# Supplementary material for: Characterization of lncRNA-protein interactions associated with Prostate cancer and Androgen receptors by molecular docking simulations
Source: Biochem Biophys Rep. 2025 Mar 9;42:101959. doi: 10.1016/j.bbrep.2025.101959 (PMC11929892; doi:10.1016/j.bbrep.2025.101959)
Supplement: Multimedia component 31 [file mmc31.zip › bbrep_00101959_model_20.pdb]

REMARK Number:    20
REMARK Ligand:     lig_628dcb8434e2f.pdb
REMARK Contact:     0     0     0
REMARK Score:  -179.73
REMARK RMSD:    600.36
MODEL       20
ATOM      1  N   ALA A  24      30.357  -5.473 -24.875 
ATOM      2  CA  ALA A  24      30.515  -4.000 -24.871 
ATOM      3  CB  ALA A  24      29.364  -3.347 -25.653 
ATOM      4  C   ALA A  24      30.496  -3.471 -23.474 
ATOM      5  O   ALA A  24      31.409  -3.720 -22.690 
ATOM      6  N   GLN A  25      29.435  -2.716 -23.129 
ATOM      7  CA  GLN A  25      29.334  -2.167 -21.810 
ATOM      8  CB  GLN A  25      28.209  -1.135 -21.640 
ATOM      9  CG  GLN A  25      28.449   0.131 -22.464 
ATOM     10  CD  GLN A  25      27.291   1.085 -22.227 
ATOM     11  OE1 GLN A  25      26.895   1.324 -21.089 
ATOM     12  NE2 GLN A  25      26.734   1.652 -23.331 
ATOM     13  C   GLN A  25      29.084  -3.296 -20.876 
ATOM     14  O   GLN A  25      28.668  -4.376 -21.290 
ATOM     15  N   ASP A  26      29.382  -3.075 -19.584 
ATOM     16  CA  ASP A  26      29.211  -4.105 -18.606 
ATOM     17  CB  ASP A  26      30.274  -4.043 -17.495 
ATOM     18  CG  ASP A  26      30.054  -5.171 -16.494 
ATOM     19  OD1 ASP A  26      28.986  -5.191 -15.826 
ATOM     20  OD2 ASP A  26      30.966  -6.032 -16.381 
ATOM     21  C   ASP A  26      27.866  -3.939 -17.988 
ATOM     22  O   ASP A  26      27.612  -2.985 -17.253 
ATOM     23  N   ASN A  27      26.945  -4.872 -18.288 
ATOM     24  CA  ASN A  27      25.662  -4.773 -17.669 
ATOM     25  CB  ASN A  27      24.503  -4.752 -18.683 
ATOM     26  CG  ASN A  27      24.583  -3.452 -19.471 
ATOM     27  OD1 ASN A  27      24.658  -2.366 -18.897 
ATOM     28  ND2 ASN A  27      24.568  -3.560 -20.827 
ATOM     29  C   ASN A  27      25.467  -5.984 -16.812 
ATOM     30  O   ASN A  27      24.473  -6.696 -16.949 
ATOM     31  N   SER A  28      26.402  -6.226 -15.873 
ATOM     32  CA  SER A  28      26.317  -7.361 -15.002 
ATOM     33  CB  SER A  28      27.559  -7.517 -14.112 
ATOM     34  OG  SER A  28      28.707  -7.731 -14.919 
ATOM     35  C   SER A  28      25.149  -7.145 -14.100 
ATOM     36  O   SER A  28      24.492  -8.089 -13.668 
ATOM     37  N   ARG A  29      24.868  -5.864 -13.806 
ATOM     38  CA  ARG A  29      23.821  -5.471 -12.913 
ATOM     39  CB  ARG A  29      23.787  -3.948 -12.704 
ATOM     40  CG  ARG A  29      25.152  -3.369 -12.324 
ATOM     41  CD  ARG A  29      25.113  -1.897 -11.913 
ATOM     42  NE  ARG A  29      26.512  -1.383 -11.942 
ATOM     43  CZ  ARG A  29      27.390  -1.720 -10.952 
ATOM     44  NH1 ARG A  29      27.024  -2.618  -9.991 
ATOM     45  NH2 ARG A  29      28.642  -1.178 -10.929 
ATOM     46  C   ARG A  29      22.506  -5.884 -13.504 
ATOM     47  O   ARG A  29      21.579  -6.255 -12.784 
ATOM     48  N   TYR A  30      22.378  -5.784 -14.840 
ATOM     49  CA  TYR A  30      21.164  -6.163 -15.505 
ATOM     50  CB  TYR A  30      21.186  -5.817 -17.003 
ATOM     51  CG  TYR A  30      19.900  -6.271 -17.606 
ATOM     52  CD1 TYR A  30      18.727  -5.600 -17.348 
ATOM     53  CD2 TYR A  30      19.876  -7.357 -18.449 
ATOM     54  CE1 TYR A  30      17.543  -6.018 -17.911 
ATOM     55  CE2 TYR A  30      18.698  -7.778 -19.016 
ATOM     56  CZ  TYR A  30      17.529  -7.109 -18.746 
ATOM     57  OH  TYR A  30      16.316  -7.539 -19.327 
ATOM     58  C   TYR A  30      20.959  -7.638 -15.363 
ATOM     59  O   TYR A  30      19.855  -8.092 -15.068 
ATOM     60  N   THR A  31      22.033  -8.431 -15.551 
ATOM     61  CA  THR A  31      21.926  -9.861 -15.473 
ATOM     62  CB  THR A  31      23.230 -10.559 -15.736 
ATOM     63  OG1 THR A  31      23.715 -10.225 -17.028 
ATOM     64  CG2 THR A  31      23.003 -12.080 -15.628 
ATOM     65  C   THR A  31      21.490 -10.229 -14.091 
ATOM     66  O   THR A  31      20.646 -11.105 -13.907 
ATOM     67  N   HIS A  32      22.064  -9.557 -13.079 
ATOM     68  CA  HIS A  32      21.744  -9.842 -11.711 
ATOM     69  ND1 HIS A  32      22.771 -10.826  -8.882 
ATOM     70  CG  HIS A  32      22.450  -9.554  -9.301 
ATOM     71  CB  HIS A  32      22.623  -9.069 -10.710 
ATOM     72  NE2 HIS A  32      22.010  -9.743  -7.096 
ATOM     73  CD2 HIS A  32      21.986  -8.905  -8.198 
ATOM     74  CE1 HIS A  32      22.488 -10.885  -7.556 
ATOM     75  C   HIS A  32      20.311  -9.481 -11.477 
ATOM     76  O   HIS A  32      19.604 -10.145 -10.722 
ATOM     77  N   PHE A  33      19.841  -8.406 -12.133 
ATOM     78  CA  PHE A  33      18.494  -7.942 -11.975 
ATOM     79  CB  PHE A  33      18.233  -6.698 -12.850 
ATOM     80  CG  PHE A  33      16.831  -6.221 -12.683 
ATOM     81  CD1 PHE A  33      15.822  -6.729 -13.471 
ATOM     82  CD2 PHE A  33      16.525  -5.261 -11.749 
ATOM     83  CE1 PHE A  33      14.528  -6.288 -13.327 
ATOM     84  CE2 PHE A  33      15.232  -4.815 -11.599 
ATOM     85  CZ  PHE A  33      14.232  -5.330 -12.388 
ATOM     86  C   PHE A  33      17.577  -9.044 -12.410 
ATOM     87  O   PHE A  33      16.584  -9.337 -11.745 
ATOM     88  N   LEU A  34      17.891  -9.694 -13.546 
ATOM     89  CA  LEU A  34      17.052 -10.740 -14.056 
ATOM     90  CB  LEU A  34      17.509 -11.262 -15.429 
ATOM     91  CG  LEU A  34      17.352 -10.227 -16.561 
ATOM     92  CD1 LEU A  34      17.815 -10.799 -17.911 
ATOM     93  CD2 LEU A  34      15.914  -9.684 -16.622 
ATOM     94  C   LEU A  34      17.034 -11.895 -13.105 
ATOM     95  O   LEU A  34      15.977 -12.463 -12.835 
ATOM     96  N   THR A  35      18.201 -12.276 -12.555 
ATOM     97  CA  THR A  35      18.222 -13.429 -11.706 
ATOM     98  CB  THR A  35      19.611 -13.827 -11.277 
ATOM     99  OG1 THR A  35      19.582 -15.110 -10.672 
ATOM    100  CG2 THR A  35      20.183 -12.793 -10.291 
ATOM    101  C   THR A  35      17.370 -13.183 -10.496 
ATOM    102  O   THR A  35      16.600 -14.054 -10.093 
ATOM    103  N   GLN A  36      17.510 -12.004  -9.861 
ATOM    104  CA  GLN A  36      16.760 -11.714  -8.673 
ATOM    105  CB  GLN A  36      17.330 -10.515  -7.900 
ATOM    106  CG  GLN A  36      18.719 -10.776  -7.318 
ATOM    107  CD  GLN A  36      19.161  -9.521  -6.583 
ATOM    108  OE1 GLN A  36      18.999  -8.403  -7.076 
ATOM    109  NE2 GLN A  36      19.727  -9.702  -5.360 
ATOM    110  C   GLN A  36      15.306 -11.414  -8.928 
ATOM    111  O   GLN A  36      14.428 -11.820  -8.172 
ATOM    112  N   HIS A  37      15.041 -10.560  -9.926 
ATOM    113  CA  HIS A  37      13.739 -10.030 -10.232 
ATOM    114  ND1 HIS A  37      13.488  -7.875  -7.943 
ATOM    115  CG  HIS A  37      14.262  -7.931  -9.081 
ATOM    116  CB  HIS A  37      13.787  -8.508 -10.384 
ATOM    117  NE2 HIS A  37      15.483  -7.062  -7.395 
ATOM    118  CD2 HIS A  37      15.476  -7.429  -8.730 
ATOM    119  CE1 HIS A  37      14.268  -7.348  -6.966 
ATOM    120  C   HIS A  37      12.906 -10.649 -11.327 
ATOM    121  O   HIS A  37      11.752 -10.256 -11.466 
ATOM    122  N   TYR A  38      13.434 -11.530 -12.202 
ATOM    123  CA  TYR A  38      12.632 -11.883 -13.350 
ATOM    124  CB  TYR A  38      13.334 -11.414 -14.642 
ATOM    125  CG  TYR A  38      12.655 -11.872 -15.887 
ATOM    126  CD1 TYR A  38      11.465 -11.319 -16.304 
ATOM    127  CD2 TYR A  38      13.246 -12.841 -16.668 
ATOM    128  CE1 TYR A  38      10.868 -11.746 -17.467 
ATOM    129  CE2 TYR A  38      12.653 -13.271 -17.830 
ATOM    130  CZ  TYR A  38      11.459 -12.724 -18.231 
ATOM    131  OH  TYR A  38      10.848 -13.164 -19.425 
ATOM    132  C   TYR A  38      12.379 -13.364 -13.432 
ATOM    133  O   TYR A  38      13.285 -14.174 -13.250 
ATOM    134  N   ASP A  39      11.102 -13.741 -13.690 
ATOM    135  CA  ASP A  39      10.698 -15.112 -13.886 
ATOM    136  CB  ASP A  39      10.028 -15.729 -12.643 
ATOM    137  CG  ASP A  39       9.940 -17.238 -12.841 
ATOM    138  OD1 ASP A  39      10.562 -17.742 -13.815 
ATOM    139  OD2 ASP A  39       9.249 -17.904 -12.025 
ATOM    140  C   ASP A  39       9.669 -15.081 -14.984 
ATOM    141  O   ASP A  39       8.529 -14.682 -14.754 
ATOM    142  N   ALA A  40      10.037 -15.519 -16.207 
ATOM    143  CA  ALA A  40       9.168 -15.355 -17.343 
ATOM    144  CB  ALA A  40       9.809 -15.843 -18.652 
ATOM    145  C   ALA A  40       7.861 -16.082 -17.196 
ATOM    146  O   ALA A  40       6.812 -15.469 -17.390 
ATOM    147  N   LYS A  41       7.868 -17.386 -16.837 
ATOM    148  CA  LYS A  41       6.612 -18.091 -16.756 
ATOM    149  CB  LYS A  41       6.394 -19.072 -17.922 
ATOM    150  CG  LYS A  41       6.320 -18.394 -19.293 
ATOM    151  CD  LYS A  41       6.383 -19.380 -20.462 
ATOM    152  CE  LYS A  41       6.315 -18.723 -21.842 
ATOM    153  NZ  LYS A  41       6.395 -19.761 -22.893 
ATOM    154  C   LYS A  41       6.607 -18.900 -15.492 
ATOM    155  O   LYS A  41       6.979 -20.072 -15.469 
ATOM    156  N   PRO A  42       6.164 -18.261 -14.447 
ATOM    157  CA  PRO A  42       6.146 -18.766 -13.096 
ATOM    158  CD  PRO A  42       5.459 -16.998 -14.579 
ATOM    159  CB  PRO A  42       5.693 -17.583 -12.242 
ATOM    160  CG  PRO A  42       4.817 -16.760 -13.203 
ATOM    161  C   PRO A  42       5.350 -19.982 -12.740 
ATOM    162  O   PRO A  42       5.866 -20.776 -11.954 
ATOM    163  N   GLN A  43       4.106 -20.125 -13.253 
ATOM    164  CA  GLN A  43       3.233 -21.210 -12.882 
ATOM    165  CB  GLN A  43       3.921 -22.559 -12.575 
ATOM    166  CG  GLN A  43       2.969 -23.746 -12.437 
ATOM    167  CD  GLN A  43       2.653 -24.258 -13.835 
ATOM    168  OE1 GLN A  43       2.011 -23.577 -14.631 
ATOM    169  NE2 GLN A  43       3.125 -25.496 -14.144 
ATOM    170  C   GLN A  43       2.428 -20.772 -11.677 
ATOM    171  O   GLN A  43       1.781 -19.726 -11.696 
ATOM    172  N   GLY A  44       2.476 -21.564 -10.580 
ATOM    173  CA  GLY A  44       1.617 -21.423  -9.423 
ATOM    174  C   GLY A  44       1.682 -20.099  -8.711 
ATOM    175  O   GLY A  44       0.636 -19.515  -8.436 
ATOM    176  N   ARG A  45       2.881 -19.573  -8.391 
ATOM    177  CA  ARG A  45       2.966 -18.320  -7.681 
ATOM    178  CB  ARG A  45       2.277 -17.177  -8.444 
ATOM    179  CG  ARG A  45       2.951 -16.883  -9.786 
ATOM    180  CD  ARG A  45       2.084 -16.065 -10.743 
ATOM    181  NE  ARG A  45       2.134 -14.640 -10.313 
ATOM    182  CZ  ARG A  45       1.083 -13.819 -10.595 
ATOM    183  NH1 ARG A  45      -0.026 -14.325 -11.205 
ATOM    184  NH2 ARG A  45       1.132 -12.493 -10.270 
ATOM    185  C   ARG A  45       2.353 -18.422  -6.307 
ATOM    186  O   ARG A  45       1.777 -17.453  -5.809 
ATOM    187  N   ASP A  46       2.452 -19.607  -5.663 
ATOM    188  CA  ASP A  46       1.984 -19.790  -4.311 
ATOM    189  CB  ASP A  46       1.250 -21.127  -4.079 
ATOM    190  CG  ASP A  46       2.197 -22.277  -4.390 
ATOM    191  OD1 ASP A  46       3.256 -22.021  -5.022 
ATOM    192  OD2 ASP A  46       1.866 -23.431  -4.005 
ATOM    193  C   ASP A  46       3.161 -19.699  -3.376 
ATOM    194  O   ASP A  46       4.259 -19.317  -3.777 
ATOM    195  N   ASP A  47       2.954 -20.056  -2.089 
ATOM    196  CA  ASP A  47       3.986 -19.963  -1.086 
ATOM    197  CB  ASP A  47       3.505 -20.399   0.311 
ATOM    198  CG  ASP A  47       2.512 -19.366   0.829 
ATOM    199  OD1 ASP A  47       2.392 -18.285   0.192 
ATOM    200  OD2 ASP A  47       1.859 -19.643   1.870 
ATOM    201  C   ASP A  47       5.122 -20.868  -1.453 
ATOM    202  O   ASP A  47       6.290 -20.503  -1.321 
ATOM    203  N   ARG A  48       4.797 -22.077  -1.942 
ATOM    204  CA  ARG A  48       5.781 -23.061  -2.293 
ATOM    205  CB  ARG A  48       5.140 -24.351  -2.823 
ATOM    206  CG  ARG A  48       6.146 -25.430  -3.211 
ATOM    207  CD  ARG A  48       5.521 -26.560  -4.029 
ATOM    208  NE  ARG A  48       5.134 -25.982  -5.348 
ATOM    209  CZ  ARG A  48       4.541 -26.764  -6.297 
ATOM    210  NH1 ARG A  48       4.304 -28.084  -6.046 
ATOM    211  NH2 ARG A  48       4.179 -26.221  -7.497 
ATOM    212  C   ARG A  48       6.632 -22.511  -3.395 
ATOM    213  O   ARG A  48       7.843 -22.722  -3.421 
ATOM    214  N   TYR A  49       6.004 -21.778  -4.332 
ATOM    215  CA  TYR A  49       6.690 -21.207  -5.452 
ATOM    216  CB  TYR A  49       5.716 -20.385  -6.317 
ATOM    217  CG  TYR A  49       6.455 -19.484  -7.246 
ATOM    218  CD1 TYR A  49       6.995 -19.944  -8.423 
ATOM    219  CD2 TYR A  49       6.580 -18.149  -6.930 
ATOM    220  CE1 TYR A  49       7.662 -19.084  -9.266 
ATOM    221  CE2 TYR A  49       7.244 -17.287  -7.767 
ATOM    222  CZ  TYR A  49       7.787 -17.755  -8.938 
ATOM    223  OH  TYR A  49       8.468 -16.868  -9.798 
ATOM    224  C   TYR A  49       7.763 -20.299  -4.937 
ATOM    225  O   TYR A  49       8.907 -20.361  -5.387 
ATOM    226  N   CYS A  50       7.427 -19.442  -3.956 
ATOM    227  CA  CYS A  50       8.387 -18.513  -3.432 
ATOM    228  CB  CYS A  50       7.789 -17.543  -2.401 
ATOM    229  SG  CYS A  50       6.919 -16.168  -3.203 
ATOM    230  C   CYS A  50       9.521 -19.233  -2.772 
ATOM    231  O   CYS A  50      10.680 -18.874  -2.966 
ATOM    232  N   GLU A  51       9.232 -20.282  -1.984 
ATOM    233  CA  GLU A  51      10.291 -20.937  -1.274 
ATOM    234  CB  GLU A  51       9.814 -22.052  -0.328 
ATOM    235  CG  GLU A  51       9.046 -21.500   0.875 
ATOM    236  CD  GLU A  51       8.647 -22.660   1.776 
ATOM    237  OE1 GLU A  51       8.797 -23.834   1.341 
ATOM    238  OE2 GLU A  51       8.191 -22.384   2.918 
ATOM    239  C   GLU A  51      11.271 -21.539  -2.238 
ATOM    240  O   GLU A  51      12.477 -21.471  -2.014 
ATOM    241  N   SER A  52      10.782 -22.163  -3.323 
ATOM    242  CA  SER A  52      11.648 -22.819  -4.266 
ATOM    243  CB  SER A  52      10.871 -23.670  -5.287 
ATOM    244  OG  SER A  52      11.770 -24.296  -6.189 
ATOM    245  C   SER A  52      12.484 -21.840  -5.041 
ATOM    246  O   SER A  52      13.695 -22.015  -5.173 
ATOM    247  N   ILE A  53      11.853 -20.774  -5.572 
ATOM    248  CA  ILE A  53      12.510 -19.830  -6.436 
ATOM    249  CB  ILE A  53      11.569 -18.839  -7.063 
ATOM    250  CG1 ILE A  53      12.268 -18.100  -8.213 
ATOM    251  CG2 ILE A  53      11.022 -17.910  -5.967 
ATOM    252  CD1 ILE A  53      11.307 -17.285  -9.080 
ATOM    253  C   ILE A  53      13.564 -19.071  -5.697 
ATOM    254  O   ILE A  53      14.625 -18.777  -6.243 
ATOM    255  N   MET A  54      13.288 -18.724  -4.431 
ATOM    256  CA  MET A  54      14.208 -17.931  -3.681 
ATOM    257  CB  MET A  54      13.657 -17.630  -2.278 
ATOM    258  CG  MET A  54      14.129 -16.292  -1.716 
ATOM    259  SD  MET A  54      13.400 -14.851  -2.557 
ATOM    260  CE  MET A  54      13.965 -13.641  -1.327 
ATOM    261  C   MET A  54      15.482 -18.715  -3.574 
ATOM    262  O   MET A  54      16.577 -18.162  -3.661 
ATOM    263  N   ARG A  55      15.360 -20.040  -3.377 
ATOM    264  CA  ARG A  55      16.487 -20.926  -3.259 
ATOM    265  CB  ARG A  55      16.035 -22.353  -2.921 
ATOM    266  CG  ARG A  55      15.198 -22.413  -1.641 
ATOM    267  CD  ARG A  55      14.502 -23.757  -1.423 
ATOM    268  NE  ARG A  55      15.339 -24.566  -0.498 
ATOM    269  CZ  ARG A  55      15.110 -25.907  -0.399 
ATOM    270  NH1 ARG A  55      14.168 -26.490  -1.198 
ATOM    271  NH2 ARG A  55      15.823 -26.659   0.486 
ATOM    272  C   ARG A  55      17.249 -20.983  -4.555 
ATOM    273  O   ARG A  55      18.476 -20.907  -4.565 
ATOM    274  N   ARG A  56      16.538 -21.101  -5.694 
ATOM    275  CA  ARG A  56      17.186 -21.258  -6.971 
ATOM    276  CB  ARG A  56      16.203 -21.454  -8.140 
ATOM    277  CG  ARG A  56      15.409 -22.759  -8.083 
ATOM    278  CD  ARG A  56      14.767 -23.128  -9.423 
ATOM    279  NE  ARG A  56      13.877 -22.004  -9.821 
ATOM    280  CZ  ARG A  56      12.561 -22.008  -9.459 
ATOM    281  NH1 ARG A  56      12.047 -23.057  -8.752 
ATOM    282  NH2 ARG A  56      11.757 -20.960  -9.804 
ATOM    283  C   ARG A  56      17.993 -20.038  -7.297 
ATOM    284  O   ARG A  56      19.094 -20.132  -7.842 
ATOM    285  N   ARG A  57      17.434 -18.858  -6.981 
ATOM    286  CA  ARG A  57      17.989 -17.566  -7.272 
ATOM    287  CB  ARG A  57      16.981 -16.432  -7.028 
ATOM    288  CG  ARG A  57      15.720 -16.618  -7.872 
ATOM    289  CD  ARG A  57      16.007 -16.749  -9.368 
ATOM    290  NE  ARG A  57      14.774 -17.286 -10.009 
ATOM    291  CZ  ARG A  57      14.462 -16.937 -11.292 
ATOM    292  NH1 ARG A  57      15.255 -16.058 -11.970 
ATOM    293  NH2 ARG A  57      13.356 -17.462 -11.896 
ATOM    294  C   ARG A  57      19.215 -17.308  -6.446 
ATOM    295  O   ARG A  57      20.047 -16.489  -6.833 
ATOM    296  N   GLY A  58      19.345 -17.952  -5.266 
ATOM    297  CA  GLY A  58      20.518 -17.749  -4.452 
ATOM    298  C   GLY A  58      20.249 -16.676  -3.435 
ATOM    299  O   GLY A  58      21.171 -16.056  -2.910 
ATOM    300  N   LEU A  59      18.957 -16.404  -3.197 
ATOM    301  CA  LEU A  59      18.390 -15.442  -2.291 
ATOM    302  CB  LEU A  59      16.997 -14.993  -2.748 
ATOM    303  CG  LEU A  59      17.057 -14.335  -4.141 
ATOM    304  CD1 LEU A  59      15.690 -13.786  -4.573 
ATOM    305  CD2 LEU A  59      18.175 -13.282  -4.214 
ATOM    306  C   LEU A  59      18.342 -15.875  -0.842 
ATOM    307  O   LEU A  59      17.877 -15.107  -0.005 
ATOM    308  N   THR A  60      18.628 -17.158  -0.543 
ATOM    309  CA  THR A  60      18.521 -17.780   0.758 
ATOM    310  CB  THR A  60      18.422 -19.273   0.655 
ATOM    311  OG1 THR A  60      19.592 -19.810   0.057 
ATOM    312  CG2 THR A  60      17.192 -19.608  -0.204 
ATOM    313  C   THR A  60      19.582 -17.448   1.776 
ATOM    314  O   THR A  60      19.306 -17.592   2.964 
ATOM    315  N   SER A  61      20.833 -17.093   1.412 
ATOM    316  CA  SER A  61      21.758 -16.859   2.493 
ATOM    317  CB  SER A  61      22.957 -17.826   2.485 
ATOM    318  OG  SER A  61      22.517 -19.158   2.702 
ATOM    319  C   SER A  61      22.320 -15.475   2.407 
ATOM    320  O   SER A  61      23.186 -15.209   1.575 
ATOM    321  N   PRO A  62      21.889 -14.572   3.254 
ATOM    322  CA  PRO A  62      20.832 -14.844   4.197 
ATOM    323  CD  PRO A  62      22.847 -13.617   3.787 
ATOM    324  CB  PRO A  62      20.985 -13.822   5.320 
ATOM    325  CG  PRO A  62      22.467 -13.428   5.263 
ATOM    326  C   PRO A  62      19.514 -14.718   3.499 
ATOM    327  O   PRO A  62      19.488 -14.279   2.350 
ATOM    328  N   CYS A  63      18.409 -15.091   4.176 
ATOM    329  CA  CYS A  63      17.107 -15.029   3.577 
ATOM    330  CB  CYS A  63      15.980 -15.525   4.508 
ATOM    331  SG  CYS A  63      16.264 -17.191   5.180 
ATOM    332  C   CYS A  63      16.811 -13.590   3.286 
ATOM    333  O   CYS A  63      16.979 -12.728   4.148 
ATOM    334  N   LYS A  64      16.363 -13.286   2.050 
ATOM    335  CA  LYS A  64      16.024 -11.933   1.733 
ATOM    336  CB  LYS A  64      15.958 -11.675   0.217 
ATOM    337  CG  LYS A  64      15.947 -10.196  -0.175 
ATOM    338  CD  LYS A  64      16.188  -9.974  -1.671 
ATOM    339  CE  LYS A  64      16.192  -8.501  -2.084 
ATOM    340  NZ  LYS A  64      16.367  -8.389  -3.549 
ATOM    341  C   LYS A  64      14.671 -11.685   2.334 
ATOM    342  O   LYS A  64      13.782 -12.531   2.250 
ATOM    343  N   ASP A  65      14.485 -10.514   2.975 
ATOM    344  CA  ASP A  65      13.252 -10.245   3.660 
ATOM    345  CB  ASP A  65      13.310  -8.967   4.522 
ATOM    346  CG  ASP A  65      13.625  -7.757   3.647 
ATOM    347  OD1 ASP A  65      14.224  -7.939   2.553 
ATOM    348  OD2 ASP A  65      13.278  -6.626   4.077 
ATOM    349  C   ASP A  65      12.107 -10.144   2.699 
ATOM    350  O   ASP A  65      11.037 -10.700   2.946 
ATOM    351  N   ILE A  66      12.280  -9.419   1.579 
ATOM    352  CA  ILE A  66      11.198  -9.300   0.645 
ATOM    353  CB  ILE A  66      10.432  -8.019   0.848 
ATOM    354  CG1 ILE A  66       9.083  -8.013   0.109 
ATOM    355  CG2 ILE A  66      11.366  -6.859   0.468 
ATOM    356  CD1 ILE A  66       9.205  -8.016  -1.410 
ATOM    357  C   ILE A  66      11.805  -9.311  -0.725 
ATOM    358  O   ILE A  66      12.863  -8.720  -0.940 
ATOM    359  N   ASN A  67      11.179 -10.019  -1.688 
ATOM    360  CA  ASN A  67      11.720 -10.015  -3.017 
ATOM    361  CB  ASN A  67      12.741 -11.139  -3.259 
ATOM    362  CG  ASN A  67      13.477 -10.847  -4.558 
ATOM    363  OD1 ASN A  67      14.272  -9.911  -4.638 
ATOM    364  ND2 ASN A  67      13.214 -11.676  -5.603 
ATOM    365  C   ASN A  67      10.584 -10.205  -3.973 
ATOM    366  O   ASN A  67       9.740 -11.082  -3.786 
ATOM    367  N   THR A  68      10.556  -9.392  -5.048 
ATOM    368  CA  THR A  68       9.471  -9.467  -5.982 
ATOM    369  CB  THR A  68       8.762  -8.158  -6.145 
ATOM    370  OG1 THR A  68       8.269  -7.721  -4.886 
ATOM    371  CG2 THR A  68       7.598  -8.348  -7.130 
ATOM    372  C   THR A  68       9.996  -9.879  -7.324 
ATOM    373  O   THR A  68      11.059  -9.439  -7.762 
ATOM    374  N   PHE A  69       9.236 -10.761  -8.006 
ATOM    375  CA  PHE A  69       9.601 -11.241  -9.309 
ATOM    376  CB  PHE A  69       9.527 -12.774  -9.435 
ATOM    377  CG  PHE A  69      10.543 -13.384  -8.526 
ATOM    378  CD1 PHE A  69      11.831 -13.609  -8.956 
ATOM    379  CD2 PHE A  69      10.207 -13.734  -7.237 
ATOM    380  CE1 PHE A  69      12.768 -14.171  -8.120 
ATOM    381  CE2 PHE A  69      11.140 -14.295  -6.395 
ATOM    382  CZ  PHE A  69      12.423 -14.515  -6.835 
ATOM    383  C   PHE A  69       8.608 -10.690 -10.287 
ATOM    384  O   PHE A  69       7.415 -10.605 -10.001 
ATOM    385  N   ILE A  70       9.099 -10.300 -11.480 
ATOM    386  CA  ILE A  70       8.279  -9.766 -12.530 
ATOM    387  CB  ILE A  70       8.894  -8.585 -13.228 
ATOM    388  CG1 ILE A  70       9.137  -7.438 -12.235 
ATOM    389  CG2 ILE A  70       7.982  -8.201 -14.407 
ATOM    390  CD1 ILE A  70      10.026  -6.325 -12.786 
ATOM    391  C   ILE A  70       8.146 -10.852 -13.550 
ATOM    392  O   ILE A  70       9.106 -11.572 -13.824 
ATOM    393  N   HIS A  71       6.934 -11.011 -14.122 
ATOM    394  CA  HIS A  71       6.704 -12.056 -15.078 
ATOM    395  ND1 HIS A  71       6.623 -14.322 -12.875 
ATOM    396  CG  HIS A  71       5.646 -13.442 -13.288 
ATOM    397  CB  HIS A  71       5.509 -12.942 -14.696 
ATOM    398  NE2 HIS A  71       5.416 -13.823 -11.074 
ATOM    399  CD2 HIS A  71       4.918 -13.148 -12.176 
ATOM    400  CE1 HIS A  71       6.439 -14.514 -11.544 
ATOM    401  C   HIS A  71       6.415 -11.410 -16.399 
ATOM    402  O   HIS A  71       6.310 -10.188 -16.486 
ATOM    403  N   GLY A  72       6.286 -12.218 -17.476 
ATOM    404  CA  GLY A  72       6.017 -11.656 -18.772 
ATOM    405  C   GLY A  72       7.295 -11.593 -19.560 
ATOM    406  O   GLY A  72       8.294 -12.209 -19.193 
ATOM    407  N   ASN A  73       7.269 -10.867 -20.702 
ATOM    408  CA  ASN A  73       8.405 -10.782 -21.584 
ATOM    409  CB  ASN A  73       8.034 -10.508 -23.057 
ATOM    410  CG  ASN A  73       7.346  -9.151 -23.163 
ATOM    411  OD1 ASN A  73       7.968  -8.146 -23.502 
ATOM    412  ND2 ASN A  73       6.017  -9.119 -22.872 
ATOM    413  C   ASN A  73       9.371  -9.723 -21.133 
ATOM    414  O   ASN A  73       8.994  -8.716 -20.538 
ATOM    415  N   LYS A  74      10.668  -9.952 -21.434 
ATOM    416  CA  LYS A  74      11.764  -9.101 -21.052 
ATOM    417  CB  LYS A  74      13.152  -9.709 -21.329 
ATOM    418  CG  LYS A  74      13.502 -10.903 -20.438 
ATOM    419  CD  LYS A  74      14.866 -11.514 -20.762 
ATOM    420  CE  LYS A  74      14.989 -11.999 -22.206 
ATOM    421  NZ  LYS A  74      16.380 -12.427 -22.480 
ATOM    422  C   LYS A  74      11.726  -7.769 -21.741 
ATOM    423  O   LYS A  74      12.108  -6.759 -21.152 
ATOM    424  N   ARG A  75      11.268  -7.726 -23.005 
ATOM    425  CA  ARG A  75      11.336  -6.518 -23.783 
ATOM    426  CB  ARG A  75      10.706  -6.680 -25.174 
ATOM    427  CG  ARG A  75      11.275  -7.856 -25.964 
ATOM    428  CD  ARG A  75      10.777  -7.928 -27.407 
ATOM    429  NE  ARG A  75       9.288  -7.909 -27.372 
ATOM    430  CZ  ARG A  75       8.587  -9.047 -27.093 
ATOM    431  NH1 ARG A  75       9.247 -10.192 -26.754 
ATOM    432  NH2 ARG A  75       7.223  -9.036 -27.147 
ATOM    433  C   ARG A  75      10.568  -5.434 -23.096 
ATOM    434  O   ARG A  75      11.000  -4.283 -23.058 
ATOM    435  N   SER A  76       9.396  -5.775 -22.533 
ATOM    436  CA  SER A  76       8.562  -4.791 -21.905 
ATOM    437  CB  SER A  76       7.236  -5.385 -21.396 
ATOM    438  OG  SER A  76       6.471  -5.878 -22.487 
ATOM    439  C   SER A  76       9.281  -4.196 -20.730 
ATOM    440  O   SER A  76       9.132  -3.009 -20.441 
ATOM    441  N   ILE A  77      10.063  -5.017 -20.003 
ATOM    442  CA  ILE A  77      10.777  -4.552 -18.848 
ATOM    443  CB  ILE A  77      11.426  -5.664 -18.076 
ATOM    444  CG1 ILE A  77      10.357  -6.647 -17.572 
ATOM    445  CG2 ILE A  77      12.260  -5.039 -16.946 
ATOM    446  CD1 ILE A  77      10.932  -7.947 -17.010 
ATOM    447  C   ILE A  77      11.850  -3.586 -19.254 
ATOM    448  O   ILE A  77      12.029  -2.547 -18.626 
ATOM    449  N   LYS A  78      12.600  -3.902 -20.324 
ATOM    450  CA  LYS A  78      13.670  -3.048 -20.763 
ATOM    451  CB  LYS A  78      14.457  -3.613 -21.957 
ATOM    452  CG  LYS A  78      15.314  -4.836 -21.619 
ATOM    453  CD  LYS A  78      15.896  -5.526 -22.854 
ATOM    454  CE  LYS A  78      16.828  -6.696 -22.531 
ATOM    455  NZ  LYS A  78      16.037  -7.912 -22.246 
ATOM    456  C   LYS A  78      13.105  -1.727 -21.186 
ATOM    457  O   LYS A  78      13.736  -0.686 -21.012 
ATOM    458  N   ALA A  79      11.881  -1.748 -21.741 
ATOM    459  CA  ALA A  79      11.200  -0.603 -22.284 
ATOM    460  CB  ALA A  79       9.821  -0.951 -22.871 
ATOM    461  C   ALA A  79      10.987   0.445 -21.231 
ATOM    462  O   ALA A  79      10.878   1.630 -21.545 
ATOM    463  N   ILE A  80      10.868   0.044 -19.956 
ATOM    464  CA  ILE A  80      10.626   1.016 -18.927 
ATOM    465  CB  ILE A  80      10.255   0.446 -17.581 
ATOM    466  CG1 ILE A  80      11.316  -0.473 -16.984 
ATOM    467  CG2 ILE A  80       8.892  -0.240 -17.747 
ATOM    468  CD1 ILE A  80      10.900  -1.026 -15.623 
ATOM    469  C   ILE A  80      11.745   2.022 -18.874 
ATOM    470  O   ILE A  80      11.546   3.160 -18.452 
ATOM    471  N   CYS A  81      12.966   1.624 -19.275 
ATOM    472  CA  CYS A  81      14.117   2.486 -19.280 
ATOM    473  CB  CYS A  81      15.428   1.734 -19.567 
ATOM    474  SG  CYS A  81      15.754   0.459 -18.312 
ATOM    475  C   CYS A  81      13.959   3.596 -20.289 
ATOM    476  O   CYS A  81      14.689   4.586 -20.237 
ATOM    477  N   GLU A  82      13.062   3.434 -21.284 
ATOM    478  CA  GLU A  82      12.862   4.454 -22.277 
ATOM    479  CB  GLU A  82      12.970   3.920 -23.715 
ATOM    480  CG  GLU A  82      11.961   2.809 -24.013 
ATOM    481  CD  GLU A  82      12.156   2.352 -25.452 
ATOM    482  OE1 GLU A  82      12.213   3.228 -26.356 
ATOM    483  OE2 GLU A  82      12.249   1.114 -25.666 
ATOM    484  C   GLU A  82      11.484   5.028 -22.107 
ATOM    485  O   GLU A  82      10.696   4.562 -21.287 
ATOM    486  N   ASN A  83      11.173   6.085 -22.884 
ATOM    487  CA  ASN A  83       9.911   6.767 -22.808 
ATOM    488  CB  ASN A  83       9.851   8.042 -23.664 
ATOM    489  CG  ASN A  83      10.676   9.103 -22.944 
ATOM    490  OD1 ASN A  83      10.664   9.185 -21.715 
ATOM    491  ND2 ASN A  83      11.416   9.938 -23.723 
ATOM    492  C   ASN A  83       8.817   5.839 -23.229 
ATOM    493  O   ASN A  83       7.665   6.001 -22.831 
ATOM    494  N   LYS A  84       9.156   4.826 -24.043 
ATOM    495  CA  LYS A  84       8.180   3.925 -24.580 
ATOM    496  CB  LYS A  84       8.857   2.817 -25.416 
ATOM    497  CG  LYS A  84       7.921   1.834 -26.122 
ATOM    498  CD  LYS A  84       7.153   0.911 -25.178 
ATOM    499  CE  LYS A  84       6.396  -0.197 -25.909 
ATOM    500  NZ  LYS A  84       7.357  -1.190 -26.441 
ATOM    501  C   LYS A  84       7.386   3.298 -23.466 
ATOM    502  O   LYS A  84       6.161   3.232 -23.563 
ATOM    503  N   ASN A  85       8.029   2.807 -22.383 
ATOM    504  CA  ASN A  85       7.206   2.217 -21.358 
ATOM    505  CB  ASN A  85       7.343   0.680 -21.318 
ATOM    506  CG  ASN A  85       6.232   0.074 -20.468 
ATOM    507  OD1 ASN A  85       5.067   0.455 -20.576 
ATOM    508  ND2 ASN A  85       6.604  -0.897 -19.592 
ATOM    509  C   ASN A  85       7.600   2.737 -20.000 
ATOM    510  O   ASN A  85       7.516   2.004 -19.015 
ATOM    511  N   GLY A  86       7.987   4.025 -19.869 
ATOM    512  CA  GLY A  86       8.358   4.440 -18.541 
ATOM    513  C   GLY A  86       8.406   5.935 -18.432 
ATOM    514  O   GLY A  86       8.529   6.651 -19.426 
ATOM    515  N   ASN A  87       8.313   6.432 -17.176 
ATOM    516  CA  ASN A  87       8.388   7.834 -16.866 
ATOM    517  CB  ASN A  87       7.070   8.434 -16.338 
ATOM    518  CG  ASN A  87       6.033   8.383 -17.450 
ATOM    519  OD1 ASN A  87       5.564   7.312 -17.828 
ATOM    520  ND2 ASN A  87       5.650   9.574 -17.983 
ATOM    521  C   ASN A  87       9.381   7.966 -15.753 
ATOM    522  O   ASN A  87       9.660   7.005 -15.039 
ATOM    523  N   PRO A  88       9.943   9.130 -15.590 
ATOM    524  CA  PRO A  88      10.890   9.367 -14.542 
ATOM    525  CD  PRO A  88       9.915  10.189 -16.582 
ATOM    526  CB  PRO A  88      11.522  10.727 -14.851 
ATOM    527  CG  PRO A  88      10.555  11.384 -15.857 
ATOM    528  C   PRO A  88      10.168   9.304 -13.236 
ATOM    529  O   PRO A  88       9.050   9.812 -13.144 
ATOM    530  N   HIS A  89      10.804   8.706 -12.212 
ATOM    531  CA  HIS A  89      10.210   8.527 -10.923 
ATOM    532  ND1 HIS A  89       7.895   6.729  -9.424 
ATOM    533  CG  HIS A  89       9.268   6.743  -9.344 
ATOM    534  CB  HIS A  89      10.169   7.046 -10.506 
ATOM    535  NE2 HIS A  89       8.415   6.182  -7.333 
ATOM    536  CD2 HIS A  89       9.569   6.408  -8.061 
ATOM    537  CE1 HIS A  89       7.434   6.387  -8.195 
ATOM    538  C   HIS A  89      11.094   9.291 -10.006 
ATOM    539  O   HIS A  89      12.249   9.524 -10.348 
ATOM    540  N   ARG A  90      10.614   9.570  -8.777 
ATOM    541  CA  ARG A  90      11.134  10.633  -7.973 
ATOM    542  CB  ARG A  90      10.638  10.532  -6.524 
ATOM    543  CG  ARG A  90       9.118  10.621  -6.401 
ATOM    544  CD  ARG A  90       8.581  12.052  -6.436 
ATOM    545  NE  ARG A  90       7.099  11.972  -6.308 
ATOM    546  CZ  ARG A  90       6.398  13.027  -5.801 
ATOM    547  NH1 ARG A  90       7.050  14.164  -5.418 
ATOM    548  NH2 ARG A  90       5.043  12.938  -5.660 
ATOM    549  C   ARG A  90      12.627  10.723  -7.915 
ATOM    550  O   ARG A  90      13.186  11.625  -8.535 
ATOM    551  N   GLU A  91      13.353   9.801  -7.262 
ATOM    552  CA  GLU A  91      14.755  10.115  -7.224 
ATOM    553  CB  GLU A  91      15.367  10.061  -5.812 
ATOM    554  CG  GLU A  91      14.958  11.232  -4.914 
ATOM    555  CD  GLU A  91      13.537  11.000  -4.427 
ATOM    556  OE1 GLU A  91      13.280   9.918  -3.836 
ATOM    557  OE2 GLU A  91      12.688  11.907  -4.644 
ATOM    558  C   GLU A  91      15.504   9.143  -8.074 
ATOM    559  O   GLU A  91      15.859   8.056  -7.623 
ATOM    560  N   ASN A  92      15.780   9.542  -9.330 
ATOM    561  CA  ASN A  92      16.570   8.776 -10.253 
ATOM    562  CB  ASN A  92      18.015   8.583  -9.762 
ATOM    563  CG  ASN A  92      18.669   9.953  -9.678 
ATOM    564  OD1 ASN A  92      18.547  10.766 -10.593 
ATOM    565  ND2 ASN A  92      19.371  10.227  -8.547 
ATOM    566  C   ASN A  92      15.991   7.412 -10.460 
ATOM    567  O   ASN A  92      16.733   6.456 -10.678 
ATOM    568  N   LEU A  93      14.653   7.283 -10.421 
ATOM    569  CA  LEU A  93      14.046   5.998 -10.644 
ATOM    570  CB  LEU A  93      13.196   5.499  -9.462 
ATOM    571  CG  LEU A  93      14.013   5.127  -8.208 
ATOM    572  CD1 LEU A  93      13.097   4.644  -7.072 
ATOM    573  CD2 LEU A  93      15.107   4.099  -8.543 
ATOM    574  C   LEU A  93      13.141   6.137 -11.825 
ATOM    575  O   LEU A  93      12.979   7.226 -12.373 
ATOM    576  N   ARG A  94      12.563   5.007 -12.286 
ATOM    577  CA  ARG A  94      11.651   5.047 -13.395 
ATOM    578  CB  ARG A  94      12.264   4.533 -14.706 
ATOM    579  CG  ARG A  94      13.421   5.410 -15.185 
ATOM    580  CD  ARG A  94      13.981   5.008 -16.550 
ATOM    581  NE  ARG A  94      12.929   5.315 -17.557 
ATOM    582  CZ  ARG A  94      12.803   6.585 -18.040 
ATOM    583  NH1 ARG A  94      13.625   7.577 -17.590 
ATOM    584  NH2 ARG A  94      11.843   6.868 -18.966 
ATOM    585  C   ARG A  94      10.481   4.169 -13.054 
ATOM    586  O   ARG A  94      10.637   3.137 -12.403 
ATOM    587  N   ILE A  95       9.268   4.577 -13.488 
ATOM    588  CA  ILE A  95       8.059   3.839 -13.228 
ATOM    589  CB  ILE A  95       7.025   4.653 -12.501 
ATOM    590  CG1 ILE A  95       5.820   3.791 -12.084 
ATOM    591  CG2 ILE A  95       6.656   5.846 -13.397 
ATOM    592  CD1 ILE A  95       6.118   2.807 -10.956 
ATOM    593  C   ILE A  95       7.471   3.433 -14.552 
ATOM    594  O   ILE A  95       7.417   4.230 -15.487 
ATOM    595  N   SER A  96       7.017   2.167 -14.668 
ATOM    596  CA  SER A  96       6.520   1.669 -15.924 
ATOM    597  CB  SER A  96       6.521   0.132 -16.021 
ATOM    598  OG  SER A  96       5.638  -0.423 -15.057 
ATOM    599  C   SER A  96       5.122   2.137 -16.200 
ATOM    600  O   SER A  96       4.324   2.355 -15.289 
ATOM    601  N   LYS A  97       4.824   2.366 -17.497 
ATOM    602  CA  LYS A  97       3.513   2.735 -17.955 
ATOM    603  CB  LYS A  97       3.499   3.283 -19.390 
ATOM    604  CG  LYS A  97       4.096   4.687 -19.504 
ATOM    605  CD  LYS A  97       4.273   5.153 -20.949 
ATOM    606  CE  LYS A  97       4.718   6.611 -21.063 
ATOM    607  NZ  LYS A  97       6.152   6.728 -20.709 
ATOM    608  C   LYS A  97       2.610   1.543 -17.924 
ATOM    609  O   LYS A  97       1.429   1.655 -17.600 
ATOM    610  N   SER A  98       3.157   0.372 -18.304 
ATOM    611  CA  SER A  98       2.430  -0.864 -18.402 
ATOM    612  CB  SER A  98       3.113  -1.826 -19.387 
ATOM    613  OG  SER A  98       2.438  -3.069 -19.433 
ATOM    614  C   SER A  98       2.391  -1.529 -17.062 
ATOM    615  O   SER A  98       3.191  -1.233 -16.178 
ATOM    616  N   SER A  99       1.438  -2.468 -16.892 
ATOM    617  CA  SER A  99       1.316  -3.181 -15.654 
ATOM    618  CB  SER A  99      -0.138  -3.329 -15.182 
ATOM    619  OG  SER A  99      -0.171  -4.036 -13.953 
ATOM    620  C   SER A  99       1.866  -4.551 -15.901 
ATOM    621  O   SER A  99       1.756  -5.075 -17.006 
ATOM    622  N   PHE A 100       2.499  -5.160 -14.875 
ATOM    623  CA  PHE A 100       3.096  -6.452 -15.063 
ATOM    624  CB  PHE A 100       4.625  -6.462 -14.858 
ATOM    625  CG  PHE A 100       5.327  -5.637 -15.887 
ATOM    626  CD1 PHE A 100       5.439  -4.271 -15.743 
ATOM    627  CD2 PHE A 100       5.897  -6.234 -16.988 
ATOM    628  CE1 PHE A 100       6.097  -3.516 -16.687 
ATOM    629  CE2 PHE A 100       6.556  -5.484 -17.934 
ATOM    630  CZ  PHE A 100       6.657  -4.121 -17.787 
ATOM    631  C   PHE A 100       2.572  -7.384 -14.016 
ATOM    632  O   PHE A 100       2.195  -6.966 -12.922 
ATOM    633  N   GLN A 101       2.513  -8.691 -14.344 
ATOM    634  CA  GLN A 101       2.171  -9.658 -13.345 
ATOM    635  CB  GLN A 101       1.839 -11.052 -13.904 
ATOM    636  CG  GLN A 101       0.489 -11.131 -14.617 
ATOM    637  CD  GLN A 101      -0.593 -11.194 -13.547 
ATOM    638  OE1 GLN A 101      -0.366 -11.697 -12.449 
ATOM    639  NE2 GLN A 101      -1.804 -10.667 -13.873 
ATOM    640  C   GLN A 101       3.394  -9.793 -12.496 
ATOM    641  O   GLN A 101       4.508  -9.873 -13.015 
ATOM    642  N   VAL A 102       3.218  -9.802 -11.161 
ATOM    643  CA  VAL A 102       4.354  -9.886 -10.293 
ATOM    644  CB  VAL A 102       4.759  -8.562  -9.714 
ATOM    645  CG1 VAL A 102       5.195  -7.637 -10.861 
ATOM    646  CG2 VAL A 102       3.584  -8.007  -8.887 
ATOM    647  C   VAL A 102       4.011 -10.774  -9.139 
ATOM    648  O   VAL A 102       2.841 -11.025  -8.854 
ATOM    649  N   THR A 103       5.050 -11.314  -8.467 
ATOM    650  CA  THR A 103       4.829 -12.120  -7.304 
ATOM    651  CB  THR A 103       5.112 -13.577  -7.530 
ATOM    652  OG1 THR A 103       4.295 -14.080  -8.577 
ATOM    653  CG2 THR A 103       4.826 -14.343  -6.226 
ATOM    654  C   THR A 103       5.781 -11.637  -6.255 
ATOM    655  O   THR A 103       6.988 -11.574  -6.489 
ATOM    656  N   THR A 104       5.262 -11.297  -5.057 
ATOM    657  CA  THR A 104       6.109 -10.812  -4.005 
ATOM    658  CB  THR A 104       5.546  -9.614  -3.295 
ATOM    659  OG1 THR A 104       5.356  -8.546  -4.210 
ATOM    660  CG2 THR A 104       6.514  -9.193  -2.176 
ATOM    661  C   THR A 104       6.242 -11.896  -2.986 
ATOM    662  O   THR A 104       5.251 -12.502  -2.581 
ATOM    663  N   CYS A 105       7.490 -12.172  -2.555 
ATOM    664  CA  CYS A 105       7.738 -13.200  -1.586 
ATOM    665  CB  CYS A 105       8.849 -14.165  -2.029 
ATOM    666  SG  CYS A 105       8.448 -14.908  -3.639 
ATOM    667  C   CYS A 105       8.189 -12.511  -0.339 
ATOM    668  O   CYS A 105       9.178 -11.779  -0.349 
ATOM    669  N   LYS A 106       7.459 -12.730   0.774 
ATOM    670  CA  LYS A 106       7.781 -12.086   2.014 
ATOM    671  CB  LYS A 106       6.585 -11.338   2.628 
ATOM    672  CG  LYS A 106       6.127 -10.139   1.793 
ATOM    673  CD  LYS A 106       4.735  -9.634   2.178 
ATOM    674  CE  LYS A 106       4.309  -8.374   1.425 
ATOM    675  NZ  LYS A 106       5.014  -7.194   1.974 
ATOM    676  C   LYS A 106       8.204 -13.134   2.988 
ATOM    677  O   LYS A 106       7.514 -14.131   3.203 
ATOM    678  N   LEU A 107       9.370 -12.908   3.618 
ATOM    679  CA  LEU A 107       9.910 -13.866   4.533 
ATOM    680  CB  LEU A 107      11.381 -13.570   4.883 
ATOM    681  CG  LEU A 107      12.026 -14.570   5.857 
ATOM    682  CD1 LEU A 107      12.138 -15.973   5.238 
ATOM    683  CD2 LEU A 107      13.375 -14.044   6.370 
ATOM    684  C   LEU A 107       9.105 -13.824   5.787 
ATOM    685  O   LEU A 107       8.661 -12.764   6.225 
ATOM    686  N   HIS A 108       8.855 -15.005   6.380 
ATOM    687  CA  HIS A 108       8.191 -15.020   7.648 
ATOM    688  ND1 HIS A 108       6.503 -17.160   5.722 
ATOM    689  CG  HIS A 108       6.507 -16.861   7.063 
ATOM    690  CB  HIS A 108       6.725 -15.489   7.618 
ATOM    691  NE2 HIS A 108       6.076 -19.059   6.793 
ATOM    692  CD2 HIS A 108       6.247 -18.033   7.703 
ATOM    693  CE1 HIS A 108       6.239 -18.488   5.615 
ATOM    694  C   HIS A 108       8.993 -15.906   8.534 
ATOM    695  O   HIS A 108       9.644 -16.843   8.076 
ATOM    696  N   GLY A 109       8.958 -15.620   9.846 
ATOM    697  CA  GLY A 109       9.793 -16.334  10.759 
ATOM    698  C   GLY A 109      10.861 -15.362  11.144 
ATOM    699  O   GLY A 109      11.206 -14.465  10.376 
ATOM    700  N   GLY A 110      11.378 -15.513  12.376 
ATOM    701  CA  GLY A 110      12.344 -14.642  12.983 
ATOM    702  C   GLY A 110      13.717 -14.700  12.379 
ATOM    703  O   GLY A 110      14.419 -13.689  12.376 
ATOM    704  N   SER A 111      14.166 -15.876  11.892 
ATOM    705  CA  SER A 111      15.555 -15.993  11.521 
ATOM    706  CB  SER A 111      16.129 -17.404  11.740 
ATOM    707  OG  SER A 111      17.494 -17.439  11.353 
ATOM    708  C   SER A 111      15.827 -15.629  10.092 
ATOM    709  O   SER A 111      15.060 -15.888   9.167 
ATOM    710  N   PRO A 112      16.953 -14.967   9.967 
ATOM    711  CA  PRO A 112      17.492 -14.571   8.686 
ATOM    712  CD  PRO A 112      17.334 -14.031  11.015 
ATOM    713  CB  PRO A 112      18.504 -13.462   8.973 
ATOM    714  CG  PRO A 112      18.025 -12.860  10.301 
ATOM    715  C   PRO A 112      18.112 -15.709   7.930 
ATOM    716  O   PRO A 112      18.498 -15.507   6.778 
ATOM    717  N   TRP A 113      18.254 -16.900   8.543 
ATOM    718  CA  TRP A 113      18.952 -17.947   7.848 
ATOM    719  CB  TRP A 113      20.140 -18.493   8.653 
ATOM    720  CG  TRP A 113      21.239 -17.473   8.801 
ATOM    721  CD2 TRP A 113      22.171 -17.157   7.757 
ATOM    722  CD1 TRP A 113      21.549 -16.668   9.857 
ATOM    723  NE1 TRP A 113      22.625 -15.874   9.541 
ATOM    724  CE2 TRP A 113      23.017 -16.164   8.250 
ATOM    725  CE3 TRP A 113      22.310 -17.654   6.495 
ATOM    726  CZ2 TRP A 113      24.022 -15.652   7.480 
ATOM    727  CZ3 TRP A 113      23.322 -17.137   5.721 
ATOM    728  CH2 TRP A 113      24.162 -16.156   6.206 
ATOM    729  C   TRP A 113      18.019 -19.078   7.526 
ATOM    730  O   TRP A 113      16.980 -19.259   8.157 
ATOM    731  N   PRO A 114      18.387 -19.844   6.525 
ATOM    732  CA  PRO A 114      17.605 -20.941   6.018 
ATOM    733  CD  PRO A 114      19.726 -19.807   5.959 
ATOM    734  CB  PRO A 114      18.412 -21.510   4.849 
ATOM    735  CG  PRO A 114      19.865 -21.131   5.190 
ATOM    736  C   PRO A 114      17.349 -21.963   7.077 
ATOM    737  O   PRO A 114      18.132 -22.055   8.021 
ATOM    738  N   PRO A 115      16.287 -22.717   6.949 
ATOM    739  CA  PRO A 115      15.417 -22.592   5.810 
ATOM    740  CD  PRO A 115      16.308 -24.080   7.460 
ATOM    741  CB  PRO A 115      14.554 -23.850   5.796 
ATOM    742  CG  PRO A 115      15.436 -24.898   6.494 
ATOM    743  C   PRO A 115      14.624 -21.326   5.826 
ATOM    744  O   PRO A 115      14.324 -20.822   6.907 
ATOM    745  N   CYS A 116      14.262 -20.805   4.637 
ATOM    746  CA  CYS A 116      13.552 -19.559   4.576 
ATOM    747  CB  CYS A 116      14.136 -18.609   3.509 
ATOM    748  SG  CYS A 116      15.947 -18.432   3.606 
ATOM    749  C   CYS A 116      12.141 -19.851   4.153 
ATOM    750  O   CYS A 116      11.913 -20.416   3.083 
ATOM    751  N   GLN A 117      11.145 -19.461   4.980 
ATOM    752  CA  GLN A 117       9.776 -19.689   4.605 
ATOM    753  CB  GLN A 117       8.829 -20.057   5.761 
ATOM    754  CG  GLN A 117       9.262 -21.272   6.578 
ATOM    755  CD  GLN A 117       9.944 -20.724   7.818 
ATOM    756  OE1 GLN A 117      10.525 -19.641   7.791 
ATOM    757  NE2 GLN A 117       9.847 -21.480   8.943 
ATOM    758  C   GLN A 117       9.264 -18.399   4.045 
ATOM    759  O   GLN A 117       9.593 -17.322   4.542 
ATOM    760  N   TYR A 118       8.444 -18.476   2.979 
ATOM    761  CA  TYR A 118       7.961 -17.279   2.352 
ATOM    762  CB  TYR A 118       8.554 -17.047   0.952 
ATOM    763  CG  TYR A 118      10.003 -16.728   1.079 
ATOM    764  CD1 TYR A 118      10.406 -15.445   1.371 
ATOM    765  CD2 TYR A 118      10.958 -17.702   0.895 
ATOM    766  CE1 TYR A 118      11.740 -15.138   1.486 
ATOM    767  CE2 TYR A 118      12.294 -17.401   1.008 
ATOM    768  CZ  TYR A 118      12.686 -16.117   1.304 
ATOM    769  OH  TYR A 118      14.057 -15.806   1.420 
ATOM    770  C   TYR A 118       6.480 -17.356   2.150 
ATOM    771  O   TYR A 118       5.907 -18.436   2.018 
ATOM    772  N   ARG A 119       5.827 -16.174   2.139 
ATOM    773  CA  ARG A 119       4.427 -16.059   1.843 
ATOM    774  CB  ARG A 119       3.652 -15.202   2.858 
ATOM    775  CG  ARG A 119       3.673 -15.788   4.269 
ATOM    776  CD  ARG A 119       2.594 -16.840   4.518 
ATOM    777  NE  ARG A 119       2.885 -17.449   5.844 
ATOM    778  CZ  ARG A 119       1.863 -17.879   6.638 
ATOM    779  NH1 ARG A 119       0.571 -17.731   6.223 
ATOM    780  NH2 ARG A 119       2.135 -18.448   7.848 
ATOM    781  C   ARG A 119       4.365 -15.344   0.526 
ATOM    782  O   ARG A 119       5.061 -14.349   0.325 
ATOM    783  N   ALA A 120       3.524 -15.828  -0.411 
ATOM    784  CA  ALA A 120       3.516 -15.241  -1.722 
ATOM    785  CB  ALA A 120       3.540 -16.279  -2.857 
ATOM    786  C   ALA A 120       2.290 -14.411  -1.918 
ATOM    787  O   ALA A 120       1.191 -14.774  -1.498 
ATOM    788  N   THR A 121       2.473 -13.235  -2.553 
ATOM    789  CA  THR A 121       1.362 -12.387  -2.858 
ATOM    790  CB  THR A 121       1.414 -11.077  -2.132 
ATOM    791  OG1 THR A 121       1.493 -11.279  -0.729 
ATOM    792  CG2 THR A 121       0.136 -10.304  -2.467 
ATOM    793  C   THR A 121       1.454 -12.058  -4.319 
ATOM    794  O   THR A 121       2.368 -11.355  -4.746 
ATOM    795  N   ALA A 122       0.503 -12.561  -5.131 
ATOM    796  CA  ALA A 122       0.506 -12.258  -6.535 
ATOM    797  CB  ALA A 122      -0.363 -13.214  -7.372 
ATOM    798  C   ALA A 122      -0.051 -10.879  -6.695 
ATOM    799  O   ALA A 122      -0.797 -10.403  -5.841 
ATOM    800  N   GLY A 123       0.311 -10.190  -7.800 
ATOM    801  CA  GLY A 123      -0.202  -8.866  -8.009 
ATOM    802  C   GLY A 123      -0.066  -8.514  -9.455 
ATOM    803  O   GLY A 123       0.601  -9.210 -10.221 
ATOM    804  N   PHE A 124      -0.738  -7.418  -9.864 
ATOM    805  CA  PHE A 124      -0.677  -6.940 -11.215 
ATOM    806  CB  PHE A 124      -1.952  -7.333 -11.988 
ATOM    807  CG  PHE A 124      -1.880  -6.953 -13.427 
ATOM    808  CD1 PHE A 124      -1.110  -7.677 -14.309 
ATOM    809  CD2 PHE A 124      -2.620  -5.893 -13.902 
ATOM    810  CE1 PHE A 124      -1.058  -7.330 -15.640 
ATOM    811  CE2 PHE A 124      -2.573  -5.544 -15.231 
ATOM    812  CZ  PHE A 124      -1.789  -6.263 -16.103 
ATOM    813  C   PHE A 124      -0.614  -5.444 -11.112 
ATOM    814  O   PHE A 124      -1.586  -4.807 -10.707 
ATOM    815  N   ARG A 125       0.538  -4.838 -11.470 
ATOM    816  CA  ARG A 125       0.653  -3.408 -11.368 
ATOM    817  CB  ARG A 125       0.731  -2.905  -9.919 
ATOM    818  CG  ARG A 125       1.922  -3.477  -9.148 
ATOM    819  CD  ARG A 125       2.201  -2.737  -7.841 
ATOM    820  NE  ARG A 125       2.654  -1.368  -8.212 
ATOM    821  CZ  ARG A 125       2.539  -0.343  -7.320 
ATOM    822  NH1 ARG A 125       2.021  -0.575  -6.078 
ATOM    823  NH2 ARG A 125       2.940   0.912  -7.672 
ATOM    824  C   ARG A 125       1.930  -2.974 -12.029 
ATOM    825  O   ARG A 125       2.704  -3.796 -12.517 
ATOM    826  N   ASN A 126       2.164  -1.643 -12.058 
ATOM    827  CA  ASN A 126       3.348  -1.060 -12.631 
ATOM    828  CB  ASN A 126       3.319   0.475 -12.733 
ATOM    829  CG  ASN A 126       2.288   0.920 -13.750 
ATOM    830  OD1 ASN A 126       1.798   0.128 -14.551 
ATOM    831  ND2 ASN A 126       1.954   2.238 -13.724 
ATOM    832  C   ASN A 126       4.475  -1.326 -11.687 
ATOM    833  O   ASN A 126       4.252  -1.649 -10.522 
ATOM    834  N   VAL A 127       5.728  -1.187 -12.170 
ATOM    835  CA  VAL A 127       6.853  -1.442 -11.318 
ATOM    836  CB  VAL A 127       7.620  -2.670 -11.710 
ATOM    837  CG1 VAL A 127       6.692  -3.888 -11.560 
ATOM    838  CG2 VAL A 127       8.164  -2.479 -13.137 
ATOM    839  C   VAL A 127       7.801  -0.286 -11.389 
ATOM    840  O   VAL A 127       7.791   0.482 -12.349 
ATOM    841  N   VAL A 128       8.640  -0.129 -10.338 
ATOM    842  CA  VAL A 128       9.608   0.932 -10.290 
ATOM    843  CB  VAL A 128       9.558   1.739  -9.024 
ATOM    844  CG1 VAL A 128      10.684   2.788  -9.058 
ATOM    845  CG2 VAL A 128       8.156   2.343  -8.876 
ATOM    846  C   VAL A 128      10.968   0.306 -10.332 
ATOM    847  O   VAL A 128      11.242  -0.659  -9.620 
ATOM    848  N   VAL A 129      11.864   0.853 -11.180 
ATOM    849  CA  VAL A 129      13.192   0.316 -11.293 
ATOM    850  CB  VAL A 129      13.377  -0.597 -12.470 
ATOM    851  CG1 VAL A 129      12.475  -1.829 -12.285 
ATOM    852  CG2 VAL A 129      13.103   0.196 -13.761 
ATOM    853  C   VAL A 129      14.143   1.454 -11.487 
ATOM    854  O   VAL A 129      13.740   2.610 -11.599 
ATOM    855  N   ALA A 130      15.453   1.141 -11.469 
ATOM    856  CA  ALA A 130      16.471   2.102 -11.776 
ATOM    857  CB  ALA A 130      17.570   2.201 -10.704 
ATOM    858  C   ALA A 130      17.107   1.586 -13.029 
ATOM    859  O   ALA A 130      17.251   0.376 -13.195 
ATOM    860  N   CYS A 131      17.489   2.483 -13.964 
ATOM    861  CA  CYS A 131      18.044   1.992 -15.195 
ATOM    862  CB  CYS A 131      17.222   2.356 -16.450 
ATOM    863  SG  CYS A 131      15.649   1.450 -16.538 
ATOM    864  C   CYS A 131      19.424   2.528 -15.408 
ATOM    865  O   CYS A 131      19.772   3.615 -14.946 
ATOM    866  N   GLU A 132      20.255   1.724 -16.108 
ATOM    867  CA  GLU A 132      21.592   2.093 -16.475 
ATOM    868  CB  GLU A 132      22.653   1.496 -15.531 
ATOM    869  CG  GLU A 132      24.095   1.876 -15.875 
ATOM    870  CD  GLU A 132      25.017   1.153 -14.901 
ATOM    871  OE1 GLU A 132      24.867  -0.090 -14.759 
ATOM    872  OE2 GLU A 132      25.883   1.833 -14.288 
ATOM    873  C   GLU A 132      21.835   1.497 -17.828 
ATOM    874  O   GLU A 132      21.581   0.315 -18.054 
ATOM    875  N   ASN A 133      22.341   2.307 -18.771 
ATOM    876  CA  ASN A 133      22.633   1.807 -20.081 
ATOM    877  CB  ASN A 133      23.666   0.669 -20.045 
ATOM    878  CG  ASN A 133      24.142   0.395 -21.460 
ATOM    879  OD1 ASN A 133      23.716   1.047 -22.412 
ATOM    880  ND2 ASN A 133      25.042  -0.612 -21.602 
ATOM    881  C   ASN A 133      21.369   1.284 -20.700 
ATOM    882  O   ASN A 133      21.405   0.415 -21.569 
ATOM    883  N   GLY A 134      20.206   1.809 -20.274 
ATOM    884  CA  GLY A 134      18.973   1.431 -20.908 
ATOM    885  C   GLY A 134      18.488   0.100 -20.407 
ATOM    886  O   GLY A 134      17.601  -0.497 -21.016 
ATOM    887  N   LEU A 135      19.052  -0.410 -19.291 
ATOM    888  CA  LEU A 135      18.626  -1.689 -18.777 
ATOM    889  CB  LEU A 135      19.722  -2.763 -18.865 
ATOM    890  CG  LEU A 135      20.118  -3.122 -20.306 
ATOM    891  CD1 LEU A 135      21.217  -4.195 -20.327 
ATOM    892  CD2 LEU A 135      18.890  -3.538 -21.130 
ATOM    893  C   LEU A 135      18.301  -1.547 -17.317 
ATOM    894  O   LEU A 135      18.890  -0.715 -16.629 
ATOM    895  N   PRO A 136      17.352  -2.313 -16.825 
ATOM    896  CA  PRO A 136      17.021  -2.252 -15.420 
ATOM    897  CD  PRO A 136      16.196  -2.669 -17.633 
ATOM    898  CB  PRO A 136      15.657  -2.921 -15.271 
ATOM    899  CG  PRO A 136      15.011  -2.730 -16.653 
ATOM    900  C   PRO A 136      18.077  -2.865 -14.544 
ATOM    901  O   PRO A 136      18.366  -4.050 -14.698 
ATOM    902  N   VAL A 137      18.700  -2.052 -13.670 
ATOM    903  CA  VAL A 137      19.685  -2.428 -12.695 
ATOM    904  CB  VAL A 137      20.708  -1.352 -12.497 
ATOM    905  CG1 VAL A 137      21.444  -1.158 -13.835 
ATOM    906  CG2 VAL A 137      20.006  -0.082 -11.995 
ATOM    907  C   VAL A 137      19.111  -2.788 -11.354 
ATOM    908  O   VAL A 137      19.737  -3.522 -10.593 
ATOM    909  N   HIS A 138      17.948  -2.222 -10.978 
ATOM    910  CA  HIS A 138      17.482  -2.425  -9.634 
ATOM    911  ND1 HIS A 138      17.868  -2.477  -6.392 
ATOM    912  CG  HIS A 138      17.517  -1.474  -7.267 
ATOM    913  CB  HIS A 138      18.027  -1.352  -8.671 
ATOM    914  NE2 HIS A 138      16.458  -1.147  -5.302 
ATOM    915  CD2 HIS A 138      16.654  -0.671  -6.586 
ATOM    916  CE1 HIS A 138      17.208  -2.233  -5.232 
ATOM    917  C   HIS A 138      15.989  -2.347  -9.596 
ATOM    918  O   HIS A 138      15.368  -1.672 -10.416 
ATOM    919  N   LEU A 139      15.380  -3.059  -8.624 
ATOM    920  CA  LEU A 139      13.959  -3.022  -8.464 
ATOM    921  CB  LEU A 139      13.328  -4.424  -8.387 
ATOM    922  CG  LEU A 139      11.796  -4.427  -8.219 
ATOM    923  CD1 LEU A 139      11.097  -3.859  -9.466 
ATOM    924  CD2 LEU A 139      11.275  -5.821  -7.830 
ATOM    925  C   LEU A 139      13.692  -2.338  -7.155 
ATOM    926  O   LEU A 139      14.328  -2.642  -6.146 
ATOM    927  N   ASP A 140      12.744  -1.377  -7.146 
ATOM    928  CA  ASP A 140      12.392  -0.683  -5.938 
ATOM    929  CB  ASP A 140      11.787   0.709  -6.222 
ATOM    930  CG  ASP A 140      11.444   1.439  -4.927 
ATOM    931  OD1 ASP A 140      10.721   0.858  -4.076 
ATOM    932  OD2 ASP A 140      11.902   2.602  -4.774 
ATOM    933  C   ASP A 140      11.357  -1.523  -5.257 
ATOM    934  O   ASP A 140      10.230  -1.654  -5.728 
ATOM    935  N   GLN A 141      11.749  -2.130  -4.123 
ATOM    936  CA  GLN A 141      10.948  -3.011  -3.316 
ATOM    937  CB  GLN A 141      11.779  -3.783  -2.278 
ATOM    938  CG  GLN A 141      12.762  -4.776  -2.905 
ATOM    939  CD  GLN A 141      11.952  -5.908  -3.523 
ATOM    940  OE1 GLN A 141      12.497  -6.786  -4.190 
ATOM    941  NE2 GLN A 141      10.610  -5.884  -3.303 
ATOM    942  C   GLN A 141       9.851  -2.293  -2.576 
ATOM    943  O   GLN A 141       8.819  -2.893  -2.282 
ATOM    944  N   SER A 142      10.034  -0.997  -2.253 
ATOM    945  CA  SER A 142       9.150  -0.301  -1.351 
ATOM    946  CB  SER A 142       9.491   1.193  -1.188 
ATOM    947  OG  SER A 142       9.124   1.919  -2.352 
ATOM    948  C   SER A 142       7.710  -0.375  -1.771 
ATOM    949  O   SER A 142       6.824  -0.464  -0.923 
ATOM    950  N   ILE A 143       7.420  -0.350  -3.080 
ATOM    951  CA  ILE A 143       6.051  -0.356  -3.517 
ATOM    952  CB  ILE A 143       5.929  -0.210  -5.009 
ATOM    953  CG1 ILE A 143       6.581  -1.395  -5.742 
ATOM    954  CG2 ILE A 143       6.534   1.151  -5.388 
ATOM    955  CD1 ILE A 143       6.281  -1.418  -7.241 
ATOM    956  C   ILE A 143       5.389  -1.633  -3.085 
ATOM    957  O   ILE A 143       4.203  -1.660  -2.760 
ATOM    958  N   PHE A 144       6.139  -2.743  -3.129 
ATOM    959  CA  PHE A 144       5.663  -4.054  -2.785 
ATOM    960  CB  PHE A 144       6.569  -5.164  -3.332 
ATOM    961  CG  PHE A 144       6.507  -4.997  -4.812 
ATOM    962  CD1 PHE A 144       5.397  -5.403  -5.519 
ATOM    963  CD2 PHE A 144       7.560  -4.429  -5.496 
ATOM    964  CE1 PHE A 144       5.340  -5.244  -6.884 
ATOM    965  CE2 PHE A 144       7.507  -4.271  -6.860 
ATOM    966  CZ  PHE A 144       6.396  -4.677  -7.557 
ATOM    967  C   PHE A 144       5.482  -4.230  -1.309 
ATOM    968  O   PHE A 144       4.699  -5.077  -0.876 
ATOM    969  N   ARG A 145       6.264  -3.500  -0.495 
ATOM    970  CA  ARG A 145       6.177  -3.640   0.929 
ATOM    971  CB  ARG A 145       7.187  -2.736   1.646 
ATOM    972  CG  ARG A 145       8.616  -2.950   1.149 
ATOM    973  CD  ARG A 145       9.671  -2.223   1.979 
ATOM    974  NE  ARG A 145       9.994  -3.112   3.127 
ATOM    975  CZ  ARG A 145      10.901  -4.116   2.955 
ATOM    976  NH1 ARG A 145      11.537  -4.250   1.755 
ATOM    977  NH2 ARG A 145      11.162  -4.987   3.973 
ATOM    978  C   ARG A 145       4.810  -3.223   1.343 
ATOM    979  O   ARG A 145       4.160  -3.893   2.145 
ATOM    980  N   ARG A 146       4.339  -2.101   0.769 
ATOM    981  CA  ARG A 146       3.061  -1.554   1.109 
ATOM    982  CB  ARG A 146       2.944  -0.061   0.750 
ATOM    983  CG  ARG A 146       4.017   0.799   1.422 
ATOM    984  CD  ARG A 146       3.933   2.291   1.088 
ATOM    985  NE  ARG A 146       5.205   2.914   1.552 
ATOM    986  CZ  ARG A 146       6.283   2.930   0.714 
ATOM    987  NH1 ARG A 146       6.168   2.412  -0.544 
ATOM    988  NH2 ARG A 146       7.470   3.456   1.131 
ATOM    989  C   ARG A 146       2.016  -2.301   0.298 
ATOM    990  O   ARG A 146       1.257  -1.625  -0.446 
ATOM    991  OXT ARG A 146       1.959  -3.554   0.415 
TER
HEADER lig_20.pdb
ATOM      1  P    DC A   1     -49.189 236.740 471.186 
ATOM      2  OP1  DC A   1     -49.420 238.199 471.277 
ATOM      3  OP2  DC A   1     -49.989 236.017 470.173 
ATOM      4  O5'  DC A   1     -47.633 236.455 470.945 
ATOM      5  C5'  DC A   1     -46.753 236.372 472.082 
ATOM      6  C4'  DC A   1     -45.808 235.198 471.921 
ATOM      7  O4'  DC A   1     -46.365 233.960 472.449 
ATOM      8  C3'  DC A   1     -45.423 234.845 470.485 
ATOM      9  O3'  DC A   1     -44.063 234.430 470.461 
ATOM     10  C2'  DC A   1     -46.303 233.647 470.131 
ATOM     11  C1'  DC A   1     -46.189 232.940 471.478 
ATOM     12  N1   DC A   1     -47.235 231.903 471.701 
ATOM     13  C2   DC A   1     -46.880 230.768 472.425 
ATOM     14  O2   DC A   1     -45.723 230.668 472.849 
ATOM     15  N3   DC A   1     -47.819 229.811 472.639 
ATOM     16  C4   DC A   1     -49.063 229.957 472.163 
ATOM     17  N4   DC A   1     -49.943 228.996 472.399 
ATOM     18  C5   DC A   1     -49.448 231.117 471.416 
ATOM     19  C6   DC A   1     -48.495 232.062 471.212 
ATOM     20  P    DA A   2     -43.133 234.884 469.239 
ATOM     21  OP1  DA A   2     -42.604 236.242 469.498 
ATOM     22  OP2  DA A   2     -43.865 234.705 467.966 
ATOM     23  O5'  DA A   2     -41.946 233.816 469.331 
ATOM     24  C5'  DA A   2     -41.595 233.271 470.617 
ATOM     25  C4'  DA A   2     -41.380 231.775 470.505 
ATOM     26  O4'  DA A   2     -42.612 231.020 470.687 
ATOM     27  C3'  DA A   2     -40.840 231.279 469.163 
ATOM     28  O3'  DA A   2     -39.940 230.203 469.398 
ATOM     29  C2'  DA A   2     -42.066 230.737 468.429 
ATOM     30  C1'  DA A   2     -42.715 230.070 469.638 
ATOM     31  N9   DA A   2     -44.156 229.748 469.444 
ATOM     32  C8   DA A   2     -45.093 230.445 468.736 
ATOM     33  N7   DA A   2     -46.272 229.906 468.753 
ATOM     34  C5   DA A   2     -46.108 228.767 469.530 
ATOM     35  C6   DA A   2     -46.998 227.757 469.930 
ATOM     36  N6   DA A   2     -48.293 227.733 469.585 
ATOM     37  N1   DA A   2     -46.507 226.768 470.700 
ATOM     38  C2   DA A   2     -45.219 226.798 471.039 
ATOM     39  N3   DA A   2     -44.298 227.684 470.727 
ATOM     40  C4   DA A   2     -44.815 228.661 469.957 
ATOM     41  P    DT A   3     -38.608 230.100 468.516 
ATOM     42  OP1  DT A   3     -37.558 230.966 469.101 
ATOM     43  OP2  DT A   3     -38.933 230.345 467.094 
ATOM     44  O5'  DT A   3     -38.213 228.564 468.720 
ATOM     45  C5'  DT A   3     -38.569 227.908 469.952 
ATOM     46  C4'  DT A   3     -39.125 226.527 469.662 
ATOM     47  O4'  DT A   3     -40.561 226.545 469.429 
ATOM     48  C3'  DT A   3     -38.559 225.828 468.426 
ATOM     49  O3'  DT A   3     -38.442 224.437 468.697 
ATOM     50  C2'  DT A   3     -39.624 226.025 467.348 
ATOM     51  C1'  DT A   3     -40.832 225.800 468.251 
ATOM     52  N1   DT A   3     -42.113 226.297 467.673 
ATOM     53  C2   DT A   3     -43.249 225.579 467.960 
ATOM     54  O2   DT A   3     -43.243 224.576 468.653 
ATOM     55  N3   DT A   3     -44.416 226.069 467.407 
ATOM     56  C4   DT A   3     -44.537 227.190 466.611 
ATOM     57  O4   DT A   3     -45.637 227.531 466.173 
ATOM     58  C5   DT A   3     -43.290 227.876 466.367 
ATOM     59  C7   DT A   3     -43.333 229.107 465.510 
ATOM     60  C6   DT A   3     -42.141 227.422 466.892 
ATOM     61  P    DG A   4     -37.162 223.645 468.152 
ATOM     62  OP1  DG A   4     -36.035 223.815 469.095 
ATOM     63  OP2  DG A   4     -36.899 224.034 466.748 
ATOM     64  O5'  DG A   4     -37.683 222.132 468.202 
ATOM     65  C5'  DG A   4     -38.654 221.761 469.197 
ATOM     66  C4'  DG A   4     -39.727 220.890 468.573 
ATOM     67  O4'  DG A   4     -40.820 221.671 468.012 
ATOM     68  C3'  DG A   4     -39.274 220.003 467.414 
ATOM     69  O3'  DG A   4     -39.964 218.762 467.485 
ATOM     70  C2'  DG A   4     -39.734 220.744 466.158 
ATOM     71  C1'  DG A   4     -41.087 221.192 466.703 
ATOM     72  N9   DG A   4     -41.710 222.297 465.923 
ATOM     73  C8   DG A   4     -41.108 223.352 465.272 
ATOM     74  N7   DG A   4     -41.948 224.159 464.672 
ATOM     75  C5   DG A   4     -43.196 223.600 464.944 
ATOM     76  C6   DG A   4     -44.493 224.028 464.558 
ATOM     77  O6   DG A   4     -44.813 225.005 463.887 
ATOM     78  N1   DG A   4     -45.483 223.166 465.050 
ATOM     79  C2   DG A   4     -45.251 222.039 465.813 
ATOM     80  N2   DG A   4     -46.333 221.349 466.184 
ATOM     81  N3   DG A   4     -44.034 221.639 466.175 
ATOM     82  C4   DG A   4     -43.062 222.463 465.706 
ATOM     83  P    DA A   5     -39.174 217.414 467.141 
ATOM     84  OP1  DA A   5     -38.437 216.951 468.340 
ATOM     85  OP2  DA A   5     -38.366 217.610 465.918 
ATOM     86  O5'  DA A   5     -40.381 216.410 466.832 
ATOM     87  C5'  DA A   5     -41.642 216.609 467.498 
ATOM     88  C4'  DA A   5     -42.781 216.446 466.511 
ATOM     89  O4'  DA A   5     -43.112 217.693 465.835 
ATOM     90  C3'  DA A   5     -42.536 215.461 465.369 
ATOM     91  O3'  DA A   5     -43.750 214.778 465.081 
ATOM     92  C2'  DA A   5     -42.177 216.339 464.170 
ATOM     93  C1'  DA A   5     -43.203 217.436 464.442 
ATOM     94  N9   DA A   5     -42.925 218.707 463.719 
ATOM     95  C8   DA A   5     -41.716 219.264 463.412 
ATOM     96  N7   DA A   5     -41.803 220.386 462.769 
ATOM     97  C5   DA A   5     -43.169 220.592 462.638 
ATOM     98  C6   DA A   5     -43.919 221.621 462.043 
ATOM     99  N6   DA A   5     -43.369 222.685 461.441 
ATOM    100  N1   DA A   5     -45.260 221.515 462.090 
ATOM    101  C2   DA A   5     -45.800 220.456 462.690 
ATOM    102  N3   DA A   5     -45.205 219.440 463.277 
ATOM    103  C4   DA A   5     -43.865 219.570 463.216 
ATOM    104  P    DA A   6     -43.697 213.217 464.729 
ATOM    105  OP1  DA A   6     -43.673 212.427 465.980 
ATOM    106  OP2  DA A   6     -42.594 212.959 463.778 
ATOM    107  O5'  DA A   6     -45.103 213.012 463.990 
ATOM    108  C5'  DA A   6     -46.214 213.848 464.362 
ATOM    109  C4'  DA A   6     -46.944 214.323 463.120 
ATOM    110  O4'  DA A   6     -46.386 215.558 462.587 
ATOM    111  C3'  DA A   6     -46.923 213.365 461.929 
ATOM    112  O3'  DA A   6     -48.176 213.434 461.260 
ATOM    113  C2'  DA A   6     -45.844 213.923 461.002 
ATOM    114  C1'  DA A   6     -46.196 215.396 461.190 
ATOM    115  N9   DA A   6     -45.118 216.330 460.759 
ATOM    116  C8   DA A   6     -43.766 216.157 460.838 
ATOM    117  N7   DA A   6     -43.081 217.157 460.375 
ATOM    118  C5   DA A   6     -44.049 218.060 459.958 
ATOM    119  C6   DA A   6     -43.967 219.333 459.370 
ATOM    120  N6   DA A   6     -42.808 219.944 459.087 
ATOM    121  N1   DA A   6     -45.124 219.957 459.081 
ATOM    122  C2   DA A   6     -46.273 219.345 459.364 
ATOM    123  N3   DA A   6     -46.473 218.166 459.909 
ATOM    124  C4   DA A   6     -45.300 217.561 460.189 
ATOM    125  P    DG A   7     -48.829 212.088 460.693 
ATOM    126  OP1  DG A   7     -49.566 211.399 461.776 
ATOM    127  OP2  DG A   7     -47.794 211.288 460.001 
ATOM    128  O5'  DG A   7     -49.865 212.667 459.620 
ATOM    129  C5'  DG A   7     -50.448 213.964 459.843 
ATOM    130  C4'  DG A   7     -50.448 214.761 458.554 
ATOM    131  O4'  DG A   7     -49.215 215.512 458.366 
ATOM    132  C3'  DG A   7     -50.582 213.946 457.268 
ATOM    133  O3'  DG A   7     -51.375 214.676 456.340 
ATOM    134  C2'  DG A   7     -49.158 213.850 456.719 
ATOM    135  C1'  DG A   7     -48.747 215.283 457.045 
ATOM    136  N9   DG A   7     -47.274 215.501 457.032 
ATOM    137  C8   DG A   7     -46.262 214.640 457.400 
ATOM    138  N7   DG A   7     -45.058 215.142 457.267 
ATOM    139  C5   DG A   7     -45.289 216.426 456.776 
ATOM    140  C6   DG A   7     -44.369 217.452 456.435 
ATOM    141  O6   DG A   7     -43.143 217.439 456.497 
ATOM    142  N1   DG A   7     -45.031 218.600 455.975 
ATOM    143  C2   DG A   7     -46.400 218.738 455.861 
ATOM    144  N2   DG A   7     -46.835 219.914 455.401 
ATOM    145  N3   DG A   7     -47.261 217.775 456.182 
ATOM    146  C4   DG A   7     -46.637 216.655 456.629 
ATOM    147  P    DA A   8     -52.432 213.887 455.432 
ATOM    148  OP1  DA A   8     -53.688 213.691 456.190 
ATOM    149  OP2  DA A   8     -51.803 212.663 454.890 
ATOM    150  O5'  DA A   8     -52.676 214.936 454.248 
ATOM    151  C5'  DA A   8     -52.552 216.344 454.525 
ATOM    152  C4'  DA A   8     -51.780 217.025 453.412 
ATOM    153  O4'  DA A   8     -50.341 217.005 453.640 
ATOM    154  C3'  DA A   8     -51.940 216.414 452.020 
ATOM    155  O3'  DA A   8     -51.949 217.459 451.056 
ATOM    156  C2'  DA A   8     -50.677 215.577 451.817 
ATOM    157  C1'  DA A   8     -49.705 216.568 452.449 
ATOM    158  N9   DA A   8     -48.393 215.968 452.819 
ATOM    159  C8   DA A   8     -48.135 214.706 453.273 
ATOM    160  N7   DA A   8     -46.880 214.479 453.510 
ATOM    161  C5   DA A   8     -46.258 215.678 453.190 
ATOM    162  C6   DA A   8     -44.915 216.088 453.227 
ATOM    163  N6   DA A   8     -43.910 215.294 453.622 
ATOM    164  N1   DA A   8     -44.641 217.349 452.842 
ATOM    165  C2   DA A   8     -45.644 218.133 452.451 
ATOM    166  N3   DA A   8     -46.929 217.863 452.375 
ATOM    167  C4   DA A   8     -47.176 216.596 452.766 
ATOM    168  P    DA A   9     -52.954 217.359 449.813 
ATOM    169  OP1  DA A   9     -54.288 217.858 450.212 
ATOM    170  OP2  DA A   9     -52.912 215.991 449.252 
ATOM    171  O5'  DA A   9     -52.282 218.383 448.782 
ATOM    172  C5'  DA A   9     -51.542 219.506 449.296 
ATOM    173  C4'  DA A   9     -50.253 219.678 448.517 
ATOM    174  O4'  DA A   9     -49.160 218.894 449.073 
ATOM    175  C3'  DA A   9     -50.302 219.253 447.050 
ATOM    176  O3'  DA A   9     -49.504 220.149 446.285 
ATOM    177  C2'  DA A   9     -49.644 217.874 447.023 
ATOM    178  C1'  DA A   9     -48.528 218.192 448.014 
ATOM    179  N9   DA A   9     -47.872 216.983 448.586 
ATOM    180  C8   DA A   9     -48.434 215.775 448.886 
ATOM    181  N7   DA A   9     -47.597 214.914 449.375 
ATOM    182  C5   DA A   9     -46.390 215.599 449.402 
ATOM    183  C6   DA A   9     -45.100 215.230 449.819 
ATOM    184  N6   DA A   9     -44.800 214.021 450.312 
ATOM    185  N1   DA A   9     -44.126 216.154 449.710 
ATOM    186  C2   DA A   9     -44.431 217.354 449.220 
ATOM    187  N3   DA A   9     -45.591 217.810 448.801 
ATOM    188  C4   DA A   9     -46.549 216.867 448.920 
ATOM    189  P    DA A  10     -50.018 220.606 444.839 
ATOM    190  OP1  DA A  10     -50.961 221.737 444.984 
ATOM    191  OP2  DA A  10     -50.523 219.430 444.098 
ATOM    192  O5'  DA A  10     -48.659 221.121 444.169 
ATOM    193  C5'  DA A  10     -47.631 221.675 445.011 
ATOM    194  C4'  DA A  10     -46.276 221.138 444.595 
ATOM    195  O4'  DA A  10     -45.943 219.889 445.266 
ATOM    196  C3'  DA A  10     -46.115 220.813 443.111 
ATOM    197  O3'  DA A  10     -44.795 221.150 442.705 
ATOM    198  C2'  DA A  10     -46.277 219.295 443.027 
ATOM    199  C1'  DA A  10     -45.488 218.964 444.291 
ATOM    200  N9   DA A  10     -45.734 217.589 444.807 
ATOM    201  C8   DA A  10     -46.890 216.864 444.774 
ATOM    202  N7   DA A  10     -46.787 215.687 445.307 
ATOM    203  C5   DA A  10     -45.465 215.623 445.726 
ATOM    204  C6   DA A  10     -44.723 214.622 446.373 
ATOM    205  N6   DA A  10     -45.234 213.435 446.730 
ATOM    206  N1   DA A  10     -43.430 214.885 446.643 
ATOM    207  C2   DA A  10     -42.928 216.066 446.287 
ATOM    208  N3   DA A  10     -43.519 217.072 445.682 
ATOM    209  C4   DA A  10     -44.812 216.783 445.423 
ATOM    210  P    DG A  11     -44.571 221.819 441.268 
ATOM    211  OP1  DG A  11     -44.802 223.278 441.359 
ATOM    212  OP2  DG A  11     -45.371 221.097 440.255 
ATOM    213  O5'  DG A  11     -43.015 221.535 441.026 
ATOM    214  C5'  DG A  11     -42.135 221.452 442.163 
ATOM    215  C4'  DG A  11     -41.190 220.277 442.003 
ATOM    216  O4'  DG A  11     -41.747 219.040 442.530 
ATOM    217  C3'  DG A  11     -40.806 219.925 440.566 
ATOM    218  O3'  DG A  11     -39.445 219.510 440.542 
ATOM    219  C2'  DG A  11     -41.685 218.726 440.212 
ATOM    220  C1'  DG A  11     -41.571 218.020 441.559 
ATOM    221  N9   DG A  11     -42.617 216.983 441.783 
ATOM    222  C8   DG A  11     -43.932 216.969 441.369 
ATOM    223  N7   DG A  11     -44.594 215.898 441.733 
ATOM    224  C5   DG A  11     -43.652 215.150 442.437 
ATOM    225  C6   DG A  11     -43.779 213.888 443.075 
ATOM    226  O6   DG A  11     -44.765 213.159 443.152 
ATOM    227  N1   DG A  11     -42.574 213.493 443.672 
ATOM    228  C2   DG A  11     -41.401 214.221 443.656 
ATOM    229  N2   DG A  11     -40.359 213.671 444.285 
ATOM    230  N3   DG A  11     -41.283 215.406 443.057 
ATOM    231  C4   DG A  11     -42.442 215.803 442.473 
ATOM    232  P    DA A  12     -38.516 219.964 439.321 
ATOM    233  OP1  DA A  12     -37.986 221.321 439.579 
ATOM    234  OP2  DA A  12     -39.247 219.784 438.047 
ATOM    235  O5'  DA A  12     -37.328 218.896 439.413 
ATOM    236  C5'  DA A  12     -36.978 218.351 440.699 
ATOM    237  C4'  DA A  12     -36.762 216.854 440.586 
ATOM    238  O4'  DA A  12     -37.995 216.100 440.768 
ATOM    239  C3'  DA A  12     -36.222 216.359 439.244 
ATOM    240  O3'  DA A  12     -35.322 215.283 439.479 
ATOM    241  C2'  DA A  12     -37.448 215.816 438.510 
ATOM    242  C1'  DA A  12     -38.097 215.149 439.720 
ATOM    243  N9   DA A  12     -39.538 214.828 439.526 
ATOM    244  C8   DA A  12     -40.475 215.525 438.818 
ATOM    245  N7   DA A  12     -41.654 214.986 438.835 
ATOM    246  C5   DA A  12     -41.490 213.847 439.611 
ATOM    247  C6   DA A  12     -42.380 212.837 440.011 
ATOM    248  N6   DA A  12     -43.675 212.813 439.666 
ATOM    249  N1   DA A  12     -41.889 211.848 440.781 
ATOM    250  C2   DA A  12     -40.601 211.878 441.121 
ATOM    251  N3   DA A  12     -39.680 212.763 440.809 
ATOM    252  C4   DA A  12     -40.197 213.741 440.038 
ATOM    253  P    DC A  13     -33.990 215.180 438.598 
ATOM    254  OP1  DC A  13     -32.940 216.046 439.182 
ATOM    255  OP2  DC A  13     -34.315 215.425 437.175 
ATOM    256  O5'  DC A  13     -33.595 213.643 438.801 
ATOM    257  C5'  DC A  13     -33.952 212.988 440.033 
ATOM    258  C4'  DC A  13     -34.507 211.607 439.744 
ATOM    259  O4'  DC A  13     -35.944 211.624 439.510 
ATOM    260  C3'  DC A  13     -33.941 210.908 438.508 
ATOM    261  O3'  DC A  13     -33.824 209.517 438.779 
ATOM    262  C2'  DC A  13     -35.006 211.105 437.430 
ATOM    263  C1'  DC A  13     -36.215 210.880 438.332 
ATOM    264  N1   DC A  13     -37.495 211.377 437.755 
ATOM    265  C2   DC A  13     -38.655 210.660 438.036 
ATOM    266  O2   DC A  13     -38.576 209.651 438.746 
ATOM    267  N3   DC A  13     -39.833 211.096 437.518 
ATOM    268  C4   DC A  13     -39.876 212.194 436.753 
ATOM    269  N4   DC A  13     -41.048 212.579 436.272 
ATOM    270  C5   DC A  13     -38.694 212.945 436.451 
ATOM    271  C6   DC A  13     -37.528 212.493 436.978 
ATOM    272  P    DG A  14     -32.545 208.724 438.233 
ATOM    273  OP1  DG A  14     -31.417 208.895 439.176 
ATOM    274  OP2  DG A  14     -32.281 209.113 436.830 
ATOM    275  O5'  DG A  14     -33.065 207.212 438.283 
ATOM    276  C5'  DG A  14     -34.036 206.841 439.278 
ATOM    277  C4'  DG A  14     -35.109 205.970 438.655 
ATOM    278  O4'  DG A  14     -36.203 206.751 438.093 
ATOM    279  C3'  DG A  14     -34.656 205.083 437.495 
ATOM    280  O3'  DG A  14     -35.347 203.842 437.567 
ATOM    281  C2'  DG A  14     -35.116 205.824 436.239 
ATOM    282  C1'  DG A  14     -36.469 206.271 436.784 
ATOM    283  N9   DG A  14     -37.093 207.377 436.004 
ATOM    284  C8   DG A  14     -36.490 208.432 435.354 
ATOM    285  N7   DG A  14     -37.330 209.239 434.754 
ATOM    286  C5   DG A  14     -38.578 208.679 435.025 
ATOM    287  C6   DG A  14     -39.875 209.108 434.640 
ATOM    288  O6   DG A  14     -40.195 210.085 433.969 
ATOM    289  N1   DG A  14     -40.865 208.246 435.131 
ATOM    290  C2   DG A  14     -40.633 207.118 435.895 
ATOM    291  N2   DG A  14     -41.715 206.429 436.266 
ATOM    292  N3   DG A  14     -39.416 206.718 436.256 
ATOM    293  C4   DG A  14     -38.444 207.543 435.788 
ATOM    294  P    DT A  15     -34.556 202.493 437.223 
ATOM    295  OP1  DT A  15     -33.819 202.031 438.421 
ATOM    296  OP2  DT A  15     -33.748 202.690 435.999 
ATOM    297  O5'  DT A  15     -35.763 201.490 436.913 
ATOM    298  C5'  DT A  15     -37.024 201.688 437.579 
ATOM    299  C4'  DT A  15     -38.163 201.525 436.592 
ATOM    300  O4'  DT A  15     -38.494 202.772 435.916 
ATOM    301  C3'  DT A  15     -37.918 200.540 435.450 
ATOM    302  O3'  DT A  15     -39.132 199.857 435.162 
ATOM    303  C2'  DT A  15     -37.559 201.419 434.252 
ATOM    304  C1'  DT A  15     -38.585 202.516 434.523 
ATOM    305  N1   DT A  15     -38.307 203.787 433.800 
ATOM    306  C2   DT A  15     -39.393 204.514 433.374 
ATOM    307  O2   DT A  15     -40.544 204.161 433.564 
ATOM    308  N3   DT A  15     -39.097 205.687 432.706 
ATOM    309  C4   DT A  15     -37.836 206.180 432.437 
ATOM    310  O4   DT A  15     -37.696 207.243 431.830 
ATOM    311  C5   DT A  15     -36.762 205.347 432.923 
ATOM    312  C7   DT A  15     -35.357 205.811 432.672 
ATOM    313  C6   DT A  15     -37.020 204.202 433.575 
ATOM    314  P    DG A  16     -39.080 198.296 434.810 
ATOM    315  OP1  DG A  16     -39.055 197.507 436.062 
ATOM    316  OP2  DG A  16     -37.977 198.039 433.859 
ATOM    317  O5'  DG A  16     -40.485 198.092 434.072 
ATOM    318  C5'  DG A  16     -41.596 198.928 434.443 
ATOM    319  C4'  DG A  16     -42.326 199.402 433.202 
ATOM    320  O4'  DG A  16     -41.768 200.637 432.668 
ATOM    321  C3'  DG A  16     -42.305 198.444 432.011 
ATOM    322  O3'  DG A  16     -43.558 198.514 431.342 
ATOM    323  C2'  DG A  16     -41.226 199.003 431.083 
ATOM    324  C1'  DG A  16     -41.578 200.476 431.271 
ATOM    325  N9   DG A  16     -40.500 201.409 430.840 
ATOM    326  C8   DG A  16     -39.133 201.252 430.912 
ATOM    327  N7   DG A  16     -38.453 202.271 430.441 
ATOM    328  C5   DG A  16     -39.440 203.164 430.028 
ATOM    329  C6   DG A  16     -39.321 204.448 429.434 
ATOM    330  O6   DG A  16     -38.302 205.070 429.147 
ATOM    331  N1   DG A  16     -40.578 205.011 429.174 
ATOM    332  C2   DG A  16     -41.792 204.412 429.451 
ATOM    333  N2   DG A  16     -42.879 205.115 429.127 
ATOM    334  N3   DG A  16     -41.903 203.208 430.009 
ATOM    335  C4   DG A  16     -40.692 202.648 430.267 
ATOM    336  P    DC A  17     -44.211 197.168 430.774 
ATOM    337  OP1  DC A  17     -44.948 196.479 431.858 
ATOM    338  OP2  DC A  17     -43.176 196.368 430.083 
ATOM    339  O5'  DC A  17     -45.248 197.746 429.702 
ATOM    340  C5'  DC A  17     -45.830 199.044 429.924 
ATOM    341  C4'  DC A  17     -45.830 199.840 428.635 
ATOM    342  O4'  DC A  17     -44.597 200.592 428.447 
ATOM    343  C3'  DC A  17     -45.964 199.025 427.349 
ATOM    344  O3'  DC A  17     -46.757 199.756 426.421 
ATOM    345  C2'  DC A  17     -44.540 198.930 426.801 
ATOM    346  C1'  DC A  17     -44.129 200.362 427.127 
ATOM    347  N1   DC A  17     -42.656 200.580 427.114 
ATOM    348  C2   DC A  17     -42.185 201.815 426.673 
ATOM    349  O2   DC A  17     -43.003 202.671 426.315 
ATOM    350  N3   DC A  17     -40.846 202.033 426.653 
ATOM    351  C4   DC A  17     -39.993 201.079 427.049 
ATOM    352  N4   DC A  17     -38.695 201.340 427.011 
ATOM    353  C5   DC A  17     -40.456 199.803 427.505 
ATOM    354  C6   DC A  17     -41.798 199.604 427.517 
ATOM    355  P    DG A  18     -47.814 198.967 425.513 
ATOM    356  OP1  DG A  18     -49.071 198.771 426.271 
ATOM    357  OP2  DG A  18     -47.185 197.743 424.971 
ATOM    358  O5'  DG A  18     -48.058 200.015 424.329 
ATOM    359  C5'  DG A  18     -47.934 201.423 424.606 
ATOM    360  C4'  DG A  18     -47.162 202.105 423.493 
ATOM    361  O4'  DG A  18     -45.724 202.085 423.722 
ATOM    362  C3'  DG A  18     -47.322 201.493 422.102 
ATOM    363  O3'  DG A  18     -47.332 202.539 421.138 
ATOM    364  C2'  DG A  18     -46.059 200.656 421.898 
ATOM    365  C1'  DG A  18     -45.087 201.648 422.531 
ATOM    366  N9   DG A  18     -43.775 201.047 422.901 
ATOM    367  C8   DG A  18     -43.496 199.778 423.359 
ATOM    368  N7   DG A  18     -42.224 199.563 423.595 
ATOM    369  C5   DG A  18     -41.618 200.776 423.269 
ATOM    370  C6   DG A  18     -40.252 201.156 423.318 
ATOM    371  O6   DG A  18     -39.280 200.491 423.665 
ATOM    372  N1   DG A  18     -40.074 202.482 422.899 
ATOM    373  C2   DG A  18     -41.084 203.329 422.486 
ATOM    374  N2   DG A  18     -40.708 204.558 422.125 
ATOM    375  N3   DG A  18     -42.366 202.971 422.441 
ATOM    376  C4   DG A  18     -42.555 201.688 422.844 
ATOM    377  P    DG A  19     -48.336 202.439 419.894 
ATOM    378  OP1  DG A  19     -49.671 202.938 420.293 
ATOM    379  OP2  DG A  19     -48.295 201.071 419.333 
ATOM    380  O5'  DG A  19     -47.664 203.462 418.864 
ATOM    381  C5'  DG A  19     -46.924 204.586 419.378 
ATOM    382  C4'  DG A  19     -45.635 204.758 418.598 
ATOM    383  O4'  DG A  19     -44.542 203.974 419.155 
ATOM    384  C3'  DG A  19     -45.684 204.333 417.131 
ATOM    385  O3'  DG A  19     -44.886 205.229 416.366 
ATOM    386  C2'  DG A  19     -45.026 202.954 417.105 
ATOM    387  C1'  DG A  19     -43.910 203.271 418.095 
ATOM    388  N9   DG A  19     -43.254 202.063 418.667 
ATOM    389  C8   DG A  19     -43.804 200.837 418.976 
ATOM    390  N7   DG A  19     -42.947 199.977 419.470 
ATOM    391  C5   DG A  19     -41.744 200.681 419.489 
ATOM    392  C6   DG A  19     -40.454 200.276 419.919 
ATOM    393  O6   DG A  19     -40.101 199.194 420.379 
ATOM    394  N1   DG A  19     -39.515 201.306 419.764 
ATOM    395  C2   DG A  19     -39.788 202.562 419.261 
ATOM    396  N2   DG A  19     -38.754 203.405 419.195 
ATOM    397  N3   DG A  19     -40.999 202.943 418.859 
ATOM    398  C4   DG A  19     -41.921 201.955 419.001 
ATOM    399  P    DA A  20     -45.400 205.686 414.921 
ATOM    400  OP1  DA A  20     -46.344 206.817 415.065 
ATOM    401  OP2  DA A  20     -45.905 204.510 414.179 
ATOM    402  O5'  DA A  20     -44.041 206.200 414.250 
ATOM    403  C5'  DA A  20     -43.013 206.755 415.092 
ATOM    404  C4'  DA A  20     -41.658 206.218 414.677 
ATOM    405  O4'  DA A  20     -41.326 204.969 415.348 
ATOM    406  C3'  DA A  20     -41.498 205.893 413.192 
ATOM    407  O3'  DA A  20     -40.177 206.230 412.787 
ATOM    408  C2'  DA A  20     -41.659 204.375 413.108 
ATOM    409  C1'  DA A  20     -40.870 204.044 414.372 
ATOM    410  N9   DA A  20     -41.116 202.668 414.888 
ATOM    411  C8   DA A  20     -42.272 201.944 414.856 
ATOM    412  N7   DA A  20     -42.169 200.766 415.389 
ATOM    413  C5   DA A  20     -40.847 200.703 415.807 
ATOM    414  C6   DA A  20     -40.105 199.702 416.455 
ATOM    415  N6   DA A  20     -40.616 198.515 416.811 
ATOM    416  N1   DA A  20     -38.812 199.965 416.724 
ATOM    417  C2   DA A  20     -38.310 201.146 416.368 
ATOM    418  N3   DA A  20     -38.901 202.152 415.763 
ATOM    419  C4   DA A  20     -40.194 201.863 415.504 
ATOM    420  P    DT A  21     -39.953 206.899 411.349 
ATOM    421  OP1  DT A  21     -40.184 208.358 411.440 
ATOM    422  OP2  DT A  21     -40.753 206.177 410.336 
ATOM    423  O5'  DT A  21     -38.397 206.614 411.108 
ATOM    424  C5'  DT A  21     -37.517 206.531 412.245 
ATOM    425  C4'  DT A  21     -36.572 205.357 412.084 
ATOM    426  O4'  DT A  21     -37.129 204.120 412.612 
ATOM    427  C3'  DT A  21     -36.188 205.005 410.647 
ATOM    428  O3'  DT A  21     -34.827 204.590 410.623 
ATOM    429  C2'  DT A  21     -37.067 203.806 410.294 
ATOM    430  C1'  DT A  21     -36.953 203.099 411.641 
ATOM    431  N1   DT A  21     -37.999 202.063 411.864 
ATOM    432  C2   DT A  21     -37.634 200.949 412.580 
ATOM    433  O2   DT A  21     -36.511 200.786 413.026 
ATOM    434  N3   DT A  21     -38.629 200.009 412.766 
ATOM    435  C4   DT A  21     -39.928 200.091 412.307 
ATOM    436  O4   DT A  21     -40.731 199.185 412.537 
ATOM    437  C5   DT A  21     -40.217 201.296 411.567 
ATOM    438  C7   DT A  21     -41.608 201.466 411.031 
ATOM    439  C6   DT A  21     -39.268 202.226 411.370 
ATOM    440  P    DC A  22     -33.898 205.044 409.402 
ATOM    441  OP1  DC A  22     -33.368 206.401 409.661 
ATOM    442  OP2  DC A  22     -34.629 204.864 408.129 
ATOM    443  O5'  DC A  22     -32.711 203.976 409.494 
ATOM    444  C5'  DC A  22     -32.360 203.431 410.780 
ATOM    445  C4'  DC A  22     -32.144 201.934 410.667 
ATOM    446  O4'  DC A  22     -33.377 201.180 410.850 
ATOM    447  C3'  DC A  22     -31.605 201.439 409.326 
ATOM    448  O3'  DC A  22     -30.704 200.363 409.560 
ATOM    449  C2'  DC A  22     -32.830 200.896 408.592 
ATOM    450  C1'  DC A  22     -33.479 200.229 409.801 
ATOM    451  N1   DC A  22     -34.920 199.908 409.607 
ATOM    452  C2   DC A  22     -35.415 198.754 410.209 
ATOM    453  O2   DC A  22     -34.645 198.051 410.873 
ATOM    454  N3   DC A  22     -36.726 198.442 410.043 
ATOM    455  C4   DC A  22     -37.528 199.231 409.315 
ATOM    456  N4   DC A  22     -38.799 198.884 409.184 
ATOM    457  C5   DC A  22     -37.039 200.422 408.687 
ATOM    458  C6   DC A  22     -35.725 200.715 408.865 
ATOM    459  P    DC A  23     -29.372 200.260 408.679 
ATOM    460  OP1  DC A  23     -28.323 201.125 409.263 
ATOM    461  OP2  DC A  23     -29.697 200.505 407.257 
ATOM    462  O5'  DC A  23     -28.977 198.723 408.883 
ATOM    463  C5'  DC A  23     -29.334 198.067 410.115 
ATOM    464  C4'  DC A  23     -29.889 196.687 409.825 
ATOM    465  O4'  DC A  23     -31.326 196.704 409.591 
ATOM    466  C3'  DC A  23     -29.323 195.988 408.589 
ATOM    467  O3'  DC A  23     -29.206 194.596 408.860 
ATOM    468  C2'  DC A  23     -30.389 196.185 407.511 
ATOM    469  C1'  DC A  23     -31.597 195.960 408.414 
ATOM    470  N1   DC A  23     -32.877 196.457 407.836 
ATOM    471  C2   DC A  23     -34.037 195.740 408.117 
ATOM    472  O2   DC A  23     -33.958 194.731 408.828 
ATOM    473  N3   DC A  23     -35.215 196.176 407.599 
ATOM    474  C4   DC A  23     -35.259 197.274 406.834 
ATOM    475  N4   DC A  23     -36.430 197.659 406.353 
ATOM    476  C5   DC A  23     -34.076 198.025 406.533 
ATOM    477  C6   DC A  23     -32.910 197.572 407.059 
ATOM    478  P    DT A  24     -27.927 193.804 408.314 
ATOM    479  OP1  DT A  24     -26.799 193.974 409.257 
ATOM    480  OP2  DT A  24     -27.664 194.193 406.911 
ATOM    481  O5'  DT A  24     -28.447 192.292 408.364 
ATOM    482  C5'  DT A  24     -29.419 191.920 409.360 
ATOM    483  C4'  DT A  24     -30.491 191.050 408.736 
ATOM    484  O4'  DT A  24     -31.585 191.831 408.174 
ATOM    485  C3'  DT A  24     -30.038 190.163 407.577 
ATOM    486  O3'  DT A  24     -30.729 188.921 407.648 
ATOM    487  C2'  DT A  24     -30.498 190.904 406.320 
ATOM    488  C1'  DT A  24     -31.851 191.351 406.865 
ATOM    489  N1   DT A  24     -32.475 192.457 406.086 
ATOM    490  C2   DT A  24     -33.844 192.452 405.980 
ATOM    491  O2   DT A  24     -34.546 191.597 406.490 
ATOM    492  N3   DT A  24     -34.386 193.493 405.249 
ATOM    493  C4   DT A  24     -33.688 194.510 404.632 
ATOM    494  O4   DT A  24     -34.285 195.388 404.004 
ATOM    495  C5   DT A  24     -32.257 194.429 404.799 
ATOM    496  C7   DT A  24     -31.421 195.497 404.158 
ATOM    497  C6   DT A  24     -31.703 193.428 405.504 
ATOM    498  P    DG A  25     -29.938 187.573 407.304 
ATOM    499  OP1  DG A  25     -29.201 187.111 408.502 
ATOM    500  OP2  DG A  25     -29.130 187.770 406.081 
ATOM    501  O5'  DG A  25     -31.145 186.569 406.995 
ATOM    502  C5'  DG A  25     -32.406 186.768 407.661 
ATOM    503  C4'  DG A  25     -33.545 186.605 406.674 
ATOM    504  O4'  DG A  25     -33.876 187.852 405.998 
ATOM    505  C3'  DG A  25     -33.300 185.620 405.531 
ATOM    506  O3'  DG A  25     -34.514 184.937 405.243 
ATOM    507  C2'  DG A  25     -32.942 186.499 404.333 
ATOM    508  C1'  DG A  25     -33.967 187.595 404.604 
ATOM    509  N9   DG A  25     -33.690 188.867 403.881 
ATOM    510  C8   DG A  25     -32.479 189.442 403.564 
ATOM    511  N7   DG A  25     -32.580 190.577 402.914 
ATOM    512  C5   DG A  25     -33.956 190.767 402.792 
ATOM    513  C6   DG A  25     -34.682 191.821 402.182 
ATOM    514  O6   DG A  25     -34.255 192.823 401.615 
ATOM    515  N1   DG A  25     -36.066 191.617 402.285 
ATOM    516  C2   DG A  25     -36.667 190.535 402.898 
ATOM    517  N2   DG A  25     -38.002 190.525 402.891 
ATOM    518  N3   DG A  25     -35.984 189.546 403.471 
ATOM    519  C4   DG A  25     -34.642 189.729 403.379 
ATOM    520  P    DC A  26     -34.462 183.376 404.892 
ATOM    521  OP1  DC A  26     -34.437 182.586 406.143 
ATOM    522  OP2  DC A  26     -33.359 183.119 403.940 
ATOM    523  O5'  DC A  26     -35.867 183.172 404.153 
ATOM    524  C5'  DC A  26     -36.978 184.007 404.525 
ATOM    525  C4'  DC A  26     -37.708 184.482 403.283 
ATOM    526  O4'  DC A  26     -37.150 185.717 402.750 
ATOM    527  C3'  DC A  26     -37.687 183.524 402.092 
ATOM    528  O3'  DC A  26     -38.941 183.594 401.423 
ATOM    529  C2'  DC A  26     -36.609 184.083 401.164 
ATOM    530  C1'  DC A  26     -36.960 185.556 401.352 
ATOM    531  N1   DC A  26     -35.882 186.489 400.922 
ATOM    532  C2   DC A  26     -36.262 187.705 400.359 
ATOM    533  O2   DC A  26     -37.467 187.957 400.243 
ATOM    534  N3   DC A  26     -35.293 188.569 399.959 
ATOM    535  C4   DC A  26     -33.999 188.258 400.103 
ATOM    536  N4   DC A  26     -33.094 189.134 399.698 
ATOM    537  C5   DC A  26     -33.588 187.012 400.679 
ATOM    538  C6   DC A  26     -34.570 186.162 401.072 
ATOM    539  P    DT A  27     -39.593 182.247 400.855 
ATOM    540  OP1  DT A  27     -40.330 181.558 401.939 
ATOM    541  OP2  DT A  27     -38.558 181.447 400.164 
ATOM    542  O5'  DT A  27     -40.630 182.826 399.783 
ATOM    543  C5'  DT A  27     -41.212 184.124 400.006 
ATOM    544  C4'  DT A  27     -41.212 184.920 398.716 
ATOM    545  O4'  DT A  27     -39.979 185.672 398.529 
ATOM    546  C3'  DT A  27     -41.346 184.105 397.430 
ATOM    547  O3'  DT A  27     -42.139 184.836 396.503 
ATOM    548  C2'  DT A  27     -39.922 184.010 396.882 
ATOM    549  C1'  DT A  27     -39.511 185.442 397.208 
ATOM    550  N1   DT A  27     -38.038 185.660 397.195 
ATOM    551  C2   DT A  27     -37.590 186.883 396.758 
ATOM    552  O2   DT A  27     -38.340 187.771 396.391 
ATOM    553  N3   DT A  27     -36.219 187.048 396.759 
ATOM    554  C4   DT A  27     -35.282 186.114 397.152 
ATOM    555  O4   DT A  27     -34.079 186.377 397.108 
ATOM    556  C5   DT A  27     -35.848 184.862 397.594 
ATOM    557  C7   DT A  27     -34.898 183.788 398.039 
ATOM    558  C6   DT A  27     -37.178 184.674 397.603 
ATOM    559  P    DG A  28     -43.196 184.047 395.595 
ATOM    560  OP1  DG A  28     -44.453 183.851 396.352 
ATOM    561  OP2  DG A  28     -42.567 182.822 395.052 
ATOM    562  O5'  DG A  28     -43.440 185.095 394.411 
ATOM    563  C5'  DG A  28     -43.316 186.503 394.687 
ATOM    564  C4'  DG A  28     -42.544 187.184 393.574 
ATOM    565  O4'  DG A  28     -41.106 187.165 393.803 
ATOM    566  C3'  DG A  28     -42.704 186.573 392.183 
ATOM    567  O3'  DG A  28     -42.714 187.619 391.219 
ATOM    568  C2'  DG A  28     -41.441 185.736 391.980 
ATOM    569  C1'  DG A  28     -40.469 186.728 392.612 
ATOM    570  N9   DG A  28     -39.158 186.127 392.982 
ATOM    571  C8   DG A  28     -38.878 184.858 393.441 
ATOM    572  N7   DG A  28     -37.606 184.643 393.676 
ATOM    573  C5   DG A  28     -37.000 185.856 393.350 
ATOM    574  C6   DG A  28     -35.634 186.236 393.399 
ATOM    575  O6   DG A  28     -34.662 185.571 393.747 
ATOM    576  N1   DG A  28     -35.456 187.562 392.980 
ATOM    577  C2   DG A  28     -36.466 188.408 392.568 
ATOM    578  N2   DG A  28     -36.090 189.638 392.207 
ATOM    579  N3   DG A  28     -37.748 188.050 392.523 
ATOM    580  C4   DG A  28     -37.937 186.768 392.925 
ATOM    581  P    DG A  29     -43.718 187.519 389.975 
ATOM    582  OP1  DG A  29     -45.053 188.018 390.375 
ATOM    583  OP2  DG A  29     -43.677 186.150 389.414 
ATOM    584  O5'  DG A  29     -43.046 188.542 388.945 
ATOM    585  C5'  DG A  29     -42.306 189.665 389.459 
ATOM    586  C4'  DG A  29     -41.017 189.837 388.680 
ATOM    587  O4'  DG A  29     -39.924 189.054 389.236 
ATOM    588  C3'  DG A  29     -41.066 189.413 387.212 
ATOM    589  O3'  DG A  29     -40.268 190.309 386.448 
ATOM    590  C2'  DG A  29     -40.408 188.034 387.186 
ATOM    591  C1'  DG A  29     -39.292 188.351 388.177 
ATOM    592  N9   DG A  29     -38.636 187.143 388.749 
ATOM    593  C8   DG A  29     -39.186 185.917 389.057 
ATOM    594  N7   DG A  29     -38.329 185.056 389.551 
ATOM    595  C5   DG A  29     -37.126 185.761 389.570 
ATOM    596  C6   DG A  29     -35.836 185.356 390.000 
ATOM    597  O6   DG A  29     -35.484 184.273 390.460 
ATOM    598  N1   DG A  29     -34.897 186.386 389.846 
ATOM    599  C2   DG A  29     -35.170 187.642 389.343 
ATOM    600  N2   DG A  29     -34.136 188.484 389.276 
ATOM    601  N3   DG A  29     -36.381 188.023 388.940 
ATOM    602  C4   DG A  29     -37.303 187.035 389.083 
ATOM    603  P    DT A  30     -40.782 190.766 385.002 
ATOM    604  OP1  DT A  30     -41.726 191.897 385.147 
ATOM    605  OP2  DT A  30     -41.287 189.590 384.261 
ATOM    606  O5'  DT A  30     -39.423 191.280 384.332 
ATOM    607  C5'  DT A  30     -38.395 191.834 385.174 
ATOM    608  C4'  DT A  30     -37.040 191.298 384.758 
ATOM    609  O4'  DT A  30     -36.708 190.048 385.429 
ATOM    610  C3'  DT A  30     -36.880 190.973 383.273 
ATOM    611  O3'  DT A  30     -35.559 191.310 382.868 
ATOM    612  C2'  DT A  30     -37.041 189.455 383.190 
ATOM    613  C1'  DT A  30     -36.253 189.124 384.454 
ATOM    614  N1   DT A  30     -36.498 187.748 384.970 
ATOM    615  C2   DT A  30     -35.437 187.103 385.559 
ATOM    616  O2   DT A  30     -34.333 187.607 385.670 
ATOM    617  N3   DT A  30     -35.702 185.829 386.025 
ATOM    618  C4   DT A  30     -36.909 185.166 385.952 
ATOM    619  O4   DT A  30     -37.026 184.025 386.404 
ATOM    620  C5   DT A  30     -37.962 185.924 385.316 
ATOM    621  C7   DT A  30     -39.309 185.274 385.195 
ATOM    622  C6   DT A  30     -37.731 187.164 384.854 
ATOM    623  P    DA A  31     -35.336 191.979 381.431 
ATOM    624  OP1  DA A  31     -35.566 193.438 381.521 
ATOM    625  OP2  DA A  31     -36.135 191.256 380.418 
ATOM    626  O5'  DA A  31     -33.779 191.694 381.189 
ATOM    627  C5'  DA A  31     -32.899 191.611 382.326 
ATOM    628  C4'  DA A  31     -31.954 190.437 382.165 
ATOM    629  O4'  DA A  31     -32.511 189.199 382.693 
ATOM    630  C3'  DA A  31     -31.570 190.085 380.729 
ATOM    631  O3'  DA A  31     -30.209 189.669 380.705 
ATOM    632  C2'  DA A  31     -32.449 188.886 380.375 
ATOM    633  C1'  DA A  31     -32.335 188.179 381.722 
ATOM    634  N9   DA A  31     -33.381 187.143 381.946 
ATOM    635  C8   DA A  31     -34.682 187.146 381.528 
ATOM    636  N7   DA A  31     -35.348 186.091 381.881 
ATOM    637  C5   DA A  31     -34.425 185.331 382.585 
ATOM    638  C6   DA A  31     -34.516 184.085 383.226 
ATOM    639  N6   DA A  31     -35.637 183.351 383.262 
ATOM    640  N1   DA A  31     -33.408 183.618 383.831 
ATOM    641  C2   DA A  31     -32.296 184.351 383.793 
ATOM    642  N3   DA A  31     -32.094 185.522 383.228 
ATOM    643  C4   DA A  31     -33.217 185.966 382.630 
ATOM    644  P    DG A  32     -29.280 190.123 379.483 
ATOM    645  OP1  DG A  32     -28.750 191.481 379.742 
ATOM    646  OP2  DG A  32     -30.011 189.944 378.210 
ATOM    647  O5'  DG A  32     -28.093 189.056 379.575 
ATOM    648  C5'  DG A  32     -27.742 188.511 380.861 
ATOM    649  C4'  DG A  32     -27.526 187.014 380.749 
ATOM    650  O4'  DG A  32     -28.759 186.260 380.931 
ATOM    651  C3'  DG A  32     -26.987 186.519 379.407 
ATOM    652  O3'  DG A  32     -26.086 185.443 379.642 
ATOM    653  C2'  DG A  32     -28.212 185.976 378.673 
ATOM    654  C1'  DG A  32     -28.861 185.309 379.882 
ATOM    655  N9   DG A  32     -30.302 184.988 379.688 
ATOM    656  C8   DG A  32     -31.261 185.678 378.978 
ATOM    657  N7   DG A  32     -32.447 185.122 379.005 
ATOM    658  C5   DG A  32     -32.263 183.983 379.786 
ATOM    659  C6   DG A  32     -33.189 182.979 380.172 
ATOM    660  O6   DG A  32     -34.383 182.888 379.899 
ATOM    661  N1   DG A  32     -32.580 181.999 380.969 
ATOM    662  C2   DG A  32     -31.251 181.992 381.344 
ATOM    663  N2   DG A  32     -30.863 180.968 382.108 
ATOM    664  N3   DG A  32     -30.382 182.934 380.982 
ATOM    665  C4   DG A  32     -30.957 183.891 380.208 
ATOM    666  P    DG A  33     -24.754 185.339 378.761 
ATOM    667  OP1  DG A  33     -23.705 186.205 379.345 
ATOM    668  OP2  DG A  33     -25.080 185.585 377.338 
ATOM    669  O5'  DG A  33     -24.359 183.803 378.964 
ATOM    670  C5'  DG A  33     -24.716 183.147 380.196 
ATOM    671  C4'  DG A  33     -25.271 181.766 379.906 
ATOM    672  O4'  DG A  33     -26.708 181.784 379.673 
ATOM    673  C3'  DG A  33     -24.705 181.068 378.671 
ATOM    674  O3'  DG A  33     -24.588 179.676 378.941 
ATOM    675  C2'  DG A  33     -25.771 181.264 377.592 
ATOM    676  C1'  DG A  33     -26.979 181.039 378.495 
ATOM    677  N9   DG A  33     -28.259 181.536 377.918 
ATOM    678  C8   DG A  33     -28.485 182.634 377.117 
ATOM    679  N7   DG A  33     -29.740 182.797 376.775 
ATOM    680  C5   DG A  33     -30.392 181.729 377.392 
ATOM    681  C6   DG A  33     -31.765 181.371 377.387 
ATOM    682  O6   DG A  33     -32.705 181.931 376.828 
ATOM    683  N1   DG A  33     -31.995 180.213 378.143 
ATOM    684  C2   DG A  33     -31.024 179.497 378.816 
ATOM    685  N2   DG A  33     -31.448 178.419 379.482 
ATOM    686  N3   DG A  33     -29.737 179.833 378.821 
ATOM    687  C4   DG A  33     -29.497 180.954 378.091 
ATOM    688  P    DA A  34     -23.309 178.884 378.396 
ATOM    689  OP1  DA A  34     -22.181 179.054 379.339 
ATOM    690  OP2  DA A  34     -23.046 179.273 376.993 
ATOM    691  O5'  DA A  34     -23.829 177.372 378.446 
ATOM    692  C5'  DA A  34     -24.801 177.000 379.441 
ATOM    693  C4'  DA A  34     -25.873 176.129 378.817 
ATOM    694  O4'  DA A  34     -26.967 176.910 378.256 
ATOM    695  C3'  DA A  34     -25.420 175.243 377.658 
ATOM    696  O3'  DA A  34     -26.111 174.001 377.729 
ATOM    697  C2'  DA A  34     -25.880 175.983 376.402 
ATOM    698  C1'  DA A  34     -27.233 176.431 376.947 
ATOM    699  N9   DA A  34     -27.857 177.537 376.167 
ATOM    700  C8   DA A  34     -27.242 178.576 375.528 
ATOM    701  N7   DA A  34     -28.063 179.382 374.930 
ATOM    702  C5   DA A  34     -29.314 178.840 375.189 
ATOM    703  C6   DA A  34     -30.611 179.236 374.826 
ATOM    704  N6   DA A  34     -30.875 180.322 374.086 
ATOM    705  N1   DA A  34     -31.635 178.470 375.251 
ATOM    706  C2   DA A  34     -31.367 177.392 375.985 
ATOM    707  N3   DA A  34     -30.204 176.926 376.385 
ATOM    708  C4   DA A  34     -29.198 177.710 375.946 
ATOM    709  P    DG A  35     -25.321 172.653 377.385 
ATOM    710  OP1  DG A  35     -24.583 172.191 378.584 
ATOM    711  OP2  DG A  35     -24.512 172.849 376.162 
ATOM    712  O5'  DG A  35     -26.527 171.649 377.076 
ATOM    713  C5'  DG A  35     -27.789 171.848 377.742 
ATOM    714  C4'  DG A  35     -28.927 171.685 376.755 
ATOM    715  O4'  DG A  35     -29.259 172.932 376.079 
ATOM    716  C3'  DG A  35     -28.682 170.700 375.613 
ATOM    717  O3'  DG A  35     -29.897 170.017 375.325 
ATOM    718  C2'  DG A  35     -28.324 171.578 374.414 
ATOM    719  C1'  DG A  35     -29.349 172.675 374.686 
ATOM    720  N9   DG A  35     -29.072 173.947 373.963 
ATOM    721  C8   DG A  35     -27.861 174.522 373.645 
ATOM    722  N7   DG A  35     -27.962 175.657 372.996 
ATOM    723  C5   DG A  35     -29.338 175.846 372.874 
ATOM    724  C6   DG A  35     -30.065 176.901 372.264 
ATOM    725  O6   DG A  35     -29.637 177.903 371.696 
ATOM    726  N1   DG A  35     -31.448 176.697 372.366 
ATOM    727  C2   DG A  35     -32.050 175.615 372.979 
ATOM    728  N2   DG A  35     -33.384 175.605 372.972 
ATOM    729  N3   DG A  35     -31.366 174.626 373.552 
ATOM    730  C4   DG A  35     -30.024 174.809 373.460 
ATOM    731  P    DA A  36     -29.844 168.456 374.973 
ATOM    732  OP1  DA A  36     -29.819 167.666 376.225 
ATOM    733  OP2  DA A  36     -28.741 168.198 374.022 
ATOM    734  O5'  DA A  36     -31.249 168.252 374.234 
ATOM    735  C5'  DA A  36     -32.360 169.087 374.606 
ATOM    736  C4'  DA A  36     -33.090 169.562 373.364 
ATOM    737  O4'  DA A  36     -32.533 170.797 372.831 
ATOM    738  C3'  DA A  36     -33.069 168.604 372.174 
ATOM    739  O3'  DA A  36     -34.323 168.673 371.504 
ATOM    740  C2'  DA A  36     -31.991 169.162 371.246 
ATOM    741  C1'  DA A  36     -32.342 170.636 371.434 
ATOM    742  N9   DA A  36     -31.264 171.569 371.003 
ATOM    743  C8   DA A  36     -29.912 171.396 371.082 
ATOM    744  N7   DA A  36     -29.227 172.396 370.619 
ATOM    745  C5   DA A  36     -30.196 173.299 370.202 
ATOM    746  C6   DA A  36     -30.114 174.572 369.614 
ATOM    747  N6   DA A  36     -28.954 175.183 369.331 
ATOM    748  N1   DA A  36     -31.270 175.197 369.325 
ATOM    749  C2   DA A  36     -32.419 174.584 369.608 
ATOM    750  N3   DA A  36     -32.619 173.405 370.153 
ATOM    751  C4   DA A  36     -31.446 172.801 370.433 
ATOM    752  P    DA A  37     -34.975 167.327 370.937 
ATOM    753  OP1  DA A  37     -35.712 166.638 372.021 
ATOM    754  OP2  DA A  37     -33.940 166.527 370.246 
ATOM    755  O5'  DA A  37     -36.012 167.906 369.864 
ATOM    756  C5'  DA A  37     -36.595 169.204 370.087 
ATOM    757  C4'  DA A  37     -36.595 170.000 368.798 
ATOM    758  O4'  DA A  37     -35.361 170.751 368.610 
ATOM    759  C3'  DA A  37     -36.729 169.185 367.512 
ATOM    760  O3'  DA A  37     -37.521 169.915 366.584 
ATOM    761  C2'  DA A  37     -35.304 169.089 366.964 
ATOM    762  C1'  DA A  37     -34.894 170.522 367.290 
ATOM    763  N9   DA A  37     -33.420 170.740 367.276 
ATOM    764  C8   DA A  37     -32.431 169.873 367.646 
ATOM    765  N7   DA A  37     -31.235 170.358 367.519 
ATOM    766  C5   DA A  37     -31.443 171.640 367.030 
ATOM    767  C6   DA A  37     -30.561 172.676 366.683 
ATOM    768  N6   DA A  37     -29.228 172.578 366.781 
ATOM    769  N1   DA A  37     -31.101 173.823 366.229 
ATOM    770  C2   DA A  37     -32.427 173.916 366.133 
ATOM    771  N3   DA A  37     -33.345 173.020 366.426 
ATOM    772  C4   DA A  37     -32.778 171.882 366.878 
ATOM    773  P    DC A  38     -38.578 169.126 365.676 
ATOM    774  OP1  DC A  38     -39.835 168.931 366.434 
ATOM    775  OP2  DC A  38     -37.949 167.902 365.134 
ATOM    776  O5'  DC A  38     -38.822 170.175 364.492 
ATOM    777  C5'  DC A  38     -38.698 171.583 364.769 
ATOM    778  C4'  DC A  38     -37.926 172.264 363.656 
ATOM    779  O4'  DC A  38     -36.488 172.244 363.884 
ATOM    780  C3'  DC A  38     -38.086 171.653 362.264 
ATOM    781  O3'  DC A  38     -38.096 172.698 361.300 
ATOM    782  C2'  DC A  38     -36.823 170.816 362.061 
ATOM    783  C1'  DC A  38     -35.851 171.808 362.693 
ATOM    784  N1   DC A  38     -34.540 171.207 363.063 
ATOM    785  C2   DC A  38     -33.404 172.004 362.944 
ATOM    786  O2   DC A  38     -33.530 173.166 362.540 
ATOM    787  N3   DC A  38     -32.198 171.475 363.275 
ATOM    788  C4   DC A  38     -32.103 170.211 363.709 
ATOM    789  N4   DC A  38     -30.904 169.742 364.020 
ATOM    790  C5   DC A  38     -33.259 169.375 363.838 
ATOM    791  C6   DC A  38     -34.455 169.922 363.502 
ATOM    792  P    DC A  39     -39.100 172.599 360.057 
ATOM    793  OP1  DC A  39     -40.435 173.098 360.456 
ATOM    794  OP2  DC A  39     -39.059 171.230 359.496 
ATOM    795  O5'  DC A  39     -38.428 173.622 359.026 
ATOM    796  C5'  DC A  39     -37.688 174.745 359.540 
ATOM    797  C4'  DC A  39     -36.400 174.917 358.761 
ATOM    798  O4'  DC A  39     -35.306 174.133 359.318 
ATOM    799  C3'  DC A  39     -36.448 174.493 357.294 
ATOM    800  O3'  DC A  39     -35.650 175.388 356.529 
ATOM    801  C2'  DC A  39     -35.790 173.113 357.267 
ATOM    802  C1'  DC A  39     -34.674 173.431 358.258 
ATOM    803  N1   DC A  39     -34.018 172.223 358.830 
ATOM    804  C2   DC A  39     -32.656 172.293 359.108 
ATOM    805  O2   DC A  39     -32.052 173.346 358.871 
ATOM    806  N3   DC A  39     -32.039 171.201 359.629 
ATOM    807  C4   DC A  39     -32.728 170.079 359.871 
ATOM    808  N4   DC A  39     -32.082 169.041 360.380 
ATOM    809  C5   DC A  39     -34.130 169.986 359.592 
ATOM    810  C6   DC A  39     -34.728 171.087 359.071 
ATOM    811  P    DT A  40     -36.164 175.846 355.083 
ATOM    812  OP1  DT A  40     -37.108 176.976 355.228 
ATOM    813  OP2  DT A  40     -36.670 174.669 354.342 
ATOM    814  O5'  DT A  40     -34.805 176.360 354.413 
ATOM    815  C5'  DT A  40     -33.777 176.914 355.255 
ATOM    816  C4'  DT A  40     -32.422 176.378 354.840 
ATOM    817  O4'  DT A  40     -32.090 175.128 355.511 
ATOM    818  C3'  DT A  40     -32.262 176.052 353.355 
ATOM    819  O3'  DT A  40     -30.941 176.389 352.949 
ATOM    820  C2'  DT A  40     -32.423 174.535 353.271 
ATOM    821  C1'  DT A  40     -31.635 174.203 354.535 
ATOM    822  N1   DT A  40     -31.880 172.828 355.051 
ATOM    823  C2   DT A  40     -30.819 172.182 355.641 
ATOM    824  O2   DT A  40     -29.715 172.686 355.751 
ATOM    825  N3   DT A  40     -31.084 170.909 356.106 
ATOM    826  C4   DT A  40     -32.292 170.245 356.033 
ATOM    827  O4   DT A  40     -32.408 169.104 356.486 
ATOM    828  C5   DT A  40     -33.344 171.003 355.398 
ATOM    829  C7   DT A  40     -34.691 170.354 355.277 
ATOM    830  C6   DT A  40     -33.113 172.243 354.936 
ATOM    831  P    DA A  41     -30.718 177.059 351.512 
ATOM    832  OP1  DA A  41     -30.948 178.518 351.603 
ATOM    833  OP2  DA A  41     -31.518 176.336 350.499 
ATOM    834  O5'  DA A  41     -29.161 176.774 351.271 
ATOM    835  C5'  DA A  41     -28.282 176.691 352.408 
ATOM    836  C4'  DA A  41     -27.336 175.517 352.247 
ATOM    837  O4'  DA A  41     -27.893 174.279 352.775 
ATOM    838  C3'  DA A  41     -26.952 175.164 350.810 
ATOM    839  O3'  DA A  41     -25.591 174.749 350.786 
ATOM    840  C2'  DA A  41     -27.831 173.966 350.456 
ATOM    841  C1'  DA A  41     -27.717 173.259 351.803 
ATOM    842  N9   DA A  41     -28.763 172.222 352.027 
ATOM    843  C8   DA A  41     -30.064 172.226 351.609 
ATOM    844  N7   DA A  41     -30.730 171.171 351.962 
ATOM    845  C5   DA A  41     -29.807 170.411 352.667 
ATOM    846  C6   DA A  41     -29.898 169.165 353.308 
ATOM    847  N6   DA A  41     -31.019 168.431 353.344 
ATOM    848  N1   DA A  41     -28.790 168.698 353.912 
ATOM    849  C2   DA A  41     -27.678 169.431 353.874 
ATOM    850  N3   DA A  41     -27.476 170.602 353.309 
ATOM    851  C4   DA A  41     -28.599 171.046 352.711 
ATOM    852  P    DG A  42     -24.662 175.203 349.565 
ATOM    853  OP1  DG A  42     -24.132 176.561 349.824 
ATOM    854  OP2  DG A  42     -25.394 175.024 348.292 
ATOM    855  O5'  DG A  42     -23.475 174.135 349.657 
ATOM    856  C5'  DG A  42     -23.124 173.590 350.943 
ATOM    857  C4'  DG A  42     -22.908 172.093 350.830 
ATOM    858  O4'  DG A  42     -24.141 171.339 351.013 
ATOM    859  C3'  DG A  42     -22.369 171.598 349.489 
ATOM    860  O3'  DG A  42     -21.468 170.522 349.723 
ATOM    861  C2'  DG A  42     -23.594 171.055 348.755 
ATOM    862  C1'  DG A  42     -24.243 170.389 349.964 
ATOM    863  N9   DG A  42     -25.685 170.067 349.770 
ATOM    864  C8   DG A  42     -26.643 170.757 349.060 
ATOM    865  N7   DG A  42     -27.830 170.202 349.086 
ATOM    866  C5   DG A  42     -27.645 169.063 349.868 
ATOM    867  C6   DG A  42     -28.571 168.059 350.254 
ATOM    868  O6   DG A  42     -29.765 167.968 349.981 
ATOM    869  N1   DG A  42     -27.962 167.079 351.050 
ATOM    870  C2   DG A  42     -26.633 167.071 351.425 
ATOM    871  N2   DG A  42     -26.245 166.048 352.190 
ATOM    872  N3   DG A  42     -25.764 168.014 351.063 
ATOM    873  C4   DG A  42     -26.340 168.971 350.290 
ATOM    874  P    DA A  43     -20.136 170.419 348.842 
ATOM    875  OP1  DA A  43     -19.087 171.285 349.426 
ATOM    876  OP2  DA A  43     -20.462 170.664 347.419 
ATOM    877  O5'  DA A  43     -19.741 168.882 349.045 
ATOM    878  C5'  DA A  43     -20.098 168.227 350.277 
ATOM    879  C4'  DA A  43     -20.653 166.846 349.988 
ATOM    880  O4'  DA A  43     -22.090 166.863 349.754 
ATOM    881  C3'  DA A  43     -20.087 166.147 348.752 
ATOM    882  O3'  DA A  43     -19.970 164.756 349.023 
ATOM    883  C2'  DA A  43     -21.153 166.344 347.674 
ATOM    884  C1'  DA A  43     -22.361 166.119 348.576 
ATOM    885  N9   DA A  43     -23.641 166.616 347.999 
ATOM    886  C8   DA A  43     -23.847 167.709 347.207 
ATOM    887  N7   DA A  43     -25.085 167.880 346.860 
ATOM    888  C5   DA A  43     -25.751 166.825 347.466 
ATOM    889  C6   DA A  43     -27.103 166.442 347.483 
ATOM    890  N6   DA A  43     -28.070 167.113 346.842 
ATOM    891  N1   DA A  43     -27.425 165.339 348.184 
ATOM    892  C2   DA A  43     -26.460 164.675 348.819 
ATOM    893  N3   DA A  43     -25.172 164.936 348.875 
ATOM    894  C4   DA A  43     -24.875 166.045 348.166 
ATOM    895  P    DG A  44     -18.691 163.964 348.477 
ATOM    896  OP1  DG A  44     -17.563 164.134 349.420 
ATOM    897  OP2  DG A  44     -18.428 164.352 347.074 
ATOM    898  O5'  DG A  44     -19.211 162.451 348.527 
ATOM    899  C5'  DG A  44     -20.183 162.080 349.522 
ATOM    900  C4'  DG A  44     -21.255 161.209 348.899 
ATOM    901  O4'  DG A  44     -22.349 161.990 348.337 
ATOM    902  C3'  DG A  44     -20.802 160.322 347.739 
ATOM    903  O3'  DG A  44     -21.493 159.081 347.811 
ATOM    904  C2'  DG A  44     -21.262 161.063 346.483 
ATOM    905  C1'  DG A  44     -22.615 161.510 347.028 
ATOM    906  N9   DG A  44     -23.239 162.616 346.249 
ATOM    907  C8   DG A  44     -22.637 163.671 345.598 
ATOM    908  N7   DG A  44     -23.477 164.478 344.998 
ATOM    909  C5   DG A  44     -24.725 163.918 345.269 
ATOM    910  C6   DG A  44     -26.021 164.347 344.884 
ATOM    911  O6   DG A  44     -26.342 165.324 344.213 
ATOM    912  N1   DG A  44     -27.012 163.485 345.375 
ATOM    913  C2   DG A  44     -26.779 162.358 346.139 
ATOM    914  N2   DG A  44     -27.861 161.668 346.510 
ATOM    915  N3   DG A  44     -25.562 161.958 346.500 
ATOM    916  C4   DG A  44     -24.590 162.782 346.032 
ATOM    917  P    DT A  45     -20.703 157.732 347.467 
ATOM    918  OP1  DT A  45     -19.965 157.270 348.665 
ATOM    919  OP2  DT A  45     -19.894 157.929 346.244 
ATOM    920  O5'  DT A  45     -21.910 156.729 347.157 
ATOM    921  C5'  DT A  45     -23.171 156.928 347.823 
ATOM    922  C4'  DT A  45     -24.309 156.765 346.837 
ATOM    923  O4'  DT A  45     -24.641 158.011 346.160 
ATOM    924  C3'  DT A  45     -24.064 155.780 345.694 
ATOM    925  O3'  DT A  45     -25.279 155.097 345.406 
ATOM    926  C2'  DT A  45     -23.706 156.658 344.496 
ATOM    927  C1'  DT A  45     -24.731 157.755 344.767 
ATOM    928  N1   DT A  45     -24.454 159.026 344.044 
ATOM    929  C2   DT A  45     -25.540 159.753 343.618 
ATOM    930  O2   DT A  45     -26.690 159.400 343.808 
ATOM    931  N3   DT A  45     -25.243 160.926 342.950 
ATOM    932  C4   DT A  45     -23.982 161.419 342.681 
ATOM    933  O4   DT A  45     -23.843 162.482 342.074 
ATOM    934  C5   DT A  45     -22.908 160.586 343.167 
ATOM    935  C7   DT A  45     -21.503 161.051 342.916 
ATOM    936  C6   DT A  45     -23.167 159.441 343.819 
ATOM    937  P    DT A  46     -25.226 153.535 345.055 
ATOM    938  OP1  DT A  46     -25.201 152.746 346.306 
ATOM    939  OP2  DT A  46     -24.123 153.278 344.103 
ATOM    940  O5'  DT A  46     -26.631 153.331 344.316 
ATOM    941  C5'  DT A  46     -27.743 154.167 344.687 
ATOM    942  C4'  DT A  46     -28.472 154.642 343.446 
ATOM    943  O4'  DT A  46     -27.915 155.876 342.913 
ATOM    944  C3'  DT A  46     -28.451 153.683 342.255 
ATOM    945  O3'  DT A  46     -29.705 153.753 341.586 
ATOM    946  C2'  DT A  46     -27.373 154.242 341.327 
ATOM    947  C1'  DT A  46     -27.724 155.715 341.515 
ATOM    948  N1   DT A  46     -26.646 156.649 341.084 
ATOM    949  C2   DT A  46     -27.038 157.844 340.532 
ATOM    950  O2   DT A  46     -28.206 158.156 340.387 
ATOM    951  N3   DT A  46     -26.011 158.682 340.143 
ATOM    952  C4   DT A  46     -24.659 158.430 340.260 
ATOM    953  O4   DT A  46     -23.831 159.258 339.877 
ATOM    954  C5   DT A  46     -24.347 157.150 340.852 
ATOM    955  C7   DT A  46     -22.898 156.796 341.015 
ATOM    956  C6   DT A  46     -25.326 156.315 341.238 
ATOM    957  P    DG A  47     -30.357 152.407 341.018 
ATOM    958  OP1  DG A  47     -31.094 151.718 342.102 
ATOM    959  OP2  DG A  47     -29.322 151.607 340.327 
ATOM    960  O5'  DG A  47     -31.394 152.986 339.946 
ATOM    961  C5'  DG A  47     -31.977 154.283 340.169 
ATOM    962  C4'  DG A  47     -31.977 155.080 338.879 
ATOM    963  O4'  DG A  47     -30.743 155.831 338.691 
ATOM    964  C3'  DG A  47     -32.111 154.264 337.593 
ATOM    965  O3'  DG A  47     -32.903 154.995 336.666 
ATOM    966  C2'  DG A  47     -30.687 154.169 337.045 
ATOM    967  C1'  DG A  47     -30.276 155.601 337.371 
ATOM    968  N9   DG A  47     -28.802 155.819 337.358 
ATOM    969  C8   DG A  47     -27.791 154.959 337.725 
ATOM    970  N7   DG A  47     -26.587 155.461 337.593 
ATOM    971  C5   DG A  47     -26.817 156.745 337.102 
ATOM    972  C6   DG A  47     -25.898 157.771 336.760 
ATOM    973  O6   DG A  47     -24.671 157.757 336.823 
ATOM    974  N1   DG A  47     -26.559 158.919 336.300 
ATOM    975  C2   DG A  47     -27.929 159.057 336.186 
ATOM    976  N2   DG A  47     -28.363 160.232 335.727 
ATOM    977  N3   DG A  47     -28.790 158.094 336.507 
ATOM    978  C4   DG A  47     -28.165 156.974 336.955 
ATOM    979  P    DG A  48     -33.960 154.206 335.758 
ATOM    980  OP1  DG A  48     -35.217 154.010 336.515 
ATOM    981  OP2  DG A  48     -33.332 152.982 335.215 
ATOM    982  O5'  DG A  48     -34.204 155.254 334.573 
ATOM    983  C5'  DG A  48     -34.080 156.663 334.850 
ATOM    984  C4'  DG A  48     -33.308 157.344 333.737 
ATOM    985  O4'  DG A  48     -31.870 157.324 333.966 
ATOM    986  C3'  DG A  48     -33.469 156.732 332.346 
ATOM    987  O3'  DG A  48     -33.478 157.778 331.382 
ATOM    988  C2'  DG A  48     -32.205 155.895 332.142 
ATOM    989  C1'  DG A  48     -31.233 156.887 332.775 
ATOM    990  N9   DG A  48     -29.922 156.287 333.145 
ATOM    991  C8   DG A  48     -29.642 155.017 333.603 
ATOM    992  N7   DG A  48     -28.371 154.802 333.839 
ATOM    993  C5   DG A  48     -27.764 156.015 333.513 
ATOM    994  C6   DG A  48     -26.398 156.395 333.562 
ATOM    995  O6   DG A  48     -25.426 155.730 333.910 
ATOM    996  N1   DG A  48     -26.220 157.721 333.143 
ATOM    997  C2   DG A  48     -27.230 158.568 332.730 
ATOM    998  N2   DG A  48     -26.854 159.797 332.369 
ATOM    999  N3   DG A  48     -28.512 158.210 332.685 
ATOM   1000  C4   DG A  48     -28.701 156.927 333.088 
ATOM   1001  P    DG A  49     -34.482 157.678 330.138 
ATOM   1002  OP1  DG A  49     -35.817 158.177 330.537 
ATOM   1003  OP2  DG A  49     -34.441 156.310 329.577 
ATOM   1004  O5'  DG A  49     -33.811 158.702 329.108 
ATOM   1005  C5'  DG A  49     -33.071 159.825 329.622 
ATOM   1006  C4'  DG A  49     -31.782 159.997 328.843 
ATOM   1007  O4'  DG A  49     -30.688 159.213 329.399 
ATOM   1008  C3'  DG A  49     -31.830 159.572 327.375 
ATOM   1009  O3'  DG A  49     -31.032 160.468 326.610 
ATOM   1010  C2'  DG A  49     -31.172 158.193 327.349 
ATOM   1011  C1'  DG A  49     -30.056 158.511 328.340 
ATOM   1012  N9   DG A  49     -29.401 157.302 328.912 
ATOM   1013  C8   DG A  49     -29.950 156.077 329.220 
ATOM   1014  N7   DG A  49     -29.093 155.216 329.714 
ATOM   1015  C5   DG A  49     -27.891 155.921 329.733 
ATOM   1016  C6   DG A  49     -26.601 155.515 330.163 
ATOM   1017  O6   DG A  49     -26.248 154.433 330.623 
ATOM   1018  N1   DG A  49     -25.662 156.545 330.008 
ATOM   1019  C2   DG A  49     -25.934 157.802 329.505 
ATOM   1020  N2   DG A  49     -24.900 158.644 329.439 
ATOM   1021  N3   DG A  49     -27.146 158.182 329.103 
ATOM   1022  C4   DG A  49     -28.067 157.194 329.246 
ATOM   1023  P    DA A  50     -31.547 160.925 325.165 
ATOM   1024  OP1  DA A  50     -32.490 162.056 325.309 
ATOM   1025  OP2  DA A  50     -32.052 159.749 324.424 
ATOM   1026  O5'  DA A  50     -30.187 161.439 324.494 
ATOM   1027  C5'  DA A  50     -29.159 161.994 325.337 
ATOM   1028  C4'  DA A  50     -27.804 161.457 324.921 
ATOM   1029  O4'  DA A  50     -27.472 160.208 325.592 
ATOM   1030  C3'  DA A  50     -27.644 161.132 323.436 
ATOM   1031  O3'  DA A  50     -26.323 161.469 323.031 
ATOM   1032  C2'  DA A  50     -27.805 159.614 323.353 
ATOM   1033  C1'  DA A  50     -27.017 159.283 324.616 
ATOM   1034  N9   DA A  50     -27.262 157.907 325.133 
ATOM   1035  C8   DA A  50     -28.419 157.183 325.100 
ATOM   1036  N7   DA A  50     -28.315 156.006 325.633 
ATOM   1037  C5   DA A  50     -26.994 155.942 326.052 
ATOM   1038  C6   DA A  50     -26.252 154.941 326.699 
ATOM   1039  N6   DA A  50     -26.763 153.754 327.055 
ATOM   1040  N1   DA A  50     -24.959 155.204 326.968 
ATOM   1041  C2   DA A  50     -24.456 156.385 326.613 
ATOM   1042  N3   DA A  50     -25.048 157.391 326.007 
ATOM   1043  C4   DA A  50     -26.340 157.102 325.749 
ATOM   1044  P    DA A  51     -26.100 162.138 321.593 
ATOM   1045  OP1  DA A  51     -26.330 163.597 321.684 
ATOM   1046  OP2  DA A  51     -26.900 161.416 320.580 
ATOM   1047  O5'  DA A  51     -24.543 161.853 321.352 
ATOM   1048  C5'  DA A  51     -23.664 161.771 322.489 
ATOM   1049  C4'  DA A  51     -22.718 160.596 322.328 
ATOM   1050  O4'  DA A  51     -23.275 159.359 322.856 
ATOM   1051  C3'  DA A  51     -22.334 160.244 320.892 
ATOM   1052  O3'  DA A  51     -20.974 159.829 320.867 
ATOM   1053  C2'  DA A  51     -23.214 159.045 320.538 
ATOM   1054  C1'  DA A  51     -23.099 158.339 321.885 
ATOM   1055  N9   DA A  51     -24.145 157.302 322.108 
ATOM   1056  C8   DA A  51     -25.446 157.306 321.690 
ATOM   1057  N7   DA A  51     -26.112 156.250 322.044 
ATOM   1058  C5   DA A  51     -25.190 155.490 322.748 
ATOM   1059  C6   DA A  51     -25.280 154.245 323.389 
ATOM   1060  N6   DA A  51     -26.401 153.511 323.425 
ATOM   1061  N1   DA A  51     -24.172 153.778 323.994 
ATOM   1062  C2   DA A  51     -23.061 154.511 323.955 
ATOM   1063  N3   DA A  51     -22.858 155.681 323.390 
ATOM   1064  C4   DA A  51     -23.982 156.126 322.792 
ATOM   1065  P    DG A  52     -20.044 160.283 319.646 
ATOM   1066  OP1  DG A  52     -19.514 161.640 319.905 
ATOM   1067  OP2  DG A  52     -20.776 160.103 318.373 
ATOM   1068  O5'  DG A  52     -18.857 159.215 319.738 
ATOM   1069  C5'  DG A  52     -18.506 158.670 321.024 
ATOM   1070  C4'  DG A  52     -18.290 157.173 320.912 
ATOM   1071  O4'  DG A  52     -19.523 156.419 321.094 
ATOM   1072  C3'  DG A  52     -17.751 156.678 319.570 
ATOM   1073  O3'  DG A  52     -16.850 155.602 319.804 
ATOM   1074  C2'  DG A  52     -18.976 156.135 318.836 
ATOM   1075  C1'  DG A  52     -19.625 155.468 320.045 
ATOM   1076  N9   DG A  52     -21.067 155.147 319.851 
ATOM   1077  C8   DG A  52     -22.025 155.837 319.141 
ATOM   1078  N7   DG A  52     -23.212 155.282 319.167 
ATOM   1079  C5   DG A  52     -23.027 154.142 319.949 
ATOM   1080  C6   DG A  52     -23.953 153.139 320.335 
ATOM   1081  O6   DG A  52     -25.147 153.047 320.062 
ATOM   1082  N1   DG A  52     -23.344 152.159 321.132 
ATOM   1083  C2   DG A  52     -22.015 152.151 321.507 
ATOM   1084  N2   DG A  52     -21.627 151.127 322.271 
ATOM   1085  N3   DG A  52     -21.146 153.094 321.145 
ATOM   1086  C4   DG A  52     -21.722 154.051 320.371 
ATOM   1087  P    DA A  53     -15.518 155.499 318.923 
ATOM   1088  OP1  DA A  53     -14.469 156.364 319.508 
ATOM   1089  OP2  DA A  53     -15.844 155.744 317.501 
ATOM   1090  O5'  DA A  53     -15.123 153.962 319.127 
ATOM   1091  C5'  DA A  53     -15.480 153.306 320.359 
ATOM   1092  C4'  DA A  53     -16.035 151.926 320.069 
ATOM   1093  O4'  DA A  53     -17.472 151.943 319.835 
ATOM   1094  C3'  DA A  53     -15.470 151.227 318.833 
ATOM   1095  O3'  DA A  53     -15.352 149.836 319.104 
ATOM   1096  C2'  DA A  53     -16.535 151.424 317.755 
ATOM   1097  C1'  DA A  53     -17.743 151.199 318.658 
ATOM   1098  N9   DA A  53     -19.023 151.696 318.080 
ATOM   1099  C8   DA A  53     -19.229 152.789 317.288 
ATOM   1100  N7   DA A  53     -20.467 152.960 316.942 
ATOM   1101  C5   DA A  53     -21.134 151.905 317.548 
ATOM   1102  C6   DA A  53     -22.485 151.521 317.564 
ATOM   1103  N6   DA A  53     -23.452 152.193 316.923 
ATOM   1104  N1   DA A  53     -22.807 150.418 318.265 
ATOM   1105  C2   DA A  53     -21.842 149.755 318.901 
ATOM   1106  N3   DA A  53     -20.554 150.016 318.957 
ATOM   1107  C4   DA A  53     -20.257 151.124 318.247 
ATOM   1108  P    DC A  54     -14.073 149.043 318.559 
ATOM   1109  OP1  DC A  54     -12.945 149.214 319.502 
ATOM   1110  OP2  DC A  54     -13.810 149.432 317.155 
ATOM   1111  O5'  DC A  54     -14.593 147.531 318.609 
ATOM   1112  C5'  DC A  54     -15.565 147.160 319.604 
ATOM   1113  C4'  DC A  54     -16.637 146.289 318.980 
ATOM   1114  O4'  DC A  54     -17.731 147.070 318.419 
ATOM   1115  C3'  DC A  54     -16.184 145.402 317.821 
ATOM   1116  O3'  DC A  54     -16.875 144.161 317.892 
ATOM   1117  C2'  DC A  54     -16.645 146.143 316.565 
ATOM   1118  C1'  DC A  54     -17.997 146.590 317.110 
ATOM   1119  N1   DC A  54     -18.621 147.696 316.330 
ATOM   1120  C2   DC A  54     -20.009 147.706 316.213 
ATOM   1121  O2   DC A  54     -20.659 146.806 316.757 
ATOM   1122  N3   DC A  54     -20.596 148.705 315.506 
ATOM   1123  C4   DC A  54     -19.856 149.662 314.932 
ATOM   1124  N4   DC A  54     -20.476 150.615 314.253 
ATOM   1125  C5   DC A  54     -18.427 149.669 315.040 
ATOM   1126  C6   DC A  54     -17.859 148.662 315.750 
ATOM   1127  P    DG A  55     -16.085 142.812 317.548 
ATOM   1128  OP1  DG A  55     -15.348 142.350 318.747 
ATOM   1129  OP2  DG A  55     -15.277 143.009 316.325 
ATOM   1130  O5'  DG A  55     -17.292 141.808 317.239 
ATOM   1131  C5'  DG A  55     -18.553 142.007 317.905 
ATOM   1132  C4'  DG A  55     -19.691 141.844 316.918 
ATOM   1133  O4'  DG A  55     -20.023 143.091 316.242 
ATOM   1134  C3'  DG A  55     -19.446 140.859 315.776 
ATOM   1135  O3'  DG A  55     -20.661 140.176 315.487 
ATOM   1136  C2'  DG A  55     -19.088 141.738 314.577 
ATOM   1137  C1'  DG A  55     -20.113 142.835 314.849 
ATOM   1138  N9   DG A  55     -19.836 144.106 314.126 
ATOM   1139  C8   DG A  55     -18.625 144.681 313.808 
ATOM   1140  N7   DG A  55     -18.726 145.816 313.159 
ATOM   1141  C5   DG A  55     -20.102 146.006 313.037 
ATOM   1142  C6   DG A  55     -20.829 147.060 312.427 
ATOM   1143  O6   DG A  55     -20.401 148.062 311.859 
ATOM   1144  N1   DG A  55     -22.213 146.856 312.529 
ATOM   1145  C2   DG A  55     -22.814 145.775 313.142 
ATOM   1146  N2   DG A  55     -24.148 145.764 313.135 
ATOM   1147  N3   DG A  55     -22.130 144.785 313.715 
ATOM   1148  C4   DG A  55     -20.788 144.968 313.623 
ATOM   1149  P    DT A  56     -20.608 138.615 315.136 
ATOM   1150  OP1  DT A  56     -20.584 137.825 316.388 
ATOM   1151  OP2  DT A  56     -19.505 138.358 314.185 
ATOM   1152  O5'  DT A  56     -22.013 138.411 314.397 
ATOM   1153  C5'  DT A  56     -23.125 139.246 314.769 
ATOM   1154  C4'  DT A  56     -23.855 139.721 313.527 
ATOM   1155  O4'  DT A  56     -23.297 140.956 312.994 
ATOM   1156  C3'  DT A  56     -23.833 138.763 312.336 
ATOM   1157  O3'  DT A  56     -25.087 138.833 311.667 
ATOM   1158  C2'  DT A  56     -22.755 139.322 311.409 
ATOM   1159  C1'  DT A  56     -23.106 140.795 311.597 
ATOM   1160  N1   DT A  56     -22.028 141.728 311.166 
ATOM   1161  C2   DT A  56     -22.420 142.923 310.613 
ATOM   1162  O2   DT A  56     -23.589 143.236 310.469 
ATOM   1163  N3   DT A  56     -21.393 143.762 310.225 
ATOM   1164  C4   DT A  56     -20.041 143.510 310.342 
ATOM   1165  O4   DT A  56     -19.213 144.338 309.958 
ATOM   1166  C5   DT A  56     -19.730 142.229 310.933 
ATOM   1167  C7   DT A  56     -18.280 141.875 311.097 
ATOM   1168  C6   DT A  56     -20.708 141.395 311.319 
ATOM   1169  P    DC A  57     -25.739 137.487 311.100 
ATOM   1170  OP1  DC A  57     -26.476 136.798 312.183 
ATOM   1171  OP2  DC A  57     -24.704 136.687 310.408 
ATOM   1172  O5'  DC A  57     -26.776 138.065 310.027 
ATOM   1173  C5'  DC A  57     -27.359 139.363 310.250 
ATOM   1174  C4'  DC A  57     -27.359 140.159 308.961 
ATOM   1175  O4'  DC A  57     -26.125 140.911 308.773 
ATOM   1176  C3'  DC A  57     -27.493 139.344 307.675 
ATOM   1177  O3'  DC A  57     -28.285 140.075 306.747 
ATOM   1178  C2'  DC A  57     -26.069 139.249 307.126 
ATOM   1179  C1'  DC A  57     -25.658 140.681 307.452 
ATOM   1180  N1   DC A  57     -24.184 140.899 307.439 
ATOM   1181  C2   DC A  57     -23.714 142.134 306.999 
ATOM   1182  O2   DC A  57     -24.531 142.990 306.641 
ATOM   1183  N3   DC A  57     -22.374 142.351 306.978 
ATOM   1184  C4   DC A  57     -21.522 141.398 307.375 
ATOM   1185  N4   DC A  57     -20.224 141.659 307.336 
ATOM   1186  C5   DC A  57     -21.984 140.121 307.830 
ATOM   1187  C6   DC A  57     -23.327 139.923 307.843 
ATOM   1188  P    DA A  58     -29.342 139.286 305.839 
ATOM   1189  OP1  DA A  58     -30.599 139.090 306.597 
ATOM   1190  OP2  DA A  58     -28.714 138.062 305.297 
ATOM   1191  O5'  DA A  58     -29.586 140.334 304.655 
ATOM   1192  C5'  DA A  58     -29.462 141.742 304.932 
ATOM   1193  C4'  DA A  58     -28.691 142.424 303.819 
ATOM   1194  O4'  DA A  58     -27.252 142.404 304.047 
ATOM   1195  C3'  DA A  58     -28.851 141.812 302.427 
ATOM   1196  O3'  DA A  58     -28.860 142.858 301.463 
ATOM   1197  C2'  DA A  58     -27.587 140.975 302.224 
ATOM   1198  C1'  DA A  58     -26.615 141.967 302.856 
ATOM   1199  N9   DA A  58     -25.304 141.366 303.226 
ATOM   1200  C8   DA A  58     -25.046 140.105 303.680 
ATOM   1201  N7   DA A  58     -23.790 139.878 303.917 
ATOM   1202  C5   DA A  58     -23.169 141.077 303.597 
ATOM   1203  C6   DA A  58     -21.826 141.487 303.634 
ATOM   1204  N6   DA A  58     -20.820 140.693 304.029 
ATOM   1205  N1   DA A  58     -21.552 142.747 303.249 
ATOM   1206  C2   DA A  58     -22.555 143.531 302.858 
ATOM   1207  N3   DA A  58     -23.839 143.262 302.782 
ATOM   1208  C4   DA A  58     -24.086 141.994 303.173 
ATOM   1209  P    DC A  59     -29.864 142.758 300.220 
ATOM   1210  OP1  DC A  59     -31.199 143.257 300.619 
ATOM   1211  OP2  DC A  59     -29.823 141.389 299.659 
ATOM   1212  O5'  DC A  59     -29.193 143.781 299.189 
ATOM   1213  C5'  DC A  59     -28.453 144.904 299.703 
ATOM   1214  C4'  DC A  59     -27.164 145.077 298.924 
ATOM   1215  O4'  DC A  59     -26.070 144.293 299.480 
ATOM   1216  C3'  DC A  59     -27.212 144.652 297.457 
ATOM   1217  O3'  DC A  59     -26.414 145.548 296.692 
ATOM   1218  C2'  DC A  59     -26.554 143.273 297.430 
ATOM   1219  C1'  DC A  59     -25.438 143.590 298.421 
ATOM   1220  N1   DC A  59     -24.783 142.382 298.993 
ATOM   1221  C2   DC A  59     -23.420 142.453 299.271 
ATOM   1222  O2   DC A  59     -22.816 143.506 299.034 
ATOM   1223  N3   DC A  59     -22.803 141.360 299.792 
ATOM   1224  C4   DC A  59     -23.492 140.239 300.034 
ATOM   1225  N4   DC A  59     -22.846 139.201 300.543 
ATOM   1226  C5   DC A  59     -24.894 140.145 299.755 
ATOM   1227  C6   DC A  59     -25.493 141.247 299.234 
ATOM   1228  P    DT A  60     -26.929 146.005 295.246 
ATOM   1229  OP1  DT A  60     -27.872 147.136 295.391 
ATOM   1230  OP2  DT A  60     -27.434 144.829 294.505 
ATOM   1231  O5'  DT A  60     -25.569 146.519 294.576 
ATOM   1232  C5'  DT A  60     -24.541 147.074 295.418 
ATOM   1233  C4'  DT A  60     -23.186 146.537 295.002 
ATOM   1234  O4'  DT A  60     -22.854 145.288 295.673 
ATOM   1235  C3'  DT A  60     -23.026 146.212 293.518 
ATOM   1236  O3'  DT A  60     -21.705 146.549 293.112 
ATOM   1237  C2'  DT A  60     -23.187 144.694 293.434 
ATOM   1238  C1'  DT A  60     -22.399 144.363 294.698 
ATOM   1239  N1   DT A  60     -22.644 142.987 295.214 
ATOM   1240  C2   DT A  60     -21.584 142.342 295.803 
ATOM   1241  O2   DT A  60     -20.480 142.846 295.914 
ATOM   1242  N3   DT A  60     -21.849 141.069 296.269 
ATOM   1243  C4   DT A  60     -23.056 140.405 296.196 
ATOM   1244  O4   DT A  60     -23.173 139.264 296.649 
ATOM   1245  C5   DT A  60     -24.108 141.163 295.561 
ATOM   1246  C7   DT A  60     -25.455 140.514 295.439 
ATOM   1247  C6   DT A  60     -23.878 142.403 295.098 
ATOM   1248  P    DG A  61     -21.482 147.218 291.675 
ATOM   1249  OP1  DG A  61     -21.713 148.677 291.766 
ATOM   1250  OP2  DG A  61     -22.282 146.495 290.662 
ATOM   1251  O5'  DG A  61     -19.925 146.933 291.433 
ATOM   1252  C5'  DG A  61     -19.046 146.850 292.570 
ATOM   1253  C4'  DG A  61     -18.101 145.676 292.410 
ATOM   1254  O4'  DG A  61     -18.657 144.438 292.937 
ATOM   1255  C3'  DG A  61     -17.716 145.324 290.973 
ATOM   1256  O3'  DG A  61     -16.356 144.908 290.949 
ATOM   1257  C2'  DG A  61     -18.596 144.125 290.619 
ATOM   1258  C1'  DG A  61     -18.481 143.418 291.966 
ATOM   1259  N9   DG A  61     -19.528 142.382 292.190 
ATOM   1260  C8   DG A  61     -20.842 142.367 291.776 
ATOM   1261  N7   DG A  61     -21.505 141.297 292.140 
ATOM   1262  C5   DG A  61     -20.562 140.548 292.844 
ATOM   1263  C6   DG A  61     -20.689 139.286 293.482 
ATOM   1264  O6   DG A  61     -21.676 138.558 293.559 
ATOM   1265  N1   DG A  61     -19.484 138.892 294.079 
ATOM   1266  C2   DG A  61     -18.311 139.620 294.063 
ATOM   1267  N2   DG A  61     -17.270 139.070 294.692 
ATOM   1268  N3   DG A  61     -18.194 140.804 293.464 
ATOM   1269  C4   DG A  61     -19.353 141.201 292.880 
ATOM   1270  P    DA A  62     -15.426 145.363 289.728 
ATOM   1271  OP1  DA A  62     -14.896 146.720 289.986 
ATOM   1272  OP2  DA A  62     -16.158 145.183 288.454 
ATOM   1273  O5'  DA A  62     -14.239 144.295 289.820 
ATOM   1274  C5'  DA A  62     -13.888 143.750 291.106 
ATOM   1275  C4'  DA A  62     -13.673 142.253 290.993 
ATOM   1276  O4'  DA A  62     -14.905 141.499 291.175 
ATOM   1277  C3'  DA A  62     -13.133 141.758 289.651 
ATOM   1278  O3'  DA A  62     -12.232 140.682 289.886 
ATOM   1279  C2'  DA A  62     -14.358 141.215 288.917 
ATOM   1280  C1'  DA A  62     -15.007 140.548 290.127 
ATOM   1281  N9   DA A  62     -16.449 140.227 289.932 
ATOM   1282  C8   DA A  62     -17.385 140.924 289.225 
ATOM   1283  N7   DA A  62     -18.565 140.385 289.242 
ATOM   1284  C5   DA A  62     -18.400 139.245 290.018 
ATOM   1285  C6   DA A  62     -19.290 138.235 290.418 
ATOM   1286  N6   DA A  62     -20.586 138.212 290.073 
ATOM   1287  N1   DA A  62     -18.800 137.246 291.188 
ATOM   1288  C2   DA A  62     -17.512 137.276 291.527 
ATOM   1289  N3   DA A  62     -16.591 138.162 291.216 
ATOM   1290  C4   DA A  62     -17.108 139.140 290.445 
ATOM   1291  P    DT A  63     -10.900 140.578 289.005 
ATOM   1292  OP1  DT A  63      -9.851 141.444 289.589 
ATOM   1293  OP2  DT A  63     -11.226 140.824 287.582 
ATOM   1294  O5'  DT A  63     -10.505 139.042 289.208 
ATOM   1295  C5'  DT A  63     -10.862 138.386 290.440 
ATOM   1296  C4'  DT A  63     -11.417 137.006 290.151 
ATOM   1297  O4'  DT A  63     -12.854 137.023 289.917 
ATOM   1298  C3'  DT A  63     -10.852 136.307 288.915 
ATOM   1299  O3'  DT A  63     -10.734 134.915 289.186 
ATOM   1300  C2'  DT A  63     -11.917 136.503 287.837 
ATOM   1301  C1'  DT A  63     -13.125 136.278 288.739 
ATOM   1302  N1   DT A  63     -14.406 136.775 288.162 
ATOM   1303  C2   DT A  63     -15.541 136.058 288.448 
ATOM   1304  O2   DT A  63     -15.535 135.054 289.141 
ATOM   1305  N3   DT A  63     -16.709 136.547 287.895 
ATOM   1306  C4   DT A  63     -16.830 137.668 287.100 
ATOM   1307  O4   DT A  63     -17.930 138.010 286.662 
ATOM   1308  C5   DT A  63     -15.583 138.355 286.855 
ATOM   1309  C7   DT A  63     -15.626 139.585 285.998 
ATOM   1310  C6   DT A  63     -14.434 137.900 287.380 
ATOM   1311  P    DT A  64      -9.455 134.123 288.640 
ATOM   1312  OP1  DT A  64      -8.327 134.293 289.583 
ATOM   1313  OP2  DT A  64      -9.192 134.512 287.237 
ATOM   1314  O5'  DT A  64      -9.975 132.611 288.690 
ATOM   1315  C5'  DT A  64     -10.947 132.239 289.685 
ATOM   1316  C4'  DT A  64     -12.020 131.369 289.062 
ATOM   1317  O4'  DT A  64     -13.113 132.150 288.500 
ATOM   1318  C3'  DT A  64     -11.566 130.482 287.902 
ATOM   1319  O3'  DT A  64     -12.257 129.240 287.973 
ATOM   1320  C2'  DT A  64     -12.027 131.223 286.646 
ATOM   1321  C1'  DT A  64     -13.379 131.670 287.191 
ATOM   1322  N1   DT A  64     -14.003 132.776 286.411 
ATOM   1323  C2   DT A  64     -15.373 132.771 286.306 
ATOM   1324  O2   DT A  64     -16.075 131.916 286.816 
ATOM   1325  N3   DT A  64     -15.915 133.811 285.575 
ATOM   1326  C4   DT A  64     -15.217 134.829 284.957 
ATOM   1327  O4   DT A  64     -15.814 135.706 284.330 
ATOM   1328  C5   DT A  64     -13.785 134.748 285.124 
ATOM   1329  C7   DT A  64     -12.950 135.816 284.483 
ATOM   1330  C6   DT A  64     -13.232 133.747 285.829 
ATOM   1331  P    DA A  65     -11.467 127.892 287.630 
ATOM   1332  OP1  DA A  65     -10.730 127.430 288.828 
ATOM   1333  OP2  DA A  65     -10.659 128.089 286.406 
ATOM   1334  O5'  DA A  65     -12.674 126.888 287.320 
ATOM   1335  C5'  DA A  65     -13.935 127.087 287.986 
ATOM   1336  C4'  DA A  65     -15.074 126.924 287.000 
ATOM   1337  O4'  DA A  65     -15.405 128.171 286.323 
ATOM   1338  C3'  DA A  65     -14.828 125.939 285.857 
ATOM   1339  O3'  DA A  65     -16.043 125.256 285.569 
ATOM   1340  C2'  DA A  65     -14.470 126.817 284.659 
ATOM   1341  C1'  DA A  65     -15.495 127.914 284.930 
ATOM   1342  N9   DA A  65     -15.218 129.186 284.207 
ATOM   1343  C8   DA A  65     -14.008 129.742 283.901 
ATOM   1344  N7   DA A  65     -14.096 130.865 283.257 
ATOM   1345  C5   DA A  65     -15.462 131.071 283.127 
ATOM   1346  C6   DA A  65     -16.212 132.099 282.532 
ATOM   1347  N6   DA A  65     -15.662 133.163 281.929 
ATOM   1348  N1   DA A  65     -17.552 131.993 282.579 
ATOM   1349  C2   DA A  65     -18.093 130.934 283.179 
ATOM   1350  N3   DA A  65     -17.498 129.918 283.765 
ATOM   1351  C4   DA A  65     -16.157 130.048 283.704 
ATOM   1352  P    DT A  66     -15.990 123.695 285.217 
ATOM   1353  OP1  DT A  66     -15.966 122.905 286.469 
ATOM   1354  OP2  DT A  66     -14.887 123.438 284.266 
ATOM   1355  O5'  DT A  66     -17.395 123.491 284.479 
ATOM   1356  C5'  DT A  66     -18.507 124.326 284.850 
ATOM   1357  C4'  DT A  66     -19.237 124.801 283.609 
ATOM   1358  O4'  DT A  66     -18.679 126.036 283.075 
ATOM   1359  C3'  DT A  66     -19.216 123.843 282.418 
ATOM   1360  O3'  DT A  66     -20.469 123.912 281.749 
ATOM   1361  C2'  DT A  66     -18.137 124.402 281.490 
ATOM   1362  C1'  DT A  66     -18.488 125.875 281.678 
ATOM   1363  N1   DT A  66     -17.410 126.808 281.247 
ATOM   1364  C2   DT A  66     -17.802 128.003 280.694 
ATOM   1365  O2   DT A  66     -18.971 128.315 280.550 
ATOM   1366  N3   DT A  66     -16.775 128.841 280.306 
ATOM   1367  C4   DT A  66     -15.423 128.589 280.423 
ATOM   1368  O4   DT A  66     -14.595 129.418 280.039 
ATOM   1369  C5   DT A  66     -15.112 127.309 281.015 
ATOM   1370  C7   DT A  66     -13.662 126.955 281.178 
ATOM   1371  C6   DT A  66     -16.090 126.475 281.401 
ATOM   1372  P    DG A  67     -21.121 122.566 281.181 
ATOM   1373  OP1  DG A  67     -21.858 121.877 282.265 
ATOM   1374  OP2  DG A  67     -20.087 121.766 280.490 
ATOM   1375  O5'  DG A  67     -22.158 123.145 280.109 
ATOM   1376  C5'  DG A  67     -22.741 124.443 280.331 
ATOM   1377  C4'  DG A  67     -22.741 125.239 279.042 
ATOM   1378  O4'  DG A  67     -21.508 125.991 278.854 
ATOM   1379  C3'  DG A  67     -22.875 124.424 277.756 
ATOM   1380  O3'  DG A  67     -23.668 125.154 276.828 
ATOM   1381  C2'  DG A  67     -21.451 124.329 277.208 
ATOM   1382  C1'  DG A  67     -21.040 125.761 277.534 
ATOM   1383  N9   DG A  67     -19.566 125.979 277.521 
ATOM   1384  C8   DG A  67     -18.555 125.118 277.888 
ATOM   1385  N7   DG A  67     -17.351 125.621 277.756 
ATOM   1386  C5   DG A  67     -17.582 126.905 277.265 
ATOM   1387  C6   DG A  67     -16.662 127.931 276.923 
ATOM   1388  O6   DG A  67     -15.435 127.917 276.985 
ATOM   1389  N1   DG A  67     -17.323 129.078 276.463 
ATOM   1390  C2   DG A  67     -18.693 129.216 276.349 
ATOM   1391  N2   DG A  67     -19.127 130.392 275.889 
ATOM   1392  N3   DG A  67     -19.554 128.253 276.670 
ATOM   1393  C4   DG A  67     -18.930 127.133 277.118 
ATOM   1394  P    DT A  68     -24.724 124.365 275.920 
ATOM   1395  OP1  DT A  68     -25.981 124.170 276.678 
ATOM   1396  OP2  DT A  68     -24.096 123.141 275.378 
ATOM   1397  O5'  DT A  68     -24.968 125.414 274.736 
ATOM   1398  C5'  DT A  68     -24.844 126.822 275.013 
ATOM   1399  C4'  DT A  68     -24.073 127.503 273.900 
ATOM   1400  O4'  DT A  68     -22.634 127.484 274.129 
ATOM   1401  C3'  DT A  68     -24.233 126.892 272.509 
ATOM   1402  O3'  DT A  68     -24.242 127.938 271.544 
ATOM   1403  C2'  DT A  68     -22.970 126.055 272.305 
ATOM   1404  C1'  DT A  68     -21.997 127.047 272.938 
ATOM   1405  N1   DT A  68     -20.686 126.446 273.308 
ATOM   1406  C2   DT A  68     -19.575 127.246 273.184 
ATOM   1407  O2   DT A  68     -19.628 128.399 272.792 
ATOM   1408  N3   DT A  68     -18.377 126.655 273.535 
ATOM   1409  C4   DT A  68     -18.203 125.363 273.988 
ATOM   1410  O4   DT A  68     -17.078 124.945 274.272 
ATOM   1411  C5   DT A  68     -19.426 124.603 274.084 
ATOM   1412  C7   DT A  68     -19.326 123.185 274.569 
ATOM   1413  C6   DT A  68     -20.604 125.151 273.749 
ATOM   1414  P    DC A  69     -25.246 127.838 270.301 
ATOM   1415  OP1  DC A  69     -26.581 128.337 270.700 
ATOM   1416  OP2  DC A  69     -25.205 126.469 269.740 
ATOM   1417  O5'  DC A  69     -24.575 128.861 269.271 
ATOM   1418  C5'  DC A  69     -23.835 129.984 269.785 
ATOM   1419  C4'  DC A  69     -22.546 130.156 269.005 
ATOM   1420  O4'  DC A  69     -21.452 129.372 269.562 
ATOM   1421  C3'  DC A  69     -22.595 129.732 267.538 
ATOM   1422  O3'  DC A  69     -21.797 130.628 266.773 
ATOM   1423  C2'  DC A  69     -21.936 128.353 267.512 
ATOM   1424  C1'  DC A  69     -20.821 128.670 268.502 
ATOM   1425  N1   DC A  69     -20.165 127.462 269.074 
ATOM   1426  C2   DC A  69     -18.802 127.532 269.352 
ATOM   1427  O2   DC A  69     -18.198 128.585 269.115 
ATOM   1428  N3   DC A  69     -18.185 126.440 269.874 
ATOM   1429  C4   DC A  69     -18.874 125.318 270.116 
ATOM   1430  N4   DC A  69     -18.228 124.281 270.625 
ATOM   1431  C5   DC A  69     -20.277 125.225 269.836 
ATOM   1432  C6   DC A  69     -20.875 126.326 269.315 
ATOM   1433  P    DT A  70     -22.311 131.085 265.328 
ATOM   1434  OP1  DT A  70     -23.254 132.216 265.472 
ATOM   1435  OP2  DT A  70     -22.816 129.908 264.586 
ATOM   1436  O5'  DT A  70     -20.952 131.599 264.657 
ATOM   1437  C5'  DT A  70     -19.924 132.153 265.499 
ATOM   1438  C4'  DT A  70     -18.568 131.617 265.084 
ATOM   1439  O4'  DT A  70     -18.236 130.367 265.755 
ATOM   1440  C3'  DT A  70     -18.408 131.292 263.599 
ATOM   1441  O3'  DT A  70     -17.087 131.629 263.194 
ATOM   1442  C2'  DT A  70     -18.569 129.774 263.515 
ATOM   1443  C1'  DT A  70     -17.781 129.442 264.779 
ATOM   1444  N1   DT A  70     -18.026 128.067 265.295 
ATOM   1445  C2   DT A  70     -16.966 127.422 265.885 
ATOM   1446  O2   DT A  70     -15.862 127.925 265.996 
ATOM   1447  N3   DT A  70     -17.231 126.148 266.350 
ATOM   1448  C4   DT A  70     -18.438 125.484 266.277 
ATOM   1449  O4   DT A  70     -18.555 124.344 266.730 
ATOM   1450  C5   DT A  70     -19.490 126.243 265.642 
ATOM   1451  C7   DT A  70     -20.838 125.593 265.521 
ATOM   1452  C6   DT A  70     -19.260 127.482 265.180 
ATOM   1453  P    DG A  71     -16.864 132.298 261.756 
ATOM   1454  OP1  DG A  71     -17.095 133.757 261.847 
ATOM   1455  OP2  DG A  71     -17.664 131.575 260.743 
ATOM   1456  O5'  DG A  71     -15.308 132.013 261.515 
ATOM   1457  C5'  DG A  71     -14.428 131.930 262.652 
ATOM   1458  C4'  DG A  71     -13.483 130.756 262.491 
ATOM   1459  O4'  DG A  71     -14.040 129.518 263.019 
ATOM   1460  C3'  DG A  71     -13.098 130.403 261.054 
ATOM   1461  O3'  DG A  71     -11.738 129.988 261.030 
ATOM   1462  C2'  DG A  71     -13.978 129.205 260.701 
ATOM   1463  C1'  DG A  71     -13.864 128.498 262.048 
ATOM   1464  N9   DG A  71     -14.910 127.462 262.271 
ATOM   1465  C8   DG A  71     -16.224 127.447 261.858 
ATOM   1466  N7   DG A  71     -16.887 126.376 262.222 
ATOM   1467  C5   DG A  71     -15.945 125.628 262.925 
ATOM   1468  C6   DG A  71     -16.072 124.366 263.563 
ATOM   1469  O6   DG A  71     -17.058 123.638 263.640 
ATOM   1470  N1   DG A  71     -14.866 123.971 264.160 
ATOM   1471  C2   DG A  71     -13.693 124.700 264.144 
ATOM   1472  N2   DG A  71     -12.652 124.149 264.773 
ATOM   1473  N3   DG A  71     -13.576 125.884 263.546 
ATOM   1474  C4   DG A  71     -14.735 126.281 262.961 
ATOM   1475  P    DG A  72     -10.808 130.442 259.809 
ATOM   1476  OP1  DG A  72     -10.278 131.800 260.068 
ATOM   1477  OP2  DG A  72     -11.540 130.263 258.536 
ATOM   1478  O5'  DG A  72      -9.621 129.375 259.901 
ATOM   1479  C5'  DG A  72      -9.270 128.829 261.187 
ATOM   1480  C4'  DG A  72      -9.055 127.333 261.074 
ATOM   1481  O4'  DG A  72     -10.287 126.578 261.257 
ATOM   1482  C3'  DG A  72      -8.515 126.838 259.733 
ATOM   1483  O3'  DG A  72      -7.615 125.761 259.967 
ATOM   1484  C2'  DG A  72      -9.741 126.295 258.999 
ATOM   1485  C1'  DG A  72     -10.389 125.628 260.208 
ATOM   1486  N9   DG A  72     -11.831 125.306 260.014 
ATOM   1487  C8   DG A  72     -12.789 125.997 259.304 
ATOM   1488  N7   DG A  72     -13.976 125.441 259.330 
ATOM   1489  C5   DG A  72     -13.791 124.302 260.112 
ATOM   1490  C6   DG A  72     -14.717 123.298 260.498 
ATOM   1491  O6   DG A  72     -15.911 123.207 260.225 
ATOM   1492  N1   DG A  72     -14.108 122.318 261.295 
ATOM   1493  C2   DG A  72     -12.779 122.311 261.669 
ATOM   1494  N2   DG A  72     -12.392 121.287 262.434 
ATOM   1495  N3   DG A  72     -11.911 123.253 261.307 
ATOM   1496  C4   DG A  72     -12.486 124.210 260.534 
ATOM   1497  P    DT A  73      -6.282 125.658 259.086 
ATOM   1498  OP1  DT A  73      -5.233 126.524 259.670 
ATOM   1499  OP2  DT A  73      -6.608 125.904 257.664 
ATOM   1500  O5'  DT A  73      -5.888 124.122 259.290 
ATOM   1501  C5'  DT A  73      -6.244 123.466 260.521 
ATOM   1502  C4'  DT A  73      -6.800 122.085 260.232 
ATOM   1503  O4'  DT A  73      -8.236 122.103 259.998 
ATOM   1504  C3'  DT A  73      -6.234 121.386 258.996 
ATOM   1505  O3'  DT A  73      -6.117 119.995 259.267 
ATOM   1506  C2'  DT A  73      -7.299 121.583 257.918 
ATOM   1507  C1'  DT A  73      -8.507 121.358 258.821 
ATOM   1508  N1   DT A  73      -9.788 121.855 258.243 
ATOM   1509  C2   DT A  73     -10.923 121.137 258.530 
ATOM   1510  O2   DT A  73     -10.917 120.134 259.223 
ATOM   1511  N3   DT A  73     -12.091 121.627 257.977 
ATOM   1512  C4   DT A  73     -12.212 122.748 257.181 
ATOM   1513  O4   DT A  73     -13.312 123.089 256.743 
ATOM   1514  C5   DT A  73     -10.965 123.434 256.937 
ATOM   1515  C7   DT A  73     -11.008 124.665 256.079 
ATOM   1516  C6   DT A  73      -9.816 122.980 257.461 
ATOM   1517  P    DC A  74      -4.837 119.203 258.721 
ATOM   1518  OP1  DC A  74      -3.709 119.373 259.664 
ATOM   1519  OP2  DC A  74      -4.574 119.592 257.318 
ATOM   1520  O5'  DC A  74      -5.357 117.690 258.771 
ATOM   1521  C5'  DC A  74      -6.329 117.319 259.767 
ATOM   1522  C4'  DC A  74      -7.402 116.448 259.143 
ATOM   1523  O4'  DC A  74      -8.495 117.229 258.581 
ATOM   1524  C3'  DC A  74      -6.948 115.561 257.983 
ATOM   1525  O3'  DC A  74      -7.639 114.320 258.055 
ATOM   1526  C2'  DC A  74      -7.409 116.302 256.727 
ATOM   1527  C1'  DC A  74      -8.761 116.750 257.272 
ATOM   1528  N1   DC A  74      -9.385 117.855 256.493 
ATOM   1529  C2   DC A  74     -10.773 117.865 256.376 
ATOM   1530  O2   DC A  74     -11.423 116.966 256.920 
ATOM   1531  N3   DC A  74     -11.360 118.864 255.669 
ATOM   1532  C4   DC A  74     -10.620 119.821 255.095 
ATOM   1533  N4   DC A  74     -11.240 120.774 254.416 
ATOM   1534  C5   DC A  74      -9.191 119.829 255.202 
ATOM   1535  C6   DC A  74      -8.623 118.822 255.913 
ATOM   1536  P    DA A  75      -6.849 112.972 257.711 
ATOM   1537  OP1  DA A  75      -6.112 112.509 258.909 
ATOM   1538  OP2  DA A  75      -6.041 113.168 256.488 
ATOM   1539  O5'  DA A  75      -8.056 111.968 257.402 
ATOM   1540  C5'  DA A  75      -9.317 112.167 258.068 
ATOM   1541  C4'  DA A  75     -10.456 112.004 257.081 
ATOM   1542  O4'  DA A  75     -10.787 113.251 256.405 
ATOM   1543  C3'  DA A  75     -10.210 111.019 255.938 
ATOM   1544  O3'  DA A  75     -11.425 110.336 255.650 
ATOM   1545  C2'  DA A  75      -9.852 111.897 254.740 
ATOM   1546  C1'  DA A  75     -10.878 112.994 255.011 
ATOM   1547  N9   DA A  75     -10.600 114.265 254.288 
ATOM   1548  C8   DA A  75      -9.390 114.822 253.982 
ATOM   1549  N7   DA A  75      -9.478 115.944 253.339 
ATOM   1550  C5   DA A  75     -10.844 116.150 253.208 
ATOM   1551  C6   DA A  75     -11.594 117.179 252.613 
ATOM   1552  N6   DA A  75     -11.044 118.243 252.011 
ATOM   1553  N1   DA A  75     -12.934 117.073 252.660 
ATOM   1554  C2   DA A  75     -13.475 116.014 253.260 
ATOM   1555  N3   DA A  75     -12.880 114.998 253.846 
ATOM   1556  C4   DA A  75     -11.539 115.128 253.785 
ATOM   1557  P    DG A  76     -11.372 108.775 255.299 
ATOM   1558  OP1  DG A  76     -11.348 107.985 256.550 
ATOM   1559  OP2  DG A  76     -10.269 108.517 254.347 
ATOM   1560  O5'  DG A  76     -12.778 108.570 254.560 
ATOM   1561  C5'  DG A  76     -13.889 109.406 254.932 
ATOM   1562  C4'  DG A  76     -14.619 109.881 253.690 
ATOM   1563  O4'  DG A  76     -14.061 111.116 253.157 
ATOM   1564  C3'  DG A  76     -14.598 108.923 252.499 
ATOM   1565  O3'  DG A  76     -15.851 108.992 251.830 
ATOM   1566  C2'  DG A  76     -13.519 109.481 251.571 
ATOM   1567  C1'  DG A  76     -13.871 110.955 251.759 
ATOM   1568  N9   DG A  76     -12.792 111.888 251.329 
ATOM   1569  C8   DG A  76     -11.426 111.731 251.400 
ATOM   1570  N7   DG A  76     -10.746 112.749 250.929 
ATOM   1571  C5   DG A  76     -11.733 113.642 250.516 
ATOM   1572  C6   DG A  76     -11.614 114.926 249.923 
ATOM   1573  O6   DG A  76     -10.595 115.549 249.635 
ATOM   1574  N1   DG A  76     -12.871 115.489 249.662 
ATOM   1575  C2   DG A  76     -14.084 114.890 249.940 
ATOM   1576  N2   DG A  76     -15.172 115.593 249.615 
ATOM   1577  N3   DG A  76     -14.196 113.686 250.497 
ATOM   1578  C4   DG A  76     -12.985 113.127 250.755 
ATOM   1579  P    DT A  77     -16.504 107.646 251.262 
ATOM   1580  OP1  DT A  77     -17.240 106.957 252.346 
ATOM   1581  OP2  DT A  77     -15.469 106.846 250.571 
ATOM   1582  O5'  DT A  77     -17.540 108.225 250.190 
ATOM   1583  C5'  DT A  77     -18.123 109.522 250.413 
ATOM   1584  C4'  DT A  77     -18.123 110.319 249.123 
ATOM   1585  O4'  DT A  77     -16.890 111.070 248.936 
ATOM   1586  C3'  DT A  77     -18.257 109.504 247.837 
ATOM   1587  O3'  DT A  77     -19.050 110.234 246.910 
ATOM   1588  C2'  DT A  77     -16.833 109.408 247.289 
ATOM   1589  C1'  DT A  77     -16.422 110.841 247.615 
ATOM   1590  N1   DT A  77     -14.949 111.059 247.602 
ATOM   1591  C2   DT A  77     -14.501 112.281 247.165 
ATOM   1592  O2   DT A  77     -15.250 113.170 246.798 
ATOM   1593  N3   DT A  77     -13.129 112.447 247.166 
ATOM   1594  C4   DT A  77     -12.192 111.512 247.559 
ATOM   1595  O4   DT A  77     -10.989 111.775 247.515 
ATOM   1596  C5   DT A  77     -12.759 110.260 248.001 
ATOM   1597  C7   DT A  77     -11.808 109.187 248.446 
ATOM   1598  C6   DT A  77     -14.089 110.073 248.010 
ATOM   1599  P    DG A  78     -20.107 109.445 246.002 
ATOM   1600  OP1  DG A  78     -21.363 109.250 246.759 
ATOM   1601  OP2  DG A  78     -19.478 108.221 245.459 
ATOM   1602  O5'  DG A  78     -20.350 110.494 244.818 
ATOM   1603  C5'  DG A  78     -20.226 111.902 245.094 
ATOM   1604  C4'  DG A  78     -19.455 112.583 243.981 
ATOM   1605  O4'  DG A  78     -18.016 112.563 244.210 
ATOM   1606  C3'  DG A  78     -19.615 111.972 242.590 
ATOM   1607  O3'  DG A  78     -19.624 113.017 241.626 
ATOM   1608  C2'  DG A  78     -18.352 111.135 242.387 
ATOM   1609  C1'  DG A  78     -17.380 112.126 243.019 
ATOM   1610  N9   DG A  78     -16.068 111.526 243.389 
ATOM   1611  C8   DG A  78     -15.788 110.256 243.848 
ATOM   1612  N7   DG A  78     -14.517 110.042 244.083 
ATOM   1613  C5   DG A  78     -13.911 111.254 243.757 
ATOM   1614  C6   DG A  78     -12.545 111.634 243.807 
ATOM   1615  O6   DG A  78     -11.573 110.970 244.154 
ATOM   1616  N1   DG A  78     -12.367 112.960 243.387 
ATOM   1617  C2   DG A  78     -13.377 113.807 242.975 
ATOM   1618  N2   DG A  78     -13.001 115.037 242.614 
ATOM   1619  N3   DG A  78     -14.659 113.449 242.929 
ATOM   1620  C4   DG A  78     -14.848 112.166 243.332 
ATOM   1621  P    DA A  79     -20.628 112.917 240.382 
ATOM   1622  OP1  DA A  79     -21.963 113.416 240.782 
ATOM   1623  OP2  DA A  79     -20.587 111.549 239.821 
ATOM   1624  O5'  DA A  79     -19.957 113.941 239.352 
ATOM   1625  C5'  DA A  79     -19.217 115.064 239.866 
ATOM   1626  C4'  DA A  79     -17.928 115.236 239.087 
ATOM   1627  O4'  DA A  79     -16.835 114.452 239.643 
ATOM   1628  C3'  DA A  79     -17.977 114.812 237.619 
ATOM   1629  O3'  DA A  79     -17.179 115.707 236.855 
ATOM   1630  C2'  DA A  79     -17.319 113.432 237.593 
ATOM   1631  C1'  DA A  79     -16.203 113.750 238.584 
ATOM   1632  N9   DA A  79     -15.547 112.541 239.156 
ATOM   1633  C8   DA A  79     -16.109 111.333 239.456 
ATOM   1634  N7   DA A  79     -15.272 110.472 239.945 
ATOM   1635  C5   DA A  79     -14.065 111.157 239.972 
ATOM   1636  C6   DA A  79     -12.775 110.788 240.389 
ATOM   1637  N6   DA A  79     -12.475 109.579 240.882 
ATOM   1638  N1   DA A  79     -11.801 111.712 240.280 
ATOM   1639  C2   DA A  79     -12.106 112.912 239.790 
ATOM   1640  N3   DA A  79     -13.266 113.368 239.371 
ATOM   1641  C4   DA A  79     -14.223 112.425 239.490 
ATOM   1642  P    DA A  80     -17.693 116.164 235.409 
ATOM   1643  OP1  DA A  80     -18.636 117.295 235.554 
ATOM   1644  OP2  DA A  80     -18.198 114.988 234.668 
ATOM   1645  O5'  DA A  80     -16.334 116.679 234.739 
ATOM   1646  C5'  DA A  80     -15.306 117.233 235.581 
ATOM   1647  C4'  DA A  80     -13.950 116.697 235.165 
ATOM   1648  O4'  DA A  80     -13.618 115.447 235.836 
ATOM   1649  C3'  DA A  80     -13.790 116.371 233.680 
ATOM   1650  O3'  DA A  80     -12.470 116.708 233.275 
ATOM   1651  C2'  DA A  80     -13.952 114.853 233.597 
ATOM   1652  C1'  DA A  80     -13.163 114.522 234.861 
ATOM   1653  N9   DA A  80     -13.408 113.147 235.377 
ATOM   1654  C8   DA A  80     -14.565 112.422 235.344 
ATOM   1655  N7   DA A  80     -14.462 111.245 235.877 
ATOM   1656  C5   DA A  80     -13.140 111.181 236.296 
ATOM   1657  C6   DA A  80     -12.398 110.180 236.943 
ATOM   1658  N6   DA A  80     -12.909 108.993 237.299 
ATOM   1659  N1   DA A  80     -11.105 110.443 237.213 
ATOM   1660  C2   DA A  80     -10.602 111.624 236.857 
ATOM   1661  N3   DA A  80     -11.194 112.630 236.251 
ATOM   1662  C4   DA A  80     -12.487 112.341 235.993 
ATOM   1663  P    DG A  81     -12.246 117.377 231.838 
ATOM   1664  OP1  DG A  81     -12.477 118.837 231.928 
ATOM   1665  OP2  DG A  81     -13.046 116.655 230.825 
ATOM   1666  O5'  DG A  81     -10.690 117.093 231.596 
ATOM   1667  C5'  DG A  81      -9.810 117.010 232.733 
ATOM   1668  C4'  DG A  81      -8.865 115.835 232.572 
ATOM   1669  O4'  DG A  81      -9.422 114.598 233.100 
ATOM   1670  C3'  DG A  81      -8.480 115.483 231.136 
ATOM   1671  O3'  DG A  81      -7.120 115.068 231.112 
ATOM   1672  C2'  DG A  81      -9.360 114.284 230.782 
ATOM   1673  C1'  DG A  81      -9.246 113.578 232.129 
ATOM   1674  N9   DG A  81     -10.292 112.541 232.353 
ATOM   1675  C8   DG A  81     -11.607 112.527 231.939 
ATOM   1676  N7   DG A  81     -12.269 111.456 232.303 
ATOM   1677  C5   DG A  81     -11.327 110.708 233.007 
ATOM   1678  C6   DG A  81     -11.454 109.446 233.645 
ATOM   1679  O6   DG A  81     -12.440 108.717 233.721 
ATOM   1680  N1   DG A  81     -10.249 109.051 234.242 
ATOM   1681  C2   DG A  81      -9.075 109.779 234.226 
ATOM   1682  N2   DG A  81      -8.034 109.229 234.855 
ATOM   1683  N3   DG A  81      -8.958 110.964 233.627 
ATOM   1684  C4   DG A  81     -10.117 111.361 233.043 
ATOM   1685  P    DA A  82      -6.190 115.522 229.890 
ATOM   1686  OP1  DA A  82      -5.661 116.879 230.149 
ATOM   1687  OP2  DA A  82      -6.922 115.342 228.617 
ATOM   1688  O5'  DA A  82      -5.003 114.454 229.982 
ATOM   1689  C5'  DA A  82      -4.652 113.909 231.268 
ATOM   1690  C4'  DA A  82      -4.437 112.412 231.156 
ATOM   1691  O4'  DA A  82      -5.669 111.658 231.338 
ATOM   1692  C3'  DA A  82      -3.897 111.917 229.814 
ATOM   1693  O3'  DA A  82      -2.997 110.841 230.049 
ATOM   1694  C2'  DA A  82      -5.123 111.374 229.080 
ATOM   1695  C1'  DA A  82      -5.772 110.708 230.289 
ATOM   1696  N9   DA A  82      -7.213 110.386 230.095 
ATOM   1697  C8   DA A  82      -8.150 111.083 229.388 
ATOM   1698  N7   DA A  82      -9.329 110.544 229.404 
ATOM   1699  C5   DA A  82      -9.165 109.405 230.181 
ATOM   1700  C6   DA A  82     -10.054 108.395 230.581 
ATOM   1701  N6   DA A  82     -11.350 108.371 230.236 
ATOM   1702  N1   DA A  82      -9.564 107.406 231.351 
ATOM   1703  C2   DA A  82      -8.276 107.436 231.690 
ATOM   1704  N3   DA A  82      -7.355 108.321 231.378 
ATOM   1705  C4   DA A  82      -7.872 109.299 230.608 
ATOM   1706  P    DA A  83      -1.665 110.738 229.168 
ATOM   1707  OP1  DA A  83      -0.615 111.604 229.752 
ATOM   1708  OP2  DA A  83      -1.990 110.983 227.745 
ATOM   1709  O5'  DA A  83      -1.270 109.201 229.371 
ATOM   1710  C5'  DA A  83      -1.626 108.546 230.603 
ATOM   1711  C4'  DA A  83      -2.182 107.165 230.313 
ATOM   1712  O4'  DA A  83      -3.618 107.182 230.080 
ATOM   1713  C3'  DA A  83      -1.616 106.466 229.078 
ATOM   1714  O3'  DA A  83      -1.499 105.075 229.348 
ATOM   1715  C2'  DA A  83      -2.681 106.663 227.999 
ATOM   1716  C1'  DA A  83      -3.889 106.438 228.902 
ATOM   1717  N9   DA A  83      -5.170 106.935 228.325 
ATOM   1718  C8   DA A  83      -5.376 108.028 227.532 
ATOM   1719  N7   DA A  83      -6.613 108.199 227.186 
ATOM   1720  C5   DA A  83      -7.280 107.144 227.792 
ATOM   1721  C6   DA A  83      -8.631 106.761 227.808 
ATOM   1722  N6   DA A  83      -9.599 107.432 227.168 
ATOM   1723  N1   DA A  83      -8.954 105.657 228.509 
ATOM   1724  C2   DA A  83      -7.988 104.994 229.145 
ATOM   1725  N3   DA A  83      -6.700 105.255 229.201 
ATOM   1726  C4   DA A  83      -6.404 106.364 228.491 
ATOM   1727  P    DT A  84      -0.219 104.282 228.803 
ATOM   1728  OP1  DT A  84       0.908 104.453 229.746 
ATOM   1729  OP2  DT A  84       0.044 104.671 227.399 
ATOM   1730  O5'  DT A  84      -0.740 102.770 228.853 
ATOM   1731  C5'  DT A  84      -1.711 102.399 229.848 
ATOM   1732  C4'  DT A  84      -2.784 101.528 229.224 
ATOM   1733  O4'  DT A  84      -3.877 102.309 228.663 
ATOM   1734  C3'  DT A  84      -2.330 100.641 228.065 
ATOM   1735  O3'  DT A  84      -3.021  99.400 228.136 
ATOM   1736  C2'  DT A  84      -2.791 101.382 226.809 
ATOM   1737  C1'  DT A  84      -4.144 101.829 227.354 
ATOM   1738  N1   DT A  84      -4.767 102.935 226.574 
ATOM   1739  C2   DT A  84      -6.137 102.931 226.469 
ATOM   1740  O2   DT A  84      -6.839 102.075 226.979 
ATOM   1741  N3   DT A  84      -6.679 103.971 225.738 
ATOM   1742  C4   DT A  84      -5.981 104.989 225.120 
ATOM   1743  O4   DT A  84      -6.578 105.866 224.492 
ATOM   1744  C5   DT A  84      -4.550 104.907 225.287 
ATOM   1745  C7   DT A  84      -3.714 105.976 224.646 
ATOM   1746  C6   DT A  84      -3.996 103.906 225.992 
ATOM   1747  P    DT A  85      -2.231  98.051 227.792 
ATOM   1748  OP1  DT A  85      -1.494  97.589 228.991 
ATOM   1749  OP2  DT A  85      -1.423  98.248 226.569 
ATOM   1750  O5'  DT A  85      -3.438  97.048 227.483 
ATOM   1751  C5'  DT A  85      -4.699  97.246 228.149 
ATOM   1752  C4'  DT A  85      -5.838  97.084 227.162 
ATOM   1753  O4'  DT A  85      -6.169  98.330 226.486 
ATOM   1754  C3'  DT A  85      -5.592  96.098 226.020 
ATOM   1755  O3'  DT A  85      -6.807  95.415 225.732 
ATOM   1756  C2'  DT A  85      -5.234  96.977 224.821 
ATOM   1757  C1'  DT A  85      -6.260  98.074 225.093 
ATOM   1758  N1   DT A  85      -5.982  99.345 224.370 
ATOM   1759  C2   DT A  85      -7.068 100.072 223.944 
ATOM   1760  O2   DT A  85      -8.219  99.719 224.134 
ATOM   1761  N3   DT A  85      -6.772 101.245 223.276 
ATOM   1762  C4   DT A  85      -5.511 101.738 223.007 
ATOM   1763  O4   DT A  85      -5.371 102.801 222.400 
ATOM   1764  C5   DT A  85      -4.437 100.905 223.493 
ATOM   1765  C7   DT A  85      -3.032 101.369 223.241 
ATOM   1766  C6   DT A  85      -4.695  99.760 224.145 
ATOM   1767  P    DT A  86      -6.754  93.854 225.380 
ATOM   1768  OP1  DT A  86      -6.730  93.065 226.632 
ATOM   1769  OP2  DT A  86      -5.651  93.597 224.429 
ATOM   1770  O5'  DT A  86      -8.160  93.650 224.641 
ATOM   1771  C5'  DT A  86      -9.271  94.486 225.013 
ATOM   1772  C4'  DT A  86     -10.001  94.960 223.771 
ATOM   1773  O4'  DT A  86      -9.443  96.195 223.238 
ATOM   1774  C3'  DT A  86      -9.980  94.002 222.581 
ATOM   1775  O3'  DT A  86     -11.233  94.072 221.911 
ATOM   1776  C2'  DT A  86      -8.901  94.561 221.653 
ATOM   1777  C1'  DT A  86      -9.253  96.034 221.841 
ATOM   1778  N1   DT A  86      -8.174  96.967 221.410 
ATOM   1779  C2   DT A  86      -8.566  98.163 220.857 
ATOM   1780  O2   DT A  86      -9.735  98.475 220.713 
ATOM   1781  N3   DT A  86      -7.539  99.001 220.469 
ATOM   1782  C4   DT A  86      -6.187  98.749 220.586 
ATOM   1783  O4   DT A  86      -5.359  99.577 220.202 
ATOM   1784  C5   DT A  86      -5.876  97.468 221.178 
ATOM   1785  C7   DT A  86      -4.426  97.115 221.341 
ATOM   1786  C6   DT A  86      -6.854  96.634 221.563 
ATOM   1787  P    DC A  87     -11.886  92.726 221.344 
ATOM   1788  OP1  DC A  87     -12.623  92.037 222.428 
ATOM   1789  OP2  DC A  87     -10.851  91.926 220.653 
ATOM   1790  O5'  DC A  87     -12.922  93.304 220.271 
ATOM   1791  C5'  DC A  87     -13.505  94.602 220.494 
ATOM   1792  C4'  DC A  87     -13.505  95.399 219.205 
ATOM   1793  O4'  DC A  87     -12.272  96.150 219.017 
ATOM   1794  C3'  DC A  87     -13.639  94.583 217.919 
ATOM   1795  O3'  DC A  87     -14.432  95.314 216.991 
ATOM   1796  C2'  DC A  87     -12.215  94.488 217.371 
ATOM   1797  C1'  DC A  87     -11.804  95.920 217.697 
ATOM   1798  N1   DC A  87     -10.331  96.138 217.683 
ATOM   1799  C2   DC A  87      -9.860  97.373 217.243 
ATOM   1800  O2   DC A  87     -10.678  98.229 216.885 
ATOM   1801  N3   DC A  87      -8.521  97.591 217.223 
ATOM   1802  C4   DC A  87      -7.668  96.637 217.619 
ATOM   1803  N4   DC A  87      -6.370  96.898 217.581 
ATOM   1804  C5   DC A  87      -8.131  95.361 218.075 
ATOM   1805  C6   DC A  87      -9.473  95.162 218.087 
ATOM   1806  P    DC A  88     -15.489  94.525 216.083 
ATOM   1807  OP1  DC A  88     -16.745  94.329 216.841 
ATOM   1808  OP2  DC A  88     -14.860  93.301 215.541 
ATOM   1809  O5'  DC A  88     -15.732  95.573 214.899 
ATOM   1810  C5'  DC A  88     -15.609  96.981 215.176 
ATOM   1811  C4'  DC A  88     -14.837  97.663 214.063 
ATOM   1812  O4'  DC A  88     -13.398  97.643 214.291 
ATOM   1813  C3'  DC A  88     -14.997  97.051 212.671 
ATOM   1814  O3'  DC A  88     -15.006  98.097 211.707 
ATOM   1815  C2'  DC A  88     -13.734  96.214 212.468 
ATOM   1816  C1'  DC A  88     -12.762  97.206 213.100 
ATOM   1817  N1   DC A  88     -11.450  96.605 213.470 
ATOM   1818  C2   DC A  88     -10.314  97.403 213.351 
ATOM   1819  O2   DC A  88     -10.441  98.565 212.947 
ATOM   1820  N3   DC A  88      -9.108  96.874 213.682 
ATOM   1821  C4   DC A  88      -9.014  95.610 214.116 
ATOM   1822  N4   DC A  88      -7.815  95.141 214.427 
ATOM   1823  C5   DC A  88     -10.170  94.774 214.245 
ATOM   1824  C6   DC A  88     -11.365  95.321 213.909 
ATOM   1825  P    DA A  89     -16.011  97.997 210.464 
ATOM   1826  OP1  DA A  89     -17.345  98.496 210.863 
ATOM   1827  OP2  DA A  89     -15.969  96.629 209.903 
ATOM   1828  O5'  DA A  89     -15.339  99.020 209.433 
ATOM   1829  C5'  DA A  89     -14.599 100.144 209.947 
ATOM   1830  C4'  DA A  89     -13.310 100.316 209.168 
ATOM   1831  O4'  DA A  89     -12.217  99.532 209.725 
ATOM   1832  C3'  DA A  89     -13.359  99.891 207.701 
ATOM   1833  O3'  DA A  89     -12.561 100.787 206.936 
ATOM   1834  C2'  DA A  89     -12.701  98.512 207.674 
ATOM   1835  C1'  DA A  89     -11.585  98.830 208.665 
ATOM   1836  N9   DA A  89     -10.929  97.621 209.237 
ATOM   1837  C8   DA A  89     -11.491  96.413 209.537 
ATOM   1838  N7   DA A  89     -10.654  95.551 210.026 
ATOM   1839  C5   DA A  89      -9.447  96.237 210.054 
ATOM   1840  C6   DA A  89      -8.157  95.868 210.470 
ATOM   1841  N6   DA A  89      -7.857  94.658 210.963 
ATOM   1842  N1   DA A  89      -7.183  96.791 210.361 
ATOM   1843  C2   DA A  89      -7.488  97.992 209.871 
ATOM   1844  N3   DA A  89      -8.648  98.448 209.452 
ATOM   1845  C4   DA A  89      -9.606  97.505 209.572 
ATOM   1846  P    DG A  90     -13.075 101.244 205.490 
ATOM   1847  OP1  DG A  90     -14.018 102.375 205.635 
ATOM   1848  OP2  DG A  90     -13.580 100.068 204.749 
ATOM   1849  O5'  DG A  90     -11.716 101.758 204.820 
ATOM   1850  C5'  DG A  90     -10.688 102.313 205.662 
ATOM   1851  C4'  DG A  90      -9.333 101.776 205.247 
ATOM   1852  O4'  DG A  90      -9.000 100.527 205.918 
ATOM   1853  C3'  DG A  90      -9.172 101.451 203.762 
ATOM   1854  O3'  DG A  90      -7.852 101.788 203.356 
ATOM   1855  C2'  DG A  90      -9.334  99.933 203.678 
ATOM   1856  C1'  DG A  90      -8.545  99.602 204.942 
ATOM   1857  N9   DG A  90      -8.791  98.226 205.458 
ATOM   1858  C8   DG A  90      -9.949  97.480 205.434 
ATOM   1859  N7   DG A  90      -9.830  96.293 205.977 
ATOM   1860  C5   DG A  90      -8.499  96.249 206.389 
ATOM   1861  C6   DG A  90      -7.779  95.215 207.044 
ATOM   1862  O6   DG A  90      -8.175  94.109 207.400 
ATOM   1863  N1   DG A  90      -6.449  95.588 207.277 
ATOM   1864  C2   DG A  90      -5.888  96.800 206.926 
ATOM   1865  N2   DG A  90      -4.599  96.962 207.237 
ATOM   1866  N3   DG A  90      -6.564  97.769 206.312 
ATOM   1867  C4   DG A  90      -7.856  97.423 206.077 
ATOM   1868  P    DA A  91      -7.628 102.457 201.919 
ATOM   1869  OP1  DA A  91      -7.859 103.916 202.010 
ATOM   1870  OP2  DA A  91      -8.428 101.735 200.906 
ATOM   1871  O5'  DA A  91      -6.072 102.172 201.678 
ATOM   1872  C5'  DA A  91      -5.192 102.089 202.815 
ATOM   1873  C4'  DA A  91      -4.247 100.915 202.654 
ATOM   1874  O4'  DA A  91      -4.804  99.678 203.182 
ATOM   1875  C3'  DA A  91      -3.862 100.563 201.217 
ATOM   1876  O3'  DA A  91      -2.502 100.148 201.193 
ATOM   1877  C2'  DA A  91      -4.742  99.364 200.863 
ATOM   1878  C1'  DA A  91      -4.628  98.658 202.210 
ATOM   1879  N9   DA A  91      -5.674  97.621 202.434 
ATOM   1880  C8   DA A  91      -6.974  97.624 202.016 
ATOM   1881  N7   DA A  91      -7.641  96.569 202.369 
ATOM   1882  C5   DA A  91      -6.718  95.809 203.074 
ATOM   1883  C6   DA A  91      -6.809  94.564 203.715 
ATOM   1884  N6   DA A  91      -7.930  93.830 203.751 
ATOM   1885  N1   DA A  91      -5.700  94.096 204.319 
ATOM   1886  C2   DA A  91      -4.589  94.830 204.281 
ATOM   1887  N3   DA A  91      -4.386  96.000 203.716 
ATOM   1888  C4   DA A  91      -5.510  96.445 203.118 
ATOM   1889  P    DA A  92      -1.572 100.602 199.972 
ATOM   1890  OP1  DA A  92      -1.043 101.959 200.231 
ATOM   1891  OP2  DA A  92      -2.304 100.422 198.699 
ATOM   1892  O5'  DA A  92      -0.385  99.534 200.064 
ATOM   1893  C5'  DA A  92      -0.034  98.989 201.350 
ATOM   1894  C4'  DA A  92       0.181  97.492 201.237 
ATOM   1895  O4'  DA A  92      -1.052  96.738 201.420 
ATOM   1896  C3'  DA A  92       0.721  96.997 199.896 
ATOM   1897  O3'  DA A  92       1.621  95.921 200.130 
ATOM   1898  C2'  DA A  92      -0.505  96.454 199.162 
ATOM   1899  C1'  DA A  92      -1.154  95.787 200.371 
ATOM   1900  N9   DA A  92      -2.595  95.466 200.177 
ATOM   1901  C8   DA A  92      -3.532  96.163 199.469 
ATOM   1902  N7   DA A  92      -4.711  95.624 199.486 
ATOM   1903  C5   DA A  92      -4.547  94.485 200.262 
ATOM   1904  C6   DA A  92      -5.437  93.474 200.662 
ATOM   1905  N6   DA A  92      -6.732  93.451 200.317 
ATOM   1906  N1   DA A  92      -4.946  92.485 201.432 
ATOM   1907  C2   DA A  92      -3.658  92.515 201.772 
ATOM   1908  N3   DA A  92      -2.737  93.401 201.460 
ATOM   1909  C4   DA A  92      -3.254  94.379 200.689 
ATOM   1910  P    DG A  93       2.953  95.818 199.249 
ATOM   1911  OP1  DG A  93       4.003  96.683 199.833 
ATOM   1912  OP2  DG A  93       2.628  96.063 197.826 
ATOM   1913  O5'  DG A  93       3.348  94.281 199.452 
ATOM   1914  C5'  DG A  93       2.991  93.625 200.684 
ATOM   1915  C4'  DG A  93       2.436  92.245 200.395 
ATOM   1916  O4'  DG A  93       0.999  92.262 200.161 
ATOM   1917  C3'  DG A  93       3.002  91.546 199.159 
ATOM   1918  O3'  DG A  93       3.119  90.155 199.430 
ATOM   1919  C2'  DG A  93       1.937  91.743 198.081 
ATOM   1920  C1'  DG A  93       0.728  91.518 198.983 
ATOM   1921  N9   DG A  93      -0.552  92.015 198.406 
ATOM   1922  C8   DG A  93      -0.778  93.113 197.606 
ATOM   1923  N7   DG A  93      -2.033  93.275 197.263 
ATOM   1924  C5   DG A  93      -2.685  92.207 197.880 
ATOM   1925  C6   DG A  93      -4.058  91.850 197.875 
ATOM   1926  O6   DG A  93      -4.997  92.409 197.317 
ATOM   1927  N1   DG A  93      -4.288  90.692 198.631 
ATOM   1928  C2   DG A  93      -3.317  89.975 199.304 
ATOM   1929  N2   DG A  93      -3.741  88.897 199.970 
ATOM   1930  N3   DG A  93      -2.030  90.312 199.309 
ATOM   1931  C4   DG A  93      -1.789  91.433 198.580 
ATOM   1932  P    DA A  94       4.399  89.362 198.884 
ATOM   1933  OP1  DA A  94       5.526  89.532 199.827 
ATOM   1934  OP2  DA A  94       4.662  89.751 197.481 
ATOM   1935  O5'  DA A  94       3.878  87.850 198.934 
ATOM   1936  C5'  DA A  94       2.907  87.478 199.929 
ATOM   1937  C4'  DA A  94       1.834  86.608 199.306 
ATOM   1938  O4'  DA A  94       0.740  87.389 198.744 
ATOM   1939  C3'  DA A  94       2.287  85.721 198.146 
ATOM   1940  O3'  DA A  94       1.596  84.479 198.218 
ATOM   1941  C2'  DA A  94       1.827  86.462 196.890 
ATOM   1942  C1'  DA A  94       0.474  86.909 197.435 
ATOM   1943  N9   DA A  94      -0.150  88.015 196.656 
ATOM   1944  C8   DA A  94       0.465  89.054 196.017 
ATOM   1945  N7   DA A  94      -0.356  89.860 195.418 
ATOM   1946  C5   DA A  94      -1.607  89.319 195.678 
ATOM   1947  C6   DA A  94      -2.904  89.714 195.314 
ATOM   1948  N6   DA A  94      -3.167  90.801 194.575 
ATOM   1949  N1   DA A  94      -3.927  88.948 195.739 
ATOM   1950  C2   DA A  94      -3.659  87.870 196.474 
ATOM   1951  N3   DA A  94      -2.497  87.404 196.873 
ATOM   1952  C4   DA A  94      -1.491  88.188 196.434 
ATOM   1953  P    DG A  95       2.387  83.131 197.874 
ATOM   1954  OP1  DG A  95       3.124  82.669 199.072 
ATOM   1955  OP2  DG A  95       3.195  83.328 196.651 
ATOM   1956  O5'  DG A  95       1.180  82.127 197.564 
ATOM   1957  C5'  DG A  95      -0.081  82.326 198.230 
ATOM   1958  C4'  DG A  95      -1.220  82.163 197.244 
ATOM   1959  O4'  DG A  95      -1.551  83.410 196.567 
ATOM   1960  C3'  DG A  95      -0.975  81.178 196.101 
ATOM   1961  O3'  DG A  95      -2.189  80.495 195.813 
ATOM   1962  C2'  DG A  95      -0.616  82.057 194.903 
ATOM   1963  C1'  DG A  95      -1.642  83.153 195.174 
ATOM   1964  N9   DG A  95      -1.364  84.425 194.451 
ATOM   1965  C8   DG A  95      -0.153  85.000 194.133 
ATOM   1966  N7   DG A  95      -0.255  86.135 193.484 
ATOM   1967  C5   DG A  95      -1.631  86.325 193.362 
ATOM   1968  C6   DG A  95      -2.357  87.379 192.752 
ATOM   1969  O6   DG A  95      -1.929  88.381 192.184 
ATOM   1970  N1   DG A  95      -3.741  87.175 192.855 
ATOM   1971  C2   DG A  95      -4.342  86.093 193.467 
ATOM   1972  N2   DG A  95      -5.677  86.083 193.460 
ATOM   1973  N3   DG A  95      -3.659  85.104 194.040 
ATOM   1974  C4   DG A  95      -2.317  85.287 193.949 
ATOM   1975  P    DG A  96      -2.137  78.934 195.462 
ATOM   1976  OP1  DG A  96      -2.112  78.144 196.713 
ATOM   1977  OP2  DG A  96      -1.034  78.677 194.510 
ATOM   1978  O5'  DG A  96      -3.542  78.730 194.723 
ATOM   1979  C5'  DG A  96      -4.653  79.565 195.094 
ATOM   1980  C4'  DG A  96      -5.383  80.040 193.853 
ATOM   1981  O4'  DG A  96      -4.825  81.275 193.320 
ATOM   1982  C3'  DG A  96      -5.362  79.082 192.662 
ATOM   1983  O3'  DG A  96      -6.615  79.152 191.993 
ATOM   1984  C2'  DG A  96      -4.283  79.641 191.734 
ATOM   1985  C1'  DG A  96      -4.635  81.114 191.922 
ATOM   1986  N9   DG A  96      -3.557  82.047 191.491 
ATOM   1987  C8   DG A  96      -2.190  81.890 191.563 
ATOM   1988  N7   DG A  96      -1.510  82.909 191.092 
ATOM   1989  C5   DG A  96      -2.497  83.802 190.679 
ATOM   1990  C6   DG A  96      -2.378  85.086 190.086 
ATOM   1991  O6   DG A  96      -1.359  85.708 189.798 
ATOM   1992  N1   DG A  96      -3.635  85.649 189.825 
ATOM   1993  C2   DG A  96      -4.849  85.049 190.103 
ATOM   1994  N2   DG A  96      -5.936  85.753 189.778 
ATOM   1995  N3   DG A  96      -4.960  83.846 190.660 
ATOM   1996  C4   DG A  96      -3.749  83.286 190.918 
ATOM   1997  P    DT A  97      -7.268  77.805 191.425 
ATOM   1998  OP1  DT A  97      -8.005  77.117 192.509 
ATOM   1999  OP2  DT A  97      -6.233  77.005 190.734 
ATOM   2000  O5'  DT A  97      -8.305  78.384 190.353 
ATOM   2001  C5'  DT A  97      -8.887  79.682 190.576 
ATOM   2002  C4'  DT A  97      -8.887  80.478 189.286 
ATOM   2003  O4'  DT A  97      -7.654  81.230 189.098 
ATOM   2004  C3'  DT A  97      -9.021  79.663 188.000 
ATOM   2005  O3'  DT A  97      -9.814  80.394 187.072 
ATOM   2006  C2'  DT A  97      -7.597  79.568 187.452 
ATOM   2007  C1'  DT A  97      -7.186  81.000 187.778 
ATOM   2008  N1   DT A  97      -5.713  81.218 187.765 
ATOM   2009  C2   DT A  97      -5.265  82.441 187.328 
ATOM   2010  O2   DT A  97      -6.014  83.330 186.961 
ATOM   2011  N3   DT A  97      -3.893  82.606 187.329 
ATOM   2012  C4   DT A  97      -2.957  81.672 187.721 
ATOM   2013  O4   DT A  97      -1.753  81.935 187.678 
ATOM   2014  C5   DT A  97      -3.523  80.420 188.164 
ATOM   2015  C7   DT A  97      -2.572  79.346 188.609 
ATOM   2016  C6   DT A  97      -4.853  80.232 188.173 
ATOM   2017  P    DT A  98     -10.871  79.605 186.165 
ATOM   2018  OP1  DT A  98     -12.127  79.409 186.922 
ATOM   2019  OP2  DT A  98     -10.242  78.380 185.622 
ATOM   2020  O5'  DT A  98     -11.115  80.653 184.980 
ATOM   2021  C5'  DT A  98     -10.991  82.061 185.257 
ATOM   2022  C4'  DT A  98     -10.219  82.742 184.144 
ATOM   2023  O4'  DT A  98      -8.780  82.723 184.373 
ATOM   2024  C3'  DT A  98     -10.379  82.131 182.753 
ATOM   2025  O3'  DT A  98     -10.388  83.177 181.789 
ATOM   2026  C2'  DT A  98      -9.116  81.294 182.549 
ATOM   2027  C1'  DT A  98      -8.144  82.286 183.182 
ATOM   2028  N1   DT A  98      -6.832  81.685 183.552 
ATOM   2029  C2   DT A  98      -5.721  82.485 183.428 
ATOM   2030  O2   DT A  98      -5.774  83.638 183.037 
ATOM   2031  N3   DT A  98      -4.523  81.894 183.779 
ATOM   2032  C4   DT A  98      -4.349  80.602 184.233 
ATOM   2033  O4   DT A  98      -3.224  80.184 184.517 
ATOM   2034  C5   DT A  98      -5.572  79.842 184.328 
ATOM   2035  C7   DT A  98      -5.472  78.424 184.814 
ATOM   2036  C6   DT A  98      -6.751  80.390 183.994 
ATOM   2037  P    DC A  99     -11.393  83.077 180.545 
ATOM   2038  OP1  DC A  99     -12.728  83.576 180.944 
ATOM   2039  OP2  DC A  99     -11.352  81.708 179.984 
ATOM   2040  O5'  DC A  99     -10.721  84.100 179.515 
ATOM   2041  C5'  DC A  99      -9.981  85.223 180.029 
ATOM   2042  C4'  DC A  99      -8.692  85.396 179.250 
ATOM   2043  O4'  DC A  99      -7.599  84.612 179.806 
ATOM   2044  C3'  DC A  99      -8.741  84.971 177.782 
ATOM   2045  O3'  DC A  99      -7.943  85.867 177.017 
ATOM   2046  C2'  DC A  99      -8.083  83.592 177.756 
ATOM   2047  C1'  DC A  99      -6.967  83.909 178.747 
ATOM   2048  N1   DC A  99      -6.311  82.701 179.319 
ATOM   2049  C2   DC A  99      -4.949  82.771 179.596 
ATOM   2050  O2   DC A  99      -4.345  83.824 179.360 
ATOM   2051  N3   DC A  99      -4.332  81.679 180.118 
ATOM   2052  C4   DC A  99      -5.021  80.558 180.360 
ATOM   2053  N4   DC A  99      -4.374  79.520 180.869 
ATOM   2054  C5   DC A  99      -6.423  80.464 180.081 
ATOM   2055  C6   DC A  99      -7.021  81.566 179.560 
ATOM   2056  P    DC A 100      -8.457  86.324 175.572 
ATOM   2057  OP1  DC A 100      -9.401  87.455 175.716 
ATOM   2058  OP2  DC A 100      -8.962  85.148 174.831 
ATOM   2059  O5'  DC A 100      -7.098  86.838 174.901 
ATOM   2060  C5'  DC A 100      -6.070  87.392 175.744 
ATOM   2061  C4'  DC A 100      -4.715  86.856 175.328 
ATOM   2062  O4'  DC A 100      -4.383  85.606 175.999 
ATOM   2063  C3'  DC A 100      -4.554  86.531 173.843 
ATOM   2064  O3'  DC A 100      -3.234  86.868 173.438 
ATOM   2065  C2'  DC A 100      -4.716  85.013 173.760 
ATOM   2066  C1'  DC A 100      -3.927  84.682 175.023 
ATOM   2067  N1   DC A 100      -4.173  83.306 175.540 
ATOM   2068  C2   DC A 100      -3.108  82.638 176.140 
ATOM   2069  O2   DC A 100      -2.014  83.210 176.219 
ATOM   2070  N3   DC A 100      -3.310  81.383 176.616 
ATOM   2071  C4   DC A 100      -4.511  80.799 176.511 
ATOM   2072  N4   DC A 100      -4.659  79.574 176.991 
ATOM   2073  C5   DC A 100      -5.619  81.468 175.897 
ATOM   2074  C6   DC A 100      -5.396  82.722 175.426 
ATOM   2075  P    DT A 101      -3.010  87.537 172.000 
ATOM   2076  OP1  DT A 101      -3.241  88.996 172.091 
ATOM   2077  OP2  DT A 101      -3.810  86.814 170.987 
ATOM   2078  O5'  DT A 101      -1.454  87.252 171.759 
ATOM   2079  C5'  DT A 101      -0.574  87.169 172.896 
ATOM   2080  C4'  DT A 101       0.371  85.995 172.735 
ATOM   2081  O4'  DT A 101      -0.186  84.757 173.263 
ATOM   2082  C3'  DT A 101       0.755  85.643 171.298 
ATOM   2083  O3'  DT A 101       2.116  85.227 171.274 
ATOM   2084  C2'  DT A 101      -0.124  84.444 170.945 
ATOM   2085  C1'  DT A 101      -0.010  83.737 172.292 
ATOM   2086  N1   DT A 101      -1.056  82.701 172.515 
ATOM   2087  C2   DT A 101      -0.691  81.587 173.231 
ATOM   2088  O2   DT A 101       0.432  81.424 173.677 
ATOM   2089  N3   DT A 101      -1.686  80.647 173.418 
ATOM   2090  C4   DT A 101      -2.985  80.729 172.958 
ATOM   2091  O4   DT A 101      -3.788  79.823 173.188 
ATOM   2092  C5   DT A 101      -3.274  81.934 172.218 
ATOM   2093  C7   DT A 101      -4.665  82.103 171.682 
ATOM   2094  C6   DT A 101      -2.324  82.864 172.021 
ATOM   2095  P    DC A 102       3.045  85.682 170.053 
ATOM   2096  OP1  DC A 102       3.575  87.039 170.312 
ATOM   2097  OP2  DC A 102       2.314  85.502 168.780 
ATOM   2098  O5'  DC A 102       4.232  84.614 170.145 
ATOM   2099  C5'  DC A 102       4.583  84.069 171.431 
ATOM   2100  C4'  DC A 102       4.799  82.572 171.319 
ATOM   2101  O4'  DC A 102       3.566  81.818 171.501 
ATOM   2102  C3'  DC A 102       5.339  82.077 169.977 
ATOM   2103  O3'  DC A 102       6.239  81.001 170.211 
ATOM   2104  C2'  DC A 102       4.113  81.534 169.243 
ATOM   2105  C1'  DC A 102       3.464  80.867 170.452 
ATOM   2106  N1   DC A 102       2.023  80.546 170.258 
ATOM   2107  C2   DC A 102       1.528  79.392 170.860 
ATOM   2108  O2   DC A 102       2.298  78.689 171.524 
ATOM   2109  N3   DC A 102       0.217  79.080 170.694 
ATOM   2110  C4   DC A 102      -0.585  79.869 169.966 
ATOM   2111  N4   DC A 102      -1.856  79.522 169.835 
ATOM   2112  C5   DC A 102      -0.096  81.060 169.338 
ATOM   2113  C6   DC A 102       1.218  81.353 169.516 
ATOM   2114  P    DC A 103       7.571  80.897 169.330 
ATOM   2115  OP1  DC A 103       8.621  81.763 169.915 
ATOM   2116  OP2  DC A 103       7.246  81.143 167.908 
ATOM   2117  O5'  DC A 103       7.966  79.361 169.534 
ATOM   2118  C5'  DC A 103       7.609  78.705 170.766 
ATOM   2119  C4'  DC A 103       7.054  77.324 170.476 
ATOM   2120  O4'  DC A 103       5.617  77.342 170.242 
ATOM   2121  C3'  DC A 103       7.620  76.626 169.240 
ATOM   2122  O3'  DC A 103       7.737  75.234 169.511 
ATOM   2123  C2'  DC A 103       6.555  76.822 168.162 
ATOM   2124  C1'  DC A 103       5.346  76.597 169.065 
ATOM   2125  N1   DC A 103       4.066  77.094 168.487 
ATOM   2126  C2   DC A 103       2.906  76.378 168.768 
ATOM   2127  O2   DC A 103       2.985  75.369 169.479 
ATOM   2128  N3   DC A 103       1.728  76.814 168.251 
ATOM   2129  C4   DC A 103       1.684  77.911 167.486 
ATOM   2130  N4   DC A 103       0.513  78.297 167.004 
ATOM   2131  C5   DC A 103       2.867  78.663 167.184 
ATOM   2132  C6   DC A 103       4.033  78.210 167.710 
ATOM   2133  P    DC A 104       9.016  74.442 168.966 
ATOM   2134  OP1  DC A 104      10.144  74.612 169.909 
ATOM   2135  OP2  DC A 104       9.279  74.831 167.562 
ATOM   2136  O5'  DC A 104       8.496  72.930 169.016 
ATOM   2137  C5'  DC A 104       7.525  72.558 170.011 
ATOM   2138  C4'  DC A 104       6.452  71.688 169.387 
ATOM   2139  O4'  DC A 104       5.358  72.469 168.826 
ATOM   2140  C3'  DC A 104       6.905  70.801 168.228 
ATOM   2141  O3'  DC A 104       6.214  69.559 168.299 
ATOM   2142  C2'  DC A 104       6.445  71.541 166.972 
ATOM   2143  C1'  DC A 104       5.092  71.989 167.517 
ATOM   2144  N1   DC A 104       4.468  73.095 166.737 
ATOM   2145  C2   DC A 104       3.081  73.104 166.620 
ATOM   2146  O2   DC A 104       2.431  72.205 167.164 
ATOM   2147  N3   DC A 104       2.494  74.103 165.913 
ATOM   2148  C4   DC A 104       3.234  75.060 165.339 
ATOM   2149  N4   DC A 104       2.614  76.013 164.660 
ATOM   2150  C5   DC A 104       4.663  75.068 165.447 
ATOM   2151  C6   DC A 104       5.231  74.061 166.157 
ATOM   2152  P    DC A 105       7.005  68.211 167.955 
ATOM   2153  OP1  DC A 105       7.742  67.749 169.154 
ATOM   2154  OP2  DC A 105       7.813  68.407 166.732 
ATOM   2155  O5'  DC A 105       5.798  67.207 167.646 
ATOM   2156  C5'  DC A 105       4.537  67.406 168.312 
ATOM   2157  C4'  DC A 105       3.398  67.243 167.325 
ATOM   2158  O4'  DC A 105       3.067  68.490 166.649 
ATOM   2159  C3'  DC A 105       3.643  66.258 166.182 
ATOM   2160  O3'  DC A 105       2.429  65.575 165.894 
ATOM   2161  C2'  DC A 105       4.002  67.136 164.984 
ATOM   2162  C1'  DC A 105       2.976  68.233 165.256 
ATOM   2163  N1   DC A 105       3.253  69.505 164.533 
ATOM   2164  C2   DC A 105       2.164  70.254 164.093 
ATOM   2165  O2   DC A 105       1.022  69.835 164.321 
ATOM   2166  N3   DC A 105       2.396  71.415 163.431 
ATOM   2167  C4   DC A 105       3.647  71.834 163.205 
ATOM   2168  N4   DC A 105       3.821  72.975 162.554 
ATOM   2169  C5   DC A 105       4.782  71.079 163.647 
ATOM   2170  C6   DC A 105       4.529  69.920 164.307 
ATOM   2171  P    DG A 106       2.481  64.014 165.543 
ATOM   2172  OP1  DG A 106       2.506  63.224 166.794 
ATOM   2173  OP2  DG A 106       3.584  63.757 164.592 
ATOM   2174  O5'  DG A 106       1.076  63.810 164.804 
ATOM   2175  C5'  DG A 106      -0.035  64.645 165.176 
ATOM   2176  C4'  DG A 106      -0.765  65.120 163.934 
ATOM   2177  O4'  DG A 106      -0.207  66.355 163.401 
ATOM   2178  C3'  DG A 106      -0.744  64.162 162.743 
ATOM   2179  O3'  DG A 106      -1.997  64.231 162.074 
ATOM   2180  C2'  DG A 106       0.334  64.720 161.816 
ATOM   2181  C1'  DG A 106      -0.017  66.194 162.004 
ATOM   2182  N9   DG A 106       1.061  67.127 161.573 
ATOM   2183  C8   DG A 106       2.428  66.970 161.644 
ATOM   2184  N7   DG A 106       3.108  67.988 161.174 
ATOM   2185  C5   DG A 106       2.120  68.882 160.761 
ATOM   2186  C6   DG A 106       2.240  70.166 160.167 
ATOM   2187  O6   DG A 106       3.259  70.788 159.880 
ATOM   2188  N1   DG A 106       0.983  70.728 159.907 
ATOM   2189  C2   DG A 106      -0.231  70.129 160.184 
ATOM   2190  N2   DG A 106      -1.318  70.832 159.859 
ATOM   2191  N3   DG A 106      -0.342  68.925 160.741 
ATOM   2192  C4   DG A 106       0.869  68.366 161.000 
ATOM   2193  P    DG A 107      -2.650  62.885 161.507 
ATOM   2194  OP1  DG A 107      -3.387  62.196 162.590 
ATOM   2195  OP2  DG A 107      -1.615  62.085 160.815 
ATOM   2196  O5'  DG A 107      -3.687  63.464 160.434 
ATOM   2197  C5'  DG A 107      -4.269  64.762 160.657 
ATOM   2198  C4'  DG A 107      -4.269  65.558 159.368 
ATOM   2199  O4'  DG A 107      -3.036  66.309 159.180 
ATOM   2200  C3'  DG A 107      -4.403  64.743 158.082 
ATOM   2201  O3'  DG A 107      -5.196  65.473 157.154 
ATOM   2202  C2'  DG A 107      -2.979  64.647 157.533 
ATOM   2203  C1'  DG A 107      -2.568  66.080 157.859 
ATOM   2204  N9   DG A 107      -1.095  66.298 157.846 
ATOM   2205  C8   DG A 107      -0.084  65.437 158.214 
ATOM   2206  N7   DG A 107       1.120  65.939 158.081 
ATOM   2207  C5   DG A 107       0.890  67.224 157.590 
ATOM   2208  C6   DG A 107       1.810  68.250 157.249 
ATOM   2209  O6   DG A 107       3.036  68.236 157.311 
ATOM   2210  N1   DG A 107       1.148  69.397 156.789 
ATOM   2211  C2   DG A 107      -0.221  69.535 156.675 
ATOM   2212  N2   DG A 107      -0.656  70.711 156.215 
ATOM   2213  N3   DG A 107      -1.083  68.572 156.996 
ATOM   2214  C4   DG A 107      -0.458  67.452 157.443 
ATOM   2215  P    DG A 108      -6.253  64.684 156.246 
ATOM   2216  OP1  DG A 108      -7.510  64.489 157.004 
ATOM   2217  OP2  DG A 108      -5.624  63.460 155.704 
ATOM   2218  O5'  DG A 108      -6.497  65.733 155.062 
ATOM   2219  C5'  DG A 108      -6.373  67.141 155.339 
ATOM   2220  C4'  DG A 108      -5.601  67.822 154.226 
ATOM   2221  O4'  DG A 108      -4.163  67.802 154.454 
ATOM   2222  C3'  DG A 108      -5.761  67.211 152.834 
ATOM   2223  O3'  DG A 108      -5.771  68.256 151.870 
ATOM   2224  C2'  DG A 108      -4.498  66.374 152.631 
ATOM   2225  C1'  DG A 108      -3.526  67.366 153.263 
ATOM   2226  N9   DG A 108      -2.215  66.765 153.633 
ATOM   2227  C8   DG A 108      -1.935  65.495 154.092 
ATOM   2228  N7   DG A 108      -0.663  65.281 154.327 
ATOM   2229  C5   DG A 108      -0.057  66.493 154.001 
ATOM   2230  C6   DG A 108       1.309  66.873 154.051 
ATOM   2231  O6   DG A 108       2.281  66.209 154.398 
ATOM   2232  N1   DG A 108       1.487  68.199 153.631 
ATOM   2233  C2   DG A 108       0.477  69.046 153.219 
ATOM   2234  N2   DG A 108       0.853  70.276 152.858 
ATOM   2235  N3   DG A 108      -0.805  68.688 153.174 
ATOM   2236  C4   DG A 108      -0.994  67.405 153.577 
ATOM   2237  P    DC A 109      -6.775  68.157 150.627 
ATOM   2238  OP1  DC A 109      -8.110  68.656 151.026 
ATOM   2239  OP2  DC A 109      -6.734  66.788 150.066 
ATOM   2240  O5'  DC A 109      -6.103  69.180 149.596 
ATOM   2241  C5'  DC A 109      -5.363  70.303 150.110 
ATOM   2242  C4'  DC A 109      -4.074  70.475 149.331 
ATOM   2243  O4'  DC A 109      -2.981  69.691 149.887 
ATOM   2244  C3'  DC A 109      -4.123  70.051 147.863 
ATOM   2245  O3'  DC A 109      -3.325  70.946 147.099 
ATOM   2246  C2'  DC A 109      -3.465  68.671 147.837 
ATOM   2247  C1'  DC A 109      -2.349  68.989 148.828 
ATOM   2248  N1   DC A 109      -1.693  67.781 149.400 
ATOM   2249  C2   DC A 109      -0.331  67.851 149.678 
ATOM   2250  O2   DC A 109       0.273  68.904 149.441 
ATOM   2251  N3   DC A 109       0.286  66.759 150.199 
ATOM   2252  C4   DC A 109      -0.403  65.637 150.441 
ATOM   2253  N4   DC A 109       0.243  64.600 150.950 
ATOM   2254  C5   DC A 109      -1.805  65.544 150.162 
ATOM   2255  C6   DC A 109      -2.403  66.645 149.641 
ATOM   2256  P    DA A 110      -3.839  71.404 145.653 
ATOM   2257  OP1  DA A 110      -4.783  72.534 145.798 
ATOM   2258  OP2  DA A 110      -4.344  70.227 144.912 
ATOM   2259  O5'  DA A 110      -2.480  71.918 144.983 
ATOM   2260  C5'  DA A 110      -1.452  72.472 145.825 
ATOM   2261  C4'  DA A 110      -0.097  71.936 145.409 
ATOM   2262  O4'  DA A 110       0.235  70.686 146.080 
ATOM   2263  C3'  DA A 110       0.063  71.610 143.925 
ATOM   2264  O3'  DA A 110       1.384  71.947 143.519 
ATOM   2265  C2'  DA A 110      -0.098  70.093 143.841 
ATOM   2266  C1'  DA A 110       0.690  69.761 145.105 
ATOM   2267  N9   DA A 110       0.445  68.386 145.621 
ATOM   2268  C8   DA A 110      -0.711  67.662 145.588 
ATOM   2269  N7   DA A 110      -0.608  66.484 146.121 
ATOM   2270  C5   DA A 110       0.714  66.420 146.540 
ATOM   2271  C6   DA A 110       1.456  65.419 147.187 
ATOM   2272  N6   DA A 110       0.945  64.233 147.544 
ATOM   2273  N1   DA A 110       2.748  65.682 147.457 
ATOM   2274  C2   DA A 110       3.251  66.863 147.101 
ATOM   2275  N3   DA A 110       2.660  67.869 146.495 
ATOM   2276  C4   DA A 110       1.367  67.580 146.237 
ATOM   2277  P    DG A 111       1.607  72.617 142.082 
ATOM   2278  OP1  DG A 111       1.377  74.076 142.173 
ATOM   2279  OP2  DG A 111       0.808  71.894 141.069 
ATOM   2280  O5'  DG A 111       3.164  72.332 141.840 
ATOM   2281  C5'  DG A 111       4.044  72.249 142.977 
ATOM   2282  C4'  DG A 111       4.989  71.075 142.817 
ATOM   2283  O4'  DG A 111       4.432  69.837 143.344 
ATOM   2284  C3'  DG A 111       5.373  70.722 141.380 
ATOM   2285  O3'  DG A 111       6.734  70.307 141.356 
ATOM   2286  C2'  DG A 111       4.494  69.524 141.026 
ATOM   2287  C1'  DG A 111       4.608  68.817 142.373 
ATOM   2288  N9   DG A 111       3.562  67.780 142.597 
ATOM   2289  C8   DG A 111       2.247  67.766 142.183 
ATOM   2290  N7   DG A 111       1.585  66.695 142.547 
ATOM   2291  C5   DG A 111       2.527  65.947 143.251 
ATOM   2292  C6   DG A 111       2.400  64.685 143.889 
ATOM   2293  O6   DG A 111       1.414  63.957 143.966 
ATOM   2294  N1   DG A 111       3.605  64.290 144.486 
ATOM   2295  C2   DG A 111       4.778  65.018 144.470 
ATOM   2296  N2   DG A 111       5.820  64.468 145.099 
ATOM   2297  N3   DG A 111       4.896  66.203 143.871 
ATOM   2298  C4   DG A 111       3.736  66.600 143.287 
ATOM   2299  P    DA A 112       7.663  70.761 140.135 
ATOM   2300  OP1  DA A 112       8.193  72.119 140.393 
ATOM   2301  OP2  DA A 112       6.932  70.582 138.861 
ATOM   2302  O5'  DA A 112       8.850  69.693 140.227 
ATOM   2303  C5'  DA A 112       9.201  69.148 141.512 
ATOM   2304  C4'  DA A 112       9.417  67.651 141.400 
ATOM   2305  O4'  DA A 112       8.184  66.897 141.582 
ATOM   2306  C3'  DA A 112       9.956  67.156 140.058 
ATOM   2307  O3'  DA A 112      10.857  66.080 140.293 
ATOM   2308  C2'  DA A 112       8.731  66.613 139.324 
ATOM   2309  C1'  DA A 112       8.082  65.947 140.534 
ATOM   2310  N9   DA A 112       6.641  65.625 140.339 
ATOM   2311  C8   DA A 112       5.704  66.322 139.632 
ATOM   2312  N7   DA A 112       4.524  65.783 139.649 
ATOM   2313  C5   DA A 112       4.689  64.644 140.425 
ATOM   2314  C6   DA A 112       3.799  63.634 140.825 
ATOM   2315  N6   DA A 112       2.503  63.610 140.480 
ATOM   2316  N1   DA A 112       4.290  62.645 141.595 
ATOM   2317  C2   DA A 112       5.578  62.675 141.934 
ATOM   2318  N3   DA A 112       6.498  63.560 141.622 
ATOM   2319  C4   DA A 112       5.981  64.538 140.852 
ATOM   2320  P    DA A 113      12.189  65.977 139.412 
ATOM   2321  OP1  DA A 113      13.238  66.843 139.996 
ATOM   2322  OP2  DA A 113      11.863  66.222 137.989 
ATOM   2323  O5'  DA A 113      12.584  64.441 139.615 
ATOM   2324  C5'  DA A 113      12.227  63.785 140.847 
ATOM   2325  C4'  DA A 113      11.672  62.404 140.558 
ATOM   2326  O4'  DA A 113      10.235  62.421 140.324 
ATOM   2327  C3'  DA A 113      12.238  61.705 139.322 
ATOM   2328  O3'  DA A 113      12.355  60.314 139.593 
ATOM   2329  C2'  DA A 113      11.172  61.902 138.244 
ATOM   2330  C1'  DA A 113       9.964  61.677 139.146 
ATOM   2331  N9   DA A 113       8.684  62.174 138.569 
ATOM   2332  C8   DA A 113       8.478  63.267 137.776 
ATOM   2333  N7   DA A 113       7.241  63.438 137.430 
ATOM   2334  C5   DA A 113       6.574  62.383 138.036 
ATOM   2335  C6   DA A 113       5.222  62.000 138.053 
ATOM   2336  N6   DA A 113       4.255  62.671 137.412 
ATOM   2337  N1   DA A 113       4.900  60.897 138.754 
ATOM   2338  C2   DA A 113       5.865  60.233 139.389 
ATOM   2339  N3   DA A 113       7.153  60.495 139.445 
ATOM   2340  C4   DA A 113       7.450  61.603 138.735 
ATOM   2341  P    DG A 114      13.634  59.522 139.047 
ATOM   2342  OP1  DG A 114      14.762  59.692 139.990 
ATOM   2343  OP2  DG A 114      13.897  59.911 137.644 
ATOM   2344  O5'  DG A 114      13.114  58.009 139.097 
ATOM   2345  C5'  DG A 114      12.142  57.638 140.092 
ATOM   2346  C4'  DG A 114      11.070  56.767 139.469 
ATOM   2347  O4'  DG A 114       9.976  57.548 138.907 
ATOM   2348  C3'  DG A 114      11.523  55.880 138.309 
ATOM   2349  O3'  DG A 114      10.832  54.639 138.380 
ATOM   2350  C2'  DG A 114      11.063  56.621 137.053 
ATOM   2351  C1'  DG A 114       9.710  57.068 137.598 
ATOM   2352  N9   DG A 114       9.086  58.174 136.818 
ATOM   2353  C8   DG A 114       9.689  59.229 136.167 
ATOM   2354  N7   DG A 114       8.848  60.036 135.568 
ATOM   2355  C5   DG A 114       7.601  59.476 135.839 
ATOM   2356  C6   DG A 114       6.304  59.905 135.454 
ATOM   2357  O6   DG A 114       5.983  60.882 134.783 
ATOM   2358  N1   DG A 114       5.314  59.043 135.945 
ATOM   2359  C2   DG A 114       5.546  57.916 136.709 
ATOM   2360  N2   DG A 114       4.464  57.226 137.080 
ATOM   2361  N3   DG A 114       6.763  57.516 137.070 
ATOM   2362  C4   DG A 114       7.735  58.340 136.602 
ATOM   2363  P    DA A 115      11.622  53.290 138.037 
ATOM   2364  OP1  DA A 115      12.360  52.828 139.235 
ATOM   2365  OP2  DA A 115      12.431  53.487 136.813 
ATOM   2366  O5'  DA A 115      10.416  52.287 137.727 
ATOM   2367  C5'  DA A 115       9.155  52.486 138.393 
ATOM   2368  C4'  DA A 115       8.016  52.323 137.407 
ATOM   2369  O4'  DA A 115       7.684  53.569 136.730 
ATOM   2370  C3'  DA A 115       8.261  51.338 136.264 
ATOM   2371  O3'  DA A 115       7.046  50.655 135.976 
ATOM   2372  C2'  DA A 115       8.619  52.216 135.066 
ATOM   2373  C1'  DA A 115       7.594  53.313 135.337 
ATOM   2374  N9   DA A 115       7.871  54.584 134.614 
ATOM   2375  C8   DA A 115       9.081  55.141 134.308 
ATOM   2376  N7   DA A 115       8.994  56.263 133.664 
ATOM   2377  C5   DA A 115       7.628  56.469 133.534 
ATOM   2378  C6   DA A 115       6.878  57.498 132.939 
ATOM   2379  N6   DA A 115       7.427  58.562 132.336 
ATOM   2380  N1   DA A 115       5.537  57.391 132.986 
ATOM   2381  C2   DA A 115       4.996  56.333 133.586 
ATOM   2382  N3   DA A 115       5.591  55.316 134.172 
ATOM   2383  C4   DA A 115       6.932  55.447 134.111 
ATOM   2384  P    DA A 116       7.099  49.093 135.624 
ATOM   2385  OP1  DA A 116       7.124  48.304 136.876 
ATOM   2386  OP2  DA A 116       8.202  48.836 134.673 
ATOM   2387  O5'  DA A 116       5.694  48.889 134.885 
ATOM   2388  C5'  DA A 116       4.583  49.725 135.257 
ATOM   2389  C4'  DA A 116       3.853  50.200 134.016 
ATOM   2390  O4'  DA A 116       4.410  51.434 133.482 
ATOM   2391  C3'  DA A 116       3.874  49.242 132.825 
ATOM   2392  O3'  DA A 116       2.620  49.311 132.156 
ATOM   2393  C2'  DA A 116       4.952  49.800 131.897 
ATOM   2394  C1'  DA A 116       4.601  51.273 132.085 
ATOM   2395  N9   DA A 116       5.679  52.207 131.654 
ATOM   2396  C8   DA A 116       7.031  52.034 131.733 
ATOM   2397  N7   DA A 116       7.716  53.034 131.271 
ATOM   2398  C5   DA A 116       6.747  53.937 130.853 
ATOM   2399  C6   DA A 116       6.830  55.210 130.265 
ATOM   2400  N6   DA A 116       7.989  55.821 129.983 
ATOM   2401  N1   DA A 116       5.673  55.834 129.976 
ATOM   2402  C2   DA A 116       4.524  55.222 130.259 
ATOM   2403  N3   DA A 116       4.324  54.043 130.804 
ATOM   2404  C4   DA A 116       5.497  53.438 131.084 
ATOM   2405  P    DA A 117       1.968  47.965 131.588 
ATOM   2406  OP1  DA A 117       1.231  47.276 132.672 
ATOM   2407  OP2  DA A 117       3.003  47.165 130.897 
ATOM   2408  O5'  DA A 117       0.931  48.544 130.516 
ATOM   2409  C5'  DA A 117       0.348  49.841 130.738 
ATOM   2410  C4'  DA A 117       0.348  50.638 129.449 
ATOM   2411  O4'  DA A 117       1.582  51.389 129.261 
ATOM   2412  C3'  DA A 117       0.214  49.822 128.163 
ATOM   2413  O3'  DA A 117      -0.578  50.553 127.235 
ATOM   2414  C2'  DA A 117       1.639  49.727 127.615 
ATOM   2415  C1'  DA A 117       2.049  51.159 127.941 
ATOM   2416  N9   DA A 117       3.523  51.377 127.928 
ATOM   2417  C8   DA A 117       4.512  50.511 128.297 
ATOM   2418  N7   DA A 117       5.709  50.996 128.170 
ATOM   2419  C5   DA A 117       5.500  52.278 127.681 
ATOM   2420  C6   DA A 117       6.382  53.314 127.334 
ATOM   2421  N6   DA A 117       7.715  53.216 127.432 
ATOM   2422  N1   DA A 117       5.842  54.461 126.880 
ATOM   2423  C2   DA A 117       4.516  54.553 126.785 
ATOM   2424  N3   DA A 117       3.598  53.658 127.077 
ATOM   2425  C4   DA A 117       4.165  52.520 127.529 
ATOM   2426  P    DT A 118      -1.635  49.764 126.327 
ATOM   2427  OP1  DT A 118      -2.892  49.568 127.085 
ATOM   2428  OP2  DT A 118      -1.006  48.540 125.785 
ATOM   2429  O5'  DT A 118      -1.879  50.812 125.143 
ATOM   2430  C5'  DT A 118      -1.755  52.221 125.420 
ATOM   2431  C4'  DT A 118      -0.983  52.902 124.307 
ATOM   2432  O4'  DT A 118       0.455  52.882 124.536 
ATOM   2433  C3'  DT A 118      -1.143  52.290 122.915 
ATOM   2434  O3'  DT A 118      -1.153  53.336 121.951 
ATOM   2435  C2'  DT A 118       0.120  51.454 122.712 
ATOM   2436  C1'  DT A 118       1.092  52.445 123.345 
ATOM   2437  N1   DT A 118       2.403  51.845 123.715 
ATOM   2438  C2   DT A 118       3.515  52.644 123.591 
ATOM   2439  O2   DT A 118       3.461  53.798 123.199 
ATOM   2440  N3   DT A 118       4.712  52.053 123.942 
ATOM   2441  C4   DT A 118       4.887  50.762 124.395 
ATOM   2442  O4   DT A 118       6.012  50.344 124.679 
ATOM   2443  C5   DT A 118       3.664  50.001 124.491 
ATOM   2444  C7   DT A 118       3.763  48.584 124.976 
ATOM   2445  C6   DT A 118       2.485  50.550 124.156 
ATOM   2446  P    DC A 119      -2.157  53.236 120.708 
ATOM   2447  OP1  DC A 119      -3.492  53.735 121.107 
ATOM   2448  OP2  DC A 119      -2.116  51.868 120.147 
ATOM   2449  O5'  DC A 119      -1.485  54.260 119.678 
ATOM   2450  C5'  DC A 119      -0.745  55.383 120.192 
ATOM   2451  C4'  DC A 119       0.543  55.555 119.412 
ATOM   2452  O4'  DC A 119       1.637  54.771 119.969 
ATOM   2453  C3'  DC A 119       0.495  55.130 117.945 
ATOM   2454  O3'  DC A 119       1.293  56.026 117.180 
ATOM   2455  C2'  DC A 119       1.153  53.751 117.919 
ATOM   2456  C1'  DC A 119       2.269  54.069 118.909 
ATOM   2457  N1   DC A 119       2.925  52.860 119.481 
ATOM   2458  C2   DC A 119       4.287  52.931 119.759 
ATOM   2459  O2   DC A 119       4.891  53.984 119.522 
ATOM   2460  N3   DC A 119       4.904  51.838 120.281 
ATOM   2461  C4   DC A 119       4.215  50.717 120.523 
ATOM   2462  N4   DC A 119       4.861  49.679 121.032 
ATOM   2463  C5   DC A 119       2.813  50.624 120.243 
ATOM   2464  C6   DC A 119       2.215  51.725 119.722 
ATOM   2465  P    DA A 120       0.779  56.483 115.735 
ATOM   2466  OP1  DA A 120      -0.165  57.614 115.879 
ATOM   2467  OP2  DA A 120       0.273  55.307 114.993 
ATOM   2468  O5'  DA A 120       2.138  56.997 115.064 
ATOM   2469  C5'  DA A 120       3.166  57.552 115.906 
ATOM   2470  C4'  DA A 120       4.521  57.015 115.491 
ATOM   2471  O4'  DA A 120       4.853  55.766 116.162 
ATOM   2472  C3'  DA A 120       4.681  56.690 114.006 
ATOM   2473  O3'  DA A 120       6.002  57.027 113.601 
ATOM   2474  C2'  DA A 120       4.520  55.172 113.922 
ATOM   2475  C1'  DA A 120       5.308  54.841 115.186 
ATOM   2476  N9   DA A 120       5.063  53.465 115.702 
ATOM   2477  C8   DA A 120       3.907  52.741 115.669 
ATOM   2478  N7   DA A 120       4.010  51.564 116.203 
ATOM   2479  C5   DA A 120       5.332  51.500 116.621 
ATOM   2480  C6   DA A 120       6.073  50.499 117.269 
ATOM   2481  N6   DA A 120       5.563  49.312 117.625 
ATOM   2482  N1   DA A 120       7.366  50.762 117.538 
ATOM   2483  C2   DA A 120       7.869  51.943 117.182 
ATOM   2484  N3   DA A 120       7.277  52.949 116.577 
ATOM   2485  C4   DA A 120       5.985  52.660 116.318 
ATOM   2486  P    DC A 121       6.225  57.696 112.163 
ATOM   2487  OP1  DC A 121       5.995  59.155 112.254 
ATOM   2488  OP2  DC A 121       5.426  56.974 111.150 
ATOM   2489  O5'  DC A 121       7.782  57.412 111.922 
ATOM   2490  C5'  DC A 121       8.661  57.329 113.059 
ATOM   2491  C4'  DC A 121       9.607  56.154 112.898 
ATOM   2492  O4'  DC A 121       9.050  54.917 113.426 
ATOM   2493  C3'  DC A 121       9.991  55.802 111.461 
ATOM   2494  O3'  DC A 121      11.352  55.387 111.437 
ATOM   2495  C2'  DC A 121       9.112  54.603 111.108 
ATOM   2496  C1'  DC A 121       9.226  53.897 112.455 
ATOM   2497  N1   DC A 121       8.180  52.860 112.678 
ATOM   2498  C2   DC A 121       8.534  51.725 113.402 
ATOM   2499  O2   DC A 121       9.691  51.625 113.825 
ATOM   2500  N3   DC A 121       7.595  50.768 113.616 
ATOM   2501  C4   DC A 121       6.351  50.914 113.140 
ATOM   2502  N4   DC A 121       5.472  49.952 113.375 
ATOM   2503  C5   DC A 121       5.966  52.073 112.393 
ATOM   2504  C6   DC A 121       6.919  53.018 112.189 
ATOM   2505  P    DC A 122      12.281  55.841 110.216 
ATOM   2506  OP1  DC A 122      12.811  57.198 110.475 
ATOM   2507  OP2  DC A 122      11.549  55.661 108.943 
ATOM   2508  O5'  DC A 122      13.468  54.773 110.308 
ATOM   2509  C5'  DC A 122      13.819  54.228 111.594 
ATOM   2510  C4'  DC A 122      14.035  52.731 111.481 
ATOM   2511  O4'  DC A 122      12.802  51.977 111.664 
ATOM   2512  C3'  DC A 122      14.574  52.236 110.140 
ATOM   2513  O3'  DC A 122      15.475  51.160 110.374 
ATOM   2514  C2'  DC A 122      13.349  51.693 109.406 
ATOM   2515  C1'  DC A 122      12.700  51.026 110.615 
ATOM   2516  N1   DC A 122      11.259  50.705 110.421 
ATOM   2517  C2   DC A 122      10.764  49.551 111.023 
ATOM   2518  O2   DC A 122      11.534  48.848 111.687 
ATOM   2519  N3   DC A 122       9.453  49.239 110.857 
ATOM   2520  C4   DC A 122       8.651  50.028 110.129 
ATOM   2521  N4   DC A 122       7.379  49.682 109.997 
ATOM   2522  C5   DC A 122       9.140  51.219 109.501 
ATOM   2523  C6   DC A 122      10.453  51.512 109.679 
ATOM   2524  P    DA A 123      16.807  51.057 109.493 
ATOM   2525  OP1  DA A 123      17.856  51.923 110.077 
ATOM   2526  OP2  DA A 123      16.481  51.302 108.071 
ATOM   2527  O5'  DA A 123      17.202  49.520 109.697 
ATOM   2528  C5'  DA A 123      16.845  48.865 110.928 
ATOM   2529  C4'  DA A 123      16.290  47.484 110.639 
ATOM   2530  O4'  DA A 123      14.853  47.501 110.405 
ATOM   2531  C3'  DA A 123      16.856  46.785 109.403 
ATOM   2532  O3'  DA A 123      16.973  45.394 109.674 
ATOM   2533  C2'  DA A 123      15.790  46.982 108.325 
ATOM   2534  C1'  DA A 123      14.582  46.757 109.228 
ATOM   2535  N9   DA A 123      13.302  47.254 108.650 
ATOM   2536  C8   DA A 123      13.096  48.347 107.858 
ATOM   2537  N7   DA A 123      11.859  48.518 107.512 
ATOM   2538  C5   DA A 123      11.192  47.463 108.118 
ATOM   2539  C6   DA A 123       9.840  47.079 108.134 
ATOM   2540  N6   DA A 123       8.873  47.751 107.493 
ATOM   2541  N1   DA A 123       9.518  45.976 108.835 
ATOM   2542  C2   DA A 123      10.483  45.313 109.470 
ATOM   2543  N3   DA A 123      11.771  45.574 109.527 
ATOM   2544  C4   DA A 123      12.068  46.682 108.817 
ATOM   2545  P    DT A 124      18.252  44.601 109.128 
ATOM   2546  OP1  DT A 124      19.380  44.772 110.071 
ATOM   2547  OP2  DT A 124      18.515  44.990 107.725 
ATOM   2548  O5'  DT A 124      17.732  43.089 109.178 
ATOM   2549  C5'  DT A 124      16.760  42.718 110.174 
ATOM   2550  C4'  DT A 124      15.688  41.847 109.550 
ATOM   2551  O4'  DT A 124      14.594  42.628 108.988 
ATOM   2552  C3'  DT A 124      16.141  40.960 108.390 
ATOM   2553  O3'  DT A 124      15.450  39.719 108.462 
ATOM   2554  C2'  DT A 124      15.681  41.701 107.134 
ATOM   2555  C1'  DT A 124      14.328  42.148 107.679 
ATOM   2556  N1   DT A 124      13.704  43.254 106.900 
ATOM   2557  C2   DT A 124      12.335  43.250 106.794 
ATOM   2558  O2   DT A 124      11.633  42.394 107.304 
ATOM   2559  N3   DT A 124      11.792  44.290 106.063 
ATOM   2560  C4   DT A 124      12.490  45.307 105.446 
ATOM   2561  O4   DT A 124      11.894  46.185 104.818 
ATOM   2562  C5   DT A 124      13.922  45.226 105.613 
ATOM   2563  C7   DT A 124      14.758  46.295 104.972 
ATOM   2564  C6   DT A 124      14.476  44.225 106.318 
ATOM   2565  P    DT A 125      16.240  38.370 108.118 
ATOM   2566  OP1  DT A 125      16.978  37.908 109.316 
ATOM   2567  OP2  DT A 125      17.049  38.567 106.895 
ATOM   2568  O5'  DT A 125      15.033  37.366 107.809 
ATOM   2569  C5'  DT A 125      13.772  37.565 108.475 
ATOM   2570  C4'  DT A 125      12.634  37.402 107.488 
ATOM   2571  O4'  DT A 125      12.302  38.649 106.812 
ATOM   2572  C3'  DT A 125      12.879  36.417 106.345 
ATOM   2573  O3'  DT A 125      11.664  35.734 106.057 
ATOM   2574  C2'  DT A 125      13.237  37.296 105.147 
ATOM   2575  C1'  DT A 125      12.212  38.393 105.418 
ATOM   2576  N1   DT A 125      12.489  39.664 104.695 
ATOM   2577  C2   DT A 125      11.403  40.391 104.269 
ATOM   2578  O2   DT A 125      10.253  40.038 104.459 
ATOM   2579  N3   DT A 125      11.700  41.564 103.601 
ATOM   2580  C4   DT A 125      12.961  42.056 103.332 
ATOM   2581  O4   DT A 125      13.100  43.120 102.725 
ATOM   2582  C5   DT A 125      14.035  41.224 103.819 
ATOM   2583  C7   DT A 125      15.440  41.688 103.567 
ATOM   2584  C6   DT A 125      13.776  40.079 104.471 
ATOM   2585  P    DC A 126      11.717  34.173 105.706 
ATOM   2586  OP1  DC A 126      11.742  33.384 106.957 
ATOM   2587  OP2  DC A 126      12.820  33.916 104.754 
ATOM   2588  O5'  DC A 126      10.312  33.969 104.967 
ATOM   2589  C5'  DC A 126       9.200  34.805 105.339 
ATOM   2590  C4'  DC A 126       8.471  35.279 104.097 
ATOM   2591  O4'  DC A 126       9.028  36.514 103.564 
ATOM   2592  C3'  DC A 126       8.492  34.321 102.906 
ATOM   2593  O3'  DC A 126       7.238  34.391 102.237 
ATOM   2594  C2'  DC A 126       9.570  34.880 101.978 
ATOM   2595  C1'  DC A 126       9.219  36.353 102.166 
ATOM   2596  N1   DC A 126      10.297  37.286 101.735 
ATOM   2597  C2   DC A 126       9.917  38.502 101.173 
ATOM   2598  O2   DC A 126       8.712  38.754 101.057 
ATOM   2599  N3   DC A 126      10.885  39.366 100.773 
ATOM   2600  C4   DC A 126      12.179  39.055 100.917 
ATOM   2601  N4   DC A 126      13.085  39.931 100.512 
ATOM   2602  C5   DC A 126      12.591  37.810 101.492 
ATOM   2603  C6   DC A 126      11.609  36.959 101.886 
ATOM   2604  P    DC A 127       6.586  33.045 101.669 
ATOM   2605  OP1  DC A 127       5.849  32.356 102.753 
ATOM   2606  OP2  DC A 127       7.621  32.245 100.978 
ATOM   2607  O5'  DC A 127       5.549  33.623 100.597 
ATOM   2608  C5'  DC A 127       4.966  34.921 100.820 
ATOM   2609  C4'  DC A 127       4.966  35.717  99.530 
ATOM   2610  O4'  DC A 127       6.200  36.469  99.343 
ATOM   2611  C3'  DC A 127       4.832  34.902  98.244 
ATOM   2612  O3'  DC A 127       4.040  35.633  97.317 
ATOM   2613  C2'  DC A 127       6.256  34.807  97.696 
ATOM   2614  C1'  DC A 127       6.667  36.239  98.022 
ATOM   2615  N1   DC A 127       8.141  36.457  98.009 
ATOM   2616  C2   DC A 127       8.611  37.692  97.568 
ATOM   2617  O2   DC A 127       7.794  38.548  97.211 
ATOM   2618  N3   DC A 127       9.951  37.909  97.548 
ATOM   2619  C4   DC A 127      10.803  36.956  97.944 
ATOM   2620  N4   DC A 127      12.101  37.217  97.906 
ATOM   2621  C5   DC A 127      10.341  35.679  98.400 
ATOM   2622  C6   DC A 127       8.998  35.481  98.413 
ATOM   2623  P    DA A 128       2.983  34.844  96.409 
ATOM   2624  OP1  DA A 128       1.726  34.648  97.166 
ATOM   2625  OP2  DA A 128       3.611  33.620  95.866 
ATOM   2626  O5'  DA A 128       2.739  35.892  95.225 
ATOM   2627  C5'  DA A 128       2.863  37.300  95.501 
ATOM   2628  C4'  DA A 128       3.635  37.982  94.388 
ATOM   2629  O4'  DA A 128       5.073  37.962  94.617 
ATOM   2630  C3'  DA A 128       3.474  37.370  92.997 
ATOM   2631  O3'  DA A 128       3.465  38.416  92.033 
ATOM   2632  C2'  DA A 128       4.738  36.533  92.794 
ATOM   2633  C1'  DA A 128       5.710  37.525  93.426 
ATOM   2634  N9   DA A 128       7.021  36.924  93.796 
ATOM   2635  C8   DA A 128       7.279  35.663  94.250 
ATOM   2636  N7   DA A 128       8.535  35.436  94.486 
ATOM   2637  C5   DA A 128       9.156  36.635  94.167 
ATOM   2638  C6   DA A 128      10.499  37.045  94.204 
ATOM   2639  N6   DA A 128      11.505  36.251  94.598 
ATOM   2640  N1   DA A 128      10.773  38.305  93.818 
ATOM   2641  C2   DA A 128       9.770  39.090  93.428 
ATOM   2642  N3   DA A 128       8.486  38.820  93.352 
ATOM   2643  C4   DA A 128       8.239  37.552  93.743 
ATOM   2644  P    DG A 129       2.461  38.316  90.789 
ATOM   2645  OP1  DG A 129       1.126  38.815  91.189 
ATOM   2646  OP2  DG A 129       2.502  36.948  90.228 
ATOM   2647  O5'  DG A 129       3.133  39.339  89.759 
ATOM   2648  C5'  DG A 129       3.872  40.463  90.273 
ATOM   2649  C4'  DG A 129       5.161  40.635  89.494 
ATOM   2650  O4'  DG A 129       6.255  39.851  90.050 
ATOM   2651  C3'  DG A 129       5.113  40.210  88.026 
ATOM   2652  O3'  DG A 129       5.911  41.106  87.262 
ATOM   2653  C2'  DG A 129       5.771  38.831  88.000 
ATOM   2654  C1'  DG A 129       6.887  39.148  88.991 
ATOM   2655  N9   DG A 129       7.542  37.940  89.563 
ATOM   2656  C8   DG A 129       6.993  36.714  89.871 
ATOM   2657  N7   DG A 129       7.850  35.854  90.365 
ATOM   2658  C5   DG A 129       9.053  36.558  90.384 
ATOM   2659  C6   DG A 129      10.342  36.153  90.814 
ATOM   2660  O6   DG A 129      10.695  35.071  91.274 
ATOM   2661  N1   DG A 129      11.282  37.183  90.660 
ATOM   2662  C2   DG A 129      11.009  38.439  90.157 
ATOM   2663  N2   DG A 129      12.043  39.282  90.090 
ATOM   2664  N3   DG A 129       9.798  38.820  89.754 
ATOM   2665  C4   DG A 129       8.876  37.832  89.897 
ATOM   2666  P    DC A 130       5.396  41.563  85.816 
ATOM   2667  OP1  DC A 130       4.453  42.694  85.960 
ATOM   2668  OP2  DC A 130       4.891  40.387  85.075 
ATOM   2669  O5'  DC A 130       6.756  42.077  85.146 
ATOM   2670  C5'  DC A 130       7.784  42.632  85.988 
ATOM   2671  C4'  DC A 130       9.139  42.095  85.572 
ATOM   2672  O4'  DC A 130       9.471  40.846  86.243 
ATOM   2673  C3'  DC A 130       9.299  41.770  84.087 
ATOM   2674  O3'  DC A 130      10.620  42.107  83.682 
ATOM   2675  C2'  DC A 130       9.138  40.252  84.004 
ATOM   2676  C1'  DC A 130       9.926  39.921  85.268 
ATOM   2677  N1   DC A 130       9.681  38.545  85.784 
ATOM   2678  C2   DC A 130      10.746  37.878  86.384 
ATOM   2679  O2   DC A 130      11.840  38.449  86.463 
ATOM   2680  N3   DC A 130      10.543  36.622  86.860 
ATOM   2681  C4   DC A 130       9.343  36.038  86.755 
ATOM   2682  N4   DC A 130       9.195  34.813  87.235 
ATOM   2683  C5   DC A 130       8.234  36.707  86.141 
ATOM   2684  C6   DC A 130       8.457  37.961  85.671 
ATOM   2685  P    DT A 131      10.843  42.776  82.245 
ATOM   2686  OP1  DT A 131      10.613  44.235  82.335 
ATOM   2687  OP2  DT A 131      10.043  42.054  81.232 
ATOM   2688  O5'  DT A 131      12.400  42.491  82.003 
ATOM   2689  C5'  DT A 131      13.279  42.408  83.140 
ATOM   2690  C4'  DT A 131      14.225  41.234  82.979 
ATOM   2691  O4'  DT A 131      13.668  39.996  83.507 
ATOM   2692  C3'  DT A 131      14.609  40.882  81.543 
ATOM   2693  O3'  DT A 131      15.969  40.466  81.519 
ATOM   2694  C2'  DT A 131      13.730  39.683  81.189 
ATOM   2695  C1'  DT A 131      13.844  38.976  82.536 
ATOM   2696  N1   DT A 131      12.798  37.940  82.760 
ATOM   2697  C2   DT A 131      13.163  36.826  83.475 
ATOM   2698  O2   DT A 131      14.286  36.663  83.921 
ATOM   2699  N3   DT A 131      12.167  35.886  83.662 
ATOM   2700  C4   DT A 131      10.869  35.968  83.203 
ATOM   2701  O4   DT A 131      10.065  35.062  83.432 
ATOM   2702  C5   DT A 131      10.580  37.173  82.462 
ATOM   2703  C7   DT A 131       9.189  37.343  81.926 
ATOM   2704  C6   DT A 131      11.529  38.103  82.266 
ATOM   2705  P    DG A 132      16.899  40.921  80.297 
ATOM   2706  OP1  DG A 132      17.429  42.278  80.556 
ATOM   2707  OP2  DG A 132      16.167  40.741  79.024 
ATOM   2708  O5'  DG A 132      18.086  39.853  80.389 
ATOM   2709  C5'  DG A 132      18.437  39.308  81.675 
ATOM   2710  C4'  DG A 132      18.653  37.811  81.563 
ATOM   2711  O4'  DG A 132      17.420  37.057  81.745 
ATOM   2712  C3'  DG A 132      19.192  37.316  80.221 
ATOM   2713  O3'  DG A 132      20.093  36.240  80.456 
ATOM   2714  C2'  DG A 132      17.967  36.773  79.487 
ATOM   2715  C1'  DG A 132      17.318  36.106  80.696 
ATOM   2716  N9   DG A 132      15.876  35.785  80.502 
ATOM   2717  C8   DG A 132      14.918  36.475  79.792 
ATOM   2718  N7   DG A 132      13.731  35.919  79.819 
ATOM   2719  C5   DG A 132      13.916  34.780  80.600 
ATOM   2720  C6   DG A 132      12.990  33.776  80.986 
ATOM   2721  O6   DG A 132      11.796  33.685  80.713 
ATOM   2722  N1   DG A 132      13.599  32.797  81.783 
ATOM   2723  C2   DG A 132      14.928  32.789  82.158 
ATOM   2724  N2   DG A 132      15.316  31.765  82.922 
ATOM   2725  N3   DG A 132      15.797  33.732  81.796 
ATOM   2726  C4   DG A 132      15.221  34.689  81.022 
ATOM   2727  P    DA A 133      21.425  36.136  79.575 
ATOM   2728  OP1  DA A 133      22.474  37.002  80.159 
ATOM   2729  OP2  DA A 133      21.099  36.382  78.152 
ATOM   2730  O5'  DA A 133      21.820  34.600  79.778 
ATOM   2731  C5'  DA A 133      21.463  33.944  81.010 
ATOM   2732  C4'  DA A 133      20.908  32.564  80.720 
ATOM   2733  O4'  DA A 133      19.471  32.581  80.487 
ATOM   2734  C3'  DA A 133      21.473  31.865  79.485 
ATOM   2735  O3'  DA A 133      21.591  30.473  79.755 
ATOM   2736  C2'  DA A 133      20.408  32.061  78.406 
ATOM   2737  C1'  DA A 133      19.200  31.836  79.309 
ATOM   2738  N9   DA A 133      17.920  32.333  78.732 
ATOM   2739  C8   DA A 133      17.714  33.426  77.939 
ATOM   2740  N7   DA A 133      16.476  33.598  77.593 
ATOM   2741  C5   DA A 133      15.810  32.542  78.199 
ATOM   2742  C6   DA A 133      14.458  32.159  78.215 
ATOM   2743  N6   DA A 133      13.491  32.830  77.574 
ATOM   2744  N1   DA A 133      14.136  31.056  78.916 
ATOM   2745  C2   DA A 133      15.101  30.393  79.552 
ATOM   2746  N3   DA A 133      16.389  30.654  79.608 
ATOM   2747  C4   DA A 133      16.686  31.762  78.898 
ATOM   2748  P    DT A 134      22.870  29.681  79.210 
ATOM   2749  OP1  DT A 134      23.998  29.851  80.153 
ATOM   2750  OP2  DT A 134      23.133  30.070  77.806 
ATOM   2751  O5'  DT A 134      22.350  28.169  79.260 
ATOM   2752  C5'  DT A 134      21.378  27.797  80.255 
ATOM   2753  C4'  DT A 134      20.306  26.927  79.631 
ATOM   2754  O4'  DT A 134      19.212  27.708  79.070 
ATOM   2755  C3'  DT A 134      20.759  26.040  78.472 
ATOM   2756  O3'  DT A 134      20.068  24.798  78.543 
ATOM   2757  C2'  DT A 134      20.299  26.781  77.216 
ATOM   2758  C1'  DT A 134      18.946  27.228  77.761 
ATOM   2759  N1   DT A 134      18.322  28.334  76.981 
ATOM   2760  C2   DT A 134      16.953  28.329  76.876 
ATOM   2761  O2   DT A 134      16.251  27.474  77.386 
ATOM   2762  N3   DT A 134      16.410  29.370  76.145 
ATOM   2763  C4   DT A 134      17.108  30.387  75.527 
ATOM   2764  O4   DT A 134      16.511  31.265  74.899 
ATOM   2765  C5   DT A 134      18.540  30.306  75.694 
ATOM   2766  C7   DT A 134      19.375  31.374  75.053 
ATOM   2767  C6   DT A 134      19.094  29.305  76.399 
ATOM   2768  P    DG A 135      20.858  23.450  78.199 
ATOM   2769  OP1  DG A 135      21.595  22.988  79.398 
ATOM   2770  OP2  DG A 135      21.667  23.647  76.976 
ATOM   2771  O5'  DG A 135      19.651  22.446  77.890 
ATOM   2772  C5'  DG A 135      18.390  22.645  78.556 
ATOM   2773  C4'  DG A 135      17.252  22.482  77.569 
ATOM   2774  O4'  DG A 135      16.920  23.729  76.893 
ATOM   2775  C3'  DG A 135      17.497  21.497  76.427 
ATOM   2776  O3'  DG A 135      16.282  20.814  76.139 
ATOM   2777  C2'  DG A 135      17.855  22.375  75.228 
ATOM   2778  C1'  DG A 135      16.830  23.472  75.500 
ATOM   2779  N9   DG A 135      17.107  24.744  74.777 
ATOM   2780  C8   DG A 135      18.318  25.319  74.459 
ATOM   2781  N7   DG A 135      18.217  26.454  73.810 
ATOM   2782  C5   DG A 135      16.841  26.644  73.688 
ATOM   2783  C6   DG A 135      16.114  27.698  73.078 
ATOM   2784  O6   DG A 135      16.542  28.700  72.510 
ATOM   2785  N1   DG A 135      14.730  27.494  73.180 
ATOM   2786  C2   DG A 135      14.129  26.412  73.793 
ATOM   2787  N2   DG A 135      12.795  26.402  73.786 
ATOM   2788  N3   DG A 135      14.813  25.423  74.366 
ATOM   2789  C4   DG A 135      16.155  25.606  74.274 
ATOM   2790  P    DT A 136      16.335  19.253  75.787 
ATOM   2791  OP1  DT A 136      16.359  18.463  77.039 
ATOM   2792  OP2  DT A 136      17.438  18.996  74.836 
ATOM   2793  O5'  DT A 136      14.930  19.049  75.048 
ATOM   2794  C5'  DT A 136      13.818  19.884  75.420 
ATOM   2795  C4'  DT A 136      13.088  20.359  74.178 
ATOM   2796  O4'  DT A 136      13.646  21.594  73.645 
ATOM   2797  C3'  DT A 136      13.110  19.401  72.988 
ATOM   2798  O3'  DT A 136      11.856  19.471  72.318 
ATOM   2799  C2'  DT A 136      14.188  19.960  72.060 
ATOM   2800  C1'  DT A 136      13.837  21.433  72.248 
ATOM   2801  N1   DT A 136      14.915  22.366  71.817 
ATOM   2802  C2   DT A 136      14.523  23.561  71.264 
ATOM   2803  O2   DT A 136      13.354  23.873  71.120 
ATOM   2804  N3   DT A 136      15.550  24.399  70.876 
ATOM   2805  C4   DT A 136      16.902  24.147  70.993 
ATOM   2806  O4   DT A 136      17.730  24.976  70.609 
ATOM   2807  C5   DT A 136      17.213  22.867  71.584 
ATOM   2808  C7   DT A 136      18.663  22.513  71.748 
ATOM   2809  C6   DT A 136      16.235  22.033  71.970 
ATOM   2810  P    DC A 137      11.204  18.124  71.751 
ATOM   2811  OP1  DC A 137      10.467  17.435  72.835 
ATOM   2812  OP2  DC A 137      12.239  17.324  71.060 
ATOM   2813  O5'  DC A 137      10.167  18.703  70.678 
ATOM   2814  C5'  DC A 137       9.584  20.001  70.901 
ATOM   2815  C4'  DC A 137       9.584  20.797  69.612 
ATOM   2816  O4'  DC A 137      10.818  21.549  69.424 
ATOM   2817  C3'  DC A 137       9.450  19.982  68.326 
ATOM   2818  O3'  DC A 137       8.658  20.712  67.398 
ATOM   2819  C2'  DC A 137      10.874  19.887  67.778 
ATOM   2820  C1'  DC A 137      11.285  21.319  68.104 
ATOM   2821  N1   DC A 137      12.759  21.537  68.090 
ATOM   2822  C2   DC A 137      13.229  22.772  67.650 
ATOM   2823  O2   DC A 137      12.412  23.627  67.292 
ATOM   2824  N3   DC A 137      14.569  22.989  67.630 
ATOM   2825  C4   DC A 137      15.421  22.036  68.026 
ATOM   2826  N4   DC A 137      16.719  22.297  67.988 
ATOM   2827  C5   DC A 137      14.959  20.759  68.482 
ATOM   2828  C6   DC A 137      13.616  20.561  68.494 
ATOM   2829  P    DA A 138       7.601  19.923  66.490 
ATOM   2830  OP1  DA A 138       6.344  19.728  67.248 
ATOM   2831  OP2  DA A 138       8.229  18.699  65.948 
ATOM   2832  O5'  DA A 138       7.357  20.972  65.306 
ATOM   2833  C5'  DA A 138       7.481  22.380  65.583 
ATOM   2834  C4'  DA A 138       8.253  23.061  64.470 
ATOM   2835  O4'  DA A 138       9.691  23.042  64.698 
ATOM   2836  C3'  DA A 138       8.092  22.450  63.078 
ATOM   2837  O3'  DA A 138       8.083  23.496  62.114 
ATOM   2838  C2'  DA A 138       9.356  21.613  62.875 
ATOM   2839  C1'  DA A 138      10.328  22.605  63.507 
ATOM   2840  N9   DA A 138      11.639  22.004  63.877 
ATOM   2841  C8   DA A 138      11.897  20.742  64.331 
ATOM   2842  N7   DA A 138      13.153  20.516  64.568 
ATOM   2843  C5   DA A 138      13.774  21.715  64.249 
ATOM   2844  C6   DA A 138      15.117  22.124  64.285 
ATOM   2845  N6   DA A 138      16.123  21.330  64.680 
ATOM   2846  N1   DA A 138      15.391  23.385  63.900 
ATOM   2847  C2   DA A 138      14.388  24.169  63.509 
ATOM   2848  N3   DA A 138      13.104  23.899  63.433 
ATOM   2849  C4   DA A 138      12.857  22.632  63.824 
ATOM   2850  P    DC A 139       7.079  23.396  60.871 
ATOM   2851  OP1  DC A 139       5.744  23.895  61.270 
ATOM   2852  OP2  DC A 139       7.120  22.027  60.310 
ATOM   2853  O5'  DC A 139       7.750  24.419  59.840 
ATOM   2854  C5'  DC A 139       8.490  25.542  60.354 
ATOM   2855  C4'  DC A 139       9.779  25.714  59.575 
ATOM   2856  O4'  DC A 139      10.873  24.930  60.131 
ATOM   2857  C3'  DC A 139       9.731  25.290  58.108 
ATOM   2858  O3'  DC A 139      10.529  26.186  57.343 
ATOM   2859  C2'  DC A 139      10.389  23.911  58.081 
ATOM   2860  C1'  DC A 139      11.505  24.228  59.072 
ATOM   2861  N1   DC A 139      12.160  23.020  59.644 
ATOM   2862  C2   DC A 139      13.523  23.090  59.922 
ATOM   2863  O2   DC A 139      14.127  24.143  59.685 
ATOM   2864  N3   DC A 139      14.140  21.998  60.443 
ATOM   2865  C4   DC A 139      13.451  20.876  60.685 
ATOM   2866  N4   DC A 139      14.097  19.839  61.194 
ATOM   2867  C5   DC A 139      12.049  20.783  60.406 
ATOM   2868  C6   DC A 139      11.450  21.885  59.885 
ATOM   2869  P    DC A 140      10.014  26.643  55.897 
ATOM   2870  OP1  DC A 140       9.071  27.774  56.042 
ATOM   2871  OP2  DC A 140       9.509  25.466  55.156 
ATOM   2872  O5'  DC A 140      11.374  27.157  55.227 
ATOM   2873  C5'  DC A 140      12.402  27.711  56.069 
ATOM   2874  C4'  DC A 140      13.757  27.175  55.654 
ATOM   2875  O4'  DC A 140      14.089  25.925  56.325 
ATOM   2876  C3'  DC A 140      13.917  26.850  54.169 
ATOM   2877  O3'  DC A 140      15.238  27.187  53.763 
ATOM   2878  C2'  DC A 140      13.756  25.332  54.085 
ATOM   2879  C1'  DC A 140      14.544  25.000  55.349 
ATOM   2880  N1   DC A 140      14.299  23.625  55.865 
ATOM   2881  C2   DC A 140      15.364  22.957  56.465 
ATOM   2882  O2   DC A 140      16.457  23.528  56.544 
ATOM   2883  N3   DC A 140      15.161  21.702  56.942 
ATOM   2884  C4   DC A 140      13.961  21.118  56.837 
ATOM   2885  N4   DC A 140      13.813  19.893  57.316 
ATOM   2886  C5   DC A 140      12.852  21.787  56.222 
ATOM   2887  C6   DC A 140      13.075  23.041  55.752 
ATOM   2888  P    DC A 141      15.461  27.856  52.326 
ATOM   2889  OP1  DC A 141      15.230  29.315  52.417 
ATOM   2890  OP2  DC A 141      14.661  27.133  51.313 
ATOM   2891  O5'  DC A 141      17.018  27.571  52.085 
ATOM   2892  C5'  DC A 141      17.897  27.488  53.222 
ATOM   2893  C4'  DC A 141      18.842  26.314  53.061 
ATOM   2894  O4'  DC A 141      18.286  25.076  53.589 
ATOM   2895  C3'  DC A 141      19.227  25.961  51.624 
ATOM   2896  O3'  DC A 141      20.587  25.546  51.600 
ATOM   2897  C2'  DC A 141      18.347  24.763  51.270 
ATOM   2898  C1'  DC A 141      18.462  24.056  52.617 
ATOM   2899  N1   DC A 141      17.415  23.020  52.841 
ATOM   2900  C2   DC A 141      17.770  21.884  53.564 
ATOM   2901  O2   DC A 141      18.927  21.784  53.988 
ATOM   2902  N3   DC A 141      16.831  20.927  53.778 
ATOM   2903  C4   DC A 141      15.587  21.073  53.303 
ATOM   2904  N4   DC A 141      14.708  20.112  53.538 
ATOM   2905  C5   DC A 141      15.202  22.233  52.556 
ATOM   2906  C6   DC A 141      16.155  23.178  52.352 
ATOM   2907  P    DC A 142      21.517  26.000  50.379 
ATOM   2908  OP1  DC A 142      22.047  27.358  50.638 
ATOM   2909  OP2  DC A 142      20.785  25.821  49.105 
ATOM   2910  O5'  DC A 142      22.704  24.933  50.471 
ATOM   2911  C5'  DC A 142      23.055  24.387  51.757 
ATOM   2912  C4'  DC A 142      23.270  22.891  51.644 
ATOM   2913  O4'  DC A 142      22.038  22.136  51.827 
ATOM   2914  C3'  DC A 142      23.810  22.396  50.303 
ATOM   2915  O3'  DC A 142      24.711  21.320  50.537 
ATOM   2916  C2'  DC A 142      22.585  21.853  49.569 
ATOM   2917  C1'  DC A 142      21.936  21.186  50.778 
ATOM   2918  N1   DC A 142      20.494  20.864  50.584 
ATOM   2919  C2   DC A 142      20.000  19.710  51.185 
ATOM   2920  O2   DC A 142      20.770  19.008  51.850 
ATOM   2921  N3   DC A 142      18.688  19.399  51.020 
ATOM   2922  C4   DC A 142      17.887  20.188  50.292 
ATOM   2923  N4   DC A 142      16.615  19.841  50.160 
ATOM   2924  C5   DC A 142      18.376  21.379  49.664 
ATOM   2925  C6   DC A 142      19.689  21.672  49.841 
ATOM   2926  P    DA A 143      26.043  21.216  49.656 
ATOM   2927  OP1  DA A 143      27.092  22.082  50.240 
ATOM   2928  OP2  DA A 143      25.717  21.462  48.233 
ATOM   2929  O5'  DA A 143      26.438  19.680  49.859 
ATOM   2930  C5'  DA A 143      26.081  19.024  51.091 
ATOM   2931  C4'  DA A 143      25.526  17.643  50.802 
ATOM   2932  O4'  DA A 143      24.089  17.661  50.568 
ATOM   2933  C3'  DA A 143      26.091  16.944  49.566 
ATOM   2934  O3'  DA A 143      26.209  15.553  49.837 
ATOM   2935  C2'  DA A 143      25.026  17.141  48.488 
ATOM   2936  C1'  DA A 143      23.818  16.916  49.390 
ATOM   2937  N9   DA A 143      22.537  17.413  48.813 
ATOM   2938  C8   DA A 143      22.332  18.506  48.021 
ATOM   2939  N7   DA A 143      21.094  18.677  47.674 
ATOM   2940  C5   DA A 143      20.427  17.622  48.280 
ATOM   2941  C6   DA A 143      19.076  17.239  48.297 
ATOM   2942  N6   DA A 143      18.109  17.910  47.656 
ATOM   2943  N1   DA A 143      18.754  16.136  48.998 
ATOM   2944  C2   DA A 143      19.719  15.473  49.633 
ATOM   2945  N3   DA A 143      21.007  15.734  49.689 
ATOM   2946  C4   DA A 143      21.304  16.842  48.980 
ATOM   2947  P    DG A 144      27.488  14.761  49.291 
ATOM   2948  OP1  DG A 144      28.616  14.931  50.234 
ATOM   2949  OP2  DG A 144      27.751  15.150  47.888 
ATOM   2950  O5'  DG A 144      26.968  13.249  49.341 
ATOM   2951  C5'  DG A 144      25.996  12.877  50.336 
ATOM   2952  C4'  DG A 144      24.923  12.006  49.713 
ATOM   2953  O4'  DG A 144      23.830  12.787  49.151 
ATOM   2954  C3'  DG A 144      25.377  11.120  48.553 
ATOM   2955  O3'  DG A 144      24.686   9.878  48.625 
ATOM   2956  C2'  DG A 144      24.916  11.860  47.297 
ATOM   2957  C1'  DG A 144      23.564  12.308  47.842 
ATOM   2958  N9   DG A 144      22.940  13.413  47.062 
ATOM   2959  C8   DG A 144      23.542  14.468  46.412 
ATOM   2960  N7   DG A 144      22.702  15.275  45.812 
ATOM   2961  C5   DG A 144      21.454  14.716  46.083 
ATOM   2962  C6   DG A 144      20.157  15.144  45.698 
ATOM   2963  O6   DG A 144      19.837  16.121  45.027 
ATOM   2964  N1   DG A 144      19.167  14.282  46.189 
ATOM   2965  C2   DG A 144      19.400  13.155  46.953 
ATOM   2966  N2   DG A 144      18.318  12.465  47.324 
ATOM   2967  N3   DG A 144      20.616  12.755  47.314 
ATOM   2968  C4   DG A 144      21.589  13.579  46.846 
ATOM   2969  P    DA A 145      25.476   8.530  48.281 
ATOM   2970  OP1  DA A 145      26.213   8.067  49.479 
ATOM   2971  OP2  DA A 145      26.284   8.726  47.058 
ATOM   2972  O5'  DA A 145      24.269   7.526  47.971 
ATOM   2973  C5'  DA A 145      23.008   7.725  48.637 
ATOM   2974  C4'  DA A 145      21.869   7.562  47.651 
ATOM   2975  O4'  DA A 145      21.538   8.809  46.974 
ATOM   2976  C3'  DA A 145      22.115   6.577  46.508 
ATOM   2977  O3'  DA A 145      20.900   5.894  46.220 
ATOM   2978  C2'  DA A 145      22.473   7.455  45.310 
ATOM   2979  C1'  DA A 145      21.448   8.552  45.581 
ATOM   2980  N9   DA A 145      21.725   9.823  44.858 
ATOM   2981  C8   DA A 145      22.935  10.380  44.552 
ATOM   2982  N7   DA A 145      22.847  11.502  43.909 
ATOM   2983  C5   DA A 145      21.481  11.708  43.778 
ATOM   2984  C6   DA A 145      20.731  12.737  43.183 
ATOM   2985  N6   DA A 145      21.281  13.801  42.580 
ATOM   2986  N1   DA A 145      19.391  12.631  43.230 
ATOM   2987  C2   DA A 145      18.850  11.572  43.830 
ATOM   2988  N3   DA A 145      19.445  10.556  44.416 
ATOM   2989  C4   DA A 145      20.786  10.686  44.355 
ATOM   2990  P    DG A 146      20.953   4.333  45.869 
ATOM   2991  OP1  DG A 146      20.977   3.543  47.120 
ATOM   2992  OP2  DG A 146      22.056   4.075  44.917 
ATOM   2993  O5'  DG A 146      19.548   4.128  45.130 
ATOM   2994  C5'  DG A 146      18.436   4.964  45.501 
ATOM   2995  C4'  DG A 146      17.706   5.439  44.260 
ATOM   2996  O4'  DG A 146      18.264   6.674  43.727 
ATOM   2997  C3'  DG A 146      17.727   4.481  43.069 
ATOM   2998  O3'  DG A 146      16.474   4.550  42.400 
ATOM   2999  C2'  DG A 146      18.806   5.039  42.141 
ATOM   3000  C1'  DG A 146      18.455   6.513  42.329 
ATOM   3001  N9   DG A 146      19.533   7.446  41.898 
ATOM   3002  C8   DG A 146      20.900   7.289  41.970 
ATOM   3003  N7   DG A 146      21.579   8.307  41.499 
ATOM   3004  C5   DG A 146      20.592   9.200  41.086 
ATOM   3005  C6   DG A 146      20.711  10.484  40.493 
ATOM   3006  O6   DG A 146      21.730  11.107  40.205 
ATOM   3007  N1   DG A 146      19.454  11.047  40.232 
ATOM   3008  C2   DG A 146      18.241  10.448  40.510 
ATOM   3009  N2   DG A 146      17.153  11.151  40.185 
ATOM   3010  N3   DG A 146      18.129   9.244  41.067 
ATOM   3011  C4   DG A 146      19.340   8.685  41.325 
ATOM   3012  P    DA A 147      15.822   3.204  41.832 
ATOM   3013  OP1  DA A 147      15.085   2.515  42.916 
ATOM   3014  OP2  DA A 147      16.857   2.404  41.141 
ATOM   3015  O5'  DA A 147      14.785   3.783  40.760 
ATOM   3016  C5'  DA A 147      14.202   5.080  40.983 
ATOM   3017  C4'  DA A 147      14.202   5.877  39.693 
ATOM   3018  O4'  DA A 147      15.436   6.628  39.505 
ATOM   3019  C3'  DA A 147      14.068   5.062  38.407 
ATOM   3020  O3'  DA A 147      13.275   5.792  37.479 
ATOM   3021  C2'  DA A 147      15.492   4.966  37.859 
ATOM   3022  C1'  DA A 147      15.903   6.399  38.185 
ATOM   3023  N9   DA A 147      17.377   6.617  38.172 
ATOM   3024  C8   DA A 147      18.366   5.750  38.541 
ATOM   3025  N7   DA A 147      19.562   6.235  38.414 
ATOM   3026  C5   DA A 147      19.353   7.517  37.925 
ATOM   3027  C6   DA A 147      20.236   8.553  37.578 
ATOM   3028  N6   DA A 147      21.569   8.455  37.676 
ATOM   3029  N1   DA A 147      19.695   9.700  37.124 
ATOM   3030  C2   DA A 147      18.370   9.793  37.029 
ATOM   3031  N3   DA A 147      17.452   8.897  37.321 
ATOM   3032  C4   DA A 147      18.018   7.759  37.773 
ATOM   3033  P    DG A 148      12.219   5.003  36.572 
ATOM   3034  OP1  DG A 148      10.962   4.808  37.329 
ATOM   3035  OP2  DG A 148      12.847   3.779  36.029 
ATOM   3036  O5'  DG A 148      11.975   6.052  35.387 
ATOM   3037  C5'  DG A 148      12.099   7.460  35.664 
ATOM   3038  C4'  DG A 148      12.870   8.141  34.551 
ATOM   3039  O4'  DG A 148      14.309   8.121  34.780 
ATOM   3040  C3'  DG A 148      12.710   7.530  33.160 
ATOM   3041  O3'  DG A 148      12.701   8.575  32.196 
ATOM   3042  C2'  DG A 148      13.974   6.693  32.956 
ATOM   3043  C1'  DG A 148      14.946   7.684  33.589 
ATOM   3044  N9   DG A 148      16.257   7.084  33.959 
ATOM   3045  C8   DG A 148      16.537   5.814  34.417 
ATOM   3046  N7   DG A 148      17.808   5.600  34.653 
ATOM   3047  C5   DG A 148      18.414   6.812  34.327 
ATOM   3048  C6   DG A 148      19.780   7.192  34.376 
ATOM   3049  O6   DG A 148      20.753   6.528  34.724 
ATOM   3050  N1   DG A 148      19.959   8.518  33.957 
ATOM   3051  C2   DG A 148      18.949   9.365  33.544 
ATOM   3052  N2   DG A 148      19.324  10.595  33.183 
ATOM   3053  N3   DG A 148      17.667   9.007  33.499 
ATOM   3054  C4   DG A 148      17.477   7.724  33.902 
ATOM   3055  P    DA A 149      11.697   8.475  30.952 
ATOM   3056  OP1  DA A 149      10.362   8.974  31.351 
ATOM   3057  OP2  DA A 149      11.738   7.107  30.391 
ATOM   3058  O5'  DA A 149      12.368   9.499  29.922 
ATOM   3059  C5'  DA A 149      13.108  10.622  30.436 
ATOM   3060  C4'  DA A 149      14.397  10.794  29.657 
ATOM   3061  O4'  DA A 149      15.491  10.010  30.213 
ATOM   3062  C3'  DA A 149      14.348  10.370  28.189 
ATOM   3063  O3'  DA A 149      15.146  11.265  27.424 
ATOM   3064  C2'  DA A 149      15.007   8.990  28.163 
ATOM   3065  C1'  DA A 149      16.122   9.308  29.154 
ATOM   3066  N9   DA A 149      16.778   8.099  29.725 
ATOM   3067  C8   DA A 149      16.217   6.892  30.026 
ATOM   3068  N7   DA A 149      17.054   6.030  30.515 
ATOM   3069  C5   DA A 149      18.261   6.715  30.542 
ATOM   3070  C6   DA A 149      19.550   6.346  30.959 
ATOM   3071  N6   DA A 149      19.851   5.137  31.452 
ATOM   3072  N1   DA A 149      20.524   7.270  30.849 
ATOM   3073  C2   DA A 149      20.219   8.470  30.359 
ATOM   3074  N3   DA A 149      19.059   8.926  29.941 
ATOM   3075  C4   DA A 149      18.102   7.983  30.060 
ATOM   3076  P    DG A 150      14.632  11.722  25.979 
ATOM   3077  OP1  DG A 150      13.689  12.853  26.123 
ATOM   3078  OP2  DG A 150      14.127  10.546  25.238 
ATOM   3079  O5'  DG A 150      15.991  12.237  25.308 
ATOM   3080  C5'  DG A 150      17.020  12.791  26.151 
ATOM   3081  C4'  DG A 150      18.375  12.255  25.735 
ATOM   3082  O4'  DG A 150      18.707  11.005  26.406 
ATOM   3083  C3'  DG A 150      18.535  11.929  24.250 
ATOM   3084  O3'  DG A 150      19.856  12.266  23.845 
ATOM   3085  C2'  DG A 150      18.374  10.412  24.167 
ATOM   3086  C1'  DG A 150      19.162  10.080  25.430 
ATOM   3087  N9   DG A 150      18.917   8.705  25.947 
ATOM   3088  C8   DG A 150      17.759   7.958  25.922 
ATOM   3089  N7   DG A 150      17.877   6.771  26.465 
ATOM   3090  C5   DG A 150      19.208   6.727  26.877 
ATOM   3091  C6   DG A 150      19.928   5.694  27.532 
ATOM   3092  O6   DG A 150      19.533   4.587  27.888 
ATOM   3093  N1   DG A 150      21.259   6.067  27.766 
ATOM   3094  C2   DG A 150      21.820   7.278  27.414 
ATOM   3095  N2   DG A 150      23.108   7.441  27.726 
ATOM   3096  N3   DG A 150      21.144   8.248  26.800 
ATOM   3097  C4   DG A 150      19.851   7.902  26.566 
ATOM   3098  P    DT A 151      20.079  12.935  22.407 
ATOM   3099  OP1  DT A 151      19.848  14.395  22.498 
ATOM   3100  OP2  DT A 151      19.279  12.213  21.394 
ATOM   3101  O5'  DT A 151      21.636  12.651  22.166 
ATOM   3102  C5'  DT A 151      22.515  12.568  23.303 
ATOM   3103  C4'  DT A 151      23.460  11.393  23.142 
ATOM   3104  O4'  DT A 151      22.904  10.156  23.670 
ATOM   3105  C3'  DT A 151      23.845  11.041  21.705 
ATOM   3106  O3'  DT A 151      25.205  10.626  21.681 
ATOM   3107  C2'  DT A 151      22.965   9.843  21.352 
ATOM   3108  C1'  DT A 151      23.080   9.136  22.699 
ATOM   3109  N1   DT A 151      22.033   8.099  22.922 
ATOM   3110  C2   DT A 151      22.399   6.985  23.638 
ATOM   3111  O2   DT A 151      23.521   6.822  24.084 
ATOM   3112  N3   DT A 151      21.403   6.045  23.825 
ATOM   3113  C4   DT A 151      20.105   6.128  23.365 
ATOM   3114  O4   DT A 151      19.301   5.222  23.595 
ATOM   3115  C5   DT A 151      19.816   7.333  22.625 
ATOM   3116  C7   DT A 151      18.425   7.502  22.089 
ATOM   3117  C6   DT A 151      20.765   8.263  22.428 
ATOM   3118  P    DT A 152      26.135  11.080  20.460 
ATOM   3119  OP1  DT A 152      26.665  12.437  20.719 
ATOM   3120  OP2  DT A 152      25.403  10.901  19.187 
ATOM   3121  O5'  DT A 152      27.322  10.012  20.552 
ATOM   3122  C5'  DT A 152      27.673   9.467  21.838 
ATOM   3123  C4'  DT A 152      27.888   7.970  21.726 
ATOM   3124  O4'  DT A 152      26.656   7.216  21.908 
ATOM   3125  C3'  DT A 152      28.428   7.475  20.384 
ATOM   3126  O3'  DT A 152      29.329   6.399  20.618 
ATOM   3127  C2'  DT A 152      27.203   6.932  19.650 
ATOM   3128  C1'  DT A 152      26.554   6.266  20.859 
ATOM   3129  N1   DT A 152      25.112   5.944  20.665 
ATOM   3130  C2   DT A 152      24.640   4.802  21.266 
ATOM   3131  O2   DT A 152      25.343   4.064  21.934 
ATOM   3132  N3   DT A 152      23.299   4.537  21.062 
ATOM   3133  C4   DT A 152      22.416   5.301  20.327 
ATOM   3134  O4   DT A 152      21.235   4.960  20.217 
ATOM   3135  C5   DT A 152      23.005   6.478  19.736 
ATOM   3136  C7   DT A 152      22.111   7.365  18.919 
ATOM   3137  C6   DT A 152      24.305   6.760  19.917 
ATOM   3138  P    DC A 153      30.661   6.296  19.737 
ATOM   3139  OP1  DC A 153      31.710   7.162  20.322 
ATOM   3140  OP2  DC A 153      30.335   6.541  18.315 
ATOM   3141  O5'  DC A 153      31.056   4.759  19.941 
ATOM   3142  C5'  DC A 153      30.699   4.104  21.173 
ATOM   3143  C4'  DC A 153      30.143   2.723  20.883 
ATOM   3144  O4'  DC A 153      28.707   2.740  20.649 
ATOM   3145  C3'  DC A 153      30.709   2.024  19.647 
ATOM   3146  O3'  DC A 153      30.827   0.633  19.918 
ATOM   3147  C2'  DC A 153      29.644   2.221  18.569 
ATOM   3148  C1'  DC A 153      28.436   1.996  19.472 
ATOM   3149  N1   DC A 153      27.155   2.493  18.894 
ATOM   3150  C2   DC A 153      25.995   1.776  19.175 
ATOM   3151  O2   DC A 153      26.075   0.767  19.886 
ATOM   3152  N3   DC A 153      24.817   2.212  18.658 
ATOM   3153  C4   DC A 153      24.774   3.310  17.893 
ATOM   3154  N4   DC A 153      23.602   3.695  17.411 
ATOM   3155  C5   DC A 153      25.956   4.061  17.591 
ATOM   3156  C6   DC A 153      27.123   3.609  18.117 
ATOM   3157  P    DC A 154      32.106  -0.160  19.373 
ATOM   3158  OP1  DC A 154      33.234   0.011  20.316 
ATOM   3159  OP2  DC A 154      32.369   0.229  17.969 
ATOM   3160  O5'  DC A 154      31.586  -1.672  19.423 
ATOM   3161  C5'  DC A 154      30.614  -2.043  20.418 
ATOM   3162  C4'  DC A 154      29.541  -2.914  19.794 
ATOM   3163  O4'  DC A 154      28.448  -2.133  19.232 
ATOM   3164  C3'  DC A 154      29.995  -3.801  18.635 
ATOM   3165  O3'  DC A 154      29.304  -5.042  18.706 
ATOM   3166  C2'  DC A 154      29.534  -3.060  17.379 
ATOM   3167  C1'  DC A 154      28.182  -2.613  17.924 
ATOM   3168  N1   DC A 154      27.558  -1.507  17.144 
ATOM   3169  C2   DC A 154      26.170  -1.497  17.027 
ATOM   3170  O2   DC A 154      25.520  -2.397  17.571 
ATOM   3171  N3   DC A 154      25.583  -0.498  16.320 
ATOM   3172  C4   DC A 154      26.323   0.459  15.746 
ATOM   3173  N4   DC A 154      25.703   1.412  15.067 
ATOM   3174  C5   DC A 154      27.752   0.467  15.854 
ATOM   3175  C6   DC A 154      28.320  -0.540  16.564 
ATOM   3176  P    DA A 155      30.094  -6.391  18.362 
ATOM   3177  OP1  DA A 155      30.831  -6.853  19.560 
ATOM   3178  OP2  DA A 155      30.902  -6.194  17.139 
ATOM   3179  O5'  DA A 155      28.887  -7.394  18.053 
ATOM   3180  C5'  DA A 155      27.626  -7.196  18.719 
ATOM   3181  C4'  DA A 155      26.487  -7.358  17.732 
ATOM   3182  O4'  DA A 155      26.156  -6.112  17.056 
ATOM   3183  C3'  DA A 155      26.733  -8.344  16.589 
ATOM   3184  O3'  DA A 155      25.518  -9.026  16.301 
ATOM   3185  C2'  DA A 155      27.091  -7.465  15.391 
ATOM   3186  C1'  DA A 155      26.066  -6.368  15.663 
ATOM   3187  N9   DA A 155      26.343  -5.097  14.939 
ATOM   3188  C8   DA A 155      27.553  -4.541  14.633 
ATOM   3189  N7   DA A 155      27.465  -3.418  13.990 
ATOM   3190  C5   DA A 155      26.099  -3.212  13.859 
ATOM   3191  C6   DA A 155      25.349  -2.184  13.264 
ATOM   3192  N6   DA A 155      25.899  -1.119  12.662 
ATOM   3193  N1   DA A 155      24.009  -2.290  13.311 
ATOM   3194  C2   DA A 155      23.468  -3.348  13.911 
ATOM   3195  N3   DA A 155      24.063  -4.365  14.498 
ATOM   3196  C4   DA A 155      25.404  -4.234  14.436 
ATOM   3197  P    DA A 156      25.571 -10.588  15.950 
ATOM   3198  OP1  DA A 156      25.595 -11.377  17.201 
ATOM   3199  OP2  DA A 156      26.674 -10.845  14.999 
ATOM   3200  O5'  DA A 156      24.166 -10.792  15.211 
ATOM   3201  C5'  DA A 156      23.054  -9.956  15.583 
ATOM   3202  C4'  DA A 156      22.324  -9.482  14.341 
ATOM   3203  O4'  DA A 156      22.882  -8.247  13.808 
ATOM   3204  C3'  DA A 156      22.345 -10.440  13.150 
ATOM   3205  O3'  DA A 156      21.092 -10.370  12.481 
ATOM   3206  C2'  DA A 156      23.424  -9.881  12.223 
ATOM   3207  C1'  DA A 156      23.073  -8.408  12.411 
ATOM   3208  N9   DA A 156      24.151  -7.475  11.980 
ATOM   3209  C8   DA A 156      25.502  -7.647  12.059 
ATOM   3210  N7   DA A 156      26.187  -6.647  11.596 
ATOM   3211  C5   DA A 156      25.219  -5.744  11.179 
ATOM   3212  C6   DA A 156      25.301  -4.471  10.591 
ATOM   3213  N6   DA A 156      26.460  -3.860  10.308 
ATOM   3214  N1   DA A 156      24.144  -3.847  10.301 
ATOM   3215  C2   DA A 156      22.995  -4.459  10.585 
ATOM   3216  N3   DA A 156      22.795  -5.638  11.130 
ATOM   3217  C4   DA A 156      23.968  -6.243  11.409 
ATOM   3218  P    DC A 157      20.439 -11.716  11.914 
ATOM   3219  OP1  DC A 157      19.703 -12.405  12.997 
ATOM   3220  OP2  DC A 157      21.474 -12.516  11.222 
ATOM   3221  O5'  DC A 157      19.403 -11.137  10.841 
ATOM   3222  C5'  DC A 157      18.820  -9.840  11.064 
ATOM   3223  C4'  DC A 157      18.820  -9.043   9.775 
ATOM   3224  O4'  DC A 157      20.053  -8.292   9.587 
ATOM   3225  C3'  DC A 157      18.686  -9.859   8.489 
ATOM   3226  O3'  DC A 157      17.893  -9.128   7.561 
ATOM   3227  C2'  DC A 157      20.110  -9.954   7.940 
ATOM   3228  C1'  DC A 157      20.521  -8.522   8.266 
ATOM   3229  N1   DC A 157      21.994  -8.304   8.253 
ATOM   3230  C2   DC A 157      22.465  -7.069   7.813 
ATOM   3231  O2   DC A 157      21.648  -6.213   7.455 
ATOM   3232  N3   DC A 157      23.804  -6.851   7.792 
ATOM   3233  C4   DC A 157      24.657  -7.805   8.189 
ATOM   3234  N4   DC A 157      25.955  -7.544   8.150 
ATOM   3235  C5   DC A 157      24.194  -9.081   8.644 
ATOM   3236  C6   DC A 157      22.852  -9.280   8.657 
ATOM   3237  P    DA A 158      16.836  -9.917   6.653 
ATOM   3238  OP1  DA A 158      15.580 -10.113   7.411 
ATOM   3239  OP2  DA A 158      17.465 -11.141   6.111 
ATOM   3240  O5'  DA A 158      16.593  -8.869   5.469 
ATOM   3241  C5'  DA A 158      16.717  -7.461   5.746 
ATOM   3242  C4'  DA A 158      17.488  -6.779   4.633 
ATOM   3243  O4'  DA A 158      18.927  -6.799   4.861 
ATOM   3244  C3'  DA A 158      17.328  -7.391   3.241 
ATOM   3245  O3'  DA A 158      17.319  -6.345   2.277 
ATOM   3246  C2'  DA A 158      18.591  -8.228   3.038 
ATOM   3247  C1'  DA A 158      19.563  -7.236   3.670 
ATOM   3248  N9   DA A 158      20.875  -7.836   4.040 
ATOM   3249  C8   DA A 158      21.133  -9.098   4.494 
ATOM   3250  N7   DA A 158      22.388  -9.325   4.731 
ATOM   3251  C5   DA A 158      23.010  -8.126   4.411 
ATOM   3252  C6   DA A 158      24.353  -7.716   4.448 
ATOM   3253  N6   DA A 158      25.358  -8.510   4.843 
ATOM   3254  N1   DA A 158      24.627  -6.456   4.063 
ATOM   3255  C2   DA A 158      23.624  -5.671   3.672 
ATOM   3256  N3   DA A 158      22.340  -5.941   3.596 
ATOM   3257  C4   DA A 158      22.092  -7.208   3.987 
ATOM   3258  P    DC A 159      16.315  -6.445   1.034 
ATOM   3259  OP1  DC A 159      14.980  -5.946   1.433 
ATOM   3260  OP2  DC A 159      16.356  -7.813   0.473 
ATOM   3261  O5'  DC A 159      16.986  -5.422   0.003 
ATOM   3262  C5'  DC A 159      17.726  -4.298   0.517 
ATOM   3263  C4'  DC A 159      19.015  -4.126  -0.262 
ATOM   3264  O4'  DC A 159      20.108  -4.910   0.294 
ATOM   3265  C3'  DC A 159      18.966  -4.551  -1.730 
ATOM   3266  O3'  DC A 159      19.764  -3.655  -2.494 
ATOM   3267  C2'  DC A 159      19.625  -5.930  -1.756 
ATOM   3268  C1'  DC A 159      20.740  -5.612  -0.765 
ATOM   3269  N1   DC A 159      21.396  -6.821  -0.193 
ATOM   3270  C2   DC A 159      22.759  -6.750   0.085 
ATOM   3271  O2   DC A 159      23.362  -5.697  -0.152 
ATOM   3272  N3   DC A 159      23.376  -7.843   0.606 
ATOM   3273  C4   DC A 159      22.687  -8.964   0.848 
ATOM   3274  N4   DC A 159      23.333 -10.002   1.357 
ATOM   3275  C5   DC A 159      21.284  -9.058   0.569 
ATOM   3276  C6   DC A 159      20.686  -7.956   0.048 
ATOM   3277  P    DA A 160      19.250  -3.198  -3.940 
ATOM   3278  OP1  DA A 160      18.307  -2.067  -3.795 
ATOM   3279  OP2  DA A 160      18.745  -4.374  -4.681 
ATOM   3280  O5'  DA A 160      20.609  -2.684  -4.610 
ATOM   3281  C5'  DA A 160      21.637  -2.129  -3.768 
ATOM   3282  C4'  DA A 160      22.993  -2.666  -4.184 
ATOM   3283  O4'  DA A 160      23.325  -3.915  -3.513 
ATOM   3284  C3'  DA A 160      23.153  -2.991  -5.668 
ATOM   3285  O3'  DA A 160      24.474  -2.654  -6.074 
ATOM   3286  C2'  DA A 160      22.991  -4.509  -5.752 
ATOM   3287  C1'  DA A 160      23.780  -4.840  -4.488 
ATOM   3288  N9   DA A 160      23.535  -6.216  -3.972 
ATOM   3289  C8   DA A 160      22.378  -6.940  -4.005 
ATOM   3290  N7   DA A 160      22.481  -8.118  -3.472 
ATOM   3291  C5   DA A 160      23.803  -8.181  -3.053 
ATOM   3292  C6   DA A 160      24.545  -9.182  -2.406 
ATOM   3293  N6   DA A 160      24.034 -10.369  -2.049 
ATOM   3294  N1   DA A 160      25.838  -8.919  -2.136 
ATOM   3295  C2   DA A 160      26.341  -7.738  -2.492 
ATOM   3296  N3   DA A 160      25.749  -6.732  -3.098 
ATOM   3297  C4   DA A 160      24.456  -7.021  -3.356 
ATOM   3298  P    DC A 161      24.697  -1.985  -7.511 
ATOM   3299  OP1  DC A 161      24.466  -0.526  -7.420 
ATOM   3300  OP2  DC A 161      23.897  -2.707  -8.524 
ATOM   3301  O5'  DC A 161      26.253  -2.270  -7.753 
ATOM   3302  C5'  DC A 161      27.133  -2.353  -6.616 
ATOM   3303  C4'  DC A 161      28.078  -3.527  -6.776 
ATOM   3304  O4'  DC A 161      27.521  -4.764  -6.249 
ATOM   3305  C3'  DC A 161      28.463  -3.879  -8.213 
ATOM   3306  O3'  DC A 161      29.823  -4.294  -8.237 
ATOM   3307  C2'  DC A 161      27.583  -5.078  -8.567 
ATOM   3308  C1'  DC A 161      27.697  -5.784  -7.220 
ATOM   3309  N1   DC A 161      26.651  -6.821  -6.996 
ATOM   3310  C2   DC A 161      27.006  -7.956  -6.273 
ATOM   3311  O2   DC A 161      28.163  -8.056  -5.849 
ATOM   3312  N3   DC A 161      26.067  -8.913  -6.059 
ATOM   3313  C4   DC A 161      24.823  -8.767  -6.535 
ATOM   3314  N4   DC A 161      23.943  -9.729  -6.299 
ATOM   3315  C5   DC A 161      24.438  -7.608  -7.282 
ATOM   3316  C6   DC A 161      25.391  -6.663  -7.485 
ATOM   3317  P    DA A 162      30.753  -3.840  -9.458 
ATOM   3318  OP1  DA A 162      31.283  -2.483  -9.200 
ATOM   3319  OP2  DA A 162      30.021  -4.020 -10.732 
ATOM   3320  O5'  DA A 162      31.940  -4.908  -9.366 
ATOM   3321  C5'  DA A 162      32.291  -5.453  -8.081 
ATOM   3322  C4'  DA A 162      32.506  -6.950  -8.193 
ATOM   3323  O4'  DA A 162      31.274  -7.704  -8.011 
ATOM   3324  C3'  DA A 162      33.046  -7.445  -9.535 
ATOM   3325  O3'  DA A 162      33.946  -8.521  -9.300 
ATOM   3326  C2'  DA A 162      31.820  -7.988 -10.269 
ATOM   3327  C1'  DA A 162      31.172  -8.655  -9.059 
ATOM   3328  N9   DA A 162      29.730  -8.976  -9.254 
ATOM   3329  C8   DA A 162      28.793  -8.279  -9.961 
ATOM   3330  N7   DA A 162      27.614  -8.818  -9.945 
ATOM   3331  C5   DA A 162      27.778  -9.957  -9.168 
ATOM   3332  C6   DA A 162      26.889 -10.968  -8.768 
ATOM   3333  N6   DA A 162      25.593 -10.991  -9.113 
ATOM   3334  N1   DA A 162      27.379 -11.957  -7.998 
ATOM   3335  C2   DA A 162      28.667 -11.927  -7.659 
ATOM   3336  N3   DA A 162      29.588 -11.041  -7.971 
ATOM   3337  C4   DA A 162      29.071 -10.063  -8.741 
ATOM   3338  P    DT A 163      35.278  -8.624 -10.181 
ATOM   3339  OP1  DT A 163      36.328  -7.759  -9.597 
ATOM   3340  OP2  DT A 163      34.953  -8.379 -11.604 
ATOM   3341  O5'  DT A 163      35.673 -10.161  -9.978 
ATOM   3342  C5'  DT A 163      35.317 -10.817  -8.746 
ATOM   3343  C4'  DT A 163      34.761 -12.197  -9.035 
ATOM   3344  O4'  DT A 163      33.325 -12.180  -9.269 
ATOM   3345  C3'  DT A 163      35.327 -12.896 -10.271 
ATOM   3346  O3'  DT A 163      35.444 -14.287 -10.000 
ATOM   3347  C2'  DT A 163      34.262 -12.699 -11.349 
ATOM   3348  C1'  DT A 163      33.054 -12.924 -10.447 
ATOM   3349  N1   DT A 163      31.773 -12.427 -11.024 
ATOM   3350  C2   DT A 163      30.638 -13.145 -10.738 
ATOM   3351  O2   DT A 163      30.643 -14.149 -10.045 
ATOM   3352  N3   DT A 163      29.470 -12.656 -11.291 
ATOM   3353  C4   DT A 163      29.349 -11.535 -12.086 
ATOM   3354  O4   DT A 163      28.249 -11.193 -12.524 
ATOM   3355  C5   DT A 163      30.596 -10.848 -12.331 
ATOM   3356  C7   DT A 163      30.553  -9.618 -13.188 
ATOM   3357  C6   DT A 163      31.745 -11.303 -11.806 
ATOM   3358  P    DT A 164      36.724 -15.080 -10.546 
ATOM   3359  OP1  DT A 164      37.851 -14.909  -9.603 
ATOM   3360  OP2  DT A 164      36.987 -14.691 -11.949 
ATOM   3361  O5'  DT A 164      36.203 -16.592 -10.496 
ATOM   3362  C5'  DT A 164      35.232 -16.964  -9.501 
ATOM   3363  C4'  DT A 164      34.159 -17.834 -10.124 
ATOM   3364  O4'  DT A 164      33.066 -17.053 -10.686 
ATOM   3365  C3'  DT A 164      34.613 -18.721 -11.284 
ATOM   3366  O3'  DT A 164      33.922 -19.963 -11.213 
ATOM   3367  C2'  DT A 164      34.152 -17.980 -12.540 
ATOM   3368  C1'  DT A 164      32.799 -17.533 -11.995 
ATOM   3369  N1   DT A 164      32.176 -16.427 -12.775 
ATOM   3370  C2   DT A 164      30.806 -16.431 -12.880 
ATOM   3371  O2   DT A 164      30.104 -17.287 -12.370 
ATOM   3372  N3   DT A 164      30.264 -15.391 -13.611 
ATOM   3373  C4   DT A 164      30.962 -14.374 -14.229 
ATOM   3374  O4   DT A 164      30.365 -13.496 -14.856 
ATOM   3375  C5   DT A 164      32.393 -14.455 -14.062 
ATOM   3376  C7   DT A 164      33.229 -13.387 -14.703 
ATOM   3377  C6   DT A 164      32.947 -15.456 -13.357 
ATOM   3378  P    DA A 165      34.712 -21.311 -11.556 
ATOM   3379  OP1  DA A 165      35.449 -21.773 -10.358 
ATOM   3380  OP2  DA A 165      35.520 -21.114 -12.780 
ATOM   3381  O5'  DA A 165      33.505 -22.315 -11.866 
ATOM   3382  C5'  DA A 165      32.244 -22.116 -11.200 
ATOM   3383  C4'  DA A 165      31.105 -22.279 -12.187 
ATOM   3384  O4'  DA A 165      30.774 -21.032 -12.863 
ATOM   3385  C3'  DA A 165      31.351 -23.264 -13.329 
ATOM   3386  O3'  DA A 165      30.136 -23.947 -13.617 
ATOM   3387  C2'  DA A 165      31.709 -22.385 -14.528 
ATOM   3388  C1'  DA A 165      30.683 -21.288 -14.256 
ATOM   3389  N9   DA A 165      30.961 -20.017 -14.979 
ATOM   3390  C8   DA A 165      32.170 -19.461 -15.285 
ATOM   3391  N7   DA A 165      32.083 -18.338 -15.929 
ATOM   3392  C5   DA A 165      30.717 -18.132 -16.059 
ATOM   3393  C6   DA A 165      29.967 -17.104 -16.654 
ATOM   3394  N6   DA A 165      30.517 -16.040 -17.257 
ATOM   3395  N1   DA A 165      28.626 -17.210 -16.607 
ATOM   3396  C2   DA A 165      28.086 -18.268 -16.007 
ATOM   3397  N3   DA A 165      28.681 -19.285 -15.421 
ATOM   3398  C4   DA A 165      30.022 -19.154 -15.482 
ATOM   3399  P    DT A 166      30.189 -25.508 -13.969 
ATOM   3400  OP1  DT A 166      30.213 -26.298 -12.717 
ATOM   3401  OP2  DT A 166      31.292 -25.765 -14.920 
ATOM   3402  O5'  DT A 166      28.783 -25.712 -14.708 
ATOM   3403  C5'  DT A 166      27.672 -24.877 -14.336 
ATOM   3404  C4'  DT A 166      26.942 -24.402 -15.578 
ATOM   3405  O4'  DT A 166      27.500 -23.167 -16.111 
ATOM   3406  C3'  DT A 166      26.963 -25.360 -16.768 
ATOM   3407  O3'  DT A 166      25.710 -25.290 -17.438 
ATOM   3408  C2'  DT A 166      28.042 -24.801 -17.696 
ATOM   3409  C1'  DT A 166      27.690 -23.328 -17.508 
ATOM   3410  N1   DT A 166      28.769 -22.395 -17.939 
ATOM   3411  C2   DT A 166      28.377 -21.200 -18.492 
ATOM   3412  O2   DT A 166      27.208 -20.887 -18.636 
ATOM   3413  N3   DT A 166      29.404 -20.361 -18.880 
ATOM   3414  C4   DT A 166      30.756 -20.613 -18.763 
ATOM   3415  O4   DT A 166      31.584 -19.785 -19.147 
ATOM   3416  C5   DT A 166      31.067 -21.894 -18.171 
ATOM   3417  C7   DT A 166      32.517 -22.248 -18.008 
ATOM   3418  C6   DT A 166      30.089 -22.728 -17.786 
ATOM   3419  P    DA A 167      25.057 -26.636 -18.005 
ATOM   3420  OP1  DA A 167      24.320 -27.325 -16.921 
ATOM   3421  OP2  DA A 167      26.092 -27.437 -18.696 
ATOM   3422  O5'  DA A 167      24.021 -26.058 -19.078 
ATOM   3423  C5'  DA A 167      23.438 -24.760 -18.855 
ATOM   3424  C4'  DA A 167      23.438 -23.964 -20.144 
ATOM   3425  O4'  DA A 167      24.671 -23.212 -20.332 
ATOM   3426  C3'  DA A 167      23.304 -24.779 -21.430 
ATOM   3427  O3'  DA A 167      22.511 -24.048 -22.358 
ATOM   3428  C2'  DA A 167      24.728 -24.874 -21.978 
ATOM   3429  C1'  DA A 167      25.139 -23.442 -21.652 
ATOM   3430  N9   DA A 167      26.612 -23.224 -21.665 
ATOM   3431  C8   DA A 167      27.601 -24.091 -21.296 
ATOM   3432  N7   DA A 167      28.798 -23.606 -21.423 
ATOM   3433  C5   DA A 167      28.589 -22.323 -21.912 
ATOM   3434  C6   DA A 167      29.472 -21.287 -22.259 
ATOM   3435  N6   DA A 167      30.804 -21.386 -22.161 
ATOM   3436  N1   DA A 167      28.931 -20.141 -22.713 
ATOM   3437  C2   DA A 167      27.605 -20.048 -22.808 
ATOM   3438  N3   DA A 167      26.688 -20.943 -22.516 
ATOM   3439  C4   DA A 167      27.254 -22.081 -22.064 
ATOM   3440  P    DG A 168      21.454 -24.837 -23.266 
ATOM   3441  OP1  DG A 168      20.198 -25.033 -22.508 
ATOM   3442  OP2  DG A 168      22.083 -26.062 -23.808 
ATOM   3443  O5'  DG A 168      21.211 -23.789 -24.450 
ATOM   3444  C5'  DG A 168      21.335 -22.381 -24.173 
ATOM   3445  C4'  DG A 168      22.106 -21.700 -25.286 
ATOM   3446  O4'  DG A 168      23.545 -21.719 -25.058 
ATOM   3447  C3'  DG A 168      21.946 -22.311 -26.678 
ATOM   3448  O3'  DG A 168      21.937 -21.265 -27.642 
ATOM   3449  C2'  DG A 168      23.209 -23.148 -26.881 
ATOM   3450  C1'  DG A 168      24.181 -22.156 -26.248 
ATOM   3451  N9   DG A 168      25.493 -22.757 -25.878 
ATOM   3452  C8   DG A 168      25.772 -24.026 -25.420 
ATOM   3453  N7   DG A 168      27.044 -24.241 -25.184 
ATOM   3454  C5   DG A 168      27.650 -23.028 -25.510 
ATOM   3455  C6   DG A 168      29.016 -22.648 -25.461 
ATOM   3456  O6   DG A 168      29.988 -23.313 -25.114 
ATOM   3457  N1   DG A 168      29.194 -21.322 -25.880 
ATOM   3458  C2   DG A 168      28.184 -20.476 -26.293 
ATOM   3459  N2   DG A 168      28.560 -19.246 -26.654 
ATOM   3460  N3   DG A 168      26.902 -20.834 -26.338 
ATOM   3461  C4   DG A 168      26.713 -22.116 -25.935 
ATOM   3462  P    DA A 169      20.933 -21.365 -28.885 
ATOM   3463  OP1  DA A 169      19.598 -20.866 -28.486 
ATOM   3464  OP2  DA A 169      20.974 -22.734 -29.446 
ATOM   3465  O5'  DA A 169      21.604 -20.342 -29.915 
ATOM   3466  C5'  DA A 169      22.344 -19.219 -29.401 
ATOM   3467  C4'  DA A 169      23.633 -19.046 -30.181 
ATOM   3468  O4'  DA A 169      24.726 -19.830 -29.624 
ATOM   3469  C3'  DA A 169      23.584 -19.471 -31.648 
ATOM   3470  O3'  DA A 169      24.382 -18.575 -32.413 
ATOM   3471  C2'  DA A 169      24.242 -20.850 -31.674 
ATOM   3472  C1'  DA A 169      25.358 -20.533 -30.684 
ATOM   3473  N9   DA A 169      26.014 -21.741 -30.112 
ATOM   3474  C8   DA A 169      25.452 -22.949 -29.811 
ATOM   3475  N7   DA A 169      26.289 -23.811 -29.322 
ATOM   3476  C5   DA A 169      27.496 -23.125 -29.295 
ATOM   3477  C6   DA A 169      28.786 -23.494 -28.878 
ATOM   3478  N6   DA A 169      29.086 -24.704 -28.386 
ATOM   3479  N1   DA A 169      29.760 -22.571 -28.988 
ATOM   3480  C2   DA A 169      29.455 -21.371 -29.478 
ATOM   3481  N3   DA A 169      28.295 -20.915 -29.897 
ATOM   3482  C4   DA A 169      27.338 -21.857 -29.777 
ATOM   3483  P    DT A 170      23.868 -18.118 -33.858 
ATOM   3484  OP1  DT A 170      22.925 -16.987 -33.714 
ATOM   3485  OP2  DT A 170      23.363 -19.294 -34.600 
ATOM   3486  O5'  DT A 170      25.227 -17.604 -34.529 
ATOM   3487  C5'  DT A 170      26.255 -17.050 -33.687 
ATOM   3488  C4'  DT A 170      27.610 -17.586 -34.102 
ATOM   3489  O4'  DT A 170      27.943 -18.835 -33.431 
ATOM   3490  C3'  DT A 170      27.771 -17.911 -35.587 
ATOM   3491  O3'  DT A 170      29.091 -17.574 -35.992 
ATOM   3492  C2'  DT A 170      27.609 -19.429 -35.671 
ATOM   3493  C1'  DT A 170      28.398 -19.760 -34.407 
ATOM   3494  N1   DT A 170      28.153 -21.136 -33.891 
ATOM   3495  C2   DT A 170      29.213 -21.781 -33.301 
ATOM   3496  O2   DT A 170      30.317 -21.277 -33.190 
ATOM   3497  N3   DT A 170      28.948 -23.054 -32.836 
ATOM   3498  C4   DT A 170      27.741 -23.718 -32.909 
ATOM   3499  O4   DT A 170      27.624 -24.859 -32.456 
ATOM   3500  C5   DT A 170      26.689 -22.960 -33.544 
ATOM   3501  C7   DT A 170      25.341 -23.609 -33.665 
ATOM   3502  C6   DT A 170      26.919 -21.720 -34.006 
ATOM   3503  P    DT A 171      29.315 -16.905 -37.430 
ATOM   3504  OP1  DT A 171      29.084 -15.446 -37.339 
ATOM   3505  OP2  DT A 171      28.515 -17.628 -38.443 
ATOM   3506  O5'  DT A 171      30.871 -17.190 -37.671 
ATOM   3507  C5'  DT A 171      31.751 -17.273 -36.534 
ATOM   3508  C4'  DT A 171      32.696 -18.447 -36.695 
ATOM   3509  O4'  DT A 171      32.139 -19.685 -36.167 
ATOM   3510  C3'  DT A 171      33.081 -18.799 -38.132 
ATOM   3511  O3'  DT A 171      34.441 -19.215 -38.156 
ATOM   3512  C2'  DT A 171      32.201 -19.998 -38.485 
ATOM   3513  C1'  DT A 171      32.315 -20.705 -37.138 
ATOM   3514  N1   DT A 171      31.269 -21.741 -36.915 
ATOM   3515  C2   DT A 171      31.635 -22.855 -36.199 
ATOM   3516  O2   DT A 171      32.757 -23.018 -35.753 
ATOM   3517  N3   DT A 171      30.639 -23.795 -36.013 
ATOM   3518  C4   DT A 171      29.341 -23.713 -36.472 
ATOM   3519  O4   DT A 171      28.537 -24.619 -36.242 
ATOM   3520  C5   DT A 171      29.052 -22.508 -37.212 
ATOM   3521  C7   DT A 171      27.660 -22.339 -37.748 
ATOM   3522  C6   DT A 171      30.001 -21.578 -37.409 
ATOM   3523  P    DA A 172      35.371 -18.760 -39.377 
ATOM   3524  OP1  DA A 172      35.900 -17.403 -39.118 
ATOM   3525  OP2  DA A 172      34.639 -18.940 -40.650 
ATOM   3526  O5'  DA A 172      36.558 -19.828 -39.285 
ATOM   3527  C5'  DA A 172      36.909 -20.373 -37.999 
ATOM   3528  C4'  DA A 172      37.124 -21.870 -38.112 
ATOM   3529  O4'  DA A 172      35.892 -22.624 -37.929 
ATOM   3530  C3'  DA A 172      37.664 -22.365 -39.453 
ATOM   3531  O3'  DA A 172      38.564 -23.441 -39.219 
ATOM   3532  C2'  DA A 172      36.438 -22.908 -40.187 
ATOM   3533  C1'  DA A 172      35.789 -23.575 -38.978 
ATOM   3534  N9   DA A 172      34.348 -23.896 -39.172 
ATOM   3535  C8   DA A 172      33.411 -23.199 -39.880 
ATOM   3536  N7   DA A 172      32.232 -23.738 -39.863 
ATOM   3537  C5   DA A 172      32.396 -24.878 -39.087 
ATOM   3538  C6   DA A 172      31.506 -25.888 -38.686 
ATOM   3539  N6   DA A 172      30.211 -25.912 -39.031 
ATOM   3540  N1   DA A 172      31.997 -26.877 -37.917 
ATOM   3541  C2   DA A 172      33.285 -26.847 -37.577 
ATOM   3542  N3   DA A 172      34.206 -25.961 -37.889 
ATOM   3543  C4   DA A 172      33.689 -24.983 -38.660 
ATOM   3544  P    DC A 173      39.896 -23.545 -40.100 
ATOM   3545  OP1  DC A 173      40.946 -22.679 -39.516 
ATOM   3546  OP2  DC A 173      39.571 -23.299 -41.522 
ATOM   3547  O5'  DC A 173      40.291 -25.081 -39.896 
ATOM   3548  C5'  DC A 173      39.934 -25.737 -38.665 
ATOM   3549  C4'  DC A 173      39.379 -27.118 -38.954 
ATOM   3550  O4'  DC A 173      37.943 -27.100 -39.188 
ATOM   3551  C3'  DC A 173      39.945 -27.816 -40.190 
ATOM   3552  O3'  DC A 173      40.062 -29.208 -39.919 
ATOM   3553  C2'  DC A 173      38.880 -27.620 -41.268 
ATOM   3554  C1'  DC A 173      37.672 -27.845 -40.365 
ATOM   3555  N1   DC A 173      36.391 -27.348 -40.943 
ATOM   3556  C2   DC A 173      35.231 -28.064 -40.662 
ATOM   3557  O2   DC A 173      35.310 -29.073 -39.951 
ATOM   3558  N3   DC A 173      34.053 -27.628 -41.180 
ATOM   3559  C4   DC A 173      34.010 -26.531 -41.945 
ATOM   3560  N4   DC A 173      32.838 -26.145 -42.426 
ATOM   3561  C5   DC A 173      35.192 -25.779 -42.246 
ATOM   3562  C6   DC A 173      36.358 -26.232 -41.720 
ATOM   3563  P    DT A 174      41.342 -30.000 -40.465 
ATOM   3564  OP1  DT A 174      42.469 -29.830 -39.522 
ATOM   3565  OP2  DT A 174      41.605 -29.611 -41.868 
ATOM   3566  O5'  DT A 174      40.821 -31.512 -40.415 
ATOM   3567  C5'  DT A 174      39.850 -31.884 -39.419 
ATOM   3568  C4'  DT A 174      38.777 -32.754 -40.043 
ATOM   3569  O4'  DT A 174      37.684 -31.973 -40.605 
ATOM   3570  C3'  DT A 174      39.230 -33.641 -41.203 
ATOM   3571  O3'  DT A 174      38.539 -34.883 -41.131 
ATOM   3572  C2'  DT A 174      38.770 -32.900 -42.459 
ATOM   3573  C1'  DT A 174      37.417 -32.453 -41.914 
ATOM   3574  N1   DT A 174      36.793 -31.347 -42.693 
ATOM   3575  C2   DT A 174      35.424 -31.352 -42.799 
ATOM   3576  O2   DT A 174      34.722 -32.207 -42.289 
ATOM   3577  N3   DT A 174      34.882 -30.312 -43.530 
ATOM   3578  C4   DT A 174      35.580 -29.294 -44.147 
ATOM   3579  O4   DT A 174      34.983 -28.417 -44.775 
ATOM   3580  C5   DT A 174      37.011 -29.375 -43.980 
ATOM   3581  C7   DT A 174      37.847 -28.307 -44.621 
ATOM   3582  C6   DT A 174      37.565 -30.376 -43.275 
ATOM   3583  P    DC A 175      39.330 -36.231 -41.475 
ATOM   3584  OP1  DC A 175      40.067 -36.693 -40.277 
ATOM   3585  OP2  DC A 175      40.138 -36.035 -42.698 
ATOM   3586  O5'  DC A 175      38.123 -37.235 -41.784 
ATOM   3587  C5'  DC A 175      36.862 -37.036 -41.118 
ATOM   3588  C4'  DC A 175      35.723 -37.199 -42.105 
ATOM   3589  O4'  DC A 175      35.392 -35.952 -42.781 
ATOM   3590  C3'  DC A 175      35.968 -38.184 -43.248 
ATOM   3591  O3'  DC A 175      34.754 -38.867 -43.536 
ATOM   3592  C2'  DC A 175      36.327 -37.306 -44.446 
ATOM   3593  C1'  DC A 175      35.301 -36.209 -44.175 
ATOM   3594  N1   DC A 175      35.579 -34.937 -44.898 
ATOM   3595  C2   DC A 175      34.489 -34.188 -45.337 
ATOM   3596  O2   DC A 175      33.348 -34.607 -45.109 
ATOM   3597  N3   DC A 175      34.721 -33.026 -45.999 
ATOM   3598  C4   DC A 175      35.972 -32.608 -46.225 
ATOM   3599  N4   DC A 175      36.146 -31.467 -46.876 
ATOM   3600  C5   DC A 175      37.107 -33.363 -45.783 
ATOM   3601  C6   DC A 175      36.854 -34.522 -45.124 
ATOM   3602  P    DA A 176      34.806 -40.428 -43.887 
ATOM   3603  OP1  DA A 176      34.831 -41.218 -42.636 
ATOM   3604  OP2  DA A 176      35.910 -40.685 -44.839 
ATOM   3605  O5'  DA A 176      33.401 -40.632 -44.626 
ATOM   3606  C5'  DA A 176      32.290 -39.797 -44.254 
ATOM   3607  C4'  DA A 176      31.560 -39.322 -45.496 
ATOM   3608  O4'  DA A 176      32.118 -38.087 -46.029 
ATOM   3609  C3'  DA A 176      31.581 -40.280 -46.687 
ATOM   3610  O3'  DA A 176      30.328 -40.211 -47.356 
ATOM   3611  C2'  DA A 176      32.660 -39.721 -47.615 
ATOM   3612  C1'  DA A 176      32.308 -38.248 -47.427 
ATOM   3613  N9   DA A 176      33.386 -37.315 -47.858 
ATOM   3614  C8   DA A 176      34.738 -37.488 -47.778 
ATOM   3615  N7   DA A 176      35.423 -36.488 -48.241 
ATOM   3616  C5   DA A 176      34.455 -35.585 -48.658 
ATOM   3617  C6   DA A 176      34.537 -34.312 -49.247 
ATOM   3618  N6   DA A 176      35.696 -33.701 -49.529 
ATOM   3619  N1   DA A 176      33.380 -33.687 -49.536 
ATOM   3620  C2   DA A 176      32.231 -34.300 -49.252 
ATOM   3621  N3   DA A 176      32.031 -35.479 -48.707 
ATOM   3622  C4   DA A 176      33.204 -36.083 -48.428 
ATOM   3623  P    DG A 177      29.675 -41.557 -47.924 
ATOM   3624  OP1  DG A 177      28.938 -42.246 -46.840 
ATOM   3625  OP2  DG A 177      30.710 -42.357 -48.615 
ATOM   3626  O5'  DG A 177      28.638 -40.978 -48.996 
ATOM   3627  C5'  DG A 177      28.056 -39.680 -48.773 
ATOM   3628  C4'  DG A 177      28.056 -38.884 -50.063 
ATOM   3629  O4'  DG A 177      29.289 -38.132 -50.251 
ATOM   3630  C3'  DG A 177      27.922 -39.699 -51.349 
ATOM   3631  O3'  DG A 177      27.129 -38.969 -52.276 
ATOM   3632  C2'  DG A 177      29.346 -39.794 -51.897 
ATOM   3633  C1'  DG A 177      29.757 -38.362 -51.571 
ATOM   3634  N9   DG A 177      31.230 -38.144 -51.584 
ATOM   3635  C8   DG A 177      32.242 -39.005 -51.216 
ATOM   3636  N7   DG A 177      33.445 -38.502 -51.349 
ATOM   3637  C5   DG A 177      33.215 -37.218 -51.840 
ATOM   3638  C6   DG A 177      34.135 -36.192 -52.181 
ATOM   3639  O6   DG A 177      35.361 -36.206 -52.119 
ATOM   3640  N1   DG A 177      33.473 -35.045 -52.641 
ATOM   3641  C2   DG A 177      32.104 -34.907 -52.756 
ATOM   3642  N2   DG A 177      31.669 -33.731 -53.215 
ATOM   3643  N3   DG A 177      31.243 -35.870 -52.434 
ATOM   3644  C4   DG A 177      31.867 -36.990 -51.987 
ATOM   3645  P    DA A 178      26.072 -39.758 -53.184 
ATOM   3646  OP1  DA A 178      24.816 -39.953 -52.427 
ATOM   3647  OP2  DA A 178      26.701 -40.982 -53.727 
ATOM   3648  O5'  DA A 178      25.828 -38.709 -54.368 
ATOM   3649  C5'  DA A 178      25.952 -37.301 -54.092 
ATOM   3650  C4'  DA A 178      26.724 -36.620 -55.205 
ATOM   3651  O4'  DA A 178      28.163 -36.640 -54.976 
ATOM   3652  C3'  DA A 178      26.564 -37.231 -56.596 
ATOM   3653  O3'  DA A 178      26.555 -36.186 -57.560 
ATOM   3654  C2'  DA A 178      27.827 -38.068 -56.799 
ATOM   3655  C1'  DA A 178      28.799 -37.076 -56.167 
ATOM   3656  N9   DA A 178      30.111 -37.677 -55.797 
ATOM   3657  C8   DA A 178      30.369 -38.939 -55.343 
ATOM   3658  N7   DA A 178      31.624 -39.166 -55.107 
ATOM   3659  C5   DA A 178      32.246 -37.966 -55.426 
ATOM   3660  C6   DA A 178      33.589 -37.557 -55.389 
ATOM   3661  N6   DA A 178      34.594 -38.351 -54.995 
ATOM   3662  N1   DA A 178      33.862 -36.296 -55.775 
ATOM   3663  C2   DA A 178      32.860 -35.512 -56.165 
ATOM   3664  N3   DA A 178      31.575 -35.782 -56.241 
ATOM   3665  C4   DA A 178      31.328 -37.049 -55.850 
ATOM   3666  P    DA A 179      25.550 -36.285 -58.804 
ATOM   3667  OP1  DA A 179      24.215 -35.786 -58.404 
ATOM   3668  OP2  DA A 179      25.592 -37.654 -59.365 
ATOM   3669  O5'  DA A 179      26.222 -35.262 -59.834 
ATOM   3670  C5'  DA A 179      26.962 -34.139 -59.320 
ATOM   3671  C4'  DA A 179      28.251 -33.967 -60.099 
ATOM   3672  O4'  DA A 179      29.344 -34.751 -59.543 
ATOM   3673  C3'  DA A 179      28.202 -34.391 -61.567 
ATOM   3674  O3'  DA A 179      29.000 -33.496 -62.331 
ATOM   3675  C2'  DA A 179      28.860 -35.771 -61.593 
ATOM   3676  C1'  DA A 179      29.976 -35.453 -60.602 
ATOM   3677  N9   DA A 179      30.632 -36.661 -60.030 
ATOM   3678  C8   DA A 179      30.070 -37.869 -59.730 
ATOM   3679  N7   DA A 179      30.907 -38.731 -59.241 
ATOM   3680  C5   DA A 179      32.114 -38.046 -59.214 
ATOM   3681  C6   DA A 179      33.404 -38.414 -58.797 
ATOM   3682  N6   DA A 179      33.704 -39.624 -58.304 
ATOM   3683  N1   DA A 179      34.378 -37.491 -58.906 
ATOM   3684  C2   DA A 179      34.073 -36.291 -59.396 
ATOM   3685  N3   DA A 179      32.913 -35.835 -59.815 
ATOM   3686  C4   DA A 179      31.955 -36.778 -59.696 
ATOM   3687  P    DG A 180      28.486 -33.038 -63.777 
ATOM   3688  OP1  DG A 180      27.542 -31.908 -63.633 
ATOM   3689  OP2  DG A 180      27.981 -34.215 -64.518 
ATOM   3690  O5'  DG A 180      29.845 -32.524 -64.447 
ATOM   3691  C5'  DG A 180      30.873 -31.970 -63.605 
ATOM   3692  C4'  DG A 180      32.228 -32.506 -64.021 
ATOM   3693  O4'  DG A 180      32.561 -33.756 -63.350 
ATOM   3694  C3'  DG A 180      32.389 -32.831 -65.506 
ATOM   3695  O3'  DG A 180      33.709 -32.494 -65.911 
ATOM   3696  C2'  DG A 180      32.227 -34.349 -65.589 
ATOM   3697  C1'  DG A 180      33.016 -34.681 -64.325 
ATOM   3698  N9   DG A 180      32.770 -36.056 -63.809 
ATOM   3699  C8   DG A 180      31.612 -36.802 -63.834 
ATOM   3700  N7   DG A 180      31.731 -37.990 -63.291 
ATOM   3701  C5   DG A 180      33.062 -38.034 -62.879 
ATOM   3702  C6   DG A 180      33.782 -39.067 -62.224 
ATOM   3703  O6   DG A 180      33.386 -40.174 -61.867 
ATOM   3704  N1   DG A 180      35.112 -38.694 -61.990 
ATOM   3705  C2   DG A 180      35.673 -37.483 -62.342 
ATOM   3706  N2   DG A 180      36.962 -37.320 -62.030 
ATOM   3707  N3   DG A 180      34.997 -36.513 -62.956 
ATOM   3708  C4   DG A 180      33.705 -36.859 -63.190 
ATOM   3709  P    DC A 181      33.933 -31.825 -67.348 
ATOM   3710  OP1  DC A 181      33.702 -30.366 -67.258 
ATOM   3711  OP2  DC A 181      33.133 -32.548 -68.361 
ATOM   3712  O5'  DC A 181      35.489 -32.110 -67.590 
ATOM   3713  C5'  DC A 181      36.369 -32.193 -66.453 
ATOM   3714  C4'  DC A 181      37.314 -33.367 -66.614 
ATOM   3715  O4'  DC A 181      36.757 -34.605 -66.086 
ATOM   3716  C3'  DC A 181      37.698 -33.720 -68.050 
ATOM   3717  O3'  DC A 181      39.059 -34.135 -68.074 
ATOM   3718  C2'  DC A 181      36.819 -34.918 -68.404 
ATOM   3719  C1'  DC A 181      36.933 -35.625 -67.057 
ATOM   3720  N1   DC A 181      35.887 -36.662 -66.834 
ATOM   3721  C2   DC A 181      36.242 -37.797 -66.110 
ATOM   3722  O2   DC A 181      37.399 -37.897 -65.686 
ATOM   3723  N3   DC A 181      35.303 -38.754 -65.896 
ATOM   3724  C4   DC A 181      34.059 -38.608 -66.372 
ATOM   3725  N4   DC A 181      33.179 -39.570 -66.136 
ATOM   3726  C5   DC A 181      33.674 -37.449 -67.119 
ATOM   3727  C6   DC A 181      34.626 -36.503 -67.322 
ATOM   3728  P    DA A 182      39.988 -33.681 -69.296 
ATOM   3729  OP1  DA A 182      40.518 -32.323 -69.037 
ATOM   3730  OP2  DA A 182      39.257 -33.860 -70.569 
ATOM   3731  O5'  DA A 182      41.176 -34.749 -69.204 
ATOM   3732  C5'  DA A 182      41.526 -35.294 -67.918 
ATOM   3733  C4'  DA A 182      41.742 -36.790 -68.030 
ATOM   3734  O4'  DA A 182      40.509 -37.545 -67.848 
ATOM   3735  C3'  DA A 182      42.282 -37.286 -69.372 
ATOM   3736  O3'  DA A 182      43.182 -38.362 -69.137 
ATOM   3737  C2'  DA A 182      41.056 -37.828 -70.106 
ATOM   3738  C1'  DA A 182      40.407 -38.495 -68.897 
ATOM   3739  N9   DA A 182      38.966 -38.817 -69.091 
ATOM   3740  C8   DA A 182      38.029 -38.120 -69.798 
ATOM   3741  N7   DA A 182      36.849 -38.659 -69.782 
ATOM   3742  C5   DA A 182      37.014 -39.798 -69.005 
ATOM   3743  C6   DA A 182      36.124 -40.808 -68.605 
ATOM   3744  N6   DA A 182      34.828 -40.832 -68.950 
ATOM   3745  N1   DA A 182      36.615 -41.797 -67.835 
ATOM   3746  C2   DA A 182      37.903 -41.767 -67.496 
ATOM   3747  N3   DA A 182      38.824 -40.882 -67.808 
ATOM   3748  C4   DA A 182      38.307 -39.904 -68.578 
ATOM   3749  P    DG A 183      44.514 -38.465 -70.018 
ATOM   3750  OP1  DG A 183      45.564 -37.599 -69.434 
ATOM   3751  OP2  DG A 183      44.189 -38.220 -71.441 
ATOM   3752  O5'  DG A 183      44.909 -40.001 -69.815 
ATOM   3753  C5'  DG A 183      44.552 -40.657 -68.583 
ATOM   3754  C4'  DG A 183      43.997 -42.038 -68.873 
ATOM   3755  O4'  DG A 183      42.560 -42.021 -69.106 
ATOM   3756  C3'  DG A 183      44.563 -42.737 -70.109 
ATOM   3757  O3'  DG A 183      44.680 -44.128 -69.838 
ATOM   3758  C2'  DG A 183      43.498 -42.540 -71.187 
ATOM   3759  C1'  DG A 183      42.289 -42.765 -70.284 
ATOM   3760  N9   DG A 183      41.009 -42.268 -70.862 
ATOM   3761  C8   DG A 183      40.783 -41.170 -71.662 
ATOM   3762  N7   DG A 183      39.528 -41.007 -72.004 
ATOM   3763  C5   DG A 183      38.876 -42.075 -71.387 
ATOM   3764  C6   DG A 183      37.503 -42.433 -71.393 
ATOM   3765  O6   DG A 183      36.563 -41.874 -71.951 
ATOM   3766  N1   DG A 183      37.273 -43.591 -70.636 
ATOM   3767  C2   DG A 183      38.244 -44.308 -69.963 
ATOM   3768  N2   DG A 183      37.820 -45.385 -69.297 
ATOM   3769  N3   DG A 183      39.531 -43.971 -69.958 
ATOM   3770  C4   DG A 183      39.771 -42.850 -70.688 
ATOM   3771  P    DA A 184      45.959 -44.920 -70.383 
ATOM   3772  OP1  DA A 184      47.087 -44.750 -69.440 
ATOM   3773  OP2  DA A 184      46.222 -44.531 -71.787 
ATOM   3774  O5'  DA A 184      45.439 -46.433 -70.333 
ATOM   3775  C5'  DA A 184      44.468 -46.804 -69.338 
ATOM   3776  C4'  DA A 184      43.395 -47.675 -69.962 
ATOM   3777  O4'  DA A 184      42.301 -46.894 -70.523 
ATOM   3778  C3'  DA A 184      43.848 -48.562 -71.121 
ATOM   3779  O3'  DA A 184      43.157 -49.803 -71.050 
ATOM   3780  C2'  DA A 184      43.388 -47.821 -72.377 
ATOM   3781  C1'  DA A 184      42.035 -47.373 -71.832 
ATOM   3782  N9   DA A 184      41.411 -46.268 -72.612 
ATOM   3783  C8   DA A 184      42.026 -45.228 -73.251 
ATOM   3784  N7   DA A 184      41.205 -44.423 -73.849 
ATOM   3785  C5   DA A 184      39.954 -44.964 -73.590 
ATOM   3786  C6   DA A 184      38.657 -44.568 -73.953 
ATOM   3787  N6   DA A 184      38.394 -43.482 -74.693 
ATOM   3788  N1   DA A 184      37.634 -45.335 -73.528 
ATOM   3789  C2   DA A 184      37.901 -46.413 -72.794 
ATOM   3790  N3   DA A 184      39.064 -46.879 -72.394 
ATOM   3791  C4   DA A 184      40.070 -46.095 -72.833 
ATOM   3792  P    DA A 185      43.948 -51.151 -71.394 
ATOM   3793  OP1  DA A 185      44.685 -51.614 -70.195 
ATOM   3794  OP2  DA A 185      44.756 -50.955 -72.617 
ATOM   3795  O5'  DA A 185      42.741 -52.155 -71.703 
ATOM   3796  C5'  DA A 185      41.480 -51.956 -71.037 
ATOM   3797  C4'  DA A 185      40.341 -52.119 -72.024 
ATOM   3798  O4'  DA A 185      40.010 -50.872 -72.700 
ATOM   3799  C3'  DA A 185      40.586 -53.104 -73.166 
ATOM   3800  O3'  DA A 185      39.372 -53.787 -73.454 
ATOM   3801  C2'  DA A 185      40.945 -52.226 -74.365 
ATOM   3802  C1'  DA A 185      39.919 -51.129 -74.093 
ATOM   3803  N9   DA A 185      40.196 -49.858 -74.816 
ATOM   3804  C8   DA A 185      41.406 -49.301 -75.122 
ATOM   3805  N7   DA A 185      41.319 -48.179 -75.766 
ATOM   3806  C5   DA A 185      39.953 -47.973 -75.897 
ATOM   3807  C6   DA A 185      39.203 -46.944 -76.491 
ATOM   3808  N6   DA A 185      39.753 -45.880 -77.094 
ATOM   3809  N1   DA A 185      37.862 -47.050 -76.445 
ATOM   3810  C2   DA A 185      37.322 -48.109 -75.845 
ATOM   3811  N3   DA A 185      37.916 -49.125 -75.258 
ATOM   3812  C4   DA A 185      39.257 -48.995 -75.319 
ATOM   3813  P    DC A 186      39.424 -55.349 -73.806 
ATOM   3814  OP1  DC A 186      39.449 -56.138 -72.554 
ATOM   3815  OP2  DC A 186      40.527 -55.606 -74.757 
ATOM   3816  O5'  DC A 186      38.019 -55.553 -74.545 
ATOM   3817  C5'  DC A 186      36.908 -54.717 -74.173 
ATOM   3818  C4'  DC A 186      36.178 -54.242 -75.415 
ATOM   3819  O4'  DC A 186      36.736 -53.008 -75.948 
ATOM   3820  C3'  DC A 186      36.199 -55.200 -76.605 
ATOM   3821  O3'  DC A 186      34.946 -55.131 -77.275 
ATOM   3822  C2'  DC A 186      37.278 -54.642 -77.533 
ATOM   3823  C1'  DC A 186      36.926 -53.169 -77.345 
ATOM   3824  N1   DC A 186      38.004 -52.235 -77.776 
ATOM   3825  C2   DC A 186      37.624 -51.020 -78.339 
ATOM   3826  O2   DC A 186      36.420 -50.768 -78.455 
ATOM   3827  N3   DC A 186      38.593 -50.155 -78.738 
ATOM   3828  C4   DC A 186      39.887 -50.467 -78.594 
ATOM   3829  N4   DC A 186      40.792 -49.590 -79.000 
ATOM   3830  C5   DC A 186      40.298 -51.712 -78.019 
ATOM   3831  C6   DC A 186      39.316 -52.563 -77.626 
ATOM   3832  P    DA A 187      34.293 -56.477 -77.842 
ATOM   3833  OP1  DA A 187      33.556 -57.166 -76.759 
ATOM   3834  OP2  DA A 187      35.328 -57.277 -78.533 
ATOM   3835  O5'  DA A 187      33.256 -55.898 -78.915 
ATOM   3836  C5'  DA A 187      32.674 -54.601 -78.692 
ATOM   3837  C4'  DA A 187      32.674 -53.804 -79.981 
ATOM   3838  O4'  DA A 187      33.907 -53.053 -80.169 
ATOM   3839  C3'  DA A 187      32.540 -54.620 -81.267 
ATOM   3840  O3'  DA A 187      31.747 -53.889 -82.195 
ATOM   3841  C2'  DA A 187      33.964 -54.715 -81.815 
ATOM   3842  C1'  DA A 187      34.375 -53.282 -81.489 
ATOM   3843  N9   DA A 187      35.848 -53.064 -81.503 
ATOM   3844  C8   DA A 187      36.837 -53.931 -81.133 
ATOM   3845  N7   DA A 187      38.034 -53.446 -81.260 
ATOM   3846  C5   DA A 187      37.825 -52.164 -81.749 
ATOM   3847  C6   DA A 187      38.707 -51.128 -82.096 
ATOM   3848  N6   DA A 187      40.040 -51.226 -81.998 
ATOM   3849  N1   DA A 187      38.167 -49.981 -82.550 
ATOM   3850  C2   DA A 187      36.841 -49.888 -82.646 
ATOM   3851  N3   DA A 187      35.924 -50.784 -82.353 
ATOM   3852  C4   DA A 187      36.490 -51.922 -81.901 
ATOM   3853  P    DG A 188      30.690 -54.678 -83.103 
ATOM   3854  OP1  DG A 188      29.433 -54.874 -82.345 
ATOM   3855  OP2  DG A 188      31.319 -55.902 -83.645 
ATOM   3856  O5'  DG A 188      30.446 -53.630 -84.287 
ATOM   3857  C5'  DG A 188      30.570 -52.221 -84.010 
ATOM   3858  C4'  DG A 188      31.342 -51.540 -85.123 
ATOM   3859  O4'  DG A 188      32.780 -51.560 -84.895 
ATOM   3860  C3'  DG A 188      31.182 -52.152 -86.515 
ATOM   3861  O3'  DG A 188      31.172 -51.106 -87.479 
ATOM   3862  C2'  DG A 188      32.445 -52.988 -86.718 
ATOM   3863  C1'  DG A 188      33.417 -51.997 -86.086 
ATOM   3864  N9   DG A 188      34.729 -52.597 -85.716 
ATOM   3865  C8   DG A 188      35.008 -53.867 -85.257 
ATOM   3866  N7   DG A 188      36.280 -54.082 -85.021 
ATOM   3867  C5   DG A 188      36.886 -52.869 -85.348 
ATOM   3868  C6   DG A 188      38.252 -52.489 -85.298 
ATOM   3869  O6   DG A 188      39.224 -53.153 -84.951 
ATOM   3870  N1   DG A 188      38.430 -51.163 -85.718 
ATOM   3871  C2   DG A 188      37.420 -50.316 -86.130 
ATOM   3872  N2   DG A 188      37.796 -49.086 -86.491 
ATOM   3873  N3   DG A 188      36.138 -50.674 -86.175 
ATOM   3874  C4   DG A 188      35.949 -51.957 -85.772 
ATOM   3875  P    DA A 189      30.168 -51.206 -88.722 
ATOM   3876  OP1  DA A 189      28.833 -50.707 -88.323 
ATOM   3877  OP2  DA A 189      30.209 -52.574 -89.283 
ATOM   3878  O5'  DA A 189      30.840 -50.182 -89.753 
ATOM   3879  C5'  DA A 189      31.580 -49.059 -89.239 
ATOM   3880  C4'  DA A 189      32.869 -48.887 -90.018 
ATOM   3881  O4'  DA A 189      33.962 -49.671 -89.462 
ATOM   3882  C3'  DA A 189      32.820 -49.312 -91.485 
ATOM   3883  O3'  DA A 189      33.618 -48.416 -92.250 
ATOM   3884  C2'  DA A 189      33.478 -50.691 -91.512 
ATOM   3885  C1'  DA A 189      34.594 -50.373 -90.521 
ATOM   3886  N9   DA A 189      35.250 -51.582 -89.949 
ATOM   3887  C8   DA A 189      34.688 -52.790 -89.649 
ATOM   3888  N7   DA A 189      35.525 -53.651 -89.160 
ATOM   3889  C5   DA A 189      36.732 -52.966 -89.133 
ATOM   3890  C6   DA A 189      38.022 -53.335 -88.716 
ATOM   3891  N6   DA A 189      38.322 -54.544 -88.223 
ATOM   3892  N1   DA A 189      38.995 -52.411 -88.825 
ATOM   3893  C2   DA A 189      38.691 -51.211 -89.315 
ATOM   3894  N3   DA A 189      37.531 -50.755 -89.734 
ATOM   3895  C4   DA A 189      36.573 -51.698 -89.614 
ATOM   3896  P    DG A 190      33.104 -47.959 -93.696 
ATOM   3897  OP1  DG A 190      32.160 -46.828 -93.551 
ATOM   3898  OP2  DG A 190      32.599 -49.135 -94.437 
ATOM   3899  O5'  DG A 190      34.463 -47.445 -94.366 
ATOM   3900  C5'  DG A 190      35.491 -46.890 -93.524 
ATOM   3901  C4'  DG A 190      36.846 -47.427 -93.939 
ATOM   3902  O4'  DG A 190      37.178 -48.676 -93.268 
ATOM   3903  C3'  DG A 190      37.006 -47.752 -95.424 
ATOM   3904  O3'  DG A 190      38.327 -47.415 -95.830 
ATOM   3905  C2'  DG A 190      36.845 -49.270 -95.508 
ATOM   3906  C1'  DG A 190      37.633 -49.601 -94.244 
ATOM   3907  N9   DG A 190      37.388 -50.977 -93.728 
ATOM   3908  C8   DG A 190      36.230 -51.723 -93.752 
ATOM   3909  N7   DG A 190      36.349 -52.910 -93.209 
ATOM   3910  C5   DG A 190      37.680 -52.954 -92.797 
ATOM   3911  C6   DG A 190      38.400 -53.987 -92.142 
ATOM   3912  O6   DG A 190      38.004 -55.094 -91.786 
ATOM   3913  N1   DG A 190      39.730 -53.615 -91.909 
ATOM   3914  C2   DG A 190      40.291 -52.403 -92.260 
ATOM   3915  N2   DG A 190      41.580 -52.240 -91.949 
ATOM   3916  N3   DG A 190      39.615 -51.434 -92.874 
ATOM   3917  C4   DG A 190      38.322 -51.779 -93.109 
ATOM   3918  P    DT A 191      38.551 -46.746 -97.267 
ATOM   3919  OP1  DT A 191      38.320 -45.287 -97.176 
ATOM   3920  OP2  DT A 191      37.751 -47.468 -98.280 
ATOM   3921  O5'  DT A 191      40.107 -47.030 -97.509 
ATOM   3922  C5'  DT A 191      40.987 -47.113 -96.371 
ATOM   3923  C4'  DT A 191      41.932 -48.288 -96.532 
ATOM   3924  O4'  DT A 191      41.375 -49.525 -96.004 
ATOM   3925  C3'  DT A 191      42.316 -48.640 -97.969 
ATOM   3926  O3'  DT A 191      43.677 -49.055 -97.993 
ATOM   3927  C2'  DT A 191      41.437 -49.839 -98.323 
ATOM   3928  C1'  DT A 191      41.551 -50.545 -96.976 
ATOM   3929  N1   DT A 191      40.505 -51.582 -96.752 
ATOM   3930  C2   DT A 191      40.870 -52.696 -96.036 
ATOM   3931  O2   DT A 191      41.993 -52.859 -95.590 
ATOM   3932  N3   DT A 191      39.875 -53.636 -95.850 
ATOM   3933  C4   DT A 191      38.576 -53.553 -96.309 
ATOM   3934  O4   DT A 191      37.773 -54.460 -96.079 
ATOM   3935  C5   DT A 191      38.287 -52.348 -97.049 
ATOM   3936  C7   DT A 191      36.896 -52.179 -97.585 
ATOM   3937  C6   DT A 191      39.236 -51.418 -97.246 
ATOM   3938  P    DG A 192      44.606 -48.601 -99.214 
ATOM   3939  OP1  DG A 192      45.136 -47.244 -98.955 
ATOM   3940  OP2  DG A 192      43.875 -48.781-100.488 
ATOM   3941  O5'  DG A 192      45.793 -49.669 -99.122 
ATOM   3942  C5'  DG A 192      46.144 -50.214 -97.836 
ATOM   3943  C4'  DG A 192      46.360 -51.711 -97.949 
ATOM   3944  O4'  DG A 192      45.127 -52.465 -97.766 
ATOM   3945  C3'  DG A 192      46.899 -52.206 -99.291 
ATOM   3946  O3'  DG A 192      47.800 -53.282 -99.056 
ATOM   3947  C2'  DG A 192      45.674 -52.749-100.024 
ATOM   3948  C1'  DG A 192      45.025 -53.416 -98.815 
ATOM   3949  N9   DG A 192      43.584 -53.737 -99.009 
ATOM   3950  C8   DG A 192      42.625 -53.047 -99.719 
ATOM   3951  N7   DG A 192      41.439 -53.602 -99.693 
ATOM   3952  C5   DG A 192      41.623 -54.741 -98.911 
ATOM   3953  C6   DG A 192      40.698 -55.745 -98.526 
ATOM   3954  O6   DG A 192      39.504 -55.837 -98.799 
ATOM   3955  N1   DG A 192      41.306 -56.725 -97.729 
ATOM   3956  C2   DG A 192      42.636 -56.733 -97.354 
ATOM   3957  N2   DG A 192      43.023 -57.757 -96.589 
ATOM   3958  N3   DG A 192      43.504 -55.790 -97.716 
ATOM   3959  C4   DG A 192      42.929 -54.833 -98.489 
ATOM   3960  P    DA A 193      49.132 -53.385 -99.937 
ATOM   3961  OP1  DA A 193      50.181 -52.519 -99.353 
ATOM   3962  OP2  DA A 193      48.807 -53.140-101.360 
ATOM   3963  O5'  DA A 193      49.527 -54.922 -99.734 
ATOM   3964  C5'  DA A 193      49.170 -55.577 -98.502 
ATOM   3965  C4'  DA A 193      48.615 -56.958 -98.791 
ATOM   3966  O4'  DA A 193      47.178 -56.941 -99.025 
ATOM   3967  C3'  DA A 193      49.181 -57.657-100.027 
ATOM   3968  O3'  DA A 193      49.298 -59.048 -99.756 
ATOM   3969  C2'  DA A 193      48.115 -57.460-101.105 
ATOM   3970  C1'  DA A 193      46.907 -57.685-100.203 
ATOM   3971  N9   DA A 193      45.627 -57.188-100.780 
ATOM   3972  C8   DA A 193      45.421 -56.095-101.572 
ATOM   3973  N7   DA A 193      44.184 -55.924-101.919 
ATOM   3974  C5   DA A 193      43.517 -56.979-101.313 
ATOM   3975  C6   DA A 193      42.166 -57.363-101.296 
ATOM   3976  N6   DA A 193      41.198 -56.691-101.937 
ATOM   3977  N1   DA A 193      41.843 -58.466-100.595 
ATOM   3978  C2   DA A 193      42.808 -59.129 -99.960 
ATOM   3979  N3   DA A 193      44.096 -58.868 -99.904 
ATOM   3980  C4   DA A 193      44.393 -57.760-100.613 
ATOM   3981  P    DT A 194      50.577 -59.841-100.302 
ATOM   3982  OP1  DT A 194      51.705 -59.670 -99.359 
ATOM   3983  OP2  DT A 194      50.840 -59.452-101.705 
ATOM   3984  O5'  DT A 194      50.057 -61.353-100.252 
ATOM   3985  C5'  DT A 194      49.085 -61.724 -99.257 
ATOM   3986  C4'  DT A 194      48.013 -62.595 -99.880 
ATOM   3987  O4'  DT A 194      46.919 -61.814-100.442 
ATOM   3988  C3'  DT A 194      48.466 -63.482-101.040 
ATOM   3989  O3'  DT A 194      47.775 -64.723-100.968 
ATOM   3990  C2'  DT A 194      48.006 -62.741-102.296 
ATOM   3991  C1'  DT A 194      46.653 -62.294-101.751 
ATOM   3992  N1   DT A 194      46.029 -61.188-102.531 
ATOM   3993  C2   DT A 194      44.660 -61.192-102.636 
ATOM   3994  O2   DT A 194      43.958 -62.048-102.126 
ATOM   3995  N3   DT A 194      44.118 -60.152-103.367 
ATOM   3996  C4   DT A 194      44.816 -59.135-103.984 
ATOM   3997  O4   DT A 194      44.219 -58.257-104.612 
ATOM   3998  C5   DT A 194      46.247 -59.216-103.818 
ATOM   3999  C7   DT A 194      47.083 -58.147-104.458 
ATOM   4000  C6   DT A 194      46.801 -60.217-103.112 
ATOM   4001  P    DG A 195      48.565 -66.072-101.312 
ATOM   4002  OP1  DG A 195      49.303 -66.534-100.114 
ATOM   4003  OP2  DG A 195      49.374 -65.875-102.535 
ATOM   4004  O5'  DG A 195      47.359 -67.076-101.622 
ATOM   4005  C5'  DG A 195      46.098 -66.877-100.956 
ATOM   4006  C4'  DG A 195      44.959 -67.040-101.942 
ATOM   4007  O4'  DG A 195      44.628 -65.793-102.619 
ATOM   4008  C3'  DG A 195      45.204 -68.025-103.085 
ATOM   4009  O3'  DG A 195      43.989 -68.708-103.373 
ATOM   4010  C2'  DG A 195      45.562 -67.146-104.283 
ATOM   4011  C1'  DG A 195      44.537 -66.049-104.012 
ATOM   4012  N9   DG A 195      44.814 -64.778-104.735 
ATOM   4013  C8   DG A 195      46.025 -64.203-105.053 
ATOM   4014  N7   DG A 195      45.924 -63.068-105.702 
ATOM   4015  C5   DG A 195      44.548 -62.878-105.824 
ATOM   4016  C6   DG A 195      43.822 -61.823-106.434 
ATOM   4017  O6   DG A 195      44.249 -60.821-107.002 
ATOM   4018  N1   DG A 195      42.438 -62.028-106.331 
ATOM   4019  C2   DG A 195      41.837 -63.109-105.719 
ATOM   4020  N2   DG A 195      40.502 -63.120-105.726 
ATOM   4021  N3   DG A 195      42.520 -64.099-105.146 
ATOM   4022  C4   DG A 195      43.862 -63.916-105.237 
ATOM   4023  P    DA A 196      44.042 -70.269-103.724 
ATOM   4024  OP1  DA A 196      44.067 -71.058-102.473 
ATOM   4025  OP2  DA A 196      45.145 -70.526-104.676 
ATOM   4026  O5'  DA A 196      42.637 -70.473-104.463 
ATOM   4027  C5'  DA A 196      41.526 -69.637-104.092 
ATOM   4028  C4'  DA A 196      40.796 -69.163-105.333 
ATOM   4029  O4'  DA A 196      41.353 -67.928-105.866 
ATOM   4030  C3'  DA A 196      40.817 -70.121-106.524 
ATOM   4031  O3'  DA A 196      39.563 -70.051-107.193 
ATOM   4032  C2'  DA A 196      41.895 -69.562-107.452 
ATOM   4033  C1'  DA A 196      41.544 -68.089-107.264 
ATOM   4034  N9   DA A 196      42.622 -67.156-107.695 
ATOM   4035  C8   DA A 196      43.974 -67.328-107.616 
ATOM   4036  N7   DA A 196      44.659 -66.329-108.078 
ATOM   4037  C5   DA A 196      43.690 -65.425-108.495 
ATOM   4038  C6   DA A 196      43.773 -64.152-109.084 
ATOM   4039  N6   DA A 196      44.932 -63.541-109.366 
ATOM   4040  N1   DA A 196      42.616 -63.528-109.373 
ATOM   4041  C2   DA A 196      41.467 -64.140-109.089 
ATOM   4042  N3   DA A 196      41.267 -65.320-108.544 
ATOM   4043  C4   DA A 196      42.440 -65.924-108.265 
ATOM   4044  P    DA A 197      38.911 -71.397-107.761 
ATOM   4045  OP1  DA A 197      38.174 -72.086-106.677 
ATOM   4046  OP2  DA A 197      39.946 -72.197-108.452 
ATOM   4047  O5'  DA A 197      37.874 -70.819-108.833 
ATOM   4048  C5'  DA A 197      37.291 -69.521-108.610 
ATOM   4049  C4'  DA A 197      37.292 -68.725-109.900 
ATOM   4050  O4'  DA A 197      38.525 -67.973-110.088 
ATOM   4051  C3'  DA A 197      37.157 -69.540-111.186 
ATOM   4052  O3'  DA A 197      36.365 -68.809-112.114 
ATOM   4053  C2'  DA A 197      38.582 -69.635-111.734 
ATOM   4054  C1'  DA A 197      38.992 -68.203-111.408 
ATOM   4055  N9   DA A 197      40.466 -67.985-111.421 
ATOM   4056  C8   DA A 197      41.455 -68.852-111.052 
ATOM   4057  N7   DA A 197      42.652 -68.367-111.179 
ATOM   4058  C5   DA A 197      42.443 -67.084-111.668 
ATOM   4059  C6   DA A 197      43.325 -66.048-112.015 
ATOM   4060  N6   DA A 197      44.658 -66.146-111.917 
ATOM   4061  N1   DA A 197      42.785 -64.902-112.469 
ATOM   4062  C2   DA A 197      41.459 -64.809-112.564 
ATOM   4063  N3   DA A 197      40.541 -65.704-112.272 
ATOM   4064  C4   DA A 197      41.108 -66.842-111.820 
ATOM   4065  P    DC A 198      35.308 -69.598-113.021 
ATOM   4066  OP1  DC A 198      34.051 -69.794-112.264 
ATOM   4067  OP2  DC A 198      35.937 -70.822-113.564 
ATOM   4068  O5'  DC A 198      35.064 -68.550-114.206 
ATOM   4069  C5'  DC A 198      35.188 -67.142-113.929 
ATOM   4070  C4'  DC A 198      35.960 -66.460-115.042 
ATOM   4071  O4'  DC A 198      37.398 -66.480-114.813 
ATOM   4072  C3'  DC A 198      35.800 -67.072-116.433 
ATOM   4073  O3'  DC A 198      35.790 -66.026-117.397 
ATOM   4074  C2'  DC A 198      37.063 -67.909-116.637 
ATOM   4075  C1'  DC A 198      38.035 -66.917-116.004 
ATOM   4076  N1   DC A 198      39.346 -67.518-115.634 
ATOM   4077  C2   DC A 198      40.483 -66.720-115.754 
ATOM   4078  O2   DC A 198      40.356 -65.558-116.158 
ATOM   4079  N3   DC A 198      41.688 -67.249-115.422 
ATOM   4080  C4   DC A 198      41.783 -68.513-114.988 
ATOM   4081  N4   DC A 198      42.982 -68.982-114.678 
ATOM   4082  C5   DC A 198      40.627 -69.349-114.859 
ATOM   4083  C6   DC A 198      39.432 -68.802-115.196 
ATOM   4084  P    DA A 199      34.786 -66.126-118.641 
ATOM   4085  OP1  DA A 199      33.451 -65.627-118.242 
ATOM   4086  OP2  DA A 199      34.827 -67.494-119.202 
ATOM   4087  O5'  DA A 199      35.458 -65.103-119.671 
ATOM   4088  C5'  DA A 199      36.198 -63.979-119.157 
ATOM   4089  C4'  DA A 199      37.486 -63.807-119.936 
ATOM   4090  O4'  DA A 199      38.580 -64.591-119.380 
ATOM   4091  C3'  DA A 199      37.438 -64.232-121.404 
ATOM   4092  O3'  DA A 199      38.236 -63.336-122.169 
ATOM   4093  C2'  DA A 199      38.096 -65.611-121.430 
ATOM   4094  C1'  DA A 199      39.212 -65.294-120.439 
ATOM   4095  N9   DA A 199      39.868 -66.502-119.868 
ATOM   4096  C8   DA A 199      39.306 -67.710-119.567 
ATOM   4097  N7   DA A 199      40.143 -68.572-119.078 
ATOM   4098  C5   DA A 199      41.350 -67.886-119.051 
ATOM   4099  C6   DA A 199      42.640 -68.255-118.634 
ATOM   4100  N6   DA A 199      42.940 -69.465-118.141 
ATOM   4101  N1   DA A 199      43.613 -67.332-118.744 
ATOM   4102  C2   DA A 199      43.309 -66.131-119.234 
ATOM   4103  N3   DA A 199      42.148 -65.675-119.653 
ATOM   4104  C4   DA A 199      41.191 -66.618-119.533 
ATOM   4105  P    DA A 200      37.722 -62.879-123.614 
ATOM   4106  OP1  DA A 200      36.778 -61.748-123.470 
ATOM   4107  OP2  DA A 200      37.216 -64.055-124.355 
ATOM   4108  O5'  DA A 200      39.081 -62.365-124.285 
ATOM   4109  C5'  DA A 200      40.109 -61.810-123.442 
ATOM   4110  C4'  DA A 200      41.464 -62.347-123.858 
ATOM   4111  O4'  DA A 200      41.796 -63.596-123.187 
ATOM   4112  C3'  DA A 200      41.624 -62.672-125.343 
ATOM   4113  O3'  DA A 200      42.945 -62.335-125.748 
ATOM   4114  C2'  DA A 200      41.463 -64.190-125.426 
ATOM   4115  C1'  DA A 200      42.251 -64.521-124.163 
ATOM   4116  N9   DA A 200      42.006 -65.897-123.646 
ATOM   4117  C8   DA A 200      40.850 -66.621-123.679 
ATOM   4118  N7   DA A 200      40.953 -67.799-123.146 
ATOM   4119  C5   DA A 200      42.275 -67.862-122.727 
ATOM   4120  C6   DA A 200      43.017 -68.863-122.080 
ATOM   4121  N6   DA A 200      42.506 -70.050-121.724 
ATOM   4122  N1   DA A 200      44.309 -68.600-121.811 
ATOM   4123  C2   DA A 200      44.812 -67.419-122.167 
ATOM   4124  N3   DA A 200      44.220 -66.413-122.772 
ATOM   4125  C4   DA A 200      42.928 -66.702-123.030 
ATOM   4126  P    DC A 201      43.168 -61.666-127.186 
ATOM   4127  OP1  DC A 201      42.938 -60.207-127.095 
ATOM   4128  OP2  DC A 201      42.369 -62.388-128.199 
ATOM   4129  O5'  DC A 201      44.725 -61.951-127.427 
ATOM   4130  C5'  DC A 201      45.604 -62.034-126.290 
ATOM   4131  C4'  DC A 201      46.550 -63.208-126.451 
ATOM   4132  O4'  DC A 201      45.993 -64.445-125.923 
ATOM   4133  C3'  DC A 201      46.934 -63.560-127.888 
ATOM   4134  O3'  DC A 201      48.295 -63.976-127.912 
ATOM   4135  C2'  DC A 201      46.055 -64.759-128.241 
ATOM   4136  C1'  DC A 201      46.169 -65.466-126.894 
ATOM   4137  N1   DC A 201      45.123 -66.502-126.671 
ATOM   4138  C2   DC A 201      45.477 -67.638-125.947 
ATOM   4139  O2   DC A 201      46.634 -67.738-125.524 
ATOM   4140  N3   DC A 201      44.538 -68.594-125.733 
ATOM   4141  C4   DC A 201      43.294 -68.449-126.209 
ATOM   4142  N4   DC A 201      42.415 -69.410-125.974 
ATOM   4143  C5   DC A 201      42.909 -67.289-126.956 
ATOM   4144  C6   DC A 201      43.862 -66.344-127.160 
ATOM   4145  P    DT A 202      49.224 -63.521-129.133 
ATOM   4146  OP1  DT A 202      49.754 -62.164-128.874 
ATOM   4147  OP2  DT A 202      48.492 -63.701-130.406 
ATOM   4148  O5'  DT A 202      50.411 -64.589-129.041 
ATOM   4149  C5'  DT A 202      50.762 -65.134-127.755 
ATOM   4150  C4'  DT A 202      50.978 -66.631-127.868 
ATOM   4151  O4'  DT A 202      49.745 -67.385-127.685 
ATOM   4152  C3'  DT A 202      51.517 -67.126-129.209 
ATOM   4153  O3'  DT A 202      52.418 -68.202-128.975 
ATOM   4154  C2'  DT A 202      50.292 -67.669-129.943 
ATOM   4155  C1'  DT A 202      49.643 -68.336-128.734 
ATOM   4156  N1   DT A 202      48.202 -68.657-128.928 
ATOM   4157  C2   DT A 202      47.729 -69.799-128.327 
ATOM   4158  O2   DT A 202      48.432 -70.537-127.659 
ATOM   4159  N3   DT A 202      46.388 -70.065-128.531 
ATOM   4160  C4   DT A 202      45.505 -69.301-129.266 
ATOM   4161  O4   DT A 202      44.325 -69.641-129.376 
ATOM   4162  C5   DT A 202      46.094 -68.123-129.857 
ATOM   4163  C7   DT A 202      45.201 -67.237-130.674 
ATOM   4164  C6   DT A 202      47.394 -67.841-129.676 
ATOM   4165  P    DT A 203      53.750 -68.306-129.856 
ATOM   4166  OP1  DT A 203      54.799 -67.440-129.271 
ATOM   4167  OP2  DT A 203      53.424 -68.060-131.278 
ATOM   4168  O5'  DT A 203      54.145 -69.842-129.652 
ATOM   4169  C5'  DT A 203      53.788 -70.498-128.420 
ATOM   4170  C4'  DT A 203      53.233 -71.878-128.710 
ATOM   4171  O4'  DT A 203      51.796 -71.861-128.944 
ATOM   4172  C3'  DT A 203      53.799 -72.577-129.946 
ATOM   4173  O3'  DT A 203      53.916 -73.969-129.675 
ATOM   4174  C2'  DT A 203      52.733 -72.380-131.024 
ATOM   4175  C1'  DT A 203      51.525 -72.606-130.121 
ATOM   4176  N1   DT A 203      50.245 -72.108-130.699 
ATOM   4177  C2   DT A 203      49.109 -72.826-130.412 
ATOM   4178  O2   DT A 203      49.115 -73.830-129.719 
ATOM   4179  N3   DT A 203      47.942 -72.337-130.965 
ATOM   4180  C4   DT A 203      47.820 -71.216-131.761 
ATOM   4181  O4   DT A 203      46.720 -70.874-132.199 
ATOM   4182  C5   DT A 203      49.067 -70.529-132.005 
ATOM   4183  C7   DT A 203      49.024 -69.299-132.863 
ATOM   4184  C6   DT A 203      50.217 -70.984-131.480 
ATOM   4185  P    DC A 204      55.195 -74.761-130.220 
ATOM   4186  OP1  DC A 204      56.323 -74.591-129.277 
ATOM   4187  OP2  DC A 204      55.458 -74.372-131.624 
ATOM   4188  O5'  DC A 204      54.675 -76.273-130.170 
ATOM   4189  C5'  DC A 204      53.703 -76.645-129.175 
ATOM   4190  C4'  DC A 204      52.631 -77.515-129.799 
ATOM   4191  O4'  DC A 204      51.537 -76.734-130.361 
ATOM   4192  C3'  DC A 204      53.084 -78.402-130.958 
ATOM   4193  O3'  DC A 204      52.393 -79.644-130.887 
ATOM   4194  C2'  DC A 204      52.624 -77.661-132.214 
ATOM   4195  C1'  DC A 204      51.271 -77.214-131.669 
ATOM   4196  N1   DC A 204      50.647 -76.108-132.449 
ATOM   4197  C2   DC A 204      49.260 -76.098-132.566 
ATOM   4198  O2   DC A 204      48.609 -76.998-132.022 
ATOM   4199  N3   DC A 204      48.672 -75.099-133.273 
ATOM   4200  C4   DC A 204      49.413 -74.142-133.847 
ATOM   4201  N4   DC A 204      48.793 -73.190-134.526 
ATOM   4202  C5   DC A 204      50.841 -74.135-133.739 
ATOM   4203  C6   DC A 204      51.409 -75.142-133.029 
ATOM   4204  P    DA A 205      53.183 -80.992-131.231 
ATOM   4205  OP1  DA A 205      53.921 -81.454-130.033 
ATOM   4206  OP2  DA A 205      53.992 -80.795-132.454 
ATOM   4207  O5'  DA A 205      51.977 -81.996-131.540 
ATOM   4208  C5'  DA A 205      50.715 -81.797-130.874 
ATOM   4209  C4'  DA A 205      49.577 -81.960-131.861 
ATOM   4210  O4'  DA A 205      49.245 -80.713-132.537 
ATOM   4211  C3'  DA A 205      49.822 -82.945-133.004 
ATOM   4212  O3'  DA A 205      48.607 -83.628-133.292 
ATOM   4213  C2'  DA A 205      50.180 -82.067-134.202 
ATOM   4214  C1'  DA A 205      49.155 -80.970-133.930 
ATOM   4215  N9   DA A 205      49.432 -79.698-134.654 
ATOM   4216  C8   DA A 205      50.642 -79.142-134.960 
ATOM   4217  N7   DA A 205      50.555 -78.019-135.603 
ATOM   4218  C5   DA A 205      49.189 -77.813-135.734 
ATOM   4219  C6   DA A 205      48.438 -76.785-136.329 
ATOM   4220  N6   DA A 205      48.988 -75.721-136.931 
ATOM   4221  N1   DA A 205      47.098 -76.891-136.282 
ATOM   4222  C2   DA A 205      46.557 -77.949-135.682 
ATOM   4223  N3   DA A 205      47.152 -78.966-135.095 
ATOM   4224  C4   DA A 205      48.493 -78.836-135.157 
ATOM   4225  P    DT A 206      48.660 -85.189-133.643 
ATOM   4226  OP1  DT A 206      48.685 -85.979-132.392 
ATOM   4227  OP2  DT A 206      49.763 -85.446-134.594 
ATOM   4228  O5'  DT A 206      47.255 -85.393-134.382 
ATOM   4229  C5'  DT A 206      46.143 -84.558-134.010 
ATOM   4230  C4'  DT A 206      45.414 -84.083-135.252 
ATOM   4231  O4'  DT A 206      45.971 -82.848-135.785 
ATOM   4232  C3'  DT A 206      45.435 -85.041-136.443 
ATOM   4233  O3'  DT A 206      44.181 -84.971-137.112 
ATOM   4234  C2'  DT A 206      46.513 -84.482-137.370 
ATOM   4235  C1'  DT A 206      46.162 -83.009-137.182 
ATOM   4236  N1   DT A 206      47.240 -82.076-137.613 
ATOM   4237  C2   DT A 206      46.849 -80.881-138.166 
ATOM   4238  O2   DT A 206      45.680 -80.568-138.310 
ATOM   4239  N3   DT A 206      47.875 -80.042-138.554 
ATOM   4240  C4   DT A 206      49.227 -80.294-138.438 
ATOM   4241  O4   DT A 206      50.055 -79.466-138.821 
ATOM   4242  C5   DT A 206      49.539 -81.575-137.846 
ATOM   4243  C7   DT A 206      50.988 -81.929-137.682 
ATOM   4244  C6   DT A 206      48.560 -82.409-137.460 
ATOM   4245  P    DC A 207      43.529 -86.318-137.679 
ATOM   4246  OP1  DC A 207      42.792 -87.007-136.596 
ATOM   4247  OP2  DC A 207      44.564 -87.118-138.371 
ATOM   4248  O5'  DC A 207      42.492 -85.739-138.752 
ATOM   4249  C5'  DC A 207      41.909 -84.441-138.529 
ATOM   4250  C4'  DC A 207      41.909 -83.645-139.819 
ATOM   4251  O4'  DC A 207      43.143 -82.893-140.006 
ATOM   4252  C3'  DC A 207      41.775 -84.460-141.104 
ATOM   4253  O3'  DC A 207      40.983 -83.730-142.032 
ATOM   4254  C2'  DC A 207      43.199 -84.555-141.653 
ATOM   4255  C1'  DC A 207      43.610 -83.123-141.327 
ATOM   4256  N1   DC A 207      45.084 -82.905-141.340 
ATOM   4257  C2   DC A 207      45.554 -81.670-141.780 
ATOM   4258  O2   DC A 207      44.737 -80.815-142.138 
ATOM   4259  N3   DC A 207      46.894 -81.453-141.801 
ATOM   4260  C4   DC A 207      47.746 -82.406-141.404 
ATOM   4261  N4   DC A 207      49.044 -82.145-141.443 
ATOM   4262  C5   DC A 207      47.284 -83.683-140.949 
ATOM   4263  C6   DC A 207      45.941 -83.881-140.936 
ATOM   4264  P    DA A 208      39.926 -84.519-142.940 
ATOM   4265  OP1  DA A 208      38.669 -84.714-142.183 
ATOM   4266  OP2  DA A 208      40.554 -85.743-143.482 
ATOM   4267  O5'  DA A 208      39.682 -83.470-144.124 
ATOM   4268  C5'  DA A 208      39.806 -82.062-143.847 
ATOM   4269  C4'  DA A 208      40.578 -81.381-144.960 
ATOM   4270  O4'  DA A 208      42.016 -81.400-144.732 
ATOM   4271  C3'  DA A 208      40.417 -81.992-146.352 
ATOM   4272  O3'  DA A 208      40.408 -80.946-147.316 
ATOM   4273  C2'  DA A 208      41.681 -82.829-146.555 
ATOM   4274  C1'  DA A 208      42.653 -81.837-145.923 
ATOM   4275  N9   DA A 208      43.964 -82.438-145.553 
ATOM   4276  C8   DA A 208      44.222 -83.700-145.099 
ATOM   4277  N7   DA A 208      45.478 -83.926-144.862 
ATOM   4278  C5   DA A 208      46.099 -82.727-145.182 
ATOM   4279  C6   DA A 208      47.442 -82.317-145.145 
ATOM   4280  N6   DA A 208      48.448 -83.112-144.750 
ATOM   4281  N1   DA A 208      47.716 -81.057-145.530 
ATOM   4282  C2   DA A 208      46.713 -80.273-145.921 
ATOM   4283  N3   DA A 208      45.429 -80.542-145.997 
ATOM   4284  C4   DA A 208      45.182 -81.810-145.606 
ATOM   4285  P    DA A 209      39.404 -81.046-148.559 
ATOM   4286  OP1  DA A 209      38.069 -80.547-148.160 
ATOM   4287  OP2  DA A 209      39.445 -82.415-149.120 
ATOM   4288  O5'  DA A 209      40.076 -80.023-149.590 
ATOM   4289  C5'  DA A 209      40.816 -78.900-149.076 
ATOM   4290  C4'  DA A 209      42.104 -78.728-149.855 
ATOM   4291  O4'  DA A 209      43.198 -79.511-149.299 
ATOM   4292  C3'  DA A 209      42.056 -79.152-151.323 
ATOM   4293  O3'  DA A 209      42.854 -78.256-152.087 
ATOM   4294  C2'  DA A 209      42.714 -80.531-151.349 
ATOM   4295  C1'  DA A 209      43.830 -80.214-150.358 
ATOM   4296  N9   DA A 209      44.485 -81.422-149.786 
ATOM   4297  C8   DA A 209      43.924 -82.630-149.486 
ATOM   4298  N7   DA A 209      44.761 -83.492-148.997 
ATOM   4299  C5   DA A 209      45.968 -82.806-148.970 
ATOM   4300  C6   DA A 209      47.258 -83.175-148.553 
ATOM   4301  N6   DA A 209      47.558 -84.385-148.060 
ATOM   4302  N1   DA A 209      48.231 -82.252-148.662 
ATOM   4303  C2   DA A 209      47.927 -81.052-149.152 
ATOM   4304  N3   DA A 209      46.766 -80.596-149.571 
ATOM   4305  C4   DA A 209      45.809 -81.539-149.452 
ATOM   4306  P    DG A 210      42.339 -77.799-153.533 
ATOM   4307  OP1  DG A 210      41.396 -76.668-153.388 
ATOM   4308  OP2  DG A 210      41.834 -78.976-154.274 
ATOM   4309  O5'  DG A 210      43.699 -77.285-154.203 
ATOM   4310  C5'  DG A 210      44.727 -76.731-153.361 
ATOM   4311  C4'  DG A 210      46.082 -77.267-153.777 
ATOM   4312  O4'  DG A 210      46.414 -78.517-153.106 
ATOM   4313  C3'  DG A 210      46.242 -77.592-155.262 
ATOM   4314  O3'  DG A 210      47.563 -77.255-155.667 
ATOM   4315  C2'  DG A 210      46.081 -79.110-155.345 
ATOM   4316  C1'  DG A 210      46.869 -79.441-154.081 
ATOM   4317  N9   DG A 210      46.624 -80.817-153.565 
ATOM   4318  C8   DG A 210      45.466 -81.563-153.589 
ATOM   4319  N7   DG A 210      45.585 -82.751-153.047 
ATOM   4320  C5   DG A 210      46.915 -82.795-152.634 
ATOM   4321  C6   DG A 210      47.635 -83.828-151.980 
ATOM   4322  O6   DG A 210      47.240 -84.934-151.623 
ATOM   4323  N1   DG A 210      48.966 -83.455-151.746 
ATOM   4324  C2   DG A 210      49.527 -82.243-152.098 
ATOM   4325  N2   DG A 210      50.816 -82.081-151.786 
ATOM   4326  N3   DG A 210      48.851 -81.274-152.711 
ATOM   4327  C4   DG A 210      47.558 -81.620-152.946 
ATOM   4328  P    DA A 211      47.786 -76.586-157.104 
ATOM   4329  OP1  DA A 211      47.556 -75.127-157.014 
ATOM   4330  OP2  DA A 211      46.986 -77.309-158.117 
ATOM   4331  O5'  DA A 211      49.343 -76.871-157.346 
ATOM   4332  C5'  DA A 211      50.222 -76.954-156.209 
ATOM   4333  C4'  DA A 211      51.168 -78.128-156.369 
ATOM   4334  O4'  DA A 211      50.611 -79.366-155.842 
ATOM   4335  C3'  DA A 211      51.552 -78.481-157.806 
ATOM   4336  O3'  DA A 211      52.913 -78.896-157.830 
ATOM   4337  C2'  DA A 211      50.673 -79.679-158.160 
ATOM   4338  C1'  DA A 211      50.787 -80.386-156.813 
ATOM   4339  N9   DA A 211      49.741 -81.422-156.589 
ATOM   4340  C8   DA A 211      48.440 -81.419-157.007 
ATOM   4341  N7   DA A 211      47.774 -82.474-156.654 
ATOM   4342  C5   DA A 211      48.697 -83.234-155.950 
ATOM   4343  C6   DA A 211      48.606 -84.480-155.309 
ATOM   4344  N6   DA A 211      47.485 -85.214-155.272 
ATOM   4345  N1   DA A 211      49.714 -84.947-154.704 
ATOM   4346  C2   DA A 211      50.825 -84.214-154.742 
ATOM   4347  N3   DA A 211      51.028 -83.043-155.307 
ATOM   4348  C4   DA A 211      49.905 -82.599-155.905 
ATOM   4349  P    DA A 212      53.842 -78.442-159.051 
ATOM   4350  OP1  DA A 212      54.372 -77.084-158.793 
ATOM   4351  OP2  DA A 212      53.110 -78.621-160.325 
ATOM   4352  O5'  DA A 212      55.029 -79.509-158.960 
ATOM   4353  C5'  DA A 212      55.380 -80.055-157.674 
ATOM   4354  C4'  DA A 212      55.596 -81.551-157.786 
ATOM   4355  O4'  DA A 212      54.363 -82.305-157.604 
ATOM   4356  C3'  DA A 212      56.135 -82.046-159.128 
ATOM   4357  O3'  DA A 212      57.036 -83.122-158.893 
ATOM   4358  C2'  DA A 212      54.910 -82.589-159.862 
ATOM   4359  C1'  DA A 212      54.261 -83.256-158.652 
ATOM   4360  N9   DA A 212      52.819 -83.578-158.847 
ATOM   4361  C8   DA A 212      51.883 -82.881-159.554 
ATOM   4362  N7   DA A 212      50.703 -83.419-159.538 
ATOM   4363  C5   DA A 212      50.868 -84.559-158.761 
ATOM   4364  C6   DA A 212      49.978 -85.569-158.361 
ATOM   4365  N6   DA A 212      48.682 -85.593-158.706 
ATOM   4366  N1   DA A 212      50.469 -86.558-157.591 
ATOM   4367  C2   DA A 212      51.757 -86.528-157.252 
ATOM   4368  N3   DA A 212      52.677 -85.642-157.564 
ATOM   4369  C4   DA A 212      52.160 -84.665-158.334 
ATOM   4370  P    DA A 213      58.368 -83.226-159.774 
ATOM   4371  OP1  DA A 213      59.417 -82.360-159.190 
ATOM   4372  OP2  DA A 213      58.042 -82.980-161.197 
ATOM   4373  O5'  DA A 213      58.763 -84.762-159.571 
ATOM   4374  C5'  DA A 213      58.406 -85.418-158.339 
ATOM   4375  C4'  DA A 213      57.851 -86.799-158.628 
ATOM   4376  O4'  DA A 213      56.414 -86.781-158.862 
ATOM   4377  C3'  DA A 213      58.417 -87.498-159.864 
ATOM   4378  O3'  DA A 213      58.534 -88.889-159.593 
ATOM   4379  C2'  DA A 213      57.351 -87.301-160.942 
ATOM   4380  C1'  DA A 213      56.143 -87.526-160.040 
ATOM   4381  N9   DA A 213      54.863 -87.029-160.617 
ATOM   4382  C8   DA A 213      54.657 -85.936-161.410 
ATOM   4383  N7   DA A 213      53.419 -85.765-161.756 
ATOM   4384  C5   DA A 213      52.753 -86.820-161.150 
ATOM   4385  C6   DA A 213      51.401 -87.203-161.133 
ATOM   4386  N6   DA A 213      50.434 -86.532-161.774 
ATOM   4387  N1   DA A 213      51.079 -88.306-160.432 
ATOM   4388  C2   DA A 213      52.044 -88.969-159.797 
ATOM   4389  N3   DA A 213      53.332 -88.708-159.741 
ATOM   4390  C4   DA A 213      53.629 -87.600-160.451 
ATOM   4391  P    DT A 214      59.813 -89.681-160.139 
ATOM   4392  OP1  DT A 214      60.941 -89.511-159.196 
ATOM   4393  OP2  DT A 214      60.076 -89.292-161.542 
ATOM   4394  O5'  DT A 214      59.293 -91.193-160.089 
ATOM   4395  C5'  DT A 214      58.321 -91.565-159.094 
ATOM   4396  C4'  DT A 214      57.249 -92.436-159.717 
ATOM   4397  O4'  DT A 214      56.155 -91.655-160.279 
ATOM   4398  C3'  DT A 214      57.702 -93.322-160.877 
ATOM   4399  O3'  DT A 214      57.011 -94.564-160.806 
ATOM   4400  C2'  DT A 214      57.242 -92.582-162.133 
ATOM   4401  C1'  DT A 214      55.889 -92.134-161.588 
ATOM   4402  N1   DT A 214      55.265 -91.029-162.368 
ATOM   4403  C2   DT A 214      53.896 -91.033-162.473 
ATOM   4404  O2   DT A 214      53.194 -91.889-161.963 
ATOM   4405  N3   DT A 214      53.353 -89.993-163.204 
ATOM   4406  C4   DT A 214      54.051 -88.975-163.822 
ATOM   4407  O4   DT A 214      53.454 -88.098-164.449 
ATOM   4408  C5   DT A 214      55.483 -89.057-163.655 
ATOM   4409  C7   DT A 214      56.318 -87.988-164.296 
ATOM   4410  C6   DT A 214      56.037 -90.057-162.950 
ATOM   4411  P    DA A 215      57.801 -95.912-161.149 
ATOM   4412  OP1  DA A 215      58.539 -96.375-159.951 
ATOM   4413  OP2  DA A 215      58.610 -95.716-162.373 
ATOM   4414  O5'  DA A 215      56.594 -96.916-161.459 
ATOM   4415  C5'  DA A 215      55.333 -96.717-160.793 
ATOM   4416  C4'  DA A 215      54.195 -96.880-161.780 
ATOM   4417  O4'  DA A 215      53.863 -95.633-162.456 
ATOM   4418  C3'  DA A 215      54.440 -97.865-162.922 
ATOM   4419  O3'  DA A 215      53.225 -98.548-163.210 
ATOM   4420  C2'  DA A 215      54.798 -96.987-164.121 
ATOM   4421  C1'  DA A 215      53.773 -95.890-163.849 
ATOM   4422  N9   DA A 215      54.050 -94.619-164.572 
ATOM   4423  C8   DA A 215      55.260 -94.062-164.878 
ATOM   4424  N7   DA A 215      55.173 -92.940-165.522 
ATOM   4425  C5   DA A 215      53.807 -92.734-165.652 
ATOM   4426  C6   DA A 215      53.056 -91.705-166.247 
ATOM   4427  N6   DA A 215      53.606 -90.641-166.850 
ATOM   4428  N1   DA A 215      51.716 -91.811-166.200 
ATOM   4429  C2   DA A 215      51.175 -92.870-165.600 
ATOM   4430  N3   DA A 215      51.770 -93.886-165.014 
ATOM   4431  C4   DA A 215      53.111 -93.756-165.075 
ATOM   4432  P    DT A 216      53.278-100.109-163.562 
ATOM   4433  OP1  DT A 216      53.302-100.899-162.310 
ATOM   4434  OP2  DT A 216      54.381-100.367-164.513 
ATOM   4435  O5'  DT A 216      51.873-100.314-164.301 
ATOM   4436  C5'  DT A 216      50.761 -99.478-163.929 
ATOM   4437  C4'  DT A 216      50.032 -99.003-165.171 
ATOM   4438  O4'  DT A 216      50.589 -97.768-165.704 
ATOM   4439  C3'  DT A 216      50.053 -99.961-166.361 
ATOM   4440  O3'  DT A 216      48.799 -99.892-167.031 
ATOM   4441  C2'  DT A 216      51.131 -99.403-167.289 
ATOM   4442  C1'  DT A 216      50.780 -97.929-167.101 
ATOM   4443  N1   DT A 216      51.858 -96.996-167.532 
ATOM   4444  C2   DT A 216      51.466 -95.801-168.085 
ATOM   4445  O2   DT A 216      50.297 -95.489-168.229 
ATOM   4446  N3   DT A 216      52.493 -94.963-168.473 
ATOM   4447  C4   DT A 216      53.845 -95.215-168.356 
ATOM   4448  O4   DT A 216      54.673 -94.386-168.740 
ATOM   4449  C5   DT A 216      54.157 -96.495-167.764 
ATOM   4450  C7   DT A 216      55.606 -96.849-167.601 
ATOM   4451  C6   DT A 216      53.178 -97.330-167.379 
ATOM   4452  P    DC A 217      48.147-101.238-167.598 
ATOM   4453  OP1  DC A 217      47.410-101.927-166.514 
ATOM   4454  OP2  DC A 217      49.182-102.038-168.289 
ATOM   4455  O5'  DC A 217      47.110-100.659-168.671 
ATOM   4456  C5'  DC A 217      46.527 -99.361-168.448 
ATOM   4457  C4'  DC A 217      46.527 -98.565-169.737 
ATOM   4458  O4'  DC A 217      47.761 -97.814-169.925 
ATOM   4459  C3'  DC A 217      46.393 -99.380-171.023 
ATOM   4460  O3'  DC A 217      45.601 -98.650-171.951 
ATOM   4461  C2'  DC A 217      47.817 -99.476-171.571 
ATOM   4462  C1'  DC A 217      48.228 -98.043-171.245 
ATOM   4463  N1   DC A 217      49.702 -97.825-171.259 
ATOM   4464  C2   DC A 217      50.172 -96.591-171.699 
ATOM   4465  O2   DC A 217      49.355 -95.735-172.057 
ATOM   4466  N3   DC A 217      51.512 -96.373-171.719 
ATOM   4467  C4   DC A 217      52.364 -97.327-171.323 
ATOM   4468  N4   DC A 217      53.662 -97.065-171.361 
ATOM   4469  C5   DC A 217      51.902 -98.603-170.867 
ATOM   4470  C6   DC A 217      50.559 -98.801-170.855 
ATOM   4471  P    DT A 218      44.544 -99.439-172.859 
ATOM   4472  OP1  DT A 218      43.287 -99.634-172.101 
ATOM   4473  OP2  DT A 218      45.172-100.663-173.401 
ATOM   4474  O5'  DT A 218      44.300 -98.390-174.043 
ATOM   4475  C5'  DT A 218      44.424 -96.982-173.766 
ATOM   4476  C4'  DT A 218      45.196 -96.301-174.879 
ATOM   4477  O4'  DT A 218      46.634 -96.321-174.650 
ATOM   4478  C3'  DT A 218      45.035 -96.912-176.271 
ATOM   4479  O3'  DT A 218      45.026 -95.867-177.235 
ATOM   4480  C2'  DT A 218      46.299 -97.749-176.474 
ATOM   4481  C1'  DT A 218      47.271 -96.757-175.841 
ATOM   4482  N1   DT A 218      48.582 -97.358-175.471 
ATOM   4483  C2   DT A 218      49.694 -96.559-175.595 
ATOM   4484  O2   DT A 218      49.640 -95.405-175.987 
ATOM   4485  N3   DT A 218      50.891 -97.149-175.244 
ATOM   4486  C4   DT A 218      51.065 -98.441-174.791 
ATOM   4487  O4   DT A 218      52.190 -98.859-174.507 
ATOM   4488  C5   DT A 218      49.842 -99.202-174.695 
ATOM   4489  C7   DT A 218      49.942-100.619-174.210 
ATOM   4490  C6   DT A 218      48.664 -98.653-175.030 
ATOM   4491  P    DC A 219      44.022 -95.967-178.478 
ATOM   4492  OP1  DC A 219      42.687 -95.468-178.079 
ATOM   4493  OP2  DC A 219      44.063 -97.335-179.039 
ATOM   4494  O5'  DC A 219      44.693 -94.943-179.508 
ATOM   4495  C5'  DC A 219      45.433 -93.820-178.994 
ATOM   4496  C4'  DC A 219      46.722 -93.648-179.774 
ATOM   4497  O4'  DC A 219      47.816 -94.432-179.217 
ATOM   4498  C3'  DC A 219      46.674 -94.072-181.241 
ATOM   4499  O3'  DC A 219      47.472 -93.177-182.006 
ATOM   4500  C2'  DC A 219      47.332 -95.452-181.267 
ATOM   4501  C1'  DC A 219      48.448 -95.134-180.277 
ATOM   4502  N1   DC A 219      49.103 -96.342-179.705 
ATOM   4503  C2   DC A 219      50.466 -96.272-179.427 
ATOM   4504  O2   DC A 219      51.070 -95.219-179.664 
ATOM   4505  N3   DC A 219      51.083 -97.364-178.905 
ATOM   4506  C4   DC A 219      50.394 -98.486-178.663 
ATOM   4507  N4   DC A 219      51.040 -99.524-178.154 
ATOM   4508  C5   DC A 219      48.992 -98.579-178.943 
ATOM   4509  C6   DC A 219      48.393 -97.478-179.464 
ATOM   4510  P    DA A 220      46.957 -92.719-183.451 
ATOM   4511  OP1  DA A 220      46.014 -91.589-183.307 
ATOM   4512  OP2  DA A 220      46.452 -93.896-184.193 
ATOM   4513  O5'  DA A 220      48.317 -92.205-184.122 
ATOM   4514  C5'  DA A 220      49.345 -91.651-183.280 
ATOM   4515  C4'  DA A 220      50.700 -92.187-183.695 
ATOM   4516  O4'  DA A 220      51.032 -93.437-183.024 
ATOM   4517  C3'  DA A 220      50.860 -92.513-185.180 
ATOM   4518  O3'  DA A 220      52.181 -92.176-185.585 
ATOM   4519  C2'  DA A 220      50.699 -94.030-185.264 
ATOM   4520  C1'  DA A 220      51.487 -94.362-184.000 
ATOM   4521  N9   DA A 220      51.242 -95.737-183.484 
ATOM   4522  C8   DA A 220      50.085 -96.461-183.517 
ATOM   4523  N7   DA A 220      50.189 -97.639-182.983 
ATOM   4524  C5   DA A 220      51.510 -97.703-182.565 
ATOM   4525  C6   DA A 220      52.252 -98.704-181.917 
ATOM   4526  N6   DA A 220      51.741 -99.891-181.561 
ATOM   4527  N1   DA A 220      53.545 -98.441-181.648 
ATOM   4528  C2   DA A 220      54.048 -97.260-182.004 
ATOM   4529  N3   DA A 220      53.456 -96.254-182.609 
ATOM   4530  C4   DA A 220      52.163 -96.543-182.868 
ATOM   4531  P    DG A 221      52.404 -91.507-187.023 
ATOM   4532  OP1  DG A 221      52.174 -90.047-186.932 
ATOM   4533  OP2  DG A 221      51.604 -92.229-188.036 
ATOM   4534  O5'  DG A 221      53.961 -91.791-187.264 
ATOM   4535  C5'  DG A 221      54.840 -91.874-186.127 
ATOM   4536  C4'  DG A 221      55.786 -93.049-186.288 
ATOM   4537  O4'  DG A 221      55.229 -94.286-185.760 
ATOM   4538  C3'  DG A 221      56.170 -93.401-187.725 
ATOM   4539  O3'  DG A 221      57.530 -93.816-187.749 
ATOM   4540  C2'  DG A 221      55.290 -94.599-188.078 
ATOM   4541  C1'  DG A 221      55.405 -95.306-186.731 
ATOM   4542  N9   DG A 221      54.359 -96.343-186.508 
ATOM   4543  C8   DG A 221      53.044 -96.357-186.921 
ATOM   4544  N7   DG A 221      52.381 -97.428-186.557 
ATOM   4545  C5   DG A 221      53.324 -98.176-185.854 
ATOM   4546  C6   DG A 221      53.197 -99.438-185.216 
ATOM   4547  O6   DG A 221      52.210-100.167-185.139 
ATOM   4548  N1   DG A 221      54.402 -99.833-184.619 
ATOM   4549  C2   DG A 221      55.575 -99.105-184.635 
ATOM   4550  N2   DG A 221      56.616 -99.655-184.006 
ATOM   4551  N3   DG A 221      55.693 -97.920-185.233 
ATOM   4552  C4   DG A 221      54.533 -97.523-185.818 
ATOM   4553  P    DG A 222      58.460 -93.362-188.970 
ATOM   4554  OP1  DG A 222      58.990 -92.004-188.711 
ATOM   4555  OP2  DG A 222      57.728 -93.541-190.243 
ATOM   4556  O5'  DG A 222      59.647 -94.430-188.878 
ATOM   4557  C5'  DG A 222      59.998 -94.975-187.592 
ATOM   4558  C4'  DG A 222      60.214 -96.472-187.705 
ATOM   4559  O4'  DG A 222      58.981 -97.226-187.522 
ATOM   4560  C3'  DG A 222      60.753 -96.967-189.046 
ATOM   4561  O3'  DG A 222      61.654 -98.043-188.812 
ATOM   4562  C2'  DG A 222      59.528 -97.510-189.780 
ATOM   4563  C1'  DG A 222      58.879 -98.176-188.571 
ATOM   4564  N9   DG A 222      57.437 -98.498-188.765 
ATOM   4565  C8   DG A 222      56.479 -97.808-189.475 
ATOM   4566  N7   DG A 222      55.292 -98.363-189.449 
ATOM   4567  C5   DG A 222      55.477 -99.502-188.667 
ATOM   4568  C6   DG A 222      54.551-100.506-188.281 
ATOM   4569  O6   DG A 222      53.357-100.597-188.554 
ATOM   4570  N1   DG A 222      55.160-101.486-187.484 
ATOM   4571  C2   DG A 222      56.489-101.494-187.110 
ATOM   4572  N2   DG A 222      56.877-102.517-186.345 
ATOM   4573  N3   DG A 222      57.358-100.551-187.472 
ATOM   4574  C4   DG A 222      56.782 -99.594-188.245 
ATOM   4575  P    DC A 223      62.986 -98.146-189.693 
ATOM   4576  OP1  DC A 223      64.035 -97.280-189.109 
ATOM   4577  OP2  DC A 223      62.660 -97.901-191.115 
ATOM   4578  O5'  DC A 223      63.381 -99.683-189.489 
ATOM   4579  C5'  DC A 223      63.024-100.338-188.258 
ATOM   4580  C4'  DC A 223      62.469-101.719-188.547 
ATOM   4581  O4'  DC A 223      61.032-101.702-188.781 
ATOM   4582  C3'  DC A 223      63.034-102.418-189.783 
ATOM   4583  O3'  DC A 223      63.152-103.809-189.512 
ATOM   4584  C2'  DC A 223      61.969-102.221-190.861 
ATOM   4585  C1'  DC A 223      60.761-102.446-189.958 
ATOM   4586  N1   DC A 223      59.481-101.949-190.536 
ATOM   4587  C2   DC A 223      58.320-102.666-190.255 
ATOM   4588  O2   DC A 223      58.400-103.675-189.544 
ATOM   4589  N3   DC A 223      57.142-102.230-190.773 
ATOM   4590  C4   DC A 223      57.099-101.132-191.538 
ATOM   4591  N4   DC A 223      55.927-100.747-192.019 
ATOM   4592  C5   DC A 223      58.281-100.381-191.839 
ATOM   4593  C6   DC A 223      59.448-100.833-191.313 
ATOM   4594  P    DT A 224      64.431-104.602-190.058 
ATOM   4595  OP1  DT A 224      65.559-104.431-189.115 
ATOM   4596  OP2  DT A 224      64.694-104.213-191.461 
ATOM   4597  O5'  DT A 224      63.911-106.114-190.008 
ATOM   4598  C5'  DT A 224      62.939-106.485-189.012 
ATOM   4599  C4'  DT A 224      61.867-107.356-189.636 
ATOM   4600  O4'  DT A 224      60.773-106.575-190.198 
ATOM   4601  C3'  DT A 224      62.320-108.243-190.796 
ATOM   4602  O3'  DT A 224      61.629-109.484-190.724 
ATOM   4603  C2'  DT A 224      61.859-107.502-192.052 
ATOM   4604  C1'  DT A 224      60.507-107.055-191.507 
ATOM   4605  N1   DT A 224      59.883-105.949-192.286 
ATOM   4606  C2   DT A 224      58.514-105.953-192.392 
ATOM   4607  O2   DT A 224      57.812-106.809-191.882 
ATOM   4608  N3   DT A 224      57.971-104.913-193.123 
ATOM   4609  C4   DT A 224      58.669-103.895-193.740 
ATOM   4610  O4   DT A 224      58.072-103.018-194.368 
ATOM   4611  C5   DT A 224      60.101-103.977-193.573 
ATOM   4612  C7   DT A 224      60.936-102.908-194.214 
ATOM   4613  C6   DT A 224      60.655-104.978-192.868 
ATOM   4614  P    DA A 225      62.419-110.833-191.068 
ATOM   4615  OP1  DA A 225      63.156-111.295-189.870 
ATOM   4616  OP2  DA A 225      63.227-110.636-192.291 
ATOM   4617  O5'  DA A 225      61.212-111.836-191.378 
ATOM   4618  C5'  DA A 225      59.951-111.637-190.711 
ATOM   4619  C4'  DA A 225      58.813-111.800-191.698 
ATOM   4620  O4'  DA A 225      58.481-110.554-192.374 
ATOM   4621  C3'  DA A 225      59.058-112.786-192.841 
ATOM   4622  O3'  DA A 225      57.843-113.468-193.129 
ATOM   4623  C2'  DA A 225      59.416-111.907-194.039 
ATOM   4624  C1'  DA A 225      58.391-110.810-193.768 
ATOM   4625  N9   DA A 225      58.668-109.539-194.491 
ATOM   4626  C8   DA A 225      59.878-108.983-194.797 
ATOM   4627  N7   DA A 225      59.791-107.860-195.440 
ATOM   4628  C5   DA A 225      58.424-107.654-195.571 
ATOM   4629  C6   DA A 225      57.674-106.626-196.166 
ATOM   4630  N6   DA A 225      58.224-105.561-196.768 
ATOM   4631  N1   DA A 225      56.334-106.732-196.119 
ATOM   4632  C2   DA A 225      55.793-107.790-195.519 
ATOM   4633  N3   DA A 225      56.388-108.807-194.933 
ATOM   4634  C4   DA A 225      57.729-108.676-194.994 
ATOM   4635  P    DA A 226      57.896-115.030-193.480 
ATOM   4636  OP1  DA A 226      57.920-115.819-192.229 
ATOM   4637  OP2  DA A 226      58.999-115.287-194.432 
ATOM   4638  O5'  DA A 226      56.491-115.234-194.219 
ATOM   4639  C5'  DA A 226      55.379-114.398-193.847 
ATOM   4640  C4'  DA A 226      54.649-113.924-195.089 
ATOM   4641  O4'  DA A 226      55.207-112.689-195.622 
ATOM   4642  C3'  DA A 226      54.671-114.882-196.280 
ATOM   4643  O3'  DA A 226      53.417-114.812-196.949 
ATOM   4644  C2'  DA A 226      55.749-114.323-197.208 
ATOM   4645  C1'  DA A 226      55.398-112.850-197.020 
ATOM   4646  N9   DA A 226      56.476-111.917-197.451 
ATOM   4647  C8   DA A 226      57.828-112.089-197.371 
ATOM   4648  N7   DA A 226      58.512-111.089-197.834 
ATOM   4649  C5   DA A 226      57.544-110.186-198.251 
ATOM   4650  C6   DA A 226      57.626-108.913-198.840 
ATOM   4651  N6   DA A 226      58.786-108.302-199.122 
ATOM   4652  N1   DA A 226      56.469-108.289-199.129 
ATOM   4653  C2   DA A 226      55.320-108.901-198.845 
ATOM   4654  N3   DA A 226      55.121-110.080-198.300 
ATOM   4655  C4   DA A 226      56.294-110.685-198.021 
ATOM   4656  P    DT A 227      52.765-116.158-197.517 
ATOM   4657  OP1  DT A 227      52.028-116.847-196.433 
ATOM   4658  OP2  DT A 227      53.800-116.958-198.208 
ATOM   4659  O5'  DT A 227      51.728-115.579-198.589 
ATOM   4660  C5'  DT A 227      51.145-114.282-198.366 
ATOM   4661  C4'  DT A 227      51.145-113.485-199.656 
ATOM   4662  O4'  DT A 227      52.379-112.734-199.844 
ATOM   4663  C3'  DT A 227      51.011-114.301-200.942 
ATOM   4664  O3'  DT A 227      50.219-113.570-201.869 
ATOM   4665  C2'  DT A 227      52.435-114.396-201.490 
ATOM   4666  C1'  DT A 227      52.846-112.964-201.164 
ATOM   4667  N1   DT A 227      54.320-112.746-201.177 
ATOM   4668  C2   DT A 227      54.768-111.523-201.614 
ATOM   4669  O2   DT A 227      54.018-110.634-201.981 
ATOM   4670  N3   DT A 227      56.139-111.358-201.613 
ATOM   4671  C4   DT A 227      57.076-112.292-201.220 
ATOM   4672  O4   DT A 227      58.279-112.029-201.264 
ATOM   4673  C5   DT A 227      56.510-113.544-200.778 
ATOM   4674  C7   DT A 227      57.460-114.617-200.333 
ATOM   4675  C6   DT A 227      55.180-113.732-200.769 
ATOM   4676  P    DG A 228      49.162-114.359-202.777 
ATOM   4677  OP1  DG A 228      47.905-114.555-202.020 
ATOM   4678  OP2  DG A 228      49.790-115.583-203.320 
ATOM   4679  O5'  DG A 228      48.918-113.311-203.962 
ATOM   4680  C5'  DG A 228      49.042-111.902-203.685 
ATOM   4681  C4'  DG A 228      49.813-111.221-204.798 
ATOM   4682  O4'  DG A 228      51.252-111.241-204.569 
ATOM   4683  C3'  DG A 228      49.653-111.833-206.189 
ATOM   4684  O3'  DG A 228      49.644-110.787-207.153 
ATOM   4685  C2'  DG A 228      50.917-112.670-206.392 
ATOM   4686  C1'  DG A 228      51.889-111.678-205.760 
ATOM   4687  N9   DG A 228      53.200-112.278-205.390 
ATOM   4688  C8   DG A 228      53.480-113.548-204.932 
ATOM   4689  N7   DG A 228      54.751-113.763-204.696 
ATOM   4690  C5   DG A 228      55.357-112.550-205.022 
ATOM   4691  C6   DG A 228      56.724-112.170-204.973 
ATOM   4692  O6   DG A 228      57.696-112.835-204.625 
ATOM   4693  N1   DG A 228      56.902-110.844-205.392 
ATOM   4694  C2   DG A 228      55.892-109.997-205.804 
ATOM   4695  N2   DG A 228      56.267-108.768-206.166 
ATOM   4696  N3   DG A 228      54.610-110.355-205.850 
ATOM   4697  C4   DG A 228      54.420-111.638-205.447 
ATOM   4698  P    DT A 229      48.640-110.887-208.397 
ATOM   4699  OP1  DT A 229      47.305-110.388-207.998 
ATOM   4700  OP2  DT A 229      48.681-112.255-208.958 
ATOM   4701  O5'  DT A 229      49.311-109.864-209.427 
ATOM   4702  C5'  DT A 229      50.051-108.740-208.913 
ATOM   4703  C4'  DT A 229      51.340-108.568-209.692 
ATOM   4704  O4'  DT A 229      52.434-109.352-209.136 
ATOM   4705  C3'  DT A 229      51.292-108.993-211.160 
ATOM   4706  O3'  DT A 229      52.089-108.097-211.924 
ATOM   4707  C2'  DT A 229      51.950-110.372-211.186 
ATOM   4708  C1'  DT A 229      53.066-110.054-210.195 
ATOM   4709  N1   DT A 229      53.721-111.263-209.623 
ATOM   4710  C2   DT A 229      55.066-111.177-209.355 
ATOM   4711  O2   DT A 229      55.721-110.171-209.564 
ATOM   4712  N3   DT A 229      55.640-112.318-208.826 
ATOM   4713  C4   DT A 229      54.995-113.506-208.551 
ATOM   4714  O4   DT A 229      55.614-114.461-208.077 
ATOM   4715  C5   DT A 229      53.585-113.499-208.866 
ATOM   4716  C7   DT A 229      52.808-114.754-208.597 
ATOM   4717  C6   DT A 229      53.002-112.405-209.381 
ATOM   4718  P    DC A 230      51.575-107.640-213.370 
ATOM   4719  OP1  DC A 230      50.632-106.509-213.226 
ATOM   4720  OP2  DC A 230      51.070-108.816-214.111 
ATOM   4721  O5'  DC A 230      52.934-107.126-214.040 
ATOM   4722  C5'  DC A 230      53.963-106.571-213.198 
ATOM   4723  C4'  DC A 230      55.318-107.108-213.614 
ATOM   4724  O4'  DC A 230      55.650-108.357-212.943 
ATOM   4725  C3'  DC A 230      55.478-107.433-215.099 
ATOM   4726  O3'  DC A 230      56.799-107.096-215.504 
ATOM   4727  C2'  DC A 230      55.317-108.951-215.182 
ATOM   4728  C1'  DC A 230      56.105-109.282-213.918 
ATOM   4729  N1   DC A 230      55.860-110.658-213.402 
ATOM   4730  C2   DC A 230      56.925-111.325-212.802 
ATOM   4731  O2   DC A 230      58.018-110.754-212.723 
ATOM   4732  N3   DC A 230      56.722-112.581-212.326 
ATOM   4733  C4   DC A 230      55.521-113.165-212.431 
ATOM   4734  N4   DC A 230      55.374-114.390-211.951 
ATOM   4735  C5   DC A 230      54.413-112.495-213.045 
ATOM   4736  C6   DC A 230      54.636-111.242-213.515 
ATOM   4737  P    DG A 231      57.022-106.427-216.941 
ATOM   4738  OP1  DG A 231      56.791-104.968-216.851 
ATOM   4739  OP2  DG A 231      56.222-107.149-217.954 
ATOM   4740  O5'  DG A 231      58.579-106.712-217.183 
ATOM   4741  C5'  DG A 231      59.458-106.794-216.046 
ATOM   4742  C4'  DG A 231      60.403-107.969-216.207 
ATOM   4743  O4'  DG A 231      59.847-109.206-215.679 
ATOM   4744  C3'  DG A 231      60.788-108.321-217.643 
ATOM   4745  O3'  DG A 231      62.148-108.736-217.667 
ATOM   4746  C2'  DG A 231      59.908-109.520-217.997 
ATOM   4747  C1'  DG A 231      60.023-110.226-216.650 
ATOM   4748  N9   DG A 231      58.976-111.263-216.427 
ATOM   4749  C8   DG A 231      57.662-111.278-216.840 
ATOM   4750  N7   DG A 231      56.999-112.348-216.476 
ATOM   4751  C5   DG A 231      57.942-113.096-215.772 
ATOM   4752  C6   DG A 231      57.814-114.358-215.134 
ATOM   4753  O6   DG A 231      56.828-115.087-215.058 
ATOM   4754  N1   DG A 231      59.020-114.753-214.537 
ATOM   4755  C2   DG A 231      60.193-114.025-214.553 
ATOM   4756  N2   DG A 231      61.234-114.575-213.924 
ATOM   4757  N3   DG A 231      60.310-112.840-215.152 
ATOM   4758  C4   DG A 231      59.151-112.444-215.736 
ATOM   4759  P    DT A 232      63.078-108.282-218.889 
ATOM   4760  OP1  DT A 232      63.608-106.925-218.630 
ATOM   4761  OP2  DT A 232      62.346-108.462-220.162 
ATOM   4762  O5'  DT A 232      64.265-109.350-218.797 
ATOM   4763  C5'  DT A 232      64.616-109.895-217.511 
ATOM   4764  C4'  DT A 232      64.831-111.392-217.623 
ATOM   4765  O4'  DT A 232      63.599-112.146-217.441 
ATOM   4766  C3'  DT A 232      65.371-111.887-218.965 
ATOM   4767  O3'  DT A 232      66.272-112.963-218.730 
ATOM   4768  C2'  DT A 232      64.146-112.430-219.699 
ATOM   4769  C1'  DT A 232      63.497-113.097-218.490 
ATOM   4770  N1   DT A 232      62.055-113.418-218.684 
ATOM   4771  C2   DT A 232      61.583-114.560-218.083 
ATOM   4772  O2   DT A 232      62.286-115.298-217.415 
ATOM   4773  N3   DT A 232      60.242-114.826-218.287 
ATOM   4774  C4   DT A 232      59.359-114.062-219.022 
ATOM   4775  O4   DT A 232      58.178-114.402-219.132 
ATOM   4776  C5   DT A 232      59.948-112.884-219.613 
ATOM   4777  C7   DT A 232      59.054-111.997-220.430 
ATOM   4778  C6   DT A 232      61.248-112.602-219.432 
ATOM   4779  P    DC A 233      67.604-113.066-219.611 
ATOM   4780  OP1  DC A 233      68.653-112.201-219.027 
ATOM   4781  OP2  DC A 233      67.278-112.821-221.034 
ATOM   4782  O5'  DC A 233      67.999-114.603-219.408 
ATOM   4783  C5'  DC A 233      67.642-115.259-218.176 
ATOM   4784  C4'  DC A 233      67.087-116.639-218.466 
ATOM   4785  O4'  DC A 233      65.650-116.622-218.699 
ATOM   4786  C3'  DC A 233      67.652-117.338-219.702 
ATOM   4787  O3'  DC A 233      67.770-118.729-219.431 
ATOM   4788  C2'  DC A 233      66.587-117.141-220.780 
ATOM   4789  C1'  DC A 233      65.379-117.366-219.877 
ATOM   4790  N1   DC A 233      64.098-116.869-220.455 
ATOM   4791  C2   DC A 233      62.938-117.586-220.174 
ATOM   4792  O2   DC A 233      63.018-118.595-219.463 
ATOM   4793  N3   DC A 233      61.760-117.150-220.691 
ATOM   4794  C4   DC A 233      61.717-116.052-221.456 
ATOM   4795  N4   DC A 233      60.545-115.667-221.938 
ATOM   4796  C5   DC A 233      62.899-115.301-221.758 
ATOM   4797  C6   DC A 233      64.066-115.753-221.232 
ATOM   4798  P    DT A 234      69.049-119.522-219.976 
ATOM   4799  OP1  DT A 234      70.177-119.351-219.033 
ATOM   4800  OP2  DT A 234      69.312-119.133-221.380 
ATOM   4801  O5'  DT A 234      68.529-121.034-219.926 
ATOM   4802  C5'  DT A 234      67.557-121.406-218.931 
ATOM   4803  C4'  DT A 234      66.484-122.276-219.555 
ATOM   4804  O4'  DT A 234      65.391-121.495-220.116 
ATOM   4805  C3'  DT A 234      66.938-123.163-220.714 
ATOM   4806  O3'  DT A 234      66.247-124.404-220.643 
ATOM   4807  C2'  DT A 234      66.477-122.422-221.970 
ATOM   4808  C1'  DT A 234      65.125-121.975-221.425 
ATOM   4809  N1   DT A 234      64.501-120.869-222.205 
ATOM   4810  C2   DT A 234      63.131-120.873-222.310 
ATOM   4811  O2   DT A 234      62.429-121.729-221.800 
ATOM   4812  N3   DT A 234      62.589-119.833-223.041 
ATOM   4813  C4   DT A 234      63.287-118.816-223.659 
ATOM   4814  O4   DT A 234      62.690-117.938-224.287 
ATOM   4815  C5   DT A 234      64.719-118.897-223.492 
ATOM   4816  C7   DT A 234      65.554-117.829-224.133 
ATOM   4817  C6   DT A 234      65.272-119.898-222.787 
ATOM   4818  P    DG A 235      67.037-125.753-220.987 
ATOM   4819  OP1  DG A 235      67.774-126.215-219.788 
ATOM   4820  OP2  DG A 235      67.845-125.556-222.210 
ATOM   4821  O5'  DG A 235      65.830-126.757-221.296 
ATOM   4822  C5'  DG A 235      64.569-126.558-220.630 
ATOM   4823  C4'  DG A 235      63.430-126.721-221.617 
ATOM   4824  O4'  DG A 235      63.099-125.474-222.293 
ATOM   4825  C3'  DG A 235      63.676-127.706-222.759 
ATOM   4826  O3'  DG A 235      62.461-128.389-223.047 
ATOM   4827  C2'  DG A 235      64.034-126.827-223.958 
ATOM   4828  C1'  DG A 235      63.009-125.730-223.686 
ATOM   4829  N9   DG A 235      63.286-124.459-224.409 
ATOM   4830  C8   DG A 235      64.497-123.884-224.727 
ATOM   4831  N7   DG A 235      64.396-122.749-225.376 
ATOM   4832  C5   DG A 235      63.020-122.559-225.498 
ATOM   4833  C6   DG A 235      62.293-121.505-226.108 
ATOM   4834  O6   DG A 235      62.721-120.503-226.676 
ATOM   4835  N1   DG A 235      60.909-121.709-226.006 
ATOM   4836  C2   DG A 235      60.308-122.791-225.393 
ATOM   4837  N2   DG A 235      58.974-122.801-225.400 
ATOM   4838  N3   DG A 235      60.991-123.780-224.820 
ATOM   4839  C4   DG A 235      62.334-123.597-224.912 
ATOM   4840  P    DT A 236      62.514-129.950-223.399 
ATOM   4841  OP1  DT A 236      62.538-130.740-222.147 
ATOM   4842  OP2  DT A 236      63.617-130.207-224.350 
ATOM   4843  O5'  DT A 236      61.109-130.154-224.138 
ATOM   4844  C5'  DT A 236      59.997-129.319-223.766 
ATOM   4845  C4'  DT A 236      59.267-128.844-225.008 
ATOM   4846  O4'  DT A 236      59.825-127.609-225.541 
ATOM   4847  C3'  DT A 236      59.288-129.802-226.199 
ATOM   4848  O3'  DT A 236      58.035-129.732-226.868 
ATOM   4849  C2'  DT A 236      60.367-129.243-227.126 
ATOM   4850  C1'  DT A 236      60.016-127.770-226.938 
ATOM   4851  N1   DT A 236      61.094-126.837-227.369 
ATOM   4852  C2   DT A 236      60.702-125.642-227.922 
ATOM   4853  O2   DT A 236      59.533-125.329-228.066 
ATOM   4854  N3   DT A 236      61.729-124.803-228.310 
ATOM   4855  C4   DT A 236      63.081-125.055-228.193 
ATOM   4856  O4   DT A 236      63.909-124.227-228.577 
ATOM   4857  C5   DT A 236      63.392-126.336-227.602 
ATOM   4858  C7   DT A 236      64.842-126.690-227.438 
ATOM   4859  C6   DT A 236      62.414-127.170-227.216 
ATOM   4860  P    DA A 237      57.383-131.078-227.435 
ATOM   4861  OP1  DA A 237      56.646-131.767-226.352 
ATOM   4862  OP2  DA A 237      58.417-131.879-228.126 
ATOM   4863  O5'  DA A 237      56.346-130.500-228.508 
ATOM   4864  C5'  DA A 237      55.763-129.202-228.285 
ATOM   4865  C4'  DA A 237      55.763-128.406-229.574 
ATOM   4866  O4'  DA A 237      56.996-127.654-229.762 
ATOM   4867  C3'  DA A 237      55.629-129.221-230.860 
ATOM   4868  O3'  DA A 237      54.836-128.490-231.788 
ATOM   4869  C2'  DA A 237      57.053-129.316-231.409 
ATOM   4870  C1'  DA A 237      57.464-127.884-231.082 
ATOM   4871  N9   DA A 237      58.938-127.666-231.096 
ATOM   4872  C8   DA A 237      59.926-128.533-230.726 
ATOM   4873  N7   DA A 237      61.123-128.048-230.853 
ATOM   4874  C5   DA A 237      60.914-126.765-231.342 
ATOM   4875  C6   DA A 237      61.797-125.729-231.689 
ATOM   4876  N6   DA A 237      63.130-125.828-231.591 
ATOM   4877  N1   DA A 237      61.256-124.583-232.143 
ATOM   4878  C2   DA A 237      59.931-124.490-232.239 
ATOM   4879  N3   DA A 237      59.013-125.385-231.946 
ATOM   4880  C4   DA A 237      59.579-126.523-231.494 
ATOM   4881  P    DT A 238      53.779-129.279-232.696 
ATOM   4882  OP1  DT A 238      52.523-129.475-231.938 
ATOM   4883  OP2  DT A 238      54.408-130.504-233.238 
ATOM   4884  O5'  DT A 238      53.536-128.231-233.880 
ATOM   4885  C5'  DT A 238      53.660-126.823-233.603 
ATOM   4886  C4'  DT A 238      54.431-126.141-234.716 
ATOM   4887  O4'  DT A 238      55.870-126.161-234.488 
ATOM   4888  C3'  DT A 238      54.271-126.753-236.108 
ATOM   4889  O3'  DT A 238      54.262-125.707-237.072 
ATOM   4890  C2'  DT A 238      55.534-127.590-236.311 
ATOM   4891  C1'  DT A 238      56.506-126.598-235.679 
ATOM   4892  N1   DT A 238      57.818-127.199-235.309 
ATOM   4893  C2   DT A 238      58.929-126.399-235.432 
ATOM   4894  O2   DT A 238      58.876-125.246-235.824 
ATOM   4895  N3   DT A 238      60.127-126.990-235.081 
ATOM   4896  C4   DT A 238      60.301-128.282-234.628 
ATOM   4897  O4   DT A 238      61.426-128.700-234.344 
ATOM   4898  C5   DT A 238      59.078-129.042-234.532 
ATOM   4899  C7   DT A 238      59.178-130.460-234.047 
ATOM   4900  C6   DT A 238      57.900-128.494-234.867 
ATOM   4901  P    DA A 239      53.258-125.807-238.315 
ATOM   4902  OP1  DA A 239      51.923-125.308-237.916 
ATOM   4903  OP2  DA A 239      53.299-127.176-238.876 
ATOM   4904  O5'  DA A 239      53.929-124.784-239.346 
ATOM   4905  C5'  DA A 239      54.669-123.661-238.832 
ATOM   4906  C4'  DA A 239      55.958-123.488-239.611 
ATOM   4907  O4'  DA A 239      57.051-124.272-239.055 
ATOM   4908  C3'  DA A 239      55.909-123.913-241.078 
ATOM   4909  O3'  DA A 239      56.707-123.017-241.843 
ATOM   4910  C2'  DA A 239      56.568-125.292-241.105 
ATOM   4911  C1'  DA A 239      57.683-124.975-240.114 
ATOM   4912  N9   DA A 239      58.339-126.183-239.542 
ATOM   4913  C8   DA A 239      57.778-127.391-239.242 
ATOM   4914  N7   DA A 239      58.615-128.253-238.753 
ATOM   4915  C5   DA A 239      59.821-127.567-238.726 
ATOM   4916  C6   DA A 239      61.111-127.936-238.309 
ATOM   4917  N6   DA A 239      61.412-129.146-237.816 
ATOM   4918  N1   DA A 239      62.085-127.013-238.418 
ATOM   4919  C2   DA A 239      61.780-125.812-238.908 
ATOM   4920  N3   DA A 239      60.620-125.356-239.327 
ATOM   4921  C4   DA A 239      59.663-126.299-239.207 
ATOM   4922  P    DG A 240      56.193-122.560-243.289 
ATOM   4923  OP1  DG A 240      55.250-121.429-243.144 
ATOM   4924  OP2  DG A 240      55.688-123.736-244.030 
ATOM   4925  O5'  DG A 240      57.552-122.046-243.959 
ATOM   4926  C5'  DG A 240      58.580-121.492-243.117 
ATOM   4927  C4'  DG A 240      59.936-122.028-243.532 
ATOM   4928  O4'  DG A 240      60.268-123.277-242.861 
ATOM   4929  C3'  DG A 240      60.096-122.353-245.017 
ATOM   4930  O3'  DG A 240      61.417-122.016-245.423 
ATOM   4931  C2'  DG A 240      59.934-123.871-245.101 
ATOM   4932  C1'  DG A 240      60.723-124.202-243.837 
ATOM   4933  N9   DG A 240      60.478-125.578-243.321 
ATOM   4934  C8   DG A 240      59.320-126.324-243.345 
ATOM   4935  N7   DG A 240      59.438-127.512-242.802 
ATOM   4936  C5   DG A 240      60.769-127.555-242.390 
ATOM   4937  C6   DG A 240      61.489-128.589-241.735 
ATOM   4938  O6   DG A 240      61.094-129.695-241.379 
ATOM   4939  N1   DG A 240      62.820-128.216-241.502 
ATOM   4940  C2   DG A 240      63.381-127.004-241.854 
ATOM   4941  N2   DG A 240      64.669-126.842-241.542 
ATOM   4942  N3   DG A 240      62.705-126.035-242.467 
ATOM   4943  C4   DG A 240      61.412-126.381-242.702 
ATOM   4944  P    DT A 241      61.640-121.347-246.860 
ATOM   4945  OP1  DT A 241      61.409-119.888-246.769 
ATOM   4946  OP2  DT A 241      60.840-122.070-247.873 
ATOM   4947  O5'  DT A 241      63.196-121.632-247.102 
ATOM   4948  C5'  DT A 241      64.076-121.715-245.964 
ATOM   4949  C4'  DT A 241      65.021-122.889-246.125 
ATOM   4950  O4'  DT A 241      64.464-124.127-245.597 
ATOM   4951  C3'  DT A 241      65.406-123.241-247.562 
ATOM   4952  O3'  DT A 241      66.766-123.657-247.586 
ATOM   4953  C2'  DT A 241      64.526-124.440-247.916 
ATOM   4954  C1'  DT A 241      64.640-125.147-246.569 
ATOM   4955  N1   DT A 241      63.594-126.183-246.345 
ATOM   4956  C2   DT A 241      63.960-127.297-245.629 
ATOM   4957  O2   DT A 241      65.082-127.460-245.183 
ATOM   4958  N3   DT A 241      62.964-128.237-245.443 
ATOM   4959  C4   DT A 241      61.666-128.155-245.902 
ATOM   4960  O4   DT A 241      60.862-129.061-245.672 
ATOM   4961  C5   DT A 241      61.377-126.950-246.643 
ATOM   4962  C7   DT A 241      59.985-126.781-247.179 
ATOM   4963  C6   DT A 241      62.326-126.020-246.839 
ATOM   4964  P    DG A 242      67.696-123.202-248.807 
ATOM   4965  OP1  DG A 242      68.226-121.845-248.548 
ATOM   4966  OP2  DG A 242      66.964-123.382-250.081 
ATOM   4967  O5'  DG A 242      68.883-124.270-248.715 
ATOM   4968  C5'  DG A 242      69.234-124.815-247.429 
ATOM   4969  C4'  DG A 242      69.449-126.312-247.542 
ATOM   4970  O4'  DG A 242      68.217-127.066-247.359 
ATOM   4971  C3'  DG A 242      69.989-126.807-248.884 
ATOM   4972  O3'  DG A 242      70.889-127.883-248.649 
ATOM   4973  C2'  DG A 242      68.763-127.350-249.617 
ATOM   4974  C1'  DG A 242      68.115-128.017-248.408 
ATOM   4975  N9   DG A 242      66.673-128.338-248.602 
ATOM   4976  C8   DG A 242      65.715-127.648-249.312 
ATOM   4977  N7   DG A 242      64.528-128.204-249.286 
ATOM   4978  C5   DG A 242      64.713-129.343-248.504 
ATOM   4979  C6   DG A 242      63.787-130.347-248.119 
ATOM   4980  O6   DG A 242      62.593-130.438-248.392 
ATOM   4981  N1   DG A 242      64.396-131.326-247.322 
ATOM   4982  C2   DG A 242      65.725-131.334-246.947 
ATOM   4983  N2   DG A 242      66.112-132.358-246.182 
ATOM   4984  N3   DG A 242      66.593-130.392-247.309 
ATOM   4985  C4   DG A 242      66.018-129.434-248.082 
ATOM   4986  P    DT A 243      72.221-127.987-249.530 
ATOM   4987  OP1  DT A 243      73.271-127.121-248.946 
ATOM   4988  OP2  DT A 243      71.896-127.741-250.953 
ATOM   4989  O5'  DT A 243      72.616-129.523-249.327 
ATOM   4990  C5'  DT A 243      72.260-130.179-248.095 
ATOM   4991  C4'  DT A 243      71.704-131.560-248.384 
ATOM   4992  O4'  DT A 243      70.268-131.542-248.618 
ATOM   4993  C3'  DT A 243      72.270-132.258-249.620 
ATOM   4994  O3'  DT A 243      72.387-133.650-249.349 
ATOM   4995  C2'  DT A 243      71.205-132.062-250.698 
ATOM   4996  C1'  DT A 243      69.997-132.287-249.796 
ATOM   4997  N1   DT A 243      68.716-131.790-250.373 
ATOM   4998  C2   DT A 243      67.581-132.508-250.087 
ATOM   4999  O2   DT A 243      67.587-133.511-249.394 
ATOM   5000  N3   DT A 243      66.413-132.018-250.640 
ATOM   5001  C4   DT A 243      66.292-130.897-251.435 
ATOM   5002  O4   DT A 243      65.192-130.555-251.873 
ATOM   5003  C5   DT A 243      67.539-130.210-251.680 
ATOM   5004  C7   DT A 243      67.496-128.980-252.537 
ATOM   5005  C6   DT A 243      68.688-130.665-251.155 
ATOM   5006  P    DA A 244      73.667-134.442-249.895 
ATOM   5007  OP1  DA A 244      74.794-134.272-248.952 
ATOM   5008  OP2  DA A 244      73.930-134.053-251.298 
ATOM   5009  O5'  DA A 244      73.147-135.954-249.845 
ATOM   5010  C5'  DA A 244      72.175-136.326-248.850 
ATOM   5011  C4'  DA A 244      71.102-137.196-249.473 
ATOM   5012  O4'  DA A 244      70.009-136.415-250.035 
ATOM   5013  C3'  DA A 244      71.556-138.083-250.633 
ATOM   5014  O3'  DA A 244      70.865-139.325-250.561 
ATOM   5015  C2'  DA A 244      71.095-137.342-251.889 
ATOM   5016  C1'  DA A 244      69.742-136.895-251.344 
ATOM   5017  N9   DA A 244      69.119-135.789-252.124 
ATOM   5018  C8   DA A 244      69.733-134.750-252.762 
ATOM   5019  N7   DA A 244      68.913-133.944-253.361 
ATOM   5020  C5   DA A 244      67.661-134.486-253.101 
ATOM   5021  C6   DA A 244      66.364-134.090-253.465 
ATOM   5022  N6   DA A 244      66.101-133.003-254.204 
ATOM   5023  N1   DA A 244      65.341-134.856-253.040 
ATOM   5024  C2   DA A 244      65.609-135.934-252.305 
ATOM   5025  N3   DA A 244      66.771-136.400-251.906 
ATOM   5026  C4   DA A 244      67.778-135.616-252.345 
ATOM   5027  P    DT A 245      71.655-140.673-250.905 
ATOM   5028  OP1  DT A 245      72.392-141.135-249.707 
ATOM   5029  OP2  DT A 245      72.463-140.477-252.128 
ATOM   5030  O5'  DT A 245      70.448-141.677-251.215 
ATOM   5031  C5'  DT A 245      69.187-141.478-250.549 
ATOM   5032  C4'  DT A 245      68.048-141.641-251.535 
ATOM   5033  O4'  DT A 245      67.717-140.394-252.212 
ATOM   5034  C3'  DT A 245      68.294-142.626-252.678 
ATOM   5035  O3'  DT A 245      67.079-143.309-252.966 
ATOM   5036  C2'  DT A 245      68.652-141.748-253.876 
ATOM   5037  C1'  DT A 245      67.626-140.651-253.605 
ATOM   5038  N1   DT A 245      67.904-139.379-254.328 
ATOM   5039  C2   DT A 245      66.818-138.653-254.754 
ATOM   5040  O2   DT A 245      65.667-139.005-254.564 
ATOM   5041  N3   DT A 245      67.114-137.479-255.422 
ATOM   5042  C4   DT A 245      68.375-136.987-255.691 
ATOM   5043  O4   DT A 245      68.515-135.923-256.298 
ATOM   5044  C5   DT A 245      69.449-137.819-255.205 
ATOM   5045  C7   DT A 245      70.854-137.355-255.456 
ATOM   5046  C6   DT A 245      69.191-138.965-254.553 
ATOM   5047  P    DG A 246      67.132-144.870-253.318 
ATOM   5048  OP1  DG A 246      67.156-145.660-252.066 
ATOM   5049  OP2  DG A 246      68.235-145.127-254.269 
ATOM   5050  O5'  DG A 246      65.726-145.074-254.056 
ATOM   5051  C5'  DG A 246      64.615-144.239-253.685 
ATOM   5052  C4'  DG A 246      63.885-143.764-254.926 
ATOM   5053  O4'  DG A 246      64.443-142.529-255.459 
ATOM   5054  C3'  DG A 246      63.906-144.722-256.117 
ATOM   5055  O3'  DG A 246      62.653-144.653-256.786 
ATOM   5056  C2'  DG A 246      64.985-144.163-257.045 
ATOM   5057  C1'  DG A 246      64.633-142.690-256.857 
ATOM   5058  N9   DG A 246      65.712-141.757-257.288 
ATOM   5059  C8   DG A 246      67.078-141.914-257.216 
ATOM   5060  N7   DG A 246      67.758-140.896-257.687 
ATOM   5061  C5   DG A 246      66.771-140.002-258.100 
ATOM   5062  C6   DG A 246      66.890-138.718-258.694 
ATOM   5063  O6   DG A 246      67.909-138.096-258.981 
ATOM   5064  N1   DG A 246      65.633-138.156-258.954 
ATOM   5065  C2   DG A 246      64.420-138.755-258.676 
ATOM   5066  N2   DG A 246      63.332-138.052-259.001 
ATOM   5067  N3   DG A 246      64.308-139.959-258.119 
ATOM   5068  C4   DG A 246      65.519-140.518-257.861 
ATOM   5069  P    DC A 247      62.000-145.999-257.354 
ATOM   5070  OP1  DC A 247      61.264-146.688-256.270 
ATOM   5071  OP2  DC A 247      63.035-146.799-258.045 
ATOM   5072  O5'  DC A 247      60.964-145.420-258.426 
ATOM   5073  C5'  DC A 247      60.381-144.122-258.203 
ATOM   5074  C4'  DC A 247      60.381-143.326-259.493 
ATOM   5075  O4'  DC A 247      61.614-142.574-259.681 
ATOM   5076  C3'  DC A 247      60.247-144.141-260.779 
ATOM   5077  O3'  DC A 247      59.454-143.411-261.707 
ATOM   5078  C2'  DC A 247      61.671-144.236-261.327 
ATOM   5079  C1'  DC A 247      62.082-142.804-261.001 
ATOM   5080  N1   DC A 247      63.555-142.586-261.014 
ATOM   5081  C2   DC A 247      64.026-141.352-261.455 
ATOM   5082  O2   DC A 247      63.208-140.496-261.813 
ATOM   5083  N3   DC A 247      65.365-141.134-261.475 
ATOM   5084  C4   DC A 247      66.218-142.087-261.079 
ATOM   5085  N4   DC A 247      67.516-141.826-261.117 
ATOM   5086  C5   DC A 247      65.755-143.364-260.623 
ATOM   5087  C6   DC A 247      64.413-143.562-260.611 
ATOM   5088  P    DC A 248      58.397-144.200-262.614 
ATOM   5089  OP1  DC A 248      57.141-144.395-261.857 
ATOM   5090  OP2  DC A 248      59.026-145.424-263.157 
ATOM   5091  O5'  DC A 248      58.154-143.151-263.799 
ATOM   5092  C5'  DC A 248      58.278-141.743-263.522 
ATOM   5093  C4'  DC A 248      59.049-141.062-264.635 
ATOM   5094  O4'  DC A 248      60.488-141.082-264.406 
ATOM   5095  C3'  DC A 248      58.889-141.673-266.026 
ATOM   5096  O3'  DC A 248      58.880-140.627-266.990 
ATOM   5097  C2'  DC A 248      60.152-142.510-266.230 
ATOM   5098  C1'  DC A 248      61.124-141.518-265.597 
ATOM   5099  N1   DC A 248      62.436-142.119-265.227 
ATOM   5100  C2   DC A 248      63.572-141.322-265.347 
ATOM   5101  O2   DC A 248      63.445-140.160-265.751 
ATOM   5102  N3   DC A 248      64.778-141.851-265.015 
ATOM   5103  C4   DC A 248      64.872-143.115-264.581 
ATOM   5104  N4   DC A 248      66.071-143.584-264.271 
ATOM   5105  C5   DC A 248      63.716-143.951-264.452 
ATOM   5106  C6   DC A 248      62.521-143.404-264.789 
ATOM   5107  P    DG A 249      57.876-140.727-268.234 
ATOM   5108  OP1  DG A 249      56.541-140.228-267.835 
ATOM   5109  OP2  DG A 249      57.917-142.096-268.795 
ATOM   5110  O5'  DG A 249      58.547-139.704-269.264 
ATOM   5111  C5'  DG A 249      59.287-138.581-268.750 
ATOM   5112  C4'  DG A 249      60.576-138.409-269.529 
ATOM   5113  O4'  DG A 249      61.669-139.193-268.973 
ATOM   5114  C3'  DG A 249      60.527-138.833-270.997 
ATOM   5115  O3'  DG A 249      61.325-137.937-271.762 
ATOM   5116  C2'  DG A 249      61.185-140.212-271.023 
ATOM   5117  C1'  DG A 249      62.301-139.895-270.032 
ATOM   5118  N9   DG A 249      62.957-141.103-269.461 
ATOM   5119  C8   DG A 249      62.407-142.329-269.152 
ATOM   5120  N7   DG A 249      63.264-143.190-268.658 
ATOM   5121  C5   DG A 249      64.467-142.485-268.639 
ATOM   5122  C6   DG A 249      65.757-142.891-268.209 
ATOM   5123  O6   DG A 249      66.110-143.973-267.749 
ATOM   5124  N1   DG A 249      66.696-141.861-268.364 
ATOM   5125  C2   DG A 249      66.424-140.604-268.867 
ATOM   5126  N2   DG A 249      67.457-139.762-268.933 
ATOM   5127  N3   DG A 249      65.212-140.224-269.269 
ATOM   5128  C4   DG A 249      64.290-141.212-269.126 
ATOM   5129  P    DT A 250      60.811-137.480-273.207 
ATOM   5130  OP1  DT A 250      59.868-136.350-273.063 
ATOM   5131  OP2  DT A 250      60.306-138.657-273.948 
ATOM   5132  O5'  DT A 250      62.170-136.966-273.878 
ATOM   5133  C5'  DT A 250      63.198-136.412-273.035 
ATOM   5134  C4'  DT A 250      64.553-136.948-273.451 
ATOM   5135  O4'  DT A 250      64.886-138.198-272.780 
ATOM   5136  C3'  DT A 250      64.714-137.273-274.936 
ATOM   5137  O3'  DT A 250      66.034-136.936-275.341 
ATOM   5138  C2'  DT A 250      64.552-138.791-275.019 
ATOM   5139  C1'  DT A 250      65.341-139.123-273.756 
ATOM   5140  N1   DT A 250      65.096-140.498-273.239 
ATOM   5141  C2   DT A 250      66.156-141.144-272.650 
ATOM   5142  O2   DT A 250      67.260-140.640-272.539 
ATOM   5143  N3   DT A 250      65.891-142.417-272.185 
ATOM   5144  C4   DT A 250      64.684-143.081-272.258 
ATOM   5145  O4   DT A 250      64.567-144.221-271.805 
ATOM   5146  C5   DT A 250      63.632-142.323-272.893 
ATOM   5147  C7   DT A 250      62.284-142.972-273.014 
ATOM   5148  C6   DT A 250      63.862-141.083-273.355 
ATOM   5149  P    DT A 251      66.258-136.267-276.779 
ATOM   5150  OP1  DT A 251      66.027-134.808-276.688 
ATOM   5151  OP2  DT A 251      65.458-136.990-277.792 
ATOM   5152  O5'  DT A 251      67.814-136.552-277.020 
ATOM   5153  C5'  DT A 251      68.694-136.635-275.883 
ATOM   5154  C4'  DT A 251      69.639-137.809-276.044 
ATOM   5155  O4'  DT A 251      69.082-139.047-275.516 
ATOM   5156  C3'  DT A 251      70.024-138.162-277.481 
ATOM   5157  O3'  DT A 251      71.384-138.577-277.505 
ATOM   5158  C2'  DT A 251      69.144-139.360-277.834 
ATOM   5159  C1'  DT A 251      69.258-140.067-276.487 
ATOM   5160  N1   DT A 251      68.212-141.104-276.264 
ATOM   5161  C2   DT A 251      68.578-142.218-275.548 
ATOM   5162  O2   DT A 251      69.700-142.380-275.102 
ATOM   5163  N3   DT A 251      67.582-143.158-275.362 
ATOM   5164  C4   DT A 251      66.284-143.075-275.821 
ATOM   5165  O4   DT A 251      65.480-143.981-275.591 
ATOM   5166  C5   DT A 251      65.995-141.870-276.561 
ATOM   5167  C7   DT A 251      64.603-141.701-277.097 
ATOM   5168  C6   DT A 251      66.944-140.940-276.758 
ATOM   5169  P    DA A 252      72.314-138.123-278.726 
ATOM   5170  OP1  DA A 252      72.843-136.765-278.467 
ATOM   5171  OP2  DA A 252      71.582-138.302-279.999 
ATOM   5172  O5'  DA A 252      73.501-139.191-278.634 
ATOM   5173  C5'  DA A 252      73.852-139.736-277.348 
ATOM   5174  C4'  DA A 252      74.067-141.232-277.461 
ATOM   5175  O4'  DA A 252      72.835-141.987-277.278 
ATOM   5176  C3'  DA A 252      74.607-141.728-278.802 
ATOM   5177  O3'  DA A 252      75.507-142.804-278.568 
ATOM   5178  C2'  DA A 252      73.381-142.270-279.536 
ATOM   5179  C1'  DA A 252      72.732-142.937-278.327 
ATOM   5180  N9   DA A 252      71.291-143.259-278.521 
ATOM   5181  C8   DA A 252      70.354-142.562-279.229 
ATOM   5182  N7   DA A 252      69.175-143.101-279.212 
ATOM   5183  C5   DA A 252      69.339-144.240-278.436 
ATOM   5184  C6   DA A 252      68.449-145.250-278.035 
ATOM   5185  N6   DA A 252      67.154-145.274-278.380 
ATOM   5186  N1   DA A 252      68.940-146.239-277.266 
ATOM   5187  C2   DA A 252      70.228-146.209-276.926 
ATOM   5188  N3   DA A 252      71.149-145.324-277.238 
ATOM   5189  C4   DA A 252      70.632-144.346-278.009 
ATOM   5190  P    DA A 253      76.839-142.907-279.449 
ATOM   5191  OP1  DA A 253      77.889-142.041-278.865 
ATOM   5192  OP2  DA A 253      76.514-142.662-280.871 
ATOM   5193  O5'  DA A 253      77.234-144.443-279.245 
ATOM   5194  C5'  DA A 253      76.878-145.099-278.013 
ATOM   5195  C4'  DA A 253      76.322-146.480-278.303 
ATOM   5196  O4'  DA A 253      74.886-146.463-278.537 
ATOM   5197  C3'  DA A 253      76.888-147.179-279.539 
ATOM   5198  O3'  DA A 253      77.005-148.570-279.268 
ATOM   5199  C2'  DA A 253      75.823-146.982-280.617 
ATOM   5200  C1'  DA A 253      74.615-147.207-279.714 
ATOM   5201  N9   DA A 253      73.334-146.710-280.292 
ATOM   5202  C8   DA A 253      73.128-145.617-281.084 
ATOM   5203  N7   DA A 253      71.891-145.446-281.430 
ATOM   5204  C5   DA A 253      71.224-146.501-280.824 
ATOM   5205  C6   DA A 253      69.873-146.884-280.808 
ATOM   5206  N6   DA A 253      68.905-146.213-281.449 
ATOM   5207  N1   DA A 253      69.550-147.987-280.107 
ATOM   5208  C2   DA A 253      70.516-148.650-279.471 
ATOM   5209  N3   DA A 253      71.804-148.389-279.415 
ATOM   5210  C4   DA A 253      72.100-147.281-280.125 
ATOM   5211  P    DC A 254      78.285-149.362-279.813 
ATOM   5212  OP1  DC A 254      79.412-149.192-278.870 
ATOM   5213  OP2  DC A 254      78.548-148.973-281.217 
ATOM   5214  O5'  DC A 254      77.764-150.875-279.763 
ATOM   5215  C5'  DC A 254      76.793-151.246-278.768 
ATOM   5216  C4'  DC A 254      75.720-152.117-279.392 
ATOM   5217  O4'  DC A 254      74.627-151.336-279.954 
ATOM   5218  C3'  DC A 254      76.173-153.004-280.551 
ATOM   5219  O3'  DC A 254      75.482-154.245-280.480 
ATOM   5220  C2'  DC A 254      75.713-152.263-281.807 
ATOM   5221  C1'  DC A 254      74.360-151.815-281.262 
ATOM   5222  N1   DC A 254      73.737-150.710-282.042 
ATOM   5223  C2   DC A 254      72.349-150.700-282.159 
ATOM   5224  O2   DC A 254      71.699-151.600-281.615 
ATOM   5225  N3   DC A 254      71.762-149.701-282.866 
ATOM   5226  C4   DC A 254      72.502-148.744-283.440 
ATOM   5227  N4   DC A 254      71.882-147.791-284.119 
ATOM   5228  C5   DC A 254      73.931-148.736-283.333 
ATOM   5229  C6   DC A 254      74.499-149.743-282.622 
ATOM   5230  P    DA A 255      76.273-155.593-280.824 
ATOM   5231  OP1  DA A 255      77.010-156.056-279.626 
ATOM   5232  OP2  DA A 255      77.081-155.397-282.047 
ATOM   5233  O5'  DA A 255      75.066-156.597-281.133 
ATOM   5234  C5'  DA A 255      73.805-156.398-280.467 
ATOM   5235  C4'  DA A 255      72.666-156.561-281.454 
ATOM   5236  O4'  DA A 255      72.335-155.314-282.130 
ATOM   5237  C3'  DA A 255      72.911-157.546-282.597 
ATOM   5238  O3'  DA A 255      71.697-158.229-282.885 
ATOM   5239  C2'  DA A 255      73.270-156.668-283.795 
ATOM   5240  C1'  DA A 255      72.244-155.571-283.523 
ATOM   5241  N9   DA A 255      72.522-154.300-284.247 
ATOM   5242  C8   DA A 255      73.731-153.743-284.553 
ATOM   5243  N7   DA A 255      73.644-152.621-285.196 
ATOM   5244  C5   DA A 255      72.278-152.415-285.327 
ATOM   5245  C6   DA A 255      71.528-151.386-285.922 
ATOM   5246  N6   DA A 255      72.078-150.322-286.524 
ATOM   5247  N1   DA A 255      70.187-151.492-285.875 
ATOM   5248  C2   DA A 255      69.647-152.551-285.275 
ATOM   5249  N3   DA A 255      70.242-153.567-284.688 
ATOM   5250  C4   DA A 255      71.582-153.437-284.750 
ATOM   5251  P    DA A 256      71.750-159.790-283.236 
ATOM   5252  OP1  DA A 256      71.774-160.580-281.985 
ATOM   5253  OP2  DA A 256      72.853-160.048-284.188 
ATOM   5254  O5'  DA A 256      70.344-159.995-283.975 
ATOM   5255  C5'  DA A 256      69.233-159.159-283.603 
ATOM   5256  C4'  DA A 256      68.503-158.684-284.845 
ATOM   5257  O4'  DA A 256      69.061-157.449-285.378 
ATOM   5258  C3'  DA A 256      68.524-159.642-286.036 
ATOM   5259  O3'  DA A 256      67.271-159.573-286.705 
ATOM   5260  C2'  DA A 256      69.603-159.084-286.963 
ATOM   5261  C1'  DA A 256      69.251-157.610-286.775 
ATOM   5262  N9   DA A 256      70.329-156.677-287.206 
ATOM   5263  C8   DA A 256      71.681-156.850-287.127 
ATOM   5264  N7   DA A 256      72.366-155.850-287.590 
ATOM   5265  C5   DA A 256      71.398-154.947-288.007 
ATOM   5266  C6   DA A 256      71.480-153.674-288.595 
ATOM   5267  N6   DA A 256      72.639-153.063-288.878 
ATOM   5268  N1   DA A 256      70.323-153.050-288.885 
ATOM   5269  C2   DA A 256      69.174-153.662-288.601 
ATOM   5270  N3   DA A 256      68.974-154.841-288.056 
ATOM   5271  C4   DA A 256      70.147-155.446-287.777 
ATOM   5272  P    DC A 257      66.618-160.919-287.273 
ATOM   5273  OP1  DC A 257      65.881-161.608-286.189 
ATOM   5274  OP2  DC A 257      67.653-161.719-287.964 
ATOM   5275  O5'  DC A 257      65.582-160.340-288.345 
ATOM   5276  C5'  DC A 257      64.999-159.043-288.122 
ATOM   5277  C4'  DC A 257      64.999-158.246-289.411 
ATOM   5278  O4'  DC A 257      66.232-157.495-289.599 
ATOM   5279  C3'  DC A 257      64.865-159.061-290.697 
ATOM   5280  O3'  DC A 257      64.072-158.331-291.625 
ATOM   5281  C2'  DC A 257      66.289-159.157-291.246 
ATOM   5282  C1'  DC A 257      66.700-157.724-290.920 
ATOM   5283  N1   DC A 257      68.173-157.506-290.933 
ATOM   5284  C2   DC A 257      68.644-156.272-291.373 
ATOM   5285  O2   DC A 257      67.826-155.416-291.731 
ATOM   5286  N3   DC A 257      69.983-156.054-291.394 
ATOM   5287  C4   DC A 257      70.836-157.008-290.997 
ATOM   5288  N4   DC A 257      72.134-156.746-291.036 
ATOM   5289  C5   DC A 257      70.373-158.284-290.542 
ATOM   5290  C6   DC A 257      69.031-158.483-290.529 
ATOM   5291  P    DA A 258      63.015-159.120-292.533 
ATOM   5292  OP1  DA A 258      61.759-159.315-291.776 
ATOM   5293  OP2  DA A 258      63.644-160.344-293.075 
ATOM   5294  O5'  DA A 258      62.771-158.071-293.717 
ATOM   5295  C5'  DA A 258      62.895-156.663-293.440 
ATOM   5296  C4'  DA A 258      63.667-155.982-294.553 
ATOM   5297  O4'  DA A 258      65.106-156.002-294.325 
ATOM   5298  C3'  DA A 258      63.507-156.593-295.945 
ATOM   5299  O3'  DA A 258      63.498-155.548-296.909 
ATOM   5300  C2'  DA A 258      64.770-157.430-296.148 
ATOM   5301  C1'  DA A 258      65.742-156.439-295.516 
ATOM   5302  N9   DA A 258      67.054-157.039-295.146 
ATOM   5303  C8   DA A 258      67.312-158.301-294.692 
ATOM   5304  N7   DA A 258      68.567-158.528-294.455 
ATOM   5305  C5   DA A 258      69.189-157.329-294.775 
ATOM   5306  C6   DA A 258      70.532-156.919-294.738 
ATOM   5307  N6   DA A 258      71.537-157.713-294.343 
ATOM   5308  N1   DA A 258      70.806-155.658-295.123 
ATOM   5309  C2   DA A 258      69.803-154.874-295.514 
ATOM   5310  N3   DA A 258      68.518-155.144-295.590 
ATOM   5311  C4   DA A 258      68.271-156.411-295.199 
ATOM   5312  P    DA A 259      62.493-155.648-298.152 
ATOM   5313  OP1  DA A 259      61.159-155.149-297.753 
ATOM   5314  OP2  DA A 259      62.535-157.016-298.714 
ATOM   5315  O5'  DA A 259      63.165-154.624-299.183 
ATOM   5316  C5'  DA A 259      63.905-153.501-298.669 
ATOM   5317  C4'  DA A 259      65.194-153.329-299.448 
ATOM   5318  O4'  DA A 259      66.287-154.113-298.892 
ATOM   5319  C3'  DA A 259      65.145-153.754-300.916 
ATOM   5320  O3'  DA A 259      65.943-152.858-301.680 
ATOM   5321  C2'  DA A 259      65.803-155.133-300.942 
ATOM   5322  C1'  DA A 259      66.919-154.815-299.951 
ATOM   5323  N9   DA A 259      67.575-156.024-299.379 
ATOM   5324  C8   DA A 259      67.013-157.232-299.079 
ATOM   5325  N7   DA A 259      67.850-158.093-298.590 
ATOM   5326  C5   DA A 259      69.057-157.408-298.563 
ATOM   5327  C6   DA A 259      70.347-157.777-298.146 
ATOM   5328  N6   DA A 259      70.647-158.986-297.653 
ATOM   5329  N1   DA A 259      71.321-156.853-298.255 
ATOM   5330  C2   DA A 259      71.016-155.653-298.745 
ATOM   5331  N3   DA A 259      69.856-155.197-299.164 
ATOM   5332  C4   DA A 259      68.898-156.140-299.045 
ATOM   5333  P    DG A 260      65.429-152.401-303.126 
ATOM   5334  OP1  DG A 260      64.486-151.270-302.981 
ATOM   5335  OP2  DG A 260      64.924-153.577-303.867 
ATOM   5336  O5'  DG A 260      66.788-151.886-303.796 
ATOM   5337  C5'  DG A 260      67.816-151.332-302.954 
ATOM   5338  C4'  DG A 260      69.171-151.868-303.370 
ATOM   5339  O4'  DG A 260      69.504-153.118-302.699 
ATOM   5340  C3'  DG A 260      69.332-152.194-304.855 
ATOM   5341  O3'  DG A 260      70.652-151.857-305.260 
ATOM   5342  C2'  DG A 260      69.170-153.712-304.938 
ATOM   5343  C1'  DG A 260      69.959-154.043-303.674 
ATOM   5344  N9   DG A 260      69.713-155.419-303.158 
ATOM   5345  C8   DG A 260      68.555-156.165-303.182 
ATOM   5346  N7   DG A 260      68.674-157.352-302.640 
ATOM   5347  C5   DG A 260      70.005-157.396-302.227 
ATOM   5348  C6   DG A 260      70.725-158.429-301.573 
ATOM   5349  O6   DG A 260      70.329-159.536-301.216 
ATOM   5350  N1   DG A 260      72.055-158.056-301.339 
ATOM   5351  C2   DG A 260      72.616-156.845-301.691 
ATOM   5352  N2   DG A 260      73.905-156.682-301.379 
ATOM   5353  N3   DG A 260      71.940-155.875-302.304 
ATOM   5354  C4   DG A 260      70.648-156.221-302.539 
ATOM   5355  P    DC A 261      70.876-151.188-306.697 
ATOM   5356  OP1  DC A 261      70.645-149.728-306.607 
ATOM   5357  OP2  DC A 261      70.076-151.910-307.710 
ATOM   5358  O5'  DC A 261      72.432-151.472-306.939 
ATOM   5359  C5'  DC A 261      73.312-151.555-305.802 
ATOM   5360  C4'  DC A 261      74.257-152.730-305.962 
ATOM   5361  O4'  DC A 261      73.700-153.967-305.435 
ATOM   5362  C3'  DC A 261      74.641-153.082-307.399 
ATOM   5363  O3'  DC A 261      76.002-153.497-307.423 
ATOM   5364  C2'  DC A 261      73.762-154.281-307.753 
ATOM   5365  C1'  DC A 261      73.876-154.987-306.406 
ATOM   5366  N1   DC A 261      72.830-156.024-306.182 
ATOM   5367  C2   DC A 261      73.185-157.159-305.459 
ATOM   5368  O2   DC A 261      74.342-157.259-305.035 
ATOM   5369  N3   DC A 261      72.246-158.116-305.245 
ATOM   5370  C4   DC A 261      71.002-157.970-305.721 
ATOM   5371  N4   DC A 261      70.122-158.932-305.485 
ATOM   5372  C5   DC A 261      70.617-156.811-306.468 
ATOM   5373  C6   DC A 261      71.569-155.866-306.671 
ATOM   5374  P    DA A 262      76.931-153.043-308.644 
ATOM   5375  OP1  DA A 262      77.461-151.686-308.386 
ATOM   5376  OP2  DA A 262      76.200-153.223-309.918 
ATOM   5377  O5'  DA A 262      78.119-154.111-308.553 
ATOM   5378  C5'  DA A 262      78.469-154.656-307.267 
ATOM   5379  C4'  DA A 262      78.685-156.153-307.379 
ATOM   5380  O4'  DA A 262      77.452-156.907-307.197 
ATOM   5381  C3'  DA A 262      79.225-156.648-308.721 
ATOM   5382  O3'  DA A 262      80.125-157.724-308.486 
ATOM   5383  C2'  DA A 262      77.999-157.191-309.455 
ATOM   5384  C1'  DA A 262      77.350-157.858-308.245 
ATOM   5385  N9   DA A 262      75.909-158.179-308.440 
ATOM   5386  C8   DA A 262      74.972-157.482-309.147 
ATOM   5387  N7   DA A 262      73.793-158.021-309.131 
ATOM   5388  C5   DA A 262      73.957-159.160-308.354 
ATOM   5389  C6   DA A 262      73.067-160.170-307.954 
ATOM   5390  N6   DA A 262      71.771-160.194-308.299 
ATOM   5391  N1   DA A 262      73.558-161.159-307.184 
ATOM   5392  C2   DA A 262      74.846-161.130-306.845 
ATOM   5393  N3   DA A 262      75.767-160.244-307.157 
ATOM   5394  C4   DA A 262      75.250-159.266-307.927 
ATOM   5395  P    DT A 263      81.457-157.827-309.367 
ATOM   5396  OP1  DT A 263      82.507-156.961-308.783 
ATOM   5397  OP2  DT A 263      81.132-157.582-310.790 
ATOM   5398  O5'  DT A 263      81.852-159.364-309.164 
ATOM   5399  C5'  DT A 263      81.495-160.019-307.932 
ATOM   5400  C4'  DT A 263      80.940-161.400-308.221 
ATOM   5401  O4'  DT A 263      79.503-161.383-308.455 
ATOM   5402  C3'  DT A 263      81.506-162.099-309.457 
ATOM   5403  O3'  DT A 263      81.623-163.490-309.186 
ATOM   5404  C2'  DT A 263      80.441-161.902-310.536 
ATOM   5405  C1'  DT A 263      79.232-162.127-309.633 
ATOM   5406  N1   DT A 263      77.952-161.630-310.210 
ATOM   5407  C2   DT A 263      76.816-162.348-309.924 
ATOM   5408  O2   DT A 263      76.822-163.351-309.231 
ATOM   5409  N3   DT A 263      75.649-161.858-310.477 
ATOM   5410  C4   DT A 263      75.528-160.737-311.272 
ATOM   5411  O4   DT A 263      74.427-160.396-311.710 
ATOM   5412  C5   DT A 263      76.775-160.051-311.517 
ATOM   5413  C7   DT A 263      76.731-158.820-312.374 
ATOM   5414  C6   DT A 263      77.924-160.506-310.992 
ATOM   5415  P    DT A 264      82.902-164.283-309.732 
ATOM   5416  OP1  DT A 264      84.030-164.112-308.789 
ATOM   5417  OP2  DT A 264      83.166-163.894-311.135 
ATOM   5418  O5'  DT A 264      82.382-165.795-309.682 
ATOM   5419  C5'  DT A 264      81.411-166.166-308.687 
ATOM   5420  C4'  DT A 264      80.338-167.037-309.310 
ATOM   5421  O4'  DT A 264      79.244-166.256-309.872 
ATOM   5422  C3'  DT A 264      80.791-167.924-310.470 
ATOM   5423  O3'  DT A 264      80.100-169.165-310.399 
ATOM   5424  C2'  DT A 264      80.331-167.183-311.726 
ATOM   5425  C1'  DT A 264      78.978-166.736-311.181 
ATOM   5426  N1   DT A 264      78.354-165.630-311.961 
ATOM   5427  C2   DT A 264      76.985-165.634-312.066 
ATOM   5428  O2   DT A 264      76.283-166.490-311.556 
ATOM   5429  N3   DT A 264      76.443-164.594-312.797 
ATOM   5430  C4   DT A 264      77.141-163.576-313.415 
ATOM   5431  O4   DT A 264      76.544-162.699-314.043 
ATOM   5432  C5   DT A 264      78.572-163.658-313.248 
ATOM   5433  C7   DT A 264      79.408-162.589-313.889 
ATOM   5434  C6   DT A 264      79.126-164.659-312.543 
ATOM   5435  P    DC A 265      80.891-170.514-310.742 
ATOM   5436  OP1  DC A 265      81.628-170.976-309.544 
ATOM   5437  OP2  DC A 265      81.699-170.317-311.966 
ATOM   5438  O5'  DC A 265      79.684-171.518-311.052 
ATOM   5439  C5'  DC A 265      78.423-171.319-310.386 
ATOM   5440  C4'  DC A 265      77.284-171.482-311.373 
ATOM   5441  O4'  DC A 265      76.953-170.235-312.049 
ATOM   5442  C3'  DC A 265      77.529-172.467-312.515 
ATOM   5443  O3'  DC A 265      76.315-173.150-312.803 
ATOM   5444  C2'  DC A 265      77.888-171.588-313.714 
ATOM   5445  C1'  DC A 265      76.862-170.491-313.442 
ATOM   5446  N1   DC A 265      77.140-169.220-314.165 
ATOM   5447  C2   DC A 265      76.050-168.471-314.604 
ATOM   5448  O2   DC A 265      74.909-168.889-314.377 
ATOM   5449  N3   DC A 265      76.282-167.309-315.266 
ATOM   5450  C4   DC A 265      77.533-166.891-315.493 
ATOM   5451  N4   DC A 265      77.707-165.750-316.143 
ATOM   5452  C5   DC A 265      78.668-167.646-315.051 
ATOM   5453  C6   DC A 265      78.415-168.804-314.391 
ATOM   5454  P    DT A 266      76.367-174.711-313.155 
ATOM   5455  OP1  DT A 266      76.392-175.500-311.903 
ATOM   5456  OP2  DT A 266      77.470-174.968-314.106 
ATOM   5457  O5'  DT A 266      74.962-174.915-313.894 
ATOM   5458  C5'  DT A 266      73.851-174.079-313.522 
ATOM   5459  C4'  DT A 266      73.121-173.605-314.764 
ATOM   5460  O4'  DT A 266      73.679-172.370-315.297 
ATOM   5461  C3'  DT A 266      73.142-174.563-315.954 
ATOM   5462  O3'  DT A 266      71.889-174.493-316.624 
ATOM   5463  C2'  DT A 266      74.221-174.004-316.882 
ATOM   5464  C1'  DT A 266      73.869-172.531-316.694 
ATOM   5465  N1   DT A 266      74.947-171.598-317.125 
ATOM   5466  C2   DT A 266      74.556-170.402-317.678 
ATOM   5467  O2   DT A 266      73.387-170.090-317.822 
ATOM   5468  N3   DT A 266      75.583-169.564-318.066 
ATOM   5469  C4   DT A 266      76.935-169.816-317.949 
ATOM   5470  O4   DT A 266      77.762-168.988-318.333 
ATOM   5471  C5   DT A 266      77.246-171.097-317.357 
ATOM   5472  C7   DT A 266      78.695-171.450-317.194 
ATOM   5473  C6   DT A 266      76.267-171.931-316.972 
ATOM   5474  P    DA A 267      71.236-175.839-317.191 
ATOM   5475  OP1  DA A 267      70.499-176.528-316.107 
ATOM   5476  OP2  DA A 267      72.271-176.639-317.882 
ATOM   5477  O5'  DA A 267      70.199-175.261-318.264 
ATOM   5478  C5'  DA A 267      69.617-173.963-318.041 
ATOM   5479  C4'  DA A 267      69.617-173.166-319.330 
ATOM   5480  O4'  DA A 267      70.850-172.415-319.518 
ATOM   5481  C3'  DA A 267      69.483-173.982-320.616 
ATOM   5482  O3'  DA A 267      68.690-173.251-321.544 
ATOM   5483  C2'  DA A 267      70.907-174.077-321.164 
ATOM   5484  C1'  DA A 267      71.318-172.645-320.838 
ATOM   5485  N9   DA A 267      72.791-172.427-320.852 
ATOM   5486  C8   DA A 267      73.780-173.294-320.482 
ATOM   5487  N7   DA A 267      74.977-172.809-320.609 
ATOM   5488  C5   DA A 267      74.768-171.526-321.098 
ATOM   5489  C6   DA A 267      75.650-170.490-321.445 
ATOM   5490  N6   DA A 267      76.983-170.588-321.347 
ATOM   5491  N1   DA A 267      75.110-169.344-321.899 
ATOM   5492  C2   DA A 267      73.784-169.251-321.994 
ATOM   5493  N3   DA A 267      72.867-170.146-321.702 
ATOM   5494  C4   DA A 267      73.433-171.284-321.250 
ATOM   5495  P    DT A 268      67.633-174.040-322.452 
ATOM   5496  OP1  DT A 268      66.376-174.236-321.694 
ATOM   5497  OP2  DT A 268      68.262-175.264-322.994 
ATOM   5498  O5'  DT A 268      67.389-172.992-323.636 
ATOM   5499  C5'  DT A 268      67.513-171.584-323.359 
ATOM   5500  C4'  DT A 268      68.285-170.902-324.472 
ATOM   5501  O4'  DT A 268      69.723-170.922-324.243 
ATOM   5502  C3'  DT A 268      68.125-171.514-325.864 
ATOM   5503  O3'  DT A 268      68.115-170.468-326.828 
ATOM   5504  C2'  DT A 268      69.388-172.351-326.067 
ATOM   5505  C1'  DT A 268      70.360-171.359-325.435 
ATOM   5506  N1   DT A 268      71.672-171.960-325.065 
ATOM   5507  C2   DT A 268      72.783-171.160-325.188 
ATOM   5508  O2   DT A 268      72.730-170.007-325.580 
ATOM   5509  N3   DT A 268      73.981-171.751-324.837 
ATOM   5510  C4   DT A 268      74.155-173.042-324.384 
ATOM   5511  O4   DT A 268      75.280-173.461-324.100 
ATOM   5512  C5   DT A 268      72.932-173.803-324.288 
ATOM   5513  C7   DT A 268      73.032-175.220-323.803 
ATOM   5514  C6   DT A 268      71.753-173.255-324.623 
ATOM   5515  P    DT A 269      67.111-170.568-328.071 
ATOM   5516  OP1  DT A 269      65.776-170.069-327.672 
ATOM   5517  OP2  DT A 269      67.152-171.936-328.632 
ATOM   5518  O5'  DT A 269      67.783-169.545-329.102 
ATOM   5519  C5'  DT A 269      68.523-168.421-328.587 
ATOM   5520  C4'  DT A 269      69.812-168.249-329.367 
ATOM   5521  O4'  DT A 269      70.905-169.033-328.810 
ATOM   5522  C3'  DT A 269      69.763-168.674-330.834 
ATOM   5523  O3'  DT A 269      70.561-167.778-331.599 
ATOM   5524  C2'  DT A 269      70.421-170.053-330.860 
ATOM   5525  C1'  DT A 269      71.537-169.735-329.870 
ATOM   5526  N1   DT A 269      72.193-170.944-329.298 
ATOM   5527  C2   DT A 269      73.538-170.858-329.029 
ATOM   5528  O2   DT A 269      74.192-169.852-329.238 
ATOM   5529  N3   DT A 269      74.111-171.999-328.500 
ATOM   5530  C4   DT A 269      73.466-173.187-328.225 
ATOM   5531  O4   DT A 269      74.086-174.142-327.752 
ATOM   5532  C5   DT A 269      72.057-173.180-328.541 
ATOM   5533  C7   DT A 269      71.280-174.435-328.272 
ATOM   5534  C6   DT A 269      71.474-172.086-329.056 
ATOM   5535  P    DG A 270      70.047-167.321-333.044 
ATOM   5536  OP1  DG A 270      69.103-166.190-332.900 
ATOM   5537  OP2  DG A 270      69.542-168.497-333.786 
ATOM   5538  O5'  DG A 270      71.406-166.807-333.715 
ATOM   5539  C5'  DG A 270      72.434-166.252-332.873 
ATOM   5540  C4'  DG A 270      73.789-166.789-333.288 
ATOM   5541  O4'  DG A 270      74.121-168.038-332.617 
ATOM   5542  C3'  DG A 270      73.949-167.114-334.773 
ATOM   5543  O3'  DG A 270      75.270-166.777-335.178 
ATOM   5544  C2'  DG A 270      73.788-168.632-334.857 
ATOM   5545  C1'  DG A 270      74.577-168.963-333.593 
ATOM   5546  N9   DG A 270      74.331-170.339-333.077 
ATOM   5547  C8   DG A 270      73.173-171.085-333.101 
ATOM   5548  N7   DG A 270      73.292-172.272-332.558 
ATOM   5549  C5   DG A 270      74.623-172.316-332.146 
ATOM   5550  C6   DG A 270      75.343-173.350-331.491 
ATOM   5551  O6   DG A 270      74.947-174.456-331.135 
ATOM   5552  N1   DG A 270      76.673-172.977-331.258 
ATOM   5553  C2   DG A 270      77.234-171.765-331.609 
ATOM   5554  N2   DG A 270      78.523-171.603-331.297 
ATOM   5555  N3   DG A 270      76.558-170.796-332.223 
ATOM   5556  C4   DG A 270      75.265-171.142-332.458 
ATOM   5557  P    DA A 271      75.494-166.108-336.616 
ATOM   5558  OP1  DA A 271      75.263-164.649-336.525 
ATOM   5559  OP2  DA A 271      74.694-166.830-337.629 
ATOM   5560  O5'  DA A 271      77.050-166.393-336.857 
ATOM   5561  C5'  DA A 271      77.930-166.476-335.720 
ATOM   5562  C4'  DA A 271      78.875-167.650-335.881 
ATOM   5563  O4'  DA A 271      78.318-168.887-335.353 
ATOM   5564  C3'  DA A 271      79.259-168.002-337.318 
ATOM   5565  O3'  DA A 271      80.620-168.417-337.342 
ATOM   5566  C2'  DA A 271      78.380-169.201-337.671 
ATOM   5567  C1'  DA A 271      78.494-169.908-336.324 
ATOM   5568  N9   DA A 271      77.448-170.944-336.101 
ATOM   5569  C8   DA A 271      76.147-170.941-336.519 
ATOM   5570  N7   DA A 271      75.481-171.996-336.166 
ATOM   5571  C5   DA A 271      76.404-172.756-335.461 
ATOM   5572  C6   DA A 271      76.313-174.002-334.820 
ATOM   5573  N6   DA A 271      75.192-174.735-334.784 
ATOM   5574  N1   DA A 271      77.421-174.469-334.215 
ATOM   5575  C2   DA A 271      78.533-173.735-334.254 
ATOM   5576  N3   DA A 271      78.735-172.565-334.819 
ATOM   5577  C4   DA A 271      77.612-172.120-335.417 
ATOM   5578  P    DT A 272      81.549-167.963-338.563 
ATOM   5579  OP1  DT A 272      82.079-166.606-338.304 
ATOM   5580  OP2  DT A 272      80.818-168.143-339.836 
ATOM   5581  O5'  DT A 272      82.736-169.031-338.471 
ATOM   5582  C5'  DT A 272      83.087-169.576-337.185 
ATOM   5583  C4'  DT A 272      83.303-171.073-337.298 
ATOM   5584  O4'  DT A 272      82.070-171.827-337.115 
ATOM   5585  C3'  DT A 272      83.842-171.568-338.639 
ATOM   5586  O3'  DT A 272      84.743-172.644-338.405 
ATOM   5587  C2'  DT A 272      82.617-172.111-339.373 
ATOM   5588  C1'  DT A 272      81.968-172.778-338.164 
ATOM   5589  N1   DT A 272      80.527-173.099-338.358 
ATOM   5590  C2   DT A 272      80.055-174.241-337.758 
ATOM   5591  O2   DT A 272      80.758-174.979-337.090 
ATOM   5592  N3   DT A 272      78.713-174.507-337.961 
ATOM   5593  C4   DT A 272      77.830-173.743-338.696 
ATOM   5594  O4   DT A 272      76.650-174.083-338.807 
ATOM   5595  C5   DT A 272      78.420-172.565-339.287 
ATOM   5596  C7   DT A 272      77.526-171.679-340.104 
ATOM   5597  C6   DT A 272      79.719-172.283-339.107 
ATOM   5598  P    DA A 273      86.075-172.747-339.286 
ATOM   5599  OP1  DA A 273      87.124-171.882-338.702 
ATOM   5600  OP2  DA A 273      85.750-172.502-340.708 
ATOM   5601  O5'  DA A 273      86.470-174.284-339.082 
ATOM   5602  C5'  DA A 273      86.113-174.940-337.851 
ATOM   5603  C4'  DA A 273      85.558-176.320-338.140 
ATOM   5604  O4'  DA A 273      84.121-176.303-338.374 
ATOM   5605  C3'  DA A 273      86.124-177.019-339.376 
ATOM   5606  O3'  DA A 273      86.241-178.411-339.105 
ATOM   5607  C2'  DA A 273      85.058-176.822-340.454 
ATOM   5608  C1'  DA A 273      83.850-177.047-339.551 
ATOM   5609  N9   DA A 273      82.570-176.550-340.129 
ATOM   5610  C8   DA A 273      82.364-175.458-340.921 
ATOM   5611  N7   DA A 273      81.127-175.286-341.268 
ATOM   5612  C5   DA A 273      80.460-176.342-340.661 
ATOM   5613  C6   DA A 273      79.109-176.725-340.645 
ATOM   5614  N6   DA A 273      78.141-176.053-341.286 
ATOM   5615  N1   DA A 273      78.786-177.828-339.944 
ATOM   5616  C2   DA A 273      79.751-178.491-339.309 
ATOM   5617  N3   DA A 273      81.039-178.230-339.252 
ATOM   5618  C4   DA A 273      81.336-177.122-339.962 
ATOM   5619  P    DA A 274      87.520-179.203-339.651 
ATOM   5620  OP1  DA A 274      88.648-179.033-338.708 
ATOM   5621  OP2  DA A 274      87.783-178.814-341.054 
ATOM   5622  O5'  DA A 274      87.000-180.715-339.601 
ATOM   5623  C5'  DA A 274      86.028-181.087-338.605 
ATOM   5624  C4'  DA A 274      84.956-181.957-339.229 
ATOM   5625  O4'  DA A 274      83.862-181.176-339.791 
ATOM   5626  C3'  DA A 274      85.409-182.844-340.389 
ATOM   5627  O3'  DA A 274      84.718-184.086-340.317 
ATOM   5628  C2'  DA A 274      84.949-182.103-341.645 
ATOM   5629  C1'  DA A 274      83.596-181.656-341.100 
ATOM   5630  N9   DA A 274      82.972-180.550-341.879 
ATOM   5631  C8   DA A 274      83.587-179.511-342.518 
ATOM   5632  N7   DA A 274      82.766-178.705-343.117 
ATOM   5633  C5   DA A 274      81.515-179.246-342.857 
ATOM   5634  C6   DA A 274      80.218-178.851-343.221 
ATOM   5635  N6   DA A 274      79.955-177.764-343.960 
ATOM   5636  N1   DA A 274      79.194-179.617-342.796 
ATOM   5637  C2   DA A 274      79.462-180.695-342.061 
ATOM   5638  N3   DA A 274      80.625-181.161-341.662 
ATOM   5639  C4   DA A 274      81.631-180.377-342.100 
ATOM   5640  P    DG A 275      85.508-185.434-340.661 
ATOM   5641  OP1  DG A 275      86.246-185.896-339.463 
ATOM   5642  OP2  DG A 275      86.317-185.237-341.884 
ATOM   5643  O5'  DG A 275      84.302-186.438-340.971 
ATOM   5644  C5'  DG A 275      83.041-186.239-340.304 
ATOM   5645  C4'  DG A 275      81.902-186.402-341.291 
ATOM   5646  O4'  DG A 275      81.571-185.155-341.967 
ATOM   5647  C3'  DG A 275      82.147-187.387-342.434 
ATOM   5648  O3'  DG A 275      80.933-188.070-342.722 
ATOM   5649  C2'  DG A 275      82.505-186.509-343.632 
ATOM   5650  C1'  DG A 275      81.480-185.412-343.361 
ATOM   5651  N9   DG A 275      81.757-184.140-344.084 
ATOM   5652  C8   DG A 275      82.968-183.565-344.402 
ATOM   5653  N7   DG A 275      82.867-182.430-345.051 
ATOM   5654  C5   DG A 275      81.491-182.240-345.173 
ATOM   5655  C6   DG A 275      80.765-181.186-345.783 
ATOM   5656  O6   DG A 275      81.192-180.184-346.351 
ATOM   5657  N1   DG A 275      79.381-181.390-345.680 
ATOM   5658  C2   DG A 275      78.780-182.472-345.068 
ATOM   5659  N2   DG A 275      77.445-182.482-345.074 
ATOM   5660  N3   DG A 275      79.463-183.461-344.495 
ATOM   5661  C4   DG A 275      80.805-183.278-344.586 
ATOM   5662  P    DG A 276      80.985-189.631-343.073 
ATOM   5663  OP1  DG A 276      81.010-190.421-341.822 
ATOM   5664  OP2  DG A 276      82.088-189.888-344.025 
ATOM   5665  O5'  DG A 276      79.580-189.835-343.812 
ATOM   5666  C5'  DG A 276      78.469-189.000-343.440 
ATOM   5667  C4'  DG A 276      77.739-188.525-344.682 
ATOM   5668  O4'  DG A 276      78.297-187.290-345.215 
ATOM   5669  C3'  DG A 276      77.760-189.483-345.873 
ATOM   5670  O3'  DG A 276      76.507-189.413-346.542 
ATOM   5671  C2'  DG A 276      78.838-188.924-346.801 
ATOM   5672  C1'  DG A 276      78.487-187.451-346.613 
ATOM   5673  N9   DG A 276      79.565-186.518-347.044 
ATOM   5674  C8   DG A 276      80.932-186.675-346.972 
ATOM   5675  N7   DG A 276      81.612-185.656-347.443 
ATOM   5676  C5   DG A 276      80.624-184.763-347.856 
ATOM   5677  C6   DG A 276      80.744-183.479-348.449 
ATOM   5678  O6   DG A 276      81.763-182.857-348.737 
ATOM   5679  N1   DG A 276      79.487-182.916-348.710 
ATOM   5680  C2   DG A 276      78.273-183.516-348.432 
ATOM   5681  N2   DG A 276      77.186-182.812-348.757 
ATOM   5682  N3   DG A 276      78.162-184.720-347.875 
ATOM   5683  C4   DG A 276      79.373-185.279-347.617 
ATOM   5684  P    DT A 277      75.854-190.760-347.110 
ATOM   5685  OP1  DT A 277      75.117-191.448-346.026 
ATOM   5686  OP2  DT A 277      76.889-191.560-347.801 
ATOM   5687  O5'  DT A 277      74.817-190.181-348.182 
ATOM   5688  C5'  DT A 277      74.234-188.883-347.959 
ATOM   5689  C4'  DT A 277      74.235-188.087-349.249 
ATOM   5690  O4'  DT A 277      75.468-187.335-349.437 
ATOM   5691  C3'  DT A 277      74.101-188.902-350.535 
ATOM   5692  O3'  DT A 277      73.308-188.172-351.462 
ATOM   5693  C2'  DT A 277      75.525-188.997-351.083 
ATOM   5694  C1'  DT A 277      75.936-187.565-350.757 
ATOM   5695  N1   DT A 277      77.409-187.347-350.770 
ATOM   5696  C2   DT A 277      77.857-186.124-351.207 
ATOM   5697  O2   DT A 277      77.107-185.236-351.574 
ATOM   5698  N3   DT A 277      79.228-185.959-351.206 
ATOM   5699  C4   DT A 277      80.165-186.893-350.813 
ATOM   5700  O4   DT A 277      81.368-186.630-350.857 
ATOM   5701  C5   DT A 277      79.599-188.145-350.371 
ATOM   5702  C7   DT A 277      80.549-189.219-349.926 
ATOM   5703  C6   DT A 277      78.269-188.333-350.362 
ATOM   5704  P    DA A 278      72.251-188.960-352.370 
ATOM   5705  OP1  DA A 278      70.994-189.156-351.613 
ATOM   5706  OP2  DA A 278      72.880-190.185-352.913 
ATOM   5707  O5'  DA A 278      72.007-187.912-353.555 
ATOM   5708  C5'  DA A 278      72.131-186.504-353.278 
ATOM   5709  C4'  DA A 278      72.903-185.823-354.391 
ATOM   5710  O4'  DA A 278      74.341-185.842-354.162 
ATOM   5711  C3'  DA A 278      72.743-186.434-355.782 
ATOM   5712  O3'  DA A 278      72.733-185.388-356.746 
ATOM   5713  C2'  DA A 278      74.006-187.271-355.985 
ATOM   5714  C1'  DA A 278      74.978-186.279-355.353 
ATOM   5715  N9   DA A 278      76.289-186.880-354.983 
ATOM   5716  C8   DA A 278      76.548-188.142-354.530 
ATOM   5717  N7   DA A 278      77.803-188.368-354.293 
ATOM   5718  C5   DA A 278      78.424-187.169-354.612 
ATOM   5719  C6   DA A 278      79.767-186.759-354.575 
ATOM   5720  N6   DA A 278      80.773-187.554-354.181 
ATOM   5721  N1   DA A 278      80.041-185.499-354.961 
ATOM   5722  C2   DA A 278      79.038-184.715-355.351 
ATOM   5723  N3   DA A 278      77.754-184.984-355.427 
ATOM   5724  C4   DA A 278      77.507-186.252-355.036 
ATOM   5725  P    DA A 279      71.729-185.488-357.990 
ATOM   5726  OP1  DA A 279      70.394-184.989-357.591 
ATOM   5727  OP2  DA A 279      71.770-186.857-358.551 
ATOM   5728  O5'  DA A 279      72.401-184.465-359.020 
ATOM   5729  C5'  DA A 279      73.141-183.342-358.506 
ATOM   5730  C4'  DA A 279      74.430-183.170-359.285 
ATOM   5731  O4'  DA A 279      75.523-183.953-358.729 
ATOM   5732  C3'  DA A 279      74.381-183.594-360.753 
ATOM   5733  O3'  DA A 279      75.179-182.698-361.517 
ATOM   5734  C2'  DA A 279      75.039-184.973-360.779 
ATOM   5735  C1'  DA A 279      76.155-184.656-359.788 
ATOM   5736  N9   DA A 279      76.811-185.864-359.216 
ATOM   5737  C8   DA A 279      76.249-187.072-358.916 
ATOM   5738  N7   DA A 279      77.086-187.934-358.427 
ATOM   5739  C5   DA A 279      78.293-187.248-358.400 
ATOM   5740  C6   DA A 279      79.583-187.617-357.983 
ATOM   5741  N6   DA A 279      79.883-188.827-357.490 
ATOM   5742  N1   DA A 279      80.556-186.694-358.092 
ATOM   5743  C2   DA A 279      80.252-185.494-358.582 
ATOM   5744  N3   DA A 279      79.091-185.038-359.001 
ATOM   5745  C4   DA A 279      78.134-185.981-358.882 
ATOM   5746  P    DC A 280      74.665-182.241-362.963 
ATOM   5747  OP1  DC A 280      73.721-181.110-362.819 
ATOM   5748  OP2  DC A 280      74.160-183.417-363.704 
ATOM   5749  O5'  DC A 280      76.024-181.727-363.633 
ATOM   5750  C5'  DC A 280      77.052-181.173-362.791 
ATOM   5751  C4'  DC A 280      78.407-181.709-363.207 
ATOM   5752  O4'  DC A 280      78.739-182.959-362.536 
ATOM   5753  C3'  DC A 280      78.567-182.034-364.692 
ATOM   5754  O3'  DC A 280      79.888-181.697-365.097 
ATOM   5755  C2'  DC A 280      78.406-183.552-364.775 
ATOM   5756  C1'  DC A 280      79.194-183.883-363.511 
ATOM   5757  N1   DC A 280      78.949-185.259-362.995 
ATOM   5758  C2   DC A 280      80.014-185.927-362.395 
ATOM   5759  O2   DC A 280      81.108-185.355-362.316 
ATOM   5760  N3   DC A 280      79.811-187.182-361.919 
ATOM   5761  C4   DC A 280      78.611-187.766-362.024 
ATOM   5762  N4   DC A 280      78.463-188.991-361.544 
ATOM   5763  C5   DC A 280      77.503-187.097-362.638 
ATOM   5764  C6   DC A 280      77.726-185.843-363.108 
ATOM   5765  P    DA A 281      80.111-181.028-366.534 
ATOM   5766  OP1  DA A 281      79.881-179.569-366.444 
ATOM   5767  OP2  DA A 281      79.312-181.751-367.547 
ATOM   5768  O5'  DA A 281      81.668-181.313-366.776 
ATOM   5769  C5'  DA A 281      82.548-181.396-365.639 
ATOM   5770  C4'  DA A 281      83.493-182.570-365.800 
ATOM   5771  O4'  DA A 281      82.936-183.808-365.272 
ATOM   5772  C3'  DA A 281      83.877-182.922-367.236 
ATOM   5773  O3'  DA A 281      85.238-183.338-367.260 
ATOM   5774  C2'  DA A 281      82.998-184.121-367.590 
ATOM   5775  C1'  DA A 281      83.112-184.828-366.243 
ATOM   5776  N9   DA A 281      82.066-185.864-366.020 
ATOM   5777  C8   DA A 281      80.765-185.861-366.438 
ATOM   5778  N7   DA A 281      80.099-186.916-366.084 
ATOM   5779  C5   DA A 281      81.022-187.676-365.380 
ATOM   5780  C6   DA A 281      80.931-188.922-364.739 
ATOM   5781  N6   DA A 281      79.810-189.656-364.703 
ATOM   5782  N1   DA A 281      82.039-189.389-364.134 
ATOM   5783  C2   DA A 281      83.151-188.656-364.173 
ATOM   5784  N3   DA A 281      83.353-187.485-364.737 
ATOM   5785  C4   DA A 281      82.230-187.041-365.336 
ATOM   5786  P    DA A 282      86.167-182.884-368.482 
ATOM   5787  OP1  DA A 282      86.697-181.526-368.223 
ATOM   5788  OP2  DA A 282      85.436-183.063-369.755 
ATOM   5789  O5'  DA A 282      87.354-183.951-368.390 
ATOM   5790  C5'  DA A 282      87.705-184.496-367.104 
ATOM   5791  C4'  DA A 282      87.921-185.993-367.216 
ATOM   5792  O4'  DA A 282      86.688-186.747-367.034 
ATOM   5793  C3'  DA A 282      88.460-186.488-368.558 
ATOM   5794  O3'  DA A 282      89.361-187.564-368.323 
ATOM   5795  C2'  DA A 282      87.235-187.031-369.292 
ATOM   5796  C1'  DA A 282      86.586-187.698-368.083 
ATOM   5797  N9   DA A 282      85.145-188.020-368.277 
ATOM   5798  C8   DA A 282      84.208-187.322-368.984 
ATOM   5799  N7   DA A 282      83.028-187.861-368.968 
ATOM   5800  C5   DA A 282      83.193-189.001-368.191 
ATOM   5801  C6   DA A 282      82.303-190.011-367.791 
ATOM   5802  N6   DA A 282      81.007-190.035-368.136 
ATOM   5803  N1   DA A 282      82.794-191.000-367.021 
ATOM   5804  C2   DA A 282      84.082-190.970-366.682 
ATOM   5805  N3   DA A 282      85.002-190.084-366.994 
ATOM   5806  C4   DA A 282      84.485-189.107-367.764 
ATOM   5807  P    DG A 283      90.693-187.668-369.204 
ATOM   5808  OP1  DG A 283      91.742-186.802-368.620 
ATOM   5809  OP2  DG A 283      90.367-187.422-370.627 
ATOM   5810  O5'  DG A 283      91.088-189.204-369.001 
ATOM   5811  C5'  DG A 283      90.731-189.860-367.769 
ATOM   5812  C4'  DG A 283      90.176-191.241-368.059 
ATOM   5813  O4'  DG A 283      88.739-191.223-368.292 
ATOM   5814  C3'  DG A 283      90.742-191.940-369.295 
ATOM   5815  O3'  DG A 283      90.859-193.331-369.024 
ATOM   5816  C2'  DG A 283      89.676-191.743-370.373 
ATOM   5817  C1'  DG A 283      88.468-191.968-369.470 
ATOM   5818  N9   DG A 283      87.188-191.471-370.048 
ATOM   5819  C8   DG A 283      86.962-190.373-370.848 
ATOM   5820  N7   DG A 283      85.707-190.210-371.190 
ATOM   5821  C5   DG A 283      85.055-191.278-370.573 
ATOM   5822  C6   DG A 283      83.682-191.636-370.579 
ATOM   5823  O6   DG A 283      82.742-191.076-371.137 
ATOM   5824  N1   DG A 283      83.452-192.794-369.822 
ATOM   5825  C2   DG A 283      84.423-193.510-369.149 
ATOM   5826  N2   DG A 283      83.999-194.588-368.483 
ATOM   5827  N3   DG A 283      85.710-193.174-369.144 
ATOM   5828  C4   DG A 283      85.950-192.053-369.874 
ATOM   5829  P    DT A 284      92.138-194.123-369.569 
ATOM   5830  OP1  DT A 284      93.266-193.953-368.626 
ATOM   5831  OP2  DT A 284      92.401-193.734-370.973 
ATOM   5832  O5'  DT A 284      91.618-195.635-369.519 
ATOM   5833  C5'  DT A 284      90.646-196.007-368.524 
ATOM   5834  C4'  DT A 284      89.574-196.878-369.148 
ATOM   5835  O4'  DT A 284      88.480-196.097-369.709 
ATOM   5836  C3'  DT A 284      90.027-197.764-370.307 
ATOM   5837  O3'  DT A 284      89.336-199.006-370.236 
ATOM   5838  C2'  DT A 284      89.567-197.024-371.563 
ATOM   5839  C1'  DT A 284      88.214-196.576-371.018 
ATOM   5840  N1   DT A 284      87.590-195.470-371.798 
ATOM   5841  C2   DT A 284      86.221-195.475-371.903 
ATOM   5842  O2   DT A 284      85.519-196.331-371.393 
ATOM   5843  N3   DT A 284      85.679-194.435-372.634 
ATOM   5844  C4   DT A 284      86.377-193.417-373.252 
ATOM   5845  O4   DT A 284      85.780-192.540-373.880 
ATOM   5846  C5   DT A 284      87.808-193.499-373.085 
ATOM   5847  C7   DT A 284      88.644-192.430-373.726 
ATOM   5848  C6   DT A 284      88.362-194.499-372.380 
ATOM   5849  P    DC A 285      90.126-200.354-370.580 
ATOM   5850  OP1  DC A 285      90.864-200.816-369.381 
ATOM   5851  OP2  DC A 285      90.935-200.158-371.803 
ATOM   5852  O5'  DC A 285      88.920-201.358-370.889 
ATOM   5853  C5'  DC A 285      87.658-201.159-370.223 
ATOM   5854  C4'  DC A 285      86.520-201.322-371.210 
ATOM   5855  O4'  DC A 285      86.188-200.075-371.886 
ATOM   5856  C3'  DC A 285      86.765-202.307-372.352 
ATOM   5857  O3'  DC A 285      85.550-202.990-372.640 
ATOM   5858  C2'  DC A 285      87.123-201.429-373.551 
ATOM   5859  C1'  DC A 285      86.098-200.332-373.279 
ATOM   5860  N1   DC A 285      86.375-199.060-374.002 
ATOM   5861  C2   DC A 285      85.286-198.311-374.441 
ATOM   5862  O2   DC A 285      84.144-198.730-374.214 
ATOM   5863  N3   DC A 285      85.518-197.150-375.104 
ATOM   5864  C4   DC A 285      86.769-196.731-375.330 
ATOM   5865  N4   DC A 285      86.942-195.590-375.980 
ATOM   5866  C5   DC A 285      87.904-197.486-374.888 
ATOM   5867  C6   DC A 285      87.651-198.645-374.228 
ATOM   5868  P    DG A 286      85.603-204.551-372.992 
ATOM   5869  OP1  DG A 286      85.628-205.341-371.740 
ATOM   5870  OP2  DG A 286      86.706-204.809-373.943 
ATOM   5871  O5'  DG A 286      84.198-204.755-373.731 
ATOM   5872  C5'  DG A 286      83.087-203.920-373.359 
ATOM   5873  C4'  DG A 286      82.357-203.445-374.601 
ATOM   5874  O4'  DG A 286      82.914-202.210-375.134 
ATOM   5875  C3'  DG A 286      82.378-204.403-375.792 
ATOM   5876  O3'  DG A 286      81.124-204.334-376.461 
ATOM   5877  C2'  DG A 286      83.456-203.845-376.719 
ATOM   5878  C1'  DG A 286      83.105-202.371-376.531 
ATOM   5879  N9   DG A 286      84.183-201.438-376.962 
ATOM   5880  C8   DG A 286      85.550-201.595-376.891 
ATOM   5881  N7   DG A 286      86.229-200.577-377.361 
ATOM   5882  C5   DG A 286      85.242-199.683-377.774 
ATOM   5883  C6   DG A 286      85.362-198.399-378.368 
ATOM   5884  O6   DG A 286      86.381-197.777-378.655 
ATOM   5885  N1   DG A 286      84.104-197.837-378.628 
ATOM   5886  C2   DG A 286      82.891-198.436-378.351 
ATOM   5887  N2   DG A 286      81.803-197.733-378.675 
ATOM   5888  N3   DG A 286      82.780-199.640-377.794 
ATOM   5889  C4   DG A 286      83.991-200.199-377.535 
ATOM   5890  P    DA A 287      80.472-205.680-377.028 
ATOM   5891  OP1  DA A 287      79.735-206.369-375.945 
ATOM   5892  OP2  DA A 287      81.507-206.480-377.719 
ATOM   5893  O5'  DA A 287      79.435-205.101-378.101 
ATOM   5894  C5'  DA A 287      78.852-203.803-377.878 
ATOM   5895  C4'  DA A 287      78.852-203.007-379.167 
ATOM   5896  O4'  DA A 287      80.086-202.256-379.355 
ATOM   5897  C3'  DA A 287      78.718-203.822-380.453 
ATOM   5898  O3'  DA A 287      77.926-203.092-381.381 
ATOM   5899  C2'  DA A 287      80.143-203.918-381.002 
ATOM   5900  C1'  DA A 287      80.553-202.485-380.675 
ATOM   5901  N9   DA A 287      82.027-202.267-380.689 
ATOM   5902  C8   DA A 287      83.016-203.134-380.319 
ATOM   5903  N7   DA A 287      84.212-202.649-380.446 
ATOM   5904  C5   DA A 287      84.004-201.367-380.936 
ATOM   5905  C6   DA A 287      84.886-200.331-381.282 
ATOM   5906  N6   DA A 287      86.219-200.429-381.184 
ATOM   5907  N1   DA A 287      84.346-199.184-381.736 
ATOM   5908  C2   DA A 287      83.020-199.091-381.832 
ATOM   5909  N3   DA A 287      82.102-199.987-381.539 
ATOM   5910  C4   DA A 287      82.669-201.125-381.087 
ATOM   5911  P    DT A 288      76.869-203.881-382.289 
ATOM   5912  OP1  DT A 288      75.612-204.076-381.531 
ATOM   5913  OP2  DT A 288      77.498-205.105-382.831 
ATOM   5914  O5'  DT A 288      76.625-202.832-383.473 
ATOM   5915  C5'  DT A 288      76.749-201.424-383.196 
ATOM   5916  C4'  DT A 288      77.521-200.743-384.309 
ATOM   5917  O4'  DT A 288      78.959-200.763-384.081 
ATOM   5918  C3'  DT A 288      77.361-201.354-385.701 
ATOM   5919  O3'  DT A 288      77.351-200.309-386.665 
ATOM   5920  C2'  DT A 288      78.624-202.191-385.904 
ATOM   5921  C1'  DT A 288      79.596-201.199-385.272 
ATOM   5922  N1   DT A 288      80.907-201.800-384.902 
ATOM   5923  C2   DT A 288      82.019-201.001-385.025 
ATOM   5924  O2   DT A 288      81.965-199.847-385.417 
ATOM   5925  N3   DT A 288      83.216-201.591-384.674 
ATOM   5926  C4   DT A 288      83.391-202.883-384.221 
ATOM   5927  O4   DT A 288      84.515-203.301-383.937 
ATOM   5928  C5   DT A 288      82.168-203.643-384.125 
ATOM   5929  C7   DT A 288      82.267-205.061-383.640 
ATOM   5930  C6   DT A 288      80.989-203.095-384.460 
ATOM   5931  P    DG A 289      76.347-200.408-387.908 
ATOM   5932  OP1  DG A 289      75.012-199.909-387.509 
ATOM   5933  OP2  DG A 289      76.388-201.777-388.469 
ATOM   5934  O5'  DG A 289      77.019-199.385-388.939 
ATOM   5935  C5'  DG A 289      77.759-198.262-388.425 
ATOM   5936  C4'  DG A 289      79.047-198.090-389.204 
ATOM   5937  O4'  DG A 289      80.141-198.874-388.648 
ATOM   5938  C3'  DG A 289      78.999-198.514-390.671 
ATOM   5939  O3'  DG A 289      79.797-197.619-391.436 
ATOM   5940  C2'  DG A 289      79.657-199.894-390.698 
ATOM   5941  C1'  DG A 289      80.773-199.576-389.707 
ATOM   5942  N9   DG A 289      81.429-200.784-389.135 
ATOM   5943  C8   DG A 289      80.879-202.010-388.826 
ATOM   5944  N7   DG A 289      81.736-202.871-388.332 
ATOM   5945  C5   DG A 289      82.939-202.166-388.313 
ATOM   5946  C6   DG A 289      84.228-202.572-387.884 
ATOM   5947  O6   DG A 289      84.581-203.654-387.424 
ATOM   5948  N1   DG A 289      85.168-201.542-388.038 
ATOM   5949  C2   DG A 289      84.895-200.285-388.541 
ATOM   5950  N2   DG A 289      85.929-199.443-388.607 
ATOM   5951  N3   DG A 289      83.684-199.905-388.944 
ATOM   5952  C4   DG A 289      82.762-200.893-388.801 
ATOM   5953  P    DG A 290      79.283-197.161-392.882 
ATOM   5954  OP1  DG A 290      78.339-196.031-392.737 
ATOM   5955  OP2  DG A 290      78.777-198.338-393.623 
ATOM   5956  O5'  DG A 290      80.642-196.647-393.552 
ATOM   5957  C5'  DG A 290      81.670-196.093-392.710 
ATOM   5958  C4'  DG A 290      83.025-196.629-393.125 
ATOM   5959  O4'  DG A 290      83.357-197.879-392.454 
ATOM   5960  C3'  DG A 290      83.185-196.955-394.610 
ATOM   5961  O3'  DG A 290      84.506-196.618-395.016 
ATOM   5962  C2'  DG A 290      83.024-198.472-394.694 
ATOM   5963  C1'  DG A 290      83.812-198.804-393.430 
ATOM   5964  N9   DG A 290      83.567-200.179-392.914 
ATOM   5965  C8   DG A 290      82.409-200.925-392.938 
ATOM   5966  N7   DG A 290      82.528-202.113-392.395 
ATOM   5967  C5   DG A 290      83.858-202.157-391.983 
ATOM   5968  C6   DG A 290      84.578-203.190-391.328 
ATOM   5969  O6   DG A 290      84.183-204.297-390.972 
ATOM   5970  N1   DG A 290      85.909-202.817-391.095 
ATOM   5971  C2   DG A 290      86.470-201.606-391.447 
ATOM   5972  N2   DG A 290      87.759-201.443-391.135 
ATOM   5973  N3   DG A 290      85.794-200.636-392.060 
ATOM   5974  C4   DG A 290      84.501-200.982-392.295 
ATOM   5975  P    DA A 291      84.729-195.948-396.453 
ATOM   5976  OP1  DA A 291      84.499-194.489-396.362 
ATOM   5977  OP2  DA A 291      83.929-196.671-397.466 
ATOM   5978  O5'  DA A 291      86.286-196.233-396.695 
ATOM   5979  C5'  DA A 291      87.165-196.316-395.557 
ATOM   5980  C4'  DA A 291      88.111-197.490-395.718 
ATOM   5981  O4'  DA A 291      87.554-198.728-395.190 
ATOM   5982  C3'  DA A 291      88.495-197.843-397.155 
ATOM   5983  O3'  DA A 291      89.856-198.258-397.179 
ATOM   5984  C2'  DA A 291      87.616-199.041-397.509 
ATOM   5985  C1'  DA A 291      87.730-199.748-396.162 
ATOM   5986  N9   DA A 291      86.684-200.785-395.938 
ATOM   5987  C8   DA A 291      85.383-200.781-396.356 
ATOM   5988  N7   DA A 291      84.717-201.836-396.003 
ATOM   5989  C5   DA A 291      85.640-202.596-395.298 
ATOM   5990  C6   DA A 291      85.549-203.842-394.657 
ATOM   5991  N6   DA A 291      84.428-204.576-394.621 
ATOM   5992  N1   DA A 291      86.657-204.309-394.053 
ATOM   5993  C2   DA A 291      87.769-203.576-394.091 
ATOM   5994  N3   DA A 291      87.971-202.405-394.656 
ATOM   5995  C4   DA A 291      86.848-201.961-395.254 
ATOM   5996  P    DT A 292      90.785-197.804-398.400 
ATOM   5997  OP1  DT A 292      91.315-196.446-398.141 
ATOM   5998  OP2  DT A 292      90.053-197.983-399.674 
ATOM   5999  O5'  DT A 292      91.972-198.872-398.308 
ATOM   6000  C5'  DT A 292      92.323-199.417-397.022 
ATOM   6001  C4'  DT A 292      92.539-200.914-397.135 
ATOM   6002  O4'  DT A 292      91.306-201.668-396.952 
ATOM   6003  C3'  DT A 292      93.078-201.409-398.477 
ATOM   6004  O3'  DT A 292      93.979-202.485-398.242 
ATOM   6005  C2'  DT A 292      91.853-201.952-399.211 
ATOM   6006  C1'  DT A 292      91.204-202.618-398.001 
ATOM   6007  N1   DT A 292      89.762-202.940-398.195 
ATOM   6008  C2   DT A 292      89.290-204.082-397.595 
ATOM   6009  O2   DT A 292      89.993-204.819-396.927 
ATOM   6010  N3   DT A 292      87.949-204.347-397.798 
ATOM   6011  C4   DT A 292      87.066-203.583-398.533 
ATOM   6012  O4   DT A 292      85.886-203.924-398.644 
ATOM   6013  C5   DT A 292      87.655-202.406-399.124 
ATOM   6014  C7   DT A 292      86.762-201.519-399.941 
ATOM   6015  C6   DT A 292      88.955-202.124-398.944 
ATOM   6016  P    DT A 293      95.311-202.588-399.123 
ATOM   6017  OP1  DT A 293      96.360-201.722-398.539 
ATOM   6018  OP2  DT A 293      94.985-202.343-400.546 
ATOM   6019  O5'  DT A 293      95.706-204.125-398.920 
ATOM   6020  C5'  DT A 293      95.349-204.780-397.688 
ATOM   6021  C4'  DT A 293      94.794-206.161-397.977 
ATOM   6022  O4'  DT A 293      93.357-206.144-398.211 
ATOM   6023  C3'  DT A 293      95.360-206.860-399.213 
ATOM   6024  O3'  DT A 293      95.477-208.251-398.942 
ATOM   6025  C2'  DT A 293      94.294-206.663-400.291 
ATOM   6026  C1'  DT A 293      93.086-206.888-399.389 
ATOM   6027  N1   DT A 293      91.806-206.391-399.966 
ATOM   6028  C2   DT A 293      90.670-207.109-399.680 
ATOM   6029  O2   DT A 293      90.676-208.112-398.987 
ATOM   6030  N3   DT A 293      89.503-206.619-400.233 
ATOM   6031  C4   DT A 293      89.381-205.498-401.028 
ATOM   6032  O4   DT A 293      88.281-205.157-401.466 
ATOM   6033  C5   DT A 293      90.628-204.812-401.273 
ATOM   6034  C7   DT A 293      90.585-203.581-402.130 
ATOM   6035  C6   DT A 293      91.778-205.267-400.748 
ATOM   6036  P    DC A 294      96.756-209.043-399.488 
ATOM   6037  OP1  DC A 294      97.884-208.873-398.545 
ATOM   6038  OP2  DC A 294      97.019-208.654-400.891 
ATOM   6039  O5'  DC A 294      96.236-210.556-399.438 
ATOM   6040  C5'  DC A 294      95.264-210.927-398.443 
ATOM   6041  C4'  DC A 294      94.192-211.798-399.066 
ATOM   6042  O4'  DC A 294      93.098-211.017-399.628 
ATOM   6043  C3'  DC A 294      94.645-212.685-400.226 
ATOM   6044  O3'  DC A 294      93.954-213.926-400.154 
ATOM   6045  C2'  DC A 294      94.185-211.944-401.482 
ATOM   6046  C1'  DC A 294      92.832-211.497-400.937 
ATOM   6047  N1   DC A 294      92.208-210.391-401.717 
ATOM   6048  C2   DC A 294      90.820-210.381-401.833 
ATOM   6049  O2   DC A 294      90.170-211.281-401.290 
ATOM   6050  N3   DC A 294      90.233-209.382-402.540 
ATOM   6051  C4   DC A 294      90.974-208.425-403.114 
ATOM   6052  N4   DC A 294      90.354-207.472-403.793 
ATOM   6053  C5   DC A 294      92.402-208.417-403.007 
ATOM   6054  C6   DC A 294      92.970-209.424-402.296 
ATOM   6055  P    DC A 295      94.744-215.275-400.498 
ATOM   6056  OP1  DC A 295      95.482-215.737-399.300 
ATOM   6057  OP2  DC A 295      95.553-215.078-401.721 
ATOM   6058  O5'  DC A 295      93.537-216.278-400.808 
ATOM   6059  C5'  DC A 295      92.276-216.079-400.142 
ATOM   6060  C4'  DC A 295      91.138-216.242-401.128 
ATOM   6061  O4'  DC A 295      90.806-214.996-401.805 
ATOM   6062  C3'  DC A 295      91.383-217.227-402.271 
ATOM   6063  O3'  DC A 295      90.168-217.910-402.559 
ATOM   6064  C2'  DC A 295      91.741-216.349-403.469 
ATOM   6065  C1'  DC A 295      90.716-215.252-403.198 
ATOM   6066  N1   DC A 295      90.993-213.981-403.921 
ATOM   6067  C2   DC A 295      89.904-213.232-404.360 
ATOM   6068  O2   DC A 295      88.762-213.650-404.132 
ATOM   6069  N3   DC A 295      90.136-212.070-405.022 
ATOM   6070  C4   DC A 295      91.387-211.651-405.249 
ATOM   6071  N4   DC A 295      91.560-210.510-405.899 
ATOM   6072  C5   DC A 295      92.521-212.406-404.806 
ATOM   6073  C6   DC A 295      92.269-213.565-404.147 
ATOM   6074  P    DT A 296      90.221-219.472-402.911 
ATOM   6075  OP1  DT A 296      90.246-220.261-401.659 
ATOM   6076  OP2  DT A 296      91.324-219.729-403.862 
ATOM   6077  O5'  DT A 296      88.816-219.676-403.649 
ATOM   6078  C5'  DT A 296      87.704-218.840-403.278 
ATOM   6079  C4'  DT A 296      86.975-218.365-404.519 
ATOM   6080  O4'  DT A 296      87.532-217.131-405.052 
ATOM   6081  C3'  DT A 296      86.996-219.324-405.710 
ATOM   6082  O3'  DT A 296      85.742-219.254-406.379 
ATOM   6083  C2'  DT A 296      88.074-218.765-406.638 
ATOM   6084  C1'  DT A 296      87.723-217.292-406.450 
ATOM   6085  N1   DT A 296      88.801-216.358-406.881 
ATOM   6086  C2   DT A 296      88.409-215.163-407.433 
ATOM   6087  O2   DT A 296      87.241-214.851-407.578 
ATOM   6088  N3   DT A 296      89.436-214.325-407.822 
ATOM   6089  C4   DT A 296      90.788-214.577-407.705 
ATOM   6090  O4   DT A 296      91.616-213.749-408.089 
ATOM   6091  C5   DT A 296      91.100-215.857-407.113 
ATOM   6092  C7   DT A 296      92.549-216.211-406.950 
ATOM   6093  C6   DT A 296      90.121-216.692-406.727 
ATOM   6094  P    DC A 297      85.090-220.600-406.947 
ATOM   6095  OP1  DC A 297      84.353-221.289-405.863 
ATOM   6096  OP2  DC A 297      86.125-221.400-407.638 
ATOM   6097  O5'  DC A 297      84.053-220.021-408.019 
ATOM   6098  C5'  DC A 297      83.470-218.724-407.797 
ATOM   6099  C4'  DC A 297      83.470-217.927-409.086 
ATOM   6100  O4'  DC A 297      84.704-217.176-409.274 
ATOM   6101  C3'  DC A 297      83.336-218.743-410.372 
ATOM   6102  O3'  DC A 297      82.544-218.012-411.300 
ATOM   6103  C2'  DC A 297      84.760-218.838-410.920 
ATOM   6104  C1'  DC A 297      85.171-217.406-410.594 
ATOM   6105  N1   DC A 297      86.645-217.188-410.607 
ATOM   6106  C2   DC A 297      87.115-215.953-411.048 
ATOM   6107  O2   DC A 297      86.298-215.097-411.406 
ATOM   6108  N3   DC A 297      88.455-215.735-411.068 
ATOM   6109  C4   DC A 297      89.307-216.689-410.672 
ATOM   6110  N4   DC A 297      90.605-216.428-410.710 
ATOM   6111  C5   DC A 297      88.845-217.965-410.216 
ATOM   6112  C6   DC A 297      87.502-218.164-410.204 
ATOM   6113  P    DT A 298      81.487-218.801-412.207 
ATOM   6114  OP1  DT A 298      80.230-218.997-411.450 
ATOM   6115  OP2  DT A 298      82.115-220.025-412.750 
ATOM   6116  O5'  DT A 298      81.243-217.753-413.392 
ATOM   6117  C5'  DT A 298      81.367-216.344-413.115 
ATOM   6118  C4'  DT A 298      82.139-215.663-414.228 
ATOM   6119  O4'  DT A 298      83.577-215.683-413.999 
ATOM   6120  C3'  DT A 298      81.978-216.275-415.619 
ATOM   6121  O3'  DT A 298      81.969-215.229-416.583 
ATOM   6122  C2'  DT A 298      83.242-217.112-415.823 
ATOM   6123  C1'  DT A 298      84.214-216.120-415.190 
ATOM   6124  N1   DT A 298      85.525-216.720-414.820 
ATOM   6125  C2   DT A 298      86.637-215.921-414.944 
ATOM   6126  O2   DT A 298      86.583-214.767-415.335 
ATOM   6127  N3   DT A 298      87.834-216.512-414.593 
ATOM   6128  C4   DT A 298      88.008-217.803-414.140 
ATOM   6129  O4   DT A 298      89.133-218.221-413.856 
ATOM   6130  C5   DT A 298      86.785-218.564-414.044 
ATOM   6131  C7   DT A 298      86.885-219.981-413.558 
ATOM   6132  C6   DT A 298      85.607-218.015-414.379 
ATOM   6133  P    DC A 299      80.965-215.329-417.827 
ATOM   6134  OP1  DC A 299      79.630-214.830-417.428 
ATOM   6135  OP2  DC A 299      81.006-216.697-418.388 
ATOM   6136  O5'  DC A 299      81.636-214.305-418.857 
ATOM   6137  C5'  DC A 299      82.376-213.182-418.343 
ATOM   6138  C4'  DC A 299      83.665-213.010-419.122 
ATOM   6139  O4'  DC A 299      84.759-213.794-418.566 
ATOM   6140  C3'  DC A 299      83.617-213.435-420.590 
ATOM   6141  O3'  DC A 299      84.415-212.539-421.355 
ATOM   6142  C2'  DC A 299      84.275-214.814-420.616 
ATOM   6143  C1'  DC A 299      85.391-214.496-419.625 
ATOM   6144  N1   DC A 299      86.046-215.705-419.054 
ATOM   6145  C2   DC A 299      87.409-215.634-418.776 
ATOM   6146  O2   DC A 299      88.013-214.581-419.013 
ATOM   6147  N3   DC A 299      88.026-216.727-418.254 
ATOM   6148  C4   DC A 299      87.337-217.848-418.012
[truncated: 415,700 more chars]
