# Supplementary material for: Characterization of lncRNA-protein interactions associated with Prostate cancer and Androgen receptors by molecular docking simulations
Source: Biochem Biophys Rep. 2025 Mar 9;42:101959. doi: 10.1016/j.bbrep.2025.101959 (PMC11929892; doi:10.1016/j.bbrep.2025.101959)
Supplement: Multimedia component 32 [file mmc32.zip › bbrep_00101959_model_21.pdb]

REMARK Number:    21
REMARK Ligand:     lig_628dcb8434e2f.pdb
REMARK Contact:     0     0     0
REMARK Score:  -177.23
REMARK RMSD:    893.40
MODEL       21
ATOM      1  N   ALA A  24      30.357  -5.473 -24.875 
ATOM      2  CA  ALA A  24      30.515  -4.000 -24.871 
ATOM      3  CB  ALA A  24      29.364  -3.347 -25.653 
ATOM      4  C   ALA A  24      30.496  -3.471 -23.474 
ATOM      5  O   ALA A  24      31.409  -3.720 -22.690 
ATOM      6  N   GLN A  25      29.435  -2.716 -23.129 
ATOM      7  CA  GLN A  25      29.334  -2.167 -21.810 
ATOM      8  CB  GLN A  25      28.209  -1.135 -21.640 
ATOM      9  CG  GLN A  25      28.449   0.131 -22.464 
ATOM     10  CD  GLN A  25      27.291   1.085 -22.227 
ATOM     11  OE1 GLN A  25      26.895   1.324 -21.089 
ATOM     12  NE2 GLN A  25      26.734   1.652 -23.331 
ATOM     13  C   GLN A  25      29.084  -3.296 -20.876 
ATOM     14  O   GLN A  25      28.668  -4.376 -21.290 
ATOM     15  N   ASP A  26      29.382  -3.075 -19.584 
ATOM     16  CA  ASP A  26      29.211  -4.105 -18.606 
ATOM     17  CB  ASP A  26      30.274  -4.043 -17.495 
ATOM     18  CG  ASP A  26      30.054  -5.171 -16.494 
ATOM     19  OD1 ASP A  26      28.986  -5.191 -15.826 
ATOM     20  OD2 ASP A  26      30.966  -6.032 -16.381 
ATOM     21  C   ASP A  26      27.866  -3.939 -17.988 
ATOM     22  O   ASP A  26      27.612  -2.985 -17.253 
ATOM     23  N   ASN A  27      26.945  -4.872 -18.288 
ATOM     24  CA  ASN A  27      25.662  -4.773 -17.669 
ATOM     25  CB  ASN A  27      24.503  -4.752 -18.683 
ATOM     26  CG  ASN A  27      24.583  -3.452 -19.471 
ATOM     27  OD1 ASN A  27      24.658  -2.366 -18.897 
ATOM     28  ND2 ASN A  27      24.568  -3.560 -20.827 
ATOM     29  C   ASN A  27      25.467  -5.984 -16.812 
ATOM     30  O   ASN A  27      24.473  -6.696 -16.949 
ATOM     31  N   SER A  28      26.402  -6.226 -15.873 
ATOM     32  CA  SER A  28      26.317  -7.361 -15.002 
ATOM     33  CB  SER A  28      27.559  -7.517 -14.112 
ATOM     34  OG  SER A  28      28.707  -7.731 -14.919 
ATOM     35  C   SER A  28      25.149  -7.145 -14.100 
ATOM     36  O   SER A  28      24.492  -8.089 -13.668 
ATOM     37  N   ARG A  29      24.868  -5.864 -13.806 
ATOM     38  CA  ARG A  29      23.821  -5.471 -12.913 
ATOM     39  CB  ARG A  29      23.787  -3.948 -12.704 
ATOM     40  CG  ARG A  29      25.152  -3.369 -12.324 
ATOM     41  CD  ARG A  29      25.113  -1.897 -11.913 
ATOM     42  NE  ARG A  29      26.512  -1.383 -11.942 
ATOM     43  CZ  ARG A  29      27.390  -1.720 -10.952 
ATOM     44  NH1 ARG A  29      27.024  -2.618  -9.991 
ATOM     45  NH2 ARG A  29      28.642  -1.178 -10.929 
ATOM     46  C   ARG A  29      22.506  -5.884 -13.504 
ATOM     47  O   ARG A  29      21.579  -6.255 -12.784 
ATOM     48  N   TYR A  30      22.378  -5.784 -14.840 
ATOM     49  CA  TYR A  30      21.164  -6.163 -15.505 
ATOM     50  CB  TYR A  30      21.186  -5.817 -17.003 
ATOM     51  CG  TYR A  30      19.900  -6.271 -17.606 
ATOM     52  CD1 TYR A  30      18.727  -5.600 -17.348 
ATOM     53  CD2 TYR A  30      19.876  -7.357 -18.449 
ATOM     54  CE1 TYR A  30      17.543  -6.018 -17.911 
ATOM     55  CE2 TYR A  30      18.698  -7.778 -19.016 
ATOM     56  CZ  TYR A  30      17.529  -7.109 -18.746 
ATOM     57  OH  TYR A  30      16.316  -7.539 -19.327 
ATOM     58  C   TYR A  30      20.959  -7.638 -15.363 
ATOM     59  O   TYR A  30      19.855  -8.092 -15.068 
ATOM     60  N   THR A  31      22.033  -8.431 -15.551 
ATOM     61  CA  THR A  31      21.926  -9.861 -15.473 
ATOM     62  CB  THR A  31      23.230 -10.559 -15.736 
ATOM     63  OG1 THR A  31      23.715 -10.225 -17.028 
ATOM     64  CG2 THR A  31      23.003 -12.080 -15.628 
ATOM     65  C   THR A  31      21.490 -10.229 -14.091 
ATOM     66  O   THR A  31      20.646 -11.105 -13.907 
ATOM     67  N   HIS A  32      22.064  -9.557 -13.079 
ATOM     68  CA  HIS A  32      21.744  -9.842 -11.711 
ATOM     69  ND1 HIS A  32      22.771 -10.826  -8.882 
ATOM     70  CG  HIS A  32      22.450  -9.554  -9.301 
ATOM     71  CB  HIS A  32      22.623  -9.069 -10.710 
ATOM     72  NE2 HIS A  32      22.010  -9.743  -7.096 
ATOM     73  CD2 HIS A  32      21.986  -8.905  -8.198 
ATOM     74  CE1 HIS A  32      22.488 -10.885  -7.556 
ATOM     75  C   HIS A  32      20.311  -9.481 -11.477 
ATOM     76  O   HIS A  32      19.604 -10.145 -10.722 
ATOM     77  N   PHE A  33      19.841  -8.406 -12.133 
ATOM     78  CA  PHE A  33      18.494  -7.942 -11.975 
ATOM     79  CB  PHE A  33      18.233  -6.698 -12.850 
ATOM     80  CG  PHE A  33      16.831  -6.221 -12.683 
ATOM     81  CD1 PHE A  33      15.822  -6.729 -13.471 
ATOM     82  CD2 PHE A  33      16.525  -5.261 -11.749 
ATOM     83  CE1 PHE A  33      14.528  -6.288 -13.327 
ATOM     84  CE2 PHE A  33      15.232  -4.815 -11.599 
ATOM     85  CZ  PHE A  33      14.232  -5.330 -12.388 
ATOM     86  C   PHE A  33      17.577  -9.044 -12.410 
ATOM     87  O   PHE A  33      16.584  -9.337 -11.745 
ATOM     88  N   LEU A  34      17.891  -9.694 -13.546 
ATOM     89  CA  LEU A  34      17.052 -10.740 -14.056 
ATOM     90  CB  LEU A  34      17.509 -11.262 -15.429 
ATOM     91  CG  LEU A  34      17.352 -10.227 -16.561 
ATOM     92  CD1 LEU A  34      17.815 -10.799 -17.911 
ATOM     93  CD2 LEU A  34      15.914  -9.684 -16.622 
ATOM     94  C   LEU A  34      17.034 -11.895 -13.105 
ATOM     95  O   LEU A  34      15.977 -12.463 -12.835 
ATOM     96  N   THR A  35      18.201 -12.276 -12.555 
ATOM     97  CA  THR A  35      18.222 -13.429 -11.706 
ATOM     98  CB  THR A  35      19.611 -13.827 -11.277 
ATOM     99  OG1 THR A  35      19.582 -15.110 -10.672 
ATOM    100  CG2 THR A  35      20.183 -12.793 -10.291 
ATOM    101  C   THR A  35      17.370 -13.183 -10.496 
ATOM    102  O   THR A  35      16.600 -14.054 -10.093 
ATOM    103  N   GLN A  36      17.510 -12.004  -9.861 
ATOM    104  CA  GLN A  36      16.760 -11.714  -8.673 
ATOM    105  CB  GLN A  36      17.330 -10.515  -7.900 
ATOM    106  CG  GLN A  36      18.719 -10.776  -7.318 
ATOM    107  CD  GLN A  36      19.161  -9.521  -6.583 
ATOM    108  OE1 GLN A  36      18.999  -8.403  -7.076 
ATOM    109  NE2 GLN A  36      19.727  -9.702  -5.360 
ATOM    110  C   GLN A  36      15.306 -11.414  -8.928 
ATOM    111  O   GLN A  36      14.428 -11.820  -8.172 
ATOM    112  N   HIS A  37      15.041 -10.560  -9.926 
ATOM    113  CA  HIS A  37      13.739 -10.030 -10.232 
ATOM    114  ND1 HIS A  37      13.488  -7.875  -7.943 
ATOM    115  CG  HIS A  37      14.262  -7.931  -9.081 
ATOM    116  CB  HIS A  37      13.787  -8.508 -10.384 
ATOM    117  NE2 HIS A  37      15.483  -7.062  -7.395 
ATOM    118  CD2 HIS A  37      15.476  -7.429  -8.730 
ATOM    119  CE1 HIS A  37      14.268  -7.348  -6.966 
ATOM    120  C   HIS A  37      12.906 -10.649 -11.327 
ATOM    121  O   HIS A  37      11.752 -10.256 -11.466 
ATOM    122  N   TYR A  38      13.434 -11.530 -12.202 
ATOM    123  CA  TYR A  38      12.632 -11.883 -13.350 
ATOM    124  CB  TYR A  38      13.334 -11.414 -14.642 
ATOM    125  CG  TYR A  38      12.655 -11.872 -15.887 
ATOM    126  CD1 TYR A  38      11.465 -11.319 -16.304 
ATOM    127  CD2 TYR A  38      13.246 -12.841 -16.668 
ATOM    128  CE1 TYR A  38      10.868 -11.746 -17.467 
ATOM    129  CE2 TYR A  38      12.653 -13.271 -17.830 
ATOM    130  CZ  TYR A  38      11.459 -12.724 -18.231 
ATOM    131  OH  TYR A  38      10.848 -13.164 -19.425 
ATOM    132  C   TYR A  38      12.379 -13.364 -13.432 
ATOM    133  O   TYR A  38      13.285 -14.174 -13.250 
ATOM    134  N   ASP A  39      11.102 -13.741 -13.690 
ATOM    135  CA  ASP A  39      10.698 -15.112 -13.886 
ATOM    136  CB  ASP A  39      10.028 -15.729 -12.643 
ATOM    137  CG  ASP A  39       9.940 -17.238 -12.841 
ATOM    138  OD1 ASP A  39      10.562 -17.742 -13.815 
ATOM    139  OD2 ASP A  39       9.249 -17.904 -12.025 
ATOM    140  C   ASP A  39       9.669 -15.081 -14.984 
ATOM    141  O   ASP A  39       8.529 -14.682 -14.754 
ATOM    142  N   ALA A  40      10.037 -15.519 -16.207 
ATOM    143  CA  ALA A  40       9.168 -15.355 -17.343 
ATOM    144  CB  ALA A  40       9.809 -15.843 -18.652 
ATOM    145  C   ALA A  40       7.861 -16.082 -17.196 
ATOM    146  O   ALA A  40       6.812 -15.469 -17.390 
ATOM    147  N   LYS A  41       7.868 -17.386 -16.837 
ATOM    148  CA  LYS A  41       6.612 -18.091 -16.756 
ATOM    149  CB  LYS A  41       6.394 -19.072 -17.922 
ATOM    150  CG  LYS A  41       6.320 -18.394 -19.293 
ATOM    151  CD  LYS A  41       6.383 -19.380 -20.462 
ATOM    152  CE  LYS A  41       6.315 -18.723 -21.842 
ATOM    153  NZ  LYS A  41       6.395 -19.761 -22.893 
ATOM    154  C   LYS A  41       6.607 -18.900 -15.492 
ATOM    155  O   LYS A  41       6.979 -20.072 -15.469 
ATOM    156  N   PRO A  42       6.164 -18.261 -14.447 
ATOM    157  CA  PRO A  42       6.146 -18.766 -13.096 
ATOM    158  CD  PRO A  42       5.459 -16.998 -14.579 
ATOM    159  CB  PRO A  42       5.693 -17.583 -12.242 
ATOM    160  CG  PRO A  42       4.817 -16.760 -13.203 
ATOM    161  C   PRO A  42       5.350 -19.982 -12.740 
ATOM    162  O   PRO A  42       5.866 -20.776 -11.954 
ATOM    163  N   GLN A  43       4.106 -20.125 -13.253 
ATOM    164  CA  GLN A  43       3.233 -21.210 -12.882 
ATOM    165  CB  GLN A  43       3.921 -22.559 -12.575 
ATOM    166  CG  GLN A  43       2.969 -23.746 -12.437 
ATOM    167  CD  GLN A  43       2.653 -24.258 -13.835 
ATOM    168  OE1 GLN A  43       2.011 -23.577 -14.631 
ATOM    169  NE2 GLN A  43       3.125 -25.496 -14.144 
ATOM    170  C   GLN A  43       2.428 -20.772 -11.677 
ATOM    171  O   GLN A  43       1.781 -19.726 -11.696 
ATOM    172  N   GLY A  44       2.476 -21.564 -10.580 
ATOM    173  CA  GLY A  44       1.617 -21.423  -9.423 
ATOM    174  C   GLY A  44       1.682 -20.099  -8.711 
ATOM    175  O   GLY A  44       0.636 -19.515  -8.436 
ATOM    176  N   ARG A  45       2.881 -19.573  -8.391 
ATOM    177  CA  ARG A  45       2.966 -18.320  -7.681 
ATOM    178  CB  ARG A  45       2.277 -17.177  -8.444 
ATOM    179  CG  ARG A  45       2.951 -16.883  -9.786 
ATOM    180  CD  ARG A  45       2.084 -16.065 -10.743 
ATOM    181  NE  ARG A  45       2.134 -14.640 -10.313 
ATOM    182  CZ  ARG A  45       1.083 -13.819 -10.595 
ATOM    183  NH1 ARG A  45      -0.026 -14.325 -11.205 
ATOM    184  NH2 ARG A  45       1.132 -12.493 -10.270 
ATOM    185  C   ARG A  45       2.353 -18.422  -6.307 
ATOM    186  O   ARG A  45       1.777 -17.453  -5.809 
ATOM    187  N   ASP A  46       2.452 -19.607  -5.663 
ATOM    188  CA  ASP A  46       1.984 -19.790  -4.311 
ATOM    189  CB  ASP A  46       1.250 -21.127  -4.079 
ATOM    190  CG  ASP A  46       2.197 -22.277  -4.390 
ATOM    191  OD1 ASP A  46       3.256 -22.021  -5.022 
ATOM    192  OD2 ASP A  46       1.866 -23.431  -4.005 
ATOM    193  C   ASP A  46       3.161 -19.699  -3.376 
ATOM    194  O   ASP A  46       4.259 -19.317  -3.777 
ATOM    195  N   ASP A  47       2.954 -20.056  -2.089 
ATOM    196  CA  ASP A  47       3.986 -19.963  -1.086 
ATOM    197  CB  ASP A  47       3.505 -20.399   0.311 
ATOM    198  CG  ASP A  47       2.512 -19.366   0.829 
ATOM    199  OD1 ASP A  47       2.392 -18.285   0.192 
ATOM    200  OD2 ASP A  47       1.859 -19.643   1.870 
ATOM    201  C   ASP A  47       5.122 -20.868  -1.453 
ATOM    202  O   ASP A  47       6.290 -20.503  -1.321 
ATOM    203  N   ARG A  48       4.797 -22.077  -1.942 
ATOM    204  CA  ARG A  48       5.781 -23.061  -2.293 
ATOM    205  CB  ARG A  48       5.140 -24.351  -2.823 
ATOM    206  CG  ARG A  48       6.146 -25.430  -3.211 
ATOM    207  CD  ARG A  48       5.521 -26.560  -4.029 
ATOM    208  NE  ARG A  48       5.134 -25.982  -5.348 
ATOM    209  CZ  ARG A  48       4.541 -26.764  -6.297 
ATOM    210  NH1 ARG A  48       4.304 -28.084  -6.046 
ATOM    211  NH2 ARG A  48       4.179 -26.221  -7.497 
ATOM    212  C   ARG A  48       6.632 -22.511  -3.395 
ATOM    213  O   ARG A  48       7.843 -22.722  -3.421 
ATOM    214  N   TYR A  49       6.004 -21.778  -4.332 
ATOM    215  CA  TYR A  49       6.690 -21.207  -5.452 
ATOM    216  CB  TYR A  49       5.716 -20.385  -6.317 
ATOM    217  CG  TYR A  49       6.455 -19.484  -7.246 
ATOM    218  CD1 TYR A  49       6.995 -19.944  -8.423 
ATOM    219  CD2 TYR A  49       6.580 -18.149  -6.930 
ATOM    220  CE1 TYR A  49       7.662 -19.084  -9.266 
ATOM    221  CE2 TYR A  49       7.244 -17.287  -7.767 
ATOM    222  CZ  TYR A  49       7.787 -17.755  -8.938 
ATOM    223  OH  TYR A  49       8.468 -16.868  -9.798 
ATOM    224  C   TYR A  49       7.763 -20.299  -4.937 
ATOM    225  O   TYR A  49       8.907 -20.361  -5.387 
ATOM    226  N   CYS A  50       7.427 -19.442  -3.956 
ATOM    227  CA  CYS A  50       8.387 -18.513  -3.432 
ATOM    228  CB  CYS A  50       7.789 -17.543  -2.401 
ATOM    229  SG  CYS A  50       6.919 -16.168  -3.203 
ATOM    230  C   CYS A  50       9.521 -19.233  -2.772 
ATOM    231  O   CYS A  50      10.680 -18.874  -2.966 
ATOM    232  N   GLU A  51       9.232 -20.282  -1.984 
ATOM    233  CA  GLU A  51      10.291 -20.937  -1.274 
ATOM    234  CB  GLU A  51       9.814 -22.052  -0.328 
ATOM    235  CG  GLU A  51       9.046 -21.500   0.875 
ATOM    236  CD  GLU A  51       8.647 -22.660   1.776 
ATOM    237  OE1 GLU A  51       8.797 -23.834   1.341 
ATOM    238  OE2 GLU A  51       8.191 -22.384   2.918 
ATOM    239  C   GLU A  51      11.271 -21.539  -2.238 
ATOM    240  O   GLU A  51      12.477 -21.471  -2.014 
ATOM    241  N   SER A  52      10.782 -22.163  -3.323 
ATOM    242  CA  SER A  52      11.648 -22.819  -4.266 
ATOM    243  CB  SER A  52      10.871 -23.670  -5.287 
ATOM    244  OG  SER A  52      11.770 -24.296  -6.189 
ATOM    245  C   SER A  52      12.484 -21.840  -5.041 
ATOM    246  O   SER A  52      13.695 -22.015  -5.173 
ATOM    247  N   ILE A  53      11.853 -20.774  -5.572 
ATOM    248  CA  ILE A  53      12.510 -19.830  -6.436 
ATOM    249  CB  ILE A  53      11.569 -18.839  -7.063 
ATOM    250  CG1 ILE A  53      12.268 -18.100  -8.213 
ATOM    251  CG2 ILE A  53      11.022 -17.910  -5.967 
ATOM    252  CD1 ILE A  53      11.307 -17.285  -9.080 
ATOM    253  C   ILE A  53      13.564 -19.071  -5.697 
ATOM    254  O   ILE A  53      14.625 -18.777  -6.243 
ATOM    255  N   MET A  54      13.288 -18.724  -4.431 
ATOM    256  CA  MET A  54      14.208 -17.931  -3.681 
ATOM    257  CB  MET A  54      13.657 -17.630  -2.278 
ATOM    258  CG  MET A  54      14.129 -16.292  -1.716 
ATOM    259  SD  MET A  54      13.400 -14.851  -2.557 
ATOM    260  CE  MET A  54      13.965 -13.641  -1.327 
ATOM    261  C   MET A  54      15.482 -18.715  -3.574 
ATOM    262  O   MET A  54      16.577 -18.162  -3.661 
ATOM    263  N   ARG A  55      15.360 -20.040  -3.377 
ATOM    264  CA  ARG A  55      16.487 -20.926  -3.259 
ATOM    265  CB  ARG A  55      16.035 -22.353  -2.921 
ATOM    266  CG  ARG A  55      15.198 -22.413  -1.641 
ATOM    267  CD  ARG A  55      14.502 -23.757  -1.423 
ATOM    268  NE  ARG A  55      15.339 -24.566  -0.498 
ATOM    269  CZ  ARG A  55      15.110 -25.907  -0.399 
ATOM    270  NH1 ARG A  55      14.168 -26.490  -1.198 
ATOM    271  NH2 ARG A  55      15.823 -26.659   0.486 
ATOM    272  C   ARG A  55      17.249 -20.983  -4.555 
ATOM    273  O   ARG A  55      18.476 -20.907  -4.565 
ATOM    274  N   ARG A  56      16.538 -21.101  -5.694 
ATOM    275  CA  ARG A  56      17.186 -21.258  -6.971 
ATOM    276  CB  ARG A  56      16.203 -21.454  -8.140 
ATOM    277  CG  ARG A  56      15.409 -22.759  -8.083 
ATOM    278  CD  ARG A  56      14.767 -23.128  -9.423 
ATOM    279  NE  ARG A  56      13.877 -22.004  -9.821 
ATOM    280  CZ  ARG A  56      12.561 -22.008  -9.459 
ATOM    281  NH1 ARG A  56      12.047 -23.057  -8.752 
ATOM    282  NH2 ARG A  56      11.757 -20.960  -9.804 
ATOM    283  C   ARG A  56      17.993 -20.038  -7.297 
ATOM    284  O   ARG A  56      19.094 -20.132  -7.842 
ATOM    285  N   ARG A  57      17.434 -18.858  -6.981 
ATOM    286  CA  ARG A  57      17.989 -17.566  -7.272 
ATOM    287  CB  ARG A  57      16.981 -16.432  -7.028 
ATOM    288  CG  ARG A  57      15.720 -16.618  -7.872 
ATOM    289  CD  ARG A  57      16.007 -16.749  -9.368 
ATOM    290  NE  ARG A  57      14.774 -17.286 -10.009 
ATOM    291  CZ  ARG A  57      14.462 -16.937 -11.292 
ATOM    292  NH1 ARG A  57      15.255 -16.058 -11.970 
ATOM    293  NH2 ARG A  57      13.356 -17.462 -11.896 
ATOM    294  C   ARG A  57      19.215 -17.308  -6.446 
ATOM    295  O   ARG A  57      20.047 -16.489  -6.833 
ATOM    296  N   GLY A  58      19.345 -17.952  -5.266 
ATOM    297  CA  GLY A  58      20.518 -17.749  -4.452 
ATOM    298  C   GLY A  58      20.249 -16.676  -3.435 
ATOM    299  O   GLY A  58      21.171 -16.056  -2.910 
ATOM    300  N   LEU A  59      18.957 -16.404  -3.197 
ATOM    301  CA  LEU A  59      18.390 -15.442  -2.291 
ATOM    302  CB  LEU A  59      16.997 -14.993  -2.748 
ATOM    303  CG  LEU A  59      17.057 -14.335  -4.141 
ATOM    304  CD1 LEU A  59      15.690 -13.786  -4.573 
ATOM    305  CD2 LEU A  59      18.175 -13.282  -4.214 
ATOM    306  C   LEU A  59      18.342 -15.875  -0.842 
ATOM    307  O   LEU A  59      17.877 -15.107  -0.005 
ATOM    308  N   THR A  60      18.628 -17.158  -0.543 
ATOM    309  CA  THR A  60      18.521 -17.780   0.758 
ATOM    310  CB  THR A  60      18.422 -19.273   0.655 
ATOM    311  OG1 THR A  60      19.592 -19.810   0.057 
ATOM    312  CG2 THR A  60      17.192 -19.608  -0.204 
ATOM    313  C   THR A  60      19.582 -17.448   1.776 
ATOM    314  O   THR A  60      19.306 -17.592   2.964 
ATOM    315  N   SER A  61      20.833 -17.093   1.412 
ATOM    316  CA  SER A  61      21.758 -16.859   2.493 
ATOM    317  CB  SER A  61      22.957 -17.826   2.485 
ATOM    318  OG  SER A  61      22.517 -19.158   2.702 
ATOM    319  C   SER A  61      22.320 -15.475   2.407 
ATOM    320  O   SER A  61      23.186 -15.209   1.575 
ATOM    321  N   PRO A  62      21.889 -14.572   3.254 
ATOM    322  CA  PRO A  62      20.832 -14.844   4.197 
ATOM    323  CD  PRO A  62      22.847 -13.617   3.787 
ATOM    324  CB  PRO A  62      20.985 -13.822   5.320 
ATOM    325  CG  PRO A  62      22.467 -13.428   5.263 
ATOM    326  C   PRO A  62      19.514 -14.718   3.499 
ATOM    327  O   PRO A  62      19.488 -14.279   2.350 
ATOM    328  N   CYS A  63      18.409 -15.091   4.176 
ATOM    329  CA  CYS A  63      17.107 -15.029   3.577 
ATOM    330  CB  CYS A  63      15.980 -15.525   4.508 
ATOM    331  SG  CYS A  63      16.264 -17.191   5.180 
ATOM    332  C   CYS A  63      16.811 -13.590   3.286 
ATOM    333  O   CYS A  63      16.979 -12.728   4.148 
ATOM    334  N   LYS A  64      16.363 -13.286   2.050 
ATOM    335  CA  LYS A  64      16.024 -11.933   1.733 
ATOM    336  CB  LYS A  64      15.958 -11.675   0.217 
ATOM    337  CG  LYS A  64      15.947 -10.196  -0.175 
ATOM    338  CD  LYS A  64      16.188  -9.974  -1.671 
ATOM    339  CE  LYS A  64      16.192  -8.501  -2.084 
ATOM    340  NZ  LYS A  64      16.367  -8.389  -3.549 
ATOM    341  C   LYS A  64      14.671 -11.685   2.334 
ATOM    342  O   LYS A  64      13.782 -12.531   2.250 
ATOM    343  N   ASP A  65      14.485 -10.514   2.975 
ATOM    344  CA  ASP A  65      13.252 -10.245   3.660 
ATOM    345  CB  ASP A  65      13.310  -8.967   4.522 
ATOM    346  CG  ASP A  65      13.625  -7.757   3.647 
ATOM    347  OD1 ASP A  65      14.224  -7.939   2.553 
ATOM    348  OD2 ASP A  65      13.278  -6.626   4.077 
ATOM    349  C   ASP A  65      12.107 -10.144   2.699 
ATOM    350  O   ASP A  65      11.037 -10.700   2.946 
ATOM    351  N   ILE A  66      12.280  -9.419   1.579 
ATOM    352  CA  ILE A  66      11.198  -9.300   0.645 
ATOM    353  CB  ILE A  66      10.432  -8.019   0.848 
ATOM    354  CG1 ILE A  66       9.083  -8.013   0.109 
ATOM    355  CG2 ILE A  66      11.366  -6.859   0.468 
ATOM    356  CD1 ILE A  66       9.205  -8.016  -1.410 
ATOM    357  C   ILE A  66      11.805  -9.311  -0.725 
ATOM    358  O   ILE A  66      12.863  -8.720  -0.940 
ATOM    359  N   ASN A  67      11.179 -10.019  -1.688 
ATOM    360  CA  ASN A  67      11.720 -10.015  -3.017 
ATOM    361  CB  ASN A  67      12.741 -11.139  -3.259 
ATOM    362  CG  ASN A  67      13.477 -10.847  -4.558 
ATOM    363  OD1 ASN A  67      14.272  -9.911  -4.638 
ATOM    364  ND2 ASN A  67      13.214 -11.676  -5.603 
ATOM    365  C   ASN A  67      10.584 -10.205  -3.973 
ATOM    366  O   ASN A  67       9.740 -11.082  -3.786 
ATOM    367  N   THR A  68      10.556  -9.392  -5.048 
ATOM    368  CA  THR A  68       9.471  -9.467  -5.982 
ATOM    369  CB  THR A  68       8.762  -8.158  -6.145 
ATOM    370  OG1 THR A  68       8.269  -7.721  -4.886 
ATOM    371  CG2 THR A  68       7.598  -8.348  -7.130 
ATOM    372  C   THR A  68       9.996  -9.879  -7.324 
ATOM    373  O   THR A  68      11.059  -9.439  -7.762 
ATOM    374  N   PHE A  69       9.236 -10.761  -8.006 
ATOM    375  CA  PHE A  69       9.601 -11.241  -9.309 
ATOM    376  CB  PHE A  69       9.527 -12.774  -9.435 
ATOM    377  CG  PHE A  69      10.543 -13.384  -8.526 
ATOM    378  CD1 PHE A  69      11.831 -13.609  -8.956 
ATOM    379  CD2 PHE A  69      10.207 -13.734  -7.237 
ATOM    380  CE1 PHE A  69      12.768 -14.171  -8.120 
ATOM    381  CE2 PHE A  69      11.140 -14.295  -6.395 
ATOM    382  CZ  PHE A  69      12.423 -14.515  -6.835 
ATOM    383  C   PHE A  69       8.608 -10.690 -10.287 
ATOM    384  O   PHE A  69       7.415 -10.605 -10.001 
ATOM    385  N   ILE A  70       9.099 -10.300 -11.480 
ATOM    386  CA  ILE A  70       8.279  -9.766 -12.530 
ATOM    387  CB  ILE A  70       8.894  -8.585 -13.228 
ATOM    388  CG1 ILE A  70       9.137  -7.438 -12.235 
ATOM    389  CG2 ILE A  70       7.982  -8.201 -14.407 
ATOM    390  CD1 ILE A  70      10.026  -6.325 -12.786 
ATOM    391  C   ILE A  70       8.146 -10.852 -13.550 
ATOM    392  O   ILE A  70       9.106 -11.572 -13.824 
ATOM    393  N   HIS A  71       6.934 -11.011 -14.122 
ATOM    394  CA  HIS A  71       6.704 -12.056 -15.078 
ATOM    395  ND1 HIS A  71       6.623 -14.322 -12.875 
ATOM    396  CG  HIS A  71       5.646 -13.442 -13.288 
ATOM    397  CB  HIS A  71       5.509 -12.942 -14.696 
ATOM    398  NE2 HIS A  71       5.416 -13.823 -11.074 
ATOM    399  CD2 HIS A  71       4.918 -13.148 -12.176 
ATOM    400  CE1 HIS A  71       6.439 -14.514 -11.544 
ATOM    401  C   HIS A  71       6.415 -11.410 -16.399 
ATOM    402  O   HIS A  71       6.310 -10.188 -16.486 
ATOM    403  N   GLY A  72       6.286 -12.218 -17.476 
ATOM    404  CA  GLY A  72       6.017 -11.656 -18.772 
ATOM    405  C   GLY A  72       7.295 -11.593 -19.560 
ATOM    406  O   GLY A  72       8.294 -12.209 -19.193 
ATOM    407  N   ASN A  73       7.269 -10.867 -20.702 
ATOM    408  CA  ASN A  73       8.405 -10.782 -21.584 
ATOM    409  CB  ASN A  73       8.034 -10.508 -23.057 
ATOM    410  CG  ASN A  73       7.346  -9.151 -23.163 
ATOM    411  OD1 ASN A  73       7.968  -8.146 -23.502 
ATOM    412  ND2 ASN A  73       6.017  -9.119 -22.872 
ATOM    413  C   ASN A  73       9.371  -9.723 -21.133 
ATOM    414  O   ASN A  73       8.994  -8.716 -20.538 
ATOM    415  N   LYS A  74      10.668  -9.952 -21.434 
ATOM    416  CA  LYS A  74      11.764  -9.101 -21.052 
ATOM    417  CB  LYS A  74      13.152  -9.709 -21.329 
ATOM    418  CG  LYS A  74      13.502 -10.903 -20.438 
ATOM    419  CD  LYS A  74      14.866 -11.514 -20.762 
ATOM    420  CE  LYS A  74      14.989 -11.999 -22.206 
ATOM    421  NZ  LYS A  74      16.380 -12.427 -22.480 
ATOM    422  C   LYS A  74      11.726  -7.769 -21.741 
ATOM    423  O   LYS A  74      12.108  -6.759 -21.152 
ATOM    424  N   ARG A  75      11.268  -7.726 -23.005 
ATOM    425  CA  ARG A  75      11.336  -6.518 -23.783 
ATOM    426  CB  ARG A  75      10.706  -6.680 -25.174 
ATOM    427  CG  ARG A  75      11.275  -7.856 -25.964 
ATOM    428  CD  ARG A  75      10.777  -7.928 -27.407 
ATOM    429  NE  ARG A  75       9.288  -7.909 -27.372 
ATOM    430  CZ  ARG A  75       8.587  -9.047 -27.093 
ATOM    431  NH1 ARG A  75       9.247 -10.192 -26.754 
ATOM    432  NH2 ARG A  75       7.223  -9.036 -27.147 
ATOM    433  C   ARG A  75      10.568  -5.434 -23.096 
ATOM    434  O   ARG A  75      11.000  -4.283 -23.058 
ATOM    435  N   SER A  76       9.396  -5.775 -22.533 
ATOM    436  CA  SER A  76       8.562  -4.791 -21.905 
ATOM    437  CB  SER A  76       7.236  -5.385 -21.396 
ATOM    438  OG  SER A  76       6.471  -5.878 -22.487 
ATOM    439  C   SER A  76       9.281  -4.196 -20.730 
ATOM    440  O   SER A  76       9.132  -3.009 -20.441 
ATOM    441  N   ILE A  77      10.063  -5.017 -20.003 
ATOM    442  CA  ILE A  77      10.777  -4.552 -18.848 
ATOM    443  CB  ILE A  77      11.426  -5.664 -18.076 
ATOM    444  CG1 ILE A  77      10.357  -6.647 -17.572 
ATOM    445  CG2 ILE A  77      12.260  -5.039 -16.946 
ATOM    446  CD1 ILE A  77      10.932  -7.947 -17.010 
ATOM    447  C   ILE A  77      11.850  -3.586 -19.254 
ATOM    448  O   ILE A  77      12.029  -2.547 -18.626 
ATOM    449  N   LYS A  78      12.600  -3.902 -20.324 
ATOM    450  CA  LYS A  78      13.670  -3.048 -20.763 
ATOM    451  CB  LYS A  78      14.457  -3.613 -21.957 
ATOM    452  CG  LYS A  78      15.314  -4.836 -21.619 
ATOM    453  CD  LYS A  78      15.896  -5.526 -22.854 
ATOM    454  CE  LYS A  78      16.828  -6.696 -22.531 
ATOM    455  NZ  LYS A  78      16.037  -7.912 -22.246 
ATOM    456  C   LYS A  78      13.105  -1.727 -21.186 
ATOM    457  O   LYS A  78      13.736  -0.686 -21.012 
ATOM    458  N   ALA A  79      11.881  -1.748 -21.741 
ATOM    459  CA  ALA A  79      11.200  -0.603 -22.284 
ATOM    460  CB  ALA A  79       9.821  -0.951 -22.871 
ATOM    461  C   ALA A  79      10.987   0.445 -21.231 
ATOM    462  O   ALA A  79      10.878   1.630 -21.545 
ATOM    463  N   ILE A  80      10.868   0.044 -19.956 
ATOM    464  CA  ILE A  80      10.626   1.016 -18.927 
ATOM    465  CB  ILE A  80      10.255   0.446 -17.581 
ATOM    466  CG1 ILE A  80      11.316  -0.473 -16.984 
ATOM    467  CG2 ILE A  80       8.892  -0.240 -17.747 
ATOM    468  CD1 ILE A  80      10.900  -1.026 -15.623 
ATOM    469  C   ILE A  80      11.745   2.022 -18.874 
ATOM    470  O   ILE A  80      11.546   3.160 -18.452 
ATOM    471  N   CYS A  81      12.966   1.624 -19.275 
ATOM    472  CA  CYS A  81      14.117   2.486 -19.280 
ATOM    473  CB  CYS A  81      15.428   1.734 -19.567 
ATOM    474  SG  CYS A  81      15.754   0.459 -18.312 
ATOM    475  C   CYS A  81      13.959   3.596 -20.289 
ATOM    476  O   CYS A  81      14.689   4.586 -20.237 
ATOM    477  N   GLU A  82      13.062   3.434 -21.284 
ATOM    478  CA  GLU A  82      12.862   4.454 -22.277 
ATOM    479  CB  GLU A  82      12.970   3.920 -23.715 
ATOM    480  CG  GLU A  82      11.961   2.809 -24.013 
ATOM    481  CD  GLU A  82      12.156   2.352 -25.452 
ATOM    482  OE1 GLU A  82      12.213   3.228 -26.356 
ATOM    483  OE2 GLU A  82      12.249   1.114 -25.666 
ATOM    484  C   GLU A  82      11.484   5.028 -22.107 
ATOM    485  O   GLU A  82      10.696   4.562 -21.287 
ATOM    486  N   ASN A  83      11.173   6.085 -22.884 
ATOM    487  CA  ASN A  83       9.911   6.767 -22.808 
ATOM    488  CB  ASN A  83       9.851   8.042 -23.664 
ATOM    489  CG  ASN A  83      10.676   9.103 -22.944 
ATOM    490  OD1 ASN A  83      10.664   9.185 -21.715 
ATOM    491  ND2 ASN A  83      11.416   9.938 -23.723 
ATOM    492  C   ASN A  83       8.817   5.839 -23.229 
ATOM    493  O   ASN A  83       7.665   6.001 -22.831 
ATOM    494  N   LYS A  84       9.156   4.826 -24.043 
ATOM    495  CA  LYS A  84       8.180   3.925 -24.580 
ATOM    496  CB  LYS A  84       8.857   2.817 -25.416 
ATOM    497  CG  LYS A  84       7.921   1.834 -26.122 
ATOM    498  CD  LYS A  84       7.153   0.911 -25.178 
ATOM    499  CE  LYS A  84       6.396  -0.197 -25.909 
ATOM    500  NZ  LYS A  84       7.357  -1.190 -26.441 
ATOM    501  C   LYS A  84       7.386   3.298 -23.466 
ATOM    502  O   LYS A  84       6.161   3.232 -23.563 
ATOM    503  N   ASN A  85       8.029   2.807 -22.383 
ATOM    504  CA  ASN A  85       7.206   2.217 -21.358 
ATOM    505  CB  ASN A  85       7.343   0.680 -21.318 
ATOM    506  CG  ASN A  85       6.232   0.074 -20.468 
ATOM    507  OD1 ASN A  85       5.067   0.455 -20.576 
ATOM    508  ND2 ASN A  85       6.604  -0.897 -19.592 
ATOM    509  C   ASN A  85       7.600   2.737 -20.000 
ATOM    510  O   ASN A  85       7.516   2.004 -19.015 
ATOM    511  N   GLY A  86       7.987   4.025 -19.869 
ATOM    512  CA  GLY A  86       8.358   4.440 -18.541 
ATOM    513  C   GLY A  86       8.406   5.935 -18.432 
ATOM    514  O   GLY A  86       8.529   6.651 -19.426 
ATOM    515  N   ASN A  87       8.313   6.432 -17.176 
ATOM    516  CA  ASN A  87       8.388   7.834 -16.866 
ATOM    517  CB  ASN A  87       7.070   8.434 -16.338 
ATOM    518  CG  ASN A  87       6.033   8.383 -17.450 
ATOM    519  OD1 ASN A  87       5.564   7.312 -17.828 
ATOM    520  ND2 ASN A  87       5.650   9.574 -17.983 
ATOM    521  C   ASN A  87       9.381   7.966 -15.753 
ATOM    522  O   ASN A  87       9.660   7.005 -15.039 
ATOM    523  N   PRO A  88       9.943   9.130 -15.590 
ATOM    524  CA  PRO A  88      10.890   9.367 -14.542 
ATOM    525  CD  PRO A  88       9.915  10.189 -16.582 
ATOM    526  CB  PRO A  88      11.522  10.727 -14.851 
ATOM    527  CG  PRO A  88      10.555  11.384 -15.857 
ATOM    528  C   PRO A  88      10.168   9.304 -13.236 
ATOM    529  O   PRO A  88       9.050   9.812 -13.144 
ATOM    530  N   HIS A  89      10.804   8.706 -12.212 
ATOM    531  CA  HIS A  89      10.210   8.527 -10.923 
ATOM    532  ND1 HIS A  89       7.895   6.729  -9.424 
ATOM    533  CG  HIS A  89       9.268   6.743  -9.344 
ATOM    534  CB  HIS A  89      10.169   7.046 -10.506 
ATOM    535  NE2 HIS A  89       8.415   6.182  -7.333 
ATOM    536  CD2 HIS A  89       9.569   6.408  -8.061 
ATOM    537  CE1 HIS A  89       7.434   6.387  -8.195 
ATOM    538  C   HIS A  89      11.094   9.291 -10.006 
ATOM    539  O   HIS A  89      12.249   9.524 -10.348 
ATOM    540  N   ARG A  90      10.614   9.570  -8.777 
ATOM    541  CA  ARG A  90      11.134  10.633  -7.973 
ATOM    542  CB  ARG A  90      10.638  10.532  -6.524 
ATOM    543  CG  ARG A  90       9.118  10.621  -6.401 
ATOM    544  CD  ARG A  90       8.581  12.052  -6.436 
ATOM    545  NE  ARG A  90       7.099  11.972  -6.308 
ATOM    546  CZ  ARG A  90       6.398  13.027  -5.801 
ATOM    547  NH1 ARG A  90       7.050  14.164  -5.418 
ATOM    548  NH2 ARG A  90       5.043  12.938  -5.660 
ATOM    549  C   ARG A  90      12.627  10.723  -7.915 
ATOM    550  O   ARG A  90      13.186  11.625  -8.535 
ATOM    551  N   GLU A  91      13.353   9.801  -7.262 
ATOM    552  CA  GLU A  91      14.755  10.115  -7.224 
ATOM    553  CB  GLU A  91      15.367  10.061  -5.812 
ATOM    554  CG  GLU A  91      14.958  11.232  -4.914 
ATOM    555  CD  GLU A  91      13.537  11.000  -4.427 
ATOM    556  OE1 GLU A  91      13.280   9.918  -3.836 
ATOM    557  OE2 GLU A  91      12.688  11.907  -4.644 
ATOM    558  C   GLU A  91      15.504   9.143  -8.074 
ATOM    559  O   GLU A  91      15.859   8.056  -7.623 
ATOM    560  N   ASN A  92      15.780   9.542  -9.330 
ATOM    561  CA  ASN A  92      16.570   8.776 -10.253 
ATOM    562  CB  ASN A  92      18.015   8.583  -9.762 
ATOM    563  CG  ASN A  92      18.669   9.953  -9.678 
ATOM    564  OD1 ASN A  92      18.547  10.766 -10.593 
ATOM    565  ND2 ASN A  92      19.371  10.227  -8.547 
ATOM    566  C   ASN A  92      15.991   7.412 -10.460 
ATOM    567  O   ASN A  92      16.733   6.456 -10.678 
ATOM    568  N   LEU A  93      14.653   7.283 -10.421 
ATOM    569  CA  LEU A  93      14.046   5.998 -10.644 
ATOM    570  CB  LEU A  93      13.196   5.499  -9.462 
ATOM    571  CG  LEU A  93      14.013   5.127  -8.208 
ATOM    572  CD1 LEU A  93      13.097   4.644  -7.072 
ATOM    573  CD2 LEU A  93      15.107   4.099  -8.543 
ATOM    574  C   LEU A  93      13.141   6.137 -11.825 
ATOM    575  O   LEU A  93      12.979   7.226 -12.373 
ATOM    576  N   ARG A  94      12.563   5.007 -12.286 
ATOM    577  CA  ARG A  94      11.651   5.047 -13.395 
ATOM    578  CB  ARG A  94      12.264   4.533 -14.706 
ATOM    579  CG  ARG A  94      13.421   5.410 -15.185 
ATOM    580  CD  ARG A  94      13.981   5.008 -16.550 
ATOM    581  NE  ARG A  94      12.929   5.315 -17.557 
ATOM    582  CZ  ARG A  94      12.803   6.585 -18.040 
ATOM    583  NH1 ARG A  94      13.625   7.577 -17.590 
ATOM    584  NH2 ARG A  94      11.843   6.868 -18.966 
ATOM    585  C   ARG A  94      10.481   4.169 -13.054 
ATOM    586  O   ARG A  94      10.637   3.137 -12.403 
ATOM    587  N   ILE A  95       9.268   4.577 -13.488 
ATOM    588  CA  ILE A  95       8.059   3.839 -13.228 
ATOM    589  CB  ILE A  95       7.025   4.653 -12.501 
ATOM    590  CG1 ILE A  95       5.820   3.791 -12.084 
ATOM    591  CG2 ILE A  95       6.656   5.846 -13.397 
ATOM    592  CD1 ILE A  95       6.118   2.807 -10.956 
ATOM    593  C   ILE A  95       7.471   3.433 -14.552 
ATOM    594  O   ILE A  95       7.417   4.230 -15.487 
ATOM    595  N   SER A  96       7.017   2.167 -14.668 
ATOM    596  CA  SER A  96       6.520   1.669 -15.924 
ATOM    597  CB  SER A  96       6.521   0.132 -16.021 
ATOM    598  OG  SER A  96       5.638  -0.423 -15.057 
ATOM    599  C   SER A  96       5.122   2.137 -16.200 
ATOM    600  O   SER A  96       4.324   2.355 -15.289 
ATOM    601  N   LYS A  97       4.824   2.366 -17.497 
ATOM    602  CA  LYS A  97       3.513   2.735 -17.955 
ATOM    603  CB  LYS A  97       3.499   3.283 -19.390 
ATOM    604  CG  LYS A  97       4.096   4.687 -19.504 
ATOM    605  CD  LYS A  97       4.273   5.153 -20.949 
ATOM    606  CE  LYS A  97       4.718   6.611 -21.063 
ATOM    607  NZ  LYS A  97       6.152   6.728 -20.709 
ATOM    608  C   LYS A  97       2.610   1.543 -17.924 
ATOM    609  O   LYS A  97       1.429   1.655 -17.600 
ATOM    610  N   SER A  98       3.157   0.372 -18.304 
ATOM    611  CA  SER A  98       2.430  -0.864 -18.402 
ATOM    612  CB  SER A  98       3.113  -1.826 -19.387 
ATOM    613  OG  SER A  98       2.438  -3.069 -19.433 
ATOM    614  C   SER A  98       2.391  -1.529 -17.062 
ATOM    615  O   SER A  98       3.191  -1.233 -16.178 
ATOM    616  N   SER A  99       1.438  -2.468 -16.892 
ATOM    617  CA  SER A  99       1.316  -3.181 -15.654 
ATOM    618  CB  SER A  99      -0.138  -3.329 -15.182 
ATOM    619  OG  SER A  99      -0.171  -4.036 -13.953 
ATOM    620  C   SER A  99       1.866  -4.551 -15.901 
ATOM    621  O   SER A  99       1.756  -5.075 -17.006 
ATOM    622  N   PHE A 100       2.499  -5.160 -14.875 
ATOM    623  CA  PHE A 100       3.096  -6.452 -15.063 
ATOM    624  CB  PHE A 100       4.625  -6.462 -14.858 
ATOM    625  CG  PHE A 100       5.327  -5.637 -15.887 
ATOM    626  CD1 PHE A 100       5.439  -4.271 -15.743 
ATOM    627  CD2 PHE A 100       5.897  -6.234 -16.988 
ATOM    628  CE1 PHE A 100       6.097  -3.516 -16.687 
ATOM    629  CE2 PHE A 100       6.556  -5.484 -17.934 
ATOM    630  CZ  PHE A 100       6.657  -4.121 -17.787 
ATOM    631  C   PHE A 100       2.572  -7.384 -14.016 
ATOM    632  O   PHE A 100       2.195  -6.966 -12.922 
ATOM    633  N   GLN A 101       2.513  -8.691 -14.344 
ATOM    634  CA  GLN A 101       2.171  -9.658 -13.345 
ATOM    635  CB  GLN A 101       1.839 -11.052 -13.904 
ATOM    636  CG  GLN A 101       0.489 -11.131 -14.617 
ATOM    637  CD  GLN A 101      -0.593 -11.194 -13.547 
ATOM    638  OE1 GLN A 101      -0.366 -11.697 -12.449 
ATOM    639  NE2 GLN A 101      -1.804 -10.667 -13.873 
ATOM    640  C   GLN A 101       3.394  -9.793 -12.496 
ATOM    641  O   GLN A 101       4.508  -9.873 -13.015 
ATOM    642  N   VAL A 102       3.218  -9.802 -11.161 
ATOM    643  CA  VAL A 102       4.354  -9.886 -10.293 
ATOM    644  CB  VAL A 102       4.759  -8.562  -9.714 
ATOM    645  CG1 VAL A 102       5.195  -7.637 -10.861 
ATOM    646  CG2 VAL A 102       3.584  -8.007  -8.887 
ATOM    647  C   VAL A 102       4.011 -10.774  -9.139 
ATOM    648  O   VAL A 102       2.841 -11.025  -8.854 
ATOM    649  N   THR A 103       5.050 -11.314  -8.467 
ATOM    650  CA  THR A 103       4.829 -12.120  -7.304 
ATOM    651  CB  THR A 103       5.112 -13.577  -7.530 
ATOM    652  OG1 THR A 103       4.295 -14.080  -8.577 
ATOM    653  CG2 THR A 103       4.826 -14.343  -6.226 
ATOM    654  C   THR A 103       5.781 -11.637  -6.255 
ATOM    655  O   THR A 103       6.988 -11.574  -6.489 
ATOM    656  N   THR A 104       5.262 -11.297  -5.057 
ATOM    657  CA  THR A 104       6.109 -10.812  -4.005 
ATOM    658  CB  THR A 104       5.546  -9.614  -3.295 
ATOM    659  OG1 THR A 104       5.356  -8.546  -4.210 
ATOM    660  CG2 THR A 104       6.514  -9.193  -2.176 
ATOM    661  C   THR A 104       6.242 -11.896  -2.986 
ATOM    662  O   THR A 104       5.251 -12.502  -2.581 
ATOM    663  N   CYS A 105       7.490 -12.172  -2.555 
ATOM    664  CA  CYS A 105       7.738 -13.200  -1.586 
ATOM    665  CB  CYS A 105       8.849 -14.165  -2.029 
ATOM    666  SG  CYS A 105       8.448 -14.908  -3.639 
ATOM    667  C   CYS A 105       8.189 -12.511  -0.339 
ATOM    668  O   CYS A 105       9.178 -11.779  -0.349 
ATOM    669  N   LYS A 106       7.459 -12.730   0.774 
ATOM    670  CA  LYS A 106       7.781 -12.086   2.014 
ATOM    671  CB  LYS A 106       6.585 -11.338   2.628 
ATOM    672  CG  LYS A 106       6.127 -10.139   1.793 
ATOM    673  CD  LYS A 106       4.735  -9.634   2.178 
ATOM    674  CE  LYS A 106       4.309  -8.374   1.425 
ATOM    675  NZ  LYS A 106       5.014  -7.194   1.974 
ATOM    676  C   LYS A 106       8.204 -13.134   2.988 
ATOM    677  O   LYS A 106       7.514 -14.131   3.203 
ATOM    678  N   LEU A 107       9.370 -12.908   3.618 
ATOM    679  CA  LEU A 107       9.910 -13.866   4.533 
ATOM    680  CB  LEU A 107      11.381 -13.570   4.883 
ATOM    681  CG  LEU A 107      12.026 -14.570   5.857 
ATOM    682  CD1 LEU A 107      12.138 -15.973   5.238 
ATOM    683  CD2 LEU A 107      13.375 -14.044   6.370 
ATOM    684  C   LEU A 107       9.105 -13.824   5.787 
ATOM    685  O   LEU A 107       8.661 -12.764   6.225 
ATOM    686  N   HIS A 108       8.855 -15.005   6.380 
ATOM    687  CA  HIS A 108       8.191 -15.020   7.648 
ATOM    688  ND1 HIS A 108       6.503 -17.160   5.722 
ATOM    689  CG  HIS A 108       6.507 -16.861   7.063 
ATOM    690  CB  HIS A 108       6.725 -15.489   7.618 
ATOM    691  NE2 HIS A 108       6.076 -19.059   6.793 
ATOM    692  CD2 HIS A 108       6.247 -18.033   7.703 
ATOM    693  CE1 HIS A 108       6.239 -18.488   5.615 
ATOM    694  C   HIS A 108       8.993 -15.906   8.534 
ATOM    695  O   HIS A 108       9.644 -16.843   8.076 
ATOM    696  N   GLY A 109       8.958 -15.620   9.846 
ATOM    697  CA  GLY A 109       9.793 -16.334  10.759 
ATOM    698  C   GLY A 109      10.861 -15.362  11.144 
ATOM    699  O   GLY A 109      11.206 -14.465  10.376 
ATOM    700  N   GLY A 110      11.378 -15.513  12.376 
ATOM    701  CA  GLY A 110      12.344 -14.642  12.983 
ATOM    702  C   GLY A 110      13.717 -14.700  12.379 
ATOM    703  O   GLY A 110      14.419 -13.689  12.376 
ATOM    704  N   SER A 111      14.166 -15.876  11.892 
ATOM    705  CA  SER A 111      15.555 -15.993  11.521 
ATOM    706  CB  SER A 111      16.129 -17.404  11.740 
ATOM    707  OG  SER A 111      17.494 -17.439  11.353 
ATOM    708  C   SER A 111      15.827 -15.629  10.092 
ATOM    709  O   SER A 111      15.060 -15.888   9.167 
ATOM    710  N   PRO A 112      16.953 -14.967   9.967 
ATOM    711  CA  PRO A 112      17.492 -14.571   8.686 
ATOM    712  CD  PRO A 112      17.334 -14.031  11.015 
ATOM    713  CB  PRO A 112      18.504 -13.462   8.973 
ATOM    714  CG  PRO A 112      18.025 -12.860  10.301 
ATOM    715  C   PRO A 112      18.112 -15.709   7.930 
ATOM    716  O   PRO A 112      18.498 -15.507   6.778 
ATOM    717  N   TRP A 113      18.254 -16.900   8.543 
ATOM    718  CA  TRP A 113      18.952 -17.947   7.848 
ATOM    719  CB  TRP A 113      20.140 -18.493   8.653 
ATOM    720  CG  TRP A 113      21.239 -17.473   8.801 
ATOM    721  CD2 TRP A 113      22.171 -17.157   7.757 
ATOM    722  CD1 TRP A 113      21.549 -16.668   9.857 
ATOM    723  NE1 TRP A 113      22.625 -15.874   9.541 
ATOM    724  CE2 TRP A 113      23.017 -16.164   8.250 
ATOM    725  CE3 TRP A 113      22.310 -17.654   6.495 
ATOM    726  CZ2 TRP A 113      24.022 -15.652   7.480 
ATOM    727  CZ3 TRP A 113      23.322 -17.137   5.721 
ATOM    728  CH2 TRP A 113      24.162 -16.156   6.206 
ATOM    729  C   TRP A 113      18.019 -19.078   7.526 
ATOM    730  O   TRP A 113      16.980 -19.259   8.157 
ATOM    731  N   PRO A 114      18.387 -19.844   6.525 
ATOM    732  CA  PRO A 114      17.605 -20.941   6.018 
ATOM    733  CD  PRO A 114      19.726 -19.807   5.959 
ATOM    734  CB  PRO A 114      18.412 -21.510   4.849 
ATOM    735  CG  PRO A 114      19.865 -21.131   5.190 
ATOM    736  C   PRO A 114      17.349 -21.963   7.077 
ATOM    737  O   PRO A 114      18.132 -22.055   8.021 
ATOM    738  N   PRO A 115      16.287 -22.717   6.949 
ATOM    739  CA  PRO A 115      15.417 -22.592   5.810 
ATOM    740  CD  PRO A 115      16.308 -24.080   7.460 
ATOM    741  CB  PRO A 115      14.554 -23.850   5.796 
ATOM    742  CG  PRO A 115      15.436 -24.898   6.494 
ATOM    743  C   PRO A 115      14.624 -21.326   5.826 
ATOM    744  O   PRO A 115      14.324 -20.822   6.907 
ATOM    745  N   CYS A 116      14.262 -20.805   4.637 
ATOM    746  CA  CYS A 116      13.552 -19.559   4.576 
ATOM    747  CB  CYS A 116      14.136 -18.609   3.509 
ATOM    748  SG  CYS A 116      15.947 -18.432   3.606 
ATOM    749  C   CYS A 116      12.141 -19.851   4.153 
ATOM    750  O   CYS A 116      11.913 -20.416   3.083 
ATOM    751  N   GLN A 117      11.145 -19.461   4.980 
ATOM    752  CA  GLN A 117       9.776 -19.689   4.605 
ATOM    753  CB  GLN A 117       8.829 -20.057   5.761 
ATOM    754  CG  GLN A 117       9.262 -21.272   6.578 
ATOM    755  CD  GLN A 117       9.944 -20.724   7.818 
ATOM    756  OE1 GLN A 117      10.525 -19.641   7.791 
ATOM    757  NE2 GLN A 117       9.847 -21.480   8.943 
ATOM    758  C   GLN A 117       9.264 -18.399   4.045 
ATOM    759  O   GLN A 117       9.593 -17.322   4.542 
ATOM    760  N   TYR A 118       8.444 -18.476   2.979 
ATOM    761  CA  TYR A 118       7.961 -17.279   2.352 
ATOM    762  CB  TYR A 118       8.554 -17.047   0.952 
ATOM    763  CG  TYR A 118      10.003 -16.728   1.079 
ATOM    764  CD1 TYR A 118      10.406 -15.445   1.371 
ATOM    765  CD2 TYR A 118      10.958 -17.702   0.895 
ATOM    766  CE1 TYR A 118      11.740 -15.138   1.486 
ATOM    767  CE2 TYR A 118      12.294 -17.401   1.008 
ATOM    768  CZ  TYR A 118      12.686 -16.117   1.304 
ATOM    769  OH  TYR A 118      14.057 -15.806   1.420 
ATOM    770  C   TYR A 118       6.480 -17.356   2.150 
ATOM    771  O   TYR A 118       5.907 -18.436   2.018 
ATOM    772  N   ARG A 119       5.827 -16.174   2.139 
ATOM    773  CA  ARG A 119       4.427 -16.059   1.843 
ATOM    774  CB  ARG A 119       3.652 -15.202   2.858 
ATOM    775  CG  ARG A 119       3.673 -15.788   4.269 
ATOM    776  CD  ARG A 119       2.594 -16.840   4.518 
ATOM    777  NE  ARG A 119       2.885 -17.449   5.844 
ATOM    778  CZ  ARG A 119       1.863 -17.879   6.638 
ATOM    779  NH1 ARG A 119       0.571 -17.731   6.223 
ATOM    780  NH2 ARG A 119       2.135 -18.448   7.848 
ATOM    781  C   ARG A 119       4.365 -15.344   0.526 
ATOM    782  O   ARG A 119       5.061 -14.349   0.325 
ATOM    783  N   ALA A 120       3.524 -15.828  -0.411 
ATOM    784  CA  ALA A 120       3.516 -15.241  -1.722 
ATOM    785  CB  ALA A 120       3.540 -16.279  -2.857 
ATOM    786  C   ALA A 120       2.290 -14.411  -1.918 
ATOM    787  O   ALA A 120       1.191 -14.774  -1.498 
ATOM    788  N   THR A 121       2.473 -13.235  -2.553 
ATOM    789  CA  THR A 121       1.362 -12.387  -2.858 
ATOM    790  CB  THR A 121       1.414 -11.077  -2.132 
ATOM    791  OG1 THR A 121       1.493 -11.279  -0.729 
ATOM    792  CG2 THR A 121       0.136 -10.304  -2.467 
ATOM    793  C   THR A 121       1.454 -12.058  -4.319 
ATOM    794  O   THR A 121       2.368 -11.355  -4.746 
ATOM    795  N   ALA A 122       0.503 -12.561  -5.131 
ATOM    796  CA  ALA A 122       0.506 -12.258  -6.535 
ATOM    797  CB  ALA A 122      -0.363 -13.214  -7.372 
ATOM    798  C   ALA A 122      -0.051 -10.879  -6.695 
ATOM    799  O   ALA A 122      -0.797 -10.403  -5.841 
ATOM    800  N   GLY A 123       0.311 -10.190  -7.800 
ATOM    801  CA  GLY A 123      -0.202  -8.866  -8.009 
ATOM    802  C   GLY A 123      -0.066  -8.514  -9.455 
ATOM    803  O   GLY A 123       0.601  -9.210 -10.221 
ATOM    804  N   PHE A 124      -0.738  -7.418  -9.864 
ATOM    805  CA  PHE A 124      -0.677  -6.940 -11.215 
ATOM    806  CB  PHE A 124      -1.952  -7.333 -11.988 
ATOM    807  CG  PHE A 124      -1.880  -6.953 -13.427 
ATOM    808  CD1 PHE A 124      -1.110  -7.677 -14.309 
ATOM    809  CD2 PHE A 124      -2.620  -5.893 -13.902 
ATOM    810  CE1 PHE A 124      -1.058  -7.330 -15.640 
ATOM    811  CE2 PHE A 124      -2.573  -5.544 -15.231 
ATOM    812  CZ  PHE A 124      -1.789  -6.263 -16.103 
ATOM    813  C   PHE A 124      -0.614  -5.444 -11.112 
ATOM    814  O   PHE A 124      -1.586  -4.807 -10.707 
ATOM    815  N   ARG A 125       0.538  -4.838 -11.470 
ATOM    816  CA  ARG A 125       0.653  -3.408 -11.368 
ATOM    817  CB  ARG A 125       0.731  -2.905  -9.919 
ATOM    818  CG  ARG A 125       1.922  -3.477  -9.148 
ATOM    819  CD  ARG A 125       2.201  -2.737  -7.841 
ATOM    820  NE  ARG A 125       2.654  -1.368  -8.212 
ATOM    821  CZ  ARG A 125       2.539  -0.343  -7.320 
ATOM    822  NH1 ARG A 125       2.021  -0.575  -6.078 
ATOM    823  NH2 ARG A 125       2.940   0.912  -7.672 
ATOM    824  C   ARG A 125       1.930  -2.974 -12.029 
ATOM    825  O   ARG A 125       2.704  -3.796 -12.517 
ATOM    826  N   ASN A 126       2.164  -1.643 -12.058 
ATOM    827  CA  ASN A 126       3.348  -1.060 -12.631 
ATOM    828  CB  ASN A 126       3.319   0.475 -12.733 
ATOM    829  CG  ASN A 126       2.288   0.920 -13.750 
ATOM    830  OD1 ASN A 126       1.798   0.128 -14.551 
ATOM    831  ND2 ASN A 126       1.954   2.238 -13.724 
ATOM    832  C   ASN A 126       4.475  -1.326 -11.687 
ATOM    833  O   ASN A 126       4.252  -1.649 -10.522 
ATOM    834  N   VAL A 127       5.728  -1.187 -12.170 
ATOM    835  CA  VAL A 127       6.853  -1.442 -11.318 
ATOM    836  CB  VAL A 127       7.620  -2.670 -11.710 
ATOM    837  CG1 VAL A 127       6.692  -3.888 -11.560 
ATOM    838  CG2 VAL A 127       8.164  -2.479 -13.137 
ATOM    839  C   VAL A 127       7.801  -0.286 -11.389 
ATOM    840  O   VAL A 127       7.791   0.482 -12.349 
ATOM    841  N   VAL A 128       8.640  -0.129 -10.338 
ATOM    842  CA  VAL A 128       9.608   0.932 -10.290 
ATOM    843  CB  VAL A 128       9.558   1.739  -9.024 
ATOM    844  CG1 VAL A 128      10.684   2.788  -9.058 
ATOM    845  CG2 VAL A 128       8.156   2.343  -8.876 
ATOM    846  C   VAL A 128      10.968   0.306 -10.332 
ATOM    847  O   VAL A 128      11.242  -0.659  -9.620 
ATOM    848  N   VAL A 129      11.864   0.853 -11.180 
ATOM    849  CA  VAL A 129      13.192   0.316 -11.293 
ATOM    850  CB  VAL A 129      13.377  -0.597 -12.470 
ATOM    851  CG1 VAL A 129      12.475  -1.829 -12.285 
ATOM    852  CG2 VAL A 129      13.103   0.196 -13.761 
ATOM    853  C   VAL A 129      14.143   1.454 -11.487 
ATOM    854  O   VAL A 129      13.740   2.610 -11.599 
ATOM    855  N   ALA A 130      15.453   1.141 -11.469 
ATOM    856  CA  ALA A 130      16.471   2.102 -11.776 
ATOM    857  CB  ALA A 130      17.570   2.201 -10.704 
ATOM    858  C   ALA A 130      17.107   1.586 -13.029 
ATOM    859  O   ALA A 130      17.251   0.376 -13.195 
ATOM    860  N   CYS A 131      17.489   2.483 -13.964 
ATOM    861  CA  CYS A 131      18.044   1.992 -15.195 
ATOM    862  CB  CYS A 131      17.222   2.356 -16.450 
ATOM    863  SG  CYS A 131      15.649   1.450 -16.538 
ATOM    864  C   CYS A 131      19.424   2.528 -15.408 
ATOM    865  O   CYS A 131      19.772   3.615 -14.946 
ATOM    866  N   GLU A 132      20.255   1.724 -16.108 
ATOM    867  CA  GLU A 132      21.592   2.093 -16.475 
ATOM    868  CB  GLU A 132      22.653   1.496 -15.531 
ATOM    869  CG  GLU A 132      24.095   1.876 -15.875 
ATOM    870  CD  GLU A 132      25.017   1.153 -14.901 
ATOM    871  OE1 GLU A 132      24.867  -0.090 -14.759 
ATOM    872  OE2 GLU A 132      25.883   1.833 -14.288 
ATOM    873  C   GLU A 132      21.835   1.497 -17.828 
ATOM    874  O   GLU A 132      21.581   0.315 -18.054 
ATOM    875  N   ASN A 133      22.341   2.307 -18.771 
ATOM    876  CA  ASN A 133      22.633   1.807 -20.081 
ATOM    877  CB  ASN A 133      23.666   0.669 -20.045 
ATOM    878  CG  ASN A 133      24.142   0.395 -21.460 
ATOM    879  OD1 ASN A 133      23.716   1.047 -22.412 
ATOM    880  ND2 ASN A 133      25.042  -0.612 -21.602 
ATOM    881  C   ASN A 133      21.369   1.284 -20.700 
ATOM    882  O   ASN A 133      21.405   0.415 -21.569 
ATOM    883  N   GLY A 134      20.206   1.809 -20.274 
ATOM    884  CA  GLY A 134      18.973   1.431 -20.908 
ATOM    885  C   GLY A 134      18.488   0.100 -20.407 
ATOM    886  O   GLY A 134      17.601  -0.497 -21.016 
ATOM    887  N   LEU A 135      19.052  -0.410 -19.291 
ATOM    888  CA  LEU A 135      18.626  -1.689 -18.777 
ATOM    889  CB  LEU A 135      19.722  -2.763 -18.865 
ATOM    890  CG  LEU A 135      20.118  -3.122 -20.306 
ATOM    891  CD1 LEU A 135      21.217  -4.195 -20.327 
ATOM    892  CD2 LEU A 135      18.890  -3.538 -21.130 
ATOM    893  C   LEU A 135      18.301  -1.547 -17.317 
ATOM    894  O   LEU A 135      18.890  -0.715 -16.629 
ATOM    895  N   PRO A 136      17.352  -2.313 -16.825 
ATOM    896  CA  PRO A 136      17.021  -2.252 -15.420 
ATOM    897  CD  PRO A 136      16.196  -2.669 -17.633 
ATOM    898  CB  PRO A 136      15.657  -2.921 -15.271 
ATOM    899  CG  PRO A 136      15.011  -2.730 -16.653 
ATOM    900  C   PRO A 136      18.077  -2.865 -14.544 
ATOM    901  O   PRO A 136      18.366  -4.050 -14.698 
ATOM    902  N   VAL A 137      18.700  -2.052 -13.670 
ATOM    903  CA  VAL A 137      19.685  -2.428 -12.695 
ATOM    904  CB  VAL A 137      20.708  -1.352 -12.497 
ATOM    905  CG1 VAL A 137      21.444  -1.158 -13.835 
ATOM    906  CG2 VAL A 137      20.006  -0.082 -11.995 
ATOM    907  C   VAL A 137      19.111  -2.788 -11.354 
ATOM    908  O   VAL A 137      19.737  -3.522 -10.593 
ATOM    909  N   HIS A 138      17.948  -2.222 -10.978 
ATOM    910  CA  HIS A 138      17.482  -2.425  -9.634 
ATOM    911  ND1 HIS A 138      17.868  -2.477  -6.392 
ATOM    912  CG  HIS A 138      17.517  -1.474  -7.267 
ATOM    913  CB  HIS A 138      18.027  -1.352  -8.671 
ATOM    914  NE2 HIS A 138      16.458  -1.147  -5.302 
ATOM    915  CD2 HIS A 138      16.654  -0.671  -6.586 
ATOM    916  CE1 HIS A 138      17.208  -2.233  -5.232 
ATOM    917  C   HIS A 138      15.989  -2.347  -9.596 
ATOM    918  O   HIS A 138      15.368  -1.672 -10.416 
ATOM    919  N   LEU A 139      15.380  -3.059  -8.624 
ATOM    920  CA  LEU A 139      13.959  -3.022  -8.464 
ATOM    921  CB  LEU A 139      13.328  -4.424  -8.387 
ATOM    922  CG  LEU A 139      11.796  -4.427  -8.219 
ATOM    923  CD1 LEU A 139      11.097  -3.859  -9.466 
ATOM    924  CD2 LEU A 139      11.275  -5.821  -7.830 
ATOM    925  C   LEU A 139      13.692  -2.338  -7.155 
ATOM    926  O   LEU A 139      14.328  -2.642  -6.146 
ATOM    927  N   ASP A 140      12.744  -1.377  -7.146 
ATOM    928  CA  ASP A 140      12.392  -0.683  -5.938 
ATOM    929  CB  ASP A 140      11.787   0.709  -6.222 
ATOM    930  CG  ASP A 140      11.444   1.439  -4.927 
ATOM    931  OD1 ASP A 140      10.721   0.858  -4.076 
ATOM    932  OD2 ASP A 140      11.902   2.602  -4.774 
ATOM    933  C   ASP A 140      11.357  -1.523  -5.257 
ATOM    934  O   ASP A 140      10.230  -1.654  -5.728 
ATOM    935  N   GLN A 141      11.749  -2.130  -4.123 
ATOM    936  CA  GLN A 141      10.948  -3.011  -3.316 
ATOM    937  CB  GLN A 141      11.779  -3.783  -2.278 
ATOM    938  CG  GLN A 141      12.762  -4.776  -2.905 
ATOM    939  CD  GLN A 141      11.952  -5.908  -3.523 
ATOM    940  OE1 GLN A 141      12.497  -6.786  -4.190 
ATOM    941  NE2 GLN A 141      10.610  -5.884  -3.303 
ATOM    942  C   GLN A 141       9.851  -2.293  -2.576 
ATOM    943  O   GLN A 141       8.819  -2.893  -2.282 
ATOM    944  N   SER A 142      10.034  -0.997  -2.253 
ATOM    945  CA  SER A 142       9.150  -0.301  -1.351 
ATOM    946  CB  SER A 142       9.491   1.193  -1.188 
ATOM    947  OG  SER A 142       9.124   1.919  -2.352 
ATOM    948  C   SER A 142       7.710  -0.375  -1.771 
ATOM    949  O   SER A 142       6.824  -0.464  -0.923 
ATOM    950  N   ILE A 143       7.420  -0.350  -3.080 
ATOM    951  CA  ILE A 143       6.051  -0.356  -3.517 
ATOM    952  CB  ILE A 143       5.929  -0.210  -5.009 
ATOM    953  CG1 ILE A 143       6.581  -1.395  -5.742 
ATOM    954  CG2 ILE A 143       6.534   1.151  -5.388 
ATOM    955  CD1 ILE A 143       6.281  -1.418  -7.241 
ATOM    956  C   ILE A 143       5.389  -1.633  -3.085 
ATOM    957  O   ILE A 143       4.203  -1.660  -2.760 
ATOM    958  N   PHE A 144       6.139  -2.743  -3.129 
ATOM    959  CA  PHE A 144       5.663  -4.054  -2.785 
ATOM    960  CB  PHE A 144       6.569  -5.164  -3.332 
ATOM    961  CG  PHE A 144       6.507  -4.997  -4.812 
ATOM    962  CD1 PHE A 144       5.397  -5.403  -5.519 
ATOM    963  CD2 PHE A 144       7.560  -4.429  -5.496 
ATOM    964  CE1 PHE A 144       5.340  -5.244  -6.884 
ATOM    965  CE2 PHE A 144       7.507  -4.271  -6.860 
ATOM    966  CZ  PHE A 144       6.396  -4.677  -7.557 
ATOM    967  C   PHE A 144       5.482  -4.230  -1.309 
ATOM    968  O   PHE A 144       4.699  -5.077  -0.876 
ATOM    969  N   ARG A 145       6.264  -3.500  -0.495 
ATOM    970  CA  ARG A 145       6.177  -3.640   0.929 
ATOM    971  CB  ARG A 145       7.187  -2.736   1.646 
ATOM    972  CG  ARG A 145       8.616  -2.950   1.149 
ATOM    973  CD  ARG A 145       9.671  -2.223   1.979 
ATOM    974  NE  ARG A 145       9.994  -3.112   3.127 
ATOM    975  CZ  ARG A 145      10.901  -4.116   2.955 
ATOM    976  NH1 ARG A 145      11.537  -4.250   1.755 
ATOM    977  NH2 ARG A 145      11.162  -4.987   3.973 
ATOM    978  C   ARG A 145       4.810  -3.223   1.343 
ATOM    979  O   ARG A 145       4.160  -3.893   2.145 
ATOM    980  N   ARG A 146       4.339  -2.101   0.769 
ATOM    981  CA  ARG A 146       3.061  -1.554   1.109 
ATOM    982  CB  ARG A 146       2.944  -0.061   0.750 
ATOM    983  CG  ARG A 146       4.017   0.799   1.422 
ATOM    984  CD  ARG A 146       3.933   2.291   1.088 
ATOM    985  NE  ARG A 146       5.205   2.914   1.552 
ATOM    986  CZ  ARG A 146       6.283   2.930   0.714 
ATOM    987  NH1 ARG A 146       6.168   2.412  -0.544 
ATOM    988  NH2 ARG A 146       7.470   3.456   1.131 
ATOM    989  C   ARG A 146       2.016  -2.301   0.298 
ATOM    990  O   ARG A 146       1.257  -1.625  -0.446 
ATOM    991  OXT ARG A 146       1.959  -3.554   0.415 
TER
HEADER lig_21.pdb
ATOM      1  P    DC A   1      20.142-757.520-322.602 
ATOM      2  OP1  DC A   1      21.097-757.888-323.672 
ATOM      3  OP2  DC A   1      20.705-756.767-321.460 
ATOM      4  O5'  DC A   1      18.916-756.706-323.231 
ATOM      5  C5'  DC A   1      17.798-757.435-323.772 
ATOM      6  C4'  DC A   1      16.498-756.788-323.335 
ATOM      7  O4'  DC A   1      16.025-757.303-322.057 
ATOM      8  C3'  DC A   1      16.545-755.275-323.128 
ATOM      9  O3'  DC A   1      15.311-754.713-323.560 
ATOM     10  C2'  DC A   1      16.657-755.094-321.615 
ATOM     11  C1'  DC A   1      15.681-756.201-321.231 
ATOM     12  N1   DC A   1      15.795-756.635-319.811 
ATOM     13  C2   DC A   1      14.630-757.021-319.153 
ATOM     14  O2   DC A   1      13.559-756.990-319.770 
ATOM     15  N3   DC A   1      14.713-757.420-317.858 
ATOM     16  C4   DC A   1      15.894-757.440-317.225 
ATOM     17  N4   DC A   1      15.922-757.837-315.962 
ATOM     18  C5   DC A   1      17.104-757.046-317.882 
ATOM     19  C6   DC A   1      17.000-756.651-319.176 
ATOM     20  P    DA A   2      15.324-753.317-324.343 
ATOM     21  OP1  DA A   2      15.595-753.557-325.778 
ATOM     22  OP2  DA A   2      16.236-752.374-323.658 
ATOM     23  O5'  DA A   2      13.812-752.834-324.154 
ATOM     24  C5'  DA A   2      12.773-753.824-324.031 
ATOM     25  C4'  DA A   2      11.816-753.436-322.919 
ATOM     26  O4'  DA A   2      12.242-753.937-321.620 
ATOM     27  C3'  DA A   2      11.633-751.936-322.693 
ATOM     28  O3'  DA A   2      10.275-751.685-322.348 
ATOM     29  C2'  DA A   2      12.509-751.616-321.483 
ATOM     30  C1'  DA A   2      12.172-752.872-320.685 
ATOM     31  N9   DA A   2      13.134-753.159-319.584 
ATOM     32  C8   DA A   2      14.480-752.932-319.554 
ATOM     33  N7   DA A   2      15.048-753.291-318.444 
ATOM     34  C5   DA A   2      14.003-753.793-317.681 
ATOM     35  C6   DA A   2      13.951-754.339-316.388 
ATOM     36  N6   DA A   2      15.027-754.476-315.599 
ATOM     37  N1   DA A   2      12.750-754.740-315.932 
ATOM     38  C2   DA A   2      11.685-754.602-316.721 
ATOM     39  N3   DA A   2      11.612-754.110-317.939 
ATOM     40  C4   DA A   2      12.827-753.716-318.370 
ATOM     41  P    DT A   3       9.553-750.384-322.937 
ATOM     42  OP1  DT A   3       9.043-750.672-324.297 
ATOM     43  OP2  DT A   3      10.456-749.217-322.817 
ATOM     44  O5'  DT A   3       8.325-750.219-321.926 
ATOM     45  C5'  DT A   3       7.769-751.394-321.305 
ATOM     46  C4'  DT A   3       7.516-751.132-319.833 
ATOM     47  O4'  DT A   3       8.678-751.427-319.008 
ATOM     48  C3'  DT A   3       7.159-749.692-319.466 
ATOM     49  O3'  DT A   3       6.194-749.709-318.421 
ATOM     50  C2'  DT A   3       8.457-749.100-318.918 
ATOM     51  C1'  DT A   3       8.896-750.331-318.133 
ATOM     52  N1   DT A   3      10.338-750.320-317.756 
ATOM     53  C2   DT A   3      10.674-750.888-316.551 
ATOM     54  O2   DT A   3       9.853-751.388-315.801 
ATOM     55  N3   DT A   3      12.018-750.858-316.235 
ATOM     56  C4   DT A   3      13.028-750.320-317.006 
ATOM     57  O4   DT A   3      14.198-750.352-316.618 
ATOM     58  C5   DT A   3      12.577-749.747-318.253 
ATOM     59  C7   DT A   3      13.613-749.139-319.152 
ATOM     60  C6   DT A   3      11.276-749.762-318.585 
ATOM     61  P    DG A   4       5.001-748.641-318.449 
ATOM     62  OP1  DG A   4       3.912-749.137-319.319 
ATOM     63  OP2  DG A   4       5.540-747.304-318.782 
ATOM     64  O5'  DG A   4       4.523-748.663-316.922 
ATOM     65  C5'  DG A   4       4.670-749.876-316.161 
ATOM     66  C4'  DG A   4       5.209-749.558-314.781 
ATOM     67  O4'  DG A   4       6.665-749.535-314.743 
ATOM     68  C3'  DG A   4       4.803-748.203-314.203 
ATOM     69  O3'  DG A   4       4.595-748.342-312.802 
ATOM     70  C2'  DG A   4       6.022-747.307-314.427 
ATOM     71  C1'  DG A   4       7.076-748.352-314.075 
ATOM     72  N9   DG A   4       8.445-748.005-314.550 
ATOM     73  C8   DG A   4       8.828-747.335-315.692 
ATOM     74  N7   DG A   4      10.124-747.190-315.816 
ATOM     75  C5   DG A   4      10.637-747.806-314.676 
ATOM     76  C6   DG A   4      11.982-747.968-314.252 
ATOM     77  O6   DG A   4      13.013-747.596-314.804 
ATOM     78  N1   DG A   4      12.054-748.654-313.031 
ATOM     79  C2   DG A   4      10.969-749.122-312.315 
ATOM     80  N2   DG A   4      11.250-749.753-311.172 
ATOM     81  N3   DG A   4       9.709-748.970-312.715 
ATOM     82  C4   DG A   4       9.621-748.306-313.896 
ATOM     83  P    DA A   5       3.380-747.557-312.117 
ATOM     84  OP1  DA A   5       2.133-748.340-312.273 
ATOM     85  OP2  DA A   5       3.340-746.167-312.620 
ATOM     86  O5'  DA A   5       3.829-747.560-310.581 
ATOM     87  C5'  DA A   5       4.631-748.650-310.090 
ATOM     88  C4'  DA A   5       5.749-748.118-309.216 
ATOM     89  O4'  DA A   5       6.941-747.783-309.982 
ATOM     90  C3'  DA A   5       5.436-746.839-308.441 
ATOM     91  O3'  DA A   5       6.062-746.908-307.165 
ATOM     92  C2'  DA A   5       6.103-745.725-309.248 
ATOM     93  C1'  DA A   5       7.378-746.491-309.587 
ATOM     94  N9   DA A   5       8.150-745.900-310.715 
ATOM     95  C8   DA A   5       7.675-745.265-311.828 
ATOM     96  N7   DA A   5       8.605-744.856-312.634 
ATOM     97  C5   DA A   5       9.783-745.248-312.013 
ATOM     98  C6   DA A   5      11.134-745.106-312.370 
ATOM     99  N6   DA A   5      11.543-744.501-313.495 
ATOM    100  N1   DA A   5      12.053-745.609-311.526 
ATOM    101  C2   DA A   5      11.641-746.209-310.411 
ATOM    102  N3   DA A   5      10.415-746.400-309.975 
ATOM    103  C4   DA A   5       9.515-745.887-310.838 
ATOM    104  P    DA A   6       5.278-746.348-305.886 
ATOM    105  OP1  DA A   6       4.357-747.388-305.374 
ATOM    106  OP2  DA A   6       4.665-745.042-306.212 
ATOM    107  O5'  DA A   6       6.479-746.135-304.849 
ATOM    108  C5'  DA A   6       7.635-746.988-304.936 
ATOM    109  C4'  DA A   6       8.900-746.163-304.790 
ATOM    110  O4'  DA A   6       9.373-745.644-306.065 
ATOM    111  C3'  DA A   6       8.787-744.922-303.906 
ATOM    112  O3'  DA A   6      10.002-744.757-303.186 
ATOM    113  C2'  DA A   6       8.640-743.759-304.887 
ATOM    114  C1'  DA A   6       9.656-744.261-305.909 
ATOM    115  N9   DA A   6       9.536-743.610-307.243 
ATOM    116  C8   DA A   6       8.407-743.181-307.878 
ATOM    117  N7   DA A   6       8.628-742.648-309.040 
ATOM    118  C5   DA A   6      10.006-742.731-309.187 
ATOM    119  C6   DA A   6      10.874-742.333-310.218 
ATOM    120  N6   DA A   6      10.459-741.746-311.350 
ATOM    121  N1   DA A   6      12.189-742.562-310.043 
ATOM    122  C2   DA A   6      12.595-743.147-308.917 
ATOM    123  N3   DA A   6      11.883-743.558-307.892 
ATOM    124  C4   DA A   6      10.571-743.318-308.091 
ATOM    125  P    DG A   7       9.943-744.277-301.661 
ATOM    126  OP1  DG A   7       9.705-745.445-300.783 
ATOM    127  OP2  DG A   7       8.981-743.160-301.529 
ATOM    128  O5'  DG A   7      11.431-743.732-301.442 
ATOM    129  C5'  DG A   7      12.508-744.324-302.192 
ATOM    130  C4'  DG A   7      13.428-743.242-302.720 
ATOM    131  O4'  DG A   7      13.002-742.735-304.017 
ATOM    132  C3'  DG A   7      13.545-741.988-301.855 
ATOM    133  O3'  DG A   7      14.884-741.511-301.912 
ATOM    134  C2'  DG A   7      12.636-740.963-302.534 
ATOM    135  C1'  DG A   7      13.012-741.317-303.969 
ATOM    136  N9   DG A   7      12.045-740.813-304.984 
ATOM    137  C8   DG A   7      10.677-740.675-304.890 
ATOM    138  N7   DG A   7      10.113-740.196-305.973 
ATOM    139  C5   DG A   7      11.184-740.001-306.844 
ATOM    140  C6   DG A   7      11.201-739.501-308.173 
ATOM    141  O6   DG A   7      10.259-739.122-308.865 
ATOM    142  N1   DG A   7      12.503-739.469-308.690 
ATOM    143  C2   DG A   7      13.640-739.868-308.013 
ATOM    144  N2   DG A   7      14.789-739.759-308.683 
ATOM    145  N3   DG A   7      13.622-740.337-306.768 
ATOM    146  C4   DG A   7      12.367-740.374-306.251 
ATOM    147  P    DA A   8      15.561-740.937-300.580 
ATOM    148  OP1  DA A   8      16.106-742.056-299.778 
ATOM    149  OP2  DA A   8      14.609-740.043-299.885 
ATOM    150  O5'  DA A   8      16.765-740.073-301.185 
ATOM    151  C5'  DA A   8      17.359-740.480-302.433 
ATOM    152  C4'  DA A   8      17.577-739.272-303.322 
ATOM    153  O4'  DA A   8      16.414-738.971-304.145 
ATOM    154  C3'  DA A   8      17.866-737.957-302.598 
ATOM    155  O3'  DA A   8      18.813-737.213-303.355 
ATOM    156  C2'  DA A   8      16.534-737.206-302.613 
ATOM    157  C1'  DA A   8      16.135-737.583-304.036 
ATOM    158  N9   DA A   8      14.689-737.378-304.326 
ATOM    159  C8   DA A   8      13.624-737.531-303.486 
ATOM    160  N7   DA A   8      12.478-737.274-304.037 
ATOM    161  C5   DA A   8      12.805-736.924-305.339 
ATOM    162  C6   DA A   8      12.024-736.539-306.441 
ATOM    163  N6   DA A   8      10.687-736.438-306.401 
ATOM    164  N1   DA A   8      12.668-736.260-307.590 
ATOM    165  C2   DA A   8      13.995-736.363-307.623 
ATOM    166  N3   DA A   8      14.825-736.710-306.666 
ATOM    167  C4   DA A   8      14.156-736.984-305.527 
ATOM    168  P    DA A   9      19.960-736.405-302.584 
ATOM    169  OP1  DA A   9      21.084-737.316-302.271 
ATOM    170  OP2  DA A   9      19.371-735.682-301.436 
ATOM    171  O5'  DA A   9      20.414-735.356-303.703 
ATOM    172  C5'  DA A   9      20.304-735.724-305.091 
ATOM    173  C4'  DA A   9      19.730-734.571-305.890 
ATOM    174  O4'  DA A   9      18.275-734.590-305.924 
ATOM    175  C3'  DA A   9      20.069-733.172-305.375 
ATOM    176  O3'  DA A   9      20.259-732.306-306.488 
ATOM    177  C2'  DA A   9      18.818-732.724-304.620 
ATOM    178  C1'  DA A   9      17.802-733.289-305.608 
ATOM    179  N9   DA A   9      16.429-733.418-305.048 
ATOM    180  C8   DA A   9      16.059-733.728-303.771 
ATOM    181  N7   DA A   9      14.775-733.764-303.589 
ATOM    182  C5   DA A   9      14.253-733.457-304.838 
ATOM    183  C6   DA A   9      12.935-733.334-305.310 
ATOM    184  N6   DA A   9      11.854-733.516-304.539 
ATOM    185  N1   DA A   9      12.769-733.016-306.607 
ATOM    186  C2   DA A   9      13.848-732.837-307.368 
ATOM    187  N3   DA A   9      15.118-732.924-307.041 
ATOM    188  C4   DA A   9      15.258-733.243-305.738 
ATOM    189  P    DA A  10      21.429-731.215-306.431 
ATOM    190  OP1  DA A  10      22.709-731.839-306.832 
ATOM    191  OP2  DA A  10      21.418-730.545-305.112 
ATOM    192  O5'  DA A  10      20.954-730.184-307.560 
ATOM    193  C5'  DA A  10      20.191-730.676-308.677 
ATOM    194  C4'  DA A  10      19.037-729.737-308.970 
ATOM    195  O4'  DA A  10      17.845-730.067-308.202 
ATOM    196  C3'  DA A  10      19.283-728.262-308.653 
ATOM    197  O3'  DA A  10      18.640-727.466-309.641 
ATOM    198  C2'  DA A  10      18.584-728.032-307.313 
ATOM    199  C1'  DA A  10      17.348-728.875-307.612 
ATOM    200  N9   DA A  10      16.570-729.250-306.397 
ATOM    201  C8   DA A  10      17.036-729.529-305.145 
ATOM    202  N7   DA A  10      16.104-729.822-304.292 
ATOM    203  C5   DA A  10      14.933-729.732-305.032 
ATOM    204  C6   DA A  10      13.584-729.930-304.698 
ATOM    205  N6   DA A  10      13.168-730.276-303.471 
ATOM    206  N1   DA A  10      12.672-729.757-305.673 
ATOM    207  C2   DA A  10      13.090-729.414-306.890 
ATOM    208  N3   DA A  10      14.315-729.202-307.318 
ATOM    209  C4   DA A  10      15.209-729.381-306.322 
ATOM    210  P    DG A  11      19.378-726.150-310.177 
ATOM    211  OP1  DG A  11      20.332-726.517-311.247 
ATOM    212  OP2  DG A  11      19.940-725.396-309.035 
ATOM    213  O5'  DG A  11      18.152-725.336-310.806 
ATOM    214  C5'  DG A  11      17.034-726.064-311.347 
ATOM    215  C4'  DG A  11      15.734-725.418-310.910 
ATOM    216  O4'  DG A  11      15.260-725.932-309.632 
ATOM    217  C3'  DG A  11      15.780-723.904-310.703 
ATOM    218  O3'  DG A  11      14.546-723.343-311.135 
ATOM    219  C2'  DG A  11      15.893-723.723-309.190 
ATOM    220  C1'  DG A  11      14.916-724.831-308.806 
ATOM    221  N9   DG A  11      15.031-725.265-307.386 
ATOM    222  C8   DG A  11      16.151-725.346-306.587 
ATOM    223  N7   DG A  11      15.910-725.769-305.370 
ATOM    224  C5   DG A  11      14.532-725.983-305.362 
ATOM    225  C6   DG A  11      13.686-726.443-304.319 
ATOM    226  O6   DG A  11      13.982-726.763-303.171 
ATOM    227  N1   DG A  11      12.350-726.514-304.739 
ATOM    228  C2   DG A  11      11.893-726.184-305.999 
ATOM    229  N2   DG A  11      10.580-726.321-306.202 
ATOM    230  N3   DG A  11      12.688-725.753-306.977 
ATOM    231  C4   DG A  11      13.987-725.678-306.586 
ATOM    232  P    DA A  12      14.560-721.947-311.918 
ATOM    233  OP1  DA A  12      14.831-722.186-313.353 
ATOM    234  OP2  DA A  12      15.472-721.004-311.233 
ATOM    235  O5'  DA A  12      13.047-721.464-311.729 
ATOM    236  C5'  DA A  12      12.008-722.453-311.606 
ATOM    237  C4'  DA A  12      11.052-722.066-310.494 
ATOM    238  O4'  DA A  12      11.478-722.567-309.195 
ATOM    239  C3'  DA A  12      10.868-720.565-310.268 
ATOM    240  O3'  DA A  12       9.511-720.314-309.924 
ATOM    241  C2'  DA A  12      11.744-720.245-309.058 
ATOM    242  C1'  DA A  12      11.408-721.501-308.260 
ATOM    243  N9   DA A  12      12.370-721.788-307.159 
ATOM    244  C8   DA A  12      13.716-721.562-307.129 
ATOM    245  N7   DA A  12      14.284-721.921-306.019 
ATOM    246  C5   DA A  12      13.238-722.423-305.256 
ATOM    247  C6   DA A  12      13.186-722.969-303.963 
ATOM    248  N6   DA A  12      14.262-723.105-303.174 
ATOM    249  N1   DA A  12      11.985-723.370-303.507 
ATOM    250  C2   DA A  12      10.921-723.232-304.296 
ATOM    251  N3   DA A  12      10.848-722.740-305.514 
ATOM    252  C4   DA A  12      12.062-722.345-305.945 
ATOM    253  P    DC A  13       8.788-719.013-310.512 
ATOM    254  OP1  DC A  13       8.279-719.301-311.872 
ATOM    255  OP2  DC A  13       9.691-717.847-310.392 
ATOM    256  O5'  DC A  13       7.560-718.849-309.501 
ATOM    257  C5'  DC A  13       7.005-720.024-308.880 
ATOM    258  C4'  DC A  13       6.751-719.762-307.408 
ATOM    259  O4'  DC A  13       7.914-720.057-306.583 
ATOM    260  C3'  DC A  13       6.395-718.322-307.041 
ATOM    261  O3'  DC A  13       5.430-718.338-305.996 
ATOM    262  C2'  DC A  13       7.693-717.729-306.493 
ATOM    263  C1'  DC A  13       8.132-718.961-305.708 
ATOM    264  N1   DC A  13       9.573-718.949-305.331 
ATOM    265  C2   DC A  13       9.930-719.521-304.113 
ATOM    266  O2   DC A  13       9.045-720.010-303.402 
ATOM    267  N3   DC A  13      11.239-719.520-303.750 
ATOM    268  C4   DC A  13      12.167-718.979-304.549 
ATOM    269  N4   DC A  13      13.430-719.003-304.152 
ATOM    270  C5   DC A  13      11.821-718.386-305.807 
ATOM    271  C6   DC A  13      10.508-718.397-306.150 
ATOM    272  P    DG A  14       4.237-717.271-306.024 
ATOM    273  OP1  DG A  14       3.148-717.767-306.894 
ATOM    274  OP2  DG A  14       4.776-715.934-306.357 
ATOM    275  O5'  DG A  14       3.759-717.292-304.497 
ATOM    276  C5'  DG A  14       3.906-718.505-303.736 
ATOM    277  C4'  DG A  14       4.445-718.188-302.356 
ATOM    278  O4'  DG A  14       5.900-718.164-302.319 
ATOM    279  C3'  DG A  14       4.039-716.833-301.778 
ATOM    280  O3'  DG A  14       3.831-716.972-300.378 
ATOM    281  C2'  DG A  14       5.257-715.936-302.002 
ATOM    282  C1'  DG A  14       6.312-716.982-301.650 
ATOM    283  N9   DG A  14       7.681-716.634-302.125 
ATOM    284  C8   DG A  14       8.063-715.965-303.267 
ATOM    285  N7   DG A  14       9.359-715.820-303.391 
ATOM    286  C5   DG A  14       9.873-716.435-302.251 
ATOM    287  C6   DG A  14      11.217-716.597-301.827 
ATOM    288  O6   DG A  14      12.249-716.226-302.379 
ATOM    289  N1   DG A  14      11.289-717.283-300.606 
ATOM    290  C2   DG A  14      10.205-717.752-299.890 
ATOM    291  N2   DG A  14      10.486-718.383-298.747 
ATOM    292  N3   DG A  14       8.944-717.599-300.290 
ATOM    293  C4   DG A  14       8.856-716.936-301.471 
ATOM    294  P    DT A  15       2.616-716.187-299.692 
ATOM    295  OP1  DT A  15       1.369-716.970-299.848 
ATOM    296  OP2  DT A  15       2.576-714.797-300.195 
ATOM    297  O5'  DT A  15       3.064-716.190-298.156 
ATOM    298  C5'  DT A  15       3.867-717.280-297.666 
ATOM    299  C4'  DT A  15       4.984-716.748-296.791 
ATOM    300  O4'  DT A  15       6.177-716.413-297.557 
ATOM    301  C3'  DT A  15       4.671-715.468-296.016 
ATOM    302  O3'  DT A  15       5.297-715.538-294.740 
ATOM    303  C2'  DT A  15       5.338-714.354-296.823 
ATOM    304  C1'  DT A  15       6.613-715.121-297.162 
ATOM    305  N1   DT A  15       7.385-714.529-298.290 
ATOM    306  C2   DT A  15       8.755-714.620-298.226 
ATOM    307  O2   DT A  15       9.342-715.155-297.301 
ATOM    308  N3   DT A  15       9.437-714.060-299.289 
ATOM    309  C4   DT A  15       8.876-713.433-300.383 
ATOM    310  O4   DT A  15       9.591-712.969-301.273 
ATOM    311  C5   DT A  15       7.433-713.387-300.359 
ATOM    312  C7   DT A  15       6.743-712.721-301.513 
ATOM    313  C6   DT A  15       6.744-713.923-299.339 
ATOM    314  P    DG A  16       4.514-714.978-293.461 
ATOM    315  OP1  DG A  16       3.593-716.017-292.949 
ATOM    316  OP2  DG A  16       3.901-713.672-293.787 
ATOM    317  O5'  DG A  16       5.715-714.764-292.424 
ATOM    318  C5'  DG A  16       6.871-715.617-292.511 
ATOM    319  C4'  DG A  16       8.136-714.793-292.365 
ATOM    320  O4'  DG A  16       8.609-714.273-293.641 
ATOM    321  C3'  DG A  16       8.022-713.552-291.481 
ATOM    322  O3'  DG A  16       9.238-713.387-290.761 
ATOM    323  C2'  DG A  16       7.875-712.389-292.462 
ATOM    324  C1'  DG A  16       8.892-712.891-293.484 
ATOM    325  N9   DG A  16       8.772-712.240-294.818 
ATOM    326  C8   DG A  16       7.643-711.800-295.473 
ATOM    327  N7   DG A  16       7.881-711.265-296.647 
ATOM    328  C5   DG A  16       9.266-711.356-296.776 
ATOM    329  C6   DG A  16      10.115-710.943-297.837 
ATOM    330  O6   DG A  16       9.812-710.402-298.897 
ATOM    331  N1   DG A  16      11.459-711.225-297.557 
ATOM    332  C2   DG A  16      11.922-711.828-296.404 
ATOM    333  N2   DG A  16      13.243-712.011-296.329 
ATOM    334  N3   DG A  16      11.126-712.217-295.410 
ATOM    335  C4   DG A  16       9.819-711.949-295.666 
ATOM    336  P    DC A  17       9.178-712.907-289.236 
ATOM    337  OP1  DC A  17       8.941-714.075-288.358 
ATOM    338  OP2  DC A  17       8.216-711.790-289.104 
ATOM    339  O5'  DC A  17      10.667-712.362-289.017 
ATOM    340  C5'  DC A  17      11.744-712.954-289.767 
ATOM    341  C4'  DC A  17      12.664-711.872-290.295 
ATOM    342  O4'  DC A  17      12.238-711.365-291.592 
ATOM    343  C3'  DC A  17      12.780-710.617-289.430 
ATOM    344  O3'  DC A  17      14.119-710.141-289.487 
ATOM    345  C2'  DC A  17      11.872-709.592-290.109 
ATOM    346  C1'  DC A  17      12.248-709.946-291.544 
ATOM    347  N1   DC A  17      11.281-709.442-292.559 
ATOM    348  C2   DC A  17      11.784-709.039-293.793 
ATOM    349  O2   DC A  17      13.002-709.116-293.993 
ATOM    350  N3   DC A  17      10.919-708.576-294.730 
ATOM    351  C4   DC A  17       9.607-708.508-294.474 
ATOM    352  N4   DC A  17       8.803-708.049-295.421 
ATOM    353  C5   DC A  17       9.068-708.917-293.211 
ATOM    354  C6   DC A  17       9.949-709.377-292.287 
ATOM    355  P    DG A  18      14.797-709.567-288.155 
ATOM    356  OP1  DG A  18      15.342-710.685-287.353 
ATOM    357  OP2  DG A  18      13.845-708.673-287.460 
ATOM    358  O5'  DG A  18      16.000-708.703-288.760 
ATOM    359  C5'  DG A  18      16.595-709.110-290.008 
ATOM    360  C4'  DG A  18      16.813-707.901-290.897 
ATOM    361  O4'  DG A  18      15.649-707.600-291.720 
ATOM    362  C3'  DG A  18      17.102-706.586-290.173 
ATOM    363  O3'  DG A  18      18.049-705.843-290.930 
ATOM    364  C2'  DG A  18      15.770-705.835-290.188 
ATOM    365  C1'  DG A  18      15.371-706.213-291.611 
ATOM    366  N9   DG A  18      13.924-706.007-291.902 
ATOM    367  C8   DG A  18      12.838-706.157-291.067 
ATOM    368  N7   DG A  18      11.686-705.894-291.637 
ATOM    369  C5   DG A  18      12.035-705.546-292.941 
ATOM    370  C6   DG A  18      11.215-705.160-294.033 
ATOM    371  O6   DG A  18       9.994-705.045-294.076 
ATOM    372  N1   DG A  18      11.979-704.893-295.178 
ATOM    373  C2   DG A  18      13.355-704.986-295.256 
ATOM    374  N2   DG A  18      13.897-704.689-296.440 
ATOM    375  N3   DG A  18      14.123-705.349-294.231 
ATOM    376  C4   DG A  18      13.397-705.611-293.113 
ATOM    377  P    DG A  19      19.196-705.035-290.159 
ATOM    378  OP1  DG A  19      20.320-705.946-289.846 
ATOM    379  OP2  DG A  19      18.606-704.312-289.011 
ATOM    380  O5'  DG A  19      19.649-703.985-291.279 
ATOM    381  C5'  DG A  19      19.539-704.354-292.666 
ATOM    382  C4'  DG A  19      18.965-703.201-293.465 
ATOM    383  O4'  DG A  19      17.510-703.219-293.499 
ATOM    384  C3'  DG A  19      19.304-701.802-292.950 
ATOM    385  O3'  DG A  19      19.494-700.936-294.063 
ATOM    386  C2'  DG A  19      18.053-701.354-292.195 
ATOM    387  C1'  DG A  19      17.038-701.919-293.183 
ATOM    388  N9   DG A  19      15.664-702.048-292.623 
ATOM    389  C8   DG A  19      15.273-702.359-291.339 
ATOM    390  N7   DG A  19      13.973-702.393-291.170 
ATOM    391  C5   DG A  19      13.467-702.082-292.431 
ATOM    392  C6   DG A  19      12.124-701.966-292.874 
ATOM    393  O6   DG A  19      11.087-702.117-292.234 
ATOM    394  N1   DG A  19      12.060-701.633-294.235 
ATOM    395  C2   DG A  19      13.151-701.438-295.059 
ATOM    396  N2   DG A  19      12.879-701.127-296.328 
ATOM    397  N3   DG A  19      14.412-701.548-294.642 
ATOM    398  C4   DG A  19      14.491-701.870-293.325 
ATOM    399  P    DA A  20      20.664-699.844-294.006 
ATOM    400  OP1  DA A  20      21.944-700.469-294.407 
ATOM    401  OP2  DA A  20      20.654-699.175-292.687 
ATOM    402  O5'  DA A  20      20.190-698.814-295.135 
ATOM    403  C5'  DA A  20      19.426-699.305-296.253 
ATOM    404  C4'  DA A  20      18.273-698.367-296.545 
ATOM    405  O4'  DA A  20      17.080-698.697-295.777 
ATOM    406  C3'  DA A  20      18.519-696.892-296.228 
ATOM    407  O3'  DA A  20      17.876-696.095-297.216 
ATOM    408  C2'  DA A  20      17.820-696.661-294.888 
ATOM    409  C1'  DA A  20      16.584-697.505-295.187 
ATOM    410  N9   DA A  20      15.806-697.879-293.973 
ATOM    411  C8   DA A  20      16.272-698.158-292.720 
ATOM    412  N7   DA A  20      15.340-698.452-291.867 
ATOM    413  C5   DA A  20      14.168-698.362-292.607 
ATOM    414  C6   DA A  20      12.819-698.560-292.273 
ATOM    415  N6   DA A  20      12.403-698.906-291.046 
ATOM    416  N1   DA A  20      11.907-698.387-293.248 
ATOM    417  C2   DA A  20      12.326-698.043-294.465 
ATOM    418  N3   DA A  20      13.551-697.832-294.893 
ATOM    419  C4   DA A  20      14.444-698.011-293.897 
ATOM    420  P    DT A  21      18.614-694.779-297.752 
ATOM    421  OP1  DT A  21      19.568-695.147-298.822 
ATOM    422  OP2  DT A  21      19.176-694.026-296.610 
ATOM    423  O5'  DT A  21      17.387-693.965-298.381 
ATOM    424  C5'  DT A  21      16.269-694.694-298.922 
ATOM    425  C4'  DT A  21      14.969-694.048-298.485 
ATOM    426  O4'  DT A  21      14.496-694.562-297.207 
ATOM    427  C3'  DT A  21      15.016-692.534-298.278 
ATOM    428  O3'  DT A  21      13.782-691.973-298.710 
ATOM    429  C2'  DT A  21      15.128-692.353-296.765 
ATOM    430  C1'  DT A  21      14.152-693.460-296.381 
ATOM    431  N1   DT A  21      14.266-693.894-294.961 
ATOM    432  C2   DT A  21      13.108-694.273-294.326 
ATOM    433  O2   DT A  21      12.019-694.265-294.874 
ATOM    434  N3   DT A  21      13.253-694.668-293.010 
ATOM    435  C4   DT A  21      14.432-694.714-292.296 
ATOM    436  O4   DT A  21      14.437-695.086-291.120 
ATOM    437  C5   DT A  21      15.594-694.299-293.045 
ATOM    438  C7   DT A  21      16.919-694.319-292.341 
ATOM    439  C6   DT A  21      15.482-693.909-294.326 
ATOM    440  P    DC A  22      13.796-690.577-299.493 
ATOM    441  OP1  DC A  22      14.066-690.816-300.928 
ATOM    442  OP2  DC A  22      14.707-689.633-298.808 
ATOM    443  O5'  DC A  22      12.283-690.093-299.304 
ATOM    444  C5'  DC A  22      11.244-691.083-299.181 
ATOM    445  C4'  DC A  22      10.288-690.695-298.069 
ATOM    446  O4'  DC A  22      10.714-691.196-296.770 
ATOM    447  C3'  DC A  22      10.104-689.195-297.844 
ATOM    448  O3'  DC A  22       8.747-688.944-297.499 
ATOM    449  C2'  DC A  22      10.980-688.875-296.633 
ATOM    450  C1'  DC A  22      10.643-690.131-295.835 
ATOM    451  N1   DC A  22      11.605-690.418-294.734 
ATOM    452  C2   DC A  22      11.105-690.990-293.568 
ATOM    453  O2   DC A  22       9.895-691.234-293.495 
ATOM    454  N3   DC A  22      11.966-691.258-292.552 
ATOM    455  C4   DC A  22      13.270-690.978-292.671 
ATOM    456  N4   DC A  22      14.069-691.259-291.652 
ATOM    457  C5   DC A  22      13.805-690.389-293.862 
ATOM    458  C6   DC A  22      12.928-690.128-294.865 
ATOM    459  P    DC A  23       8.024-687.643-298.087 
ATOM    460  OP1  DC A  23       7.514-687.931-299.447 
ATOM    461  OP2  DC A  23       8.927-686.477-297.967 
ATOM    462  O5'  DC A  23       6.796-687.479-297.076 
ATOM    463  C5'  DC A  23       6.241-688.654-296.455 
ATOM    464  C4'  DC A  23       5.987-688.391-294.983 
ATOM    465  O4'  DC A  23       7.149-688.687-294.158 
ATOM    466  C3'  DC A  23       5.630-686.951-294.616 
ATOM    467  O3'  DC A  23       4.665-686.968-293.571 
ATOM    468  C2'  DC A  23       6.929-686.359-294.068 
ATOM    469  C1'  DC A  23       7.367-687.591-293.283 
ATOM    470  N1   DC A  23       8.809-687.579-292.907 
ATOM    471  C2   DC A  23       9.166-688.151-291.688 
ATOM    472  O2   DC A  23       8.281-688.640-290.977 
ATOM    473  N3   DC A  23      10.475-688.149-291.325 
ATOM    474  C4   DC A  23      11.403-687.609-292.125 
ATOM    475  N4   DC A  23      12.666-687.632-291.727 
ATOM    476  C5   DC A  23      11.057-687.015-293.382 
ATOM    477  C6   DC A  23       9.744-687.026-293.725 
ATOM    478  P    DT A  24       3.473-685.900-293.599 
ATOM    479  OP1  DT A  24       2.383-686.397-294.469 
ATOM    480  OP2  DT A  24       4.012-684.563-293.932 
ATOM    481  O5'  DT A  24       2.994-685.922-292.072 
ATOM    482  C5'  DT A  24       3.141-687.135-291.311 
ATOM    483  C4'  DT A  24       3.680-686.818-289.931 
ATOM    484  O4'  DT A  24       5.136-686.794-289.894 
ATOM    485  C3'  DT A  24       3.274-685.462-289.353 
ATOM    486  O3'  DT A  24       3.066-685.601-287.953 
ATOM    487  C2'  DT A  24       4.493-684.566-289.577 
ATOM    488  C1'  DT A  24       5.547-685.611-289.225 
ATOM    489  N1   DT A  24       6.916-685.264-289.700 
ATOM    490  C2   DT A  24       7.969-685.651-288.908 
ATOM    491  O2   DT A  24       7.824-686.253-287.858 
ATOM    492  N3   DT A  24       9.223-685.311-289.379 
ATOM    493  C4   DT A  24       9.502-684.633-290.549 
ATOM    494  O4   DT A  24      10.667-684.386-290.866 
ATOM    495  C5   DT A  24       8.332-684.269-291.312 
ATOM    496  C7   DT A  24       8.545-683.528-292.599 
ATOM    497  C6   DT A  24       7.101-684.587-290.876 
ATOM    498  P    DG A  25       1.851-684.817-287.267 
ATOM    499  OP1  DG A  25       0.604-685.600-287.423 
ATOM    500  OP2  DG A  25       1.812-683.426-287.771 
ATOM    501  O5'  DG A  25       2.300-684.819-285.731 
ATOM    502  C5'  DG A  25       3.102-685.909-285.241 
ATOM    503  C4'  DG A  25       4.220-685.378-284.366 
ATOM    504  O4'  DG A  25       5.413-685.042-285.132 
ATOM    505  C3'  DG A  25       3.907-684.098-283.591 
ATOM    506  O3'  DG A  25       4.533-684.167-282.315 
ATOM    507  C2'  DG A  25       4.574-682.984-284.398 
ATOM    508  C1'  DG A  25       5.849-683.750-284.738 
ATOM    509  N9   DG A  25       6.621-683.159-285.865 
ATOM    510  C8   DG A  25       6.161-682.516-286.993 
ATOM    511  N7   DG A  25       7.110-682.108-287.801 
ATOM    512  C5   DG A  25       8.282-682.509-287.162 
ATOM    513  C6   DG A  25       9.637-682.348-287.552 
ATOM    514  O6   DG A  25      10.089-681.810-288.560 
ATOM    515  N1   DG A  25      10.512-682.905-286.609 
ATOM    516  C2   DG A  25      10.128-683.535-285.442 
ATOM    517  N2   DG A  25      11.115-684.000-284.674 
ATOM    518  N3   DG A  25       8.856-683.686-285.076 
ATOM    519  C4   DG A  25       7.995-683.151-285.980 
ATOM    520  P    DC A  26       3.749-683.608-281.036 
ATOM    521  OP1  DC A  26       2.829-684.647-280.524 
ATOM    522  OP2  DC A  26       3.137-682.301-281.362 
ATOM    523  O5'  DC A  26       4.950-683.394-280.000 
ATOM    524  C5'  DC A  26       6.106-684.247-280.086 
ATOM    525  C4'  DC A  26       7.371-683.423-279.940 
ATOM    526  O4'  DC A  26       7.844-682.903-281.216 
ATOM    527  C3'  DC A  26       7.258-682.182-279.056 
ATOM    528  O3'  DC A  26       8.474-682.016-278.336 
ATOM    529  C2'  DC A  26       7.111-681.019-280.037 
ATOM    530  C1'  DC A  26       8.127-681.521-281.059 
ATOM    531  N1   DC A  26       8.007-680.869-282.393 
ATOM    532  C2   DC A  26       9.177-680.652-283.116 
ATOM    533  O2   DC A  26      10.255-681.006-282.627 
ATOM    534  N3   DC A  26       9.089-680.059-284.335 
ATOM    535  C4   DC A  26       7.901-679.690-284.830 
ATOM    536  N4   DC A  26       7.868-679.116-286.023 
ATOM    537  C5   DC A  26       6.686-679.904-284.102 
ATOM    538  C6   DC A  26       6.795-680.498-282.886 
ATOM    539  P    DT A  27       8.414-681.536-276.811 
ATOM    540  OP1  DT A  27       8.176-682.704-275.933 
ATOM    541  OP2  DT A  27       7.452-680.420-276.680 
ATOM    542  O5'  DT A  27       9.902-680.992-276.592 
ATOM    543  C5'  DT A  27      10.979-681.584-277.342 
ATOM    544  C4'  DT A  27      11.899-680.501-277.870 
ATOM    545  O4'  DT A  27      11.473-679.995-279.167 
ATOM    546  C3'  DT A  27      12.016-679.247-277.005 
ATOM    547  O3'  DT A  27      13.355-678.771-277.063 
ATOM    548  C2'  DT A  27      11.107-678.222-277.684 
ATOM    549  C1'  DT A  27      11.484-678.576-279.119 
ATOM    550  N1   DT A  27      10.516-678.072-280.134 
ATOM    551  C2   DT A  27      11.029-677.678-281.346 
ATOM    552  O2   DT A  27      12.218-677.727-281.611 
ATOM    553  N3   DT A  27      10.103-677.216-282.261 
ATOM    554  C4   DT A  27       8.740-677.118-282.067 
ATOM    555  O4   DT A  27       8.010-676.688-282.962 
ATOM    556  C5   DT A  27       8.297-677.555-280.765 
ATOM    557  C7   DT A  27       6.827-677.481-280.470 
ATOM    558  C6   DT A  27       9.176-678.008-279.856 
ATOM    559  P    DG A  28      14.032-678.196-275.730 
ATOM    560  OP1  DG A  28      14.577-679.315-274.928 
ATOM    561  OP2  DG A  28      13.080-677.303-275.036 
ATOM    562  O5'  DG A  28      15.236-677.332-276.335 
ATOM    563  C5'  DG A  28      15.830-677.739-277.583 
ATOM    564  C4'  DG A  28      16.048-676.531-278.472 
ATOM    565  O4'  DG A  28      14.885-676.230-279.295 
ATOM    566  C3'  DG A  28      16.337-675.216-277.748 
ATOM    567  O3'  DG A  28      17.284-674.472-278.505 
ATOM    568  C2'  DG A  28      15.006-674.465-277.763 
ATOM    569  C1'  DG A  28      14.606-674.842-279.187 
ATOM    570  N9   DG A  28      13.160-674.637-279.477 
ATOM    571  C8   DG A  28      12.073-674.786-278.642 
ATOM    572  N7   DG A  28      10.922-674.524-279.212 
ATOM    573  C5   DG A  28      11.271-674.175-280.516 
ATOM    574  C6   DG A  28      10.451-673.790-281.608 
ATOM    575  O6   DG A  28       9.229-673.675-281.651 
ATOM    576  N1   DG A  28      11.215-673.522-282.753 
ATOM    577  C2   DG A  28      12.591-673.616-282.831 
ATOM    578  N2   DG A  28      13.133-673.319-284.015 
ATOM    579  N3   DG A  28      13.359-673.979-281.806 
ATOM    580  C4   DG A  28      12.633-674.241-280.688 
ATOM    581  P    DG A  29      18.432-673.664-277.734 
ATOM    582  OP1  DG A  29      19.555-674.575-277.421 
ATOM    583  OP2  DG A  29      17.842-672.942-276.586 
ATOM    584  O5'  DG A  29      18.885-672.615-278.854 
ATOM    585  C5'  DG A  29      18.775-672.984-280.241 
ATOM    586  C4'  DG A  29      18.201-671.830-281.040 
ATOM    587  O4'  DG A  29      16.746-671.849-281.074 
ATOM    588  C3'  DG A  29      18.540-670.432-280.525 
ATOM    589  O3'  DG A  29      18.730-669.565-281.638 
ATOM    590  C2'  DG A  29      17.289-669.983-279.770 
ATOM    591  C1'  DG A  29      16.273-670.548-280.758 
ATOM    592  N9   DG A  29      14.900-670.678-280.198 
ATOM    593  C8   DG A  29      14.508-670.988-278.914 
ATOM    594  N7   DG A  29      13.209-671.022-278.745 
ATOM    595  C5   DG A  29      12.703-670.711-280.006 
ATOM    596  C6   DG A  29      11.360-670.596-280.449 
ATOM    597  O6   DG A  29      10.323-670.746-279.809 
ATOM    598  N1   DG A  29      11.296-670.263-281.810 
ATOM    599  C2   DG A  29      12.387-670.068-282.634 
ATOM    600  N2   DG A  29      12.115-669.757-283.903 
ATOM    601  N3   DG A  29      13.647-670.177-282.218 
ATOM    602  C4   DG A  29      13.726-670.499-280.900 
ATOM    603  P    DT A  30      19.900-668.474-281.581 
ATOM    604  OP1  DT A  30      21.180-669.098-281.983 
ATOM    605  OP2  DT A  30      19.890-667.805-280.262 
ATOM    606  O5'  DT A  30      19.425-667.444-282.710 
ATOM    607  C5'  DT A  30      18.662-667.935-283.828 
ATOM    608  C4'  DT A  30      17.509-666.996-284.120 
ATOM    609  O4'  DT A  30      16.316-667.326-283.352 
ATOM    610  C3'  DT A  30      17.754-665.521-283.804 
ATOM    611  O3'  DT A  30      17.111-664.725-284.791 
ATOM    612  C2'  DT A  30      17.055-665.291-282.464 
ATOM    613  C1'  DT A  30      15.819-666.135-282.762 
ATOM    614  N1   DT A  30      15.042-666.509-281.548 
ATOM    615  C2   DT A  30      13.676-666.589-281.680 
ATOM    616  O2   DT A  30      13.097-666.370-282.730 
ATOM    617  N3   DT A  30      12.989-666.937-280.533 
ATOM    618  C4   DT A  30      13.541-667.205-279.297 
ATOM    619  O4   DT A  30      12.822-667.508-278.342 
ATOM    620  C5   DT A  30      14.980-667.096-279.258 
ATOM    621  C7   DT A  30      15.662-667.371-277.950 
ATOM    622  C6   DT A  30      15.673-666.758-280.358 
ATOM    623  P    DA A  31      17.849-663.409-285.327 
ATOM    624  OP1  DA A  31      18.804-663.777-286.397 
ATOM    625  OP2  DA A  31      18.412-662.656-284.186 
ATOM    626  O5'  DA A  31      16.623-662.595-285.956 
ATOM    627  C5'  DA A  31      15.505-663.323-286.497 
ATOM    628  C4'  DA A  31      14.205-662.677-286.060 
ATOM    629  O4'  DA A  31      13.732-663.192-284.782 
ATOM    630  C3'  DA A  31      14.251-661.164-285.853 
ATOM    631  O3'  DA A  31      13.018-660.602-286.285 
ATOM    632  C2'  DA A  31      14.364-660.982-284.340 
ATOM    633  C1'  DA A  31      13.388-662.090-283.956 
ATOM    634  N9   DA A  31      13.502-662.524-282.536 
ATOM    635  C8   DA A  31      14.623-662.599-281.759 
ATOM    636  N7   DA A  31      14.398-663.016-280.552 
ATOM    637  C5   DA A  31      13.028-663.235-280.523 
ATOM    638  C6   DA A  31      12.162-663.687-279.515 
ATOM    639  N6   DA A  31      12.571-664.017-278.281 
ATOM    640  N1   DA A  31      10.855-663.790-279.821 
ATOM    641  C2   DA A  31      10.455-663.462-281.048 
ATOM    642  N3   DA A  31      11.167-663.029-282.066 
ATOM    643  C4   DA A  31      12.470-662.936-281.733 
ATOM    644  P    DG A  32      13.031-659.206-287.068 
ATOM    645  OP1  DG A  32      13.302-659.446-288.503 
ATOM    646  OP2  DG A  32      13.943-658.263-286.384 
ATOM    647  O5'  DG A  32      11.518-658.723-286.879 
ATOM    648  C5'  DG A  32      10.479-659.713-286.756 
ATOM    649  C4'  DG A  32       9.523-659.325-285.645 
ATOM    650  O4'  DG A  32       9.949-659.826-284.345 
ATOM    651  C3'  DG A  32       9.339-657.825-285.419 
ATOM    652  O3'  DG A  32       7.982-657.574-285.074 
ATOM    653  C2'  DG A  32      10.216-657.505-284.208 
ATOM    654  C1'  DG A  32       9.879-658.761-283.410 
ATOM    655  N9   DG A  32      10.841-659.047-282.309 
ATOM    656  C8   DG A  32      12.200-658.826-282.261 
ATOM    657  N7   DG A  32      12.761-659.194-281.135 
ATOM    658  C5   DG A  32      11.698-659.693-280.383 
ATOM    659  C6   DG A  32      11.682-660.240-279.074 
ATOM    660  O6   DG A  32      12.618-660.397-278.294 
ATOM    661  N1   DG A  32      10.389-660.625-278.695 
ATOM    662  C2   DG A  32       9.259-660.500-279.481 
ATOM    663  N2   DG A  32       8.117-660.928-278.937 
ATOM    664  N3   DG A  32       9.275-659.988-280.710 
ATOM    665  C4   DG A  32      10.522-659.609-281.091 
ATOM    666  P    DG A  33       7.260-656.272-285.662 
ATOM    667  OP1  DG A  33       6.750-656.561-287.022 
ATOM    668  OP2  DG A  33       8.162-655.106-285.542 
ATOM    669  O5'  DG A  33       6.032-656.108-284.651 
ATOM    670  C5'  DG A  33       5.476-657.283-284.030 
ATOM    671  C4'  DG A  33       5.222-657.021-282.558 
ATOM    672  O4'  DG A  33       6.385-657.316-281.733 
ATOM    673  C3'  DG A  33       4.866-655.581-282.191 
ATOM    674  O3'  DG A  33       3.901-655.597-281.146 
ATOM    675  C2'  DG A  33       6.164-654.988-281.643 
ATOM    676  C1'  DG A  33       6.603-656.220-280.858 
ATOM    677  N9   DG A  33       8.044-656.208-280.482 
ATOM    678  C8   DG A  33       9.121-655.700-281.174 
ATOM    679  N7   DG A  33      10.270-655.851-280.561 
ATOM    680  C5   DG A  33       9.930-656.504-279.376 
ATOM    681  C6   DG A  33      10.751-656.937-278.303 
ATOM    682  O6   DG A  33      11.967-656.831-278.173 
ATOM    683  N1   DG A  33       9.995-657.557-277.298 
ATOM    684  C2   DG A  33       8.626-657.737-277.329 
ATOM    685  N2   DG A  33       8.092-658.354-276.271 
ATOM    686  N3   DG A  33       7.856-657.332-278.336 
ATOM    687  C4   DG A  33       8.574-656.727-279.319 
ATOM    688  P    DA A  34       2.708-654.530-281.174 
ATOM    689  OP1  DA A  34       1.619-655.026-282.044 
ATOM    690  OP2  DA A  34       3.247-653.193-281.507 
ATOM    691  O5'  DA A  34       2.230-654.551-279.647 
ATOM    692  C5'  DA A  34       2.377-655.765-278.887 
ATOM    693  C4'  DA A  34       2.916-655.448-277.506 
ATOM    694  O4'  DA A  34       4.372-655.423-277.469 
ATOM    695  C3'  DA A  34       2.510-654.092-276.928 
ATOM    696  O3'  DA A  34       2.302-654.231-275.528 
ATOM    697  C2'  DA A  34       3.729-653.196-277.152 
ATOM    698  C1'  DA A  34       4.783-654.241-276.800 
ATOM    699  N9   DA A  34       6.152-653.894-277.275 
ATOM    700  C8   DA A  34       6.512-653.229-278.412 
ATOM    701  N7   DA A  34       7.793-653.078-278.547 
ATOM    702  C5   DA A  34       8.323-653.686-277.418 
ATOM    703  C6   DA A  34       9.642-653.864-276.969 
ATOM    704  N6   DA A  34      10.717-653.424-277.637 
ATOM    705  N1   DA A  34       9.816-654.514-275.802 
ATOM    706  C2   DA A  34       8.744-654.949-275.144 
ATOM    707  N3   DA A  34       7.473-654.842-275.462 
ATOM    708  C4   DA A  34       7.326-654.188-276.633 
ATOM    709  P    DG A  35       1.087-653.446-274.842 
ATOM    710  OP1  DG A  35      -0.160-654.229-274.998 
ATOM    711  OP2  DG A  35       1.047-652.056-275.346 
ATOM    712  O5'  DG A  35       1.535-653.449-273.306 
ATOM    713  C5'  DG A  35       2.338-654.539-272.816 
ATOM    714  C4'  DG A  35       3.455-654.007-271.941 
ATOM    715  O4'  DG A  35       4.648-653.672-272.707 
ATOM    716  C3'  DG A  35       3.143-652.727-271.166 
ATOM    717  O3'  DG A  35       3.768-652.797-269.890 
ATOM    718  C2'  DG A  35       3.809-651.614-271.973 
ATOM    719  C1'  DG A  35       5.085-652.380-272.313 
ATOM    720  N9   DG A  35       5.856-651.789-273.440 
ATOM    721  C8   DG A  35       5.396-651.145-274.568 
ATOM    722  N7   DG A  35       6.345-650.738-275.376 
ATOM    723  C5   DG A  35       7.518-651.139-274.737 
ATOM    724  C6   DG A  35       8.872-650.978-275.128 
ATOM    725  O6   DG A  35       9.324-650.440-276.135 
ATOM    726  N1   DG A  35       9.748-651.535-274.184 
ATOM    727  C2   DG A  35       9.363-652.165-273.017 
ATOM    728  N2   DG A  35      10.351-652.630-272.249 
ATOM    729  N3   DG A  35       8.091-652.316-272.651 
ATOM    730  C4   DG A  35       7.231-651.781-273.555 
ATOM    731  P    DA A  36       2.985-652.237-268.611 
ATOM    732  OP1  DA A  36       2.064-653.277-268.099 
ATOM    733  OP2  DA A  36       2.372-650.931-268.937 
ATOM    734  O5'  DA A  36       4.186-652.023-267.575 
ATOM    735  C5'  DA A  36       5.342-652.877-267.661 
ATOM    736  C4'  DA A  36       6.607-652.052-267.516 
ATOM    737  O4'  DA A  36       7.080-651.533-268.791 
ATOM    738  C3'  DA A  36       6.493-650.811-266.631 
ATOM    739  O3'  DA A  36       7.709-650.646-265.911 
ATOM    740  C2'  DA A  36       6.347-649.648-267.612 
ATOM    741  C1'  DA A  36       7.363-650.150-268.634 
ATOM    742  N9   DA A  36       7.243-649.499-269.968 
ATOM    743  C8   DA A  36       6.114-649.069-270.603 
ATOM    744  N7   DA A  36       6.335-648.537-271.765 
ATOM    745  C5   DA A  36       7.713-648.620-271.913 
ATOM    746  C6   DA A  36       8.581-648.222-272.944 
ATOM    747  N6   DA A  36       8.166-647.635-274.075 
ATOM    748  N1   DA A  36       9.896-648.451-272.769 
ATOM    749  C2   DA A  36      10.302-649.036-271.642 
ATOM    750  N3   DA A  36       9.590-649.447-270.617 
ATOM    751  C4   DA A  36       8.278-649.207-270.817 
ATOM    752  P    DA A  37       7.649-650.166-264.386 
ATOM    753  OP1  DA A  37       7.412-651.334-263.508 
ATOM    754  OP2  DA A  37       6.688-649.049-264.255 
ATOM    755  O5'  DA A  37       9.138-649.621-264.167 
ATOM    756  C5'  DA A  37      10.215-650.213-264.918 
ATOM    757  C4'  DA A  37      11.135-649.131-265.445 
ATOM    758  O4'  DA A  37      10.709-648.624-266.742 
ATOM    759  C3'  DA A  37      11.252-647.876-264.580 
ATOM    760  O3'  DA A  37      12.590-647.400-264.638 
ATOM    761  C2'  DA A  37      10.343-646.852-265.259 
ATOM    762  C1'  DA A  37      10.719-647.206-266.694 
ATOM    763  N9   DA A  37       9.752-646.702-267.709 
ATOM    764  C8   DA A  37       8.397-646.573-267.598 
ATOM    765  N7   DA A  37       7.826-646.099-268.663 
ATOM    766  C5   DA A  37       8.879-645.898-269.545 
ATOM    767  C6   DA A  37       8.931-645.408-270.860 
ATOM    768  N6   DA A  37       7.850-645.013-271.547 
ATOM    769  N1   DA A  37      10.141-645.338-271.446 
ATOM    770  C2   DA A  37      11.213-645.732-270.759 
ATOM    771  N3   DA A  37      11.285-646.204-269.534 
ATOM    772  C4   DA A  37      10.061-646.264-268.969 
ATOM    773  P    DC A  38      13.268-646.826-263.305 
ATOM    774  OP1  DC A  38      13.813-647.945-262.504 
ATOM    775  OP2  DC A  38      12.316-645.932-262.611 
ATOM    776  O5'  DC A  38      14.472-645.962-263.910 
ATOM    777  C5'  DC A  38      15.066-646.369-265.158 
ATOM    778  C4'  DC A  38      15.284-645.161-266.047 
ATOM    779  O4'  DC A  38      14.120-644.859-266.870 
ATOM    780  C3'  DC A  38      15.573-643.846-265.323 
ATOM    781  O3'  DC A  38      16.520-643.102-266.080 
ATOM    782  C2'  DC A  38      14.241-643.094-265.338 
ATOM    783  C1'  DC A  38      13.842-643.472-266.762 
ATOM    784  N1   DC A  38      12.396-643.267-267.052 
ATOM    785  C2   DC A  38      12.042-642.864-268.338 
ATOM    786  O2   DC A  38      12.935-642.696-269.177 
ATOM    787  N3   DC A  38      10.729-642.670-268.623 
ATOM    788  C4   DC A  38       9.791-642.863-267.685 
ATOM    789  N4   DC A  38       8.524-642.661-268.013 
ATOM    790  C5   DC A  38      10.134-643.276-266.357 
ATOM    791  C6   DC A  38      11.452-643.464-266.092 
ATOM    792  P    DC A  39      17.667-642.294-265.309 
ATOM    793  OP1  DC A  39      18.791-643.205-264.996 
ATOM    794  OP2  DC A  39      17.077-641.571-264.161 
ATOM    795  O5'  DC A  39      18.121-641.245-266.429 
ATOM    796  C5'  DC A  39      18.010-641.613-267.816 
ATOM    797  C4'  DC A  39      17.437-640.460-268.615 
ATOM    798  O4'  DC A  39      15.981-640.479-268.649 
ATOM    799  C3'  DC A  39      17.775-639.061-268.100 
ATOM    800  O3'  DC A  39      17.966-638.195-269.213 
ATOM    801  C2'  DC A  39      16.525-638.613-267.345 
ATOM    802  C1'  DC A  39      15.509-639.178-268.334 
ATOM    803  N1   DC A  39      14.135-639.307-267.774 
ATOM    804  C2   DC A  39      13.061-639.091-268.632 
ATOM    805  O2   DC A  39      13.289-638.804-269.813 
ATOM    806  N3   DC A  39      11.799-639.204-268.140 
ATOM    807  C4   DC A  39      11.594-639.517-266.855 
ATOM    808  N4   DC A  39      10.346-639.615-266.423 
ATOM    809  C5   DC A  39      12.686-639.742-265.955 
ATOM    810  C6   DC A  39      13.938-639.625-266.465 
ATOM    811  P    DT A  40      19.135-637.104-269.156 
ATOM    812  OP1  DT A  40      20.416-637.728-269.558 
ATOM    813  OP2  DT A  40      19.125-636.434-267.837 
ATOM    814  O5'  DT A  40      18.661-636.073-270.285 
ATOM    815  C5'  DT A  40      17.898-636.565-271.403 
ATOM    816  C4'  DT A  40      16.744-635.626-271.695 
ATOM    817  O4'  DT A  40      15.551-635.956-270.927 
ATOM    818  C3'  DT A  40      16.990-634.151-271.379 
ATOM    819  O3'  DT A  40      16.347-633.355-272.366 
ATOM    820  C2'  DT A  40      16.291-633.921-270.039 
ATOM    821  C1'  DT A  40      15.055-634.764-270.337 
ATOM    822  N1   DT A  40      14.277-635.138-269.123 
ATOM    823  C2   DT A  40      12.912-635.218-269.255 
ATOM    824  O2   DT A  40      12.333-635.000-270.305 
ATOM    825  N3   DT A  40      12.225-635.567-268.108 
ATOM    826  C4   DT A  40      12.776-635.835-266.872 
ATOM    827  O4   DT A  40      12.058-636.137-265.917 
ATOM    828  C5   DT A  40      14.216-635.725-266.833 
ATOM    829  C7   DT A  40      14.897-636.001-265.525 
ATOM    830  C6   DT A  40      14.909-635.388-267.933 
ATOM    831  P    DA A  41      17.085-632.039-272.902 
ATOM    832  OP1  DA A  41      18.039-632.406-273.972 
ATOM    833  OP2  DA A  41      17.647-631.285-271.761 
ATOM    834  O5'  DA A  41      15.859-631.225-273.532 
ATOM    835  C5'  DA A  41      14.740-631.953-274.072 
ATOM    836  C4'  DA A  41      13.441-631.307-273.635 
ATOM    837  O4'  DA A  41      12.967-631.821-272.357 
ATOM    838  C3'  DA A  41      13.487-629.793-273.428 
ATOM    839  O3'  DA A  41      12.253-629.232-273.860 
ATOM    840  C2'  DA A  41      13.599-629.612-271.915 
ATOM    841  C1'  DA A  41      12.623-630.720-271.531 
ATOM    842  N9   DA A  41      12.738-631.154-270.111 
ATOM    843  C8   DA A  41      13.859-631.228-269.334 
ATOM    844  N7   DA A  41      13.633-631.645-268.127 
ATOM    845  C5   DA A  41      12.264-631.864-268.098 
ATOM    846  C6   DA A  41      11.398-632.317-267.090 
ATOM    847  N6   DA A  41      11.806-632.646-265.856 
ATOM    848  N1   DA A  41      10.091-632.419-267.396 
ATOM    849  C2   DA A  41       9.690-632.091-268.623 
ATOM    850  N3   DA A  41      10.403-631.659-269.641 
ATOM    851  C4   DA A  41      11.706-631.565-269.308 
ATOM    852  P    DG A  42      12.267-627.836-274.643 
ATOM    853  OP1  DG A  42      12.538-628.075-276.078 
ATOM    854  OP2  DG A  42      13.178-626.893-273.959 
ATOM    855  O5'  DG A  42      10.754-627.353-274.454 
ATOM    856  C5'  DG A  42       9.715-628.342-274.331 
ATOM    857  C4'  DG A  42       8.759-627.955-273.220 
ATOM    858  O4'  DG A  42       9.185-628.456-271.920 
ATOM    859  C3'  DG A  42       8.575-626.454-272.994 
ATOM    860  O3'  DG A  42       7.218-626.203-272.649 
ATOM    861  C2'  DG A  42       9.451-626.134-271.783 
ATOM    862  C1'  DG A  42       9.115-627.390-270.985 
ATOM    863  N9   DG A  42      10.077-627.677-269.884 
ATOM    864  C8   DG A  42      11.436-627.456-269.836 
ATOM    865  N7   DG A  42      11.996-627.823-268.710 
ATOM    866  C5   DG A  42      10.934-628.323-267.959 
ATOM    867  C6   DG A  42      10.918-628.869-266.649 
ATOM    868  O6   DG A  42      11.854-629.027-265.869 
ATOM    869  N1   DG A  42       9.624-629.255-266.270 
ATOM    870  C2   DG A  42       8.495-629.130-267.056 
ATOM    871  N2   DG A  42       7.353-629.558-266.512 
ATOM    872  N3   DG A  42       8.511-628.618-268.285 
ATOM    873  C4   DG A  42       9.758-628.238-268.666 
ATOM    874  P    DA A  43       6.495-624.902-273.237 
ATOM    875  OP1  DA A  43       5.985-625.190-274.597 
ATOM    876  OP2  DA A  43       7.398-623.736-273.117 
ATOM    877  O5'  DA A  43       5.267-624.738-272.226 
ATOM    878  C5'  DA A  43       4.712-625.913-271.605 
ATOM    879  C4'  DA A  43       4.458-625.651-270.133 
ATOM    880  O4'  DA A  43       5.620-625.946-269.308 
ATOM    881  C3'  DA A  43       4.102-624.211-269.766 
ATOM    882  O3'  DA A  43       3.136-624.227-268.722 
ATOM    883  C2'  DA A  43       5.400-623.618-269.218 
ATOM    884  C1'  DA A  43       5.839-624.850-268.434 
ATOM    885  N9   DA A  43       7.280-624.838-268.057 
ATOM    886  C8   DA A  43       8.336-624.329-268.757 
ATOM    887  N7   DA A  43       9.478-624.471-268.160 
ATOM    888  C5   DA A  43       9.160-625.122-266.977 
ATOM    889  C6   DA A  43       9.943-625.563-265.897 
ATOM    890  N6   DA A  43      11.273-625.406-265.835 
ATOM    891  N1   DA A  43       9.307-626.173-264.879 
ATOM    892  C2   DA A  43       7.985-626.327-264.947 
ATOM    893  N3   DA A  43       7.154-625.959-265.898 
ATOM    894  C4   DA A  43       7.815-625.350-266.904 
ATOM    895  P    DG A  44       1.944-623.160-268.749 
ATOM    896  OP1  DG A  44       0.855-623.656-269.620 
ATOM    897  OP2  DG A  44       2.483-621.822-269.083 
ATOM    898  O5'  DG A  44       1.465-623.181-267.223 
ATOM    899  C5'  DG A  44       1.613-624.394-266.462 
ATOM    900  C4'  DG A  44       2.151-624.077-265.081 
ATOM    901  O4'  DG A  44       3.607-624.053-265.044 
ATOM    902  C3'  DG A  44       1.745-622.721-264.503 
ATOM    903  O3'  DG A  44       1.537-622.860-263.103 
ATOM    904  C2'  DG A  44       2.964-621.825-264.727 
ATOM    905  C1'  DG A  44       4.018-622.870-264.375 
ATOM    906  N9   DG A  44       5.387-622.523-264.850 
ATOM    907  C8   DG A  44       5.770-621.854-265.992 
ATOM    908  N7   DG A  44       7.066-621.708-266.117 
ATOM    909  C5   DG A  44       7.580-622.324-264.976 
ATOM    910  C6   DG A  44       8.924-622.486-264.552 
ATOM    911  O6   DG A  44       9.956-622.114-265.104 
ATOM    912  N1   DG A  44       8.996-623.172-263.332 
ATOM    913  C2   DG A  44       7.911-623.640-262.616 
ATOM    914  N2   DG A  44       8.192-624.271-261.472 
ATOM    915  N3   DG A  44       6.651-623.488-263.015 
ATOM    916  C4   DG A  44       6.563-622.824-264.196 
ATOM    917  P    DT A  45       0.323-622.076-262.417 
ATOM    918  OP1  DT A  45      -0.925-622.859-262.573 
ATOM    919  OP2  DT A  45       0.283-620.686-262.921 
ATOM    920  O5'  DT A  45       0.771-622.078-260.882 
ATOM    921  C5'  DT A  45       1.573-623.169-260.391 
ATOM    922  C4'  DT A  45       2.691-622.637-259.516 
ATOM    923  O4'  DT A  45       3.884-622.301-260.282 
ATOM    924  C3'  DT A  45       2.378-621.357-258.741 
ATOM    925  O3'  DT A  45       3.004-621.427-257.465 
ATOM    926  C2'  DT A  45       3.045-620.243-259.548 
ATOM    927  C1'  DT A  45       4.320-621.010-259.888 
ATOM    928  N1   DT A  45       5.092-620.418-261.015 
ATOM    929  C2   DT A  45       6.462-620.509-260.951 
ATOM    930  O2   DT A  45       7.049-621.044-260.027 
ATOM    931  N3   DT A  45       7.144-619.949-262.014 
ATOM    932  C4   DT A  45       6.582-619.322-263.108 
ATOM    933  O4   DT A  45       7.298-618.858-263.998 
ATOM    934  C5   DT A  45       5.140-619.276-263.085 
ATOM    935  C7   DT A  45       4.449-618.610-264.239 
ATOM    936  C6   DT A  45       4.451-619.812-262.064 
ATOM    937  P    DT A  46       2.221-620.867-256.186 
ATOM    938  OP1  DT A  46       1.300-621.906-255.674 
ATOM    939  OP2  DT A  46       1.608-619.561-256.512 
ATOM    940  O5'  DT A  46       3.422-620.653-255.150 
ATOM    941  C5'  DT A  46       4.578-621.506-255.236 
ATOM    942  C4'  DT A  46       5.842-620.682-255.091 
ATOM    943  O4'  DT A  46       6.316-620.162-256.366 
ATOM    944  C3'  DT A  46       5.729-619.441-254.206 
ATOM    945  O3'  DT A  46       6.945-619.275-253.486 
ATOM    946  C2'  DT A  46       5.582-618.278-255.187 
ATOM    947  C1'  DT A  46       6.598-618.780-256.209 
ATOM    948  N1   DT A  46       6.479-618.129-257.543 
ATOM    949  C2   DT A  46       7.642-617.922-258.244 
ATOM    950  O2   DT A  46       8.737-618.245-257.821 
ATOM    951  N3   DT A  46       7.491-617.315-259.476 
ATOM    952  C4   DT A  46       6.303-616.909-260.050 
ATOM    953  O4   DT A  46       6.294-616.375-261.161 
ATOM    954  C5   DT A  46       5.138-617.169-259.237 
ATOM    955  C7   DT A  46       3.803-616.757-259.788 
ATOM    956  C6   DT A  46       5.255-617.757-258.036 
ATOM    957  P    DG A  47       6.885-618.795-251.961 
ATOM    958  OP1  DG A  47       6.648-619.964-251.083 
ATOM    959  OP2  DG A  47       5.923-617.679-251.830 
ATOM    960  O5'  DG A  47       8.373-618.251-251.742 
ATOM    961  C5'  DG A  47       9.450-618.843-252.493 
ATOM    962  C4'  DG A  47      10.371-617.761-253.020 
ATOM    963  O4'  DG A  47       9.944-617.254-254.318 
ATOM    964  C3'  DG A  47      10.487-616.506-252.155 
ATOM    965  O3'  DG A  47      11.826-616.030-252.213 
ATOM    966  C2'  DG A  47       9.578-615.481-252.834 
ATOM    967  C1'  DG A  47       9.955-615.835-254.269 
ATOM    968  N9   DG A  47       8.987-615.331-255.284 
ATOM    969  C8   DG A  47       7.619-615.194-255.191 
ATOM    970  N7   DG A  47       7.056-614.714-256.273 
ATOM    971  C5   DG A  47       8.126-614.520-257.144 
ATOM    972  C6   DG A  47       8.143-614.020-258.473 
ATOM    973  O6   DG A  47       7.202-613.641-259.165 
ATOM    974  N1   DG A  47       9.446-613.988-258.991 
ATOM    975  C2   DG A  47      10.582-614.386-258.314 
ATOM    976  N2   DG A  47      11.732-614.278-258.984 
ATOM    977  N3   DG A  47      10.564-614.855-257.068 
ATOM    978  C4   DG A  47       9.309-614.893-256.551 
ATOM    979  P    DG A  48      12.504-615.456-250.881 
ATOM    980  OP1  DG A  48      13.048-616.574-250.079 
ATOM    981  OP2  DG A  48      11.551-614.562-250.186 
ATOM    982  O5'  DG A  48      13.707-614.592-251.486 
ATOM    983  C5'  DG A  48      14.301-614.999-252.733 
ATOM    984  C4'  DG A  48      14.519-613.790-253.622 
ATOM    985  O4'  DG A  48      13.356-613.489-254.446 
ATOM    986  C3'  DG A  48      14.808-612.475-252.898 
ATOM    987  O3'  DG A  48      15.755-611.732-253.656 
ATOM    988  C2'  DG A  48      13.477-611.724-252.913 
ATOM    989  C1'  DG A  48      13.077-612.102-254.337 
ATOM    990  N9   DG A  48      11.631-611.896-254.627 
ATOM    991  C8   DG A  48      10.544-612.046-253.792 
ATOM    992  N7   DG A  48       9.393-611.783-254.362 
ATOM    993  C5   DG A  48       9.742-611.435-255.666 
ATOM    994  C6   DG A  48       8.922-611.049-256.758 
ATOM    995  O6   DG A  48       7.700-610.934-256.801 
ATOM    996  N1   DG A  48       9.686-610.781-257.903 
ATOM    997  C2   DG A  48      11.062-610.875-257.981 
ATOM    998  N2   DG A  48      11.604-610.578-259.165 
ATOM    999  N3   DG A  48      11.830-611.238-256.956 
ATOM   1000  C4   DG A  48      11.104-611.500-255.839 
ATOM   1001  P    DG A  49      16.903-610.924-252.884 
ATOM   1002  OP1  DG A  49      18.026-611.835-252.571 
ATOM   1003  OP2  DG A  49      16.313-610.201-251.736 
ATOM   1004  O5'  DG A  49      17.356-609.874-254.004 
ATOM   1005  C5'  DG A  49      17.246-610.243-255.391 
ATOM   1006  C4'  DG A  49      16.672-609.090-256.190 
ATOM   1007  O4'  DG A  49      15.217-609.108-256.224 
ATOM   1008  C3'  DG A  49      17.011-607.691-255.676 
ATOM   1009  O3'  DG A  49      17.201-606.825-256.788 
ATOM   1010  C2'  DG A  49      15.760-607.243-254.920 
ATOM   1011  C1'  DG A  49      14.745-607.807-255.909 
ATOM   1012  N9   DG A  49      13.371-607.937-255.349 
ATOM   1013  C8   DG A  49      12.980-608.247-254.064 
ATOM   1014  N7   DG A  49      11.680-608.282-253.895 
ATOM   1015  C5   DG A  49      11.174-607.971-255.156 
ATOM   1016  C6   DG A  49       9.831-607.855-255.599 
ATOM   1017  O6   DG A  49       8.794-608.006-254.960 
ATOM   1018  N1   DG A  49       9.767-607.522-256.960 
ATOM   1019  C2   DG A  49      10.858-607.327-257.784 
ATOM   1020  N2   DG A  49      10.586-607.016-259.054 
ATOM   1021  N3   DG A  49      12.118-607.437-257.368 
ATOM   1022  C4   DG A  49      12.197-607.759-256.050 
ATOM   1023  P    DA A  50      18.371-605.733-256.731 
ATOM   1024  OP1  DA A  50      19.651-606.357-257.133 
ATOM   1025  OP2  DA A  50      18.361-605.064-255.412 
ATOM   1026  O5'  DA A  50      17.896-604.703-257.860 
ATOM   1027  C5'  DA A  50      17.133-605.194-258.978 
ATOM   1028  C4'  DA A  50      15.980-604.255-259.270 
ATOM   1029  O4'  DA A  50      14.787-604.586-258.502 
ATOM   1030  C3'  DA A  50      16.225-602.781-258.954 
ATOM   1031  O3'  DA A  50      15.583-601.984-259.941 
ATOM   1032  C2'  DA A  50      15.527-602.550-257.614 
ATOM   1033  C1'  DA A  50      14.291-603.394-257.912 
ATOM   1034  N9   DA A  50      13.513-603.768-256.698 
ATOM   1035  C8   DA A  50      13.978-604.047-255.445 
ATOM   1036  N7   DA A  50      13.046-604.341-254.593 
ATOM   1037  C5   DA A  50      11.875-604.251-255.332 
ATOM   1038  C6   DA A  50      10.526-604.448-254.998 
ATOM   1039  N6   DA A  50      10.110-604.795-253.772 
ATOM   1040  N1   DA A  50       9.614-604.276-255.973 
ATOM   1041  C2   DA A  50      10.033-603.932-257.190 
ATOM   1042  N3   DA A  50      11.258-603.721-257.618 
ATOM   1043  C4   DA A  50      12.151-603.900-256.622 
ATOM   1044  P    DA A  51      16.320-600.668-260.478 
ATOM   1045  OP1  DA A  51      17.275-601.036-261.547 
ATOM   1046  OP2  DA A  51      16.883-599.915-259.336 
ATOM   1047  O5'  DA A  51      15.094-599.854-261.107 
ATOM   1048  C5'  DA A  51      13.976-600.583-261.647 
ATOM   1049  C4'  DA A  51      12.676-599.937-261.210 
ATOM   1050  O4'  DA A  51      12.203-600.451-259.933 
ATOM   1051  C3'  DA A  51      12.722-598.423-261.003 
ATOM   1052  O3'  DA A  51      11.489-597.861-261.435 
ATOM   1053  C2'  DA A  51      12.835-598.242-259.490 
ATOM   1054  C1'  DA A  51      11.859-599.349-259.106 
ATOM   1055  N9   DA A  51      11.973-599.783-257.686 
ATOM   1056  C8   DA A  51      13.095-599.858-256.910 
ATOM   1057  N7   DA A  51      12.869-600.275-255.702 
ATOM   1058  C5   DA A  51      11.499-600.494-255.673 
ATOM   1059  C6   DA A  51      10.633-600.947-254.665 
ATOM   1060  N6   DA A  51      11.042-601.276-253.431 
ATOM   1061  N1   DA A  51       9.326-601.049-254.971 
ATOM   1062  C2   DA A  51       8.926-600.721-256.198 
ATOM   1063  N3   DA A  51       9.638-600.289-257.216 
ATOM   1064  C4   DA A  51      10.941-600.195-256.883 
ATOM   1065  P    DG A  52      11.502-596.465-262.218 
ATOM   1066  OP1  DG A  52      11.773-596.705-263.653 
ATOM   1067  OP2  DG A  52      12.414-595.522-261.534 
ATOM   1068  O5'  DG A  52       9.989-595.982-262.029 
ATOM   1069  C5'  DG A  52       8.950-596.972-261.906 
ATOM   1070  C4'  DG A  52       7.994-596.584-260.795 
ATOM   1071  O4'  DG A  52       8.420-597.085-259.495 
ATOM   1072  C3'  DG A  52       7.810-595.084-260.569 
ATOM   1073  O3'  DG A  52       6.453-594.833-260.224 
ATOM   1074  C2'  DG A  52       8.687-594.764-259.358 
ATOM   1075  C1'  DG A  52       8.350-596.020-258.560 
ATOM   1076  N9   DG A  52       9.312-596.307-257.460 
ATOM   1077  C8   DG A  52      10.671-596.085-257.411 
ATOM   1078  N7   DG A  52      11.232-596.453-256.285 
ATOM   1079  C5   DG A  52      10.170-596.953-255.534 
ATOM   1080  C6   DG A  52      10.153-597.499-254.224 
ATOM   1081  O6   DG A  52      11.089-597.657-253.445 
ATOM   1082  N1   DG A  52       8.860-597.885-253.846 
ATOM   1083  C2   DG A  52       7.730-597.759-254.631 
ATOM   1084  N2   DG A  52       6.588-598.187-254.087 
ATOM   1085  N3   DG A  52       7.746-597.247-255.860 
ATOM   1086  C4   DG A  52       8.994-596.868-256.241 
ATOM   1087  P    DA A  53       5.731-593.532-260.812 
ATOM   1088  OP1  DA A  53       5.221-593.820-262.172 
ATOM   1089  OP2  DA A  53       6.633-592.365-260.692 
ATOM   1090  O5'  DA A  53       4.503-593.367-259.801 
ATOM   1091  C5'  DA A  53       3.947-594.542-259.180 
ATOM   1092  C4'  DA A  53       3.693-594.280-257.708 
ATOM   1093  O4'  DA A  53       4.856-594.576-256.884 
ATOM   1094  C3'  DA A  53       3.337-592.840-257.341 
ATOM   1095  O3'  DA A  53       2.372-592.857-256.297 
ATOM   1096  C2'  DA A  53       4.635-592.248-256.793 
ATOM   1097  C1'  DA A  53       5.074-593.479-256.009 
ATOM   1098  N9   DA A  53       6.516-593.468-255.632 
ATOM   1099  C8   DA A  53       7.572-592.959-256.332 
ATOM   1100  N7   DA A  53       8.714-593.101-255.735 
ATOM   1101  C5   DA A  53       8.395-593.752-254.552 
ATOM   1102  C6   DA A  53       9.178-594.193-253.472 
ATOM   1103  N6   DA A  53      10.508-594.035-253.410 
ATOM   1104  N1   DA A  53       8.542-594.803-252.455 
ATOM   1105  C2   DA A  53       7.220-594.957-252.522 
ATOM   1106  N3   DA A  53       6.390-594.588-253.473 
ATOM   1107  C4   DA A  53       7.051-593.980-254.479 
ATOM   1108  P    DC A  54       1.179-591.789-256.324 
ATOM   1109  OP1  DC A  54       0.090-592.286-257.195 
ATOM   1110  OP2  DC A  54       1.718-590.452-256.658 
ATOM   1111  O5'  DC A  54       0.701-591.811-254.798 
ATOM   1112  C5'  DC A  54       0.848-593.024-254.037 
ATOM   1113  C4'  DC A  54       1.387-592.707-252.656 
ATOM   1114  O4'  DC A  54       2.843-592.683-252.619 
ATOM   1115  C3'  DC A  54       0.981-591.351-252.078 
ATOM   1116  O3'  DC A  54       0.773-591.490-250.678 
ATOM   1117  C2'  DC A  54       2.200-590.455-252.302 
ATOM   1118  C1'  DC A  54       3.254-591.500-251.950 
ATOM   1119  N1   DC A  54       4.623-591.153-252.425 
ATOM   1120  C2   DC A  54       5.702-591.538-251.633 
ATOM   1121  O2   DC A  54       5.481-592.147-250.580 
ATOM   1122  N3   DC A  54       6.957-591.230-252.048 
ATOM   1123  C4   DC A  54       7.154-590.570-253.196 
ATOM   1124  N4   DC A  54       8.398-590.293-253.557 
ATOM   1125  C5   DC A  54       6.058-590.164-254.025 
ATOM   1126  C6   DC A  54       4.811-590.480-253.593 
ATOM   1127  P    DG A  55      -0.442-590.706-249.992 
ATOM   1128  OP1  DG A  55      -1.689-591.489-250.148 
ATOM   1129  OP2  DG A  55      -0.482-589.315-250.496 
ATOM   1130  O5'  DG A  55       0.007-590.708-248.457 
ATOM   1131  C5'  DG A  55       0.809-591.798-247.966 
ATOM   1132  C4'  DG A  55       1.927-591.267-247.091 
ATOM   1133  O4'  DG A  55       3.119-590.931-247.857 
ATOM   1134  C3'  DG A  55       1.614-589.987-246.316 
ATOM   1135  O3'  DG A  55       2.240-590.056-245.040 
ATOM   1136  C2'  DG A  55       2.280-588.873-247.123 
ATOM   1137  C1'  DG A  55       3.556-589.639-247.463 
ATOM   1138  N9   DG A  55       4.327-589.048-248.590 
ATOM   1139  C8   DG A  55       3.867-588.405-249.718 
ATOM   1140  N7   DG A  55       4.816-587.997-250.526 
ATOM   1141  C5   DG A  55       5.989-588.398-249.887 
ATOM   1142  C6   DG A  55       7.343-588.237-250.278 
ATOM   1143  O6   DG A  55       7.796-587.699-251.285 
ATOM   1144  N1   DG A  55       8.219-588.794-249.334 
ATOM   1145  C2   DG A  55       7.834-589.424-248.167 
ATOM   1146  N2   DG A  55       8.822-589.889-247.399 
ATOM   1147  N3   DG A  55       6.562-589.575-247.801 
ATOM   1148  C4   DG A  55       5.702-589.040-248.705 
ATOM   1149  P    DT A  56       1.456-589.496-243.761 
ATOM   1150  OP1  DT A  56       0.535-590.536-243.249 
ATOM   1151  OP2  DT A  56       0.843-588.190-244.087 
ATOM   1152  O5'  DT A  56       2.657-589.283-242.725 
ATOM   1153  C5'  DT A  56       3.813-590.136-242.811 
ATOM   1154  C4'  DT A  56       5.078-589.312-242.666 
ATOM   1155  O4'  DT A  56       5.551-588.792-243.941 
ATOM   1156  C3'  DT A  56       4.964-588.070-241.781 
ATOM   1157  O3'  DT A  56       6.180-587.905-241.061 
ATOM   1158  C2'  DT A  56       4.818-586.908-242.762 
ATOM   1159  C1'  DT A  56       5.834-587.410-243.784 
ATOM   1160  N1   DT A  56       5.714-586.758-245.118 
ATOM   1161  C2   DT A  56       6.877-586.551-245.820 
ATOM   1162  O2   DT A  56       7.973-586.875-245.396 
ATOM   1163  N3   DT A  56       6.727-585.944-247.051 
ATOM   1164  C4   DT A  56       5.539-585.538-247.625 
ATOM   1165  O4   DT A  56       5.529-585.005-248.736 
ATOM   1166  C5   DT A  56       4.373-585.798-246.812 
ATOM   1167  C7   DT A  56       3.039-585.387-247.363 
ATOM   1168  C6   DT A  56       4.491-586.386-245.611 
ATOM   1169  P    DC A  57       6.120-587.425-239.536 
ATOM   1170  OP1  DC A  57       5.883-588.593-238.658 
ATOM   1171  OP2  DC A  57       5.159-586.309-239.405 
ATOM   1172  O5'  DC A  57       7.609-586.881-239.317 
ATOM   1173  C5'  DC A  57       8.686-587.473-240.068 
ATOM   1174  C4'  DC A  57       9.606-586.390-240.595 
ATOM   1175  O4'  DC A  57       9.180-585.884-241.893 
ATOM   1176  C3'  DC A  57       9.723-585.136-239.730 
ATOM   1177  O3'  DC A  57      11.062-584.660-239.788 
ATOM   1178  C2'  DC A  57       8.814-584.111-240.409 
ATOM   1179  C1'  DC A  57       9.190-584.465-241.845 
ATOM   1180  N1   DC A  57       8.223-583.961-242.859 
ATOM   1181  C2   DC A  57       8.727-583.558-244.093 
ATOM   1182  O2   DC A  57       9.944-583.635-244.294 
ATOM   1183  N3   DC A  57       7.861-583.095-245.031 
ATOM   1184  C4   DC A  57       6.549-583.027-244.774 
ATOM   1185  N4   DC A  57       5.745-582.568-245.722 
ATOM   1186  C5   DC A  57       6.010-583.436-243.512 
ATOM   1187  C6   DC A  57       6.892-583.896-242.587 
ATOM   1188  P    DA A  58      11.739-584.085-238.456 
ATOM   1189  OP1  DA A  58      12.284-585.204-237.654 
ATOM   1190  OP2  DA A  58      10.787-583.192-237.761 
ATOM   1191  O5'  DA A  58      12.943-583.221-239.061 
ATOM   1192  C5'  DA A  58      13.537-583.628-240.308 
ATOM   1193  C4'  DA A  58      13.755-582.420-241.197 
ATOM   1194  O4'  DA A  58      12.592-582.119-242.021 
ATOM   1195  C3'  DA A  58      14.044-581.105-240.474 
ATOM   1196  O3'  DA A  58      14.991-580.361-241.231 
ATOM   1197  C2'  DA A  58      12.712-580.354-240.488 
ATOM   1198  C1'  DA A  58      12.313-580.731-241.912 
ATOM   1199  N9   DA A  58      10.867-580.526-242.202 
ATOM   1200  C8   DA A  58       9.802-580.679-241.361 
ATOM   1201  N7   DA A  58       8.656-580.422-241.912 
ATOM   1202  C5   DA A  58       8.983-580.073-243.215 
ATOM   1203  C6   DA A  58       8.201-579.688-244.316 
ATOM   1204  N6   DA A  58       6.865-579.586-244.277 
ATOM   1205  N1   DA A  58       8.845-579.408-245.465 
ATOM   1206  C2   DA A  58      10.173-579.511-245.499 
ATOM   1207  N3   DA A  58      11.003-579.859-244.541 
ATOM   1208  C4   DA A  58      10.334-580.132-243.402 
ATOM   1209  P    DC A  59      16.138-579.553-240.459 
ATOM   1210  OP1  DC A  59      17.262-580.464-240.146 
ATOM   1211  OP2  DC A  59      15.549-578.831-239.311 
ATOM   1212  O5'  DC A  59      16.592-578.504-241.579 
ATOM   1213  C5'  DC A  59      16.482-578.873-242.966 
ATOM   1214  C4'  DC A  59      15.908-577.719-243.765 
ATOM   1215  O4'  DC A  59      14.452-577.738-243.800 
ATOM   1216  C3'  DC A  59      16.247-576.320-243.251 
ATOM   1217  O3'  DC A  59      16.437-575.454-244.363 
ATOM   1218  C2'  DC A  59      14.996-575.872-242.495 
ATOM   1219  C1'  DC A  59      13.980-576.437-243.484 
ATOM   1220  N1   DC A  59      12.607-576.567-242.924 
ATOM   1221  C2   DC A  59      11.532-576.350-243.783 
ATOM   1222  O2   DC A  59      11.760-576.063-244.964 
ATOM   1223  N3   DC A  59      10.270-576.463-243.290 
ATOM   1224  C4   DC A  59      10.066-576.776-242.005 
ATOM   1225  N4   DC A  59       8.818-576.874-241.573 
ATOM   1226  C5   DC A  59      11.157-577.001-241.105 
ATOM   1227  C6   DC A  59      12.410-576.884-241.615 
ATOM   1228  P    DT A  60      17.607-574.363-244.306 
ATOM   1229  OP1  DT A  60      18.887-574.987-244.708 
ATOM   1230  OP2  DT A  60      17.596-573.694-242.987 
ATOM   1231  O5'  DT A  60      17.132-573.332-245.435 
ATOM   1232  C5'  DT A  60      16.369-573.824-246.553 
ATOM   1233  C4'  DT A  60      15.215-572.885-246.845 
ATOM   1234  O4'  DT A  60      14.022-573.215-246.077 
ATOM   1235  C3'  DT A  60      15.461-571.410-246.529 
ATOM   1236  O3'  DT A  60      14.818-570.614-247.516 
ATOM   1237  C2'  DT A  60      14.762-571.180-245.189 
ATOM   1238  C1'  DT A  60      13.526-572.024-245.487 
ATOM   1239  N1   DT A  60      12.748-572.398-244.273 
ATOM   1240  C2   DT A  60      11.383-572.478-244.405 
ATOM   1241  O2   DT A  60      10.804-572.259-245.455 
ATOM   1242  N3   DT A  60      10.696-572.826-243.258 
ATOM   1243  C4   DT A  60      11.247-573.094-242.022 
ATOM   1244  O4   DT A  60      10.529-573.397-241.067 
ATOM   1245  C5   DT A  60      12.687-572.984-241.983 
ATOM   1246  C7   DT A  60      13.369-573.260-240.675 
ATOM   1247  C6   DT A  60      13.380-572.647-243.083 
ATOM   1248  P    DG A  61      15.556-569.298-248.053 
ATOM   1249  OP1  DG A  61      16.510-569.666-249.122 
ATOM   1250  OP2  DG A  61      16.118-568.544-246.911 
ATOM   1251  O5'  DG A  61      14.330-568.484-248.682 
ATOM   1252  C5'  DG A  61      13.212-569.212-249.223 
ATOM   1253  C4'  DG A  61      11.912-568.566-248.785 
ATOM   1254  O4'  DG A  61      11.438-569.081-247.508 
ATOM   1255  C3'  DG A  61      11.958-567.053-248.578 
ATOM   1256  O3'  DG A  61      10.724-566.491-249.010 
ATOM   1257  C2'  DG A  61      12.071-566.871-247.065 
ATOM   1258  C1'  DG A  61      11.094-567.979-246.681 
ATOM   1259  N9   DG A  61      11.209-568.413-245.261 
ATOM   1260  C8   DG A  61      12.329-568.494-244.462 
ATOM   1261  N7   DG A  61      12.088-568.917-243.246 
ATOM   1262  C5   DG A  61      10.710-569.131-243.237 
ATOM   1263  C6   DG A  61       9.864-569.591-242.195 
ATOM   1264  O6   DG A  61      10.160-569.911-241.046 
ATOM   1265  N1   DG A  61       8.528-569.662-242.614 
ATOM   1266  C2   DG A  61       8.070-569.332-243.875 
ATOM   1267  N2   DG A  61       6.758-569.469-244.077 
ATOM   1268  N3   DG A  61       8.866-568.901-244.852 
ATOM   1269  C4   DG A  61      10.165-568.826-244.462 
ATOM   1270  P    DA A  62      10.738-565.095-249.793 
ATOM   1271  OP1  DA A  62      11.009-565.334-251.228 
ATOM   1272  OP2  DA A  62      11.649-564.152-249.109 
ATOM   1273  O5'  DA A  62       9.225-564.612-249.604 
ATOM   1274  C5'  DA A  62       8.186-565.601-249.481 
ATOM   1275  C4'  DA A  62       7.230-565.214-248.370 
ATOM   1276  O4'  DA A  62       7.656-565.715-247.070 
ATOM   1277  C3'  DA A  62       7.046-563.714-248.144 
ATOM   1278  O3'  DA A  62       5.689-563.462-247.799 
ATOM   1279  C2'  DA A  62       7.922-563.394-246.933 
ATOM   1280  C1'  DA A  62       7.586-564.650-246.135 
ATOM   1281  N9   DA A  62       8.548-564.936-245.035 
ATOM   1282  C8   DA A  62       9.894-564.710-245.004 
ATOM   1283  N7   DA A  62      10.462-565.069-243.895 
ATOM   1284  C5   DA A  62       9.416-565.571-243.132 
ATOM   1285  C6   DA A  62       9.364-566.117-241.838 
ATOM   1286  N6   DA A  62      10.440-566.253-241.049 
ATOM   1287  N1   DA A  62       8.163-566.518-241.383 
ATOM   1288  C2   DA A  62       7.099-566.380-242.172 
ATOM   1289  N3   DA A  62       7.025-565.888-243.389 
ATOM   1290  C4   DA A  62       8.240-565.494-243.821 
ATOM   1291  P    DT A  63       4.966-562.161-248.388 
ATOM   1292  OP1  DT A  63       4.457-562.450-249.747 
ATOM   1293  OP2  DT A  63       5.869-560.995-248.267 
ATOM   1294  O5'  DT A  63       3.738-561.997-247.376 
ATOM   1295  C5'  DT A  63       3.183-563.172-246.755 
ATOM   1296  C4'  DT A  63       2.929-562.910-245.284 
ATOM   1297  O4'  DT A  63       4.092-563.205-244.459 
ATOM   1298  C3'  DT A  63       2.573-561.470-244.916 
ATOM   1299  O3'  DT A  63       1.607-561.486-243.872 
ATOM   1300  C2'  DT A  63       3.871-560.877-244.368 
ATOM   1301  C1'  DT A  63       4.310-562.109-243.584 
ATOM   1302  N1   DT A  63       5.751-562.097-243.207 
ATOM   1303  C2   DT A  63       6.087-562.665-242.002 
ATOM   1304  O2   DT A  63       5.266-563.165-241.252 
ATOM   1305  N3   DT A  63       7.432-562.635-241.686 
ATOM   1306  C4   DT A  63       8.442-562.098-242.457 
ATOM   1307  O4   DT A  63       9.611-562.129-242.068 
ATOM   1308  C5   DT A  63       7.990-561.525-243.703 
ATOM   1309  C7   DT A  63       9.026-560.917-244.602 
ATOM   1310  C6   DT A  63       6.689-561.540-244.035 
ATOM   1311  P    DT A  64       0.415-560.419-243.899 
ATOM   1312  OP1  DT A  64      -0.674-560.915-244.770 
ATOM   1313  OP2  DT A  64       0.954-559.082-244.233 
ATOM   1314  O5'  DT A  64      -0.063-560.440-242.373 
ATOM   1315  C5'  DT A  64       0.084-561.654-241.612 
ATOM   1316  C4'  DT A  64       0.623-561.336-240.231 
ATOM   1317  O4'  DT A  64       2.078-561.312-240.194 
ATOM   1318  C3'  DT A  64       0.217-559.981-239.653 
ATOM   1319  O3'  DT A  64       0.009-560.120-238.253 
ATOM   1320  C2'  DT A  64       1.435-559.085-239.877 
ATOM   1321  C1'  DT A  64       2.489-560.130-239.526 
ATOM   1322  N1   DT A  64       3.859-559.783-240.000 
ATOM   1323  C2   DT A  64       4.912-560.170-239.208 
ATOM   1324  O2   DT A  64       4.766-560.772-238.158 
ATOM   1325  N3   DT A  64       6.165-559.830-239.680 
ATOM   1326  C4   DT A  64       6.444-559.152-240.849 
ATOM   1327  O4   DT A  64       7.609-558.904-241.167 
ATOM   1328  C5   DT A  64       5.274-558.788-241.612 
ATOM   1329  C7   DT A  64       5.488-558.047-242.899 
ATOM   1330  C6   DT A  64       4.043-559.105-241.177 
ATOM   1331  P    DA A  65      -1.206-559.335-237.568 
ATOM   1332  OP1  DA A  65      -2.453-560.118-237.723 
ATOM   1333  OP2  DA A  65      -1.246-557.945-238.071 
ATOM   1334  O5'  DA A  65      -0.758-559.338-236.032 
ATOM   1335  C5'  DA A  65       0.045-560.428-235.541 
ATOM   1336  C4'  DA A  65       1.162-559.896-234.666 
ATOM   1337  O4'  DA A  65       2.355-559.561-235.432 
ATOM   1338  C3'  DA A  65       0.849-558.616-233.892 
ATOM   1339  O3'  DA A  65       1.475-558.686-232.615 
ATOM   1340  C2'  DA A  65       1.516-557.503-234.698 
ATOM   1341  C1'  DA A  65       2.791-558.269-235.038 
ATOM   1342  N9   DA A  65       3.563-557.678-236.165 
ATOM   1343  C8   DA A  65       3.089-557.043-237.278 
ATOM   1344  N7   DA A  65       4.019-556.634-238.085 
ATOM   1345  C5   DA A  65       5.196-557.026-237.464 
ATOM   1346  C6   DA A  65       6.548-556.884-237.821 
ATOM   1347  N6   DA A  65       6.957-556.279-238.945 
ATOM   1348  N1   DA A  65       7.467-557.387-236.977 
ATOM   1349  C2   DA A  65       7.055-557.987-235.862 
ATOM   1350  N3   DA A  65       5.828-558.178-235.425 
ATOM   1351  C4   DA A  65       4.928-557.664-236.288 
ATOM   1352  P    DT A  66       0.692-558.126-231.336 
ATOM   1353  OP1  DT A  66      -0.229-559.166-230.824 
ATOM   1354  OP2  DT A  66       0.079-556.820-231.662 
ATOM   1355  O5'  DT A  66       1.893-557.912-230.300 
ATOM   1356  C5'  DT A  66       3.049-558.765-230.386 
ATOM   1357  C4'  DT A  66       4.313-557.941-230.241 
ATOM   1358  O4'  DT A  66       4.787-557.421-231.516 
ATOM   1359  C3'  DT A  66       4.200-556.700-229.356 
ATOM   1360  O3'  DT A  66       5.416-556.535-228.637 
ATOM   1361  C2'  DT A  66       4.053-555.537-230.337 
ATOM   1362  C1'  DT A  66       5.069-556.039-231.359 
ATOM   1363  N1   DT A  66       4.950-555.388-232.693 
ATOM   1364  C2   DT A  66       6.113-555.181-233.395 
ATOM   1365  O2   DT A  66       7.209-555.505-232.972 
ATOM   1366  N3   DT A  66       5.962-554.574-234.626 
ATOM   1367  C4   DT A  66       4.774-554.168-235.200 
ATOM   1368  O4   DT A  66       4.765-553.635-236.311 
ATOM   1369  C5   DT A  66       3.609-554.428-234.387 
ATOM   1370  C7   DT A  66       2.275-554.017-234.938 
ATOM   1371  C6   DT A  66       3.727-555.016-233.186 
ATOM   1372  P    DG A  67       5.356-556.055-227.111 
ATOM   1373  OP1  DG A  67       5.119-557.223-226.233 
ATOM   1374  OP2  DG A  67       4.394-554.938-226.980 
ATOM   1375  O5'  DG A  67       6.845-555.510-226.892 
ATOM   1376  C5'  DG A  67       7.921-556.102-227.643 
ATOM   1377  C4'  DG A  67       8.842-555.020-228.170 
ATOM   1378  O4'  DG A  67       8.416-554.513-229.468 
ATOM   1379  C3'  DG A  67       8.958-553.765-227.305 
ATOM   1380  O3'  DG A  67      10.297-553.289-227.363 
ATOM   1381  C2'  DG A  67       8.049-552.741-227.985 
ATOM   1382  C1'  DG A  67       8.426-553.095-229.420 
ATOM   1383  N9   DG A  67       7.459-552.591-230.434 
ATOM   1384  C8   DG A  67       6.091-552.453-230.341 
ATOM   1385  N7   DG A  67       5.527-551.974-231.423 
ATOM   1386  C5   DG A  67       6.597-551.779-232.295 
ATOM   1387  C6   DG A  67       6.614-551.279-233.623 
ATOM   1388  O6   DG A  67       5.673-550.900-234.315 
ATOM   1389  N1   DG A  67       7.917-551.247-234.141 
ATOM   1390  C2   DG A  67       9.053-551.645-233.464 
ATOM   1391  N2   DG A  67      10.203-551.537-234.134 
ATOM   1392  N3   DG A  67       9.035-552.115-232.218 
ATOM   1393  C4   DG A  67       7.780-552.152-231.701 
ATOM   1394  P    DT A  68      10.975-552.715-226.031 
ATOM   1395  OP1  DT A  68      11.519-553.834-225.229 
ATOM   1396  OP2  DT A  68      10.023-551.821-225.336 
ATOM   1397  O5'  DT A  68      12.178-551.851-226.636 
ATOM   1398  C5'  DT A  68      12.772-552.258-227.883 
ATOM   1399  C4'  DT A  68      12.990-551.049-228.772 
ATOM   1400  O4'  DT A  68      11.827-550.748-229.596 
ATOM   1401  C3'  DT A  68      13.279-549.735-228.049 
ATOM   1402  O3'  DT A  68      14.226-548.991-228.806 
ATOM   1403  C2'  DT A  68      11.948-548.983-228.064 
ATOM   1404  C1'  DT A  68      11.548-549.361-229.487 
ATOM   1405  N1   DT A  68      10.102-549.156-229.777 
ATOM   1406  C2   DT A  68       9.770-548.758-231.050 
ATOM   1407  O2   DT A  68      10.599-548.574-231.925 
ATOM   1408  N3   DT A  68       8.421-548.577-231.282 
ATOM   1409  C4   DT A  68       7.402-548.756-230.369 
ATOM   1410  O4   DT A  68       6.228-548.562-230.694 
ATOM   1411  C5   DT A  68       7.849-549.172-229.061 
ATOM   1412  C7   DT A  68       6.803-549.390-228.006 
ATOM   1413  C6   DT A  68       9.154-549.356-228.807 
ATOM   1414  P    DC A  69      15.374-548.183-228.035 
ATOM   1415  OP1  DC A  69      16.497-549.094-227.721 
ATOM   1416  OP2  DC A  69      14.784-547.460-226.886 
ATOM   1417  O5'  DC A  69      15.827-547.134-229.154 
ATOM   1418  C5'  DC A  69      15.717-547.502-230.542 
ATOM   1419  C4'  DC A  69      15.143-546.349-231.340 
ATOM   1420  O4'  DC A  69      13.688-546.367-231.375 
ATOM   1421  C3'  DC A  69      15.482-544.950-230.826 
ATOM   1422  O3'  DC A  69      15.672-544.084-231.938 
ATOM   1423  C2'  DC A  69      14.231-544.502-230.070 
ATOM   1424  C1'  DC A  69      13.216-545.067-231.059 
ATOM   1425  N1   DC A  69      11.842-545.196-230.499 
ATOM   1426  C2   DC A  69      10.768-544.980-231.358 
ATOM   1427  O2   DC A  69      10.996-544.693-232.539 
ATOM   1428  N3   DC A  69       9.506-545.093-230.865 
ATOM   1429  C4   DC A  69       9.301-545.406-229.580 
ATOM   1430  N4   DC A  69       8.053-545.504-229.148 
ATOM   1431  C5   DC A  69      10.393-545.631-228.680 
ATOM   1432  C6   DC A  69      11.645-545.514-229.191 
ATOM   1433  P    DT A  70      16.842-542.993-231.881 
ATOM   1434  OP1  DT A  70      18.122-543.617-232.283 
ATOM   1435  OP2  DT A  70      16.832-542.323-230.562 
ATOM   1436  O5'  DT A  70      16.367-541.962-233.010 
ATOM   1437  C5'  DT A  70      15.604-542.453-234.128 
ATOM   1438  C4'  DT A  70      14.451-541.515-234.420 
ATOM   1439  O4'  DT A  70      13.258-541.845-233.652 
ATOM   1440  C3'  DT A  70      14.697-540.040-234.104 
ATOM   1441  O3'  DT A  70      14.054-539.244-235.091 
ATOM   1442  C2'  DT A  70      13.998-539.810-232.764 
ATOM   1443  C1'  DT A  70      12.762-540.653-233.062 
ATOM   1444  N1   DT A  70      11.984-541.027-231.848 
ATOM   1445  C2   DT A  70      10.618-541.107-231.980 
ATOM   1446  O2   DT A  70      10.040-540.888-233.030 
ATOM   1447  N3   DT A  70       9.931-541.456-230.833 
ATOM   1448  C4   DT A  70      10.483-541.724-229.598 
ATOM   1449  O4   DT A  70       9.765-542.026-228.642 
ATOM   1450  C5   DT A  70      11.922-541.614-229.558 
ATOM   1451  C7   DT A  70      12.604-541.890-228.250 
ATOM   1452  C6   DT A  70      12.615-541.277-230.658 
ATOM   1453  P    DG A  71      14.791-537.928-235.628 
ATOM   1454  OP1  DG A  71      15.746-538.295-236.698 
ATOM   1455  OP2  DG A  71      15.354-537.174-234.486 
ATOM   1456  O5'  DG A  71      13.565-537.113-236.257 
ATOM   1457  C5'  DG A  71      12.447-537.842-236.798 
ATOM   1458  C4'  DG A  71      11.147-537.196-236.360 
ATOM   1459  O4'  DG A  71      10.674-537.710-235.083 
ATOM   1460  C3'  DG A  71      11.194-535.682-236.154 
ATOM   1461  O3'  DG A  71       9.960-535.121-236.585 
ATOM   1462  C2'  DG A  71      11.306-535.501-234.640 
ATOM   1463  C1'  DG A  71      10.330-536.609-234.257 
ATOM   1464  N9   DG A  71      10.444-537.042-232.836 
ATOM   1465  C8   DG A  71      11.565-537.124-232.037 
ATOM   1466  N7   DG A  71      11.323-537.547-230.821 
ATOM   1467  C5   DG A  71       9.946-537.760-230.812 
ATOM   1468  C6   DG A  71       9.099-538.221-229.770 
ATOM   1469  O6   DG A  71       9.396-538.541-228.621 
ATOM   1470  N1   DG A  71       7.764-538.292-230.189 
ATOM   1471  C2   DG A  71       7.306-537.962-231.450 
ATOM   1472  N2   DG A  71       5.993-538.099-231.652 
ATOM   1473  N3   DG A  71       8.102-537.530-232.427 
ATOM   1474  C4   DG A  71       9.400-537.456-232.037 
ATOM   1475  P    DG A  72       9.974-533.725-237.368 
ATOM   1476  OP1  DG A  72      10.244-533.964-238.803 
ATOM   1477  OP2  DG A  72      10.885-532.781-236.684 
ATOM   1478  O5'  DG A  72       8.461-533.241-237.179 
ATOM   1479  C5'  DG A  72       7.422-534.231-237.056 
ATOM   1480  C4'  DG A  72       6.465-533.844-235.945 
ATOM   1481  O4'  DG A  72       6.891-534.345-234.645 
ATOM   1482  C3'  DG A  72       6.282-532.343-235.719 
ATOM   1483  O3'  DG A  72       4.924-532.092-235.374 
ATOM   1484  C2'  DG A  72       7.158-532.023-234.509 
ATOM   1485  C1'  DG A  72       6.821-533.279-233.710 
ATOM   1486  N9   DG A  72       7.783-533.566-232.610 
ATOM   1487  C8   DG A  72       9.143-533.344-232.561 
ATOM   1488  N7   DG A  72       9.703-533.712-231.435 
ATOM   1489  C5   DG A  72       8.641-534.212-230.684 
ATOM   1490  C6   DG A  72       8.624-534.758-229.374 
ATOM   1491  O6   DG A  72       9.560-534.916-228.595 
ATOM   1492  N1   DG A  72       7.331-535.144-228.996 
ATOM   1493  C2   DG A  72       6.201-535.019-229.781 
ATOM   1494  N2   DG A  72       5.059-535.447-229.238 
ATOM   1495  N3   DG A  72       6.217-534.507-231.010 
ATOM   1496  C4   DG A  72       7.465-534.127-231.391 
ATOM   1497  P    DT A  73       4.202-530.791-235.963 
ATOM   1498  OP1  DT A  73       3.692-531.079-237.322 
ATOM   1499  OP2  DT A  73       5.105-529.625-235.842 
ATOM   1500  O5'  DT A  73       2.974-530.627-234.951 
ATOM   1501  C5'  DT A  73       2.418-531.802-234.330 
ATOM   1502  C4'  DT A  73       2.165-531.540-232.859 
ATOM   1503  O4'  DT A  73       3.327-531.835-232.034 
ATOM   1504  C3'  DT A  73       1.808-530.100-232.491 
ATOM   1505  O3'  DT A  73       0.843-530.116-231.447 
ATOM   1506  C2'  DT A  73       3.106-529.507-231.943 
ATOM   1507  C1'  DT A  73       3.545-530.739-231.159 
ATOM   1508  N1   DT A  73       4.987-530.727-230.782 
ATOM   1509  C2   DT A  73       5.323-531.295-229.577 
ATOM   1510  O2   DT A  73       4.502-531.795-228.827 
ATOM   1511  N3   DT A  73       6.667-531.265-229.261 
ATOM   1512  C4   DT A  73       7.677-530.727-230.032 
ATOM   1513  O4   DT A  73       8.847-530.759-229.643 
ATOM   1514  C5   DT A  73       7.226-530.154-231.278 
ATOM   1515  C7   DT A  73       8.262-529.547-232.177 
ATOM   1516  C6   DT A  73       5.925-530.170-231.610 
ATOM   1517  P    DC A  74      -0.349-529.049-231.474 
ATOM   1518  OP1  DC A  74      -1.439-529.545-232.345 
ATOM   1519  OP2  DC A  74       0.190-527.711-231.808 
ATOM   1520  O5'  DC A  74      -0.828-529.070-229.948 
ATOM   1521  C5'  DC A  74      -0.681-530.283-229.187 
ATOM   1522  C4'  DC A  74      -0.142-529.966-227.806 
ATOM   1523  O4'  DC A  74       1.314-529.942-227.769 
ATOM   1524  C3'  DC A  74      -0.548-528.610-227.228 
ATOM   1525  O3'  DC A  74      -0.756-528.749-225.828 
ATOM   1526  C2'  DC A  74       0.671-527.714-227.452 
ATOM   1527  C1'  DC A  74       1.725-528.759-227.101 
ATOM   1528  N1   DC A  74       3.094-528.412-227.575 
ATOM   1529  C2   DC A  74       4.173-528.797-226.783 
ATOM   1530  O2   DC A  74       3.952-529.406-225.730 
ATOM   1531  N3   DC A  74       5.428-528.490-227.198 
ATOM   1532  C4   DC A  74       5.625-527.829-228.346 
ATOM   1533  N4   DC A  74       6.869-527.552-228.707 
ATOM   1534  C5   DC A  74       4.529-527.423-229.175 
ATOM   1535  C6   DC A  74       3.282-527.740-228.743 
ATOM   1536  P    DA A  75      -1.971-527.965-225.143 
ATOM   1537  OP1  DA A  75      -3.218-528.748-225.299 
ATOM   1538  OP2  DA A  75      -2.010-526.574-225.646 
ATOM   1539  O5'  DA A  75      -1.522-527.967-223.607 
ATOM   1540  C5'  DA A  75      -0.720-529.058-223.116 
ATOM   1541  C4'  DA A  75       0.398-528.526-222.241 
ATOM   1542  O4'  DA A  75       1.590-528.190-223.007 
ATOM   1543  C3'  DA A  75       0.085-527.246-221.467 
ATOM   1544  O3'  DA A  75       0.711-527.315-220.191 
ATOM   1545  C2'  DA A  75       0.752-526.132-222.274 
ATOM   1546  C1'  DA A  75       2.027-526.898-222.613 
ATOM   1547  N9   DA A  75       2.799-526.307-223.740 
ATOM   1548  C8   DA A  75       2.324-525.672-224.853 
ATOM   1549  N7   DA A  75       3.254-525.264-225.660 
ATOM   1550  C5   DA A  75       4.432-525.655-225.039 
ATOM   1551  C6   DA A  75       5.783-525.513-225.396 
ATOM   1552  N6   DA A  75       6.192-524.908-226.520 
ATOM   1553  N1   DA A  75       6.702-526.017-224.552 
ATOM   1554  C2   DA A  75       6.290-526.617-223.437 
ATOM   1555  N3   DA A  75       5.064-526.808-223.000 
ATOM   1556  C4   DA A  75       4.164-526.294-223.863 
ATOM   1557  P    DG A  76      -0.073-526.756-218.911 
ATOM   1558  OP1  DG A  76      -0.994-527.795-218.399 
ATOM   1559  OP2  DG A  76      -0.685-525.449-219.237 
ATOM   1560  O5'  DG A  76       1.128-526.542-217.875 
ATOM   1561  C5'  DG A  76       2.284-527.395-217.961 
ATOM   1562  C4'  DG A  76       3.549-526.571-217.816 
ATOM   1563  O4'  DG A  76       4.022-526.051-219.091 
ATOM   1564  C3'  DG A  76       3.436-525.330-216.931 
ATOM   1565  O3'  DG A  76       4.652-525.164-216.212 
ATOM   1566  C2'  DG A  76       3.289-524.167-217.912 
ATOM   1567  C1'  DG A  76       4.305-524.669-218.934 
ATOM   1568  N9   DG A  76       4.185-524.018-220.269 
ATOM   1569  C8   DG A  76       3.056-523.578-220.924 
ATOM   1570  N7   DG A  76       3.295-523.043-222.098 
ATOM   1571  C5   DG A  76       4.680-523.134-222.227 
ATOM   1572  C6   DG A  76       5.528-522.720-223.287 
ATOM   1573  O6   DG A  76       5.226-522.180-224.347 
ATOM   1574  N1   DG A  76       6.872-523.003-223.007 
ATOM   1575  C2   DG A  76       7.336-523.606-221.855 
ATOM   1576  N2   DG A  76       8.657-523.789-221.780 
ATOM   1577  N3   DG A  76       6.540-523.995-220.861 
ATOM   1578  C4   DG A  76       5.233-523.727-221.117 
ATOM   1579  P    DT A  77       4.592-524.684-214.686 
ATOM   1580  OP1  DT A  77       4.354-525.852-213.808 
ATOM   1581  OP2  DT A  77       3.630-523.568-214.555 
ATOM   1582  O5'  DT A  77       6.080-524.140-214.468 
ATOM   1583  C5'  DT A  77       7.157-524.732-215.218 
ATOM   1584  C4'  DT A  77       8.077-523.650-215.746 
ATOM   1585  O4'  DT A  77       7.651-523.143-217.043 
ATOM   1586  C3'  DT A  77       8.194-522.395-214.880 
ATOM   1587  O3'  DT A  77       9.533-521.919-214.938 
ATOM   1588  C2'  DT A  77       7.285-521.370-215.560 
ATOM   1589  C1'  DT A  77       7.661-521.724-216.995 
ATOM   1590  N1   DT A  77       6.694-521.220-218.009 
ATOM   1591  C2   DT A  77       7.207-520.827-219.221 
ATOM   1592  O2   DT A  77       8.396-520.876-219.486 
ATOM   1593  N3   DT A  77       6.281-520.364-220.136 
ATOM   1594  C4   DT A  77       4.918-520.266-219.943 
ATOM   1595  O4   DT A  77       4.188-519.836-220.837 
ATOM   1596  C5   DT A  77       4.475-520.703-218.640 
ATOM   1597  C7   DT A  77       3.005-520.629-218.346 
ATOM   1598  C6   DT A  77       5.354-521.156-217.731 
ATOM   1599  P    DG A  78      10.210-521.344-213.606 
ATOM   1600  OP1  DG A  78      10.755-522.463-212.804 
ATOM   1601  OP2  DG A  78       9.258-520.451-212.911 
ATOM   1602  O5'  DG A  78      11.414-520.481-214.211 
ATOM   1603  C5'  DG A  78      12.008-520.888-215.458 
ATOM   1604  C4'  DG A  78      12.226-519.679-216.347 
ATOM   1605  O4'  DG A  78      11.063-519.378-217.171 
ATOM   1606  C3'  DG A  78      12.515-518.364-215.624 
ATOM   1607  O3'  DG A  78      13.462-517.621-216.381 
ATOM   1608  C2'  DG A  78      11.184-517.613-215.639 
ATOM   1609  C1'  DG A  78      10.784-517.991-217.062 
ATOM   1610  N9   DG A  78       9.338-517.785-217.352 
ATOM   1611  C8   DG A  78       8.251-517.934-216.518 
ATOM   1612  N7   DG A  78       7.100-517.672-217.087 
ATOM   1613  C5   DG A  78       7.449-517.324-218.392 
ATOM   1614  C6   DG A  78       6.629-516.938-219.484 
ATOM   1615  O6   DG A  78       5.407-516.823-219.526 
ATOM   1616  N1   DG A  78       7.393-516.670-220.628 
ATOM   1617  C2   DG A  78       8.769-516.764-220.707 
ATOM   1618  N2   DG A  78       9.311-516.467-221.891 
ATOM   1619  N3   DG A  78       9.537-517.127-219.681 
ATOM   1620  C4   DG A  78       8.811-517.389-218.564 
ATOM   1621  P    DA A  79      14.609-516.813-215.610 
ATOM   1622  OP1  DA A  79      15.733-517.724-215.297 
ATOM   1623  OP2  DA A  79      14.020-516.090-214.461 
ATOM   1624  O5'  DA A  79      15.063-515.763-216.729 
ATOM   1625  C5'  DA A  79      14.953-516.132-218.117 
ATOM   1626  C4'  DA A  79      14.379-514.979-218.916 
ATOM   1627  O4'  DA A  79      12.924-514.997-218.950 
ATOM   1628  C3'  DA A  79      14.718-513.580-218.401 
ATOM   1629  O3'  DA A  79      14.908-512.714-219.513 
ATOM   1630  C2'  DA A  79      13.467-513.131-217.645 
ATOM   1631  C1'  DA A  79      12.451-513.696-218.634 
ATOM   1632  N9   DA A  79      11.078-513.826-218.074 
ATOM   1633  C8   DA A  79      10.708-514.135-216.796 
ATOM   1634  N7   DA A  79       9.424-514.172-216.615 
ATOM   1635  C5   DA A  79       8.902-513.864-217.863 
ATOM   1636  C6   DA A  79       7.584-513.742-218.335 
ATOM   1637  N6   DA A  79       6.503-513.924-217.564 
ATOM   1638  N1   DA A  79       7.418-513.423-219.633 
ATOM   1639  C2   DA A  79       8.497-513.244-220.393 
ATOM   1640  N3   DA A  79       9.768-513.331-220.066 
ATOM   1641  C4   DA A  79       9.907-513.650-218.763 
ATOM   1642  P    DA A  80      16.078-511.622-219.456 
ATOM   1643  OP1  DA A  80      17.358-512.246-219.858 
ATOM   1644  OP2  DA A  80      16.067-510.953-218.137 
ATOM   1645  O5'  DA A  80      15.603-510.592-220.585 
ATOM   1646  C5'  DA A  80      14.840-511.083-221.703 
ATOM   1647  C4'  DA A  80      13.686-510.144-221.995 
ATOM   1648  O4'  DA A  80      12.494-510.474-221.227 
ATOM   1649  C3'  DA A  80      13.932-508.669-221.679 
ATOM   1650  O3'  DA A  80      13.289-507.873-222.666 
ATOM   1651  C2'  DA A  80      13.233-508.439-220.339 
ATOM   1652  C1'  DA A  80      11.997-509.283-220.637 
ATOM   1653  N9   DA A  80      11.219-509.657-219.423 
ATOM   1654  C8   DA A  80      11.685-509.936-218.171 
ATOM   1655  N7   DA A  80      10.753-510.230-217.318 
ATOM   1656  C5   DA A  80       9.582-510.140-218.057 
ATOM   1657  C6   DA A  80       8.233-510.337-217.723 
ATOM   1658  N6   DA A  80       7.817-510.684-216.497 
ATOM   1659  N1   DA A  80       7.321-510.165-218.699 
ATOM   1660  C2   DA A  80       7.739-509.821-219.916 
ATOM   1661  N3   DA A  80       8.964-509.610-220.343 
ATOM   1662  C4   DA A  80       9.858-509.789-219.348 
ATOM   1663  P    DG A  81      14.027-506.557-223.203 
ATOM   1664  OP1  DG A  81      14.981-506.925-224.273 
ATOM   1665  OP2  DG A  81      14.590-505.804-222.061 
ATOM   1666  O5'  DG A  81      12.801-505.743-223.832 
ATOM   1667  C5'  DG A  81      11.683-506.472-224.373 
ATOM   1668  C4'  DG A  81      10.383-505.826-223.935 
ATOM   1669  O4'  DG A  81       9.910-506.340-222.658 
ATOM   1670  C3'  DG A  81      10.429-504.312-223.729 
ATOM   1671  O3'  DG A  81       9.196-503.750-224.160 
ATOM   1672  C2'  DG A  81      10.542-504.131-222.215 
ATOM   1673  C1'  DG A  81       9.566-505.238-221.832 
ATOM   1674  N9   DG A  81       9.680-505.672-220.411 
ATOM   1675  C8   DG A  81      10.800-505.754-219.612 
ATOM   1676  N7   DG A  81      10.559-506.177-218.396 
ATOM   1677  C5   DG A  81       9.182-506.390-218.387 
ATOM   1678  C6   DG A  81       8.335-506.851-217.345 
ATOM   1679  O6   DG A  81       8.631-507.170-216.196 
ATOM   1680  N1   DG A  81       6.999-506.921-217.764 
ATOM   1681  C2   DG A  81       6.542-506.591-219.025 
ATOM   1682  N2   DG A  81       5.229-506.728-219.227 
ATOM   1683  N3   DG A  81       7.337-506.160-220.002 
ATOM   1684  C4   DG A  81       8.636-506.085-219.612 
ATOM   1685  P    DA A  82       9.209-502.354-224.943 
ATOM   1686  OP1  DA A  82       9.480-502.594-226.378 
ATOM   1687  OP2  DA A  82      10.121-501.411-224.259 
ATOM   1688  O5'  DA A  82       7.696-501.871-224.754 
ATOM   1689  C5'  DA A  82       6.657-502.861-224.631 
ATOM   1690  C4'  DA A  82       5.701-502.473-223.520 
ATOM   1691  O4'  DA A  82       6.127-502.974-222.220 
ATOM   1692  C3'  DA A  82       5.517-500.973-223.294 
ATOM   1693  O3'  DA A  82       4.160-500.722-222.949 
ATOM   1694  C2'  DA A  82       6.393-500.653-222.084 
ATOM   1695  C1'  DA A  82       6.057-501.909-221.285 
ATOM   1696  N9   DA A  82       7.019-502.196-220.185 
ATOM   1697  C8   DA A  82       8.365-501.969-220.154 
ATOM   1698  N7   DA A  82       8.933-502.328-219.045 
ATOM   1699  C5   DA A  82       7.888-502.830-218.282 
ATOM   1700  C6   DA A  82       7.835-503.376-216.989 
ATOM   1701  N6   DA A  82       8.911-503.513-216.200 
ATOM   1702  N1   DA A  82       6.634-503.777-216.533 
ATOM   1703  C2   DA A  82       5.570-503.639-217.322 
ATOM   1704  N3   DA A  82       5.497-503.147-218.539 
ATOM   1705  C4   DA A  82       6.711-502.753-218.971 
ATOM   1706  P    DA A  83       3.437-499.421-223.538 
ATOM   1707  OP1  DA A  83       2.928-499.709-224.898 
ATOM   1708  OP2  DA A  83       4.340-498.254-223.417 
ATOM   1709  O5'  DA A  83       2.209-499.256-222.526 
ATOM   1710  C5'  DA A  83       1.654-500.431-221.905 
ATOM   1711  C4'  DA A  83       1.400-500.169-220.434 
ATOM   1712  O4'  DA A  83       2.563-500.464-219.609 
ATOM   1713  C3'  DA A  83       1.044-498.729-220.066 
ATOM   1714  O3'  DA A  83       0.079-498.746-219.022 
ATOM   1715  C2'  DA A  83       2.342-498.137-219.518 
ATOM   1716  C1'  DA A  83       2.781-499.368-218.734 
ATOM   1717  N9   DA A  83       4.222-499.357-218.357 
ATOM   1718  C8   DA A  83       5.278-498.848-219.057 
ATOM   1719  N7   DA A  83       6.420-498.990-218.461 
ATOM   1720  C5   DA A  83       6.102-499.641-217.277 
ATOM   1721  C6   DA A  83       6.885-500.081-216.198 
ATOM   1722  N6   DA A  83       8.215-499.924-216.135 
ATOM   1723  N1   DA A  83       6.249-500.692-215.180 
ATOM   1724  C2   DA A  83       4.927-500.845-215.247 
ATOM   1725  N3   DA A  83       4.096-500.477-216.198 
ATOM   1726  C4   DA A  83       4.757-499.869-217.205 
ATOM   1727  P    DT A  84      -1.114-497.678-219.049 
ATOM   1728  OP1  DT A  84      -2.203-498.174-219.920 
ATOM   1729  OP2  DT A  84      -0.575-496.341-219.383 
ATOM   1730  O5'  DT A  84      -1.592-497.700-217.523 
ATOM   1731  C5'  DT A  84      -1.445-498.913-216.762 
ATOM   1732  C4'  DT A  84      -0.906-498.596-215.381 
ATOM   1733  O4'  DT A  84       0.550-498.572-215.344 
ATOM   1734  C3'  DT A  84      -1.312-497.240-214.804 
ATOM   1735  O3'  DT A  84      -1.520-497.379-213.403 
ATOM   1736  C2'  DT A  84      -0.093-496.344-215.027 
ATOM   1737  C1'  DT A  84       0.961-497.389-214.676 
ATOM   1738  N1   DT A  84       2.330-497.042-215.150 
ATOM   1739  C2   DT A  84       3.383-497.429-214.358 
ATOM   1740  O2   DT A  84       3.237-498.031-213.309 
ATOM   1741  N3   DT A  84       4.637-497.089-214.830 
ATOM   1742  C4   DT A  84       4.915-496.411-215.999 
ATOM   1743  O4   DT A  84       6.080-496.163-216.317 
ATOM   1744  C5   DT A  84       3.745-496.047-216.762 
ATOM   1745  C7   DT A  84       3.959-495.306-218.049 
ATOM   1746  C6   DT A  84       2.514-496.365-216.327 
ATOM   1747  P    DT A  85      -2.735-496.595-212.718 
ATOM   1748  OP1  DT A  85      -3.982-497.378-212.874 
ATOM   1749  OP2  DT A  85      -2.775-495.204-213.221 
ATOM   1750  O5'  DT A  85      -2.287-496.597-211.182 
ATOM   1751  C5'  DT A  85      -1.484-497.687-210.691 
ATOM   1752  C4'  DT A  85      -0.367-497.156-209.816 
ATOM   1753  O4'  DT A  85       0.826-496.820-210.582 
ATOM   1754  C3'  DT A  85      -0.680-495.876-209.042 
ATOM   1755  O3'  DT A  85      -0.054-495.945-207.766 
ATOM   1756  C2'  DT A  85      -0.013-494.762-209.849 
ATOM   1757  C1'  DT A  85       1.262-495.528-210.188 
ATOM   1758  N1   DT A  85       2.034-494.937-211.315 
ATOM   1759  C2   DT A  85       3.404-495.028-211.251 
ATOM   1760  O2   DT A  85       3.991-495.563-210.327 
ATOM   1761  N3   DT A  85       4.086-494.467-212.315 
ATOM   1762  C4   DT A  85       3.525-493.840-213.408 
ATOM   1763  O4   DT A  85       4.240-493.377-214.299 
ATOM   1764  C5   DT A  85       2.082-493.794-213.385 
ATOM   1765  C7   DT A  85       1.392-493.128-214.539 
ATOM   1766  C6   DT A  85       1.393-494.330-212.365 
ATOM   1767  P    DT A  86      -0.837-495.385-206.486 
ATOM   1768  OP1  DT A  86      -1.758-496.425-205.975 
ATOM   1769  OP2  DT A  86      -1.450-494.079-206.812 
ATOM   1770  O5'  DT A  86       0.364-495.172-205.450 
ATOM   1771  C5'  DT A  86       1.520-496.025-205.536 
ATOM   1772  C4'  DT A  86       2.785-495.201-205.391 
ATOM   1773  O4'  DT A  86       3.258-494.681-206.666 
ATOM   1774  C3'  DT A  86       2.671-493.959-204.506 
ATOM   1775  O3'  DT A  86       3.887-493.794-203.787 
ATOM   1776  C2'  DT A  86       2.525-492.796-205.487 
ATOM   1777  C1'  DT A  86       3.541-493.299-206.509 
ATOM   1778  N1   DT A  86       3.421-492.647-207.844 
ATOM   1779  C2   DT A  86       4.584-492.440-208.545 
ATOM   1780  O2   DT A  86       5.680-492.764-208.122 
ATOM   1781  N3   DT A  86       4.434-491.833-209.777 
ATOM   1782  C4   DT A  86       3.246-491.427-210.350 
ATOM   1783  O4   DT A  86       3.236-490.894-211.461 
ATOM   1784  C5   DT A  86       2.080-491.687-209.538 
ATOM   1785  C7   DT A  86       0.746-491.276-210.088 
ATOM   1786  C6   DT A  86       2.198-492.275-208.336 
ATOM   1787  P    DC A  87       3.827-493.314-202.262 
ATOM   1788  OP1  DC A  87       3.590-494.482-201.383 
ATOM   1789  OP2  DC A  87       2.866-492.197-202.130 
ATOM   1790  O5'  DC A  87       5.316-492.770-202.043 
ATOM   1791  C5'  DC A  87       6.393-493.362-202.793 
ATOM   1792  C4'  DC A  87       7.313-492.279-203.321 
ATOM   1793  O4'  DC A  87       6.887-491.773-204.618 
ATOM   1794  C3'  DC A  87       7.430-491.025-202.455 
ATOM   1795  O3'  DC A  87       8.768-490.548-202.513 
ATOM   1796  C2'  DC A  87       6.521-490.000-203.135 
ATOM   1797  C1'  DC A  87       6.897-490.354-204.570 
ATOM   1798  N1   DC A  87       5.930-489.850-205.584 
ATOM   1799  C2   DC A  87       6.433-489.447-206.819 
ATOM   1800  O2   DC A  87       7.651-489.524-207.019 
ATOM   1801  N3   DC A  87       5.568-488.983-207.756 
ATOM   1802  C4   DC A  87       4.256-488.916-207.499 
ATOM   1803  N4   DC A  87       3.452-488.457-208.447 
ATOM   1804  C5   DC A  87       3.717-489.325-206.237 
ATOM   1805  C6   DC A  87       4.598-489.784-205.313 
ATOM   1806  P    DC A  88       9.446-489.974-201.181 
ATOM   1807  OP1  DC A  88       9.991-491.093-200.379 
ATOM   1808  OP2  DC A  88       8.494-489.080-200.486 
ATOM   1809  O5'  DC A  88      10.650-489.110-201.786 
ATOM   1810  C5'  DC A  88      11.244-489.517-203.033 
ATOM   1811  C4'  DC A  88      11.462-488.309-203.922 
ATOM   1812  O4'  DC A  88      10.298-488.008-204.746 
ATOM   1813  C3'  DC A  88      11.751-486.994-203.199 
ATOM   1814  O3'  DC A  88      12.698-486.250-203.956 
ATOM   1815  C2'  DC A  88      10.419-486.243-203.214 
ATOM   1816  C1'  DC A  88      10.020-486.620-204.637 
ATOM   1817  N1   DC A  88       8.573-486.415-204.927 
ATOM   1818  C2   DC A  88       8.220-486.012-206.213 
ATOM   1819  O2   DC A  88       9.113-485.844-207.052 
ATOM   1820  N3   DC A  88       6.907-485.818-206.498 
ATOM   1821  C4   DC A  88       5.969-486.011-205.560 
ATOM   1822  N4   DC A  88       4.702-485.809-205.888 
ATOM   1823  C5   DC A  88       6.312-486.424-204.232 
ATOM   1824  C6   DC A  88       7.630-486.612-203.968 
ATOM   1825  P    DA A  89      13.845-485.442-203.185 
ATOM   1826  OP1  DA A  89      14.969-486.353-202.872 
ATOM   1827  OP2  DA A  89      13.255-484.719-202.036 
ATOM   1828  O5'  DA A  89      14.298-484.393-204.304 
ATOM   1829  C5'  DA A  89      14.188-484.761-205.692 
ATOM   1830  C4'  DA A  89      13.615-483.608-206.491 
ATOM   1831  O4'  DA A  89      12.159-483.627-206.525 
ATOM   1832  C3'  DA A  89      13.953-482.209-205.976 
ATOM   1833  O3'  DA A  89      14.144-481.343-207.088 
ATOM   1834  C2'  DA A  89      12.702-481.761-205.220 
ATOM   1835  C1'  DA A  89      11.687-482.326-206.209 
ATOM   1836  N9   DA A  89      10.313-482.455-205.649 
ATOM   1837  C8   DA A  89       9.944-482.765-204.371 
ATOM   1838  N7   DA A  89       8.660-482.801-204.190 
ATOM   1839  C5   DA A  89       8.137-482.494-205.439 
ATOM   1840  C6   DA A  89       6.820-482.371-205.910 
ATOM   1841  N6   DA A  89       5.739-482.554-205.139 
ATOM   1842  N1   DA A  89       6.654-482.053-207.208 
ATOM   1843  C2   DA A  89       7.732-481.874-207.969 
ATOM   1844  N3   DA A  89       9.003-481.961-207.642 
ATOM   1845  C4   DA A  89       9.142-482.280-206.338 
ATOM   1846  P    DG A  90      15.313-480.252-207.032 
ATOM   1847  OP1  DG A  90      16.593-480.876-207.433 
ATOM   1848  OP2  DG A  90      15.303-479.582-205.712 
ATOM   1849  O5'  DG A  90      14.839-479.221-208.160 
ATOM   1850  C5'  DG A  90      14.075-479.713-209.278 
ATOM   1851  C4'  DG A  90      12.922-478.774-209.571 
ATOM   1852  O4'  DG A  90      11.729-479.104-208.802 
ATOM   1853  C3'  DG A  90      13.168-477.299-209.254 
ATOM   1854  O3'  DG A  90      12.525-476.503-210.242 
ATOM   1855  C2'  DG A  90      12.469-477.069-207.914 
ATOM   1856  C1'  DG A  90      11.233-477.913-208.212 
ATOM   1857  N9   DG A  90      10.455-478.287-206.998 
ATOM   1858  C8   DG A  90      10.906-478.571-205.728 
ATOM   1859  N7   DG A  90       9.954-478.867-204.877 
ATOM   1860  C5   DG A  90       8.790-478.771-205.637 
ATOM   1861  C6   DG A  90       7.436-478.978-205.264 
ATOM   1862  O6   DG A  90       6.979-479.295-204.169 
ATOM   1863  N1   DG A  90       6.570-478.774-206.348 
ATOM   1864  C2   DG A  90       6.961-478.418-207.623 
ATOM   1865  N2   DG A  90       5.981-478.272-208.518 
ATOM   1866  N3   DG A  90       8.232-478.224-207.972 
ATOM   1867  C4   DG A  90       9.084-478.417-206.932 
ATOM   1868  P    DA A  91      13.263-475.187-210.778 
ATOM   1869  OP1  DA A  91      14.217-475.554-211.848 
ATOM   1870  OP2  DA A  91      13.825-474.433-209.636 
ATOM   1871  O5'  DA A  91      12.036-474.373-211.407 
ATOM   1872  C5'  DA A  91      10.918-475.101-211.948 
ATOM   1873  C4'  DA A  91       9.618-474.455-211.510 
ATOM   1874  O4'  DA A  91       9.145-474.969-210.233 
ATOM   1875  C3'  DA A  91       9.665-472.942-211.304 
ATOM   1876  O3'  DA A  91       8.431-472.380-211.735 
ATOM   1877  C2'  DA A  91       9.777-472.760-209.791 
ATOM   1878  C1'  DA A  91       8.801-473.868-209.407 
ATOM   1879  N9   DA A  91       8.916-474.302-207.986 
ATOM   1880  C8   DA A  91      10.037-474.376-207.210 
ATOM   1881  N7   DA A  91       9.811-474.793-206.003 
ATOM   1882  C5   DA A  91       8.441-475.013-205.973 
ATOM   1883  C6   DA A  91       7.576-475.465-204.965 
ATOM   1884  N6   DA A  91       7.984-475.794-203.732 
ATOM   1885  N1   DA A  91       6.269-475.567-205.271 
ATOM   1886  C2   DA A  91       5.868-475.239-206.499 
ATOM   1887  N3   DA A  91       6.581-474.807-207.517 
ATOM   1888  C4   DA A  91       7.884-474.714-207.184 
ATOM   1889  P    DA A  92       8.445-470.984-212.518 
ATOM   1890  OP1  DA A  92       8.716-471.223-213.953 
ATOM   1891  OP2  DA A  92       9.356-470.041-211.834 
ATOM   1892  O5'  DA A  92       6.932-470.501-212.329 
ATOM   1893  C5'  DA A  92       5.893-471.490-212.206 
ATOM   1894  C4'  DA A  92       4.937-471.103-211.095 
ATOM   1895  O4'  DA A  92       5.363-471.604-209.796 
ATOM   1896  C3'  DA A  92       4.753-469.602-210.869 
ATOM   1897  O3'  DA A  92       3.396-469.351-210.524 
ATOM   1898  C2'  DA A  92       5.629-469.283-209.659 
ATOM   1899  C1'  DA A  92       5.293-470.539-208.861 
ATOM   1900  N9   DA A  92       6.254-470.825-207.760 
ATOM   1901  C8   DA A  92       7.600-470.599-207.729 
ATOM   1902  N7   DA A  92       8.169-470.958-206.620 
ATOM   1903  C5   DA A  92       7.123-471.460-205.857 
ATOM   1904  C6   DA A  92       7.071-472.006-204.564 
ATOM   1905  N6   DA A  92       8.147-472.142-203.775 
ATOM   1906  N1   DA A  92       5.870-472.407-204.108 
ATOM   1907  C2   DA A  92       4.805-472.269-204.897 
ATOM   1908  N3   DA A  92       4.732-471.777-206.114 
ATOM   1909  C4   DA A  92       5.947-471.382-206.546 
ATOM   1910  P    DG A  93       2.673-468.050-211.113 
ATOM   1911  OP1  DG A  93       2.163-468.339-212.473 
ATOM   1912  OP2  DG A  93       3.576-466.884-210.992 
ATOM   1913  O5'  DG A  93       1.445-467.886-210.101 
ATOM   1914  C5'  DG A  93       0.890-469.061-209.480 
ATOM   1915  C4'  DG A  93       0.636-468.799-208.009 
ATOM   1916  O4'  DG A  93       1.798-469.094-207.184 
ATOM   1917  C3'  DG A  93       0.280-467.359-207.641 
ATOM   1918  O3'  DG A  93      -0.686-467.375-206.597 
ATOM   1919  C2'  DG A  93       1.578-466.766-207.093 
ATOM   1920  C1'  DG A  93       2.016-467.998-206.309 
ATOM   1921  N9   DG A  93       3.458-467.986-205.932 
ATOM   1922  C8   DG A  93       4.535-467.478-206.625 
ATOM   1923  N7   DG A  93       5.684-467.629-206.011 
ATOM   1924  C5   DG A  93       5.343-468.282-204.827 
ATOM   1925  C6   DG A  93       6.164-468.714-203.753 
ATOM   1926  O6   DG A  93       7.380-468.608-203.623 
ATOM   1927  N1   DG A  93       5.409-469.335-202.749 
ATOM   1928  C2   DG A  93       4.039-469.515-202.779 
ATOM   1929  N2   DG A  93       3.505-470.132-201.721 
ATOM   1930  N3   DG A  93       3.270-469.110-203.787 
ATOM   1931  C4   DG A  93       3.987-468.505-204.770 
ATOM   1932  P    DA A  94      -1.878-466.308-206.625 
ATOM   1933  OP1  DA A  94      -2.968-466.804-207.495 
ATOM   1934  OP2  DA A  94      -1.339-464.971-206.958 
ATOM   1935  O5'  DA A  94      -2.357-466.329-205.098 
ATOM   1936  C5'  DA A  94      -2.209-467.543-204.337 
ATOM   1937  C4'  DA A  94      -1.671-467.225-202.956 
ATOM   1938  O4'  DA A  94      -0.215-467.201-202.919 
ATOM   1939  C3'  DA A  94      -2.077-465.870-202.379 
ATOM   1940  O3'  DA A  94      -2.285-466.009-200.978 
ATOM   1941  C2'  DA A  94      -0.858-464.973-202.602 
ATOM   1942  C1'  DA A  94       0.196-466.019-202.251 
ATOM   1943  N9   DA A  94       1.565-465.672-202.725 
ATOM   1944  C8   DA A  94       1.925-465.007-203.863 
ATOM   1945  N7   DA A  94       3.206-464.855-203.998 
ATOM   1946  C5   DA A  94       3.737-465.464-202.869 
ATOM   1947  C6   DA A  94       5.055-465.642-202.420 
ATOM   1948  N6   DA A  94       6.131-465.202-203.088 
ATOM   1949  N1   DA A  94       5.230-466.291-201.253 
ATOM   1950  C2   DA A  94       4.157-466.727-200.594 
ATOM   1951  N3   DA A  94       2.886-466.620-200.912 
ATOM   1952  C4   DA A  94       2.739-465.966-202.083 
ATOM   1953  P    DG A  95      -3.499-465.224-200.293 
ATOM   1954  OP1  DG A  95      -4.747-466.007-200.449 
ATOM   1955  OP2  DG A  95      -3.539-463.834-200.796 
ATOM   1956  O5'  DG A  95      -3.051-465.227-198.757 
ATOM   1957  C5'  DG A  95      -2.249-466.317-198.266 
ATOM   1958  C4'  DG A  95      -1.131-465.785-197.391 
ATOM   1959  O4'  DG A  95       0.062-465.450-198.157 
ATOM   1960  C3'  DG A  95      -1.444-464.505-196.617 
ATOM   1961  O3'  DG A  95      -0.818-464.575-195.341 
ATOM   1962  C2'  DG A  95      -0.777-463.392-197.424 
ATOM   1963  C1'  DG A  95       0.498-464.158-197.763 
ATOM   1964  N9   DG A  95       1.270-463.567-198.891 
ATOM   1965  C8   DG A  95       0.810-462.923-200.019 
ATOM   1966  N7   DG A  95       1.759-462.516-200.826 
ATOM   1967  C5   DG A  95       2.931-462.917-200.188 
ATOM   1968  C6   DG A  95       4.286-462.756-200.578 
ATOM   1969  O6   DG A  95       4.738-462.218-201.586 
ATOM   1970  N1   DG A  95       5.161-463.313-199.634 
ATOM   1971  C2   DG A  95       4.777-463.942-198.467 
ATOM   1972  N2   DG A  95       5.765-464.407-197.700 
ATOM   1973  N3   DG A  95       3.505-464.093-198.102 
ATOM   1974  C4   DG A  95       2.644-463.558-199.006 
ATOM   1975  P    DG A  96      -1.602-464.015-194.061 
ATOM   1976  OP1  DG A  96      -2.522-465.055-193.550 
ATOM   1977  OP2  DG A  96      -2.214-462.709-194.387 
ATOM   1978  O5'  DG A  96      -0.400-463.801-193.025 
ATOM   1979  C5'  DG A  96       0.756-464.654-193.112 
ATOM   1980  C4'  DG A  96       2.020-463.830-192.966 
ATOM   1981  O4'  DG A  96       2.493-463.310-194.241 
ATOM   1982  C3'  DG A  96       1.907-462.589-192.081 
ATOM   1983  O3'  DG A  96       3.123-462.424-191.362 
ATOM   1984  C2'  DG A  96       1.760-461.426-193.062 
ATOM   1985  C1'  DG A  96       2.776-461.928-194.084 
ATOM   1986  N9   DG A  96       2.657-461.277-195.419 
ATOM   1987  C8   DG A  96       1.527-460.837-196.074 
ATOM   1988  N7   DG A  96       1.766-460.302-197.248 
ATOM   1989  C5   DG A  96       3.151-460.393-197.377 
ATOM   1990  C6   DG A  96       4.000-459.980-198.437 
ATOM   1991  O6   DG A  96       3.697-459.439-199.498 
ATOM   1992  N1   DG A  96       5.344-460.262-198.158 
ATOM   1993  C2   DG A  96       5.807-460.865-197.005 
ATOM   1994  N2   DG A  96       7.128-461.048-196.930 
ATOM   1995  N3   DG A  96       5.011-461.254-196.011 
ATOM   1996  C4   DG A  96       3.704-460.986-196.267 
ATOM   1997  P    DT A  97       3.063-461.944-189.837 
ATOM   1998  OP1  DT A  97       2.825-463.112-188.958 
ATOM   1999  OP2  DT A  97       2.101-460.827-189.705 
ATOM   2000  O5'  DT A  97       4.551-461.399-189.618 
ATOM   2001  C5'  DT A  97       5.628-461.991-190.368 
ATOM   2002  C4'  DT A  97       6.548-460.909-190.896 
ATOM   2003  O4'  DT A  97       6.122-460.402-192.193 
ATOM   2004  C3'  DT A  97       6.665-459.654-190.030 
ATOM   2005  O3'  DT A  97       8.004-459.178-190.088 
ATOM   2006  C2'  DT A  97       5.756-458.630-190.710 
ATOM   2007  C1'  DT A  97       6.133-458.984-192.145 
ATOM   2008  N1   DT A  97       5.165-458.479-193.159 
ATOM   2009  C2   DT A  97       5.678-458.086-194.372 
ATOM   2010  O2   DT A  97       6.867-458.135-194.637 
ATOM   2011  N3   DT A  97       4.752-457.624-195.286 
ATOM   2012  C4   DT A  97       3.389-457.526-195.093 
ATOM   2013  O4   DT A  97       2.659-457.096-195.988 
ATOM   2014  C5   DT A  97       2.946-457.962-193.790 
ATOM   2015  C7   DT A  97       1.476-457.889-193.496 
ATOM   2016  C6   DT A  97       3.825-458.416-192.882 
ATOM   2017  P    DT A  98       8.681-458.604-188.756 
ATOM   2018  OP1  DT A  98       9.226-459.723-187.954 
ATOM   2019  OP2  DT A  98       7.729-457.710-188.061 
ATOM   2020  O5'  DT A  98       9.885-457.740-189.361 
ATOM   2021  C5'  DT A  98      10.479-458.147-190.608 
ATOM   2022  C4'  DT A  98      10.697-456.938-191.498 
ATOM   2023  O4'  DT A  98       9.534-456.637-192.321 
ATOM   2024  C3'  DT A  98      10.986-455.624-190.774 
ATOM   2025  O3'  DT A  98      11.933-454.880-191.531 
ATOM   2026  C2'  DT A  98       9.655-454.872-190.789 
ATOM   2027  C1'  DT A  98       9.255-455.250-192.212 
ATOM   2028  N1   DT A  98       7.809-455.044-192.502 
ATOM   2029  C2   DT A  98       7.477-454.647-193.776 
ATOM   2030  O2   DT A  98       8.306-454.463-194.650 
ATOM   2031  N3   DT A  98       6.128-454.466-194.007 
ATOM   2032  C4   DT A  98       5.109-454.644-193.094 
ATOM   2033  O4   DT A  98       3.935-454.451-193.419 
ATOM   2034  C5   DT A  98       5.556-455.061-191.787 
ATOM   2035  C7   DT A  98       4.510-455.279-190.731 
ATOM   2036  C6   DT A  98       6.861-455.245-191.533 
ATOM   2037  P    DC A  99      13.081-454.072-190.760 
ATOM   2038  OP1  DC A  99      14.204-454.983-190.447 
ATOM   2039  OP2  DC A  99      12.491-453.349-189.611 
ATOM   2040  O5'  DC A  99      13.534-453.023-191.879 
ATOM   2041  C5'  DC A  99      13.424-453.391-193.267 
ATOM   2042  C4'  DC A  99      12.850-452.238-194.066 
ATOM   2043  O4'  DC A  99      11.395-452.256-194.100 
ATOM   2044  C3'  DC A  99      13.189-450.839-193.551 
ATOM   2045  O3'  DC A  99      13.379-449.973-194.663 
ATOM   2046  C2'  DC A  99      11.938-450.391-192.796 
ATOM   2047  C1'  DC A  99      10.922-450.956-193.784 
ATOM   2048  N1   DC A  99       9.549-451.085-193.224 
ATOM   2049  C2   DC A  99       8.474-450.869-194.083 
ATOM   2050  O2   DC A  99       8.702-450.582-195.264 
ATOM   2051  N3   DC A  99       7.213-450.982-193.591 
ATOM   2052  C4   DC A  99       7.008-451.294-192.306 
ATOM   2053  N4   DC A  99       5.760-451.393-191.874 
ATOM   2054  C5   DC A  99       8.100-451.520-191.406 
ATOM   2055  C6   DC A  99       9.352-451.403-191.916 
ATOM   2056  P    DC A 100      14.549-448.881-194.607 
ATOM   2057  OP1  DC A 100      15.829-449.506-195.008 
ATOM   2058  OP2  DC A 100      14.539-448.212-193.287 
ATOM   2059  O5'  DC A 100      14.074-447.851-195.735 
ATOM   2060  C5'  DC A 100      13.311-448.342-196.853 
ATOM   2061  C4'  DC A 100      12.158-447.404-197.146 
ATOM   2062  O4'  DC A 100      10.965-447.734-196.378 
ATOM   2063  C3'  DC A 100      12.403-445.929-196.829 
ATOM   2064  O3'  DC A 100      11.760-445.133-197.817 
ATOM   2065  C2'  DC A 100      11.704-445.699-195.489 
ATOM   2066  C1'  DC A 100      10.468-446.542-195.787 
ATOM   2067  N1   DC A 100       9.691-446.916-194.573 
ATOM   2068  C2   DC A 100       8.305-447.001-194.691 
ATOM   2069  O2   DC A 100       7.784-446.766-195.786 
ATOM   2070  N3   DC A 100       7.578-447.340-193.595 
ATOM   2071  C4   DC A 100       8.181-447.588-192.425 
ATOM   2072  N4   DC A 100       7.429-447.914-191.386 
ATOM   2073  C5   DC A 100       9.605-447.505-192.283 
ATOM   2074  C6   DC A 100      10.314-447.164-193.390 
ATOM   2075  P    DT A 101      12.498-443.817-198.353 
ATOM   2076  OP1  DT A 101      13.453-444.184-199.423 
ATOM   2077  OP2  DT A 101      13.061-443.063-197.211 
ATOM   2078  O5'  DT A 101      11.272-443.002-198.982 
ATOM   2079  C5'  DT A 101      10.154-443.731-199.523 
ATOM   2080  C4'  DT A 101       8.854-443.085-199.085 
ATOM   2081  O4'  DT A 101       8.381-443.599-197.808 
ATOM   2082  C3'  DT A 101       8.900-441.571-198.879 
ATOM   2083  O3'  DT A 101       7.667-441.010-199.311 
ATOM   2084  C2'  DT A 101       9.013-441.390-197.366 
ATOM   2085  C1'  DT A 101       8.037-442.497-196.982 
ATOM   2086  N1   DT A 101       8.151-442.931-195.561 
ATOM   2087  C2   DT A 101       6.993-443.310-194.927 
ATOM   2088  O2   DT A 101       5.904-443.302-195.475 
ATOM   2089  N3   DT A 101       7.137-443.705-193.611 
ATOM   2090  C4   DT A 101       8.317-443.752-192.896 
ATOM   2091  O4   DT A 101       8.322-444.123-191.721 
ATOM   2092  C5   DT A 101       9.478-443.336-193.646 
ATOM   2093  C7   DT A 101      10.803-443.357-192.942 
ATOM   2094  C6   DT A 101       9.366-442.947-194.927 
ATOM   2095  P    DC A 102       7.680-439.614-200.094 
ATOM   2096  OP1  DC A 102       7.951-439.853-201.529 
ATOM   2097  OP2  DC A 102       8.592-438.670-199.409 
ATOM   2098  O5'  DC A 102       6.167-439.130-199.905 
ATOM   2099  C5'  DC A 102       5.128-440.120-199.781 
ATOM   2100  C4'  DC A 102       4.172-439.732-198.670 
ATOM   2101  O4'  DC A 102       4.598-440.234-197.371 
ATOM   2102  C3'  DC A 102       3.988-438.232-198.444 
ATOM   2103  O3'  DC A 102       2.631-437.981-198.099 
ATOM   2104  C2'  DC A 102       4.865-437.912-197.234 
ATOM   2105  C1'  DC A 102       4.528-439.168-196.436 
ATOM   2106  N1   DC A 102       5.490-439.455-195.335 
ATOM   2107  C2   DC A 102       4.990-440.027-194.168 
ATOM   2108  O2   DC A 102       3.780-440.272-194.095 
ATOM   2109  N3   DC A 102       5.850-440.295-193.152 
ATOM   2110  C4   DC A 102       7.155-440.015-193.272 
ATOM   2111  N4   DC A 102       7.953-440.296-192.253 
ATOM   2112  C5   DC A 102       7.689-439.426-194.463 
ATOM   2113  C6   DC A 102       6.813-439.165-195.466 
ATOM   2114  P    DC A 103       1.909-436.680-198.688 
ATOM   2115  OP1  DC A 103       1.399-436.968-200.048 
ATOM   2116  OP2  DC A 103       2.811-435.514-198.567 
ATOM   2117  O5'  DC A 103       0.681-436.516-197.676 
ATOM   2118  C5'  DC A 103       0.125-437.691-197.055 
ATOM   2119  C4'  DC A 103      -0.129-437.429-195.584 
ATOM   2120  O4'  DC A 103       1.034-437.724-194.759 
ATOM   2121  C3'  DC A 103      -0.485-435.988-195.216 
ATOM   2122  O3'  DC A 103      -1.450-436.005-194.172 
ATOM   2123  C2'  DC A 103       0.813-435.396-194.669 
ATOM   2124  C1'  DC A 103       1.252-436.628-193.884 
ATOM   2125  N1   DC A 103       2.693-436.616-193.507 
ATOM   2126  C2   DC A 103       3.050-437.188-192.289 
ATOM   2127  O2   DC A 103       2.165-437.677-191.577 
ATOM   2128  N3   DC A 103       4.359-437.186-191.926 
ATOM   2129  C4   DC A 103       5.288-436.646-192.725 
ATOM   2130  N4   DC A 103       6.551-436.669-192.328 
ATOM   2131  C5   DC A 103       4.941-436.052-193.983 
ATOM   2132  C6   DC A 103       3.628-436.063-194.326 
ATOM   2133  P    DC A 104      -2.643-434.938-194.200 
ATOM   2134  OP1  DC A 104      -3.732-435.434-195.070 
ATOM   2135  OP2  DC A 104      -2.104-433.600-194.533 
ATOM   2136  O5'  DC A 104      -3.121-434.959-192.673 
ATOM   2137  C5'  DC A 104      -2.974-436.172-191.912 
ATOM   2138  C4'  DC A 104      -2.435-435.855-190.531 
ATOM   2139  O4'  DC A 104      -0.979-435.831-190.494 
ATOM   2140  C3'  DC A 104      -2.841-434.499-189.954 
ATOM   2141  O3'  DC A 104      -3.049-434.638-188.553 
ATOM   2142  C2'  DC A 104      -1.622-433.603-190.177 
ATOM   2143  C1'  DC A 104      -0.568-434.648-189.826 
ATOM   2144  N1   DC A 104       0.801-434.301-190.300 
ATOM   2145  C2   DC A 104       1.879-434.686-189.508 
ATOM   2146  O2   DC A 104       1.659-435.295-188.456 
ATOM   2147  N3   DC A 104       3.135-434.378-189.924 
ATOM   2148  C4   DC A 104       3.332-433.718-191.071 
ATOM   2149  N4   DC A 104       4.576-433.441-191.433 
ATOM   2150  C5   DC A 104       2.236-433.312-191.900 
ATOM   2151  C6   DC A 104       0.989-433.629-191.468 
ATOM   2152  P    DC A 105      -4.264-433.854-187.868 
ATOM   2153  OP1  DC A 105      -5.511-434.637-188.024 
ATOM   2154  OP2  DC A 105      -4.304-432.463-188.371 
ATOM   2155  O5'  DC A 105      -3.816-433.856-186.332 
ATOM   2156  C5'  DC A 105      -3.013-434.947-185.841 
ATOM   2157  C4'  DC A 105      -1.896-434.415-184.967 
ATOM   2158  O4'  DC A 105      -0.703-434.079-185.732 
ATOM   2159  C3'  DC A 105      -2.208-433.135-184.192 
ATOM   2160  O3'  DC A 105      -1.583-433.204-182.916 
ATOM   2161  C2'  DC A 105      -1.542-432.021-184.999 
ATOM   2162  C1'  DC A 105      -0.266-432.787-185.338 
ATOM   2163  N1   DC A 105       0.505-432.196-186.466 
ATOM   2164  C2   DC A 105       1.895-432.280-186.417 
ATOM   2165  O2   DC A 105       2.425-432.837-185.447 
ATOM   2166  N3   DC A 105       2.617-431.746-187.435 
ATOM   2167  C4   DC A 105       2.006-431.151-188.466 
ATOM   2168  N4   DC A 105       2.754-430.646-189.435 
ATOM   2169  C5   DC A 105       0.578-431.054-188.536 
ATOM   2170  C6   DC A 105      -0.126-431.593-187.509 
ATOM   2171  P    DG A 106      -2.366-432.645-181.637 
ATOM   2172  OP1  DG A 106      -3.287-433.684-181.125 
ATOM   2173  OP2  DG A 106      -2.979-431.338-181.963 
ATOM   2174  O5'  DG A 106      -1.165-432.431-180.600 
ATOM   2175  C5'  DG A 106      -0.009-433.284-180.687 
ATOM   2176  C4'  DG A 106       1.256-432.460-180.541 
ATOM   2177  O4'  DG A 106       1.729-431.940-181.816 
ATOM   2178  C3'  DG A 106       1.142-431.219-179.657 
ATOM   2179  O3'  DG A 106       2.358-431.053-178.937 
ATOM   2180  C2'  DG A 106       0.996-430.056-180.637 
ATOM   2181  C1'  DG A 106       2.012-430.558-181.660 
ATOM   2182  N9   DG A 106       1.892-429.906-182.994 
ATOM   2183  C8   DG A 106       0.763-429.467-183.649 
ATOM   2184  N7   DG A 106       1.002-428.931-184.823 
ATOM   2185  C5   DG A 106       2.387-429.023-184.952 
ATOM   2186  C6   DG A 106       3.235-428.609-186.012 
ATOM   2187  O6   DG A 106       2.932-428.069-187.073 
ATOM   2188  N1   DG A 106       4.579-428.892-185.733 
ATOM   2189  C2   DG A 106       5.043-429.495-184.580 
ATOM   2190  N2   DG A 106       6.363-429.678-184.505 
ATOM   2191  N3   DG A 106       4.247-429.883-183.586 
ATOM   2192  C4   DG A 106       2.939-429.616-183.842 
ATOM   2193  P    DG A 107       2.298-430.573-177.412 
ATOM   2194  OP1  DG A 107       2.061-431.741-176.533 
ATOM   2195  OP2  DG A 107       1.337-429.457-177.280 
ATOM   2196  O5'  DG A 107       3.787-430.029-177.193 
ATOM   2197  C5'  DG A 107       4.864-430.621-177.943 
ATOM   2198  C4'  DG A 107       5.784-429.539-178.471 
ATOM   2199  O4'  DG A 107       5.358-429.032-179.768 
ATOM   2200  C3'  DG A 107       5.901-428.284-177.606 
ATOM   2201  O3'  DG A 107       7.240-427.808-177.663 
ATOM   2202  C2'  DG A 107       4.992-427.259-178.285 
ATOM   2203  C1'  DG A 107       5.368-427.613-179.720 
ATOM   2204  N9   DG A 107       4.401-427.109-180.735 
ATOM   2205  C8   DG A 107       3.033-426.972-180.641 
ATOM   2206  N7   DG A 107       2.469-426.492-181.724 
ATOM   2207  C5   DG A 107       3.539-426.298-182.595 
ATOM   2208  C6   DG A 107       3.556-425.798-183.924 
ATOM   2209  O6   DG A 107       2.615-425.419-184.615 
ATOM   2210  N1   DG A 107       4.859-425.765-184.441 
ATOM   2211  C2   DG A 107       5.995-426.164-183.764 
ATOM   2212  N2   DG A 107       7.145-426.056-184.434 
ATOM   2213  N3   DG A 107       5.978-426.633-182.519 
ATOM   2214  C4   DG A 107       4.722-426.671-182.001 
ATOM   2215  P    DG A 108       7.917-427.233-176.331 
ATOM   2216  OP1  DG A 108       8.462-428.352-175.529 
ATOM   2217  OP2  DG A 108       6.965-426.340-175.636 
ATOM   2218  O5'  DG A 108       9.121-426.370-176.936 
ATOM   2219  C5'  DG A 108       9.715-426.776-178.184 
ATOM   2220  C4'  DG A 108       9.933-425.568-179.073 
ATOM   2221  O4'  DG A 108       8.769-425.267-179.896 
ATOM   2222  C3'  DG A 108      10.222-424.253-178.349 
ATOM   2223  O3'  DG A 108      11.169-423.510-179.106 
ATOM   2224  C2'  DG A 108       8.890-423.502-178.364 
ATOM   2225  C1'  DG A 108       8.491-423.880-179.787 
ATOM   2226  N9   DG A 108       7.045-423.674-180.077 
ATOM   2227  C8   DG A 108       5.958-423.823-179.243 
ATOM   2228  N7   DG A 108       4.807-423.561-179.813 
ATOM   2229  C5   DG A 108       5.155-423.213-181.117 
ATOM   2230  C6   DG A 108       4.335-422.827-182.209 
ATOM   2231  O6   DG A 108       3.114-422.712-182.252 
ATOM   2232  N1   DG A 108       5.100-422.559-183.354 
ATOM   2233  C2   DG A 108       6.475-422.653-183.432 
ATOM   2234  N2   DG A 108       7.017-422.356-184.616 
ATOM   2235  N3   DG A 108       7.243-423.016-182.406 
ATOM   2236  C4   DG A 108       6.518-423.278-181.289 
ATOM   2237  P    DC A 109      12.316-422.702-178.335 
ATOM   2238  OP1  DC A 109      13.440-423.613-178.022 
ATOM   2239  OP2  DC A 109      11.726-421.979-177.186 
ATOM   2240  O5'  DC A 109      12.770-421.652-179.454 
ATOM   2241  C5'  DC A 109      12.660-422.021-180.842 
ATOM   2242  C4'  DC A 109      12.086-420.867-181.641 
ATOM   2243  O4'  DC A 109      10.630-420.886-181.675 
ATOM   2244  C3'  DC A 109      12.424-419.469-181.126 
ATOM   2245  O3'  DC A 109      12.615-418.603-182.239 
ATOM   2246  C2'  DC A 109      11.174-419.020-180.371 
ATOM   2247  C1'  DC A 109      10.158-419.585-181.359 
ATOM   2248  N1   DC A 109       8.784-419.715-180.799 
ATOM   2249  C2   DC A 109       7.710-419.499-181.658 
ATOM   2250  O2   DC A 109       7.938-419.211-182.839 
ATOM   2251  N3   DC A 109       6.448-419.611-181.166 
ATOM   2252  C4   DC A 109       6.244-419.924-179.881 
ATOM   2253  N4   DC A 109       4.996-420.022-179.449 
ATOM   2254  C5   DC A 109       7.335-420.150-178.981 
ATOM   2255  C6   DC A 109       8.588-420.032-179.491 
ATOM   2256  P    DA A 110      13.785-417.511-182.182 
ATOM   2257  OP1  DA A 110      15.065-418.135-182.583 
ATOM   2258  OP2  DA A 110      13.774-416.842-180.863 
ATOM   2259  O5'  DA A 110      13.310-416.481-183.310 
ATOM   2260  C5'  DA A 110      12.547-416.972-184.428 
ATOM   2261  C4'  DA A 110      11.393-416.033-184.721 
ATOM   2262  O4'  DA A 110      10.200-416.363-183.953 
ATOM   2263  C3'  DA A 110      11.639-414.558-184.404 
ATOM   2264  O3'  DA A 110      10.996-413.762-185.392 
ATOM   2265  C2'  DA A 110      10.940-414.328-183.064 
ATOM   2266  C1'  DA A 110       9.704-415.172-183.362 
ATOM   2267  N9   DA A 110       8.926-415.546-182.148 
ATOM   2268  C8   DA A 110       9.392-415.825-180.896 
ATOM   2269  N7   DA A 110       8.460-416.119-180.043 
ATOM   2270  C5   DA A 110       7.289-416.029-180.783 
ATOM   2271  C6   DA A 110       5.939-416.226-180.448 
ATOM   2272  N6   DA A 110       5.523-416.573-179.222 
ATOM   2273  N1   DA A 110       5.027-416.054-181.424 
ATOM   2274  C2   DA A 110       5.446-415.710-182.641 
ATOM   2275  N3   DA A 110       6.671-415.499-183.069 
ATOM   2276  C4   DA A 110       7.565-415.678-182.073 
ATOM   2277  P    DG A 111      11.734-412.446-185.928 
ATOM   2278  OP1  DG A 111      12.688-412.814-186.998 
ATOM   2279  OP2  DG A 111      12.296-411.693-184.786 
ATOM   2280  O5'  DG A 111      10.508-411.632-186.557 
ATOM   2281  C5'  DG A 111       9.390-412.361-187.098 
ATOM   2282  C4'  DG A 111       8.090-411.715-186.660 
ATOM   2283  O4'  DG A 111       7.616-412.229-185.383 
ATOM   2284  C3'  DG A 111       8.136-410.201-186.454 
ATOM   2285  O3'  DG A 111       6.902-409.639-186.886 
ATOM   2286  C2'  DG A 111       8.248-410.020-184.941 
ATOM   2287  C1'  DG A 111       7.272-411.127-184.557 
ATOM   2288  N9   DG A 111       7.387-411.561-183.136 
ATOM   2289  C8   DG A 111       8.507-411.642-182.338 
ATOM   2290  N7   DG A 111       8.266-412.066-181.121 
ATOM   2291  C5   DG A 111       6.888-412.279-181.113 
ATOM   2292  C6   DG A 111       6.041-412.739-180.070 
ATOM   2293  O6   DG A 111       6.338-413.059-178.921 
ATOM   2294  N1   DG A 111       4.706-412.810-180.490 
ATOM   2295  C2   DG A 111       4.248-412.480-181.750 
ATOM   2296  N2   DG A 111       2.936-412.617-181.953 
ATOM   2297  N3   DG A 111       5.044-412.049-182.728 
ATOM   2298  C4   DG A 111       6.342-411.974-182.337 
ATOM   2299  P    DA A 112       6.916-408.243-187.669 
ATOM   2300  OP1  DA A 112       7.187-408.483-189.104 
ATOM   2301  OP2  DA A 112       7.827-407.300-186.984 
ATOM   2302  O5'  DA A 112       5.403-407.760-187.480 
ATOM   2303  C5'  DA A 112       4.364-408.750-187.357 
ATOM   2304  C4'  DA A 112       3.408-408.362-186.245 
ATOM   2305  O4'  DA A 112       3.834-408.863-184.946 
ATOM   2306  C3'  DA A 112       3.224-406.862-186.019 
ATOM   2307  O3'  DA A 112       1.867-406.611-185.674 
ATOM   2308  C2'  DA A 112       4.100-406.542-184.809 
ATOM   2309  C1'  DA A 112       3.764-407.798-184.011 
ATOM   2310  N9   DA A 112       4.726-408.085-182.910 
ATOM   2311  C8   DA A 112       6.072-407.858-182.880 
ATOM   2312  N7   DA A 112       6.640-408.217-181.770 
ATOM   2313  C5   DA A 112       5.594-408.719-181.007 
ATOM   2314  C6   DA A 112       5.542-409.265-179.714 
ATOM   2315  N6   DA A 112       6.618-409.402-178.925 
ATOM   2316  N1   DA A 112       4.341-409.666-179.258 
ATOM   2317  C2   DA A 112       3.276-409.528-180.047 
ATOM   2318  N3   DA A 112       3.203-409.036-181.265 
ATOM   2319  C4   DA A 112       4.418-408.642-181.696 
ATOM   2320  P    DA A 113       1.144-405.310-186.263 
ATOM   2321  OP1  DA A 113       0.634-405.598-187.623 
ATOM   2322  OP2  DA A 113       2.047-404.143-186.143 
ATOM   2323  O5'  DA A 113      -0.084-405.145-185.251 
ATOM   2324  C5'  DA A 113      -0.639-406.320-184.630 
ATOM   2325  C4'  DA A 113      -0.893-406.058-183.159 
ATOM   2326  O4'  DA A 113       0.269-406.353-182.334 
ATOM   2327  C3'  DA A 113      -1.249-404.618-182.792 
ATOM   2328  O3'  DA A 113      -2.215-404.635-181.747 
ATOM   2329  C2'  DA A 113       0.049-404.026-182.244 
ATOM   2330  C1'  DA A 113       0.488-405.257-181.459 
ATOM   2331  N9   DA A 113       1.929-405.246-181.082 
ATOM   2332  C8   DA A 113       2.985-404.737-181.783 
ATOM   2333  N7   DA A 113       4.127-404.879-181.186 
ATOM   2334  C5   DA A 113       3.809-405.530-180.003 
ATOM   2335  C6   DA A 113       4.592-405.970-178.923 
ATOM   2336  N6   DA A 113       5.922-405.813-178.860 
ATOM   2337  N1   DA A 113       3.956-406.580-177.905 
ATOM   2338  C2   DA A 113       2.634-406.734-177.973 
ATOM   2339  N3   DA A 113       1.803-406.366-178.924 
ATOM   2340  C4   DA A 113       2.464-405.758-179.930 
ATOM   2341  P    DG A 114      -3.407-403.567-181.775 
ATOM   2342  OP1  DG A 114      -4.496-404.063-182.645 
ATOM   2343  OP2  DG A 114      -2.868-402.230-182.108 
ATOM   2344  O5'  DG A 114      -3.886-403.589-180.248 
ATOM   2345  C5'  DG A 114      -3.738-404.802-179.487 
ATOM   2346  C4'  DG A 114      -3.200-404.485-178.107 
ATOM   2347  O4'  DG A 114      -1.744-404.461-178.069 
ATOM   2348  C3'  DG A 114      -3.606-403.129-177.529 
ATOM   2349  O3'  DG A 114      -3.814-403.268-176.128 
ATOM   2350  C2'  DG A 114      -2.387-402.233-177.752 
ATOM   2351  C1'  DG A 114      -1.333-403.278-177.401 
ATOM   2352  N9   DG A 114       0.036-402.931-177.875 
ATOM   2353  C8   DG A 114       0.419-402.261-179.018 
ATOM   2354  N7   DG A 114       1.715-402.116-179.142 
ATOM   2355  C5   DG A 114       2.229-402.732-178.001 
ATOM   2356  C6   DG A 114       3.573-402.894-177.578 
ATOM   2357  O6   DG A 114       4.605-402.522-178.130 
ATOM   2358  N1   DG A 114       3.645-403.580-176.357 
ATOM   2359  C2   DG A 114       2.561-404.048-175.641 
ATOM   2360  N2   DG A 114       2.841-404.679-174.498 
ATOM   2361  N3   DG A 114       1.300-403.896-176.040 
ATOM   2362  C4   DG A 114       1.212-403.232-177.222 
ATOM   2363  P    DA A 115      -5.028-402.483-175.443 
ATOM   2364  OP1  DA A 115      -6.276-403.267-175.599 
ATOM   2365  OP2  DA A 115      -5.068-401.093-175.946 
ATOM   2366  O5'  DA A 115      -4.580-402.486-173.907 
ATOM   2367  C5'  DA A 115      -3.778-403.576-173.416 
ATOM   2368  C4'  DA A 115      -2.660-403.044-172.542 
ATOM   2369  O4'  DA A 115      -1.467-402.709-173.307 
ATOM   2370  C3'  DA A 115      -2.973-401.765-171.767 
ATOM   2371  O3'  DA A 115      -2.347-401.834-170.491 
ATOM   2372  C2'  DA A 115      -2.306-400.651-172.574 
ATOM   2373  C1'  DA A 115      -1.031-401.417-172.913 
ATOM   2374  N9   DA A 115      -0.259-400.826-174.041 
ATOM   2375  C8   DA A 115      -0.733-400.191-175.154 
ATOM   2376  N7   DA A 115       0.197-399.782-175.960 
ATOM   2377  C5   DA A 115       1.374-400.174-175.339 
ATOM   2378  C6   DA A 115       2.726-400.032-175.696 
ATOM   2379  N6   DA A 115       3.135-399.427-176.821 
ATOM   2380  N1   DA A 115       3.645-400.535-174.852 
ATOM   2381  C2   DA A 115       3.233-401.135-173.737 
ATOM   2382  N3   DA A 115       2.006-401.326-173.301 
ATOM   2383  C4   DA A 115       1.106-400.813-174.164 
ATOM   2384  P    DA A 116      -3.130-401.274-169.212 
ATOM   2385  OP1  DA A 116      -4.051-402.314-168.700 
ATOM   2386  OP2  DA A 116      -3.743-399.968-169.538 
ATOM   2387  O5'  DA A 116      -1.929-401.060-168.175 
ATOM   2388  C5'  DA A 116      -0.773-401.914-168.262 
ATOM   2389  C4'  DA A 116       0.491-401.089-168.116 
ATOM   2390  O4'  DA A 116       0.965-400.570-169.391 
ATOM   2391  C3'  DA A 116       0.378-399.848-167.232 
ATOM   2392  O3'  DA A 116       1.594-399.683-166.512 
ATOM   2393  C2'  DA A 116       0.231-398.685-168.213 
ATOM   2394  C1'  DA A 116       1.247-399.188-169.235 
ATOM   2395  N9   DA A 116       1.128-398.536-170.569 
ATOM   2396  C8   DA A 116      -0.002-398.107-171.204 
ATOM   2397  N7   DA A 116       0.220-397.574-172.366 
ATOM   2398  C5   DA A 116       1.598-397.657-172.513 
ATOM   2399  C6   DA A 116       2.466-397.259-173.544 
ATOM   2400  N6   DA A 116       2.051-396.672-174.676 
ATOM   2401  N1   DA A 116       3.780-397.488-173.369 
ATOM   2402  C2   DA A 116       4.187-398.073-172.243 
ATOM   2403  N3   DA A 116       3.474-398.484-171.218 
ATOM   2404  C4   DA A 116       2.162-398.244-171.417 
ATOM   2405  P    DA A 117       1.534-399.203-164.987 
ATOM   2406  OP1  DA A 117       1.297-400.371-164.109 
ATOM   2407  OP2  DA A 117       0.572-398.086-164.855 
ATOM   2408  O5'  DA A 117       3.022-398.658-164.768 
ATOM   2409  C5'  DA A 117       4.099-399.251-165.518 
ATOM   2410  C4'  DA A 117       5.020-398.168-166.046 
ATOM   2411  O4'  DA A 117       4.593-397.661-167.343 
ATOM   2412  C3'  DA A 117       5.136-396.914-165.181 
ATOM   2413  O3'  DA A 117       6.475-396.437-165.238 
ATOM   2414  C2'  DA A 117       4.227-395.889-165.860 
ATOM   2415  C1'  DA A 117       4.604-396.243-167.295 
ATOM   2416  N9   DA A 117       3.637-395.739-168.310 
ATOM   2417  C8   DA A 117       2.281-395.610-168.199 
ATOM   2418  N7   DA A 117       1.711-395.136-169.263 
ATOM   2419  C5   DA A 117       2.764-394.935-170.146 
ATOM   2420  C6   DA A 117       2.816-394.445-171.461 
ATOM   2421  N6   DA A 117       1.735-394.050-172.148 
ATOM   2422  N1   DA A 117       4.026-394.375-172.047 
ATOM   2423  C2   DA A 117       5.097-394.769-171.360 
ATOM   2424  N3   DA A 117       5.170-395.241-170.135 
ATOM   2425  C4   DA A 117       3.946-395.301-169.570 
ATOM   2426  P    DT A 118       7.153-395.863-163.906 
ATOM   2427  OP1  DT A 118       7.697-396.982-163.104 
ATOM   2428  OP2  DT A 118       6.200-394.969-163.211 
ATOM   2429  O5'  DT A 118       8.356-394.999-164.511 
ATOM   2430  C5'  DT A 118       8.950-395.406-165.759 
ATOM   2431  C4'  DT A 118       9.168-394.198-166.648 
ATOM   2432  O4'  DT A 118       8.005-393.897-167.471 
ATOM   2433  C3'  DT A 118       9.457-392.883-165.924 
ATOM   2434  O3'  DT A 118      10.404-392.139-166.681 
ATOM   2435  C2'  DT A 118       8.126-392.132-165.939 
ATOM   2436  C1'  DT A 118       7.726-392.509-167.362 
ATOM   2437  N1   DT A 118       6.280-392.304-167.652 
ATOM   2438  C2   DT A 118       5.948-391.906-168.926 
ATOM   2439  O2   DT A 118       6.777-391.723-169.801 
ATOM   2440  N3   DT A 118       4.599-391.725-169.157 
ATOM   2441  C4   DT A 118       3.580-391.904-168.244 
ATOM   2442  O4   DT A 118       2.406-391.710-168.569 
ATOM   2443  C5   DT A 118       4.027-392.320-166.937 
ATOM   2444  C7   DT A 118       2.981-392.538-165.882 
ATOM   2445  C6   DT A 118       5.332-392.504-166.683 
ATOM   2446  P    DC A 119      11.552-391.331-165.910 
ATOM   2447  OP1  DC A 119      12.675-392.242-165.597 
ATOM   2448  OP2  DC A 119      10.962-390.608-164.762 
ATOM   2449  O5'  DC A 119      12.005-390.282-167.029 
ATOM   2450  C5'  DC A 119      11.895-390.650-168.417 
ATOM   2451  C4'  DC A 119      11.321-389.497-169.216 
ATOM   2452  O4'  DC A 119       9.866-389.516-169.250 
ATOM   2453  C3'  DC A 119      11.660-388.098-168.701 
ATOM   2454  O3'  DC A 119      11.850-387.232-169.814 
ATOM   2455  C2'  DC A 119      10.409-387.650-167.946 
ATOM   2456  C1'  DC A 119       9.394-388.215-168.934 
ATOM   2457  N1   DC A 119       8.020-388.344-168.374 
ATOM   2458  C2   DC A 119       6.945-388.128-169.233 
ATOM   2459  O2   DC A 119       7.174-387.841-170.414 
ATOM   2460  N3   DC A 119       5.684-388.241-168.741 
ATOM   2461  C4   DC A 119       5.479-388.554-167.456 
ATOM   2462  N4   DC A 119       4.231-388.652-167.024 
ATOM   2463  C5   DC A 119       6.571-388.779-166.556 
ATOM   2464  C6   DC A 119       7.823-388.662-167.066 
ATOM   2465  P    DA A 120      13.020-386.141-169.757 
ATOM   2466  OP1  DA A 120      14.300-386.765-170.158 
ATOM   2467  OP2  DA A 120      13.010-385.471-168.438 
ATOM   2468  O5'  DA A 120      12.545-385.110-170.886 
ATOM   2469  C5'  DA A 120      11.782-385.602-172.003 
ATOM   2470  C4'  DA A 120      10.629-384.663-172.296 
ATOM   2471  O4'  DA A 120       9.436-384.993-171.528 
ATOM   2472  C3'  DA A 120      10.874-383.188-171.979 
ATOM   2473  O3'  DA A 120      10.232-382.392-172.967 
ATOM   2474  C2'  DA A 120      10.176-382.958-170.639 
ATOM   2475  C1'  DA A 120       8.940-383.802-170.938 
ATOM   2476  N9   DA A 120       8.162-384.176-169.723 
ATOM   2477  C8   DA A 120       8.628-384.455-168.471 
ATOM   2478  N7   DA A 120       7.695-384.748-167.618 
ATOM   2479  C5   DA A 120       6.524-384.658-168.358 
ATOM   2480  C6   DA A 120       5.175-384.856-168.024 
ATOM   2481  N6   DA A 120       4.759-385.202-166.797 
ATOM   2482  N1   DA A 120       4.263-384.683-168.999 
ATOM   2483  C2   DA A 120       4.682-384.340-170.216 
ATOM   2484  N3   DA A 120       5.907-384.128-170.644 
ATOM   2485  C4   DA A 120       6.800-384.307-169.648 
ATOM   2486  P    DC A 121      10.969-381.076-173.503 
ATOM   2487  OP1  DC A 121      11.924-381.443-174.573 
ATOM   2488  OP2  DC A 121      11.532-380.322-172.361 
ATOM   2489  O5'  DC A 121       9.743-380.262-174.132 
ATOM   2490  C5'  DC A 121       8.625-380.990-174.673 
ATOM   2491  C4'  DC A 121       7.325-380.344-174.236 
ATOM   2492  O4'  DC A 121       6.852-380.858-172.958 
ATOM   2493  C3'  DC A 121       7.372-378.830-174.029 
ATOM   2494  O3'  DC A 121       6.138-378.269-174.461 
ATOM   2495  C2'  DC A 121       7.484-378.649-172.516 
ATOM   2496  C1'  DC A 121       6.508-379.757-172.132 
ATOM   2497  N1   DC A 121       6.622-380.191-170.712 
ATOM   2498  C2   DC A 121       5.457-380.577-170.054 
ATOM   2499  O2   DC A 121       4.386-380.545-170.671 
ATOM   2500  N3   DC A 121       5.540-380.975-168.759 
ATOM   2501  C4   DC A 121       6.721-380.996-168.126 
ATOM   2502  N4   DC A 121       6.749-381.392-166.863 
ATOM   2503  C5   DC A 121       7.931-380.602-168.783 
ATOM   2504  C6   DC A 121       7.827-380.207-170.077 
ATOM   2505  P    DC A 122       6.151-376.873-175.244 
ATOM   2506  OP1  DC A 122       6.422-377.112-176.679 
ATOM   2507  OP2  DC A 122       7.063-375.930-174.559 
ATOM   2508  O5'  DC A 122       4.639-376.390-175.055 
ATOM   2509  C5'  DC A 122       3.600-377.379-174.932 
ATOM   2510  C4'  DC A 122       2.643-376.992-173.820 
ATOM   2511  O4'  DC A 122       3.069-377.493-172.521 
ATOM   2512  C3'  DC A 122       2.460-375.491-173.594 
ATOM   2513  O3'  DC A 122       1.102-375.240-173.249 
ATOM   2514  C2'  DC A 122       3.336-375.171-172.384 
ATOM   2515  C1'  DC A 122       2.999-376.427-171.586 
ATOM   2516  N1   DC A 122       3.961-376.714-170.485 
ATOM   2517  C2   DC A 122       3.461-377.286-169.319 
ATOM   2518  O2   DC A 122       2.251-377.531-169.246 
ATOM   2519  N3   DC A 122       4.321-377.555-168.303 
ATOM   2520  C4   DC A 122       5.626-377.274-168.422 
ATOM   2521  N4   DC A 122       6.425-377.555-167.403 
ATOM   2522  C5   DC A 122       6.160-376.685-169.613 
ATOM   2523  C6   DC A 122       5.284-376.424-170.616 
ATOM   2524  P    DA A 123       0.380-373.939-173.838 
ATOM   2525  OP1  DA A 123      -0.130-374.227-175.198 
ATOM   2526  OP2  DA A 123       1.283-372.773-173.718 
ATOM   2527  O5'  DA A 123      -0.848-373.775-172.827 
ATOM   2528  C5'  DA A 123      -1.404-374.950-172.206 
ATOM   2529  C4'  DA A 123      -1.657-374.688-170.734 
ATOM   2530  O4'  DA A 123      -0.495-374.983-169.909 
ATOM   2531  C3'  DA A 123      -2.014-373.248-170.367 
ATOM   2532  O3'  DA A 123      -2.979-373.264-169.322 
ATOM   2533  C2'  DA A 123      -0.716-372.655-169.819 
ATOM   2534  C1'  DA A 123      -0.277-373.887-169.034 
ATOM   2535  N9   DA A 123       1.165-373.875-168.657 
ATOM   2536  C8   DA A 123       2.221-373.367-169.358 
ATOM   2537  N7   DA A 123       3.363-373.508-168.761 
ATOM   2538  C5   DA A 123       3.044-374.159-167.578 
ATOM   2539  C6   DA A 123       3.827-374.600-166.498 
ATOM   2540  N6   DA A 123       5.157-374.443-166.435 
ATOM   2541  N1   DA A 123       3.191-375.210-165.480 
ATOM   2542  C2   DA A 123       1.870-375.364-165.548 
ATOM   2543  N3   DA A 123       1.039-374.996-166.499 
ATOM   2544  C4   DA A 123       1.700-374.387-167.505 
ATOM   2545  P    DT A 124      -4.172-372.197-169.350 
ATOM   2546  OP1  DT A 124      -5.261-372.693-170.220 
ATOM   2547  OP2  DT A 124      -3.633-370.860-169.683 
ATOM   2548  O5'  DT A 124      -4.650-372.218-167.823 
ATOM   2549  C5'  DT A 124      -4.503-373.431-167.062 
ATOM   2550  C4'  DT A 124      -3.964-373.114-165.682 
ATOM   2551  O4'  DT A 124      -2.508-373.090-165.645 
ATOM   2552  C3'  DT A 124      -4.370-371.759-165.104 
ATOM   2553  O3'  DT A 124      -4.578-371.898-163.703 
ATOM   2554  C2'  DT A 124      -3.151-370.862-165.328 
ATOM   2555  C1'  DT A 124      -2.097-371.908-164.976 
ATOM   2556  N1   DT A 124      -0.728-371.560-165.451 
ATOM   2557  C2   DT A 124       0.325-371.947-164.659 
ATOM   2558  O2   DT A 124       0.180-372.550-163.609 
ATOM   2559  N3   DT A 124       1.579-371.607-165.130 
ATOM   2560  C4   DT A 124       1.857-370.930-166.300 
ATOM   2561  O4   DT A 124       3.023-370.682-166.617 
ATOM   2562  C5   DT A 124       0.688-370.566-167.063 
ATOM   2563  C7   DT A 124       0.901-369.825-168.350 
ATOM   2564  C6   DT A 124      -0.543-370.883-166.627 
ATOM   2565  P    DT A 125      -5.793-371.113-163.018 
ATOM   2566  OP1  DT A 125      -7.040-371.896-163.174 
ATOM   2567  OP2  DT A 125      -5.833-369.723-163.521 
ATOM   2568  O5'  DT A 125      -5.344-371.116-161.482 
ATOM   2569  C5'  DT A 125      -4.542-372.206-160.991 
ATOM   2570  C4'  DT A 125      -3.424-371.674-160.117 
ATOM   2571  O4'  DT A 125      -2.232-371.339-160.883 
ATOM   2572  C3'  DT A 125      -3.737-370.394-159.342 
ATOM   2573  O3'  DT A 125      -3.111-370.464-158.066 
ATOM   2574  C2'  DT A 125      -3.070-369.280-160.149 
ATOM   2575  C1'  DT A 125      -1.795-370.047-160.488 
ATOM   2576  N1   DT A 125      -1.023-369.455-161.616 
ATOM   2577  C2   DT A 125       0.346-369.546-161.552 
ATOM   2578  O2   DT A 125       0.933-370.081-160.627 
ATOM   2579  N3   DT A 125       1.029-368.986-162.615 
ATOM   2580  C4   DT A 125       0.467-368.359-163.709 
ATOM   2581  O4   DT A 125       1.182-367.895-164.599 
ATOM   2582  C5   DT A 125      -0.975-368.313-163.685 
ATOM   2583  C7   DT A 125      -1.666-367.647-164.839 
ATOM   2584  C6   DT A 125      -1.664-368.849-162.665 
ATOM   2585  P    DC A 126      -3.895-369.904-156.787 
ATOM   2586  OP1  DC A 126      -4.816-370.943-156.275 
ATOM   2587  OP2  DC A 126      -4.508-368.598-157.113 
ATOM   2588  O5'  DC A 126      -2.694-369.690-155.750 
ATOM   2589  C5'  DC A 126      -1.538-370.543-155.837 
ATOM   2590  C4'  DC A 126      -0.273-369.719-155.691 
ATOM   2591  O4'  DC A 126       0.200-369.199-156.966 
ATOM   2592  C3'  DC A 126      -0.387-368.478-154.807 
ATOM   2593  O3'  DC A 126       0.829-368.313-154.087 
ATOM   2594  C2'  DC A 126      -0.533-367.315-155.788 
ATOM   2595  C1'  DC A 126       0.483-367.817-156.810 
ATOM   2596  N1   DC A 126       0.363-367.166-158.144 
ATOM   2597  C2   DC A 126       1.533-366.949-158.867 
ATOM   2598  O2   DC A 126       2.611-367.302-158.378 
ATOM   2599  N3   DC A 126       1.445-366.355-160.086 
ATOM   2600  C4   DC A 126       0.256-365.987-160.581 
ATOM   2601  N4   DC A 126       0.224-365.412-161.773 
ATOM   2602  C5   DC A 126      -0.958-366.201-159.852 
ATOM   2603  C6   DC A 126      -0.849-366.795-158.637 
ATOM   2604  P    DC A 127       0.770-367.833-152.562 
ATOM   2605  OP1  DC A 127       0.532-369.001-151.684 
ATOM   2606  OP2  DC A 127      -0.192-366.716-152.430 
ATOM   2607  O5'  DC A 127       2.258-367.288-152.343 
ATOM   2608  C5'  DC A 127       3.335-367.880-153.093 
ATOM   2609  C4'  DC A 127       4.255-366.798-153.621 
ATOM   2610  O4'  DC A 127       3.829-366.291-154.918 
ATOM   2611  C3'  DC A 127       4.372-365.543-152.756 
ATOM   2612  O3'  DC A 127       5.711-365.067-152.813 
ATOM   2613  C2'  DC A 127       3.463-364.518-153.435 
ATOM   2614  C1'  DC A 127       3.839-364.872-154.870 
ATOM   2615  N1   DC A 127       2.872-364.368-155.885 
ATOM   2616  C2   DC A 127       3.376-363.965-157.119 
ATOM   2617  O2   DC A 127       4.593-364.042-157.319 
ATOM   2618  N3   DC A 127       2.510-363.502-158.056 
ATOM   2619  C4   DC A 127       1.198-363.434-157.800 
ATOM   2620  N4   DC A 127       0.395-362.975-158.747 
ATOM   2621  C5   DC A 127       0.659-363.843-156.537 
ATOM   2622  C6   DC A 127       1.541-364.303-155.613 
ATOM   2623  P    DA A 128       6.388-364.493-151.481 
ATOM   2624  OP1  DA A 128       6.933-365.611-150.679 
ATOM   2625  OP2  DA A 128       5.436-363.599-150.786 
ATOM   2626  O5'  DA A 128       7.592-363.629-152.086 
ATOM   2627  C5'  DA A 128       8.186-364.036-153.334 
ATOM   2628  C4'  DA A 128       8.404-362.827-154.223 
ATOM   2629  O4'  DA A 128       7.241-362.526-155.046 
ATOM   2630  C3'  DA A 128       8.693-361.512-153.499 
ATOM   2631  O3'  DA A 128       9.640-360.769-154.256 
ATOM   2632  C2'  DA A 128       7.361-360.761-153.514 
ATOM   2633  C1'  DA A 128       6.962-361.139-154.937 
ATOM   2634  N9   DA A 128       5.516-360.933-155.227 
ATOM   2635  C8   DA A 128       4.451-361.087-154.387 
ATOM   2636  N7   DA A 128       3.305-360.830-154.938 
ATOM   2637  C5   DA A 128       3.632-360.480-156.240 
ATOM   2638  C6   DA A 128       2.851-360.095-157.342 
ATOM   2639  N6   DA A 128       1.514-359.994-157.302 
ATOM   2640  N1   DA A 128       3.494-359.816-158.491 
ATOM   2641  C2   DA A 128       4.822-359.919-158.524 
ATOM   2642  N3   DA A 128       5.652-360.266-157.567 
ATOM   2643  C4   DA A 128       4.983-360.540-156.428 
ATOM   2644  P    DG A 129      10.787-359.961-153.485 
ATOM   2645  OP1  DG A 129      11.911-360.872-153.172 
ATOM   2646  OP2  DG A 129      10.198-359.238-152.337 
ATOM   2647  O5'  DG A 129      11.241-358.911-154.604 
ATOM   2648  C5'  DG A 129      11.131-359.280-155.992 
ATOM   2649  C4'  DG A 129      10.557-358.127-156.791 
ATOM   2650  O4'  DG A 129       9.101-358.145-156.825 
ATOM   2651  C3'  DG A 129      10.896-356.728-156.276 
ATOM   2652  O3'  DG A 129      11.086-355.862-157.389 
ATOM   2653  C2'  DG A 129       9.645-356.280-155.521 
ATOM   2654  C1'  DG A 129       8.629-356.845-156.509 
ATOM   2655  N9   DG A 129       7.256-356.974-155.949 
ATOM   2656  C8   DG A 129       6.864-357.285-154.665 
ATOM   2657  N7   DG A 129       5.564-357.319-154.496 
ATOM   2658  C5   DG A 129       5.059-357.008-155.757 
ATOM   2659  C6   DG A 129       3.716-356.892-156.200 
ATOM   2660  O6   DG A 129       2.679-357.043-155.560 
ATOM   2661  N1   DG A 129       3.652-356.559-157.561 
ATOM   2662  C2   DG A 129       4.742-356.364-158.385 
ATOM   2663  N2   DG A 129       4.471-356.053-159.654 
ATOM   2664  N3   DG A 129       6.003-356.474-157.968 
ATOM   2665  C4   DG A 129       6.082-356.796-156.651 
ATOM   2666  P    DC A 130      12.256-354.770-157.332 
ATOM   2667  OP1  DC A 130      13.536-355.395-157.733 
ATOM   2668  OP2  DC A 130      12.245-354.101-156.013 
ATOM   2669  O5'  DC A 130      11.781-353.740-158.461 
ATOM   2670  C5'  DC A 130      11.018-354.231-159.579 
ATOM   2671  C4'  DC A 130       9.864-353.293-159.871 
ATOM   2672  O4'  DC A 130       8.672-353.623-159.103 
ATOM   2673  C3'  DC A 130      10.110-351.818-159.554 
ATOM   2674  O3'  DC A 130       9.467-351.021-160.542 
ATOM   2675  C2'  DC A 130       9.411-351.587-158.214 
ATOM   2676  C1'  DC A 130       8.175-352.431-158.513 
ATOM   2677  N1   DC A 130       7.397-352.805-157.298 
ATOM   2678  C2   DC A 130       6.012-352.890-157.416 
ATOM   2679  O2   DC A 130       5.491-352.655-158.512 
ATOM   2680  N3   DC A 130       5.285-353.229-156.320 
ATOM   2681  C4   DC A 130       5.888-353.477-155.150 
ATOM   2682  N4   DC A 130       5.136-353.803-154.111 
ATOM   2683  C5   DC A 130       7.312-353.394-155.008 
ATOM   2684  C6   DC A 130       8.021-353.053-156.115 
ATOM   2685  P    DT A 131      10.205-349.706-161.078 
ATOM   2686  OP1  DT A 131      11.159-350.073-162.148 
ATOM   2687  OP2  DT A 131      10.767-348.952-159.936 
ATOM   2688  O5'  DT A 131       8.979-348.891-161.707 
ATOM   2689  C5'  DT A 131       7.861-349.620-162.248 
ATOM   2690  C4'  DT A 131       6.561-348.974-161.811 
ATOM   2691  O4'  DT A 131       6.087-349.488-160.533 
ATOM   2692  C3'  DT A 131       6.607-347.460-161.604 
ATOM   2693  O3'  DT A 131       5.373-346.898-162.036 
ATOM   2694  C2'  DT A 131       6.720-347.279-160.091 
ATOM   2695  C1'  DT A 131       5.743-348.386-159.707 
ATOM   2696  N1   DT A 131       5.858-348.820-158.287 
ATOM   2697  C2   DT A 131       4.700-349.199-157.652 
ATOM   2698  O2   DT A 131       3.611-349.191-158.200 
ATOM   2699  N3   DT A 131       4.844-349.594-156.336 
ATOM   2700  C4   DT A 131       6.023-349.640-155.622 
ATOM   2701  O4   DT A 131       6.029-350.012-154.446 
ATOM   2702  C5   DT A 131       7.185-349.225-156.371 
ATOM   2703  C7   DT A 131       8.510-349.245-155.667 
ATOM   2704  C6   DT A 131       7.073-348.835-157.652 
ATOM   2705  P    DG A 132       5.387-345.503-162.819 
ATOM   2706  OP1  DG A 132       5.658-345.742-164.254 
ATOM   2707  OP2  DG A 132       6.299-344.559-162.134 
ATOM   2708  O5'  DG A 132       3.874-345.019-162.630 
ATOM   2709  C5'  DG A 132       2.835-346.009-162.507 
ATOM   2710  C4'  DG A 132       1.879-345.621-161.395 
ATOM   2711  O4'  DG A 132       2.305-346.122-160.096 
ATOM   2712  C3'  DG A 132       1.695-344.121-161.169 
ATOM   2713  O3'  DG A 132       0.338-343.870-160.825 
ATOM   2714  C2'  DG A 132       2.571-343.801-159.959 
ATOM   2715  C1'  DG A 132       2.235-345.057-159.161 
ATOM   2716  N9   DG A 132       3.197-345.344-158.060 
ATOM   2717  C8   DG A 132       4.556-345.122-158.011 
ATOM   2718  N7   DG A 132       5.117-345.490-156.886 
ATOM   2719  C5   DG A 132       4.054-345.990-156.134 
ATOM   2720  C6   DG A 132       4.038-346.536-154.825 
ATOM   2721  O6   DG A 132       4.974-346.694-154.045 
ATOM   2722  N1   DG A 132       2.744-346.922-154.446 
ATOM   2723  C2   DG A 132       1.615-346.796-155.231 
ATOM   2724  N2   DG A 132       0.473-347.224-154.688 
ATOM   2725  N3   DG A 132       1.631-346.284-156.461 
ATOM   2726  C4   DG A 132       2.878-345.905-156.842 
ATOM   2727  P    DA A 133      -0.385-342.569-161.413 
ATOM   2728  OP1  DA A 133      -0.894-342.857-162.773 
ATOM   2729  OP2  DA A 133       0.518-341.402-161.293 
ATOM   2730  O5'  DA A 133      -1.613-342.405-160.402 
ATOM   2731  C5'  DA A 133      -2.168-343.579-159.781 
ATOM   2732  C4'  DA A 133      -2.422-343.318-158.309 
ATOM   2733  O4'  DA A 133      -1.259-343.613-157.484 
ATOM   2734  C3'  DA A 133      -2.778-341.877-157.942 
ATOM   2735  O3'  DA A 133      -3.743-341.894-156.897 
ATOM   2736  C2'  DA A 133      -1.480-341.285-157.394 
ATOM   2737  C1'  DA A 133      -1.041-342.517-156.609 
ATOM   2738  N9   DA A 133       0.400-342.505-156.232 
ATOM   2739  C8   DA A 133       1.456-341.996-156.933 
ATOM   2740  N7   DA A 133       2.598-342.138-156.336 
ATOM   2741  C5   DA A 133       2.280-342.789-155.153 
ATOM   2742  C6   DA A 133       3.063-343.230-154.073 
ATOM   2743  N6   DA A 133       4.393-343.073-154.010 
ATOM   2744  N1   DA A 133       2.427-343.840-153.055 
ATOM   2745  C2   DA A 133       1.105-343.994-153.123 
ATOM   2746  N3   DA A 133       0.274-343.625-154.074 
ATOM   2747  C4   DA A 133       0.935-343.017-155.080 
ATOM   2748  P    DT A 134      -4.936-340.826-156.925 
ATOM   2749  OP1  DT A 134      -6.025-341.323-157.795 
ATOM   2750  OP2  DT A 134      -4.397-339.489-157.258 
ATOM   2751  O5'  DT A 134      -5.414-340.848-155.398 
ATOM   2752  C5'  DT A 134      -5.267-342.061-154.637 
ATOM   2753  C4'  DT A 134      -4.728-341.744-153.257 
ATOM   2754  O4'  DT A 134      -3.273-341.720-153.220 
ATOM   2755  C3'  DT A 134      -5.134-340.388-152.679 
ATOM   2756  O3'  DT A 134      -5.342-340.527-151.279 
ATOM   2757  C2'  DT A 134      -3.916-339.492-152.903 
ATOM   2758  C1'  DT A 134      -2.862-340.537-152.551 
ATOM   2759  N1   DT A 134      -1.492-340.190-153.026 
ATOM   2760  C2   DT A 134      -0.439-340.577-152.234 
ATOM   2761  O2   DT A 134      -0.585-341.179-151.184 
ATOM   2762  N3   DT A 134       0.815-340.237-152.705 
ATOM   2763  C4   DT A 134       1.093-339.559-153.875 
ATOM   2764  O4   DT A 134       2.258-339.312-154.192 
ATOM   2765  C5   DT A 134      -0.077-339.195-154.638 
ATOM   2766  C7   DT A 134       0.137-338.454-155.925 
ATOM   2767  C6   DT A 134      -1.308-339.513-154.202 
ATOM   2768  P    DG A 135      -6.557-339.743-150.593 
ATOM   2769  OP1  DG A 135      -7.804-340.526-150.749 
ATOM   2770  OP2  DG A 135      -6.597-338.352-151.096 
ATOM   2771  O5'  DG A 135      -6.109-339.745-149.057 
ATOM   2772  C5'  DG A 135      -5.306-340.836-148.567 
ATOM   2773  C4'  DG A 135      -4.189-340.304-147.692 
ATOM   2774  O4'  DG A 135      -2.996-339.968-148.458 
ATOM   2775  C3'  DG A 135      -4.502-339.024-146.917 
ATOM   2776  O3'  DG A 135      -3.876-339.093-145.641 
ATOM   2777  C2'  DG A 135      -3.835-337.910-147.724 
ATOM   2778  C1'  DG A 135      -2.560-338.676-148.063 
ATOM   2779  N9   DG A 135      -1.788-338.085-149.191 
ATOM   2780  C8   DG A 135      -2.248-337.442-150.319 
ATOM   2781  N7   DG A 135      -1.299-337.034-151.127 
ATOM   2782  C5   DG A 135      -0.126-337.435-150.488 
ATOM   2783  C6   DG A 135       1.228-337.274-150.878 
ATOM   2784  O6   DG A 135       1.680-336.736-151.886 
ATOM   2785  N1   DG A 135       2.103-337.831-149.935 
ATOM   2786  C2   DG A 135       1.719-338.461-148.768 
ATOM   2787  N2   DG A 135       2.707-338.926-148.000 
ATOM   2788  N3   DG A 135       0.447-338.612-148.402 
ATOM   2789  C4   DG A 135      -0.413-338.077-149.306 
ATOM   2790  P    DT A 136      -4.659-338.534-144.362 
ATOM   2791  OP1  DT A 136      -5.580-339.573-143.850 
ATOM   2792  OP2  DT A 136      -5.272-337.227-144.688 
ATOM   2793  O5'  DT A 136      -3.458-338.320-143.326 
ATOM   2794  C5'  DT A 136      -2.302-339.173-143.412 
ATOM   2795  C4'  DT A 136      -1.037-338.349-143.266 
ATOM   2796  O4'  DT A 136      -0.564-337.829-144.542 
ATOM   2797  C3'  DT A 136      -1.151-337.107-142.382 
ATOM   2798  O3'  DT A 136       0.065-336.942-141.662 
ATOM   2799  C2'  DT A 136      -1.298-335.945-143.363 
ATOM   2800  C1'  DT A 136      -0.281-336.447-144.385 
ATOM   2801  N1   DT A 136      -0.401-335.795-145.719 
ATOM   2802  C2   DT A 136       0.762-335.588-146.420 
ATOM   2803  O2   DT A 136       1.858-335.912-145.997 
ATOM   2804  N3   DT A 136       0.611-334.981-147.652 
ATOM   2805  C4   DT A 136      -0.576-334.576-148.226 
ATOM   2806  O4   DT A 136      -0.586-334.042-149.337 
ATOM   2807  C5   DT A 136      -1.742-334.835-147.413 
ATOM   2808  C7   DT A 136      -3.076-334.424-147.963 
ATOM   2809  C6   DT A 136      -1.624-335.423-146.212 
ATOM   2810  P    DC A 137       0.005-336.462-140.137 
ATOM   2811  OP1  DC A 137      -0.232-337.630-139.259 
ATOM   2812  OP2  DC A 137      -0.957-335.346-140.006 
ATOM   2813  O5'  DC A 137       1.494-335.918-139.918 
ATOM   2814  C5'  DC A 137       2.570-336.510-140.668 
ATOM   2815  C4'  DC A 137       3.491-335.427-141.196 
ATOM   2816  O4'  DC A 137       3.065-334.921-142.493 
ATOM   2817  C3'  DC A 137       3.607-334.173-140.331 
ATOM   2818  O3'  DC A 137       4.946-333.697-140.389 
ATOM   2819  C2'  DC A 137       2.699-333.148-141.010 
ATOM   2820  C1'  DC A 137       3.075-333.502-142.445 
ATOM   2821  N1   DC A 137       2.108-332.998-143.460 
ATOM   2822  C2   DC A 137       2.611-332.595-144.694 
ATOM   2823  O2   DC A 137       3.829-332.672-144.894 
ATOM   2824  N3   DC A 137       1.746-332.132-145.631 
ATOM   2825  C4   DC A 137       0.434-332.064-145.375 
ATOM   2826  N4   DC A 137      -0.370-331.605-146.322 
ATOM   2827  C5   DC A 137      -0.105-332.473-144.112 
ATOM   2828  C6   DC A 137       0.776-332.933-143.188 
ATOM   2829  P    DA A 138       5.624-333.122-139.056 
ATOM   2830  OP1  DA A 138       6.169-334.241-138.254 
ATOM   2831  OP2  DA A 138       4.672-332.229-138.362 
ATOM   2832  O5'  DA A 138       6.827-332.258-139.661 
ATOM   2833  C5'  DA A 138       7.422-332.665-140.909 
ATOM   2834  C4'  DA A 138       7.639-331.457-141.798 
ATOM   2835  O4'  DA A 138       6.476-331.156-142.621 
ATOM   2836  C3'  DA A 138       7.929-330.142-141.074 
ATOM   2837  O3'  DA A 138       8.876-329.398-141.831 
ATOM   2838  C2'  DA A 138       6.597-329.391-141.089 
ATOM   2839  C1'  DA A 138       6.197-329.768-142.513 
ATOM   2840  N9   DA A 138       4.751-329.563-142.803 
ATOM   2841  C8   DA A 138       3.687-329.716-141.962 
ATOM   2842  N7   DA A 138       2.540-329.459-142.513 
ATOM   2843  C5   DA A 138       2.868-329.110-143.815 
ATOM   2844  C6   DA A 138       2.086-328.725-144.917 
ATOM   2845  N6   DA A 138       0.750-328.623-144.877 
ATOM   2846  N1   DA A 138       2.730-328.445-146.066 
ATOM   2847  C2   DA A 138       4.057-328.548-146.099 
ATOM   2848  N3   DA A 138       4.888-328.896-145.142 
ATOM   2849  C4   DA A 138       4.218-329.169-144.003 
ATOM   2850  P    DC A 139      10.023-328.590-141.060 
ATOM   2851  OP1  DC A 139      11.146-329.501-140.747 
ATOM   2852  OP2  DC A 139       9.433-327.868-139.912 
ATOM   2853  O5'  DC A 139      10.476-327.541-142.180 
ATOM   2854  C5'  DC A 139      10.366-327.910-143.567 
ATOM   2855  C4'  DC A 139       9.792-326.756-144.366 
ATOM   2856  O4'  DC A 139       8.337-326.775-144.400 
ATOM   2857  C3'  DC A 139      10.131-325.357-143.851 
ATOM   2858  O3'  DC A 139      10.321-324.491-144.964 
ATOM   2859  C2'  DC A 139       8.880-324.909-143.096 
ATOM   2860  C1'  DC A 139       7.865-325.474-144.084 
ATOM   2861  N1   DC A 139       6.491-325.604-143.524 
ATOM   2862  C2   DC A 139       5.417-325.388-144.383 
ATOM   2863  O2   DC A 139       5.645-325.100-145.564 
ATOM   2864  N3   DC A 139       4.155-325.500-143.891 
ATOM   2865  C4   DC A 139       3.950-325.813-142.606 
ATOM   2866  N4   DC A 139       2.702-325.911-142.174 
ATOM   2867  C5   DC A 139       5.042-326.039-141.706 
ATOM   2868  C6   DC A 139       6.294-325.921-142.216 
ATOM   2869  P    DC A 140      11.491-323.400-144.907 
ATOM   2870  OP1  DC A 140      12.771-324.024-145.309 
ATOM   2871  OP2  DC A 140      11.481-322.731-143.588 
ATOM   2872  O5'  DC A 140      11.017-322.370-146.036 
ATOM   2873  C5'  DC A 140      10.253-322.861-147.154 
ATOM   2874  C4'  DC A 140       9.100-321.922-147.446 
ATOM   2875  O4'  DC A 140       7.907-322.252-146.678 
ATOM   2876  C3'  DC A 140       9.346-320.447-147.129 
ATOM   2877  O3'  DC A 140       8.703-319.651-148.117 
ATOM   2878  C2'  DC A 140       8.647-320.217-145.789 
ATOM   2879  C1'  DC A 140       7.411-321.061-146.088 
ATOM   2880  N1   DC A 140       6.633-321.435-144.874 
ATOM   2881  C2   DC A 140       5.248-321.520-144.991 
ATOM   2882  O2   DC A 140       4.726-321.285-146.087 
ATOM   2883  N3   DC A 140       4.520-321.859-143.895 
ATOM   2884  C4   DC A 140       5.124-322.106-142.725 
ATOM   2885  N4   DC A 140       4.371-322.433-141.686 
ATOM   2886  C5   DC A 140       6.547-322.023-142.583 
ATOM   2887  C6   DC A 140       7.256-321.683-143.690 
ATOM   2888  P    DC A 141       9.440-318.335-148.653 
ATOM   2889  OP1  DC A 141      10.395-318.703-149.723 
ATOM   2890  OP2  DC A 141      10.003-317.582-147.511 
ATOM   2891  O5'  DC A 141       8.214-317.521-149.282 
ATOM   2892  C5'  DC A 141       7.096-318.249-149.823 
ATOM   2893  C4'  DC A 141       5.796-317.603-149.386 
ATOM   2894  O4'  DC A 141       5.323-318.118-148.108 
ATOM   2895  C3'  DC A 141       5.843-316.090-149.179 
ATOM   2896  O3'  DC A 141       4.609-315.528-149.611 
ATOM   2897  C2'  DC A 141       5.955-315.909-147.666 
ATOM   2898  C1'  DC A 141       4.979-317.016-147.282 
ATOM   2899  N1   DC A 141       5.093-317.450-145.862 
ATOM   2900  C2   DC A 141       3.928-317.836-145.205 
ATOM   2901  O2   DC A 141       2.857-317.804-145.821 
ATOM   2902  N3   DC A 141       4.011-318.234-143.909 
ATOM   2903  C4   DC A 141       5.192-318.255-143.276 
ATOM   2904  N4   DC A 141       5.220-318.652-142.013 
ATOM   2905  C5   DC A 141       6.402-317.861-143.933 
ATOM   2906  C6   DC A 141       6.298-317.466-145.228 
ATOM   2907  P    DC A 142       4.623-314.132-150.394 
ATOM   2908  OP1  DC A 142       4.893-314.372-151.829 
ATOM   2909  OP2  DC A 142       5.534-313.189-149.709 
ATOM   2910  O5'  DC A 142       3.110-313.649-150.205 
ATOM   2911  C5'  DC A 142       2.071-314.638-150.082 
ATOM   2912  C4'  DC A 142       1.114-314.251-148.971 
ATOM   2913  O4'  DC A 142       1.541-314.752-147.671 
ATOM   2914  C3'  DC A 142       0.931-312.751-148.745 
ATOM   2915  O3'  DC A 142      -0.427-312.500-148.400 
ATOM   2916  C2'  DC A 142       1.807-312.431-147.534 
ATOM   2917  C1'  DC A 142       1.470-313.687-146.736 
ATOM   2918  N1   DC A 142       2.432-313.973-145.635 
ATOM   2919  C2   DC A 142       1.932-314.546-144.469 
ATOM   2920  O2   DC A 142       0.722-314.790-144.396 
ATOM   2921  N3   DC A 142       2.793-314.814-143.453 
ATOM   2922  C4   DC A 142       4.097-314.534-143.572 
ATOM   2923  N4   DC A 142       4.896-314.814-142.553 
ATOM   2924  C5   DC A 142       4.632-313.945-144.763 
ATOM   2925  C6   DC A 142       3.755-313.684-145.766 
ATOM   2926  P    DA A 143      -1.149-311.199-148.988 
ATOM   2927  OP1  DA A 143      -1.659-311.487-150.348 
ATOM   2928  OP2  DA A 143      -0.246-310.032-148.868 
ATOM   2929  O5'  DA A 143      -2.377-311.034-147.977 
ATOM   2930  C5'  DA A 143      -2.933-312.209-147.356 
ATOM   2931  C4'  DA A 143      -3.186-311.947-145.884 
ATOM   2932  O4'  DA A 143      -2.024-312.242-145.059 
ATOM   2933  C3'  DA A 143      -3.543-310.507-145.517 
ATOM   2934  O3'  DA A 143      -4.508-310.523-144.472 
ATOM   2935  C2'  DA A 143      -2.245-309.914-144.969 
ATOM   2936  C1'  DA A 143      -1.806-311.146-144.184 
ATOM   2937  N9   DA A 143      -0.364-311.134-143.808 
ATOM   2938  C8   DA A 143       0.692-310.626-144.508 
ATOM   2939  N7   DA A 143       1.834-310.768-143.911 
ATOM   2940  C5   DA A 143       1.515-311.418-142.728 
ATOM   2941  C6   DA A 143       2.298-311.859-141.648 
ATOM   2942  N6   DA A 143       3.628-311.702-141.585 
ATOM   2943  N1   DA A 143       1.662-312.469-140.630 
ATOM   2944  C2   DA A 143       0.341-312.623-140.698 
ATOM   2945  N3   DA A 143      -0.490-312.255-141.649 
ATOM   2946  C4   DA A 143       0.171-311.647-142.655 
ATOM   2947  P    DG A 144      -5.700-309.456-144.500 
ATOM   2948  OP1  DG A 144      -6.790-309.952-145.370 
ATOM   2949  OP2  DG A 144      -5.161-308.119-144.833 
ATOM   2950  O5'  DG A 144      -6.179-309.477-142.973 
ATOM   2951  C5'  DG A 144      -6.032-310.691-142.213 
ATOM   2952  C4'  DG A 144      -5.493-310.373-140.832 
ATOM   2953  O4'  DG A 144      -4.037-310.349-140.795 
ATOM   2954  C3'  DG A 144      -5.899-309.018-140.254 
ATOM   2955  O3'  DG A 144      -6.107-309.157-138.854 
ATOM   2956  C2'  DG A 144      -4.680-308.122-140.478 
ATOM   2957  C1'  DG A 144      -3.626-309.167-140.126 
ATOM   2958  N9   DG A 144      -2.257-308.820-140.601 
ATOM   2959  C8   DG A 144      -1.874-308.150-141.743 
ATOM   2960  N7   DG A 144      -0.578-308.005-141.867 
ATOM   2961  C5   DG A 144      -0.065-308.621-140.727 
ATOM   2962  C6   DG A 144       1.280-308.783-140.303 
ATOM   2963  O6   DG A 144       2.312-308.411-140.855 
ATOM   2964  N1   DG A 144       1.352-309.469-139.083 
ATOM   2965  C2   DG A 144       0.267-309.937-138.366 
ATOM   2966  N2   DG A 144       0.548-310.568-137.223 
ATOM   2967  N3   DG A 144      -0.993-309.785-138.766 
ATOM   2968  C4   DG A 144      -1.081-309.121-139.947 
ATOM   2969  P    DA A 145      -7.322-308.372-138.168 
ATOM   2970  OP1  DA A 145      -8.569-309.155-138.324 
ATOM   2971  OP2  DA A 145      -7.361-306.982-138.672 
ATOM   2972  O5'  DA A 145      -6.873-308.375-136.632 
ATOM   2973  C5'  DA A 145      -6.071-309.465-136.142 
ATOM   2974  C4'  DA A 145      -4.953-308.933-135.267 
ATOM   2975  O4'  DA A 145      -3.760-308.598-136.033 
ATOM   2976  C3'  DA A 145      -5.266-307.653-134.492 
ATOM   2977  O3'  DA A 145      -4.640-307.723-133.216 
ATOM   2978  C2'  DA A 145      -4.599-306.540-135.299 
ATOM   2979  C1'  DA A 145      -3.324-307.306-135.639 
ATOM   2980  N9   DA A 145      -2.552-306.715-136.766 
ATOM   2981  C8   DA A 145      -3.027-306.080-137.879 
ATOM   2982  N7   DA A 145      -2.097-305.671-138.685 
ATOM   2983  C5   DA A 145      -0.919-306.063-138.065 
ATOM   2984  C6   DA A 145       0.433-305.921-138.422 
ATOM   2985  N6   DA A 145       0.842-305.316-139.546 
ATOM   2986  N1   DA A 145       1.351-306.424-137.577 
ATOM   2987  C2   DA A 145       0.939-307.024-136.462 
ATOM   2988  N3   DA A 145      -0.287-307.215-136.026 
ATOM   2989  C4   DA A 145      -1.187-306.702-136.889 
ATOM   2990  P    DG A 146      -5.424-307.163-131.937 
ATOM   2991  OP1  DG A 146      -6.344-308.203-131.425 
ATOM   2992  OP2  DG A 146      -6.036-305.857-132.263 
ATOM   2993  O5'  DG A 146      -4.223-306.949-130.901 
ATOM   2994  C5'  DG A 146      -3.067-307.803-130.987 
ATOM   2995  C4'  DG A 146      -1.802-306.978-130.841 
ATOM   2996  O4'  DG A 146      -1.329-306.459-132.117 
ATOM   2997  C3'  DG A 146      -1.915-305.737-129.957 
ATOM   2998  O3'  DG A 146      -0.699-305.572-129.237 
ATOM   2999  C2'  DG A 146      -2.062-304.574-130.938 
ATOM   3000  C1'  DG A 146      -1.046-305.076-131.960 
ATOM   3001  N9   DG A 146      -1.166-304.425-133.294 
ATOM   3002  C8   DG A 146      -2.295-303.985-133.950 
ATOM   3003  N7   DG A 146      -2.056-303.450-135.123 
ATOM   3004  C5   DG A 146      -0.671-303.542-135.253 
ATOM   3005  C6   DG A 146       0.177-303.128-136.313 
ATOM   3006  O6   DG A 146      -0.125-302.587-137.373 
ATOM   3007  N1   DG A 146       1.522-303.410-136.033 
ATOM   3008  C2   DG A 146       1.985-304.014-134.880 
ATOM   3009  N2   DG A 146       3.306-304.196-134.806 
ATOM   3010  N3   DG A 146       1.189-304.402-133.886 
ATOM   3011  C4   DG A 146      -0.118-304.135-134.142 
ATOM   3012  P    DA A 147      -0.759-305.092-127.712 
ATOM   3013  OP1  DA A 147      -0.997-306.260-126.834 
ATOM   3014  OP2  DA A 147      -1.721-303.975-127.581 
ATOM   3015  O5'  DA A 147       0.729-304.547-127.493 
ATOM   3016  C5'  DA A 147       1.806-305.139-128.244 
ATOM   3017  C4'  DA A 147       2.726-304.057-128.771 
ATOM   3018  O4'  DA A 147       2.300-303.550-130.068 
ATOM   3019  C3'  DA A 147       2.843-302.802-127.906 
ATOM   3020  O3'  DA A 147       4.182-302.326-127.964 
ATOM   3021  C2'  DA A 147       1.934-301.778-128.585 
ATOM   3022  C1'  DA A 147       2.311-302.132-130.020 
ATOM   3023  N9   DA A 147       1.343-301.628-131.035 
ATOM   3024  C8   DA A 147      -0.012-301.499-130.924 
ATOM   3025  N7   DA A 147      -0.582-301.025-131.988 
ATOM   3026  C5   DA A 147       0.471-300.824-132.871 
ATOM   3027  C6   DA A 147       0.523-300.334-134.186 
ATOM   3028  N6   DA A 147      -0.558-299.939-134.873 
ATOM   3029  N1   DA A 147       1.732-300.264-134.772 
ATOM   3030  C2   DA A 147       2.804-300.658-134.085 
ATOM   3031  N3   DA A 147       2.877-301.130-132.860 
ATOM   3032  C4   DA A 147       1.653-301.190-132.295 
ATOM   3033  P    DG A 148       4.859-301.752-126.631 
ATOM   3034  OP1  DG A 148       5.404-302.871-125.830 
ATOM   3035  OP2  DG A 148       3.907-300.858-125.937 
ATOM   3036  O5'  DG A 148       6.063-300.888-127.236 
ATOM   3037  C5'  DG A 148       6.657-301.295-128.484 
ATOM   3038  C4'  DG A 148       6.875-300.087-129.373 
ATOM   3039  O4'  DG A 148       5.712-299.785-130.196 
ATOM   3040  C3'  DG A 148       7.164-298.772-128.649 
ATOM   3041  O3'  DG A 148       8.111-298.028-129.406 
ATOM   3042  C2'  DG A 148       5.833-298.020-128.664 
ATOM   3043  C1'  DG A 148       5.433-298.398-130.088 
ATOM   3044  N9   DG A 148       3.987-298.193-130.378 
ATOM   3045  C8   DG A 148       2.900-298.342-129.543 
ATOM   3046  N7   DG A 148       1.749-298.080-130.113 
ATOM   3047  C5   DG A 148       2.098-297.731-131.417 
ATOM   3048  C6   DG A 148       1.278-297.345-132.509 
ATOM   3049  O6   DG A 148       0.056-297.230-132.552 
ATOM   3050  N1   DG A 148       2.042-297.078-133.654 
ATOM   3051  C2   DG A 148       3.418-297.171-133.732 
ATOM   3052  N2   DG A 148       3.960-296.874-134.916 
ATOM   3053  N3   DG A 148       4.186-297.534-132.707 
ATOM   3054  C4   DG A 148       3.460-297.796-131.589 
ATOM   3055  P    DA A 149       9.259-297.220-128.635 
ATOM   3056  OP1  DA A 149      10.382-298.131-128.322 
ATOM   3057  OP2  DA A 149       8.669-296.497-127.487 
ATOM   3058  O5'  DA A 149       9.712-296.171-129.755 
ATOM   3059  C5'  DA A 149       9.602-296.539-131.142 
ATOM   3060  C4'  DA A 149       9.028-295.386-131.941 
ATOM   3061  O4'  DA A 149       7.573-295.405-131.975 
ATOM   3062  C3'  DA A 149       9.367-293.987-131.426 
ATOM   3063  O3'  DA A 149       9.557-293.121-132.539 
ATOM   3064  C2'  DA A 149       8.116-293.539-130.671 
ATOM   3065  C1'  DA A 149       7.100-294.104-131.659 
ATOM   3066  N9   DA A 149       5.727-294.233-131.099 
ATOM   3067  C8   DA A 149       5.357-294.543-129.822 
ATOM   3068  N7   DA A 149       4.073-294.579-129.640 
ATOM   3069  C5   DA A 149       3.551-294.272-130.889 
ATOM   3070  C6   DA A 149       2.233-294.149-131.361 
ATOM   3071  N6   DA A 149       1.152-294.331-130.590 
ATOM   3072  N1   DA A 149       2.067-293.831-132.658 
ATOM   3073  C2   DA A 149       3.146-293.652-133.419 
ATOM   3074  N3   DA A 149       4.417-293.738-133.092 
ATOM   3075  C4   DA A 149       4.556-294.058-131.789 
ATOM   3076  P    DG A 150      10.727-292.030-132.482 
ATOM   3077  OP1  DG A 150      12.007-292.654-132.884 
ATOM   3078  OP2  DG A 150      10.717-291.360-131.163 
ATOM   3079  O5'  DG A 150      10.252-290.999-133.611 
ATOM   3080  C5'  DG A 150       9.489-291.491-134.729 
ATOM   3081  C4'  DG A 150       8.336-290.552-135.021 
ATOM   3082  O4'  DG A 150       7.143-290.882-134.253 
ATOM   3083  C3'  DG A 150       8.581-289.077-134.705 
ATOM   3084  O3'  DG A 150       7.938-288.281-135.692 
ATOM   3085  C2'  DG A 150       7.882-288.847-133.365 
ATOM   3086  C1'  DG A 150       6.646-289.690-133.663 
ATOM   3087  N9   DG A 150       5.869-290.064-132.449 
ATOM   3088  C8   DG A 150       6.320-290.349-131.178 
ATOM   3089  N7   DG A 150       5.367-290.645-130.327 
ATOM   3090  C5   DG A 150       4.203-290.548-131.087 
ATOM   3091  C6   DG A 150       2.849-290.756-130.715 
ATOM   3092  O6   DG A 150       2.392-291.073-129.620 
ATOM   3093  N1   DG A 150       1.984-290.552-131.798 
ATOM   3094  C2   DG A 150       2.375-290.196-133.074 
ATOM   3095  N2   DG A 150       1.394-290.050-133.969 
ATOM   3096  N3   DG A 150       3.645-290.002-133.423 
ATOM   3097  C4   DG A 150       4.498-290.195-132.383 
ATOM   3098  P    DT A 151       8.676-286.965-136.228 
ATOM   3099  OP1  DT A 151       9.630-287.332-137.298 
ATOM   3100  OP2  DT A 151       9.239-286.211-135.087 
ATOM   3101  O5'  DT A 151       7.450-286.151-136.857 
ATOM   3102  C5'  DT A 151       6.332-286.879-137.398 
ATOM   3103  C4'  DT A 151       5.032-286.233-136.961 
ATOM   3104  O4'  DT A 151       4.559-286.747-135.683 
ATOM   3105  C3'  DT A 151       5.078-284.719-136.754 
ATOM   3106  O3'  DT A 151       3.845-284.158-137.186 
ATOM   3107  C2'  DT A 151       5.191-284.538-135.241 
ATOM   3108  C1'  DT A 151       4.215-285.646-134.857 
ATOM   3109  N1   DT A 151       4.329-286.080-133.437 
ATOM   3110  C2   DT A 151       3.171-286.458-132.803 
ATOM   3111  O2   DT A 151       2.082-286.450-133.350 
ATOM   3112  N3   DT A 151       3.315-286.853-131.486 
ATOM   3113  C4   DT A 151       4.495-286.900-130.772 
ATOM   3114  O4   DT A 151       4.500-287.272-129.596 
ATOM   3115  C5   DT A 151       5.656-286.484-131.521 
ATOM   3116  C7   DT A 151       6.981-286.505-130.818 
ATOM   3117  C6   DT A 151       5.544-286.095-132.802 
ATOM   3118  P    DT A 152       3.858-282.762-137.969 
ATOM   3119  OP1  DT A 152       4.129-283.001-139.404 
ATOM   3120  OP2  DT A 152       4.770-281.819-137.285 
ATOM   3121  O5'  DT A 152       2.345-282.279-137.780 
ATOM   3122  C5'  DT A 152       1.306-283.268-137.657 
ATOM   3123  C4'  DT A 152       0.350-282.881-136.546 
ATOM   3124  O4'  DT A 152       0.776-283.382-135.246 
ATOM   3125  C3'  DT A 152       0.166-281.380-136.320 
ATOM   3126  O3'  DT A 152      -1.191-281.129-135.975 
ATOM   3127  C2'  DT A 152       1.043-281.060-135.109 
ATOM   3128  C1'  DT A 152       0.706-282.316-134.311 
ATOM   3129  N1   DT A 152       1.668-282.603-133.210 
ATOM   3130  C2   DT A 152       1.158-283.168-132.066 
ATOM   3131  O2   DT A 152      -0.022-283.434-131.927 
ATOM   3132  N3   DT A 152       2.081-283.418-131.067 
ATOM   3133  C4   DT A 152       3.434-283.157-131.119 
ATOM   3134  O4   DT A 152       4.161-283.426-130.160 
ATOM   3135  C5   DT A 152       3.873-282.564-132.360 
ATOM   3136  C7   DT A 152       5.334-282.248-132.499 
ATOM   3137  C6   DT A 152       3.000-282.310-133.347 
ATOM   3138  P    DC A 153      -1.913-279.828-136.563 
ATOM   3139  OP1  DC A 153      -2.423-280.116-137.923 
ATOM   3140  OP2  DC A 153      -1.011-278.662-136.443 
ATOM   3141  O5'  DC A 153      -3.141-279.664-135.552 
ATOM   3142  C5'  DC A 153      -3.697-280.839-134.931 
ATOM   3143  C4'  DC A 153      -3.951-280.577-133.459 
ATOM   3144  O4'  DC A 153      -2.788-280.872-132.634 
ATOM   3145  C3'  DC A 153      -4.307-279.137-133.092 
ATOM   3146  O3'  DC A 153      -5.272-279.153-132.048 
ATOM   3147  C2'  DC A 153      -3.009-278.544-132.544 
ATOM   3148  C1'  DC A 153      -2.570-279.776-131.760 
ATOM   3149  N1   DC A 153      -1.129-279.764-131.383 
ATOM   3150  C2   DC A 153      -0.772-280.336-130.164 
ATOM   3151  O2   DC A 153      -1.657-280.825-129.453 
ATOM   3152  N3   DC A 153       0.537-280.335-129.801 
ATOM   3153  C4   DC A 153       1.466-279.794-130.601 
ATOM   3154  N4   DC A 153       2.728-279.818-130.203 
ATOM   3155  C5   DC A 153       1.119-279.200-131.858 
ATOM   3156  C6   DC A 153      -0.194-279.211-132.202 
ATOM   3157  P    DC A 154      -6.465-278.086-132.075 
ATOM   3158  OP1  DC A 154      -7.554-278.582-132.946 
ATOM   3159  OP2  DC A 154      -5.926-276.748-132.408 
ATOM   3160  O5'  DC A 154      -6.943-278.107-130.549 
ATOM   3161  C5'  DC A 154      -6.796-279.320-129.788 
ATOM   3162  C4'  DC A 154      -6.257-279.003-128.407 
ATOM   3163  O4'  DC A 154      -4.801-278.979-128.370 
ATOM   3164  C3'  DC A 154      -6.663-277.647-127.829 
ATOM   3165  O3'  DC A 154      -6.871-277.786-126.429 
ATOM   3166  C2'  DC A 154      -5.444-276.751-128.053 
ATOM   3167  C1'  DC A 154      -4.390-277.796-127.701 
ATOM   3168  N1   DC A 154      -3.021-277.449-128.176 
ATOM   3169  C2   DC A 154      -1.943-277.835-127.384 
ATOM   3170  O2   DC A 154      -2.164-278.443-126.331 
ATOM   3171  N3   DC A 154      -0.687-277.527-127.799 
ATOM   3172  C4   DC A 154      -0.490-276.866-128.947 
ATOM   3173  N4   DC A 154       0.753-276.589-129.308 
ATOM   3174  C5   DC A 154      -1.586-276.460-129.776 
ATOM   3175  C6   DC A 154      -2.833-276.777-129.343 
ATOM   3176  P    DA A 155      -8.086-277.002-125.743 
ATOM   3177  OP1  DA A 155      -9.333-277.785-125.899 
ATOM   3178  OP2  DA A 155      -8.126-275.612-126.247 
ATOM   3179  O5'  DA A 155      -7.638-277.004-124.207 
ATOM   3180  C5'  DA A 155      -6.835-278.095-123.717 
ATOM   3181  C4'  DA A 155      -5.718-277.563-122.842 
ATOM   3182  O4'  DA A 155      -4.525-277.227-123.608 
ATOM   3183  C3'  DA A 155      -6.030-276.283-122.067 
ATOM   3184  O3'  DA A 155      -5.405-276.353-120.791 
ATOM   3185  C2'  DA A 155      -5.364-275.169-122.874 
ATOM   3186  C1'  DA A 155      -4.088-275.936-123.214 
ATOM   3187  N9   DA A 155      -3.317-275.344-124.341 
ATOM   3188  C8   DA A 155      -3.791-274.710-125.454 
ATOM   3189  N7   DA A 155      -2.861-274.301-126.260 
ATOM   3190  C5   DA A 155      -1.683-274.692-125.640 
ATOM   3191  C6   DA A 155      -0.332-274.550-125.997 
ATOM   3192  N6   DA A 155       0.077-273.945-127.121 
ATOM   3193  N1   DA A 155       0.587-275.054-125.152 
ATOM   3194  C2   DA A 155       0.175-275.654-124.038 
ATOM   3195  N3   DA A 155      -1.051-275.845-123.601 
ATOM   3196  C4   DA A 155      -1.951-275.331-124.464 
ATOM   3197  P    DA A 156      -6.188-275.793-119.512 
ATOM   3198  OP1  DA A 156      -7.109-276.832-119.000 
ATOM   3199  OP2  DA A 156      -6.801-274.487-119.838 
ATOM   3200  O5'  DA A 156      -4.987-275.579-118.476 
ATOM   3201  C5'  DA A 156      -3.831-276.432-118.562 
ATOM   3202  C4'  DA A 156      -2.566-275.608-118.417 
ATOM   3203  O4'  DA A 156      -2.093-275.088-119.692 
ATOM   3204  C3'  DA A 156      -2.680-274.367-117.532 
ATOM   3205  O3'  DA A 156      -1.464-274.201-116.812 
ATOM   3206  C2'  DA A 156      -2.826-273.204-118.513 
ATOM   3207  C1'  DA A 156      -1.810-273.706-119.535 
ATOM   3208  N9   DA A 156      -1.930-273.055-120.869 
ATOM   3209  C8   DA A 156      -3.059-272.625-121.504 
ATOM   3210  N7   DA A 156      -2.838-272.093-122.666 
ATOM   3211  C5   DA A 156      -1.460-272.175-122.814 
ATOM   3212  C6   DA A 156      -0.592-271.778-123.845 
ATOM   3213  N6   DA A 156      -1.007-271.190-124.976 
ATOM   3214  N1   DA A 156       0.723-272.007-123.670 
ATOM   3215  C2   DA A 156       1.129-272.591-122.543 
ATOM   3216  N3   DA A 156       0.417-273.003-121.518 
ATOM   3217  C4   DA A 156      -0.895-272.762-121.718 
ATOM   3218  P    DC A 157      -1.524-273.721-115.287 
ATOM   3219  OP1  DC A 157      -1.761-274.890-114.409 
ATOM   3220  OP2  DC A 157      -2.485-272.605-115.156 
ATOM   3221  O5'  DC A 157      -0.035-273.177-115.068 
ATOM   3222  C5'  DC A 157       1.042-273.769-115.819 
ATOM   3223  C4'  DC A 157       1.962-272.687-116.346 
ATOM   3224  O4'  DC A 157       1.536-272.180-117.643 
ATOM   3225  C3'  DC A 157       2.079-271.432-115.481 
ATOM   3226  O3'  DC A 157       3.417-270.956-115.539 
ATOM   3227  C2'  DC A 157       1.170-270.407-116.160 
ATOM   3228  C1'  DC A 157       1.546-270.761-117.595 
ATOM   3229  N1   DC A 157       0.579-270.257-118.610 
ATOM   3230  C2   DC A 157       1.083-269.854-119.844 
ATOM   3231  O2   DC A 157       2.300-269.931-120.045 
ATOM   3232  N3   DC A 157       0.217-269.391-120.782 
ATOM   3233  C4   DC A 157      -1.095-269.323-120.525 
ATOM   3234  N4   DC A 157      -1.899-268.864-121.473 
ATOM   3235  C5   DC A 157      -1.634-269.732-119.262 
ATOM   3236  C6   DC A 157      -0.753-270.192-118.338 
ATOM   3237  P    DA A 158       4.095-270.382-114.206 
ATOM   3238  OP1  DA A 158       4.640-271.500-113.405 
ATOM   3239  OP2  DA A 158       3.143-269.488-113.512 
ATOM   3240  O5'  DA A 158       5.299-269.518-114.811 
ATOM   3241  C5'  DA A 158       5.893-269.925-116.059 
ATOM   3242  C4'  DA A 158       6.111-268.716-116.948 
ATOM   3243  O4'  DA A 158       4.947-268.415-117.771 
ATOM   3244  C3'  DA A 158       6.400-267.401-116.224 
ATOM   3245  O3'  DA A 158       7.347-266.658-116.982 
ATOM   3246  C2'  DA A 158       5.068-266.650-116.239 
ATOM   3247  C1'  DA A 158       4.669-267.028-117.663 
ATOM   3248  N9   DA A 158       3.223-266.822-117.953 
ATOM   3249  C8   DA A 158       2.158-266.976-117.112 
ATOM   3250  N7   DA A 158       1.012-266.719-117.663 
ATOM   3251  C5   DA A 158       1.339-266.369-118.965 
ATOM   3252  C6   DA A 158       0.557-265.984-120.067 
ATOM   3253  N6   DA A 158      -0.779-265.883-120.028 
ATOM   3254  N1   DA A 158       1.201-265.705-121.216 
ATOM   3255  C2   DA A 158       2.528-265.808-121.250 
ATOM   3256  N3   DA A 158       3.359-266.155-120.292 
ATOM   3257  C4   DA A 158       2.690-266.429-119.153 
ATOM   3258  P    DC A 159       8.494-265.850-116.210 
ATOM   3259  OP1  DC A 159       9.618-266.761-115.897 
ATOM   3260  OP2  DC A 159       7.904-265.127-115.062 
ATOM   3261  O5'  DC A 159       8.947-264.800-117.330 
ATOM   3262  C5'  DC A 159       8.837-265.169-118.717 
ATOM   3263  C4'  DC A 159       8.264-264.016-119.516 
ATOM   3264  O4'  DC A 159       6.808-264.034-119.550 
ATOM   3265  C3'  DC A 159       8.602-262.617-119.001 
ATOM   3266  O3'  DC A 159       8.793-261.751-120.114 
ATOM   3267  C2'  DC A 159       7.352-262.169-118.246 
ATOM   3268  C1'  DC A 159       6.336-262.733-119.235 
ATOM   3269  N1   DC A 159       4.962-262.863-118.675 
ATOM   3270  C2   DC A 159       3.888-262.647-119.533 
ATOM   3271  O2   DC A 159       4.116-262.360-120.714 
ATOM   3272  N3   DC A 159       2.626-262.760-119.041 
ATOM   3273  C4   DC A 159       2.421-263.072-117.756 
ATOM   3274  N4   DC A 159       1.173-263.170-117.324 
ATOM   3275  C5   DC A 159       3.513-263.298-116.856 
ATOM   3276  C6   DC A 159       4.765-263.180-117.366 
ATOM   3277  P    DA A 160       9.962-260.659-120.057 
ATOM   3278  OP1  DA A 160      11.243-261.284-120.459 
ATOM   3279  OP2  DA A 160       9.952-259.990-118.738 
ATOM   3280  O5'  DA A 160       9.488-259.629-121.186 
ATOM   3281  C5'  DA A 160       8.725-260.120-122.304 
ATOM   3282  C4'  DA A 160       7.571-259.182-122.596 
ATOM   3283  O4'  DA A 160       6.378-259.512-121.828 
ATOM   3284  C3'  DA A 160       7.817-257.707-122.280 
ATOM   3285  O3'  DA A 160       7.174-256.910-123.267 
ATOM   3286  C2'  DA A 160       7.118-257.476-120.940 
ATOM   3287  C1'  DA A 160       5.882-258.320-121.238 
ATOM   3288  N9   DA A 160       5.104-258.694-120.024 
ATOM   3289  C8   DA A 160       5.570-258.973-118.771 
ATOM   3290  N7   DA A 160       4.638-259.267-117.919 
ATOM   3291  C5   DA A 160       3.467-259.177-118.658 
ATOM   3292  C6   DA A 160       2.117-259.374-118.324 
ATOM   3293  N6   DA A 160       1.701-259.721-117.098 
ATOM   3294  N1   DA A 160       1.205-259.202-119.299 
ATOM   3295  C2   DA A 160       1.624-258.858-120.516 
ATOM   3296  N3   DA A 160       2.849-258.647-120.944 
ATOM   3297  C4   DA A 160       3.742-258.826-119.948 
ATOM   3298  P    DC A 161       7.912-255.594-123.804 
ATOM   3299  OP1  DC A 161       8.866-255.962-124.873 
ATOM   3300  OP2  DC A 161       8.474-254.841-122.662 
ATOM   3301  O5'  DC A 161       6.685-254.780-124.433 
ATOM   3302  C5'  DC A 161       5.567-255.509-124.973 
ATOM   3303  C4'  DC A 161       4.268-254.863-124.536 
ATOM   3304  O4'  DC A 161       3.794-255.377-123.259 
ATOM   3305  C3'  DC A 161       4.314-253.349-124.329 
ATOM   3306  O3'  DC A 161       3.080-252.787-124.761 
ATOM   3307  C2'  DC A 161       4.426-253.168-122.816 
ATOM   3308  C1'  DC A 161       3.450-254.275-122.432 
ATOM   3309  N1   DC A 161       3.565-254.709-121.012 
ATOM   3310  C2   DC A 161       2.400-255.096-120.355 
ATOM   3311  O2   DC A 161       1.329-255.064-120.971 
ATOM   3312  N3   DC A 161       2.483-255.494-119.059 
ATOM   3313  C4   DC A 161       3.663-255.515-118.426 
ATOM   3314  N4   DC A 161       3.691-255.911-117.163 
ATOM   3315  C5   DC A 161       4.873-255.121-119.083 
ATOM   3316  C6   DC A 161       4.769-254.725-120.378 
ATOM   3317  P    DA A 162       3.094-251.391-125.544 
ATOM   3318  OP1  DA A 162       3.365-251.631-126.979 
ATOM   3319  OP2  DA A 162       4.005-250.448-124.860 
ATOM   3320  O5'  DA A 162       1.581-250.908-125.355 
ATOM   3321  C5'  DA A 162       0.542-251.898-125.232 
ATOM   3322  C4'  DA A 162      -0.414-251.510-124.121 
ATOM   3323  O4'  DA A 162       0.012-252.011-122.821 
ATOM   3324  C3'  DA A 162      -0.598-250.010-123.895 
ATOM   3325  O3'  DA A 162      -1.955-249.759-123.550 
ATOM   3326  C2'  DA A 162       0.278-249.690-122.684 
ATOM   3327  C1'  DA A 162      -0.058-250.946-121.886 
ATOM   3328  N9   DA A 162       0.904-251.233-120.785 
ATOM   3329  C8   DA A 162       2.249-251.006-120.755 
ATOM   3330  N7   DA A 162       2.818-251.365-119.646 
ATOM   3331  C5   DA A 162       1.772-251.867-118.882 
ATOM   3332  C6   DA A 162       1.720-252.413-117.589 
ATOM   3333  N6   DA A 162       2.796-252.550-116.800 
ATOM   3334  N1   DA A 162       0.519-252.814-117.134 
ATOM   3335  C2   DA A 162      -0.546-252.676-117.923 
ATOM   3336  N3   DA A 162      -0.619-252.184-119.140 
ATOM   3337  C4   DA A 162       0.596-251.790-119.571 
ATOM   3338  P    DT A 163      -2.678-248.458-124.138 
ATOM   3339  OP1  DT A 163      -3.188-248.746-125.498 
ATOM   3340  OP2  DT A 163      -1.775-247.291-124.018 
ATOM   3341  O5'  DT A 163      -3.906-248.293-123.127 
ATOM   3342  C5'  DT A 163      -4.461-249.468-122.506 
ATOM   3343  C4'  DT A 163      -4.715-249.206-121.034 
ATOM   3344  O4'  DT A 163      -3.553-249.502-120.209 
ATOM   3345  C3'  DT A 163      -5.071-247.766-120.667 
ATOM   3346  O3'  DT A 163      -6.037-247.783-119.623 
ATOM   3347  C2'  DT A 163      -3.773-247.174-120.119 
ATOM   3348  C1'  DT A 163      -3.334-248.405-119.335 
ATOM   3349  N1   DT A 163      -1.893-248.394-118.958 
ATOM   3350  C2   DT A 163      -1.557-248.962-117.753 
ATOM   3351  O2   DT A 163      -2.378-249.462-117.003 
ATOM   3352  N3   DT A 163      -0.213-248.932-117.436 
ATOM   3353  C4   DT A 163       0.798-248.394-118.208 
ATOM   3354  O4   DT A 163       1.967-248.426-117.819 
ATOM   3355  C5   DT A 163       0.346-247.821-119.454 
ATOM   3356  C7   DT A 163       1.382-247.214-120.353 
ATOM   3357  C6   DT A 163      -0.955-247.836-119.786 
ATOM   3358  P    DT A 164      -7.229-246.715-119.650 
ATOM   3359  OP1  DT A 164      -8.318-247.212-120.521 
ATOM   3360  OP2  DT A 164      -6.690-245.378-119.984 
ATOM   3361  O5'  DT A 164      -7.708-246.737-118.124 
ATOM   3362  C5'  DT A 164      -7.560-247.950-117.363 
ATOM   3363  C4'  DT A 164      -7.022-247.633-115.982 
ATOM   3364  O4'  DT A 164      -5.566-247.609-115.945 
ATOM   3365  C3'  DT A 164      -7.428-246.277-115.404 
ATOM   3366  O3'  DT A 164      -7.636-246.416-114.004 
ATOM   3367  C2'  DT A 164      -6.209-245.381-115.628 
ATOM   3368  C1'  DT A 164      -5.155-246.426-115.276 
ATOM   3369  N1   DT A 164      -3.786-246.079-115.751 
ATOM   3370  C2   DT A 164      -2.733-246.466-114.959 
ATOM   3371  O2   DT A 164      -2.878-247.068-113.909 
ATOM   3372  N3   DT A 164      -1.479-246.126-115.431 
ATOM   3373  C4   DT A 164      -1.200-245.448-116.600 
ATOM   3374  O4   DT A 164      -0.035-245.201-116.918 
ATOM   3375  C5   DT A 164      -2.370-245.084-117.363 
ATOM   3376  C7   DT A 164      -2.157-244.343-118.650 
ATOM   3377  C6   DT A 164      -3.601-245.402-116.928 
ATOM   3378  P    DA A 165      -8.850-245.632-113.318 
ATOM   3379  OP1  DA A 165     -10.098-246.415-113.474 
ATOM   3380  OP2  DA A 165      -8.890-244.241-113.822 
ATOM   3381  O5'  DA A 165      -8.402-245.634-111.783 
ATOM   3382  C5'  DA A 165      -7.600-246.724-111.292 
ATOM   3383  C4'  DA A 165      -6.482-246.193-110.417 
ATOM   3384  O4'  DA A 165      -5.289-245.857-111.183 
ATOM   3385  C3'  DA A 165      -6.795-244.913-109.642 
ATOM   3386  O3'  DA A 165      -6.169-244.982-108.366 
ATOM   3387  C2'  DA A 165      -6.128-243.799-110.449 
ATOM   3388  C1'  DA A 165      -4.853-244.565-110.789 
ATOM   3389  N9   DA A 165      -4.081-243.974-111.916 
ATOM   3390  C8   DA A 165      -4.555-243.339-113.029 
ATOM   3391  N7   DA A 165      -3.625-242.930-113.836 
ATOM   3392  C5   DA A 165      -2.448-243.322-113.215 
ATOM   3393  C6   DA A 165      -1.096-243.180-113.572 
ATOM   3394  N6   DA A 165      -0.687-242.575-114.696 
ATOM   3395  N1   DA A 165      -0.178-243.683-112.727 
ATOM   3396  C2   DA A 165      -0.589-244.283-111.613 
ATOM   3397  N3   DA A 165      -1.816-244.474-111.176 
ATOM   3398  C4   DA A 165      -2.716-243.961-112.039 
ATOM   3399  P    DT A 166      -6.952-244.422-107.087 
ATOM   3400  OP1  DT A 166      -7.873-245.462-106.575 
ATOM   3401  OP2  DT A 166      -7.565-243.116-107.413 
ATOM   3402  O5'  DT A 166      -5.751-244.209-106.051 
ATOM   3403  C5'  DT A 166      -4.595-245.062-106.137 
ATOM   3404  C4'  DT A 166      -3.331-244.238-105.992 
ATOM   3405  O4'  DT A 166      -2.857-243.718-107.267 
ATOM   3406  C3'  DT A 166      -3.444-242.996-105.107 
ATOM   3407  O3'  DT A 166      -2.228-242.831-104.387 
ATOM   3408  C2'  DT A 166      -3.591-241.834-106.088 
ATOM   3409  C1'  DT A 166      -2.575-242.336-107.110 
ATOM   3410  N1   DT A 166      -2.694-241.684-108.444 
ATOM   3411  C2   DT A 166      -1.531-241.477-109.146 
ATOM   3412  O2   DT A 166      -0.436-241.801-108.722 
ATOM   3413  N3   DT A 166      -1.682-240.870-110.377 
ATOM   3414  C4   DT A 166      -2.870-240.464-110.951 
ATOM   3415  O4   DT A 166      -2.880-239.931-112.062 
ATOM   3416  C5   DT A 166      -4.035-240.724-110.138 
ATOM   3417  C7   DT A 166      -5.370-240.313-110.689 
ATOM   3418  C6   DT A 166      -3.918-241.312-108.937 
ATOM   3419  P    DA A 167      -2.288-242.351-102.862 
ATOM   3420  OP1  DA A 167      -2.525-243.519-101.984 
ATOM   3421  OP2  DA A 167      -3.250-241.235-102.731 
ATOM   3422  O5'  DA A 167      -0.800-241.807-102.643 
ATOM   3423  C5'  DA A 167       0.277-242.399-103.394 
ATOM   3424  C4'  DA A 167       1.198-241.316-103.921 
ATOM   3425  O4'  DA A 167       0.771-240.810-105.219 
ATOM   3426  C3'  DA A 167       1.314-240.062-103.056 
ATOM   3427  O3'  DA A 167       2.653-239.586-103.114 
ATOM   3428  C2'  DA A 167       0.405-239.037-103.735 
ATOM   3429  C1'  DA A 167       0.782-239.391-105.171 
ATOM   3430  N9   DA A 167      -0.186-238.887-106.185 
ATOM   3431  C8   DA A 167      -1.541-238.758-106.074 
ATOM   3432  N7   DA A 167      -2.111-238.284-107.139 
ATOM   3433  C5   DA A 167      -1.058-238.083-108.021 
ATOM   3434  C6   DA A 167      -1.006-237.593-109.336 
ATOM   3435  N6   DA A 167      -2.087-237.198-110.023 
ATOM   3436  N1   DA A 167       0.204-237.523-109.922 
ATOM   3437  C2   DA A 167       1.275-237.917-109.236 
ATOM   3438  N3   DA A 167       1.348-238.389-108.010 
ATOM   3439  C4   DA A 167       0.124-238.449-107.446 
ATOM   3440  P    DG A 168       3.331-239.011-101.782 
ATOM   3441  OP1  DG A 168       3.875-240.130-100.980 
ATOM   3442  OP2  DG A 168       2.378-238.118-101.087 
ATOM   3443  O5'  DG A 168       4.534-238.147-102.387 
ATOM   3444  C5'  DG A 168       5.128-238.554-103.634 
ATOM   3445  C4'  DG A 168       5.346-237.346-104.523 
ATOM   3446  O4'  DG A 168       4.183-237.045-105.347 
ATOM   3447  C3'  DG A 168       5.635-236.031-103.799 
ATOM   3448  O3'  DG A 168       6.582-235.287-104.557 
ATOM   3449  C2'  DG A 168       4.304-235.280-103.814 
ATOM   3450  C1'  DG A 168       3.904-235.657-105.238 
ATOM   3451  N9   DG A 168       2.458-235.452-105.528 
ATOM   3452  C8   DG A 168       1.371-235.601-104.693 
ATOM   3453  N7   DG A 168       0.220-235.339-105.263 
ATOM   3454  C5   DG A 168       0.569-234.990-106.567 
ATOM   3455  C6   DG A 168      -0.251-234.605-107.659 
ATOM   3456  O6   DG A 168      -1.473-234.490-107.702 
ATOM   3457  N1   DG A 168       0.513-234.337-108.804 
ATOM   3458  C2   DG A 168       1.889-234.431-108.882 
ATOM   3459  N2   DG A 168       2.431-234.134-110.066 
ATOM   3460  N3   DG A 168       2.657-234.794-107.857 
ATOM   3461  C4   DG A 168       1.931-235.056-106.740 
ATOM   3462  P    DA A 169       7.730-234.479-103.785 
ATOM   3463  OP1  DA A 169       8.853-235.390-103.472 
ATOM   3464  OP2  DA A 169       7.140-233.757-102.637 
ATOM   3465  O5'  DA A 169       8.183-233.430-104.905 
ATOM   3466  C5'  DA A 169       8.073-233.799-106.292 
ATOM   3467  C4'  DA A 169       7.499-232.645-107.091 
ATOM   3468  O4'  DA A 169       6.044-232.664-107.126 
ATOM   3469  C3'  DA A 169       7.838-231.246-106.577 
ATOM   3470  O3'  DA A 169       8.028-230.380-107.689 
ATOM   3471  C2'  DA A 169       6.587-230.798-105.821 
ATOM   3472  C1'  DA A 169       5.572-231.363-106.810 
ATOM   3473  N9   DA A 169       4.198-231.493-106.250 
ATOM   3474  C8   DA A 169       3.828-231.802-104.972 
ATOM   3475  N7   DA A 169       2.545-231.839-104.790 
ATOM   3476  C5   DA A 169       2.022-231.531-106.039 
ATOM   3477  C6   DA A 169       0.704-231.409-106.511 
ATOM   3478  N6   DA A 169      -0.377-231.591-105.740 
ATOM   3479  N1   DA A 169       0.539-231.090-107.808 
ATOM   3480  C2   DA A 169       1.617-230.911-108.569 
ATOM   3481  N3   DA A 169       2.888-230.998-108.242 
ATOM   3482  C4   DA A 169       3.027-231.317-106.939 
ATOM   3483  P    DT A 170       9.198-229.289-107.632 
ATOM   3484  OP1  DT A 170      10.478-229.913-108.034 
ATOM   3485  OP2  DT A 170       9.188-228.620-106.313 
ATOM   3486  O5'  DT A 170       8.723-228.258-108.761 
ATOM   3487  C5'  DT A 170       7.960-228.750-109.879 
ATOM   3488  C4'  DT A 170       6.807-227.811-110.171 
ATOM   3489  O4'  DT A 170       5.614-228.141-109.403 
ATOM   3490  C3'  DT A 170       7.052-226.336-109.855 
ATOM   3491  O3'  DT A 170       6.410-225.540-110.842 
ATOM   3492  C2'  DT A 170       6.354-226.106-108.515 
ATOM   3493  C1'  DT A 170       5.118-226.950-108.813 
ATOM   3494  N1   DT A 170       4.340-227.324-107.599 
ATOM   3495  C2   DT A 170       2.974-227.404-107.731 
ATOM   3496  O2   DT A 170       2.396-227.185-108.781 
ATOM   3497  N3   DT A 170       2.287-227.752-106.584 
ATOM   3498  C4   DT A 170       2.839-228.020-105.348 
ATOM   3499  O4   DT A 170       2.120-228.323-104.393 
ATOM   3500  C5   DT A 170       4.278-227.910-105.309 
ATOM   3501  C7   DT A 170       4.960-228.186-104.001 
ATOM   3502  C6   DT A 170       4.971-227.573-106.409 
ATOM   3503  P    DT A 171       7.147-224.224-111.379 
ATOM   3504  OP1  DT A 171       8.102-224.592-112.448 
ATOM   3505  OP2  DT A 171       7.710-223.471-110.237 
ATOM   3506  O5'  DT A 171       5.921-223.410-112.008 
ATOM   3507  C5'  DT A 171       4.803-224.138-112.549 
ATOM   3508  C4'  DT A 171       3.503-223.492-112.111 
ATOM   3509  O4'  DT A 171       3.030-224.007-110.834 
ATOM   3510  C3'  DT A 171       3.549-221.979-111.904 
ATOM   3511  O3'  DT A 171       2.316-221.417-112.336 
ATOM   3512  C2'  DT A 171       3.662-221.797-110.391 
ATOM   3513  C1'  DT A 171       2.686-222.905-110.007 
ATOM   3514  N1   DT A 171       2.800-223.339-108.587 
ATOM   3515  C2   DT A 171       1.642-223.717-107.953 
ATOM   3516  O2   DT A 171       0.553-223.710-108.500 
ATOM   3517  N3   DT A 171       1.787-224.112-106.637 
ATOM   3518  C4   DT A 171       2.966-224.159-105.922 
ATOM   3519  O4   DT A 171       2.971-224.531-104.747 
ATOM   3520  C5   DT A 171       4.127-223.743-106.672 
ATOM   3521  C7   DT A 171       5.452-223.764-105.968 
ATOM   3522  C6   DT A 171       4.015-223.354-107.952 
ATOM   3523  P    DA A 172       2.329-220.021-113.119 
ATOM   3524  OP1  DA A 172       2.600-220.261-114.554 
ATOM   3525  OP2  DA A 172       3.241-219.078-112.435 
ATOM   3526  O5'  DA A 172       0.816-219.538-112.930 
ATOM   3527  C5'  DA A 172      -0.223-220.527-112.807 
ATOM   3528  C4'  DA A 172      -1.179-220.140-111.696 
ATOM   3529  O4'  DA A 172      -0.753-220.641-110.396 
ATOM   3530  C3'  DA A 172      -1.363-218.639-111.470 
ATOM   3531  O3'  DA A 172      -2.720-218.388-111.125 
ATOM   3532  C2'  DA A 172      -0.486-218.320-110.259 
ATOM   3533  C1'  DA A 172      -0.823-219.576-109.461 
ATOM   3534  N9   DA A 172       0.139-219.862-108.361 
ATOM   3535  C8   DA A 172       1.485-219.636-108.330 
ATOM   3536  N7   DA A 172       2.053-219.995-107.221 
ATOM   3537  C5   DA A 172       1.008-220.497-106.457 
ATOM   3538  C6   DA A 172       0.956-221.043-105.164 
ATOM   3539  N6   DA A 172       2.032-221.179-104.375 
ATOM   3540  N1   DA A 172      -0.246-221.444-104.709 
ATOM   3541  C2   DA A 172      -1.310-221.306-105.498 
ATOM   3542  N3   DA A 172      -1.383-220.814-106.715 
ATOM   3543  C4   DA A 172      -0.168-220.420-107.147 
ATOM   3544  P    DC A 173      -3.442-217.087-111.714 
ATOM   3545  OP1  DC A 173      -3.952-217.376-113.073 
ATOM   3546  OP2  DC A 173      -2.540-215.921-111.593 
ATOM   3547  O5'  DC A 173      -4.670-216.923-110.702 
ATOM   3548  C5'  DC A 173      -5.226-218.098-110.081 
ATOM   3549  C4'  DC A 173      -5.480-217.836-108.610 
ATOM   3550  O4'  DC A 173      -4.317-218.131-107.785 
ATOM   3551  C3'  DC A 173      -5.836-216.396-108.242 
ATOM   3552  O3'  DC A 173      -6.801-216.412-107.198 
ATOM   3553  C2'  DC A 173      -4.538-215.803-107.694 
ATOM   3554  C1'  DC A 173      -4.099-217.035-106.910 
ATOM   3555  N1   DC A 173      -2.657-217.023-106.533 
ATOM   3556  C2   DC A 173      -2.301-217.595-105.315 
ATOM   3557  O2   DC A 173      -3.186-218.085-104.603 
ATOM   3558  N3   DC A 173      -0.991-217.594-104.952 
ATOM   3559  C4   DC A 173      -0.063-217.054-105.751 
ATOM   3560  N4   DC A 173       1.200-217.077-105.354 
ATOM   3561  C5   DC A 173      -0.410-216.460-107.008 
ATOM   3562  C6   DC A 173      -1.723-216.471-107.352 
ATOM   3563  P    DT A 174      -7.994-215.345-107.225 
ATOM   3564  OP1  DT A 174      -9.083-215.841-108.096 
ATOM   3565  OP2  DT A 174      -7.455-214.008-107.559 
ATOM   3566  O5'  DT A 174      -8.472-215.366-105.699 
ATOM   3567  C5'  DT A 174      -8.325-216.580-104.938 
ATOM   3568  C4'  DT A 174      -7.786-216.262-103.557 
ATOM   3569  O4'  DT A 174      -6.330-216.238-103.520 
ATOM   3570  C3'  DT A 174      -8.192-214.907-102.979 
ATOM   3571  O3'  DT A 174      -8.400-215.046-101.579 
ATOM   3572  C2'  DT A 174      -6.973-214.011-103.203 
ATOM   3573  C1'  DT A 174      -5.919-215.056-102.852 
ATOM   3574  N1   DT A 174      -4.550-214.709-103.326 
ATOM   3575  C2   DT A 174      -3.497-215.096-102.534 
ATOM   3576  O2   DT A 174      -3.642-215.698-101.484 
ATOM   3577  N3   DT A 174      -2.243-214.756-103.006 
ATOM   3578  C4   DT A 174      -1.965-214.078-104.175 
ATOM   3579  O4   DT A 174      -0.799-213.830-104.493 
ATOM   3580  C5   DT A 174      -3.135-213.714-104.938 
ATOM   3581  C7   DT A 174      -2.921-212.973-106.225 
ATOM   3582  C6   DT A 174      -4.365-214.031-104.503 
ATOM   3583  P    DC A 175      -9.615-214.261-100.893 
ATOM   3584  OP1  DC A 175     -10.862-215.044-101.049 
ATOM   3585  OP2  DC A 175      -9.655-212.871-101.397 
ATOM   3586  O5'  DC A 175      -9.167-214.264 -99.358 
ATOM   3587  C5'  DC A 175      -8.364-215.354 -98.867 
ATOM   3588  C4'  DC A 175      -7.247-214.822 -97.992 
ATOM   3589  O4'  DC A 175      -6.054-214.487 -98.758 
ATOM   3590  C3'  DC A 175      -7.559-213.542 -97.218 
ATOM   3591  O3'  DC A 175      -6.933-213.612 -95.941 
ATOM   3592  C2'  DC A 175      -6.893-212.429 -98.024 
ATOM   3593  C1'  DC A 175      -5.617-213.195 -98.364 
ATOM   3594  N1   DC A 175      -4.846-212.604 -99.491 
ATOM   3595  C2   DC A 175      -3.456-212.687 -99.442 
ATOM   3596  O2   DC A 175      -2.926-213.244 -98.473 
ATOM   3597  N3   DC A 175      -2.734-212.153-100.460 
ATOM   3598  C4   DC A 175      -3.345-211.559-101.491 
ATOM   3599  N4   DC A 175      -2.596-211.053-102.460 
ATOM   3600  C5   DC A 175      -4.773-211.461-101.562 
ATOM   3601  C6   DC A 175      -5.477-212.000-100.535 
ATOM   3602  P    DA A 176      -7.717-213.052 -94.662 
ATOM   3603  OP1  DA A 176      -8.638-214.092 -94.150 
ATOM   3604  OP2  DA A 176      -8.330-211.746 -94.988 
ATOM   3605  O5'  DA A 176      -6.516-212.838 -93.626 
ATOM   3606  C5'  DA A 176      -5.360-213.691 -93.712 
ATOM   3607  C4'  DA A 176      -4.095-212.867 -93.567 
ATOM   3608  O4'  DA A 176      -3.622-212.347 -94.842 
ATOM   3609  C3'  DA A 176      -4.209-211.626 -92.682 
ATOM   3610  O3'  DA A 176      -2.993-211.461 -91.962 
ATOM   3611  C2'  DA A 176      -4.355-210.463 -93.663 
ATOM   3612  C1'  DA A 176      -3.339-210.965 -94.685 
ATOM   3613  N9   DA A 176      -3.459-210.314 -96.019 
ATOM   3614  C8   DA A 176      -4.588-209.884 -96.654 
ATOM   3615  N7   DA A 176      -4.367-209.352 -97.816 
ATOM   3616  C5   DA A 176      -2.989-209.434 -97.964 
ATOM   3617  C6   DA A 176      -2.121-209.037 -98.995 
ATOM   3618  N6   DA A 176      -2.536-208.450-100.126 
ATOM   3619  N1   DA A 176      -0.806-209.266 -98.820 
ATOM   3620  C2   DA A 176      -0.400-209.851 -97.693 
ATOM   3621  N3   DA A 176      -1.112-210.262 -96.668 
ATOM   3622  C4   DA A 176      -2.424-210.022 -96.868 
ATOM   3623  P    DG A 177      -3.053-210.981 -90.437 
ATOM   3624  OP1  DG A 177      -3.290-212.149 -89.559 
ATOM   3625  OP2  DG A 177      -4.014-209.864 -90.306 
ATOM   3626  O5'  DG A 177      -1.564-210.436 -90.218 
ATOM   3627  C5'  DG A 177      -0.487-211.028 -90.969 
ATOM   3628  C4'  DG A 177       0.433-209.946 -91.496 
ATOM   3629  O4'  DG A 177       0.007-209.439 -92.794 
ATOM   3630  C3'  DG A 177       0.550-208.691 -90.631 
ATOM   3631  O3'  DG A 177       1.889-208.215 -90.689 
ATOM   3632  C2'  DG A 177      -0.359-207.667 -91.311 
ATOM   3633  C1'  DG A 177       0.017-208.021 -92.746 
ATOM   3634  N9   DG A 177      -0.950-207.517 -93.760 
ATOM   3635  C8   DG A 177      -2.318-207.379 -93.667 
ATOM   3636  N7   DG A 177      -2.882-206.900 -94.749 
ATOM   3637  C5   DG A 177      -1.811-206.705 -95.620 
ATOM   3638  C6   DG A 177      -1.794-206.205 -96.949 
ATOM   3639  O6   DG A 177      -2.736-205.826 -97.641 
ATOM   3640  N1   DG A 177      -0.492-206.173 -97.467 
ATOM   3641  C2   DG A 177       0.644-206.571 -96.790 
ATOM   3642  N2   DG A 177       1.794-206.463 -97.460 
ATOM   3643  N3   DG A 177       0.627-207.040 -95.544 
ATOM   3644  C4   DG A 177      -0.628-207.078 -95.027 
ATOM   3645  P    DA A 178       2.566-207.641 -89.357 
ATOM   3646  OP1  DA A 178       3.111-208.760 -88.555 
ATOM   3647  OP2  DA A 178       1.614-206.747 -88.662 
ATOM   3648  O5'  DA A 178       3.770-206.777 -89.962 
ATOM   3649  C5'  DA A 178       4.364-207.184 -91.209 
ATOM   3650  C4'  DA A 178       4.582-205.975 -92.098 
ATOM   3651  O4'  DA A 178       3.419-205.674 -92.922 
ATOM   3652  C3'  DA A 178       4.871-204.661 -91.375 
ATOM   3653  O3'  DA A 178       5.818-203.917 -92.132 
ATOM   3654  C2'  DA A 178       3.539-203.909 -91.389 
ATOM   3655  C1'  DA A 178       3.140-204.287 -92.813 
ATOM   3656  N9   DA A 178       1.694-204.081 -93.103 
ATOM   3657  C8   DA A 178       0.629-204.235 -92.262 
ATOM   3658  N7   DA A 178      -0.517-203.978 -92.813 
ATOM   3659  C5   DA A 178      -0.190-203.628 -94.116 
ATOM   3660  C6   DA A 178      -0.972-203.243 -95.217 
ATOM   3661  N6   DA A 178      -2.308-203.142 -95.178 
ATOM   3662  N1   DA A 178      -0.328-202.964 -96.366 
ATOM   3663  C2   DA A 178       1.000-203.067 -96.400 
ATOM   3664  N3   DA A 178       1.830-203.414 -95.442 
ATOM   3665  C4   DA A 178       1.161-203.688 -94.303 
ATOM   3666  P    DA A 179       6.965-203.109 -91.360 
ATOM   3667  OP1  DA A 179       8.089-204.020 -91.047 
ATOM   3668  OP2  DA A 179       6.376-202.386 -90.212 
ATOM   3669  O5'  DA A 179       7.419-202.060 -92.480 
ATOM   3670  C5'  DA A 179       7.309-202.428 -93.867 
ATOM   3671  C4'  DA A 179       6.735-201.275 -94.666 
ATOM   3672  O4'  DA A 179       5.279-201.293 -94.701 
ATOM   3673  C3'  DA A 179       7.074-199.876 -94.152 
ATOM   3674  O3'  DA A 179       7.264-199.010 -95.264 
ATOM   3675  C2'  DA A 179       5.823-199.428 -93.396 
ATOM   3676  C1'  DA A 179       4.807-199.993 -94.385 
ATOM   3677  N9   DA A 179       3.433-200.122 -93.825 
ATOM   3678  C8   DA A 179       3.064-200.432 -92.547 
ATOM   3679  N7   DA A 179       1.780-200.468 -92.365 
ATOM   3680  C5   DA A 179       1.258-200.161 -93.614 
ATOM   3681  C6   DA A 179      -0.060-200.038 -94.086 
ATOM   3682  N6   DA A 179      -1.141-200.220 -93.315 
ATOM   3683  N1   DA A 179      -0.226-199.720 -95.384 
ATOM   3684  C2   DA A 179       0.852-199.541 -96.144 
ATOM   3685  N3   DA A 179       2.123-199.627 -95.817 
ATOM   3686  C4   DA A 179       2.262-199.947 -94.514 
ATOM   3687  P    DG A 180       8.434-197.919 -95.207 
ATOM   3688  OP1  DG A 180       9.714-198.543 -95.609 
ATOM   3689  OP2  DG A 180       8.423-197.249 -93.888 
ATOM   3690  O5'  DG A 180       7.959-196.888 -96.336 
ATOM   3691  C5'  DG A 180       7.196-197.379 -97.454 
ATOM   3692  C4'  DG A 180       6.042-196.441 -97.746 
ATOM   3693  O4'  DG A 180       4.849-196.771 -96.978 
ATOM   3694  C3'  DG A 180       6.288-194.966 -97.430 
ATOM   3695  O3'  DG A 180       5.645-194.170 -98.417 
ATOM   3696  C2'  DG A 180       5.589-194.736 -96.090 
ATOM   3697  C1'  DG A 180       4.353-195.579 -96.388 
ATOM   3698  N9   DG A 180       3.575-195.953 -95.174 
ATOM   3699  C8   DG A 180       4.027-196.238 -93.904 
ATOM   3700  N7   DG A 180       3.074-196.534 -93.053 
ATOM   3701  C5   DG A 180       1.910-196.437 -93.813 
ATOM   3702  C6   DG A 180       0.556-196.645 -93.440 
ATOM   3703  O6   DG A 180       0.099-196.962 -92.345 
ATOM   3704  N1   DG A 180      -0.310-196.441 -94.523 
ATOM   3705  C2   DG A 180       0.081-196.085 -95.799 
ATOM   3706  N2   DG A 180      -0.899-195.939 -96.694 
ATOM   3707  N3   DG A 180       1.352-195.891 -96.148 
ATOM   3708  C4   DG A 180       2.204-196.084 -95.108 
ATOM   3709  P    DC A 181       6.383-192.854 -98.954 
ATOM   3710  OP1  DC A 181       7.337-193.221-100.024 
ATOM   3711  OP2  DC A 181       6.945-192.100 -97.812 
ATOM   3712  O5'  DC A 181       5.157-192.039 -99.583 
ATOM   3713  C5'  DC A 181       4.039-192.768-100.124 
ATOM   3714  C4'  DC A 181       2.739-192.122 -99.686 
ATOM   3715  O4'  DC A 181       2.265-192.636 -98.409 
ATOM   3716  C3'  DC A 181       2.785-190.608 -99.479 
ATOM   3717  O3'  DC A 181       1.551-190.047 -99.911 
ATOM   3718  C2'  DC A 181       2.898-190.427 -97.966 
ATOM   3719  C1'  DC A 181       1.921-191.535 -97.582 
ATOM   3720  N1   DC A 181       2.036-191.968 -96.162 
ATOM   3721  C2   DC A 181       0.871-192.355 -95.505 
ATOM   3722  O2   DC A 181      -0.200-192.323 -96.122 
ATOM   3723  N3   DC A 181       0.954-192.753 -94.210 
ATOM   3724  C4   DC A 181       2.134-192.774 -93.576 
ATOM   3725  N4   DC A 181       2.162-193.170 -92.313 
ATOM   3726  C5   DC A 181       3.344-192.380 -94.233 
ATOM   3727  C6   DC A 181       3.240-191.985 -95.528 
ATOM   3728  P    DA A 182       1.565-188.651-100.694 
ATOM   3729  OP1  DA A 182       1.836-188.890-102.129 
ATOM   3730  OP2  DA A 182       2.476-187.707-100.010 
ATOM   3731  O5'  DA A 182       0.052-188.167-100.505 
ATOM   3732  C5'  DA A 182      -0.987-189.157-100.382 
ATOM   3733  C4'  DA A 182      -1.943-188.770 -99.271 
ATOM   3734  O4'  DA A 182      -1.517-189.271 -97.971 
ATOM   3735  C3'  DA A 182      -2.127-187.269 -99.045 
ATOM   3736  O3'  DA A 182      -3.484-187.018 -98.700 
ATOM   3737  C2'  DA A 182      -1.251-186.949 -97.835 
ATOM   3738  C1'  DA A 182      -1.587-188.205 -97.036 
ATOM   3739  N9   DA A 182      -0.625-188.492 -95.936 
ATOM   3740  C8   DA A 182       0.721-188.266 -95.905 
ATOM   3741  N7   DA A 182       1.289-188.625 -94.796 
ATOM   3742  C5   DA A 182       0.243-189.127 -94.033 
ATOM   3743  C6   DA A 182       0.191-189.672 -92.739 
ATOM   3744  N6   DA A 182       1.267-189.809 -91.950 
ATOM   3745  N1   DA A 182      -1.010-190.074 -92.284 
ATOM   3746  C2   DA A 182      -2.074-189.935 -93.073 
ATOM   3747  N3   DA A 182      -2.148-189.443 -94.290 
ATOM   3748  C4   DA A 182      -0.933-189.049 -94.722 
ATOM   3749  P    DG A 183      -4.207-185.717 -99.289 
ATOM   3750  OP1  DG A 183      -4.716-186.005-100.648 
ATOM   3751  OP2  DG A 183      -3.304-184.551 -99.168 
ATOM   3752  O5'  DG A 183      -5.435-185.553 -98.277 
ATOM   3753  C5'  DG A 183      -5.990-186.728 -97.656 
ATOM   3754  C4'  DG A 183      -6.244-186.466 -96.185 
ATOM   3755  O4'  DG A 183      -5.081-186.761 -95.360 
ATOM   3756  C3'  DG A 183      -6.600-185.026 -95.817 
ATOM   3757  O3'  DG A 183      -7.566-185.042 -94.773 
ATOM   3758  C2'  DG A 183      -5.302-184.433 -95.269 
ATOM   3759  C1'  DG A 183      -4.863-185.665 -94.485 
ATOM   3760  N9   DG A 183      -3.422-185.653 -94.108 
ATOM   3761  C8   DG A 183      -2.345-185.145 -94.800 
ATOM   3762  N7   DG A 183      -1.196-185.295 -94.187 
ATOM   3763  C5   DG A 183      -1.537-185.949 -93.003 
ATOM   3764  C6   DG A 183      -0.716-186.381 -91.929 
ATOM   3765  O6   DG A 183       0.501-186.275 -91.799 
ATOM   3766  N1   DG A 183      -1.471-187.002 -90.924 
ATOM   3767  C2   DG A 183      -2.841-187.181 -90.955 
ATOM   3768  N2   DG A 183      -3.374-187.798 -89.897 
ATOM   3769  N3   DG A 183      -3.610-186.776 -91.962 
ATOM   3770  C4   DG A 183      -2.893-186.172 -92.945 
ATOM   3771  P    DA A 184      -8.758-183.975 -94.800 
ATOM   3772  OP1  DA A 184      -9.847-184.471 -95.671 
ATOM   3773  OP2  DA A 184      -8.219-182.637 -95.134 
ATOM   3774  O5'  DA A 184      -9.236-183.996 -93.274 
ATOM   3775  C5'  DA A 184      -9.089-185.209 -92.513 
ATOM   3776  C4'  DA A 184      -8.550-184.892 -91.132 
ATOM   3777  O4'  DA A 184      -7.095-184.868 -91.095 
ATOM   3778  C3'  DA A 184      -8.957-183.536 -90.554 
ATOM   3779  O3'  DA A 184      -9.164-183.675 -89.154 
ATOM   3780  C2'  DA A 184      -7.738-182.640 -90.778 
ATOM   3781  C1'  DA A 184      -6.684-183.685 -90.427 
ATOM   3782  N9   DA A 184      -5.315-183.338 -90.901 
ATOM   3783  C8   DA A 184      -4.954-182.673 -92.039 
ATOM   3784  N7   DA A 184      -3.673-182.522 -92.173 
ATOM   3785  C5   DA A 184      -3.143-183.131 -91.044 
ATOM   3786  C6   DA A 184      -1.824-183.309 -90.596 
ATOM   3787  N6   DA A 184      -0.749-182.868 -91.263 
ATOM   3788  N1   DA A 184      -1.650-183.958 -89.428 
ATOM   3789  C2   DA A 184      -2.723-184.394 -88.770 
ATOM   3790  N3   DA A 184      -3.993-184.287 -89.088 
ATOM   3791  C4   DA A 184      -4.141-183.633 -90.259 
ATOM   3792  P    DA A 185     -10.379-182.891 -88.469 
ATOM   3793  OP1  DA A 185     -11.626-183.674 -88.625 
ATOM   3794  OP2  DA A 185     -10.419-181.500 -88.972 
ATOM   3795  O5'  DA A 185      -9.931-182.893 -86.933 
ATOM   3796  C5'  DA A 185      -9.128-183.984 -86.442 
ATOM   3797  C4'  DA A 185      -8.011-183.452 -85.567 
ATOM   3798  O4'  DA A 185      -6.818-183.116 -86.333 
ATOM   3799  C3'  DA A 185      -8.324-182.172 -84.793 
ATOM   3800  O3'  DA A 185      -7.698-182.241 -83.517 
ATOM   3801  C2'  DA A 185      -7.657-181.058 -85.600 
ATOM   3802  C1'  DA A 185      -6.382-181.824 -85.939 
ATOM   3803  N9   DA A 185      -5.610-181.233 -87.066 
ATOM   3804  C8   DA A 185      -6.084-180.598 -88.179 
ATOM   3805  N7   DA A 185      -5.154-180.190 -88.986 
ATOM   3806  C5   DA A 185      -3.977-180.581 -88.365 
ATOM   3807  C6   DA A 185      -2.625-180.439 -88.722 
ATOM   3808  N6   DA A 185      -2.216-179.834 -89.846 
ATOM   3809  N1   DA A 185      -1.706-180.943 -87.878 
ATOM   3810  C2   DA A 185      -2.118-181.543 -86.763 
ATOM   3811  N3   DA A 185      -3.345-181.734 -86.326 
ATOM   3812  C4   DA A 185      -4.245-181.220 -87.189 
ATOM   3813  P    DC A 186      -8.481-181.682 -82.237 
ATOM   3814  OP1  DC A 186      -9.402-182.721 -81.725 
ATOM   3815  OP2  DC A 186      -9.094-180.375 -82.563 
ATOM   3816  O5'  DC A 186      -7.280-181.468 -81.201 
ATOM   3817  C5'  DC A 186      -6.124-182.321 -81.287 
ATOM   3818  C4'  DC A 186      -4.860-181.497 -81.142 
ATOM   3819  O4'  DC A 186      -4.386-180.977 -82.417 
ATOM   3820  C3'  DC A 186      -4.973-180.256 -80.257 
ATOM   3821  O3'  DC A 186      -3.757-180.090 -79.538 
ATOM   3822  C2'  DC A 186      -5.120-179.093 -81.238 
ATOM   3823  C1'  DC A 186      -4.104-179.595 -82.260 
ATOM   3824  N1   DC A 186      -4.223-178.944 -83.594 
ATOM   3825  C2   DC A 186      -3.053-178.726 -84.318 
ATOM   3826  O2   DC A 186      -1.975-179.080 -83.828 
ATOM   3827  N3   DC A 186      -3.142-178.133 -85.537 
ATOM   3828  C4   DC A 186      -4.330-177.765 -86.032 
ATOM   3829  N4   DC A 186      -4.363-177.190 -87.224 
ATOM   3830  C5   DC A 186      -5.544-177.978 -85.303 
ATOM   3831  C6   DC A 186      -5.436-178.572 -84.087 
ATOM   3832  P    DA A 187      -3.817-179.610 -78.012 
ATOM   3833  OP1  DA A 187      -4.054-180.778 -77.134 
ATOM   3834  OP2  DA A 187      -4.779-178.494 -77.881 
ATOM   3835  O5'  DA A 187      -2.328-179.066 -77.794 
ATOM   3836  C5'  DA A 187      -1.252-179.658 -78.544 
ATOM   3837  C4'  DA A 187      -0.331-178.576 -79.071 
ATOM   3838  O4'  DA A 187      -0.757-178.069 -80.369 
ATOM   3839  C3'  DA A 187      -0.215-177.321 -78.206 
ATOM   3840  O3'  DA A 187       1.124-176.845 -78.264 
ATOM   3841  C2'  DA A 187      -1.124-176.296 -78.886 
ATOM   3842  C1'  DA A 187      -0.747-176.650 -80.321 
ATOM   3843  N9   DA A 187      -1.714-176.146 -81.335 
ATOM   3844  C8   DA A 187      -3.070-176.018 -81.224 
ATOM   3845  N7   DA A 187      -3.640-175.543 -82.289 
ATOM   3846  C5   DA A 187      -2.587-175.342 -83.171 
ATOM   3847  C6   DA A 187      -2.535-174.852 -84.487 
ATOM   3848  N6   DA A 187      -3.616-174.457 -85.173 
ATOM   3849  N1   DA A 187      -1.325-174.782 -85.073 
ATOM   3850  C2   DA A 187      -0.254-175.177 -84.386 
ATOM   3851  N3   DA A 187      -0.181-175.648 -83.160 
ATOM   3852  C4   DA A 187      -1.405-175.708 -82.596 
ATOM   3853  P    DG A 188       1.802-176.270 -76.932 
ATOM   3854  OP1  DG A 188       2.346-177.389 -76.130 
ATOM   3855  OP2  DG A 188       0.850-175.377 -76.237 
ATOM   3856  O5'  DG A 188       3.005-175.407 -77.537 
ATOM   3857  C5'  DG A 188       3.599-175.814 -78.784 
ATOM   3858  C4'  DG A 188       3.817-174.605 -79.673 
ATOM   3859  O4'  DG A 188       2.654-174.304 -80.497 
ATOM   3860  C3'  DG A 188       4.106-173.290 -78.950 
ATOM   3861  O3'  DG A 188       5.053-172.547 -79.707 
ATOM   3862  C2'  DG A 188       2.775-172.539 -78.965 
ATOM   3863  C1'  DG A 188       2.375-172.917 -80.388 
ATOM   3864  N9   DG A 188       0.929-172.711 -80.678 
ATOM   3865  C8   DG A 188      -0.158-172.860 -79.843 
ATOM   3866  N7   DG A 188      -1.309-172.598 -80.413 
ATOM   3867  C5   DG A 188      -0.960-172.250 -81.718 
ATOM   3868  C6   DG A 188      -1.780-171.864 -82.810 
ATOM   3869  O6   DG A 188      -3.002-171.749 -82.852 
ATOM   3870  N1   DG A 188      -1.016-171.596 -83.954 
ATOM   3871  C2   DG A 188       0.360-171.690 -84.033 
ATOM   3872  N2   DG A 188       0.902-171.393 -85.216 
ATOM   3873  N3   DG A 188       1.128-172.053 -83.007 
ATOM   3874  C4   DG A 188       0.402-172.315 -81.890 
ATOM   3875  P    DA A 189       6.201-171.739 -78.936 
ATOM   3876  OP1  DA A 189       7.324-172.650 -78.623 
ATOM   3877  OP2  DA A 189       5.611-171.016 -77.787 
ATOM   3878  O5'  DA A 189       6.654-170.689 -80.055 
ATOM   3879  C5'  DA A 189       6.544-171.058 -81.443 
ATOM   3880  C4'  DA A 189       5.970-169.904 -82.241 
ATOM   3881  O4'  DA A 189       4.515-169.923 -82.276 
ATOM   3882  C3'  DA A 189       6.309-168.506 -81.727 
ATOM   3883  O3'  DA A 189       6.499-167.640 -82.839 
ATOM   3884  C2'  DA A 189       5.058-168.057 -80.971 
ATOM   3885  C1'  DA A 189       4.043-168.622 -81.960 
ATOM   3886  N9   DA A 189       2.669-168.752 -81.400 
ATOM   3887  C8   DA A 189       2.300-169.061 -80.122 
ATOM   3888  N7   DA A 189       1.016-169.098 -79.941 
ATOM   3889  C5   DA A 189       0.493-168.790 -81.189 
ATOM   3890  C6   DA A 189      -0.824-168.668 -81.661 
ATOM   3891  N6   DA A 189      -1.906-168.850 -80.890 
ATOM   3892  N1   DA A 189      -0.990-168.349 -82.959 
ATOM   3893  C2   DA A 189       0.088-168.170 -83.719 
ATOM   3894  N3   DA A 189       1.359-168.257 -83.392 
ATOM   3895  C4   DA A 189       1.498-168.576 -82.089 
ATOM   3896  P    DG A 190       7.669-166.548 -82.782 
ATOM   3897  OP1  DG A 190       8.949-167.172 -83.184 
ATOM   3898  OP2  DG A 190       7.659-165.879 -81.463 
ATOM   3899  O5'  DG A 190       7.194-165.518 -83.911 
ATOM   3900  C5'  DG A 190       6.431-166.009 -85.029 
ATOM   3901  C4'  DG A 190       5.278-165.070 -85.321 
ATOM   3902  O4'  DG A 190       4.085-165.400 -84.553 
ATOM   3903  C3'  DG A 190       5.524-163.595 -85.005 
ATOM   3904  O3'  DG A 190       4.881-162.799 -85.992 
ATOM   3905  C2'  DG A 190       4.825-163.365 -83.665 
ATOM   3906  C1'  DG A 190       3.589-164.209 -83.963 
ATOM   3907  N9   DG A 190       2.811-164.583 -82.749 
ATOM   3908  C8   DG A 190       3.262-164.867 -81.479 
ATOM   3909  N7   DG A 190       2.310-165.163 -80.628 
ATOM   3910  C5   DG A 190       1.145-165.067 -81.388 
ATOM   3911  C6   DG A 190      -0.209-165.274 -81.015 
ATOM   3912  O6   DG A 190      -0.665-165.591 -79.920 
ATOM   3913  N1   DG A 190      -1.074-165.071 -82.099 
ATOM   3914  C2   DG A 190      -0.683-164.714 -83.374 
ATOM   3915  N2   DG A 190      -1.664-164.569 -84.269 
ATOM   3916  N3   DG A 190       0.587-164.520 -83.723 
ATOM   3917  C4   DG A 190       1.440-164.713 -82.683 
ATOM   3918  P    DT A 191       5.618-161.483 -86.529 
ATOM   3919  OP1  DT A 191       6.573-161.851 -87.599 
ATOM   3920  OP2  DT A 191       6.181-160.730 -85.387 
ATOM   3921  O5'  DT A 191       4.392-160.669 -87.158 
ATOM   3922  C5'  DT A 191       3.274-161.398 -87.699 
ATOM   3923  C4'  DT A 191       1.974-160.752 -87.261 
ATOM   3924  O4'  DT A 191       1.501-161.266 -85.984 
ATOM   3925  C3'  DT A 191       2.021-159.238 -87.055 
ATOM   3926  O3'  DT A 191       0.787-158.676 -87.486 
ATOM   3927  C2'  DT A 191       2.133-159.057 -85.541 
ATOM   3928  C1'  DT A 191       1.157-160.164 -85.158 
ATOM   3929  N1   DT A 191       1.271-160.598 -83.737 
ATOM   3930  C2   DT A 191       0.113-160.976 -83.103 
ATOM   3931  O2   DT A 191      -0.976-160.969 -83.651 
ATOM   3932  N3   DT A 191       0.258-161.372 -81.787 
ATOM   3933  C4   DT A 191       1.437-161.418 -81.072 
ATOM   3934  O4   DT A 191       1.442-161.790 -79.897 
ATOM   3935  C5   DT A 191       2.598-161.003 -81.822 
ATOM   3936  C7   DT A 191       3.924-161.023 -81.118 
ATOM   3937  C6   DT A 191       2.486-160.613 -83.102 
ATOM   3938  P    DG A 192       0.800-157.280 -88.269 
ATOM   3939  OP1  DG A 192       1.071-157.520 -89.704 
ATOM   3940  OP2  DG A 192       1.712-156.337 -87.585 
ATOM   3941  O5'  DG A 192      -0.712-156.797 -88.080 
ATOM   3942  C5'  DG A 192      -1.751-157.787 -87.957 
ATOM   3943  C4'  DG A 192      -2.708-157.399 -86.846 
ATOM   3944  O4'  DG A 192      -2.282-157.900 -85.546 
ATOM   3945  C3'  DG A 192      -2.891-155.899 -86.620 
ATOM   3946  O3'  DG A 192      -4.249-155.648 -86.275 
ATOM   3947  C2'  DG A 192      -2.015-155.579 -85.410 
ATOM   3948  C1'  DG A 192      -2.352-156.835 -84.611 
ATOM   3949  N9   DG A 192      -1.390-157.122 -83.511 
ATOM   3950  C8   DG A 192      -0.030-156.900 -83.462 
ATOM   3951  N7   DG A 192       0.530-157.268 -82.336 
ATOM   3952  C5   DG A 192      -0.532-157.768 -81.585 
ATOM   3953  C6   DG A 192      -0.549-158.314 -80.275 
ATOM   3954  O6   DG A 192       0.387-158.472 -79.496 
ATOM   3955  N1   DG A 192      -1.842-158.700 -79.897 
ATOM   3956  C2   DG A 192      -2.972-158.574 -80.682 
ATOM   3957  N2   DG A 192      -4.114-159.002 -80.139 
ATOM   3958  N3   DG A 192      -2.956-158.062 -81.911 
ATOM   3959  C4   DG A 192      -1.708-157.683 -82.292 
ATOM   3960  P    DA A 193      -4.971-154.347 -86.864 
ATOM   3961  OP1  DA A 193      -5.481-154.635 -88.223 
ATOM   3962  OP2  DA A 193      -4.068-153.180 -86.743 
ATOM   3963  O5'  DA A 193      -6.199-154.182 -85.852 
ATOM   3964  C5'  DA A 193      -6.755-155.357 -85.231 
ATOM   3965  C4'  DA A 193      -7.008-155.095 -83.760 
ATOM   3966  O4'  DA A 193      -5.846-155.391 -82.935 
ATOM   3967  C3'  DA A 193      -7.365-153.655 -83.392 
ATOM   3968  O3'  DA A 193      -8.330-153.672 -82.348 
ATOM   3969  C2'  DA A 193      -6.067-153.063 -82.844 
ATOM   3970  C1'  DA A 193      -5.628-154.294 -82.060 
ATOM   3971  N9   DA A 193      -4.186-154.283 -81.683 
ATOM   3972  C8   DA A 193      -3.130-153.774 -82.383 
ATOM   3973  N7   DA A 193      -1.988-153.916 -81.787 
ATOM   3974  C5   DA A 193      -2.307-154.567 -80.603 
ATOM   3975  C6   DA A 193      -1.524-155.007 -79.523 
ATOM   3976  N6   DA A 193      -0.194-154.850 -79.461 
ATOM   3977  N1   DA A 193      -2.160-155.618 -78.506 
ATOM   3978  C2   DA A 193      -3.481-155.771 -78.573 
ATOM   3979  N3   DA A 193      -4.312-155.403 -79.524 
ATOM   3980  C4   DA A 193      -3.651-154.795 -80.531 
ATOM   3981  P    DT A 194      -9.522-152.604 -82.375 
ATOM   3982  OP1  DT A 194     -10.612-153.100 -83.246 
ATOM   3983  OP2  DT A 194      -8.984-151.267 -82.709 
ATOM   3984  O5'  DT A 194     -10.001-152.626 -80.849 
ATOM   3985  C5'  DT A 194      -9.854-153.839 -80.088 
ATOM   3986  C4'  DT A 194      -9.315-153.522 -78.707 
ATOM   3987  O4'  DT A 194      -7.859-153.498 -78.670 
ATOM   3988  C3'  DT A 194      -9.721-152.166 -78.130 
ATOM   3989  O3'  DT A 194      -9.929-152.305 -76.729 
ATOM   3990  C2'  DT A 194      -8.502-151.270 -78.353 
ATOM   3991  C1'  DT A 194      -7.448-152.315 -78.002 
ATOM   3992  N1   DT A 194      -6.079-151.968 -78.476 
ATOM   3993  C2   DT A 194      -5.026-152.355 -77.684 
ATOM   3994  O2   DT A 194      -5.171-152.957 -76.635 
ATOM   3995  N3   DT A 194      -3.772-152.015 -78.156 
ATOM   3996  C4   DT A 194      -3.493-151.337 -79.325 
ATOM   3997  O4   DT A 194      -2.328-151.089 -79.643 
ATOM   3998  C5   DT A 194      -4.663-150.973 -80.088 
ATOM   3999  C7   DT A 194      -4.450-150.232 -81.375 
ATOM   4000  C6   DT A 194      -5.894-151.291 -79.653 
ATOM   4001  P    DG A 195     -11.144-151.521 -76.044 
ATOM   4002  OP1  DG A 195     -12.391-152.304 -76.200 
ATOM   4003  OP2  DG A 195     -11.184-150.130 -76.547 
ATOM   4004  O5'  DG A 195     -10.695-151.523 -74.508 
ATOM   4005  C5'  DG A 195      -9.893-152.613 -74.017 
ATOM   4006  C4'  DG A 195      -8.775-152.082 -73.142 
ATOM   4007  O4'  DG A 195      -7.583-151.746 -73.908 
ATOM   4008  C3'  DG A 195      -9.088-150.802 -72.368 
ATOM   4009  O3'  DG A 195      -8.462-150.871 -71.092 
ATOM   4010  C2'  DG A 195      -8.421-149.688 -73.175 
ATOM   4011  C1'  DG A 195      -7.146-150.454 -73.514 
ATOM   4012  N9   DG A 195      -6.374-149.863 -74.641 
ATOM   4013  C8   DG A 195      -6.835-149.220 -75.770 
ATOM   4014  N7   DG A 195      -5.885-148.812 -76.577 
ATOM   4015  C5   DG A 195      -4.713-149.213 -75.939 
ATOM   4016  C6   DG A 195      -3.358-149.052 -76.329 
ATOM   4017  O6   DG A 195      -2.906-148.514 -77.337 
ATOM   4018  N1   DG A 195      -2.483-149.609 -75.385 
ATOM   4019  C2   DG A 195      -2.867-150.239 -74.218 
ATOM   4020  N2   DG A 195      -1.880-150.704 -73.450 
ATOM   4021  N3   DG A 195      -4.139-150.390 -73.853 
ATOM   4022  C4   DG A 195      -5.000-149.855 -74.756 
ATOM   4023  P    DA A 196      -9.246-150.311 -69.812 
ATOM   4024  OP1  DA A 196     -10.167-151.351 -69.301 
ATOM   4025  OP2  DA A 196      -9.858-149.005 -70.138 
ATOM   4026  O5'  DA A 196      -8.045-150.098 -68.776 
ATOM   4027  C5'  DA A 196      -6.889-150.951 -68.862 
ATOM   4028  C4'  DA A 196      -5.624-150.127 -68.717 
ATOM   4029  O4'  DA A 196      -5.151-149.607 -69.992 
ATOM   4030  C3'  DA A 196      -5.737-148.885 -67.832 
ATOM   4031  O3'  DA A 196      -4.521-148.720 -67.113 
ATOM   4032  C2'  DA A 196      -5.884-147.722 -68.813 
ATOM   4033  C1'  DA A 196      -4.868-148.225 -69.835 
ATOM   4034  N9   DA A 196      -4.988-147.573 -71.170 
ATOM   4035  C8   DA A 196      -6.117-147.144 -71.805 
ATOM   4036  N7   DA A 196      -5.896-146.611 -72.966 
ATOM   4037  C5   DA A 196      -4.518-146.694 -73.114 
ATOM   4038  C6   DA A 196      -3.650-146.296 -74.145 
ATOM   4039  N6   DA A 196      -4.065-145.709 -75.276 
ATOM   4040  N1   DA A 196      -2.335-146.525 -73.970 
ATOM   4041  C2   DA A 196      -1.929-147.110 -72.844 
ATOM   4042  N3   DA A 196      -2.641-147.522 -71.818 
ATOM   4043  C4   DA A 196      -3.953-147.281 -72.018 
ATOM   4044  P    DA A 197      -4.581-148.240 -65.588 
ATOM   4045  OP1  DA A 197      -4.819-149.408 -64.709 
ATOM   4046  OP2  DA A 197      -5.543-147.123 -65.456 
ATOM   4047  O5'  DA A 197      -3.093-147.696 -65.369 
ATOM   4048  C5'  DA A 197      -2.016-148.288 -66.119 
ATOM   4049  C4'  DA A 197      -1.096-147.205 -66.647 
ATOM   4050  O4'  DA A 197      -1.522-146.699 -67.944 
ATOM   4051  C3'  DA A 197      -0.979-145.951 -65.781 
ATOM   4052  O3'  DA A 197       0.360-145.475 -65.839 
ATOM   4053  C2'  DA A 197      -1.888-144.926 -66.461 
ATOM   4054  C1'  DA A 197      -1.512-145.280 -67.896 
ATOM   4055  N9   DA A 197      -2.479-144.776 -68.910 
ATOM   4056  C8   DA A 197      -3.834-144.647 -68.800 
ATOM   4057  N7   DA A 197      -4.404-144.173 -69.864 
ATOM   4058  C5   DA A 197      -3.352-143.972 -70.746 
ATOM   4059  C6   DA A 197      -3.300-143.482 -72.062 
ATOM   4060  N6   DA A 197      -4.380-143.087 -72.748 
ATOM   4061  N1   DA A 197      -2.090-143.412 -72.648 
ATOM   4062  C2   DA A 197      -1.018-143.806 -71.961 
ATOM   4063  N3   DA A 197      -0.945-144.278 -70.735 
ATOM   4064  C4   DA A 197      -2.169-144.338 -70.171 
ATOM   4065  P    DC A 198       1.037-144.900 -64.507 
ATOM   4066  OP1  DC A 198       1.582-146.019 -63.705 
ATOM   4067  OP2  DC A 198       0.085-144.006 -63.812 
ATOM   4068  O5'  DC A 198       2.241-144.036 -65.112 
ATOM   4069  C5'  DC A 198       2.835-144.443 -66.359 
ATOM   4070  C4'  DC A 198       3.053-143.235 -67.248 
ATOM   4071  O4'  DC A 198       1.890-142.934 -68.072 
ATOM   4072  C3'  DC A 198       3.342-141.920 -66.525 
ATOM   4073  O3'  DC A 198       4.289-141.176 -67.282 
ATOM   4074  C2'  DC A 198       2.011-141.169 -66.540 
ATOM   4075  C1'  DC A 198       1.611-141.546 -67.963 
ATOM   4076  N1   DC A 198       0.165-141.341 -68.253 
ATOM   4077  C2   DC A 198      -0.189-140.938 -69.539 
ATOM   4078  O2   DC A 198       0.704-140.770 -70.378 
ATOM   4079  N3   DC A 198      -1.502-140.744 -69.824 
ATOM   4080  C4   DC A 198      -2.439-140.937 -68.886 
ATOM   4081  N4   DC A 198      -3.706-140.735 -69.214 
ATOM   4082  C5   DC A 198      -2.096-141.350 -67.558 
ATOM   4083  C6   DC A 198      -0.779-141.538 -67.293 
ATOM   4084  P    DA A 199       5.436-140.368 -66.511 
ATOM   4085  OP1  DA A 199       6.560-141.279 -66.198 
ATOM   4086  OP2  DA A 199       4.847-139.645 -65.362 
ATOM   4087  O5'  DA A 199       5.890-139.319 -67.630 
ATOM   4088  C5'  DA A 199       5.780-139.688 -69.018 
ATOM   4089  C4'  DA A 199       5.206-138.534 -69.817 
ATOM   4090  O4'  DA A 199       3.751-138.553 -69.851 
ATOM   4091  C3'  DA A 199       5.545-137.135 -69.302 
ATOM   4092  O3'  DA A 199       5.735-136.269 -70.414 
ATOM   4093  C2'  DA A 199       4.294-136.687 -68.546 
ATOM   4094  C1'  DA A 199       3.278-137.252 -69.535 
ATOM   4095  N9   DA A 199       1.905-137.381 -68.975 
ATOM   4096  C8   DA A 199       1.535-137.691 -67.697 
ATOM   4097  N7   DA A 199       0.251-137.728 -67.516 
ATOM   4098  C5   DA A 199      -0.271-137.420 -68.764 
ATOM   4099  C6   DA A 199      -1.589-137.297 -69.236 
ATOM   4100  N6   DA A 199      -2.670-137.480 -68.465 
ATOM   4101  N1   DA A 199      -1.755-136.979 -70.534 
ATOM   4102  C2   DA A 199      -0.676-136.800 -71.294 
ATOM   4103  N3   DA A 199       0.595-136.887 -70.967 
ATOM   4104  C4   DA A 199       0.734-137.206 -69.664 
ATOM   4105  P    DA A 200       6.905-135.178 -70.357 
ATOM   4106  OP1  DA A 200       8.185-135.802 -70.759 
ATOM   4107  OP2  DA A 200       6.894-134.509 -69.038 
ATOM   4108  O5'  DA A 200       6.430-134.147 -71.486 
ATOM   4109  C5'  DA A 200       5.667-134.639 -72.604 
ATOM   4110  C4'  DA A 200       4.513-133.700 -72.897 
ATOM   4111  O4'  DA A 200       3.321-134.030 -72.128 
ATOM   4112  C3'  DA A 200       4.759-132.225 -72.580 
ATOM   4113  O3'  DA A 200       4.116-131.429 -73.567 
ATOM   4114  C2'  DA A 200       4.060-131.995 -71.240 
ATOM   4115  C1'  DA A 200       2.824-132.839 -71.538 
ATOM   4116  N9   DA A 200       2.046-133.213 -70.324 
ATOM   4117  C8   DA A 200       2.512-133.492 -69.072 
ATOM   4118  N7   DA A 200       1.580-133.786 -68.219 
ATOM   4119  C5   DA A 200       0.409-133.695 -68.958 
ATOM   4120  C6   DA A 200      -0.940-133.893 -68.624 
ATOM   4121  N6   DA A 200      -1.356-134.239 -67.398 
ATOM   4122  N1   DA A 200      -1.852-133.720 -69.600 
ATOM   4123  C2   DA A 200      -1.434-133.377 -70.817 
ATOM   4124  N3   DA A 200      -0.209-133.165 -71.244 
ATOM   4125  C4   DA A 200       0.685-133.344 -70.249 
ATOM   4126  P    DC A 201       4.854-130.113 -74.104 
ATOM   4127  OP1  DC A 201       5.808-130.480 -75.174 
ATOM   4128  OP2  DC A 201       5.416-129.359 -72.962 
ATOM   4129  O5'  DC A 201       3.628-129.299 -74.733 
ATOM   4130  C5'  DC A 201       2.510-130.027 -75.274 
ATOM   4131  C4'  DC A 201       1.210-129.381 -74.836 
ATOM   4132  O4'  DC A 201       0.737-129.896 -73.559 
ATOM   4133  C3'  DC A 201       1.256-127.868 -74.630 
ATOM   4134  O3'  DC A 201       0.023-127.306 -75.061 
ATOM   4135  C2'  DC A 201       1.369-127.686 -73.116 
ATOM   4136  C1'  DC A 201       0.393-128.794 -72.733 
ATOM   4137  N1   DC A 201       0.507-129.228 -71.312 
ATOM   4138  C2   DC A 201      -0.658-129.614 -70.655 
ATOM   4139  O2   DC A 201      -1.729-129.582 -71.272 
ATOM   4140  N3   DC A 201      -0.575-130.012 -69.360 
ATOM   4141  C4   DC A 201       0.605-130.033 -68.727 
ATOM   4142  N4   DC A 201       0.634-130.430 -67.463 
ATOM   4143  C5   DC A 201       1.815-129.639 -69.384 
ATOM   4144  C6   DC A 201       1.711-129.244 -70.678 
ATOM   4145  P    DT A 202       0.036-125.910 -75.844 
ATOM   4146  OP1  DT A 202       0.307-126.149 -77.279 
ATOM   4147  OP2  DT A 202       0.948-124.967 -75.160 
ATOM   4148  O5'  DT A 202      -1.477-125.427 -75.655 
ATOM   4149  C5'  DT A 202      -2.516-126.416 -75.532 
ATOM   4150  C4'  DT A 202      -3.472-126.029 -74.421 
ATOM   4151  O4'  DT A 202      -3.046-126.530 -73.122 
ATOM   4152  C3'  DT A 202      -3.656-124.528 -74.195 
ATOM   4153  O3'  DT A 202      -5.013-124.277 -73.850 
ATOM   4154  C2'  DT A 202      -2.780-124.209 -72.985 
ATOM   4155  C1'  DT A 202      -3.116-125.465 -72.186 
ATOM   4156  N1   DT A 202      -2.154-125.751 -71.086 
ATOM   4157  C2   DT A 202      -2.664-126.316 -69.942 
ATOM   4158  O2   DT A 202      -3.844-126.583 -69.802 
ATOM   4159  N3   DT A 202      -1.742-126.566 -68.943 
ATOM   4160  C4   DT A 202      -0.388-126.305 -68.995 
ATOM   4161  O4   DT A 202       0.339-126.574 -68.035 
ATOM   4162  C5   DT A 202       0.051-125.713 -70.235 
ATOM   4163  C7   DT A 202       1.512-125.396 -70.374 
ATOM   4164  C6   DT A 202      -0.822-125.458 -71.222 
ATOM   4165  P    DT A 203      -5.736-122.976 -74.439 
ATOM   4166  OP1  DT A 203      -6.245-123.265 -75.799 
ATOM   4167  OP2  DT A 203      -4.833-121.810 -74.318 
ATOM   4168  O5'  DT A 203      -6.964-122.812 -73.427 
ATOM   4169  C5'  DT A 203      -7.519-123.987 -72.806 
ATOM   4170  C4'  DT A 203      -7.773-123.725 -71.335 
ATOM   4171  O4'  DT A 203      -6.610-124.020 -70.510 
ATOM   4172  C3'  DT A 203      -8.129-122.285 -70.967 
ATOM   4173  O3'  DT A 203      -9.094-122.301 -69.923 
ATOM   4174  C2'  DT A 203      -6.831-121.692 -70.419 
ATOM   4175  C1'  DT A 203      -6.392-122.924 -69.635 
ATOM   4176  N1   DT A 203      -4.951-122.912 -69.258 
ATOM   4177  C2   DT A 203      -4.615-123.480 -68.053 
ATOM   4178  O2   DT A 203      -5.436-123.980 -67.303 
ATOM   4179  N3   DT A 203      -3.270-123.450 -67.737 
ATOM   4180  C4   DT A 203      -2.260-122.913 -68.508 
ATOM   4181  O4   DT A 203      -1.091-122.944 -68.120 
ATOM   4182  C5   DT A 203      -2.712-122.340 -69.754 
ATOM   4183  C7   DT A 203      -1.675-121.732 -70.654 
ATOM   4184  C6   DT A 203      -4.013-122.355 -70.086 
ATOM   4185  P    DC A 204     -10.287-121.234 -69.951 
ATOM   4186  OP1  DC A 204     -11.376-121.730 -70.821 
ATOM   4187  OP2  DC A 204      -9.748-119.897 -70.284 
ATOM   4188  O5'  DC A 204     -10.765-121.255 -68.424 
ATOM   4189  C5'  DC A 204     -10.618-122.469 -67.663 
ATOM   4190  C4'  DC A 204     -10.079-122.151 -66.282 
ATOM   4191  O4'  DC A 204      -8.623-122.127 -66.245 
ATOM   4192  C3'  DC A 204     -10.485-120.796 -65.705 
ATOM   4193  O3'  DC A 204     -10.693-120.935 -64.304 
ATOM   4194  C2'  DC A 204      -9.266-119.899 -65.928 
ATOM   4195  C1'  DC A 204      -8.212-120.945 -65.577 
ATOM   4196  N1   DC A 204      -6.843-120.598 -66.051 
ATOM   4197  C2   DC A 204      -5.765-120.983 -65.259 
ATOM   4198  O2   DC A 204      -5.986-121.591 -64.207 
ATOM   4199  N3   DC A 204      -4.509-120.675 -65.674 
ATOM   4200  C4   DC A 204      -4.312-120.014 -66.822 
ATOM   4201  N4   DC A 204      -3.069-119.738 -67.184 
ATOM   4202  C5   DC A 204      -5.408-119.608 -67.651 
ATOM   4203  C6   DC A 204      -6.655-119.925 -67.219 
ATOM   4204  P    DA A 205     -11.908-120.150 -63.619 
ATOM   4205  OP1  DA A 205     -13.155-120.933 -63.775 
ATOM   4206  OP2  DA A 205     -11.948-118.760 -64.122 
ATOM   4207  O5'  DA A 205     -11.460-120.153 -62.083 
ATOM   4208  C5'  DA A 205     -10.657-121.243 -61.592 
ATOM   4209  C4'  DA A 205      -9.540-120.711 -60.717 
ATOM   4210  O4'  DA A 205      -8.347-120.376 -61.483 
ATOM   4211  C3'  DA A 205      -9.853-119.431 -59.943 
ATOM   4212  O3'  DA A 205      -9.227-119.501 -58.667 
ATOM   4213  C2'  DA A 205      -9.186-118.318 -60.750 
ATOM   4214  C1'  DA A 205      -7.911-119.084 -61.089 
ATOM   4215  N9   DA A 205      -7.139-118.493 -62.217 
ATOM   4216  C8   DA A 205      -7.613-117.858 -63.329 
ATOM   4217  N7   DA A 205      -6.683-117.449 -64.136 
ATOM   4218  C5   DA A 205      -5.505-117.840 -63.515 
ATOM   4219  C6   DA A 205      -4.154-117.698 -63.872 
ATOM   4220  N6   DA A 205      -3.745-117.094 -64.997 
ATOM   4221  N1   DA A 205      -3.235-118.202 -63.028 
ATOM   4222  C2   DA A 205      -3.647-118.802 -61.913 
ATOM   4223  N3   DA A 205      -4.873-118.993 -61.476 
ATOM   4224  C4   DA A 205      -5.774-118.479 -62.339 
ATOM   4225  P    DT A 206     -10.010-118.941 -57.387 
ATOM   4226  OP1  DT A 206     -10.931-119.981 -56.876 
ATOM   4227  OP2  DT A 206     -10.623-117.635 -57.713 
ATOM   4228  O5'  DT A 206      -8.809-118.727 -56.351 
ATOM   4229  C5'  DT A 206      -7.653-119.580 -56.438 
ATOM   4230  C4'  DT A 206      -6.388-118.756 -56.292 
ATOM   4231  O4'  DT A 206      -5.915-118.236 -57.567 
ATOM   4232  C3'  DT A 206      -6.502-117.515 -55.407 
ATOM   4233  O3'  DT A 206      -5.286-117.350 -54.688 
ATOM   4234  C2'  DT A 206      -6.648-116.352 -56.388 
ATOM   4235  C1'  DT A 206      -5.632-116.854 -57.410 
ATOM   4236  N1   DT A 206      -5.752-116.203 -58.745 
ATOM   4237  C2   DT A 206      -4.589-115.996 -59.446 
ATOM   4238  O2   DT A 206      -3.493-116.319 -59.023 
ATOM   4239  N3   DT A 206      -4.740-115.389 -60.678 
ATOM   4240  C4   DT A 206      -5.927-114.983 -61.251 
ATOM   4241  O4   DT A 206      -5.937-114.450 -62.362 
ATOM   4242  C5   DT A 206      -7.093-115.243 -60.439 
ATOM   4243  C7   DT A 206      -8.427-114.831 -60.989 
ATOM   4244  C6   DT A 206      -6.975-115.831 -59.237 
ATOM   4245  P    DC A 207      -5.346-116.870 -53.163 
ATOM   4246  OP1  DC A 207      -5.583-118.038 -52.284 
ATOM   4247  OP2  DC A 207      -6.308-115.753 -53.031 
ATOM   4248  O5'  DC A 207      -3.857-116.325 -52.944 
ATOM   4249  C5'  DC A 207      -2.780-116.917 -53.694 
ATOM   4250  C4'  DC A 207      -1.860-115.835 -54.222 
ATOM   4251  O4'  DC A 207      -2.286-115.328 -55.519 
ATOM   4252  C3'  DC A 207      -1.743-114.580 -53.356 
ATOM   4253  O3'  DC A 207      -0.405-114.104 -53.414 
ATOM   4254  C2'  DC A 207      -2.652-113.556 -54.036 
ATOM   4255  C1'  DC A 207      -2.276-113.910 -55.471 
ATOM   4256  N1   DC A 207      -3.243-113.405 -56.485 
ATOM   4257  C2   DC A 207      -2.740-113.002 -57.720 
ATOM   4258  O2   DC A 207      -1.522-113.079 -57.920 
ATOM   4259  N3   DC A 207      -3.605-112.539 -58.657 
ATOM   4260  C4   DC A 207      -4.917-112.472 -58.400 
ATOM   4261  N4   DC A 207      -5.721-112.013 -59.348 
ATOM   4262  C5   DC A 207      -5.456-112.880 -57.138 
ATOM   4263  C6   DC A 207      -4.575-113.340 -56.214 
ATOM   4264  P    DA A 208       0.273-113.530 -52.082 
ATOM   4265  OP1  DA A 208       0.818-114.648 -51.280 
ATOM   4266  OP2  DA A 208      -0.679-112.636 -51.387 
ATOM   4267  O5'  DA A 208       1.477-112.666 -52.687 
ATOM   4268  C5'  DA A 208       2.071-113.073 -53.934 
ATOM   4269  C4'  DA A 208       2.289-111.864 -54.823 
ATOM   4270  O4'  DA A 208       1.125-111.563 -55.647 
ATOM   4271  C3'  DA A 208       2.578-110.550 -54.100 
ATOM   4272  O3'  DA A 208       3.525-109.806 -54.857 
ATOM   4273  C2'  DA A 208       1.246-109.798 -54.115 
ATOM   4274  C1'  DA A 208       0.847-110.176 -55.538 
ATOM   4275  N9   DA A 208      -0.600-109.970 -55.828 
ATOM   4276  C8   DA A 208      -1.664-110.124 -54.987 
ATOM   4277  N7   DA A 208      -2.811-109.867 -55.538 
ATOM   4278  C5   DA A 208      -2.483-109.517 -56.841 
ATOM   4279  C6   DA A 208      -3.265-109.132 -57.943 
ATOM   4280  N6   DA A 208      -4.601-109.031 -57.903 
ATOM   4281  N1   DA A 208      -2.621-108.853 -59.092 
ATOM   4282  C2   DA A 208      -1.294-108.956 -59.125 
ATOM   4283  N3   DA A 208      -0.463-109.303 -58.167 
ATOM   4284  C4   DA A 208      -1.132-109.577 -57.028 
ATOM   4285  P    DA A 209       4.672-108.998 -54.086 
ATOM   4286  OP1  DA A 209       5.796-109.909 -53.773 
ATOM   4287  OP2  DA A 209       4.082-108.275 -52.937 
ATOM   4288  O5'  DA A 209       5.125-107.949 -55.205 
ATOM   4289  C5'  DA A 209       5.015-108.317 -56.593 
ATOM   4290  C4'  DA A 209       4.442-107.164 -57.392 
ATOM   4291  O4'  DA A 209       2.986-107.182 -57.426 
ATOM   4292  C3'  DA A 209       4.780-105.765 -56.877 
ATOM   4293  O3'  DA A 209       4.971-104.899 -57.989 
ATOM   4294  C2'  DA A 209       3.529-105.317 -56.122 
ATOM   4295  C1'  DA A 209       2.514-105.882 -57.110 
ATOM   4296  N9   DA A 209       1.140-106.011 -56.550 
ATOM   4297  C8   DA A 209       0.771-106.321 -55.272 
ATOM   4298  N7   DA A 209      -0.513-106.357 -55.091 
ATOM   4299  C5   DA A 209      -1.036-106.050 -56.340 
ATOM   4300  C6   DA A 209      -2.353-105.927 -56.811 
ATOM   4301  N6   DA A 209      -3.434-106.109 -56.041 
ATOM   4302  N1   DA A 209      -2.519-105.609 -58.109 
ATOM   4303  C2   DA A 209      -1.441-105.430 -58.870 
ATOM   4304  N3   DA A 209      -0.170-105.516 -58.543 
ATOM   4305  C4   DA A 209      -0.031-105.835 -57.239 
ATOM   4306  P    DG A 210       6.140-103.807 -57.933 
ATOM   4307  OP1  DG A 210       7.420-104.432 -58.334 
ATOM   4308  OP2  DG A 210       6.130-103.138 -56.613 
ATOM   4309  O5'  DG A 210       5.666-102.777 -59.061 
ATOM   4310  C5'  DG A 210       4.902-103.268 -60.179 
ATOM   4311  C4'  DG A 210       3.749-102.330 -60.472 
ATOM   4312  O4'  DG A 210       2.556-102.660 -59.704 
ATOM   4313  C3'  DG A 210       3.995-100.855 -60.155 
ATOM   4314  O3'  DG A 210       3.352-100.059 -61.143 
ATOM   4315  C2'  DG A 210       3.296-100.625 -58.815 
ATOM   4316  C1'  DG A 210       2.060-101.468 -59.113 
ATOM   4317  N9   DG A 210       1.282-101.842 -57.899 
ATOM   4318  C8   DG A 210       1.733-102.127 -56.629 
ATOM   4319  N7   DG A 210       0.781-102.422 -55.778 
ATOM   4320  C5   DG A 210      -0.383-102.326 -56.538 
ATOM   4321  C6   DG A 210      -1.737-102.534 -56.165 
ATOM   4322  O6   DG A 210      -2.194-102.850 -55.070 
ATOM   4323  N1   DG A 210      -2.603-102.330 -57.249 
ATOM   4324  C2   DG A 210      -2.212-101.974 -58.524 
ATOM   4325  N2   DG A 210      -3.192-101.828 -59.419 
ATOM   4326  N3   DG A 210      -0.941-101.780 -58.873 
ATOM   4327  C4   DG A 210      -0.089-101.973 -57.833 
ATOM   4328  P    DA A 211       4.090 -98.743 -61.679 
ATOM   4329  OP1  DA A 211       5.044 -99.110 -62.749 
ATOM   4330  OP2  DA A 211       4.652 -97.989 -60.537 
ATOM   4331  O5'  DA A 211       2.863 -97.928 -62.308 
ATOM   4332  C5'  DA A 211       1.745 -98.657 -62.849 
ATOM   4333  C4'  DA A 211       0.445 -98.011 -62.411 
ATOM   4334  O4'  DA A 211      -0.028 -98.525 -61.134 
ATOM   4335  C3'  DA A 211       0.492 -96.497 -62.205 
ATOM   4336  O3'  DA A 211      -0.742 -95.936 -62.637 
ATOM   4337  C2'  DA A 211       0.604 -96.316 -60.692 
ATOM   4338  C1'  DA A 211      -0.372 -97.423 -60.308 
ATOM   4339  N9   DA A 211      -0.257 -97.857 -58.887 
ATOM   4340  C8   DA A 211       0.864 -97.932 -58.111 
ATOM   4341  N7   DA A 211       0.638 -98.349 -56.904 
ATOM   4342  C5   DA A 211      -0.732 -98.568 -56.874 
ATOM   4343  C6   DA A 211      -1.597 -99.021 -55.866 
ATOM   4344  N6   DA A 211      -1.189 -99.350 -54.633 
ATOM   4345  N1   DA A 211      -2.904 -99.123 -56.172 
ATOM   4346  C2   DA A 211      -3.305 -98.795 -57.400 
ATOM   4347  N3   DA A 211      -2.592 -98.363 -58.418 
ATOM   4348  C4   DA A 211      -1.289 -98.269 -58.085 
ATOM   4349  P    DA A 212      -0.728 -94.540 -63.419 
ATOM   4350  OP1  DA A 212      -0.457 -94.779 -64.855 
ATOM   4351  OP2  DA A 212       0.183 -93.596 -62.735 
ATOM   4352  O5'  DA A 212      -2.241 -94.056 -63.230 
ATOM   4353  C5'  DA A 212      -3.280 -95.046 -63.107 
ATOM   4354  C4'  DA A 212      -4.236 -94.658 -61.996 
ATOM   4355  O4'  DA A 212      -3.810 -95.160 -60.697 
ATOM   4356  C3'  DA A 212      -4.420 -93.158 -61.770 
ATOM   4357  O3'  DA A 212      -5.777 -92.907 -61.425 
ATOM   4358  C2'  DA A 212      -3.544 -92.838 -60.560 
ATOM   4359  C1'  DA A 212      -3.881 -94.094 -59.762 
ATOM   4360  N9   DA A 212      -2.919 -94.381 -58.661 
ATOM   4361  C8   DA A 212      -1.573 -94.155 -58.630 
ATOM   4362  N7   DA A 212      -1.004 -94.514 -57.521 
ATOM   4363  C5   DA A 212      -2.050 -95.016 -56.758 
ATOM   4364  C6   DA A 212      -2.102 -95.561 -55.465 
ATOM   4365  N6   DA A 212      -1.026 -95.698 -54.676 
ATOM   4366  N1   DA A 212      -3.303 -95.963 -55.009 
ATOM   4367  C2   DA A 212      -4.368 -95.824 -55.798 
ATOM   4368  N3   DA A 212      -4.441 -95.332 -57.015 
ATOM   4369  C4   DA A 212      -3.226 -94.938 -57.447 
ATOM   4370  P    DA A 213      -6.500 -91.606 -62.014 
ATOM   4371  OP1  DA A 213      -7.010 -91.894 -63.374 
ATOM   4372  OP2  DA A 213      -5.597 -90.440 -61.893 
ATOM   4373  O5'  DA A 213      -7.728 -91.442 -61.002 
ATOM   4374  C5'  DA A 213      -8.283 -92.617 -60.381 
ATOM   4375  C4'  DA A 213      -8.537 -92.355 -58.910 
ATOM   4376  O4'  DA A 213      -7.375 -92.650 -58.085 
ATOM   4377  C3'  DA A 213      -8.893 -90.914 -58.542 
ATOM   4378  O3'  DA A 213      -9.859 -90.931 -57.498 
ATOM   4379  C2'  DA A 213      -7.595 -90.322 -57.995 
ATOM   4380  C1'  DA A 213      -7.157 -91.554 -57.210 
ATOM   4381  N9   DA A 213      -5.715 -91.542 -56.833 
ATOM   4382  C8   DA A 213      -4.659 -91.033 -57.533 
ATOM   4383  N7   DA A 213      -3.517 -91.175 -56.937 
ATOM   4384  C5   DA A 213      -3.835 -91.826 -55.753 
ATOM   4385  C6   DA A 213      -3.053 -92.267 -54.674 
ATOM   4386  N6   DA A 213      -1.723 -92.110 -54.611 
ATOM   4387  N1   DA A 213      -3.689 -92.877 -53.656 
ATOM   4388  C2   DA A 213      -5.010 -93.031 -53.723 
ATOM   4389  N3   DA A 213      -5.841 -92.663 -54.674 
ATOM   4390  C4   DA A 213      -5.180 -92.054 -55.681 
ATOM   4391  P    DT A 214     -11.051 -89.864 -57.526 
ATOM   4392  OP1  DT A 214     -12.141 -90.360 -58.396 
ATOM   4393  OP2  DT A 214     -10.512 -88.526 -57.859 
ATOM   4394  O5'  DT A 214     -11.530 -89.885 -55.999 
ATOM   4395  C5'  DT A 214     -11.382 -91.098 -55.238 
ATOM   4396  C4'  DT A 214     -10.844 -90.781 -53.857 
ATOM   4397  O4'  DT A 214      -9.388 -90.757 -53.820 
ATOM   4398  C3'  DT A 214     -11.250 -89.425 -53.280 
ATOM   4399  O3'  DT A 214     -11.458 -89.564 -51.879 
ATOM   4400  C2'  DT A 214     -10.031 -88.529 -53.503 
ATOM   4401  C1'  DT A 214      -8.977 -89.574 -53.152 
ATOM   4402  N1   DT A 214      -7.608 -89.227 -53.626 
ATOM   4403  C2   DT A 214      -6.555 -89.614 -52.834 
ATOM   4404  O2   DT A 214      -6.700 -90.216 -51.785 
ATOM   4405  N3   DT A 214      -5.301 -89.274 -53.306 
ATOM   4406  C4   DT A 214      -5.022 -88.597 -54.475 
ATOM   4407  O4   DT A 214      -3.857 -88.349 -54.793 
ATOM   4408  C5   DT A 214      -6.192 -88.232 -55.238 
ATOM   4409  C7   DT A 214      -5.979 -87.492 -56.526 
ATOM   4410  C6   DT A 214      -7.423 -88.550 -54.803 
ATOM   4411  P    DA A 215     -12.672 -88.780 -51.194 
ATOM   4412  OP1  DA A 215     -13.920 -89.563 -51.350 
ATOM   4413  OP2  DA A 215     -12.712 -87.389 -51.697 
ATOM   4414  O5'  DA A 215     -12.224 -88.782 -49.658 
ATOM   4415  C5'  DA A 215     -11.422 -89.873 -49.167 
ATOM   4416  C4'  DA A 215     -10.304 -89.341 -48.292 
ATOM   4417  O4'  DA A 215      -9.111 -89.005 -49.058 
ATOM   4418  C3'  DA A 215     -10.617 -88.061 -47.518 
ATOM   4419  O3'  DA A 215      -9.991 -88.130 -46.242 
ATOM   4420  C2'  DA A 215      -9.950 -86.947 -48.325 
ATOM   4421  C1'  DA A 215      -8.675 -87.713 -48.664 
ATOM   4422  N9   DA A 215      -7.903 -87.122 -49.792 
ATOM   4423  C8   DA A 215      -8.377 -86.487 -50.905 
ATOM   4424  N7   DA A 215      -7.448 -86.079 -51.711 
ATOM   4425  C5   DA A 215      -6.270 -86.470 -51.090 
ATOM   4426  C6   DA A 215      -4.918 -86.328 -51.447 
ATOM   4427  N6   DA A 215      -4.509 -85.723 -52.572 
ATOM   4428  N1   DA A 215      -4.000 -86.832 -50.603 
ATOM   4429  C2   DA A 215      -4.411 -87.432 -49.488 
ATOM   4430  N3   DA A 215      -5.638 -87.623 -49.052 
ATOM   4431  C4   DA A 215      -6.538 -87.109 -49.915 
ATOM   4432  P    DT A 216     -10.775 -87.571 -44.962 
ATOM   4433  OP1  DT A 216     -11.695 -88.610 -44.451 
ATOM   4434  OP2  DT A 216     -11.387 -86.264 -45.288 
ATOM   4435  O5'  DT A 216      -9.573 -87.357 -43.926 
ATOM   4436  C5'  DT A 216      -8.417 -88.210 -44.013 
ATOM   4437  C4'  DT A 216      -7.153 -87.386 -43.867 
ATOM   4438  O4'  DT A 216      -6.680 -86.866 -45.142 
ATOM   4439  C3'  DT A 216      -7.266 -86.145 -42.982 
ATOM   4440  O3'  DT A 216      -6.050 -85.979 -42.263 
ATOM   4441  C2'  DT A 216      -7.413 -84.982 -43.963 
ATOM   4442  C1'  DT A 216      -6.397 -85.484 -44.985 
ATOM   4443  N1   DT A 216      -6.516 -84.832 -46.320 
ATOM   4444  C2   DT A 216      -5.353 -84.625 -47.021 
ATOM   4445  O2   DT A 216      -4.258 -84.949 -46.598 
ATOM   4446  N3   DT A 216      -5.504 -84.019 -48.253 
ATOM   4447  C4   DT A 216      -6.692 -83.613 -48.826 
ATOM   4448  O4   DT A 216      -6.702 -83.079 -49.937 
ATOM   4449  C5   DT A 216      -7.857 -83.873 -48.014 
ATOM   4450  C7   DT A 216      -9.192 -83.461 -48.564 
ATOM   4451  C6   DT A 216      -7.740 -84.461 -46.812 
ATOM   4452  P    DC A 217      -6.110 -85.499 -40.738 
ATOM   4453  OP1  DC A 217      -6.348 -86.667 -39.859 
ATOM   4454  OP2  DC A 217      -7.072 -84.383 -40.606 
ATOM   4455  O5'  DC A 217      -4.622 -84.955 -40.519 
ATOM   4456  C5'  DC A 217      -3.545 -85.547 -41.269 
ATOM   4457  C4'  DC A 217      -2.625 -84.464 -41.797 
ATOM   4458  O4'  DC A 217      -3.051 -83.958 -43.094 
ATOM   4459  C3'  DC A 217      -2.508 -83.210 -40.932 
ATOM   4460  O3'  DC A 217      -1.169 -82.734 -40.989 
ATOM   4461  C2'  DC A 217      -3.417 -82.185 -41.611 
ATOM   4462  C1'  DC A 217      -3.040 -82.539 -43.046 
ATOM   4463  N1   DC A 217      -4.008 -82.035 -44.060 
ATOM   4464  C2   DC A 217      -3.504 -81.632 -45.295 
ATOM   4465  O2   DC A 217      -2.286 -81.709 -45.495 
ATOM   4466  N3   DC A 217      -4.369 -81.169 -46.232 
ATOM   4467  C4   DC A 217      -5.682 -81.101 -45.976 
ATOM   4468  N4   DC A 217      -6.485 -80.642 -46.923 
ATOM   4469  C5   DC A 217      -6.220 -81.510 -44.713 
ATOM   4470  C6   DC A 217      -5.339 -81.970 -43.789 
ATOM   4471  P    DT A 218      -0.492 -82.159 -39.657 
ATOM   4472  OP1  DT A 218       0.053 -83.278 -38.855 
ATOM   4473  OP2  DT A 218      -1.444 -81.266 -38.962 
ATOM   4474  O5'  DT A 218       0.712 -81.295 -40.262 
ATOM   4475  C5'  DT A 218       1.306 -81.702 -41.510 
ATOM   4476  C4'  DT A 218       1.524 -80.494 -42.399 
ATOM   4477  O4'  DT A 218       0.361 -80.193 -43.222 
ATOM   4478  C3'  DT A 218       1.813 -79.179 -41.675 
ATOM   4479  O3'  DT A 218       2.760 -78.436 -42.432 
ATOM   4480  C2'  DT A 218       0.482 -78.428 -41.690 
ATOM   4481  C1'  DT A 218       0.082 -78.806 -43.113 
ATOM   4482  N1   DT A 218      -1.364 -78.600 -43.403 
ATOM   4483  C2   DT A 218      -1.696 -78.203 -44.677 
ATOM   4484  O2   DT A 218      -0.867 -78.019 -45.551 
ATOM   4485  N3   DT A 218      -3.045 -78.021 -44.908 
ATOM   4486  C4   DT A 218      -4.064 -78.200 -43.995 
ATOM   4487  O4   DT A 218      -5.238 -78.006 -44.320 
ATOM   4488  C5   DT A 218      -3.617 -78.617 -42.688 
ATOM   4489  C7   DT A 218      -4.663 -78.834 -41.632 
ATOM   4490  C6   DT A 218      -2.312 -78.801 -42.434 
ATOM   4491  P    DC A 219       3.908 -77.628 -41.661 
ATOM   4492  OP1  DC A 219       5.031 -78.539 -41.348 
ATOM   4493  OP2  DC A 219       3.318 -76.905 -40.512 
ATOM   4494  O5'  DC A 219       4.361 -76.578 -42.780 
ATOM   4495  C5'  DC A 219       4.251 -76.947 -44.168 
ATOM   4496  C4'  DC A 219       3.677 -75.793 -44.967 
ATOM   4497  O4'  DC A 219       2.222 -75.812 -45.001 
ATOM   4498  C3'  DC A 219       4.016 -74.395 -44.452 
ATOM   4499  O3'  DC A 219       4.206 -73.529 -45.565 
ATOM   4500  C2'  DC A 219       2.765 -73.946 -43.697 
ATOM   4501  C1'  DC A 219       1.749 -74.511 -44.685 
ATOM   4502  N1   DC A 219       0.376 -74.641 -44.125 
ATOM   4503  C2   DC A 219      -0.699 -74.425 -44.984 
ATOM   4504  O2   DC A 219      -0.471 -74.137 -46.165 
ATOM   4505  N3   DC A 219      -1.960 -74.537 -44.492 
ATOM   4506  C4   DC A 219      -2.165 -74.850 -43.207 
ATOM   4507  N4   DC A 219      -3.413 -74.948 -42.775 
ATOM   4508  C5   DC A 219      -1.073 -75.076 -42.307 
ATOM   4509  C6   DC A 219       0.179 -74.958 -42.817 
ATOM   4510  P    DA A 220       5.376 -72.437 -45.508 
ATOM   4511  OP1  DA A 220       6.656 -73.061 -45.909 
ATOM   4512  OP2  DA A 220       5.366 -71.768 -44.188 
ATOM   4513  O5'  DA A 220       4.901 -71.407 -46.636 
ATOM   4514  C5'  DA A 220       4.138 -71.898 -47.754 
ATOM   4515  C4'  DA A 220       2.985 -70.959 -48.047 
ATOM   4516  O4'  DA A 220       1.792 -71.289 -47.279 
ATOM   4517  C3'  DA A 220       3.230 -69.484 -47.730 
ATOM   4518  O3'  DA A 220       2.587 -68.688 -48.718 
ATOM   4519  C2'  DA A 220       2.531 -69.254 -46.390 
ATOM   4520  C1'  DA A 220       1.295 -70.098 -46.688 
ATOM   4521  N9   DA A 220       0.518 -70.472 -45.474 
ATOM   4522  C8   DA A 220       0.983 -70.751 -44.222 
ATOM   4523  N7   DA A 220       0.051 -71.045 -43.369 
ATOM   4524  C5   DA A 220      -1.120 -70.955 -44.109 
ATOM   4525  C6   DA A 220      -2.469 -71.152 -43.774 
ATOM   4526  N6   DA A 220      -2.885 -71.499 -42.548 
ATOM   4527  N1   DA A 220      -3.381 -70.980 -44.750 
ATOM   4528  C2   DA A 220      -2.962 -70.636 -45.967 
ATOM   4529  N3   DA A 220      -1.737 -70.425 -46.395 
ATOM   4530  C4   DA A 220      -0.844 -70.604 -45.399 
ATOM   4531  P    DG A 221       3.325 -67.372 -49.254 
ATOM   4532  OP1  DG A 221       4.280 -67.740 -50.324 
ATOM   4533  OP2  DG A 221       3.888 -66.619 -48.112 
ATOM   4534  O5'  DG A 221       2.099 -66.558 -49.883 
ATOM   4535  C5'  DG A 221       0.981 -67.287 -50.424 
ATOM   4536  C4'  DG A 221      -0.319 -66.641 -49.986 
ATOM   4537  O4'  DG A 221      -0.792 -67.155 -48.709 
ATOM   4538  C3'  DG A 221      -0.273 -65.127 -49.780 
ATOM   4539  O3'  DG A 221      -1.506 -64.565 -50.212 
ATOM   4540  C2'  DG A 221      -0.160 -64.946 -48.267 
ATOM   4541  C1'  DG A 221      -1.136 -66.053 -47.883 
ATOM   4542  N9   DG A 221      -1.022 -66.487 -46.462 
ATOM   4543  C8   DG A 221       0.098 -66.568 -45.664 
ATOM   4544  N7   DG A 221      -0.143 -66.992 -44.447 
ATOM   4545  C5   DG A 221      -1.520 -67.205 -44.438 
ATOM   4546  C6   DG A 221      -2.367 -67.665 -43.396 
ATOM   4547  O6   DG A 221      -2.071 -67.985 -42.247 
ATOM   4548  N1   DG A 221      -3.703 -67.736 -43.816 
ATOM   4549  C2   DG A 221      -4.160 -67.406 -45.076 
ATOM   4550  N2   DG A 221      -5.473 -67.543 -45.279 
ATOM   4551  N3   DG A 221      -3.364 -66.975 -46.054 
ATOM   4552  C4   DG A 221      -2.066 -66.900 -45.663 
ATOM   4553  P    DG A 222      -1.493 -63.169 -50.995 
ATOM   4554  OP1  DG A 222      -1.222 -63.409 -52.430 
ATOM   4555  OP2  DG A 222      -0.581 -62.226 -50.310 
ATOM   4556  O5'  DG A 222      -3.006 -62.686 -50.806 
ATOM   4557  C5'  DG A 222      -4.045 -63.676 -50.683 
ATOM   4558  C4'  DG A 222      -5.001 -63.288 -49.571 
ATOM   4559  O4'  DG A 222      -4.575 -63.789 -48.272 
ATOM   4560  C3'  DG A 222      -5.185 -61.788 -49.345 
ATOM   4561  O3'  DG A 222      -6.542 -61.537 -49.000 
ATOM   4562  C2'  DG A 222      -4.308 -61.468 -48.135 
ATOM   4563  C1'  DG A 222      -4.645 -62.724 -47.337 
ATOM   4564  N9   DG A 222      -3.683 -63.010 -46.236 
ATOM   4565  C8   DG A 222      -2.324 -62.789 -46.187 
ATOM   4566  N7   DG A 222      -1.763 -63.157 -45.061 
ATOM   4567  C5   DG A 222      -2.826 -63.657 -44.310 
ATOM   4568  C6   DG A 222      -2.842 -64.203 -43.000 
ATOM   4569  O6   DG A 222      -1.906 -64.361 -42.221 
ATOM   4570  N1   DG A 222      -4.135 -64.588 -42.622 
ATOM   4571  C2   DG A 222      -5.265 -64.463 -43.407 
ATOM   4572  N2   DG A 222      -6.407 -64.891 -42.864 
ATOM   4573  N3   DG A 222      -5.249 -63.951 -44.636 
ATOM   4574  C4   DG A 222      -4.001 -63.572 -45.018 
ATOM   4575  P    DC A 223      -7.264 -60.236 -49.589 
ATOM   4576  OP1  DC A 223      -7.774 -60.524 -50.949 
ATOM   4577  OP2  DC A 223      -6.362 -59.069 -49.468 
ATOM   4578  O5'  DC A 223      -8.492 -60.071 -48.577 
ATOM   4579  C5'  DC A 223      -9.048 -61.246 -47.956 
ATOM   4580  C4'  DC A 223      -9.302 -60.984 -46.485 
ATOM   4581  O4'  DC A 223      -8.139 -61.279 -45.660 
ATOM   4582  C3'  DC A 223      -9.658 -59.544 -46.117 
ATOM   4583  O3'  DC A 223     -10.623 -59.561 -45.073 
ATOM   4584  C2'  DC A 223      -8.360 -58.952 -45.570 
ATOM   4585  C1'  DC A 223      -7.921 -60.183 -44.785 
ATOM   4586  N1   DC A 223      -6.480 -60.172 -44.408 
ATOM   4587  C2   DC A 223      -6.123 -60.743 -43.190 
ATOM   4588  O2   DC A 223      -7.008 -61.233 -42.478 
ATOM   4589  N3   DC A 223      -4.814 -60.742 -42.827 
ATOM   4590  C4   DC A 223      -3.885 -60.202 -43.626 
ATOM   4591  N4   DC A 223      -2.622 -60.225 -43.229 
ATOM   4592  C5   DC A 223      -4.232 -59.608 -44.884 
ATOM   4593  C6   DC A 223      -5.545 -59.619 -45.227 
ATOM   4594  P    DT A 224     -11.816 -58.493 -45.101 
ATOM   4595  OP1  DT A 224     -12.905 -58.989 -45.971 
ATOM   4596  OP2  DT A 224     -11.277 -57.156 -45.434 
ATOM   4597  O5'  DT A 224     -12.294 -58.514 -43.574 
ATOM   4598  C5'  DT A 224     -12.147 -59.728 -42.813 
ATOM   4599  C4'  DT A 224     -11.608 -59.411 -41.433 
ATOM   4600  O4'  DT A 224     -10.152 -59.387 -41.395 
ATOM   4601  C3'  DT A 224     -12.014 -58.055 -40.855 
ATOM   4602  O3'  DT A 224     -12.222 -58.194 -39.454 
ATOM   4603  C2'  DT A 224     -10.795 -57.159 -41.078 
ATOM   4604  C1'  DT A 224      -9.741 -58.204 -40.727 
ATOM   4605  N1   DT A 224      -8.372 -57.857 -41.201 
ATOM   4606  C2   DT A 224      -7.319 -58.244 -40.409 
ATOM   4607  O2   DT A 224      -7.464 -58.846 -39.360 
ATOM   4608  N3   DT A 224      -6.065 -57.904 -40.881 
ATOM   4609  C4   DT A 224      -5.787 -57.226 -42.051 
ATOM   4610  O4   DT A 224      -4.621 -56.978 -42.368 
ATOM   4611  C5   DT A 224      -6.957 -56.862 -42.814 
ATOM   4612  C7   DT A 224      -6.743 -56.121 -44.101 
ATOM   4613  C6   DT A 224      -8.187 -57.180 -42.378 
ATOM   4614  P    DA A 225     -13.437 -57.409 -38.769 
ATOM   4615  OP1  DA A 225     -14.684 -58.193 -38.925 
ATOM   4616  OP2  DA A 225     -13.477 -56.019 -39.272 
ATOM   4617  O5'  DA A 225     -12.989 -57.412 -37.233 
ATOM   4618  C5'  DA A 225     -12.186 -58.502 -36.742 
ATOM   4619  C4'  DA A 225     -11.069 -57.970 -35.868 
ATOM   4620  O4'  DA A 225      -9.876 -57.635 -36.633 
ATOM   4621  C3'  DA A 225     -11.381 -56.691 -35.093 
ATOM   4622  O3'  DA A 225     -10.756 -56.760 -33.817 
ATOM   4623  C2'  DA A 225     -10.715 -55.577 -35.900 
ATOM   4624  C1'  DA A 225      -9.439 -56.343 -36.239 
ATOM   4625  N9   DA A 225      -8.668 -55.752 -37.367 
ATOM   4626  C8   DA A 225      -9.142 -55.117 -38.480 
ATOM   4627  N7   DA A 225      -8.212 -54.708 -39.286 
ATOM   4628  C5   DA A 225      -7.034 -55.100 -38.665 
ATOM   4629  C6   DA A 225      -5.683 -54.958 -39.022 
ATOM   4630  N6   DA A 225      -5.274 -54.353 -40.147 
ATOM   4631  N1   DA A 225      -4.764 -55.461 -38.178 
ATOM   4632  C2   DA A 225      -5.176 -56.061 -37.063 
ATOM   4633  N3   DA A 225      -6.402 -56.252 -36.627 
ATOM   4634  C4   DA A 225      -7.302 -55.739 -37.490 
ATOM   4635  P    DA A 226     -11.539 -56.200 -32.538 
ATOM   4636  OP1  DA A 226     -12.460 -57.240 -32.026 
ATOM   4637  OP2  DA A 226     -12.152 -54.894 -32.864 
ATOM   4638  O5'  DA A 226     -10.338 -55.986 -31.501 
ATOM   4639  C5'  DA A 226      -9.182 -56.840 -31.588 
ATOM   4640  C4'  DA A 226      -7.917 -56.015 -31.442 
ATOM   4641  O4'  DA A 226      -7.444 -55.496 -32.717 
ATOM   4642  C3'  DA A 226      -8.031 -54.774 -30.558 
ATOM   4643  O3'  DA A 226      -6.815 -54.609 -29.838 
ATOM   4644  C2'  DA A 226      -8.177 -53.611 -31.539 
ATOM   4645  C1'  DA A 226      -7.161 -54.114 -32.561 
ATOM   4646  N9   DA A 226      -7.281 -53.462 -33.895 
ATOM   4647  C8   DA A 226      -8.410 -53.033 -34.530 
ATOM   4648  N7   DA A 226      -8.189 -52.500 -35.692 
ATOM   4649  C5   DA A 226      -6.811 -52.583 -35.839 
ATOM   4650  C6   DA A 226      -5.943 -52.185 -36.870 
ATOM   4651  N6   DA A 226      -6.358 -51.598 -38.002 
ATOM   4652  N1   DA A 226      -4.628 -52.414 -36.695 
ATOM   4653  C2   DA A 226      -4.222 -52.999 -35.569 
ATOM   4654  N3   DA A 226      -4.934 -53.410 -34.544 
ATOM   4655  C4   DA A 226      -6.246 -53.170 -34.743 
ATOM   4656  P    DT A 227      -6.875 -54.129 -28.313 
ATOM   4657  OP1  DT A 227      -7.112 -55.297 -27.434 
ATOM   4658  OP2  DT A 227      -7.836 -53.012 -28.181 
ATOM   4659  O5'  DT A 227      -5.386 -53.584 -28.094 
ATOM   4660  C5'  DT A 227      -4.309 -54.177 -28.844 
ATOM   4661  C4'  DT A 227      -3.389 -53.094 -29.372 
ATOM   4662  O4'  DT A 227      -3.815 -52.587 -30.669 
ATOM   4663  C3'  DT A 227      -3.272 -51.840 -28.507 
ATOM   4664  O3'  DT A 227      -1.933 -51.363 -28.564 
ATOM   4665  C2'  DT A 227      -4.181 -50.815 -29.186 
ATOM   4666  C1'  DT A 227      -3.805 -51.169 -30.621 
ATOM   4667  N1   DT A 227      -4.772 -50.665 -31.636 
ATOM   4668  C2   DT A 227      -4.260 -50.271 -32.848 
ATOM   4669  O2   DT A 227      -3.070 -50.320 -33.113 
ATOM   4670  N3   DT A 227      -5.186 -49.809 -33.762 
ATOM   4671  C4   DT A 227      -6.549 -49.711 -33.569 
ATOM   4672  O4   DT A 227      -7.279 -49.281 -34.464 
ATOM   4673  C5   DT A 227      -6.992 -50.147 -32.266 
ATOM   4674  C7   DT A 227      -8.462 -50.074 -31.972 
ATOM   4675  C6   DT A 227      -6.113 -50.601 -31.358 
ATOM   4676  P    DG A 228      -1.256 -50.789 -27.232 
ATOM   4677  OP1  DG A 228      -0.711 -51.908 -26.430 
ATOM   4678  OP2  DG A 228      -2.208 -49.895 -26.537 
ATOM   4679  O5'  DG A 228      -0.052 -49.925 -27.837 
ATOM   4680  C5'  DG A 228       0.542 -50.332 -29.085 
ATOM   4681  C4'  DG A 228       0.760 -49.124 -29.974 
ATOM   4682  O4'  DG A 228      -0.404 -48.823 -30.797 
ATOM   4683  C3'  DG A 228       1.049 -47.809 -29.250 
ATOM   4684  O3'  DG A 228       1.996 -47.065 -30.007 
ATOM   4685  C2'  DG A 228      -0.283 -47.058 -29.265 
ATOM   4686  C1'  DG A 228      -0.682 -47.435 -30.688 
ATOM   4687  N9   DG A 228      -2.128 -47.230 -30.978 
ATOM   4688  C8   DG A 228      -3.215 -47.379 -30.144 
ATOM   4689  N7   DG A 228      -4.366 -47.117 -30.714 
ATOM   4690  C5   DG A 228      -4.018 -46.768 -32.018 
ATOM   4691  C6   DG A 228      -4.838 -46.383 -33.110 
ATOM   4692  O6   DG A 228      -6.059 -46.267 -33.153 
ATOM   4693  N1   DG A 228      -4.073 -46.115 -34.255 
ATOM   4694  C2   DG A 228      -2.698 -46.209 -34.333 
ATOM   4695  N2   DG A 228      -2.156 -45.912 -35.517 
ATOM   4696  N3   DG A 228      -1.930 -46.571 -33.307 
ATOM   4697  C4   DG A 228      -2.655 -46.834 -32.190 
ATOM   4698  P    DT A 229       3.143 -46.257 -29.236 
ATOM   4699  OP1  DT A 229       4.267 -47.168 -28.923 
ATOM   4700  OP2  DT A 229       2.553 -45.534 -28.087 
ATOM   4701  O5'  DT A 229       3.597 -45.208 -30.355 
ATOM   4702  C5'  DT A 229       3.486 -45.576 -31.743 
ATOM   4703  C4'  DT A 229       2.913 -44.423 -32.542 
ATOM   4704  O4'  DT A 229       1.457 -44.442 -32.576 
ATOM   4705  C3'  DT A 229       3.251 -43.024 -32.027 
ATOM   4706  O3'  DT A 229       3.442 -42.158 -33.140 
ATOM   4707  C2'  DT A 229       2.001 -42.576 -31.272 
ATOM   4708  C1'  DT A 229       0.985 -43.141 -32.260 
ATOM   4709  N1   DT A 229      -0.389 -43.270 -31.700 
ATOM   4710  C2   DT A 229      -1.438 -43.054 -32.561 
ATOM   4711  O2   DT A 229      -1.284 -42.768 -33.735 
ATOM   4712  N3   DT A 229      -2.697 -43.182 -32.005 
ATOM   4713  C4   DT A 229      -2.984 -43.501 -30.693 
ATOM   4714  O4   DT A 229      -4.153 -43.587 -30.311 
ATOM   4715  C5   DT A 229      -1.818 -43.709 -29.868 
ATOM   4716  C7   DT A 229      -2.042 -44.060 -28.426 
ATOM   4717  C6   DT A 229      -0.583 -43.591 -30.381 
ATOM   4718  P    DC A 230       4.612 -41.067 -33.083 
ATOM   4719  OP1  DC A 230       5.892 -41.691 -33.484 
ATOM   4720  OP2  DC A 230       4.601 -40.397 -31.764 
ATOM   4721  O5'  DC A 230       4.137 -40.036 -34.212 
ATOM   4722  C5'  DC A 230       3.374 -40.528 -35.329 
ATOM   4723  C4'  DC A 230       2.220 -39.589 -35.622 
ATOM   4724  O4'  DC A 230       1.027 -39.919 -34.854 
ATOM   4725  C3'  DC A 230       2.466 -38.114 -35.305 
ATOM   4726  O3'  DC A 230       1.823 -37.318 -36.293 
ATOM   4727  C2'  DC A 230       1.767 -37.884 -33.965 
ATOM   4728  C1'  DC A 230       0.531 -38.728 -34.263 
ATOM   4729  N1   DC A 230      -0.247 -39.102 -33.049 
ATOM   4730  C2   DC A 230      -1.632 -39.187 -33.167 
ATOM   4731  O2   DC A 230      -2.153 -38.951 -34.263 
ATOM   4732  N3   DC A 230      -2.359 -39.525 -32.071 
ATOM   4733  C4   DC A 230      -1.756 -39.773 -30.901 
ATOM   4734  N4   DC A 230      -2.509 -40.099 -29.862 
ATOM   4735  C5   DC A 230      -0.333 -39.690 -30.759 
ATOM   4736  C6   DC A 230       0.377 -39.350 -31.866 
ATOM   4737  P    DG A 231       2.561 -36.002 -36.829 
ATOM   4738  OP1  DG A 231       3.515 -36.369 -37.899 
ATOM   4739  OP2  DG A 231       3.123 -35.248 -35.687 
ATOM   4740  O5'  DG A 231       1.335 -35.188 -37.458 
ATOM   4741  C5'  DG A 231       0.216 -35.916 -37.999 
ATOM   4742  C4'  DG A 231      -1.083 -35.270 -37.562 
ATOM   4743  O4'  DG A 231      -1.557 -35.784 -36.284 
ATOM   4744  C3'  DG A 231      -1.037 -33.756 -37.355 
ATOM   4745  O3'  DG A 231      -2.271 -33.195 -37.787 
ATOM   4746  C2'  DG A 231      -0.925 -33.575 -35.842 
ATOM   4747  C1'  DG A 231      -1.901 -34.683 -35.458 
ATOM   4748  N9   DG A 231      -1.786 -35.117 -34.038 
ATOM   4749  C8   DG A 231      -0.666 -35.198 -33.239 
ATOM   4750  N7   DG A 231      -0.907 -35.621 -32.022 
ATOM   4751  C5   DG A 231      -2.285 -35.835 -32.014 
ATOM   4752  C6   DG A 231      -3.132 -36.295 -30.971 
ATOM   4753  O6   DG A 231      -2.835 -36.615 -29.823 
ATOM   4754  N1   DG A 231      -4.467 -36.366 -31.391 
ATOM   4755  C2   DG A 231      -4.925 -36.036 -32.651 
ATOM   4756  N2   DG A 231      -6.237 -36.173 -32.854 
ATOM   4757  N3   DG A 231      -4.129 -35.605 -33.629 
ATOM   4758  C4   DG A 231      -2.831 -35.530 -33.238 
ATOM   4759  P    DT A 232      -2.257 -31.799 -38.570 
ATOM   4760  OP1  DT A 232      -1.986 -32.038 -40.005 
ATOM   4761  OP2  DT A 232      -1.346 -30.856 -37.885 
ATOM   4762  O5'  DT A 232      -3.770 -31.316 -38.381 
ATOM   4763  C5'  DT A 232      -4.809 -32.305 -38.258 
ATOM   4764  C4'  DT A 232      -5.765 -31.918 -37.146 
ATOM   4765  O4'  DT A 232      -5.339 -32.419 -35.847 
ATOM   4766  C3'  DT A 232      -5.949 -30.417 -36.920 
ATOM   4767  O3'  DT A 232      -7.306 -30.166 -36.575 
ATOM   4768  C2'  DT A 232      -5.073 -30.097 -35.710 
ATOM   4769  C1'  DT A 232      -5.409 -31.354 -34.912 
ATOM   4770  N1   DT A 232      -4.447 -31.640 -33.811 
ATOM   4771  C2   DT A 232      -4.957 -32.205 -32.667 
ATOM   4772  O2   DT A 232      -6.138 -32.472 -32.528 
ATOM   4773  N3   DT A 232      -4.035 -32.455 -31.668 
ATOM   4774  C4   DT A 232      -2.681 -32.194 -31.720 
ATOM   4775  O4   DT A 232      -1.954 -32.463 -30.761 
ATOM   4776  C5   DT A 232      -2.242 -31.602 -32.961 
ATOM   4777  C7   DT A 232      -0.782 -31.285 -33.099 
ATOM   4778  C6   DT A 232      -3.116 -31.347 -33.948 
ATOM   4779  P    DC A 233      -8.029 -28.865 -37.164 
ATOM   4780  OP1  DC A 233      -8.539 -29.153 -38.524 
ATOM   4781  OP2  DC A 233      -7.126 -27.699 -37.044 
ATOM   4782  O5'  DC A 233      -9.257 -28.701 -36.152 
ATOM   4783  C5'  DC A 233      -9.812 -29.876 -35.532 
ATOM   4784  C4'  DC A 233     -10.066 -29.614 -34.060 
ATOM   4785  O4'  DC A 233      -8.904 -29.909 -33.235 
ATOM   4786  C3'  DC A 233     -10.422 -28.174 -33.693 
ATOM   4787  O3'  DC A 233     -11.388 -28.190 -32.648 
ATOM   4788  C2'  DC A 233      -9.124 -27.581 -33.145 
ATOM   4789  C1'  DC A 233      -8.685 -28.813 -32.360 
ATOM   4790  N1   DC A 233      -7.244 -28.801 -31.983 
ATOM   4791  C2   DC A 233      -6.887 -29.373 -30.765 
ATOM   4792  O2   DC A 233      -7.772 -29.862 -30.053 
ATOM   4793  N3   DC A 233      -5.578 -29.372 -30.402 
ATOM   4794  C4   DC A 233      -4.650 -28.831 -31.201 
ATOM   4795  N4   DC A 233      -3.387 -28.855 -30.804 
ATOM   4796  C5   DC A 233      -4.996 -28.238 -32.459 
ATOM   4797  C6   DC A 233      -6.309 -28.249 -32.802 
ATOM   4798  P    DT A 234     -12.580 -27.123 -32.676 
ATOM   4799  OP1  DT A 234     -13.669 -27.619 -33.546 
ATOM   4800  OP2  DT A 234     -12.041 -25.786 -33.009 
ATOM   4801  O5'  DT A 234     -13.059 -27.144 -31.149 
ATOM   4802  C5'  DT A 234     -12.911 -28.357 -30.388 
ATOM   4803  C4'  DT A 234     -12.373 -28.040 -29.008 
ATOM   4804  O4'  DT A 234     -10.917 -28.016 -28.970 
ATOM   4805  C3'  DT A 234     -12.779 -26.685 -28.430 
ATOM   4806  O3'  DT A 234     -12.987 -26.824 -27.029 
ATOM   4807  C2'  DT A 234     -11.560 -25.788 -28.653 
ATOM   4808  C1'  DT A 234     -10.506 -26.834 -28.302 
ATOM   4809  N1   DT A 234      -9.137 -26.486 -28.777 
ATOM   4810  C2   DT A 234      -8.084 -26.873 -27.984 
ATOM   4811  O2   DT A 234      -8.229 -27.476 -26.935 
ATOM   4812  N3   DT A 234      -6.830 -26.533 -28.456 
ATOM   4813  C4   DT A 234      -6.551 -25.856 -29.626 
ATOM   4814  O4   DT A 234      -5.386 -25.608 -29.943 
ATOM   4815  C5   DT A 234      -7.721 -25.492 -30.389 
ATOM   4816  C7   DT A 234      -7.508 -24.751 -31.676 
ATOM   4817  C6   DT A 234      -8.952 -25.809 -29.953 
ATOM   4818  P    DG A 235     -14.201 -26.039 -26.344 
ATOM   4819  OP1  DG A 235     -15.449 -26.822 -26.500 
ATOM   4820  OP2  DG A 235     -14.241 -24.649 -26.847 
ATOM   4821  O5'  DG A 235     -13.753 -26.042 -24.808 
ATOM   4822  C5'  DG A 235     -12.951 -27.132 -24.317 
ATOM   4823  C4'  DG A 235     -11.833 -26.600 -23.443 
ATOM   4824  O4'  DG A 235     -10.640 -26.265 -24.209 
ATOM   4825  C3'  DG A 235     -12.146 -25.320 -22.668 
ATOM   4826  O3'  DG A 235     -11.520 -25.390 -21.392 
ATOM   4827  C2'  DG A 235     -11.479 -24.206 -23.475 
ATOM   4828  C1'  DG A 235     -10.204 -24.973 -23.814 
ATOM   4829  N9   DG A 235      -9.432 -24.381 -24.942 
ATOM   4830  C8   DG A 235      -9.892 -23.738 -26.070 
ATOM   4831  N7   DG A 235      -8.943 -23.331 -26.878 
ATOM   4832  C5   DG A 235      -7.770 -23.731 -26.239 
ATOM   4833  C6   DG A 235      -6.416 -23.571 -26.629 
ATOM   4834  O6   DG A 235      -5.964 -23.033 -27.637 
ATOM   4835  N1   DG A 235      -5.541 -24.128 -25.686 
ATOM   4836  C2   DG A 235      -5.925 -24.757 -24.518 
ATOM   4837  N2   DG A 235      -4.937 -25.222 -23.751 
ATOM   4838  N3   DG A 235      -7.197 -24.908 -24.153 
ATOM   4839  C4   DG A 235      -8.058 -24.373 -25.057 
ATOM   4840  P    DT A 236     -12.303 -24.830 -20.113 
ATOM   4841  OP1  DT A 236     -13.224 -25.869 -19.601 
ATOM   4842  OP2  DT A 236     -12.916 -23.524 -20.439 
ATOM   4843  O5'  DT A 236     -11.102 -24.616 -19.076 
ATOM   4844  C5'  DT A 236      -9.946 -25.469 -19.163 
ATOM   4845  C4'  DT A 236      -8.682 -24.645 -19.017 
ATOM   4846  O4'  DT A 236      -8.208 -24.125 -20.292 
ATOM   4847  C3'  DT A 236      -8.795 -23.404 -18.133 
ATOM   4848  O3'  DT A 236      -7.579 -23.239 -17.413 
ATOM   4849  C2'  DT A 236      -8.942 -22.241 -19.114 
ATOM   4850  C1'  DT A 236      -7.926 -22.743 -20.136 
ATOM   4851  N1   DT A 236      -8.045 -22.092 -21.470 
ATOM   4852  C2   DT A 236      -6.882 -21.885 -22.171 
ATOM   4853  O2   DT A 236      -5.786 -22.208 -21.748 
ATOM   4854  N3   DT A 236      -7.033 -21.278 -23.403 
ATOM   4855  C4   DT A 236      -8.221 -20.872 -23.977 
ATOM   4856  O4   DT A 236      -8.230 -20.339 -25.087 
ATOM   4857  C5   DT A 236      -9.386 -21.132 -23.164 
ATOM   4858  C7   DT A 236     -10.721 -20.720 -23.714 
ATOM   4859  C6   DT A 236      -9.268 -21.720 -21.963 
ATOM   4860  P    DA A 237      -7.639 -22.759 -15.888 
ATOM   4861  OP1  DA A 237      -7.876 -23.927 -15.010 
ATOM   4862  OP2  DA A 237      -8.601 -21.642 -15.756 
ATOM   4863  O5'  DA A 237      -6.151 -22.214 -15.669 
ATOM   4864  C5'  DA A 237      -5.074 -22.806 -16.419 
ATOM   4865  C4'  DA A 237      -4.153 -21.724 -16.947 
ATOM   4866  O4'  DA A 237      -4.580 -21.217 -18.244 
ATOM   4867  C3'  DA A 237      -4.037 -20.469 -16.082 
ATOM   4868  O3'  DA A 237      -2.698 -19.993 -16.139 
ATOM   4869  C2'  DA A 237      -4.946 -19.444 -16.761 
ATOM   4870  C1'  DA A 237      -4.569 -19.799 -18.196 
ATOM   4871  N9   DA A 237      -5.536 -19.294 -19.211 
ATOM   4872  C8   DA A 237      -6.892 -19.166 -19.100 
ATOM   4873  N7   DA A 237      -7.462 -18.691 -20.164 
ATOM   4874  C5   DA A 237      -6.409 -18.491 -21.047 
ATOM   4875  C6   DA A 237      -6.357 -18.001 -22.362 
ATOM   4876  N6   DA A 237      -7.438 -17.605 -23.049 
ATOM   4877  N1   DA A 237      -5.147 -17.931 -22.948 
ATOM   4878  C2   DA A 237      -4.076 -18.325 -22.261 
ATOM   4879  N3   DA A 237      -4.003 -18.797 -21.036 
ATOM   4880  C4   DA A 237      -5.227 -18.856 -20.471 
ATOM   4881  P    DT A 238      -2.020 -19.419 -14.807 
ATOM   4882  OP1  DT A 238      -1.476 -20.537 -14.005 
ATOM   4883  OP2  DT A 238      -2.973 -18.525 -14.112 
ATOM   4884  O5'  DT A 238      -0.817 -18.555 -15.412 
ATOM   4885  C5'  DT A 238      -0.223 -18.962 -16.660 
ATOM   4886  C4'  DT A 238      -0.005 -17.753 -17.549 
ATOM   4887  O4'  DT A 238      -1.168 -17.452 -18.372 
ATOM   4888  C3'  DT A 238       0.284 -16.438 -16.825 
ATOM   4889  O3'  DT A 238       1.231 -15.695 -17.582 
ATOM   4890  C2'  DT A 238      -1.047 -15.687 -16.840 
ATOM   4891  C1'  DT A 238      -1.447 -16.065 -18.263 
ATOM   4892  N1   DT A 238      -2.893 -15.859 -18.553 
ATOM   4893  C2   DT A 238      -3.225 -15.462 -19.827 
ATOM   4894  O2   DT A 238      -2.396 -15.278 -20.702 
ATOM   4895  N3   DT A 238      -4.574 -15.280 -20.059 
ATOM   4896  C4   DT A 238      -5.593 -15.459 -19.145 
ATOM   4897  O4   DT A 238      -6.767 -15.266 -19.470 
ATOM   4898  C5   DT A 238      -5.146 -15.876 -17.838 
ATOM   4899  C7   DT A 238      -6.192 -16.093 -16.783 
ATOM   4900  C6   DT A 238      -3.841 -16.060 -17.584 
ATOM   4901  P    DA A 239       2.379 -14.887 -16.811 
ATOM   4902  OP1  DA A 239       3.502 -15.798 -16.498 
ATOM   4903  OP2  DA A 239       1.789 -14.164 -15.663 
ATOM   4904  O5'  DA A 239       2.832 -13.837 -17.930 
ATOM   4905  C5'  DA A 239       2.722 -14.206 -19.318 
ATOM   4906  C4'  DA A 239       2.148 -13.053 -20.117 
ATOM   4907  O4'  DA A 239       0.693 -13.071 -20.151 
ATOM   4908  C3'  DA A 239       2.487 -11.654 -19.602 
ATOM   4909  O3'  DA A 239       2.677 -10.788 -20.715 
ATOM   4910  C2'  DA A 239       1.236 -11.206 -18.847 
ATOM   4911  C1'  DA A 239       0.221 -11.771 -19.835 
ATOM   4912  N9   DA A 239      -1.153 -11.900 -19.275 
ATOM   4913  C8   DA A 239      -1.523 -12.210 -17.998 
ATOM   4914  N7   DA A 239      -2.806 -12.246 -17.816 
ATOM   4915  C5   DA A 239      -3.329 -11.938 -19.065 
ATOM   4916  C6   DA A 239      -4.647 -11.816 -19.537 
ATOM   4917  N6   DA A 239      -5.728 -11.998 -18.766 
ATOM   4918  N1   DA A 239      -4.812 -11.498 -20.834 
ATOM   4919  C2   DA A 239      -3.734 -11.319 -21.595 
ATOM   4920  N3   DA A 239      -2.463 -11.405 -21.268 
ATOM   4921  C4   DA A 239      -2.324 -11.724 -19.965 
ATOM   4922  P    DG A 240       3.847  -9.696 -20.658 
ATOM   4923  OP1  DG A 240       5.127 -10.321 -21.059 
ATOM   4924  OP2  DG A 240       3.837  -9.027 -19.339 
ATOM   4925  O5'  DG A 240       3.372  -8.666 -21.787 
ATOM   4926  C5'  DG A 240       2.609  -9.157 -22.905 
ATOM   4927  C4'  DG A 240       1.456  -8.219 -23.197 
ATOM   4928  O4'  DG A 240       0.263  -8.549 -22.429 
ATOM   4929  C3'  DG A 240       1.701  -6.744 -22.880 
ATOM   4930  O3'  DG A 240       1.059  -5.947 -23.868 
ATOM   4931  C2'  DG A 240       1.003  -6.514 -21.540 
ATOM   4932  C1'  DG A 240      -0.233  -7.357 -21.839 
ATOM   4933  N9   DG A 240      -1.011  -7.731 -20.624 
ATOM   4934  C8   DG A 240      -0.560  -8.016 -19.354 
ATOM   4935  N7   DG A 240      -1.512  -8.311 -18.503 
ATOM   4936  C5   DG A 240      -2.677  -8.215 -19.263 
ATOM   4937  C6   DG A 240      -4.031  -8.423 -18.891 
ATOM   4938  O6   DG A 240      -4.488  -8.739 -17.796 
ATOM   4939  N1   DG A 240      -4.896  -8.219 -19.974 
ATOM   4940  C2   DG A 240      -4.505  -7.862 -21.249 
ATOM   4941  N2   DG A 240      -5.486  -7.717 -22.144 
ATOM   4942  N3   DG A 240      -3.235  -7.668 -21.599 
ATOM   4943  C4   DG A 240      -2.382  -7.862 -20.559 
ATOM   4944  P    DT A 241       1.796  -4.632 -24.404 
ATOM   4945  OP1  DT A 241       2.751  -4.999 -25.474 
ATOM   4946  OP2  DT A 241       2.359  -3.878 -23.262 
ATOM   4947  O5'  DT A 241       0.570  -3.817 -25.033 
ATOM   4948  C5'  DT A 241      -0.548  -4.546 -25.574 
ATOM   4949  C4'  DT A 241      -1.848  -3.900 -25.137 
ATOM   4950  O4'  DT A 241      -2.321  -4.414 -23.859 
ATOM   4951  C3'  DT A 241      -1.801  -2.386 -24.930 
ATOM   4952  O3'  DT A 241      -3.035  -1.825 -25.362 
ATOM   4953  C2'  DT A 241      -1.689  -2.205 -23.417 
ATOM   4954  C1'  DT A 241      -2.665  -3.312 -23.033 
ATOM   4955  N1   DT A 241      -2.551  -3.746 -21.613 
ATOM   4956  C2   DT A 241      -3.709  -4.125 -20.978 
ATOM   4957  O2   DT A 241      -4.798  -4.117 -21.526 
ATOM   4958  N3   DT A 241      -3.564  -4.520 -19.662 
ATOM   4959  C4   DT A 241      -2.385  -4.566 -18.948 
ATOM   4960  O4   DT A 241      -2.380  -4.938 -17.772 
ATOM   4961  C5   DT A 241      -1.224  -4.151 -19.697 
ATOM   4962  C7   DT A 241       0.101  -4.171 -18.993 
ATOM   4963  C6   DT A 241      -1.336  -3.761 -20.978 
ATOM   4964  P    DG A 242      -3.022  -0.429 -26.145 
ATOM   4965  OP1  DG A 242      -2.751  -0.668 -27.580 
ATOM   4966  OP2  DG A 242      -2.110   0.515 -25.460 
ATOM   4967  O5'  DG A 242      -4.534   0.055 -25.956 
ATOM   4968  C5'  DG A 242      -5.573  -0.935 -25.833 
ATOM   4969  C4'  DG A 242      -6.530  -0.547 -24.721 
ATOM   4970  O4'  DG A 242      -6.104  -1.048 -23.422 
ATOM   4971  C3'  DG A 242      -6.713   0.953 -24.495 
ATOM   4972  O3'  DG A 242      -8.071   1.204 -24.151 
ATOM   4973  C2'  DG A 242      -5.837   1.273 -23.285 
ATOM   4974  C1'  DG A 242      -6.174   0.017 -22.487 
ATOM   4975  N9   DG A 242      -5.212  -0.270 -21.386 
ATOM   4976  C8   DG A 242      -3.853  -0.048 -21.337 
ATOM   4977  N7   DG A 242      -3.292  -0.416 -20.212 
ATOM   4978  C5   DG A 242      -4.354  -0.916 -19.460 
ATOM   4979  C6   DG A 242      -4.371  -1.462 -18.151 
ATOM   4980  O6   DG A 242      -3.435  -1.620 -17.371 
ATOM   4981  N1   DG A 242      -5.664  -1.848 -17.772 
ATOM   4982  C2   DG A 242      -6.794  -1.722 -18.557 
ATOM   4983  N2   DG A 242      -7.936  -2.150 -18.014 
ATOM   4984  N3   DG A 242      -6.778  -1.210 -19.787 
ATOM   4985  C4   DG A 242      -5.530  -0.831 -20.168 
ATOM   4986  P    DT A 243      -8.793   2.505 -24.739 
ATOM   4987  OP1  DT A 243      -9.303   2.217 -26.099 
ATOM   4988  OP2  DT A 243      -7.891   3.671 -24.619 
ATOM   4989  O5'  DT A 243     -10.021   2.670 -23.728 
ATOM   4990  C5'  DT A 243     -10.577   1.494 -23.107 
ATOM   4991  C4'  DT A 243     -10.831   1.756 -21.635 
ATOM   4992  O4'  DT A 243      -9.668   1.461 -20.810 
ATOM   4993  C3'  DT A 243     -11.187   3.197 -21.268 
ATOM   4994  O3'  DT A 243     -12.152   3.180 -20.223 
ATOM   4995  C2'  DT A 243      -9.889   3.789 -20.720 
ATOM   4996  C1'  DT A 243      -9.450   2.557 -19.935 
ATOM   4997  N1   DT A 243      -8.008   2.569 -19.558 
ATOM   4998  C2   DT A 243      -7.672   2.001 -18.354 
ATOM   4999  O2   DT A 243      -8.493   1.501 -17.603 
ATOM   5000  N3   DT A 243      -6.328   2.031 -18.037 
ATOM   5001  C4   DT A 243      -5.318   2.569 -18.808 
ATOM   5002  O4   DT A 243      -4.148   2.537 -18.420 
ATOM   5003  C5   DT A 243      -5.769   3.142 -20.055 
ATOM   5004  C7   DT A 243      -4.733   3.749 -20.954 
ATOM   5005  C6   DT A 243      -7.071   3.127 -20.387 
ATOM   5006  P    DA A 244     -13.345   4.248 -20.251 
ATOM   5007  OP1  DA A 244     -14.434   3.751 -21.121 
ATOM   5008  OP2  DA A 244     -12.806   5.585 -20.584 
ATOM   5009  O5'  DA A 244     -13.823   4.226 -18.724 
ATOM   5010  C5'  DA A 244     -13.676   3.013 -17.963 
ATOM   5011  C4'  DA A 244     -13.137   3.330 -16.583 
ATOM   5012  O4'  DA A 244     -11.681   3.354 -16.546 
ATOM   5013  C3'  DA A 244     -13.543   4.686 -16.005 
ATOM   5014  O3'  DA A 244     -13.751   4.547 -14.605 
ATOM   5015  C2'  DA A 244     -12.324   5.582 -16.229 
ATOM   5016  C1'  DA A 244     -11.270   4.537 -15.877 
ATOM   5017  N9   DA A 244      -9.901   4.884 -16.352 
ATOM   5018  C8   DA A 244      -9.541   5.549 -17.489 
ATOM   5019  N7   DA A 244      -8.260   5.700 -17.624 
ATOM   5020  C5   DA A 244      -7.729   5.092 -16.495 
ATOM   5021  C6   DA A 244      -6.411   4.914 -16.046 
ATOM   5022  N6   DA A 244      -5.335   5.354 -16.714 
ATOM   5023  N1   DA A 244      -6.236   4.264 -14.879 
ATOM   5024  C2   DA A 244      -7.309   3.829 -14.220 
ATOM   5025  N3   DA A 244      -8.580   3.936 -14.539 
ATOM   5026  C4   DA A 244      -8.727   4.589 -15.709 
ATOM   5027  P    DT A 245     -14.966   5.331 -13.919 
ATOM   5028  OP1  DT A 245     -16.213   4.548 -14.075 
ATOM   5029  OP2  DT A 245     -15.006   6.722 -14.422 
ATOM   5030  O5'  DT A 245     -14.517   5.329 -12.383 
ATOM   5031  C5'  DT A 245     -13.715   4.238 -11.893 
ATOM   5032  C4'  DT A 245     -12.597   4.770 -11.018 
ATOM   5033  O4'  DT A 245     -11.405   5.106 -11.784 
ATOM   5034  C3'  DT A 245     -12.910   6.050 -10.243 
ATOM   5035  O3'  DT A 245     -12.284   5.981  -8.967 
ATOM   5036  C2'  DT A 245     -12.243   7.164 -11.050 
ATOM   5037  C1'  DT A 245     -10.968   6.398 -11.389 
ATOM   5038  N1   DT A 245     -10.196   6.989 -12.517 
ATOM   5039  C2   DT A 245      -8.827   6.898 -12.453 
ATOM   5040  O2   DT A 245      -8.240   6.363 -11.528 
ATOM   5041  N3   DT A 245      -8.144   7.458 -13.516 
ATOM   5042  C4   DT A 245      -8.706   8.085 -14.610 
ATOM   5043  O4   DT A 245      -7.991   8.549 -15.500 
ATOM   5044  C5   DT A 245     -10.148   8.132 -14.586 
ATOM   5045  C7   DT A 245     -10.839   8.798 -15.740 
ATOM   5046  C6   DT A 245     -10.837   7.595 -13.566 
ATOM   5047  P    DG A 246     -13.068   6.540  -7.688 
ATOM   5048  OP1  DG A 246     -13.989   5.501  -7.176 
ATOM   5049  OP2  DG A 246     -13.681   7.847  -8.014 
ATOM   5050  O5'  DG A 246     -11.867   6.754  -6.651 
ATOM   5051  C5'  DG A 246     -10.711   5.901  -6.738 
ATOM   5052  C4'  DG A 246      -9.446   6.725  -6.592 
ATOM   5053  O4'  DG A 246      -8.973   7.245  -7.867 
ATOM   5054  C3'  DG A 246      -9.560   7.967  -5.708 
ATOM   5055  O3'  DG A 246      -8.344   8.132  -4.988 
ATOM   5056  C2'  DG A 246      -9.706   9.129  -6.689 
ATOM   5057  C1'  DG A 246      -8.690   8.627  -7.711 
ATOM   5058  N9   DG A 246      -8.810   9.279  -9.045 
ATOM   5059  C8   DG A 246      -9.939   9.718  -9.700 
ATOM   5060  N7   DG A 246      -9.700  10.254 -10.874 
ATOM   5061  C5   DG A 246      -8.315  10.162 -11.003 
ATOM   5062  C6   DG A 246      -7.467  10.576 -12.064 
ATOM   5063  O6   DG A 246      -7.769  11.116 -13.124 
ATOM   5064  N1   DG A 246      -6.123  10.293 -11.784 
ATOM   5065  C2   DG A 246      -5.659   9.690 -10.631 
ATOM   5066  N2   DG A 246      -4.339   9.507 -10.556 
ATOM   5067  N3   DG A 246      -6.455   9.302  -9.637 
ATOM   5068  C4   DG A 246      -7.762   9.569  -9.893 
ATOM   5069  P    DC A 247      -8.403   8.612  -3.463 
ATOM   5070  OP1  DC A 247      -8.641   7.444  -2.585 
ATOM   5071  OP2  DC A 247      -9.365   9.728  -3.331 
ATOM   5072  O5'  DC A 247      -6.915   9.156  -3.244 
ATOM   5073  C5'  DC A 247      -5.838   8.564  -3.994 
ATOM   5074  C4'  DC A 247      -4.918   9.647  -4.522 
ATOM   5075  O4'  DC A 247      -5.344  10.153  -5.819 
ATOM   5076  C3'  DC A 247      -4.801  10.901  -3.657 
ATOM   5077  O3'  DC A 247      -3.462  11.377  -3.714 
ATOM   5078  C2'  DC A 247      -5.710  11.926  -4.336 
ATOM   5079  C1'  DC A 247      -5.334  11.572  -5.771 
ATOM   5080  N1   DC A 247      -6.301  12.076  -6.786 
ATOM   5081  C2   DC A 247      -5.797  12.479  -8.020 
ATOM   5082  O2   DC A 247      -4.580  12.402  -8.220 
ATOM   5083  N3   DC A 247      -6.663  12.942  -8.957 
ATOM   5084  C4   DC A 247      -7.975  13.010  -8.701 
ATOM   5085  N4   DC A 247      -8.778  13.469  -9.648 
ATOM   5086  C5   DC A 247      -8.514  12.601  -7.438 
ATOM   5087  C6   DC A 247      -7.632  12.141  -6.514 
ATOM   5088  P    DC A 248      -2.785  11.952  -2.382 
ATOM   5089  OP1  DC A 248      -2.240  10.833  -1.580 
ATOM   5090  OP2  DC A 248      -3.737  12.845  -1.687 
ATOM   5091  O5'  DC A 248      -1.581  12.816  -2.987 
ATOM   5092  C5'  DC A 248      -0.987  12.409  -4.235 
ATOM   5093  C4'  DC A 248      -0.769  13.617  -5.124 
ATOM   5094  O4'  DC A 248      -1.932  13.918  -5.947 
ATOM   5095  C3'  DC A 248      -0.480  14.932  -4.400 
ATOM   5096  O3'  DC A 248       0.467  15.676  -5.157 
ATOM   5097  C2'  DC A 248      -1.812  15.683  -4.415 
ATOM   5098  C1'  DC A 248      -2.211  15.306  -5.838 
ATOM   5099  N1   DC A 248      -3.657  15.511  -6.129 
ATOM   5100  C2   DC A 248      -4.011  15.914  -7.414 
ATOM   5101  O2   DC A 248      -3.118  16.082  -8.253 
ATOM   5102  N3   DC A 248      -5.324  16.108  -7.699 
ATOM   5103  C4   DC A 248      -6.261  15.915  -6.762 
ATOM   5104  N4   DC A 248      -7.528  16.117  -7.090 
ATOM   5105  C5   DC A 248      -5.919  15.501  -5.434 
ATOM   5106  C6   DC A 248      -4.601  15.314  -5.169 
ATOM   5107  P    DG A 249       1.614  16.484  -4.386 
ATOM   5108  OP1  DG A 249       2.738  15.573  -4.073 
ATOM   5109  OP2  DG A 249       1.025  17.206  -3.238 
ATOM   5110  O5'  DG A 249       2.068  17.533  -5.506 
ATOM   5111  C5'  DG A 249       1.958  17.164  -6.893 
ATOM   5112  C4'  DG A 249       1.384  18.318  -7.692 
ATOM   5113  O4'  DG A 249      -0.072  18.299  -7.726 
ATOM   5114  C3'  DG A 249       1.723  19.717  -7.177 
ATOM   5115  O3'  DG A 249       1.913  20.582  -8.290 
ATOM   5116  C2'  DG A 249       0.472  20.165  -6.422 
ATOM   5117  C1'  DG A 249      -0.544  19.600  -7.410 
ATOM   5118  N9   DG A 249      -1.917  19.470  -6.850 
ATOM   5119  C8   DG A 249      -2.309  19.160  -5.566 
ATOM   5120  N7   DG A 249      -3.609  19.126  -5.397 
ATOM   5121  C5   DG A 249      -4.114  19.436  -6.658 
ATOM   5122  C6   DG A 249      -5.457  19.552  -7.101 
ATOM   5123  O6   DG A 249      -6.494  19.402  -6.461 
ATOM   5124  N1   DG A 249      -5.521  19.885  -8.462 
ATOM   5125  C2   DG A 249      -4.431  20.080  -9.286 
ATOM   5126  N2   DG A 249      -4.702  20.391 -10.555 
ATOM   5127  N3   DG A 249      -3.170  19.971  -8.869 
ATOM   5128  C4   DG A 249      -3.091  19.649  -7.552 
ATOM   5129  P    DT A 250       3.083  21.674  -8.233 
ATOM   5130  OP1  DT A 250       4.363  21.050  -8.634 
ATOM   5131  OP2  DT A 250       3.072  22.343  -6.914 
ATOM   5132  O5'  DT A 250       2.608  22.704  -9.362 
ATOM   5133  C5'  DT A 250       1.845  22.213 -10.480 
ATOM   5134  C4'  DT A 250       0.691  23.152 -10.772 
ATOM   5135  O4'  DT A 250      -0.502  22.822 -10.004 
ATOM   5136  C3'  DT A 250       0.937  24.627 -10.455 
ATOM   5137  O3'  DT A 250       0.294  25.423 -11.443 
ATOM   5138  C2'  DT A 250       0.238  24.857  -9.115 
ATOM   5139  C1'  DT A 250      -0.998  24.013  -9.414 
ATOM   5140  N1   DT A 250      -1.776  23.639  -8.200 
ATOM   5141  C2   DT A 250      -3.141  23.559  -8.331 
ATOM   5142  O2   DT A 250      -3.720  23.778  -9.381 
ATOM   5143  N3   DT A 250      -3.828  23.211  -7.185 
ATOM   5144  C4   DT A 250      -3.277  22.943  -5.949 
ATOM   5145  O4   DT A 250      -3.995  22.640  -4.994 
ATOM   5146  C5   DT A 250      -1.837  23.053  -5.910 
ATOM   5147  C7   DT A 250      -1.155  22.777  -4.602 
ATOM   5148  C6   DT A 250      -1.144  23.390  -7.010 
ATOM   5149  P    DT A 251       1.032  26.739 -11.979 
ATOM   5150  OP1  DT A 251       1.986  26.371 -13.049 
ATOM   5151  OP2  DT A 251       1.594  27.492 -10.837 
ATOM   5152  O5'  DT A 251      -0.194  27.553 -12.608 
ATOM   5153  C5'  DT A 251      -1.312  26.825 -13.149 
ATOM   5154  C4'  DT A 251      -2.612  27.471 -12.712 
ATOM   5155  O4'  DT A 251      -3.086  26.956 -11.434 
ATOM   5156  C3'  DT A 251      -2.566  28.984 -12.505 
ATOM   5157  O3'  DT A 251      -3.800  29.546 -12.937 
ATOM   5158  C2'  DT A 251      -2.453  29.166 -10.992 
ATOM   5159  C1'  DT A 251      -3.430  28.058 -10.608 
ATOM   5160  N1   DT A 251      -3.315  27.624  -9.188 
ATOM   5161  C2   DT A 251      -4.473  27.246  -8.554 
ATOM   5162  O2   DT A 251      -5.562  27.253  -9.101 
ATOM   5163  N3   DT A 251      -4.329  26.851  -7.237 
ATOM   5164  C4   DT A 251      -3.150  26.804  -6.523 
ATOM   5165  O4   DT A 251      -3.144  26.432  -5.347 
ATOM   5166  C5   DT A 251      -1.988  27.219  -7.272 
ATOM   5167  C7   DT A 251      -0.663  27.199  -6.569 
ATOM   5168  C6   DT A 251      -2.100  27.609  -8.553 
ATOM   5169  P    DA A 252      -3.786  30.942 -13.720 
ATOM   5170  OP1  DA A 252      -3.515  30.702 -15.155 
ATOM   5171  OP2  DA A 252      -2.874  31.885 -13.035 
ATOM   5172  O5'  DA A 252      -5.299  31.425 -13.531 
ATOM   5173  C5'  DA A 252      -6.338  30.435 -13.408 
ATOM   5174  C4'  DA A 252      -7.294  30.823 -12.296 
ATOM   5175  O4'  DA A 252      -6.868  30.322 -10.997 
ATOM   5176  C3'  DA A 252      -7.478  32.323 -12.070 
ATOM   5177  O3'  DA A 252      -8.835  32.574 -11.726 
ATOM   5178  C2'  DA A 252      -6.602  32.643 -10.860 
ATOM   5179  C1'  DA A 252      -6.938  31.387 -10.062 
ATOM   5180  N9   DA A 252      -5.976  31.101  -8.961 
ATOM   5181  C8   DA A 252      -4.630  31.327  -8.931 
ATOM   5182  N7   DA A 252      -4.062  30.968  -7.821 
ATOM   5183  C5   DA A 252      -5.108  30.466  -7.058 
ATOM   5184  C6   DA A 252      -5.160  29.920  -5.765 
ATOM   5185  N6   DA A 252      -4.084  29.783  -4.976 
ATOM   5186  N1   DA A 252      -6.361  29.519  -5.309 
ATOM   5187  C2   DA A 252      -7.425  29.657  -6.098 
ATOM   5188  N3   DA A 252      -7.499  30.149  -7.316 
ATOM   5189  C4   DA A 252      -6.284  30.543  -7.747 
ATOM   5190  P    DA A 253      -9.558  33.875 -12.314 
ATOM   5191  OP1  DA A 253     -10.067  33.587 -13.674 
ATOM   5192  OP2  DA A 253      -8.655  35.042 -12.194 
ATOM   5193  O5'  DA A 253     -10.786  34.040 -11.303 
ATOM   5194  C5'  DA A 253     -11.341  32.865 -10.682 
ATOM   5195  C4'  DA A 253     -11.595  33.127  -9.210 
ATOM   5196  O4'  DA A 253     -10.432  32.832  -8.385 
ATOM   5197  C3'  DA A 253     -11.951  34.567  -8.843 
ATOM   5198  O3'  DA A 253     -12.917  34.551  -7.798 
ATOM   5199  C2'  DA A 253     -10.653  35.160  -8.295 
ATOM   5200  C1'  DA A 253     -10.214  33.928  -7.510 
ATOM   5201  N9   DA A 253      -8.773  33.940  -7.133 
ATOM   5202  C8   DA A 253      -7.717  34.448  -7.834 
ATOM   5203  N7   DA A 253      -6.575  34.306  -7.237 
ATOM   5204  C5   DA A 253      -6.893  33.656  -6.054 
ATOM   5205  C6   DA A 253      -6.110  33.215  -4.974 
ATOM   5206  N6   DA A 253      -4.780  33.372  -4.911 
ATOM   5207  N1   DA A 253      -6.746  32.605  -3.956 
ATOM   5208  C2   DA A 253      -8.068  32.451  -4.024 
ATOM   5209  N3   DA A 253      -8.899  32.819  -4.975 
ATOM   5210  C4   DA A 253      -8.238  33.427  -5.981 
ATOM   5211  P    DC A 254     -14.109  35.618  -7.826 
ATOM   5212  OP1  DC A 254     -15.198  35.122  -8.696 
ATOM   5213  OP2  DC A 254     -13.570  36.955  -8.159 
ATOM   5214  O5'  DC A 254     -14.587  35.597  -6.299 
ATOM   5215  C5'  DC A 254     -14.440  34.383  -5.538 
ATOM   5216  C4'  DC A 254     -13.901  34.701  -4.158 
ATOM   5217  O4'  DC A 254     -12.446  34.725  -4.121 
ATOM   5218  C3'  DC A 254     -14.307  36.056  -3.580 
ATOM   5219  O3'  DC A 254     -14.515  35.917  -2.180 
ATOM   5220  C2'  DC A 254     -13.089  36.952  -3.804 
ATOM   5221  C1'  DC A 254     -12.035  35.907  -3.452 
ATOM   5222  N1   DC A 254     -10.665  36.254  -3.927 
ATOM   5223  C2   DC A 254      -9.587  35.869  -3.135 
ATOM   5224  O2   DC A 254      -9.808  35.261  -2.082 
ATOM   5225  N3   DC A 254      -8.331  36.177  -3.550 
ATOM   5226  C4   DC A 254      -8.134  36.838  -4.698 
ATOM   5227  N4   DC A 254      -6.891  37.114  -5.059 
ATOM   5228  C5   DC A 254      -9.230  37.243  -5.526 
ATOM   5229  C6   DC A 254     -10.477  36.927  -5.094 
ATOM   5230  P    DA A 255     -15.730  36.702  -1.494 
ATOM   5231  OP1  DA A 255     -16.977  35.919  -1.650 
ATOM   5232  OP2  DA A 255     -15.770  38.092  -1.998 
ATOM   5233  O5'  DA A 255     -15.282  36.699   0.042 
ATOM   5234  C5'  DA A 255     -14.479  35.609   0.532 
ATOM   5235  C4'  DA A 255     -13.362  36.141   1.407 
ATOM   5236  O4'  DA A 255     -12.169  36.476   0.641 
ATOM   5237  C3'  DA A 255     -13.675  37.421   2.182 
ATOM   5238  O3'  DA A 255     -13.049  37.351   3.458 
ATOM   5239  C2'  DA A 255     -13.008  38.534   1.375 
ATOM   5240  C1'  DA A 255     -11.733  37.768   1.035 
ATOM   5241  N9   DA A 255     -10.961  38.359  -0.092 
ATOM   5242  C8   DA A 255     -11.435  38.994  -1.205 
ATOM   5243  N7   DA A 255     -10.505  39.403  -2.011 
ATOM   5244  C5   DA A 255      -9.328  39.011  -1.391 
ATOM   5245  C6   DA A 255      -7.976  39.153  -1.747 
ATOM   5246  N6   DA A 255      -7.567  39.758  -2.872 
ATOM   5247  N1   DA A 255      -7.057  38.650  -0.903 
ATOM   5248  C2   DA A 255      -7.469  38.050   0.212 
ATOM   5249  N3   DA A 255      -8.696  37.859   0.648 
ATOM   5250  C4   DA A 255      -9.596  38.372  -0.215 
ATOM   5251  P    DA A 256     -13.832  37.911   4.737 
ATOM   5252  OP1  DA A 256     -14.753  36.871   5.249 
ATOM   5253  OP2  DA A 256     -14.445  39.217   4.411 
ATOM   5254  O5'  DA A 256     -12.631  38.125   5.773 
ATOM   5255  C5'  DA A 256     -11.475  37.271   5.687 
ATOM   5256  C4'  DA A 256     -10.210  38.096   5.833 
ATOM   5257  O4'  DA A 256      -9.737  38.615   4.557 
ATOM   5258  C3'  DA A 256     -10.324  39.337   6.717 
ATOM   5259  O3'  DA A 256      -9.108  39.502   7.437 
ATOM   5260  C2'  DA A 256     -10.471  40.500   5.736 
ATOM   5261  C1'  DA A 256      -9.454  39.998   4.714 
ATOM   5262  N9   DA A 256      -9.574  40.649   3.380 
ATOM   5263  C8   DA A 256     -10.704  41.078   2.745 
ATOM   5264  N7   DA A 256     -10.482  41.611   1.583 
ATOM   5265  C5   DA A 256      -9.104  41.529   1.435 
ATOM   5266  C6   DA A 256      -8.236  41.926   0.405 
ATOM   5267  N6   DA A 256      -8.651  42.513  -0.727 
ATOM   5268  N1   DA A 256      -6.921  41.697   0.579 
ATOM   5269  C2   DA A 256      -6.515  41.112   1.706 
ATOM   5270  N3   DA A 256      -7.228  40.701   2.731 
ATOM   5271  C4   DA A 256      -8.540  40.941   2.531 
ATOM   5272  P    DC A 257      -9.168  39.982   8.962 
ATOM   5273  OP1  DC A 257      -9.405  38.814   9.840 
ATOM   5274  OP2  DC A 257     -10.130  41.099   9.093 
ATOM   5275  O5'  DC A 257      -7.679  40.527   9.181 
ATOM   5276  C5'  DC A 257      -6.603  39.935   8.431 
ATOM   5277  C4'  DC A 257      -5.682  41.017   7.903 
ATOM   5278  O4'  DC A 257      -6.108  41.524   6.606 
ATOM   5279  C3'  DC A 257      -5.566  42.272   8.768 
ATOM   5280  O3'  DC A 257      -4.227  42.748   8.710 
ATOM   5281  C2'  DC A 257      -6.474  43.296   8.089 
ATOM   5282  C1'  DC A 257      -6.098  42.942   6.654 
ATOM   5283  N1   DC A 257      -7.065  43.446   5.639 
ATOM   5284  C2   DC A 257      -6.562  43.850   4.405 
ATOM   5285  O2   DC A 257      -5.344  43.772   4.204 
ATOM   5286  N3   DC A 257      -7.427  44.313   3.468 
ATOM   5287  C4   DC A 257      -8.739  44.380   3.724 
ATOM   5288  N4   DC A 257      -9.543  44.839   2.777 
ATOM   5289  C5   DC A 257      -9.278  43.971   4.987 
ATOM   5290  C6   DC A 257      -8.397  43.512   5.911 
ATOM   5291  P    DA A 258      -3.549  43.322  10.043 
ATOM   5292  OP1  DA A 258      -3.004  42.203  10.844 
ATOM   5293  OP2  DA A 258      -4.501  44.216  10.737 
ATOM   5294  O5'  DA A 258      -2.346  44.186   9.438 
ATOM   5295  C5'  DA A 258      -1.752  43.779   8.190 
ATOM   5296  C4'  DA A 258      -1.534  44.987   7.301 
ATOM   5297  O4'  DA A 258      -2.697  45.288   6.478 
ATOM   5298  C3'  DA A 258      -1.244  46.302   8.025 
ATOM   5299  O3'  DA A 258      -0.297  47.046   7.268 
ATOM   5300  C2'  DA A 258      -2.576  47.054   8.010 
ATOM   5301  C1'  DA A 258      -2.976  46.676   6.586 
ATOM   5302  N9   DA A 258      -4.422  46.881   6.296 
ATOM   5303  C8   DA A 258      -5.486  46.728   7.137 
ATOM   5304  N7   DA A 258      -6.633  46.985   6.586 
ATOM   5305  C5   DA A 258      -6.305  47.335   5.284 
ATOM   5306  C6   DA A 258      -7.087  47.720   4.182 
ATOM   5307  N6   DA A 258      -8.423  47.821   4.222 
ATOM   5308  N1   DA A 258      -6.443  47.999   3.033 
ATOM   5309  C2   DA A 258      -5.116  47.896   3.000 
ATOM   5310  N3   DA A 258      -4.285  47.549   3.957 
ATOM   5311  C4   DA A 258      -4.955  47.275   5.096 
ATOM   5312  P    DA A 259       0.850  47.854   8.039 
ATOM   5313  OP1  DA A 259       1.973  46.943   8.352 
ATOM   5314  OP2  DA A 259       0.260  48.577   9.187 
ATOM   5315  O5'  DA A 259       1.303  48.903   6.919 
ATOM   5316  C5'  DA A 259       1.193  48.535   5.532 
ATOM   5317  C4'  DA A 259       0.619  49.688   4.733 
ATOM   5318  O4'  DA A 259      -0.836  49.669   4.699 
ATOM   5319  C3'  DA A 259       0.958  51.087   5.248 
ATOM   5320  O3'  DA A 259       1.148  51.953   4.135 
ATOM   5321  C2'  DA A 259      -0.293  51.535   6.003 
ATOM   5322  C1'  DA A 259      -1.308  50.970   5.015 
ATOM   5323  N9   DA A 259      -2.682  50.841   5.575 
ATOM   5324  C8   DA A 259      -3.051  50.531   6.852 
ATOM   5325  N7   DA A 259      -4.335  50.495   7.034 
ATOM   5326  C5   DA A 259      -4.858  50.802   5.785 
ATOM   5327  C6   DA A 259      -6.175  50.925   5.313 
ATOM   5328  N6   DA A 259      -7.257  50.743   6.084 
ATOM   5329  N1   DA A 259      -6.341  51.243   4.016 
ATOM   5330  C2   DA A 259      -5.263  51.422   3.255 
ATOM   5331  N3   DA A 259      -3.992  51.336   3.582 
ATOM   5332  C4   DA A 259      -3.853  51.016   4.885 
ATOM   5333  P    DG A 260       2.318  53.044   4.192 
ATOM   5334  OP1  DG A 260       3.598  52.420   3.790 
ATOM   5335  OP2  DG A 260       2.308  53.714   5.511 
ATOM   5336  O5'  DG A 260       1.844  54.075   3.063 
ATOM   5337  C5'  DG A 260       1.080  53.583   1.945 
ATOM   5338  C4'  DG A 260      -0.073  54.522   1.653 
ATOM   5339  O4'  DG A 260      -1.266  54.192   2.421 
ATOM   5340  C3'  DG A 260       0.173  55.997   1.969 
ATOM   5341  O3'  DG A 260      -0.470  56.793   0.982 
ATOM   5342  C2'  DG A 260      -0.526  56.227   3.309 
ATOM   5343  C1'  DG A 260      -1.762  55.384   3.011 
ATOM   5344  N9   DG A 260      -2.540  55.010   4.225 
ATOM   5345  C8   DG A 260      -2.089  54.725   5.496 
ATOM   5346  N7   DG A 260      -3.041  54.429   6.347 
ATOM   5347  C5   DG A 260      -4.206  54.526   5.587 
ATOM   5348  C6   DG A 260      -5.560  54.318   5.959 
ATOM   5349  O6   DG A 260      -6.016  54.001   7.054 
ATOM   5350  N1   DG A 260      -6.425  54.522   4.876 
ATOM   5351  C2   DG A 260      -6.034  54.878   3.600 
ATOM   5352  N2   DG A 260      -7.014  55.024   2.705 
ATOM   5353  N3   DG A 260      -4.764  55.072   3.251 
ATOM   5354  C4   DG A 260      -3.911  54.879   4.291 
ATOM   5355  P    DC A 261       0.267  58.109   0.446 
ATOM   5356  OP1  DC A 261       1.222  57.742  -0.624 
ATOM   5357  OP2  DC A 261       0.830  58.863   1.587 
ATOM   5358  O5'  DC A 261      -0.959  58.923  -0.183 
ATOM   5359  C5'  DC A 261      -2.077  58.195  -0.724 
ATOM   5360  C4'  DC A 261      -3.377  58.841  -0.287 
ATOM   5361  O4'  DC A 261      -3.850  58.327   0.991 
ATOM   5362  C3'  DC A 261      -3.330  60.355  -0.080 
ATOM   5363  O3'  DC A 261      -4.564  60.916  -0.512 
ATOM   5364  C2'  DC A 261      -3.218  60.536   1.433 
ATOM   5365  C1'  DC A 261      -4.194  59.428   1.817 
ATOM   5366  N1   DC A 261      -4.080  58.994   3.237 
ATOM   5367  C2   DC A 261      -5.245  58.608   3.894 
ATOM   5368  O2   DC A 261      -6.316  58.640   3.278 
ATOM   5369  N3   DC A 261      -5.162  58.210   5.190 
ATOM   5370  C4   DC A 261      -3.981  58.189   5.823 
ATOM   5371  N4   DC A 261      -3.953  57.793   7.086 
ATOM   5372  C5   DC A 261      -2.771  58.583   5.166 
ATOM   5373  C6   DC A 261      -2.875  58.978   3.871 
ATOM   5374  P    DA A 262      -4.550  62.312  -1.295 
ATOM   5375  OP1  DA A 262      -4.280  62.073  -2.730 
ATOM   5376  OP2  DA A 262      -3.639  63.255  -0.611 
ATOM   5377  O5'  DA A 262      -6.063  62.795  -1.106 
ATOM   5378  C5'  DA A 262      -7.102  61.806  -0.983 
ATOM   5379  C4'  DA A 262      -8.059  62.193   0.128 
ATOM   5380  O4'  DA A 262      -7.633  61.692   1.428 
ATOM   5381  C3'  DA A 262      -8.242  63.694   0.354 
ATOM   5382  O3'  DA A 262      -9.600  63.945   0.699 
ATOM   5383  C2'  DA A 262      -7.366  64.014   1.565 
ATOM   5384  C1'  DA A 262      -7.703  62.758   2.363 
ATOM   5385  N9   DA A 262      -6.741  62.471   3.464 
ATOM   5386  C8   DA A 262      -5.395  62.697   3.494 
ATOM   5387  N7   DA A 262      -4.826  62.338   4.604 
ATOM   5388  C5   DA A 262      -5.872  61.836   5.367 
ATOM   5389  C6   DA A 262      -5.924  61.291   6.660 
ATOM   5390  N6   DA A 262      -4.848  61.154   7.449 
ATOM   5391  N1   DA A 262      -7.125  60.889   7.116 
ATOM   5392  C2   DA A 262      -8.190  61.027   6.326 
ATOM   5393  N3   DA A 262      -8.263  61.520   5.109 
ATOM   5394  C4   DA A 262      -7.048  61.914   4.678 
ATOM   5395  P    DT A 263     -10.322  65.246   0.111 
ATOM   5396  OP1  DT A 263     -10.832  64.958  -1.249 
ATOM   5397  OP2  DT A 263      -9.419  66.412   0.231 
ATOM   5398  O5'  DT A 263     -11.550  65.410   1.122 
ATOM   5399  C5'  DT A 263     -12.106  64.235   1.743 
ATOM   5400  C4'  DT A 263     -12.359  64.497   3.215 
ATOM   5401  O4'  DT A 263     -11.197  64.202   4.040 
ATOM   5402  C3'  DT A 263     -12.716  65.937   3.582 
ATOM   5403  O3'  DT A 263     -13.681  65.921   4.627 
ATOM   5404  C2'  DT A 263     -11.418  66.530   4.130 
ATOM   5405  C1'  DT A 263     -10.979  65.298   4.915 
ATOM   5406  N1   DT A 263      -9.537  65.310   5.291 
ATOM   5407  C2   DT A 263      -9.201  64.742   6.496 
ATOM   5408  O2   DT A 263     -10.022  64.242   7.247 
ATOM   5409  N3   DT A 263      -7.857  64.772   6.813 
ATOM   5410  C4   DT A 263      -6.846  65.310   6.042 
ATOM   5411  O4   DT A 263      -5.677  65.278   6.430 
ATOM   5412  C5   DT A 263      -7.298  65.883   4.795 
ATOM   5413  C7   DT A 263      -6.262  66.490   3.896 
ATOM   5414  C6   DT A 263      -8.599  65.867   4.463 
ATOM   5415  P    DT A 264     -14.873  66.988   4.599 
ATOM   5416  OP1  DT A 264     -15.963  66.492   3.729 
ATOM   5417  OP2  DT A 264     -14.334  68.326   4.266 
ATOM   5418  O5'  DT A 264     -15.352  66.967   6.126 
ATOM   5419  C5'  DT A 264     -15.205  65.754   6.886 
ATOM   5420  C4'  DT A 264     -14.666  66.071   8.267 
ATOM   5421  O4'  DT A 264     -13.210  66.095   8.304 
ATOM   5422  C3'  DT A 264     -15.072  67.427   8.845 
ATOM   5423  O3'  DT A 264     -15.280  67.288  10.245 
ATOM   5424  C2'  DT A 264     -13.853  68.323   8.621 
ATOM   5425  C1'  DT A 264     -12.799  67.278   8.973 
ATOM   5426  N1   DT A 264     -11.430  67.625   8.498 
ATOM   5427  C2   DT A 264     -10.377  67.238   9.290 
ATOM   5428  O2   DT A 264     -10.522  66.635  10.340 
ATOM   5429  N3   DT A 264      -9.123  67.578   8.818 
ATOM   5430  C4   DT A 264      -8.844  68.255   7.649 
ATOM   5431  O4   DT A 264      -7.679  68.503   7.332 
ATOM   5432  C5   DT A 264     -10.014  68.619   6.886 
ATOM   5433  C7   DT A 264      -9.801  69.360   5.599 
ATOM   5434  C6   DT A 264     -11.245  68.302   7.321 
ATOM   5435  P    DC A 265     -16.495  68.072  10.931 
ATOM   5436  OP1  DC A 265     -17.742  67.289  10.775 
ATOM   5437  OP2  DC A 265     -16.534  69.462  10.427 
ATOM   5438  O5'  DC A 265     -16.046  68.070  12.467 
ATOM   5439  C5'  DC A 265     -15.244  66.979  12.957 
ATOM   5440  C4'  DC A 265     -14.126  67.511  13.832 
ATOM   5441  O4'  DC A 265     -12.934  67.847  13.066 
ATOM   5442  C3'  DC A 265     -14.439  68.791  14.607 
ATOM   5443  O3'  DC A 265     -13.813  68.721  15.883 
ATOM   5444  C2'  DC A 265     -13.772  69.905  13.800 
ATOM   5445  C1'  DC A 265     -12.497  69.138  13.460 
ATOM   5446  N1   DC A 265     -11.725  69.730  12.333 
ATOM   5447  C2   DC A 265     -10.336  69.646  12.382 
ATOM   5448  O2   DC A 265      -9.806  69.089  13.351 
ATOM   5449  N3   DC A 265      -9.614  70.180  11.364 
ATOM   5450  C4   DC A 265     -10.225  70.775  10.333 
ATOM   5451  N4   DC A 265      -9.476  71.280   9.364 
ATOM   5452  C5   DC A 265     -11.653  70.872  10.262 
ATOM   5453  C6   DC A 265     -12.357  70.333  11.290 
ATOM   5454  P    DT A 266     -14.597  69.281  17.162 
ATOM   5455  OP1  DT A 266     -15.517  68.242  17.674 
ATOM   5456  OP2  DT A 266     -15.209  70.587  16.836 
ATOM   5457  O5'  DT A 266     -13.396  69.495  18.198 
ATOM   5458  C5'  DT A 266     -12.240  68.642  18.112 
ATOM   5459  C4'  DT A 266     -10.975  69.466  18.257 
ATOM   5460  O4'  DT A 266     -10.502  69.986  16.982 
ATOM   5461  C3'  DT A 266     -11.088  70.707  19.142 
ATOM   5462  O3'  DT A 266      -9.872  70.873  19.862 
ATOM   5463  C2'  DT A 266     -11.235  71.870  18.161 
ATOM   5464  C1'  DT A 266     -10.219  71.368  17.139 
ATOM   5465  N1   DT A 266     -10.339  72.019  15.805 
ATOM   5466  C2   DT A 266      -9.176  72.226  15.104 
ATOM   5467  O2   DT A 266      -8.080  71.903  15.527 
ATOM   5468  N3   DT A 266      -9.326  72.833  13.872 
ATOM   5469  C4   DT A 266     -10.514  73.239  13.298 
ATOM   5470  O4   DT A 266     -10.524  73.773  12.187 
ATOM   5471  C5   DT A 266     -11.679  72.979  14.111 
ATOM   5472  C7   DT A 266     -13.014  73.391  13.560 
ATOM   5473  C6   DT A 266     -11.562  72.391  15.312 
ATOM   5474  P    DA A 267      -9.932  71.353  21.387 
ATOM   5475  OP1  DA A 267     -10.170  70.184  22.265 
ATOM   5476  OP2  DA A 267     -10.894  72.469  21.518 
ATOM   5477  O5'  DA A 267      -8.444  71.897  21.606 
ATOM   5478  C5'  DA A 267      -7.367  71.305  20.855 
ATOM   5479  C4'  DA A 267      -6.447  72.387  20.328 
ATOM   5480  O4'  DA A 267      -6.873  72.894  19.031 
ATOM   5481  C3'  DA A 267      -6.330  73.642  21.193 
ATOM   5482  O3'  DA A 267      -4.991  74.118  21.135 
ATOM   5483  C2'  DA A 267      -7.239  74.667  20.514 
ATOM   5484  C1'  DA A 267      -6.862  74.313  19.079 
ATOM   5485  N9   DA A 267      -7.830  74.817  18.064 
ATOM   5486  C8   DA A 267      -9.185  74.945  18.175 
ATOM   5487  N7   DA A 267      -9.755  75.420  17.110 
ATOM   5488  C5   DA A 267      -8.702  75.621  16.228 
ATOM   5489  C6   DA A 267      -8.651  76.110  14.913 
ATOM   5490  N6   DA A 267      -9.731  76.506  14.226 
ATOM   5491  N1   DA A 267      -7.441  76.181  14.327 
ATOM   5492  C2   DA A 267      -6.369  75.786  15.014 
ATOM   5493  N3   DA A 267      -6.296  75.314  16.239 
ATOM   5494  C4   DA A 267      -7.520  75.255  16.804 
ATOM   5495  P    DT A 268      -4.314  74.692  22.468 
ATOM   5496  OP1  DT A 268      -3.769  73.574  23.269 
ATOM   5497  OP2  DT A 268      -5.266  75.586  23.162 
ATOM   5498  O5'  DT A 268      -3.110  75.556  21.863 
ATOM   5499  C5'  DT A 268      -2.516  75.149  20.615 
ATOM   5500  C4'  DT A 268      -2.298  76.358  19.726 
ATOM   5501  O4'  DT A 268      -3.461  76.659  18.903 
ATOM   5502  C3'  DT A 268      -2.009  77.673  20.450 
ATOM   5503  O3'  DT A 268      -1.062  78.416  19.693 
ATOM   5504  C2'  DT A 268      -3.340  78.424  20.435 
ATOM   5505  C1'  DT A 268      -3.740  78.046  19.011 
ATOM   5506  N1   DT A 268      -5.186  78.252  18.721 
ATOM   5507  C2   DT A 268      -5.519  78.649  17.448 
ATOM   5508  O2   DT A 268      -4.689  78.833  16.573 
ATOM   5509  N3   DT A 268      -6.867  78.831  17.216 
ATOM   5510  C4   DT A 268      -7.887  78.652  18.129 
ATOM   5511  O4   DT A 268      -9.060  78.845  17.804 
ATOM   5512  C5   DT A 268      -7.439  78.235  19.437 
ATOM   5513  C7   DT A 268      -8.485  78.018  20.492 
ATOM   5514  C6   DT A 268      -6.134  78.051  19.691 
ATOM   5515  P    DT A 269       0.086  79.224  20.464 
ATOM   5516  OP1  DT A 269       1.209  78.313  20.777 
ATOM   5517  OP2  DT A 269      -0.504  79.947  21.612 
ATOM   5518  O5'  DT A 269       0.539  80.274  19.344 
ATOM   5519  C5'  DT A 269       0.429  79.905  17.957 
ATOM   5520  C4'  DT A 269      -0.145  81.058  17.158 
ATOM   5521  O4'  DT A 269      -1.600  81.040  17.124 
ATOM   5522  C3'  DT A 269       0.194  82.457  17.673 
ATOM   5523  O3'  DT A 269       0.384  83.323  16.560 
ATOM   5524  C2'  DT A 269      -1.057  82.905  18.428 
ATOM   5525  C1'  DT A 269      -2.073  82.341  17.439 
ATOM   5526  N1   DT A 269      -3.446  82.211  17.999 
ATOM   5527  C2   DT A 269      -4.496  82.427  17.139 
ATOM   5528  O2   DT A 269      -4.342  82.713  15.965 
ATOM   5529  N3   DT A 269      -5.755  82.299  17.695 
ATOM   5530  C4   DT A 269      -6.042  81.980  19.006 
ATOM   5531  O4   DT A 269      -7.211  81.894  19.389 
ATOM   5532  C5   DT A 269      -4.875  81.772  19.832 
ATOM   5533  C7   DT A 269      -5.100  81.422  21.273 
ATOM   5534  C6   DT A 269      -3.640  81.891  19.318 
ATOM   5535  P    DG A 270       1.554  84.415  16.617 
ATOM   5536  OP1  DG A 270       2.834  83.790  16.215 
ATOM   5537  OP2  DG A 270       1.543  85.084  17.936 
ATOM   5538  O5'  DG A 270       1.079  85.445  15.488 
ATOM   5539  C5'  DG A 270       0.316  84.954  14.370 
ATOM   5540  C4'  DG A 270      -0.837  85.892  14.078 
ATOM   5541  O4'  DG A 270      -2.030  85.562  14.846 
ATOM   5542  C3'  DG A 270      -0.592  87.368  14.394 
ATOM   5543  O3'  DG A 270      -1.235  88.164  13.407 
ATOM   5544  C2'  DG A 270      -1.291  87.598  15.734 
ATOM   5545  C1'  DG A 270      -2.527  86.754  15.436 
ATOM   5546  N9   DG A 270      -3.304  86.380  16.650 
ATOM   5547  C8   DG A 270      -2.853  86.095  17.921 
ATOM   5548  N7   DG A 270      -3.806  85.800  18.772 
ATOM   5549  C5   DG A 270      -4.970  85.896  18.012 
ATOM   5550  C6   DG A 270      -6.324  85.688  18.384 
ATOM   5551  O6   DG A 270      -6.781  85.372  19.479 
ATOM   5552  N1   DG A 270      -7.189  85.892  17.301 
ATOM   5553  C2   DG A 270      -6.798  86.249  16.025 
ATOM   5554  N2   DG A 270      -7.779  86.394  15.130 
ATOM   5555  N3   DG A 270      -5.528  86.443  15.676 
ATOM   5556  C4   DG A 270      -4.675  86.249  16.716 
ATOM   5557  P    DA A 271      -0.497  89.480  12.871 
ATOM   5558  OP1  DA A 271       0.457  89.112  11.801 
ATOM   5559  OP2  DA A 271       0.066  90.233  14.012 
ATOM   5560  O5'  DA A 271      -1.723  90.294  12.241 
ATOM   5561  C5'  DA A 271      -2.841  89.565  11.701 
ATOM   5562  C4'  DA A 271      -4.141  90.211  12.138 
ATOM   5563  O4'  DA A 271      -4.614  89.697  13.416 
ATOM   5564  C3'  DA A 271      -4.095  91.725  12.345 
ATOM   5565  O3'  DA A 271      -5.328  92.287  11.913 
ATOM   5566  C2'  DA A 271      -3.982  91.906  13.858 
ATOM   5567  C1'  DA A 271      -4.958  90.799  14.242 
ATOM   5568  N9   DA A 271      -4.844  90.365  15.662 
ATOM   5569  C8   DA A 271      -3.723  90.290  16.439 
ATOM   5570  N7   DA A 271      -3.948  89.873  17.646 
ATOM   5571  C5   DA A 271      -5.318  89.654  17.675 
ATOM   5572  C6   DA A 271      -6.184  89.201  18.683 
ATOM   5573  N6   DA A 271      -5.775  88.872  19.917 
ATOM   5574  N1   DA A 271      -7.491  89.099  18.377 
ATOM   5575  C2   DA A 271      -7.891  89.427  17.150 
ATOM   5576  N3   DA A 271      -7.179  89.859  16.132 
ATOM   5577  C4   DA A 271      -5.876  89.953  16.465 
ATOM   5578  P    DT A 272      -5.315  93.683  11.130 
ATOM   5579  OP1  DT A 272      -5.044  93.443   9.695 
ATOM   5580  OP2  DT A 272      -4.403  94.626  11.814 
ATOM   5581  O5'  DT A 272      -6.828  94.166  11.319 
ATOM   5582  C5'  DT A 272      -7.867  93.176  11.442 
ATOM   5583  C4'  DT A 272      -8.823  93.564  12.553 
ATOM   5584  O4'  DT A 272      -8.397  93.063  13.853 
ATOM   5585  C3'  DT A 272      -9.007  95.064  12.779 
ATOM   5586  O3'  DT A 272     -10.364  95.315  13.124 
ATOM   5587  C2'  DT A 272      -8.130  95.384  13.990 
ATOM   5588  C1'  DT A 272      -8.467  94.128  14.788 
ATOM   5589  N1   DT A 272      -7.505  93.841  15.889 
ATOM   5590  C2   DT A 272      -8.015  93.277  17.033 
ATOM   5591  O2   DT A 272      -9.195  93.010  17.172 
ATOM   5592  N3   DT A 272      -7.092  93.026  18.032 
ATOM   5593  C4   DT A 272      -5.739  93.287  17.980 
ATOM   5594  O4   DT A 272      -5.012  93.019  18.939 
ATOM   5595  C5   DT A 272      -5.300  93.880  16.739 
ATOM   5596  C7   DT A 272      -3.839  94.196  16.600 
ATOM   5597  C6   DT A 272      -6.173  94.134  15.752 
ATOM   5598  P    DA A 273     -11.086  96.616  12.536 
ATOM   5599  OP1  DA A 273     -11.596  96.328  11.176 
ATOM   5600  OP2  DA A 273     -10.184  97.783  12.656 
ATOM   5601  O5'  DA A 273     -12.314  96.781  13.547 
ATOM   5602  C5'  DA A 273     -12.870  95.606  14.168 
ATOM   5603  C4'  DA A 273     -13.124  95.868  15.640 
ATOM   5604  O4'  DA A 273     -11.961  95.572  16.465 
ATOM   5605  C3'  DA A 273     -13.480  97.308  16.007 
ATOM   5606  O3'  DA A 273     -14.445  97.291  17.051 
ATOM   5607  C2'  DA A 273     -12.182  97.900  16.555 
ATOM   5608  C1'  DA A 273     -11.743  96.669  17.339 
ATOM   5609  N9   DA A 273     -10.302  96.680  17.716 
ATOM   5610  C8   DA A 273      -9.246  97.189  17.016 
ATOM   5611  N7   DA A 273      -8.104  97.047  17.613 
ATOM   5612  C5   DA A 273      -8.422  96.396  18.796 
ATOM   5613  C6   DA A 273      -7.639  95.955  19.876 
ATOM   5614  N6   DA A 273      -6.309  96.113  19.938 
ATOM   5615  N1   DA A 273      -8.275  95.345  20.894 
ATOM   5616  C2   DA A 273      -9.597  95.191  20.826 
ATOM   5617  N3   DA A 273     -10.428  95.560  19.875 
ATOM   5618  C4   DA A 273      -9.766  96.168  18.869 
ATOM   5619  P    DA A 274     -15.638  98.359  17.024 
ATOM   5620  OP1  DA A 274     -16.727  97.862  16.153 
ATOM   5621  OP2  DA A 274     -15.099  99.696  16.690 
ATOM   5622  O5'  DA A 274     -16.116  98.337  18.550 
ATOM   5623  C5'  DA A 274     -15.969  97.124  19.311 
ATOM   5624  C4'  DA A 274     -15.430  97.441  20.692 
ATOM   5625  O4'  DA A 274     -13.974  97.465  20.729 
ATOM   5626  C3'  DA A 274     -15.836  98.797  21.270 
ATOM   5627  O3'  DA A 274     -16.044  98.658  22.670 
ATOM   5628  C2'  DA A 274     -14.617  99.693  21.046 
ATOM   5629  C1'  DA A 274     -13.563  98.648  21.398 
ATOM   5630  N9   DA A 274     -12.194  98.995  20.923 
ATOM   5631  C8   DA A 274     -11.834  99.660  19.785 
ATOM   5632  N7   DA A 274     -10.553  99.811  19.651 
ATOM   5633  C5   DA A 274     -10.023  99.203  20.780 
ATOM   5634  C6   DA A 274      -8.704  99.025  21.229 
ATOM   5635  N6   DA A 274      -7.629  99.465  20.561 
ATOM   5636  N1   DA A 274      -8.530  98.375  22.396 
ATOM   5637  C2   DA A 274      -9.602  97.940  23.054 
ATOM   5638  N3   DA A 274     -10.873  98.047  22.736 
ATOM   5639  C4   DA A 274     -11.020  98.700  21.565 
ATOM   5640  P    DG A 275     -17.259  99.442  23.356 
ATOM   5641  OP1  DG A 275     -18.506  98.659  23.200 
ATOM   5642  OP2  DG A 275     -17.299 100.833  22.852 
ATOM   5643  O5'  DG A 275     -16.811  99.440  24.891 
ATOM   5644  C5'  DG A 275     -16.008  98.350  25.382 
ATOM   5645  C4'  DG A 275     -14.891  98.881  26.257 
ATOM   5646  O4'  DG A 275     -13.698  99.217  25.491 
ATOM   5647  C3'  DG A 275     -15.203 100.161  27.032 
ATOM   5648  O3'  DG A 275     -14.578 100.092  28.308 
ATOM   5649  C2'  DG A 275     -14.537 101.275  26.225 
ATOM   5650  C1'  DG A 275     -13.261 100.509  25.885 
ATOM   5651  N9   DG A 275     -12.490 101.100  24.758 
ATOM   5652  C8   DG A 275     -12.950 101.743  23.630 
ATOM   5653  N7   DG A 275     -12.001 102.151  22.822 
ATOM   5654  C5   DG A 275     -10.828 101.750  23.461 
ATOM   5655  C6   DG A 275      -9.474 101.911  23.070 
ATOM   5656  O6   DG A 275      -9.022 102.449  22.063 
ATOM   5657  N1   DG A 275      -8.598 101.354  24.014 
ATOM   5658  C2   DG A 275      -8.983 100.724  25.181 
ATOM   5659  N2   DG A 275      -7.995 100.259  25.949 
ATOM   5660  N3   DG A 275     -10.255 100.573  25.547 
ATOM   5661  C4   DG A 275     -11.115 101.108  24.643 
ATOM   5662  P    DG A 276     -15.361 100.652  29.587 
ATOM   5663  OP1  DG A 276     -16.282  99.612  30.099 
ATOM   5664  OP2  DG A 276     -15.974 101.958  29.261 
ATOM   5665  O5'  DG A 276     -14.160 100.865  30.623 
ATOM   5666  C5'  DG A 276     -13.004 100.012  30.537 
ATOM   5667  C4'  DG A 276     -11.739 100.836  30.682 
ATOM   5668  O4'  DG A 276     -11.266 101.356  29.407 
ATOM   5669  C3'  DG A 276     -11.853 102.078  31.567 
ATOM   5670  O3'  DG A 276     -10.637 102.243  32.287 
ATOM   5671  C2'  DG A 276     -11.999 103.240  30.586 
ATOM   5672  C1'  DG A 276     -10.983 102.738  29.564 
ATOM   5673  N9   DG A 276     -11.103 103.390  28.230 
ATOM   5674  C8   DG A 276     -12.232 103.829  27.574 
ATOM   5675  N7   DG A 276     -11.993 104.365  26.401 
ATOM   5676  C5   DG A 276     -10.609 104.273  26.271 
ATOM   5677  C6   DG A 276      -9.760 104.687  25.211 
ATOM   5678  O6   DG A 276     -10.063 105.228  24.151 
ATOM   5679  N1   DG A 276      -8.416 104.404  25.491 
ATOM   5680  C2   DG A 276      -7.952 103.801  26.644 
ATOM   5681  N2   DG A 276      -6.632 103.619  26.718 
ATOM   5682  N3   DG A 276      -8.749 103.413  27.637 
ATOM   5683  C4   DG A 276     -10.056 103.680  27.382 
ATOM   5684  P    DT A 277     -10.697 102.723  33.812 
ATOM   5685  OP1  DT A 277     -10.934 101.555  34.690 
ATOM   5686  OP2  DT A 277     -11.658 103.839  33.943 
ATOM   5687  O5'  DT A 277      -9.208 103.267  34.031 
ATOM   5688  C5'  DT A 277      -8.131 102.675  33.280 
ATOM   5689  C4'  DT A 277      -7.211 103.758  32.753 
ATOM   5690  O4'  DT A 277      -7.637 104.264  31.455 
ATOM   5691  C3'  DT A 277      -7.094 105.012  33.618 
ATOM   5692  O3'  DT A 277      -5.756 105.488  33.560 
ATOM   5693  C2'  DT A 277      -8.003 106.037  32.939 
ATOM   5694  C1'  DT A 277      -7.627 105.683  31.504 
ATOM   5695  N1   DT A 277      -8.594 106.187  30.489 
ATOM   5696  C2   DT A 277      -8.082 106.581  29.277 
ATOM   5697  O2   DT A 277      -6.893 106.532  29.012 
ATOM   5698  N3   DT A 277      -9.008 107.043  28.362 
ATOM   5699  C4   DT A 277     -10.371 107.141  28.556 
ATOM   5700  O4   DT A 277     -11.101 107.571  27.661 
ATOM   5701  C5   DT A 277     -10.814 106.704  29.858 
ATOM   5702  C7   DT A 277     -12.284 106.778  30.152 
ATOM   5703  C6   DT A 277      -9.935 106.251  30.767 
ATOM   5704  P    DA A 278      -5.078 106.063  34.892 
ATOM   5705  OP1  DA A 278      -4.533 104.944  35.694 
ATOM   5706  OP2  DA A 278      -6.030 106.956  35.587 
ATOM   5707  O5'  DA A 278      -3.874 106.927  34.288 
ATOM   5708  C5'  DA A 278      -3.280 106.520  33.040 
ATOM   5709  C4'  DA A 278      -3.062 107.728  32.151 
ATOM   5710  O4'  DA A 278      -4.226 108.029  31.327 
ATOM   5711  C3'  DA A 278      -2.773 109.043  32.875 
ATOM   5712  O3'  DA A 278      -1.826 109.787  32.117 
ATOM   5713  C2'  DA A 278      -4.105 109.794  32.860 
ATOM   5714  C1'  DA A 278      -4.504 109.417  31.436 
ATOM   5715  N9   DA A 278      -5.950 109.622  31.146 
ATOM   5716  C8   DA A 278      -7.015 109.469  31.987 
ATOM   5717  N7   DA A 278      -8.161 109.726  31.436 
ATOM   5718  C5   DA A 278      -7.834 110.075  30.133 
ATOM   5719  C6   DA A 278      -8.616 110.460  29.032 
ATOM   5720  N6   DA A 278      -9.952 110.562  29.071 
ATOM   5721  N1   DA A 278      -7.972 110.740  27.883 
ATOM   5722  C2   DA A 278      -6.645 110.637  27.849 
ATOM   5723  N3   DA A 278      -5.814 110.289  28.807 
ATOM   5724  C4   DA A 278      -6.483 110.016  29.946 
ATOM   5725  P    DA A 279      -0.679 110.595  32.889 
ATOM   5726  OP1  DA A 279       0.445 109.684  33.202 
ATOM   5727  OP2  DA A 279      -1.269 111.317  34.037 
ATOM   5728  O5'  DA A 279      -0.226 111.644  31.769 
ATOM   5729  C5'  DA A 279      -0.336 111.275  30.382 
ATOM   5730  C4'  DA A 279      -0.909 112.429  29.583 
ATOM   5731  O4'  DA A 279      -2.365 112.410  29.549 
ATOM   5732  C3'  DA A 279      -0.571 113.828  30.097 
ATOM   5733  O3'  DA A 279      -0.380 114.694  28.985 
ATOM   5734  C2'  DA A 279      -1.822 114.276  30.853 
ATOM   5735  C1'  DA A 279      -2.837 113.711  29.864 
ATOM   5736  N9   DA A 279      -4.211 113.581  30.424 
ATOM   5737  C8   DA A 279      -4.580 113.272  31.702 
ATOM   5738  N7   DA A 279      -5.864 113.235  31.884 
ATOM   5739  C5   DA A 279      -6.387 113.543  30.635 
ATOM   5740  C6   DA A 279      -7.704 113.665  30.163 
ATOM   5741  N6   DA A 279      -8.785 113.483  30.934 
ATOM   5742  N1   DA A 279      -7.870 113.984  28.866 
ATOM   5743  C2   DA A 279      -6.792 114.163  28.105 
ATOM   5744  N3   DA A 279      -5.521 114.076  28.432 
ATOM   5745  C4   DA A 279      -5.382 113.757  29.735 
ATOM   5746  P    DC A 280       0.789 115.785  29.042 
ATOM   5747  OP1  DC A 280       2.070 115.161  28.640 
ATOM   5748  OP2  DC A 280       0.779 116.454  30.361 
ATOM   5749  O5'  DC A 280       0.315 116.816  27.913 
ATOM   5750  C5'  DC A 280      -0.448 116.324  26.795 
ATOM   5751  C4'  DC A 280      -1.602 117.263  26.503 
ATOM   5752  O4'  DC A 280      -2.795 116.933  27.271 
ATOM   5753  C3'  DC A 280      -1.356 118.738  26.819 
ATOM   5754  O3'  DC A 280      -1.999 119.534  25.832 
ATOM   5755  C2'  DC A 280      -2.055 118.968  28.159 
ATOM   5756  C1'  DC A 280      -3.291 118.124  27.861 
ATOM   5757  N1   DC A 280      -4.069 117.750  29.075 
ATOM   5758  C2   DC A 280      -5.454 117.665  28.958 
ATOM   5759  O2   DC A 280      -5.976 117.900  27.862 
ATOM   5760  N3   DC A 280      -6.182 117.326  30.054 
ATOM   5761  C4   DC A 280      -5.578 117.079  31.223 
ATOM   5762  N4   DC A 280      -6.331 116.752  32.262 
ATOM   5763  C5   DC A 280      -4.155 117.162  31.365 
ATOM   5764  C6   DC A 280      -3.445 117.502  30.259 
ATOM   5765  P    DA A 281      -1.261 120.850  25.295 
ATOM   5766  OP1  DA A 281      -0.307 120.482  24.226 
ATOM   5767  OP2  DA A 281      -0.699 121.603  26.437 
ATOM   5768  O5'  DA A 281      -2.488 121.664  24.666 
ATOM   5769  C5'  DA A 281      -3.606 120.936  24.125 
ATOM   5770  C4'  DA A 281      -4.905 121.582  24.563 
ATOM   5771  O4'  DA A 281      -5.379 121.067  25.840 
ATOM   5772  C3'  DA A 281      -4.859 123.095  24.770 
ATOM   5773  O3'  DA A 281      -6.093 123.657  24.338 
ATOM   5774  C2'  DA A 281      -4.747 123.277  26.283 
ATOM   5775  C1'  DA A 281      -5.723 122.169  26.667 
ATOM   5776  N9   DA A 281      -5.608 121.735  28.087 
ATOM   5777  C8   DA A 281      -4.487 121.661  28.863 
ATOM   5778  N7   DA A 281      -4.713 121.244  30.071 
ATOM   5779  C5   DA A 281      -6.082 121.024  30.100 
ATOM   5780  C6   DA A 281      -6.948 120.572  31.108 
ATOM   5781  N6   DA A 281      -6.540 120.242  32.342 
ATOM   5782  N1   DA A 281      -8.255 120.470  30.802 
ATOM   5783  C2   DA A 281      -8.656 120.797  29.575 
ATOM   5784  N3   DA A 281      -7.943 121.230  28.557 
ATOM   5785  C4   DA A 281      -6.640 121.323  28.890 
ATOM   5786  P    DA A 282      -6.079 125.053  23.555 
ATOM   5787  OP1  DA A 282      -5.808 124.813  22.120 
ATOM   5788  OP2  DA A 282      -5.168 125.996  24.239 
ATOM   5789  O5'  DA A 282      -7.592 125.536  23.744 
ATOM   5790  C5'  DA A 282      -8.631 124.547  23.867 
ATOM   5791  C4'  DA A 282      -9.587 124.934  24.978 
ATOM   5792  O4'  DA A 282      -9.161 124.433  26.278 
ATOM   5793  C3'  DA A 282      -9.771 126.435  25.204 
ATOM   5794  O3'  DA A 282     -11.128 126.686  25.549 
ATOM   5795  C2'  DA A 282      -8.895 126.754  26.415 
ATOM   5796  C1'  DA A 282      -9.231 125.498  27.213 
ATOM   5797  N9   DA A 282      -8.269 125.212  28.313 
ATOM   5798  C8   DA A 282      -6.924 125.438  28.344 
ATOM   5799  N7   DA A 282      -6.355 125.079  29.453 
ATOM   5800  C5   DA A 282      -7.401 124.577  30.217 
ATOM   5801  C6   DA A 282      -7.453 124.031  31.510 
ATOM   5802  N6   DA A 282      -6.377 123.895  32.299 
ATOM   5803  N1   DA A 282      -8.654 123.630  31.965 
ATOM   5804  C2   DA A 282      -9.719 123.768  31.176 
ATOM   5805  N3   DA A 282      -9.792 124.260  29.959 
ATOM   5806  C4   DA A 282      -8.577 124.654  29.528 
ATOM   5807  P    DG A 283     -11.851 127.987  24.961 
ATOM   5808  OP1  DG A 283     -12.361 127.698  23.601 
ATOM   5809  OP2  DG A 283     -10.948 129.153  25.081 
ATOM   5810  O5'  DG A 283     -13.079 128.151  25.972 
ATOM   5811  C5'  DG A 283     -13.634 126.976  26.593 
ATOM   5812  C4'  DG A 283     -13.888 127.238  28.065 
ATOM   5813  O4'  DG A 283     -12.726 126.943  28.889 
ATOM   5814  C3'  DG A 283     -14.244 128.678  28.432 
ATOM   5815  O3'  DG A 283     -15.210 128.662  29.476 
ATOM   5816  C2'  DG A 283     -12.946 129.271  28.980 
ATOM   5817  C1'  DG A 283     -12.507 128.039  29.764 
ATOM   5818  N9   DG A 283     -11.066 128.051  30.141 
ATOM   5819  C8   DG A 283      -9.989 128.559  29.449 
ATOM   5820  N7   DG A 283      -8.840 128.408  30.062 
ATOM   5821  C5   DG A 283      -9.181 127.755  31.246 
ATOM   5822  C6   DG A 283      -8.360 127.322  32.320 
ATOM   5823  O6   DG A 283      -7.144 127.429  32.450 
ATOM   5824  N1   DG A 283      -9.115 126.702  33.325 
ATOM   5825  C2   DG A 283     -10.485 126.522  33.294 
ATOM   5826  N2   DG A 283     -11.018 125.905  34.352 
ATOM   5827  N3   DG A 283     -11.254 126.927  32.287 
ATOM   5828  C4   DG A 283     -10.537 127.532  31.304 
ATOM   5829  P    DT A 284     -16.402 129.729  29.449 
ATOM   5830  OP1  DT A 284     -17.491 129.233  28.578 
ATOM   5831  OP2  DT A 284     -15.863 131.066  29.115 
ATOM   5832  O5'  DT A 284     -16.881 129.708  30.975 
ATOM   5833  C5'  DT A 284     -16.733 128.494  31.736 
ATOM   5834  C4'  DT A 284     -16.195 128.812  33.117 
ATOM   5835  O4'  DT A 284     -14.739 128.836  33.154 
ATOM   5836  C3'  DT A 284     -16.601 130.167  33.695 
ATOM   5837  O3'  DT A 284     -16.809 130.028  35.095 
ATOM   5838  C2'  DT A 284     -15.382 131.063  33.471 
ATOM   5839  C1'  DT A 284     -14.328 130.018  33.823 
ATOM   5840  N1   DT A 284     -12.959 130.365  33.348 
ATOM   5841  C2   DT A 284     -11.906 129.978  34.140 
ATOM   5842  O2   DT A 284     -12.051 129.376  35.190 
ATOM   5843  N3   DT A 284     -10.652 130.318  33.668 
ATOM   5844  C4   DT A 284     -10.373 130.996  32.499 
ATOM   5845  O4   DT A 284      -9.208 131.244  32.181 
ATOM   5846  C5   DT A 284     -11.543 131.360  31.736 
ATOM   5847  C7   DT A 284     -11.330 132.101  30.449 
ATOM   5848  C6   DT A 284     -12.774 131.043  32.171 
ATOM   5849  P    DC A 285     -18.023 130.813  35.781 
ATOM   5850  OP1  DC A 285     -19.271 130.030  35.625 
ATOM   5851  OP2  DC A 285     -18.063 132.203  35.277 
ATOM   5852  O5'  DC A 285     -17.575 130.810  37.316 
ATOM   5853  C5'  DC A 285     -16.773 129.720  37.807 
ATOM   5854  C4'  DC A 285     -15.655 130.252  38.682 
ATOM   5855  O4'  DC A 285     -14.462 130.587  37.916 
ATOM   5856  C3'  DC A 285     -15.968 131.532  39.457 
ATOM   5857  O3'  DC A 285     -15.342 131.462  40.733 
ATOM   5858  C2'  DC A 285     -15.301 132.645  38.650 
ATOM   5859  C1'  DC A 285     -14.026 131.879  38.310 
ATOM   5860  N1   DC A 285     -13.254 132.470  37.183 
ATOM   5861  C2   DC A 285     -11.865 132.387  37.232 
ATOM   5862  O2   DC A 285     -11.335 131.830  38.201 
ATOM   5863  N3   DC A 285     -11.143 132.921  36.214 
ATOM   5864  C4   DC A 285     -11.754 133.515  35.183 
ATOM   5865  N4   DC A 285     -11.005 134.021  34.214 
ATOM   5866  C5   DC A 285     -13.182 133.613  35.112 
ATOM   5867  C6   DC A 285     -13.885 133.074  36.139 
ATOM   5868  P    DG A 286     -16.126 132.022  42.012 
ATOM   5869  OP1  DG A 286     -17.046 130.982  42.524 
ATOM   5870  OP2  DG A 286     -16.738 133.328  41.686 
ATOM   5871  O5'  DG A 286     -14.924 132.236  43.048 
ATOM   5872  C5'  DG A 286     -13.768 131.383  42.962 
ATOM   5873  C4'  DG A 286     -12.504 132.207  43.107 
ATOM   5874  O4'  DG A 286     -12.031 132.727  41.832 
ATOM   5875  C3'  DG A 286     -12.617 133.448  43.992 
ATOM   5876  O3'  DG A 286     -11.401 133.613  44.712 
ATOM   5877  C2'  DG A 286     -12.764 134.611  43.011 
ATOM   5878  C1'  DG A 286     -11.748 134.109  41.989 
ATOM   5879  N9   DG A 286     -11.867 134.760  40.655 
ATOM   5880  C8   DG A 286     -12.997 135.200  39.999 
ATOM   5881  N7   DG A 286     -12.758 135.735  38.826 
ATOM   5882  C5   DG A 286     -11.373 135.644  38.696 
ATOM   5883  C6   DG A 286     -10.524 136.057  37.636 
ATOM   5884  O6   DG A 286     -10.827 136.598  36.576 
ATOM   5885  N1   DG A 286      -9.180 135.775  37.916 
ATOM   5886  C2   DG A 286      -8.717 135.171  39.068 
ATOM   5887  N2   DG A 286      -7.396 134.989  39.143 
ATOM   5888  N3   DG A 286      -9.513 134.783  40.062 
ATOM   5889  C4   DG A 286     -10.820 135.051  39.807 
ATOM   5890  P    DA A 287     -11.461 134.093  46.237 
ATOM   5891  OP1  DA A 287     -11.698 132.925  47.115 
ATOM   5892  OP2  DA A 287     -12.423 135.210  46.368 
ATOM   5893  O5'  DA A 287      -9.973 134.638  46.456 
ATOM   5894  C5'  DA A 287      -8.896 134.046  45.705 
ATOM   5895  C4'  DA A 287      -7.975 135.128  45.178 
ATOM   5896  O4'  DA A 287      -8.402 135.635  43.880 
ATOM   5897  C3'  DA A 287      -7.859 136.383  46.043 
ATOM   5898  O3'  DA A 287      -6.520 136.859  45.985 
ATOM   5899  C2'  DA A 287      -8.768 137.407  45.364 
ATOM   5900  C1'  DA A 287      -8.391 137.053  43.928 
ATOM   5901  N9   DA A 287      -9.359 137.557  42.914 
ATOM   5902  C8   DA A 287     -10.714 137.686  43.025 
ATOM   5903  N7   DA A 287     -11.284 138.160  41.960 
ATOM   5904  C5   DA A 287     -10.231 138.361  41.078 
ATOM   5905  C6   DA A 287     -10.179 138.851  39.763 
ATOM   5906  N6   DA A 287     -11.260 139.246  39.076 
ATOM   5907  N1   DA A 287      -8.969 138.921  39.176 
ATOM   5908  C2   DA A 287      -7.898 138.527  39.863 
ATOM   5909  N3   DA A 287      -7.825 138.055  41.089 
ATOM   5910  C4   DA A 287      -9.049 137.995  41.653 
ATOM   5911  P    DT A 288      -5.843 137.433  47.317 
ATOM   5912  OP1  DT A 288      -5.298 136.314  48.119 
ATOM   5913  OP2  DT A 288      -6.795 138.327  48.012 
ATOM   5914  O5'  DT A 288      -4.639 138.297  46.712 
ATOM   5915  C5'  DT A 288      -4.045 137.890  45.465 
ATOM   5916  C4'  DT A 288      -3.827 139.099  44.576 
ATOM   5917  O4'  DT A 288      -4.990 139.400  43.752 
ATOM   5918  C3'  DT A 288      -3.538 140.413  45.299 
ATOM   5919  O3'  DT A 288      -2.591 141.157  44.542 
ATOM   5920  C2'  DT A 288      -4.869 141.165  45.285 
ATOM   5921  C1'  DT A 288      -5.269 140.787  43.861 
ATOM   5922  N1   DT A 288      -6.715 140.993  43.571 
ATOM   5923  C2   DT A 288      -7.047 141.390  42.298 
ATOM   5924  O2   DT A 288      -6.218 141.574  41.423 
ATOM   5925  N3   DT A 288      -8.396 141.571  42.066 
ATOM   5926  C4   DT A 288      -9.415 141.392  42.979 
ATOM   5927  O4   DT A 288     -10.589 141.586  42.654 
ATOM   5928  C5   DT A 288      -8.968 140.976  44.287 
ATOM   5929  C7   DT A 288     -10.014 140.758  45.342 
ATOM   5930  C6   DT A 288      -7.663 140.792  44.541 
ATOM   5931  P    DG A 289      -1.443 141.965  45.314 
ATOM   5932  OP1  DG A 289      -0.320 141.054  45.627 
ATOM   5933  OP2  DG A 289      -2.033 142.688  46.462 
ATOM   5934  O5'  DG A 289      -0.990 143.014  44.194 
ATOM   5935  C5'  DG A 289      -1.100 142.646  42.807 
ATOM   5936  C4'  DG A 289      -1.674 143.799  42.008 
ATOM   5937  O4'  DG A 289      -3.129 143.781  41.973 
ATOM   5938  C3'  DG A 289      -1.335 145.198  42.522 
ATOM   5939  O3'  DG A 289      -1.145 146.064  41.410 
ATOM   5940  C2'  DG A 289      -2.586 145.646  43.278 
ATOM   5941  C1'  DG A 289      -3.601 145.081  42.289 
ATOM   5942  N9   DG A 289      -4.975 144.952  42.849 
ATOM   5943  C8   DG A 289      -5.367 144.641  44.134 
ATOM   5944  N7   DG A 289      -6.666 144.607  44.303 
ATOM   5945  C5   DG A 289      -7.172 144.918  43.041 
ATOM   5946  C6   DG A 289      -8.515 145.034  42.599 
ATOM   5947  O6   DG A 289      -9.552 144.883  43.238 
ATOM   5948  N1   DG A 289      -8.579 145.367  41.238 
ATOM   5949  C2   DG A 289      -7.488 145.561  40.414 
ATOM   5950  N2   DG A 289      -7.760 145.873  39.144 
ATOM   5951  N3   DG A 289      -6.228 145.452  40.830 
ATOM   5952  C4   DG A 289      -6.149 145.130  42.148 
ATOM   5953  P    DG A 290       0.025 147.155  41.467 
ATOM   5954  OP1  DG A 290       1.305 146.531  41.065 
ATOM   5955  OP2  DG A 290       0.015 147.825  42.786 
ATOM   5956  O5'  DG A 290      -0.450 148.186  40.338 
ATOM   5957  C5'  DG A 290      -1.213 147.694  39.220 
ATOM   5958  C4'  DG A 290      -2.366 148.633  38.928 
ATOM   5959  O4'  DG A 290      -3.559 148.303  39.696 
ATOM   5960  C3'  DG A 290      -2.121 150.108  39.244 
ATOM   5961  O3'  DG A 290      -2.764 150.904  38.257 
ATOM   5962  C2'  DG A 290      -2.819 150.338  40.584 
ATOM   5963  C1'  DG A 290      -4.056 149.495  40.286 
ATOM   5964  N9   DG A 290      -4.833 149.121  41.500 
ATOM   5965  C8   DG A 290      -4.382 148.836  42.770 
ATOM   5966  N7   DG A 290      -5.334 148.540  43.622 
ATOM   5967  C5   DG A 290      -6.499 148.637  42.861 
ATOM   5968  C6   DG A 290      -7.853 148.429  43.234 
ATOM   5969  O6   DG A 290      -8.310 148.112  44.329 
ATOM   5970  N1   DG A 290      -8.718 148.633  42.151 
ATOM   5971  C2   DG A 290      -8.327 148.989  40.875 
ATOM   5972  N2   DG A 290      -9.308 149.135  39.980 
ATOM   5973  N3   DG A 290      -7.057 149.183  40.526 
ATOM   5974  C4   DG A 290      -6.204 148.990  41.566 
ATOM   5975  P    DA A 291      -2.026 152.220  37.720 
ATOM   5976  OP1  DA A 291      -1.071 151.853  36.651 
ATOM   5977  OP2  DA A 291      -1.463 152.974  38.862 
ATOM   5978  O5'  DA A 291      -3.252 153.035  37.091 
ATOM   5979  C5'  DA A 291      -4.370 152.306  36.550 
ATOM   5980  C4'  DA A 291      -5.670 152.952  36.988 
ATOM   5981  O4'  DA A 291      -6.143 152.438  38.265 
ATOM   5982  C3'  DA A 291      -5.624 154.466  37.195 
ATOM   5983  O3'  DA A 291      -6.857 155.027  36.763 
ATOM   5984  C2'  DA A 291      -5.511 154.647  38.708 
ATOM   5985  C1'  DA A 291      -6.487 153.539  39.092 
ATOM   5986  N9   DA A 291      -6.373 153.106  40.512 
ATOM   5987  C8   DA A 291      -5.251 153.031  41.288 
ATOM   5988  N7   DA A 291      -5.477 152.614  42.496 
ATOM   5989  C5   DA A 291      -6.847 152.395  42.525 
ATOM   5990  C6   DA A 291      -7.713 151.942  43.533 
ATOM   5991  N6   DA A 291      -7.304 151.613  44.767 
ATOM   5992  N1   DA A 291      -9.020 151.840  43.227 
ATOM   5993  C2   DA A 291      -9.420 152.168  42.000 
ATOM   5994  N3   DA A 291      -8.708 152.600  40.982 
ATOM   5995  C4   DA A 291      -7.405 152.694  41.315 
ATOM   5996  P    DT A 292      -6.844 156.423  35.980 
ATOM   5997  OP1  DT A 292      -6.573 156.184  34.545 
ATOM   5998  OP2  DT A 292      -5.932 157.367  36.664 
ATOM   5999  O5'  DT A 292      -8.357 156.907  36.169 
ATOM   6000  C5'  DT A 292      -9.396 155.917  36.292 
ATOM   6001  C4'  DT A 292     -10.352 156.304  37.403 
ATOM   6002  O4'  DT A 292      -9.926 155.803  38.703 
ATOM   6003  C3'  DT A 292     -10.536 157.805  37.629 
ATOM   6004  O3'  DT A 292     -11.893 158.056  37.974 
ATOM   6005  C2'  DT A 292      -9.659 158.125  38.840 
ATOM   6006  C1'  DT A 292      -9.996 156.869  39.638 
ATOM   6007  N1   DT A 292      -9.034 156.582  40.738 
ATOM   6008  C2   DT A 292      -9.544 156.017  41.883 
ATOM   6009  O2   DT A 292     -10.724 155.751  42.022 
ATOM   6010  N3   DT A 292      -8.621 155.767  42.881 
ATOM   6011  C4   DT A 292      -7.268 156.028  42.829 
ATOM   6012  O4   DT A 292      -6.541 155.759  43.789 
ATOM   6013  C5   DT A 292      -6.829 156.621  41.589 
ATOM   6014  C7   DT A 292      -5.368 156.937  41.450 
ATOM   6015  C6   DT A 292      -7.702 156.875  40.602 
ATOM   6016  P    DT A 293     -12.615 159.357  37.385 
ATOM   6017  OP1  DT A 293     -13.125 159.069  36.026 
ATOM   6018  OP2  DT A 293     -11.713 160.523  37.506 
ATOM   6019  O5'  DT A 293     -13.843 159.521  38.397 
ATOM   6020  C5'  DT A 293     -14.399 158.346  39.018 
ATOM   6021  C4'  DT A 293     -14.653 158.608  40.489 
ATOM   6022  O4'  DT A 293     -13.490 158.313  41.314 
ATOM   6023  C3'  DT A 293     -15.009 160.048  40.857 
ATOM   6024  O3'  DT A 293     -15.974 160.032  41.901 
ATOM   6025  C2'  DT A 293     -13.711 160.641  41.405 
ATOM   6026  C1'  DT A 293     -13.272 159.409  42.189 
ATOM   6027  N1   DT A 293     -11.830 159.421  42.566 
ATOM   6028  C2   DT A 293     -11.494 158.853  43.771 
ATOM   6029  O2   DT A 293     -12.315 158.353  44.521 
ATOM   6030  N3   DT A 293     -10.150 158.883  44.087 
ATOM   6031  C4   DT A 293      -9.140 159.421  43.316 
ATOM   6032  O4   DT A 293      -7.971 159.389  43.705 
ATOM   6033  C5   DT A 293      -9.592 159.994  42.070 
ATOM   6034  C7   DT A 293      -8.555 160.601  41.171 
ATOM   6035  C6   DT A 293     -10.893 159.978  41.738 
ATOM   6036  P    DC A 294     -17.167 161.099  41.874 
ATOM   6037  OP1  DC A 294     -18.256 160.603  41.003 
ATOM   6038  OP2  DC A 294     -16.628 162.437  41.540 
ATOM   6039  O5'  DC A 294     -17.645 161.078  43.400 
ATOM   6040  C5'  DC A 294     -17.498 159.865  44.161 
ATOM   6041  C4'  DC A 294     -16.959 160.182  45.542 
ATOM   6042  O4'  DC A 294     -15.503 160.206  45.579 
ATOM   6043  C3'  DC A 294     -17.365 161.538  46.120 
ATOM   6044  O3'  DC A 294     -17.573 161.399  47.520 
ATOM   6045  C2'  DC A 294     -16.146 162.434  45.896 
ATOM   6046  C1'  DC A 294     -15.092 161.389  46.247 
ATOM   6047  N1   DC A 294     -13.723 161.736  45.773 
ATOM   6048  C2   DC A 294     -12.644 161.350  46.565 
ATOM   6049  O2   DC A 294     -12.865 160.742  47.618 
ATOM   6050  N3   DC A 294     -11.389 161.658  46.150 
ATOM   6051  C4   DC A 294     -11.192 162.319  45.002 
ATOM   6052  N4   DC A 294      -9.948 162.596  44.641 
ATOM   6053  C5   DC A 294     -12.288 162.725  44.173 
ATOM   6054  C6   DC A 294     -13.535 162.408  44.605 
ATOM   6055  P    DC A 295     -18.788 162.183  48.205 
ATOM   6056  OP1  DC A 295     -20.035 161.400  48.050 
ATOM   6057  OP2  DC A 295     -18.828 163.574  47.702 
ATOM   6058  O5'  DC A 295     -18.340 162.181  49.741 
ATOM   6059  C5'  DC A 295     -17.537 161.090  50.232 
ATOM   6060  C4'  DC A 295     -16.420 161.622  51.107 
ATOM   6061  O4'  DC A 295     -15.227 161.958  50.341 
ATOM   6062  C3'  DC A 295     -16.732 162.902  51.881 
ATOM   6063  O3'  DC A 295     -16.106 162.833  53.158 
ATOM   6064  C2'  DC A 295     -16.066 164.016  51.075 
ATOM   6065  C1'  DC A 295     -14.790 163.250  50.735 
ATOM   6066  N1   DC A 295     -14.019 163.841  49.608 
ATOM   6067  C2   DC A 295     -12.629 163.757  49.657 
ATOM   6068  O2   DC A 295     -12.099 163.200  50.626 
ATOM   6069  N3   DC A 295     -11.907 164.291  48.639 
ATOM   6070  C4   DC A 295     -12.518 164.886  47.607 
ATOM   6071  N4   DC A 295     -11.769 165.391  46.639 
ATOM   6072  C5   DC A 295     -13.946 164.983  47.537 
ATOM   6073  C6   DC A 295     -14.650 164.444  48.564 
ATOM   6074  P    DT A 296     -16.890 163.392  54.437 
ATOM   6075  OP1  DT A 296     -17.811 162.353  54.949 
ATOM   6076  OP2  DT A 296     -17.503 164.699  54.111 
ATOM   6077  O5'  DT A 296     -15.689 163.606  55.473 
ATOM   6078  C5'  DT A 296     -14.533 162.753  55.387 
ATOM   6079  C4'  DT A 296     -13.268 163.577  55.532 
ATOM   6080  O4'  DT A 296     -12.795 164.097  54.257 
ATOM   6081  C3'  DT A 296     -13.382 164.818  56.417 
ATOM   6082  O3'  DT A 296     -12.166 164.984  57.136 
ATOM   6083  C2'  DT A 296     -13.528 165.981  55.436 
ATOM   6084  C1'  DT A 296     -12.512 165.479  54.414 
ATOM   6085  N1   DT A 296     -12.632 166.130  53.080 
ATOM   6086  C2   DT A 296     -11.469 166.338  52.378 
ATOM   6087  O2   DT A 296     -10.373 166.014  52.801 
ATOM   6088  N3   DT A 296     -11.619 166.944  51.147 
ATOM   6089  C4   DT A 296     -12.807 167.350  50.573 
ATOM   6090  O4   DT A 296     -12.817 167.884  49.462 
ATOM   6091  C5   DT A 296     -13.973 167.090  51.386 
ATOM   6092  C7   DT A 296     -15.307 167.502  50.835 
ATOM   6093  C6   DT A 296     -13.855 166.502  52.587 
ATOM   6094  P    DC A 297     -12.226 165.464  58.662 
ATOM   6095  OP1  DC A 297     -12.463 164.296  59.540 
ATOM   6096  OP2  DC A 297     -13.187 166.580  58.793 
ATOM   6097  O5'  DC A 297     -10.737 166.008  58.881 
ATOM   6098  C5'  DC A 297      -9.660 165.416  58.130 
ATOM   6099  C4'  DC A 297      -8.740 166.498  57.603 
ATOM   6100  O4'  DC A 297      -9.166 167.005  56.305 
ATOM   6101  C3'  DC A 297      -8.623 167.753  58.468 
ATOM   6102  O3'  DC A 297      -7.284 168.229  58.410 
ATOM   6103  C2'  DC A 297      -9.532 168.778  57.788 
ATOM   6104  C1'  DC A 297      -9.156 168.424  56.353 
ATOM   6105  N1   DC A 297     -10.123 168.928  55.339 
ATOM   6106  C2   DC A 297      -9.619 169.331  54.105 
ATOM   6107  O2   DC A 297      -8.402 169.254  53.904 
ATOM   6108  N3   DC A 297     -10.485 169.794  53.167 
ATOM   6109  C4   DC A 297     -11.797 169.862  53.424 
ATOM   6110  N4   DC A 297     -12.601 170.321  52.476 
ATOM   6111  C5   DC A 297     -12.336 169.453  54.686 
ATOM   6112  C6   DC A 297     -11.454 168.993  55.610 
ATOM   6113  P    DT A 298      -6.607 168.803  59.742 
ATOM   6114  OP1  DT A 298      -6.062 167.685  60.544 
ATOM   6115  OP2  DT A 298      -7.559 169.697  60.437 
ATOM   6116  O5'  DT A 298      -5.403 169.667  59.137 
ATOM   6117  C5'  DT A 298      -4.809 169.260  57.890 
ATOM   6118  C4'  DT A 298      -4.591 170.469  57.001 
ATOM   6119  O4'  DT A 298      -5.755 170.770  56.177 
ATOM   6120  C3'  DT A 298      -4.302 171.784  57.724 
ATOM   6121  O3'  DT A 298      -3.355 172.527  56.967 
ATOM   6122  C2'  DT A 298      -5.634 172.535  57.710 
ATOM   6123  C1'  DT A 298      -6.033 172.157  56.286 
ATOM   6124  N1   DT A 298      -7.479 172.363  55.996 
ATOM   6125  C2   DT A 298      -7.812 172.760  54.723 
ATOM   6126  O2   DT A 298      -6.982 172.944  53.848 
ATOM   6127  N3   DT A 298      -9.161 172.942  54.491 
ATOM   6128  C4   DT A 298     -10.180 172.763  55.404 
ATOM   6129  O4   DT A 298     -11.354 172.957  55.079 
ATOM   6130  C5   DT A 298      -9.732 172.346  56.712 
ATOM   6131  C7   DT A 298     -10.778 172.129  57.767 
ATOM   6132  C6   DT A 298      -8.427 172.162  56.966 
ATOM   6133  P    DC A 299      -2.208 173.335  57.738 
ATOM   6134  OP1  DC A 299      -1.084 172.424  58.052 
ATOM   6135  OP2  DC A 299      -2.798 174.058  58.887 
ATOM   6136  O5'  DC A 299      -1.754 174.385  56.619 
ATOM   6137  C5'  DC A 299      -1.864 174.016  55.231 
ATOM   6138  C4'  DC A 299      -2.438 175.170  54.433 
ATOM   6139  O4'  DC A 299      -3.894 175.151  54.398 
ATOM   6140  C3'  DC A 299      -2.099 176.568  54.947 
ATOM   6141  O3'  DC A 299      -1.909 177.434  53.835 
ATOM   6142  C2'  DC A 299      -3.350 177.017  55.703 
ATOM   6143  C1'  DC A 299      -4.366 176.452  54.714 
ATOM   6144  N1   DC A 299      -5.740 176.322  55.274 
ATOM   6145  C2   DC A 299      -6.814 176.538  54.415 
ATOM   6146  O2   DC A 299      -6.586 176.825  53.234 
ATOM   6147  N3   DC A 299      -8.076 176.426  54.908 
ATOM   6148  C4   DC A 299      -8.280 176.113  56.193
[truncated: 415,700 more chars]
