# Supplementary material for: Characterization of lncRNA-protein interactions associated with Prostate cancer and Androgen receptors by molecular docking simulations
Source: Biochem Biophys Rep. 2025 Mar 9;42:101959. doi: 10.1016/j.bbrep.2025.101959 (PMC11929892; doi:10.1016/j.bbrep.2025.101959)
Supplement: Multimedia component 33 [file mmc33.zip › bbrep_00101959_model_22.pdb]

REMARK Number:    22
REMARK Ligand:     lig_628dcb8434e2f.pdb
REMARK Contact:     0     0     0
REMARK Score:  -175.96
REMARK RMSD:    932.49
MODEL       22
ATOM      1  N   ALA A  24      30.357  -5.473 -24.875 
ATOM      2  CA  ALA A  24      30.515  -4.000 -24.871 
ATOM      3  CB  ALA A  24      29.364  -3.347 -25.653 
ATOM      4  C   ALA A  24      30.496  -3.471 -23.474 
ATOM      5  O   ALA A  24      31.409  -3.720 -22.690 
ATOM      6  N   GLN A  25      29.435  -2.716 -23.129 
ATOM      7  CA  GLN A  25      29.334  -2.167 -21.810 
ATOM      8  CB  GLN A  25      28.209  -1.135 -21.640 
ATOM      9  CG  GLN A  25      28.449   0.131 -22.464 
ATOM     10  CD  GLN A  25      27.291   1.085 -22.227 
ATOM     11  OE1 GLN A  25      26.895   1.324 -21.089 
ATOM     12  NE2 GLN A  25      26.734   1.652 -23.331 
ATOM     13  C   GLN A  25      29.084  -3.296 -20.876 
ATOM     14  O   GLN A  25      28.668  -4.376 -21.290 
ATOM     15  N   ASP A  26      29.382  -3.075 -19.584 
ATOM     16  CA  ASP A  26      29.211  -4.105 -18.606 
ATOM     17  CB  ASP A  26      30.274  -4.043 -17.495 
ATOM     18  CG  ASP A  26      30.054  -5.171 -16.494 
ATOM     19  OD1 ASP A  26      28.986  -5.191 -15.826 
ATOM     20  OD2 ASP A  26      30.966  -6.032 -16.381 
ATOM     21  C   ASP A  26      27.866  -3.939 -17.988 
ATOM     22  O   ASP A  26      27.612  -2.985 -17.253 
ATOM     23  N   ASN A  27      26.945  -4.872 -18.288 
ATOM     24  CA  ASN A  27      25.662  -4.773 -17.669 
ATOM     25  CB  ASN A  27      24.503  -4.752 -18.683 
ATOM     26  CG  ASN A  27      24.583  -3.452 -19.471 
ATOM     27  OD1 ASN A  27      24.658  -2.366 -18.897 
ATOM     28  ND2 ASN A  27      24.568  -3.560 -20.827 
ATOM     29  C   ASN A  27      25.467  -5.984 -16.812 
ATOM     30  O   ASN A  27      24.473  -6.696 -16.949 
ATOM     31  N   SER A  28      26.402  -6.226 -15.873 
ATOM     32  CA  SER A  28      26.317  -7.361 -15.002 
ATOM     33  CB  SER A  28      27.559  -7.517 -14.112 
ATOM     34  OG  SER A  28      28.707  -7.731 -14.919 
ATOM     35  C   SER A  28      25.149  -7.145 -14.100 
ATOM     36  O   SER A  28      24.492  -8.089 -13.668 
ATOM     37  N   ARG A  29      24.868  -5.864 -13.806 
ATOM     38  CA  ARG A  29      23.821  -5.471 -12.913 
ATOM     39  CB  ARG A  29      23.787  -3.948 -12.704 
ATOM     40  CG  ARG A  29      25.152  -3.369 -12.324 
ATOM     41  CD  ARG A  29      25.113  -1.897 -11.913 
ATOM     42  NE  ARG A  29      26.512  -1.383 -11.942 
ATOM     43  CZ  ARG A  29      27.390  -1.720 -10.952 
ATOM     44  NH1 ARG A  29      27.024  -2.618  -9.991 
ATOM     45  NH2 ARG A  29      28.642  -1.178 -10.929 
ATOM     46  C   ARG A  29      22.506  -5.884 -13.504 
ATOM     47  O   ARG A  29      21.579  -6.255 -12.784 
ATOM     48  N   TYR A  30      22.378  -5.784 -14.840 
ATOM     49  CA  TYR A  30      21.164  -6.163 -15.505 
ATOM     50  CB  TYR A  30      21.186  -5.817 -17.003 
ATOM     51  CG  TYR A  30      19.900  -6.271 -17.606 
ATOM     52  CD1 TYR A  30      18.727  -5.600 -17.348 
ATOM     53  CD2 TYR A  30      19.876  -7.357 -18.449 
ATOM     54  CE1 TYR A  30      17.543  -6.018 -17.911 
ATOM     55  CE2 TYR A  30      18.698  -7.778 -19.016 
ATOM     56  CZ  TYR A  30      17.529  -7.109 -18.746 
ATOM     57  OH  TYR A  30      16.316  -7.539 -19.327 
ATOM     58  C   TYR A  30      20.959  -7.638 -15.363 
ATOM     59  O   TYR A  30      19.855  -8.092 -15.068 
ATOM     60  N   THR A  31      22.033  -8.431 -15.551 
ATOM     61  CA  THR A  31      21.926  -9.861 -15.473 
ATOM     62  CB  THR A  31      23.230 -10.559 -15.736 
ATOM     63  OG1 THR A  31      23.715 -10.225 -17.028 
ATOM     64  CG2 THR A  31      23.003 -12.080 -15.628 
ATOM     65  C   THR A  31      21.490 -10.229 -14.091 
ATOM     66  O   THR A  31      20.646 -11.105 -13.907 
ATOM     67  N   HIS A  32      22.064  -9.557 -13.079 
ATOM     68  CA  HIS A  32      21.744  -9.842 -11.711 
ATOM     69  ND1 HIS A  32      22.771 -10.826  -8.882 
ATOM     70  CG  HIS A  32      22.450  -9.554  -9.301 
ATOM     71  CB  HIS A  32      22.623  -9.069 -10.710 
ATOM     72  NE2 HIS A  32      22.010  -9.743  -7.096 
ATOM     73  CD2 HIS A  32      21.986  -8.905  -8.198 
ATOM     74  CE1 HIS A  32      22.488 -10.885  -7.556 
ATOM     75  C   HIS A  32      20.311  -9.481 -11.477 
ATOM     76  O   HIS A  32      19.604 -10.145 -10.722 
ATOM     77  N   PHE A  33      19.841  -8.406 -12.133 
ATOM     78  CA  PHE A  33      18.494  -7.942 -11.975 
ATOM     79  CB  PHE A  33      18.233  -6.698 -12.850 
ATOM     80  CG  PHE A  33      16.831  -6.221 -12.683 
ATOM     81  CD1 PHE A  33      15.822  -6.729 -13.471 
ATOM     82  CD2 PHE A  33      16.525  -5.261 -11.749 
ATOM     83  CE1 PHE A  33      14.528  -6.288 -13.327 
ATOM     84  CE2 PHE A  33      15.232  -4.815 -11.599 
ATOM     85  CZ  PHE A  33      14.232  -5.330 -12.388 
ATOM     86  C   PHE A  33      17.577  -9.044 -12.410 
ATOM     87  O   PHE A  33      16.584  -9.337 -11.745 
ATOM     88  N   LEU A  34      17.891  -9.694 -13.546 
ATOM     89  CA  LEU A  34      17.052 -10.740 -14.056 
ATOM     90  CB  LEU A  34      17.509 -11.262 -15.429 
ATOM     91  CG  LEU A  34      17.352 -10.227 -16.561 
ATOM     92  CD1 LEU A  34      17.815 -10.799 -17.911 
ATOM     93  CD2 LEU A  34      15.914  -9.684 -16.622 
ATOM     94  C   LEU A  34      17.034 -11.895 -13.105 
ATOM     95  O   LEU A  34      15.977 -12.463 -12.835 
ATOM     96  N   THR A  35      18.201 -12.276 -12.555 
ATOM     97  CA  THR A  35      18.222 -13.429 -11.706 
ATOM     98  CB  THR A  35      19.611 -13.827 -11.277 
ATOM     99  OG1 THR A  35      19.582 -15.110 -10.672 
ATOM    100  CG2 THR A  35      20.183 -12.793 -10.291 
ATOM    101  C   THR A  35      17.370 -13.183 -10.496 
ATOM    102  O   THR A  35      16.600 -14.054 -10.093 
ATOM    103  N   GLN A  36      17.510 -12.004  -9.861 
ATOM    104  CA  GLN A  36      16.760 -11.714  -8.673 
ATOM    105  CB  GLN A  36      17.330 -10.515  -7.900 
ATOM    106  CG  GLN A  36      18.719 -10.776  -7.318 
ATOM    107  CD  GLN A  36      19.161  -9.521  -6.583 
ATOM    108  OE1 GLN A  36      18.999  -8.403  -7.076 
ATOM    109  NE2 GLN A  36      19.727  -9.702  -5.360 
ATOM    110  C   GLN A  36      15.306 -11.414  -8.928 
ATOM    111  O   GLN A  36      14.428 -11.820  -8.172 
ATOM    112  N   HIS A  37      15.041 -10.560  -9.926 
ATOM    113  CA  HIS A  37      13.739 -10.030 -10.232 
ATOM    114  ND1 HIS A  37      13.488  -7.875  -7.943 
ATOM    115  CG  HIS A  37      14.262  -7.931  -9.081 
ATOM    116  CB  HIS A  37      13.787  -8.508 -10.384 
ATOM    117  NE2 HIS A  37      15.483  -7.062  -7.395 
ATOM    118  CD2 HIS A  37      15.476  -7.429  -8.730 
ATOM    119  CE1 HIS A  37      14.268  -7.348  -6.966 
ATOM    120  C   HIS A  37      12.906 -10.649 -11.327 
ATOM    121  O   HIS A  37      11.752 -10.256 -11.466 
ATOM    122  N   TYR A  38      13.434 -11.530 -12.202 
ATOM    123  CA  TYR A  38      12.632 -11.883 -13.350 
ATOM    124  CB  TYR A  38      13.334 -11.414 -14.642 
ATOM    125  CG  TYR A  38      12.655 -11.872 -15.887 
ATOM    126  CD1 TYR A  38      11.465 -11.319 -16.304 
ATOM    127  CD2 TYR A  38      13.246 -12.841 -16.668 
ATOM    128  CE1 TYR A  38      10.868 -11.746 -17.467 
ATOM    129  CE2 TYR A  38      12.653 -13.271 -17.830 
ATOM    130  CZ  TYR A  38      11.459 -12.724 -18.231 
ATOM    131  OH  TYR A  38      10.848 -13.164 -19.425 
ATOM    132  C   TYR A  38      12.379 -13.364 -13.432 
ATOM    133  O   TYR A  38      13.285 -14.174 -13.250 
ATOM    134  N   ASP A  39      11.102 -13.741 -13.690 
ATOM    135  CA  ASP A  39      10.698 -15.112 -13.886 
ATOM    136  CB  ASP A  39      10.028 -15.729 -12.643 
ATOM    137  CG  ASP A  39       9.940 -17.238 -12.841 
ATOM    138  OD1 ASP A  39      10.562 -17.742 -13.815 
ATOM    139  OD2 ASP A  39       9.249 -17.904 -12.025 
ATOM    140  C   ASP A  39       9.669 -15.081 -14.984 
ATOM    141  O   ASP A  39       8.529 -14.682 -14.754 
ATOM    142  N   ALA A  40      10.037 -15.519 -16.207 
ATOM    143  CA  ALA A  40       9.168 -15.355 -17.343 
ATOM    144  CB  ALA A  40       9.809 -15.843 -18.652 
ATOM    145  C   ALA A  40       7.861 -16.082 -17.196 
ATOM    146  O   ALA A  40       6.812 -15.469 -17.390 
ATOM    147  N   LYS A  41       7.868 -17.386 -16.837 
ATOM    148  CA  LYS A  41       6.612 -18.091 -16.756 
ATOM    149  CB  LYS A  41       6.394 -19.072 -17.922 
ATOM    150  CG  LYS A  41       6.320 -18.394 -19.293 
ATOM    151  CD  LYS A  41       6.383 -19.380 -20.462 
ATOM    152  CE  LYS A  41       6.315 -18.723 -21.842 
ATOM    153  NZ  LYS A  41       6.395 -19.761 -22.893 
ATOM    154  C   LYS A  41       6.607 -18.900 -15.492 
ATOM    155  O   LYS A  41       6.979 -20.072 -15.469 
ATOM    156  N   PRO A  42       6.164 -18.261 -14.447 
ATOM    157  CA  PRO A  42       6.146 -18.766 -13.096 
ATOM    158  CD  PRO A  42       5.459 -16.998 -14.579 
ATOM    159  CB  PRO A  42       5.693 -17.583 -12.242 
ATOM    160  CG  PRO A  42       4.817 -16.760 -13.203 
ATOM    161  C   PRO A  42       5.350 -19.982 -12.740 
ATOM    162  O   PRO A  42       5.866 -20.776 -11.954 
ATOM    163  N   GLN A  43       4.106 -20.125 -13.253 
ATOM    164  CA  GLN A  43       3.233 -21.210 -12.882 
ATOM    165  CB  GLN A  43       3.921 -22.559 -12.575 
ATOM    166  CG  GLN A  43       2.969 -23.746 -12.437 
ATOM    167  CD  GLN A  43       2.653 -24.258 -13.835 
ATOM    168  OE1 GLN A  43       2.011 -23.577 -14.631 
ATOM    169  NE2 GLN A  43       3.125 -25.496 -14.144 
ATOM    170  C   GLN A  43       2.428 -20.772 -11.677 
ATOM    171  O   GLN A  43       1.781 -19.726 -11.696 
ATOM    172  N   GLY A  44       2.476 -21.564 -10.580 
ATOM    173  CA  GLY A  44       1.617 -21.423  -9.423 
ATOM    174  C   GLY A  44       1.682 -20.099  -8.711 
ATOM    175  O   GLY A  44       0.636 -19.515  -8.436 
ATOM    176  N   ARG A  45       2.881 -19.573  -8.391 
ATOM    177  CA  ARG A  45       2.966 -18.320  -7.681 
ATOM    178  CB  ARG A  45       2.277 -17.177  -8.444 
ATOM    179  CG  ARG A  45       2.951 -16.883  -9.786 
ATOM    180  CD  ARG A  45       2.084 -16.065 -10.743 
ATOM    181  NE  ARG A  45       2.134 -14.640 -10.313 
ATOM    182  CZ  ARG A  45       1.083 -13.819 -10.595 
ATOM    183  NH1 ARG A  45      -0.026 -14.325 -11.205 
ATOM    184  NH2 ARG A  45       1.132 -12.493 -10.270 
ATOM    185  C   ARG A  45       2.353 -18.422  -6.307 
ATOM    186  O   ARG A  45       1.777 -17.453  -5.809 
ATOM    187  N   ASP A  46       2.452 -19.607  -5.663 
ATOM    188  CA  ASP A  46       1.984 -19.790  -4.311 
ATOM    189  CB  ASP A  46       1.250 -21.127  -4.079 
ATOM    190  CG  ASP A  46       2.197 -22.277  -4.390 
ATOM    191  OD1 ASP A  46       3.256 -22.021  -5.022 
ATOM    192  OD2 ASP A  46       1.866 -23.431  -4.005 
ATOM    193  C   ASP A  46       3.161 -19.699  -3.376 
ATOM    194  O   ASP A  46       4.259 -19.317  -3.777 
ATOM    195  N   ASP A  47       2.954 -20.056  -2.089 
ATOM    196  CA  ASP A  47       3.986 -19.963  -1.086 
ATOM    197  CB  ASP A  47       3.505 -20.399   0.311 
ATOM    198  CG  ASP A  47       2.512 -19.366   0.829 
ATOM    199  OD1 ASP A  47       2.392 -18.285   0.192 
ATOM    200  OD2 ASP A  47       1.859 -19.643   1.870 
ATOM    201  C   ASP A  47       5.122 -20.868  -1.453 
ATOM    202  O   ASP A  47       6.290 -20.503  -1.321 
ATOM    203  N   ARG A  48       4.797 -22.077  -1.942 
ATOM    204  CA  ARG A  48       5.781 -23.061  -2.293 
ATOM    205  CB  ARG A  48       5.140 -24.351  -2.823 
ATOM    206  CG  ARG A  48       6.146 -25.430  -3.211 
ATOM    207  CD  ARG A  48       5.521 -26.560  -4.029 
ATOM    208  NE  ARG A  48       5.134 -25.982  -5.348 
ATOM    209  CZ  ARG A  48       4.541 -26.764  -6.297 
ATOM    210  NH1 ARG A  48       4.304 -28.084  -6.046 
ATOM    211  NH2 ARG A  48       4.179 -26.221  -7.497 
ATOM    212  C   ARG A  48       6.632 -22.511  -3.395 
ATOM    213  O   ARG A  48       7.843 -22.722  -3.421 
ATOM    214  N   TYR A  49       6.004 -21.778  -4.332 
ATOM    215  CA  TYR A  49       6.690 -21.207  -5.452 
ATOM    216  CB  TYR A  49       5.716 -20.385  -6.317 
ATOM    217  CG  TYR A  49       6.455 -19.484  -7.246 
ATOM    218  CD1 TYR A  49       6.995 -19.944  -8.423 
ATOM    219  CD2 TYR A  49       6.580 -18.149  -6.930 
ATOM    220  CE1 TYR A  49       7.662 -19.084  -9.266 
ATOM    221  CE2 TYR A  49       7.244 -17.287  -7.767 
ATOM    222  CZ  TYR A  49       7.787 -17.755  -8.938 
ATOM    223  OH  TYR A  49       8.468 -16.868  -9.798 
ATOM    224  C   TYR A  49       7.763 -20.299  -4.937 
ATOM    225  O   TYR A  49       8.907 -20.361  -5.387 
ATOM    226  N   CYS A  50       7.427 -19.442  -3.956 
ATOM    227  CA  CYS A  50       8.387 -18.513  -3.432 
ATOM    228  CB  CYS A  50       7.789 -17.543  -2.401 
ATOM    229  SG  CYS A  50       6.919 -16.168  -3.203 
ATOM    230  C   CYS A  50       9.521 -19.233  -2.772 
ATOM    231  O   CYS A  50      10.680 -18.874  -2.966 
ATOM    232  N   GLU A  51       9.232 -20.282  -1.984 
ATOM    233  CA  GLU A  51      10.291 -20.937  -1.274 
ATOM    234  CB  GLU A  51       9.814 -22.052  -0.328 
ATOM    235  CG  GLU A  51       9.046 -21.500   0.875 
ATOM    236  CD  GLU A  51       8.647 -22.660   1.776 
ATOM    237  OE1 GLU A  51       8.797 -23.834   1.341 
ATOM    238  OE2 GLU A  51       8.191 -22.384   2.918 
ATOM    239  C   GLU A  51      11.271 -21.539  -2.238 
ATOM    240  O   GLU A  51      12.477 -21.471  -2.014 
ATOM    241  N   SER A  52      10.782 -22.163  -3.323 
ATOM    242  CA  SER A  52      11.648 -22.819  -4.266 
ATOM    243  CB  SER A  52      10.871 -23.670  -5.287 
ATOM    244  OG  SER A  52      11.770 -24.296  -6.189 
ATOM    245  C   SER A  52      12.484 -21.840  -5.041 
ATOM    246  O   SER A  52      13.695 -22.015  -5.173 
ATOM    247  N   ILE A  53      11.853 -20.774  -5.572 
ATOM    248  CA  ILE A  53      12.510 -19.830  -6.436 
ATOM    249  CB  ILE A  53      11.569 -18.839  -7.063 
ATOM    250  CG1 ILE A  53      12.268 -18.100  -8.213 
ATOM    251  CG2 ILE A  53      11.022 -17.910  -5.967 
ATOM    252  CD1 ILE A  53      11.307 -17.285  -9.080 
ATOM    253  C   ILE A  53      13.564 -19.071  -5.697 
ATOM    254  O   ILE A  53      14.625 -18.777  -6.243 
ATOM    255  N   MET A  54      13.288 -18.724  -4.431 
ATOM    256  CA  MET A  54      14.208 -17.931  -3.681 
ATOM    257  CB  MET A  54      13.657 -17.630  -2.278 
ATOM    258  CG  MET A  54      14.129 -16.292  -1.716 
ATOM    259  SD  MET A  54      13.400 -14.851  -2.557 
ATOM    260  CE  MET A  54      13.965 -13.641  -1.327 
ATOM    261  C   MET A  54      15.482 -18.715  -3.574 
ATOM    262  O   MET A  54      16.577 -18.162  -3.661 
ATOM    263  N   ARG A  55      15.360 -20.040  -3.377 
ATOM    264  CA  ARG A  55      16.487 -20.926  -3.259 
ATOM    265  CB  ARG A  55      16.035 -22.353  -2.921 
ATOM    266  CG  ARG A  55      15.198 -22.413  -1.641 
ATOM    267  CD  ARG A  55      14.502 -23.757  -1.423 
ATOM    268  NE  ARG A  55      15.339 -24.566  -0.498 
ATOM    269  CZ  ARG A  55      15.110 -25.907  -0.399 
ATOM    270  NH1 ARG A  55      14.168 -26.490  -1.198 
ATOM    271  NH2 ARG A  55      15.823 -26.659   0.486 
ATOM    272  C   ARG A  55      17.249 -20.983  -4.555 
ATOM    273  O   ARG A  55      18.476 -20.907  -4.565 
ATOM    274  N   ARG A  56      16.538 -21.101  -5.694 
ATOM    275  CA  ARG A  56      17.186 -21.258  -6.971 
ATOM    276  CB  ARG A  56      16.203 -21.454  -8.140 
ATOM    277  CG  ARG A  56      15.409 -22.759  -8.083 
ATOM    278  CD  ARG A  56      14.767 -23.128  -9.423 
ATOM    279  NE  ARG A  56      13.877 -22.004  -9.821 
ATOM    280  CZ  ARG A  56      12.561 -22.008  -9.459 
ATOM    281  NH1 ARG A  56      12.047 -23.057  -8.752 
ATOM    282  NH2 ARG A  56      11.757 -20.960  -9.804 
ATOM    283  C   ARG A  56      17.993 -20.038  -7.297 
ATOM    284  O   ARG A  56      19.094 -20.132  -7.842 
ATOM    285  N   ARG A  57      17.434 -18.858  -6.981 
ATOM    286  CA  ARG A  57      17.989 -17.566  -7.272 
ATOM    287  CB  ARG A  57      16.981 -16.432  -7.028 
ATOM    288  CG  ARG A  57      15.720 -16.618  -7.872 
ATOM    289  CD  ARG A  57      16.007 -16.749  -9.368 
ATOM    290  NE  ARG A  57      14.774 -17.286 -10.009 
ATOM    291  CZ  ARG A  57      14.462 -16.937 -11.292 
ATOM    292  NH1 ARG A  57      15.255 -16.058 -11.970 
ATOM    293  NH2 ARG A  57      13.356 -17.462 -11.896 
ATOM    294  C   ARG A  57      19.215 -17.308  -6.446 
ATOM    295  O   ARG A  57      20.047 -16.489  -6.833 
ATOM    296  N   GLY A  58      19.345 -17.952  -5.266 
ATOM    297  CA  GLY A  58      20.518 -17.749  -4.452 
ATOM    298  C   GLY A  58      20.249 -16.676  -3.435 
ATOM    299  O   GLY A  58      21.171 -16.056  -2.910 
ATOM    300  N   LEU A  59      18.957 -16.404  -3.197 
ATOM    301  CA  LEU A  59      18.390 -15.442  -2.291 
ATOM    302  CB  LEU A  59      16.997 -14.993  -2.748 
ATOM    303  CG  LEU A  59      17.057 -14.335  -4.141 
ATOM    304  CD1 LEU A  59      15.690 -13.786  -4.573 
ATOM    305  CD2 LEU A  59      18.175 -13.282  -4.214 
ATOM    306  C   LEU A  59      18.342 -15.875  -0.842 
ATOM    307  O   LEU A  59      17.877 -15.107  -0.005 
ATOM    308  N   THR A  60      18.628 -17.158  -0.543 
ATOM    309  CA  THR A  60      18.521 -17.780   0.758 
ATOM    310  CB  THR A  60      18.422 -19.273   0.655 
ATOM    311  OG1 THR A  60      19.592 -19.810   0.057 
ATOM    312  CG2 THR A  60      17.192 -19.608  -0.204 
ATOM    313  C   THR A  60      19.582 -17.448   1.776 
ATOM    314  O   THR A  60      19.306 -17.592   2.964 
ATOM    315  N   SER A  61      20.833 -17.093   1.412 
ATOM    316  CA  SER A  61      21.758 -16.859   2.493 
ATOM    317  CB  SER A  61      22.957 -17.826   2.485 
ATOM    318  OG  SER A  61      22.517 -19.158   2.702 
ATOM    319  C   SER A  61      22.320 -15.475   2.407 
ATOM    320  O   SER A  61      23.186 -15.209   1.575 
ATOM    321  N   PRO A  62      21.889 -14.572   3.254 
ATOM    322  CA  PRO A  62      20.832 -14.844   4.197 
ATOM    323  CD  PRO A  62      22.847 -13.617   3.787 
ATOM    324  CB  PRO A  62      20.985 -13.822   5.320 
ATOM    325  CG  PRO A  62      22.467 -13.428   5.263 
ATOM    326  C   PRO A  62      19.514 -14.718   3.499 
ATOM    327  O   PRO A  62      19.488 -14.279   2.350 
ATOM    328  N   CYS A  63      18.409 -15.091   4.176 
ATOM    329  CA  CYS A  63      17.107 -15.029   3.577 
ATOM    330  CB  CYS A  63      15.980 -15.525   4.508 
ATOM    331  SG  CYS A  63      16.264 -17.191   5.180 
ATOM    332  C   CYS A  63      16.811 -13.590   3.286 
ATOM    333  O   CYS A  63      16.979 -12.728   4.148 
ATOM    334  N   LYS A  64      16.363 -13.286   2.050 
ATOM    335  CA  LYS A  64      16.024 -11.933   1.733 
ATOM    336  CB  LYS A  64      15.958 -11.675   0.217 
ATOM    337  CG  LYS A  64      15.947 -10.196  -0.175 
ATOM    338  CD  LYS A  64      16.188  -9.974  -1.671 
ATOM    339  CE  LYS A  64      16.192  -8.501  -2.084 
ATOM    340  NZ  LYS A  64      16.367  -8.389  -3.549 
ATOM    341  C   LYS A  64      14.671 -11.685   2.334 
ATOM    342  O   LYS A  64      13.782 -12.531   2.250 
ATOM    343  N   ASP A  65      14.485 -10.514   2.975 
ATOM    344  CA  ASP A  65      13.252 -10.245   3.660 
ATOM    345  CB  ASP A  65      13.310  -8.967   4.522 
ATOM    346  CG  ASP A  65      13.625  -7.757   3.647 
ATOM    347  OD1 ASP A  65      14.224  -7.939   2.553 
ATOM    348  OD2 ASP A  65      13.278  -6.626   4.077 
ATOM    349  C   ASP A  65      12.107 -10.144   2.699 
ATOM    350  O   ASP A  65      11.037 -10.700   2.946 
ATOM    351  N   ILE A  66      12.280  -9.419   1.579 
ATOM    352  CA  ILE A  66      11.198  -9.300   0.645 
ATOM    353  CB  ILE A  66      10.432  -8.019   0.848 
ATOM    354  CG1 ILE A  66       9.083  -8.013   0.109 
ATOM    355  CG2 ILE A  66      11.366  -6.859   0.468 
ATOM    356  CD1 ILE A  66       9.205  -8.016  -1.410 
ATOM    357  C   ILE A  66      11.805  -9.311  -0.725 
ATOM    358  O   ILE A  66      12.863  -8.720  -0.940 
ATOM    359  N   ASN A  67      11.179 -10.019  -1.688 
ATOM    360  CA  ASN A  67      11.720 -10.015  -3.017 
ATOM    361  CB  ASN A  67      12.741 -11.139  -3.259 
ATOM    362  CG  ASN A  67      13.477 -10.847  -4.558 
ATOM    363  OD1 ASN A  67      14.272  -9.911  -4.638 
ATOM    364  ND2 ASN A  67      13.214 -11.676  -5.603 
ATOM    365  C   ASN A  67      10.584 -10.205  -3.973 
ATOM    366  O   ASN A  67       9.740 -11.082  -3.786 
ATOM    367  N   THR A  68      10.556  -9.392  -5.048 
ATOM    368  CA  THR A  68       9.471  -9.467  -5.982 
ATOM    369  CB  THR A  68       8.762  -8.158  -6.145 
ATOM    370  OG1 THR A  68       8.269  -7.721  -4.886 
ATOM    371  CG2 THR A  68       7.598  -8.348  -7.130 
ATOM    372  C   THR A  68       9.996  -9.879  -7.324 
ATOM    373  O   THR A  68      11.059  -9.439  -7.762 
ATOM    374  N   PHE A  69       9.236 -10.761  -8.006 
ATOM    375  CA  PHE A  69       9.601 -11.241  -9.309 
ATOM    376  CB  PHE A  69       9.527 -12.774  -9.435 
ATOM    377  CG  PHE A  69      10.543 -13.384  -8.526 
ATOM    378  CD1 PHE A  69      11.831 -13.609  -8.956 
ATOM    379  CD2 PHE A  69      10.207 -13.734  -7.237 
ATOM    380  CE1 PHE A  69      12.768 -14.171  -8.120 
ATOM    381  CE2 PHE A  69      11.140 -14.295  -6.395 
ATOM    382  CZ  PHE A  69      12.423 -14.515  -6.835 
ATOM    383  C   PHE A  69       8.608 -10.690 -10.287 
ATOM    384  O   PHE A  69       7.415 -10.605 -10.001 
ATOM    385  N   ILE A  70       9.099 -10.300 -11.480 
ATOM    386  CA  ILE A  70       8.279  -9.766 -12.530 
ATOM    387  CB  ILE A  70       8.894  -8.585 -13.228 
ATOM    388  CG1 ILE A  70       9.137  -7.438 -12.235 
ATOM    389  CG2 ILE A  70       7.982  -8.201 -14.407 
ATOM    390  CD1 ILE A  70      10.026  -6.325 -12.786 
ATOM    391  C   ILE A  70       8.146 -10.852 -13.550 
ATOM    392  O   ILE A  70       9.106 -11.572 -13.824 
ATOM    393  N   HIS A  71       6.934 -11.011 -14.122 
ATOM    394  CA  HIS A  71       6.704 -12.056 -15.078 
ATOM    395  ND1 HIS A  71       6.623 -14.322 -12.875 
ATOM    396  CG  HIS A  71       5.646 -13.442 -13.288 
ATOM    397  CB  HIS A  71       5.509 -12.942 -14.696 
ATOM    398  NE2 HIS A  71       5.416 -13.823 -11.074 
ATOM    399  CD2 HIS A  71       4.918 -13.148 -12.176 
ATOM    400  CE1 HIS A  71       6.439 -14.514 -11.544 
ATOM    401  C   HIS A  71       6.415 -11.410 -16.399 
ATOM    402  O   HIS A  71       6.310 -10.188 -16.486 
ATOM    403  N   GLY A  72       6.286 -12.218 -17.476 
ATOM    404  CA  GLY A  72       6.017 -11.656 -18.772 
ATOM    405  C   GLY A  72       7.295 -11.593 -19.560 
ATOM    406  O   GLY A  72       8.294 -12.209 -19.193 
ATOM    407  N   ASN A  73       7.269 -10.867 -20.702 
ATOM    408  CA  ASN A  73       8.405 -10.782 -21.584 
ATOM    409  CB  ASN A  73       8.034 -10.508 -23.057 
ATOM    410  CG  ASN A  73       7.346  -9.151 -23.163 
ATOM    411  OD1 ASN A  73       7.968  -8.146 -23.502 
ATOM    412  ND2 ASN A  73       6.017  -9.119 -22.872 
ATOM    413  C   ASN A  73       9.371  -9.723 -21.133 
ATOM    414  O   ASN A  73       8.994  -8.716 -20.538 
ATOM    415  N   LYS A  74      10.668  -9.952 -21.434 
ATOM    416  CA  LYS A  74      11.764  -9.101 -21.052 
ATOM    417  CB  LYS A  74      13.152  -9.709 -21.329 
ATOM    418  CG  LYS A  74      13.502 -10.903 -20.438 
ATOM    419  CD  LYS A  74      14.866 -11.514 -20.762 
ATOM    420  CE  LYS A  74      14.989 -11.999 -22.206 
ATOM    421  NZ  LYS A  74      16.380 -12.427 -22.480 
ATOM    422  C   LYS A  74      11.726  -7.769 -21.741 
ATOM    423  O   LYS A  74      12.108  -6.759 -21.152 
ATOM    424  N   ARG A  75      11.268  -7.726 -23.005 
ATOM    425  CA  ARG A  75      11.336  -6.518 -23.783 
ATOM    426  CB  ARG A  75      10.706  -6.680 -25.174 
ATOM    427  CG  ARG A  75      11.275  -7.856 -25.964 
ATOM    428  CD  ARG A  75      10.777  -7.928 -27.407 
ATOM    429  NE  ARG A  75       9.288  -7.909 -27.372 
ATOM    430  CZ  ARG A  75       8.587  -9.047 -27.093 
ATOM    431  NH1 ARG A  75       9.247 -10.192 -26.754 
ATOM    432  NH2 ARG A  75       7.223  -9.036 -27.147 
ATOM    433  C   ARG A  75      10.568  -5.434 -23.096 
ATOM    434  O   ARG A  75      11.000  -4.283 -23.058 
ATOM    435  N   SER A  76       9.396  -5.775 -22.533 
ATOM    436  CA  SER A  76       8.562  -4.791 -21.905 
ATOM    437  CB  SER A  76       7.236  -5.385 -21.396 
ATOM    438  OG  SER A  76       6.471  -5.878 -22.487 
ATOM    439  C   SER A  76       9.281  -4.196 -20.730 
ATOM    440  O   SER A  76       9.132  -3.009 -20.441 
ATOM    441  N   ILE A  77      10.063  -5.017 -20.003 
ATOM    442  CA  ILE A  77      10.777  -4.552 -18.848 
ATOM    443  CB  ILE A  77      11.426  -5.664 -18.076 
ATOM    444  CG1 ILE A  77      10.357  -6.647 -17.572 
ATOM    445  CG2 ILE A  77      12.260  -5.039 -16.946 
ATOM    446  CD1 ILE A  77      10.932  -7.947 -17.010 
ATOM    447  C   ILE A  77      11.850  -3.586 -19.254 
ATOM    448  O   ILE A  77      12.029  -2.547 -18.626 
ATOM    449  N   LYS A  78      12.600  -3.902 -20.324 
ATOM    450  CA  LYS A  78      13.670  -3.048 -20.763 
ATOM    451  CB  LYS A  78      14.457  -3.613 -21.957 
ATOM    452  CG  LYS A  78      15.314  -4.836 -21.619 
ATOM    453  CD  LYS A  78      15.896  -5.526 -22.854 
ATOM    454  CE  LYS A  78      16.828  -6.696 -22.531 
ATOM    455  NZ  LYS A  78      16.037  -7.912 -22.246 
ATOM    456  C   LYS A  78      13.105  -1.727 -21.186 
ATOM    457  O   LYS A  78      13.736  -0.686 -21.012 
ATOM    458  N   ALA A  79      11.881  -1.748 -21.741 
ATOM    459  CA  ALA A  79      11.200  -0.603 -22.284 
ATOM    460  CB  ALA A  79       9.821  -0.951 -22.871 
ATOM    461  C   ALA A  79      10.987   0.445 -21.231 
ATOM    462  O   ALA A  79      10.878   1.630 -21.545 
ATOM    463  N   ILE A  80      10.868   0.044 -19.956 
ATOM    464  CA  ILE A  80      10.626   1.016 -18.927 
ATOM    465  CB  ILE A  80      10.255   0.446 -17.581 
ATOM    466  CG1 ILE A  80      11.316  -0.473 -16.984 
ATOM    467  CG2 ILE A  80       8.892  -0.240 -17.747 
ATOM    468  CD1 ILE A  80      10.900  -1.026 -15.623 
ATOM    469  C   ILE A  80      11.745   2.022 -18.874 
ATOM    470  O   ILE A  80      11.546   3.160 -18.452 
ATOM    471  N   CYS A  81      12.966   1.624 -19.275 
ATOM    472  CA  CYS A  81      14.117   2.486 -19.280 
ATOM    473  CB  CYS A  81      15.428   1.734 -19.567 
ATOM    474  SG  CYS A  81      15.754   0.459 -18.312 
ATOM    475  C   CYS A  81      13.959   3.596 -20.289 
ATOM    476  O   CYS A  81      14.689   4.586 -20.237 
ATOM    477  N   GLU A  82      13.062   3.434 -21.284 
ATOM    478  CA  GLU A  82      12.862   4.454 -22.277 
ATOM    479  CB  GLU A  82      12.970   3.920 -23.715 
ATOM    480  CG  GLU A  82      11.961   2.809 -24.013 
ATOM    481  CD  GLU A  82      12.156   2.352 -25.452 
ATOM    482  OE1 GLU A  82      12.213   3.228 -26.356 
ATOM    483  OE2 GLU A  82      12.249   1.114 -25.666 
ATOM    484  C   GLU A  82      11.484   5.028 -22.107 
ATOM    485  O   GLU A  82      10.696   4.562 -21.287 
ATOM    486  N   ASN A  83      11.173   6.085 -22.884 
ATOM    487  CA  ASN A  83       9.911   6.767 -22.808 
ATOM    488  CB  ASN A  83       9.851   8.042 -23.664 
ATOM    489  CG  ASN A  83      10.676   9.103 -22.944 
ATOM    490  OD1 ASN A  83      10.664   9.185 -21.715 
ATOM    491  ND2 ASN A  83      11.416   9.938 -23.723 
ATOM    492  C   ASN A  83       8.817   5.839 -23.229 
ATOM    493  O   ASN A  83       7.665   6.001 -22.831 
ATOM    494  N   LYS A  84       9.156   4.826 -24.043 
ATOM    495  CA  LYS A  84       8.180   3.925 -24.580 
ATOM    496  CB  LYS A  84       8.857   2.817 -25.416 
ATOM    497  CG  LYS A  84       7.921   1.834 -26.122 
ATOM    498  CD  LYS A  84       7.153   0.911 -25.178 
ATOM    499  CE  LYS A  84       6.396  -0.197 -25.909 
ATOM    500  NZ  LYS A  84       7.357  -1.190 -26.441 
ATOM    501  C   LYS A  84       7.386   3.298 -23.466 
ATOM    502  O   LYS A  84       6.161   3.232 -23.563 
ATOM    503  N   ASN A  85       8.029   2.807 -22.383 
ATOM    504  CA  ASN A  85       7.206   2.217 -21.358 
ATOM    505  CB  ASN A  85       7.343   0.680 -21.318 
ATOM    506  CG  ASN A  85       6.232   0.074 -20.468 
ATOM    507  OD1 ASN A  85       5.067   0.455 -20.576 
ATOM    508  ND2 ASN A  85       6.604  -0.897 -19.592 
ATOM    509  C   ASN A  85       7.600   2.737 -20.000 
ATOM    510  O   ASN A  85       7.516   2.004 -19.015 
ATOM    511  N   GLY A  86       7.987   4.025 -19.869 
ATOM    512  CA  GLY A  86       8.358   4.440 -18.541 
ATOM    513  C   GLY A  86       8.406   5.935 -18.432 
ATOM    514  O   GLY A  86       8.529   6.651 -19.426 
ATOM    515  N   ASN A  87       8.313   6.432 -17.176 
ATOM    516  CA  ASN A  87       8.388   7.834 -16.866 
ATOM    517  CB  ASN A  87       7.070   8.434 -16.338 
ATOM    518  CG  ASN A  87       6.033   8.383 -17.450 
ATOM    519  OD1 ASN A  87       5.564   7.312 -17.828 
ATOM    520  ND2 ASN A  87       5.650   9.574 -17.983 
ATOM    521  C   ASN A  87       9.381   7.966 -15.753 
ATOM    522  O   ASN A  87       9.660   7.005 -15.039 
ATOM    523  N   PRO A  88       9.943   9.130 -15.590 
ATOM    524  CA  PRO A  88      10.890   9.367 -14.542 
ATOM    525  CD  PRO A  88       9.915  10.189 -16.582 
ATOM    526  CB  PRO A  88      11.522  10.727 -14.851 
ATOM    527  CG  PRO A  88      10.555  11.384 -15.857 
ATOM    528  C   PRO A  88      10.168   9.304 -13.236 
ATOM    529  O   PRO A  88       9.050   9.812 -13.144 
ATOM    530  N   HIS A  89      10.804   8.706 -12.212 
ATOM    531  CA  HIS A  89      10.210   8.527 -10.923 
ATOM    532  ND1 HIS A  89       7.895   6.729  -9.424 
ATOM    533  CG  HIS A  89       9.268   6.743  -9.344 
ATOM    534  CB  HIS A  89      10.169   7.046 -10.506 
ATOM    535  NE2 HIS A  89       8.415   6.182  -7.333 
ATOM    536  CD2 HIS A  89       9.569   6.408  -8.061 
ATOM    537  CE1 HIS A  89       7.434   6.387  -8.195 
ATOM    538  C   HIS A  89      11.094   9.291 -10.006 
ATOM    539  O   HIS A  89      12.249   9.524 -10.348 
ATOM    540  N   ARG A  90      10.614   9.570  -8.777 
ATOM    541  CA  ARG A  90      11.134  10.633  -7.973 
ATOM    542  CB  ARG A  90      10.638  10.532  -6.524 
ATOM    543  CG  ARG A  90       9.118  10.621  -6.401 
ATOM    544  CD  ARG A  90       8.581  12.052  -6.436 
ATOM    545  NE  ARG A  90       7.099  11.972  -6.308 
ATOM    546  CZ  ARG A  90       6.398  13.027  -5.801 
ATOM    547  NH1 ARG A  90       7.050  14.164  -5.418 
ATOM    548  NH2 ARG A  90       5.043  12.938  -5.660 
ATOM    549  C   ARG A  90      12.627  10.723  -7.915 
ATOM    550  O   ARG A  90      13.186  11.625  -8.535 
ATOM    551  N   GLU A  91      13.353   9.801  -7.262 
ATOM    552  CA  GLU A  91      14.755  10.115  -7.224 
ATOM    553  CB  GLU A  91      15.367  10.061  -5.812 
ATOM    554  CG  GLU A  91      14.958  11.232  -4.914 
ATOM    555  CD  GLU A  91      13.537  11.000  -4.427 
ATOM    556  OE1 GLU A  91      13.280   9.918  -3.836 
ATOM    557  OE2 GLU A  91      12.688  11.907  -4.644 
ATOM    558  C   GLU A  91      15.504   9.143  -8.074 
ATOM    559  O   GLU A  91      15.859   8.056  -7.623 
ATOM    560  N   ASN A  92      15.780   9.542  -9.330 
ATOM    561  CA  ASN A  92      16.570   8.776 -10.253 
ATOM    562  CB  ASN A  92      18.015   8.583  -9.762 
ATOM    563  CG  ASN A  92      18.669   9.953  -9.678 
ATOM    564  OD1 ASN A  92      18.547  10.766 -10.593 
ATOM    565  ND2 ASN A  92      19.371  10.227  -8.547 
ATOM    566  C   ASN A  92      15.991   7.412 -10.460 
ATOM    567  O   ASN A  92      16.733   6.456 -10.678 
ATOM    568  N   LEU A  93      14.653   7.283 -10.421 
ATOM    569  CA  LEU A  93      14.046   5.998 -10.644 
ATOM    570  CB  LEU A  93      13.196   5.499  -9.462 
ATOM    571  CG  LEU A  93      14.013   5.127  -8.208 
ATOM    572  CD1 LEU A  93      13.097   4.644  -7.072 
ATOM    573  CD2 LEU A  93      15.107   4.099  -8.543 
ATOM    574  C   LEU A  93      13.141   6.137 -11.825 
ATOM    575  O   LEU A  93      12.979   7.226 -12.373 
ATOM    576  N   ARG A  94      12.563   5.007 -12.286 
ATOM    577  CA  ARG A  94      11.651   5.047 -13.395 
ATOM    578  CB  ARG A  94      12.264   4.533 -14.706 
ATOM    579  CG  ARG A  94      13.421   5.410 -15.185 
ATOM    580  CD  ARG A  94      13.981   5.008 -16.550 
ATOM    581  NE  ARG A  94      12.929   5.315 -17.557 
ATOM    582  CZ  ARG A  94      12.803   6.585 -18.040 
ATOM    583  NH1 ARG A  94      13.625   7.577 -17.590 
ATOM    584  NH2 ARG A  94      11.843   6.868 -18.966 
ATOM    585  C   ARG A  94      10.481   4.169 -13.054 
ATOM    586  O   ARG A  94      10.637   3.137 -12.403 
ATOM    587  N   ILE A  95       9.268   4.577 -13.488 
ATOM    588  CA  ILE A  95       8.059   3.839 -13.228 
ATOM    589  CB  ILE A  95       7.025   4.653 -12.501 
ATOM    590  CG1 ILE A  95       5.820   3.791 -12.084 
ATOM    591  CG2 ILE A  95       6.656   5.846 -13.397 
ATOM    592  CD1 ILE A  95       6.118   2.807 -10.956 
ATOM    593  C   ILE A  95       7.471   3.433 -14.552 
ATOM    594  O   ILE A  95       7.417   4.230 -15.487 
ATOM    595  N   SER A  96       7.017   2.167 -14.668 
ATOM    596  CA  SER A  96       6.520   1.669 -15.924 
ATOM    597  CB  SER A  96       6.521   0.132 -16.021 
ATOM    598  OG  SER A  96       5.638  -0.423 -15.057 
ATOM    599  C   SER A  96       5.122   2.137 -16.200 
ATOM    600  O   SER A  96       4.324   2.355 -15.289 
ATOM    601  N   LYS A  97       4.824   2.366 -17.497 
ATOM    602  CA  LYS A  97       3.513   2.735 -17.955 
ATOM    603  CB  LYS A  97       3.499   3.283 -19.390 
ATOM    604  CG  LYS A  97       4.096   4.687 -19.504 
ATOM    605  CD  LYS A  97       4.273   5.153 -20.949 
ATOM    606  CE  LYS A  97       4.718   6.611 -21.063 
ATOM    607  NZ  LYS A  97       6.152   6.728 -20.709 
ATOM    608  C   LYS A  97       2.610   1.543 -17.924 
ATOM    609  O   LYS A  97       1.429   1.655 -17.600 
ATOM    610  N   SER A  98       3.157   0.372 -18.304 
ATOM    611  CA  SER A  98       2.430  -0.864 -18.402 
ATOM    612  CB  SER A  98       3.113  -1.826 -19.387 
ATOM    613  OG  SER A  98       2.438  -3.069 -19.433 
ATOM    614  C   SER A  98       2.391  -1.529 -17.062 
ATOM    615  O   SER A  98       3.191  -1.233 -16.178 
ATOM    616  N   SER A  99       1.438  -2.468 -16.892 
ATOM    617  CA  SER A  99       1.316  -3.181 -15.654 
ATOM    618  CB  SER A  99      -0.138  -3.329 -15.182 
ATOM    619  OG  SER A  99      -0.171  -4.036 -13.953 
ATOM    620  C   SER A  99       1.866  -4.551 -15.901 
ATOM    621  O   SER A  99       1.756  -5.075 -17.006 
ATOM    622  N   PHE A 100       2.499  -5.160 -14.875 
ATOM    623  CA  PHE A 100       3.096  -6.452 -15.063 
ATOM    624  CB  PHE A 100       4.625  -6.462 -14.858 
ATOM    625  CG  PHE A 100       5.327  -5.637 -15.887 
ATOM    626  CD1 PHE A 100       5.439  -4.271 -15.743 
ATOM    627  CD2 PHE A 100       5.897  -6.234 -16.988 
ATOM    628  CE1 PHE A 100       6.097  -3.516 -16.687 
ATOM    629  CE2 PHE A 100       6.556  -5.484 -17.934 
ATOM    630  CZ  PHE A 100       6.657  -4.121 -17.787 
ATOM    631  C   PHE A 100       2.572  -7.384 -14.016 
ATOM    632  O   PHE A 100       2.195  -6.966 -12.922 
ATOM    633  N   GLN A 101       2.513  -8.691 -14.344 
ATOM    634  CA  GLN A 101       2.171  -9.658 -13.345 
ATOM    635  CB  GLN A 101       1.839 -11.052 -13.904 
ATOM    636  CG  GLN A 101       0.489 -11.131 -14.617 
ATOM    637  CD  GLN A 101      -0.593 -11.194 -13.547 
ATOM    638  OE1 GLN A 101      -0.366 -11.697 -12.449 
ATOM    639  NE2 GLN A 101      -1.804 -10.667 -13.873 
ATOM    640  C   GLN A 101       3.394  -9.793 -12.496 
ATOM    641  O   GLN A 101       4.508  -9.873 -13.015 
ATOM    642  N   VAL A 102       3.218  -9.802 -11.161 
ATOM    643  CA  VAL A 102       4.354  -9.886 -10.293 
ATOM    644  CB  VAL A 102       4.759  -8.562  -9.714 
ATOM    645  CG1 VAL A 102       5.195  -7.637 -10.861 
ATOM    646  CG2 VAL A 102       3.584  -8.007  -8.887 
ATOM    647  C   VAL A 102       4.011 -10.774  -9.139 
ATOM    648  O   VAL A 102       2.841 -11.025  -8.854 
ATOM    649  N   THR A 103       5.050 -11.314  -8.467 
ATOM    650  CA  THR A 103       4.829 -12.120  -7.304 
ATOM    651  CB  THR A 103       5.112 -13.577  -7.530 
ATOM    652  OG1 THR A 103       4.295 -14.080  -8.577 
ATOM    653  CG2 THR A 103       4.826 -14.343  -6.226 
ATOM    654  C   THR A 103       5.781 -11.637  -6.255 
ATOM    655  O   THR A 103       6.988 -11.574  -6.489 
ATOM    656  N   THR A 104       5.262 -11.297  -5.057 
ATOM    657  CA  THR A 104       6.109 -10.812  -4.005 
ATOM    658  CB  THR A 104       5.546  -9.614  -3.295 
ATOM    659  OG1 THR A 104       5.356  -8.546  -4.210 
ATOM    660  CG2 THR A 104       6.514  -9.193  -2.176 
ATOM    661  C   THR A 104       6.242 -11.896  -2.986 
ATOM    662  O   THR A 104       5.251 -12.502  -2.581 
ATOM    663  N   CYS A 105       7.490 -12.172  -2.555 
ATOM    664  CA  CYS A 105       7.738 -13.200  -1.586 
ATOM    665  CB  CYS A 105       8.849 -14.165  -2.029 
ATOM    666  SG  CYS A 105       8.448 -14.908  -3.639 
ATOM    667  C   CYS A 105       8.189 -12.511  -0.339 
ATOM    668  O   CYS A 105       9.178 -11.779  -0.349 
ATOM    669  N   LYS A 106       7.459 -12.730   0.774 
ATOM    670  CA  LYS A 106       7.781 -12.086   2.014 
ATOM    671  CB  LYS A 106       6.585 -11.338   2.628 
ATOM    672  CG  LYS A 106       6.127 -10.139   1.793 
ATOM    673  CD  LYS A 106       4.735  -9.634   2.178 
ATOM    674  CE  LYS A 106       4.309  -8.374   1.425 
ATOM    675  NZ  LYS A 106       5.014  -7.194   1.974 
ATOM    676  C   LYS A 106       8.204 -13.134   2.988 
ATOM    677  O   LYS A 106       7.514 -14.131   3.203 
ATOM    678  N   LEU A 107       9.370 -12.908   3.618 
ATOM    679  CA  LEU A 107       9.910 -13.866   4.533 
ATOM    680  CB  LEU A 107      11.381 -13.570   4.883 
ATOM    681  CG  LEU A 107      12.026 -14.570   5.857 
ATOM    682  CD1 LEU A 107      12.138 -15.973   5.238 
ATOM    683  CD2 LEU A 107      13.375 -14.044   6.370 
ATOM    684  C   LEU A 107       9.105 -13.824   5.787 
ATOM    685  O   LEU A 107       8.661 -12.764   6.225 
ATOM    686  N   HIS A 108       8.855 -15.005   6.380 
ATOM    687  CA  HIS A 108       8.191 -15.020   7.648 
ATOM    688  ND1 HIS A 108       6.503 -17.160   5.722 
ATOM    689  CG  HIS A 108       6.507 -16.861   7.063 
ATOM    690  CB  HIS A 108       6.725 -15.489   7.618 
ATOM    691  NE2 HIS A 108       6.076 -19.059   6.793 
ATOM    692  CD2 HIS A 108       6.247 -18.033   7.703 
ATOM    693  CE1 HIS A 108       6.239 -18.488   5.615 
ATOM    694  C   HIS A 108       8.993 -15.906   8.534 
ATOM    695  O   HIS A 108       9.644 -16.843   8.076 
ATOM    696  N   GLY A 109       8.958 -15.620   9.846 
ATOM    697  CA  GLY A 109       9.793 -16.334  10.759 
ATOM    698  C   GLY A 109      10.861 -15.362  11.144 
ATOM    699  O   GLY A 109      11.206 -14.465  10.376 
ATOM    700  N   GLY A 110      11.378 -15.513  12.376 
ATOM    701  CA  GLY A 110      12.344 -14.642  12.983 
ATOM    702  C   GLY A 110      13.717 -14.700  12.379 
ATOM    703  O   GLY A 110      14.419 -13.689  12.376 
ATOM    704  N   SER A 111      14.166 -15.876  11.892 
ATOM    705  CA  SER A 111      15.555 -15.993  11.521 
ATOM    706  CB  SER A 111      16.129 -17.404  11.740 
ATOM    707  OG  SER A 111      17.494 -17.439  11.353 
ATOM    708  C   SER A 111      15.827 -15.629  10.092 
ATOM    709  O   SER A 111      15.060 -15.888   9.167 
ATOM    710  N   PRO A 112      16.953 -14.967   9.967 
ATOM    711  CA  PRO A 112      17.492 -14.571   8.686 
ATOM    712  CD  PRO A 112      17.334 -14.031  11.015 
ATOM    713  CB  PRO A 112      18.504 -13.462   8.973 
ATOM    714  CG  PRO A 112      18.025 -12.860  10.301 
ATOM    715  C   PRO A 112      18.112 -15.709   7.930 
ATOM    716  O   PRO A 112      18.498 -15.507   6.778 
ATOM    717  N   TRP A 113      18.254 -16.900   8.543 
ATOM    718  CA  TRP A 113      18.952 -17.947   7.848 
ATOM    719  CB  TRP A 113      20.140 -18.493   8.653 
ATOM    720  CG  TRP A 113      21.239 -17.473   8.801 
ATOM    721  CD2 TRP A 113      22.171 -17.157   7.757 
ATOM    722  CD1 TRP A 113      21.549 -16.668   9.857 
ATOM    723  NE1 TRP A 113      22.625 -15.874   9.541 
ATOM    724  CE2 TRP A 113      23.017 -16.164   8.250 
ATOM    725  CE3 TRP A 113      22.310 -17.654   6.495 
ATOM    726  CZ2 TRP A 113      24.022 -15.652   7.480 
ATOM    727  CZ3 TRP A 113      23.322 -17.137   5.721 
ATOM    728  CH2 TRP A 113      24.162 -16.156   6.206 
ATOM    729  C   TRP A 113      18.019 -19.078   7.526 
ATOM    730  O   TRP A 113      16.980 -19.259   8.157 
ATOM    731  N   PRO A 114      18.387 -19.844   6.525 
ATOM    732  CA  PRO A 114      17.605 -20.941   6.018 
ATOM    733  CD  PRO A 114      19.726 -19.807   5.959 
ATOM    734  CB  PRO A 114      18.412 -21.510   4.849 
ATOM    735  CG  PRO A 114      19.865 -21.131   5.190 
ATOM    736  C   PRO A 114      17.349 -21.963   7.077 
ATOM    737  O   PRO A 114      18.132 -22.055   8.021 
ATOM    738  N   PRO A 115      16.287 -22.717   6.949 
ATOM    739  CA  PRO A 115      15.417 -22.592   5.810 
ATOM    740  CD  PRO A 115      16.308 -24.080   7.460 
ATOM    741  CB  PRO A 115      14.554 -23.850   5.796 
ATOM    742  CG  PRO A 115      15.436 -24.898   6.494 
ATOM    743  C   PRO A 115      14.624 -21.326   5.826 
ATOM    744  O   PRO A 115      14.324 -20.822   6.907 
ATOM    745  N   CYS A 116      14.262 -20.805   4.637 
ATOM    746  CA  CYS A 116      13.552 -19.559   4.576 
ATOM    747  CB  CYS A 116      14.136 -18.609   3.509 
ATOM    748  SG  CYS A 116      15.947 -18.432   3.606 
ATOM    749  C   CYS A 116      12.141 -19.851   4.153 
ATOM    750  O   CYS A 116      11.913 -20.416   3.083 
ATOM    751  N   GLN A 117      11.145 -19.461   4.980 
ATOM    752  CA  GLN A 117       9.776 -19.689   4.605 
ATOM    753  CB  GLN A 117       8.829 -20.057   5.761 
ATOM    754  CG  GLN A 117       9.262 -21.272   6.578 
ATOM    755  CD  GLN A 117       9.944 -20.724   7.818 
ATOM    756  OE1 GLN A 117      10.525 -19.641   7.791 
ATOM    757  NE2 GLN A 117       9.847 -21.480   8.943 
ATOM    758  C   GLN A 117       9.264 -18.399   4.045 
ATOM    759  O   GLN A 117       9.593 -17.322   4.542 
ATOM    760  N   TYR A 118       8.444 -18.476   2.979 
ATOM    761  CA  TYR A 118       7.961 -17.279   2.352 
ATOM    762  CB  TYR A 118       8.554 -17.047   0.952 
ATOM    763  CG  TYR A 118      10.003 -16.728   1.079 
ATOM    764  CD1 TYR A 118      10.406 -15.445   1.371 
ATOM    765  CD2 TYR A 118      10.958 -17.702   0.895 
ATOM    766  CE1 TYR A 118      11.740 -15.138   1.486 
ATOM    767  CE2 TYR A 118      12.294 -17.401   1.008 
ATOM    768  CZ  TYR A 118      12.686 -16.117   1.304 
ATOM    769  OH  TYR A 118      14.057 -15.806   1.420 
ATOM    770  C   TYR A 118       6.480 -17.356   2.150 
ATOM    771  O   TYR A 118       5.907 -18.436   2.018 
ATOM    772  N   ARG A 119       5.827 -16.174   2.139 
ATOM    773  CA  ARG A 119       4.427 -16.059   1.843 
ATOM    774  CB  ARG A 119       3.652 -15.202   2.858 
ATOM    775  CG  ARG A 119       3.673 -15.788   4.269 
ATOM    776  CD  ARG A 119       2.594 -16.840   4.518 
ATOM    777  NE  ARG A 119       2.885 -17.449   5.844 
ATOM    778  CZ  ARG A 119       1.863 -17.879   6.638 
ATOM    779  NH1 ARG A 119       0.571 -17.731   6.223 
ATOM    780  NH2 ARG A 119       2.135 -18.448   7.848 
ATOM    781  C   ARG A 119       4.365 -15.344   0.526 
ATOM    782  O   ARG A 119       5.061 -14.349   0.325 
ATOM    783  N   ALA A 120       3.524 -15.828  -0.411 
ATOM    784  CA  ALA A 120       3.516 -15.241  -1.722 
ATOM    785  CB  ALA A 120       3.540 -16.279  -2.857 
ATOM    786  C   ALA A 120       2.290 -14.411  -1.918 
ATOM    787  O   ALA A 120       1.191 -14.774  -1.498 
ATOM    788  N   THR A 121       2.473 -13.235  -2.553 
ATOM    789  CA  THR A 121       1.362 -12.387  -2.858 
ATOM    790  CB  THR A 121       1.414 -11.077  -2.132 
ATOM    791  OG1 THR A 121       1.493 -11.279  -0.729 
ATOM    792  CG2 THR A 121       0.136 -10.304  -2.467 
ATOM    793  C   THR A 121       1.454 -12.058  -4.319 
ATOM    794  O   THR A 121       2.368 -11.355  -4.746 
ATOM    795  N   ALA A 122       0.503 -12.561  -5.131 
ATOM    796  CA  ALA A 122       0.506 -12.258  -6.535 
ATOM    797  CB  ALA A 122      -0.363 -13.214  -7.372 
ATOM    798  C   ALA A 122      -0.051 -10.879  -6.695 
ATOM    799  O   ALA A 122      -0.797 -10.403  -5.841 
ATOM    800  N   GLY A 123       0.311 -10.190  -7.800 
ATOM    801  CA  GLY A 123      -0.202  -8.866  -8.009 
ATOM    802  C   GLY A 123      -0.066  -8.514  -9.455 
ATOM    803  O   GLY A 123       0.601  -9.210 -10.221 
ATOM    804  N   PHE A 124      -0.738  -7.418  -9.864 
ATOM    805  CA  PHE A 124      -0.677  -6.940 -11.215 
ATOM    806  CB  PHE A 124      -1.952  -7.333 -11.988 
ATOM    807  CG  PHE A 124      -1.880  -6.953 -13.427 
ATOM    808  CD1 PHE A 124      -1.110  -7.677 -14.309 
ATOM    809  CD2 PHE A 124      -2.620  -5.893 -13.902 
ATOM    810  CE1 PHE A 124      -1.058  -7.330 -15.640 
ATOM    811  CE2 PHE A 124      -2.573  -5.544 -15.231 
ATOM    812  CZ  PHE A 124      -1.789  -6.263 -16.103 
ATOM    813  C   PHE A 124      -0.614  -5.444 -11.112 
ATOM    814  O   PHE A 124      -1.586  -4.807 -10.707 
ATOM    815  N   ARG A 125       0.538  -4.838 -11.470 
ATOM    816  CA  ARG A 125       0.653  -3.408 -11.368 
ATOM    817  CB  ARG A 125       0.731  -2.905  -9.919 
ATOM    818  CG  ARG A 125       1.922  -3.477  -9.148 
ATOM    819  CD  ARG A 125       2.201  -2.737  -7.841 
ATOM    820  NE  ARG A 125       2.654  -1.368  -8.212 
ATOM    821  CZ  ARG A 125       2.539  -0.343  -7.320 
ATOM    822  NH1 ARG A 125       2.021  -0.575  -6.078 
ATOM    823  NH2 ARG A 125       2.940   0.912  -7.672 
ATOM    824  C   ARG A 125       1.930  -2.974 -12.029 
ATOM    825  O   ARG A 125       2.704  -3.796 -12.517 
ATOM    826  N   ASN A 126       2.164  -1.643 -12.058 
ATOM    827  CA  ASN A 126       3.348  -1.060 -12.631 
ATOM    828  CB  ASN A 126       3.319   0.475 -12.733 
ATOM    829  CG  ASN A 126       2.288   0.920 -13.750 
ATOM    830  OD1 ASN A 126       1.798   0.128 -14.551 
ATOM    831  ND2 ASN A 126       1.954   2.238 -13.724 
ATOM    832  C   ASN A 126       4.475  -1.326 -11.687 
ATOM    833  O   ASN A 126       4.252  -1.649 -10.522 
ATOM    834  N   VAL A 127       5.728  -1.187 -12.170 
ATOM    835  CA  VAL A 127       6.853  -1.442 -11.318 
ATOM    836  CB  VAL A 127       7.620  -2.670 -11.710 
ATOM    837  CG1 VAL A 127       6.692  -3.888 -11.560 
ATOM    838  CG2 VAL A 127       8.164  -2.479 -13.137 
ATOM    839  C   VAL A 127       7.801  -0.286 -11.389 
ATOM    840  O   VAL A 127       7.791   0.482 -12.349 
ATOM    841  N   VAL A 128       8.640  -0.129 -10.338 
ATOM    842  CA  VAL A 128       9.608   0.932 -10.290 
ATOM    843  CB  VAL A 128       9.558   1.739  -9.024 
ATOM    844  CG1 VAL A 128      10.684   2.788  -9.058 
ATOM    845  CG2 VAL A 128       8.156   2.343  -8.876 
ATOM    846  C   VAL A 128      10.968   0.306 -10.332 
ATOM    847  O   VAL A 128      11.242  -0.659  -9.620 
ATOM    848  N   VAL A 129      11.864   0.853 -11.180 
ATOM    849  CA  VAL A 129      13.192   0.316 -11.293 
ATOM    850  CB  VAL A 129      13.377  -0.597 -12.470 
ATOM    851  CG1 VAL A 129      12.475  -1.829 -12.285 
ATOM    852  CG2 VAL A 129      13.103   0.196 -13.761 
ATOM    853  C   VAL A 129      14.143   1.454 -11.487 
ATOM    854  O   VAL A 129      13.740   2.610 -11.599 
ATOM    855  N   ALA A 130      15.453   1.141 -11.469 
ATOM    856  CA  ALA A 130      16.471   2.102 -11.776 
ATOM    857  CB  ALA A 130      17.570   2.201 -10.704 
ATOM    858  C   ALA A 130      17.107   1.586 -13.029 
ATOM    859  O   ALA A 130      17.251   0.376 -13.195 
ATOM    860  N   CYS A 131      17.489   2.483 -13.964 
ATOM    861  CA  CYS A 131      18.044   1.992 -15.195 
ATOM    862  CB  CYS A 131      17.222   2.356 -16.450 
ATOM    863  SG  CYS A 131      15.649   1.450 -16.538 
ATOM    864  C   CYS A 131      19.424   2.528 -15.408 
ATOM    865  O   CYS A 131      19.772   3.615 -14.946 
ATOM    866  N   GLU A 132      20.255   1.724 -16.108 
ATOM    867  CA  GLU A 132      21.592   2.093 -16.475 
ATOM    868  CB  GLU A 132      22.653   1.496 -15.531 
ATOM    869  CG  GLU A 132      24.095   1.876 -15.875 
ATOM    870  CD  GLU A 132      25.017   1.153 -14.901 
ATOM    871  OE1 GLU A 132      24.867  -0.090 -14.759 
ATOM    872  OE2 GLU A 132      25.883   1.833 -14.288 
ATOM    873  C   GLU A 132      21.835   1.497 -17.828 
ATOM    874  O   GLU A 132      21.581   0.315 -18.054 
ATOM    875  N   ASN A 133      22.341   2.307 -18.771 
ATOM    876  CA  ASN A 133      22.633   1.807 -20.081 
ATOM    877  CB  ASN A 133      23.666   0.669 -20.045 
ATOM    878  CG  ASN A 133      24.142   0.395 -21.460 
ATOM    879  OD1 ASN A 133      23.716   1.047 -22.412 
ATOM    880  ND2 ASN A 133      25.042  -0.612 -21.602 
ATOM    881  C   ASN A 133      21.369   1.284 -20.700 
ATOM    882  O   ASN A 133      21.405   0.415 -21.569 
ATOM    883  N   GLY A 134      20.206   1.809 -20.274 
ATOM    884  CA  GLY A 134      18.973   1.431 -20.908 
ATOM    885  C   GLY A 134      18.488   0.100 -20.407 
ATOM    886  O   GLY A 134      17.601  -0.497 -21.016 
ATOM    887  N   LEU A 135      19.052  -0.410 -19.291 
ATOM    888  CA  LEU A 135      18.626  -1.689 -18.777 
ATOM    889  CB  LEU A 135      19.722  -2.763 -18.865 
ATOM    890  CG  LEU A 135      20.118  -3.122 -20.306 
ATOM    891  CD1 LEU A 135      21.217  -4.195 -20.327 
ATOM    892  CD2 LEU A 135      18.890  -3.538 -21.130 
ATOM    893  C   LEU A 135      18.301  -1.547 -17.317 
ATOM    894  O   LEU A 135      18.890  -0.715 -16.629 
ATOM    895  N   PRO A 136      17.352  -2.313 -16.825 
ATOM    896  CA  PRO A 136      17.021  -2.252 -15.420 
ATOM    897  CD  PRO A 136      16.196  -2.669 -17.633 
ATOM    898  CB  PRO A 136      15.657  -2.921 -15.271 
ATOM    899  CG  PRO A 136      15.011  -2.730 -16.653 
ATOM    900  C   PRO A 136      18.077  -2.865 -14.544 
ATOM    901  O   PRO A 136      18.366  -4.050 -14.698 
ATOM    902  N   VAL A 137      18.700  -2.052 -13.670 
ATOM    903  CA  VAL A 137      19.685  -2.428 -12.695 
ATOM    904  CB  VAL A 137      20.708  -1.352 -12.497 
ATOM    905  CG1 VAL A 137      21.444  -1.158 -13.835 
ATOM    906  CG2 VAL A 137      20.006  -0.082 -11.995 
ATOM    907  C   VAL A 137      19.111  -2.788 -11.354 
ATOM    908  O   VAL A 137      19.737  -3.522 -10.593 
ATOM    909  N   HIS A 138      17.948  -2.222 -10.978 
ATOM    910  CA  HIS A 138      17.482  -2.425  -9.634 
ATOM    911  ND1 HIS A 138      17.868  -2.477  -6.392 
ATOM    912  CG  HIS A 138      17.517  -1.474  -7.267 
ATOM    913  CB  HIS A 138      18.027  -1.352  -8.671 
ATOM    914  NE2 HIS A 138      16.458  -1.147  -5.302 
ATOM    915  CD2 HIS A 138      16.654  -0.671  -6.586 
ATOM    916  CE1 HIS A 138      17.208  -2.233  -5.232 
ATOM    917  C   HIS A 138      15.989  -2.347  -9.596 
ATOM    918  O   HIS A 138      15.368  -1.672 -10.416 
ATOM    919  N   LEU A 139      15.380  -3.059  -8.624 
ATOM    920  CA  LEU A 139      13.959  -3.022  -8.464 
ATOM    921  CB  LEU A 139      13.328  -4.424  -8.387 
ATOM    922  CG  LEU A 139      11.796  -4.427  -8.219 
ATOM    923  CD1 LEU A 139      11.097  -3.859  -9.466 
ATOM    924  CD2 LEU A 139      11.275  -5.821  -7.830 
ATOM    925  C   LEU A 139      13.692  -2.338  -7.155 
ATOM    926  O   LEU A 139      14.328  -2.642  -6.146 
ATOM    927  N   ASP A 140      12.744  -1.377  -7.146 
ATOM    928  CA  ASP A 140      12.392  -0.683  -5.938 
ATOM    929  CB  ASP A 140      11.787   0.709  -6.222 
ATOM    930  CG  ASP A 140      11.444   1.439  -4.927 
ATOM    931  OD1 ASP A 140      10.721   0.858  -4.076 
ATOM    932  OD2 ASP A 140      11.902   2.602  -4.774 
ATOM    933  C   ASP A 140      11.357  -1.523  -5.257 
ATOM    934  O   ASP A 140      10.230  -1.654  -5.728 
ATOM    935  N   GLN A 141      11.749  -2.130  -4.123 
ATOM    936  CA  GLN A 141      10.948  -3.011  -3.316 
ATOM    937  CB  GLN A 141      11.779  -3.783  -2.278 
ATOM    938  CG  GLN A 141      12.762  -4.776  -2.905 
ATOM    939  CD  GLN A 141      11.952  -5.908  -3.523 
ATOM    940  OE1 GLN A 141      12.497  -6.786  -4.190 
ATOM    941  NE2 GLN A 141      10.610  -5.884  -3.303 
ATOM    942  C   GLN A 141       9.851  -2.293  -2.576 
ATOM    943  O   GLN A 141       8.819  -2.893  -2.282 
ATOM    944  N   SER A 142      10.034  -0.997  -2.253 
ATOM    945  CA  SER A 142       9.150  -0.301  -1.351 
ATOM    946  CB  SER A 142       9.491   1.193  -1.188 
ATOM    947  OG  SER A 142       9.124   1.919  -2.352 
ATOM    948  C   SER A 142       7.710  -0.375  -1.771 
ATOM    949  O   SER A 142       6.824  -0.464  -0.923 
ATOM    950  N   ILE A 143       7.420  -0.350  -3.080 
ATOM    951  CA  ILE A 143       6.051  -0.356  -3.517 
ATOM    952  CB  ILE A 143       5.929  -0.210  -5.009 
ATOM    953  CG1 ILE A 143       6.581  -1.395  -5.742 
ATOM    954  CG2 ILE A 143       6.534   1.151  -5.388 
ATOM    955  CD1 ILE A 143       6.281  -1.418  -7.241 
ATOM    956  C   ILE A 143       5.389  -1.633  -3.085 
ATOM    957  O   ILE A 143       4.203  -1.660  -2.760 
ATOM    958  N   PHE A 144       6.139  -2.743  -3.129 
ATOM    959  CA  PHE A 144       5.663  -4.054  -2.785 
ATOM    960  CB  PHE A 144       6.569  -5.164  -3.332 
ATOM    961  CG  PHE A 144       6.507  -4.997  -4.812 
ATOM    962  CD1 PHE A 144       5.397  -5.403  -5.519 
ATOM    963  CD2 PHE A 144       7.560  -4.429  -5.496 
ATOM    964  CE1 PHE A 144       5.340  -5.244  -6.884 
ATOM    965  CE2 PHE A 144       7.507  -4.271  -6.860 
ATOM    966  CZ  PHE A 144       6.396  -4.677  -7.557 
ATOM    967  C   PHE A 144       5.482  -4.230  -1.309 
ATOM    968  O   PHE A 144       4.699  -5.077  -0.876 
ATOM    969  N   ARG A 145       6.264  -3.500  -0.495 
ATOM    970  CA  ARG A 145       6.177  -3.640   0.929 
ATOM    971  CB  ARG A 145       7.187  -2.736   1.646 
ATOM    972  CG  ARG A 145       8.616  -2.950   1.149 
ATOM    973  CD  ARG A 145       9.671  -2.223   1.979 
ATOM    974  NE  ARG A 145       9.994  -3.112   3.127 
ATOM    975  CZ  ARG A 145      10.901  -4.116   2.955 
ATOM    976  NH1 ARG A 145      11.537  -4.250   1.755 
ATOM    977  NH2 ARG A 145      11.162  -4.987   3.973 
ATOM    978  C   ARG A 145       4.810  -3.223   1.343 
ATOM    979  O   ARG A 145       4.160  -3.893   2.145 
ATOM    980  N   ARG A 146       4.339  -2.101   0.769 
ATOM    981  CA  ARG A 146       3.061  -1.554   1.109 
ATOM    982  CB  ARG A 146       2.944  -0.061   0.750 
ATOM    983  CG  ARG A 146       4.017   0.799   1.422 
ATOM    984  CD  ARG A 146       3.933   2.291   1.088 
ATOM    985  NE  ARG A 146       5.205   2.914   1.552 
ATOM    986  CZ  ARG A 146       6.283   2.930   0.714 
ATOM    987  NH1 ARG A 146       6.168   2.412  -0.544 
ATOM    988  NH2 ARG A 146       7.470   3.456   1.131 
ATOM    989  C   ARG A 146       2.016  -2.301   0.298 
ATOM    990  O   ARG A 146       1.257  -1.625  -0.446 
ATOM    991  OXT ARG A 146       1.959  -3.554   0.415 
TER
HEADER lig_22.pdb
ATOM      1  P    DC A   1      21.225-830.920-336.323 
ATOM      2  OP1  DC A   1      22.502-831.659-336.443 
ATOM      3  OP2  DC A   1      20.988-830.238-335.033 
ATOM      4  O5'  DC A   1      21.099-829.865-337.521 
ATOM      5  C5'  DC A   1      20.556-830.301-338.781 
ATOM      6  C4'  DC A   1      19.579-829.268-339.309 
ATOM      7  O4'  DC A   1      18.225-829.484-338.820 
ATOM      8  C3'  DC A   1      19.879-827.817-338.935 
ATOM      9  O3'  DC A   1      19.539-826.979-340.033 
ATOM     10  C2'  DC A   1      18.930-827.511-337.778 
ATOM     11  C1'  DC A   1      17.719-828.246-338.343 
ATOM     12  N1   DC A   1      16.667-828.537-337.330 
ATOM     13  C2   DC A   1      15.338-828.502-337.744 
ATOM     14  O2   DC A   1      15.088-828.235-338.925 
ATOM     15  N3   DC A   1      14.364-828.763-336.835 
ATOM     16  C4   DC A   1      14.676-829.049-335.564 
ATOM     17  N4   DC A   1      13.690-829.297-334.716 
ATOM     18  C5   DC A   1      16.036-829.089-335.117 
ATOM     19  C6   DC A   1      16.995-828.825-336.040 
ATOM     20  P    DA A   2      20.487-825.738-340.386 
ATOM     21  OP1  DA A   2      21.614-826.200-341.226 
ATOM     22  OP2  DA A   2      20.853-825.024-339.144 
ATOM     23  O5'  DA A   2      19.504-824.828-341.259 
ATOM     24  C5'  DA A   2      18.469-825.462-342.035 
ATOM     25  C4'  DA A   2      17.167-824.699-341.885 
ATOM     26  O4'  DA A   2      16.385-825.155-340.745 
ATOM     27  C3'  DA A   2      17.300-823.193-341.662 
ATOM     28  O3'  DA A   2      16.244-822.531-342.346 
ATOM     29  C2'  DA A   2      17.099-823.005-340.158 
ATOM     30  C1'  DA A   2      15.969-824.018-340.004 
ATOM     31  N9   DA A   2      15.735-824.444-338.596 
ATOM     32  C8   DA A   2      16.649-824.608-337.595 
ATOM     33  N7   DA A   2      16.133-824.990-336.468 
ATOM     34  C5   DA A   2      14.775-825.088-336.740 
ATOM     35  C6   DA A   2      13.674-825.451-335.947 
ATOM     36  N6   DA A   2      13.776-825.801-334.656 
ATOM     37  N1   DA A   2      12.461-825.442-336.529 
ATOM     38  C2   DA A   2      12.367-825.094-337.812 
ATOM     39  N3   DA A   2      13.318-824.738-338.647 
ATOM     40  C4   DA A   2      14.521-824.755-338.039 
ATOM     41  P    DT A   3      16.550-821.150-343.096 
ATOM     42  OP1  DT A   3      17.103-821.429-344.440 
ATOM     43  OP2  DT A   3      17.371-820.283-342.223 
ATOM     44  O5'  DT A   3      15.080-820.534-343.236 
ATOM     45  C5'  DT A   3      13.956-821.428-343.348 
ATOM     46  C4'  DT A   3      12.820-820.945-342.468 
ATOM     47  O4'  DT A   3      12.909-821.466-341.112 
ATOM     48  C3'  DT A   3      12.725-819.432-342.276 
ATOM     49  O3'  DT A   3      11.353-819.059-342.231 
ATOM     50  C2'  DT A   3      13.342-819.176-340.901 
ATOM     51  C1'  DT A   3      12.732-820.388-340.206 
ATOM     52  N1   DT A   3      13.404-820.746-338.925 
ATOM     53  C2   DT A   3      12.612-821.250-337.922 
ATOM     54  O2   DT A   3      11.409-821.411-338.044 
ATOM     55  N3   DT A   3      13.269-821.569-336.750 
ATOM     56  C4   DT A   3      14.619-821.428-336.504 
ATOM     57  O4   DT A   3      15.094-821.748-335.413 
ATOM     58  C5   DT A   3      15.367-820.891-337.616 
ATOM     59  C7   DT A   3      16.845-820.705-337.432 
ATOM     60  C6   DT A   3      14.754-820.572-338.767 
ATOM     61  P    DG A   4      10.892-817.706-342.952 
ATOM     62  OP1  DG A   4      10.665-817.965-344.392 
ATOM     63  OP2  DG A   4      11.846-816.622-342.630 
ATOM     64  O5'  DG A   4       9.493-817.424-342.229 
ATOM     65  C5'  DG A   4       8.715-818.538-341.753 
ATOM     66  C4'  DG A   4       8.173-818.238-340.370 
ATOM     67  O4'  DG A   4       9.099-818.625-339.314 
ATOM     68  C3'  DG A   4       7.873-816.768-340.077 
ATOM     69  O3'  DG A   4       6.707-816.688-339.266 
ATOM     70  C2'  DG A   4       9.070-816.285-339.256 
ATOM     71  C1'  DG A   4       9.217-817.542-338.404 
ATOM     72  N9   DG A   4      10.538-817.652-337.724 
ATOM     73  C8   DG A   4      11.781-817.248-338.162 
ATOM     74  N7   DG A   4      12.751-817.492-337.315 
ATOM     75  C5   DG A   4      12.106-818.099-336.239 
ATOM     76  C6   DG A   4      12.634-818.589-335.016 
ATOM     77  O6   DG A   4      13.797-818.589-334.625 
ATOM     78  N1   DG A   4      11.627-819.130-334.205 
ATOM     79  C2   DG A   4      10.286-819.189-334.532 
ATOM     80  N2   DG A   4       9.484-819.745-333.620 
ATOM     81  N3   DG A   4       9.793-818.730-335.679 
ATOM     82  C4   DG A   4      10.756-818.202-336.478 
ATOM     83  P    DA A   5       5.648-815.521-339.543 
ATOM     84  OP1  DA A   5       4.733-815.929-340.634 
ATOM     85  OP2  DA A   5       6.361-814.240-339.741 
ATOM     86  O5'  DA A   5       4.850-815.483-338.157 
ATOM     87  C5'  DA A   5       4.723-816.696-337.392 
ATOM     88  C4'  DA A   5       4.974-816.411-335.924 
ATOM     89  O4'  DA A   5       6.384-816.514-335.573 
ATOM     90  C3'  DA A   5       4.574-815.018-335.438 
ATOM     91  O3'  DA A   5       4.057-815.123-334.117 
ATOM     92  C2'  DA A   5       5.886-814.235-335.385 
ATOM     93  C1'  DA A   5       6.744-815.364-334.822 
ATOM     94  N9   DA A   5       8.207-815.144-334.986 
ATOM     95  C8   DA A   5       8.863-814.526-336.013 
ATOM     96  N7   DA A   5      10.151-814.489-335.866 
ATOM     97  C5   DA A   5      10.368-815.129-334.653 
ATOM     98  C6   DA A   5      11.537-815.417-333.930 
ATOM     99  N6   DA A   5      12.767-815.080-334.346 
ATOM    100  N1   DA A   5      11.397-816.065-332.760 
ATOM    101  C2   DA A   5      10.174-816.398-332.352 
ATOM    102  N3   DA A   5       9.015-816.183-332.938 
ATOM    103  C4   DA A   5       9.184-815.533-334.107 
ATOM    104  P    DA A   6       2.795-814.227-333.705 
ATOM    105  OP1  DA A   6       1.548-814.899-334.134 
ATOM    106  OP2  DA A   6       2.988-812.844-334.194 
ATOM    107  O5'  DA A   6       2.899-814.251-332.108 
ATOM    108  C5'  DA A   6       3.476-815.402-331.464 
ATOM    109  C4'  DA A   6       4.421-814.960-330.363 
ATOM    110  O4'  DA A   6       5.776-814.739-330.850 
ATOM    111  C3'  DA A   6       4.062-813.649-329.665 
ATOM    112  O3'  DA A   6       4.387-813.758-328.284 
ATOM    113  C2'  DA A   6       4.982-812.607-330.300 
ATOM    114  C1'  DA A   6       6.228-813.486-330.361 
ATOM    115  N9   DA A   6       7.276-812.977-331.290 
ATOM    116  C8   DA A   6       7.111-812.317-332.473 
ATOM    117  N7   DA A   6       8.225-811.999-333.057 
ATOM    118  C5   DA A   6       9.201-812.485-332.199 
ATOM    119  C6   DA A   6      10.605-812.467-332.253 
ATOM    120  N6   DA A   6      11.299-811.913-333.257 
ATOM    121  N1   DA A   6      11.272-813.039-331.233 
ATOM    122  C2   DA A   6      10.576-813.588-330.238 
ATOM    123  N3   DA A   6       9.274-813.666-330.080 
ATOM    124  C4   DA A   6       8.629-813.085-331.113 
ATOM    125  P    DG A   7       3.399-813.117-327.202 
ATOM    126  OP1  DG A   7       2.300-814.066-326.909 
ATOM    127  OP2  DG A   7       2.988-811.766-327.643 
ATOM    128  O5'  DG A   7       4.360-812.997-325.928 
ATOM    129  C5'  DG A   7       5.428-813.949-325.768 
ATOM    130  C4'  DG A   7       6.697-813.238-325.346 
ATOM    131  O4'  DG A   7       7.480-812.776-326.484 
ATOM    132  C3'  DG A   7       6.505-811.981-324.497 
ATOM    133  O3'  DG A   7       7.546-811.914-323.531 
ATOM    134  C2'  DG A   7       6.678-810.821-325.478 
ATOM    135  C1'  DG A   7       7.843-811.422-326.258 
ATOM    136  N9   DG A   7       8.073-810.778-327.582 
ATOM    137  C8   DG A   7       7.156-810.249-328.464 
ATOM    138  N7   DG A   7       7.689-809.750-329.553 
ATOM    139  C5   DG A   7       9.056-809.964-329.379 
ATOM    140  C6   DG A   7      10.146-809.638-330.228 
ATOM    141  O6   DG A   7      10.130-809.085-331.325 
ATOM    142  N1   DG A   7      11.368-810.034-329.666 
ATOM    143  C2   DG A   7      11.516-810.662-328.444 
ATOM    144  N2   DG A   7      12.767-810.959-328.086 
ATOM    145  N3   DG A   7      10.493-810.968-327.650 
ATOM    146  C4   DG A   7       9.300-810.590-328.180 
ATOM    147  P    DA A   8       7.200-811.414-322.050 
ATOM    148  OP1  DA A   8       6.677-812.547-321.253 
ATOM    149  OP2  DA A   8       6.335-810.216-322.121 
ATOM    150  O5'  DA A   8       8.648-810.999-321.509 
ATOM    151  C5'  DA A   8       9.806-811.692-322.012 
ATOM    152  C4'  DA A   8      10.911-810.700-322.320 
ATOM    153  O4'  DA A   8      10.822-810.173-323.676 
ATOM    154  C3'  DA A   8      10.947-809.451-321.441 
ATOM    155  O3'  DA A   8      12.303-809.095-321.203 
ATOM    156  C2'  DA A   8      10.300-808.359-322.293 
ATOM    157  C1'  DA A   8      10.945-808.761-323.615 
ATOM    158  N9   DA A   8      10.269-808.186-324.811 
ATOM    159  C8   DA A   8       8.939-807.937-324.996 
ATOM    160  N7   DA A   8       8.656-807.427-326.155 
ATOM    161  C5   DA A   8       9.888-807.329-326.786 
ATOM    162  C6   DA A   8      10.268-806.861-328.055 
ATOM    163  N6   DA A   8       9.400-806.381-328.956 
ATOM    164  N1   DA A   8      11.577-806.904-328.364 
ATOM    165  C2   DA A   8      12.434-807.383-327.465 
ATOM    166  N3   DA A   8      12.199-807.845-326.257 
ATOM    167  C4   DA A   8      10.882-807.791-325.971 
ATOM    168  P    DA A   9      12.724-808.567-319.751 
ATOM    169  OP1  DA A   9      12.981-809.719-318.859 
ATOM    170  OP2  DA A   9      11.725-807.585-319.273 
ATOM    171  O5'  DA A   9      14.101-807.818-320.075 
ATOM    172  C5'  DA A   9      14.911-808.290-321.167 
ATOM    173  C4'  DA A   9      15.423-807.116-321.978 
ATOM    174  O4'  DA A   9      14.497-806.724-323.031 
ATOM    175  C3'  DA A   9      15.662-805.823-321.198 
ATOM    176  O3'  DA A   9      16.813-805.174-321.726 
ATOM    177  C2'  DA A   9      14.438-804.958-321.496 
ATOM    178  C1'  DA A   9      14.324-805.316-322.974 
ATOM    179  N9   DA A   9      12.999-804.988-323.570 
ATOM    180  C8   DA A   9      11.768-805.038-322.981 
ATOM    181  N7   DA A   9      10.796-804.688-323.765 
ATOM    182  C5   DA A   9      11.427-804.383-324.963 
ATOM    183  C6   DA A   9      10.939-803.943-326.205 
ATOM    184  N6   DA A   9       9.640-803.725-326.455 
ATOM    185  N1   DA A   9      11.839-803.735-327.185 
ATOM    186  C2   DA A   9      13.128-803.954-326.931 
ATOM    187  N3   DA A   9      13.697-804.362-325.818 
ATOM    188  C4   DA A   9      12.776-804.563-324.853 
ATOM    189  P    DA A  10      17.833-804.461-320.719 
ATOM    190  OP1  DA A  10      18.777-805.463-320.177 
ATOM    191  OP2  DA A  10      17.075-803.676-319.720 
ATOM    192  O5'  DA A  10      18.608-803.468-321.706 
ATOM    193  C5'  DA A  10      18.770-803.841-323.087 
ATOM    194  C4'  DA A  10      18.487-802.651-323.982 
ATOM    195  O4'  DA A  10      17.077-802.543-324.331 
ATOM    196  C3'  DA A  10      18.827-801.281-323.396 
ATOM    197  O3'  DA A  10      19.329-800.448-324.433 
ATOM    198  C2'  DA A  10      17.487-800.717-322.925 
ATOM    199  C1'  DA A  10      16.664-801.202-324.115 
ATOM    200  N9   DA A  10      15.195-801.205-323.866 
ATOM    201  C8   DA A  10      14.533-801.466-322.702 
ATOM    202  N7   DA A  10      13.242-801.388-322.803 
ATOM    203  C5   DA A  10      13.030-801.050-324.133 
ATOM    204  C6   DA A  10      11.863-800.818-324.878 
ATOM    205  N6   DA A  10      10.628-800.896-324.362 
ATOM    206  N1   DA A  10      12.010-800.501-326.178 
ATOM    207  C2   DA A  10      13.239-800.426-326.686 
ATOM    208  N3   DA A  10      14.396-800.620-326.092 
ATOM    209  C4   DA A  10      14.221-800.935-324.791 
ATOM    210  P    DG A  11      20.550-799.463-324.115 
ATOM    211  OP1  DG A  11      21.828-800.201-324.235 
ATOM    212  OP2  DG A  11      20.314-798.780-322.824 
ATOM    213  O5'  DG A  11      20.424-798.408-325.312 
ATOM    214  C5'  DG A  11      19.881-798.844-326.572 
ATOM    215  C4'  DG A  11      18.905-797.811-327.100 
ATOM    216  O4'  DG A  11      17.550-798.027-326.611 
ATOM    217  C3'  DG A  11      19.205-796.360-326.726 
ATOM    218  O3'  DG A  11      18.864-795.521-327.824 
ATOM    219  C2'  DG A  11      18.255-796.053-325.569 
ATOM    220  C1'  DG A  11      17.044-796.789-326.135 
ATOM    221  N9   DG A  11      15.992-797.080-325.121 
ATOM    222  C8   DG A  11      16.131-797.388-323.785 
ATOM    223  N7   DG A  11      14.995-797.589-323.163 
ATOM    224  C5   DG A  11      14.036-797.400-324.156 
ATOM    225  C6   DG A  11      12.620-797.484-324.087 
ATOM    226  O6   DG A  11      11.911-797.748-323.119 
ATOM    227  N1   DG A  11      12.031-797.218-325.331 
ATOM    228  C2   DG A  11      12.718-796.912-326.489 
ATOM    229  N2   DG A  11      11.972-796.691-327.574 
ATOM    230  N3   DG A  11      14.047-796.834-326.552 
ATOM    231  C4   DG A  11      14.633-797.089-325.354 
ATOM    232  P    DA A  12      19.812-794.281-328.178 
ATOM    233  OP1  DA A  12      20.940-794.743-329.018 
ATOM    234  OP2  DA A  12      20.179-793.567-326.935 
ATOM    235  O5'  DA A  12      18.829-793.370-329.050 
ATOM    236  C5'  DA A  12      17.795-794.004-329.827 
ATOM    237  C4'  DA A  12      16.493-793.242-329.676 
ATOM    238  O4'  DA A  12      15.710-793.698-328.536 
ATOM    239  C3'  DA A  12      16.626-791.736-329.453 
ATOM    240  O3'  DA A  12      15.569-791.073-330.137 
ATOM    241  C2'  DA A  12      16.425-791.548-327.950 
ATOM    242  C1'  DA A  12      15.295-792.561-327.795 
ATOM    243  N9   DA A  12      15.060-792.987-326.387 
ATOM    244  C8   DA A  12      15.975-793.151-325.387 
ATOM    245  N7   DA A  12      15.458-793.533-324.260 
ATOM    246  C5   DA A  12      14.100-793.630-324.531 
ATOM    247  C6   DA A  12      13.000-793.994-323.738 
ATOM    248  N6   DA A  12      13.101-794.344-322.447 
ATOM    249  N1   DA A  12      11.786-793.985-324.320 
ATOM    250  C2   DA A  12      11.692-793.637-325.603 
ATOM    251  N3   DA A  12      12.643-793.281-326.438 
ATOM    252  C4   DA A  12      13.846-793.298-325.831 
ATOM    253  P    DC A  13      15.875-789.693-330.887 
ATOM    254  OP1  DC A  13      16.429-789.972-332.232 
ATOM    255  OP2  DC A  13      16.697-788.825-330.014 
ATOM    256  O5'  DC A  13      14.406-789.077-331.027 
ATOM    257  C5'  DC A  13      13.282-789.970-331.140 
ATOM    258  C4'  DC A  13      12.146-789.488-330.259 
ATOM    259  O4'  DC A  13      12.234-790.009-328.903 
ATOM    260  C3'  DC A  13      12.050-787.975-330.067 
ATOM    261  O3'  DC A  13      10.678-787.602-330.022 
ATOM    262  C2'  DC A  13      12.667-787.719-328.692 
ATOM    263  C1'  DC A  13      12.057-788.931-327.997 
ATOM    264  N1   DC A  13      12.729-789.289-326.716 
ATOM    265  C2   DC A  13      11.940-789.801-325.690 
ATOM    266  O2   DC A  13      10.726-789.938-325.882 
ATOM    267  N3   DC A  13      12.533-790.132-324.513 
ATOM    268  C4   DC A  13      13.851-789.969-324.345 
ATOM    269  N4   DC A  13      14.383-790.307-323.180 
ATOM    270  C5   DC A  13      14.681-789.442-325.388 
ATOM    271  C6   DC A  13      14.069-789.117-326.555 
ATOM    272  P    DG A  14      10.217-786.249-330.744 
ATOM    273  OP1  DG A  14       9.990-786.508-332.183 
ATOM    274  OP2  DG A  14      11.171-785.165-330.421 
ATOM    275  O5'  DG A  14       8.818-785.967-330.020 
ATOM    276  C5'  DG A  14       8.040-787.081-329.545 
ATOM    277  C4'  DG A  14       7.499-786.781-328.161 
ATOM    278  O4'  DG A  14       8.424-787.168-327.105 
ATOM    279  C3'  DG A  14       7.198-785.311-327.868 
ATOM    280  O3'  DG A  14       6.032-785.231-327.057 
ATOM    281  C2'  DG A  14       8.395-784.828-327.047 
ATOM    282  C1'  DG A  14       8.543-786.085-326.195 
ATOM    283  N9   DG A  14       9.864-786.195-325.515 
ATOM    284  C8   DG A  14      11.106-785.791-325.954 
ATOM    285  N7   DG A  14      12.076-786.035-325.107 
ATOM    286  C5   DG A  14      11.431-786.642-324.030 
ATOM    287  C6   DG A  14      11.959-787.132-322.808 
ATOM    288  O6   DG A  14      13.123-787.131-322.416 
ATOM    289  N1   DG A  14      10.952-787.673-321.996 
ATOM    290  C2   DG A  14       9.611-787.732-322.323 
ATOM    291  N2   DG A  14       8.810-788.288-321.411 
ATOM    292  N3   DG A  14       9.118-787.273-323.471 
ATOM    293  C4   DG A  14      10.081-786.745-324.269 
ATOM    294  P    DT A  15       4.973-784.064-327.335 
ATOM    295  OP1  DT A  15       4.059-784.472-328.425 
ATOM    296  OP2  DT A  15       5.687-782.783-327.532 
ATOM    297  O5'  DT A  15       4.175-784.026-325.949 
ATOM    298  C5'  DT A  15       4.048-785.238-325.183 
ATOM    299  C4'  DT A  15       4.300-784.954-323.716 
ATOM    300  O4'  DT A  15       5.710-785.057-323.364 
ATOM    301  C3'  DT A  15       3.900-783.561-323.230 
ATOM    302  O3'  DT A  15       3.382-783.665-321.908 
ATOM    303  C2'  DT A  15       5.211-782.778-323.176 
ATOM    304  C1'  DT A  15       6.069-783.907-322.613 
ATOM    305  N1   DT A  15       7.532-783.687-322.777 
ATOM    306  C2   DT A  15       8.351-784.155-321.778 
ATOM    307  O2   DT A  15       7.930-784.730-320.790 
ATOM    308  N3   DT A  15       9.702-783.932-321.964 
ATOM    309  C4   DT A  15      10.285-783.295-323.041 
ATOM    310  O4   DT A  15      11.509-783.153-323.096 
ATOM    311  C5   DT A  15       9.345-782.838-324.036 
ATOM    312  C7   DT A  15       9.898-782.134-325.240 
ATOM    313  C6   DT A  15       8.027-783.042-323.881 
ATOM    314  P    DG A  16       2.121-782.770-321.497 
ATOM    315  OP1  DG A  16       0.874-783.442-321.925 
ATOM    316  OP2  DG A  16       2.313-781.387-321.986 
ATOM    317  O5'  DG A  16       2.225-782.794-319.900 
ATOM    318  C5'  DG A  16       2.802-783.945-319.256 
ATOM    319  C4'  DG A  16       3.747-783.503-318.155 
ATOM    320  O4'  DG A  16       5.101-783.282-318.641 
ATOM    321  C3'  DG A  16       3.387-782.192-317.456 
ATOM    322  O3'  DG A  16       3.712-782.301-316.076 
ATOM    323  C2'  DG A  16       4.307-781.150-318.092 
ATOM    324  C1'  DG A  16       5.554-782.028-318.152 
ATOM    325  N9   DG A  16       6.601-781.520-319.081 
ATOM    326  C8   DG A  16       6.454-780.852-320.277 
ATOM    327  N7   DG A  16       7.588-780.538-320.857 
ATOM    328  C5   DG A  16       8.554-781.033-319.982 
ATOM    329  C6   DG A  16       9.970-780.996-320.068 
ATOM    330  O6   DG A  16      10.674-780.511-320.950 
ATOM    331  N1   DG A  16      10.567-781.616-318.962 
ATOM    332  C2   DG A  16       9.885-782.197-317.910 
ATOM    333  N2   DG A  16      10.639-782.738-316.951 
ATOM    334  N3   DG A  16       8.556-782.232-317.830 
ATOM    335  C4   DG A  16       7.962-781.634-318.896 
ATOM    336  P    DC A  17       2.724-781.660-314.993 
ATOM    337  OP1  DC A  17       1.626-782.609-314.701 
ATOM    338  OP2  DC A  17       2.313-780.309-315.434 
ATOM    339  O5'  DC A  17       3.685-781.540-313.719 
ATOM    340  C5'  DC A  17       4.753-782.492-313.560 
ATOM    341  C4'  DC A  17       6.023-781.781-313.137 
ATOM    342  O4'  DC A  17       6.805-781.319-314.275 
ATOM    343  C3'  DC A  17       5.830-780.524-312.288 
ATOM    344  O3'  DC A  17       6.872-780.457-311.322 
ATOM    345  C2'  DC A  17       6.004-779.364-313.269 
ATOM    346  C1'  DC A  17       7.168-779.965-314.049 
ATOM    347  N1   DC A  17       7.398-779.321-315.373 
ATOM    348  C2   DC A  17       8.711-779.215-315.825 
ATOM    349  O2   DC A  17       9.623-779.656-315.116 
ATOM    350  N3   DC A  17       8.941-778.631-317.028 
ATOM    351  C4   DC A  17       7.926-778.165-317.766 
ATOM    352  N4   DC A  17       8.202-777.603-318.933 
ATOM    353  C5   DC A  17       6.568-778.264-317.320 
ATOM    354  C6   DC A  17       6.359-778.851-316.114 
ATOM    355  P    DG A  18       6.525-779.957-309.841 
ATOM    356  OP1  DG A  18       6.003-781.090-309.044 
ATOM    357  OP2  DG A  18       5.660-778.759-309.912 
ATOM    358  O5'  DG A  18       7.973-779.542-309.301 
ATOM    359  C5'  DG A  18       9.132-780.235-309.804 
ATOM    360  C4'  DG A  18      10.236-779.243-310.112 
ATOM    361  O4'  DG A  18      10.147-778.716-311.467 
ATOM    362  C3'  DG A  18      10.272-777.994-309.232 
ATOM    363  O3'  DG A  18      11.629-777.637-308.995 
ATOM    364  C2'  DG A  18       9.625-776.901-310.084 
ATOM    365  C1'  DG A  18      10.271-777.303-311.407 
ATOM    366  N9   DG A  18       9.594-776.728-312.602 
ATOM    367  C8   DG A  18       8.255-776.471-312.807 
ATOM    368  N7   DG A  18       7.984-775.956-313.982 
ATOM    369  C5   DG A  18       9.231-775.866-314.599 
ATOM    370  C6   DG A  18       9.579-775.385-315.888 
ATOM    371  O6   DG A  18       8.848-774.933-316.764 
ATOM    372  N1   DG A  18      10.960-775.472-316.111 
ATOM    373  C2   DG A  18      11.883-775.961-315.208 
ATOM    374  N2   DG A  18      13.156-775.961-315.611 
ATOM    375  N3   DG A  18      11.555-776.413-313.999 
ATOM    376  C4   DG A  18      10.220-776.334-313.766 
ATOM    377  P    DG A  19      12.049-777.109-307.543 
ATOM    378  OP1  DG A  19      12.306-778.262-306.651 
ATOM    379  OP2  DG A  19      11.051-776.128-307.064 
ATOM    380  O5'  DG A  19      13.426-776.361-307.866 
ATOM    381  C5'  DG A  19      14.237-776.833-308.958 
ATOM    382  C4'  DG A  19      14.748-775.658-309.769 
ATOM    383  O4'  DG A  19      13.822-775.266-310.822 
ATOM    384  C3'  DG A  19      14.988-774.366-308.989 
ATOM    385  O3'  DG A  19      16.138-773.717-309.517 
ATOM    386  C2'  DG A  19      13.763-773.501-309.287 
ATOM    387  C1'  DG A  19      13.649-773.859-310.766 
ATOM    388  N9   DG A  19      12.325-773.530-311.361 
ATOM    389  C8   DG A  19      11.074-773.575-310.783 
ATOM    390  N7   DG A  19      10.101-773.219-311.586 
ATOM    391  C5   DG A  19      10.753-772.917-312.782 
ATOM    392  C6   DG A  19      10.226-772.474-314.022 
ATOM    393  O6   DG A  19       9.058-772.253-314.328 
ATOM    394  N1   DG A  19      11.241-772.287-314.972 
ATOM    395  C2   DG A  19      12.587-772.502-314.751 
ATOM    396  N2   DG A  19      13.396-772.267-315.787 
ATOM    397  N3   DG A  19      13.080-772.919-313.586 
ATOM    398  C4   DG A  19      12.109-773.104-312.654 
ATOM    399  P    DA A  20      17.158-773.003-308.510 
ATOM    400  OP1  DA A  20      18.102-774.006-307.968 
ATOM    401  OP2  DA A  20      16.400-772.219-307.511 
ATOM    402  O5'  DA A  20      17.933-772.010-309.497 
ATOM    403  C5'  DA A  20      18.095-772.384-310.878 
ATOM    404  C4'  DA A  20      17.812-771.194-311.773 
ATOM    405  O4'  DA A  20      16.402-771.086-312.122 
ATOM    406  C3'  DA A  20      18.153-769.824-311.187 
ATOM    407  O3'  DA A  20      18.654-768.991-312.224 
ATOM    408  C2'  DA A  20      16.812-769.260-310.716 
ATOM    409  C1'  DA A  20      15.989-769.745-311.906 
ATOM    410  N9   DA A  20      14.520-769.747-311.657 
ATOM    411  C8   DA A  20      13.858-770.009-310.493 
ATOM    412  N7   DA A  20      12.567-769.930-310.594 
ATOM    413  C5   DA A  20      12.356-769.593-311.924 
ATOM    414  C6   DA A  20      11.188-769.361-312.669 
ATOM    415  N6   DA A  20       9.954-769.438-312.153 
ATOM    416  N1   DA A  20      11.335-769.044-313.969 
ATOM    417  C2   DA A  20      12.564-768.969-314.477 
ATOM    418  N3   DA A  20      13.721-769.162-313.883 
ATOM    419  C4   DA A  20      13.546-769.478-312.583 
ATOM    420  P    DT A  21      19.876-768.006-311.906 
ATOM    421  OP1  DT A  21      21.153-768.744-312.026 
ATOM    422  OP2  DT A  21      19.639-767.323-310.615 
ATOM    423  O5'  DT A  21      19.750-766.951-313.103 
ATOM    424  C5'  DT A  21      19.207-767.386-314.364 
ATOM    425  C4'  DT A  21      18.230-766.354-314.891 
ATOM    426  O4'  DT A  21      16.876-766.569-314.403 
ATOM    427  C3'  DT A  21      18.530-764.903-314.517 
ATOM    428  O3'  DT A  21      18.190-764.064-315.615 
ATOM    429  C2'  DT A  21      17.580-764.596-313.360 
ATOM    430  C1'  DT A  21      16.370-765.332-313.926 
ATOM    431  N1   DT A  21      15.317-765.622-312.912 
ATOM    432  C2   DT A  21      14.012-765.584-313.337 
ATOM    433  O2   DT A  21      13.695-765.328-314.485 
ATOM    434  N3   DT A  21      13.064-765.858-312.369 
ATOM    435  C4   DT A  21      13.310-766.159-311.046 
ATOM    436  O4   DT A  21      12.378-766.386-310.272 
ATOM    437  C5   DT A  21      14.710-766.175-310.694 
ATOM    438  C7   DT A  21      15.066-766.494-309.272 
ATOM    439  C6   DT A  21      15.652-765.913-311.615 
ATOM    440  P    DC A  22      19.138-762.824-315.969 
ATOM    441  OP1  DC A  22      20.265-763.286-316.809 
ATOM    442  OP2  DC A  22      19.504-762.110-314.726 
ATOM    443  O5'  DC A  22      18.154-761.913-316.842 
ATOM    444  C5'  DC A  22      17.120-762.547-317.618 
ATOM    445  C4'  DC A  22      15.818-761.785-317.468 
ATOM    446  O4'  DC A  22      15.035-762.241-316.327 
ATOM    447  C3'  DC A  22      15.951-760.279-317.244 
ATOM    448  O3'  DC A  22      14.894-759.616-317.928 
ATOM    449  C2'  DC A  22      15.750-760.091-315.741 
ATOM    450  C1'  DC A  22      14.620-761.104-315.586 
ATOM    451  N1   DC A  22      14.385-761.530-314.178 
ATOM    452  C2   DC A  22      13.076-761.805-313.793 
ATOM    453  O2   DC A  22      12.171-761.686-314.627 
ATOM    454  N3   DC A  22      12.841-762.194-312.513 
ATOM    455  C4   DC A  22      13.850-762.311-311.639 
ATOM    456  N4   DC A  22      13.569-762.694-310.403 
ATOM    457  C5   DC A  22      15.203-762.032-312.016 
ATOM    458  C6   DC A  22      15.417-761.644-313.299 
ATOM    459  P    DC A  23      15.200-758.236-318.679 
ATOM    460  OP1  DC A  23      15.754-758.514-320.023 
ATOM    461  OP2  DC A  23      16.022-757.368-317.806 
ATOM    462  O5'  DC A  23      13.731-757.620-318.819 
ATOM    463  C5'  DC A  23      12.607-758.513-318.931 
ATOM    464  C4'  DC A  23      11.471-758.031-318.051 
ATOM    465  O4'  DC A  23      11.560-758.552-316.694 
ATOM    466  C3'  DC A  23      11.375-756.517-317.858 
ATOM    467  O3'  DC A  23      10.003-756.145-317.814 
ATOM    468  C2'  DC A  23      11.993-756.262-316.484 
ATOM    469  C1'  DC A  23      11.383-757.474-315.788 
ATOM    470  N1   DC A  23      12.055-757.831-314.507 
ATOM    471  C2   DC A  23      11.266-758.344-313.481 
ATOM    472  O2   DC A  23      10.051-758.481-313.674 
ATOM    473  N3   DC A  23      11.859-758.675-312.305 
ATOM    474  C4   DC A  23      13.177-758.512-312.136 
ATOM    475  N4   DC A  23      13.708-758.849-310.972 
ATOM    476  C5   DC A  23      14.006-757.985-313.179 
ATOM    477  C6   DC A  23      13.394-757.660-314.346 
ATOM    478  P    DT A  24       9.542-754.792-318.535 
ATOM    479  OP1  DT A  24       9.316-755.050-319.974 
ATOM    480  OP2  DT A  24      10.497-753.708-318.213 
ATOM    481  O5'  DT A  24       8.144-754.510-317.812 
ATOM    482  C5'  DT A  24       7.366-755.624-317.336 
ATOM    483  C4'  DT A  24       6.824-755.324-315.952 
ATOM    484  O4'  DT A  24       7.750-755.710-314.897 
ATOM    485  C3'  DT A  24       6.524-753.854-315.660 
ATOM    486  O3'  DT A  24       5.358-753.774-314.849 
ATOM    487  C2'  DT A  24       7.720-753.371-314.839 
ATOM    488  C1'  DT A  24       7.868-754.628-313.987 
ATOM    489  N1   DT A  24       9.189-754.738-313.306 
ATOM    490  C2   DT A  24       9.205-755.319-312.062 
ATOM    491  O2   DT A  24       8.201-755.737-311.512 
ATOM    492  N3   DT A  24      10.447-755.403-311.462 
ATOM    493  C4   DT A  24      11.643-754.965-311.992 
ATOM    494  O4   DT A  24      12.693-755.095-311.359 
ATOM    495  C5   DT A  24      11.525-754.369-313.301 
ATOM    496  C7   DT A  24      12.780-753.865-313.951 
ATOM    497  C6   DT A  24      10.330-754.274-313.907 
ATOM    498  P    DG A  25       4.299-752.607-315.126 
ATOM    499  OP1  DG A  25       3.384-753.015-316.216 
ATOM    500  OP2  DG A  25       5.012-751.326-315.323 
ATOM    501  O5'  DG A  25       3.500-752.568-313.740 
ATOM    502  C5'  DG A  25       3.373-753.781-312.974 
ATOM    503  C4'  DG A  25       3.625-753.497-311.507 
ATOM    504  O4'  DG A  25       5.035-753.600-311.155 
ATOM    505  C3'  DG A  25       3.225-752.104-311.021 
ATOM    506  O3'  DG A  25       2.708-752.208-309.700 
ATOM    507  C2'  DG A  25       4.537-751.321-310.968 
ATOM    508  C1'  DG A  25       5.394-752.450-310.404 
ATOM    509  N9   DG A  25       6.858-752.229-310.568 
ATOM    510  C8   DG A  25       7.536-751.609-311.595 
ATOM    511  N7   DG A  25       8.837-751.579-311.435 
ATOM    512  C5   DG A  25       9.035-752.224-310.215 
ATOM    513  C6   DG A  25      10.235-752.499-309.511 
ATOM    514  O6   DG A  25      11.392-752.225-309.824 
ATOM    515  N1   DG A  25       9.982-753.175-308.308 
ATOM    516  C2   DG A  25       8.731-753.538-307.849 
ATOM    517  N2   DG A  25       8.700-754.177-306.678 
ATOM    518  N3   DG A  25       7.605-753.280-308.511 
ATOM    519  C4   DG A  25       7.834-752.625-309.678 
ATOM    520  P    DC A  26       1.446-751.312-309.288 
ATOM    521  OP1  DC A  26       0.199-751.985-309.716 
ATOM    522  OP2  DC A  26       1.639-749.930-309.777 
ATOM    523  O5'  DC A  26       1.550-751.337-307.691 
ATOM    524  C5'  DC A  26       2.127-752.487-307.047 
ATOM    525  C4'  DC A  26       3.072-752.046-305.946 
ATOM    526  O4'  DC A  26       4.426-751.825-306.433 
ATOM    527  C3'  DC A  26       2.713-750.734-305.248 
ATOM    528  O3'  DC A  26       3.037-750.844-303.867 
ATOM    529  C2'  DC A  26       3.633-749.692-305.883 
ATOM    530  C1'  DC A  26       4.879-750.571-305.944 
ATOM    531  N1   DC A  26       5.926-750.063-306.873 
ATOM    532  C2   DC A  26       7.259-750.267-306.523 
ATOM    533  O2   DC A  26       7.514-750.857-305.468 
ATOM    534  N3   DC A  26       8.229-749.810-307.357 
ATOM    535  C4   DC A  26       7.909-749.176-308.492 
ATOM    536  N4   DC A  26       8.892-748.750-309.271 
ATOM    537  C5   DC A  26       6.545-748.955-308.869 
ATOM    538  C6   DC A  26       5.591-749.419-308.023 
ATOM    539  P    DT A  27       2.049-750.203-302.784 
ATOM    540  OP1  DT A  27       0.951-751.152-302.492 
ATOM    541  OP2  DT A  27       1.639-748.852-303.225 
ATOM    542  O5'  DT A  27       3.010-750.083-301.511 
ATOM    543  C5'  DT A  27       4.079-751.035-301.351 
ATOM    544  C4'  DT A  27       5.348-750.323-300.928 
ATOM    545  O4'  DT A  27       6.131-749.862-302.066 
ATOM    546  C3'  DT A  27       5.156-749.067-300.079 
ATOM    547  O3'  DT A  27       6.197-749.000-299.113 
ATOM    548  C2'  DT A  27       5.329-747.907-301.060 
ATOM    549  C1'  DT A  27       6.494-748.508-301.841 
ATOM    550  N1   DT A  27       6.723-747.864-303.164 
ATOM    551  C2   DT A  27       8.024-747.767-303.596 
ATOM    552  O2   DT A  27       8.970-748.181-302.948 
ATOM    553  N3   DT A  27       8.198-747.164-304.826 
ATOM    554  C4   DT A  27       7.203-746.662-305.640 
ATOM    555  O4   DT A  27       7.482-746.143-306.722 
ATOM    556  C5   DT A  27       5.872-746.809-305.102 
ATOM    557  C7   DT A  27       4.729-746.289-305.924 
ATOM    558  C6   DT A  27       5.674-747.392-303.908 
ATOM    559  P    DG A  28       5.850-748.500-297.632 
ATOM    560  OP1  DG A  28       5.328-749.632-296.835 
ATOM    561  OP2  DG A  28       4.985-747.302-297.703 
ATOM    562  O5'  DG A  28       7.299-748.085-297.092 
ATOM    563  C5'  DG A  28       8.457-748.778-297.595 
ATOM    564  C4'  DG A  28       9.561-747.786-297.903 
ATOM    565  O4'  DG A  28       9.473-747.259-299.258 
ATOM    566  C3'  DG A  28       9.598-746.537-297.023 
ATOM    567  O3'  DG A  28      10.954-746.180-296.786 
ATOM    568  C2'  DG A  28       8.950-745.444-297.875 
ATOM    569  C1'  DG A  28       9.596-745.846-299.198 
ATOM    570  N9   DG A  28       8.919-745.271-300.393 
ATOM    571  C8   DG A  28       7.581-745.013-300.598 
ATOM    572  N7   DG A  28       7.310-744.499-301.773 
ATOM    573  C5   DG A  28       8.557-744.409-302.390 
ATOM    574  C6   DG A  28       8.904-743.928-303.679 
ATOM    575  O6   DG A  28       8.173-743.476-304.555 
ATOM    576  N1   DG A  28      10.286-744.015-303.903 
ATOM    577  C2   DG A  28      11.209-744.504-302.999 
ATOM    578  N2   DG A  28      12.482-744.504-303.403 
ATOM    579  N3   DG A  28      10.881-744.955-301.790 
ATOM    580  C4   DG A  28       9.545-744.877-301.557 
ATOM    581  P    DG A  29      11.375-745.652-295.334 
ATOM    582  OP1  DG A  29      11.632-746.805-294.442 
ATOM    583  OP2  DG A  29      10.376-744.671-294.855 
ATOM    584  O5'  DG A  29      12.751-744.904-295.657 
ATOM    585  C5'  DG A  29      13.562-745.376-296.750 
ATOM    586  C4'  DG A  29      14.073-744.201-297.560 
ATOM    587  O4'  DG A  29      13.147-743.809-298.613 
ATOM    588  C3'  DG A  29      14.313-742.909-296.780 
ATOM    589  O3'  DG A  29      15.464-742.260-297.308 
ATOM    590  C2'  DG A  29      13.089-742.044-297.078 
ATOM    591  C1'  DG A  29      12.975-742.401-298.557 
ATOM    592  N9   DG A  29      11.650-742.073-299.152 
ATOM    593  C8   DG A  29      10.400-742.117-298.574 
ATOM    594  N7   DG A  29       9.427-741.762-299.378 
ATOM    595  C5   DG A  29      10.078-741.460-300.573 
ATOM    596  C6   DG A  29       9.552-741.017-301.814 
ATOM    597  O6   DG A  29       8.384-740.796-302.119 
ATOM    598  N1   DG A  29      10.567-740.830-302.763 
ATOM    599  C2   DG A  29      11.913-741.045-302.543 
ATOM    600  N2   DG A  29      12.722-740.810-303.578 
ATOM    601  N3   DG A  29      12.406-741.462-301.378 
ATOM    602  C4   DG A  29      11.434-741.647-300.446 
ATOM    603  P    DT A  30      16.483-741.546-296.301 
ATOM    604  OP1  DT A  30      17.428-742.548-295.759 
ATOM    605  OP2  DT A  30      15.726-740.761-295.302 
ATOM    606  O5'  DT A  30      17.259-740.553-297.288 
ATOM    607  C5'  DT A  30      17.421-740.927-298.669 
ATOM    608  C4'  DT A  30      17.137-739.737-299.564 
ATOM    609  O4'  DT A  30      15.727-739.628-299.914 
ATOM    610  C3'  DT A  30      17.478-738.367-298.978 
ATOM    611  O3'  DT A  30      17.980-737.534-300.016 
ATOM    612  C2'  DT A  30      16.138-737.803-298.507 
ATOM    613  C1'  DT A  30      15.314-738.288-299.697 
ATOM    614  N1   DT A  30      13.846-738.290-299.449 
ATOM    615  C2   DT A  30      13.030-737.993-300.514 
ATOM    616  O2   DT A  30      13.459-737.735-301.625 
ATOM    617  N3   DT A  30      11.676-738.004-300.245 
ATOM    618  C4   DT A  30      11.084-738.281-299.030 
ATOM    619  O4   DT A  30       9.857-738.260-298.911 
ATOM    620  C5   DT A  30      12.021-738.581-297.973 
ATOM    621  C7   DT A  30      11.460-738.894-296.617 
ATOM    622  C6   DT A  30      13.344-738.577-298.207 
ATOM    623  P    DA A  31      19.201-736.549-299.697 
ATOM    624  OP1  DA A  31      20.478-737.287-299.817 
ATOM    625  OP2  DA A  31      18.964-735.866-298.407 
ATOM    626  O5'  DA A  31      19.075-735.494-300.894 
ATOM    627  C5'  DA A  31      18.532-735.929-302.155 
ATOM    628  C4'  DA A  31      17.555-734.897-302.683 
ATOM    629  O4'  DA A  31      16.201-735.112-302.194 
ATOM    630  C3'  DA A  31      17.856-733.445-302.309 
ATOM    631  O3'  DA A  31      17.515-732.607-303.406 
ATOM    632  C2'  DA A  31      16.906-733.139-301.151 
ATOM    633  C1'  DA A  31      15.695-733.875-301.717 
ATOM    634  N9   DA A  31      14.643-734.165-300.703 
ATOM    635  C8   DA A  31      14.800-734.470-299.381 
ATOM    636  N7   DA A  31      13.683-734.671-298.754 
ATOM    637  C5   DA A  31      12.712-734.487-299.728 
ATOM    638  C6   DA A  31      11.311-734.562-299.696 
ATOM    639  N6   DA A  31      10.611-734.857-298.591 
ATOM    640  N1   DA A  31      10.651-734.322-300.844 
ATOM    641  C2   DA A  31      11.351-734.030-301.939 
ATOM    642  N3   DA A  31      12.655-733.932-302.089 
ATOM    643  C4   DA A  31      13.291-734.177-300.926 
ATOM    644  P    DG A  32      18.463-731.367-303.760 
ATOM    645  OP1  DG A  32      19.591-731.829-304.600 
ATOM    646  OP2  DG A  32      18.829-730.653-302.517 
ATOM    647  O5'  DG A  32      17.480-730.456-304.633 
ATOM    648  C5'  DG A  32      16.445-731.090-305.409 
ATOM    649  C4'  DG A  32      15.143-730.328-305.259 
ATOM    650  O4'  DG A  32      14.361-730.784-304.118 
ATOM    651  C3'  DG A  32      15.277-728.821-305.035 
ATOM    652  O3'  DG A  32      14.220-728.159-305.720 
ATOM    653  C2'  DG A  32      15.075-728.633-303.532 
ATOM    654  C1'  DG A  32      13.945-729.647-303.377 
ATOM    655  N9   DG A  32      13.711-730.073-301.969 
ATOM    656  C8   DG A  32      14.620-730.243-300.948 
ATOM    657  N7   DG A  32      14.084-730.629-299.816 
ATOM    658  C5   DG A  32      12.724-730.721-300.107 
ATOM    659  C6   DG A  32      11.635-731.093-299.277 
ATOM    660  O6   DG A  32      11.647-731.424-298.095 
ATOM    661  N1   DG A  32      10.421-731.052-299.977 
ATOM    662  C2   DG A  32      10.278-730.698-301.304 
ATOM    663  N2   DG A  32       9.034-730.721-301.787 
ATOM    664  N3   DG A  32      11.301-730.349-302.082 
ATOM    665  C4   DG A  32      12.486-730.384-301.418 
ATOM    666  P    DG A  33      14.526-726.779-306.470 
ATOM    667  OP1  DG A  33      15.080-727.057-307.814 
ATOM    668  OP2  DG A  33      15.347-725.911-305.597 
ATOM    669  O5'  DG A  33      13.057-726.163-306.610 
ATOM    670  C5'  DG A  33      11.932-727.056-306.722 
ATOM    671  C4'  DG A  33      10.796-726.573-305.842 
ATOM    672  O4'  DG A  33      10.885-727.095-304.486 
ATOM    673  C3'  DG A  33      10.701-725.060-305.649 
ATOM    674  O3'  DG A  33       9.329-724.687-305.605 
ATOM    675  C2'  DG A  33      11.318-724.805-304.275 
ATOM    676  C1'  DG A  33      10.708-726.017-303.579 
ATOM    677  N9   DG A  33      11.380-726.374-302.298 
ATOM    678  C8   DG A  33      12.710-726.272-301.955 
ATOM    679  N7   DG A  33      12.980-726.674-300.737 
ATOM    680  C5   DG A  33      11.739-727.071-300.237 
ATOM    681  C6   DG A  33      11.392-727.598-298.966 
ATOM    682  O6   DG A  33      12.119-727.829-298.004 
ATOM    683  N1   DG A  33      10.019-727.865-298.880 
ATOM    684  C2   DG A  33       9.102-727.650-299.891 
ATOM    685  N2   DG A  33       7.835-727.971-299.611 
ATOM    686  N3   DG A  33       9.428-727.156-301.083 
ATOM    687  C4   DG A  33      10.757-726.891-301.183 
ATOM    688  P    DA A  34       8.868-723.335-306.326 
ATOM    689  OP1  DA A  34       8.641-723.593-307.766 
ATOM    690  OP2  DA A  34       9.822-722.251-306.004 
ATOM    691  O5'  DA A  34       7.469-723.052-305.603 
ATOM    692  C5'  DA A  34       6.691-724.167-305.127 
ATOM    693  C4'  DA A  34       6.149-723.866-303.744 
ATOM    694  O4'  DA A  34       7.075-724.253-302.688 
ATOM    695  C3'  DA A  34       5.849-722.397-303.451 
ATOM    696  O3'  DA A  34       4.683-722.317-302.640 
ATOM    697  C2'  DA A  34       7.046-721.914-302.630 
ATOM    698  C1'  DA A  34       7.193-723.170-301.778 
ATOM    699  N9   DA A  34       8.514-723.281-301.097 
ATOM    700  C8   DA A  34       9.738-722.874-301.549 
ATOM    701  N7   DA A  34      10.707-723.109-300.720 
ATOM    702  C5   DA A  34      10.083-723.716-299.638 
ATOM    703  C6   DA A  34      10.572-724.211-298.419 
ATOM    704  N6   DA A  34      11.865-724.170-298.068 
ATOM    705  N1   DA A  34       9.679-724.751-297.567 
ATOM    706  C2   DA A  34       8.396-724.789-297.922 
ATOM    707  N3   DA A  34       7.826-724.361-299.026 
ATOM    708  C4   DA A  34       8.740-723.825-299.860 
ATOM    709  P    DG A  35       3.624-721.149-302.917 
ATOM    710  OP1  DG A  35       2.709-721.558-304.008 
ATOM    711  OP2  DG A  35       4.338-719.869-303.115 
ATOM    712  O5'  DG A  35       2.826-721.111-301.531 
ATOM    713  C5'  DG A  35       2.699-722.324-300.765 
ATOM    714  C4'  DG A  35       2.951-722.039-299.298 
ATOM    715  O4'  DG A  35       4.360-722.142-298.947 
ATOM    716  C3'  DG A  35       2.550-720.647-298.812 
ATOM    717  O3'  DG A  35       2.033-720.751-297.491 
ATOM    718  C2'  DG A  35       3.862-719.863-298.759 
ATOM    719  C1'  DG A  35       4.720-720.993-298.196 
ATOM    720  N9   DG A  35       6.183-720.772-298.360 
ATOM    721  C8   DG A  35       6.861-720.152-299.386 
ATOM    722  N7   DG A  35       8.162-720.122-299.226 
ATOM    723  C5   DG A  35       8.360-720.767-298.006 
ATOM    724  C6   DG A  35       9.561-721.042-297.302 
ATOM    725  O6   DG A  35      10.717-720.768-297.615 
ATOM    726  N1   DG A  35       9.307-721.717-296.100 
ATOM    727  C2   DG A  35       8.057-722.080-295.640 
ATOM    728  N2   DG A  35       8.026-722.720-294.469 
ATOM    729  N3   DG A  35       6.930-721.823-296.302 
ATOM    730  C4   DG A  35       7.159-721.168-297.469 
ATOM    731  P    DA A  36       0.771-719.855-297.079 
ATOM    732  OP1  DA A  36      -0.475-720.528-297.508 
ATOM    733  OP2  DA A  36       0.964-718.473-297.568 
ATOM    734  O5'  DA A  36       0.875-719.880-295.482 
ATOM    735  C5'  DA A  36       1.453-721.030-294.838 
ATOM    736  C4'  DA A  36       2.397-720.589-293.737 
ATOM    737  O4'  DA A  36       3.752-720.367-294.224 
ATOM    738  C3'  DA A  36       2.038-719.277-293.039 
ATOM    739  O3'  DA A  36       2.363-719.387-291.658 
ATOM    740  C2'  DA A  36       2.958-718.235-293.674 
ATOM    741  C1'  DA A  36       4.204-719.114-293.735 
ATOM    742  N9   DA A  36       5.252-718.606-294.664 
ATOM    743  C8   DA A  36       5.087-717.945-295.847 
ATOM    744  N7   DA A  36       6.201-717.628-296.431 
ATOM    745  C5   DA A  36       7.178-718.114-295.573 
ATOM    746  C6   DA A  36       8.581-718.095-295.627 
ATOM    747  N6   DA A  36       9.276-717.541-296.631 
ATOM    748  N1   DA A  36       9.248-718.667-294.607 
ATOM    749  C2   DA A  36       8.552-719.216-293.612 
ATOM    750  N3   DA A  36       7.250-719.294-293.454 
ATOM    751  C4   DA A  36       6.606-718.714-294.487 
ATOM    752  P    DA A  37       1.375-718.746-290.575 
ATOM    753  OP1  DA A  37       0.276-719.695-290.283 
ATOM    754  OP2  DA A  37       0.964-717.394-291.017 
ATOM    755  O5'  DA A  37       2.336-718.626-289.302 
ATOM    756  C5'  DA A  37       3.404-719.578-289.142 
ATOM    757  C4'  DA A  37       4.674-718.866-288.719 
ATOM    758  O4'  DA A  37       5.456-718.404-289.858 
ATOM    759  C3'  DA A  37       4.481-717.610-287.871 
ATOM    760  O3'  DA A  37       5.522-717.543-286.904 
ATOM    761  C2'  DA A  37       4.654-716.450-288.851 
ATOM    762  C1'  DA A  37       5.819-717.051-289.632 
ATOM    763  N9   DA A  37       6.049-716.407-290.955 
ATOM    764  C8   DA A  37       5.126-715.887-291.817 
ATOM    765  N7   DA A  37       5.640-715.390-292.899 
ATOM    766  C5   DA A  37       7.005-715.594-292.745 
ATOM    767  C6   DA A  37       8.106-715.286-293.561 
ATOM    768  N6   DA A  37       8.000-714.677-294.750 
ATOM    769  N1   DA A  37       9.327-715.627-293.107 
ATOM    770  C2   DA A  37       9.427-716.232-291.924 
ATOM    771  N3   DA A  37       8.475-716.568-291.080 
ATOM    772  C4   DA A  37       7.264-716.215-291.558 
ATOM    773  P    DC A  38       5.176-717.043-285.423 
ATOM    774  OP1  DC A  38       4.653-718.175-284.626 
ATOM    775  OP2  DC A  38       4.311-715.845-285.494 
ATOM    776  O5'  DC A  38       6.624-716.628-284.883 
ATOM    777  C5'  DC A  38       7.782-717.321-285.386 
ATOM    778  C4'  DC A  38       8.887-716.329-285.694 
ATOM    779  O4'  DC A  38       8.798-715.802-287.049 
ATOM    780  C3'  DC A  38       8.923-715.079-284.815 
ATOM    781  O3'  DC A  38      10.279-714.723-284.577 
ATOM    782  C2'  DC A  38       8.276-713.987-285.666 
ATOM    783  C1'  DC A  38       8.921-714.389-286.989 
ATOM    784  N1   DC A  38       8.245-713.814-288.185 
ATOM    785  C2   DC A  38       9.038-713.471-289.277 
ATOM    786  O2   DC A  38      10.259-713.656-289.210 
ATOM    787  N3   DC A  38       8.440-712.944-290.377 
ATOM    788  C4   DC A  38       7.114-712.759-290.410 
ATOM    789  N4   DC A  38       6.579-712.242-291.506 
ATOM    790  C5   DC A  38       6.281-713.105-289.297 
ATOM    791  C6   DC A  38       6.897-713.629-288.207 
ATOM    792  P    DC A  39      10.700-714.195-283.125 
ATOM    793  OP1  DC A  39      10.957-715.348-282.233 
ATOM    794  OP2  DC A  39       9.702-713.213-282.647 
ATOM    795  O5'  DC A  39      12.077-713.447-283.448 
ATOM    796  C5'  DC A  39      12.888-713.918-284.541 
ATOM    797  C4'  DC A  39      13.399-712.744-285.352 
ATOM    798  O4'  DC A  39      12.473-712.352-286.405 
ATOM    799  C3'  DC A  39      13.639-711.452-284.572 
ATOM    800  O3'  DC A  39      14.789-710.803-285.100 
ATOM    801  C2'  DC A  39      12.414-710.587-284.869 
ATOM    802  C1'  DC A  39      12.300-710.944-286.348 
ATOM    803  N1   DC A  39      10.975-710.616-286.944 
ATOM    804  C2   DC A  39      10.946-710.199-288.272 
ATOM    805  O2   DC A  39      12.010-710.119-288.896 
ATOM    806  N3   DC A  39       9.747-709.894-288.834 
ATOM    807  C4   DC A  39       8.617-709.993-288.124 
ATOM    808  N4   DC A  39       7.473-709.685-288.716 
ATOM    809  C5   DC A  39       8.625-710.420-286.756 
ATOM    810  C6   DC A  39       9.833-710.719-286.213 
ATOM    811  P    DT A  40      15.809-710.089-284.092 
ATOM    812  OP1  DT A  40      16.753-711.091-283.551 
ATOM    813  OP2  DT A  40      15.051-709.304-283.093 
ATOM    814  O5'  DT A  40      16.584-709.096-285.079 
ATOM    815  C5'  DT A  40      16.746-709.470-286.461 
ATOM    816  C4'  DT A  40      16.463-708.280-287.355 
ATOM    817  O4'  DT A  40      15.053-708.171-287.705 
ATOM    818  C3'  DT A  40      16.804-706.910-286.769 
ATOM    819  O3'  DT A  40      17.305-706.077-287.807 
ATOM    820  C2'  DT A  40      15.463-706.346-286.299 
ATOM    821  C1'  DT A  40      14.640-706.831-287.488 
ATOM    822  N1   DT A  40      13.171-706.833-287.240 
ATOM    823  C2   DT A  40      12.356-706.536-288.306 
ATOM    824  O2   DT A  40      12.785-706.278-289.417 
ATOM    825  N3   DT A  40      11.001-706.547-288.037 
ATOM    826  C4   DT A  40      10.409-706.824-286.822 
ATOM    827  O4   DT A  40       9.182-706.803-286.702 
ATOM    828  C5   DT A  40      11.346-707.124-285.765 
ATOM    829  C7   DT A  40      10.786-707.437-284.408 
ATOM    830  C6   DT A  40      12.669-707.120-285.998 
ATOM    831  P    DA A  41      18.527-705.092-287.489 
ATOM    832  OP1  DA A  41      19.804-705.830-287.609 
ATOM    833  OP2  DA A  41      18.290-704.409-286.198 
ATOM    834  O5'  DA A  41      18.400-704.037-288.686 
ATOM    835  C5'  DA A  41      17.857-704.472-289.946 
ATOM    836  C4'  DA A  41      16.881-703.439-290.474 
ATOM    837  O4'  DA A  41      15.526-703.655-289.985 
ATOM    838  C3'  DA A  41      17.181-701.988-290.100 
ATOM    839  O3'  DA A  41      16.840-701.150-291.198 
ATOM    840  C2'  DA A  41      16.231-701.682-288.943 
ATOM    841  C1'  DA A  41      15.020-702.417-289.508 
ATOM    842  N9   DA A  41      13.968-702.708-288.495 
ATOM    843  C8   DA A  41      14.125-703.013-287.172 
ATOM    844  N7   DA A  41      13.008-703.214-286.545 
ATOM    845  C5   DA A  41      12.038-703.030-287.519 
ATOM    846  C6   DA A  41      10.636-703.105-287.487 
ATOM    847  N6   DA A  41       9.936-703.400-286.382 
ATOM    848  N1   DA A  41       9.976-702.865-288.635 
ATOM    849  C2   DA A  41      10.677-702.573-289.730 
ATOM    850  N3   DA A  41      11.980-702.475-289.880 
ATOM    851  C4   DA A  41      12.616-702.719-288.717 
ATOM    852  P    DG A  42      17.788-699.910-291.552 
ATOM    853  OP1  DG A  42      18.916-700.372-292.392 
ATOM    854  OP2  DG A  42      18.155-699.195-290.309 
ATOM    855  O5'  DG A  42      16.805-698.999-292.424 
ATOM    856  C5'  DG A  42      15.771-699.633-293.200 
ATOM    857  C4'  DG A  42      14.469-698.870-293.050 
ATOM    858  O4'  DG A  42      13.686-699.327-291.910 
ATOM    859  C3'  DG A  42      14.602-697.364-292.827 
ATOM    860  O3'  DG A  42      13.545-696.702-293.511 
ATOM    861  C2'  DG A  42      14.401-697.176-291.324 
ATOM    862  C1'  DG A  42      13.271-698.190-291.169 
ATOM    863  N9   DG A  42      13.036-698.616-289.761 
ATOM    864  C8   DG A  42      13.945-698.786-288.739 
ATOM    865  N7   DG A  42      13.410-699.172-287.607 
ATOM    866  C5   DG A  42      12.050-699.264-287.898 
ATOM    867  C6   DG A  42      10.960-699.636-287.069 
ATOM    868  O6   DG A  42      10.972-699.967-285.886 
ATOM    869  N1   DG A  42       9.746-699.595-287.768 
ATOM    870  C2   DG A  42       9.604-699.240-289.095 
ATOM    871  N2   DG A  42       8.359-699.264-289.578 
ATOM    872  N3   DG A  42      10.627-698.892-289.874 
ATOM    873  C4   DG A  42      11.811-698.927-289.210 
ATOM    874  P    DA A  43      13.851-695.322-294.261 
ATOM    875  OP1  DA A  43      14.405-695.600-295.606 
ATOM    876  OP2  DA A  43      14.673-694.454-293.388 
ATOM    877  O5'  DA A  43      12.382-694.705-294.401 
ATOM    878  C5'  DA A  43      11.258-695.599-294.514 
ATOM    879  C4'  DA A  43      10.122-695.116-293.633 
ATOM    880  O4'  DA A  43      10.210-695.637-292.277 
ATOM    881  C3'  DA A  43      10.026-693.603-293.441 
ATOM    882  O3'  DA A  43       8.654-693.230-293.396 
ATOM    883  C2'  DA A  43      10.644-693.348-292.066 
ATOM    884  C1'  DA A  43      10.033-694.560-291.371 
ATOM    885  N9   DA A  43      10.705-694.917-290.090 
ATOM    886  C8   DA A  43      12.028-694.809-289.766 
ATOM    887  N7   DA A  43      12.307-695.203-288.564 
ATOM    888  C5   DA A  43      11.082-695.603-288.049 
ATOM    889  C6   DA A  43      10.704-696.128-286.802 
ATOM    890  N6   DA A  43      11.566-696.349-285.799 
ATOM    891  N1   DA A  43       9.402-696.417-286.621 
ATOM    892  C2   DA A  43       8.549-696.195-287.620 
ATOM    893  N3   DA A  43       8.785-695.712-288.821 
ATOM    894  C4   DA A  43      10.095-695.431-288.976 
ATOM    895  P    DG A  44       8.193-691.878-294.117 
ATOM    896  OP1  DG A  44       7.966-692.136-295.557 
ATOM    897  OP2  DG A  44       9.147-690.794-293.795 
ATOM    898  O5'  DG A  44       6.794-691.595-293.394 
ATOM    899  C5'  DG A  44       6.017-692.709-292.918 
ATOM    900  C4'  DG A  44       5.475-692.409-291.535 
ATOM    901  O4'  DG A  44       6.400-692.796-290.479 
ATOM    902  C3'  DG A  44       5.175-690.939-291.242 
ATOM    903  O3'  DG A  44       4.008-690.859-290.431 
ATOM    904  C2'  DG A  44       6.371-690.457-290.421 
ATOM    905  C1'  DG A  44       6.519-691.713-289.569 
ATOM    906  N9   DG A  44       7.840-691.823-288.889 
ATOM    907  C8   DG A  44       9.082-691.420-289.327 
ATOM    908  N7   DG A  44      10.052-691.663-288.481 
ATOM    909  C5   DG A  44       9.407-692.271-287.404 
ATOM    910  C6   DG A  44       9.935-692.761-286.181 
ATOM    911  O6   DG A  44      11.099-692.760-285.790 
ATOM    912  N1   DG A  44       8.928-693.301-285.370 
ATOM    913  C2   DG A  44       7.587-693.360-285.697 
ATOM    914  N2   DG A  44       6.786-693.916-284.785 
ATOM    915  N3   DG A  44       7.094-692.901-286.845 
ATOM    916  C4   DG A  44       8.057-692.373-287.643 
ATOM    917  P    DT A  45       2.949-689.692-290.708 
ATOM    918  OP1  DT A  45       2.035-690.101-291.799 
ATOM    919  OP2  DT A  45       3.663-688.411-290.906 
ATOM    920  O5'  DT A  45       2.151-689.654-289.322 
ATOM    921  C5'  DT A  45       2.024-690.867-288.557 
ATOM    922  C4'  DT A  45       2.276-690.582-287.090 
ATOM    923  O4'  DT A  45       3.686-690.685-286.738 
ATOM    924  C3'  DT A  45       1.876-689.189-286.604 
ATOM    925  O3'  DT A  45       1.358-689.294-285.282 
ATOM    926  C2'  DT A  45       3.187-688.406-286.550 
ATOM    927  C1'  DT A  45       4.045-689.536-285.987 
ATOM    928  N1   DT A  45       5.508-689.315-286.151 
ATOM    929  C2   DT A  45       6.327-689.784-285.152 
ATOM    930  O2   DT A  45       5.906-690.359-284.164 
ATOM    931  N3   DT A  45       7.678-689.560-285.338 
ATOM    932  C4   DT A  45       8.262-688.923-286.415 
ATOM    933  O4   DT A  45       9.485-688.782-286.470 
ATOM    934  C5   DT A  45       7.321-688.467-287.410 
ATOM    935  C7   DT A  45       7.874-687.762-288.614 
ATOM    936  C6   DT A  45       6.003-688.670-287.255 
ATOM    937  P    DT A  46       0.097-688.398-284.870 
ATOM    938  OP1  DT A  46      -1.150-689.071-285.299 
ATOM    939  OP2  DT A  46       0.289-687.015-285.359 
ATOM    940  O5'  DT A  46       0.201-688.422-283.273 
ATOM    941  C5'  DT A  46       0.778-689.573-282.629 
ATOM    942  C4'  DT A  46       1.723-689.131-281.528 
ATOM    943  O4'  DT A  46       3.077-688.910-282.015 
ATOM    944  C3'  DT A  46       1.363-687.820-280.830 
ATOM    945  O3'  DT A  46       1.688-687.929-279.450 
ATOM    946  C2'  DT A  46       2.284-686.778-281.465 
ATOM    947  C1'  DT A  46       3.530-687.657-281.526 
ATOM    948  N1   DT A  46       4.577-687.148-282.455 
ATOM    949  C2   DT A  46       5.887-687.358-282.096 
ATOM    950  O2   DT A  46       6.209-687.932-281.071 
ATOM    951  N3   DT A  46       6.829-686.872-282.981 
ATOM    952  C4   DT A  46       6.576-686.211-284.166 
ATOM    953  O4   DT A  46       7.504-685.821-284.878 
ATOM    954  C5   DT A  46       5.172-686.038-284.456 
ATOM    955  C7   DT A  46       4.809-685.327-285.727 
ATOM    956  C6   DT A  46       4.235-686.500-283.613 
ATOM    957  P    DG A  47       0.700-687.288-278.367 
ATOM    958  OP1  DG A  47      -0.398-688.237-278.075 
ATOM    959  OP2  DG A  47       0.290-685.937-278.808 
ATOM    960  O5'  DG A  47       1.661-687.169-277.093 
ATOM    961  C5'  DG A  47       2.730-688.121-276.933 
ATOM    962  C4'  DG A  47       3.999-687.409-276.511 
ATOM    963  O4'  DG A  47       4.781-686.947-277.649 
ATOM    964  C3'  DG A  47       3.806-686.153-275.662 
ATOM    965  O3'  DG A  47       4.848-686.086-274.696 
ATOM    966  C2'  DG A  47       3.980-684.992-276.643 
ATOM    967  C1'  DG A  47       5.144-685.594-277.423 
ATOM    968  N9   DG A  47       5.374-684.950-278.747 
ATOM    969  C8   DG A  47       4.457-684.420-279.629 
ATOM    970  N7   DG A  47       4.991-683.921-280.718 
ATOM    971  C5   DG A  47       6.357-684.135-280.545 
ATOM    972  C6   DG A  47       7.448-683.809-281.393 
ATOM    973  O6   DG A  47       7.431-683.256-282.490 
ATOM    974  N1   DG A  47       8.669-684.205-280.831 
ATOM    975  C2   DG A  47       8.818-684.834-279.609 
ATOM    976  N2   DG A  47      10.069-685.131-279.251 
ATOM    977  N3   DG A  47       7.794-685.139-278.815 
ATOM    978  C4   DG A  47       6.602-684.762-279.345 
ATOM    979  P    DG A  48       4.501-685.585-273.215 
ATOM    980  OP1  DG A  48       3.979-686.718-272.418 
ATOM    981  OP2  DG A  48       3.636-684.388-273.286 
ATOM    982  O5'  DG A  48       5.949-685.171-272.674 
ATOM    983  C5'  DG A  48       7.108-685.864-273.178 
ATOM    984  C4'  DG A  48       8.212-684.872-273.486 
ATOM    985  O4'  DG A  48       8.123-684.344-274.841 
ATOM    986  C3'  DG A  48       8.248-683.622-272.606 
ATOM    987  O3'  DG A  48       9.605-683.266-272.368 
ATOM    988  C2'  DG A  48       7.601-682.530-273.458 
ATOM    989  C1'  DG A  48       8.247-682.932-274.780 
ATOM    990  N9   DG A  48       7.570-682.357-275.976 
ATOM    991  C8   DG A  48       6.231-682.099-276.181 
ATOM    992  N7   DG A  48       5.960-681.585-277.355 
ATOM    993  C5   DG A  48       7.207-681.494-277.973 
ATOM    994  C6   DG A  48       7.555-681.013-279.262 
ATOM    995  O6   DG A  48       6.824-680.561-280.138 
ATOM    996  N1   DG A  48       8.936-681.101-279.485 
ATOM    997  C2   DG A  48       9.860-681.589-278.581 
ATOM    998  N2   DG A  48      11.133-681.590-278.985 
ATOM    999  N3   DG A  48       9.531-682.041-277.372 
ATOM   1000  C4   DG A  48       8.196-681.962-277.140 
ATOM   1001  P    DG A  49      10.025-682.738-270.916 
ATOM   1002  OP1  DG A  49      10.282-683.891-270.025 
ATOM   1003  OP2  DG A  49       9.027-681.756-270.438 
ATOM   1004  O5'  DG A  49      11.402-681.990-271.240 
ATOM   1005  C5'  DG A  49      12.213-682.461-272.332 
ATOM   1006  C4'  DG A  49      12.724-681.287-273.143 
ATOM   1007  O4'  DG A  49      11.798-680.895-274.196 
ATOM   1008  C3'  DG A  49      12.964-679.995-272.363 
ATOM   1009  O3'  DG A  49      14.114-679.345-272.891 
ATOM   1010  C2'  DG A  49      11.739-679.130-272.661 
ATOM   1011  C1'  DG A  49      11.625-679.487-274.139 
ATOM   1012  N9   DG A  49      10.301-679.159-274.735 
ATOM   1013  C8   DG A  49       9.051-679.203-274.157 
ATOM   1014  N7   DG A  49       8.077-678.848-274.960 
ATOM   1015  C5   DG A  49       8.729-678.546-276.155 
ATOM   1016  C6   DG A  49       8.203-678.102-277.396 
ATOM   1017  O6   DG A  49       7.034-677.881-277.701 
ATOM   1018  N1   DG A  49       9.217-677.916-278.346 
ATOM   1019  C2   DG A  49      10.563-678.130-278.125 
ATOM   1020  N2   DG A  49      11.373-677.896-279.161 
ATOM   1021  N3   DG A  49      11.057-678.547-276.960 
ATOM   1022  C4   DG A  49      10.085-678.732-276.028 
ATOM   1023  P    DA A  50      15.134-678.632-271.884 
ATOM   1024  OP1  DA A  50      16.078-679.634-271.342 
ATOM   1025  OP2  DA A  50      14.376-677.847-270.885 
ATOM   1026  O5'  DA A  50      15.910-677.639-272.871 
ATOM   1027  C5'  DA A  50      16.071-678.012-274.252 
ATOM   1028  C4'  DA A  50      15.788-676.823-275.147 
ATOM   1029  O4'  DA A  50      14.378-676.714-275.496 
ATOM   1030  C3'  DA A  50      16.129-675.453-274.561 
ATOM   1031  O3'  DA A  50      16.631-674.620-275.598 
ATOM   1032  C2'  DA A  50      14.788-674.888-274.090 
ATOM   1033  C1'  DA A  50      13.965-675.373-275.280 
ATOM   1034  N9   DA A  50      12.496-675.376-275.031 
ATOM   1035  C8   DA A  50      11.834-675.637-273.867 
ATOM   1036  N7   DA A  50      10.543-675.559-273.968 
ATOM   1037  C5   DA A  50      10.332-675.221-275.298 
ATOM   1038  C6   DA A  50       9.165-674.989-276.043 
ATOM   1039  N6   DA A  50       7.930-675.067-275.527 
ATOM   1040  N1   DA A  50       9.311-674.672-277.343 
ATOM   1041  C2   DA A  50      10.541-674.597-277.851 
ATOM   1042  N3   DA A  50      11.698-674.791-277.257 
ATOM   1043  C4   DA A  50      11.523-675.106-275.956 
ATOM   1044  P    DA A  51      17.852-673.635-275.280 
ATOM   1045  OP1  DA A  51      19.129-674.373-275.400 
ATOM   1046  OP2  DA A  51      17.615-672.952-273.989 
ATOM   1047  O5'  DA A  51      17.726-672.579-276.477 
ATOM   1048  C5'  DA A  51      17.183-673.015-277.737 
ATOM   1049  C4'  DA A  51      16.206-671.982-278.265 
ATOM   1050  O4'  DA A  51      14.852-672.198-277.776 
ATOM   1051  C3'  DA A  51      16.506-670.531-277.891 
ATOM   1052  O3'  DA A  51      16.166-669.693-278.989 
ATOM   1053  C2'  DA A  51      15.556-670.225-276.734 
ATOM   1054  C1'  DA A  51      14.346-670.960-277.300 
ATOM   1055  N9   DA A  51      13.294-671.251-276.286 
ATOM   1056  C8   DA A  51      13.451-671.556-274.964 
ATOM   1057  N7   DA A  51      12.334-671.757-274.336 
ATOM   1058  C5   DA A  51      11.363-671.573-275.311 
ATOM   1059  C6   DA A  51       9.962-671.648-275.278 
ATOM   1060  N6   DA A  51       9.262-671.943-274.173 
ATOM   1061  N1   DA A  51       9.302-671.407-276.427 
ATOM   1062  C2   DA A  51      10.002-671.115-277.521 
ATOM   1063  N3   DA A  51      11.305-671.017-277.672 
ATOM   1064  C4   DA A  51      11.941-671.262-276.508 
ATOM   1065  P    DG A  52      17.114-668.453-279.343 
ATOM   1066  OP1  DG A  52      18.241-668.915-280.183 
ATOM   1067  OP2  DG A  52      17.480-667.738-278.100 
ATOM   1068  O5'  DG A  52      16.130-667.542-280.215 
ATOM   1069  C5'  DG A  52      15.096-668.176-280.992 
ATOM   1070  C4'  DG A  52      13.794-667.413-280.841 
ATOM   1071  O4'  DG A  52      13.011-667.869-279.701 
ATOM   1072  C3'  DG A  52      13.927-665.907-280.618 
ATOM   1073  O3'  DG A  52      12.870-665.245-281.302 
ATOM   1074  C2'  DG A  52      13.726-665.719-279.115 
ATOM   1075  C1'  DG A  52      12.596-666.732-278.960 
ATOM   1076  N9   DG A  52      12.362-667.158-277.552 
ATOM   1077  C8   DG A  52      13.271-667.328-276.530 
ATOM   1078  N7   DG A  52      12.735-667.715-275.398 
ATOM   1079  C5   DG A  52      11.375-667.807-275.690 
ATOM   1080  C6   DG A  52      10.286-668.179-274.860 
ATOM   1081  O6   DG A  52      10.298-668.510-273.677 
ATOM   1082  N1   DG A  52       9.071-668.138-275.559 
ATOM   1083  C2   DG A  52       8.929-667.783-276.886 
ATOM   1084  N2   DG A  52       7.685-667.807-277.369 
ATOM   1085  N3   DG A  52       9.952-667.435-277.665 
ATOM   1086  C4   DG A  52      11.137-667.469-277.001 
ATOM   1087  P    DA A  53      13.177-663.864-282.052 
ATOM   1088  OP1  DA A  53      13.730-664.143-283.397 
ATOM   1089  OP2  DA A  53      13.998-662.997-281.180 
ATOM   1090  O5'  DA A  53      11.707-663.248-282.192 
ATOM   1091  C5'  DA A  53      10.583-664.142-282.305 
ATOM   1092  C4'  DA A  53       9.447-663.659-281.425 
ATOM   1093  O4'  DA A  53       9.536-664.180-280.068 
ATOM   1094  C3'  DA A  53       9.351-662.146-281.232 
ATOM   1095  O3'  DA A  53       7.980-661.773-281.188 
ATOM   1096  C2'  DA A  53       9.969-661.890-279.857 
ATOM   1097  C1'  DA A  53       9.359-663.103-279.162 
ATOM   1098  N9   DA A  53      10.031-663.460-277.881 
ATOM   1099  C8   DA A  53      11.353-663.352-277.557 
ATOM   1100  N7   DA A  53      11.633-663.746-276.355 
ATOM   1101  C5   DA A  53      10.408-664.146-275.840 
ATOM   1102  C6   DA A  53      10.029-664.670-274.593 
ATOM   1103  N6   DA A  53      10.892-664.892-273.591 
ATOM   1104  N1   DA A  53       8.727-664.960-274.412 
ATOM   1105  C2   DA A  53       7.874-664.738-275.411 
ATOM   1106  N3   DA A  53       8.110-664.255-276.612 
ATOM   1107  C4   DA A  53       9.420-663.974-276.767 
ATOM   1108  P    DC A  54       7.519-660.421-281.909 
ATOM   1109  OP1  DC A  54       7.292-660.679-283.348 
ATOM   1110  OP2  DC A  54       8.473-659.336-281.586 
ATOM   1111  O5'  DC A  54       6.120-660.138-281.185 
ATOM   1112  C5'  DC A  54       5.342-661.252-280.710 
ATOM   1113  C4'  DC A  54       4.800-660.952-279.326 
ATOM   1114  O4'  DC A  54       5.726-661.339-278.270 
ATOM   1115  C3'  DC A  54       4.500-659.482-279.033 
ATOM   1116  O3'  DC A  54       3.334-659.402-278.223 
ATOM   1117  C2'  DC A  54       5.697-658.999-278.213 
ATOM   1118  C1'  DC A  54       5.844-660.256-277.360 
ATOM   1119  N1   DC A  54       7.165-660.366-276.680 
ATOM   1120  C2   DC A  54       7.198-660.953-275.418 
ATOM   1121  O2   DC A  54       6.141-661.355-274.919 
ATOM   1122  N3   DC A  54       8.392-661.062-274.781 
ATOM   1123  C4   DC A  54       9.516-660.614-275.356 
ATOM   1124  N4   DC A  54      10.656-660.744-274.694 
ATOM   1125  C5   DC A  54       9.503-660.007-276.653 
ATOM   1126  C6   DC A  54       8.300-659.907-277.273 
ATOM   1127  P    DG A  55       2.275-658.235-278.500 
ATOM   1128  OP1  DG A  55       1.360-658.644-279.590 
ATOM   1129  OP2  DG A  55       2.988-656.954-278.697 
ATOM   1130  O5'  DG A  55       1.476-658.197-277.114 
ATOM   1131  C5'  DG A  55       1.350-659.410-276.348 
ATOM   1132  C4'  DG A  55       1.601-659.125-274.881 
ATOM   1133  O4'  DG A  55       3.011-659.228-274.529 
ATOM   1134  C3'  DG A  55       1.201-657.732-274.395 
ATOM   1135  O3'  DG A  55       0.684-657.837-273.073 
ATOM   1136  C2'  DG A  55       2.513-656.949-274.341 
ATOM   1137  C1'  DG A  55       3.371-658.078-273.778 
ATOM   1138  N9   DG A  55       4.834-657.858-273.942 
ATOM   1139  C8   DG A  55       5.512-657.238-274.969 
ATOM   1140  N7   DG A  55       6.813-657.208-274.809 
ATOM   1141  C5   DG A  55       7.011-657.853-273.589 
ATOM   1142  C6   DG A  55       8.211-658.127-272.885 
ATOM   1143  O6   DG A  55       9.368-657.853-273.198 
ATOM   1144  N1   DG A  55       7.958-658.803-271.682 
ATOM   1145  C2   DG A  55       6.707-659.166-271.222 
ATOM   1146  N2   DG A  55       6.677-659.806-270.051 
ATOM   1147  N3   DG A  55       5.581-658.909-271.885 
ATOM   1148  C4   DG A  55       5.810-658.253-273.052 
ATOM   1149  P    DT A  56      -0.578-656.941-272.662 
ATOM   1150  OP1  DT A  56      -1.825-657.614-273.090 
ATOM   1151  OP2  DT A  56      -0.385-655.558-273.151 
ATOM   1152  O5'  DT A  56      -0.474-656.965-271.065 
ATOM   1153  C5'  DT A  56       0.103-658.116-270.421 
ATOM   1154  C4'  DT A  56       1.048-657.674-269.320 
ATOM   1155  O4'  DT A  56       2.402-657.453-269.806 
ATOM   1156  C3'  DT A  56       0.689-656.363-268.622 
ATOM   1157  O3'  DT A  56       1.014-656.472-267.241 
ATOM   1158  C2'  DT A  56       1.609-655.321-269.257 
ATOM   1159  C1'  DT A  56       2.855-656.200-269.317 
ATOM   1160  N1   DT A  56       3.903-655.691-270.247 
ATOM   1161  C2   DT A  56       5.212-655.901-269.888 
ATOM   1162  O2   DT A  56       5.534-656.475-268.862 
ATOM   1163  N3   DT A  56       6.154-655.415-270.773 
ATOM   1164  C4   DT A  56       5.902-654.754-271.957 
ATOM   1165  O4   DT A  56       6.830-654.364-272.669 
ATOM   1166  C5   DT A  56       4.497-654.581-272.247 
ATOM   1167  C7   DT A  56       4.134-653.870-273.518 
ATOM   1168  C6   DT A  56       3.560-655.043-271.404 
ATOM   1169  P    DC A  57       0.025-655.831-266.158 
ATOM   1170  OP1  DC A  57      -1.073-656.780-265.866 
ATOM   1171  OP2  DC A  57      -0.385-654.480-266.599 
ATOM   1172  O5'  DC A  57       0.987-655.712-264.884 
ATOM   1173  C5'  DC A  57       2.055-656.664-264.725 
ATOM   1174  C4'  DC A  57       3.324-655.952-264.302 
ATOM   1175  O4'  DC A  57       4.107-655.490-265.440 
ATOM   1176  C3'  DC A  57       3.132-654.695-263.453 
ATOM   1177  O3'  DC A  57       4.173-654.629-262.487 
ATOM   1178  C2'  DC A  57       3.305-653.535-264.434 
ATOM   1179  C1'  DC A  57       4.470-654.136-265.215 
ATOM   1180  N1   DC A  57       4.700-653.492-266.538 
ATOM   1181  C2   DC A  57       6.013-653.386-266.990 
ATOM   1182  O2   DC A  57       6.924-653.828-266.281 
ATOM   1183  N3   DC A  57       6.243-652.802-268.193 
ATOM   1184  C4   DC A  57       5.227-652.337-268.931 
ATOM   1185  N4   DC A  57       5.504-651.775-270.098 
ATOM   1186  C5   DC A  57       3.870-652.435-268.485 
ATOM   1187  C6   DC A  57       3.660-653.022-267.279 
ATOM   1188  P    DA A  58       3.827-654.128-261.006 
ATOM   1189  OP1  DA A  58       3.304-655.261-260.209 
ATOM   1190  OP2  DA A  58       2.962-652.930-261.077 
ATOM   1191  O5'  DA A  58       5.275-653.714-260.466 
ATOM   1192  C5'  DA A  58       6.433-654.406-260.969 
ATOM   1193  C4'  DA A  58       7.537-653.415-261.277 
ATOM   1194  O4'  DA A  58       7.449-652.887-262.632 
ATOM   1195  C3'  DA A  58       7.574-652.165-260.397 
ATOM   1196  O3'  DA A  58       8.930-651.809-260.160 
ATOM   1197  C2'  DA A  58       6.926-651.073-261.249 
ATOM   1198  C1'  DA A  58       7.572-651.475-262.572 
ATOM   1199  N9   DA A  58       6.895-650.900-263.767 
ATOM   1200  C8   DA A  58       5.566-650.651-263.952 
ATOM   1201  N7   DA A  58       5.283-650.141-265.111 
ATOM   1202  C5   DA A  58       6.515-650.044-265.742 
ATOM   1203  C6   DA A  58       6.894-649.575-267.011 
ATOM   1204  N6   DA A  58       6.026-649.095-267.913 
ATOM   1205  N1   DA A  58       8.204-649.618-267.321 
ATOM   1206  C2   DA A  58       9.061-650.097-266.421 
ATOM   1207  N3   DA A  58       8.826-650.559-265.213 
ATOM   1208  C4   DA A  58       7.509-650.505-264.928 
ATOM   1209  P    DC A  59       9.351-651.281-258.708 
ATOM   1210  OP1  DC A  59       9.608-652.434-257.816 
ATOM   1211  OP2  DC A  59       8.352-650.299-258.229 
ATOM   1212  O5'  DC A  59      10.727-650.532-259.031 
ATOM   1213  C5'  DC A  59      11.538-651.004-260.123 
ATOM   1214  C4'  DC A  59      12.049-649.830-260.934 
ATOM   1215  O4'  DC A  59      11.124-649.438-261.987 
ATOM   1216  C3'  DC A  59      12.289-648.537-260.154 
ATOM   1217  O3'  DC A  59      13.440-647.888-260.682 
ATOM   1218  C2'  DC A  59      11.065-647.672-260.452 
ATOM   1219  C1'  DC A  59      10.951-648.030-261.931 
ATOM   1220  N1   DC A  59       9.626-647.702-262.526 
ATOM   1221  C2   DC A  59       9.597-647.284-263.854 
ATOM   1222  O2   DC A  59      10.661-647.205-264.479 
ATOM   1223  N3   DC A  59       8.398-646.980-264.416 
ATOM   1224  C4   DC A  59       7.268-647.079-263.706 
ATOM   1225  N4   DC A  59       6.124-646.770-264.298 
ATOM   1226  C5   DC A  59       7.276-647.505-262.339 
ATOM   1227  C6   DC A  59       8.483-647.805-261.795 
ATOM   1228  P    DT A  60      14.459-647.175-259.675 
ATOM   1229  OP1  DT A  60      15.404-648.177-259.133 
ATOM   1230  OP2  DT A  60      13.702-646.390-258.676 
ATOM   1231  O5'  DT A  60      15.235-646.182-260.662 
ATOM   1232  C5'  DT A  60      15.397-646.555-262.043 
ATOM   1233  C4'  DT A  60      15.113-645.365-262.938 
ATOM   1234  O4'  DT A  60      13.703-645.257-263.287 
ATOM   1235  C3'  DT A  60      15.454-643.996-262.352 
ATOM   1236  O3'  DT A  60      15.956-643.163-263.389 
ATOM   1237  C2'  DT A  60      14.114-643.431-261.881 
ATOM   1238  C1'  DT A  60      13.290-643.916-263.071 
ATOM   1239  N1   DT A  60      11.822-643.919-262.823 
ATOM   1240  C2   DT A  60      11.007-643.621-263.888 
ATOM   1241  O2   DT A  60      11.435-643.363-264.999 
ATOM   1242  N3   DT A  60       9.652-643.632-263.619 
ATOM   1243  C4   DT A  60       9.060-643.910-262.404 
ATOM   1244  O4   DT A  60       7.833-643.889-262.285 
ATOM   1245  C5   DT A  60       9.997-644.210-261.347 
ATOM   1246  C7   DT A  60       9.437-644.523-259.991 
ATOM   1247  C6   DT A  60      11.320-644.205-261.581 
ATOM   1248  P    DG A  61      17.177-642.177-263.071 
ATOM   1249  OP1  DG A  61      18.455-642.916-263.191 
ATOM   1250  OP2  DG A  61      16.940-641.495-261.781 
ATOM   1251  O5'  DG A  61      17.051-641.122-264.268 
ATOM   1252  C5'  DG A  61      16.508-641.558-265.529 
ATOM   1253  C4'  DG A  61      15.532-640.525-266.057 
ATOM   1254  O4'  DG A  61      14.177-640.741-265.568 
ATOM   1255  C3'  DG A  61      15.832-639.074-265.682 
ATOM   1256  O3'  DG A  61      15.491-638.235-266.780 
ATOM   1257  C2'  DG A  61      14.882-638.768-264.525 
ATOM   1258  C1'  DG A  61      13.671-639.503-265.091 
ATOM   1259  N9   DG A  61      12.619-639.794-264.077 
ATOM   1260  C8   DG A  61      12.758-640.102-262.741 
ATOM   1261  N7   DG A  61      11.622-640.304-262.119 
ATOM   1262  C5   DG A  61      10.663-640.115-263.112 
ATOM   1263  C6   DG A  61       9.247-640.198-263.043 
ATOM   1264  O6   DG A  61       8.537-640.462-262.076 
ATOM   1265  N1   DG A  61       8.658-639.932-264.287 
ATOM   1266  C2   DG A  61       9.345-639.626-265.445 
ATOM   1267  N2   DG A  61       8.599-639.405-266.530 
ATOM   1268  N3   DG A  61      10.674-639.548-265.508 
ATOM   1269  C4   DG A  61      11.260-639.803-264.311 
ATOM   1270  P    DA A  62      16.439-636.995-267.134 
ATOM   1271  OP1  DA A  62      17.567-637.457-267.974 
ATOM   1272  OP2  DA A  62      16.805-636.281-265.891 
ATOM   1273  O5'  DA A  62      15.456-636.084-268.007 
ATOM   1274  C5'  DA A  62      14.422-636.718-268.783 
ATOM   1275  C4'  DA A  62      13.119-635.956-268.633 
ATOM   1276  O4'  DA A  62      12.337-636.412-267.492 
ATOM   1277  C3'  DA A  62      13.253-634.450-268.409 
ATOM   1278  O3'  DA A  62      12.196-633.787-269.094 
ATOM   1279  C2'  DA A  62      13.051-634.262-266.906 
ATOM   1280  C1'  DA A  62      11.921-635.275-266.751 
ATOM   1281  N9   DA A  62      11.687-635.701-265.343 
ATOM   1282  C8   DA A  62      12.602-635.865-264.343 
ATOM   1283  N7   DA A  62      12.085-636.247-263.216 
ATOM   1284  C5   DA A  62      10.727-636.344-263.487 
ATOM   1285  C6   DA A  62       9.626-636.708-262.694 
ATOM   1286  N6   DA A  62       9.728-637.058-261.404 
ATOM   1287  N1   DA A  62       8.413-636.699-263.277 
ATOM   1288  C2   DA A  62       8.319-636.351-264.559 
ATOM   1289  N3   DA A  62       9.270-635.995-265.395 
ATOM   1290  C4   DA A  62      10.473-636.012-264.787 
ATOM   1291  P    DT A  63      12.502-632.407-269.844 
ATOM   1292  OP1  DT A  63      13.056-632.686-271.188 
ATOM   1293  OP2  DT A  63      13.324-631.540-268.971 
ATOM   1294  O5'  DT A  63      11.033-631.791-269.984 
ATOM   1295  C5'  DT A  63       9.908-632.685-270.096 
ATOM   1296  C4'  DT A  63       8.772-632.202-269.216 
ATOM   1297  O4'  DT A  63       8.861-632.723-267.860 
ATOM   1298  C3'  DT A  63       8.677-630.689-269.023 
ATOM   1299  O3'  DT A  63       7.305-630.316-268.979 
ATOM   1300  C2'  DT A  63       9.294-630.433-267.649 
ATOM   1301  C1'  DT A  63       8.684-631.645-266.953 
ATOM   1302  N1   DT A  63       9.356-632.003-265.672 
ATOM   1303  C2   DT A  63       8.564-632.507-264.670 
ATOM   1304  O2   DT A  63       7.361-632.668-264.792 
ATOM   1305  N3   DT A  63       9.221-632.826-263.497 
ATOM   1306  C4   DT A  63      10.572-632.685-263.252 
ATOM   1307  O4   DT A  63      11.047-633.005-262.160 
ATOM   1308  C5   DT A  63      11.319-632.147-264.364 
ATOM   1309  C7   DT A  63      12.797-631.962-264.180 
ATOM   1310  C6   DT A  63      10.706-631.829-265.515 
ATOM   1311  P    DT A  64       6.844-628.963-269.700 
ATOM   1312  OP1  DT A  64       6.617-629.222-271.139 
ATOM   1313  OP2  DT A  64       7.798-627.879-269.378 
ATOM   1314  O5'  DT A  64       5.445-628.681-268.977 
ATOM   1315  C5'  DT A  64       4.667-629.795-268.501 
ATOM   1316  C4'  DT A  64       4.126-629.495-267.118 
ATOM   1317  O4'  DT A  64       5.051-629.882-266.062 
ATOM   1318  C3'  DT A  64       3.825-628.025-266.825 
ATOM   1319  O3'  DT A  64       2.659-627.945-266.014 
ATOM   1320  C2'  DT A  64       5.022-627.542-266.004 
ATOM   1321  C1'  DT A  64       5.170-628.799-265.152 
ATOM   1322  N1   DT A  64       6.491-628.909-264.471 
ATOM   1323  C2   DT A  64       6.506-629.490-263.227 
ATOM   1324  O2   DT A  64       5.502-629.908-262.677 
ATOM   1325  N3   DT A  64       7.749-629.574-262.627 
ATOM   1326  C4   DT A  64       8.945-629.136-263.157 
ATOM   1327  O4   DT A  64       9.995-629.266-262.524 
ATOM   1328  C5   DT A  64       8.826-628.540-264.466 
ATOM   1329  C7   DT A  64      10.081-628.036-265.116 
ATOM   1330  C6   DT A  64       7.631-628.445-265.072 
ATOM   1331  P    DA A  65       1.600-626.778-266.291 
ATOM   1332  OP1  DA A  65       0.685-627.186-267.381 
ATOM   1333  OP2  DA A  65       2.314-625.497-266.488 
ATOM   1334  O5'  DA A  65       0.802-626.740-264.905 
ATOM   1335  C5'  DA A  65       0.675-627.952-264.139 
ATOM   1336  C4'  DA A  65       0.927-627.668-262.672 
ATOM   1337  O4'  DA A  65       2.337-627.771-262.320 
ATOM   1338  C3'  DA A  65       0.527-626.275-262.186 
ATOM   1339  O3'  DA A  65       0.009-626.379-260.865 
ATOM   1340  C2'  DA A  65       1.838-625.492-262.133 
ATOM   1341  C1'  DA A  65       2.696-626.621-261.569 
ATOM   1342  N9   DA A  65       4.159-626.401-261.733 
ATOM   1343  C8   DA A  65       4.815-625.783-262.761 
ATOM   1344  N7   DA A  65       6.103-625.746-262.613 
ATOM   1345  C5   DA A  65       6.320-626.386-261.401 
ATOM   1346  C6   DA A  65       7.489-626.674-260.678 
ATOM   1347  N6   DA A  65       8.719-626.337-261.094 
ATOM   1348  N1   DA A  65       7.349-627.322-259.507 
ATOM   1349  C2   DA A  65       6.126-627.654-259.099 
ATOM   1350  N3   DA A  65       4.968-627.440-259.685 
ATOM   1351  C4   DA A  65       5.136-626.790-260.854 
ATOM   1352  P    DT A  66      -1.253-625.484-260.453 
ATOM   1353  OP1  DT A  66      -2.499-626.156-260.882 
ATOM   1354  OP2  DT A  66      -1.060-624.101-260.942 
ATOM   1355  O5'  DT A  66      -1.149-625.508-258.856 
ATOM   1356  C5'  DT A  66      -0.571-626.659-258.212 
ATOM   1357  C4'  DT A  66       0.373-626.217-257.111 
ATOM   1358  O4'  DT A  66       1.728-625.996-257.598 
ATOM   1359  C3'  DT A  66       0.014-624.906-256.413 
ATOM   1360  O3'  DT A  66       0.339-625.015-255.032 
ATOM   1361  C2'  DT A  66       0.934-623.864-257.048 
ATOM   1362  C1'  DT A  66       2.181-624.743-257.109 
ATOM   1363  N1   DT A  66       3.228-624.234-258.038 
ATOM   1364  C2   DT A  66       4.537-624.444-257.679 
ATOM   1365  O2   DT A  66       4.860-625.017-256.653 
ATOM   1366  N3   DT A  66       5.480-623.958-258.564 
ATOM   1367  C4   DT A  66       5.227-623.296-259.749 
ATOM   1368  O4   DT A  66       6.155-622.907-260.460 
ATOM   1369  C5   DT A  66       3.822-623.124-260.039 
ATOM   1370  C7   DT A  66       3.459-622.413-261.310 
ATOM   1371  C6   DT A  66       2.885-623.586-259.195 
ATOM   1372  P    DG A  67      -0.649-624.374-253.949 
ATOM   1373  OP1  DG A  67      -1.747-625.323-253.657 
ATOM   1374  OP2  DG A  67      -1.060-623.023-254.390 
ATOM   1375  O5'  DG A  67       0.312-624.254-252.676 
ATOM   1376  C5'  DG A  67       1.380-625.206-252.516 
ATOM   1377  C4'  DG A  67       2.650-624.495-252.093 
ATOM   1378  O4'  DG A  67       3.432-624.033-253.232 
ATOM   1379  C3'  DG A  67       2.457-623.238-251.245 
ATOM   1380  O3'  DG A  67       3.499-623.171-250.278 
ATOM   1381  C2'  DG A  67       2.631-622.078-252.225 
ATOM   1382  C1'  DG A  67       3.795-622.679-253.006 
ATOM   1383  N9   DG A  67       4.025-622.035-254.329 
ATOM   1384  C8   DG A  67       3.108-621.505-255.211 
ATOM   1385  N7   DG A  67       3.641-621.007-256.301 
ATOM   1386  C5   DG A  67       5.008-621.221-256.127 
ATOM   1387  C6   DG A  67       6.098-620.895-256.976 
ATOM   1388  O6   DG A  67       6.082-620.342-258.072 
ATOM   1389  N1   DG A  67       7.320-621.291-256.413 
ATOM   1390  C2   DG A  67       7.468-621.919-255.192 
ATOM   1391  N2   DG A  67       8.720-622.216-254.834 
ATOM   1392  N3   DG A  67       6.445-622.225-254.398 
ATOM   1393  C4   DG A  67       5.253-621.847-254.928 
ATOM   1394  P    DT A  68       3.152-622.671-248.797 
ATOM   1395  OP1  DT A  68       2.629-623.804-248.000 
ATOM   1396  OP2  DT A  68       2.287-621.473-248.868 
ATOM   1397  O5'  DT A  68       4.600-622.256-248.257 
ATOM   1398  C5'  DT A  68       5.758-622.949-248.760 
ATOM   1399  C4'  DT A  68       6.863-621.957-249.068 
ATOM   1400  O4'  DT A  68       6.774-621.430-250.423 
ATOM   1401  C3'  DT A  68       6.899-620.708-248.189 
ATOM   1402  O3'  DT A  68       8.255-620.352-247.951 
ATOM   1403  C2'  DT A  68       6.252-619.616-249.040 
ATOM   1404  C1'  DT A  68       6.898-620.017-250.363 
ATOM   1405  N1   DT A  68       6.221-619.443-251.558 
ATOM   1406  C2   DT A  68       7.017-619.109-252.628 
ATOM   1407  O2   DT A  68       8.226-619.265-252.629 
ATOM   1408  N3   DT A  68       6.355-618.578-253.718 
ATOM   1409  C4   DT A  68       4.997-618.359-253.823 
ATOM   1410  O4   DT A  68       4.518-617.877-254.853 
ATOM   1411  C5   DT A  68       4.246-618.740-252.651 
ATOM   1412  C7   DT A  68       2.759-618.534-252.682 
ATOM   1413  C6   DT A  68       4.863-619.258-251.578 
ATOM   1414  P    DC A  69       8.676-619.823-246.499 
ATOM   1415  OP1  DC A  69       8.933-620.976-245.607 
ATOM   1416  OP2  DC A  69       7.678-618.842-246.021 
ATOM   1417  O5'  DC A  69      10.053-619.075-246.822 
ATOM   1418  C5'  DC A  69      10.864-619.547-247.915 
ATOM   1419  C4'  DC A  69      11.375-618.373-248.726 
ATOM   1420  O4'  DC A  69      10.449-617.981-249.778 
ATOM   1421  C3'  DC A  69      11.615-617.080-247.946 
ATOM   1422  O3'  DC A  69      12.765-616.431-248.473 
ATOM   1423  C2'  DC A  69      10.390-616.215-248.243 
ATOM   1424  C1'  DC A  69      10.276-616.573-249.722 
ATOM   1425  N1   DC A  69       8.952-616.245-250.318 
ATOM   1426  C2   DC A  69       8.922-615.827-251.646 
ATOM   1427  O2   DC A  69       9.987-615.748-252.270 
ATOM   1428  N3   DC A  69       7.723-615.522-252.207 
ATOM   1429  C4   DC A  69       6.593-615.621-251.497 
ATOM   1430  N4   DC A  69       5.449-615.313-252.090 
ATOM   1431  C5   DC A  69       6.602-616.048-250.130 
ATOM   1432  C6   DC A  69       7.809-616.348-249.586 
ATOM   1433  P    DT A  70      13.785-615.718-247.466 
ATOM   1434  OP1  DT A  70      14.729-616.720-246.924 
ATOM   1435  OP2  DT A  70      13.027-614.933-246.467 
ATOM   1436  O5'  DT A  70      14.560-614.725-248.453 
ATOM   1437  C5'  DT A  70      14.722-615.098-249.834 
ATOM   1438  C4'  DT A  70      14.439-613.908-250.729 
ATOM   1439  O4'  DT A  70      13.029-613.800-251.079 
ATOM   1440  C3'  DT A  70      14.780-612.538-250.143 
ATOM   1441  O3'  DT A  70      15.281-611.705-251.181 
ATOM   1442  C2'  DT A  70      13.439-611.974-249.672 
ATOM   1443  C1'  DT A  70      12.616-612.459-250.862 
ATOM   1444  N1   DT A  70      11.147-612.462-250.614 
ATOM   1445  C2   DT A  70      10.332-612.164-251.679 
ATOM   1446  O2   DT A  70      10.761-611.906-252.790 
ATOM   1447  N3   DT A  70       8.977-612.175-251.411 
ATOM   1448  C4   DT A  70       8.385-612.452-250.196 
ATOM   1449  O4   DT A  70       7.158-612.432-250.076 
ATOM   1450  C5   DT A  70       9.322-612.752-249.138 
ATOM   1451  C7   DT A  70       8.762-613.065-247.782 
ATOM   1452  C6   DT A  70      10.645-612.748-249.372 
ATOM   1453  P    DG A  71      16.503-610.720-250.862 
ATOM   1454  OP1  DG A  71      17.780-611.458-250.982 
ATOM   1455  OP2  DG A  71      16.266-610.037-249.572 
ATOM   1456  O5'  DG A  71      16.377-609.665-252.059 
ATOM   1457  C5'  DG A  71      15.834-610.100-253.320 
ATOM   1458  C4'  DG A  71      14.857-609.068-253.848 
ATOM   1459  O4'  DG A  71      13.503-609.283-253.359 
ATOM   1460  C3'  DG A  71      15.157-607.617-253.474 
ATOM   1461  O3'  DG A  71      14.817-606.778-254.572 
ATOM   1462  C2'  DG A  71      14.207-607.310-252.317 
ATOM   1463  C1'  DG A  71      12.996-608.046-252.882 
ATOM   1464  N9   DG A  71      11.944-608.336-251.868 
ATOM   1465  C8   DG A  71      12.083-608.645-250.532 
ATOM   1466  N7   DG A  71      10.947-608.846-249.910 
ATOM   1467  C5   DG A  71       9.988-608.657-250.904 
ATOM   1468  C6   DG A  71       8.573-608.741-250.835 
ATOM   1469  O6   DG A  71       7.863-609.004-249.867 
ATOM   1470  N1   DG A  71       7.983-608.475-252.078 
ATOM   1471  C2   DG A  71       8.671-608.169-253.236 
ATOM   1472  N2   DG A  71       7.924-607.948-254.321 
ATOM   1473  N3   DG A  71       9.999-608.091-253.300 
ATOM   1474  C4   DG A  71      10.586-608.346-252.102 
ATOM   1475  P    DG A  72      15.765-605.538-254.925 
ATOM   1476  OP1  DG A  72      16.892-606.000-255.765 
ATOM   1477  OP2  DG A  72      16.131-604.824-253.683 
ATOM   1478  O5'  DG A  72      14.781-604.627-255.798 
ATOM   1479  C5'  DG A  72      13.747-605.261-256.574 
ATOM   1480  C4'  DG A  72      12.445-604.499-256.424 
ATOM   1481  O4'  DG A  72      11.662-604.955-255.283 
ATOM   1482  C3'  DG A  72      12.578-602.993-256.200 
ATOM   1483  O3'  DG A  72      11.521-602.330-256.885 
ATOM   1484  C2'  DG A  72      12.377-602.805-254.697 
ATOM   1485  C1'  DG A  72      11.247-603.818-254.542 
ATOM   1486  N9   DG A  72      11.012-604.244-253.134 
ATOM   1487  C8   DG A  72      11.921-604.414-252.113 
ATOM   1488  N7   DG A  72      11.386-604.800-250.981 
ATOM   1489  C5   DG A  72      10.026-604.893-251.272 
ATOM   1490  C6   DG A  72       8.936-605.265-250.443 
ATOM   1491  O6   DG A  72       8.948-605.596-249.260 
ATOM   1492  N1   DG A  72       7.722-605.223-251.142 
ATOM   1493  C2   DG A  72       7.580-604.869-252.469 
ATOM   1494  N2   DG A  72       6.335-604.893-252.952 
ATOM   1495  N3   DG A  72       8.603-604.520-253.247 
ATOM   1496  C4   DG A  72       9.787-604.555-252.584 
ATOM   1497  P    DT A  73      11.827-600.950-257.635 
ATOM   1498  OP1  DT A  73      12.381-601.229-258.979 
ATOM   1499  OP2  DT A  73      12.649-600.082-256.762 
ATOM   1500  O5'  DT A  73      10.358-600.334-257.775 
ATOM   1501  C5'  DT A  73       9.234-601.227-257.887 
ATOM   1502  C4'  DT A  73       8.098-600.745-257.007 
ATOM   1503  O4'  DT A  73       8.187-601.266-255.651 
ATOM   1504  C3'  DT A  73       8.002-599.232-256.815 
ATOM   1505  O3'  DT A  73       6.630-598.859-256.770 
ATOM   1506  C2'  DT A  73       8.620-598.976-255.440 
ATOM   1507  C1'  DT A  73       8.010-600.188-254.744 
ATOM   1508  N1   DT A  73       8.682-600.545-253.464 
ATOM   1509  C2   DT A  73       7.889-601.050-252.461 
ATOM   1510  O2   DT A  73       6.687-601.211-252.583 
ATOM   1511  N3   DT A  73       8.546-601.369-251.288 
ATOM   1512  C4   DT A  73       9.897-601.228-251.043 
ATOM   1513  O4   DT A  73      10.372-601.548-249.952 
ATOM   1514  C5   DT A  73      10.645-600.690-252.155 
ATOM   1515  C7   DT A  73      12.122-600.505-251.971 
ATOM   1516  C6   DT A  73      10.031-600.371-253.306 
ATOM   1517  P    DC A  74       6.169-597.506-257.491 
ATOM   1518  OP1  DC A  74       5.943-597.765-258.931 
ATOM   1519  OP2  DC A  74       7.123-596.422-257.169 
ATOM   1520  O5'  DC A  74       4.770-597.224-256.768 
ATOM   1521  C5'  DC A  74       3.993-598.338-256.292 
ATOM   1522  C4'  DC A  74       3.451-598.038-254.909 
ATOM   1523  O4'  DC A  74       4.377-598.424-253.853 
ATOM   1524  C3'  DC A  74       3.151-596.568-254.616 
ATOM   1525  O3'  DC A  74       1.985-596.488-253.805 
ATOM   1526  C2'  DC A  74       4.347-596.085-253.795 
ATOM   1527  C1'  DC A  74       4.495-597.342-252.943 
ATOM   1528  N1   DC A  74       5.816-597.452-252.263 
ATOM   1529  C2   DC A  74       5.849-598.039-251.000 
ATOM   1530  O2   DC A  74       4.792-598.440-250.502 
ATOM   1531  N3   DC A  74       7.043-598.148-250.364 
ATOM   1532  C4   DC A  74       8.167-597.700-250.938 
ATOM   1533  N4   DC A  74       9.306-597.829-250.276 
ATOM   1534  C5   DC A  74       8.154-597.092-252.236 
ATOM   1535  C6   DC A  74       6.951-596.993-252.855 
ATOM   1536  P    DA A  75       0.926-595.321-254.082 
ATOM   1537  OP1  DA A  75       0.011-595.729-255.173 
ATOM   1538  OP2  DA A  75       1.639-594.040-254.280 
ATOM   1539  O5'  DA A  75       0.127-595.282-252.696 
ATOM   1540  C5'  DA A  75       0.000-596.495-251.931 
ATOM   1541  C4'  DA A  75       0.252-596.211-250.463 
ATOM   1542  O4'  DA A  75       1.662-596.314-250.112 
ATOM   1543  C3'  DA A  75      -0.148-594.818-249.977 
ATOM   1544  O3'  DA A  75      -0.666-594.922-248.656 
ATOM   1545  C2'  DA A  75       1.163-594.035-249.924 
ATOM   1546  C1'  DA A  75       2.021-595.164-249.361 
ATOM   1547  N9   DA A  75       3.484-594.943-249.525 
ATOM   1548  C8   DA A  75       4.140-594.326-250.552 
ATOM   1549  N7   DA A  75       5.428-594.289-250.404 
ATOM   1550  C5   DA A  75       5.645-594.929-249.192 
ATOM   1551  C6   DA A  75       6.815-595.216-248.469 
ATOM   1552  N6   DA A  75       8.044-594.879-248.885 
ATOM   1553  N1   DA A  75       6.674-595.865-247.298 
ATOM   1554  C2   DA A  75       5.451-596.197-246.891 
ATOM   1555  N3   DA A  75       4.293-595.983-247.476 
ATOM   1556  C4   DA A  75       4.462-595.332-248.646 
ATOM   1557  P    DG A  76      -1.927-594.027-248.244 
ATOM   1558  OP1  DG A  76      -3.174-594.699-248.673 
ATOM   1559  OP2  DG A  76      -1.735-592.644-248.733 
ATOM   1560  O5'  DG A  76      -1.823-594.051-246.647 
ATOM   1561  C5'  DG A  76      -1.246-595.201-246.003 
ATOM   1562  C4'  DG A  76      -0.301-594.760-244.902 
ATOM   1563  O4'  DG A  76       1.053-594.539-245.389 
ATOM   1564  C3'  DG A  76      -0.661-593.448-244.204 
ATOM   1565  O3'  DG A  76      -0.336-593.558-242.823 
ATOM   1566  C2'  DG A  76       0.260-592.407-244.839 
ATOM   1567  C1'  DG A  76       1.506-593.285-244.900 
ATOM   1568  N9   DG A  76       2.553-592.777-245.829 
ATOM   1569  C8   DG A  76       2.406-592.109-247.025 
ATOM   1570  N7   DG A  76       3.540-591.795-247.604 
ATOM   1571  C5   DG A  76       4.506-592.290-246.729 
ATOM   1572  C6   DG A  76       5.922-592.253-246.816 
ATOM   1573  O6   DG A  76       6.626-591.768-247.697 
ATOM   1574  N1   DG A  76       6.519-592.873-245.709 
ATOM   1575  C2   DG A  76       5.837-593.454-244.658 
ATOM   1576  N2   DG A  76       6.591-593.995-243.698 
ATOM   1577  N3   DG A  76       4.508-593.489-244.578 
ATOM   1578  C4   DG A  76       3.915-592.891-245.643 
ATOM   1579  P    DT A  77      -1.324-592.917-241.740 
ATOM   1580  OP1  DT A  77      -2.422-593.866-241.448 
ATOM   1581  OP2  DT A  77      -1.734-591.566-242.182 
ATOM   1582  O5'  DT A  77      -0.363-592.797-240.467 
ATOM   1583  C5'  DT A  77       0.706-593.749-240.307 
ATOM   1584  C4'  DT A  77       1.975-593.037-239.885 
ATOM   1585  O4'  DT A  77       2.758-592.576-241.023 
ATOM   1586  C3'  DT A  77       1.783-591.781-239.036 
ATOM   1587  O3'  DT A  77       2.824-591.714-238.069 
ATOM   1588  C2'  DT A  77       1.956-590.621-240.017 
ATOM   1589  C1'  DT A  77       3.120-591.222-240.797 
ATOM   1590  N1   DT A  77       3.350-590.578-242.120 
ATOM   1591  C2   DT A  77       4.651-590.481-242.552 
ATOM   1592  O2   DT A  77       5.597-590.895-241.904 
ATOM   1593  N3   DT A  77       4.825-589.878-243.782 
ATOM   1594  C4   DT A  77       3.830-589.376-244.596 
ATOM   1595  O4   DT A  77       4.108-588.857-245.679 
ATOM   1596  C5   DT A  77       2.499-589.523-244.058 
ATOM   1597  C7   DT A  77       1.356-589.003-244.881 
ATOM   1598  C6   DT A  77       2.300-590.106-242.864 
ATOM   1599  P    DG A  78       2.477-591.214-236.588 
ATOM   1600  OP1  DG A  78       1.955-592.347-235.791 
ATOM   1601  OP2  DG A  78       1.612-590.016-236.660 
ATOM   1602  O5'  DG A  78       3.926-590.799-236.048 
ATOM   1603  C5'  DG A  78       5.084-591.492-236.551 
ATOM   1604  C4'  DG A  78       6.188-590.500-236.859 
ATOM   1605  O4'  DG A  78       6.099-589.973-238.214 
ATOM   1606  C3'  DG A  78       6.225-589.251-235.980 
ATOM   1607  O3'  DG A  78       7.581-588.894-235.742 
ATOM   1608  C2'  DG A  78       5.577-588.158-236.831 
ATOM   1609  C1'  DG A  78       6.223-588.560-238.154 
ATOM   1610  N9   DG A  78       5.546-587.985-239.350 
ATOM   1611  C8   DG A  78       4.208-587.727-239.554 
ATOM   1612  N7   DG A  78       3.936-587.213-240.729 
ATOM   1613  C5   DG A  78       5.183-587.123-241.346 
ATOM   1614  C6   DG A  78       5.531-586.642-242.635 
ATOM   1615  O6   DG A  78       4.800-586.190-243.512 
ATOM   1616  N1   DG A  78       6.913-586.729-242.859 
ATOM   1617  C2   DG A  78       7.836-587.218-241.955 
ATOM   1618  N2   DG A  78       9.109-587.218-242.359 
ATOM   1619  N3   DG A  78       7.507-587.669-240.746 
ATOM   1620  C4   DG A  78       6.172-587.591-240.514 
ATOM   1621  P    DA A  79       8.001-588.366-234.290 
ATOM   1622  OP1  DA A  79       8.258-589.519-233.398 
ATOM   1623  OP2  DA A  79       7.003-587.385-233.812 
ATOM   1624  O5'  DA A  79       9.378-587.618-234.613 
ATOM   1625  C5'  DA A  79      10.189-588.090-235.706 
ATOM   1626  C4'  DA A  79      10.700-586.915-236.517 
ATOM   1627  O4'  DA A  79       9.774-586.523-237.570 
ATOM   1628  C3'  DA A  79      10.940-585.623-235.737 
ATOM   1629  O3'  DA A  79      12.091-584.974-236.265 
ATOM   1630  C2'  DA A  79       9.716-584.758-236.034 
ATOM   1631  C1'  DA A  79       9.602-585.116-237.513 
ATOM   1632  N9   DA A  79       8.277-584.787-238.109 
ATOM   1633  C8   DA A  79       7.046-584.837-237.520 
ATOM   1634  N7   DA A  79       6.074-584.488-238.304 
ATOM   1635  C5   DA A  79       6.704-584.183-239.502 
ATOM   1636  C6   DA A  79       6.217-583.743-240.744 
ATOM   1637  N6   DA A  79       4.918-583.525-240.994 
ATOM   1638  N1   DA A  79       7.117-583.535-241.724 
ATOM   1639  C2   DA A  79       8.405-583.754-241.470 
ATOM   1640  N3   DA A  79       8.975-584.162-240.357 
ATOM   1641  C4   DA A  79       8.054-584.363-239.392 
ATOM   1642  P    DA A  80      13.110-584.260-235.258 
ATOM   1643  OP1  DA A  80      14.054-585.263-234.716 
ATOM   1644  OP2  DA A  80      12.352-583.476-234.258 
ATOM   1645  O5'  DA A  80      13.886-583.267-236.244 
ATOM   1646  C5'  DA A  80      14.048-583.641-237.626 
ATOM   1647  C4'  DA A  80      13.764-582.451-238.521 
ATOM   1648  O4'  DA A  80      12.354-582.342-238.870 
ATOM   1649  C3'  DA A  80      14.105-581.081-237.934 
ATOM   1650  O3'  DA A  80      14.607-580.248-238.972 
ATOM   1651  C2'  DA A  80      12.765-580.517-237.464 
ATOM   1652  C1'  DA A  80      11.941-581.002-238.654 
ATOM   1653  N9   DA A  80      10.472-581.004-238.405 
ATOM   1654  C8   DA A  80       9.810-581.266-237.240 
ATOM   1655  N7   DA A  80       8.520-581.187-237.342 
ATOM   1656  C5   DA A  80       8.308-580.850-238.672 
ATOM   1657  C6   DA A  80       7.141-580.618-239.416 
ATOM   1658  N6   DA A  80       5.906-580.695-238.901 
ATOM   1659  N1   DA A  80       7.287-580.301-240.717 
ATOM   1660  C2   DA A  80       8.517-580.226-241.224 
ATOM   1661  N3   DA A  80       9.674-580.419-240.631 
ATOM   1662  C4   DA A  80       9.499-580.735-239.330 
ATOM   1663  P    DG A  81      15.828-579.263-238.654 
ATOM   1664  OP1  DG A  81      17.105-580.001-238.774 
ATOM   1665  OP2  DG A  81      15.591-578.580-237.363 
ATOM   1666  O5'  DG A  81      15.702-578.208-239.851 
ATOM   1667  C5'  DG A  81      15.159-578.643-241.111 
ATOM   1668  C4'  DG A  81      14.182-577.611-241.639 
ATOM   1669  O4'  DG A  81      12.828-577.826-241.150 
ATOM   1670  C3'  DG A  81      14.482-576.159-241.265 
ATOM   1671  O3'  DG A  81      14.142-575.321-242.363 
ATOM   1672  C2'  DG A  81      13.533-575.853-240.108 
ATOM   1673  C1'  DG A  81      12.322-576.589-240.673 
ATOM   1674  N9   DG A  81      11.270-576.879-239.660 
ATOM   1675  C8   DG A  81      11.408-577.188-238.324 
ATOM   1676  N7   DG A  81      10.273-577.389-237.701 
ATOM   1677  C5   DG A  81       9.314-577.200-238.695 
ATOM   1678  C6   DG A  81       7.898-577.284-238.626 
ATOM   1679  O6   DG A  81       7.188-577.547-237.658 
ATOM   1680  N1   DG A  81       7.309-577.018-239.870 
ATOM   1681  C2   DG A  81       7.996-576.711-241.028 
ATOM   1682  N2   DG A  81       7.250-576.491-242.113 
ATOM   1683  N3   DG A  81       9.324-576.634-241.091 
ATOM   1684  C4   DG A  81       9.911-576.889-239.893 
ATOM   1685  P    DA A  82      15.090-574.081-242.717 
ATOM   1686  OP1  DA A  82      16.217-574.543-243.557 
ATOM   1687  OP2  DA A  82      15.456-573.367-241.474 
ATOM   1688  O5'  DA A  82      14.107-573.170-243.589 
ATOM   1689  C5'  DA A  82      13.072-573.804-244.365 
ATOM   1690  C4'  DA A  82      11.770-573.042-244.215 
ATOM   1691  O4'  DA A  82      10.988-573.498-243.075 
ATOM   1692  C3'  DA A  82      11.903-571.536-243.992 
ATOM   1693  O3'  DA A  82      10.847-570.873-244.676 
ATOM   1694  C2'  DA A  82      11.702-571.347-242.489 
ATOM   1695  C1'  DA A  82      10.572-572.361-242.334 
ATOM   1696  N9   DA A  82      10.338-572.787-240.926 
ATOM   1697  C8   DA A  82      11.252-572.951-239.926 
ATOM   1698  N7   DA A  82      10.736-573.332-238.799 
ATOM   1699  C5   DA A  82       9.378-573.430-239.070 
ATOM   1700  C6   DA A  82       8.277-573.794-238.277 
ATOM   1701  N6   DA A  82       8.379-574.143-236.986 
ATOM   1702  N1   DA A  82       7.064-573.785-238.859 
ATOM   1703  C2   DA A  82       6.970-573.437-240.142 
ATOM   1704  N3   DA A  82       7.921-573.081-240.977 
ATOM   1705  C4   DA A  82       9.124-573.097-240.369 
ATOM   1706  P    DA A  83      11.153-569.493-245.426 
ATOM   1707  OP1  DA A  83      11.706-569.771-246.771 
ATOM   1708  OP2  DA A  83      11.974-568.625-244.553 
ATOM   1709  O5'  DA A  83       9.683-568.877-245.566 
ATOM   1710  C5'  DA A  83       8.559-569.770-245.679 
ATOM   1711  C4'  DA A  83       7.423-569.288-244.798 
ATOM   1712  O4'  DA A  83       7.512-569.809-243.442 
ATOM   1713  C3'  DA A  83       7.328-567.774-244.606 
ATOM   1714  O3'  DA A  83       5.956-567.401-244.561 
ATOM   1715  C2'  DA A  83       7.945-567.519-243.231 
ATOM   1716  C1'  DA A  83       7.335-568.731-242.536 
ATOM   1717  N9   DA A  83       8.007-569.088-241.255 
ATOM   1718  C8   DA A  83       9.329-568.980-240.931 
ATOM   1719  N7   DA A  83       9.609-569.375-239.729 
ATOM   1720  C5   DA A  83       8.384-569.775-239.214 
ATOM   1721  C6   DA A  83       8.005-570.299-237.967 
ATOM   1722  N6   DA A  83       8.868-570.520-236.964 
ATOM   1723  N1   DA A  83       6.703-570.588-237.786 
ATOM   1724  C2   DA A  83       5.850-570.366-238.785 
ATOM   1725  N3   DA A  83       6.086-569.884-239.986 
ATOM   1726  C4   DA A  83       7.396-569.602-240.141 
ATOM   1727  P    DT A  84       5.495-566.049-245.283 
ATOM   1728  OP1  DT A  84       5.268-566.307-246.722 
ATOM   1729  OP2  DT A  84       6.449-564.965-244.960 
ATOM   1730  O5'  DT A  84       4.096-565.766-244.559 
ATOM   1731  C5'  DT A  84       3.318-566.881-244.083 
ATOM   1732  C4'  DT A  84       2.776-566.581-242.700 
ATOM   1733  O4'  DT A  84       3.702-566.967-241.644 
ATOM   1734  C3'  DT A  84       2.476-565.111-242.407 
ATOM   1735  O3'  DT A  84       1.310-565.031-241.596 
ATOM   1736  C2'  DT A  84       3.673-564.628-241.586 
ATOM   1737  C1'  DT A  84       3.820-565.885-240.734 
ATOM   1738  N1   DT A  84       5.141-565.995-240.054 
ATOM   1739  C2   DT A  84       5.157-566.576-238.810 
ATOM   1740  O2   DT A  84       4.153-566.993-238.259 
ATOM   1741  N3   DT A  84       6.399-566.660-238.209 
ATOM   1742  C4   DT A  84       7.596-566.222-238.739 
ATOM   1743  O4   DT A  84       8.646-566.351-238.106 
ATOM   1744  C5   DT A  84       7.477-565.626-240.049 
ATOM   1745  C7   DT A  84       8.732-565.122-240.698 
ATOM   1746  C6   DT A  84       6.282-565.531-240.655 
ATOM   1747  P    DT A  85       0.251-563.864-241.873 
ATOM   1748  OP1  DT A  85      -0.664-564.272-242.964 
ATOM   1749  OP2  DT A  85       0.964-562.583-242.071 
ATOM   1750  O5'  DT A  85      -0.548-563.825-240.488 
ATOM   1751  C5'  DT A  85      -0.674-565.038-239.722 
ATOM   1752  C4'  DT A  85      -0.423-564.753-238.255 
ATOM   1753  O4'  DT A  85       0.987-564.856-237.903 
ATOM   1754  C3'  DT A  85      -0.823-563.361-237.769 
ATOM   1755  O3'  DT A  85      -1.340-563.465-236.447 
ATOM   1756  C2'  DT A  85       0.489-562.578-237.715 
ATOM   1757  C1'  DT A  85       1.347-563.707-237.152 
ATOM   1758  N1   DT A  85       2.810-563.486-237.316 
ATOM   1759  C2   DT A  85       3.629-563.955-236.317 
ATOM   1760  O2   DT A  85       3.207-564.530-235.329 
ATOM   1761  N3   DT A  85       4.980-563.732-236.503 
ATOM   1762  C4   DT A  85       5.563-563.094-237.580 
ATOM   1763  O4   DT A  85       6.786-562.953-237.635 
ATOM   1764  C5   DT A  85       4.623-562.638-238.575 
ATOM   1765  C7   DT A  85       5.176-561.933-239.779 
ATOM   1766  C6   DT A  85       3.304-562.841-238.420 
ATOM   1767  P    DT A  86      -2.602-562.569-236.036 
ATOM   1768  OP1  DT A  86      -3.849-563.242-236.464 
ATOM   1769  OP2  DT A  86      -2.409-561.187-236.525 
ATOM   1770  O5'  DT A  86      -2.498-562.594-234.438 
ATOM   1771  C5'  DT A  86      -1.921-563.744-233.794 
ATOM   1772  C4'  DT A  86      -0.976-563.303-232.693 
ATOM   1773  O4'  DT A  86       0.379-563.081-233.180 
ATOM   1774  C3'  DT A  86      -1.335-561.991-231.995 
ATOM   1775  O3'  DT A  86      -1.010-562.101-230.615 
ATOM   1776  C2'  DT A  86      -0.415-560.949-232.631 
ATOM   1777  C1'  DT A  86       0.831-561.828-232.691 
ATOM   1778  N1   DT A  86       1.879-561.320-233.620 
ATOM   1779  C2   DT A  86       3.188-561.530-233.261 
ATOM   1780  O2   DT A  86       3.511-562.103-232.236 
ATOM   1781  N3   DT A  86       4.131-561.043-234.147 
ATOM   1782  C4   DT A  86       3.878-560.382-235.331 
ATOM   1783  O4   DT A  86       4.806-559.993-236.043 
ATOM   1784  C5   DT A  86       2.473-560.210-235.621 
ATOM   1785  C7   DT A  86       2.110-559.499-236.892 
ATOM   1786  C6   DT A  86       1.536-560.672-234.778 
ATOM   1787  P    DC A  87      -1.998-561.460-229.532 
ATOM   1788  OP1  DC A  87      -3.097-562.409-229.240 
ATOM   1789  OP2  DC A  87      -2.409-560.108-229.973 
ATOM   1790  O5'  DC A  87      -1.037-561.340-228.258 
ATOM   1791  C5'  DC A  87       0.031-562.292-228.099 
ATOM   1792  C4'  DC A  87       1.300-561.580-227.676 
ATOM   1793  O4'  DC A  87       2.083-561.118-228.814 
ATOM   1794  C3'  DC A  87       1.108-560.324-226.827 
ATOM   1795  O3'  DC A  87       2.149-560.257-225.861 
ATOM   1796  C2'  DC A  87       1.281-559.164-227.808 
ATOM   1797  C1'  DC A  87       2.446-559.765-228.588 
ATOM   1798  N1   DC A  87       2.676-559.121-229.912 
ATOM   1799  C2   DC A  87       3.989-559.015-230.364 
ATOM   1800  O2   DC A  87       4.900-559.456-229.654 
ATOM   1801  N3   DC A  87       4.219-558.430-231.567 
ATOM   1802  C4   DC A  87       3.203-557.965-232.305 
ATOM   1803  N4   DC A  87       3.480-557.403-233.472 
ATOM   1804  C5   DC A  87       1.846-558.063-231.859 
ATOM   1805  C6   DC A  87       1.637-558.650-230.653 
ATOM   1806  P    DC A  88       1.803-559.757-224.380 
ATOM   1807  OP1  DC A  88       1.280-560.889-223.583 
ATOM   1808  OP2  DC A  88       0.938-558.559-224.451 
ATOM   1809  O5'  DC A  88       3.251-559.342-223.839 
ATOM   1810  C5'  DC A  88       4.409-560.035-224.343 
ATOM   1811  C4'  DC A  88       5.514-559.043-224.651 
ATOM   1812  O4'  DC A  88       5.425-558.516-226.006 
ATOM   1813  C3'  DC A  88       5.550-557.794-223.771 
ATOM   1814  O3'  DC A  88       6.906-557.437-223.534 
ATOM   1815  C2'  DC A  88       4.903-556.701-224.623 
ATOM   1816  C1'  DC A  88       5.548-557.103-225.946 
ATOM   1817  N1   DC A  88       4.871-556.528-227.141 
ATOM   1818  C2   DC A  88       5.665-556.185-228.234 
ATOM   1819  O2   DC A  88       6.885-556.370-228.166 
ATOM   1820  N3   DC A  88       5.067-555.658-229.333 
ATOM   1821  C4   DC A  88       3.741-555.473-229.366 
ATOM   1822  N4   DC A  88       3.206-554.956-230.462 
ATOM   1823  C5   DC A  88       2.908-555.819-228.253 
ATOM   1824  C6   DC A  88       3.524-556.343-227.164 
ATOM   1825  P    DA A  89       7.327-556.909-222.081 
ATOM   1826  OP1  DA A  89       7.584-558.062-221.190 
ATOM   1827  OP2  DA A  89       6.328-555.927-221.603 
ATOM   1828  O5'  DA A  89       8.704-556.161-222.405 
ATOM   1829  C5'  DA A  89       9.514-556.633-223.497 
ATOM   1830  C4'  DA A  89      10.026-555.458-224.308 
ATOM   1831  O4'  DA A  89       9.100-555.066-225.361 
ATOM   1832  C3'  DA A  89      10.265-554.166-223.528 
ATOM   1833  O3'  DA A  89      11.416-553.517-224.056 
ATOM   1834  C2'  DA A  89       9.041-553.301-223.826 
ATOM   1835  C1'  DA A  89       8.927-553.658-225.304 
ATOM   1836  N9   DA A  89       7.602-553.330-225.900 
ATOM   1837  C8   DA A  89       6.371-553.380-225.311 
ATOM   1838  N7   DA A  89       5.399-553.030-226.095 
ATOM   1839  C5   DA A  89       6.030-552.726-227.293 
ATOM   1840  C6   DA A  89       5.542-552.286-228.536 
ATOM   1841  N6   DA A  89       4.243-552.068-228.785 
ATOM   1842  N1   DA A  89       6.442-552.078-229.515 
ATOM   1843  C2   DA A  89       7.731-552.297-229.261 
ATOM   1844  N3   DA A  89       8.300-552.705-228.148 
ATOM   1845  C4   DA A  89       7.379-552.906-227.184 
ATOM   1846  P    DG A  90      12.436-552.803-223.049 
ATOM   1847  OP1  DG A  90      13.380-553.805-222.507 
ATOM   1848  OP2  DG A  90      11.678-552.018-222.050 
ATOM   1849  O5'  DG A  90      13.211-551.810-224.036 
ATOM   1850  C5'  DG A  90      13.373-552.184-225.417 
ATOM   1851  C4'  DG A  90      13.089-550.994-226.312 
ATOM   1852  O4'  DG A  90      11.680-550.885-226.661 
ATOM   1853  C3'  DG A  90      13.430-549.624-225.726 
ATOM   1854  O3'  DG A  90      13.932-548.791-226.763 
ATOM   1855  C2'  DG A  90      12.090-549.060-225.255 
ATOM   1856  C1'  DG A  90      11.267-549.545-226.445 
ATOM   1857  N9   DG A  90       9.798-549.547-226.196 
ATOM   1858  C8   DG A  90       9.112-549.807-225.030 
ATOM   1859  N7   DG A  90       7.809-549.725-225.148 
ATOM   1860  C5   DG A  90       7.618-549.386-226.486 
ATOM   1861  C6   DG A  90       6.418-549.158-227.208 
ATOM   1862  O6   DG A  90       5.258-549.210-226.809 
ATOM   1863  N1   DG A  90       6.680-548.837-228.547 
ATOM   1864  C2   DG A  90       7.936-548.748-229.113 
ATOM   1865  N2   DG A  90       7.974-548.428-230.410 
ATOM   1866  N3   DG A  90       9.062-548.962-228.435 
ATOM   1867  C4   DG A  90       8.825-549.275-227.134 
ATOM   1868  P    DA A  91      15.153-547.806-226.445 
ATOM   1869  OP1  DA A  91      16.431-548.544-226.565 
ATOM   1870  OP2  DA A  91      14.917-547.123-225.154 
ATOM   1871  O5'  DA A  91      15.027-546.751-227.642 
ATOM   1872  C5'  DA A  91      14.484-547.186-228.902 
ATOM   1873  C4'  DA A  91      13.508-546.154-229.430 
ATOM   1874  O4'  DA A  91      12.153-546.369-228.941 
ATOM   1875  C3'  DA A  91      13.808-544.702-229.056 
ATOM   1876  O3'  DA A  91      13.467-543.864-230.154 
ATOM   1877  C2'  DA A  91      12.858-544.396-227.899 
ATOM   1878  C1'  DA A  91      11.647-545.132-228.465 
ATOM   1879  N9   DA A  91      10.595-545.422-227.451 
ATOM   1880  C8   DA A  91      10.752-545.727-226.129 
ATOM   1881  N7   DA A  91       9.635-545.928-225.501 
ATOM   1882  C5   DA A  91       8.665-545.744-226.476 
ATOM   1883  C6   DA A  91       7.263-545.819-226.443 
ATOM   1884  N6   DA A  91       6.563-546.114-225.338 
ATOM   1885  N1   DA A  91       6.603-545.579-227.592 
ATOM   1886  C2   DA A  91       7.304-545.287-228.687 
ATOM   1887  N3   DA A  91       8.607-545.189-228.837 
ATOM   1888  C4   DA A  91       9.243-545.433-227.673 
ATOM   1889  P    DA A  92      14.415-542.624-230.508 
ATOM   1890  OP1  DA A  92      15.543-543.086-231.348 
ATOM   1891  OP2  DA A  92      14.781-541.910-229.265 
ATOM   1892  O5'  DA A  92      13.432-541.713-231.380 
ATOM   1893  C5'  DA A  92      12.398-542.347-232.157 
ATOM   1894  C4'  DA A  92      11.096-541.584-232.006 
ATOM   1895  O4'  DA A  92      10.313-542.041-230.866 
ATOM   1896  C3'  DA A  92      11.229-540.078-231.783 
ATOM   1897  O3'  DA A  92      10.172-539.416-232.467 
ATOM   1898  C2'  DA A  92      11.028-539.890-230.280 
ATOM   1899  C1'  DA A  92       9.898-540.904-230.125 
ATOM   1900  N9   DA A  92       9.663-541.330-228.717 
ATOM   1901  C8   DA A  92      10.578-541.493-227.717 
ATOM   1902  N7   DA A  92      10.061-541.875-226.590 
ATOM   1903  C5   DA A  92       8.703-541.973-226.861 
ATOM   1904  C6   DA A  92       7.603-542.336-226.068 
ATOM   1905  N6   DA A  92       7.704-542.686-224.777 
ATOM   1906  N1   DA A  92       6.389-542.328-226.650 
ATOM   1907  C2   DA A  92       6.295-541.980-227.933 
ATOM   1908  N3   DA A  92       7.246-541.623-228.768 
ATOM   1909  C4   DA A  92       8.449-541.640-228.161 
ATOM   1910  P    DG A  93      10.478-538.036-233.217 
ATOM   1911  OP1  DG A  93      11.032-538.314-234.562 
ATOM   1912  OP2  DG A  93      11.300-537.168-232.345 
ATOM   1913  O5'  DG A  93       9.009-537.420-233.357 
ATOM   1914  C5'  DG A  93       7.885-538.313-233.470 
ATOM   1915  C4'  DG A  93       6.749-537.830-232.590 
ATOM   1916  O4'  DG A  93       6.837-538.352-231.233 
ATOM   1917  C3'  DG A  93       6.653-536.317-232.397 
ATOM   1918  O3'  DG A  93       5.281-535.944-232.353 
ATOM   1919  C2'  DG A  93       7.270-536.062-231.022 
ATOM   1920  C1'  DG A  93       6.660-537.274-230.327 
ATOM   1921  N9   DG A  93       7.332-537.631-229.046 
ATOM   1922  C8   DG A  93       8.662-537.529-228.703 
ATOM   1923  N7   DG A  93       8.932-537.931-227.484 
ATOM   1924  C5   DG A  93       7.692-538.328-226.985 
ATOM   1925  C6   DG A  93       7.345-538.855-225.714 
ATOM   1926  O6   DG A  93       8.071-539.086-224.751 
ATOM   1927  N1   DG A  93       5.971-539.122-225.628 
ATOM   1928  C2   DG A  93       5.054-538.907-226.639 
ATOM   1929  N2   DG A  93       3.788-539.227-226.359 
ATOM   1930  N3   DG A  93       5.380-538.413-227.831 
ATOM   1931  C4   DG A  93       6.709-538.148-227.930 
ATOM   1932  P    DA A  94       4.820-534.592-233.074 
ATOM   1933  OP1  DA A  94       4.593-534.850-234.513 
ATOM   1934  OP2  DA A  94       5.774-533.508-232.751 
ATOM   1935  O5'  DA A  94       3.421-534.309-232.350 
ATOM   1936  C5'  DA A  94       2.643-535.423-231.875 
ATOM   1937  C4'  DA A  94       2.102-535.123-230.491 
ATOM   1938  O4'  DA A  94       3.027-535.510-229.435 
ATOM   1939  C3'  DA A  94       1.801-533.653-230.198 
ATOM   1940  O3'  DA A  94       0.635-533.574-229.388 
ATOM   1941  C2'  DA A  94       2.998-533.171-229.378 
ATOM   1942  C1'  DA A  94       3.146-534.427-228.526 
ATOM   1943  N9   DA A  94       4.467-534.538-227.845 
ATOM   1944  C8   DA A  94       5.690-534.131-228.297 
ATOM   1945  N7   DA A  94       6.659-534.366-227.467 
ATOM   1946  C5   DA A  94       6.036-534.973-226.386 
ATOM   1947  C6   DA A  94       6.524-535.468-225.166 
ATOM   1948  N6   DA A  94       7.817-535.427-224.815 
ATOM   1949  N1   DA A  94       5.632-536.008-224.315 
ATOM   1950  C2   DA A  94       4.348-536.046-224.670 
ATOM   1951  N3   DA A  94       3.778-535.618-225.774 
ATOM   1952  C4   DA A  94       4.693-535.081-226.608 
ATOM   1953  P    DG A  95      -0.424-532.406-229.665 
ATOM   1954  OP1  DG A  95      -1.338-532.815-230.755 
ATOM   1955  OP2  DG A  95       0.290-531.126-229.862 
ATOM   1956  O5'  DG A  95      -1.222-532.368-228.279 
ATOM   1957  C5'  DG A  95      -1.349-533.581-227.513 
ATOM   1958  C4'  DG A  95      -1.097-533.296-226.046 
ATOM   1959  O4'  DG A  95       0.313-533.399-225.694 
ATOM   1960  C3'  DG A  95      -1.497-531.904-225.560 
ATOM   1961  O3'  DG A  95      -2.015-532.008-224.238 
ATOM   1962  C2'  DG A  95      -0.186-531.120-225.507 
ATOM   1963  C1'  DG A  95       0.672-532.250-224.943 
ATOM   1964  N9   DG A  95       2.135-532.029-225.107 
ATOM   1965  C8   DG A  95       2.813-531.409-226.134 
ATOM   1966  N7   DG A  95       4.114-531.379-225.974 
ATOM   1967  C5   DG A  95       4.313-532.024-224.754 
ATOM   1968  C6   DG A  95       5.513-532.298-224.050 
ATOM   1969  O6   DG A  95       6.669-532.025-224.363 
ATOM   1970  N1   DG A  95       5.259-532.974-222.847 
ATOM   1971  C2   DG A  95       4.009-533.337-222.388 
ATOM   1972  N2   DG A  95       3.978-533.977-221.217 
ATOM   1973  N3   DG A  95       2.882-533.080-223.050 
ATOM   1974  C4   DG A  95       3.112-532.425-224.217 
ATOM   1975  P    DG A  96      -3.277-531.112-223.827 
ATOM   1976  OP1  DG A  96      -4.523-531.785-224.255 
ATOM   1977  OP2  DG A  96      -3.084-529.730-224.316 
ATOM   1978  O5'  DG A  96      -3.172-531.137-222.230 
ATOM   1979  C5'  DG A  96      -2.595-532.287-221.586 
ATOM   1980  C4'  DG A  96      -1.650-531.846-220.485 
ATOM   1981  O4'  DG A  96      -0.296-531.624-220.972 
ATOM   1982  C3'  DG A  96      -2.010-530.534-219.787 
ATOM   1983  O3'  DG A  96      -1.685-530.643-218.406 
ATOM   1984  C2'  DG A  96      -1.090-529.492-220.422 
ATOM   1985  C1'  DG A  96       0.157-530.371-220.483 
ATOM   1986  N9   DG A  96       1.204-529.862-221.412 
ATOM   1987  C8   DG A  96       1.057-529.194-222.607 
ATOM   1988  N7   DG A  96       2.191-528.881-223.187 
ATOM   1989  C5   DG A  96       3.157-529.376-222.312 
ATOM   1990  C6   DG A  96       4.573-529.339-222.398 
ATOM   1991  O6   DG A  96       5.277-528.854-223.280 
ATOM   1992  N1   DG A  96       5.170-529.959-221.292 
ATOM   1993  C2   DG A  96       4.488-530.539-220.241 
ATOM   1994  N2   DG A  96       5.242-531.080-219.281 
ATOM   1995  N3   DG A  96       3.159-530.574-220.160 
ATOM   1996  C4   DG A  96       2.565-529.976-221.226 
ATOM   1997  P    DT A  97      -2.673-530.002-217.323 
ATOM   1998  OP1  DT A  97      -3.771-530.952-217.031 
ATOM   1999  OP2  DT A  97      -3.084-528.651-217.764 
ATOM   2000  O5'  DT A  97      -1.712-529.883-216.049 
ATOM   2001  C5'  DT A  97      -0.644-530.835-215.890 
ATOM   2002  C4'  DT A  97       0.626-530.123-215.467 
ATOM   2003  O4'  DT A  97       1.408-529.661-216.605 
ATOM   2004  C3'  DT A  97       0.433-528.867-214.618 
ATOM   2005  O3'  DT A  97       1.475-528.800-213.652 
ATOM   2006  C2'  DT A  97       0.607-527.707-215.599 
ATOM   2007  C1'  DT A  97       1.771-528.308-216.380 
ATOM   2008  N1   DT A  97       2.001-527.664-217.703 
ATOM   2009  C2   DT A  97       3.301-527.567-218.135 
ATOM   2010  O2   DT A  97       4.248-527.980-217.487 
ATOM   2011  N3   DT A  97       3.476-526.964-219.365 
ATOM   2012  C4   DT A  97       2.481-526.462-220.179 
ATOM   2013  O4   DT A  97       2.759-525.943-221.261 
ATOM   2014  C5   DT A  97       1.149-526.609-219.641 
ATOM   2015  C7   DT A  97       0.006-526.089-220.463 
ATOM   2016  C6   DT A  97       0.951-527.192-218.447 
ATOM   2017  P    DT A  98       1.128-528.299-212.171 
ATOM   2018  OP1  DT A  98       0.606-529.432-211.374 
ATOM   2019  OP2  DT A  98       0.263-527.102-212.242 
ATOM   2020  O5'  DT A  98       2.576-527.885-211.631 
ATOM   2021  C5'  DT A  98       3.735-528.578-212.134 
ATOM   2022  C4'  DT A  98       4.839-527.586-212.442 
ATOM   2023  O4'  DT A  98       4.750-527.059-213.797 
ATOM   2024  C3'  DT A  98       4.875-526.336-211.562 
ATOM   2025  O3'  DT A  98       6.232-525.980-211.325 
ATOM   2026  C2'  DT A  98       4.228-525.244-212.414 
ATOM   2027  C1'  DT A  98       4.874-525.646-213.737 
ATOM   2028  N1   DT A  98       4.197-525.071-214.932 
ATOM   2029  C2   DT A  98       4.993-524.737-216.002 
ATOM   2030  O2   DT A  98       6.202-524.894-216.002 
ATOM   2031  N3   DT A  98       4.331-524.206-217.091 
ATOM   2032  C4   DT A  98       2.973-523.987-217.197 
ATOM   2033  O4   DT A  98       2.495-523.505-218.226 
ATOM   2034  C5   DT A  98       2.222-524.368-216.025 
ATOM   2035  C7   DT A  98       0.735-524.163-216.056 
ATOM   2036  C6   DT A  98       2.839-524.887-214.952 
ATOM   2037  P    DC A  99       6.652-525.452-209.873 
ATOM   2038  OP1  DC A  99       6.909-526.605-208.981 
ATOM   2039  OP2  DC A  99       5.654-524.470-209.394 
ATOM   2040  O5'  DC A  99       8.029-524.704-210.196 
ATOM   2041  C5'  DC A  99       8.840-525.175-211.288 
ATOM   2042  C4'  DC A  99       9.351-524.001-212.099 
ATOM   2043  O4'  DC A  99       8.425-523.609-213.152 
ATOM   2044  C3'  DC A  99       9.591-522.709-211.319 
ATOM   2045  O3'  DC A  99      10.741-522.059-211.847 
ATOM   2046  C2'  DC A  99       8.366-521.844-211.617 
ATOM   2047  C1'  DC A  99       8.252-522.201-213.096 
ATOM   2048  N1   DC A  99       6.928-521.873-213.691 
ATOM   2049  C2   DC A  99       6.898-521.456-215.020 
ATOM   2050  O2   DC A  99       7.963-521.376-215.644 
ATOM   2051  N3   DC A  99       5.699-521.151-215.581 
ATOM   2052  C4   DC A  99       4.569-521.250-214.871 
ATOM   2053  N4   DC A  99       3.425-520.942-215.463 
ATOM   2054  C5   DC A  99       4.578-521.677-213.504 
ATOM   2055  C6   DC A  99       5.785-521.976-212.960 
ATOM   2056  P    DC A 100      11.761-521.346-210.840 
ATOM   2057  OP1  DC A 100      12.705-522.348-210.298 
ATOM   2058  OP2  DC A 100      11.003-520.561-209.841 
ATOM   2059  O5'  DC A 100      12.536-520.353-211.827 
ATOM   2060  C5'  DC A 100      12.698-520.727-213.208 
ATOM   2061  C4'  DC A 100      12.415-519.537-214.103 
ATOM   2062  O4'  DC A 100      11.005-519.428-214.453 
ATOM   2063  C3'  DC A 100      12.756-518.167-213.517 
ATOM   2064  O3'  DC A 100      13.257-517.334-214.555 
ATOM   2065  C2'  DC A 100      11.415-517.602-213.046 
ATOM   2066  C1'  DC A 100      10.592-518.088-214.236 
ATOM   2067  N1   DC A 100       9.123-518.090-213.988 
ATOM   2068  C2   DC A 100       8.283-517.790-215.058 
ATOM   2069  O2   DC A 100       8.787-517.538-216.158 
ATOM   2070  N3   DC A 100       6.941-517.786-214.851 
ATOM   2071  C4   DC A 100       6.435-518.066-213.643 
ATOM   2072  N4   DC A 100       5.120-518.049-213.493 
ATOM   2073  C5   DC A 100       7.282-518.376-212.529 
ATOM   2074  C6   DC A 100       8.621-518.374-212.756 
ATOM   2075  P    DT A 101      14.479-516.349-214.236 
ATOM   2076  OP1  DT A 101      15.756-517.087-214.356 
ATOM   2077  OP2  DT A 101      14.242-515.666-212.946 
ATOM   2078  O5'  DT A 101      14.353-515.293-215.433 
ATOM   2079  C5'  DT A 101      13.810-515.729-216.694 
ATOM   2080  C4'  DT A 101      12.833-514.696-217.222 
ATOM   2081  O4'  DT A 101      11.479-514.912-216.733 
ATOM   2082  C3'  DT A 101      13.133-513.245-216.848 
ATOM   2083  O3'  DT A 101      12.793-512.407-217.945 
ATOM   2084  C2'  DT A 101      12.183-512.939-215.690 
ATOM   2085  C1'  DT A 101      10.973-513.674-216.256 
ATOM   2086  N1   DT A 101       9.920-513.965-215.242 
ATOM   2087  C2   DT A 101       8.615-513.927-215.667 
ATOM   2088  O2   DT A 101       8.298-513.670-216.816 
ATOM   2089  N3   DT A 101       7.667-514.200-214.699 
ATOM   2090  C4   DT A 101       7.913-514.502-213.376 
ATOM   2091  O4   DT A 101       6.981-514.729-212.602 
ATOM   2092  C5   DT A 101       9.313-514.518-213.024 
ATOM   2093  C7   DT A 101       9.669-514.837-211.602 
ATOM   2094  C6   DT A 101      10.255-514.255-213.945 
ATOM   2095  P    DC A 102      13.741-511.167-218.299 
ATOM   2096  OP1  DC A 102      14.868-511.629-219.139 
ATOM   2097  OP2  DC A 102      14.107-510.452-217.056 
ATOM   2098  O5'  DC A 102      12.757-510.256-219.172 
ATOM   2099  C5'  DC A 102      11.723-510.890-219.948 
ATOM   2100  C4'  DC A 102      10.421-510.127-219.798 
ATOM   2101  O4'  DC A 102       9.638-510.583-218.657 
ATOM   2102  C3'  DC A 102      10.554-508.621-219.574 
ATOM   2103  O3'  DC A 102       9.497-507.959-220.259 
ATOM   2104  C2'  DC A 102      10.353-508.433-218.071 
ATOM   2105  C1'  DC A 102       9.223-509.447-217.916 
ATOM   2106  N1   DC A 102       8.988-509.873-216.508 
ATOM   2107  C2   DC A 102       7.679-510.148-216.123 
ATOM   2108  O2   DC A 102       6.774-510.029-216.957 
ATOM   2109  N3   DC A 102       7.444-510.537-214.843 
ATOM   2110  C4   DC A 102       8.453-510.654-213.970 
ATOM   2111  N4   DC A 102       8.172-511.037-212.733 
ATOM   2112  C5   DC A 102       9.806-510.375-214.346 
ATOM   2113  C6   DC A 102      10.020-509.987-215.629 
ATOM   2114  P    DC A 103       9.803-506.578-221.009 
ATOM   2115  OP1  DC A 103      10.357-506.857-222.353 
ATOM   2116  OP2  DC A 103      10.625-505.711-220.136 
ATOM   2117  O5'  DC A 103       8.334-505.962-221.149 
ATOM   2118  C5'  DC A 103       7.210-506.856-221.261 
ATOM   2119  C4'  DC A 103       6.074-506.373-220.381 
ATOM   2120  O4'  DC A 103       6.163-506.894-219.025 
ATOM   2121  C3'  DC A 103       5.978-504.860-220.188 
ATOM   2122  O3'  DC A 103       4.606-504.487-220.144 
ATOM   2123  C2'  DC A 103       6.596-504.605-218.814 
ATOM   2124  C1'  DC A 103       5.986-505.817-218.118 
ATOM   2125  N1   DC A 103       6.658-506.174-216.837 
ATOM   2126  C2   DC A 103       5.868-506.687-215.811 
ATOM   2127  O2   DC A 103       4.654-506.823-216.004 
ATOM   2128  N3   DC A 103       6.462-507.018-214.635 
ATOM   2129  C4   DC A 103       7.780-506.854-214.466 
ATOM   2130  N4   DC A 103       8.311-507.192-213.302 
ATOM   2131  C5   DC A 103       8.609-506.328-215.509 
ATOM   2132  C6   DC A 103       7.997-506.003-216.676 
ATOM   2133  P    DC A 104       4.145-503.135-220.865 
ATOM   2134  OP1  DC A 104       3.919-503.393-222.305 
ATOM   2135  OP2  DC A 104       5.100-502.050-220.543 
ATOM   2136  O5'  DC A 104       2.747-502.852-220.142 
ATOM   2137  C5'  DC A 104       1.969-503.966-219.666 
ATOM   2138  C4'  DC A 104       1.427-503.666-218.283 
ATOM   2139  O4'  DC A 104       2.353-504.053-217.227 
ATOM   2140  C3'  DC A 104       1.127-502.196-217.990 
ATOM   2141  O3'  DC A 104      -0.039-502.116-217.179 
ATOM   2142  C2'  DC A 104       2.323-501.714-217.169 
ATOM   2143  C1'  DC A 104       2.471-502.970-216.317 
ATOM   2144  N1   DC A 104       3.792-503.080-215.636 
ATOM   2145  C2   DC A 104       3.825-503.667-214.374 
ATOM   2146  O2   DC A 104       2.768-504.069-213.876 
ATOM   2147  N3   DC A 104       5.019-503.776-213.737 
ATOM   2148  C4   DC A 104       6.143-503.328-214.312 
ATOM   2149  N4   DC A 104       7.283-503.458-213.650 
ATOM   2150  C5   DC A 104       6.130-502.721-215.609 
ATOM   2151  C6   DC A 104       4.927-502.621-216.229 
ATOM   2152  P    DC A 105      -1.098-500.949-217.456 
ATOM   2153  OP1  DC A 105      -2.013-501.358-218.547 
ATOM   2154  OP2  DC A 105      -0.385-499.668-217.653 
ATOM   2155  O5'  DC A 105      -1.897-500.911-216.070 
ATOM   2156  C5'  DC A 105      -2.024-502.124-215.304 
ATOM   2157  C4'  DC A 105      -1.772-501.839-213.837 
ATOM   2158  O4'  DC A 105      -0.362-501.942-213.486 
ATOM   2159  C3'  DC A 105      -2.172-500.446-213.351 
ATOM   2160  O3'  DC A 105      -2.689-500.551-212.030 
ATOM   2161  C2'  DC A 105      -0.861-499.663-213.298 
ATOM   2162  C1'  DC A 105      -0.003-500.792-212.735 
ATOM   2163  N1   DC A 105       1.461-500.572-212.899 
ATOM   2164  C2   DC A 105       2.305-501.041-211.895 
ATOM   2165  O2   DC A 105       1.809-501.616-210.919 
ATOM   2166  N3   DC A 105       3.642-500.849-212.025 
ATOM   2167  C4   DC A 105       4.140-500.222-213.098 
ATOM   2168  N4   DC A 105       5.453-500.059-213.178 
ATOM   2169  C5   DC A 105       3.290-499.731-214.141 
ATOM   2170  C6   DC A 105       1.956-499.932-213.992 
ATOM   2171  P    DG A 106      -3.951-499.655-211.618 
ATOM   2172  OP1  DG A 106      -5.198-500.328-212.047 
ATOM   2173  OP2  DG A 106      -3.758-498.272-212.107 
ATOM   2174  O5'  DG A 106      -3.847-499.679-210.021 
ATOM   2175  C5'  DG A 106      -3.270-500.830-209.377 
ATOM   2176  C4'  DG A 106      -2.325-500.388-208.276 
ATOM   2177  O4'  DG A 106      -0.971-500.167-208.763 
ATOM   2178  C3'  DG A 106      -2.684-499.077-207.578 
ATOM   2179  O3'  DG A 106      -2.360-499.186-206.197 
ATOM   2180  C2'  DG A 106      -1.764-498.035-208.213 
ATOM   2181  C1'  DG A 106      -0.518-498.914-208.274 
ATOM   2182  N9   DG A 106       0.529-498.405-209.203 
ATOM   2183  C8   DG A 106       0.382-497.737-210.399 
ATOM   2184  N7   DG A 106       1.516-497.424-210.978 
ATOM   2185  C5   DG A 106       2.482-497.918-210.103 
ATOM   2186  C6   DG A 106       3.899-497.881-210.189 
ATOM   2187  O6   DG A 106       4.603-497.396-211.071 
ATOM   2188  N1   DG A 106       4.495-498.502-209.083 
ATOM   2189  C2   DG A 106       3.813-499.082-208.032 
ATOM   2190  N2   DG A 106       4.567-499.623-207.072 
ATOM   2191  N3   DG A 106       2.485-499.117-207.952 
ATOM   2192  C4   DG A 106       1.891-498.519-209.017 
ATOM   2193  P    DG A 107      -3.348-498.545-205.114 
ATOM   2194  OP1  DG A 107      -4.446-499.494-204.822 
ATOM   2195  OP2  DG A 107      -3.758-497.194-205.555 
ATOM   2196  O5'  DG A 107      -2.387-498.426-203.841 
ATOM   2197  C5'  DG A 107      -1.318-499.378-203.681 
ATOM   2198  C4'  DG A 107      -0.049-498.666-203.258 
ATOM   2199  O4'  DG A 107       0.734-498.204-204.397 
ATOM   2200  C3'  DG A 107      -0.241-497.409-202.410 
ATOM   2201  O3'  DG A 107       0.800-497.343-201.443 
ATOM   2202  C2'  DG A 107      -0.068-496.249-203.390 
ATOM   2203  C1'  DG A 107       1.097-496.851-204.171 
ATOM   2204  N9   DG A 107       1.326-496.207-205.494 
ATOM   2205  C8   DG A 107       0.410-495.677-206.376 
ATOM   2206  N7   DG A 107       0.943-495.178-207.466 
ATOM   2207  C5   DG A 107       2.309-495.392-207.292 
ATOM   2208  C6   DG A 107       3.400-495.066-208.141 
ATOM   2209  O6   DG A 107       3.383-494.513-209.237 
ATOM   2210  N1   DG A 107       4.622-495.462-207.578 
ATOM   2211  C2   DG A 107       4.770-496.091-206.357 
ATOM   2212  N2   DG A 107       6.021-496.387-205.999 
ATOM   2213  N3   DG A 107       3.746-496.396-205.563 
ATOM   2214  C4   DG A 107       2.554-496.019-206.093 
ATOM   2215  P    DG A 108       0.453-496.842-199.962 
ATOM   2216  OP1  DG A 108      -0.069-497.975-199.165 
ATOM   2217  OP2  DG A 108      -0.412-495.644-200.033 
ATOM   2218  O5'  DG A 108       1.902-496.428-199.422 
ATOM   2219  C5'  DG A 108       3.060-497.120-199.925 
ATOM   2220  C4'  DG A 108       4.164-496.129-200.233 
ATOM   2221  O4'  DG A 108       4.075-495.601-201.588 
ATOM   2222  C3'  DG A 108       4.201-494.879-199.354 
ATOM   2223  O3'  DG A 108       5.557-494.523-199.116 
ATOM   2224  C2'  DG A 108       3.553-493.787-200.205 
ATOM   2225  C1'  DG A 108       4.199-494.189-201.528 
ATOM   2226  N9   DG A 108       3.522-493.614-202.723 
ATOM   2227  C8   DG A 108       2.184-493.356-202.928 
ATOM   2228  N7   DG A 108       1.912-492.841-204.103 
ATOM   2229  C5   DG A 108       3.159-492.751-204.720 
ATOM   2230  C6   DG A 108       3.507-492.270-206.009 
ATOM   2231  O6   DG A 108       2.776-491.818-206.886 
ATOM   2232  N1   DG A 108       4.889-492.358-206.233 
ATOM   2233  C2   DG A 108       5.812-492.846-205.329 
ATOM   2234  N2   DG A 108       7.085-492.847-205.733 
ATOM   2235  N3   DG A 108       5.484-493.298-204.120 
ATOM   2236  C4   DG A 108       4.148-493.219-203.888 
ATOM   2237  P    DC A 109       5.978-493.995-197.664 
ATOM   2238  OP1  DC A 109       6.235-495.148-196.772 
ATOM   2239  OP2  DC A 109       4.979-493.013-197.186 
ATOM   2240  O5'  DC A 109       7.354-493.247-197.987 
ATOM   2241  C5'  DC A 109       8.165-493.718-199.080 
ATOM   2242  C4'  DC A 109       8.676-492.544-199.891 
ATOM   2243  O4'  DC A 109       7.750-492.152-200.944 
ATOM   2244  C3'  DC A 109       8.916-491.251-199.111 
ATOM   2245  O3'  DC A 109      10.067-490.602-199.639 
ATOM   2246  C2'  DC A 109       7.692-490.386-199.408 
ATOM   2247  C1'  DC A 109       7.578-490.744-200.887 
ATOM   2248  N1   DC A 109       6.253-490.416-201.483 
ATOM   2249  C2   DC A 109       6.224-489.999-202.811 
ATOM   2250  O2   DC A 109       7.288-489.919-203.435 
ATOM   2251  N3   DC A 109       5.025-489.694-203.373 
ATOM   2252  C4   DC A 109       3.894-489.793-202.663 
ATOM   2253  N4   DC A 109       2.751-489.484-203.255 
ATOM   2254  C5   DC A 109       3.903-490.219-201.295 
ATOM   2255  C6   DC A 109       5.110-490.519-200.752 
ATOM   2256  P    DA A 110      11.086-489.889-198.631 
ATOM   2257  OP1  DA A 110      12.031-490.891-198.090 
ATOM   2258  OP2  DA A 110      10.328-489.104-197.632 
ATOM   2259  O5'  DA A 110      11.862-488.896-199.618 
ATOM   2260  C5'  DA A 110      12.024-489.269-201.000 
ATOM   2261  C4'  DA A 110      11.740-488.079-201.894 
ATOM   2262  O4'  DA A 110      10.330-487.971-202.244 
ATOM   2263  C3'  DA A 110      12.081-486.710-201.308 
ATOM   2264  O3'  DA A 110      12.583-485.877-202.346 
ATOM   2265  C2'  DA A 110      10.741-486.145-200.838 
ATOM   2266  C1'  DA A 110       9.917-486.630-202.027 
ATOM   2267  N9   DA A 110       8.449-486.633-201.779 
ATOM   2268  C8   DA A 110       7.786-486.894-200.614 
ATOM   2269  N7   DA A 110       6.496-486.816-200.716 
ATOM   2270  C5   DA A 110       6.284-486.478-202.046 
ATOM   2271  C6   DA A 110       5.117-486.246-202.790 
ATOM   2272  N6   DA A 110       3.882-486.324-202.275 
ATOM   2273  N1   DA A 110       5.263-485.929-204.091 
ATOM   2274  C2   DA A 110       6.493-485.854-204.598 
ATOM   2275  N3   DA A 110       7.650-486.048-204.005 
ATOM   2276  C4   DA A 110       7.475-486.363-202.704 
ATOM   2277  P    DG A 111      13.804-484.891-202.027 
ATOM   2278  OP1  DG A 111      15.081-485.630-202.148 
ATOM   2279  OP2  DG A 111      13.567-484.209-200.737 
ATOM   2280  O5'  DG A 111      13.678-483.836-203.225 
ATOM   2281  C5'  DG A 111      13.135-484.272-204.485 
ATOM   2282  C4'  DG A 111      12.158-483.239-205.013 
ATOM   2283  O4'  DG A 111      10.804-483.455-204.524 
ATOM   2284  C3'  DG A 111      12.459-481.788-204.639 
ATOM   2285  O3'  DG A 111      12.118-480.950-205.737 
ATOM   2286  C2'  DG A 111      11.509-481.482-203.482 
ATOM   2287  C1'  DG A 111      10.298-482.217-204.047 
ATOM   2288  N9   DG A 111       9.246-482.508-203.034 
ATOM   2289  C8   DG A 111       9.385-482.816-201.697 
ATOM   2290  N7   DG A 111       8.249-483.018-201.075 
ATOM   2291  C5   DG A 111       7.290-482.829-202.069 
ATOM   2292  C6   DG A 111       5.874-482.913-202.000 
ATOM   2293  O6   DG A 111       5.164-483.176-201.032 
ATOM   2294  N1   DG A 111       5.285-482.646-203.243 
ATOM   2295  C2   DG A 111       5.972-482.340-204.401 
ATOM   2296  N2   DG A 111       5.226-482.119-205.486 
ATOM   2297  N3   DG A 111       7.301-482.262-204.465 
ATOM   2298  C4   DG A 111       7.887-482.517-203.267 
ATOM   2299  P    DA A 112      13.066-479.709-206.090 
ATOM   2300  OP1  DA A 112      14.194-480.171-206.930 
ATOM   2301  OP2  DA A 112      13.432-478.995-204.848 
ATOM   2302  O5'  DA A 112      12.083-478.799-206.963 
ATOM   2303  C5'  DA A 112      11.048-479.432-207.739 
ATOM   2304  C4'  DA A 112       9.746-478.670-207.589 
ATOM   2305  O4'  DA A 112       8.964-479.126-206.448 
ATOM   2306  C3'  DA A 112       9.880-477.164-207.366 
ATOM   2307  O3'  DA A 112       8.823-476.501-208.050 
ATOM   2308  C2'  DA A 112       9.678-476.976-205.862 
ATOM   2309  C1'  DA A 112       8.548-477.989-205.708 
ATOM   2310  N9   DA A 112       8.314-478.415-204.300 
ATOM   2311  C8   DA A 112       9.228-478.579-203.299 
ATOM   2312  N7   DA A 112       8.712-478.961-202.172 
ATOM   2313  C5   DA A 112       7.354-479.059-202.444 
ATOM   2314  C6   DA A 112       6.253-479.422-201.651 
ATOM   2315  N6   DA A 112       6.355-479.772-200.360 
ATOM   2316  N1   DA A 112       5.040-479.413-202.233 
ATOM   2317  C2   DA A 112       4.946-479.065-203.516 
ATOM   2318  N3   DA A 112       5.897-478.709-204.351 
ATOM   2319  C4   DA A 112       7.100-478.726-203.743 
ATOM   2320  P    DA A 113       9.129-475.121-208.800 
ATOM   2321  OP1  DA A 113       9.683-475.400-210.145 
ATOM   2322  OP2  DA A 113       9.950-474.254-207.927 
ATOM   2323  O5'  DA A 113       7.659-474.505-208.940 
ATOM   2324  C5'  DA A 113       6.535-475.399-209.052 
ATOM   2325  C4'  DA A 113       5.399-474.916-208.172 
ATOM   2326  O4'  DA A 113       5.488-475.437-206.816 
ATOM   2327  C3'  DA A 113       5.304-473.403-207.980 
ATOM   2328  O3'  DA A 113       3.932-473.030-207.935 
ATOM   2329  C2'  DA A 113       5.921-473.147-206.605 
ATOM   2330  C1'  DA A 113       5.311-474.359-205.910 
ATOM   2331  N9   DA A 113       5.983-474.717-204.629 
ATOM   2332  C8   DA A 113       7.305-474.609-204.305 
ATOM   2333  N7   DA A 113       7.585-475.003-203.102 
ATOM   2334  C5   DA A 113       6.360-475.403-202.587 
ATOM   2335  C6   DA A 113       5.982-475.927-201.340 
ATOM   2336  N6   DA A 113       6.844-476.149-200.338 
ATOM   2337  N1   DA A 113       4.679-476.216-201.160 
ATOM   2338  C2   DA A 113       3.826-475.995-202.159 
ATOM   2339  N3   DA A 113       4.062-475.512-203.360 
ATOM   2340  C4   DA A 113       5.373-475.231-203.515 
ATOM   2341  P    DG A 114       3.471-471.677-208.656 
ATOM   2342  OP1  DG A 114       3.244-471.936-210.096 
ATOM   2343  OP2  DG A 114       4.425-470.593-208.334 
ATOM   2344  O5'  DG A 114       2.072-471.395-207.933 
ATOM   2345  C5'  DG A 114       1.294-472.509-207.457 
ATOM   2346  C4'  DG A 114       0.752-472.209-206.074 
ATOM   2347  O4'  DG A 114       1.678-472.596-205.018 
ATOM   2348  C3'  DG A 114       0.452-470.739-205.781 
ATOM   2349  O3'  DG A 114      -0.714-470.659-204.970 
ATOM   2350  C2'  DG A 114       1.649-470.256-204.960 
ATOM   2351  C1'  DG A 114       1.796-471.513-204.108 
ATOM   2352  N9   DG A 114       3.117-471.623-203.428 
ATOM   2353  C8   DG A 114       4.360-471.219-203.866 
ATOM   2354  N7   DG A 114       5.330-471.463-203.020 
ATOM   2355  C5   DG A 114       4.685-472.070-201.943 
ATOM   2356  C6   DG A 114       5.213-472.560-200.720 
ATOM   2357  O6   DG A 114       6.377-472.560-200.329 
ATOM   2358  N1   DG A 114       4.206-473.101-199.909 
ATOM   2359  C2   DG A 114       2.865-473.160-200.236 
ATOM   2360  N2   DG A 114       2.063-473.716-199.324 
ATOM   2361  N3   DG A 114       2.372-472.701-201.383 
ATOM   2362  C4   DG A 114       3.335-472.173-202.182 
ATOM   2363  P    DA A 115      -1.773-469.492-205.247 
ATOM   2364  OP1  DA A 115      -2.688-469.901-206.338 
ATOM   2365  OP2  DA A 115      -1.059-468.211-205.445 
ATOM   2366  O5'  DA A 115      -2.571-469.454-203.861 
ATOM   2367  C5'  DA A 115      -2.698-470.667-203.096 
ATOM   2368  C4'  DA A 115      -2.446-470.382-201.628 
ATOM   2369  O4'  DA A 115      -1.037-470.485-201.277 
ATOM   2370  C3'  DA A 115      -2.847-468.989-201.142 
ATOM   2371  O3'  DA A 115      -3.364-469.094-199.821 
ATOM   2372  C2'  DA A 115      -1.535-468.206-201.089 
ATOM   2373  C1'  DA A 115      -0.677-469.335-200.526 
ATOM   2374  N9   DA A 115       0.786-469.115-200.690 
ATOM   2375  C8   DA A 115       1.442-468.497-201.717 
ATOM   2376  N7   DA A 115       2.730-468.460-201.570 
ATOM   2377  C5   DA A 115       2.947-469.100-200.357 
ATOM   2378  C6   DA A 115       4.116-469.388-199.634 
ATOM   2379  N6   DA A 115       5.346-469.051-200.050 
ATOM   2380  N1   DA A 115       3.976-470.036-198.464 
ATOM   2381  C2   DA A 115       2.753-470.368-198.056 
ATOM   2382  N3   DA A 115       1.595-470.154-198.641 
ATOM   2383  C4   DA A 115       1.763-469.504-199.811 
ATOM   2384  P    DA A 116      -4.626-468.198-199.409 
ATOM   2385  OP1  DA A 116      -5.873-468.870-199.838 
ATOM   2386  OP2  DA A 116      -4.433-466.815-199.898 
ATOM   2387  O5'  DA A 116      -4.522-468.222-197.812 
ATOM   2388  C5'  DA A 116      -3.944-469.373-197.168 
ATOM   2389  C4'  DA A 116      -3.000-468.931-196.067 
ATOM   2390  O4'  DA A 116      -1.645-468.710-196.554 
ATOM   2391  C3'  DA A 116      -3.359-467.620-195.369 
ATOM   2392  O3'  DA A 116      -3.034-467.729-193.988 
ATOM   2393  C2'  DA A 116      -2.439-466.578-196.004 
ATOM   2394  C1'  DA A 116      -1.193-467.457-196.065 
ATOM   2395  N9   DA A 116      -0.145-466.948-196.994 
ATOM   2396  C8   DA A 116      -0.310-466.287-198.177 
ATOM   2397  N7   DA A 116       0.804-465.970-198.761 
ATOM   2398  C5   DA A 116       1.781-466.457-197.903 
ATOM   2399  C6   DA A 116       3.184-466.438-197.957 
ATOM   2400  N6   DA A 116       3.879-465.884-198.961 
ATOM   2401  N1   DA A 116       3.851-467.010-196.937 
ATOM   2402  C2   DA A 116       3.155-467.559-195.942 
ATOM   2403  N3   DA A 116       1.853-467.637-195.784 
ATOM   2404  C4   DA A 116       1.209-467.056-196.817 
ATOM   2405  P    DA A 117      -4.022-467.088-192.906 
ATOM   2406  OP1  DA A 117      -5.121-468.037-192.613 
ATOM   2407  OP2  DA A 117      -4.433-465.737-193.347 
ATOM   2408  O5'  DA A 117      -3.061-466.968-191.632 
ATOM   2409  C5'  DA A 117      -1.993-467.920-191.472 
ATOM   2410  C4'  DA A 117      -0.723-467.209-191.050 
ATOM   2411  O4'  DA A 117       0.059-466.747-192.188 
ATOM   2412  C3'  DA A 117      -0.916-465.952-190.201 
ATOM   2413  O3'  DA A 117       0.125-465.885-189.235 
ATOM   2414  C2'  DA A 117      -0.743-464.792-191.182 
ATOM   2415  C1'  DA A 117       0.422-465.393-191.962 
ATOM   2416  N9   DA A 117       0.652-464.749-193.286 
ATOM   2417  C8   DA A 117      -0.271-464.230-194.148 
ATOM   2418  N7   DA A 117       0.243-463.732-195.230 
ATOM   2419  C5   DA A 117       1.608-463.936-195.076 
ATOM   2420  C6   DA A 117       2.709-463.628-195.891 
ATOM   2421  N6   DA A 117       2.603-463.020-197.081 
ATOM   2422  N1   DA A 117       3.930-463.970-195.437 
ATOM   2423  C2   DA A 117       4.030-464.575-194.254 
ATOM   2424  N3   DA A 117       3.078-464.911-193.411 
ATOM   2425  C4   DA A 117       1.867-464.558-193.888 
ATOM   2426  P    DT A 118      -0.221-465.385-187.754 
ATOM   2427  OP1  DT A 118      -0.744-466.518-186.957 
ATOM   2428  OP2  DT A 118      -1.086-464.187-187.825 
ATOM   2429  O5'  DT A 118       1.227-464.970-187.213 
ATOM   2430  C5'  DT A 118       2.385-465.663-187.716 
ATOM   2431  C4'  DT A 118       3.490-464.671-188.025 
ATOM   2432  O4'  DT A 118       3.401-464.144-189.380 
ATOM   2433  C3'  DT A 118       3.526-463.422-187.145 
ATOM   2434  O3'  DT A 118       4.882-463.066-186.907 
ATOM   2435  C2'  DT A 118       2.879-462.330-187.997 
ATOM   2436  C1'  DT A 118       3.524-462.732-189.319 
ATOM   2437  N1   DT A 118       2.848-462.157-190.515 
ATOM   2438  C2   DT A 118       3.644-461.823-191.585 
ATOM   2439  O2   DT A 118       4.853-461.979-191.585 
ATOM   2440  N3   DT A 118       2.982-461.292-192.674 
ATOM   2441  C4   DT A 118       1.624-461.073-192.780 
ATOM   2442  O4   DT A 118       1.145-460.591-193.809 
ATOM   2443  C5   DT A 118       0.873-461.454-191.608 
ATOM   2444  C7   DT A 118      -0.615-461.249-191.639 
ATOM   2445  C6   DT A 118       1.490-461.972-190.534 
ATOM   2446  P    DC A 119       5.303-462.538-185.455 
ATOM   2447  OP1  DC A 119       5.560-463.690-184.563 
ATOM   2448  OP2  DC A 119       4.305-461.556-184.977 
ATOM   2449  O5'  DC A 119       6.680-461.789-185.779 
ATOM   2450  C5'  DC A 119       7.491-462.261-186.871 
ATOM   2451  C4'  DC A 119       8.002-461.087-187.682 
ATOM   2452  O4'  DC A 119       7.076-460.695-188.735 
ATOM   2453  C3'  DC A 119       8.242-459.794-186.902 
ATOM   2454  O3'  DC A 119       9.392-459.145-187.430 
ATOM   2455  C2'  DC A 119       7.017-458.929-187.200 
ATOM   2456  C1'  DC A 119       6.903-459.287-188.678 
ATOM   2457  N1   DC A 119       5.578-458.959-189.274 
ATOM   2458  C2   DC A 119       5.549-458.541-190.602 
ATOM   2459  O2   DC A 119       6.613-458.462-191.227 
ATOM   2460  N3   DC A 119       4.350-458.236-191.164 
ATOM   2461  C4   DC A 119       3.220-458.336-190.454 
ATOM   2462  N4   DC A 119       2.076-458.027-191.046 
ATOM   2463  C5   DC A 119       3.228-458.762-189.086 
ATOM   2464  C6   DC A 119       4.436-459.062-188.543 
ATOM   2465  P    DA A 120      10.412-458.432-186.423 
ATOM   2466  OP1  DA A 120      11.356-459.434-185.881 
ATOM   2467  OP2  DA A 120       9.654-457.647-185.424 
ATOM   2468  O5'  DA A 120      11.187-457.439-187.410 
ATOM   2469  C5'  DA A 120      11.349-457.812-188.791 
ATOM   2470  C4'  DA A 120      11.066-456.622-189.686 
ATOM   2471  O4'  DA A 120       9.656-456.514-190.035 
ATOM   2472  C3'  DA A 120      11.407-455.252-189.099 
ATOM   2473  O3'  DA A 120      11.908-454.419-190.137 
ATOM   2474  C2'  DA A 120      10.066-454.688-188.629 
ATOM   2475  C1'  DA A 120       9.243-455.173-189.819 
ATOM   2476  N9   DA A 120       7.774-455.176-189.570 
ATOM   2477  C8   DA A 120       7.112-455.437-188.406 
ATOM   2478  N7   DA A 120       5.821-455.358-188.507 
ATOM   2479  C5   DA A 120       5.610-455.021-189.837 
ATOM   2480  C6   DA A 120       4.442-454.789-190.582 
ATOM   2481  N6   DA A 120       3.207-454.867-190.066 
ATOM   2482  N1   DA A 120       4.589-454.472-191.882 
ATOM   2483  C2   DA A 120       5.818-454.397-192.390 
ATOM   2484  N3   DA A 120       6.975-454.591-191.796 
ATOM   2485  C4   DA A 120       6.800-454.906-190.495 
ATOM   2486  P    DC A 121      13.130-453.434-189.819 
ATOM   2487  OP1  DC A 121      14.407-454.172-189.939 
ATOM   2488  OP2  DC A 121      12.893-452.751-188.528 
ATOM   2489  O5'  DC A 121      13.003-452.379-191.016 
ATOM   2490  C5'  DC A 121      12.460-452.815-192.276 
ATOM   2491  C4'  DC A 121      11.484-451.782-192.804 
ATOM   2492  O4'  DC A 121      10.129-451.998-192.315 
ATOM   2493  C3'  DC A 121      11.784-450.331-192.430 
ATOM   2494  O3'  DC A 121      11.443-449.492-193.528 
ATOM   2495  C2'  DC A 121      10.834-450.024-191.273 
ATOM   2496  C1'  DC A 121       9.623-450.760-191.839 
ATOM   2497  N1   DC A 121       8.571-451.051-190.825 
ATOM   2498  C2   DC A 121       7.242-451.016-191.239 
ATOM   2499  O2   DC A 121       6.993-450.748-192.420 
ATOM   2500  N3   DC A 121       6.269-451.277-190.330 
ATOM   2501  C4   DC A 121       6.580-451.563-189.059 
ATOM   2502  N4   DC A 121       5.594-451.810-188.211 
ATOM   2503  C5   DC A 121       7.940-451.603-188.612 
ATOM   2504  C6   DC A 121       8.899-451.339-189.536 
ATOM   2505  P    DC A 122      12.391-448.252-193.882 
ATOM   2506  OP1  DC A 122      13.519-448.714-194.722 
ATOM   2507  OP2  DC A 122      12.758-447.538-192.639 
ATOM   2508  O5'  DC A 122      11.408-447.341-194.754 
ATOM   2509  C5'  DC A 122      10.374-447.975-195.531 
ATOM   2510  C4'  DC A 122       9.072-447.213-195.380 
ATOM   2511  O4'  DC A 122       8.289-447.669-194.240 
ATOM   2512  C3'  DC A 122       9.205-445.707-195.157 
ATOM   2513  O3'  DC A 122       8.148-445.044-195.841 
ATOM   2514  C2'  DC A 122       9.004-445.519-193.654 
ATOM   2515  C1'  DC A 122       7.874-446.532-193.499 
ATOM   2516  N1   DC A 122       7.639-446.958-192.091 
ATOM   2517  C2   DC A 122       6.330-447.233-191.706 
ATOM   2518  O2   DC A 122       5.425-447.115-192.540 
ATOM   2519  N3   DC A 122       6.094-447.622-190.426 
ATOM   2520  C4   DC A 122       7.104-447.739-189.552 
ATOM   2521  N4   DC A 122       6.822-448.122-188.316 
ATOM   2522  C5   DC A 122       8.457-447.460-189.928 
ATOM   2523  C6   DC A 122       8.671-447.073-191.211 
ATOM   2524  P    DA A 123       8.454-443.664-196.591 
ATOM   2525  OP1  DA A 123       9.008-443.943-197.936 
ATOM   2526  OP2  DA A 123       9.276-442.796-195.718 
ATOM   2527  O5'  DA A 123       6.985-443.048-196.731 
ATOM   2528  C5'  DA A 123       5.861-443.941-196.844 
ATOM   2529  C4'  DA A 123       4.725-443.459-195.963 
ATOM   2530  O4'  DA A 123       4.813-443.980-194.607 
ATOM   2531  C3'  DA A 123       4.629-441.946-195.771 
ATOM   2532  O3'  DA A 123       3.257-441.573-195.726 
ATOM   2533  C2'  DA A 123       5.247-441.690-194.396 
ATOM   2534  C1'  DA A 123       4.636-442.902-193.701 
ATOM   2535  N9   DA A 123       5.308-443.259-192.420 
ATOM   2536  C8   DA A 123       6.631-443.152-192.096 
ATOM   2537  N7   DA A 123       6.910-443.546-190.894 
ATOM   2538  C5   DA A 123       5.685-443.946-190.379 
ATOM   2539  C6   DA A 123       5.307-444.470-189.132 
ATOM   2540  N6   DA A 123       6.169-444.692-188.129 
ATOM   2541  N1   DA A 123       4.005-444.759-188.951 
ATOM   2542  C2   DA A 123       3.152-444.538-189.950 
ATOM   2543  N3   DA A 123       3.388-444.055-191.151 
ATOM   2544  C4   DA A 123       4.698-443.773-191.306 
ATOM   2545  P    DT A 124       2.796-440.220-196.448 
ATOM   2546  OP1  DT A 124       2.569-440.479-197.887 
ATOM   2547  OP2  DT A 124       3.750-439.136-196.125 
ATOM   2548  O5'  DT A 124       1.397-439.938-195.724 
ATOM   2549  C5'  DT A 124       0.620-441.052-195.249 
ATOM   2550  C4'  DT A 124       0.078-440.752-193.865 
ATOM   2551  O4'  DT A 124       1.003-441.139-192.809 
ATOM   2552  C3'  DT A 124      -0.222-439.282-193.572 
ATOM   2553  O3'  DT A 124      -1.389-439.202-192.761 
ATOM   2554  C2'  DT A 124       0.974-438.799-192.751 
ATOM   2555  C1'  DT A 124       1.122-440.056-191.899 
ATOM   2556  N1   DT A 124       2.443-440.166-191.219 
ATOM   2557  C2   DT A 124       2.459-440.747-189.975 
ATOM   2558  O2   DT A 124       1.454-441.165-189.425 
ATOM   2559  N3   DT A 124       3.701-440.831-189.375 
ATOM   2560  C4   DT A 124       4.897-440.393-189.904 
ATOM   2561  O4   DT A 124       5.947-440.523-189.271 
ATOM   2562  C5   DT A 124       4.779-439.797-191.214 
ATOM   2563  C7   DT A 124       6.034-439.293-191.863 
ATOM   2564  C6   DT A 124       3.583-439.702-191.820 
ATOM   2565  P    DT A 125      -2.448-438.035-193.039 
ATOM   2566  OP1  DT A 125      -3.362-438.443-194.129 
ATOM   2567  OP2  DT A 125      -1.734-436.754-193.236 
ATOM   2568  O5'  DT A 125      -3.246-437.996-191.653 
ATOM   2569  C5'  DT A 125      -3.373-439.209-190.887 
ATOM   2570  C4'  DT A 125      -3.121-438.925-189.420 
ATOM   2571  O4'  DT A 125      -1.711-439.028-189.068 
ATOM   2572  C3'  DT A 125      -3.521-437.532-188.934 
ATOM   2573  O3'  DT A 125      -4.039-437.636-187.612 
ATOM   2574  C2'  DT A 125      -2.210-436.749-188.880 
ATOM   2575  C1'  DT A 125      -1.352-437.878-188.317 
ATOM   2576  N1   DT A 125       0.111-437.658-188.481 
ATOM   2577  C2   DT A 125       0.930-438.126-187.482 
ATOM   2578  O2   DT A 125       0.509-438.701-186.494 
ATOM   2579  N3   DT A 125       2.281-437.903-187.668 
ATOM   2580  C4   DT A 125       2.865-437.266-188.745 
ATOM   2581  O4   DT A 125       4.088-437.124-188.800 
ATOM   2582  C5   DT A 125       1.924-436.809-189.740 
ATOM   2583  C7   DT A 125       2.477-436.105-190.944 
ATOM   2584  C6   DT A 125       0.606-437.013-189.585 
ATOM   2585  P    DC A 126      -5.300-436.741-187.201 
ATOM   2586  OP1  DC A 126      -6.547-437.413-187.629 
ATOM   2587  OP2  DC A 126      -5.108-435.358-187.690 
ATOM   2588  O5'  DC A 126      -5.196-436.765-185.604 
ATOM   2589  C5'  DC A 126      -4.619-437.916-184.960 
ATOM   2590  C4'  DC A 126      -3.674-437.474-183.859 
ATOM   2591  O4'  DC A 126      -2.320-437.253-184.345 
ATOM   2592  C3'  DC A 126      -4.034-436.163-183.160 
ATOM   2593  O3'  DC A 126      -3.709-436.272-181.780 
ATOM   2594  C2'  DC A 126      -3.113-435.121-183.796 
ATOM   2595  C1'  DC A 126      -1.867-435.999-183.856 
ATOM   2596  N1   DC A 126      -0.820-435.491-184.785 
ATOM   2597  C2   DC A 126       0.512-435.696-184.436 
ATOM   2598  O2   DC A 126       0.768-436.285-183.380 
ATOM   2599  N3   DC A 126       1.482-435.238-185.270 
ATOM   2600  C4   DC A 126       1.163-434.604-186.405 
ATOM   2601  N4   DC A 126       2.145-434.178-187.184 
ATOM   2602  C5   DC A 126      -0.201-434.383-186.782 
ATOM   2603  C6   DC A 126      -1.156-434.847-185.936 
ATOM   2604  P    DC A 127      -4.697-435.631-180.697 
ATOM   2605  OP1  DC A 127      -5.795-436.580-180.405 
ATOM   2606  OP2  DC A 127      -5.107-434.280-181.138 
ATOM   2607  O5'  DC A 127      -3.736-435.511-179.423 
ATOM   2608  C5'  DC A 127      -2.667-436.463-179.264 
ATOM   2609  C4'  DC A 127      -1.398-435.752-178.841 
ATOM   2610  O4'  DC A 127      -0.616-435.290-179.979 
ATOM   2611  C3'  DC A 127      -1.591-434.495-177.992 
ATOM   2612  O3'  DC A 127      -0.549-434.428-177.026 
ATOM   2613  C2'  DC A 127      -1.417-433.335-178.973 
ATOM   2614  C1'  DC A 127      -0.253-433.936-179.753 
ATOM   2615  N1   DC A 127      -0.023-433.292-181.077 
ATOM   2616  C2   DC A 127       1.290-433.186-181.529 
ATOM   2617  O2   DC A 127       2.202-433.628-180.820 
ATOM   2618  N3   DC A 127       1.520-432.602-182.732 
ATOM   2619  C4   DC A 127       0.505-432.136-183.470 
ATOM   2620  N4   DC A 127       0.781-431.574-184.637 
ATOM   2621  C5   DC A 127      -0.853-432.235-183.024 
ATOM   2622  C6   DC A 127      -1.062-432.822-181.818 
ATOM   2623  P    DA A 128      -0.896-433.928-175.545 
ATOM   2624  OP1  DA A 128      -1.418-435.061-174.748 
ATOM   2625  OP2  DA A 128      -1.761-432.730-175.616 
ATOM   2626  O5'  DA A 128       0.552-433.513-175.005 
ATOM   2627  C5'  DA A 128       1.711-434.206-175.508 
ATOM   2628  C4'  DA A 128       2.815-433.214-175.816 
ATOM   2629  O4'  DA A 128       2.726-432.687-177.171 
ATOM   2630  C3'  DA A 128       2.851-431.965-174.936 
ATOM   2631  O3'  DA A 128       4.208-431.608-174.699 
ATOM   2632  C2'  DA A 128       2.204-430.872-175.788 
ATOM   2633  C1'  DA A 128       2.850-431.274-177.111 
ATOM   2634  N9   DA A 128       2.173-430.699-178.306 
ATOM   2635  C8   DA A 128       0.843-430.451-178.491 
ATOM   2636  N7   DA A 128       0.560-429.941-179.650 
ATOM   2637  C5   DA A 128       1.792-429.843-180.281 
ATOM   2638  C6   DA A 128       2.172-429.375-181.550 
ATOM   2639  N6   DA A 128       1.304-428.894-182.452 
ATOM   2640  N1   DA A 128       3.482-429.418-181.860 
ATOM   2641  C2   DA A 128       4.339-429.896-180.960 
ATOM   2642  N3   DA A 128       4.104-430.358-179.752 
ATOM   2643  C4   DA A 128       2.786-430.304-179.467 
ATOM   2644  P    DG A 129       4.628-431.080-173.247 
ATOM   2645  OP1  DG A 129       4.885-432.233-172.355 
ATOM   2646  OP2  DG A 129       3.630-430.099-172.768 
ATOM   2647  O5'  DG A 129       6.005-430.332-173.570 
ATOM   2648  C5'  DG A 129       6.816-430.804-174.662 
ATOM   2649  C4'  DG A 129       7.327-429.629-175.473 
ATOM   2650  O4'  DG A 129       6.401-429.237-176.526 
ATOM   2651  C3'  DG A 129       7.567-428.337-174.693 
ATOM   2652  O3'  DG A 129       8.717-427.688-175.221 
ATOM   2653  C2'  DG A 129       6.342-427.472-174.991 
ATOM   2654  C1'  DG A 129       6.228-427.830-176.470 
ATOM   2655  N9   DG A 129       4.904-427.501-177.065 
ATOM   2656  C8   DG A 129       3.654-427.546-176.487 
ATOM   2657  N7   DG A 129       2.680-427.190-177.290 
ATOM   2658  C5   DG A 129       3.332-426.888-178.486 
ATOM   2659  C6   DG A 129       2.806-426.445-179.726 
ATOM   2660  O6   DG A 129       1.637-426.224-180.032 
ATOM   2661  N1   DG A 129       3.820-426.258-180.676 
ATOM   2662  C2   DG A 129       5.166-426.473-180.455 
ATOM   2663  N2   DG A 129       5.976-426.238-181.491 
ATOM   2664  N3   DG A 129       5.660-426.890-179.290 
ATOM   2665  C4   DG A 129       4.688-427.075-178.359 
ATOM   2666  P    DC A 130       9.737-426.974-174.214 
ATOM   2667  OP1  DC A 130      10.681-427.977-173.672 
ATOM   2668  OP2  DC A 130       8.979-426.190-173.215 
ATOM   2669  O5'  DC A 130      10.513-425.981-175.201 
ATOM   2670  C5'  DC A 130      10.674-426.355-176.582 
ATOM   2671  C4'  DC A 130      10.391-425.165-177.477 
ATOM   2672  O4'  DC A 130       8.981-425.056-177.826 
ATOM   2673  C3'  DC A 130      10.732-423.795-176.891 
ATOM   2674  O3'  DC A 130      11.234-422.962-177.928 
ATOM   2675  C2'  DC A 130       9.391-423.231-176.420 
ATOM   2676  C1'  DC A 130       8.568-423.716-177.610 
ATOM   2677  N1   DC A 130       7.099-423.718-177.361 
ATOM   2678  C2   DC A 130       6.260-423.419-178.431 
ATOM   2679  O2   DC A 130       6.763-423.166-179.532 
ATOM   2680  N3   DC A 130       4.917-423.415-178.225 
ATOM   2681  C4   DC A 130       4.411-423.694-177.017 
ATOM   2682  N4   DC A 130       3.096-423.678-176.867 
ATOM   2683  C5   DC A 130       5.258-424.004-175.903 
ATOM   2684  C6   DC A 130       6.597-424.002-176.130 
ATOM   2685  P    DT A 131      12.455-421.977-177.610 
ATOM   2686  OP1  DT A 131      13.732-422.715-177.730 
ATOM   2687  OP2  DT A 131      12.218-421.294-176.319 
ATOM   2688  O5'  DT A 131      12.329-420.922-178.807 
ATOM   2689  C5'  DT A 131      11.786-421.357-180.068 
ATOM   2690  C4'  DT A 131      10.809-420.325-180.595 
ATOM   2691  O4'  DT A 131       9.455-420.540-180.107 
ATOM   2692  C3'  DT A 131      11.109-418.874-180.221 
ATOM   2693  O3'  DT A 131      10.769-418.035-181.319 
ATOM   2694  C2'  DT A 131      10.159-418.567-179.064 
ATOM   2695  C1'  DT A 131       8.949-419.303-179.630 
ATOM   2696  N1   DT A 131       7.897-419.593-178.616 
ATOM   2697  C2   DT A 131       6.591-419.555-179.041 
ATOM   2698  O2   DT A 131       6.274-419.299-180.189 
ATOM   2699  N3   DT A 131       5.643-419.829-178.073 
ATOM   2700  C4   DT A 131       5.889-420.130-176.750 
ATOM   2701  O4   DT A 131       4.957-420.357-175.976 
ATOM   2702  C5   DT A 131       7.289-420.146-176.398 
ATOM   2703  C7   DT A 131       7.645-420.465-174.976 
ATOM   2704  C6   DT A 131       8.231-419.884-177.319 
ATOM   2705  P    DG A 132      11.717-416.795-181.673 
ATOM   2706  OP1  DG A 132      12.844-417.257-182.513 
ATOM   2707  OP2  DG A 132      12.083-416.081-180.430 
ATOM   2708  O5'  DG A 132      10.733-415.884-182.546 
ATOM   2709  C5'  DG A 132       9.699-416.518-183.322 
ATOM   2710  C4'  DG A 132       8.397-415.756-183.172 
ATOM   2711  O4'  DG A 132       7.614-416.212-182.031 
ATOM   2712  C3'  DG A 132       8.530-414.250-182.948 
ATOM   2713  O3'  DG A 132       7.473-413.587-183.632 
ATOM   2714  C2'  DG A 132       8.329-414.062-181.445 
ATOM   2715  C1'  DG A 132       7.199-415.075-181.290 
ATOM   2716  N9   DG A 132       6.965-415.501-179.882 
ATOM   2717  C8   DG A 132       7.874-415.671-178.860 
ATOM   2718  N7   DG A 132       7.338-416.057-177.729 
ATOM   2719  C5   DG A 132       5.978-416.149-178.020 
ATOM   2720  C6   DG A 132       4.889-416.522-177.190 
ATOM   2721  O6   DG A 132       4.901-416.853-176.007 
ATOM   2722  N1   DG A 132       3.674-416.480-177.889 
ATOM   2723  C2   DG A 132       3.532-416.126-179.217 
ATOM   2724  N2   DG A 132       2.288-416.150-179.700 
ATOM   2725  N3   DG A 132       4.555-415.777-179.995 
ATOM   2726  C4   DG A 132       5.740-415.812-179.331 
ATOM   2727  P    DA A 133       7.780-412.207-184.383 
ATOM   2728  OP1  DA A 133       8.333-412.485-185.727 
ATOM   2729  OP2  DA A 133       8.601-411.339-183.510 
ATOM   2730  O5'  DA A 133       6.310-411.591-184.523 
ATOM   2731  C5'  DA A 133       5.186-412.484-184.635 
ATOM   2732  C4'  DA A 133       4.050-412.002-183.755 
ATOM   2733  O4'  DA A 133       4.139-412.523-182.398 
ATOM   2734  C3'  DA A 133       3.954-410.488-183.562 
ATOM   2735  O3'  DA A 133       2.583-410.116-183.518 
ATOM   2736  C2'  DA A 133       4.572-410.233-182.188 
ATOM   2737  C1'  DA A 133       3.962-411.445-181.492 
ATOM   2738  N9   DA A 133       4.634-411.802-180.211 
ATOM   2739  C8   DA A 133       5.956-411.695-179.888 
ATOM   2740  N7   DA A 133       6.236-412.089-178.685 
ATOM   2741  C5   DA A 133       5.011-412.489-178.170 
ATOM   2742  C6   DA A 133       4.632-413.013-176.923 
ATOM   2743  N6   DA A 133       5.495-413.234-175.921 
ATOM   2744  N1   DA A 133       3.330-413.302-176.742 
ATOM   2745  C2   DA A 133       2.477-413.081-177.742 
ATOM   2746  N3   DA A 133       2.713-412.598-178.942 
ATOM   2747  C4   DA A 133       4.023-412.316-179.098 
ATOM   2748  P    DT A 134       2.122-408.763-184.239 
ATOM   2749  OP1  DT A 134       1.895-409.021-185.678 
ATOM   2750  OP2  DT A 134       3.076-407.679-183.917 
ATOM   2751  O5'  DT A 134       0.723-408.480-183.516 
ATOM   2752  C5'  DT A 134      -0.055-409.595-183.040 
ATOM   2753  C4'  DT A 134      -0.597-409.295-181.657 
ATOM   2754  O4'  DT A 134       0.329-409.681-180.600 
ATOM   2755  C3'  DT A 134      -0.897-407.825-181.364 
ATOM   2756  O3'  DT A 134      -2.063-407.745-180.553 
ATOM   2757  C2'  DT A 134       0.299-407.342-180.543 
ATOM   2758  C1'  DT A 134       0.447-408.599-179.691 
ATOM   2759  N1   DT A 134       1.768-408.709-179.010 
ATOM   2760  C2   DT A 134       1.784-409.290-177.766 
ATOM   2761  O2   DT A 134       0.780-409.708-177.216 
ATOM   2762  N3   DT A 134       3.026-409.374-177.166 
ATOM   2763  C4   DT A 134       4.222-408.936-177.696 
ATOM   2764  O4   DT A 134       5.273-409.066-177.063 
ATOM   2765  C5   DT A 134       4.104-408.340-179.005 
ATOM   2766  C7   DT A 134       5.359-407.836-179.655 
ATOM   2767  C6   DT A 134       2.909-408.245-179.611 
ATOM   2768  P    DG A 135      -3.122-406.578-180.830 
ATOM   2769  OP1  DG A 135      -4.037-406.986-181.920 
ATOM   2770  OP2  DG A 135      -2.409-405.297-181.027 
ATOM   2771  O5'  DG A 135      -3.921-406.539-179.444 
ATOM   2772  C5'  DG A 135      -4.047-407.752-178.678 
ATOM   2773  C4'  DG A 135      -3.796-407.468-177.211 
ATOM   2774  O4'  DG A 135      -2.386-407.571-176.859 
ATOM   2775  C3'  DG A 135      -4.196-406.075-176.725 
ATOM   2776  O3'  DG A 135      -4.713-406.179-175.404 
ATOM   2777  C2'  DG A 135      -2.884-405.292-176.672 
ATOM   2778  C1'  DG A 135      -2.026-406.421-176.108 
ATOM   2779  N9   DG A 135      -0.563-406.200-176.272 
ATOM   2780  C8   DG A 135       0.115-405.580-177.299 
ATOM   2781  N7   DG A 135       1.416-405.550-177.139 
ATOM   2782  C5   DG A 135       1.614-406.195-175.919 
ATOM   2783  C6   DG A 135       2.814-406.470-175.215 
ATOM   2784  O6   DG A 135       3.971-406.196-175.528 
ATOM   2785  N1   DG A 135       2.561-407.146-174.012 
ATOM   2786  C2   DG A 135       1.310-407.509-173.553 
ATOM   2787  N2   DG A 135       1.280-408.148-172.382 
ATOM   2788  N3   DG A 135       0.184-407.251-174.215 
ATOM   2789  C4   DG A 135       0.413-406.596-175.382 
ATOM   2790  P    DT A 136      -5.975-405.284-174.992 
ATOM   2791  OP1  DT A 136      -7.222-405.956-175.421 
ATOM   2792  OP2  DT A 136      -5.782-403.901-175.481 
ATOM   2793  O5'  DT A 136      -5.871-405.308-173.395 
ATOM   2794  C5'  DT A 136      -5.294-406.458-172.751 
ATOM   2795  C4'  DT A 136      -4.349-406.017-171.650 
ATOM   2796  O4'  DT A 136      -2.995-405.796-172.137 
ATOM   2797  C3'  DT A 136      -4.708-404.705-170.952 
ATOM   2798  O3'  DT A 136      -4.383-404.815-169.571 
ATOM   2799  C2'  DT A 136      -3.788-403.663-171.587 
ATOM   2800  C1'  DT A 136      -2.542-404.542-171.648 
ATOM   2801  N1   DT A 136      -1.494-404.034-172.577 
ATOM   2802  C2   DT A 136      -0.185-404.244-172.218 
ATOM   2803  O2   DT A 136       0.137-404.817-171.192 
ATOM   2804  N3   DT A 136       0.757-403.758-173.103 
ATOM   2805  C4   DT A 136       0.505-403.096-174.288 
ATOM   2806  O4   DT A 136       1.433-402.707-174.999 
ATOM   2807  C5   DT A 136      -0.900-402.924-174.577 
ATOM   2808  C7   DT A 136      -1.263-402.213-175.849 
ATOM   2809  C6   DT A 136      -1.837-403.386-173.734 
ATOM   2810  P    DC A 137      -5.372-404.174-168.488 
ATOM   2811  OP1  DC A 137      -6.470-405.123-168.196 
ATOM   2812  OP2  DC A 137      -5.782-402.823-168.929 
ATOM   2813  O5'  DC A 137      -4.410-404.054-167.215 
ATOM   2814  C5'  DC A 137      -3.342-405.006-167.055 
ATOM   2815  C4'  DC A 137      -2.073-404.294-166.632 
ATOM   2816  O4'  DC A 137      -1.290-403.833-167.770 
ATOM   2817  C3'  DC A 137      -2.265-403.038-165.783 
ATOM   2818  O3'  DC A 137      -1.224-402.971-164.817 
ATOM   2819  C2'  DC A 137      -2.092-401.878-166.764 
ATOM   2820  C1'  DC A 137      -0.927-402.479-167.545 
ATOM   2821  N1   DC A 137      -0.697-401.835-168.868 
ATOM   2822  C2   DC A 137       0.616-401.729-169.320 
ATOM   2823  O2   DC A 137       1.527-402.170-168.611 
ATOM   2824  N3   DC A 137       0.846-401.145-170.523 
ATOM   2825  C4   DC A 137      -0.170-400.679-171.261 
ATOM   2826  N4   DC A 137       0.107-400.117-172.428 
ATOM   2827  C5   DC A 137      -1.527-400.777-170.815 
ATOM   2828  C6   DC A 137      -1.737-401.365-169.609 
ATOM   2829  P    DA A 138      -1.570-402.471-163.336 
ATOM   2830  OP1  DA A 138      -2.093-403.603-162.539 
ATOM   2831  OP2  DA A 138      -2.435-401.273-163.407 
ATOM   2832  O5'  DA A 138      -0.122-402.056-162.796 
ATOM   2833  C5'  DA A 138       1.036-402.749-163.299 
ATOM   2834  C4'  DA A 138       2.140-401.757-163.607 
ATOM   2835  O4'  DA A 138       2.052-401.230-164.962 
ATOM   2836  C3'  DA A 138       2.177-400.508-162.727 
ATOM   2837  O3'  DA A 138       3.533-400.151-162.490 
ATOM   2838  C2'  DA A 138       1.529-399.415-163.579 
ATOM   2839  C1'  DA A 138       2.175-399.817-164.902 
ATOM   2840  N9   DA A 138       1.498-399.242-166.097 
ATOM   2841  C8   DA A 138       0.169-398.994-166.283 
ATOM   2842  N7   DA A 138      -0.114-398.484-167.441 
ATOM   2843  C5   DA A 138       1.118-398.386-168.073 
ATOM   2844  C6   DA A 138       1.497-397.918-169.341 
ATOM   2845  N6   DA A 138       0.629-397.437-170.243 
ATOM   2846  N1   DA A 138       2.807-397.961-169.651 
ATOM   2847  C2   DA A 138       3.664-398.439-168.751 
ATOM   2848  N3   DA A 138       3.429-398.901-167.544 
ATOM   2849  C4   DA A 138       2.112-398.847-167.258 
ATOM   2850  P    DC A 139       3.954-399.623-161.038 
ATOM   2851  OP1  DC A 139       4.211-400.776-160.146 
ATOM   2852  OP2  DC A 139       2.955-398.642-160.559 
ATOM   2853  O5'  DC A 139       5.330-398.875-161.361 
ATOM   2854  C5'  DC A 139       6.141-399.347-162.454 
ATOM   2855  C4'  DC A 139       6.652-398.172-163.264 
ATOM   2856  O4'  DC A 139       5.727-397.780-164.317 
ATOM   2857  C3'  DC A 139       6.892-396.880-162.484 
ATOM   2858  O3'  DC A 139       8.043-396.231-163.012 
ATOM   2859  C2'  DC A 139       5.668-396.015-162.782 
ATOM   2860  C1'  DC A 139       5.554-396.372-164.261 
ATOM   2861  N1   DC A 139       4.229-396.044-164.857 
ATOM   2862  C2   DC A 139       4.200-395.627-166.185 
ATOM   2863  O2   DC A 139       5.264-395.547-166.809 
ATOM   2864  N3   DC A 139       3.001-395.322-166.746 
ATOM   2865  C4   DC A 139       1.871-395.421-166.036 
ATOM   2866  N4   DC A 139       0.727-395.113-166.629 
ATOM   2867  C5   DC A 139       1.879-395.848-164.669 
ATOM   2868  C6   DC A 139       3.086-396.148-164.125 
ATOM   2869  P    DC A 140       9.062-395.517-162.005 
ATOM   2870  OP1  DC A 140      10.007-396.519-161.463 
ATOM   2871  OP2  DC A 140       8.305-394.732-161.006 
ATOM   2872  O5'  DC A 140       9.838-394.524-162.992 
ATOM   2873  C5'  DC A 140      10.000-394.898-164.373 
ATOM   2874  C4'  DC A 140       9.716-393.708-165.268 
ATOM   2875  O4'  DC A 140       8.306-393.599-165.618 
ATOM   2876  C3'  DC A 140      10.057-392.338-164.682 
ATOM   2877  O3'  DC A 140      10.559-391.505-165.720 
ATOM   2878  C2'  DC A 140       8.717-391.774-164.211 
ATOM   2879  C1'  DC A 140       7.893-392.259-165.401 
ATOM   2880  N1   DC A 140       6.425-392.261-165.153 
ATOM   2881  C2   DC A 140       5.585-391.962-166.223 
ATOM   2882  O2   DC A 140       6.088-391.709-167.323 
ATOM   2883  N3   DC A 140       4.243-391.958-166.017 
ATOM   2884  C4   DC A 140       3.737-392.237-164.808 
ATOM   2885  N4   DC A 140       2.422-392.220-164.658 
ATOM   2886  C5   DC A 140       4.584-392.547-163.694 
ATOM   2887  C6   DC A 140       5.922-392.545-163.921 
ATOM   2888  P    DC A 141      11.780-390.520-165.401 
ATOM   2889  OP1  DC A 141      13.058-391.258-165.521 
ATOM   2890  OP2  DC A 141      11.543-389.837-164.111 
ATOM   2891  O5'  DC A 141      11.654-389.465-166.598 
ATOM   2892  C5'  DC A 141      11.111-389.900-167.859 
ATOM   2893  C4'  DC A 141      10.135-388.868-168.387 
ATOM   2894  O4'  DC A 141       8.780-389.083-167.898 
ATOM   2895  C3'  DC A 141      10.435-387.416-168.013 
ATOM   2896  O3'  DC A 141      10.094-386.578-169.111 
ATOM   2897  C2'  DC A 141       9.485-387.110-166.855 
ATOM   2898  C1'  DC A 141       8.274-387.846-167.421 
ATOM   2899  N1   DC A 141       7.222-388.136-166.407 
ATOM   2900  C2   DC A 141       5.893-388.101-166.822 
ATOM   2901  O2   DC A 141       5.644-387.834-168.003 
ATOM   2902  N3   DC A 141       4.919-388.362-165.913 
ATOM   2903  C4   DC A 141       5.231-388.649-164.642 
ATOM   2904  N4   DC A 141       4.245-388.896-163.793 
ATOM   2905  C5   DC A 141       6.591-388.689-164.195 
ATOM   2906  C6   DC A 141       7.550-388.425-165.118 
ATOM   2907  P    DC A 142      11.042-385.338-169.464 
ATOM   2908  OP1  DC A 142      12.170-385.800-170.304 
ATOM   2909  OP2  DC A 142      11.408-384.624-168.221 
ATOM   2910  O5'  DC A 142      10.059-384.427-170.337 
ATOM   2911  C5'  DC A 142       9.025-385.061-171.113 
ATOM   2912  C4'  DC A 142       7.722-384.299-170.963 
ATOM   2913  O4'  DC A 142       6.940-384.755-169.822 
ATOM   2914  C3'  DC A 142       7.856-382.792-170.739 
ATOM   2915  O3'  DC A 142       6.799-382.130-171.424 
ATOM   2916  C2'  DC A 142       7.654-382.604-169.236 
ATOM   2917  C1'  DC A 142       6.524-383.618-169.081 
ATOM   2918  N1   DC A 142       6.290-384.044-167.673 
ATOM   2919  C2   DC A 142       4.981-384.319-167.288 
ATOM   2920  O2   DC A 142       4.076-384.200-168.123 
ATOM   2921  N3   DC A 142       4.745-384.708-166.008 
ATOM   2922  C4   DC A 142       5.754-384.825-165.135 
ATOM   2923  N4   DC A 142       5.473-385.208-163.898 
ATOM   2924  C5   DC A 142       7.108-384.546-165.511 
ATOM   2925  C6   DC A 142       7.321-384.158-166.794 
ATOM   2926  P    DA A 143       7.105-380.750-172.174 
ATOM   2927  OP1  DA A 143       7.659-381.028-173.518 
ATOM   2928  OP2  DA A 143       7.927-379.882-171.301 
ATOM   2929  O5'  DA A 143       5.636-380.134-172.314 
ATOM   2930  C5'  DA A 143       4.511-381.027-172.426 
ATOM   2931  C4'  DA A 143       3.375-380.544-171.546 
ATOM   2932  O4'  DA A 143       3.464-381.066-170.190 
ATOM   2933  C3'  DA A 143       3.280-379.031-171.353 
ATOM   2934  O3'  DA A 143       1.908-378.658-171.309 
ATOM   2935  C2'  DA A 143       3.897-378.776-169.979 
ATOM   2936  C1'  DA A 143       3.287-379.988-169.283 
ATOM   2937  N9   DA A 143       3.959-380.345-168.002 
ATOM   2938  C8   DA A 143       5.281-380.237-167.679 
ATOM   2939  N7   DA A 143       5.561-380.632-166.476 
ATOM   2940  C5   DA A 143       4.336-381.032-165.961 
ATOM   2941  C6   DA A 143       3.958-381.556-164.714 
ATOM   2942  N6   DA A 143       4.820-381.777-163.712 
ATOM   2943  N1   DA A 143       2.655-381.845-164.533 
ATOM   2944  C2   DA A 143       1.803-381.623-165.533 
ATOM   2945  N3   DA A 143       2.039-381.141-166.734 
ATOM   2946  C4   DA A 143       3.349-380.859-166.889 
ATOM   2947  P    DG A 144       1.447-377.306-172.030 
ATOM   2948  OP1  DG A 144       1.220-377.564-173.470 
ATOM   2949  OP2  DG A 144       2.401-376.222-171.708 
ATOM   2950  O5'  DG A 144       0.048-377.023-171.307 
ATOM   2951  C5'  DG A 144      -0.730-378.138-170.831 
ATOM   2952  C4'  DG A 144      -1.271-377.837-169.448 
ATOM   2953  O4'  DG A 144      -0.346-378.224-168.392 
ATOM   2954  C3'  DG A 144      -1.572-376.368-169.155 
ATOM   2955  O3'  DG A 144      -2.738-376.288-168.344 
ATOM   2956  C2'  DG A 144      -0.375-375.885-168.334 
ATOM   2957  C1'  DG A 144      -0.227-377.141-167.482 
ATOM   2958  N9   DG A 144       1.093-377.252-166.801 
ATOM   2959  C8   DG A 144       2.336-376.848-167.240 
ATOM   2960  N7   DG A 144       3.306-377.091-166.393 
ATOM   2961  C5   DG A 144       2.661-377.699-165.317 
ATOM   2962  C6   DG A 144       3.189-378.189-164.094 
ATOM   2963  O6   DG A 144       4.353-378.188-163.703 
ATOM   2964  N1   DG A 144       2.182-378.729-163.283 
ATOM   2965  C2   DG A 144       0.841-378.789-163.610 
ATOM   2966  N2   DG A 144       0.040-379.344-162.698 
ATOM   2967  N3   DG A 144       0.348-378.329-164.757 
ATOM   2968  C4   DG A 144       1.311-377.801-165.556 
ATOM   2969  P    DA A 145      -3.797-375.120-168.621 
ATOM   2970  OP1  DA A 145      -4.712-375.529-169.712 
ATOM   2971  OP2  DA A 145      -3.083-373.840-168.819 
ATOM   2972  O5'  DA A 145      -4.595-375.082-167.235 
ATOM   2973  C5'  DA A 145      -4.722-376.295-166.469 
ATOM   2974  C4'  DA A 145      -4.470-376.010-165.002 
ATOM   2975  O4'  DA A 145      -3.060-376.113-164.651 
ATOM   2976  C3'  DA A 145      -4.870-374.618-164.516 
ATOM   2977  O3'  DA A 145      -5.388-374.722-163.195 
ATOM   2978  C2'  DA A 145      -3.559-373.834-164.463 
ATOM   2979  C1'  DA A 145      -2.701-374.964-163.900 
ATOM   2980  N9   DA A 145      -1.238-374.743-164.064 
ATOM   2981  C8   DA A 145      -0.582-374.126-165.091 
ATOM   2982  N7   DA A 145       0.706-374.089-164.943 
ATOM   2983  C5   DA A 145       0.923-374.728-163.731 
ATOM   2984  C6   DA A 145       2.092-375.016-163.008 
ATOM   2985  N6   DA A 145       3.322-374.679-163.424 
ATOM   2986  N1   DA A 145       1.952-375.664-161.837 
ATOM   2987  C2   DA A 145       0.729-375.997-161.429 
ATOM   2988  N3   DA A 145      -0.429-375.783-162.015 
ATOM   2989  C4   DA A 145      -0.261-375.132-163.185 
ATOM   2990  P    DG A 146      -6.650-373.826-162.783 
ATOM   2991  OP1  DG A 146      -7.896-374.499-163.212 
ATOM   2992  OP2  DG A 146      -6.457-372.444-163.272 
ATOM   2993  O5'  DG A 146      -6.546-373.851-161.186 
ATOM   2994  C5'  DG A 146      -5.968-375.001-160.542 
ATOM   2995  C4'  DG A 146      -5.024-374.560-159.441 
ATOM   2996  O4'  DG A 146      -3.669-374.338-159.928 
ATOM   2997  C3'  DG A 146      -5.383-373.248-158.743 
ATOM   2998  O3'  DG A 146      -5.058-373.358-157.362 
ATOM   2999  C2'  DG A 146      -4.463-372.206-159.378 
ATOM   3000  C1'  DG A 146      -3.216-373.085-159.439 
ATOM   3001  N9   DG A 146      -2.169-372.577-160.368 
ATOM   3002  C8   DG A 146      -2.317-371.909-161.564 
ATOM   3003  N7   DG A 146      -1.182-371.595-162.143 
ATOM   3004  C5   DG A 146      -0.216-372.090-161.268 
ATOM   3005  C6   DG A 146       1.200-372.053-161.355 
ATOM   3006  O6   DG A 146       1.904-371.568-162.236 
ATOM   3007  N1   DG A 146       1.797-372.673-160.248 
ATOM   3008  C2   DG A 146       1.115-373.253-159.197 
ATOM   3009  N2   DG A 146       1.869-373.794-158.237 
ATOM   3010  N3   DG A 146      -0.214-373.288-159.117 
ATOM   3011  C4   DG A 146      -0.808-372.690-160.182 
ATOM   3012  P    DA A 147      -6.046-372.717-156.279 
ATOM   3013  OP1  DA A 147      -7.144-373.666-155.987 
ATOM   3014  OP2  DA A 147      -6.457-371.365-156.721 
ATOM   3015  O5'  DA A 147      -5.085-372.597-155.006 
ATOM   3016  C5'  DA A 147      -4.017-373.549-154.846 
ATOM   3017  C4'  DA A 147      -2.747-372.837-154.423 
ATOM   3018  O4'  DA A 147      -1.965-372.375-155.562 
ATOM   3019  C3'  DA A 147      -2.940-371.581-153.575 
ATOM   3020  O3'  DA A 147      -1.898-371.514-152.608 
ATOM   3021  C2'  DA A 147      -2.766-370.421-154.555 
ATOM   3022  C1'  DA A 147      -1.602-371.022-155.336 
ATOM   3023  N9   DA A 147      -1.372-370.378-156.659 
ATOM   3024  C8   DA A 147      -2.295-369.858-157.521 
ATOM   3025  N7   DA A 147      -1.781-369.361-158.603 
ATOM   3026  C5   DA A 147      -0.416-369.565-158.449 
ATOM   3027  C6   DA A 147       0.685-369.257-159.265 
ATOM   3028  N6   DA A 147       0.579-368.648-160.454 
ATOM   3029  N1   DA A 147       1.906-369.598-158.811 
ATOM   3030  C2   DA A 147       2.006-370.203-157.628 
ATOM   3031  N3   DA A 147       1.055-370.539-156.784 
ATOM   3032  C4   DA A 147      -0.157-370.186-157.262 
ATOM   3033  P    DG A 148      -2.245-371.014-151.127 
ATOM   3034  OP1  DG A 148      -2.768-372.146-150.330 
ATOM   3035  OP2  DG A 148      -3.110-369.816-151.198 
ATOM   3036  O5'  DG A 148      -0.797-370.599-150.587 
ATOM   3037  C5'  DG A 148       0.361-371.292-151.090 
ATOM   3038  C4'  DG A 148       1.466-370.300-151.398 
ATOM   3039  O4'  DG A 148       1.377-369.773-152.753 
ATOM   3040  C3'  DG A 148       1.502-369.050-150.519 
ATOM   3041  O3'  DG A 148       2.858-368.694-150.281 
ATOM   3042  C2'  DG A 148       0.855-367.958-151.370 
ATOM   3043  C1'  DG A 148       1.501-368.360-152.693 
ATOM   3044  N9   DG A 148       0.824-367.785-153.889 
ATOM   3045  C8   DG A 148      -0.515-367.527-154.093 
ATOM   3046  N7   DG A 148      -0.786-367.013-155.268 
ATOM   3047  C5   DG A 148       0.461-366.922-155.885 
ATOM   3048  C6   DG A 148       0.809-366.441-157.174 
ATOM   3049  O6   DG A 148       0.078-365.989-158.051 
ATOM   3050  N1   DG A 148       2.190-366.529-157.398 
ATOM   3051  C2   DG A 148       3.113-367.018-156.494 
ATOM   3052  N2   DG A 148       4.386-367.018-156.898 
ATOM   3053  N3   DG A 148       2.785-367.469-155.285 
ATOM   3054  C4   DG A 148       1.450-367.391-155.053 
ATOM   3055  P    DA A 149       3.279-368.166-148.829 
ATOM   3056  OP1  DA A 149       3.536-369.319-147.937 
ATOM   3057  OP2  DA A 149       2.281-367.184-148.351 
ATOM   3058  O5'  DA A 149       4.656-367.418-149.152 
ATOM   3059  C5'  DA A 149       5.467-367.889-150.245 
ATOM   3060  C4'  DA A 149       5.978-366.715-151.056 
ATOM   3061  O4'  DA A 149       5.052-366.323-152.109 
ATOM   3062  C3'  DA A 149       6.218-365.423-150.276 
ATOM   3063  O3'  DA A 149       7.368-364.774-150.804 
ATOM   3064  C2'  DA A 149       4.993-364.558-150.573 
ATOM   3065  C1'  DA A 149       4.879-364.915-152.052 
ATOM   3066  N9   DA A 149       3.555-364.587-152.648 
ATOM   3067  C8   DA A 149       2.324-364.637-152.059 
ATOM   3068  N7   DA A 149       1.351-364.287-152.842 
ATOM   3069  C5   DA A 149       1.982-363.982-154.041 
ATOM   3070  C6   DA A 149       1.494-363.543-155.283 
ATOM   3071  N6   DA A 149       0.196-363.325-155.533 
ATOM   3072  N1   DA A 149       2.394-363.335-156.263 
ATOM   3073  C2   DA A 149       3.683-363.553-156.009 
ATOM   3074  N3   DA A 149       4.253-363.961-154.896 
ATOM   3075  C4   DA A 149       3.331-364.162-153.931 
ATOM   3076  P    DG A 150       8.388-364.060-149.796 
ATOM   3077  OP1  DG A 150       9.332-365.062-149.255 
ATOM   3078  OP2  DG A 150       7.630-363.275-148.797 
ATOM   3079  O5'  DG A 150       9.163-363.067-150.783 
ATOM   3080  C5'  DG A 150       9.325-363.441-152.165 
ATOM   3081  C4'  DG A 150       9.042-362.251-153.059 
ATOM   3082  O4'  DG A 150       7.632-362.142-153.409 
ATOM   3083  C3'  DG A 150       9.383-360.881-152.473 
ATOM   3084  O3'  DG A 150       9.884-360.048-153.511 
ATOM   3085  C2'  DG A 150       8.042-360.317-152.003 
ATOM   3086  C1'  DG A 150       7.219-360.802-153.192 
ATOM   3087  N9   DG A 150       5.750-360.804-152.944 
ATOM   3088  C8   DG A 150       5.064-361.064-151.778 
ATOM   3089  N7   DG A 150       3.761-360.982-151.895 
ATOM   3090  C5   DG A 150       3.570-360.643-153.234 
ATOM   3091  C6   DG A 150       2.370-360.415-153.956 
ATOM   3092  O6   DG A 150       1.210-360.467-153.557 
ATOM   3093  N1   DG A 150       2.632-360.094-155.295 
ATOM   3094  C2   DG A 150       3.888-360.005-155.861 
ATOM   3095  N2   DG A 150       3.926-359.685-157.157 
ATOM   3096  N3   DG A 150       5.014-360.219-155.183 
ATOM   3097  C4   DG A 150       4.777-360.532-153.882 
ATOM   3098  P    DT A 151      11.106-359.063-153.193 
ATOM   3099  OP1  DT A 151      12.383-359.801-153.313 
ATOM   3100  OP2  DT A 151      10.869-358.380-151.902 
ATOM   3101  O5'  DT A 151      10.980-358.008-154.390 
ATOM   3102  C5'  DT A 151      10.437-358.443-155.650 
ATOM   3103  C4'  DT A 151       9.460-357.410-156.178 
ATOM   3104  O4'  DT A 151       8.105-357.626-155.689 
ATOM   3105  C3'  DT A 151       9.760-355.959-155.804 
ATOM   3106  O3'  DT A 151       9.420-355.121-156.902 
ATOM   3107  C2'  DT A 151       8.810-355.653-154.647 
ATOM   3108  C1'  DT A 151       7.599-356.388-155.212 
ATOM   3109  N1   DT A 151       6.547-356.679-154.199 
ATOM   3110  C2   DT A 151       5.242-356.641-154.623 
ATOM   3111  O2   DT A 151       4.925-356.384-155.772 
ATOM   3112  N3   DT A 151       4.294-356.914-153.656 
ATOM   3113  C4   DT A 151       4.540-357.216-152.332 
ATOM   3114  O4   DT A 151       3.607-357.443-151.558 
ATOM   3115  C5   DT A 151       5.940-357.232-151.981 
ATOM   3116  C7   DT A 151       6.296-357.551-150.558 
ATOM   3117  C6   DT A 151       6.882-356.969-152.901 
ATOM   3118  P    DT A 152      10.368-353.881-157.256 
ATOM   3119  OP1  DT A 152      11.495-354.343-158.096 
ATOM   3120  OP2  DT A 152      10.734-353.166-156.013 
ATOM   3121  O5'  DT A 152       9.384-352.970-158.128 
ATOM   3122  C5'  DT A 152       8.350-353.604-158.904 
ATOM   3123  C4'  DT A 152       7.048-352.841-158.754 
ATOM   3124  O4'  DT A 152       6.265-353.298-157.614 
ATOM   3125  C3'  DT A 152       7.181-351.335-158.531 
ATOM   3126  O3'  DT A 152       6.124-350.673-159.215 
ATOM   3127  C2'  DT A 152       6.980-351.147-157.028 
ATOM   3128  C1'  DT A 152       5.850-352.161-156.873 
ATOM   3129  N1   DT A 152       5.615-352.587-155.465 
ATOM   3130  C2   DT A 152       4.318-352.854-155.101 
ATOM   3131  O2   DT A 152       3.379-352.758-155.871 
ATOM   3132  N3   DT A 152       4.140-353.246-153.787 
ATOM   3133  C4   DT A 152       5.127-353.387-152.834 
ATOM   3134  O4   DT A 152       4.845-353.745-151.688 
ATOM   3135  C5   DT A 152       6.455-353.083-153.312 
ATOM   3136  C7   DT A 152       7.589-353.212-152.336 
ATOM   3137  C6   DT A 152       6.658-352.701-154.582 
ATOM   3138  P    DC A 153       6.430-349.293-159.965 
ATOM   3139  OP1  DC A 153       6.984-349.571-161.310 
ATOM   3140  OP2  DC A 153       7.252-348.425-159.092 
ATOM   3141  O5'  DC A 153       4.961-348.676-160.105 
ATOM   3142  C5'  DC A 153       3.837-349.570-160.218 
ATOM   3143  C4'  DC A 153       2.701-349.087-159.337 
ATOM   3144  O4'  DC A 153       2.790-349.608-157.981 
ATOM   3145  C3'  DC A 153       2.605-347.574-159.145 
ATOM   3146  O3'  DC A 153       1.233-347.201-159.100 
ATOM   3147  C2'  DC A 153       3.223-347.319-157.770 
ATOM   3148  C1'  DC A 153       2.613-348.531-157.075 
ATOM   3149  N1   DC A 153       3.285-348.888-155.794 
ATOM   3150  C2   DC A 153       2.495-349.401-154.768 
ATOM   3151  O2   DC A 153       1.281-349.538-154.960 
ATOM   3152  N3   DC A 153       3.088-349.732-153.591 
ATOM   3153  C4   DC A 153       4.406-349.568-153.423 
ATOM   3154  N4   DC A 153       4.938-349.906-152.258 
ATOM   3155  C5   DC A 153       5.236-349.042-154.466 
ATOM   3156  C6   DC A 153       4.624-348.717-155.633 
ATOM   3157  P    DC A 154       0.772-345.849-159.821 
ATOM   3158  OP1  DC A 154       0.546-346.107-161.261 
ATOM   3159  OP2  DC A 154       1.726-344.764-159.499 
ATOM   3160  O5'  DC A 154      -0.627-345.566-159.098 
ATOM   3161  C5'  DC A 154      -1.404-346.680-158.622 
ATOM   3162  C4'  DC A 154      -1.946-346.380-157.239 
ATOM   3163  O4'  DC A 154      -1.020-346.767-156.183 
ATOM   3164  C3'  DC A 154      -2.246-344.910-156.946 
ATOM   3165  O3'  DC A 154      -3.413-344.831-156.135 
ATOM   3166  C2'  DC A 154      -1.050-344.428-156.125 
ATOM   3167  C1'  DC A 154      -0.902-345.684-155.273 
ATOM   3168  N1   DC A 154       0.419-345.794-154.593 
ATOM   3169  C2   DC A 154       0.452-346.381-153.330 
ATOM   3170  O2   DC A 154      -0.605-346.783-152.832 
ATOM   3171  N3   DC A 154       1.646-346.490-152.694 
ATOM   3172  C4   DC A 154       2.770-346.042-153.268 
ATOM   3173  N4   DC A 154       3.909-346.172-152.607 
ATOM   3174  C5   DC A 154       2.757-345.435-154.566 
ATOM   3175  C6   DC A 154       1.554-345.335-155.186 
ATOM   3176  P    DA A 155      -4.471-343.663-156.412 
ATOM   3177  OP1  DA A 155      -5.386-344.072-157.503 
ATOM   3178  OP2  DA A 155      -3.758-342.383-156.610 
ATOM   3179  O5'  DA A 155      -5.270-343.625-155.026 
ATOM   3180  C5'  DA A 155      -5.397-344.838-154.261 
ATOM   3181  C4'  DA A 155      -5.145-344.553-152.794 
ATOM   3182  O4'  DA A 155      -3.735-344.656-152.442 
ATOM   3183  C3'  DA A 155      -5.545-343.160-152.308 
ATOM   3184  O3'  DA A 155      -6.063-343.265-150.986 
ATOM   3185  C2'  DA A 155      -4.234-342.377-152.254 
ATOM   3186  C1'  DA A 155      -3.376-343.507-151.691 
ATOM   3187  N9   DA A 155      -1.913-343.286-151.855 
ATOM   3188  C8   DA A 155      -1.257-342.668-152.882 
ATOM   3189  N7   DA A 155       0.031-342.631-152.735 
ATOM   3190  C5   DA A 155       0.248-343.271-151.522 
ATOM   3191  C6   DA A 155       1.418-343.559-150.799 
ATOM   3192  N6   DA A 155       2.647-343.222-151.215 
ATOM   3193  N1   DA A 155       1.277-344.207-149.629 
ATOM   3194  C2   DA A 155       0.054-344.540-149.221 
ATOM   3195  N3   DA A 155      -1.104-344.325-149.807 
ATOM   3196  C4   DA A 155      -0.935-343.675-150.976 
ATOM   3197  P    DA A 156      -7.324-342.369-150.574 
ATOM   3198  OP1  DA A 156      -8.571-343.042-151.003 
ATOM   3199  OP2  DA A 156      -7.132-340.986-151.063 
ATOM   3200  O5'  DA A 156      -7.220-342.393-148.977 
ATOM   3201  C5'  DA A 156      -6.643-343.544-148.333 
ATOM   3202  C4'  DA A 156      -5.698-343.102-147.232 
ATOM   3203  O4'  DA A 156      -4.344-342.881-147.719 
ATOM   3204  C3'  DA A 156      -6.058-341.791-146.534 
ATOM   3205  O3'  DA A 156      -5.733-341.900-145.154 
ATOM   3206  C2'  DA A 156      -5.137-340.749-147.169 
ATOM   3207  C1'  DA A 156      -3.891-341.628-147.230 
ATOM   3208  N9   DA A 156      -2.844-341.119-148.159 
ATOM   3209  C8   DA A 156      -3.009-340.459-149.342 
ATOM   3210  N7   DA A 156      -1.895-340.142-149.926 
ATOM   3211  C5   DA A 156      -0.918-340.628-149.068 
ATOM   3212  C6   DA A 156       0.486-340.609-149.122 
ATOM   3213  N6   DA A 156       1.180-340.055-150.126 
ATOM   3214  N1   DA A 156       1.153-341.181-148.102 
ATOM   3215  C2   DA A 156       0.457-341.730-147.107 
ATOM   3216  N3   DA A 156      -0.846-341.808-146.949 
ATOM   3217  C4   DA A 156      -1.490-341.228-147.982 
ATOM   3218  P    DC A 157      -6.721-341.259-144.071 
ATOM   3219  OP1  DC A 157      -7.819-342.208-143.779 
ATOM   3220  OP2  DC A 157      -7.131-339.908-144.512 
ATOM   3221  O5'  DC A 157      -5.760-341.140-142.797 
ATOM   3222  C5'  DC A 157      -4.691-342.092-142.637 
ATOM   3223  C4'  DC A 157      -3.422-341.380-142.215 
ATOM   3224  O4'  DC A 157      -2.639-340.918-143.353 
ATOM   3225  C3'  DC A 157      -3.614-340.124-141.366 
ATOM   3226  O3'  DC A 157      -2.573-340.057-140.400 
ATOM   3227  C2'  DC A 157      -3.441-338.963-142.347 
ATOM   3228  C1'  DC A 157      -2.277-339.565-143.127 
ATOM   3229  N1   DC A 157      -2.047-338.921-144.451 
ATOM   3230  C2   DC A 157      -0.734-338.815-144.903 
ATOM   3231  O2   DC A 157       0.178-339.256-144.193 
ATOM   3232  N3   DC A 157      -0.503-338.230-146.106 
ATOM   3233  C4   DC A 157      -1.519-337.765-146.844 
ATOM   3234  N4   DC A 157      -1.243-337.203-148.011 
ATOM   3235  C5   DC A 157      -2.876-337.863-146.398 
ATOM   3236  C6   DC A 157      -3.086-338.450-145.192 
ATOM   3237  P    DA A 158      -2.920-339.556-138.919 
ATOM   3238  OP1  DA A 158      -3.442-340.689-138.122 
ATOM   3239  OP2  DA A 158      -3.785-338.359-138.990 
ATOM   3240  O5'  DA A 158      -1.471-339.142-138.378 
ATOM   3241  C5'  DA A 158      -0.313-339.835-138.882 
ATOM   3242  C4'  DA A 158       0.791-338.843-139.190 
ATOM   3243  O4'  DA A 158       0.702-338.315-140.545 
ATOM   3244  C3'  DA A 158       0.828-337.593-138.310 
ATOM   3245  O3'  DA A 158       2.184-337.237-138.072 
ATOM   3246  C2'  DA A 158       0.180-336.501-139.162 
ATOM   3247  C1'  DA A 158       0.826-336.903-140.484 
ATOM   3248  N9   DA A 158       0.149-336.328-141.680 
ATOM   3249  C8   DA A 158      -1.181-336.080-141.865 
ATOM   3250  N7   DA A 158      -1.464-335.569-143.024 
ATOM   3251  C5   DA A 158      -0.231-335.472-143.655 
ATOM   3252  C6   DA A 158       0.148-335.003-144.924 
ATOM   3253  N6   DA A 158      -0.720-334.523-145.826 
ATOM   3254  N1   DA A 158       1.458-335.046-145.233 
ATOM   3255  C2   DA A 158       2.315-335.525-144.334 
ATOM   3256  N3   DA A 158       2.080-335.987-143.126 
ATOM   3257  C4   DA A 158       0.762-335.933-142.841 
ATOM   3258  P    DC A 159       2.604-336.709-136.620 
ATOM   3259  OP1  DC A 159       2.861-337.862-135.729 
ATOM   3260  OP2  DC A 159       1.606-335.727-136.142 
ATOM   3261  O5'  DC A 159       3.981-335.961-136.944 
ATOM   3262  C5'  DC A 159       4.792-336.432-138.036 
ATOM   3263  C4'  DC A 159       5.303-335.258-138.847 
ATOM   3264  O4'  DC A 159       4.377-334.866-139.900 
ATOM   3265  C3'  DC A 159       5.543-333.966-138.067 
ATOM   3266  O3'  DC A 159       6.694-333.316-138.595 
ATOM   3267  C2'  DC A 159       4.319-333.100-138.365 
ATOM   3268  C1'  DC A 159       4.204-333.458-139.843 
ATOM   3269  N1   DC A 159       2.880-333.130-140.439 
ATOM   3270  C2   DC A 159       2.851-332.713-141.767 
ATOM   3271  O2   DC A 159       3.915-332.633-142.392 
ATOM   3272  N3   DC A 159       1.651-332.408-142.329 
ATOM   3273  C4   DC A 159       0.521-332.507-141.619 
ATOM   3274  N4   DC A 159      -0.622-332.199-142.211 
ATOM   3275  C5   DC A 159       0.530-332.933-140.251 
ATOM   3276  C6   DC A 159       1.737-333.233-139.708 
ATOM   3277  P    DA A 160       7.713-332.603-137.588 
ATOM   3278  OP1  DA A 160       8.657-333.605-137.046 
ATOM   3279  OP2  DA A 160       6.955-331.818-136.589 
ATOM   3280  O5'  DA A 160       8.489-331.610-138.575 
ATOM   3281  C5'  DA A 160       8.651-331.983-139.956 
ATOM   3282  C4'  DA A 160       8.367-330.794-140.851 
ATOM   3283  O4'  DA A 160       6.957-330.685-141.200 
ATOM   3284  C3'  DA A 160       8.708-329.424-140.265 
ATOM   3285  O3'  DA A 160       9.210-328.591-141.302 
ATOM   3286  C2'  DA A 160       7.368-328.859-139.794 
ATOM   3287  C1'  DA A 160       6.544-329.344-140.984 
ATOM   3288  N9   DA A 160       5.075-329.347-140.735 
ATOM   3289  C8   DA A 160       4.413-329.608-139.571 
ATOM   3290  N7   DA A 160       3.123-329.530-139.672 
ATOM   3291  C5   DA A 160       2.911-329.192-141.002 
ATOM   3292  C6   DA A 160       1.744-328.960-141.747 
ATOM   3293  N6   DA A 160       0.509-329.038-141.231 
ATOM   3294  N1   DA A 160       1.890-328.643-143.047 
ATOM   3295  C2   DA A 160       3.120-328.568-143.555 
ATOM   3296  N3   DA A 160       4.277-328.762-142.961 
ATOM   3297  C4   DA A 160       4.102-329.077-141.661 
ATOM   3298  P    DC A 161      10.431-327.606-140.984 
ATOM   3299  OP1  DC A 161      11.708-328.344-141.104 
ATOM   3300  OP2  DC A 161      10.194-326.923-139.693 
ATOM   3301  O5'  DC A 161      10.305-326.550-142.181 
ATOM   3302  C5'  DC A 161       9.762-326.986-143.441 
ATOM   3303  C4'  DC A 161       8.785-325.953-143.969 
ATOM   3304  O4'  DC A 161       7.431-326.169-143.480 
ATOM   3305  C3'  DC A 161       9.085-324.502-143.595 
ATOM   3306  O3'  DC A 161       8.745-323.664-144.693 
ATOM   3307  C2'  DC A 161       8.136-324.196-142.438 
ATOM   3308  C1'  DC A 161       6.925-324.931-143.004 
ATOM   3309  N1   DC A 161       5.873-325.222-141.990 
ATOM   3310  C2   DC A 161       4.544-325.187-142.404 
ATOM   3311  O2   DC A 161       4.294-324.920-143.585 
ATOM   3312  N3   DC A 161       3.570-325.448-141.495 
ATOM   3313  C4   DC A 161       3.882-325.734-140.224 
ATOM   3314  N4   DC A 161       2.896-325.982-139.376 
ATOM   3315  C5   DC A 161       5.242-325.774-139.777 
ATOM   3316  C6   DC A 161       6.201-325.510-140.701 
ATOM   3317  P    DA A 162       9.693-322.424-145.047 
ATOM   3318  OP1  DA A 162      10.820-322.886-145.887 
ATOM   3319  OP2  DA A 162      10.059-321.709-143.804 
ATOM   3320  O5'  DA A 162       8.710-321.513-145.919 
ATOM   3321  C5'  DA A 162       7.675-322.147-146.696 
ATOM   3322  C4'  DA A 162       6.373-321.384-146.545 
ATOM   3323  O4'  DA A 162       5.591-321.840-145.405 
ATOM   3324  C3'  DA A 162       6.506-319.878-146.322 
ATOM   3325  O3'  DA A 162       5.450-319.216-147.006 
ATOM   3326  C2'  DA A 162       6.305-319.690-144.819 
ATOM   3327  C1'  DA A 162       5.175-320.703-144.664 
ATOM   3328  N9   DA A 162       4.941-321.129-143.256 
ATOM   3329  C8   DA A 162       5.855-321.293-142.256 
ATOM   3330  N7   DA A 162       5.339-321.675-141.129 
ATOM   3331  C5   DA A 162       3.981-321.773-141.400 
ATOM   3332  C6   DA A 162       2.880-322.136-140.607 
ATOM   3333  N6   DA A 162       2.982-322.486-139.316 
ATOM   3334  N1   DA A 162       1.667-322.127-141.189 
ATOM   3335  C2   DA A 162       1.573-321.780-142.472 
ATOM   3336  N3   DA A 162       2.524-321.423-143.307 
ATOM   3337  C4   DA A 162       3.727-321.440-142.700 
ATOM   3338  P    DT A 163       5.756-317.835-147.756 
ATOM   3339  OP1  DT A 163       6.309-318.114-149.101 
ATOM   3340  OP2  DT A 163       6.577-316.968-146.883 
ATOM   3341  O5'  DT A 163       4.286-317.219-147.896 
ATOM   3342  C5'  DT A 163       3.162-318.113-148.009 
ATOM   3343  C4'  DT A 163       2.026-317.630-147.129 
ATOM   3344  O4'  DT A 163       2.115-318.151-145.772 
ATOM   3345  C3'  DT A 163       1.931-316.117-146.936 
ATOM   3346  O3'  DT A 163       0.559-315.744-146.892 
ATOM   3347  C2'  DT A 163       2.548-315.861-145.561 
ATOM   3348  C1'  DT A 163       1.938-317.074-144.866 
ATOM   3349  N1   DT A 163       2.610-317.431-143.585 
ATOM   3350  C2   DT A 163       1.818-317.935-142.583 
ATOM   3351  O2   DT A 163       0.615-318.096-142.704 
ATOM   3352  N3   DT A 163       2.475-318.254-141.410 
ATOM   3353  C4   DT A 163       3.825-318.113-141.164 
ATOM   3354  O4   DT A 163       4.300-318.433-140.073 
ATOM   3355  C5   DT A 163       4.573-317.576-142.277 
ATOM   3356  C7   DT A 163       6.051-317.390-142.093 
ATOM   3357  C6   DT A 163       3.960-317.257-143.428 
ATOM   3358  P    DT A 164       0.098-314.392-147.613 
ATOM   3359  OP1  DT A 164      -0.129-314.650-149.052 
ATOM   3360  OP2  DT A 164       1.052-313.307-147.290 
ATOM   3361  O5'  DT A 164      -1.301-314.109-146.889 
ATOM   3362  C5'  DT A 164      -2.079-315.223-146.414 
ATOM   3363  C4'  DT A 164      -2.621-314.923-145.030 
ATOM   3364  O4'  DT A 164      -1.695-315.310-143.974 
ATOM   3365  C3'  DT A 164      -2.921-313.453-144.737 
ATOM   3366  O3'  DT A 164      -4.087-313.373-143.927 
ATOM   3367  C2'  DT A 164      -1.724-312.970-143.917 
ATOM   3368  C1'  DT A 164      -1.577-314.227-143.064 
ATOM   3369  N1   DT A 164      -0.256-314.337-142.384 
ATOM   3370  C2   DT A 164      -0.240-314.919-141.140 
ATOM   3371  O2   DT A 164      -1.244-315.336-140.590 
ATOM   3372  N3   DT A 164       1.002-315.003-140.540 
ATOM   3373  C4   DT A 164       2.199-314.564-141.070 
ATOM   3374  O4   DT A 164       3.249-314.694-140.436 
ATOM   3375  C5   DT A 164       2.080-313.968-142.379 
ATOM   3376  C7   DT A 164       3.335-313.464-143.028 
ATOM   3377  C6   DT A 164       0.885-313.874-142.985 
ATOM   3378  P    DA A 165      -5.146-312.206-144.204 
ATOM   3379  OP1  DA A 165      -6.061-312.615-145.294 
ATOM   3380  OP2  DA A 165      -4.433-310.925-144.401 
ATOM   3381  O5'  DA A 165      -5.945-312.168-142.818 
ATOM   3382  C5'  DA A 165      -6.071-313.381-142.052 
ATOM   3383  C4'  DA A 165      -5.820-313.096-140.585 
ATOM   3384  O4'  DA A 165      -4.410-313.199-140.233 
ATOM   3385  C3'  DA A 165      -6.220-311.703-140.099 
ATOM   3386  O3'  DA A 165      -6.737-311.808-138.777 
ATOM   3387  C2'  DA A 165      -4.908-310.920-140.045 
ATOM   3388  C1'  DA A 165      -4.050-312.049-139.482 
ATOM   3389  N9   DA A 165      -2.587-311.829-139.646 
ATOM   3390  C8   DA A 165      -1.931-311.211-140.673 
ATOM   3391  N7   DA A 165      -0.643-311.174-140.526 
ATOM   3392  C5   DA A 165      -0.426-311.814-139.314 
ATOM   3393  C6   DA A 165       0.743-312.102-138.591 
ATOM   3394  N6   DA A 165       1.973-311.765-139.007 
ATOM   3395  N1   DA A 165       0.603-312.750-137.420 
ATOM   3396  C2   DA A 165      -0.620-313.083-137.012 
ATOM   3397  N3   DA A 165      -1.779-312.868-137.598 
ATOM   3398  C4   DA A 165      -1.610-312.218-138.767 
ATOM   3399  P    DT A 166      -7.999-310.912-138.366 
ATOM   3400  OP1  DT A 166      -9.246-311.585-138.794 
ATOM   3401  OP2  DT A 166      -7.806-309.529-138.855 
ATOM   3402  O5'  DT A 166      -7.895-310.936-136.769 
ATOM   3403  C5'  DT A 166      -7.318-312.087-136.125 
ATOM   3404  C4'  DT A 166      -6.373-311.645-135.024 
ATOM   3405  O4'  DT A 166      -5.018-311.424-135.510 
ATOM   3406  C3'  DT A 166      -6.732-310.334-134.326 
ATOM   3407  O3'  DT A 166      -6.407-310.443-132.945 
ATOM   3408  C2'  DT A 166      -5.812-309.292-134.961 
ATOM   3409  C1'  DT A 166      -4.566-310.171-135.021 
ATOM   3410  N1   DT A 166      -3.518-309.662-135.951 
ATOM   3411  C2   DT A 166      -2.209-309.872-135.592 
ATOM   3412  O2   DT A 166      -1.886-310.446-134.566 
ATOM   3413  N3   DT A 166      -1.266-309.386-136.477 
ATOM   3414  C4   DT A 166      -1.519-308.725-137.661 
ATOM   3415  O4   DT A 166      -0.591-308.335-138.373 
ATOM   3416  C5   DT A 166      -2.924-308.552-137.951 
ATOM   3417  C7   DT A 166      -3.287-307.841-139.222 
ATOM   3418  C6   DT A 166      -3.861-309.014-137.108 
ATOM   3419  P    DA A 167      -7.395-309.802-131.862 
ATOM   3420  OP1  DA A 167      -8.494-310.751-131.570 
ATOM   3421  OP2  DA A 167      -7.806-308.451-132.303 
ATOM   3422  O5'  DA A 167      -6.434-309.683-130.588 
ATOM   3423  C5'  DA A 167      -5.366-310.635-130.429 
ATOM   3424  C4'  DA A 167      -4.097-309.923-130.006 
ATOM   3425  O4'  DA A 167      -3.314-309.461-131.144 
ATOM   3426  C3'  DA A 167      -4.289-308.666-129.157 
ATOM   3427  O3'  DA A 167      -3.248-308.599-128.191 
ATOM   3428  C2'  DA A 167      -4.116-307.506-130.138 
ATOM   3429  C1'  DA A 167      -2.951-308.107-130.919 
ATOM   3430  N9   DA A 167      -2.721-307.463-132.242 
ATOM   3431  C8   DA A 167      -3.645-306.944-133.104 
ATOM   3432  N7   DA A 167      -3.130-306.446-134.186 
ATOM   3433  C5   DA A 167      -1.765-306.651-134.032 
ATOM   3434  C6   DA A 167      -0.664-306.343-134.848 
ATOM   3435  N6   DA A 167      -0.770-305.734-136.037 
ATOM   3436  N1   DA A 167       0.556-306.684-134.393 
ATOM   3437  C2   DA A 167       0.657-307.289-133.210 
ATOM   3438  N3   DA A 167      -0.295-307.625-132.367 
ATOM   3439  C4   DA A 167      -1.506-307.272-132.845 
ATOM   3440  P    DG A 168      -3.594-308.099-126.710 
ATOM   3441  OP1  DG A 168      -4.117-309.232-125.913 
ATOM   3442  OP2  DG A 168      -4.459-306.901-126.781 
ATOM   3443  O5'  DG A 168      -2.146-307.685-126.170 
ATOM   3444  C5'  DG A 168      -0.988-308.377-126.673 
ATOM   3445  C4'  DG A 168       0.116-307.386-126.981 
ATOM   3446  O4'  DG A 168       0.028-306.858-128.336 
ATOM   3447  C3'  DG A 168       0.153-306.136-126.101 
ATOM   3448  O3'  DG A 168       1.509-305.780-125.864 
ATOM   3449  C2'  DG A 168      -0.495-305.044-126.953 
ATOM   3450  C1'  DG A 168       0.151-305.446-128.276 
ATOM   3451  N9   DG A 168      -0.526-304.871-129.471 
ATOM   3452  C8   DG A 168      -1.864-304.613-129.676 
ATOM   3453  N7   DG A 168      -2.135-304.098-130.851 
ATOM   3454  C5   DG A 168      -0.888-304.008-131.468 
ATOM   3455  C6   DG A 168      -0.540-303.527-132.757 
ATOM   3456  O6   DG A 168      -1.272-303.075-133.633 
ATOM   3457  N1   DG A 168       0.841-303.615-132.980 
ATOM   3458  C2   DG A 168       1.764-304.103-132.077 
ATOM   3459  N2   DG A 168       3.037-304.104-132.480 
ATOM   3460  N3   DG A 168       1.436-304.555-130.868 
ATOM   3461  C4   DG A 168       0.100-304.476-130.635 
ATOM   3462  P    DA A 169       1.930-305.252-124.412 
ATOM   3463  OP1  DA A 169       2.187-306.405-123.520 
ATOM   3464  OP2  DA A 169       0.931-304.270-123.933 
ATOM   3465  O5'  DA A 169       3.307-304.503-124.735 
ATOM   3466  C5'  DA A 169       4.117-304.975-125.827 
ATOM   3467  C4'  DA A 169       4.629-303.801-126.638 
ATOM   3468  O4'  DA A 169       3.703-303.409-127.691 
ATOM   3469  C3'  DA A 169       4.868-302.508-125.858 
ATOM   3470  O3'  DA A 169       6.019-301.859-126.386 
ATOM   3471  C2'  DA A 169       3.644-301.643-126.156 
ATOM   3472  C1'  DA A 169       3.530-302.001-127.635 
ATOM   3473  N9   DA A 169       2.205-301.673-128.230 
ATOM   3474  C8   DA A 169       0.974-301.723-127.641 
ATOM   3475  N7   DA A 169       0.002-301.373-128.425 
ATOM   3476  C5   DA A 169       0.633-301.068-129.624 
ATOM   3477  C6   DA A 169       0.145-300.629-130.866 
ATOM   3478  N6   DA A 169      -1.154-300.410-131.115 
ATOM   3479  N1   DA A 169       1.045-300.420-131.845 
ATOM   3480  C2   DA A 169       2.334-300.639-131.591 
ATOM   3481  N3   DA A 169       2.903-301.047-130.478 
ATOM   3482  C4   DA A 169       1.982-301.248-129.514 
ATOM   3483  P    DT A 170       7.039-301.146-125.379 
ATOM   3484  OP1  DT A 170       7.983-302.148-124.837 
ATOM   3485  OP2  DT A 170       6.281-300.361-124.380 
ATOM   3486  O5'  DT A 170       7.814-300.153-126.366 
ATOM   3487  C5'  DT A 170       7.976-300.526-127.747 
ATOM   3488  C4'  DT A 170       7.692-299.336-128.642 
ATOM   3489  O4'  DT A 170       6.283-299.228-128.991 
ATOM   3490  C3'  DT A 170       8.033-297.967-128.056 
ATOM   3491  O3'  DT A 170       8.535-297.134-129.093 
ATOM   3492  C2'  DT A 170       6.693-297.402-127.585 
ATOM   3493  C1'  DT A 170       5.870-297.887-128.775 
ATOM   3494  N1   DT A 170       4.401-297.890-128.527 
ATOM   3495  C2   DT A 170       3.586-297.592-129.592 
ATOM   3496  O2   DT A 170       4.015-297.334-130.703 
ATOM   3497  N3   DT A 170       2.231-297.603-129.323 
ATOM   3498  C4   DT A 170       1.639-297.881-128.108 
ATOM   3499  O4   DT A 170       0.412-297.860-127.989 
ATOM   3500  C5   DT A 170       2.576-298.181-127.051 
ATOM   3501  C7   DT A 170       2.016-298.494-125.695 
ATOM   3502  C6   DT A 170       3.899-298.176-127.285 
ATOM   3503  P    DT A 171       9.756-296.148-128.775 
ATOM   3504  OP1  DT A 171      11.034-296.887-128.895 
ATOM   3505  OP2  DT A 171       9.520-295.466-127.485 
ATOM   3506  O5'  DT A 171       9.630-295.093-129.972 
ATOM   3507  C5'  DT A 171       9.087-295.529-131.233 
ATOM   3508  C4'  DT A 171       8.111-294.496-131.761 
ATOM   3509  O4'  DT A 171       6.756-294.712-131.272 
ATOM   3510  C3'  DT A 171       8.411-293.045-131.387 
ATOM   3511  O3'  DT A 171       8.070-292.207-132.484 
ATOM   3512  C2'  DT A 171       7.461-292.739-130.229 
ATOM   3513  C1'  DT A 171       6.250-293.474-130.795 
ATOM   3514  N1   DT A 171       5.198-293.765-129.781 
ATOM   3515  C2   DT A 171       3.892-293.727-130.206 
ATOM   3516  O2   DT A 171       3.576-293.470-131.354 
ATOM   3517  N3   DT A 171       2.944-294.000-129.238 
ATOM   3518  C4   DT A 171       3.190-294.301-127.915 
ATOM   3519  O4   DT A 171       2.258-294.529-127.141 
ATOM   3520  C5   DT A 171       4.591-294.318-127.563 
ATOM   3521  C7   DT A 171       4.946-294.637-126.141 
ATOM   3522  C6   DT A 171       5.533-294.055-128.484 
ATOM   3523  P    DA A 172       9.018-290.966-132.838 
ATOM   3524  OP1  DA A 172      10.146-291.428-133.678 
ATOM   3525  OP2  DA A 172       9.384-290.252-131.595 
ATOM   3526  O5'  DA A 172       8.035-290.056-133.711 
ATOM   3527  C5'  DA A 172       7.001-290.689-134.487 
ATOM   3528  C4'  DA A 172       5.699-289.927-134.337 
ATOM   3529  O4'  DA A 172       4.916-290.383-133.196 
ATOM   3530  C3'  DA A 172       5.832-288.421-134.113 
ATOM   3531  O3'  DA A 172       4.775-287.758-134.798 
ATOM   3532  C2'  DA A 172       5.631-288.233-132.610 
ATOM   3533  C1'  DA A 172       4.501-289.246-132.455 
ATOM   3534  N9   DA A 172       4.266-289.672-131.047 
ATOM   3535  C8   DA A 172       5.181-289.836-130.047 
ATOM   3536  N7   DA A 172       4.664-290.218-128.920 
ATOM   3537  C5   DA A 172       3.306-290.316-129.191 
ATOM   3538  C6   DA A 172       2.206-290.679-128.398 
ATOM   3539  N6   DA A 172       2.307-291.029-127.108 
ATOM   3540  N1   DA A 172       0.992-290.670-128.981 
ATOM   3541  C2   DA A 172       0.898-290.322-130.263 
ATOM   3542  N3   DA A 172       1.849-289.966-131.099 
ATOM   3543  C4   DA A 172       3.052-289.983-130.491 
ATOM   3544  P    DC A 173       5.081-286.378-135.548 
ATOM   3545  OP1  DC A 173       5.635-286.657-136.892 
ATOM   3546  OP2  DC A 173       5.903-285.511-134.675 
ATOM   3547  O5'  DC A 173       3.612-285.762-135.688 
ATOM   3548  C5'  DC A 173       2.487-286.656-135.800 
ATOM   3549  C4'  DC A 173       1.352-286.173-134.920 
ATOM   3550  O4'  DC A 173       1.440-286.694-133.564 
ATOM   3551  C3'  DC A 173       1.256-284.660-134.727 
ATOM   3552  O3'  DC A 173      -0.116-284.287-134.683 
ATOM   3553  C2'  DC A 173       1.873-284.404-133.353 
ATOM   3554  C1'  DC A 173       1.263-285.616-132.657 
ATOM   3555  N1   DC A 173       1.935-285.974-131.376 
ATOM   3556  C2   DC A 173       1.146-286.486-130.350 
ATOM   3557  O2   DC A 173      -0.068-286.623-130.543 
ATOM   3558  N3   DC A 173       1.739-286.818-129.174 
ATOM   3559  C4   DC A 173       3.057-286.654-129.005 
ATOM   3560  N4   DC A 173       3.589-286.992-127.841 
ATOM   3561  C5   DC A 173       3.887-286.127-130.048 
ATOM   3562  C6   DC A 173       3.275-285.802-131.215 
ATOM   3563  P    DT A 174      -0.577-282.934-135.404 
ATOM   3564  OP1  DT A 174      -0.804-283.193-136.843 
ATOM   3565  OP2  DT A 174       0.377-281.850-135.082 
ATOM   3566  O5'  DT A 174      -1.976-282.652-134.681 
ATOM   3567  C5'  DT A 174      -2.754-283.766-134.205 
ATOM   3568  C4'  DT A 174      -3.295-283.466-132.822 
ATOM   3569  O4'  DT A 174      -2.370-283.853-131.766 
ATOM   3570  C3'  DT A 174      -3.596-281.996-132.529 
ATOM   3571  O3'  DT A 174      -4.762-281.916-131.718 
ATOM   3572  C2'  DT A 174      -2.399-281.513-131.708 
ATOM   3573  C1'  DT A 174      -2.251-282.770-130.856 
ATOM   3574  N1   DT A 174      -0.930-282.880-130.175 
ATOM   3575  C2   DT A 174      -0.915-283.461-128.931 
ATOM   3576  O2   DT A 174      -1.919-283.879-128.381 
ATOM   3577  N3   DT A 174       0.328-283.545-128.331 
ATOM   3578  C4   DT A 174       1.524-283.107-128.861 
ATOM   3579  O4   DT A 174       2.574-283.237-128.228 
ATOM   3580  C5   DT A 174       1.405-282.511-130.170 
ATOM   3581  C7   DT A 174       2.660-282.007-130.820 
ATOM   3582  C6   DT A 174       0.210-282.416-130.776 
ATOM   3583  P    DC A 175      -5.821-280.749-131.995 
ATOM   3584  OP1  DC A 175      -6.735-281.157-133.085 
ATOM   3585  OP2  DC A 175      -5.107-279.468-132.192 
ATOM   3586  O5'  DC A 175      -6.619-280.711-130.609 
ATOM   3587  C5'  DC A 175      -6.746-281.923-129.843 
ATOM   3588  C4'  DC A 175      -6.494-281.639-128.376 
ATOM   3589  O4'  DC A 175      -5.084-281.742-128.025 
ATOM   3590  C3'  DC A 175      -6.894-280.246-127.890 
ATOM   3591  O3'  DC A 175      -7.412-280.350-126.569 
ATOM   3592  C2'  DC A 175      -5.583-279.463-127.837 
ATOM   3593  C1'  DC A 175      -4.725-280.592-127.273 
ATOM   3594  N1   DC A 175      -3.262-280.372-127.437 
ATOM   3595  C2   DC A 175      -2.417-280.841-126.434 
ATOM   3596  O2   DC A 175      -2.914-281.416-125.458 
ATOM   3597  N3   DC A 175      -1.080-280.649-126.564 
ATOM   3598  C4   DC A 175      -0.582-280.021-127.636 
ATOM   3599  N4   DC A 175       0.730-279.859-127.717 
ATOM   3600  C5   DC A 175      -1.433-279.530-128.680 
ATOM   3601  C6   DC A 175      -2.766-279.732-128.531 
ATOM   3602  P    DA A 176      -8.674-279.455-126.157 
ATOM   3603  OP1  DA A 176      -9.920-280.127-126.586 
ATOM   3604  OP2  DA A 176      -8.481-278.072-126.646 
ATOM   3605  O5'  DA A 176      -8.569-279.479-124.560 
ATOM   3606  C5'  DA A 176      -7.992-280.630-123.916 
ATOM   3607  C4'  DA A 176      -7.047-280.188-122.815 
ATOM   3608  O4'  DA A 176      -5.693-279.967-123.302 
ATOM   3609  C3'  DA A 176      -7.407-278.877-122.117 
ATOM   3610  O3'  DA A 176      -7.082-278.986-120.736 
ATOM   3611  C2'  DA A 176      -6.487-277.835-122.752 
ATOM   3612  C1'  DA A 176      -5.240-278.714-122.813 
ATOM   3613  N9   DA A 176      -4.193-278.205-123.742 
ATOM   3614  C8   DA A 176      -4.358-277.544-124.925 
ATOM   3615  N7   DA A 176      -3.244-277.227-125.509 
ATOM   3616  C5   DA A 176      -2.267-277.713-124.650 
ATOM   3617  C6   DA A 176      -0.863-277.694-124.704 
ATOM   3618  N6   DA A 176      -0.169-277.141-125.709 
ATOM   3619  N1   DA A 176      -0.197-278.267-123.685 
ATOM   3620  C2   DA A 176      -0.892-278.816-122.690 
ATOM   3621  N3   DA A 176      -2.195-278.894-122.532 
ATOM   3622  C4   DA A 176      -2.839-278.313-123.565 
ATOM   3623  P    DG A 177      -8.070-278.345-119.653 
ATOM   3624  OP1  DG A 177      -9.168-279.294-119.361 
ATOM   3625  OP2  DG A 177      -8.481-276.994-120.094 
ATOM   3626  O5'  DG A 177      -7.109-278.225-118.380 
ATOM   3627  C5'  DG A 177      -6.041-279.177-118.220 
ATOM   3628  C4'  DG A 177      -4.771-278.466-117.797 
ATOM   3629  O4'  DG A 177      -3.989-278.004-118.936 
ATOM   3630  C3'  DG A 177      -4.964-277.209-116.949 
ATOM   3631  O3'  DG A 177      -3.922-277.142-115.982 
ATOM   3632  C2'  DG A 177      -4.790-276.049-117.929 
ATOM   3633  C1'  DG A 177      -3.626-276.650-118.710 
ATOM   3634  N9   DG A 177      -3.396-276.006-120.033 
ATOM   3635  C8   DG A 177      -4.313-275.476-120.915 
ATOM   3636  N7   DG A 177      -3.779-274.978-122.005 
ATOM   3637  C5   DG A 177      -2.413-275.192-121.831 
ATOM   3638  C6   DG A 177      -1.323-274.866-122.680 
ATOM   3639  O6   DG A 177      -1.339-274.313-123.776 
ATOM   3640  N1   DG A 177      -0.101-275.262-122.117 
ATOM   3641  C2   DG A 177       0.047-275.890-120.896 
ATOM   3642  N2   DG A 177       1.299-276.187-120.538 
ATOM   3643  N3   DG A 177      -0.976-276.196-120.102 
ATOM   3644  C4   DG A 177      -2.168-275.818-120.632 
ATOM   3645  P    DA A 178      -4.269-276.642-114.501 
ATOM   3646  OP1  DA A 178      -4.791-277.775-113.704 
ATOM   3647  OP2  DA A 178      -5.134-275.444-114.572 
ATOM   3648  O5'  DA A 178      -2.821-276.227-113.961 
ATOM   3649  C5'  DA A 178      -1.662-276.920-114.464 
ATOM   3650  C4'  DA A 178      -0.558-275.928-114.772 
ATOM   3651  O4'  DA A 178      -0.647-275.401-116.127 
ATOM   3652  C3'  DA A 178      -0.522-274.679-113.893 
ATOM   3653  O3'  DA A 178       0.835-274.322-113.655 
ATOM   3654  C2'  DA A 178      -1.169-273.587-114.744 
ATOM   3655  C1'  DA A 178      -0.523-273.988-116.067 
ATOM   3656  N9   DA A 178      -1.200-273.414-117.262 
ATOM   3657  C8   DA A 178      -2.530-273.165-117.448 
ATOM   3658  N7   DA A 178      -2.813-272.655-118.607 
ATOM   3659  C5   DA A 178      -1.581-272.557-119.238 
ATOM   3660  C6   DA A 178      -1.201-272.089-120.506 
ATOM   3661  N6   DA A 178      -2.069-271.609-121.408 
ATOM   3662  N1   DA A 178       0.108-272.132-120.816 
ATOM   3663  C2   DA A 178       0.966-272.611-119.916 
ATOM   3664  N3   DA A 178       0.730-273.073-118.709 
ATOM   3665  C4   DA A 178      -0.587-273.019-118.423 
ATOM   3666  P    DA A 179       1.255-273.794-112.203 
ATOM   3667  OP1  DA A 179       1.512-274.947-111.311 
ATOM   3668  OP2  DA A 179       0.257-272.813-111.725 
ATOM   3669  O5'  DA A 179       2.632-273.046-112.526 
ATOM   3670  C5'  DA A 179       3.443-273.518-113.619 
ATOM   3671  C4'  DA A 179       3.954-272.344-114.430 
ATOM   3672  O4'  DA A 179       3.028-271.952-115.482 
ATOM   3673  C3'  DA A 179       4.194-271.051-113.650 
ATOM   3674  O3'  DA A 179       5.344-270.402-114.177 
ATOM   3675  C2'  DA A 179       2.969-270.186-113.947 
ATOM   3676  C1'  DA A 179       2.855-270.544-115.426 
ATOM   3677  N9   DA A 179       1.531-270.216-116.022 
ATOM   3678  C8   DA A 179       0.300-270.266-115.433 
ATOM   3679  N7   DA A 179      -0.673-269.916-116.216 
ATOM   3680  C5   DA A 179      -0.042-269.611-117.415 
ATOM   3681  C6   DA A 179      -0.529-269.171-118.657 
ATOM   3682  N6   DA A 179      -1.828-268.953-118.907 
ATOM   3683  N1   DA A 179       0.370-268.963-119.636 
ATOM   3684  C2   DA A 179       1.659-269.182-119.382 
ATOM   3685  N3   DA A 179       2.229-269.590-118.269 
ATOM   3686  C4   DA A 179       1.307-269.791-117.305 
ATOM   3687  P    DG A 180       6.364-269.689-113.170 
ATOM   3688  OP1  DG A 180       7.308-270.691-112.628 
ATOM   3689  OP2  DG A 180       5.606-268.904-112.171 
ATOM   3690  O5'  DG A 180       7.139-268.696-114.157 
ATOM   3691  C5'  DG A 180       7.301-269.069-115.538 
ATOM   3692  C4'  DG A 180       7.018-267.879-116.433 
ATOM   3693  O4'  DG A 180       5.608-267.771-116.783 
ATOM   3694  C3'  DG A 180       7.359-266.509-115.847 
ATOM   3695  O3'  DG A 180       7.860-265.676-116.885 
ATOM   3696  C2'  DG A 180       6.018-265.945-115.376 
ATOM   3697  C1'  DG A 180       5.195-266.430-116.566 
ATOM   3698  N9   DG A 180       3.726-266.432-116.318 
ATOM   3699  C8   DG A 180       3.040-266.693-115.151 
ATOM   3700  N7   DG A 180       1.737-266.611-115.269 
ATOM   3701  C5   DG A 180       1.546-266.271-116.607 
ATOM   3702  C6   DG A 180       0.346-266.043-117.330 
ATOM   3703  O6   DG A 180      -0.814-266.096-116.931 
ATOM   3704  N1   DG A 180       0.608-265.722-118.669 
ATOM   3705  C2   DG A 180       1.864-265.633-119.235 
ATOM   3706  N2   DG A 180       1.902-265.314-120.531 
ATOM   3707  N3   DG A 180       2.990-265.848-118.557 
ATOM   3708  C4   DG A 180       2.753-266.160-117.256 
ATOM   3709  P    DC A 181       9.082-264.691-116.566 
ATOM   3710  OP1  DC A 181      10.359-265.429-116.686 
ATOM   3711  OP2  DC A 181       8.845-264.008-115.276 
ATOM   3712  O5'  DC A 181       8.956-263.636-117.763 
ATOM   3713  C5'  DC A 181       8.413-264.071-119.024 
ATOM   3714  C4'  DC A 181       7.436-263.039-119.552 
ATOM   3715  O4'  DC A 181       6.082-263.254-119.063 
ATOM   3716  C3'  DC A 181       7.736-261.588-119.178 
ATOM   3717  O3'  DC A 181       7.396-260.749-120.276 
ATOM   3718  C2'  DC A 181       6.786-261.281-118.021 
ATOM   3719  C1'  DC A 181       5.576-262.017-118.586 
ATOM   3720  N1   DC A 181       4.523-262.307-117.572 
ATOM   3721  C2   DC A 181       3.195-262.273-117.987 
ATOM   3722  O2   DC A 181       2.945-262.005-119.168 
ATOM   3723  N3   DC A 181       2.221-262.534-117.078 
ATOM   3724  C4   DC A 181       2.532-262.820-115.807 
ATOM   3725  N4   DC A 181       1.546-263.067-114.958 
ATOM   3726  C5   DC A 181       3.892-262.860-115.360 
ATOM   3727  C6   DC A 181       4.852-262.596-116.283 
ATOM   3728  P    DA A 182       8.344-259.509-120.629 
ATOM   3729  OP1  DA A 182       9.471-259.971-121.469 
ATOM   3730  OP2  DA A 182       8.710-258.795-119.387 
ATOM   3731  O5'  DA A 182       7.360-258.598-121.502 
ATOM   3732  C5'  DA A 182       6.326-259.232-122.278 
ATOM   3733  C4'  DA A 182       5.024-258.470-122.128 
ATOM   3734  O4'  DA A 182       4.241-258.926-120.987 
ATOM   3735  C3'  DA A 182       5.157-256.964-121.904 
ATOM   3736  O3'  DA A 182       4.100-256.301-122.589 
ATOM   3737  C2'  DA A 182       4.956-256.776-120.401 
ATOM   3738  C1'  DA A 182       3.826-257.789-120.246 
ATOM   3739  N9   DA A 182       3.591-258.215-118.838 
ATOM   3740  C8   DA A 182       4.506-258.379-117.838 
ATOM   3741  N7   DA A 182       3.990-258.761-116.711 
ATOM   3742  C5   DA A 182       2.632-258.858-116.983 
ATOM   3743  C6   DA A 182       1.531-259.222-116.190 
ATOM   3744  N6   DA A 182       1.633-259.572-114.899 
ATOM   3745  N1   DA A 182       0.317-259.213-116.772 
ATOM   3746  C2   DA A 182       0.224-258.865-118.054 
ATOM   3747  N3   DA A 182       1.175-258.509-118.890 
ATOM   3748  C4   DA A 182       2.378-258.526-118.282 
ATOM   3749  P    DG A 183       4.406-254.921-123.339 
ATOM   3750  OP1  DG A 183       4.960-255.199-124.683 
ATOM   3751  OP2  DG A 183       5.228-254.053-122.466 
ATOM   3752  O5'  DG A 183       2.937-254.305-123.479 
ATOM   3753  C5'  DG A 183       1.813-255.198-123.591 
ATOM   3754  C4'  DG A 183       0.677-254.716-122.711 
ATOM   3755  O4'  DG A 183       0.766-255.237-121.355 
ATOM   3756  C3'  DG A 183       0.581-253.202-122.519 
ATOM   3757  O3'  DG A 183      -0.791-252.830-122.474 
ATOM   3758  C2'  DG A 183       1.199-252.947-121.144 
ATOM   3759  C1'  DG A 183       0.589-254.159-120.448 
ATOM   3760  N9   DG A 183       1.261-254.516-119.168 
ATOM   3761  C8   DG A 183       2.591-254.414-118.824 
ATOM   3762  N7   DG A 183       2.860-254.817-117.606 
ATOM   3763  C5   DG A 183       1.620-255.213-117.106 
ATOM   3764  C6   DG A 183       1.273-255.741-115.836 
ATOM   3765  O6   DG A 183       2.000-255.971-114.873 
ATOM   3766  N1   DG A 183      -0.101-256.007-115.749 
ATOM   3767  C2   DG A 183      -1.018-255.792-116.760 
ATOM   3768  N2   DG A 183      -2.284-256.113-116.480 
ATOM   3769  N3   DG A 183      -0.692-255.298-117.952 
ATOM   3770  C4   DG A 183       0.638-255.034-118.052 
ATOM   3771  P    DA A 184      -1.252-251.477-123.195 
ATOM   3772  OP1  DA A 184      -1.478-251.735-124.635 
ATOM   3773  OP2  DA A 184      -0.297-250.393-122.873 
ATOM   3774  O5'  DA A 184      -2.650-251.195-122.472 
ATOM   3775  C5'  DA A 184      -3.428-252.309-121.996 
ATOM   3776  C4'  DA A 184      -3.970-252.009-120.613 
ATOM   3777  O4'  DA A 184      -3.044-252.395-119.557 
ATOM   3778  C3'  DA A 184      -4.270-250.539-120.320 
ATOM   3779  O3'  DA A 184      -5.436-250.459-119.509 
ATOM   3780  C2'  DA A 184      -3.074-250.056-119.499 
ATOM   3781  C1'  DA A 184      -2.926-251.313-118.647 
ATOM   3782  N9   DA A 184      -1.605-251.423-117.967 
ATOM   3783  C8   DA A 184      -0.382-251.016-118.418 
ATOM   3784  N7   DA A 184       0.587-251.251-117.589 
ATOM   3785  C5   DA A 184      -0.036-251.858-116.507 
ATOM   3786  C6   DA A 184       0.453-252.353-115.288 
ATOM   3787  N6   DA A 184       1.746-252.312-114.937 
ATOM   3788  N1   DA A 184      -0.440-252.894-114.436 
ATOM   3789  C2   DA A 184      -1.723-252.931-114.791 
ATOM   3790  N3   DA A 184      -2.293-252.503-115.895 
ATOM   3791  C4   DA A 184      -1.379-251.967-116.729 
ATOM   3792  P    DA A 185      -6.495-249.292-119.786 
ATOM   3793  OP1  DA A 185      -7.410-249.700-120.877 
ATOM   3794  OP2  DA A 185      -5.782-248.011-119.984 
ATOM   3795  O5'  DA A 185      -7.294-249.253-118.400 
ATOM   3796  C5'  DA A 185      -7.421-250.466-117.635 
ATOM   3797  C4'  DA A 185      -7.169-250.182-116.167 
ATOM   3798  O4'  DA A 185      -5.759-250.285-115.816 
ATOM   3799  C3'  DA A 185      -7.569-248.789-115.681 
ATOM   3800  O3'  DA A 185      -8.086-248.893-114.360 
ATOM   3801  C2'  DA A 185      -6.258-248.006-115.628 
ATOM   3802  C1'  DA A 185      -5.400-249.135-115.065 
ATOM   3803  N9   DA A 185      -3.936-248.914-115.229 
ATOM   3804  C8   DA A 185      -3.281-248.297-116.256 
ATOM   3805  N7   DA A 185      -1.993-248.260-116.108 
ATOM   3806  C5   DA A 185      -1.776-248.900-114.896 
ATOM   3807  C6   DA A 185      -0.606-249.187-114.173 
ATOM   3808  N6   DA A 185       0.623-248.850-114.589 
ATOM   3809  N1   DA A 185      -0.747-249.836-113.003 
ATOM   3810  C2   DA A 185      -1.969-250.168-112.595 
ATOM   3811  N3   DA A 185      -3.128-249.954-113.180 
ATOM   3812  C4   DA A 185      -2.959-249.303-114.350 
ATOM   3813  P    DC A 186      -9.348-247.998-113.948 
ATOM   3814  OP1  DC A 186     -10.595-248.670-114.377 
ATOM   3815  OP2  DC A 186      -9.155-246.615-114.437 
ATOM   3816  O5'  DC A 186      -9.244-248.022-112.351 
ATOM   3817  C5'  DC A 186      -8.667-249.172-111.707 
ATOM   3818  C4'  DC A 186      -7.722-248.731-110.606 
ATOM   3819  O4'  DC A 186      -6.368-248.510-111.093 
ATOM   3820  C3'  DC A 186      -8.081-247.419-109.908 
ATOM   3821  O3'  DC A 186      -7.757-247.529-108.527 
ATOM   3822  C2'  DC A 186      -7.161-246.378-110.543 
ATOM   3823  C1'  DC A 186      -5.915-247.256-110.604 
ATOM   3824  N1   DC A 186      -4.868-246.748-111.533 
ATOM   3825  C2   DC A 186      -3.535-246.953-111.183 
ATOM   3826  O2   DC A 186      -3.280-247.542-110.128 
ATOM   3827  N3   DC A 186      -2.565-246.495-112.018 
ATOM   3828  C4   DC A 186      -2.885-245.861-113.153 
ATOM   3829  N4   DC A 186      -1.902-245.435-113.931 
ATOM   3830  C5   DC A 186      -4.249-245.640-113.529 
ATOM   3831  C6   DC A 186      -5.203-246.104-112.683 
ATOM   3832  P    DA A 187      -8.745-246.888-107.444 
ATOM   3833  OP1  DA A 187      -9.843-247.837-107.152 
ATOM   3834  OP2  DA A 187      -9.155-245.537-107.886 
ATOM   3835  O5'  DA A 187      -7.784-246.768-106.171 
ATOM   3836  C5'  DA A 187      -6.715-247.720-106.011 
ATOM   3837  C4'  DA A 187      -5.446-247.008-105.589 
ATOM   3838  O4'  DA A 187      -4.663-246.547-106.727 
ATOM   3839  C3'  DA A 187      -5.638-245.752-104.740 
ATOM   3840  O3'  DA A 187      -4.597-245.685-103.773 
ATOM   3841  C2'  DA A 187      -5.465-244.592-105.721 
ATOM   3842  C1'  DA A 187      -4.300-245.193-106.501 
ATOM   3843  N9   DA A 187      -4.071-244.549-107.824 
ATOM   3844  C8   DA A 187      -4.994-244.029-108.687 
ATOM   3845  N7   DA A 187      -4.479-243.532-109.769 
ATOM   3846  C5   DA A 187      -3.114-243.736-109.614 
ATOM   3847  C6   DA A 187      -2.013-243.428-110.430 
ATOM   3848  N6   DA A 187      -2.120-242.820-111.619 
ATOM   3849  N1   DA A 187      -0.793-243.769-109.976 
ATOM   3850  C2   DA A 187      -0.693-244.374-108.793 
ATOM   3851  N3   DA A 187      -1.644-244.710-107.949 
ATOM   3852  C4   DA A 187      -2.855-244.358-108.427 
ATOM   3853  P    DG A 188      -4.944-245.185-102.292 
ATOM   3854  OP1  DG A 188      -5.466-246.318-101.495 
ATOM   3855  OP2  DG A 188      -5.809-243.987-102.364 
ATOM   3856  O5'  DG A 188      -3.495-244.770-101.752 
ATOM   3857  C5'  DG A 188      -2.337-245.463-102.255 
ATOM   3858  C4'  DG A 188      -1.233-244.471-102.563 
ATOM   3859  O4'  DG A 188      -1.322-243.944-103.918 
ATOM   3860  C3'  DG A 188      -1.196-243.222-101.684 
ATOM   3861  O3'  DG A 188       0.160-242.865-101.446 
ATOM   3862  C2'  DG A 188      -1.844-242.129-102.535 
ATOM   3863  C1'  DG A 188      -1.198-242.531-103.858 
ATOM   3864  N9   DG A 188      -1.875-241.956-105.054 
ATOM   3865  C8   DG A 188      -3.213-241.699-105.258 
ATOM   3866  N7   DG A 188      -3.485-241.184-106.433 
ATOM   3867  C5   DG A 188      -2.238-241.094-107.050 
ATOM   3868  C6   DG A 188      -1.890-240.613-108.339 
ATOM   3869  O6   DG A 188      -2.621-240.161-109.216 
ATOM   3870  N1   DG A 188      -0.508-240.700-108.563 
ATOM   3871  C2   DG A 188       0.415-241.189-107.659 
ATOM   3872  N2   DG A 188       1.688-241.189-108.063 
ATOM   3873  N3   DG A 188       0.087-241.640-106.450 
ATOM   3874  C4   DG A 188      -1.249-241.562-106.218 
ATOM   3875  P    DA A 189       0.581-242.337 -99.994 
ATOM   3876  OP1  DA A 189       0.838-243.490 -99.102 
ATOM   3877  OP2  DA A 189      -0.418-241.356 -99.516 
ATOM   3878  O5'  DA A 189       1.957-241.589-100.317 
ATOM   3879  C5'  DA A 189       2.768-242.061-101.410 
ATOM   3880  C4'  DA A 189       3.279-240.886-102.221 
ATOM   3881  O4'  DA A 189       2.353-240.494-103.274 
ATOM   3882  C3'  DA A 189       3.519-239.594-101.441 
ATOM   3883  O3'  DA A 189       4.670-238.945-101.969 
ATOM   3884  C2'  DA A 189       2.295-238.729-101.738 
ATOM   3885  C1'  DA A 189       2.181-239.087-103.217 
ATOM   3886  N9   DA A 189       0.856-238.758-103.813 
ATOM   3887  C8   DA A 189      -0.375-238.808-103.224 
ATOM   3888  N7   DA A 189      -1.347-238.459-104.008 
ATOM   3889  C5   DA A 189      -0.717-238.154-105.206 
ATOM   3890  C6   DA A 189      -1.204-237.714-106.448 
ATOM   3891  N6   DA A 189      -2.503-237.496-106.698 
ATOM   3892  N1   DA A 189      -0.304-237.506-107.428 
ATOM   3893  C2   DA A 189       0.985-237.725-107.174 
ATOM   3894  N3   DA A 189       1.554-238.133-106.061 
ATOM   3895  C4   DA A 189       0.633-238.334-105.096 
ATOM   3896  P    DG A 190       5.689-238.231-100.962 
ATOM   3897  OP1  DG A 190       6.634-239.234-100.420 
ATOM   3898  OP2  DG A 190       4.931-237.447 -99.962 
ATOM   3899  O5'  DG A 190       6.465-237.238-101.948 
ATOM   3900  C5'  DG A 190       6.627-237.612-103.330 
ATOM   3901  C4'  DG A 190       6.343-236.422-104.225 
ATOM   3902  O4'  DG A 190       4.933-236.313-104.574 
ATOM   3903  C3'  DG A 190       6.684-235.052-103.638 
ATOM   3904  O3'  DG A 190       7.186-234.219-104.676 
ATOM   3905  C2'  DG A 190       5.344-234.488-103.168 
ATOM   3906  C1'  DG A 190       4.520-234.973-104.358 
ATOM   3907  N9   DG A 190       3.052-234.975-104.109 
ATOM   3908  C8   DG A 190       2.366-235.236-102.943 
ATOM   3909  N7   DG A 190       1.063-235.154-103.060 
ATOM   3910  C5   DG A 190       0.872-234.814-104.399 
ATOM   3911  C6   DG A 190      -0.329-234.586-105.121 
ATOM   3912  O6   DG A 190      -1.489-234.638-104.722 
ATOM   3913  N1   DG A 190      -0.066-234.265-106.460 
ATOM   3914  C2   DG A 190       1.190-234.176-107.026 
ATOM   3915  N2   DG A 190       1.228-233.857-108.322 
ATOM   3916  N3   DG A 190       2.316-234.390-106.348 
ATOM   3917  C4   DG A 190       2.079-234.703-105.047 
ATOM   3918  P    DT A 191       8.407-233.234-104.358 
ATOM   3919  OP1  DT A 191       9.684-233.972-104.478 
ATOM   3920  OP2  DT A 191       8.170-232.551-103.067 
ATOM   3921  O5'  DT A 191       8.281-232.179-105.555 
ATOM   3922  C5'  DT A 191       7.738-232.614-106.815 
ATOM   3923  C4'  DT A 191       6.761-231.582-107.343 
ATOM   3924  O4'  DT A 191       5.407-231.797-106.854 
ATOM   3925  C3'  DT A 191       7.062-230.130-106.969 
ATOM   3926  O3'  DT A 191       6.721-229.292-108.067 
ATOM   3927  C2'  DT A 191       6.112-229.824-105.812 
ATOM   3928  C1'  DT A 191       4.901-230.560-106.377 
ATOM   3929  N1   DT A 191       3.849-230.850-105.364 
ATOM   3930  C2   DT A 191       2.543-230.812-105.788 
ATOM   3931  O2   DT A 191       2.226-230.556-106.937 
ATOM   3932  N3   DT A 191       1.595-231.086-104.821 
ATOM   3933  C4   DT A 191       1.841-231.387-103.497 
ATOM   3934  O4   DT A 191       0.909-231.614-102.723 
ATOM   3935  C5   DT A 191       3.241-231.403-103.146 
ATOM   3936  C7   DT A 191       3.597-231.722-101.724 
ATOM   3937  C6   DT A 191       4.184-231.141-104.066 
ATOM   3938  P    DG A 192       7.669-228.052-108.421 
ATOM   3939  OP1  DG A 192       8.797-228.514-109.261 
ATOM   3940  OP2  DG A 192       8.035-227.338-107.178 
ATOM   3941  O5'  DG A 192       6.686-227.141-109.293 
ATOM   3942  C5'  DG A 192       5.651-227.775-110.069 
ATOM   3943  C4'  DG A 192       4.349-227.013-109.919 
ATOM   3944  O4'  DG A 192       3.567-227.469-108.779 
ATOM   3945  C3'  DG A 192       4.482-225.507-109.696 
ATOM   3946  O3'  DG A 192       3.426-224.844-110.380 
ATOM   3947  C2'  DG A 192       4.281-225.318-108.193 
ATOM   3948  C1'  DG A 192       3.151-226.332-108.038 
ATOM   3949  N9   DG A 192       2.917-226.758-106.630 
ATOM   3950  C8   DG A 192       3.826-226.928-105.608 
ATOM   3951  N7   DG A 192       3.290-227.314-104.476 
ATOM   3952  C5   DG A 192       1.930-227.406-104.767 
ATOM   3953  C6   DG A 192       0.841-227.779-103.938 
ATOM   3954  O6   DG A 192       0.853-228.110-102.755 
ATOM   3955  N1   DG A 192      -0.373-227.737-104.637 
ATOM   3956  C2   DG A 192      -0.516-227.383-105.964 
ATOM   3957  N2   DG A 192      -1.760-227.406-106.447 
ATOM   3958  N3   DG A 192       0.507-227.034-106.743 
ATOM   3959  C4   DG A 192       1.692-227.069-106.079 
ATOM   3960  P    DA A 193       3.732-223.464-111.130 
ATOM   3961  OP1  DA A 193       4.286-223.742-112.475 
ATOM   3962  OP2  DA A 193       4.553-222.596-110.257 
ATOM   3963  O5'  DA A 193       2.262-222.848-111.270 
ATOM   3964  C5'  DA A 193       1.138-223.741-111.383 
ATOM   3965  C4'  DA A 193       0.002-223.259-110.502 
ATOM   3966  O4'  DA A 193       0.091-223.780-109.146 
ATOM   3967  C3'  DA A 193      -0.093-221.745-110.310 
ATOM   3968  O3'  DA A 193      -1.465-221.372-110.265 
ATOM   3969  C2'  DA A 193       0.524-221.490-108.935 
ATOM   3970  C1'  DA A 193      -0.086-222.702-108.240 
ATOM   3971  N9   DA A 193       0.586-223.059-106.959 
ATOM   3972  C8   DA A 193       1.908-222.951-106.635 
ATOM   3973  N7   DA A 193       2.188-223.346-105.433 
ATOM   3974  C5   DA A 193       0.963-223.746-104.918 
ATOM   3975  C6   DA A 193       0.585-224.270-103.671 
ATOM   3976  N6   DA A 193       1.447-224.491-102.668 
ATOM   3977  N1   DA A 193      -0.718-224.559-103.490 
ATOM   3978  C2   DA A 193      -1.571-224.337-104.489 
ATOM   3979  N3   DA A 193      -1.335-223.855-105.690 
ATOM   3980  C4   DA A 193      -0.024-223.573-105.845 
ATOM   3981  P    DT A 194      -1.926-220.020-110.987 
ATOM   3982  OP1  DT A 194      -2.153-220.278-112.426 
ATOM   3983  OP2  DT A 194      -0.972-218.936-110.664 
ATOM   3984  O5'  DT A 194      -3.325-219.737-110.263 
ATOM   3985  C5'  DT A 194      -4.103-220.852-109.788 
ATOM   3986  C4'  DT A 194      -4.645-220.552-108.404 
ATOM   3987  O4'  DT A 194      -3.719-220.938-107.348 
ATOM   3988  C3'  DT A 194      -4.945-219.082-108.111 
ATOM   3989  O3'  DT A 194      -6.111-219.002-107.300 
ATOM   3990  C2'  DT A 194      -3.748-218.599-107.290 
ATOM   3991  C1'  DT A 194      -3.601-219.856-106.438 
ATOM   3992  N1   DT A 194      -2.280-219.966-105.758 
ATOM   3993  C2   DT A 194      -2.264-220.547-104.514 
ATOM   3994  O2   DT A 194      -3.268-220.964-103.963 
ATOM   3995  N3   DT A 194      -1.022-220.631-103.913 
ATOM   3996  C4   DT A 194       0.175-220.193-104.443 
ATOM   3997  O4   DT A 194       1.225-220.322-103.810 
ATOM   3998  C5   DT A 194       0.056-219.597-105.753 
ATOM   3999  C7   DT A 194       1.311-219.093-106.402 
ATOM   4000  C6   DT A 194      -1.139-219.502-106.359 
ATOM   4001  P    DG A 195      -7.170-217.835-107.577 
ATOM   4002  OP1  DG A 195      -8.085-218.243-108.668 
ATOM   4003  OP2  DG A 195      -6.456-216.554-107.775 
ATOM   4004  O5'  DG A 195      -7.968-217.796-106.192 
ATOM   4005  C5'  DG A 195      -8.095-219.009-105.426 
ATOM   4006  C4'  DG A 195      -7.843-218.724-103.959 
ATOM   4007  O4'  DG A 195      -6.434-218.827-103.607 
ATOM   4008  C3'  DG A 195      -8.244-217.332-103.473 
ATOM   4009  O3'  DG A 195      -8.761-217.436-102.151 
ATOM   4010  C2'  DG A 195      -6.932-216.549-103.419 
ATOM   4011  C1'  DG A 195      -6.074-217.678-102.856 
ATOM   4012  N9   DG A 195      -4.611-217.457-103.020 
ATOM   4013  C8   DG A 195      -3.933-216.837-104.047 
ATOM   4014  N7   DG A 195      -2.632-216.807-103.887 
ATOM   4015  C5   DG A 195      -2.434-217.452-102.667 
ATOM   4016  C6   DG A 195      -1.233-217.727-101.962 
ATOM   4017  O6   DG A 195      -0.077-217.453-102.275 
ATOM   4018  N1   DG A 195      -1.487-218.403-100.760 
ATOM   4019  C2   DG A 195      -2.737-218.766-100.300 
ATOM   4020  N2   DG A 195      -2.768-219.405 -99.129 
ATOM   4021  N3   DG A 195      -3.864-218.508-100.963 
ATOM   4022  C4   DG A 195      -3.635-217.853-102.130 
ATOM   4023  P    DA A 196     -10.023-216.540-101.740 
ATOM   4024  OP1  DA A 196     -11.270-217.213-102.168 
ATOM   4025  OP2  DA A 196      -9.830-215.158-102.229 
ATOM   4026  O5'  DA A 196      -9.919-216.565-100.142 
ATOM   4027  C5'  DA A 196      -9.342-217.715 -99.499 
ATOM   4028  C4'  DA A 196      -8.397-217.274 -98.397 
ATOM   4029  O4'  DA A 196      -7.042-217.053 -98.884 
ATOM   4030  C3'  DA A 196      -8.756-215.962 -97.699 
ATOM   4031  O3'  DA A 196      -8.431-216.072 -96.319 
ATOM   4032  C2'  DA A 196      -7.836-214.920 -98.335 
ATOM   4033  C1'  DA A 196      -6.590-215.799 -98.395 
ATOM   4034  N9   DA A 196      -5.542-215.291 -99.324 
ATOM   4035  C8   DA A 196      -5.707-214.630-100.507 
ATOM   4036  N7   DA A 196      -4.593-214.313-101.091 
ATOM   4037  C5   DA A 196      -3.616-214.799-100.233 
ATOM   4038  C6   DA A 196      -2.213-214.780-100.287 
ATOM   4039  N6   DA A 196      -1.518-214.226-101.291 
ATOM   4040  N1   DA A 196      -1.546-215.352 -99.267 
ATOM   4041  C2   DA A 196      -2.242-215.902 -98.272 
ATOM   4042  N3   DA A 196      -3.544-215.979 -98.114 
ATOM   4043  C4   DA A 196      -4.188-215.399 -99.148 
ATOM   4044  P    DA A 197      -9.419-215.431 -95.236 
ATOM   4045  OP1  DA A 197     -10.518-216.380 -94.944 
ATOM   4046  OP2  DA A 197      -9.830-214.079 -95.677 
ATOM   4047  O5'  DA A 197      -8.458-215.311 -93.962 
ATOM   4048  C5'  DA A 197      -7.390-216.263 -93.803 
ATOM   4049  C4'  DA A 197      -6.120-215.551 -93.380 
ATOM   4050  O4'  DA A 197      -5.338-215.089 -94.518 
ATOM   4051  C3'  DA A 197      -6.313-214.295 -92.531 
ATOM   4052  O3'  DA A 197      -5.272-214.228 -91.565 
ATOM   4053  C2'  DA A 197      -6.140-213.135 -93.512 
ATOM   4054  C1'  DA A 197      -4.975-213.736 -94.292 
ATOM   4055  N9   DA A 197      -4.745-213.092 -95.616 
ATOM   4056  C8   DA A 197      -5.668-212.572 -96.478 
ATOM   4057  N7   DA A 197      -5.154-212.075 -97.560 
ATOM   4058  C5   DA A 197      -3.789-212.279 -97.406 
ATOM   4059  C6   DA A 197      -2.688-211.971 -98.221 
ATOM   4060  N6   DA A 197      -2.794-211.363 -99.411 
ATOM   4061  N1   DA A 197      -1.467-212.312 -97.767 
ATOM   4062  C2   DA A 197      -1.367-212.917 -96.584 
ATOM   4063  N3   DA A 197      -2.319-213.253 -95.741 
ATOM   4064  C4   DA A 197      -3.530-212.901 -96.218 
ATOM   4065  P    DC A 198      -5.618-213.728 -90.084 
ATOM   4066  OP1  DC A 198      -6.141-214.860 -89.287 
ATOM   4067  OP2  DC A 198      -6.483-212.530 -90.155 
ATOM   4068  O5'  DC A 198      -4.170-213.313 -89.543 
ATOM   4069  C5'  DC A 198      -3.012-214.006 -90.047 
ATOM   4070  C4'  DC A 198      -1.907-213.014 -90.355 
ATOM   4071  O4'  DC A 198      -1.996-212.487 -91.710 
ATOM   4072  C3'  DC A 198      -1.871-211.765 -89.475 
ATOM   4073  O3'  DC A 198      -0.515-211.408 -89.238 
ATOM   4074  C2'  DC A 198      -2.518-210.672 -90.327 
ATOM   4075  C1'  DC A 198      -1.873-211.074 -91.650 
ATOM   4076  N1   DC A 198      -2.549-210.499 -92.845 
ATOM   4077  C2   DC A 198      -1.756-210.156 -93.938 
ATOM   4078  O2   DC A 198      -0.535-210.341 -93.870 
ATOM   4079  N3   DC A 198      -2.354-209.629 -95.037 
ATOM   4080  C4   DC A 198      -3.680-209.444 -95.070 
ATOM   4081  N4   DC A 198      -4.215-208.927 -96.166 
ATOM   4082  C5   DC A 198      -4.513-209.790 -93.957 
ATOM   4083  C6   DC A 198      -3.897-210.314 -92.868 
ATOM   4084  P    DA A 199      -0.094-210.880 -87.785 
ATOM   4085  OP1  DA A 199       0.163-212.033 -86.894 
ATOM   4086  OP2  DA A 199      -1.092-209.898 -87.307 
ATOM   4087  O5'  DA A 199       1.283-210.132 -88.109 
ATOM   4088  C5'  DA A 199       2.094-210.604 -89.201 
ATOM   4089  C4'  DA A 199       2.605-209.429 -90.012 
ATOM   4090  O4'  DA A 199       1.679-209.037 -91.065 
ATOM   4091  C3'  DA A 199       2.845-208.137 -89.232 
ATOM   4092  O3'  DA A 199       3.995-207.488 -89.760 
ATOM   4093  C2'  DA A 199       1.620-207.272 -89.530 
ATOM   4094  C1'  DA A 199       1.506-207.629 -91.008 
ATOM   4095  N9   DA A 199       0.181-207.301 -91.604 
ATOM   4096  C8   DA A 199      -1.050-207.351 -91.015 
ATOM   4097  N7   DA A 199      -2.022-207.001 -91.799 
ATOM   4098  C5   DA A 199      -1.391-206.697 -92.997 
ATOM   4099  C6   DA A 199      -1.879-206.257 -94.240 
ATOM   4100  N6   DA A 199      -3.177-206.039 -94.489 
ATOM   4101  N1   DA A 199      -0.979-206.049 -95.219 
ATOM   4102  C2   DA A 199       0.310-206.268 -94.965 
ATOM   4103  N3   DA A 199       0.879-206.676 -93.852 
ATOM   4104  C4   DA A 199      -0.042-206.877 -92.888 
ATOM   4105  P    DA A 200       5.015-206.774 -88.753 
ATOM   4106  OP1  DA A 200       5.959-207.776 -88.211 
ATOM   4107  OP2  DA A 200       4.257-205.989 -87.754 
ATOM   4108  O5'  DA A 200       5.790-205.781 -89.740 
ATOM   4109  C5'  DA A 200       5.952-206.155 -91.121 
ATOM   4110  C4'  DA A 200       5.669-204.965 -92.016 
ATOM   4111  O4'  DA A 200       4.259-204.856 -92.365 
ATOM   4112  C3'  DA A 200       6.010-203.595 -91.430 
ATOM   4113  O3'  DA A 200       6.511-202.762 -92.467 
ATOM   4114  C2'  DA A 200       4.669-203.031 -90.959 
ATOM   4115  C1'  DA A 200       3.846-203.516 -92.149 
ATOM   4116  N9   DA A 200       2.377-203.518 -91.900 
ATOM   4117  C8   DA A 200       1.715-203.779 -90.736 
ATOM   4118  N7   DA A 200       0.424-203.701 -90.837 
ATOM   4119  C5   DA A 200       0.213-203.363 -92.167 
ATOM   4120  C6   DA A 200      -0.955-203.132 -92.912 
ATOM   4121  N6   DA A 200      -2.190-203.209 -92.396 
ATOM   4122  N1   DA A 200      -0.808-202.815 -94.212 
ATOM   4123  C2   DA A 200       0.421-202.739 -94.720 
ATOM   4124  N3   DA A 200       1.578-202.933 -94.126 
ATOM   4125  C4   DA A 200       1.403-203.249 -92.826 
ATOM   4126  P    DC A 201       7.733-201.777 -92.149 
ATOM   4127  OP1  DC A 201       9.010-202.515 -92.269 
ATOM   4128  OP2  DC A 201       7.496-201.094 -90.858 
ATOM   4129  O5'  DC A 201       7.606-200.722 -93.346 
ATOM   4130  C5'  DC A 201       7.063-201.157 -94.607 
ATOM   4131  C4'  DC A 201       6.087-200.125 -95.134 
ATOM   4132  O4'  DC A 201       4.732-200.340 -94.645 
ATOM   4133  C3'  DC A 201       6.387-198.673 -94.760 
ATOM   4134  O3'  DC A 201       6.046-197.835 -95.858 
ATOM   4135  C2'  DC A 201       5.437-198.367 -93.603 
ATOM   4136  C1'  DC A 201       4.226-199.103 -94.169 
ATOM   4137  N1   DC A 201       3.174-199.393 -93.155 
ATOM   4138  C2   DC A 201       1.845-199.358 -93.570 
ATOM   4139  O2   DC A 201       1.596-199.091 -94.750 
ATOM   4140  N3   DC A 201       0.872-199.619 -92.660 
ATOM   4141  C4   DC A 201       1.183-199.905 -91.389 
ATOM   4142  N4   DC A 201       0.197-200.153 -90.541 
ATOM   4143  C5   DC A 201       2.543-199.946 -90.942 
ATOM   4144  C6   DC A 201       3.502-199.681 -91.866 
ATOM   4145  P    DT A 202       6.994-196.595 -96.212 
ATOM   4146  OP1  DT A 202       8.122-197.057 -97.052 
ATOM   4147  OP2  DT A 202       7.361-195.881 -94.969 
ATOM   4148  O5'  DT A 202       6.011-195.684 -97.084 
ATOM   4149  C5'  DT A 202       4.977-196.318 -97.861 
ATOM   4150  C4'  DT A 202       3.675-195.555 -97.710 
ATOM   4151  O4'  DT A 202       2.892-196.012 -96.570 
ATOM   4152  C3'  DT A 202       3.808-194.049 -97.487 
ATOM   4153  O3'  DT A 202       2.751-193.387 -98.171 
ATOM   4154  C2'  DT A 202       3.607-193.861 -95.984 
ATOM   4155  C1'  DT A 202       2.477-194.875 -95.829 
ATOM   4156  N1   DT A 202       2.242-195.301 -94.421 
ATOM   4157  C2   DT A 202       0.945-195.569 -94.057 
ATOM   4158  O2   DT A 202       0.006-195.472 -94.828 
ATOM   4159  N3   DT A 202       0.767-195.960 -92.743 
ATOM   4160  C4   DT A 202       1.754-196.101 -91.790 
ATOM   4161  O4   DT A 202       1.472-196.459 -90.644 
ATOM   4162  C5   DT A 202       3.082-195.798 -92.268 
ATOM   4163  C7   DT A 202       4.216-195.926 -91.293 
ATOM   4164  C6   DT A 202       3.284-195.415 -93.538 
ATOM   4165  P    DT A 203       3.057-192.007 -98.921 
ATOM   4166  OP1  DT A 203       3.611-192.285-100.266 
ATOM   4167  OP2  DT A 203       3.879-191.139 -98.049 
ATOM   4168  O5'  DT A 203       1.588-191.391 -99.061 
ATOM   4169  C5'  DT A 203       0.464-192.284 -99.174 
ATOM   4170  C4'  DT A 203      -0.672-191.801 -98.294 
ATOM   4171  O4'  DT A 203      -0.584-192.323 -96.937 
ATOM   4172  C3'  DT A 203      -0.768-190.288 -98.101 
ATOM   4173  O3'  DT A 203      -2.140-189.915 -98.057 
ATOM   4174  C2'  DT A 203      -0.150-190.033 -96.726 
ATOM   4175  C1'  DT A 203      -0.761-191.245 -96.031 
ATOM   4176  N1   DT A 203      -0.089-191.602 -94.750 
ATOM   4177  C2   DT A 203      -0.881-192.107 -93.748 
ATOM   4178  O2   DT A 203      -2.084-192.268 -93.869 
ATOM   4179  N3   DT A 203      -0.224-192.425 -92.575 
ATOM   4180  C4   DT A 203       1.127-192.285 -92.329 
ATOM   4181  O4   DT A 203       1.602-192.605 -91.238 
ATOM   4182  C5   DT A 203       1.875-191.747 -93.442 
ATOM   4183  C7   DT A 203       3.352-191.561 -93.258 
ATOM   4184  C6   DT A 203       1.261-191.428 -94.593 
ATOM   4185  P    DC A 204      -2.601-188.563 -98.778 
ATOM   4186  OP1  DC A 204      -2.828-188.821-100.217 
ATOM   4187  OP2  DC A 204      -1.647-187.479 -98.455 
ATOM   4188  O5'  DC A 204      -4.000-188.280 -98.054 
ATOM   4189  C5'  DC A 204      -4.777-189.395 -97.579 
ATOM   4190  C4'  DC A 204      -5.319-189.094 -96.195 
ATOM   4191  O4'  DC A 204      -4.394-189.481 -95.139 
ATOM   4192  C3'  DC A 204      -5.619-187.624 -95.902 
ATOM   4193  O3'  DC A 204      -6.786-187.545 -95.092 
ATOM   4194  C2'  DC A 204      -4.423-187.142 -95.082 
ATOM   4195  C1'  DC A 204      -4.275-188.398 -94.230 
ATOM   4196  N1   DC A 204      -2.954-188.509 -93.549 
ATOM   4197  C2   DC A 204      -2.921-189.095 -92.287 
ATOM   4198  O2   DC A 204      -3.979-189.497 -91.788 
ATOM   4199  N3   DC A 204      -1.727-189.204 -91.650 
ATOM   4200  C4   DC A 204      -0.604-188.757 -92.225 
ATOM   4201  N4   DC A 204       0.536-188.886 -91.563 
ATOM   4202  C5   DC A 204      -0.616-188.149 -93.522 
ATOM   4203  C6   DC A 204      -1.819-188.049 -94.142 
ATOM   4204  P    DA A 205      -7.845-186.377 -95.369 
ATOM   4205  OP1  DA A 205      -8.759-186.786 -96.459 
ATOM   4206  OP2  DA A 205      -7.131-185.097 -95.566 
ATOM   4207  O5'  DA A 205      -8.643-186.339 -93.983 
ATOM   4208  C5'  DA A 205      -8.770-187.552 -93.217 
ATOM   4209  C4'  DA A 205      -8.518-187.267 -91.750 
ATOM   4210  O4'  DA A 205      -7.108-187.370 -91.398 
ATOM   4211  C3'  DA A 205      -8.918-185.874 -91.264 
ATOM   4212  O3'  DA A 205      -9.436-185.979 -89.943 
ATOM   4213  C2'  DA A 205      -7.607-185.091 -91.211 
ATOM   4214  C1'  DA A 205      -6.749-186.221 -90.647 
ATOM   4215  N9   DA A 205      -5.286-186.000 -90.811 
ATOM   4216  C8   DA A 205      -4.630-185.382 -91.838 
ATOM   4217  N7   DA A 205      -3.342-185.346 -91.691 
ATOM   4218  C5   DA A 205      -3.125-185.985 -90.479 
ATOM   4219  C6   DA A 205      -1.955-186.273 -89.756 
ATOM   4220  N6   DA A 205      -0.726-185.936 -90.172 
ATOM   4221  N1   DA A 205      -2.096-186.921 -88.585 
ATOM   4222  C2   DA A 205      -3.319-187.254 -88.177 
ATOM   4223  N3   DA A 205      -4.477-187.040 -88.763 
ATOM   4224  C4   DA A 205      -4.308-186.389 -89.932 
ATOM   4225  P    DT A 206     -10.697-185.083 -89.531 
ATOM   4226  OP1  DT A 206     -11.944-185.756 -89.959 
ATOM   4227  OP2  DT A 206     -10.505-183.701 -90.020 
ATOM   4228  O5'  DT A 206     -10.593-185.107 -87.934 
ATOM   4229  C5'  DT A 206     -10.016-186.258 -87.290 
ATOM   4230  C4'  DT A 206      -9.071-185.816 -86.189 
ATOM   4231  O4'  DT A 206      -7.717-185.595 -86.676 
ATOM   4232  C3'  DT A 206      -9.431-184.505 -85.491 
ATOM   4233  O3'  DT A 206      -9.106-184.615 -84.110 
ATOM   4234  C2'  DT A 206      -8.510-183.463 -86.126 
ATOM   4235  C1'  DT A 206      -7.264-184.342 -86.187 
ATOM   4236  N1   DT A 206      -6.217-183.833 -87.116 
ATOM   4237  C2   DT A 206      -4.907-184.043 -86.757 
ATOM   4238  O2   DT A 206      -4.585-184.617 -85.731 
ATOM   4239  N3   DT A 206      -3.965-183.557 -87.642 
ATOM   4240  C4   DT A 206      -4.218-182.896 -88.827 
ATOM   4241  O4   DT A 206      -3.290-182.507 -89.538 
ATOM   4242  C5   DT A 206      -5.622-182.723 -89.116 
ATOM   4243  C7   DT A 206      -5.985-182.012 -90.388 
ATOM   4244  C6   DT A 206      -6.559-183.186 -88.273 
ATOM   4245  P    DC A 207     -10.094-183.973 -83.027 
ATOM   4246  OP1  DC A 207     -11.192-184.923 -82.735 
ATOM   4247  OP2  DC A 207     -10.504-182.622 -83.468 
ATOM   4248  O5'  DC A 207      -9.133-183.854 -81.753 
ATOM   4249  C5'  DC A 207      -8.064-184.806 -81.594 
ATOM   4250  C4'  DC A 207      -6.795-184.094 -81.171 
ATOM   4251  O4'  DC A 207      -6.013-183.632 -82.309 
ATOM   4252  C3'  DC A 207      -6.988-182.838 -80.322 
ATOM   4253  O3'  DC A 207      -5.946-182.771 -79.356 
ATOM   4254  C2'  DC A 207      -6.814-181.678 -81.303 
ATOM   4255  C1'  DC A 207      -5.650-182.279 -82.084 
ATOM   4256  N1   DC A 207      -5.420-181.635 -83.407 
ATOM   4257  C2   DC A 207      -4.107-181.529 -83.859 
ATOM   4258  O2   DC A 207      -3.195-181.970 -83.150 
ATOM   4259  N3   DC A 207      -3.877-180.944 -85.062 
ATOM   4260  C4   DC A 207      -4.892-180.479 -85.800 
ATOM   4261  N4   DC A 207      -4.616-179.917 -86.967 
ATOM   4262  C5   DC A 207      -6.250-180.577 -85.354 
ATOM   4263  C6   DC A 207      -6.459-181.164 -84.148 
ATOM   4264  P    DA A 208      -6.293-182.270 -77.875 
ATOM   4265  OP1  DA A 208      -6.815-183.403 -77.078 
ATOM   4266  OP2  DA A 208      -7.158-181.073 -77.946 
ATOM   4267  O5'  DA A 208      -4.845-181.856 -77.335 
ATOM   4268  C5'  DA A 208      -3.686-182.549 -77.838 
ATOM   4269  C4'  DA A 208      -2.582-181.557 -78.146 
ATOM   4270  O4'  DA A 208      -2.671-181.030 -79.501 
ATOM   4271  C3'  DA A 208      -2.546-180.307 -77.266 
ATOM   4272  O3'  DA A 208      -1.189-179.951 -77.029 
ATOM   4273  C2'  DA A 208      -3.193-179.215 -78.118 
ATOM   4274  C1'  DA A 208      -2.547-179.617 -79.441 
ATOM   4275  N9   DA A 208      -3.224-179.042 -80.636 
ATOM   4276  C8   DA A 208      -4.554-178.794 -80.821 
ATOM   4277  N7   DA A 208      -4.837-178.283 -81.980 
ATOM   4278  C5   DA A 208      -3.605-178.186 -82.611 
ATOM   4279  C6   DA A 208      -3.225-177.717 -83.880 
ATOM   4280  N6   DA A 208      -4.093-177.237 -84.782 
ATOM   4281  N1   DA A 208      -1.915-177.760 -84.190 
ATOM   4282  C2   DA A 208      -1.058-178.239 -83.290 
ATOM   4283  N3   DA A 208      -1.293-178.701 -82.083 
ATOM   4284  C4   DA A 208      -2.611-178.647 -81.797 
ATOM   4285  P    DA A 209      -0.769-179.423 -75.577 
ATOM   4286  OP1  DA A 209      -0.512-180.576 -74.685 
ATOM   4287  OP2  DA A 209      -1.767-178.441 -75.098 
ATOM   4288  O5'  DA A 209       0.608-178.675 -75.900 
ATOM   4289  C5'  DA A 209       1.419-179.146 -76.992 
ATOM   4290  C4'  DA A 209       1.930-177.972 -77.803 
ATOM   4291  O4'  DA A 209       1.004-177.580 -78.856 
ATOM   4292  C3'  DA A 209       2.170-176.680 -77.023 
ATOM   4293  O3'  DA A 209       3.320-176.031 -77.551 
ATOM   4294  C2'  DA A 209       0.945-175.815 -77.321 
ATOM   4295  C1'  DA A 209       0.831-176.172 -78.800 
ATOM   4296  N9   DA A 209      -0.493-175.844 -79.395 
ATOM   4297  C8   DA A 209      -1.724-175.894 -78.806 
ATOM   4298  N7   DA A 209      -2.697-175.544 -79.590 
ATOM   4299  C5   DA A 209      -2.066-175.239 -80.789 
ATOM   4300  C6   DA A 209      -2.553-174.800 -82.031 
ATOM   4301  N6   DA A 209      -3.852-174.582 -82.280 
ATOM   4302  N1   DA A 209      -1.654-174.591 -83.010 
ATOM   4303  C2   DA A 209      -0.365-174.810 -82.756 
ATOM   4304  N3   DA A 209       0.205-175.218 -81.643 
ATOM   4305  C4   DA A 209      -0.717-175.419 -80.679 
ATOM   4306  P    DG A 210       4.340-175.317 -76.544 
ATOM   4307  OP1  DG A 210       5.284-176.319 -76.002 
ATOM   4308  OP2  DG A 210       3.582-174.532 -75.545 
ATOM   4309  O5'  DG A 210       5.116-174.324 -77.531 
ATOM   4310  C5'  DG A 210       5.277-174.698 -78.912 
ATOM   4311  C4'  DG A 210       4.994-173.508 -79.807 
ATOM   4312  O4'  DG A 210       3.584-173.399 -80.157 
ATOM   4313  C3'  DG A 210       5.335-172.138 -79.221 
ATOM   4314  O3'  DG A 210       5.837-171.305 -80.259 
ATOM   4315  C2'  DG A 210       3.994-171.573 -78.750 
ATOM   4316  C1'  DG A 210       3.171-172.059 -79.940 
ATOM   4317  N9   DG A 210       1.702-172.061 -79.692 
ATOM   4318  C8   DG A 210       1.017-172.321 -78.525 
ATOM   4319  N7   DG A 210      -0.287-172.239 -78.643 
ATOM   4320  C5   DG A 210      -0.478-171.900 -79.981 
ATOM   4321  C6   DG A 210      -1.678-171.672 -80.704 
ATOM   4322  O6   DG A 210      -2.838-171.724 -80.305 
ATOM   4323  N1   DG A 210      -1.416-171.351 -82.043 
ATOM   4324  C2   DG A 210      -0.159-171.262 -82.609 
ATOM   4325  N2   DG A 210      -0.122-170.942 -83.905 
ATOM   4326  N3   DG A 210       0.966-171.476 -81.931 
ATOM   4327  C4   DG A 210       0.730-171.789 -80.630 
ATOM   4328  P    DA A 211       7.058-170.320 -79.940 
ATOM   4329  OP1  DA A 211       8.335-171.058 -80.060 
ATOM   4330  OP2  DA A 211       6.821-169.637 -78.650 
ATOM   4331  O5'  DA A 211       6.932-169.264 -81.137 
ATOM   4332  C5'  DA A 211       6.389-169.700 -82.398 
ATOM   4333  C4'  DA A 211       5.412-168.667 -82.926 
ATOM   4334  O4'  DA A 211       4.058-168.883 -82.437 
ATOM   4335  C3'  DA A 211       5.712-167.216 -82.552 
ATOM   4336  O3'  DA A 211       5.372-166.378 -83.649 
ATOM   4337  C2'  DA A 211       4.762-166.910 -81.394 
ATOM   4338  C1'  DA A 211       3.552-167.645 -81.960 
ATOM   4339  N9   DA A 211       2.500-167.936 -80.946 
ATOM   4340  C8   DA A 211       2.657-168.241 -79.624 
ATOM   4341  N7   DA A 211       1.540-168.442 -78.996 
ATOM   4342  C5   DA A 211       0.569-168.258 -79.971 
ATOM   4343  C6   DA A 211      -0.832-168.333 -79.939 
ATOM   4344  N6   DA A 211      -1.532-168.628 -78.834 
ATOM   4345  N1   DA A 211      -1.492-168.092 -81.087 
ATOM   4346  C2   DA A 211      -0.792-167.801 -82.182 
ATOM   4347  N3   DA A 211       0.511-167.702 -82.332 
ATOM   4348  C4   DA A 211       1.147-167.947 -81.169 
ATOM   4349  P    DA A 212       6.320-165.138 -84.003 
ATOM   4350  OP1  DA A 212       7.447-165.600 -84.843 
ATOM   4351  OP2  DA A 212       6.686-164.423 -82.760 
ATOM   4352  O5'  DA A 212       5.336-164.227 -84.876 
ATOM   4353  C5'  DA A 212       4.302-164.861 -85.652 
ATOM   4354  C4'  DA A 212       3.000-164.098 -85.502 
ATOM   4355  O4'  DA A 212       2.217-164.554 -84.361 
ATOM   4356  C3'  DA A 212       3.133-162.592 -85.278 
ATOM   4357  O3'  DA A 212       2.076-161.930 -85.963 
ATOM   4358  C2'  DA A 212       2.932-162.404 -83.775 
ATOM   4359  C1'  DA A 212       1.802-163.418 -83.620 
ATOM   4360  N9   DA A 212       1.568-163.844 -82.212 
ATOM   4361  C8   DA A 212       2.482-164.007 -81.212 
ATOM   4362  N7   DA A 212       1.966-164.389 -80.085 
ATOM   4363  C5   DA A 212       0.608-164.487 -80.356 
ATOM   4364  C6   DA A 212      -0.493-164.850 -79.563 
ATOM   4365  N6   DA A 212      -0.391-165.200 -78.273 
ATOM   4366  N1   DA A 212      -1.706-164.841 -80.146 
ATOM   4367  C2   DA A 212      -1.800-164.494 -81.428 
ATOM   4368  N3   DA A 212      -0.849-164.137 -82.264 
ATOM   4369  C4   DA A 212       0.354-164.154 -81.656 
ATOM   4370  P    DA A 213       2.383-160.549 -86.713 
ATOM   4371  OP1  DA A 213       2.936-160.828 -88.057 
ATOM   4372  OP2  DA A 213       3.204-159.682 -85.840 
ATOM   4373  O5'  DA A 213       0.913-159.933 -86.853 
ATOM   4374  C5'  DA A 213      -0.211-160.827 -86.965 
ATOM   4375  C4'  DA A 213      -1.347-160.344 -86.085 
ATOM   4376  O4'  DA A 213      -1.258-160.865 -84.729 
ATOM   4377  C3'  DA A 213      -1.443-158.831 -85.892 
ATOM   4378  O3'  DA A 213      -2.814-158.458 -85.848 
ATOM   4379  C2'  DA A 213      -0.825-158.576 -84.518 
ATOM   4380  C1'  DA A 213      -1.435-159.788 -83.822 
ATOM   4381  N9   DA A 213      -0.763-160.145 -82.541 
ATOM   4382  C8   DA A 213       0.559-160.037 -82.218 
ATOM   4383  N7   DA A 213       0.839-160.431 -81.015 
ATOM   4384  C5   DA A 213      -0.386-160.831 -80.500 
ATOM   4385  C6   DA A 213      -0.765-161.356 -79.253 
ATOM   4386  N6   DA A 213       0.098-161.577 -78.251 
ATOM   4387  N1   DA A 213      -2.067-161.645 -79.072 
ATOM   4388  C2   DA A 213      -2.920-161.423 -80.072 
ATOM   4389  N3   DA A 213      -2.684-160.940 -81.272 
ATOM   4390  C4   DA A 213      -1.374-160.659 -81.428 
ATOM   4391  P    DT A 214      -3.275-157.106 -86.569 
ATOM   4392  OP1  DT A 214      -3.502-157.364 -88.009 
ATOM   4393  OP2  DT A 214      -2.321-156.021 -86.247 
ATOM   4394  O5'  DT A 214      -4.674-156.823 -85.846 
ATOM   4395  C5'  DT A 214      -5.452-157.937 -85.370 
ATOM   4396  C4'  DT A 214      -5.994-157.637 -83.987 
ATOM   4397  O4'  DT A 214      -5.068-158.024 -82.931 
ATOM   4398  C3'  DT A 214      -6.294-156.167 -83.694 
ATOM   4399  O3'  DT A 214      -7.460-156.087 -82.883 
ATOM   4400  C2'  DT A 214      -5.098-155.685 -82.873 
ATOM   4401  C1'  DT A 214      -4.950-156.941 -82.021 
ATOM   4402  N1   DT A 214      -3.629-157.051 -81.340 
ATOM   4403  C2   DT A 214      -3.613-157.633 -80.096 
ATOM   4404  O2   DT A 214      -4.617-158.050 -79.546 
ATOM   4405  N3   DT A 214      -2.371-157.717 -79.496 
ATOM   4406  C4   DT A 214      -1.175-157.278 -80.026 
ATOM   4407  O4   DT A 214      -0.125-157.408 -79.393 
ATOM   4408  C5   DT A 214      -1.293-156.683 -81.335 
ATOM   4409  C7   DT A 214      -0.038-156.178 -81.985 
ATOM   4410  C6   DT A 214      -2.488-156.588 -81.942 
ATOM   4411  P    DA A 215      -8.519-154.920 -83.160 
ATOM   4412  OP1  DA A 215      -9.434-155.329 -84.251 
ATOM   4413  OP2  DA A 215      -7.806-153.639 -83.357 
ATOM   4414  O5'  DA A 215      -9.318-154.882 -81.774 
ATOM   4415  C5'  DA A 215      -9.444-156.095 -81.008 
ATOM   4416  C4'  DA A 215      -9.193-155.810 -79.541 
ATOM   4417  O4'  DA A 215      -7.783-155.913 -79.190 
ATOM   4418  C3'  DA A 215      -9.593-154.417 -79.055 
ATOM   4419  O3'  DA A 215     -10.110-154.522 -77.734 
ATOM   4420  C2'  DA A 215      -8.281-153.634 -79.002 
ATOM   4421  C1'  DA A 215      -7.423-154.764 -78.439 
ATOM   4422  N9   DA A 215      -5.960-154.543 -78.603 
ATOM   4423  C8   DA A 215      -5.305-153.925 -79.630 
ATOM   4424  N7   DA A 215      -4.017-153.888 -79.482 
ATOM   4425  C5   DA A 215      -3.800-154.528 -78.270 
ATOM   4426  C6   DA A 215      -2.630-154.816 -77.547 
ATOM   4427  N6   DA A 215      -1.401-154.479 -77.963 
ATOM   4428  N1   DA A 215      -2.770-155.464 -76.376 
ATOM   4429  C2   DA A 215      -3.993-155.797 -75.968 
ATOM   4430  N3   DA A 215      -5.152-155.582 -76.554 
ATOM   4431  C4   DA A 215      -4.983-154.932 -77.723 
ATOM   4432  P    DT A 216     -11.372-153.626 -77.322 
ATOM   4433  OP1  DT A 216     -12.619-154.299 -77.751 
ATOM   4434  OP2  DT A 216     -11.179-152.243 -77.811 
ATOM   4435  O5'  DT A 216     -11.268-153.650 -75.725 
ATOM   4436  C5'  DT A 216     -10.691-154.801 -75.081 
ATOM   4437  C4'  DT A 216      -9.746-154.359 -73.980 
ATOM   4438  O4'  DT A 216      -8.392-154.138 -74.467 
ATOM   4439  C3'  DT A 216     -10.105-153.048 -73.282 
ATOM   4440  O3'  DT A 216      -9.780-153.157 -71.901 
ATOM   4441  C2'  DT A 216      -9.185-152.006 -73.917 
ATOM   4442  C1'  DT A 216      -7.939-152.885 -73.978 
ATOM   4443  N1   DT A 216      -6.891-152.376 -74.907 
ATOM   4444  C2   DT A 216      -5.582-152.586 -74.548 
ATOM   4445  O2   DT A 216      -5.260-153.160 -73.522 
ATOM   4446  N3   DT A 216      -4.640-152.100 -75.433 
ATOM   4447  C4   DT A 216      -4.892-151.439 -76.618 
ATOM   4448  O4   DT A 216      -3.965-151.049 -77.329 
ATOM   4449  C5   DT A 216      -6.297-151.266 -76.908 
ATOM   4450  C7   DT A 216      -6.660-150.555 -78.179 
ATOM   4451  C6   DT A 216      -7.234-151.728 -76.064 
ATOM   4452  P    DC A 217     -10.769-152.516 -70.818 
ATOM   4453  OP1  DC A 217     -11.867-153.465 -70.526 
ATOM   4454  OP2  DC A 217     -11.179-151.165 -71.259 
ATOM   4455  O5'  DC A 217      -9.807-152.397 -69.545 
ATOM   4456  C5'  DC A 217      -8.739-153.349 -69.385 
ATOM   4457  C4'  DC A 217      -7.470-152.637 -68.962 
ATOM   4458  O4'  DC A 217      -6.687-152.175 -70.101 
ATOM   4459  C3'  DC A 217      -7.662-151.380 -68.114 
ATOM   4460  O3'  DC A 217      -6.621-151.314 -67.147 
ATOM   4461  C2'  DC A 217      -7.489-150.220 -69.094 
ATOM   4462  C1'  DC A 217      -6.324-150.822 -69.875 
ATOM   4463  N1   DC A 217      -6.094-150.177 -71.198 
ATOM   4464  C2   DC A 217      -4.781-150.072 -71.650 
ATOM   4465  O2   DC A 217      -3.870-150.513 -70.941 
ATOM   4466  N3   DC A 217      -4.551-149.487 -72.853 
ATOM   4467  C4   DC A 217      -5.567-149.022 -73.592 
ATOM   4468  N4   DC A 217      -5.290-148.460 -74.759 
ATOM   4469  C5   DC A 217      -6.924-149.120 -73.145 
ATOM   4470  C6   DC A 217      -7.134-149.707 -71.940 
ATOM   4471  P    DT A 218      -6.967-150.813 -65.666 
ATOM   4472  OP1  DT A 218      -7.490-151.946 -64.869 
ATOM   4473  OP2  DT A 218      -7.832-149.615 -65.737 
ATOM   4474  O5'  DT A 218      -5.519-150.399 -65.126 
ATOM   4475  C5'  DT A 218      -4.361-151.091 -65.629 
ATOM   4476  C4'  DT A 218      -3.257-150.100 -65.937 
ATOM   4477  O4'  DT A 218      -3.345-149.572 -67.292 
ATOM   4478  C3'  DT A 218      -3.220-148.850 -65.058 
ATOM   4479  O3'  DT A 218      -1.864-148.494 -64.820 
ATOM   4480  C2'  DT A 218      -3.868-147.758 -65.909 
ATOM   4481  C1'  DT A 218      -3.222-148.160 -67.232 
ATOM   4482  N1   DT A 218      -3.899-147.585 -68.427 
ATOM   4483  C2   DT A 218      -3.102-147.251 -69.497 
ATOM   4484  O2   DT A 218      -1.893-147.407 -69.498 
ATOM   4485  N3   DT A 218      -3.764-146.720 -70.587 
ATOM   4486  C4   DT A 218      -5.123-146.501 -70.693 
ATOM   4487  O4   DT A 218      -5.601-146.019 -71.722 
ATOM   4488  C5   DT A 218      -5.874-146.882 -69.520 
ATOM   4489  C7   DT A 218      -7.361-146.677 -69.551 
ATOM   4490  C6   DT A 218      -5.257-147.400 -68.447 
ATOM   4491  P    DC A 219      -1.443-147.966 -63.368 
ATOM   4492  OP1  DC A 219      -1.186-149.119 -62.476 
ATOM   4493  OP2  DC A 219      -2.442-146.984 -62.890 
ATOM   4494  O5'  DC A 219      -0.067-147.217 -63.691 
ATOM   4495  C5'  DC A 219       0.744-147.689 -64.784 
ATOM   4496  C4'  DC A 219       1.255-146.515 -65.595 
ATOM   4497  O4'  DC A 219       0.330-146.123 -66.648 
ATOM   4498  C3'  DC A 219       1.495-145.222 -64.815 
ATOM   4499  O3'  DC A 219       2.646-144.573 -65.343 
ATOM   4500  C2'  DC A 219       0.271-144.357 -65.112 
ATOM   4501  C1'  DC A 219       0.157-144.715 -66.591 
ATOM   4502  N1   DC A 219      -1.168-144.387 -67.187 
ATOM   4503  C2   DC A 219      -1.197-143.970 -68.515 
ATOM   4504  O2   DC A 219      -0.133-143.890 -69.139 
ATOM   4505  N3   DC A 219      -2.396-143.665 -69.077 
ATOM   4506  C4   DC A 219      -3.526-143.764 -68.367 
ATOM   4507  N4   DC A 219      -4.670-143.455 -68.959 
ATOM   4508  C5   DC A 219      -3.518-144.190 -66.999 
ATOM   4509  C6   DC A 219      -2.311-144.490 -66.456 
ATOM   4510  P    DA A 220       3.665-143.860 -64.335 
ATOM   4511  OP1  DA A 220       4.610-144.862 -63.794 
ATOM   4512  OP2  DA A 220       2.908-143.075 -63.336 
ATOM   4513  O5'  DA A 220       4.441-142.867 -65.322 
ATOM   4514  C5'  DA A 220       4.603-143.240 -66.704 
ATOM   4515  C4'  DA A 220       4.319-142.050 -67.598 
ATOM   4516  O4'  DA A 220       2.909-141.942 -67.948 
ATOM   4517  C3'  DA A 220       4.660-140.681 -67.012 
ATOM   4518  O3'  DA A 220       5.162-139.848 -68.050 
ATOM   4519  C2'  DA A 220       3.320-140.116 -66.542 
ATOM   4520  C1'  DA A 220       2.496-140.601 -67.731 
ATOM   4521  N9   DA A 220       1.028-140.604 -67.483 
ATOM   4522  C8   DA A 220       0.365-140.865 -66.318 
ATOM   4523  N7   DA A 220      -0.925-140.787 -66.420 
ATOM   4524  C5   DA A 220      -1.137-140.449 -67.750 
ATOM   4525  C6   DA A 220      -2.304-140.217 -68.494 
ATOM   4526  N6   DA A 220      -3.539-140.295 -67.979 
ATOM   4527  N1   DA A 220      -2.157-139.900 -69.795 
ATOM   4528  C2   DA A 220      -0.928-139.825 -70.302 
ATOM   4529  N3   DA A 220       0.229-140.019 -69.709 
ATOM   4530  C4   DA A 220       0.054-140.334 -68.408 
ATOM   4531  P    DG A 221       6.383-138.862 -67.731 
ATOM   4532  OP1  DG A 221       7.661-139.601 -67.852 
ATOM   4533  OP2  DG A 221       6.146-138.180 -66.441 
ATOM   4534  O5'  DG A 221       6.257-137.807 -68.929 
ATOM   4535  C5'  DG A 221       5.714-138.243 -70.189 
ATOM   4536  C4'  DG A 221       4.738-137.210 -70.717 
ATOM   4537  O4'  DG A 221       3.383-137.426 -70.228 
ATOM   4538  C3'  DG A 221       5.038-135.759 -70.343 
ATOM   4539  O3'  DG A 221       4.697-134.921 -71.441 
ATOM   4540  C2'  DG A 221       4.088-135.453 -69.186 
ATOM   4541  C1'  DG A 221       2.877-136.188 -69.751 
ATOM   4542  N9   DG A 221       1.825-136.479 -68.738 
ATOM   4543  C8   DG A 221       1.964-136.787 -67.401 
ATOM   4544  N7   DG A 221       0.828-136.989 -66.779 
ATOM   4545  C5   DG A 221      -0.131-136.800 -67.773 
ATOM   4546  C6   DG A 221      -1.547-136.884 -67.704 
ATOM   4547  O6   DG A 221      -2.257-137.147 -66.736 
ATOM   4548  N1   DG A 221      -2.136-136.617 -68.947 
ATOM   4549  C2   DG A 221      -1.449-136.311 -70.105 
ATOM   4550  N2   DG A 221      -2.195-136.090 -71.190 
ATOM   4551  N3   DG A 221      -0.120-136.233 -70.169 
ATOM   4552  C4   DG A 221       0.466-136.488 -68.971 
ATOM   4553  P    DG A 222       5.645-133.680 -71.795 
ATOM   4554  OP1  DG A 222       6.773-134.142 -72.634 
ATOM   4555  OP2  DG A 222       6.011-132.966 -70.552 
ATOM   4556  O5'  DG A 222       4.662-132.770 -72.667 
ATOM   4557  C5'  DG A 222       3.628-133.404 -73.443 
ATOM   4558  C4'  DG A 222       2.325-132.641 -73.293 
ATOM   4559  O4'  DG A 222       1.543-133.097 -72.152 
ATOM   4560  C3'  DG A 222       2.459-131.135 -73.070 
ATOM   4561  O3'  DG A 222       1.402-130.473 -73.754 
ATOM   4562  C2'  DG A 222       2.257-130.947 -71.566 
ATOM   4563  C1'  DG A 222       1.127-131.960 -71.412 
ATOM   4564  N9   DG A 222       0.893-132.386 -70.004 
ATOM   4565  C8   DG A 222       1.802-132.556 -68.982 
ATOM   4566  N7   DG A 222       1.267-132.943 -67.850 
ATOM   4567  C5   DG A 222      -0.093-133.035 -68.141 
ATOM   4568  C6   DG A 222      -1.183-133.407 -67.312 
ATOM   4569  O6   DG A 222      -1.171-133.738 -66.129 
ATOM   4570  N1   DG A 222      -2.397-133.366 -68.011 
ATOM   4571  C2   DG A 222      -2.540-133.011 -69.338 
ATOM   4572  N2   DG A 222      -3.784-133.035 -69.821 
ATOM   4573  N3   DG A 222      -1.517-132.662 -70.117 
ATOM   4574  C4   DG A 222      -0.332-132.697 -69.453 
ATOM   4575  P    DC A 223       1.708-129.092 -74.504 
ATOM   4576  OP1  DC A 223       2.262-129.371 -75.849 
ATOM   4577  OP2  DC A 223       2.530-128.225 -73.631 
ATOM   4578  O5'  DC A 223       0.239-128.476 -74.644 
ATOM   4579  C5'  DC A 223      -0.886-129.370 -74.757 
ATOM   4580  C4'  DC A 223      -2.022-128.887 -73.876 
ATOM   4581  O4'  DC A 223      -1.933-129.408 -72.520 
ATOM   4582  C3'  DC A 223      -2.117-127.374 -73.684 
ATOM   4583  O3'  DC A 223      -3.489-127.001 -73.639 
ATOM   4584  C2'  DC A 223      -1.500-127.118 -72.309 
ATOM   4585  C1'  DC A 223      -2.110-128.330 -71.614 
ATOM   4586  N1   DC A 223      -1.438-128.688 -70.333 
ATOM   4587  C2   DC A 223      -2.227-129.200 -69.307 
ATOM   4588  O2   DC A 223      -3.441-129.337 -69.499 
ATOM   4589  N3   DC A 223      -1.634-129.532 -68.130 
ATOM   4590  C4   DC A 223      -0.316-129.368 -67.962 
ATOM   4591  N4   DC A 223       0.216-129.706 -66.797 
ATOM   4592  C5   DC A 223       0.514-128.841 -69.005 
ATOM   4593  C6   DC A 223      -0.098-128.516 -70.172 
ATOM   4594  P    DT A 224      -3.950-125.648 -74.360 
ATOM   4595  OP1  DT A 224      -4.177-125.907 -75.800 
ATOM   4596  OP2  DT A 224      -2.996-124.564 -74.038 
ATOM   4597  O5'  DT A 224      -5.349-125.366 -73.637 
ATOM   4598  C5'  DT A 224      -6.127-126.480 -73.161 
ATOM   4599  C4'  DT A 224      -6.668-126.180 -71.778 
ATOM   4600  O4'  DT A 224      -5.743-126.567 -70.722 
ATOM   4601  C3'  DT A 224      -6.969-124.710 -71.485 
ATOM   4602  O3'  DT A 224      -8.135-124.630 -70.674 
ATOM   4603  C2'  DT A 224      -5.772-124.227 -70.664 
ATOM   4604  C1'  DT A 224      -5.624-125.484 -69.812 
ATOM   4605  N1   DT A 224      -4.304-125.594 -69.132 
ATOM   4606  C2   DT A 224      -4.288-126.175 -67.887 
ATOM   4607  O2   DT A 224      -5.292-126.593 -67.337 
ATOM   4608  N3   DT A 224      -3.045-126.259 -67.287 
ATOM   4609  C4   DT A 224      -1.849-125.821 -67.817 
ATOM   4610  O4   DT A 224      -0.799-125.951 -67.184 
ATOM   4611  C5   DT A 224      -1.968-125.225 -69.126 
ATOM   4612  C7   DT A 224      -0.713-124.721 -69.776 
ATOM   4613  C6   DT A 224      -3.163-125.130 -69.733 
ATOM   4614  P    DA A 225      -9.194-123.463 -70.951 
ATOM   4615  OP1  DA A 225     -10.109-123.871 -72.042 
ATOM   4616  OP2  DA A 225      -8.480-122.182 -71.149 
ATOM   4617  O5'  DA A 225      -9.992-123.425 -69.565 
ATOM   4618  C5'  DA A 225     -10.119-124.638 -68.800 
ATOM   4619  C4'  DA A 225      -9.867-124.353 -67.332 
ATOM   4620  O4'  DA A 225      -8.457-124.456 -66.981 
ATOM   4621  C3'  DA A 225     -10.267-122.960 -66.846 
ATOM   4622  O3'  DA A 225     -10.785-123.065 -65.525 
ATOM   4623  C2'  DA A 225      -8.956-122.177 -66.793 
ATOM   4624  C1'  DA A 225      -8.098-123.306 -66.230 
ATOM   4625  N9   DA A 225      -6.635-123.086 -66.394 
ATOM   4626  C8   DA A 225      -5.979-122.468 -67.421 
ATOM   4627  N7   DA A 225      -4.691-122.431 -67.274 
ATOM   4628  C5   DA A 225      -4.474-123.071 -66.061 
ATOM   4629  C6   DA A 225      -3.305-123.359 -65.338 
ATOM   4630  N6   DA A 225      -2.075-123.022 -65.754 
ATOM   4631  N1   DA A 225      -3.445-124.007 -64.168 
ATOM   4632  C2   DA A 225      -4.668-124.340 -63.760 
ATOM   4633  N3   DA A 225      -5.826-124.125 -64.345 
ATOM   4634  C4   DA A 225      -5.658-123.475 -65.515 
ATOM   4635  P    DA A 226     -12.047-122.169 -65.113 
ATOM   4636  OP1  DA A 226     -13.293-122.841 -65.542 
ATOM   4637  OP2  DA A 226     -11.854-120.786 -65.602 
ATOM   4638  O5'  DA A 226     -11.943-122.193 -63.516 
ATOM   4639  C5'  DA A 226     -11.365-123.344 -62.872 
ATOM   4640  C4'  DA A 226     -10.421-122.902 -61.771 
ATOM   4641  O4'  DA A 226      -9.066-122.681 -62.258 
ATOM   4642  C3'  DA A 226     -10.780-121.591 -61.073 
ATOM   4643  O3'  DA A 226     -10.455-121.700 -59.692 
ATOM   4644  C2'  DA A 226      -9.860-120.549 -61.708 
ATOM   4645  C1'  DA A 226      -8.613-121.428 -61.769 
ATOM   4646  N9   DA A 226      -7.566-120.919 -62.698 
ATOM   4647  C8   DA A 226      -7.731-120.258 -63.881 
ATOM   4648  N7   DA A 226      -6.617-119.941 -64.465 
ATOM   4649  C5   DA A 226      -5.640-120.427 -63.607 
ATOM   4650  C6   DA A 226      -4.237-120.409 -63.661 
ATOM   4651  N6   DA A 226      -3.542-119.855 -64.665 
ATOM   4652  N1   DA A 226      -3.570-120.981 -62.641 
ATOM   4653  C2   DA A 226      -4.265-121.530 -61.646 
ATOM   4654  N3   DA A 226      -5.568-121.608 -61.488 
ATOM   4655  C4   DA A 226      -6.212-121.027 -62.521 
ATOM   4656  P    DT A 227     -11.443-121.059 -58.610 
ATOM   4657  OP1  DT A 227     -12.541-122.008 -58.317 
ATOM   4658  OP2  DT A 227     -11.854-119.708 -59.051 
ATOM   4659  O5'  DT A 227     -10.482-120.939 -57.336 
ATOM   4660  C5'  DT A 227      -9.414-121.892 -57.176 
ATOM   4661  C4'  DT A 227      -8.144-121.180 -56.754 
ATOM   4662  O4'  DT A 227      -7.362-120.718 -57.892 
ATOM   4663  C3'  DT A 227      -8.337-119.923 -55.905 
ATOM   4664  O3'  DT A 227      -7.296-119.856 -54.939 
ATOM   4665  C2'  DT A 227      -8.163-118.763 -56.886 
ATOM   4666  C1'  DT A 227      -6.999-119.364 -57.666 
ATOM   4667  N1   DT A 227      -6.769-118.720 -58.990 
ATOM   4668  C2   DT A 227      -5.469-118.624 -59.421 
ATOM   4669  O2   DT A 227      -4.522-119.037 -58.773 
ATOM   4670  N3   DT A 227      -5.294-118.020 -60.651 
ATOM   4671  C4   DT A 227      -6.290-117.518 -61.465 
ATOM   4672  O4   DT A 227      -6.011-116.999 -62.548 
ATOM   4673  C5   DT A 227      -7.621-117.666 -60.927 
ATOM   4674  C7   DT A 227      -8.764-117.146 -61.750 
ATOM   4675  C6   DT A 227      -7.819-118.248 -59.733 
ATOM   4676  P    DG A 228      -7.642-119.356 -53.458 
ATOM   4677  OP1  DG A 228      -8.165-120.489 -52.661 
ATOM   4678  OP2  DG A 228      -8.507-118.158 -53.529 
ATOM   4679  O5'  DG A 228      -6.194-118.941 -52.917 
ATOM   4680  C5'  DG A 228      -5.036-119.634 -53.420 
ATOM   4681  C4'  DG A 228      -3.931-118.642 -53.729 
ATOM   4682  O4'  DG A 228      -4.020-118.115 -55.084 
ATOM   4683  C3'  DG A 228      -3.895-117.393 -52.849 
ATOM   4684  O3'  DG A 228      -2.539-117.037 -52.611 
ATOM   4685  C2'  DG A 228      -4.542-116.301 -53.701 
ATOM   4686  C1'  DG A 228      -3.896-116.703 -55.023 
ATOM   4687  N9   DG A 228      -4.573-116.128 -56.219 
ATOM   4688  C8   DG A 228      -5.912-115.870 -56.424 
ATOM   4689  N7   DG A 228      -6.183-115.355 -57.598 
ATOM   4690  C5   DG A 228      -4.936-115.265 -58.216 
ATOM   4691  C6   DG A 228      -4.588-114.784 -59.504 
ATOM   4692  O6   DG A 228      -5.319-114.332 -60.381 
ATOM   4693  N1   DG A 228      -3.207-114.872 -59.728 
ATOM   4694  C2   DG A 228      -2.284-115.360 -58.824 
ATOM   4695  N2   DG A 228      -1.011-115.361 -59.228 
ATOM   4696  N3   DG A 228      -2.612-115.812 -57.615 
ATOM   4697  C4   DG A 228      -3.947-115.733 -57.383 
ATOM   4698  P    DT A 229      -2.118-116.509 -51.159 
ATOM   4699  OP1  DT A 229      -1.861-117.661 -50.267 
ATOM   4700  OP2  DT A 229      -3.116-115.527 -50.681 
ATOM   4701  O5'  DT A 229      -0.741-115.760 -51.483 
ATOM   4702  C5'  DT A 229       0.070-116.232 -52.575 
ATOM   4703  C4'  DT A 229       0.581-115.058 -53.386 
ATOM   4704  O4'  DT A 229      -0.345-114.666 -54.439 
ATOM   4705  C3'  DT A 229       0.821-113.765 -52.606 
ATOM   4706  O3'  DT A 229       1.971-113.116 -53.134 
ATOM   4707  C2'  DT A 229      -0.404-112.900 -52.904 
ATOM   4708  C1'  DT A 229      -0.518-113.258 -54.382 
ATOM   4709  N1   DT A 229      -1.842-112.930 -54.978 
ATOM   4710  C2   DT A 229      -1.854-112.519 -56.290 
ATOM   4711  O2   DT A 229      -0.844-112.419 -56.962 
ATOM   4712  N3   DT A 229      -3.101-112.223 -56.807 
ATOM   4713  C4   DT A 229      -4.305-112.302 -56.138 
ATOM   4714  O4   DT A 229      -5.359-112.010 -56.707 
ATOM   4715  C5   DT A 229      -4.190-112.741 -54.767 
ATOM   4716  C7   DT A 229      -5.454-112.854 -53.966 
ATOM   4717  C6   DT A 229      -2.992-113.035 -54.238 
ATOM   4718  P    DC A 230       2.991-112.403 -52.127 
ATOM   4719  OP1  DC A 230       3.935-113.405 -51.585 
ATOM   4720  OP2  DC A 230       2.233-111.618 -51.128 
ATOM   4721  O5'  DC A 230       3.766-111.410 -53.114 
ATOM   4722  C5'  DC A 230       3.928-111.783 -54.495 
ATOM   4723  C4'  DC A 230       3.645-110.593 -55.390 
ATOM   4724  O4'  DC A 230       2.235-110.485 -55.739 
ATOM   4725  C3'  DC A 230       3.986-109.223 -54.803 
ATOM   4726  O3'  DC A 230       4.487-108.390 -55.841 
ATOM   4727  C2'  DC A 230       2.645-108.659 -54.333 
ATOM   4728  C1'  DC A 230       1.822-109.144 -55.523 
ATOM   4729  N1   DC A 230       0.353-109.147 -55.274 
ATOM   4730  C2   DC A 230      -0.487-108.847 -56.344 
ATOM   4731  O2   DC A 230       0.016-108.595 -57.445 
ATOM   4732  N3   DC A 230      -1.829-108.843 -56.138 
ATOM   4733  C4   DC A 230      -2.335-109.122 -54.930 
ATOM   4734  N4   DC A 230      -3.650-109.106 -54.779 
ATOM   4735  C5   DC A 230      -1.488-109.432 -53.816 
ATOM   4736  C6   DC A 230      -0.149-109.431 -54.042 
ATOM   4737  P    DG A 231       5.709-107.405 -55.523 
ATOM   4738  OP1  DG A 231       6.986-108.143 -55.643 
ATOM   4739  OP2  DG A 231       5.472-106.722 -54.232 
ATOM   4740  O5'  DG A 231       5.583-106.350 -56.720 
ATOM   4741  C5'  DG A 231       5.040-106.786 -57.980 
ATOM   4742  C4'  DG A 231       4.063-105.753 -58.508 
ATOM   4743  O4'  DG A 231       2.708-105.969 -58.019 
ATOM   4744  C3'  DG A 231       4.363-104.302 -58.134 
ATOM   4745  O3'  DG A 231       4.023-103.463 -59.232 
ATOM   4746  C2'  DG A 231       3.413-103.995 -56.977 
ATOM   4747  C1'  DG A 231       2.202-104.731 -57.543 
ATOM   4748  N9   DG A 231       1.150-105.021 -56.529 
ATOM   4749  C8   DG A 231       1.289-105.330 -55.193 
ATOM   4750  N7   DG A 231       0.153-105.531 -54.571 
ATOM   4751  C5   DG A 231      -0.806-105.342 -55.564 
ATOM   4752  C6   DG A 231      -2.222-105.426 -55.495 
ATOM   4753  O6   DG A 231      -2.931-105.689 -54.527 
ATOM   4754  N1   DG A 231      -2.811-105.160 -56.739 
ATOM   4755  C2   DG A 231      -2.123-104.854 -57.897 
ATOM   4756  N2   DG A 231      -2.870-104.633 -58.982 
ATOM   4757  N3   DG A 231      -0.795-104.776 -57.960 
ATOM   4758  C4   DG A 231      -0.208-105.031 -56.762 
ATOM   4759  P    DT A 232       4.971-102.223 -59.586 
ATOM   4760  OP1  DT A 232       6.098-102.685 -60.426 
ATOM   4761  OP2  DT A 232       5.337-101.509 -58.343 
ATOM   4762  O5'  DT A 232       3.987-101.312 -60.458 
ATOM   4763  C5'  DT A 232       2.953-101.946 -61.235 
ATOM   4764  C4'  DT A 232       1.651-101.184 -61.084 
ATOM   4765  O4'  DT A 232       0.868-101.640 -59.944 
ATOM   4766  C3'  DT A 232       1.784 -99.678 -60.861 
ATOM   4767  O3'  DT A 232       0.727 -99.015 -61.545 
ATOM   4768  C2'  DT A 232       1.583 -99.490 -59.358 
ATOM   4769  C1'  DT A 232       0.453-100.503 -59.203 
ATOM   4770  N1   DT A 232       0.218-100.929 -57.795 
ATOM   4771  C2   DT A 232      -1.079-101.197 -57.431 
ATOM   4772  O2   DT A 232      -2.018-101.100 -58.201 
ATOM   4773  N3   DT A 232      -1.257-101.588 -56.117 
ATOM   4774  C4   DT A 232      -0.270-101.730 -55.164 
ATOM   4775  O4   DT A 232      -0.552-102.087 -54.018 
ATOM   4776  C5   DT A 232       1.058-101.426 -55.642 
ATOM   4777  C7   DT A 232       2.192-101.555 -54.667 
ATOM   4778  C6   DT A 232       1.260-101.043 -56.912 
ATOM   4779  P    DC A 233       1.033 -97.635 -62.295 
ATOM   4780  OP1  DC A 233       1.587 -97.914 -63.640 
ATOM   4781  OP2  DC A 233       1.855 -96.767 -61.422 
ATOM   4782  O5'  DC A 233      -0.436 -97.019 -62.435 
ATOM   4783  C5'  DC A 233      -1.560 -97.912 -62.548 
ATOM   4784  C4'  DC A 233      -2.696 -97.430 -61.667 
ATOM   4785  O4'  DC A 233      -2.607 -97.951 -60.311 
ATOM   4786  C3'  DC A 233      -2.792 -95.917 -61.475 
ATOM   4787  O3'  DC A 233      -4.164 -95.544 -61.430 
ATOM   4788  C2'  DC A 233      -2.174 -95.661 -60.100 
ATOM   4789  C1'  DC A 233      -2.784 -96.873 -59.405 
ATOM   4790  N1   DC A 233      -2.112 -97.230 -58.124 
ATOM   4791  C2   DC A 233      -2.902 -97.743 -57.098 
ATOM   4792  O2   DC A 233      -4.116 -97.880 -57.290 
ATOM   4793  N3   DC A 233      -2.309 -98.074 -55.922 
ATOM   4794  C4   DC A 233      -0.991 -97.911 -55.753 
ATOM   4795  N4   DC A 233      -0.459 -98.248 -54.588 
ATOM   4796  C5   DC A 233      -0.161 -97.384 -56.796 
ATOM   4797  C6   DC A 233      -0.773 -97.059 -57.963 
ATOM   4798  P    DT A 234      -4.625 -94.191 -62.152 
ATOM   4799  OP1  DT A 234      -4.851 -94.450 -63.591 
ATOM   4800  OP2  DT A 234      -3.671 -93.107 -61.829 
ATOM   4801  O5'  DT A 234      -6.024 -93.909 -61.428 
ATOM   4802  C5'  DT A 234      -6.801 -95.023 -60.953 
ATOM   4803  C4'  DT A 234      -7.343 -94.723 -59.569 
ATOM   4804  O4'  DT A 234      -6.417 -95.110 -58.513 
ATOM   4805  C3'  DT A 234      -7.643 -93.253 -59.276 
ATOM   4806  O3'  DT A 234      -8.810 -93.173 -58.465 
ATOM   4807  C2'  DT A 234      -6.447 -92.770 -58.455 
ATOM   4808  C1'  DT A 234      -6.299 -94.027 -57.603 
ATOM   4809  N1   DT A 234      -4.978 -94.137 -56.923 
ATOM   4810  C2   DT A 234      -4.962 -94.718 -55.679 
ATOM   4811  O2   DT A 234      -5.967 -95.136 -55.129 
ATOM   4812  N3   DT A 234      -3.720 -94.802 -55.079 
ATOM   4813  C4   DT A 234      -2.524 -94.364 -55.608 
ATOM   4814  O4   DT A 234      -1.474 -94.494 -54.975 
ATOM   4815  C5   DT A 234      -2.642 -93.768 -56.918 
ATOM   4816  C7   DT A 234      -1.387 -93.264 -57.567 
ATOM   4817  C6   DT A 234      -3.838 -93.673 -57.524 
ATOM   4818  P    DG A 235      -9.868 -92.006 -58.743 
ATOM   4819  OP1  DG A 235     -10.783 -92.414 -59.833 
ATOM   4820  OP2  DG A 235      -9.155 -90.725 -58.940 
ATOM   4821  O5'  DG A 235     -10.667 -91.967 -57.357 
ATOM   4822  C5'  DG A 235     -10.794 -93.180 -56.591 
ATOM   4823  C4'  DG A 235     -10.542 -92.896 -55.124 
ATOM   4824  O4'  DG A 235      -9.132 -92.999 -54.772 
ATOM   4825  C3'  DG A 235     -10.942 -91.503 -54.638 
ATOM   4826  O3'  DG A 235     -11.460 -91.607 -53.316 
ATOM   4827  C2'  DG A 235      -9.631 -90.720 -54.584 
ATOM   4828  C1'  DG A 235      -8.773 -91.849 -54.021 
ATOM   4829  N9   DG A 235      -7.310 -91.629 -54.185 
ATOM   4830  C8   DG A 235      -6.632 -91.008 -55.212 
ATOM   4831  N7   DG A 235      -5.331 -90.978 -55.052 
ATOM   4832  C5   DG A 235      -5.132 -91.624 -53.832 
ATOM   4833  C6   DG A 235      -3.932 -91.898 -53.128 
ATOM   4834  O6   DG A 235      -2.776 -91.624 -53.441 
ATOM   4835  N1   DG A 235      -4.186 -92.574 -51.925 
ATOM   4836  C2   DG A 235      -5.436 -92.937 -51.465 
ATOM   4837  N2   DG A 235      -5.467 -93.577 -50.294 
ATOM   4838  N3   DG A 235      -6.563 -92.679 -52.128 
ATOM   4839  C4   DG A 235      -6.333 -92.024 -53.295 
ATOM   4840  P    DT A 236     -12.721 -90.712 -52.905 
ATOM   4841  OP1  DT A 236     -13.968 -91.384 -53.333 
ATOM   4842  OP2  DT A 236     -12.529 -89.329 -53.394 
ATOM   4843  O5'  DT A 236     -12.617 -90.736 -51.308 
ATOM   4844  C5'  DT A 236     -12.040 -91.887 -50.664 
ATOM   4845  C4'  DT A 236     -11.095 -91.445 -49.563 
ATOM   4846  O4'  DT A 236      -9.741 -91.224 -50.049 
ATOM   4847  C3'  DT A 236     -11.455 -90.134 -48.864 
ATOM   4848  O3'  DT A 236     -11.130 -90.243 -47.484 
ATOM   4849  C2'  DT A 236     -10.534 -89.092 -49.500 
ATOM   4850  C1'  DT A 236      -9.288 -89.970 -49.560 
ATOM   4851  N1   DT A 236      -8.241 -89.462 -50.489 
ATOM   4852  C2   DT A 236      -6.931 -89.672 -50.131 
ATOM   4853  O2   DT A 236      -6.609 -90.245 -49.105 
ATOM   4854  N3   DT A 236      -5.989 -89.186 -51.016 
ATOM   4855  C4   DT A 236      -6.242 -88.524 -52.200 
ATOM   4856  O4   DT A 236      -5.314 -88.135 -52.912 
ATOM   4857  C5   DT A 236      -7.646 -88.352 -52.490 
ATOM   4858  C7   DT A 236      -8.009 -87.641 -53.761 
ATOM   4859  C6   DT A 236      -8.583 -88.814 -51.647 
ATOM   4860  P    DA A 237     -12.118 -89.602 -46.401 
ATOM   4861  OP1  DA A 237     -13.216 -90.551 -46.109 
ATOM   4862  OP2  DA A 237     -12.528 -88.251 -46.842 
ATOM   4863  O5'  DA A 237     -11.157 -89.482 -45.127 
ATOM   4864  C5'  DA A 237     -10.088 -90.434 -44.968 
ATOM   4865  C4'  DA A 237      -8.819 -89.723 -44.545 
ATOM   4866  O4'  DA A 237      -8.036 -89.261 -45.683 
ATOM   4867  C3'  DA A 237      -9.011 -88.466 -43.696 
ATOM   4868  O3'  DA A 237      -7.970 -88.399 -42.730 
ATOM   4869  C2'  DA A 237      -8.838 -87.306 -44.677 
ATOM   4870  C1'  DA A 237      -7.674 -87.907 -45.457 
ATOM   4871  N9   DA A 237      -7.444 -87.263 -46.781 
ATOM   4872  C8   DA A 237      -8.367 -86.743 -47.643 
ATOM   4873  N7   DA A 237      -7.852 -86.246 -48.725 
ATOM   4874  C5   DA A 237      -6.487 -86.450 -48.571 
ATOM   4875  C6   DA A 237      -5.386 -86.142 -49.387 
ATOM   4876  N6   DA A 237      -5.493 -85.534 -50.576 
ATOM   4877  N1   DA A 237      -4.166 -86.483 -48.932 
ATOM   4878  C2   DA A 237      -4.066 -87.088 -47.749 
ATOM   4879  N3   DA A 237      -5.017 -87.424 -46.906 
ATOM   4880  C4   DA A 237      -6.228 -87.072 -47.383 
ATOM   4881  P    DT A 238      -8.317 -87.899 -41.249 
ATOM   4882  OP1  DT A 238      -8.839 -89.032 -40.452 
ATOM   4883  OP2  DT A 238      -9.182 -86.701 -41.320 
ATOM   4884  O5'  DT A 238      -6.868 -87.484 -40.709 
ATOM   4885  C5'  DT A 238      -5.710 -88.177 -41.212 
ATOM   4886  C4'  DT A 238      -4.606 -87.185 -41.520 
ATOM   4887  O4'  DT A 238      -4.695 -86.658 -42.875 
ATOM   4888  C3'  DT A 238      -4.569 -85.936 -40.640 
ATOM   4889  O3'  DT A 238      -3.213 -85.579 -40.403 
ATOM   4890  C2'  DT A 238      -5.217 -84.843 -41.492 
ATOM   4891  C1'  DT A 238      -4.571 -85.245 -42.815 
ATOM   4892  N1   DT A 238      -5.248 -84.670 -44.010 
ATOM   4893  C2   DT A 238      -4.452 -84.337 -45.080 
ATOM   4894  O2   DT A 238      -3.242 -84.493 -45.080 
ATOM   4895  N3   DT A 238      -5.113 -83.806 -46.169 
ATOM   4896  C4   DT A 238      -6.472 -83.587 -46.275 
ATOM   4897  O4   DT A 238      -6.950 -83.104 -47.304 
ATOM   4898  C5   DT A 238      -7.223 -83.968 -45.103 
ATOM   4899  C7   DT A 238      -8.710 -83.762 -45.134 
ATOM   4900  C6   DT A 238      -6.606 -84.486 -44.029 
ATOM   4901  P    DA A 239      -2.793 -85.051 -38.951 
ATOM   4902  OP1  DA A 239      -2.536 -86.204 -38.059 
ATOM   4903  OP2  DA A 239      -3.791 -84.070 -38.472 
ATOM   4904  O5'  DA A 239      -1.416 -84.303 -39.274 
ATOM   4905  C5'  DA A 239      -0.605 -84.775 -40.366 
ATOM   4906  C4'  DA A 239      -0.094 -83.600 -41.177 
ATOM   4907  O4'  DA A 239      -1.020 -83.208 -42.230 
ATOM   4908  C3'  DA A 239       0.146 -82.308 -40.397 
ATOM   4909  O3'  DA A 239       1.297 -81.659 -40.925 
ATOM   4910  C2'  DA A 239      -1.078 -81.443 -40.695 
ATOM   4911  C1'  DA A 239      -1.193 -81.801 -42.174 
ATOM   4912  N9   DA A 239      -2.517 -81.472 -42.769 
ATOM   4913  C8   DA A 239      -3.748 -81.522 -42.180 
ATOM   4914  N7   DA A 239      -4.720 -81.173 -42.964 
ATOM   4915  C5   DA A 239      -4.090 -80.868 -44.162 
ATOM   4916  C6   DA A 239      -4.577 -80.428 -45.405 
ATOM   4917  N6   DA A 239      -5.876 -80.210 -45.654 
ATOM   4918  N1   DA A 239      -3.677 -80.220 -46.384 
ATOM   4919  C2   DA A 239      -2.389 -80.439 -46.130 
ATOM   4920  N3   DA A 239      -1.819 -80.847 -45.017 
ATOM   4921  C4   DA A 239      -2.741 -81.048 -44.053 
ATOM   4922  P    DG A 240       2.316 -80.945 -39.918 
ATOM   4923  OP1  DG A 240       3.260 -81.948 -39.376 
ATOM   4924  OP2  DG A 240       1.558 -80.161 -38.919 
ATOM   4925  O5'  DG A 240       3.092 -79.952 -40.905 
ATOM   4926  C5'  DG A 240       3.254 -80.326 -42.286 
ATOM   4927  C4'  DG A 240       2.970 -79.136 -43.181 
ATOM   4928  O4'  DG A 240       1.560 -79.027 -43.530 
ATOM   4929  C3'  DG A 240       3.311 -77.766 -42.595 
ATOM   4930  O3'  DG A 240       3.813 -76.933 -43.632 
ATOM   4931  C2'  DG A 240       1.971 -77.202 -42.124 
ATOM   4932  C1'  DG A 240       1.147 -77.687 -43.314 
ATOM   4933  N9   DG A 240      -0.322 -77.689 -43.065 
ATOM   4934  C8   DG A 240      -1.007 -77.950 -41.899 
ATOM   4935  N7   DG A 240      -2.311 -77.868 -42.017 
ATOM   4936  C5   DG A 240      -2.501 -77.528 -43.355 
ATOM   4937  C6   DG A 240      -3.702 -77.300 -44.078 
ATOM   4938  O6   DG A 240      -4.862 -77.353 -43.678 
ATOM   4939  N1   DG A 240      -3.440 -76.979 -45.416 
ATOM   4940  C2   DG A 240      -2.183 -76.890 -45.983 
ATOM   4941  N2   DG A 240      -2.145 -76.571 -47.279 
ATOM   4942  N3   DG A 240      -1.057 -77.104 -45.304 
ATOM   4943  C4   DG A 240      -1.294 -77.417 -44.004 
ATOM   4944  P    DT A 241       5.034 -75.948 -43.314 
ATOM   4945  OP1  DT A 241       6.311 -76.686 -43.434 
ATOM   4946  OP2  DT A 241       4.797 -75.265 -42.023 
ATOM   4947  O5'  DT A 241       4.908 -74.893 -44.511 
ATOM   4948  C5'  DT A 241       4.365 -75.328 -45.772 
ATOM   4949  C4'  DT A 241       3.388 -74.296 -46.299 
ATOM   4950  O4'  DT A 241       2.034 -74.511 -45.811 
ATOM   4951  C3'  DT A 241       3.688 -72.844 -45.925 
ATOM   4952  O3'  DT A 241       3.348 -72.006 -47.023 
ATOM   4953  C2'  DT A 241       2.738 -72.538 -44.768 
ATOM   4954  C1'  DT A 241       1.528 -73.274 -45.334 
ATOM   4955  N1   DT A 241       0.476 -73.564 -44.320 
ATOM   4956  C2   DT A 241      -0.830 -73.526 -44.745 
ATOM   4957  O2   DT A 241      -1.147 -73.270 -45.893 
ATOM   4958  N3   DT A 241      -1.778 -73.800 -43.777 
ATOM   4959  C4   DT A 241      -1.532 -74.101 -42.454 
ATOM   4960  O4   DT A 241      -2.464 -74.328 -41.680 
ATOM   4961  C5   DT A 241      -0.132 -74.117 -42.102 
ATOM   4962  C7   DT A 241       0.224 -74.436 -40.680 
ATOM   4963  C6   DT A 241       0.811 -73.855 -43.023 
ATOM   4964  P    DG A 242       4.296 -70.766 -47.377 
ATOM   4965  OP1  DG A 242       5.423 -71.228 -48.217 
ATOM   4966  OP2  DG A 242       4.662 -70.052 -46.134 
ATOM   4967  O5'  DG A 242       3.313 -69.855 -48.250 
ATOM   4968  C5'  DG A 242       2.278 -70.489 -49.026 
ATOM   4969  C4'  DG A 242       0.976 -69.727 -48.876 
ATOM   4970  O4'  DG A 242       0.194 -70.183 -47.735 
ATOM   4971  C3'  DG A 242       1.109 -68.221 -48.652 
ATOM   4972  O3'  DG A 242       0.053 -67.558 -49.336 
ATOM   4973  C2'  DG A 242       0.908 -68.033 -47.149 
ATOM   4974  C1'  DG A 242      -0.222 -69.046 -46.994 
ATOM   4975  N9   DG A 242      -0.456 -69.472 -45.586 
ATOM   4976  C8   DG A 242       0.453 -69.642 -44.564 
ATOM   4977  N7   DG A 242      -0.083 -70.028 -43.433 
ATOM   4978  C5   DG A 242      -1.443 -70.120 -43.724 
ATOM   4979  C6   DG A 242      -2.532 -70.493 -42.894 
ATOM   4980  O6   DG A 242      -2.520 -70.824 -41.711 
ATOM   4981  N1   DG A 242      -3.747 -70.451 -43.593 
ATOM   4982  C2   DG A 242      -3.889 -70.097 -44.921 
ATOM   4983  N2   DG A 242      -5.133 -70.121 -45.404 
ATOM   4984  N3   DG A 242      -2.866 -69.748 -45.699 
ATOM   4985  C4   DG A 242      -1.681 -69.783 -45.035 
ATOM   4986  P    DT A 243       0.359 -66.178 -50.087 
ATOM   4987  OP1  DT A 243       0.912 -66.456 -51.431 
ATOM   4988  OP2  DT A 243       1.180 -65.310 -49.214 
ATOM   4989  O5'  DT A 243      -1.111 -65.562 -50.227 
ATOM   4990  C5'  DT A 243      -2.235 -66.455 -50.339 
ATOM   4991  C4'  DT A 243      -3.371 -65.973 -49.459 
ATOM   4992  O4'  DT A 243      -3.282 -66.494 -48.102 
ATOM   4993  C3'  DT A 243      -3.466 -64.459 -49.266 
ATOM   4994  O3'  DT A 243      -4.838 -64.087 -49.222 
ATOM   4995  C2'  DT A 243      -2.849 -64.204 -47.892 
ATOM   4996  C1'  DT A 243      -3.459 -65.416 -47.196 
ATOM   4997  N1   DT A 243      -2.787 -65.773 -45.915 
ATOM   4998  C2   DT A 243      -3.579 -66.278 -44.913 
ATOM   4999  O2   DT A 243      -4.782 -66.439 -45.034 
ATOM   5000  N3   DT A 243      -2.922 -66.597 -43.740 
ATOM   5001  C4   DT A 243      -1.572 -66.456 -43.494 
ATOM   5002  O4   DT A 243      -1.097 -66.776 -42.403 
ATOM   5003  C5   DT A 243      -0.824 -65.918 -44.607 
ATOM   5004  C7   DT A 243       0.654 -65.732 -44.423 
ATOM   5005  C6   DT A 243      -1.438 -65.599 -45.758 
ATOM   5006  P    DA A 244      -5.299 -62.734 -49.943 
ATOM   5007  OP1  DA A 244      -5.526 -62.992 -51.382 
ATOM   5008  OP2  DA A 244      -4.345 -61.650 -49.621 
ATOM   5009  O5'  DA A 244      -6.698 -62.451 -49.220 
ATOM   5010  C5'  DA A 244      -7.476 -63.566 -48.744 
ATOM   5011  C4'  DA A 244      -8.018 -63.266 -47.361 
ATOM   5012  O4'  DA A 244      -7.092 -63.652 -46.305 
ATOM   5013  C3'  DA A 244      -8.318 -61.796 -47.068 
ATOM   5014  O3'  DA A 244      -9.484 -61.716 -46.257 
ATOM   5015  C2'  DA A 244      -7.121 -61.313 -46.247 
ATOM   5016  C1'  DA A 244      -6.974 -62.570 -45.395 
ATOM   5017  N9   DA A 244      -5.653 -62.680 -44.714 
ATOM   5018  C8   DA A 244      -4.429 -62.273 -45.166 
ATOM   5019  N7   DA A 244      -3.461 -62.508 -44.337 
ATOM   5020  C5   DA A 244      -4.084 -63.115 -43.255 
ATOM   5021  C6   DA A 244      -3.595 -63.610 -42.036 
ATOM   5022  N6   DA A 244      -2.302 -63.569 -41.685 
ATOM   5023  N1   DA A 244      -4.488 -64.150 -41.184 
ATOM   5024  C2   DA A 244      -5.771 -64.188 -41.539 
ATOM   5025  N3   DA A 244      -6.341 -63.760 -42.643 
ATOM   5026  C4   DA A 244      -5.427 -63.224 -43.477 
ATOM   5027  P    DT A 245     -10.543 -60.549 -46.534 
ATOM   5028  OP1  DT A 245     -11.458 -60.957 -47.624 
ATOM   5029  OP2  DT A 245      -9.830 -59.268 -46.731 
ATOM   5030  O5'  DT A 245     -11.342 -60.510 -45.148 
ATOM   5031  C5'  DT A 245     -11.468 -61.723 -44.382 
ATOM   5032  C4'  DT A 245     -11.217 -61.439 -42.915 
ATOM   5033  O4'  DT A 245      -9.807 -61.542 -42.563 
ATOM   5034  C3'  DT A 245     -11.617 -60.046 -42.429 
ATOM   5035  O3'  DT A 245     -12.134 -60.150 -41.108 
ATOM   5036  C2'  DT A 245     -10.305 -59.263 -42.376 
ATOM   5037  C1'  DT A 245      -9.447 -60.392 -41.812 
ATOM   5038  N1   DT A 245      -7.984 -60.171 -41.976 
ATOM   5039  C2   DT A 245      -7.165 -60.640 -40.977 
ATOM   5040  O2   DT A 245      -7.587 -61.215 -39.989 
ATOM   5041  N3   DT A 245      -5.814 -60.417 -41.164 
ATOM   5042  C4   DT A 245      -5.231 -59.779 -42.240 
ATOM   5043  O4   DT A 245      -4.008 -59.638 -42.295 
ATOM   5044  C5   DT A 245      -6.171 -59.323 -43.235 
ATOM   5045  C7   DT A 245      -5.618 -58.619 -44.440 
ATOM   5046  C6   DT A 245      -7.490 -59.526 -43.080 
ATOM   5047  P    DG A 246     -13.396 -59.255 -40.696 
ATOM   5048  OP1  DG A 246     -14.643 -59.927 -41.124 
ATOM   5049  OP2  DG A 246     -13.203 -57.872 -41.185 
ATOM   5050  O5'  DG A 246     -13.292 -59.279 -39.099 
ATOM   5051  C5'  DG A 246     -12.715 -60.429 -38.455 
ATOM   5052  C4'  DG A 246     -11.770 -59.988 -37.354 
ATOM   5053  O4'  DG A 246     -10.416 -59.767 -37.841 
ATOM   5054  C3'  DG A 246     -12.129 -58.676 -36.656 
ATOM   5055  O3'  DG A 246     -11.804 -58.786 -35.275 
ATOM   5056  C2'  DG A 246     -11.209 -57.634 -37.291 
ATOM   5057  C1'  DG A 246      -9.963 -58.513 -37.352 
ATOM   5058  N9   DG A 246      -8.915 -58.005 -38.281 
ATOM   5059  C8   DG A 246      -9.063 -57.337 -39.476 
ATOM   5060  N7   DG A 246      -7.928 -57.023 -40.056 
ATOM   5061  C5   DG A 246      -6.963 -57.518 -39.181 
ATOM   5062  C6   DG A 246      -5.546 -57.481 -39.267 
ATOM   5063  O6   DG A 246      -4.842 -56.996 -40.149 
ATOM   5064  N1   DG A 246      -4.949 -58.101 -38.161 
ATOM   5065  C2   DG A 246      -5.632 -58.682 -37.110 
ATOM   5066  N2   DG A 246      -4.877 -59.223 -36.150 
ATOM   5067  N3   DG A 246      -6.960 -58.717 -37.029 
ATOM   5068  C4   DG A 246      -7.554 -58.118 -38.095 
ATOM   5069  P    DC A 247     -12.792 -58.145 -34.192 
ATOM   5070  OP1  DC A 247     -13.891 -59.094 -33.900 
ATOM   5071  OP2  DC A 247     -13.203 -56.794 -34.633 
ATOM   5072  O5'  DC A 247     -11.831 -58.025 -32.919 
ATOM   5073  C5'  DC A 247     -10.763 -58.977 -32.759 
ATOM   5074  C4'  DC A 247      -9.494 -58.265 -32.336 
ATOM   5075  O4'  DC A 247      -8.711 -57.804 -33.474 
ATOM   5076  C3'  DC A 247      -9.686 -57.009 -31.487 
ATOM   5077  O3'  DC A 247      -8.645 -56.942 -30.521 
ATOM   5078  C2'  DC A 247      -9.513 -55.849 -32.468 
ATOM   5079  C1'  DC A 247      -8.348 -56.450 -33.249 
ATOM   5080  N1   DC A 247      -8.118 -55.806 -34.572 
ATOM   5081  C2   DC A 247      -6.805 -55.700 -35.024 
ATOM   5082  O2   DC A 247      -5.894 -56.141 -34.315 
ATOM   5083  N3   DC A 247      -6.575 -55.115 -36.227 
ATOM   5084  C4   DC A 247      -7.591 -54.650 -36.965 
ATOM   5085  N4   DC A 247      -7.314 -54.088 -38.132 
ATOM   5086  C5   DC A 247      -8.948 -54.748 -36.519 
ATOM   5087  C6   DC A 247      -9.157 -55.336 -35.313 
ATOM   5088  P    DC A 248      -8.991 -56.442 -29.040 
ATOM   5089  OP1  DC A 248      -9.514 -57.574 -28.243 
ATOM   5090  OP2  DC A 248      -9.856 -55.244 -29.111 
ATOM   5091  O5'  DC A 248      -7.543 -56.027 -28.500 
ATOM   5092  C5'  DC A 248      -6.385 -56.720 -29.003 
ATOM   5093  C4'  DC A 248      -5.281 -55.728 -29.311 
ATOM   5094  O4'  DC A 248      -5.369 -55.201 -30.666 
ATOM   5095  C3'  DC A 248      -5.244 -54.479 -28.431 
ATOM   5096  O3'  DC A 248      -3.888 -54.122 -28.194 
ATOM   5097  C2'  DC A 248      -5.892 -53.386 -29.283 
ATOM   5098  C1'  DC A 248      -5.246 -53.788 -30.606 
ATOM   5099  N1   DC A 248      -5.923 -53.213 -31.801 
ATOM   5100  C2   DC A 248      -5.130 -52.870 -32.894 
ATOM   5101  O2   DC A 248      -3.909 -53.055 -32.827 
ATOM   5102  N3   DC A 248      -5.727 -52.343 -33.993 
ATOM   5103  C4   DC A 248      -7.053 -52.158 -34.027 
ATOM   5104  N4   DC A 248      -7.588 -51.641 -35.123 
ATOM   5105  C5   DC A 248      -7.886 -52.504 -32.914 
ATOM   5106  C6   DC A 248      -7.270 -53.028 -31.824 
ATOM   5107  P    DG A 249      -3.467 -53.594 -26.742 
ATOM   5108  OP1  DG A 249      -3.210 -54.747 -25.850 
ATOM   5109  OP2  DG A 249      -4.466 -52.613 -26.263 
ATOM   5110  O5'  DG A 249      -2.090 -52.846 -27.065 
ATOM   5111  C5'  DG A 249      -1.280 -53.318 -28.158 
ATOM   5112  C4'  DG A 249      -0.768 -52.143 -28.968 
ATOM   5113  O4'  DG A 249      -1.694 -51.751 -30.021 
ATOM   5114  C3'  DG A 249      -0.529 -50.851 -28.188 
ATOM   5115  O3'  DG A 249       0.622 -50.202 -28.716 
ATOM   5116  C2'  DG A 249      -1.753 -49.986 -28.486 
ATOM   5117  C1'  DG A 249      -1.867 -50.344 -29.965 
ATOM   5118  N9   DG A 249      -3.192 -50.015 -30.560 
ATOM   5119  C8   DG A 249      -4.442 -50.059 -29.982 
ATOM   5120  N7   DG A 249      -5.415 -49.704 -30.786 
ATOM   5121  C5   DG A 249      -4.764 -49.402 -31.981 
ATOM   5122  C6   DG A 249      -5.290 -48.959 -33.222 
ATOM   5123  O6   DG A 249      -6.458 -48.738 -33.527 
ATOM   5124  N1   DG A 249      -4.275 -48.772 -34.171 
ATOM   5125  C2   DG A 249      -2.929 -48.987 -33.951 
ATOM   5126  N2   DG A 249      -2.120 -48.752 -34.986 
ATOM   5127  N3   DG A 249      -2.436 -49.404 -32.786 
ATOM   5128  C4   DG A 249      -3.407 -49.589 -31.854 
ATOM   5129  P    DT A 250       1.642 -49.488 -27.709 
ATOM   5130  OP1  DT A 250       2.586 -50.490 -27.167 
ATOM   5131  OP2  DT A 250       0.884 -48.704 -26.710 
ATOM   5132  O5'  DT A 250       2.417 -48.495 -28.696 
ATOM   5133  C5'  DT A 250       2.579 -48.869 -30.077 
ATOM   5134  C4'  DT A 250       2.295 -47.679 -30.972 
ATOM   5135  O4'  DT A 250       0.886 -47.570 -31.322 
ATOM   5136  C3'  DT A 250       2.636 -46.309 -30.386 
ATOM   5137  O3'  DT A 250       3.138 -45.476 -31.424 
ATOM   5138  C2'  DT A 250       1.296 -45.745 -29.915 
ATOM   5139  C1'  DT A 250       0.473 -46.230 -31.105 
ATOM   5140  N1   DT A 250      -0.996 -46.232 -30.857 
ATOM   5141  C2   DT A 250      -1.811 -45.935 -31.922 
ATOM   5142  O2   DT A 250      -1.382 -45.677 -33.033 
ATOM   5143  N3   DT A 250      -3.166 -45.946 -31.653 
ATOM   5144  C4   DT A 250      -3.758 -46.223 -30.438 
ATOM   5145  O4   DT A 250      -4.985 -46.202 -30.319 
ATOM   5146  C5   DT A 250      -2.821 -46.523 -29.381 
ATOM   5147  C7   DT A 250      -3.381 -46.836 -28.025 
ATOM   5148  C6   DT A 250      -1.498 -46.519 -29.615 
ATOM   5149  P    DT A 251       4.359 -44.491 -31.105 
ATOM   5150  OP1  DT A 251       5.637 -45.229 -31.225 
ATOM   5151  OP2  DT A 251       4.123 -43.808 -29.815 
ATOM   5152  O5'  DT A 251       4.233 -43.436 -32.302 
ATOM   5153  C5'  DT A 251       3.690 -43.871 -33.563 
ATOM   5154  C4'  DT A 251       2.714 -42.839 -34.091 
ATOM   5155  O4'  DT A 251       1.359 -43.054 -33.602 
ATOM   5156  C3'  DT A 251       3.014 -41.387 -33.717 
ATOM   5157  O3'  DT A 251       2.673 -40.549 -34.815 
ATOM   5158  C2'  DT A 251       2.064 -41.081 -32.559 
ATOM   5159  C1'  DT A 251       0.853 -41.817 -33.125 
ATOM   5160  N1   DT A 251      -0.199 -42.107 -32.111 
ATOM   5161  C2   DT A 251      -1.505 -42.069 -32.536 
ATOM   5162  O2   DT A 251      -1.821 -41.812 -33.685 
ATOM   5163  N3   DT A 251      -2.453 -42.343 -31.568 
ATOM   5164  C4   DT A 251      -2.207 -42.644 -30.245 
ATOM   5165  O4   DT A 251      -3.139 -42.871 -29.471 
ATOM   5166  C5   DT A 251      -0.806 -42.660 -29.894 
ATOM   5167  C7   DT A 251      -0.451 -42.979 -28.471 
ATOM   5168  C6   DT A 251       0.136 -42.397 -30.814 
ATOM   5169  P    DA A 252       3.621 -39.309 -35.168 
ATOM   5170  OP1  DA A 252       4.749 -39.771 -36.008 
ATOM   5171  OP2  DA A 252       3.987 -38.595 -33.926 
ATOM   5172  O5'  DA A 252       2.638 -38.398 -36.041 
ATOM   5173  C5'  DA A 252       1.604 -39.032 -36.817 
ATOM   5174  C4'  DA A 252       0.302 -38.270 -36.667 
ATOM   5175  O4'  DA A 252      -0.481 -38.726 -35.526 
ATOM   5176  C3'  DA A 252       0.435 -36.763 -36.443 
ATOM   5177  O3'  DA A 252      -0.622 -36.101 -37.128 
ATOM   5178  C2'  DA A 252       0.234 -36.575 -34.940 
ATOM   5179  C1'  DA A 252      -0.896 -37.589 -34.785 
ATOM   5180  N9   DA A 252      -1.131 -38.015 -33.377 
ATOM   5181  C8   DA A 252      -0.216 -38.178 -32.377 
ATOM   5182  N7   DA A 252      -0.733 -38.560 -31.250 
ATOM   5183  C5   DA A 252      -2.091 -38.658 -31.522 
ATOM   5184  C6   DA A 252      -3.191 -39.022 -30.729 
ATOM   5185  N6   DA A 252      -3.090 -39.371 -29.438 
ATOM   5186  N1   DA A 252      -4.405 -39.013 -31.311 
ATOM   5187  C2   DA A 252      -4.499 -38.665 -32.593 
ATOM   5188  N3   DA A 252      -3.548 -38.308 -33.429 
ATOM   5189  C4   DA A 252      -2.345 -38.325 -32.821 
ATOM   5190  P    DA A 253      -0.316 -34.721 -37.878 
ATOM   5191  OP1  DA A 253       0.238 -34.999 -39.222 
ATOM   5192  OP2  DA A 253       0.506 -33.853 -37.005 
ATOM   5193  O5'  DA A 253      -1.785 -34.105 -38.018 
ATOM   5194  C5'  DA A 253      -2.910 -34.998 -38.130 
ATOM   5195  C4'  DA A 253      -4.045 -34.515 -37.250 
ATOM   5196  O4'  DA A 253      -3.957 -35.037 -35.894 
ATOM   5197  C3'  DA A 253      -4.141 -33.002 -37.057 
ATOM   5198  O3'  DA A 253      -5.513 -32.629 -37.013 
ATOM   5199  C2'  DA A 253      -3.524 -32.747 -35.683 
ATOM   5200  C1'  DA A 253      -4.134 -33.959 -34.987 
ATOM   5201  N9   DA A 253      -3.462 -34.316 -33.706 
ATOM   5202  C8   DA A 253      -2.140 -34.208 -33.383 
ATOM   5203  N7   DA A 253      -1.860 -34.603 -32.180 
ATOM   5204  C5   DA A 253      -3.085 -35.003 -31.665 
ATOM   5205  C6   DA A 253      -3.463 -35.527 -30.418 
ATOM   5206  N6   DA A 253      -2.601 -35.748 -29.416 
ATOM   5207  N1   DA A 253      -4.766 -35.816 -30.237 
ATOM   5208  C2   DA A 253      -5.618 -35.594 -31.237 
ATOM   5209  N3   DA A 253      -5.382 -35.112 -32.438 
ATOM   5210  C4   DA A 253      -4.072 -34.830 -32.593 
ATOM   5211  P    DC A 254      -5.974 -31.277 -37.734 
ATOM   5212  OP1  DC A 254      -6.201 -31.535 -39.174 
ATOM   5213  OP2  DC A 254      -5.020 -30.193 -37.412 
ATOM   5214  O5'  DC A 254      -7.373 -30.994 -37.011 
ATOM   5215  C5'  DC A 254      -8.151 -32.109 -36.535 
ATOM   5216  C4'  DC A 254      -8.692 -31.808 -35.152 
ATOM   5217  O4'  DC A 254      -7.767 -32.195 -34.096 
ATOM   5218  C3'  DC A 254      -8.993 -30.339 -34.859 
ATOM   5219  O3'  DC A 254     -10.159 -30.259 -34.048 
ATOM   5220  C2'  DC A 254      -7.796 -29.856 -34.038 
ATOM   5221  C1'  DC A 254      -7.648 -31.112 -33.186 
ATOM   5222  N1   DC A 254      -6.327 -31.223 -32.505 
ATOM   5223  C2   DC A 254      -6.294 -31.810 -31.243 
ATOM   5224  O2   DC A 254      -7.352 -32.211 -30.745 
ATOM   5225  N3   DC A 254      -5.100 -31.918 -30.607 
ATOM   5226  C4   DC A 254      -3.977 -31.471 -31.181 
ATOM   5227  N4   DC A 254      -2.837 -31.600 -30.519 
ATOM   5228  C5   DC A 254      -3.989 -30.863 -32.479 
ATOM   5229  C6   DC A 254      -5.192 -30.763 -33.098 
ATOM   5230  P    DA A 255     -11.218 -29.091 -34.325 
ATOM   5231  OP1  DA A 255     -12.132 -29.500 -35.416 
ATOM   5232  OP2  DA A 255     -10.504 -27.811 -34.523 
ATOM   5233  O5'  DA A 255     -12.016 -29.053 -32.939 
ATOM   5234  C5'  DA A 255     -12.143 -30.266 -32.173 
ATOM   5235  C4'  DA A 255     -11.891 -29.981 -30.706 
ATOM   5236  O4'  DA A 255     -10.481 -30.084 -30.355 
ATOM   5237  C3'  DA A 255     -12.291 -28.589 -30.220 
ATOM   5238  O3'  DA A 255     -12.809 -28.693 -28.899 
ATOM   5239  C2'  DA A 255     -10.980 -27.805 -30.167 
ATOM   5240  C1'  DA A 255     -10.122 -28.935 -29.604 
ATOM   5241  N9   DA A 255      -8.659 -28.714 -29.768 
ATOM   5242  C8   DA A 255      -8.003 -28.097 -30.795 
ATOM   5243  N7   DA A 255      -6.715 -28.060 -30.647 
ATOM   5244  C5   DA A 255      -6.498 -28.699 -29.435 
ATOM   5245  C6   DA A 255      -5.328 -28.987 -28.712 
ATOM   5246  N6   DA A 255      -4.099 -28.650 -29.128 
ATOM   5247  N1   DA A 255      -5.469 -29.635 -27.541 
ATOM   5248  C2   DA A 255      -6.692 -29.968 -27.133 
ATOM   5249  N3   DA A 255      -7.850 -29.754 -27.719 
ATOM   5250  C4   DA A 255      -7.681 -29.103 -28.889 
ATOM   5251  P    DA A 256     -14.071 -27.797 -28.487 
ATOM   5252  OP1  DA A 256     -15.317 -28.470 -28.916 
ATOM   5253  OP2  DA A 256     -13.878 -26.415 -28.976 
ATOM   5254  O5'  DA A 256     -13.966 -27.822 -26.890 
ATOM   5255  C5'  DA A 256     -13.389 -28.972 -26.246 
ATOM   5256  C4'  DA A 256     -12.444 -28.531 -25.145 
ATOM   5257  O4'  DA A 256     -11.090 -28.309 -25.632 
ATOM   5258  C3'  DA A 256     -12.804 -27.219 -24.447 
ATOM   5259  O3'  DA A 256     -12.479 -27.329 -23.066 
ATOM   5260  C2'  DA A 256     -11.884 -26.177 -25.082 
ATOM   5261  C1'  DA A 256     -10.637 -27.056 -25.143 
ATOM   5262  N9   DA A 256      -9.590 -26.548 -26.072 
ATOM   5263  C8   DA A 256      -9.755 -25.887 -27.255 
ATOM   5264  N7   DA A 256      -8.641 -25.570 -27.839 
ATOM   5265  C5   DA A 256      -7.664 -26.056 -26.981 
ATOM   5266  C6   DA A 256      -6.260 -26.037 -27.035 
ATOM   5267  N6   DA A 256      -5.566 -25.483 -28.039 
ATOM   5268  N1   DA A 256      -5.594 -26.609 -26.015 
ATOM   5269  C2   DA A 256      -6.289 -27.159 -25.020 
ATOM   5270  N3   DA A 256      -7.592 -27.236 -24.862 
ATOM   5271  C4   DA A 256      -8.236 -26.656 -25.895 
ATOM   5272  P    DC A 257     -13.467 -26.688 -21.983 
ATOM   5273  OP1  DC A 257     -14.565 -27.637 -21.691 
ATOM   5274  OP2  DC A 257     -13.878 -25.336 -22.425 
ATOM   5275  O5'  DC A 257     -12.506 -26.568 -20.710 
ATOM   5276  C5'  DC A 257     -11.438 -27.520 -20.550 
ATOM   5277  C4'  DC A 257     -10.168 -26.808 -20.127 
ATOM   5278  O4'  DC A 257      -9.386 -26.346 -21.266 
ATOM   5279  C3'  DC A 257     -10.361 -25.552 -19.279 
ATOM   5280  O3'  DC A 257      -9.319 -25.485 -18.312 
ATOM   5281  C2'  DC A 257     -10.187 -24.392 -20.259 
ATOM   5282  C1'  DC A 257      -9.023 -24.993 -21.040 
ATOM   5283  N1   DC A 257      -8.793 -24.349 -22.363 
ATOM   5284  C2   DC A 257      -7.480 -24.243 -22.815 
ATOM   5285  O2   DC A 257      -6.568 -24.684 -22.106 
ATOM   5286  N3   DC A 257      -7.250 -23.658 -24.018 
ATOM   5287  C4   DC A 257      -8.265 -23.193 -24.757 
ATOM   5288  N4   DC A 257      -7.989 -22.631 -25.924 
ATOM   5289  C5   DC A 257      -9.623 -23.291 -24.310 
ATOM   5290  C6   DC A 257      -9.832 -23.878 -23.105 
ATOM   5291  P    DA A 258      -9.666 -24.985 -16.831 
ATOM   5292  OP1  DA A 258     -10.188 -26.117 -16.034 
ATOM   5293  OP2  DA A 258     -10.531 -23.787 -16.902 
ATOM   5294  O5'  DA A 258      -8.218 -24.570 -16.291 
ATOM   5295  C5'  DA A 258      -7.059 -25.263 -16.794 
ATOM   5296  C4'  DA A 258      -5.955 -24.271 -17.102 
ATOM   5297  O4'  DA A 258      -6.044 -23.744 -18.457 
ATOM   5298  C3'  DA A 258      -5.919 -23.021 -16.223 
ATOM   5299  O3'  DA A 258      -4.562 -22.665 -15.985 
ATOM   5300  C2'  DA A 258      -6.566 -21.929 -17.074 
ATOM   5301  C1'  DA A 258      -5.920 -22.331 -18.397 
ATOM   5302  N9   DA A 258      -6.597 -21.756 -19.593 
ATOM   5303  C8   DA A 258      -7.927 -21.508 -19.778 
ATOM   5304  N7   DA A 258      -8.210 -20.998 -20.937 
ATOM   5305  C5   DA A 258      -6.978 -20.900 -21.568 
ATOM   5306  C6   DA A 258      -6.598 -20.432 -22.837 
ATOM   5307  N6   DA A 258      -7.466 -19.951 -23.738 
ATOM   5308  N1   DA A 258      -5.289 -20.474 -23.146 
ATOM   5309  C2   DA A 258      -4.431 -20.953 -22.247 
ATOM   5310  N3   DA A 258      -4.667 -21.415 -21.039 
ATOM   5311  C4   DA A 258      -5.984 -21.361 -20.753 
ATOM   5312  P    DA A 259      -4.142 -22.137 -14.533 
ATOM   5313  OP1  DA A 259      -3.885 -23.290 -13.641 
ATOM   5314  OP2  DA A 259      -5.140 -21.155 -14.055 
ATOM   5315  O5'  DA A 259      -2.765 -21.389 -14.856 
ATOM   5316  C5'  DA A 259      -1.954 -21.860 -15.949 
ATOM   5317  C4'  DA A 259      -1.443 -20.686 -16.760 
ATOM   5318  O4'  DA A 259      -2.369 -20.294 -17.813 
ATOM   5319  C3'  DA A 259      -1.203 -19.394 -15.980 
ATOM   5320  O3'  DA A 259      -0.053 -18.745 -16.508 
ATOM   5321  C2'  DA A 259      -2.428 -18.529 -16.277 
ATOM   5322  C1'  DA A 259      -2.542 -18.886 -17.756 
ATOM   5323  N9   DA A 259      -3.866 -18.558 -18.352 
ATOM   5324  C8   DA A 259      -5.097 -18.608 -17.763 
ATOM   5325  N7   DA A 259      -6.070 -18.258 -18.546 
ATOM   5326  C5   DA A 259      -5.439 -17.953 -19.745 
ATOM   5327  C6   DA A 259      -5.926 -17.514 -20.987 
ATOM   5328  N6   DA A 259      -7.225 -17.296 -21.237 
ATOM   5329  N1   DA A 259      -5.027 -17.306 -21.967 
ATOM   5330  C2   DA A 259      -3.738 -17.525 -21.713 
ATOM   5331  N3   DA A 259      -3.168 -17.932 -20.600 
ATOM   5332  C4   DA A 259      -4.090 -18.133 -19.635 
ATOM   5333  P    DG A 260       0.967 -18.031 -15.500 
ATOM   5334  OP1  DG A 260       1.911 -19.033 -14.959 
ATOM   5335  OP2  DG A 260       0.209 -17.246 -14.501 
ATOM   5336  O5'  DG A 260       1.742 -17.038 -16.487 
ATOM   5337  C5'  DG A 260       1.904 -17.412 -17.869 
ATOM   5338  C4'  DG A 260       1.621 -16.222 -18.763 
ATOM   5339  O4'  DG A 260       0.211 -16.113 -19.113 
ATOM   5340  C3'  DG A 260       1.962 -14.852 -18.177 
ATOM   5341  O3'  DG A 260       2.463 -14.019 -19.215 
ATOM   5342  C2'  DG A 260       0.621 -14.288 -17.707 
ATOM   5343  C1'  DG A 260      -0.202 -14.773 -18.896 
ATOM   5344  N9   DG A 260      -1.671 -14.775 -18.648 
ATOM   5345  C8   DG A 260      -2.357 -15.035 -17.482 
ATOM   5346  N7   DG A 260      -3.660 -14.953 -17.599 
ATOM   5347  C5   DG A 260      -3.851 -14.614 -18.938 
ATOM   5348  C6   DG A 260      -5.051 -14.386 -19.660 
ATOM   5349  O6   DG A 260      -6.211 -14.438 -19.261 
ATOM   5350  N1   DG A 260      -4.789 -14.065 -20.999 
ATOM   5351  C2   DG A 260      -3.533 -13.976 -21.565 
ATOM   5352  N2   DG A 260      -3.495 -13.656 -22.861 
ATOM   5353  N3   DG A 260      -2.407 -14.190 -20.887 
ATOM   5354  C4   DG A 260      -2.644 -14.503 -19.586 
ATOM   5355  P    DC A 261       3.685 -13.034 -18.897 
ATOM   5356  OP1  DC A 261       4.962 -13.772 -19.017 
ATOM   5357  OP2  DC A 261       3.448 -12.351 -17.606 
ATOM   5358  O5'  DC A 261       3.559 -11.979 -20.094 
ATOM   5359  C5'  DC A 261       3.016 -12.414 -21.354 
ATOM   5360  C4'  DC A 261       2.039 -11.381 -21.882 
ATOM   5361  O4'  DC A 261       0.685 -11.597 -21.393 
ATOM   5362  C3'  DC A 261       2.339  -9.930 -21.508 
ATOM   5363  O3'  DC A 261       1.999  -9.092 -22.606 
ATOM   5364  C2'  DC A 261       1.389  -9.624 -20.351 
ATOM   5365  C1'  DC A 261       0.179 -10.359 -20.916 
ATOM   5366  N1   DC A 261      -0.874 -10.650 -19.903 
ATOM   5367  C2   DC A 261      -2.202 -10.615 -20.317 
ATOM   5368  O2   DC A 261      -2.452 -10.348 -21.498 
ATOM   5369  N3   DC A 261      -3.176 -10.876 -19.408 
ATOM   5370  C4   DC A 261      -2.865 -11.162 -18.137 
ATOM   5371  N4   DC A 261      -3.851 -11.410 -17.289 
ATOM   5372  C5   DC A 261      -1.505 -11.203 -17.690 
ATOM   5373  C6   DC A 261      -0.545 -10.938 -18.613 
ATOM   5374  P    DA A 262       2.947  -7.852 -22.960 
ATOM   5375  OP1  DA A 262       4.074  -8.314 -23.800 
ATOM   5376  OP2  DA A 262       3.313  -7.137 -21.717 
ATOM   5377  O5'  DA A 262       1.963  -6.941 -23.832 
ATOM   5378  C5'  DA A 262       0.929  -7.575 -24.608 
ATOM   5379  C4'  DA A 262      -0.373  -6.812 -24.458 
ATOM   5380  O4'  DA A 262      -1.156  -7.269 -23.318 
ATOM   5381  C3'  DA A 262      -0.240  -5.306 -24.235 
ATOM   5382  O3'  DA A 262      -1.297  -4.644 -24.919 
ATOM   5383  C2'  DA A 262      -0.441  -5.118 -22.732 
ATOM   5384  C1'  DA A 262      -1.571  -6.132 -22.577 
ATOM   5385  N9   DA A 262      -1.806  -6.558 -21.169 
ATOM   5386  C8   DA A 262      -0.891  -6.721 -20.168 
ATOM   5387  N7   DA A 262      -1.407  -7.103 -19.041 
ATOM   5388  C5   DA A 262      -2.765  -7.201 -19.313 
ATOM   5389  C6   DA A 262      -3.866  -7.564 -18.520 
ATOM   5390  N6   DA A 262      -3.764  -7.914 -17.229 
ATOM   5391  N1   DA A 262      -5.080  -7.555 -19.102 
ATOM   5392  C2   DA A 262      -5.173  -7.208 -20.385 
ATOM   5393  N3   DA A 262      -4.222  -6.851 -21.220 
ATOM   5394  C4   DA A 262      -3.019  -6.868 -20.612 
ATOM   5395  P    DT A 263      -0.991  -3.264 -25.669 
ATOM   5396  OP1  DT A 263      -0.437  -3.542 -27.014 
ATOM   5397  OP2  DT A 263      -0.169  -2.396 -24.796 
ATOM   5398  O5'  DT A 263      -2.460  -2.647 -25.809 
ATOM   5399  C5'  DT A 263      -3.584  -3.541 -25.922 
ATOM   5400  C4'  DT A 263      -4.720  -3.058 -25.041 
ATOM   5401  O4'  DT A 263      -4.631  -3.580 -23.685 
ATOM   5402  C3'  DT A 263      -4.816  -1.545 -24.849 
ATOM   5403  O3'  DT A 263      -6.188  -1.172 -24.804 
ATOM   5404  C2'  DT A 263      -4.198  -1.290 -23.474 
ATOM   5405  C1'  DT A 263      -4.808  -2.502 -22.779 
ATOM   5406  N1   DT A 263      -4.136  -2.859 -21.498 
ATOM   5407  C2   DT A 263      -4.929  -3.364 -20.495 
ATOM   5408  O2   DT A 263      -6.131  -3.525 -20.617 
ATOM   5409  N3   DT A 263      -4.272  -3.682 -19.323 
ATOM   5410  C4   DT A 263      -2.921  -3.542 -19.077 
ATOM   5411  O4   DT A 263      -2.446  -3.862 -17.986 
ATOM   5412  C5   DT A 263      -2.173  -3.004 -20.189 
ATOM   5413  C7   DT A 263      -0.696  -2.818 -20.006 
ATOM   5414  C6   DT A 263      -2.787  -2.685 -21.340 
ATOM   5415  P    DT A 264      -6.649   0.180 -25.525 
ATOM   5416  OP1  DT A 264      -6.875  -0.078 -26.965 
ATOM   5417  OP2  DT A 264      -5.694   1.264 -25.203 
ATOM   5418  O5'  DT A 264      -8.047   0.463 -24.802 
ATOM   5419  C5'  DT A 264      -8.825  -0.651 -24.326 
ATOM   5420  C4'  DT A 264      -9.367  -0.351 -22.943 
ATOM   5421  O4'  DT A 264      -8.441  -0.738 -21.887 
ATOM   5422  C3'  DT A 264      -9.667   1.119 -22.650 
ATOM   5423  O3'  DT A 264     -10.833   1.198 -21.839 
ATOM   5424  C2'  DT A 264      -8.471   1.601 -21.829 
ATOM   5425  C1'  DT A 264      -8.323   0.345 -20.977 
ATOM   5426  N1   DT A 264      -7.002   0.235 -20.297 
ATOM   5427  C2   DT A 264      -6.986  -0.347 -19.053 
ATOM   5428  O2   DT A 264      -7.990  -0.764 -18.502 
ATOM   5429  N3   DT A 264      -5.744  -0.431 -18.452 
ATOM   5430  C4   DT A 264      -4.548   0.008 -18.982 
ATOM   5431  O4   DT A 264      -3.498  -0.122 -18.349 
ATOM   5432  C5   DT A 264      -4.666   0.603 -20.292 
ATOM   5433  C7   DT A 264      -3.411   1.108 -20.941 
ATOM   5434  C6   DT A 264      -5.861   0.698 -20.898 
ATOM   5435  P    DC A 265     -11.892   2.366 -22.116 
ATOM   5436  OP1  DC A 265     -12.807   1.957 -23.207 
ATOM   5437  OP2  DC A 265     -11.179   3.646 -22.314 
ATOM   5438  O5'  DC A 265     -12.691   2.404 -20.730 
ATOM   5439  C5'  DC A 265     -12.818   1.191 -19.965 
ATOM   5440  C4'  DC A 265     -12.566   1.476 -18.498 
ATOM   5441  O4'  DC A 265     -11.156   1.373 -18.146 
ATOM   5442  C3'  DC A 265     -12.966   2.869 -18.012 
ATOM   5443  O3'  DC A 265     -13.483   2.764 -16.690 
ATOM   5444  C2'  DC A 265     -11.655   3.652 -17.958 
ATOM   5445  C1'  DC A 265     -10.797   2.522 -17.395 
ATOM   5446  N1   DC A 265      -9.333   2.743 -17.559 
ATOM   5447  C2   DC A 265      -8.489   2.274 -16.556 
ATOM   5448  O2   DC A 265      -8.985   1.699 -15.579 
ATOM   5449  N3   DC A 265      -7.152   2.466 -16.686 
ATOM   5450  C4   DC A 265      -6.654   3.093 -17.758 
ATOM   5451  N4   DC A 265      -5.341   3.256 -17.839 
ATOM   5452  C5   DC A 265      -7.504   3.584 -18.802 
ATOM   5453  C6   DC A 265      -8.838   3.383 -18.653 
ATOM   5454  P    DT A 266     -14.745   3.660 -16.278 
ATOM   5455  OP1  DT A 266     -15.992   2.987 -16.707 
ATOM   5456  OP2  DT A 266     -14.552   5.043 -16.767 
ATOM   5457  O5'  DT A 266     -14.641   3.636 -14.681 
ATOM   5458  C5'  DT A 266     -14.064   2.485 -14.037 
ATOM   5459  C4'  DT A 266     -13.119   2.927 -12.936 
ATOM   5460  O4'  DT A 266     -11.765   3.148 -13.423 
ATOM   5461  C3'  DT A 266     -13.478   4.238 -12.238 
ATOM   5462  O3'  DT A 266     -13.154   4.129 -10.858 
ATOM   5463  C2'  DT A 266     -12.558   5.280 -12.873 
ATOM   5464  C1'  DT A 266     -11.312   4.401 -12.934 
ATOM   5465  N1   DT A 266     -10.265   4.910 -13.863 
ATOM   5466  C2   DT A 266      -8.955   4.700 -13.504 
ATOM   5467  O2   DT A 266      -8.633   4.126 -12.479 
ATOM   5468  N3   DT A 266      -8.013   5.186 -14.389 
ATOM   5469  C4   DT A 266      -8.266   5.847 -15.574 
ATOM   5470  O4   DT A 266      -7.338   6.237 -16.285 
ATOM   5471  C5   DT A 266      -9.670   6.020 -15.864 
ATOM   5472  C7   DT A 266     -10.033   6.731 -17.135 
ATOM   5473  C6   DT A 266     -10.607   5.558 -15.021 
ATOM   5474  P    DA A 267     -14.142   4.770  -9.775 
ATOM   5475  OP1  DA A 267     -15.240   3.820  -9.483 
ATOM   5476  OP2  DA A 267     -14.552   6.121 -10.216 
ATOM   5477  O5'  DA A 267     -13.181   4.889  -8.501 
ATOM   5478  C5'  DA A 267     -12.112   3.937  -8.341 
ATOM   5479  C4'  DA A 267     -10.843   4.649  -7.919 
ATOM   5480  O4'  DA A 267     -10.060   5.111  -9.057 
ATOM   5481  C3'  DA A 267     -11.035   5.906  -7.070 
ATOM   5482  O3'  DA A 267      -9.994   5.972  -6.104 
ATOM   5483  C2'  DA A 267     -10.862   7.066  -8.051 
ATOM   5484  C1'  DA A 267      -9.697   6.464  -8.831 
ATOM   5485  N9   DA A 267      -9.468   7.108 -10.155 
ATOM   5486  C8   DA A 267     -10.391   7.628 -11.017 
ATOM   5487  N7   DA A 267      -9.876   8.126 -12.099 
ATOM   5488  C5   DA A 267      -8.511   7.921 -11.945 
ATOM   5489  C6   DA A 267      -7.410   8.229 -12.760 
ATOM   5490  N6   DA A 267      -7.517   8.838 -13.950 
ATOM   5491  N1   DA A 267      -6.190   7.888 -12.306 
ATOM   5492  C2   DA A 267      -6.090   7.283 -11.123 
ATOM   5493  N3   DA A 267      -7.041   6.947 -10.280 
ATOM   5494  C4   DA A 267      -8.252   7.300 -10.757 
ATOM   5495  P    DT A 268     -10.341   6.473  -4.623 
ATOM   5496  OP1  DT A 268     -10.863   5.340  -3.826 
ATOM   5497  OP2  DT A 268     -11.206   7.670  -4.694 
ATOM   5498  O5'  DT A 268      -8.892   6.887  -4.082 
ATOM   5499  C5'  DT A 268      -7.734   6.194  -4.586 
ATOM   5500  C4'  DT A 268      -6.630   7.186  -4.894 
ATOM   5501  O4'  DT A 268      -6.719   7.714  -6.249 
ATOM   5502  C3'  DT A 268      -6.593   8.436  -4.014 
ATOM   5503  O3'  DT A 268      -5.237   8.792  -3.776 
ATOM   5504  C2'  DT A 268      -7.241   9.528  -4.866 
ATOM   5505  C1'  DT A 268      -6.595   9.126  -6.188 
ATOM   5506  N1   DT A 268      -7.272   9.701  -7.384 
ATOM   5507  C2   DT A 268      -6.476  10.035  -8.454 
ATOM   5508  O2   DT A 268      -5.266   9.878  -8.454 
ATOM   5509  N3   DT A 268      -7.137  10.566  -9.543 
ATOM   5510  C4   DT A 268      -8.496  10.785  -9.649 
ATOM   5511  O4   DT A 268      -8.974  11.267 -10.678 
ATOM   5512  C5   DT A 268      -9.247  10.404  -8.477 
ATOM   5513  C7   DT A 268     -10.734  10.609  -8.508 
ATOM   5514  C6   DT A 268      -8.630   9.885  -7.403 
ATOM   5515  P    DT A 269      -4.816   9.320  -2.324 
ATOM   5516  OP1  DT A 269      -4.559   8.167  -1.433 
ATOM   5517  OP2  DT A 269      -5.815  10.302  -1.846 
ATOM   5518  O5'  DT A 269      -3.440  10.068  -2.648 
ATOM   5519  C5'  DT A 269      -2.629   9.597  -3.740 
ATOM   5520  C4'  DT A 269      -2.118  10.771  -4.551 
ATOM   5521  O4'  DT A 269      -3.044  11.163  -5.604 
ATOM   5522  C3'  DT A 269      -1.878  12.064  -3.771 
ATOM   5523  O3'  DT A 269      -0.727  12.713  -4.299 
ATOM   5524  C2'  DT A 269      -3.102  12.928  -4.069 
ATOM   5525  C1'  DT A 269      -3.216  12.571  -5.547 
ATOM   5526  N1   DT A 269      -4.541  12.899  -6.143 
ATOM   5527  C2   DT A 269      -4.553  13.309  -7.455 
ATOM   5528  O2   DT A 269      -3.542  13.409  -8.127 
ATOM   5529  N3   DT A 269      -5.800  13.606  -7.972 
ATOM   5530  C4   DT A 269      -7.004  13.527  -7.303 
ATOM   5531  O4   DT A 269      -8.057  13.819  -7.872 
ATOM   5532  C5   DT A 269      -6.889  13.088  -5.932 
ATOM   5533  C7   DT A 269      -8.153  12.975  -5.132 
ATOM   5534  C6   DT A 269      -5.690  12.793  -5.403 
ATOM   5535  P    DG A 270       0.292  13.426  -3.292 
ATOM   5536  OP1  DG A 270       1.236  12.424  -2.750 
ATOM   5537  OP2  DG A 270      -0.466  14.211  -2.293 
ATOM   5538  O5'  DG A 270       1.068  14.419  -4.279 
ATOM   5539  C5'  DG A 270       1.230  14.046  -5.660 
ATOM   5540  C4'  DG A 270       0.946  15.235  -6.555 
ATOM   5541  O4'  DG A 270      -0.464  15.344  -6.904 
ATOM   5542  C3'  DG A 270       1.287  16.605  -5.969 
ATOM   5543  O3'  DG A 270       1.789  17.438  -7.006 
ATOM   5544  C2'  DG A 270      -0.053  17.170  -5.498 
ATOM   5545  C1'  DG A 270      -0.877  16.685  -6.688 
ATOM   5546  N9   DG A 270      -2.345  16.682  -6.439 
ATOM   5547  C8   DG A 270      -3.031  16.422  -5.273 
ATOM   5548  N7   DG A 270      -4.334  16.504  -5.390 
ATOM   5549  C5   DG A 270      -4.525  16.843  -6.729 
ATOM   5550  C6   DG A 270      -5.726  17.071  -7.451 
ATOM   5551  O6   DG A 270      -6.886  17.019  -7.052 
ATOM   5552  N1   DG A 270      -5.463  17.393  -8.790 
ATOM   5553  C2   DG A 270      -4.207  17.482  -9.356 
ATOM   5554  N2   DG A 270      -4.169  17.801 -10.653 
ATOM   5555  N3   DG A 270      -3.081  17.267  -8.678 
ATOM   5556  C4   DG A 270      -3.318  16.955  -7.377 
ATOM   5557  P    DA A 271       3.010  18.423  -6.688 
ATOM   5558  OP1  DA A 271       4.287  17.685  -6.808 
ATOM   5559  OP2  DA A 271       2.773  19.106  -5.397 
ATOM   5560  O5'  DA A 271       2.884  19.479  -7.885 
ATOM   5561  C5'  DA A 271       2.341  19.043  -9.145 
ATOM   5562  C4'  DA A 271       1.364  20.076  -9.673 
ATOM   5563  O4'  DA A 271       0.010  19.860  -9.184 
ATOM   5564  C3'  DA A 271       1.665  21.527  -9.299 
ATOM   5565  O3'  DA A 271       1.324  22.365 -10.397 
ATOM   5566  C2'  DA A 271       0.715  21.833  -8.142 
ATOM   5567  C1'  DA A 271      -0.496  21.098  -8.708 
ATOM   5568  N9   DA A 271      -1.548  20.807  -7.694 
ATOM   5569  C8   DA A 271      -1.391  20.502  -6.372 
ATOM   5570  N7   DA A 271      -2.508  20.301  -5.744 
ATOM   5571  C5   DA A 271      -3.479  20.485  -6.719 
ATOM   5572  C6   DA A 271      -4.880  20.410  -6.686 
ATOM   5573  N6   DA A 271      -5.580  20.115  -5.581 
ATOM   5574  N1   DA A 271      -5.540  20.651  -7.835 
ATOM   5575  C2   DA A 271      -4.840  20.943  -8.930 
ATOM   5576  N3   DA A 271      -3.536  21.041  -9.080 
ATOM   5577  C4   DA A 271      -2.900  20.796  -7.916 
ATOM   5578  P    DT A 272       2.272  23.605 -10.751 
ATOM   5579  OP1  DT A 272       3.399  23.143 -11.591 
ATOM   5580  OP2  DT A 272       2.638  24.320  -9.508 
ATOM   5581  O5'  DT A 272       1.289  24.516 -11.623 
ATOM   5582  C5'  DT A 272       0.254  23.882 -12.400 
ATOM   5583  C4'  DT A 272      -1.048  24.645 -12.249 
ATOM   5584  O4'  DT A 272      -1.830  24.189 -11.109 
ATOM   5585  C3'  DT A 272      -0.915  26.151 -12.026 
ATOM   5586  O3'  DT A 272      -1.971  26.813 -12.710 
ATOM   5587  C2'  DT A 272      -1.116  26.339 -10.523 
ATOM   5588  C1'  DT A 272      -2.246  25.326 -10.368 
ATOM   5589  N1   DT A 272      -2.480  24.900  -8.960 
ATOM   5590  C2   DT A 272      -3.778  24.632  -8.596 
ATOM   5591  O2   DT A 272      -4.717  24.728  -9.367 
ATOM   5592  N3   DT A 272      -3.956  24.240  -7.282 
ATOM   5593  C4   DT A 272      -2.968  24.099  -6.329 
ATOM   5594  O4   DT A 272      -3.250  23.741  -5.183 
ATOM   5595  C5   DT A 272      -1.640  24.403  -6.807 
ATOM   5596  C7   DT A 272      -0.507  24.274  -5.832 
ATOM   5597  C6   DT A 272      -1.438  24.785  -8.077 
ATOM   5598  P    DA A 273      -1.665  28.194 -13.460 
ATOM   5599  OP1  DA A 273      -1.111  27.915 -14.805 
ATOM   5600  OP2  DA A 273      -0.844  29.061 -12.588 
ATOM   5601  O5'  DA A 273      -3.135  28.810 -13.600 
ATOM   5602  C5'  DA A 273      -4.259  27.916 -13.713 
ATOM   5603  C4'  DA A 273      -5.395  28.399 -12.833 
ATOM   5604  O4'  DA A 273      -5.306  27.878 -11.476 
ATOM   5605  C3'  DA A 273      -5.490  29.912 -12.640 
ATOM   5606  O3'  DA A 273      -6.862  30.285 -12.596 
ATOM   5607  C2'  DA A 273      -4.873  30.168 -11.265 
ATOM   5608  C1'  DA A 273      -5.483  28.955 -10.570 
ATOM   5609  N9   DA A 273      -4.811  28.598  -9.289 
ATOM   5610  C8   DA A 273      -3.489  28.706  -8.965 
ATOM   5611  N7   DA A 273      -3.209  28.312  -7.763 
ATOM   5612  C5   DA A 273      -4.434  27.912  -7.248 
ATOM   5613  C6   DA A 273      -4.812  27.388  -6.001 
ATOM   5614  N6   DA A 273      -3.950  27.166  -4.999 
ATOM   5615  N1   DA A 273      -6.115  27.098  -5.820 
ATOM   5616  C2   DA A 273      -6.968  27.320  -6.819 
ATOM   5617  N3   DA A 273      -6.732  27.803  -8.020 
ATOM   5618  C4   DA A 273      -5.421  28.084  -8.175 
ATOM   5619  P    DA A 274      -7.323  31.637 -13.317 
ATOM   5620  OP1  DA A 274      -7.550  31.379 -14.756 
ATOM   5621  OP2  DA A 274      -6.369  32.722 -12.994 
ATOM   5622  O5'  DA A 274      -8.722  31.920 -12.593 
ATOM   5623  C5'  DA A 274      -9.500  30.806 -12.118 
ATOM   5624  C4'  DA A 274     -10.042  31.106 -10.734 
ATOM   5625  O4'  DA A 274      -9.116  30.719  -9.678 
ATOM   5626  C3'  DA A 274     -10.342  32.576 -10.441 
ATOM   5627  O3'  DA A 274     -11.508  32.656  -9.631 
ATOM   5628  C2'  DA A 274      -9.145  33.059  -9.621 
ATOM   5629  C1'  DA A 274      -8.998  31.802  -8.768 
ATOM   5630  N9   DA A 274      -7.677  31.692  -8.088 
ATOM   5631  C8   DA A 274      -6.453  32.098  -8.540 
ATOM   5632  N7   DA A 274      -5.484  31.864  -7.710 
ATOM   5633  C5   DA A 274      -6.108  31.257  -6.629 
ATOM   5634  C6   DA A 274      -5.619  30.762  -5.409 
ATOM   5635  N6   DA A 274      -4.326  30.802  -5.058 
ATOM   5636  N1   DA A 274      -6.512  30.221  -4.558 
ATOM   5637  C2   DA A 274      -7.795  30.183  -4.913 
ATOM   5638  N3   DA A 274      -8.365  30.611  -6.017 
ATOM   5639  C4   DA A 274      -7.451  31.148  -6.851 
ATOM   5640  P    DG A 275     -12.567  33.823  -9.908 
ATOM   5641  OP1  DG A 275     -13.482  33.414 -10.998 
ATOM   5642  OP2  DG A 275     -11.853  35.104 -10.105 
ATOM   5643  O5'  DG A 275     -13.365  33.861  -8.522 
ATOM   5644  C5'  DG A 275     -13.492  32.648  -7.756 
ATOM   5645  C4'  DG A 275     -13.240  32.933  -6.289 
ATOM   5646  O4'  DG A 275     -11.831  32.830  -5.937 
ATOM   5647  C3'  DG A 275     -13.641  34.326  -5.803 
ATOM   5648  O3'  DG A 275     -14.158  34.221  -4.481 
ATOM   5649  C2'  DG A 275     -12.329  35.109  -5.749 
ATOM   5650  C1'  DG A 275     -11.471  33.980  -5.186 
ATOM   5651  N9   DG A 275     -10.008  34.200  -5.350 
ATOM   5652  C8   DG A 275      -9.330  34.820  -6.377 
ATOM   5653  N7   DG A 275      -8.029  34.850  -6.217 
ATOM   5654  C5   DG A 275      -7.831  34.205  -4.997 
ATOM   5655  C6   DG A 275      -6.630  33.931  -4.293 
ATOM   5656  O6   DG A 275      -5.474  34.205  -4.606 
ATOM   5657  N1   DG A 275      -6.884  33.255  -3.090 
ATOM   5658  C2   DG A 275      -8.134  32.892  -2.630 
ATOM   5659  N2   DG A 275      -8.165  32.252  -1.459 
ATOM   5660  N3   DG A 275      -9.261  33.149  -3.293 
ATOM   5661  C4   DG A 275      -9.032  33.805  -4.460 
ATOM   5662  P    DG A 276     -15.420  35.117  -4.070 
ATOM   5663  OP1  DG A 276     -16.667  34.444  -4.498 
ATOM   5664  OP2  DG A 276     -15.227  36.500  -4.559 
ATOM   5665  O5'  DG A 276     -15.316  35.093  -2.473 
ATOM   5666  C5'  DG A 276     -14.739  33.942  -1.829 
ATOM   5667  C4'  DG A 276     -13.794  34.384  -0.728 
ATOM   5668  O4'  DG A 276     -12.439  34.605  -1.214 
ATOM   5669  C3'  DG A 276     -14.153  35.695  -0.029 
ATOM   5670  O3'  DG A 276     -13.828  35.586   1.351 
ATOM   5671  C2'  DG A 276     -13.233  36.737  -0.665 
ATOM   5672  C1'  DG A 276     -11.987  35.858  -0.725 
ATOM   5673  N9   DG A 276     -10.939  36.367  -1.655 
ATOM   5674  C8   DG A 276     -11.087  37.035  -2.850 
ATOM   5675  N7   DG A 276      -9.952  37.348  -3.430 
ATOM   5676  C5   DG A 276      -8.987  36.854  -2.555 
ATOM   5677  C6   DG A 276      -7.570  36.891  -2.641 
ATOM   5678  O6   DG A 276      -6.866  37.376  -3.523 
ATOM   5679  N1   DG A 276      -6.973  36.270  -1.535 
ATOM   5680  C2   DG A 276      -7.656  35.690  -0.484 
ATOM   5681  N2   DG A 276      -6.901  35.149   0.476 
ATOM   5682  N3   DG A 276      -8.984  35.655  -0.403 
ATOM   5683  C4   DG A 276      -9.578  36.253  -1.469 
ATOM   5684  P    DT A 277     -14.816  36.227   2.434 
ATOM   5685  OP1  DT A 277     -15.915  35.278   2.726 
ATOM   5686  OP2  DT A 277     -15.227  37.578   1.993 
ATOM   5687  O5'  DT A 277     -13.855  36.346   3.708 
ATOM   5688  C5'  DT A 277     -12.787  35.394   3.867 
ATOM   5689  C4'  DT A 277     -11.517  36.106   4.290 
ATOM   5690  O4'  DT A 277     -10.735  36.568   3.152 
ATOM   5691  C3'  DT A 277     -11.710  37.363   5.139 
ATOM   5692  O3'  DT A 277     -10.669  37.429   6.105 
ATOM   5693  C2'  DT A 277     -11.537  38.523   4.158 
ATOM   5694  C1'  DT A 277     -10.372  37.922   3.377 
ATOM   5695  N1   DT A 277     -10.142  38.566   2.054 
ATOM   5696  C2   DT A 277      -8.842  38.662   1.622 
ATOM   5697  O2   DT A 277      -7.895  38.249   2.270 
ATOM   5698  N3   DT A 277      -8.667  39.266   0.392 
ATOM   5699  C4   DT A 277      -9.663  39.767  -0.422 
ATOM   5700  O4   DT A 277      -9.384  40.287  -1.504 
ATOM   5701  C5   DT A 277     -10.994  39.620   0.116 
ATOM   5702  C7   DT A 277     -12.137  40.140  -0.706 
ATOM   5703  C6   DT A 277     -11.192  39.038   1.310 
ATOM   5704  P    DA A 278     -11.015  37.930   7.586 
ATOM   5705  OP1  DA A 278     -11.538  36.797   8.383 
ATOM   5706  OP2  DA A 278     -11.880  39.128   7.515 
ATOM   5707  O5'  DA A 278      -9.567  38.344   8.126 
ATOM   5708  C5'  DA A 278      -8.409  37.652   7.623 
ATOM   5709  C4'  DA A 278      -7.304  38.643   7.315 
ATOM   5710  O4'  DA A 278      -7.393  39.171   5.960 
ATOM   5711  C3'  DA A 278      -7.268  39.893   8.195 
ATOM   5712  O3'  DA A 278      -5.912  40.249   8.432 
ATOM   5713  C2'  DA A 278      -7.915  40.985   7.343 
ATOM   5714  C1'  DA A 278      -7.270  40.583   6.020 
ATOM   5715  N9   DA A 278      -7.946  41.158   4.825 
ATOM   5716  C8   DA A 278      -9.276  41.407   4.640 
ATOM   5717  N7   DA A 278      -9.559  41.917   3.481 
ATOM   5718  C5   DA A 278      -8.327  42.014   2.850 
ATOM   5719  C6   DA A 278      -7.947  42.483   1.581 
ATOM   5720  N6   DA A 278      -8.815  42.963   0.679 
ATOM   5721  N1   DA A 278      -6.638  42.440   1.271 
ATOM   5722  C2   DA A 278      -5.781  41.961   2.171 
ATOM   5723  N3   DA A 278      -6.016  41.499   3.379 
ATOM   5724  C4   DA A 278      -7.333  41.553   3.664 
ATOM   5725  P    DA A 279      -5.491  40.777   9.884 
ATOM   5726  OP1  DA A 279      -5.234  39.624  10.776 
ATOM   5727  OP2  DA A 279      -6.489  41.759  10.363 
ATOM   5728  O5'  DA A 279      -4.114  41.526   9.561 
ATOM   5729  C5'  DA A 279      -3.303  41.054   8.469 
ATOM   5730  C4'  DA A 279      -2.792  42.228   7.658 
ATOM   5731  O4'  DA A 279      -3.718  42.620   6.605 
ATOM   5732  C3'  DA A 279      -2.552  43.521   8.438 
ATOM   5733  O3'  DA A 279      -1.402  44.170   7.910 
ATOM   5734  C2'  DA A 279      -3.777  44.386   8.140 
ATOM   5735  C1'  DA A 279      -3.891  44.028   6.661 
ATOM   5736  N9   DA A 279      -5.216  44.356   6.066 
ATOM   5737  C8   DA A 279      -6.447  44.306   6.655 
ATOM   5738  N7   DA A 279      -7.419  44.656   5.871 
ATOM   5739  C5   DA A 279      -6.788  44.961   4.672 
ATOM   5740  C6   DA A 279      -7.276  45.400   3.430 
ATOM   5741  N6   DA A 279      -8.574  45.618   3.181 
ATOM   5742  N1   DA A 279      -6.376  45.609   2.451 
ATOM   5743  C2   DA A 279      -5.087  45.390   2.705 
ATOM   5744  N3   DA A 279      -4.518  44.982   3.818 
ATOM   5745  C4   DA A 279      -5.439  44.781   4.782 
ATOM   5746  P    DC A 280      -0.382  44.883   8.917 
ATOM   5747  OP1  DC A 280       0.562  43.881   9.459 
ATOM   5748  OP2  DC A 280      -1.140  45.668   9.916 
ATOM   5749  O5'  DC A 280       0.393  45.876   7.930 
ATOM   5750  C5'  DC A 280       0.555  45.503   6.549 
ATOM   5751  C4'  DC A 280       0.272  46.693   5.654 
ATOM   5752  O4'  DC A 280      -1.138  46.801   5.305 
ATOM   5753  C3'  DC A 280       0.613  48.062   6.240 
ATOM   5754  O3'  DC A 280       1.114  48.895   5.203 
ATOM   5755  C2'  DC A 280      -0.728  48.627   6.711 
ATOM   5756  C1'  DC A 280      -1.551  48.142   5.521 
ATOM   5757  N1   DC A 280      -3.020  48.139   5.769 
ATOM   5758  C2   DC A 280      -3.860  48.439   4.699 
ATOM   5759  O2   DC A 280      -3.357  48.691   3.599 
ATOM   5760  N3   DC A 280      -5.202  48.443   4.906 
ATOM   5761  C4   DC A 280      -5.708  48.164   6.114 
ATOM   5762  N4   DC A 280      -7.023  48.180   6.264 
ATOM   5763  C5   DC A 280      -4.861  47.854   7.228 
ATOM   5764  C6   DC A 280      -3.523  47.855   7.001 
ATOM   5765  P    DA A 281       2.336  49.881   5.521 
ATOM   5766  OP1  DA A 281       3.613  49.142   5.401 
ATOM   5767  OP2  DA A 281       2.099  50.563   6.811 
ATOM   5768  O5'  DA A 281       2.209  50.936   4.324 
ATOM   5769  C5'  DA A 281       1.666  50.500   3.063 
ATOM   5770  C4'  DA A 281       0.690  51.533   2.535 
ATOM   5771  O4'  DA A 281      -0.665  51.317   3.024 
ATOM   5772  C3'  DA A 281       0.990  52.984   2.909 
ATOM   5773  O3'  DA A 281       0.649  53.822   1.812 
ATOM   5774  C2'  DA A 281       0.040  53.290   4.067 
ATOM   5775  C1'  DA A 281      -1.171  52.555   3.501 
ATOM   5776  N9   DA A 281      -2.223  52.264   4.515 
ATOM   5777  C8   DA A 281      -2.066  51.960   5.837 
ATOM   5778  N7   DA A 281      -3.183  51.758   6.465 
ATOM   5779  C5   DA A 281      -4.153  51.942   5.490 
ATOM   5780  C6   DA A 281      -5.555  51.867   5.523 
ATOM   5781  N6   DA A 281      -6.255  51.573   6.627 
ATOM   5782  N1   DA A 281      -6.215  52.108   4.374 
ATOM   5783  C2   DA A 281      -5.514  52.400   3.279 
ATOM   5784  N3   DA A 281      -4.211  52.498   3.129 
ATOM   5785  C4   DA A 281      -3.575  52.253   4.292 
ATOM   5786  P    DA A 282       1.597  55.063   1.458 
ATOM   5787  OP1  DA A 282       2.725  54.601   0.618 
ATOM   5788  OP2  DA A 282       1.964  55.777   2.701 
ATOM   5789  O5'  DA A 282       0.614  55.974   0.585 
ATOM   5790  C5'  DA A 282      -0.420  55.340  -0.191 
ATOM   5791  C4'  DA A 282      -1.722  56.102  -0.041 
ATOM   5792  O4'  DA A 282      -2.505  55.646   1.100 
ATOM   5793  C3'  DA A 282      -1.589  57.608   0.183 
ATOM   5794  O3'  DA A 282      -2.646  58.271  -0.502 
ATOM   5795  C2'  DA A 282      -1.790  57.796   1.686 
ATOM   5796  C1'  DA A 282      -2.920  56.783   1.841 
ATOM   5797  N9   DA A 282      -3.155  56.357   3.249 
ATOM   5798  C8   DA A 282      -2.240  56.193   4.249 
ATOM   5799  N7   DA A 282      -2.756  55.811   5.376 
ATOM   5800  C5   DA A 282      -4.115  55.714   5.105 
ATOM   5801  C6   DA A 282      -5.215  55.350   5.898 
ATOM   5802  N6   DA A 282      -5.114  55.000   7.188 
ATOM   5803  N1   DA A 282      -6.429  55.359   5.315 
ATOM   5804  C2   DA A 282      -6.523  55.707   4.033 
ATOM   5805  N3   DA A 282      -5.572  56.063   3.197 
ATOM   5806  C4   DA A 282      -4.369  56.046   3.805 
ATOM   5807  P    DG A 283      -2.340  59.651  -1.252 
ATOM   5808  OP1  DG A 283      -1.786  59.372  -2.596 
ATOM   5809  OP2  DG A 283      -1.518  60.518  -0.379 
ATOM   5810  O5'  DG A 283      -3.809  60.267  -1.392 
ATOM   5811  C5'  DG A 283      -4.933  59.373  -1.504 
ATOM   5812  C4'  DG A 283      -6.069  59.856  -0.624 
ATOM   5813  O4'  DG A 283      -5.981  59.335   0.732 
ATOM   5814  C3'  DG A 283      -6.165  61.369  -0.431 
ATOM   5815  O3'  DG A 283      -7.537  61.742  -0.387 
ATOM   5816  C2'  DG A 283      -5.548  61.625   0.943 
ATOM   5817  C1'  DG A 283      -6.158  60.413   1.639 
ATOM   5818  N9   DG A 283      -5.486  60.055   2.920 
ATOM   5819  C8   DG A 283      -4.156  60.158   3.263 
ATOM   5820  N7   DG A 283      -3.886  59.755   4.481 
ATOM   5821  C5   DG A 283      -5.126  59.359   4.981 
ATOM   5822  C6   DG A 283      -5.473  58.831   6.252 
ATOM   5823  O6   DG A 283      -4.747  58.601   7.214 
ATOM   5824  N1   DG A 283      -6.847  58.564   6.338 
ATOM   5825  C2   DG A 283      -7.764  58.779   5.327 
ATOM   5826  N2   DG A 283      -9.030  58.459   5.607 
ATOM   5827  N3   DG A 283      -7.438  59.274   4.135 
ATOM   5828  C4   DG A 283      -6.109  59.538   4.035 
ATOM   5829  P    DT A 284      -7.998  63.095  -1.108 
ATOM   5830  OP1  DT A 284      -8.225  62.836  -2.547 
ATOM   5831  OP2  DT A 284      -7.044  64.179  -0.786 
ATOM   5832  O5'  DT A 284      -9.397  63.377  -0.385 
ATOM   5833  C5'  DT A 284     -10.174  62.263   0.091 
ATOM   5834  C4'  DT A 284     -10.716  62.563   1.474 
ATOM   5835  O4'  DT A 284      -9.791  62.176   2.530 
ATOM   5836  C3'  DT A 284     -11.016  64.033   1.767 
ATOM   5837  O3'  DT A 284     -12.183  64.113   2.578 
ATOM   5838  C2'  DT A 284      -9.820  64.516   2.588 
ATOM   5839  C1'  DT A 284      -9.672  63.259   3.440 
ATOM   5840  N1   DT A 284      -8.351  63.149   4.121 
ATOM   5841  C2   DT A 284      -8.335  62.568   5.365 
ATOM   5842  O2   DT A 284      -9.340  62.150   5.915 
ATOM   5843  N3   DT A 284      -7.093  62.484   5.965 
ATOM   5844  C4   DT A 284      -5.897  62.922   5.435 
ATOM   5845  O4   DT A 284      -4.847  62.792   6.068 
ATOM   5846  C5   DT A 284      -6.015  63.518   4.126 
ATOM   5847  C7   DT A 284      -4.760  64.022   3.476 
ATOM   5848  C6   DT A 284      -7.211  63.613   3.520 
ATOM   5849  P    DC A 285     -13.242  65.280   2.301 
ATOM   5850  OP1  DC A 285     -14.156  64.872   1.211 
ATOM   5851  OP2  DC A 285     -12.528  66.561   2.104 
ATOM   5852  O5'  DC A 285     -14.040  65.318   3.687 
ATOM   5853  C5'  DC A 285     -14.167  64.106   4.453 
ATOM   5854  C4'  DC A 285     -13.915  64.390   5.920 
ATOM   5855  O4'  DC A 285     -12.505  64.287   6.271 
ATOM   5856  C3'  DC A 285     -14.315  65.783   6.406 
ATOM   5857  O3'  DC A 285     -14.833  65.679   7.727 
ATOM   5858  C2'  DC A 285     -13.004  66.566   6.459 
ATOM   5859  C1'  DC A 285     -12.146  65.437   7.022 
ATOM   5860  N1   DC A 285     -10.683  65.657   6.859 
ATOM   5861  C2   DC A 285      -9.838  65.188   7.862 
ATOM   5862  O2   DC A 285     -10.335  64.613   8.838 
ATOM   5863  N3   DC A 285      -8.501  65.380   7.732 
ATOM   5864  C4   DC A 285      -8.003  66.008   6.660 
ATOM   5865  N4   DC A 285      -6.691  66.170   6.579 
ATOM   5866  C5   DC A 285      -8.853  66.499   5.616 
ATOM   5867  C6   DC A 285     -10.187  66.297   5.765 
ATOM   5868  P    DG A 286     -16.094  66.574   8.139 
ATOM   5869  OP1  DG A 286     -17.341  65.902   7.710 
ATOM   5870  OP2  DG A 286     -15.902  67.957   7.650 
ATOM   5871  O5'  DG A 286     -15.990  66.550   9.736 
ATOM   5872  C5'  DG A 286     -15.413  65.399  10.380 
ATOM   5873  C4'  DG A 286     -14.468  65.841  11.481 
ATOM   5874  O4'  DG A 286     -13.114  66.062  10.994 
ATOM   5875  C3'  DG A 286     -14.828  67.152  12.179 
ATOM   5876  O3'  DG A 286     -14.503  67.043  13.560 
ATOM   5877  C2'  DG A 286     -13.908  68.194  11.544 
ATOM   5878  C1'  DG A 286     -12.661  67.315  11.483 
ATOM   5879  N9   DG A 286     -11.614  67.824  10.554 
ATOM   5880  C8   DG A 286     -11.761  68.492   9.358 
ATOM   5881  N7   DG A 286     -10.627  68.806   8.779 
ATOM   5882  C5   DG A 286      -9.661  68.311   9.654 
ATOM   5883  C6   DG A 286      -8.245  68.348   9.568 
ATOM   5884  O6   DG A 286      -7.541  68.833   8.686 
ATOM   5885  N1   DG A 286      -7.648  67.727  10.674 
ATOM   5886  C2   DG A 286      -8.330  67.147  11.725 
ATOM   5887  N2   DG A 286      -7.576  66.606  12.685 
ATOM   5888  N3   DG A 286      -9.659  67.112  11.805 
ATOM   5889  C4   DG A 286     -10.253  67.710  10.740 
ATOM   5890  P    DA A 287     -15.491  67.684  14.643 
ATOM   5891  OP1  DA A 287     -16.589  66.735  14.935 
ATOM   5892  OP2  DA A 287     -15.901  69.035  14.202 
ATOM   5893  O5'  DA A 287     -14.530  67.804  15.916 
ATOM   5894  C5'  DA A 287     -13.461  66.852  16.076 
ATOM   5895  C4'  DA A 287     -12.192  67.563  16.499 
ATOM   5896  O4'  DA A 287     -11.410  68.025  15.360 
ATOM   5897  C3'  DA A 287     -12.385  68.820  17.347 
ATOM   5898  O3'  DA A 287     -11.343  68.887  18.314 
ATOM   5899  C2'  DA A 287     -12.211  69.980  16.367 
ATOM   5900  C1'  DA A 287     -11.047  69.379  15.586 
ATOM   5901  N9   DA A 287     -10.817  70.023  14.263 
ATOM   5902  C8   DA A 287     -11.740  70.542  13.401 
ATOM   5903  N7   DA A 287     -11.225  71.040  12.319 
ATOM   5904  C5   DA A 287      -9.861  70.836  12.473 
ATOM   5905  C6   DA A 287      -8.760  71.144  11.657 
ATOM   5906  N6   DA A 287      -8.866  71.752  10.468 
ATOM   5907  N1   DA A 287      -7.539  70.803  12.111 
ATOM   5908  C2   DA A 287      -7.439  70.197  13.294 
ATOM   5909  N3   DA A 287      -8.390  69.862  14.138 
ATOM   5910  C4   DA A 287      -9.602  70.214  13.660 
ATOM   5911  P    DT A 288     -11.690  69.387  19.795 
ATOM   5912  OP1  DT A 288     -12.212  68.254  20.592 
ATOM   5913  OP2  DT A 288     -12.555  70.585  19.724 
ATOM   5914  O5'  DT A 288     -10.242  69.802  20.335 
ATOM   5915  C5'  DT A 288      -9.083  69.109  19.832 
ATOM   5916  C4'  DT A 288      -7.979  70.101  19.524 
ATOM   5917  O4'  DT A 288      -8.068  70.628  18.169 
ATOM   5918  C3'  DT A 288      -7.943  71.350  20.403 
ATOM   5919  O3'  DT A 288      -6.586  71.706  20.641 
ATOM   5920  C2'  DT A 288      -8.590  72.442  19.552 
ATOM   5921  C1'  DT A 288      -7.944  72.041  18.229 
ATOM   5922  N1   DT A 288      -8.621  72.615  17.034 
ATOM   5923  C2   DT A 288      -7.825  72.949  15.964 
ATOM   5924  O2   DT A 288      -6.616  72.793  15.963 
ATOM   5925  N3   DT A 288      -8.487  73.480  14.874 
ATOM   5926  C4   DT A 288      -9.845  73.699  14.769 
ATOM   5927  O4   DT A 288     -10.323  74.182  13.739 
ATOM   5928  C5   DT A 288     -10.596  73.318  15.941 
ATOM   5929  C7   DT A 288     -12.083  73.524  15.910 
ATOM   5930  C6   DT A 288      -9.979  72.800  17.014 
ATOM   5931  P    DG A 289      -6.166  72.234  22.093 
ATOM   5932  OP1  DG A 289      -5.909  71.082  22.985 
ATOM   5933  OP2  DG A 289      -7.164  73.216  22.571 
ATOM   5934  O5'  DG A 289      -4.789  72.983  21.770 
ATOM   5935  C5'  DG A 289      -3.978  72.511  20.677 
ATOM   5936  C4'  DG A 289      -3.467  73.685  19.866 
ATOM   5937  O4'  DG A 289      -4.393  74.077  18.814 
ATOM   5938  C3'  DG A 289      -3.227  74.978  20.646 
ATOM   5939  O3'  DG A 289      -2.077  75.627  20.118 
ATOM   5940  C2'  DG A 289      -4.452  75.843  20.349 
ATOM   5941  C1'  DG A 289      -4.566  75.485  18.870 
ATOM   5942  N9   DG A 289      -5.890  75.813  18.274 
ATOM   5943  C8   DG A 289      -7.141  75.769  18.853 
ATOM   5944  N7   DG A 289      -8.114  76.125  18.049 
ATOM   5945  C5   DG A 289      -7.462  76.427  16.854 
ATOM   5946  C6   DG A 289      -7.988  76.870  15.613 
ATOM   5947  O6   DG A 289      -9.157  77.091  15.308 
ATOM   5948  N1   DG A 289      -6.974  77.056  14.664 
ATOM   5949  C2   DG A 289      -5.628  76.842  14.884 
ATOM   5950  N2   DG A 289      -4.818  77.077  13.849 
ATOM   5951  N3   DG A 289      -5.134  76.425  16.049 
ATOM   5952  C4   DG A 289      -6.106  76.240  16.981 
ATOM   5953  P    DG A 290      -1.057  76.340  21.126 
ATOM   5954  OP1  DG A 290      -0.113  75.338  21.668 
ATOM   5955  OP2  DG A 290      -1.815  77.125  22.125 
ATOM   5956  O5'  DG A 290      -0.281  77.333  20.139 
ATOM   5957  C5'  DG A 290      -0.120  76.960  18.758 
ATOM   5958  C4'  DG A 290      -0.403  78.150  17.863 
ATOM   5959  O4'  DG A 290      -1.813  78.258  17.513 
ATOM   5960  C3'  DG A 290      -0.062  79.520  18.449 
ATOM   5961  O3'  DG A 290       0.440  80.353  17.411 
ATOM   5962  C2'  DG A 290      -1.403  80.084  18.919 
ATOM   5963  C1'  DG A 290      -2.226  79.599  17.730 
ATOM   5964  N9   DG A 290      -3.695  79.597  17.978 
ATOM   5965  C8   DG A 290      -4.380  79.336  19.145 
ATOM   5966  N7   DG A 290      -5.684  79.418  19.027 
ATOM   5967  C5   DG A 290      -5.875  79.758  17.689 
ATOM   5968  C6   DG A 290      -7.075  79.986  16.966 
ATOM   5969  O6   DG A 290      -8.235  79.933  17.365 
ATOM   5970  N1   DG A 290      -6.813  80.307  15.627 
ATOM   5971  C2   DG A 290      -5.556  80.396  15.061 
ATOM   5972  N2   DG A 290      -5.519  80.715  13.765 
ATOM   5973  N3   DG A 290      -4.431  80.181  15.739 
ATOM   5974  C4   DG A 290      -4.667  79.869  17.040 
ATOM   5975  P    DA A 291       1.661  81.338  17.730 
ATOM   5976  OP1  DA A 291       2.938  80.600  17.610 
ATOM   5977  OP2  DA A 291       1.424  82.021  19.020 
ATOM   5978  O5'  DA A 291       1.535  82.393  16.533 
ATOM   5979  C5'  DA A 291       0.992  81.958  15.272 
ATOM   5980  C4'  DA A 291       0.015  82.990  14.744 
ATOM   5981  O4'  DA A 291      -1.339  82.775  15.233 
ATOM   5982  C3'  DA A 291       0.315  84.441  15.118 
ATOM   5983  O3'  DA A 291      -0.025  85.280  14.020 
ATOM   5984  C2'  DA A 291      -0.635  84.748  16.275 
ATOM   5985  C1'  DA A 291      -1.845  84.012  15.710 
ATOM   5986  N9   DA A 291      -2.897  83.722  16.724 
ATOM   5987  C8   DA A 291      -2.740  83.417  18.046 
ATOM   5988  N7   DA A 291      -3.857  83.216  18.673 
ATOM   5989  C5   DA A 291      -4.828  83.399  17.699 
ATOM   5990  C6   DA A 291      -6.229  83.324  17.731 
ATOM   5991  N6   DA A 291      -6.929  83.030  18.836 
ATOM   5992  N1   DA A 291      -6.889  83.565  16.583 
ATOM   5993  C2   DA A 291      -6.189  83.857  15.488 
ATOM   5994  N3   DA A 291      -4.886  83.955  15.338 
ATOM   5995  C4   DA A 291      -4.250  83.710  16.501 
ATOM   5996  P    DT A 292       0.923  86.520  13.667 
ATOM   5997  OP1  DT A 292       2.050  86.058  12.827 
ATOM   5998  OP2  DT A 292       1.289  87.234  14.909 
ATOM   5999  O5'  DT A 292      -0.061  87.431  12.794 
ATOM   6000  C5'  DT A 292      -1.095  86.797  12.018 
ATOM   6001  C4'  DT A 292      -2.397  87.559  12.168 
ATOM   6002  O4'  DT A 292      -3.180  87.103  13.309 
ATOM   6003  C3'  DT A 292      -2.264  89.065  12.392 
ATOM   6004  O3'  DT A 292      -3.321  89.728  11.707 
ATOM   6005  C2'  DT A 292      -2.465  89.253  13.895 
ATOM   6006  C1'  DT A 292      -3.595  88.240  14.050 
ATOM   6007  N1   DT A 292      -3.829  87.814  15.458 
ATOM   6008  C2   DT A 292      -5.127  87.546  15.822 
ATOM   6009  O2   DT A 292      -6.066  87.643  15.051 
ATOM   6010  N3   DT A 292      -5.305  87.155  17.135 
ATOM   6011  C4   DT A 292      -4.317  87.013  18.088 
ATOM   6012  O4   DT A 292      -4.600  86.656  19.234 
ATOM   6013  C5   DT A 292      -2.990  87.317  17.611 
ATOM   6014  C7   DT A 292      -1.856  87.188  18.586 
ATOM   6015  C6   DT A 292      -2.787  87.700  16.340 
ATOM   6016  P    DT A 293      -3.014  91.108  10.957 
ATOM   6017  OP1  DT A 293      -2.461  90.829   9.613 
ATOM   6018  OP2  DT A 293      -2.193  91.976  11.830 
ATOM   6019  O5'  DT A 293      -4.484  91.724  10.817 
ATOM   6020  C5'  DT A 293      -5.608  90.831  10.705 
ATOM   6021  C4'  DT A 293      -6.744  91.313  11.585 
ATOM   6022  O4'  DT A 293      -6.655  90.792  12.941 
ATOM   6023  C3'  DT A 293      -6.840  92.827  11.777 
ATOM   6024  O3'  DT A 293      -8.211  93.199  11.822 
ATOM   6025  C2'  DT A 293      -6.222  93.082  13.152 
ATOM   6026  C1'  DT A 293      -6.832  91.870  13.848 
ATOM   6027  N1   DT A 293      -6.160  91.513  15.128 
ATOM   6028  C2   DT A 293      -6.953  91.008  16.131 
ATOM   6029  O2   DT A 293      -8.155  90.847  16.009 
ATOM   6030  N3   DT A 293      -6.296  90.689  17.304 
ATOM   6031  C4   DT A 293      -4.945  90.830  17.549 
ATOM   6032  O4   DT A 293      -4.470  90.510  18.640 
ATOM   6033  C5   DT A 293      -4.197  91.368  16.437 
ATOM   6034  C7   DT A 293      -2.719  91.553  16.621 
ATOM   6035  C6   DT A 293      -4.811  91.687  15.286 
ATOM   6036  P    DC A 294      -8.673  94.552  11.101 
ATOM   6037  OP1  DC A 294      -8.899  94.294   9.661 
ATOM   6038  OP2  DC A 294      -7.718  95.636  11.423 
ATOM   6039  O5'  DC A 294     -10.071  94.834  11.824 
ATOM   6040  C5'  DC A 294     -10.849  93.720  12.300 
ATOM   6041  C4'  DC A 294     -11.391  94.020  13.683 
ATOM   6042  O4'  DC A 294     -10.465  93.634  14.739 
ATOM   6043  C3'  DC A 294     -11.691  95.490  13.976 
ATOM   6044  O3'  DC A 294     -12.857  95.570  14.787 
ATOM   6045  C2'  DC A 294     -10.495  95.973  14.797 
ATOM   6046  C1'  DC A 294     -10.347  94.716  15.649 
ATOM   6047  N1   DC A 294      -9.026  94.606  16.329 
ATOM   6048  C2   DC A 294      -8.993  94.019  17.592 
ATOM   6049  O2   DC A 294     -10.050  93.617  18.090 
ATOM   6050  N3   DC A 294      -7.799  93.910  18.228 
ATOM   6051  C4   DC A 294      -6.675  94.358  17.654 
ATOM   6052  N4   DC A 294      -5.535  94.229  18.316 
ATOM   6053  C5   DC A 294      -6.688  94.966  16.356 
ATOM   6054  C6   DC A 294      -7.891  95.065  15.737 
ATOM   6055  P    DC A 295     -13.916  96.737  14.510 
ATOM   6056  OP1  DC A 295     -14.831  96.329  13.419 
ATOM   6057  OP2  DC A 295     -13.203  98.018  14.312 
ATOM   6058  O5'  DC A 295     -14.715  96.776  15.896 
ATOM   6059  C5'  DC A 295     -14.841  95.563  16.661 
ATOM   6060  C4'  DC A 295     -14.590  95.847  18.129 
ATOM   6061  O4'  DC A 295     -13.180  95.744  18.480 
ATOM   6062  C3'  DC A 295     -14.990  97.240  18.615 
ATOM   6063  O3'  DC A 295     -15.507  97.136  19.936 
ATOM   6064  C2'  DC A 295     -13.678  98.023  18.668 
ATOM   6065  C1'  DC A 295     -12.820  96.894  19.231 
ATOM   6066  N1   DC A 295     -11.357  97.115  19.067 
ATOM   6067  C2   DC A 295     -10.513  96.646  20.071 
ATOM   6068  O2   DC A 295     -11.009  96.070  21.047 
ATOM   6069  N3   DC A 295      -9.176  96.837  19.940 
ATOM   6070  C4   DC A 295      -8.678  97.465  18.868 
ATOM   6071  N4   DC A 295      -7.365  97.627  18.787 
ATOM   6072  C5   DC A 295      -9.528  97.956  17.825 
ATOM   6073  C6   DC A 295     -10.862  97.754  17.974 
ATOM   6074  P    DT A 296     -16.769  98.031  20.348 
ATOM   6075  OP1  DT A 296     -18.016  97.359  19.919 
ATOM   6076  OP2  DT A 296     -16.576  99.414  19.859 
ATOM   6077  O5'  DT A 296     -16.665  98.007  21.945 
ATOM   6078  C5'  DT A 296     -16.088  96.857  22.589 
ATOM   6079  C4'  DT A 296     -15.143  97.298  23.690 
ATOM   6080  O4'  DT A 296     -13.789  97.519  23.203 
ATOM   6081  C3'  DT A 296     -15.502  98.610  24.388 
ATOM   6082  O3'  DT A 296     -15.177  98.500  25.769 
ATOM   6083  C2'  DT A 296     -14.582  99.651  23.753 
ATOM   6084  C1'  DT A 296     -13.336  98.773  23.692 
ATOM   6085  N1   DT A 296     -12.288  99.281  22.763 
ATOM   6086  C2   DT A 296     -10.979  99.071  23.122 
ATOM   6087  O2   DT A 296     -10.657  98.498  24.147 
ATOM   6088  N3   DT A 296     -10.037  99.557  22.237 
ATOM   6089  C4   DT A 296     -10.289 100.219  21.052 
ATOM   6090  O4   DT A 296      -9.362 100.608  20.341 
ATOM   6091  C5   DT A 296     -11.694 100.391  20.762 
ATOM   6092  C7   DT A 296     -12.057 101.102  19.491 
ATOM   6093  C6   DT A 296     -12.631  99.929  21.605 
ATOM   6094  P    DC A 297     -16.166  99.141  26.852 
ATOM   6095  OP1  DC A 297     -17.264  98.192  27.144 
ATOM   6096  OP2  DC A 297     -16.576 100.492  26.410 
ATOM   6097  O5'  DC A 297     -15.204  99.261  28.125 
ATOM   6098  C5'  DC A 297     -14.136  98.309  28.285 
ATOM   6099  C4'  DC A 297     -12.867  99.021  28.707 
ATOM   6100  O4'  DC A 297     -12.084  99.482  27.569 
ATOM   6101  C3'  DC A 297     -13.059 100.277  29.556 
ATOM   6102  O3'  DC A 297     -12.018 100.344  30.523 
ATOM   6103  C2'  DC A 297     -12.886 101.437  28.575 
ATOM   6104  C1'  DC A 297     -11.721 100.836  27.795 
ATOM   6105  N1   DC A 297     -11.491 101.480  26.472 
ATOM   6106  C2   DC A 297     -10.178 101.586  26.020 
ATOM   6107  O2   DC A 297      -9.267 101.145  26.729 
ATOM   6108  N3   DC A 297      -9.948 102.170  24.816 
ATOM   6109  C4   DC A 297     -10.964 102.636  24.078 
ATOM   6110  N4   DC A 297     -10.687 103.198  22.911 
ATOM   6111  C5   DC A 297     -12.321 102.538  24.525 
ATOM   6112  C6   DC A 297     -12.531 101.950  25.730 
ATOM   6113  P    DT A 298     -12.364 100.844  32.004 
ATOM   6114  OP1  DT A 298     -12.887  99.711  32.801 
ATOM   6115  OP2  DT A 298     -13.229 102.042  31.932 
ATOM   6116  O5'  DT A 298     -10.916 101.259  32.544 
ATOM   6117  C5'  DT A 298      -9.758 100.566  32.041 
ATOM   6118  C4'  DT A 298      -8.654 101.558  31.733 
ATOM   6119  O4'  DT A 298      -8.742 102.085  30.378 
ATOM   6120  C3'  DT A 298      -8.617 102.807  32.612 
ATOM   6121  O3'  DT A 298      -7.261 103.164  32.850 
ATOM   6122  C2'  DT A 298      -9.265 103.900  31.760 
ATOM   6123  C1'  DT A 298      -8.619 103.498  30.438 
ATOM   6124  N1   DT A 298      -9.296 104.073  29.242 
ATOM   6125  C2   DT A 298      -8.499 104.406  28.173 
ATOM   6126  O2   DT A 298      -7.290 104.250  28.172 
ATOM   6127  N3   DT A 298      -9.161 104.937  27.083 
ATOM   6128  C4   DT A 298     -10.520 105.156  26.977 
ATOM   6129  O4   DT A 298     -10.998 105.639  25.948 
ATOM   6130  C5   DT A 298     -11.271 104.775  28.149 
ATOM   6131  C7   DT A 298     -12.758 104.981  28.118 
ATOM   6132  C6   DT A 298     -10.654 104.257  29.223 
ATOM   6133  P    DC A 299      -6.840 103.692  34.302 
ATOM   6134  OP1  DC A 299      -6.583 102.539  35.194 
ATOM   6135  OP2  DC A 299      -7.839 104.673  34.780 
ATOM   6136  O5'  DC A 299      -5.464 104.440  33.979 
ATOM   6137  C5'  DC A 299      -4.653 103.968  32.886 
ATOM   6138  C4'  DC A 299      -4.142 105.143  32.075 
ATOM   6139  O4'  DC A 299      -5.068 105.535  31.022 
ATOM   6140  C3'  DC A 299      -3.902 106.435  32.855 
ATOM   6141  O3'  DC A 299      -2.751 107.084  32.327 
ATOM   6142  C2'  DC A 299      -5.126 107.300  32.558 
ATOM   6143  C1'  DC A 299      -5.240 106.942  31.079 
ATOM   6144  N1   DC A 299      -6.565 107.271  30.483 
ATOM   6145  C2   DC A 299      -6.594 107.688  29.155 
ATOM   6146  O2   DC A 299      -5.530 107.767  28.531 
ATOM   6147  N3   DC A 299      -7.793 107.993  28.593 
ATOM   6148  C4   DC A 299      -8.923 107.894  29.303
[truncated: 415,700 more chars]
