# Supplementary material for: Characterization of lncRNA-protein interactions associated with Prostate cancer and Androgen receptors by molecular docking simulations
Source: Biochem Biophys Rep. 2025 Mar 9;42:101959. doi: 10.1016/j.bbrep.2025.101959 (PMC11929892; doi:10.1016/j.bbrep.2025.101959)
Supplement: Multimedia component 34 [file mmc34.zip › bbrep_00101959_model_23.pdb]

REMARK Number:    23
REMARK Ligand:     lig_628dcb8434e2f.pdb
REMARK Contact:     0     0     0
REMARK Score:  -175.92
REMARK RMSD:   1018.15
MODEL       23
ATOM      1  N   ALA A  24      30.357  -5.473 -24.875 
ATOM      2  CA  ALA A  24      30.515  -4.000 -24.871 
ATOM      3  CB  ALA A  24      29.364  -3.347 -25.653 
ATOM      4  C   ALA A  24      30.496  -3.471 -23.474 
ATOM      5  O   ALA A  24      31.409  -3.720 -22.690 
ATOM      6  N   GLN A  25      29.435  -2.716 -23.129 
ATOM      7  CA  GLN A  25      29.334  -2.167 -21.810 
ATOM      8  CB  GLN A  25      28.209  -1.135 -21.640 
ATOM      9  CG  GLN A  25      28.449   0.131 -22.464 
ATOM     10  CD  GLN A  25      27.291   1.085 -22.227 
ATOM     11  OE1 GLN A  25      26.895   1.324 -21.089 
ATOM     12  NE2 GLN A  25      26.734   1.652 -23.331 
ATOM     13  C   GLN A  25      29.084  -3.296 -20.876 
ATOM     14  O   GLN A  25      28.668  -4.376 -21.290 
ATOM     15  N   ASP A  26      29.382  -3.075 -19.584 
ATOM     16  CA  ASP A  26      29.211  -4.105 -18.606 
ATOM     17  CB  ASP A  26      30.274  -4.043 -17.495 
ATOM     18  CG  ASP A  26      30.054  -5.171 -16.494 
ATOM     19  OD1 ASP A  26      28.986  -5.191 -15.826 
ATOM     20  OD2 ASP A  26      30.966  -6.032 -16.381 
ATOM     21  C   ASP A  26      27.866  -3.939 -17.988 
ATOM     22  O   ASP A  26      27.612  -2.985 -17.253 
ATOM     23  N   ASN A  27      26.945  -4.872 -18.288 
ATOM     24  CA  ASN A  27      25.662  -4.773 -17.669 
ATOM     25  CB  ASN A  27      24.503  -4.752 -18.683 
ATOM     26  CG  ASN A  27      24.583  -3.452 -19.471 
ATOM     27  OD1 ASN A  27      24.658  -2.366 -18.897 
ATOM     28  ND2 ASN A  27      24.568  -3.560 -20.827 
ATOM     29  C   ASN A  27      25.467  -5.984 -16.812 
ATOM     30  O   ASN A  27      24.473  -6.696 -16.949 
ATOM     31  N   SER A  28      26.402  -6.226 -15.873 
ATOM     32  CA  SER A  28      26.317  -7.361 -15.002 
ATOM     33  CB  SER A  28      27.559  -7.517 -14.112 
ATOM     34  OG  SER A  28      28.707  -7.731 -14.919 
ATOM     35  C   SER A  28      25.149  -7.145 -14.100 
ATOM     36  O   SER A  28      24.492  -8.089 -13.668 
ATOM     37  N   ARG A  29      24.868  -5.864 -13.806 
ATOM     38  CA  ARG A  29      23.821  -5.471 -12.913 
ATOM     39  CB  ARG A  29      23.787  -3.948 -12.704 
ATOM     40  CG  ARG A  29      25.152  -3.369 -12.324 
ATOM     41  CD  ARG A  29      25.113  -1.897 -11.913 
ATOM     42  NE  ARG A  29      26.512  -1.383 -11.942 
ATOM     43  CZ  ARG A  29      27.390  -1.720 -10.952 
ATOM     44  NH1 ARG A  29      27.024  -2.618  -9.991 
ATOM     45  NH2 ARG A  29      28.642  -1.178 -10.929 
ATOM     46  C   ARG A  29      22.506  -5.884 -13.504 
ATOM     47  O   ARG A  29      21.579  -6.255 -12.784 
ATOM     48  N   TYR A  30      22.378  -5.784 -14.840 
ATOM     49  CA  TYR A  30      21.164  -6.163 -15.505 
ATOM     50  CB  TYR A  30      21.186  -5.817 -17.003 
ATOM     51  CG  TYR A  30      19.900  -6.271 -17.606 
ATOM     52  CD1 TYR A  30      18.727  -5.600 -17.348 
ATOM     53  CD2 TYR A  30      19.876  -7.357 -18.449 
ATOM     54  CE1 TYR A  30      17.543  -6.018 -17.911 
ATOM     55  CE2 TYR A  30      18.698  -7.778 -19.016 
ATOM     56  CZ  TYR A  30      17.529  -7.109 -18.746 
ATOM     57  OH  TYR A  30      16.316  -7.539 -19.327 
ATOM     58  C   TYR A  30      20.959  -7.638 -15.363 
ATOM     59  O   TYR A  30      19.855  -8.092 -15.068 
ATOM     60  N   THR A  31      22.033  -8.431 -15.551 
ATOM     61  CA  THR A  31      21.926  -9.861 -15.473 
ATOM     62  CB  THR A  31      23.230 -10.559 -15.736 
ATOM     63  OG1 THR A  31      23.715 -10.225 -17.028 
ATOM     64  CG2 THR A  31      23.003 -12.080 -15.628 
ATOM     65  C   THR A  31      21.490 -10.229 -14.091 
ATOM     66  O   THR A  31      20.646 -11.105 -13.907 
ATOM     67  N   HIS A  32      22.064  -9.557 -13.079 
ATOM     68  CA  HIS A  32      21.744  -9.842 -11.711 
ATOM     69  ND1 HIS A  32      22.771 -10.826  -8.882 
ATOM     70  CG  HIS A  32      22.450  -9.554  -9.301 
ATOM     71  CB  HIS A  32      22.623  -9.069 -10.710 
ATOM     72  NE2 HIS A  32      22.010  -9.743  -7.096 
ATOM     73  CD2 HIS A  32      21.986  -8.905  -8.198 
ATOM     74  CE1 HIS A  32      22.488 -10.885  -7.556 
ATOM     75  C   HIS A  32      20.311  -9.481 -11.477 
ATOM     76  O   HIS A  32      19.604 -10.145 -10.722 
ATOM     77  N   PHE A  33      19.841  -8.406 -12.133 
ATOM     78  CA  PHE A  33      18.494  -7.942 -11.975 
ATOM     79  CB  PHE A  33      18.233  -6.698 -12.850 
ATOM     80  CG  PHE A  33      16.831  -6.221 -12.683 
ATOM     81  CD1 PHE A  33      15.822  -6.729 -13.471 
ATOM     82  CD2 PHE A  33      16.525  -5.261 -11.749 
ATOM     83  CE1 PHE A  33      14.528  -6.288 -13.327 
ATOM     84  CE2 PHE A  33      15.232  -4.815 -11.599 
ATOM     85  CZ  PHE A  33      14.232  -5.330 -12.388 
ATOM     86  C   PHE A  33      17.577  -9.044 -12.410 
ATOM     87  O   PHE A  33      16.584  -9.337 -11.745 
ATOM     88  N   LEU A  34      17.891  -9.694 -13.546 
ATOM     89  CA  LEU A  34      17.052 -10.740 -14.056 
ATOM     90  CB  LEU A  34      17.509 -11.262 -15.429 
ATOM     91  CG  LEU A  34      17.352 -10.227 -16.561 
ATOM     92  CD1 LEU A  34      17.815 -10.799 -17.911 
ATOM     93  CD2 LEU A  34      15.914  -9.684 -16.622 
ATOM     94  C   LEU A  34      17.034 -11.895 -13.105 
ATOM     95  O   LEU A  34      15.977 -12.463 -12.835 
ATOM     96  N   THR A  35      18.201 -12.276 -12.555 
ATOM     97  CA  THR A  35      18.222 -13.429 -11.706 
ATOM     98  CB  THR A  35      19.611 -13.827 -11.277 
ATOM     99  OG1 THR A  35      19.582 -15.110 -10.672 
ATOM    100  CG2 THR A  35      20.183 -12.793 -10.291 
ATOM    101  C   THR A  35      17.370 -13.183 -10.496 
ATOM    102  O   THR A  35      16.600 -14.054 -10.093 
ATOM    103  N   GLN A  36      17.510 -12.004  -9.861 
ATOM    104  CA  GLN A  36      16.760 -11.714  -8.673 
ATOM    105  CB  GLN A  36      17.330 -10.515  -7.900 
ATOM    106  CG  GLN A  36      18.719 -10.776  -7.318 
ATOM    107  CD  GLN A  36      19.161  -9.521  -6.583 
ATOM    108  OE1 GLN A  36      18.999  -8.403  -7.076 
ATOM    109  NE2 GLN A  36      19.727  -9.702  -5.360 
ATOM    110  C   GLN A  36      15.306 -11.414  -8.928 
ATOM    111  O   GLN A  36      14.428 -11.820  -8.172 
ATOM    112  N   HIS A  37      15.041 -10.560  -9.926 
ATOM    113  CA  HIS A  37      13.739 -10.030 -10.232 
ATOM    114  ND1 HIS A  37      13.488  -7.875  -7.943 
ATOM    115  CG  HIS A  37      14.262  -7.931  -9.081 
ATOM    116  CB  HIS A  37      13.787  -8.508 -10.384 
ATOM    117  NE2 HIS A  37      15.483  -7.062  -7.395 
ATOM    118  CD2 HIS A  37      15.476  -7.429  -8.730 
ATOM    119  CE1 HIS A  37      14.268  -7.348  -6.966 
ATOM    120  C   HIS A  37      12.906 -10.649 -11.327 
ATOM    121  O   HIS A  37      11.752 -10.256 -11.466 
ATOM    122  N   TYR A  38      13.434 -11.530 -12.202 
ATOM    123  CA  TYR A  38      12.632 -11.883 -13.350 
ATOM    124  CB  TYR A  38      13.334 -11.414 -14.642 
ATOM    125  CG  TYR A  38      12.655 -11.872 -15.887 
ATOM    126  CD1 TYR A  38      11.465 -11.319 -16.304 
ATOM    127  CD2 TYR A  38      13.246 -12.841 -16.668 
ATOM    128  CE1 TYR A  38      10.868 -11.746 -17.467 
ATOM    129  CE2 TYR A  38      12.653 -13.271 -17.830 
ATOM    130  CZ  TYR A  38      11.459 -12.724 -18.231 
ATOM    131  OH  TYR A  38      10.848 -13.164 -19.425 
ATOM    132  C   TYR A  38      12.379 -13.364 -13.432 
ATOM    133  O   TYR A  38      13.285 -14.174 -13.250 
ATOM    134  N   ASP A  39      11.102 -13.741 -13.690 
ATOM    135  CA  ASP A  39      10.698 -15.112 -13.886 
ATOM    136  CB  ASP A  39      10.028 -15.729 -12.643 
ATOM    137  CG  ASP A  39       9.940 -17.238 -12.841 
ATOM    138  OD1 ASP A  39      10.562 -17.742 -13.815 
ATOM    139  OD2 ASP A  39       9.249 -17.904 -12.025 
ATOM    140  C   ASP A  39       9.669 -15.081 -14.984 
ATOM    141  O   ASP A  39       8.529 -14.682 -14.754 
ATOM    142  N   ALA A  40      10.037 -15.519 -16.207 
ATOM    143  CA  ALA A  40       9.168 -15.355 -17.343 
ATOM    144  CB  ALA A  40       9.809 -15.843 -18.652 
ATOM    145  C   ALA A  40       7.861 -16.082 -17.196 
ATOM    146  O   ALA A  40       6.812 -15.469 -17.390 
ATOM    147  N   LYS A  41       7.868 -17.386 -16.837 
ATOM    148  CA  LYS A  41       6.612 -18.091 -16.756 
ATOM    149  CB  LYS A  41       6.394 -19.072 -17.922 
ATOM    150  CG  LYS A  41       6.320 -18.394 -19.293 
ATOM    151  CD  LYS A  41       6.383 -19.380 -20.462 
ATOM    152  CE  LYS A  41       6.315 -18.723 -21.842 
ATOM    153  NZ  LYS A  41       6.395 -19.761 -22.893 
ATOM    154  C   LYS A  41       6.607 -18.900 -15.492 
ATOM    155  O   LYS A  41       6.979 -20.072 -15.469 
ATOM    156  N   PRO A  42       6.164 -18.261 -14.447 
ATOM    157  CA  PRO A  42       6.146 -18.766 -13.096 
ATOM    158  CD  PRO A  42       5.459 -16.998 -14.579 
ATOM    159  CB  PRO A  42       5.693 -17.583 -12.242 
ATOM    160  CG  PRO A  42       4.817 -16.760 -13.203 
ATOM    161  C   PRO A  42       5.350 -19.982 -12.740 
ATOM    162  O   PRO A  42       5.866 -20.776 -11.954 
ATOM    163  N   GLN A  43       4.106 -20.125 -13.253 
ATOM    164  CA  GLN A  43       3.233 -21.210 -12.882 
ATOM    165  CB  GLN A  43       3.921 -22.559 -12.575 
ATOM    166  CG  GLN A  43       2.969 -23.746 -12.437 
ATOM    167  CD  GLN A  43       2.653 -24.258 -13.835 
ATOM    168  OE1 GLN A  43       2.011 -23.577 -14.631 
ATOM    169  NE2 GLN A  43       3.125 -25.496 -14.144 
ATOM    170  C   GLN A  43       2.428 -20.772 -11.677 
ATOM    171  O   GLN A  43       1.781 -19.726 -11.696 
ATOM    172  N   GLY A  44       2.476 -21.564 -10.580 
ATOM    173  CA  GLY A  44       1.617 -21.423  -9.423 
ATOM    174  C   GLY A  44       1.682 -20.099  -8.711 
ATOM    175  O   GLY A  44       0.636 -19.515  -8.436 
ATOM    176  N   ARG A  45       2.881 -19.573  -8.391 
ATOM    177  CA  ARG A  45       2.966 -18.320  -7.681 
ATOM    178  CB  ARG A  45       2.277 -17.177  -8.444 
ATOM    179  CG  ARG A  45       2.951 -16.883  -9.786 
ATOM    180  CD  ARG A  45       2.084 -16.065 -10.743 
ATOM    181  NE  ARG A  45       2.134 -14.640 -10.313 
ATOM    182  CZ  ARG A  45       1.083 -13.819 -10.595 
ATOM    183  NH1 ARG A  45      -0.026 -14.325 -11.205 
ATOM    184  NH2 ARG A  45       1.132 -12.493 -10.270 
ATOM    185  C   ARG A  45       2.353 -18.422  -6.307 
ATOM    186  O   ARG A  45       1.777 -17.453  -5.809 
ATOM    187  N   ASP A  46       2.452 -19.607  -5.663 
ATOM    188  CA  ASP A  46       1.984 -19.790  -4.311 
ATOM    189  CB  ASP A  46       1.250 -21.127  -4.079 
ATOM    190  CG  ASP A  46       2.197 -22.277  -4.390 
ATOM    191  OD1 ASP A  46       3.256 -22.021  -5.022 
ATOM    192  OD2 ASP A  46       1.866 -23.431  -4.005 
ATOM    193  C   ASP A  46       3.161 -19.699  -3.376 
ATOM    194  O   ASP A  46       4.259 -19.317  -3.777 
ATOM    195  N   ASP A  47       2.954 -20.056  -2.089 
ATOM    196  CA  ASP A  47       3.986 -19.963  -1.086 
ATOM    197  CB  ASP A  47       3.505 -20.399   0.311 
ATOM    198  CG  ASP A  47       2.512 -19.366   0.829 
ATOM    199  OD1 ASP A  47       2.392 -18.285   0.192 
ATOM    200  OD2 ASP A  47       1.859 -19.643   1.870 
ATOM    201  C   ASP A  47       5.122 -20.868  -1.453 
ATOM    202  O   ASP A  47       6.290 -20.503  -1.321 
ATOM    203  N   ARG A  48       4.797 -22.077  -1.942 
ATOM    204  CA  ARG A  48       5.781 -23.061  -2.293 
ATOM    205  CB  ARG A  48       5.140 -24.351  -2.823 
ATOM    206  CG  ARG A  48       6.146 -25.430  -3.211 
ATOM    207  CD  ARG A  48       5.521 -26.560  -4.029 
ATOM    208  NE  ARG A  48       5.134 -25.982  -5.348 
ATOM    209  CZ  ARG A  48       4.541 -26.764  -6.297 
ATOM    210  NH1 ARG A  48       4.304 -28.084  -6.046 
ATOM    211  NH2 ARG A  48       4.179 -26.221  -7.497 
ATOM    212  C   ARG A  48       6.632 -22.511  -3.395 
ATOM    213  O   ARG A  48       7.843 -22.722  -3.421 
ATOM    214  N   TYR A  49       6.004 -21.778  -4.332 
ATOM    215  CA  TYR A  49       6.690 -21.207  -5.452 
ATOM    216  CB  TYR A  49       5.716 -20.385  -6.317 
ATOM    217  CG  TYR A  49       6.455 -19.484  -7.246 
ATOM    218  CD1 TYR A  49       6.995 -19.944  -8.423 
ATOM    219  CD2 TYR A  49       6.580 -18.149  -6.930 
ATOM    220  CE1 TYR A  49       7.662 -19.084  -9.266 
ATOM    221  CE2 TYR A  49       7.244 -17.287  -7.767 
ATOM    222  CZ  TYR A  49       7.787 -17.755  -8.938 
ATOM    223  OH  TYR A  49       8.468 -16.868  -9.798 
ATOM    224  C   TYR A  49       7.763 -20.299  -4.937 
ATOM    225  O   TYR A  49       8.907 -20.361  -5.387 
ATOM    226  N   CYS A  50       7.427 -19.442  -3.956 
ATOM    227  CA  CYS A  50       8.387 -18.513  -3.432 
ATOM    228  CB  CYS A  50       7.789 -17.543  -2.401 
ATOM    229  SG  CYS A  50       6.919 -16.168  -3.203 
ATOM    230  C   CYS A  50       9.521 -19.233  -2.772 
ATOM    231  O   CYS A  50      10.680 -18.874  -2.966 
ATOM    232  N   GLU A  51       9.232 -20.282  -1.984 
ATOM    233  CA  GLU A  51      10.291 -20.937  -1.274 
ATOM    234  CB  GLU A  51       9.814 -22.052  -0.328 
ATOM    235  CG  GLU A  51       9.046 -21.500   0.875 
ATOM    236  CD  GLU A  51       8.647 -22.660   1.776 
ATOM    237  OE1 GLU A  51       8.797 -23.834   1.341 
ATOM    238  OE2 GLU A  51       8.191 -22.384   2.918 
ATOM    239  C   GLU A  51      11.271 -21.539  -2.238 
ATOM    240  O   GLU A  51      12.477 -21.471  -2.014 
ATOM    241  N   SER A  52      10.782 -22.163  -3.323 
ATOM    242  CA  SER A  52      11.648 -22.819  -4.266 
ATOM    243  CB  SER A  52      10.871 -23.670  -5.287 
ATOM    244  OG  SER A  52      11.770 -24.296  -6.189 
ATOM    245  C   SER A  52      12.484 -21.840  -5.041 
ATOM    246  O   SER A  52      13.695 -22.015  -5.173 
ATOM    247  N   ILE A  53      11.853 -20.774  -5.572 
ATOM    248  CA  ILE A  53      12.510 -19.830  -6.436 
ATOM    249  CB  ILE A  53      11.569 -18.839  -7.063 
ATOM    250  CG1 ILE A  53      12.268 -18.100  -8.213 
ATOM    251  CG2 ILE A  53      11.022 -17.910  -5.967 
ATOM    252  CD1 ILE A  53      11.307 -17.285  -9.080 
ATOM    253  C   ILE A  53      13.564 -19.071  -5.697 
ATOM    254  O   ILE A  53      14.625 -18.777  -6.243 
ATOM    255  N   MET A  54      13.288 -18.724  -4.431 
ATOM    256  CA  MET A  54      14.208 -17.931  -3.681 
ATOM    257  CB  MET A  54      13.657 -17.630  -2.278 
ATOM    258  CG  MET A  54      14.129 -16.292  -1.716 
ATOM    259  SD  MET A  54      13.400 -14.851  -2.557 
ATOM    260  CE  MET A  54      13.965 -13.641  -1.327 
ATOM    261  C   MET A  54      15.482 -18.715  -3.574 
ATOM    262  O   MET A  54      16.577 -18.162  -3.661 
ATOM    263  N   ARG A  55      15.360 -20.040  -3.377 
ATOM    264  CA  ARG A  55      16.487 -20.926  -3.259 
ATOM    265  CB  ARG A  55      16.035 -22.353  -2.921 
ATOM    266  CG  ARG A  55      15.198 -22.413  -1.641 
ATOM    267  CD  ARG A  55      14.502 -23.757  -1.423 
ATOM    268  NE  ARG A  55      15.339 -24.566  -0.498 
ATOM    269  CZ  ARG A  55      15.110 -25.907  -0.399 
ATOM    270  NH1 ARG A  55      14.168 -26.490  -1.198 
ATOM    271  NH2 ARG A  55      15.823 -26.659   0.486 
ATOM    272  C   ARG A  55      17.249 -20.983  -4.555 
ATOM    273  O   ARG A  55      18.476 -20.907  -4.565 
ATOM    274  N   ARG A  56      16.538 -21.101  -5.694 
ATOM    275  CA  ARG A  56      17.186 -21.258  -6.971 
ATOM    276  CB  ARG A  56      16.203 -21.454  -8.140 
ATOM    277  CG  ARG A  56      15.409 -22.759  -8.083 
ATOM    278  CD  ARG A  56      14.767 -23.128  -9.423 
ATOM    279  NE  ARG A  56      13.877 -22.004  -9.821 
ATOM    280  CZ  ARG A  56      12.561 -22.008  -9.459 
ATOM    281  NH1 ARG A  56      12.047 -23.057  -8.752 
ATOM    282  NH2 ARG A  56      11.757 -20.960  -9.804 
ATOM    283  C   ARG A  56      17.993 -20.038  -7.297 
ATOM    284  O   ARG A  56      19.094 -20.132  -7.842 
ATOM    285  N   ARG A  57      17.434 -18.858  -6.981 
ATOM    286  CA  ARG A  57      17.989 -17.566  -7.272 
ATOM    287  CB  ARG A  57      16.981 -16.432  -7.028 
ATOM    288  CG  ARG A  57      15.720 -16.618  -7.872 
ATOM    289  CD  ARG A  57      16.007 -16.749  -9.368 
ATOM    290  NE  ARG A  57      14.774 -17.286 -10.009 
ATOM    291  CZ  ARG A  57      14.462 -16.937 -11.292 
ATOM    292  NH1 ARG A  57      15.255 -16.058 -11.970 
ATOM    293  NH2 ARG A  57      13.356 -17.462 -11.896 
ATOM    294  C   ARG A  57      19.215 -17.308  -6.446 
ATOM    295  O   ARG A  57      20.047 -16.489  -6.833 
ATOM    296  N   GLY A  58      19.345 -17.952  -5.266 
ATOM    297  CA  GLY A  58      20.518 -17.749  -4.452 
ATOM    298  C   GLY A  58      20.249 -16.676  -3.435 
ATOM    299  O   GLY A  58      21.171 -16.056  -2.910 
ATOM    300  N   LEU A  59      18.957 -16.404  -3.197 
ATOM    301  CA  LEU A  59      18.390 -15.442  -2.291 
ATOM    302  CB  LEU A  59      16.997 -14.993  -2.748 
ATOM    303  CG  LEU A  59      17.057 -14.335  -4.141 
ATOM    304  CD1 LEU A  59      15.690 -13.786  -4.573 
ATOM    305  CD2 LEU A  59      18.175 -13.282  -4.214 
ATOM    306  C   LEU A  59      18.342 -15.875  -0.842 
ATOM    307  O   LEU A  59      17.877 -15.107  -0.005 
ATOM    308  N   THR A  60      18.628 -17.158  -0.543 
ATOM    309  CA  THR A  60      18.521 -17.780   0.758 
ATOM    310  CB  THR A  60      18.422 -19.273   0.655 
ATOM    311  OG1 THR A  60      19.592 -19.810   0.057 
ATOM    312  CG2 THR A  60      17.192 -19.608  -0.204 
ATOM    313  C   THR A  60      19.582 -17.448   1.776 
ATOM    314  O   THR A  60      19.306 -17.592   2.964 
ATOM    315  N   SER A  61      20.833 -17.093   1.412 
ATOM    316  CA  SER A  61      21.758 -16.859   2.493 
ATOM    317  CB  SER A  61      22.957 -17.826   2.485 
ATOM    318  OG  SER A  61      22.517 -19.158   2.702 
ATOM    319  C   SER A  61      22.320 -15.475   2.407 
ATOM    320  O   SER A  61      23.186 -15.209   1.575 
ATOM    321  N   PRO A  62      21.889 -14.572   3.254 
ATOM    322  CA  PRO A  62      20.832 -14.844   4.197 
ATOM    323  CD  PRO A  62      22.847 -13.617   3.787 
ATOM    324  CB  PRO A  62      20.985 -13.822   5.320 
ATOM    325  CG  PRO A  62      22.467 -13.428   5.263 
ATOM    326  C   PRO A  62      19.514 -14.718   3.499 
ATOM    327  O   PRO A  62      19.488 -14.279   2.350 
ATOM    328  N   CYS A  63      18.409 -15.091   4.176 
ATOM    329  CA  CYS A  63      17.107 -15.029   3.577 
ATOM    330  CB  CYS A  63      15.980 -15.525   4.508 
ATOM    331  SG  CYS A  63      16.264 -17.191   5.180 
ATOM    332  C   CYS A  63      16.811 -13.590   3.286 
ATOM    333  O   CYS A  63      16.979 -12.728   4.148 
ATOM    334  N   LYS A  64      16.363 -13.286   2.050 
ATOM    335  CA  LYS A  64      16.024 -11.933   1.733 
ATOM    336  CB  LYS A  64      15.958 -11.675   0.217 
ATOM    337  CG  LYS A  64      15.947 -10.196  -0.175 
ATOM    338  CD  LYS A  64      16.188  -9.974  -1.671 
ATOM    339  CE  LYS A  64      16.192  -8.501  -2.084 
ATOM    340  NZ  LYS A  64      16.367  -8.389  -3.549 
ATOM    341  C   LYS A  64      14.671 -11.685   2.334 
ATOM    342  O   LYS A  64      13.782 -12.531   2.250 
ATOM    343  N   ASP A  65      14.485 -10.514   2.975 
ATOM    344  CA  ASP A  65      13.252 -10.245   3.660 
ATOM    345  CB  ASP A  65      13.310  -8.967   4.522 
ATOM    346  CG  ASP A  65      13.625  -7.757   3.647 
ATOM    347  OD1 ASP A  65      14.224  -7.939   2.553 
ATOM    348  OD2 ASP A  65      13.278  -6.626   4.077 
ATOM    349  C   ASP A  65      12.107 -10.144   2.699 
ATOM    350  O   ASP A  65      11.037 -10.700   2.946 
ATOM    351  N   ILE A  66      12.280  -9.419   1.579 
ATOM    352  CA  ILE A  66      11.198  -9.300   0.645 
ATOM    353  CB  ILE A  66      10.432  -8.019   0.848 
ATOM    354  CG1 ILE A  66       9.083  -8.013   0.109 
ATOM    355  CG2 ILE A  66      11.366  -6.859   0.468 
ATOM    356  CD1 ILE A  66       9.205  -8.016  -1.410 
ATOM    357  C   ILE A  66      11.805  -9.311  -0.725 
ATOM    358  O   ILE A  66      12.863  -8.720  -0.940 
ATOM    359  N   ASN A  67      11.179 -10.019  -1.688 
ATOM    360  CA  ASN A  67      11.720 -10.015  -3.017 
ATOM    361  CB  ASN A  67      12.741 -11.139  -3.259 
ATOM    362  CG  ASN A  67      13.477 -10.847  -4.558 
ATOM    363  OD1 ASN A  67      14.272  -9.911  -4.638 
ATOM    364  ND2 ASN A  67      13.214 -11.676  -5.603 
ATOM    365  C   ASN A  67      10.584 -10.205  -3.973 
ATOM    366  O   ASN A  67       9.740 -11.082  -3.786 
ATOM    367  N   THR A  68      10.556  -9.392  -5.048 
ATOM    368  CA  THR A  68       9.471  -9.467  -5.982 
ATOM    369  CB  THR A  68       8.762  -8.158  -6.145 
ATOM    370  OG1 THR A  68       8.269  -7.721  -4.886 
ATOM    371  CG2 THR A  68       7.598  -8.348  -7.130 
ATOM    372  C   THR A  68       9.996  -9.879  -7.324 
ATOM    373  O   THR A  68      11.059  -9.439  -7.762 
ATOM    374  N   PHE A  69       9.236 -10.761  -8.006 
ATOM    375  CA  PHE A  69       9.601 -11.241  -9.309 
ATOM    376  CB  PHE A  69       9.527 -12.774  -9.435 
ATOM    377  CG  PHE A  69      10.543 -13.384  -8.526 
ATOM    378  CD1 PHE A  69      11.831 -13.609  -8.956 
ATOM    379  CD2 PHE A  69      10.207 -13.734  -7.237 
ATOM    380  CE1 PHE A  69      12.768 -14.171  -8.120 
ATOM    381  CE2 PHE A  69      11.140 -14.295  -6.395 
ATOM    382  CZ  PHE A  69      12.423 -14.515  -6.835 
ATOM    383  C   PHE A  69       8.608 -10.690 -10.287 
ATOM    384  O   PHE A  69       7.415 -10.605 -10.001 
ATOM    385  N   ILE A  70       9.099 -10.300 -11.480 
ATOM    386  CA  ILE A  70       8.279  -9.766 -12.530 
ATOM    387  CB  ILE A  70       8.894  -8.585 -13.228 
ATOM    388  CG1 ILE A  70       9.137  -7.438 -12.235 
ATOM    389  CG2 ILE A  70       7.982  -8.201 -14.407 
ATOM    390  CD1 ILE A  70      10.026  -6.325 -12.786 
ATOM    391  C   ILE A  70       8.146 -10.852 -13.550 
ATOM    392  O   ILE A  70       9.106 -11.572 -13.824 
ATOM    393  N   HIS A  71       6.934 -11.011 -14.122 
ATOM    394  CA  HIS A  71       6.704 -12.056 -15.078 
ATOM    395  ND1 HIS A  71       6.623 -14.322 -12.875 
ATOM    396  CG  HIS A  71       5.646 -13.442 -13.288 
ATOM    397  CB  HIS A  71       5.509 -12.942 -14.696 
ATOM    398  NE2 HIS A  71       5.416 -13.823 -11.074 
ATOM    399  CD2 HIS A  71       4.918 -13.148 -12.176 
ATOM    400  CE1 HIS A  71       6.439 -14.514 -11.544 
ATOM    401  C   HIS A  71       6.415 -11.410 -16.399 
ATOM    402  O   HIS A  71       6.310 -10.188 -16.486 
ATOM    403  N   GLY A  72       6.286 -12.218 -17.476 
ATOM    404  CA  GLY A  72       6.017 -11.656 -18.772 
ATOM    405  C   GLY A  72       7.295 -11.593 -19.560 
ATOM    406  O   GLY A  72       8.294 -12.209 -19.193 
ATOM    407  N   ASN A  73       7.269 -10.867 -20.702 
ATOM    408  CA  ASN A  73       8.405 -10.782 -21.584 
ATOM    409  CB  ASN A  73       8.034 -10.508 -23.057 
ATOM    410  CG  ASN A  73       7.346  -9.151 -23.163 
ATOM    411  OD1 ASN A  73       7.968  -8.146 -23.502 
ATOM    412  ND2 ASN A  73       6.017  -9.119 -22.872 
ATOM    413  C   ASN A  73       9.371  -9.723 -21.133 
ATOM    414  O   ASN A  73       8.994  -8.716 -20.538 
ATOM    415  N   LYS A  74      10.668  -9.952 -21.434 
ATOM    416  CA  LYS A  74      11.764  -9.101 -21.052 
ATOM    417  CB  LYS A  74      13.152  -9.709 -21.329 
ATOM    418  CG  LYS A  74      13.502 -10.903 -20.438 
ATOM    419  CD  LYS A  74      14.866 -11.514 -20.762 
ATOM    420  CE  LYS A  74      14.989 -11.999 -22.206 
ATOM    421  NZ  LYS A  74      16.380 -12.427 -22.480 
ATOM    422  C   LYS A  74      11.726  -7.769 -21.741 
ATOM    423  O   LYS A  74      12.108  -6.759 -21.152 
ATOM    424  N   ARG A  75      11.268  -7.726 -23.005 
ATOM    425  CA  ARG A  75      11.336  -6.518 -23.783 
ATOM    426  CB  ARG A  75      10.706  -6.680 -25.174 
ATOM    427  CG  ARG A  75      11.275  -7.856 -25.964 
ATOM    428  CD  ARG A  75      10.777  -7.928 -27.407 
ATOM    429  NE  ARG A  75       9.288  -7.909 -27.372 
ATOM    430  CZ  ARG A  75       8.587  -9.047 -27.093 
ATOM    431  NH1 ARG A  75       9.247 -10.192 -26.754 
ATOM    432  NH2 ARG A  75       7.223  -9.036 -27.147 
ATOM    433  C   ARG A  75      10.568  -5.434 -23.096 
ATOM    434  O   ARG A  75      11.000  -4.283 -23.058 
ATOM    435  N   SER A  76       9.396  -5.775 -22.533 
ATOM    436  CA  SER A  76       8.562  -4.791 -21.905 
ATOM    437  CB  SER A  76       7.236  -5.385 -21.396 
ATOM    438  OG  SER A  76       6.471  -5.878 -22.487 
ATOM    439  C   SER A  76       9.281  -4.196 -20.730 
ATOM    440  O   SER A  76       9.132  -3.009 -20.441 
ATOM    441  N   ILE A  77      10.063  -5.017 -20.003 
ATOM    442  CA  ILE A  77      10.777  -4.552 -18.848 
ATOM    443  CB  ILE A  77      11.426  -5.664 -18.076 
ATOM    444  CG1 ILE A  77      10.357  -6.647 -17.572 
ATOM    445  CG2 ILE A  77      12.260  -5.039 -16.946 
ATOM    446  CD1 ILE A  77      10.932  -7.947 -17.010 
ATOM    447  C   ILE A  77      11.850  -3.586 -19.254 
ATOM    448  O   ILE A  77      12.029  -2.547 -18.626 
ATOM    449  N   LYS A  78      12.600  -3.902 -20.324 
ATOM    450  CA  LYS A  78      13.670  -3.048 -20.763 
ATOM    451  CB  LYS A  78      14.457  -3.613 -21.957 
ATOM    452  CG  LYS A  78      15.314  -4.836 -21.619 
ATOM    453  CD  LYS A  78      15.896  -5.526 -22.854 
ATOM    454  CE  LYS A  78      16.828  -6.696 -22.531 
ATOM    455  NZ  LYS A  78      16.037  -7.912 -22.246 
ATOM    456  C   LYS A  78      13.105  -1.727 -21.186 
ATOM    457  O   LYS A  78      13.736  -0.686 -21.012 
ATOM    458  N   ALA A  79      11.881  -1.748 -21.741 
ATOM    459  CA  ALA A  79      11.200  -0.603 -22.284 
ATOM    460  CB  ALA A  79       9.821  -0.951 -22.871 
ATOM    461  C   ALA A  79      10.987   0.445 -21.231 
ATOM    462  O   ALA A  79      10.878   1.630 -21.545 
ATOM    463  N   ILE A  80      10.868   0.044 -19.956 
ATOM    464  CA  ILE A  80      10.626   1.016 -18.927 
ATOM    465  CB  ILE A  80      10.255   0.446 -17.581 
ATOM    466  CG1 ILE A  80      11.316  -0.473 -16.984 
ATOM    467  CG2 ILE A  80       8.892  -0.240 -17.747 
ATOM    468  CD1 ILE A  80      10.900  -1.026 -15.623 
ATOM    469  C   ILE A  80      11.745   2.022 -18.874 
ATOM    470  O   ILE A  80      11.546   3.160 -18.452 
ATOM    471  N   CYS A  81      12.966   1.624 -19.275 
ATOM    472  CA  CYS A  81      14.117   2.486 -19.280 
ATOM    473  CB  CYS A  81      15.428   1.734 -19.567 
ATOM    474  SG  CYS A  81      15.754   0.459 -18.312 
ATOM    475  C   CYS A  81      13.959   3.596 -20.289 
ATOM    476  O   CYS A  81      14.689   4.586 -20.237 
ATOM    477  N   GLU A  82      13.062   3.434 -21.284 
ATOM    478  CA  GLU A  82      12.862   4.454 -22.277 
ATOM    479  CB  GLU A  82      12.970   3.920 -23.715 
ATOM    480  CG  GLU A  82      11.961   2.809 -24.013 
ATOM    481  CD  GLU A  82      12.156   2.352 -25.452 
ATOM    482  OE1 GLU A  82      12.213   3.228 -26.356 
ATOM    483  OE2 GLU A  82      12.249   1.114 -25.666 
ATOM    484  C   GLU A  82      11.484   5.028 -22.107 
ATOM    485  O   GLU A  82      10.696   4.562 -21.287 
ATOM    486  N   ASN A  83      11.173   6.085 -22.884 
ATOM    487  CA  ASN A  83       9.911   6.767 -22.808 
ATOM    488  CB  ASN A  83       9.851   8.042 -23.664 
ATOM    489  CG  ASN A  83      10.676   9.103 -22.944 
ATOM    490  OD1 ASN A  83      10.664   9.185 -21.715 
ATOM    491  ND2 ASN A  83      11.416   9.938 -23.723 
ATOM    492  C   ASN A  83       8.817   5.839 -23.229 
ATOM    493  O   ASN A  83       7.665   6.001 -22.831 
ATOM    494  N   LYS A  84       9.156   4.826 -24.043 
ATOM    495  CA  LYS A  84       8.180   3.925 -24.580 
ATOM    496  CB  LYS A  84       8.857   2.817 -25.416 
ATOM    497  CG  LYS A  84       7.921   1.834 -26.122 
ATOM    498  CD  LYS A  84       7.153   0.911 -25.178 
ATOM    499  CE  LYS A  84       6.396  -0.197 -25.909 
ATOM    500  NZ  LYS A  84       7.357  -1.190 -26.441 
ATOM    501  C   LYS A  84       7.386   3.298 -23.466 
ATOM    502  O   LYS A  84       6.161   3.232 -23.563 
ATOM    503  N   ASN A  85       8.029   2.807 -22.383 
ATOM    504  CA  ASN A  85       7.206   2.217 -21.358 
ATOM    505  CB  ASN A  85       7.343   0.680 -21.318 
ATOM    506  CG  ASN A  85       6.232   0.074 -20.468 
ATOM    507  OD1 ASN A  85       5.067   0.455 -20.576 
ATOM    508  ND2 ASN A  85       6.604  -0.897 -19.592 
ATOM    509  C   ASN A  85       7.600   2.737 -20.000 
ATOM    510  O   ASN A  85       7.516   2.004 -19.015 
ATOM    511  N   GLY A  86       7.987   4.025 -19.869 
ATOM    512  CA  GLY A  86       8.358   4.440 -18.541 
ATOM    513  C   GLY A  86       8.406   5.935 -18.432 
ATOM    514  O   GLY A  86       8.529   6.651 -19.426 
ATOM    515  N   ASN A  87       8.313   6.432 -17.176 
ATOM    516  CA  ASN A  87       8.388   7.834 -16.866 
ATOM    517  CB  ASN A  87       7.070   8.434 -16.338 
ATOM    518  CG  ASN A  87       6.033   8.383 -17.450 
ATOM    519  OD1 ASN A  87       5.564   7.312 -17.828 
ATOM    520  ND2 ASN A  87       5.650   9.574 -17.983 
ATOM    521  C   ASN A  87       9.381   7.966 -15.753 
ATOM    522  O   ASN A  87       9.660   7.005 -15.039 
ATOM    523  N   PRO A  88       9.943   9.130 -15.590 
ATOM    524  CA  PRO A  88      10.890   9.367 -14.542 
ATOM    525  CD  PRO A  88       9.915  10.189 -16.582 
ATOM    526  CB  PRO A  88      11.522  10.727 -14.851 
ATOM    527  CG  PRO A  88      10.555  11.384 -15.857 
ATOM    528  C   PRO A  88      10.168   9.304 -13.236 
ATOM    529  O   PRO A  88       9.050   9.812 -13.144 
ATOM    530  N   HIS A  89      10.804   8.706 -12.212 
ATOM    531  CA  HIS A  89      10.210   8.527 -10.923 
ATOM    532  ND1 HIS A  89       7.895   6.729  -9.424 
ATOM    533  CG  HIS A  89       9.268   6.743  -9.344 
ATOM    534  CB  HIS A  89      10.169   7.046 -10.506 
ATOM    535  NE2 HIS A  89       8.415   6.182  -7.333 
ATOM    536  CD2 HIS A  89       9.569   6.408  -8.061 
ATOM    537  CE1 HIS A  89       7.434   6.387  -8.195 
ATOM    538  C   HIS A  89      11.094   9.291 -10.006 
ATOM    539  O   HIS A  89      12.249   9.524 -10.348 
ATOM    540  N   ARG A  90      10.614   9.570  -8.777 
ATOM    541  CA  ARG A  90      11.134  10.633  -7.973 
ATOM    542  CB  ARG A  90      10.638  10.532  -6.524 
ATOM    543  CG  ARG A  90       9.118  10.621  -6.401 
ATOM    544  CD  ARG A  90       8.581  12.052  -6.436 
ATOM    545  NE  ARG A  90       7.099  11.972  -6.308 
ATOM    546  CZ  ARG A  90       6.398  13.027  -5.801 
ATOM    547  NH1 ARG A  90       7.050  14.164  -5.418 
ATOM    548  NH2 ARG A  90       5.043  12.938  -5.660 
ATOM    549  C   ARG A  90      12.627  10.723  -7.915 
ATOM    550  O   ARG A  90      13.186  11.625  -8.535 
ATOM    551  N   GLU A  91      13.353   9.801  -7.262 
ATOM    552  CA  GLU A  91      14.755  10.115  -7.224 
ATOM    553  CB  GLU A  91      15.367  10.061  -5.812 
ATOM    554  CG  GLU A  91      14.958  11.232  -4.914 
ATOM    555  CD  GLU A  91      13.537  11.000  -4.427 
ATOM    556  OE1 GLU A  91      13.280   9.918  -3.836 
ATOM    557  OE2 GLU A  91      12.688  11.907  -4.644 
ATOM    558  C   GLU A  91      15.504   9.143  -8.074 
ATOM    559  O   GLU A  91      15.859   8.056  -7.623 
ATOM    560  N   ASN A  92      15.780   9.542  -9.330 
ATOM    561  CA  ASN A  92      16.570   8.776 -10.253 
ATOM    562  CB  ASN A  92      18.015   8.583  -9.762 
ATOM    563  CG  ASN A  92      18.669   9.953  -9.678 
ATOM    564  OD1 ASN A  92      18.547  10.766 -10.593 
ATOM    565  ND2 ASN A  92      19.371  10.227  -8.547 
ATOM    566  C   ASN A  92      15.991   7.412 -10.460 
ATOM    567  O   ASN A  92      16.733   6.456 -10.678 
ATOM    568  N   LEU A  93      14.653   7.283 -10.421 
ATOM    569  CA  LEU A  93      14.046   5.998 -10.644 
ATOM    570  CB  LEU A  93      13.196   5.499  -9.462 
ATOM    571  CG  LEU A  93      14.013   5.127  -8.208 
ATOM    572  CD1 LEU A  93      13.097   4.644  -7.072 
ATOM    573  CD2 LEU A  93      15.107   4.099  -8.543 
ATOM    574  C   LEU A  93      13.141   6.137 -11.825 
ATOM    575  O   LEU A  93      12.979   7.226 -12.373 
ATOM    576  N   ARG A  94      12.563   5.007 -12.286 
ATOM    577  CA  ARG A  94      11.651   5.047 -13.395 
ATOM    578  CB  ARG A  94      12.264   4.533 -14.706 
ATOM    579  CG  ARG A  94      13.421   5.410 -15.185 
ATOM    580  CD  ARG A  94      13.981   5.008 -16.550 
ATOM    581  NE  ARG A  94      12.929   5.315 -17.557 
ATOM    582  CZ  ARG A  94      12.803   6.585 -18.040 
ATOM    583  NH1 ARG A  94      13.625   7.577 -17.590 
ATOM    584  NH2 ARG A  94      11.843   6.868 -18.966 
ATOM    585  C   ARG A  94      10.481   4.169 -13.054 
ATOM    586  O   ARG A  94      10.637   3.137 -12.403 
ATOM    587  N   ILE A  95       9.268   4.577 -13.488 
ATOM    588  CA  ILE A  95       8.059   3.839 -13.228 
ATOM    589  CB  ILE A  95       7.025   4.653 -12.501 
ATOM    590  CG1 ILE A  95       5.820   3.791 -12.084 
ATOM    591  CG2 ILE A  95       6.656   5.846 -13.397 
ATOM    592  CD1 ILE A  95       6.118   2.807 -10.956 
ATOM    593  C   ILE A  95       7.471   3.433 -14.552 
ATOM    594  O   ILE A  95       7.417   4.230 -15.487 
ATOM    595  N   SER A  96       7.017   2.167 -14.668 
ATOM    596  CA  SER A  96       6.520   1.669 -15.924 
ATOM    597  CB  SER A  96       6.521   0.132 -16.021 
ATOM    598  OG  SER A  96       5.638  -0.423 -15.057 
ATOM    599  C   SER A  96       5.122   2.137 -16.200 
ATOM    600  O   SER A  96       4.324   2.355 -15.289 
ATOM    601  N   LYS A  97       4.824   2.366 -17.497 
ATOM    602  CA  LYS A  97       3.513   2.735 -17.955 
ATOM    603  CB  LYS A  97       3.499   3.283 -19.390 
ATOM    604  CG  LYS A  97       4.096   4.687 -19.504 
ATOM    605  CD  LYS A  97       4.273   5.153 -20.949 
ATOM    606  CE  LYS A  97       4.718   6.611 -21.063 
ATOM    607  NZ  LYS A  97       6.152   6.728 -20.709 
ATOM    608  C   LYS A  97       2.610   1.543 -17.924 
ATOM    609  O   LYS A  97       1.429   1.655 -17.600 
ATOM    610  N   SER A  98       3.157   0.372 -18.304 
ATOM    611  CA  SER A  98       2.430  -0.864 -18.402 
ATOM    612  CB  SER A  98       3.113  -1.826 -19.387 
ATOM    613  OG  SER A  98       2.438  -3.069 -19.433 
ATOM    614  C   SER A  98       2.391  -1.529 -17.062 
ATOM    615  O   SER A  98       3.191  -1.233 -16.178 
ATOM    616  N   SER A  99       1.438  -2.468 -16.892 
ATOM    617  CA  SER A  99       1.316  -3.181 -15.654 
ATOM    618  CB  SER A  99      -0.138  -3.329 -15.182 
ATOM    619  OG  SER A  99      -0.171  -4.036 -13.953 
ATOM    620  C   SER A  99       1.866  -4.551 -15.901 
ATOM    621  O   SER A  99       1.756  -5.075 -17.006 
ATOM    622  N   PHE A 100       2.499  -5.160 -14.875 
ATOM    623  CA  PHE A 100       3.096  -6.452 -15.063 
ATOM    624  CB  PHE A 100       4.625  -6.462 -14.858 
ATOM    625  CG  PHE A 100       5.327  -5.637 -15.887 
ATOM    626  CD1 PHE A 100       5.439  -4.271 -15.743 
ATOM    627  CD2 PHE A 100       5.897  -6.234 -16.988 
ATOM    628  CE1 PHE A 100       6.097  -3.516 -16.687 
ATOM    629  CE2 PHE A 100       6.556  -5.484 -17.934 
ATOM    630  CZ  PHE A 100       6.657  -4.121 -17.787 
ATOM    631  C   PHE A 100       2.572  -7.384 -14.016 
ATOM    632  O   PHE A 100       2.195  -6.966 -12.922 
ATOM    633  N   GLN A 101       2.513  -8.691 -14.344 
ATOM    634  CA  GLN A 101       2.171  -9.658 -13.345 
ATOM    635  CB  GLN A 101       1.839 -11.052 -13.904 
ATOM    636  CG  GLN A 101       0.489 -11.131 -14.617 
ATOM    637  CD  GLN A 101      -0.593 -11.194 -13.547 
ATOM    638  OE1 GLN A 101      -0.366 -11.697 -12.449 
ATOM    639  NE2 GLN A 101      -1.804 -10.667 -13.873 
ATOM    640  C   GLN A 101       3.394  -9.793 -12.496 
ATOM    641  O   GLN A 101       4.508  -9.873 -13.015 
ATOM    642  N   VAL A 102       3.218  -9.802 -11.161 
ATOM    643  CA  VAL A 102       4.354  -9.886 -10.293 
ATOM    644  CB  VAL A 102       4.759  -8.562  -9.714 
ATOM    645  CG1 VAL A 102       5.195  -7.637 -10.861 
ATOM    646  CG2 VAL A 102       3.584  -8.007  -8.887 
ATOM    647  C   VAL A 102       4.011 -10.774  -9.139 
ATOM    648  O   VAL A 102       2.841 -11.025  -8.854 
ATOM    649  N   THR A 103       5.050 -11.314  -8.467 
ATOM    650  CA  THR A 103       4.829 -12.120  -7.304 
ATOM    651  CB  THR A 103       5.112 -13.577  -7.530 
ATOM    652  OG1 THR A 103       4.295 -14.080  -8.577 
ATOM    653  CG2 THR A 103       4.826 -14.343  -6.226 
ATOM    654  C   THR A 103       5.781 -11.637  -6.255 
ATOM    655  O   THR A 103       6.988 -11.574  -6.489 
ATOM    656  N   THR A 104       5.262 -11.297  -5.057 
ATOM    657  CA  THR A 104       6.109 -10.812  -4.005 
ATOM    658  CB  THR A 104       5.546  -9.614  -3.295 
ATOM    659  OG1 THR A 104       5.356  -8.546  -4.210 
ATOM    660  CG2 THR A 104       6.514  -9.193  -2.176 
ATOM    661  C   THR A 104       6.242 -11.896  -2.986 
ATOM    662  O   THR A 104       5.251 -12.502  -2.581 
ATOM    663  N   CYS A 105       7.490 -12.172  -2.555 
ATOM    664  CA  CYS A 105       7.738 -13.200  -1.586 
ATOM    665  CB  CYS A 105       8.849 -14.165  -2.029 
ATOM    666  SG  CYS A 105       8.448 -14.908  -3.639 
ATOM    667  C   CYS A 105       8.189 -12.511  -0.339 
ATOM    668  O   CYS A 105       9.178 -11.779  -0.349 
ATOM    669  N   LYS A 106       7.459 -12.730   0.774 
ATOM    670  CA  LYS A 106       7.781 -12.086   2.014 
ATOM    671  CB  LYS A 106       6.585 -11.338   2.628 
ATOM    672  CG  LYS A 106       6.127 -10.139   1.793 
ATOM    673  CD  LYS A 106       4.735  -9.634   2.178 
ATOM    674  CE  LYS A 106       4.309  -8.374   1.425 
ATOM    675  NZ  LYS A 106       5.014  -7.194   1.974 
ATOM    676  C   LYS A 106       8.204 -13.134   2.988 
ATOM    677  O   LYS A 106       7.514 -14.131   3.203 
ATOM    678  N   LEU A 107       9.370 -12.908   3.618 
ATOM    679  CA  LEU A 107       9.910 -13.866   4.533 
ATOM    680  CB  LEU A 107      11.381 -13.570   4.883 
ATOM    681  CG  LEU A 107      12.026 -14.570   5.857 
ATOM    682  CD1 LEU A 107      12.138 -15.973   5.238 
ATOM    683  CD2 LEU A 107      13.375 -14.044   6.370 
ATOM    684  C   LEU A 107       9.105 -13.824   5.787 
ATOM    685  O   LEU A 107       8.661 -12.764   6.225 
ATOM    686  N   HIS A 108       8.855 -15.005   6.380 
ATOM    687  CA  HIS A 108       8.191 -15.020   7.648 
ATOM    688  ND1 HIS A 108       6.503 -17.160   5.722 
ATOM    689  CG  HIS A 108       6.507 -16.861   7.063 
ATOM    690  CB  HIS A 108       6.725 -15.489   7.618 
ATOM    691  NE2 HIS A 108       6.076 -19.059   6.793 
ATOM    692  CD2 HIS A 108       6.247 -18.033   7.703 
ATOM    693  CE1 HIS A 108       6.239 -18.488   5.615 
ATOM    694  C   HIS A 108       8.993 -15.906   8.534 
ATOM    695  O   HIS A 108       9.644 -16.843   8.076 
ATOM    696  N   GLY A 109       8.958 -15.620   9.846 
ATOM    697  CA  GLY A 109       9.793 -16.334  10.759 
ATOM    698  C   GLY A 109      10.861 -15.362  11.144 
ATOM    699  O   GLY A 109      11.206 -14.465  10.376 
ATOM    700  N   GLY A 110      11.378 -15.513  12.376 
ATOM    701  CA  GLY A 110      12.344 -14.642  12.983 
ATOM    702  C   GLY A 110      13.717 -14.700  12.379 
ATOM    703  O   GLY A 110      14.419 -13.689  12.376 
ATOM    704  N   SER A 111      14.166 -15.876  11.892 
ATOM    705  CA  SER A 111      15.555 -15.993  11.521 
ATOM    706  CB  SER A 111      16.129 -17.404  11.740 
ATOM    707  OG  SER A 111      17.494 -17.439  11.353 
ATOM    708  C   SER A 111      15.827 -15.629  10.092 
ATOM    709  O   SER A 111      15.060 -15.888   9.167 
ATOM    710  N   PRO A 112      16.953 -14.967   9.967 
ATOM    711  CA  PRO A 112      17.492 -14.571   8.686 
ATOM    712  CD  PRO A 112      17.334 -14.031  11.015 
ATOM    713  CB  PRO A 112      18.504 -13.462   8.973 
ATOM    714  CG  PRO A 112      18.025 -12.860  10.301 
ATOM    715  C   PRO A 112      18.112 -15.709   7.930 
ATOM    716  O   PRO A 112      18.498 -15.507   6.778 
ATOM    717  N   TRP A 113      18.254 -16.900   8.543 
ATOM    718  CA  TRP A 113      18.952 -17.947   7.848 
ATOM    719  CB  TRP A 113      20.140 -18.493   8.653 
ATOM    720  CG  TRP A 113      21.239 -17.473   8.801 
ATOM    721  CD2 TRP A 113      22.171 -17.157   7.757 
ATOM    722  CD1 TRP A 113      21.549 -16.668   9.857 
ATOM    723  NE1 TRP A 113      22.625 -15.874   9.541 
ATOM    724  CE2 TRP A 113      23.017 -16.164   8.250 
ATOM    725  CE3 TRP A 113      22.310 -17.654   6.495 
ATOM    726  CZ2 TRP A 113      24.022 -15.652   7.480 
ATOM    727  CZ3 TRP A 113      23.322 -17.137   5.721 
ATOM    728  CH2 TRP A 113      24.162 -16.156   6.206 
ATOM    729  C   TRP A 113      18.019 -19.078   7.526 
ATOM    730  O   TRP A 113      16.980 -19.259   8.157 
ATOM    731  N   PRO A 114      18.387 -19.844   6.525 
ATOM    732  CA  PRO A 114      17.605 -20.941   6.018 
ATOM    733  CD  PRO A 114      19.726 -19.807   5.959 
ATOM    734  CB  PRO A 114      18.412 -21.510   4.849 
ATOM    735  CG  PRO A 114      19.865 -21.131   5.190 
ATOM    736  C   PRO A 114      17.349 -21.963   7.077 
ATOM    737  O   PRO A 114      18.132 -22.055   8.021 
ATOM    738  N   PRO A 115      16.287 -22.717   6.949 
ATOM    739  CA  PRO A 115      15.417 -22.592   5.810 
ATOM    740  CD  PRO A 115      16.308 -24.080   7.460 
ATOM    741  CB  PRO A 115      14.554 -23.850   5.796 
ATOM    742  CG  PRO A 115      15.436 -24.898   6.494 
ATOM    743  C   PRO A 115      14.624 -21.326   5.826 
ATOM    744  O   PRO A 115      14.324 -20.822   6.907 
ATOM    745  N   CYS A 116      14.262 -20.805   4.637 
ATOM    746  CA  CYS A 116      13.552 -19.559   4.576 
ATOM    747  CB  CYS A 116      14.136 -18.609   3.509 
ATOM    748  SG  CYS A 116      15.947 -18.432   3.606 
ATOM    749  C   CYS A 116      12.141 -19.851   4.153 
ATOM    750  O   CYS A 116      11.913 -20.416   3.083 
ATOM    751  N   GLN A 117      11.145 -19.461   4.980 
ATOM    752  CA  GLN A 117       9.776 -19.689   4.605 
ATOM    753  CB  GLN A 117       8.829 -20.057   5.761 
ATOM    754  CG  GLN A 117       9.262 -21.272   6.578 
ATOM    755  CD  GLN A 117       9.944 -20.724   7.818 
ATOM    756  OE1 GLN A 117      10.525 -19.641   7.791 
ATOM    757  NE2 GLN A 117       9.847 -21.480   8.943 
ATOM    758  C   GLN A 117       9.264 -18.399   4.045 
ATOM    759  O   GLN A 117       9.593 -17.322   4.542 
ATOM    760  N   TYR A 118       8.444 -18.476   2.979 
ATOM    761  CA  TYR A 118       7.961 -17.279   2.352 
ATOM    762  CB  TYR A 118       8.554 -17.047   0.952 
ATOM    763  CG  TYR A 118      10.003 -16.728   1.079 
ATOM    764  CD1 TYR A 118      10.406 -15.445   1.371 
ATOM    765  CD2 TYR A 118      10.958 -17.702   0.895 
ATOM    766  CE1 TYR A 118      11.740 -15.138   1.486 
ATOM    767  CE2 TYR A 118      12.294 -17.401   1.008 
ATOM    768  CZ  TYR A 118      12.686 -16.117   1.304 
ATOM    769  OH  TYR A 118      14.057 -15.806   1.420 
ATOM    770  C   TYR A 118       6.480 -17.356   2.150 
ATOM    771  O   TYR A 118       5.907 -18.436   2.018 
ATOM    772  N   ARG A 119       5.827 -16.174   2.139 
ATOM    773  CA  ARG A 119       4.427 -16.059   1.843 
ATOM    774  CB  ARG A 119       3.652 -15.202   2.858 
ATOM    775  CG  ARG A 119       3.673 -15.788   4.269 
ATOM    776  CD  ARG A 119       2.594 -16.840   4.518 
ATOM    777  NE  ARG A 119       2.885 -17.449   5.844 
ATOM    778  CZ  ARG A 119       1.863 -17.879   6.638 
ATOM    779  NH1 ARG A 119       0.571 -17.731   6.223 
ATOM    780  NH2 ARG A 119       2.135 -18.448   7.848 
ATOM    781  C   ARG A 119       4.365 -15.344   0.526 
ATOM    782  O   ARG A 119       5.061 -14.349   0.325 
ATOM    783  N   ALA A 120       3.524 -15.828  -0.411 
ATOM    784  CA  ALA A 120       3.516 -15.241  -1.722 
ATOM    785  CB  ALA A 120       3.540 -16.279  -2.857 
ATOM    786  C   ALA A 120       2.290 -14.411  -1.918 
ATOM    787  O   ALA A 120       1.191 -14.774  -1.498 
ATOM    788  N   THR A 121       2.473 -13.235  -2.553 
ATOM    789  CA  THR A 121       1.362 -12.387  -2.858 
ATOM    790  CB  THR A 121       1.414 -11.077  -2.132 
ATOM    791  OG1 THR A 121       1.493 -11.279  -0.729 
ATOM    792  CG2 THR A 121       0.136 -10.304  -2.467 
ATOM    793  C   THR A 121       1.454 -12.058  -4.319 
ATOM    794  O   THR A 121       2.368 -11.355  -4.746 
ATOM    795  N   ALA A 122       0.503 -12.561  -5.131 
ATOM    796  CA  ALA A 122       0.506 -12.258  -6.535 
ATOM    797  CB  ALA A 122      -0.363 -13.214  -7.372 
ATOM    798  C   ALA A 122      -0.051 -10.879  -6.695 
ATOM    799  O   ALA A 122      -0.797 -10.403  -5.841 
ATOM    800  N   GLY A 123       0.311 -10.190  -7.800 
ATOM    801  CA  GLY A 123      -0.202  -8.866  -8.009 
ATOM    802  C   GLY A 123      -0.066  -8.514  -9.455 
ATOM    803  O   GLY A 123       0.601  -9.210 -10.221 
ATOM    804  N   PHE A 124      -0.738  -7.418  -9.864 
ATOM    805  CA  PHE A 124      -0.677  -6.940 -11.215 
ATOM    806  CB  PHE A 124      -1.952  -7.333 -11.988 
ATOM    807  CG  PHE A 124      -1.880  -6.953 -13.427 
ATOM    808  CD1 PHE A 124      -1.110  -7.677 -14.309 
ATOM    809  CD2 PHE A 124      -2.620  -5.893 -13.902 
ATOM    810  CE1 PHE A 124      -1.058  -7.330 -15.640 
ATOM    811  CE2 PHE A 124      -2.573  -5.544 -15.231 
ATOM    812  CZ  PHE A 124      -1.789  -6.263 -16.103 
ATOM    813  C   PHE A 124      -0.614  -5.444 -11.112 
ATOM    814  O   PHE A 124      -1.586  -4.807 -10.707 
ATOM    815  N   ARG A 125       0.538  -4.838 -11.470 
ATOM    816  CA  ARG A 125       0.653  -3.408 -11.368 
ATOM    817  CB  ARG A 125       0.731  -2.905  -9.919 
ATOM    818  CG  ARG A 125       1.922  -3.477  -9.148 
ATOM    819  CD  ARG A 125       2.201  -2.737  -7.841 
ATOM    820  NE  ARG A 125       2.654  -1.368  -8.212 
ATOM    821  CZ  ARG A 125       2.539  -0.343  -7.320 
ATOM    822  NH1 ARG A 125       2.021  -0.575  -6.078 
ATOM    823  NH2 ARG A 125       2.940   0.912  -7.672 
ATOM    824  C   ARG A 125       1.930  -2.974 -12.029 
ATOM    825  O   ARG A 125       2.704  -3.796 -12.517 
ATOM    826  N   ASN A 126       2.164  -1.643 -12.058 
ATOM    827  CA  ASN A 126       3.348  -1.060 -12.631 
ATOM    828  CB  ASN A 126       3.319   0.475 -12.733 
ATOM    829  CG  ASN A 126       2.288   0.920 -13.750 
ATOM    830  OD1 ASN A 126       1.798   0.128 -14.551 
ATOM    831  ND2 ASN A 126       1.954   2.238 -13.724 
ATOM    832  C   ASN A 126       4.475  -1.326 -11.687 
ATOM    833  O   ASN A 126       4.252  -1.649 -10.522 
ATOM    834  N   VAL A 127       5.728  -1.187 -12.170 
ATOM    835  CA  VAL A 127       6.853  -1.442 -11.318 
ATOM    836  CB  VAL A 127       7.620  -2.670 -11.710 
ATOM    837  CG1 VAL A 127       6.692  -3.888 -11.560 
ATOM    838  CG2 VAL A 127       8.164  -2.479 -13.137 
ATOM    839  C   VAL A 127       7.801  -0.286 -11.389 
ATOM    840  O   VAL A 127       7.791   0.482 -12.349 
ATOM    841  N   VAL A 128       8.640  -0.129 -10.338 
ATOM    842  CA  VAL A 128       9.608   0.932 -10.290 
ATOM    843  CB  VAL A 128       9.558   1.739  -9.024 
ATOM    844  CG1 VAL A 128      10.684   2.788  -9.058 
ATOM    845  CG2 VAL A 128       8.156   2.343  -8.876 
ATOM    846  C   VAL A 128      10.968   0.306 -10.332 
ATOM    847  O   VAL A 128      11.242  -0.659  -9.620 
ATOM    848  N   VAL A 129      11.864   0.853 -11.180 
ATOM    849  CA  VAL A 129      13.192   0.316 -11.293 
ATOM    850  CB  VAL A 129      13.377  -0.597 -12.470 
ATOM    851  CG1 VAL A 129      12.475  -1.829 -12.285 
ATOM    852  CG2 VAL A 129      13.103   0.196 -13.761 
ATOM    853  C   VAL A 129      14.143   1.454 -11.487 
ATOM    854  O   VAL A 129      13.740   2.610 -11.599 
ATOM    855  N   ALA A 130      15.453   1.141 -11.469 
ATOM    856  CA  ALA A 130      16.471   2.102 -11.776 
ATOM    857  CB  ALA A 130      17.570   2.201 -10.704 
ATOM    858  C   ALA A 130      17.107   1.586 -13.029 
ATOM    859  O   ALA A 130      17.251   0.376 -13.195 
ATOM    860  N   CYS A 131      17.489   2.483 -13.964 
ATOM    861  CA  CYS A 131      18.044   1.992 -15.195 
ATOM    862  CB  CYS A 131      17.222   2.356 -16.450 
ATOM    863  SG  CYS A 131      15.649   1.450 -16.538 
ATOM    864  C   CYS A 131      19.424   2.528 -15.408 
ATOM    865  O   CYS A 131      19.772   3.615 -14.946 
ATOM    866  N   GLU A 132      20.255   1.724 -16.108 
ATOM    867  CA  GLU A 132      21.592   2.093 -16.475 
ATOM    868  CB  GLU A 132      22.653   1.496 -15.531 
ATOM    869  CG  GLU A 132      24.095   1.876 -15.875 
ATOM    870  CD  GLU A 132      25.017   1.153 -14.901 
ATOM    871  OE1 GLU A 132      24.867  -0.090 -14.759 
ATOM    872  OE2 GLU A 132      25.883   1.833 -14.288 
ATOM    873  C   GLU A 132      21.835   1.497 -17.828 
ATOM    874  O   GLU A 132      21.581   0.315 -18.054 
ATOM    875  N   ASN A 133      22.341   2.307 -18.771 
ATOM    876  CA  ASN A 133      22.633   1.807 -20.081 
ATOM    877  CB  ASN A 133      23.666   0.669 -20.045 
ATOM    878  CG  ASN A 133      24.142   0.395 -21.460 
ATOM    879  OD1 ASN A 133      23.716   1.047 -22.412 
ATOM    880  ND2 ASN A 133      25.042  -0.612 -21.602 
ATOM    881  C   ASN A 133      21.369   1.284 -20.700 
ATOM    882  O   ASN A 133      21.405   0.415 -21.569 
ATOM    883  N   GLY A 134      20.206   1.809 -20.274 
ATOM    884  CA  GLY A 134      18.973   1.431 -20.908 
ATOM    885  C   GLY A 134      18.488   0.100 -20.407 
ATOM    886  O   GLY A 134      17.601  -0.497 -21.016 
ATOM    887  N   LEU A 135      19.052  -0.410 -19.291 
ATOM    888  CA  LEU A 135      18.626  -1.689 -18.777 
ATOM    889  CB  LEU A 135      19.722  -2.763 -18.865 
ATOM    890  CG  LEU A 135      20.118  -3.122 -20.306 
ATOM    891  CD1 LEU A 135      21.217  -4.195 -20.327 
ATOM    892  CD2 LEU A 135      18.890  -3.538 -21.130 
ATOM    893  C   LEU A 135      18.301  -1.547 -17.317 
ATOM    894  O   LEU A 135      18.890  -0.715 -16.629 
ATOM    895  N   PRO A 136      17.352  -2.313 -16.825 
ATOM    896  CA  PRO A 136      17.021  -2.252 -15.420 
ATOM    897  CD  PRO A 136      16.196  -2.669 -17.633 
ATOM    898  CB  PRO A 136      15.657  -2.921 -15.271 
ATOM    899  CG  PRO A 136      15.011  -2.730 -16.653 
ATOM    900  C   PRO A 136      18.077  -2.865 -14.544 
ATOM    901  O   PRO A 136      18.366  -4.050 -14.698 
ATOM    902  N   VAL A 137      18.700  -2.052 -13.670 
ATOM    903  CA  VAL A 137      19.685  -2.428 -12.695 
ATOM    904  CB  VAL A 137      20.708  -1.352 -12.497 
ATOM    905  CG1 VAL A 137      21.444  -1.158 -13.835 
ATOM    906  CG2 VAL A 137      20.006  -0.082 -11.995 
ATOM    907  C   VAL A 137      19.111  -2.788 -11.354 
ATOM    908  O   VAL A 137      19.737  -3.522 -10.593 
ATOM    909  N   HIS A 138      17.948  -2.222 -10.978 
ATOM    910  CA  HIS A 138      17.482  -2.425  -9.634 
ATOM    911  ND1 HIS A 138      17.868  -2.477  -6.392 
ATOM    912  CG  HIS A 138      17.517  -1.474  -7.267 
ATOM    913  CB  HIS A 138      18.027  -1.352  -8.671 
ATOM    914  NE2 HIS A 138      16.458  -1.147  -5.302 
ATOM    915  CD2 HIS A 138      16.654  -0.671  -6.586 
ATOM    916  CE1 HIS A 138      17.208  -2.233  -5.232 
ATOM    917  C   HIS A 138      15.989  -2.347  -9.596 
ATOM    918  O   HIS A 138      15.368  -1.672 -10.416 
ATOM    919  N   LEU A 139      15.380  -3.059  -8.624 
ATOM    920  CA  LEU A 139      13.959  -3.022  -8.464 
ATOM    921  CB  LEU A 139      13.328  -4.424  -8.387 
ATOM    922  CG  LEU A 139      11.796  -4.427  -8.219 
ATOM    923  CD1 LEU A 139      11.097  -3.859  -9.466 
ATOM    924  CD2 LEU A 139      11.275  -5.821  -7.830 
ATOM    925  C   LEU A 139      13.692  -2.338  -7.155 
ATOM    926  O   LEU A 139      14.328  -2.642  -6.146 
ATOM    927  N   ASP A 140      12.744  -1.377  -7.146 
ATOM    928  CA  ASP A 140      12.392  -0.683  -5.938 
ATOM    929  CB  ASP A 140      11.787   0.709  -6.222 
ATOM    930  CG  ASP A 140      11.444   1.439  -4.927 
ATOM    931  OD1 ASP A 140      10.721   0.858  -4.076 
ATOM    932  OD2 ASP A 140      11.902   2.602  -4.774 
ATOM    933  C   ASP A 140      11.357  -1.523  -5.257 
ATOM    934  O   ASP A 140      10.230  -1.654  -5.728 
ATOM    935  N   GLN A 141      11.749  -2.130  -4.123 
ATOM    936  CA  GLN A 141      10.948  -3.011  -3.316 
ATOM    937  CB  GLN A 141      11.779  -3.783  -2.278 
ATOM    938  CG  GLN A 141      12.762  -4.776  -2.905 
ATOM    939  CD  GLN A 141      11.952  -5.908  -3.523 
ATOM    940  OE1 GLN A 141      12.497  -6.786  -4.190 
ATOM    941  NE2 GLN A 141      10.610  -5.884  -3.303 
ATOM    942  C   GLN A 141       9.851  -2.293  -2.576 
ATOM    943  O   GLN A 141       8.819  -2.893  -2.282 
ATOM    944  N   SER A 142      10.034  -0.997  -2.253 
ATOM    945  CA  SER A 142       9.150  -0.301  -1.351 
ATOM    946  CB  SER A 142       9.491   1.193  -1.188 
ATOM    947  OG  SER A 142       9.124   1.919  -2.352 
ATOM    948  C   SER A 142       7.710  -0.375  -1.771 
ATOM    949  O   SER A 142       6.824  -0.464  -0.923 
ATOM    950  N   ILE A 143       7.420  -0.350  -3.080 
ATOM    951  CA  ILE A 143       6.051  -0.356  -3.517 
ATOM    952  CB  ILE A 143       5.929  -0.210  -5.009 
ATOM    953  CG1 ILE A 143       6.581  -1.395  -5.742 
ATOM    954  CG2 ILE A 143       6.534   1.151  -5.388 
ATOM    955  CD1 ILE A 143       6.281  -1.418  -7.241 
ATOM    956  C   ILE A 143       5.389  -1.633  -3.085 
ATOM    957  O   ILE A 143       4.203  -1.660  -2.760 
ATOM    958  N   PHE A 144       6.139  -2.743  -3.129 
ATOM    959  CA  PHE A 144       5.663  -4.054  -2.785 
ATOM    960  CB  PHE A 144       6.569  -5.164  -3.332 
ATOM    961  CG  PHE A 144       6.507  -4.997  -4.812 
ATOM    962  CD1 PHE A 144       5.397  -5.403  -5.519 
ATOM    963  CD2 PHE A 144       7.560  -4.429  -5.496 
ATOM    964  CE1 PHE A 144       5.340  -5.244  -6.884 
ATOM    965  CE2 PHE A 144       7.507  -4.271  -6.860 
ATOM    966  CZ  PHE A 144       6.396  -4.677  -7.557 
ATOM    967  C   PHE A 144       5.482  -4.230  -1.309 
ATOM    968  O   PHE A 144       4.699  -5.077  -0.876 
ATOM    969  N   ARG A 145       6.264  -3.500  -0.495 
ATOM    970  CA  ARG A 145       6.177  -3.640   0.929 
ATOM    971  CB  ARG A 145       7.187  -2.736   1.646 
ATOM    972  CG  ARG A 145       8.616  -2.950   1.149 
ATOM    973  CD  ARG A 145       9.671  -2.223   1.979 
ATOM    974  NE  ARG A 145       9.994  -3.112   3.127 
ATOM    975  CZ  ARG A 145      10.901  -4.116   2.955 
ATOM    976  NH1 ARG A 145      11.537  -4.250   1.755 
ATOM    977  NH2 ARG A 145      11.162  -4.987   3.973 
ATOM    978  C   ARG A 145       4.810  -3.223   1.343 
ATOM    979  O   ARG A 145       4.160  -3.893   2.145 
ATOM    980  N   ARG A 146       4.339  -2.101   0.769 
ATOM    981  CA  ARG A 146       3.061  -1.554   1.109 
ATOM    982  CB  ARG A 146       2.944  -0.061   0.750 
ATOM    983  CG  ARG A 146       4.017   0.799   1.422 
ATOM    984  CD  ARG A 146       3.933   2.291   1.088 
ATOM    985  NE  ARG A 146       5.205   2.914   1.552 
ATOM    986  CZ  ARG A 146       6.283   2.930   0.714 
ATOM    987  NH1 ARG A 146       6.168   2.412  -0.544 
ATOM    988  NH2 ARG A 146       7.470   3.456   1.131 
ATOM    989  C   ARG A 146       2.016  -2.301   0.298 
ATOM    990  O   ARG A 146       1.257  -1.625  -0.446 
ATOM    991  OXT ARG A 146       1.959  -3.554   0.415 
TER
HEADER lig_23.pdb
ATOM      1  P    DC A   1      15.019-316.840-747.064 
ATOM      2  OP1  DC A   1      16.131-316.608-748.013 
ATOM      3  OP2  DC A   1      15.405-317.260-745.700 
ATOM      4  O5'  DC A   1      14.099-315.533-746.984 
ATOM      5  C5'  DC A   1      13.043-315.362-747.948 
ATOM      6  C4'  DC A   1      11.782-314.881-747.256 
ATOM      7  O4'  DC A   1      10.960-315.981-746.772 
ATOM      8  C3'  DC A   1      11.995-314.008-746.020 
ATOM      9  O3'  DC A   1      10.986-313.005-745.985 
ATOM     10  C2'  DC A   1      11.781-314.952-744.837 
ATOM     11  C1'  DC A   1      10.596-315.709-745.427 
ATOM     12  N1   DC A   1      10.318-317.007-744.752 
ATOM     13  C2   DC A   1       8.990-317.413-744.645 
ATOM     14  O2   DC A   1       8.105-316.686-745.110 
ATOM     15  N3   DC A   1       8.716-318.593-744.032 
ATOM     16  C4   DC A   1       9.704-319.353-743.541 
ATOM     17  N4   DC A   1       9.385-320.495-742.952 
ATOM     18  C5   DC A   1      11.076-318.954-743.640 
ATOM     19  C6   DC A   1      11.330-317.771-744.255 
ATOM     20  P    DA A   2      11.377-311.525-745.519 
ATOM     21  OP1  DA A   2      11.934-310.775-746.667 
ATOM     22  OP2  DA A   2      12.232-311.594-744.313 
ATOM     23  O5'  DA A   2       9.946-310.927-745.129 
ATOM     24  C5'  DA A   2       8.777-311.409-745.818 
ATOM     25  C4'  DA A   2       7.656-311.656-744.827 
ATOM     26  O4'  DA A   2       7.696-312.999-744.265 
ATOM     27  C3'  DA A   2       7.640-310.745-743.600 
ATOM     28  O3'  DA A   2       6.290-310.453-743.260 
ATOM     29  C2'  DA A   2       8.251-311.589-742.482 
ATOM     30  C1'  DA A   2       7.565-312.899-742.856 
ATOM     31  N9   DA A   2       8.198-314.102-742.246 
ATOM     32  C8   DA A   2       9.519-314.324-741.983 
ATOM     33  N7   DA A   2       9.760-315.478-741.442 
ATOM     34  C5   DA A   2       8.507-316.067-741.338 
ATOM     35  C6   DA A   2       8.082-317.310-740.841 
ATOM     36  N6   DA A   2       8.917-318.227-740.331 
ATOM     37  N1   DA A   2       6.764-317.578-740.885 
ATOM     38  C2   DA A   2       5.940-316.662-741.393 
ATOM     39  N3   DA A   2       6.219-315.474-741.884 
ATOM     40  C4   DA A   2       7.544-315.231-741.827 
ATOM     41  P    DT A   3       5.914-308.976-742.771 
ATOM     42  OP1  DT A   3       5.695-308.105-743.948 
ATOM     43  OP2  DT A   3       6.921-308.505-741.795 
ATOM     44  O5'  DT A   3       4.523-309.234-742.026 
ATOM     45  C5'  DT A   3       3.678-310.311-742.476 
ATOM     46  C4'  DT A   3       3.133-311.075-741.286 
ATOM     47  O4'  DT A   3       4.021-312.147-740.861 
ATOM     48  C3'  DT A   3       2.910-310.256-740.015 
ATOM     49  O3'  DT A   3       1.739-310.728-739.362 
ATOM     50  C2'  DT A   3       4.118-310.572-739.133 
ATOM     51  C1'  DT A   3       4.186-312.061-739.453 
ATOM     52  N1   DT A   3       5.489-312.691-739.101 
ATOM     53  C2   DT A   3       5.455-313.992-738.658 
ATOM     54  O2   DT A   3       4.421-314.629-738.548 
ATOM     55  N3   DT A   3       6.681-314.543-738.339 
ATOM     56  C4   DT A   3       7.907-313.915-738.425 
ATOM     57  O4   DT A   3       8.939-314.512-738.112 
ATOM     58  C5   DT A   3       7.840-312.553-738.900 
ATOM     59  C7   DT A   3       9.131-311.798-739.023 
ATOM     60  C6   DT A   3       6.661-311.993-739.216 
ATOM     61  P    DG A   4       0.748-309.671-738.681 
ATOM     62  OP1  DG A   4      -0.171-309.123-739.703 
ATOM     63  OP2  DG A   4       1.534-308.677-737.916 
ATOM     64  O5'  DG A   4      -0.066-310.606-737.670 
ATOM     65  C5'  DG A   4      -0.271-311.989-738.010 
ATOM     66  C4'  DG A   4      -0.025-312.863-736.796 
ATOM     67  O4'  DG A   4       1.372-313.256-736.668 
ATOM     68  C3'  DG A   4      -0.356-312.232-735.444 
ATOM     69  O3'  DG A   4      -0.897-313.232-734.589 
ATOM     70  C2'  DG A   4       0.997-311.792-734.881 
ATOM     71  C1'  DG A   4       1.782-313.020-735.330 
ATOM     72  N9   DG A   4       3.259-312.820-735.328 
ATOM     73  C8   DG A   4       3.985-311.684-735.612 
ATOM     74  N7   DG A   4       5.282-311.842-735.517 
ATOM     75  C5   DG A   4       5.427-313.177-735.143 
ATOM     76  C6   DG A   4       6.601-313.932-734.888 
ATOM     77  O6   DG A   4       7.774-313.573-734.942 
ATOM     78  N1   DG A   4       6.293-315.253-734.536 
ATOM     79  C2   DG A   4       5.017-315.776-734.442 
ATOM     80  N2   DG A   4       4.935-317.062-734.091 
ATOM     81  N3   DG A   4       3.917-315.067-734.682 
ATOM     82  C4   DG A   4       4.198-313.783-735.025 
ATOM     83  P    DA A   5      -2.113-312.849-733.621 
ATOM     84  OP1  DA A   5      -3.389-312.945-734.366 
ATOM     85  OP2  DA A   5      -1.838-311.550-732.969 
ATOM     86  O5'  DA A   5      -2.034-314.022-732.536 
ATOM     87  C5'  DA A   5      -1.529-315.310-732.936 
ATOM     88  C4'  DA A   5      -0.579-315.844-731.883 
ATOM     89  O4'  DA A   5       0.793-315.405-732.100 
ATOM     90  C3'  DA A   5      -0.876-315.424-730.443 
ATOM     91  O3'  DA A   5      -0.576-316.511-729.576 
ATOM     92  C2'  DA A   5       0.110-314.291-730.159 
ATOM     93  C1'  DA A   5       1.307-314.914-730.871 
ATOM     94  N9   DA A   5       2.393-313.943-731.179 
ATOM     95  C8   DA A   5       2.282-312.625-731.518 
ATOM     96  N7   DA A   5       3.420-312.040-731.726 
ATOM     97  C5   DA A   5       4.356-313.041-731.511 
ATOM     98  C6   DA A   5       5.760-313.057-731.576 
ATOM     99  N6   DA A   5       6.498-311.983-731.893 
ATOM    100  N1   DA A   5       6.379-314.219-731.302 
ATOM    101  C2   DA A   5       5.641-315.282-730.988 
ATOM    102  N3   DA A   5       4.333-315.388-730.896 
ATOM    103  C4   DA A   5       3.737-314.210-731.175 
ATOM    104  P    DA A   6      -1.545-316.802-728.334 
ATOM    105  OP1  DA A   6      -2.697-317.615-728.784 
ATOM    106  OP2  DA A   6      -1.875-315.530-727.654 
ATOM    107  O5'  DA A   6      -0.596-317.684-727.394 
ATOM    108  C5'  DA A   6       0.415-318.508-728.001 
ATOM    109  C4'  DA A   6       1.717-318.382-727.233 
ATOM    110  O4'  DA A   6       2.539-317.280-727.711 
ATOM    111  C3'  DA A   6       1.581-318.117-725.734 
ATOM    112  O3'  DA A   6       2.610-318.819-725.046 
ATOM    113  C2'  DA A   6       1.830-316.616-725.582 
ATOM    114  C1'  DA A   6       2.972-316.524-726.590 
ATOM    115  N9   DA A   6       3.256-315.136-727.049 
ATOM    116  C8   DA A   6       2.375-314.111-727.245 
ATOM    117  N7   DA A   6       2.931-313.012-727.651 
ATOM    118  C5   DA A   6       4.280-313.330-727.731 
ATOM    119  C6   DA A   6       5.409-312.582-728.106 
ATOM    120  N6   DA A   6       5.352-311.299-728.489 
ATOM    121  N1   DA A   6       6.602-313.204-728.074 
ATOM    122  C2   DA A   6       6.651-314.480-727.693 
ATOM    123  N3   DA A   6       5.671-315.275-727.323 
ATOM    124  C4   DA A   6       4.488-314.629-727.364 
ATOM    125  P    DG A   7       2.270-319.523-723.650 
ATOM    126  OP1  DG A   7       1.674-320.855-723.899 
ATOM    127  OP2  DG A   7       1.472-318.602-722.811 
ATOM    128  O5'  DG A   7       3.730-319.696-723.020 
ATOM    129  C5'  DG A   7       4.855-319.867-723.902 
ATOM    130  C4'  DG A   7       6.016-319.014-723.432 
ATOM    131  O4'  DG A   7       5.976-317.668-723.988 
ATOM    132  C3'  DG A   7       6.108-318.786-721.924 
ATOM    133  O3'  DG A   7       7.478-318.777-721.542 
ATOM    134  C2'  DG A   7       5.535-317.386-721.708 
ATOM    135  C1'  DG A   7       6.176-316.741-722.932 
ATOM    136  N9   DG A   7       5.550-315.448-723.326 
ATOM    137  C8   DG A   7       4.231-315.059-723.243 
ATOM    138  N7   DG A   7       4.004-313.842-723.678 
ATOM    139  C5   DG A   7       5.263-313.395-724.077 
ATOM    140  C6   DG A   7       5.655-312.149-724.633 
ATOM    141  O6   DG A   7       4.962-311.170-724.893 
ATOM    142  N1   DG A   7       7.033-312.116-724.891 
ATOM    143  C2   DG A   7       7.915-313.150-724.645 
ATOM    144  N2   DG A   7       9.191-312.921-724.962 
ATOM    145  N3   DG A   7       7.545-314.318-724.123 
ATOM    146  C4   DG A   7       6.213-314.367-723.866 
ATOM    147  P    DA A   8       7.906-319.479-720.168 
ATOM    148  OP1  DA A   8       8.087-320.932-720.389 
ATOM    149  OP2  DA A   8       6.957-319.098-719.100 
ATOM    150  O5'  DA A   8       9.327-318.796-719.893 
ATOM    151  C5'  DA A   8      10.127-318.373-721.014 
ATOM    152  C4'  DA A   8      10.713-317.001-720.744 
ATOM    153  O4'  DA A   8       9.825-315.925-721.164 
ATOM    154  C3'  DA A   8      11.012-316.681-719.280 
ATOM    155  O3'  DA A   8      12.203-315.907-719.212 
ATOM    156  C2'  DA A   8       9.840-315.810-718.826 
ATOM    157  C1'  DA A   8       9.729-314.985-720.105 
ATOM    158  N9   DA A   8       8.432-314.265-720.242 
ATOM    159  C8   DA A   8       7.192-314.665-719.834 
ATOM    160  N7   DA A   8       6.252-313.811-720.096 
ATOM    161  C5   DA A   8       6.916-312.767-720.725 
ATOM    162  C6   DA A   8       6.471-311.544-721.254 
ATOM    163  N6   DA A   8       5.190-311.150-721.232 
ATOM    164  N1   DA A   8       7.394-310.737-721.809 
ATOM    165  C2   DA A   8       8.665-311.134-721.829 
ATOM    166  N3   DA A   8       9.196-312.245-721.369 
ATOM    167  C4   DA A   8       8.251-313.035-720.819 
ATOM    168  P    DA A   9      13.246-316.190-718.029 
ATOM    169  OP1  DA A   9      14.126-317.319-718.404 
ATOM    170  OP2  DA A   9      12.517-316.332-716.750 
ATOM    171  O5'  DA A   9      14.089-314.830-718.020 
ATOM    172  C5'  DA A   9      14.249-314.100-719.250 
ATOM    173  C4'  DA A   9      14.044-312.618-719.005 
ATOM    174  O4'  DA A   9      12.648-312.224-719.127 
ATOM    175  C3'  DA A   9      14.451-312.112-717.621 
ATOM    176  O3'  DA A   9      15.012-310.811-717.754 
ATOM    177  C2'  DA A   9      13.136-311.996-716.849 
ATOM    178  C1'  DA A   9      12.305-311.433-717.999 
ATOM    179  N9   DA A   9      10.836-311.543-717.785 
ATOM    180  C8   DA A   9      10.143-312.531-717.147 
ATOM    181  N7   DA A   9       8.860-312.342-717.123 
ATOM    182  C5   DA A   9       8.687-311.139-717.795 
ATOM    183  C6   DA A   9       7.544-310.385-718.109 
ATOM    184  N6   DA A   9       6.300-310.752-717.771 
ATOM    185  N1   DA A   9       7.728-309.236-718.786 
ATOM    186  C2   DA A   9       8.966-308.877-719.119 
ATOM    187  N3   DA A   9      10.102-309.496-718.882 
ATOM    188  C4   DA A   9       9.892-310.642-718.203 
ATOM    189  P    DA A  10      16.281-310.418-716.860 
ATOM    190  OP1  DA A  10      17.517-310.904-717.512 
ATOM    191  OP2  DA A  10      16.063-310.866-715.467 
ATOM    192  O5'  DA A  10      16.229-308.820-716.925 
ATOM    193  C5'  DA A  10      15.681-308.186-718.096 
ATOM    194  C4'  DA A  10      14.772-307.044-717.689 
ATOM    195  O4'  DA A  10      13.400-307.480-717.466 
ATOM    196  C3'  DA A  10      15.145-306.325-716.393 
ATOM    197  O3'  DA A  10      14.866-304.938-716.538 
ATOM    198  C2'  DA A  10      14.197-306.903-715.342 
ATOM    199  C1'  DA A  10      12.955-306.945-716.228 
ATOM    200  N9   DA A  10      11.875-307.827-715.705 
ATOM    201  C8   DA A  10      11.996-308.997-715.013 
ATOM    202  N7   DA A  10      10.861-309.536-714.690 
ATOM    203  C5   DA A  10       9.916-308.659-715.205 
ATOM    204  C6   DA A  10       8.512-308.666-715.195 
ATOM    205  N6   DA A  10       7.780-309.632-714.622 
ATOM    206  N1   DA A  10       7.882-307.640-715.798 
ATOM    207  C2   DA A  10       8.614-306.683-716.366 
ATOM    208  N3   DA A  10       9.921-306.569-716.438 
ATOM    209  C4   DA A  10      10.527-307.609-715.827 
ATOM    210  P    DG A  11      15.886-303.872-715.917 
ATOM    211  OP1  DG A  11      16.999-303.640-716.865 
ATOM    212  OP2  DG A  11      16.273-304.292-714.553 
ATOM    213  O5'  DG A  11      14.966-302.565-715.837 
ATOM    214  C5'  DG A  11      13.910-302.394-716.801 
ATOM    215  C4'  DG A  11      12.650-301.913-716.109 
ATOM    216  O4'  DG A  11      11.828-303.013-715.625 
ATOM    217  C3'  DG A  11      12.862-301.040-714.873 
ATOM    218  O3'  DG A  11      11.853-300.037-714.838 
ATOM    219  C2'  DG A  11      12.649-301.984-713.690 
ATOM    220  C1'  DG A  11      11.463-302.741-714.280 
ATOM    221  N9   DG A  11      11.185-304.039-713.605 
ATOM    222  C8   DG A  11      12.069-304.938-713.047 
ATOM    223  N7   DG A  11      11.497-305.995-712.525 
ATOM    224  C5   DG A  11      10.139-305.783-712.754 
ATOM    225  C6   DG A  11       9.018-306.587-712.415 
ATOM    226  O6   DG A  11       8.995-307.669-711.835 
ATOM    227  N1   DG A  11       7.819-305.995-712.834 
ATOM    228  C2   DG A  11       7.715-304.786-713.493 
ATOM    229  N2   DG A  11       6.478-304.394-713.809 
ATOM    230  N3   DG A  11       8.767-304.033-713.811 
ATOM    231  C4   DG A  11       9.938-304.592-713.411 
ATOM    232  P    DA A  12      12.245-298.557-714.372 
ATOM    233  OP1  DA A  12      12.801-297.807-715.520 
ATOM    234  OP2  DA A  12      13.099-298.626-713.166 
ATOM    235  O5'  DA A  12      10.813-297.959-713.982 
ATOM    236  C5'  DA A  12       9.644-298.441-714.671 
ATOM    237  C4'  DA A  12       8.523-298.688-713.680 
ATOM    238  O4'  DA A  12       8.563-300.031-713.118 
ATOM    239  C3'  DA A  12       8.507-297.777-712.453 
ATOM    240  O3'  DA A  12       7.157-297.485-712.113 
ATOM    241  C2'  DA A  12       9.118-298.620-711.335 
ATOM    242  C1'  DA A  12       8.433-299.931-711.709 
ATOM    243  N9   DA A  12       9.065-301.134-711.099 
ATOM    244  C8   DA A  12      10.386-301.356-710.836 
ATOM    245  N7   DA A  12      10.628-302.510-710.295 
ATOM    246  C5   DA A  12       9.374-303.099-710.191 
ATOM    247  C6   DA A  12       8.950-304.342-709.694 
ATOM    248  N6   DA A  12       9.785-305.259-709.184 
ATOM    249  N1   DA A  12       7.631-304.610-709.738 
ATOM    250  C2   DA A  12       6.807-303.694-710.246 
ATOM    251  N3   DA A  12       7.086-302.506-710.737 
ATOM    252  C4   DA A  12       8.411-302.263-710.680 
ATOM    253  P    DC A  13       6.781-296.008-711.624 
ATOM    254  OP1  DC A  13       6.562-295.137-712.801 
ATOM    255  OP2  DC A  13       7.789-295.537-710.648 
ATOM    256  O5'  DC A  13       5.390-296.266-710.879 
ATOM    257  C5'  DC A  13       4.546-297.343-711.329 
ATOM    258  C4'  DC A  13       4.000-298.107-710.139 
ATOM    259  O4'  DC A  13       4.888-299.179-709.714 
ATOM    260  C3'  DC A  13       3.778-297.288-708.868 
ATOM    261  O3'  DC A  13       2.606-297.760-708.214 
ATOM    262  C2'  DC A  13       4.986-297.604-707.986 
ATOM    263  C1'  DC A  13       5.053-299.093-708.306 
ATOM    264  N1   DC A  13       6.356-299.723-707.953 
ATOM    265  C2   DC A  13       6.339-301.041-707.503 
ATOM    266  O2   DC A  13       5.253-301.627-707.416 
ATOM    267  N3   DC A  13       7.516-301.634-707.175 
ATOM    268  C4   DC A  13       8.670-300.964-707.284 
ATOM    269  N4   DC A  13       9.791-301.585-706.952 
ATOM    270  C5   DC A  13       8.710-299.608-707.744 
ATOM    271  C6   DC A  13       7.523-299.034-708.066 
ATOM    272  P    DG A  14       1.616-296.703-707.534 
ATOM    273  OP1  DG A  14       0.697-296.155-708.556 
ATOM    274  OP2  DG A  14       2.401-295.709-706.769 
ATOM    275  O5'  DG A  14       0.802-297.638-706.523 
ATOM    276  C5'  DG A  14       0.596-299.021-706.863 
ATOM    277  C4'  DG A  14       0.843-299.895-705.649 
ATOM    278  O4'  DG A  14       2.239-300.288-705.521 
ATOM    279  C3'  DG A  14       0.512-299.264-704.297 
ATOM    280  O3'  DG A  14      -0.030-300.264-703.442 
ATOM    281  C2'  DG A  14       1.864-298.824-703.734 
ATOM    282  C1'  DG A  14       2.650-300.052-704.183 
ATOM    283  N9   DG A  14       4.126-299.852-704.181 
ATOM    284  C8   DG A  14       4.852-298.716-704.465 
ATOM    285  N7   DG A  14       6.149-298.874-704.370 
ATOM    286  C5   DG A  14       6.294-300.209-703.996 
ATOM    287  C6   DG A  14       7.468-300.964-703.741 
ATOM    288  O6   DG A  14       8.641-300.605-703.795 
ATOM    289  N1   DG A  14       7.160-302.285-703.389 
ATOM    290  C2   DG A  14       5.885-302.808-703.295 
ATOM    291  N2   DG A  14       5.803-304.094-702.943 
ATOM    292  N3   DG A  14       4.784-302.099-703.535 
ATOM    293  C4   DG A  14       5.065-300.815-703.878 
ATOM    294  P    DT A  15      -1.246-299.881-702.474 
ATOM    295  OP1  DT A  15      -2.522-299.977-703.219 
ATOM    296  OP2  DT A  15      -0.971-298.582-701.822 
ATOM    297  O5'  DT A  15      -1.167-301.054-701.389 
ATOM    298  C5'  DT A  15      -0.662-302.342-701.788 
ATOM    299  C4'  DT A  15       0.289-302.875-700.736 
ATOM    300  O4'  DT A  15       1.661-302.437-700.953 
ATOM    301  C3'  DT A  15      -0.009-302.456-699.296 
ATOM    302  O3'  DT A  15       0.291-303.543-698.428 
ATOM    303  C2'  DT A  15       0.977-301.323-699.012 
ATOM    304  C1'  DT A  15       2.174-301.946-699.724 
ATOM    305  N1   DT A  15       3.260-300.975-700.032 
ATOM    306  C2   DT A  15       4.551-301.442-699.973 
ATOM    307  O2   DT A  15       4.828-302.594-699.686 
ATOM    308  N3   DT A  15       5.532-300.513-700.264 
ATOM    309  C4   DT A  15       5.332-299.190-700.600 
ATOM    310  O4   DT A  15       6.291-298.453-700.839 
ATOM    311  C5   DT A  15       3.944-298.794-700.635 
ATOM    312  C7   DT A  15       3.639-297.369-700.993 
ATOM    313  C6   DT A  15       2.970-299.676-700.357 
ATOM    314  P    DG A  16      -0.678-303.834-697.187 
ATOM    315  OP1  DG A  16      -1.830-304.647-697.637 
ATOM    316  OP2  DG A  16      -1.007-302.562-696.507 
ATOM    317  O5'  DG A  16       0.271-304.716-696.247 
ATOM    318  C5'  DG A  16       1.283-305.540-696.854 
ATOM    319  C4'  DG A  16       2.584-305.414-696.086 
ATOM    320  O4'  DG A  16       3.407-304.312-696.564 
ATOM    321  C3'  DG A  16       2.448-305.149-694.587 
ATOM    322  O3'  DG A  16       3.477-305.850-693.899 
ATOM    323  C2'  DG A  16       2.697-303.648-694.435 
ATOM    324  C1'  DG A  16       3.839-303.556-695.443 
ATOM    325  N9   DG A  16       4.123-302.168-695.902 
ATOM    326  C8   DG A  16       3.249-301.122-696.104 
ATOM    327  N7   DG A  16       3.824-300.018-696.515 
ATOM    328  C5   DG A  16       5.174-300.356-696.590 
ATOM    329  C6   DG A  16       6.294-299.572-696.974 
ATOM    330  O6   DG A  16       6.323-298.399-697.335 
ATOM    331  N1   DG A  16       7.484-300.310-696.906 
ATOM    332  C2   DG A  16       7.579-301.632-696.517 
ATOM    333  N2   DG A  16       8.808-302.155-696.520 
ATOM    334  N3   DG A  16       6.529-302.367-696.157 
ATOM    335  C4   DG A  16       5.367-301.665-696.218 
ATOM    336  P    DC A  17       3.137-306.555-692.503 
ATOM    337  OP1  DC A  17       2.541-307.887-692.752 
ATOM    338  OP2  DC A  17       2.340-305.634-691.664 
ATOM    339  O5'  DC A  17       4.597-306.728-691.873 
ATOM    340  C5'  DC A  17       5.723-306.899-692.755 
ATOM    341  C4'  DC A  17       6.884-306.046-692.285 
ATOM    342  O4'  DC A  17       6.843-304.700-692.841 
ATOM    343  C3'  DC A  17       6.975-305.818-690.777 
ATOM    344  O3'  DC A  17       8.345-305.809-690.395 
ATOM    345  C2'  DC A  17       6.402-304.418-690.561 
ATOM    346  C1'  DC A  17       7.044-303.773-691.785 
ATOM    347  N1   DC A  17       6.417-302.480-692.179 
ATOM    348  C2   DC A  17       7.243-301.493-692.712 
ATOM    349  O2   DC A  17       8.450-301.729-692.834 
ATOM    350  N3   DC A  17       6.691-300.308-693.076 
ATOM    351  C4   DC A  17       5.378-300.092-692.927 
ATOM    352  N4   DC A  17       4.887-298.919-693.297 
ATOM    353  C5   DC A  17       4.511-301.093-692.381 
ATOM    354  C6   DC A  17       5.082-302.271-692.022 
ATOM    355  P    DG A  18       8.773-306.511-689.021 
ATOM    356  OP1  DG A  18       8.955-307.964-689.242 
ATOM    357  OP2  DG A  18       7.824-306.130-687.953 
ATOM    358  O5'  DG A  18      10.194-305.828-688.746 
ATOM    359  C5'  DG A  18      10.995-305.405-689.867 
ATOM    360  C4'  DG A  18      11.581-304.033-689.597 
ATOM    361  O4'  DG A  18      10.692-302.957-690.017 
ATOM    362  C3'  DG A  18      11.879-303.713-688.133 
ATOM    363  O3'  DG A  18      13.071-302.939-688.065 
ATOM    364  C2'  DG A  18      10.708-302.842-687.679 
ATOM    365  C1'  DG A  18      10.596-302.017-688.958 
ATOM    366  N9   DG A  18       9.300-301.297-689.095 
ATOM    367  C8   DG A  18       8.040-301.684-688.690 
ATOM    368  N7   DG A  18       7.100-300.812-688.961 
ATOM    369  C5   DG A  18       7.785-299.773-689.591 
ATOM    370  C6   DG A  18       7.301-298.547-690.115 
ATOM    371  O6   DG A  18       6.151-298.117-690.133 
ATOM    372  N1   DG A  18       8.338-297.782-690.668 
ATOM    373  C2   DG A  18       9.667-298.154-690.709 
ATOM    374  N2   DG A  18      10.503-297.284-691.281 
ATOM    375  N3   DG A  18      10.119-299.306-690.218 
ATOM    376  C4   DG A  18       9.127-300.059-689.677 
ATOM    377  P    DG A  19      14.113-303.222-686.882 
ATOM    378  OP1  DG A  19      14.994-304.351-687.257 
ATOM    379  OP2  DG A  19      13.384-303.364-685.602 
ATOM    380  O5'  DG A  19      14.956-301.862-686.873 
ATOM    381  C5'  DG A  19      15.116-301.132-688.103 
ATOM    382  C4'  DG A  19      14.911-299.650-687.857 
ATOM    383  O4'  DG A  19      13.515-299.256-687.980 
ATOM    384  C3'  DG A  19      15.318-299.144-686.474 
ATOM    385  O3'  DG A  19      15.880-297.843-686.607 
ATOM    386  C2'  DG A  19      14.004-299.027-685.702 
ATOM    387  C1'  DG A  19      13.173-298.465-686.852 
ATOM    388  N9   DG A  19      11.703-298.575-686.638 
ATOM    389  C8   DG A  19      10.987-299.563-685.998 
ATOM    390  N7   DG A  19       9.692-299.359-685.981 
ATOM    391  C5   DG A  19       9.539-298.150-686.658 
ATOM    392  C6   DG A  19       8.364-297.414-686.959 
ATOM    393  O6   DG A  19       7.197-297.681-686.687 
ATOM    394  N1   DG A  19       8.662-296.238-687.663 
ATOM    395  C2   DG A  19       9.929-295.829-688.028 
ATOM    396  N2   DG A  19      10.004-294.675-688.697 
ATOM    397  N3   DG A  19      11.032-296.521-687.746 
ATOM    398  C4   DG A  19      10.760-297.663-687.063 
ATOM    399  P    DA A  20      17.148-297.450-685.713 
ATOM    400  OP1  DA A  20      18.384-297.936-686.365 
ATOM    401  OP2  DA A  20      16.930-297.898-684.320 
ATOM    402  O5'  DA A  20      17.097-295.852-685.778 
ATOM    403  C5'  DA A  20      16.549-295.218-686.949 
ATOM    404  C4'  DA A  20      15.639-294.076-686.542 
ATOM    405  O4'  DA A  20      14.267-294.512-686.319 
ATOM    406  C3'  DA A  20      16.012-293.357-685.245 
ATOM    407  O3'  DA A  20      15.733-291.970-685.391 
ATOM    408  C2'  DA A  20      15.064-293.935-684.195 
ATOM    409  C1'  DA A  20      13.823-293.977-685.081 
ATOM    410  N9   DA A  20      12.742-294.859-684.557 
ATOM    411  C8   DA A  20      12.863-296.029-683.866 
ATOM    412  N7   DA A  20      11.728-296.568-683.543 
ATOM    413  C5   DA A  20      10.783-295.691-684.058 
ATOM    414  C6   DA A  20       9.379-295.698-684.048 
ATOM    415  N6   DA A  20       8.648-296.664-683.475 
ATOM    416  N1   DA A  20       8.749-294.672-684.651 
ATOM    417  C2   DA A  20       9.481-293.715-685.219 
ATOM    418  N3   DA A  20      10.789-293.601-685.291 
ATOM    419  C4   DA A  20      11.395-294.641-684.680 
ATOM    420  P    DT A  21      16.754-290.904-684.770 
ATOM    421  OP1  DT A  21      17.866-290.672-685.718 
ATOM    422  OP2  DT A  21      17.140-291.324-683.406 
ATOM    423  O5'  DT A  21      15.833-289.597-684.690 
ATOM    424  C5'  DT A  21      14.778-289.426-685.654 
ATOM    425  C4'  DT A  21      13.517-288.945-684.962 
ATOM    426  O4'  DT A  21      12.695-290.045-684.478 
ATOM    427  C3'  DT A  21      13.730-288.071-683.726 
ATOM    428  O3'  DT A  21      12.721-287.069-683.691 
ATOM    429  C2'  DT A  21      13.516-289.016-682.543 
ATOM    430  C1'  DT A  21      12.331-289.773-683.133 
ATOM    431  N1   DT A  21      12.053-291.071-682.458 
ATOM    432  C2   DT A  21      10.738-291.457-682.360 
ATOM    433  O2   DT A  21       9.817-290.790-682.797 
ATOM    434  N3   DT A  21      10.519-292.666-681.728 
ATOM    435  C4   DT A  21      11.484-293.499-681.198 
ATOM    436  O4   DT A  21      11.166-294.558-680.654 
ATOM    437  C5   DT A  21      12.833-293.009-681.349 
ATOM    438  C7   DT A  21      13.944-293.855-680.800 
ATOM    439  C6   DT A  21      13.075-291.837-681.960 
ATOM    440  P    DC A  22      13.112-285.589-683.225 
ATOM    441  OP1  DC A  22      13.668-284.839-684.373 
ATOM    442  OP2  DC A  22      13.966-285.658-682.019 
ATOM    443  O5'  DC A  22      11.681-284.991-682.835 
ATOM    444  C5'  DC A  22      10.511-285.473-683.524 
ATOM    445  C4'  DC A  22       9.390-285.720-682.532 
ATOM    446  O4'  DC A  22       9.431-287.063-681.971 
ATOM    447  C3'  DC A  22       9.375-284.808-681.306 
ATOM    448  O3'  DC A  22       8.024-284.517-680.966 
ATOM    449  C2'  DC A  22       9.986-285.652-680.188 
ATOM    450  C1'  DC A  22       9.300-286.963-680.561 
ATOM    451  N1   DC A  22       9.933-288.166-679.952 
ATOM    452  C2   DC A  22       9.102-289.222-679.587 
ATOM    453  O2   DC A  22       7.885-289.119-679.784 
ATOM    454  N3   DC A  22       9.659-290.328-679.029 
ATOM    455  C4   DC A  22      10.982-290.400-678.833 
ATOM    456  N4   DC A  22      11.477-291.499-678.285 
ATOM    457  C5   DC A  22      11.854-289.324-679.200 
ATOM    458  C6   DC A  22      11.277-288.228-679.756 
ATOM    459  P    DC A  23       7.649-283.040-680.477 
ATOM    460  OP1  DC A  23       7.429-282.169-681.654 
ATOM    461  OP2  DC A  23       8.656-282.569-679.500 
ATOM    462  O5'  DC A  23       6.257-283.298-679.732 
ATOM    463  C5'  DC A  23       5.413-284.375-680.182 
ATOM    464  C4'  DC A  23       4.868-285.139-678.991 
ATOM    465  O4'  DC A  23       5.756-286.211-678.567 
ATOM    466  C3'  DC A  23       4.645-284.320-677.721 
ATOM    467  O3'  DC A  23       3.473-284.792-677.067 
ATOM    468  C2'  DC A  23       5.853-284.635-676.839 
ATOM    469  C1'  DC A  23       5.921-286.125-677.159 
ATOM    470  N1   DC A  23       7.224-286.755-676.806 
ATOM    471  C2   DC A  23       7.206-288.073-676.356 
ATOM    472  O2   DC A  23       6.121-288.659-676.269 
ATOM    473  N3   DC A  23       8.383-288.666-676.028 
ATOM    474  C4   DC A  23       9.537-287.996-676.136 
ATOM    475  N4   DC A  23      10.659-288.617-675.805 
ATOM    476  C5   DC A  23       9.577-286.640-676.597 
ATOM    477  C6   DC A  23       8.390-286.065-676.919 
ATOM    478  P    DT A  24       2.483-283.735-676.387 
ATOM    479  OP1  DT A  24       1.564-283.187-677.409 
ATOM    480  OP2  DT A  24       3.269-282.741-675.622 
ATOM    481  O5'  DT A  24       1.669-284.670-675.376 
ATOM    482  C5'  DT A  24       1.463-286.053-675.716 
ATOM    483  C4'  DT A  24       1.710-286.927-674.502 
ATOM    484  O4'  DT A  24       3.107-287.320-674.374 
ATOM    485  C3'  DT A  24       1.379-286.296-673.150 
ATOM    486  O3'  DT A  24       0.837-287.296-672.295 
ATOM    487  C2'  DT A  24       2.731-285.856-672.587 
ATOM    488  C1'  DT A  24       3.517-287.084-673.036 
ATOM    489  N1   DT A  24       4.994-286.884-673.034 
ATOM    490  C2   DT A  24       5.771-287.968-672.704 
ATOM    491  O2   DT A  24       5.304-289.058-672.421 
ATOM    492  N3   DT A  24       7.135-287.744-672.711 
ATOM    493  C4   DT A  24       7.768-286.556-673.014 
ATOM    494  O4   DT A  24       8.998-286.478-672.987 
ATOM    495  C5   DT A  24       6.868-285.477-673.347 
ATOM    496  C7   DT A  24       7.475-284.149-673.690 
ATOM    497  C6   DT A  24       5.538-285.667-673.348 
ATOM    498  P    DG A  25      -0.378-286.913-671.327 
ATOM    499  OP1  DG A  25      -1.654-287.009-672.072 
ATOM    500  OP2  DG A  25      -0.103-285.614-670.675 
ATOM    501  O5'  DG A  25      -0.300-288.086-670.241 
ATOM    502  C5'  DG A  25       0.205-289.374-670.641 
ATOM    503  C4'  DG A  25       1.156-289.907-669.589 
ATOM    504  O4'  DG A  25       2.528-289.469-669.806 
ATOM    505  C3'  DG A  25       0.859-289.488-668.149 
ATOM    506  O3'  DG A  25       1.158-290.575-667.281 
ATOM    507  C2'  DG A  25       1.844-288.355-667.865 
ATOM    508  C1'  DG A  25       3.041-288.978-668.577 
ATOM    509  N9   DG A  25       4.127-288.007-668.885 
ATOM    510  C8   DG A  25       4.035-286.676-669.227 
ATOM    511  N7   DG A  25       5.192-286.096-669.436 
ATOM    512  C5   DG A  25       6.117-287.115-669.215 
ATOM    513  C6   DG A  25       7.534-287.096-669.290 
ATOM    514  O6   DG A  25       8.277-286.159-669.572 
ATOM    515  N1   DG A  25       8.081-288.351-668.988 
ATOM    516  C2   DG A  25       7.353-289.477-668.658 
ATOM    517  N2   DG A  25       8.062-290.580-668.406 
ATOM    518  N3   DG A  25       6.023-289.495-668.589 
ATOM    519  C4   DG A  25       5.478-288.285-668.878 
ATOM    520  P    DC A  26       0.190-290.865-666.040 
ATOM    521  OP1  DC A  26      -0.962-291.679-666.490 
ATOM    522  OP2  DC A  26      -0.140-289.594-665.360 
ATOM    523  O5'  DC A  26       1.139-291.748-665.100 
ATOM    524  C5'  DC A  26       2.150-292.572-665.707 
ATOM    525  C4'  DC A  26       3.452-292.446-664.938 
ATOM    526  O4'  DC A  26       4.274-291.344-665.417 
ATOM    527  C3'  DC A  26       3.315-292.181-663.439 
ATOM    528  O3'  DC A  26       4.344-292.882-662.752 
ATOM    529  C2'  DC A  26       3.565-290.680-663.288 
ATOM    530  C1'  DC A  26       4.707-290.588-664.296 
ATOM    531  N1   DC A  26       4.990-289.200-664.755 
ATOM    532  C2   DC A  26       6.314-288.865-665.030 
ATOM    533  O2   DC A  26       7.189-289.725-664.884 
ATOM    534  N3   DC A  26       6.593-287.603-665.449 
ATOM    535  C4   DC A  26       5.615-286.701-665.595 
ATOM    536  N4   DC A  26       5.939-285.485-666.007 
ATOM    537  C5   DC A  26       4.248-287.025-665.317 
ATOM    538  C6   DC A  26       3.989-288.290-664.899 
ATOM    539  P    DT A  27       4.005-293.587-661.356 
ATOM    540  OP1  DT A  27       3.408-294.919-661.605 
ATOM    541  OP2  DT A  27       3.207-292.666-660.517 
ATOM    542  O5'  DT A  27       5.465-293.760-660.726 
ATOM    543  C5'  DT A  27       6.590-293.931-661.608 
ATOM    544  C4'  DT A  27       7.751-293.078-661.138 
ATOM    545  O4'  DT A  27       7.711-291.732-661.694 
ATOM    546  C3'  DT A  27       7.843-292.850-659.630 
ATOM    547  O3'  DT A  27       9.213-292.841-659.248 
ATOM    548  C2'  DT A  27       7.269-291.450-659.413 
ATOM    549  C1'  DT A  27       7.911-290.805-660.638 
ATOM    550  N1   DT A  27       7.285-289.512-661.032 
ATOM    551  C2   DT A  27       8.112-288.549-661.556 
ATOM    552  O2   DT A  27       9.311-288.715-661.705 
ATOM    553  N3   DT A  27       7.496-287.364-661.908 
ATOM    554  C4   DT A  27       6.153-287.071-661.784 
ATOM    555  O4   DT A  27       5.717-285.973-662.135 
ATOM    556  C5   DT A  27       5.366-288.143-661.224 
ATOM    557  C7   DT A  27       3.893-287.908-661.054 
ATOM    558  C6   DT A  27       5.939-289.306-660.872 
ATOM    559  P    DG A  28       9.641-293.543-657.874 
ATOM    560  OP1  DG A  28       9.822-294.995-658.095 
ATOM    561  OP2  DG A  28       8.691-293.162-656.806 
ATOM    562  O5'  DG A  28      11.061-292.859-657.599 
ATOM    563  C5'  DG A  28      11.862-292.437-658.720 
ATOM    564  C4'  DG A  28      12.448-291.065-658.450 
ATOM    565  O4'  DG A  28      11.560-289.989-658.870 
ATOM    566  C3'  DG A  28      12.747-290.745-656.986 
ATOM    567  O3'  DG A  28      13.938-289.971-656.917 
ATOM    568  C2'  DG A  28      11.575-289.874-656.532 
ATOM    569  C1'  DG A  28      11.464-289.049-657.811 
ATOM    570  N9   DG A  28      10.167-288.329-657.948 
ATOM    571  C8   DG A  28       8.908-288.716-657.543 
ATOM    572  N7   DG A  28       7.968-287.844-657.814 
ATOM    573  C5   DG A  28       8.652-286.805-658.444 
ATOM    574  C6   DG A  28       8.168-285.579-658.968 
ATOM    575  O6   DG A  28       7.018-285.149-658.986 
ATOM    576  N1   DG A  28       9.205-284.814-659.521 
ATOM    577  C2   DG A  28      10.534-285.186-659.562 
ATOM    578  N2   DG A  28      11.370-284.316-660.134 
ATOM    579  N3   DG A  28      10.987-286.338-659.070 
ATOM    580  C4   DG A  28       9.994-287.091-658.530 
ATOM    581  P    DG A  29      14.981-290.254-655.735 
ATOM    582  OP1  DG A  29      15.861-291.383-656.110 
ATOM    583  OP2  DG A  29      14.252-290.396-654.455 
ATOM    584  O5'  DG A  29      15.823-288.894-655.726 
ATOM    585  C5'  DG A  29      15.984-288.164-656.956 
ATOM    586  C4'  DG A  29      15.779-286.682-656.710 
ATOM    587  O4'  DG A  29      14.383-286.288-656.833 
ATOM    588  C3'  DG A  29      16.185-286.175-655.327 
ATOM    589  O3'  DG A  29      16.747-284.875-655.460 
ATOM    590  C2'  DG A  29      14.871-286.059-654.555 
ATOM    591  C1'  DG A  29      14.040-285.497-655.704 
ATOM    592  N9   DG A  29      12.571-285.607-655.491 
ATOM    593  C8   DG A  29      11.855-286.595-654.851 
ATOM    594  N7   DG A  29      10.559-286.391-654.834 
ATOM    595  C5   DG A  29      10.406-285.182-655.511 
ATOM    596  C6   DG A  29       9.232-284.446-655.812 
ATOM    597  O6   DG A  29       8.065-284.713-655.539 
ATOM    598  N1   DG A  29       9.530-283.270-656.516 
ATOM    599  C2   DG A  29      10.797-282.861-656.881 
ATOM    600  N2   DG A  29      10.871-281.707-657.550 
ATOM    601  N3   DG A  29      11.899-283.553-656.599 
ATOM    602  C4   DG A  29      11.627-284.695-655.916 
ATOM    603  P    DT A  30      18.016-284.482-654.566 
ATOM    604  OP1  DT A  30      19.252-284.968-655.218 
ATOM    605  OP2  DT A  30      17.798-284.930-653.173 
ATOM    606  O5'  DT A  30      17.964-282.884-654.631 
ATOM    607  C5'  DT A  30      17.416-282.250-655.802 
ATOM    608  C4'  DT A  30      16.506-281.108-655.394 
ATOM    609  O4'  DT A  30      15.134-281.544-655.171 
ATOM    610  C3'  DT A  30      16.880-280.389-654.098 
ATOM    611  O3'  DT A  30      16.601-279.002-654.244 
ATOM    612  C2'  DT A  30      15.932-280.967-653.048 
ATOM    613  C1'  DT A  30      14.690-281.009-653.934 
ATOM    614  N1   DT A  30      13.609-281.891-653.410 
ATOM    615  C2   DT A  30      12.313-281.494-653.639 
ATOM    616  O2   DT A  30      12.029-280.473-654.240 
ATOM    617  N3   DT A  30      11.339-282.336-653.138 
ATOM    618  C4   DT A  30      11.548-283.510-652.446 
ATOM    619  O4   DT A  30      10.594-284.181-652.046 
ATOM    620  C5   DT A  30      12.941-283.842-652.255 
ATOM    621  C7   DT A  30      13.258-285.106-651.510 
ATOM    622  C6   DT A  30      13.909-283.042-652.731 
ATOM    623  P    DA A  31      17.621-277.936-653.623 
ATOM    624  OP1  DA A  31      18.734-277.704-654.571 
ATOM    625  OP2  DA A  31      18.008-278.356-652.259 
ATOM    626  O5'  DA A  31      16.701-276.629-653.543 
ATOM    627  C5'  DA A  31      15.645-276.458-654.507 
ATOM    628  C4'  DA A  31      14.385-275.977-653.815 
ATOM    629  O4'  DA A  31      13.562-277.077-653.331 
ATOM    630  C3'  DA A  31      14.597-275.103-652.578 
ATOM    631  O3'  DA A  31      13.588-274.101-652.544 
ATOM    632  C2'  DA A  31      14.383-276.048-651.396 
ATOM    633  C1'  DA A  31      13.198-276.805-651.986 
ATOM    634  N9   DA A  31      12.920-278.103-651.311 
ATOM    635  C8   DA A  31      13.811-278.982-650.763 
ATOM    636  N7   DA A  31      13.257-280.033-650.243 
ATOM    637  C5   DA A  31      11.900-279.841-650.461 
ATOM    638  C6   DA A  31      10.771-280.611-650.141 
ATOM    639  N6   DA A  31      10.834-281.788-649.502 
ATOM    640  N1   DA A  31       9.568-280.126-650.502 
ATOM    641  C2   DA A  31       9.511-278.956-651.137 
ATOM    642  N3   DA A  31      10.492-278.153-651.487 
ATOM    643  C4   DA A  31      11.684-278.661-651.114 
ATOM    644  P    DG A  32      13.979-272.621-652.078 
ATOM    645  OP1  DG A  32      14.536-271.871-653.226 
ATOM    646  OP2  DG A  32      14.834-272.690-650.872 
ATOM    647  O5'  DG A  32      12.548-272.023-651.688 
ATOM    648  C5'  DG A  32      11.379-272.505-652.376 
ATOM    649  C4'  DG A  32      10.258-272.752-651.385 
ATOM    650  O4'  DG A  32      10.298-274.095-650.824 
ATOM    651  C3'  DG A  32      10.242-271.840-650.159 
ATOM    652  O3'  DG A  32       8.892-271.549-649.819 
ATOM    653  C2'  DG A  32      10.853-272.684-649.041 
ATOM    654  C1'  DG A  32      10.167-273.995-649.414 
ATOM    655  N9   DG A  32      10.800-275.198-648.805 
ATOM    656  C8   DG A  32      12.129-275.440-648.532 
ATOM    657  N7   DG A  32      12.358-276.609-647.986 
ATOM    658  C5   DG A  32      11.091-277.183-647.890 
ATOM    659  C6   DG A  32      10.697-278.447-647.380 
ATOM    660  O6   DG A  32      11.397-279.335-646.900 
ATOM    661  N1   DG A  32       9.310-278.627-647.472 
ATOM    662  C2   DG A  32       8.421-277.706-647.990 
ATOM    663  N2   DG A  32       7.136-278.068-647.990 
ATOM    664  N3   DG A  32       8.791-276.520-648.469 
ATOM    665  C4   DG A  32      10.134-276.330-648.386 
ATOM    666  P    DG A  33       8.516-270.072-649.330 
ATOM    667  OP1  DG A  33       8.297-269.201-650.507 
ATOM    668  OP2  DG A  33       9.523-269.601-648.353 
ATOM    669  O5'  DG A  33       7.125-270.330-648.585 
ATOM    670  C5'  DG A  33       6.280-271.407-649.035 
ATOM    671  C4'  DG A  33       5.735-272.171-647.844 
ATOM    672  O4'  DG A  33       6.623-273.243-647.419 
ATOM    673  C3'  DG A  33       5.512-271.352-646.573 
ATOM    674  O3'  DG A  33       4.341-271.824-645.920 
ATOM    675  C2'  DG A  33       6.721-271.667-645.692 
ATOM    676  C1'  DG A  33       6.788-273.157-646.012 
ATOM    677  N9   DG A  33       8.091-273.787-645.659 
ATOM    678  C8   DG A  33       9.359-273.252-645.708 
ATOM    679  N7   DG A  33      10.303-274.077-645.326 
ATOM    680  C5   DG A  33       9.610-275.243-644.999 
ATOM    681  C6   DG A  33      10.093-276.489-644.521 
ATOM    682  O6   DG A  33      11.249-276.827-644.283 
ATOM    683  N1   DG A  33       9.046-277.400-644.318 
ATOM    684  C2   DG A  33       7.709-277.139-644.549 
ATOM    685  N2   DG A  33       6.865-278.143-644.294 
ATOM    686  N3   DG A  33       7.257-275.971-644.998 
ATOM    687  C4   DG A  33       8.260-275.076-645.199 
ATOM    688  P    DA A  34       3.351-270.767-645.240 
ATOM    689  OP1  DA A  34       2.431-270.219-646.262 
ATOM    690  OP2  DA A  34       4.136-269.773-644.475 
ATOM    691  O5'  DA A  34       2.536-271.702-644.229 
ATOM    692  C5'  DA A  34       2.331-273.085-644.569 
ATOM    693  C4'  DA A  34       2.578-273.959-643.355 
ATOM    694  O4'  DA A  34       3.974-274.352-643.227 
ATOM    695  C3'  DA A  34       2.247-273.328-642.003 
ATOM    696  O3'  DA A  34       1.705-274.328-641.148 
ATOM    697  C2'  DA A  34       3.599-272.888-641.440 
ATOM    698  C1'  DA A  34       4.384-274.116-641.889 
ATOM    699  N9   DA A  34       5.861-273.916-641.886 
ATOM    700  C8   DA A  34       6.564-272.780-642.172 
ATOM    701  N7   DA A  34       7.849-272.923-642.081 
ATOM    702  C5   DA A  34       8.014-274.250-641.709 
ATOM    703  C6   DA A  34       9.155-275.026-641.450 
ATOM    704  N6   DA A  34      10.407-274.553-641.531 
ATOM    705  N1   DA A  34       8.963-276.313-641.102 
ATOM    706  C2   DA A  34       7.717-276.777-641.023 
ATOM    707  N3   DA A  34       6.582-276.151-641.240 
ATOM    708  C4   DA A  34       6.802-274.866-641.587 
ATOM    709  P    DG A  35       0.489-273.945-640.180 
ATOM    710  OP1  DG A  35      -0.787-274.041-640.925 
ATOM    711  OP2  DG A  35       0.764-272.646-639.528 
ATOM    712  O5'  DG A  35       0.568-275.118-639.094 
ATOM    713  C5'  DG A  35       1.073-276.406-639.494 
ATOM    714  C4'  DG A  35       2.023-276.939-638.442 
ATOM    715  O4'  DG A  35       3.395-276.501-638.659 
ATOM    716  C3'  DG A  35       1.726-276.520-637.002 
ATOM    717  O3'  DG A  35       2.026-277.607-636.134 
ATOM    718  C2'  DG A  35       2.712-275.386-636.718 
ATOM    719  C1'  DG A  35       3.909-276.010-637.430 
ATOM    720  N9   DG A  35       4.995-275.039-637.738 
ATOM    721  C8   DG A  35       4.902-273.708-638.080 
ATOM    722  N7   DG A  35       6.059-273.128-638.289 
ATOM    723  C5   DG A  35       6.985-274.147-638.068 
ATOM    724  C6   DG A  35       8.401-274.128-638.143 
ATOM    725  O6   DG A  35       9.145-273.191-638.425 
ATOM    726  N1   DG A  35       8.948-275.383-637.841 
ATOM    727  C2   DG A  35       8.221-276.509-637.511 
ATOM    728  N2   DG A  35       8.929-277.612-637.258 
ATOM    729  N3   DG A  35       6.891-276.527-637.442 
ATOM    730  C4   DG A  35       6.346-275.317-637.731 
ATOM    731  P    DA A  36       1.057-277.897-634.893 
ATOM    732  OP1  DA A  36      -0.095-278.711-635.342 
ATOM    733  OP2  DA A  36       0.728-276.626-634.212 
ATOM    734  O5'  DA A  36       2.006-278.780-633.953 
ATOM    735  C5'  DA A  36       3.018-279.604-634.560 
ATOM    736  C4'  DA A  36       4.319-279.478-633.791 
ATOM    737  O4'  DA A  36       5.141-278.376-634.270 
ATOM    738  C3'  DA A  36       4.183-279.212-632.292 
ATOM    739  O3'  DA A  36       5.212-279.914-631.605 
ATOM    740  C2'  DA A  36       4.432-277.712-632.141 
ATOM    741  C1'  DA A  36       5.574-277.620-633.149 
ATOM    742  N9   DA A  36       5.858-276.232-633.608 
ATOM    743  C8   DA A  36       4.977-275.207-633.803 
ATOM    744  N7   DA A  36       5.533-274.108-634.209 
ATOM    745  C5   DA A  36       6.882-274.426-634.290 
ATOM    746  C6   DA A  36       8.011-273.678-634.665 
ATOM    747  N6   DA A  36       7.955-272.395-635.047 
ATOM    748  N1   DA A  36       9.204-274.300-634.632 
ATOM    749  C2   DA A  36       9.253-275.576-634.252 
ATOM    750  N3   DA A  36       8.273-276.371-633.882 
ATOM    751  C4   DA A  36       7.090-275.724-633.923 
ATOM    752  P    DA A  37       4.872-280.619-630.209 
ATOM    753  OP1  DA A  37       4.276-281.951-630.458 
ATOM    754  OP2  DA A  37       4.074-279.697-629.370 
ATOM    755  O5'  DA A  37       6.332-280.792-629.579 
ATOM    756  C5'  DA A  37       7.457-280.963-630.461 
ATOM    757  C4'  DA A  37       8.618-280.110-629.991 
ATOM    758  O4'  DA A  37       8.578-278.764-630.547 
ATOM    759  C3'  DA A  37       8.710-279.882-628.483 
ATOM    760  O3'  DA A  37      10.080-279.873-628.101 
ATOM    761  C2'  DA A  37       8.137-278.481-628.266 
ATOM    762  C1'  DA A  37       8.779-277.837-629.491 
ATOM    763  N9   DA A  37       8.152-276.544-629.885 
ATOM    764  C8   DA A  37       6.840-276.176-629.795 
ATOM    765  N7   DA A  37       6.602-274.974-630.222 
ATOM    766  C5   DA A  37       7.848-274.510-630.625 
ATOM    767  C6   DA A  37       8.269-273.289-631.177 
ATOM    768  N6   DA A  37       7.443-272.266-631.430 
ATOM    769  N1   DA A  37       9.579-273.159-631.461 
ATOM    770  C2   DA A  37      10.397-274.180-631.208 
ATOM    771  N3   DA A  37      10.118-275.360-630.697 
ATOM    772  C4   DA A  37       8.802-275.465-630.422 
ATOM    773  P    DC A  38      10.508-280.575-626.727 
ATOM    774  OP1  DC A  38      10.690-282.027-626.948 
ATOM    775  OP2  DC A  38       9.559-280.194-625.659 
ATOM    776  O5'  DC A  38      11.929-279.891-626.452 
ATOM    777  C5'  DC A  38      12.729-279.469-627.573 
ATOM    778  C4'  DC A  38      13.315-278.097-627.303 
ATOM    779  O4'  DC A  38      12.427-277.021-627.723 
ATOM    780  C3'  DC A  38      13.614-277.777-625.839 
ATOM    781  O3'  DC A  38      14.806-277.003-625.770 
ATOM    782  C2'  DC A  38      12.442-276.906-625.385 
ATOM    783  C1'  DC A  38      12.331-276.081-626.664 
ATOM    784  N1   DC A  38      11.034-275.361-626.801 
ATOM    785  C2   DC A  38      11.047-274.113-627.419 
ATOM    786  O2   DC A  38      12.123-273.659-627.826 
ATOM    787  N3   DC A  38       9.875-273.440-627.553 
ATOM    788  C4   DC A  38       8.730-273.966-627.099 
ATOM    789  N4   DC A  38       7.614-273.270-627.254 
ATOM    790  C5   DC A  38       8.696-275.248-626.460 
ATOM    791  C6   DC A  38       9.877-275.904-626.335 
ATOM    792  P    DC A  39      15.848-277.286-624.588 
ATOM    793  OP1  DC A  39      16.728-278.415-624.963 
ATOM    794  OP2  DC A  39      15.119-277.428-623.308 
ATOM    795  O5'  DC A  39      16.691-275.926-624.579 
ATOM    796  C5'  DC A  39      16.851-275.196-625.809 
ATOM    797  C4'  DC A  39      16.646-273.714-625.563 
ATOM    798  O4'  DC A  39      15.250-273.320-625.685 
ATOM    799  C3'  DC A  39      17.053-273.207-624.180 
ATOM    800  O3'  DC A  39      17.615-271.907-624.313 
ATOM    801  C2'  DC A  39      15.739-273.091-623.408 
ATOM    802  C1'  DC A  39      14.908-272.529-624.557 
ATOM    803  N1   DC A  39      13.438-272.639-624.344 
ATOM    804  C2   DC A  39      12.631-271.620-624.844 
ATOM    805  O2   DC A  39      13.163-270.676-625.440 
ATOM    806  N3   DC A  39      11.288-271.701-624.659 
ATOM    807  C4   DC A  39      10.751-272.740-624.009 
ATOM    808  N4   DC A  39       9.436-272.774-623.854 
ATOM    809  C5   DC A  39      11.563-273.798-623.486 
ATOM    810  C6   DC A  39      12.903-273.699-623.681 
ATOM    811  P    DT A  40      18.883-271.514-623.419 
ATOM    812  OP1  DT A  40      20.119-272.000-624.071 
ATOM    813  OP2  DT A  40      18.665-271.962-622.026 
ATOM    814  O5'  DT A  40      18.831-269.916-623.484 
ATOM    815  C5'  DT A  40      18.284-269.282-624.655 
ATOM    816  C4'  DT A  40      17.374-268.140-624.247 
ATOM    817  O4'  DT A  40      16.002-268.576-624.024 
ATOM    818  C3'  DT A  40      17.747-267.421-622.951 
ATOM    819  O3'  DT A  40      17.468-266.034-623.097 
ATOM    820  C2'  DT A  40      16.799-267.999-621.901 
ATOM    821  C1'  DT A  40      15.558-268.041-622.787 
ATOM    822  N1   DT A  40      14.477-268.922-622.263 
ATOM    823  C2   DT A  40      13.181-268.526-622.492 
ATOM    824  O2   DT A  40      12.896-267.505-623.093 
ATOM    825  N3   DT A  40      12.207-269.368-621.991 
ATOM    826  C4   DT A  40      12.416-270.542-621.299 
ATOM    827  O4   DT A  40      11.462-271.213-620.898 
ATOM    828  C5   DT A  40      13.808-270.874-621.108 
ATOM    829  C7   DT A  40      14.125-272.138-620.363 
ATOM    830  C6   DT A  40      14.776-270.074-621.584 
ATOM    831  P    DA A  41      18.489-264.968-622.476 
ATOM    832  OP1  DA A  41      19.601-264.736-623.424 
ATOM    833  OP2  DA A  41      18.875-265.388-621.112 
ATOM    834  O5'  DA A  41      17.568-263.661-622.396 
ATOM    835  C5'  DA A  41      16.512-263.490-623.360 
ATOM    836  C4'  DA A  41      15.252-263.009-622.668 
ATOM    837  O4'  DA A  41      14.430-264.108-622.184 
ATOM    838  C3'  DA A  41      15.464-262.135-621.431 
ATOM    839  O3'  DA A  41      14.455-261.133-621.397 
ATOM    840  C2'  DA A  41      15.251-263.080-620.249 
ATOM    841  C1'  DA A  41      14.065-263.837-620.839 
ATOM    842  N9   DA A  41      13.788-265.135-620.164 
ATOM    843  C8   DA A  41      14.678-266.014-619.616 
ATOM    844  N7   DA A  41      14.125-267.065-619.096 
ATOM    845  C5   DA A  41      12.768-266.873-619.314 
ATOM    846  C6   DA A  41      11.638-267.643-618.994 
ATOM    847  N6   DA A  41      11.702-268.820-618.355 
ATOM    848  N1   DA A  41      10.436-267.158-619.355 
ATOM    849  C2   DA A  41      10.379-265.988-619.990 
ATOM    850  N3   DA A  41      11.360-265.185-620.340 
ATOM    851  C4   DA A  41      12.551-265.693-619.967 
ATOM    852  P    DG A  42      14.847-259.653-620.931 
ATOM    853  OP1  DG A  42      15.403-258.903-622.079 
ATOM    854  OP2  DG A  42      15.701-259.722-619.725 
ATOM    855  O5'  DG A  42      13.415-259.055-620.541 
ATOM    856  C5'  DG A  42      12.246-259.537-621.229 
ATOM    857  C4'  DG A  42      11.125-259.784-620.238 
ATOM    858  O4'  DG A  42      11.166-261.127-619.677 
ATOM    859  C3'  DG A  42      11.109-258.872-619.012 
ATOM    860  O3'  DG A  42       9.759-258.581-618.672 
ATOM    861  C2'  DG A  42      11.721-259.716-617.894 
ATOM    862  C1'  DG A  42      11.035-261.027-618.267 
ATOM    863  N9   DG A  42      11.667-262.230-617.657 
ATOM    864  C8   DG A  42      12.996-262.471-617.385 
ATOM    865  N7   DG A  42      13.225-263.641-616.839 
ATOM    866  C5   DG A  42      11.959-264.215-616.743 
ATOM    867  C6   DG A  42      11.565-265.479-616.232 
ATOM    868  O6   DG A  42      12.264-266.367-615.753 
ATOM    869  N1   DG A  42      10.177-265.659-616.325 
ATOM    870  C2   DG A  42       9.288-264.738-616.843 
ATOM    871  N2   DG A  42       8.003-265.100-616.843 
ATOM    872  N3   DG A  42       9.659-263.552-617.322 
ATOM    873  C4   DG A  42      11.001-263.362-617.239 
ATOM    874  P    DA A  43       9.384-257.104-618.183 
ATOM    875  OP1  DA A  43       9.164-256.233-619.360 
ATOM    876  OP2  DA A  43      10.391-256.633-617.206 
ATOM    877  O5'  DA A  43       7.992-257.362-617.437 
ATOM    878  C5'  DA A  43       7.148-258.439-617.888 
ATOM    879  C4'  DA A  43       6.603-259.203-616.697 
ATOM    880  O4'  DA A  43       7.490-260.275-616.272 
ATOM    881  C3'  DA A  43       6.380-258.384-615.426 
ATOM    882  O3'  DA A  43       5.208-258.856-614.773 
ATOM    883  C2'  DA A  43       7.588-258.699-614.545 
ATOM    884  C1'  DA A  43       7.655-260.189-614.865 
ATOM    885  N9   DA A  43       8.958-260.819-614.512 
ATOM    886  C8   DA A  43      10.208-260.273-614.568 
ATOM    887  N7   DA A  43      11.151-261.079-614.191 
ATOM    888  C5   DA A  43      10.480-262.248-613.861 
ATOM    889  C6   DA A  43      10.923-263.494-613.387 
ATOM    890  N6   DA A  43      12.211-263.781-613.153 
ATOM    891  N1   DA A  43       9.990-264.438-613.161 
ATOM    892  C2   DA A  43       8.711-264.147-613.396 
ATOM    893  N3   DA A  43       8.182-263.026-613.836 
ATOM    894  C4   DA A  43       9.136-262.098-614.054 
ATOM    895  P    DG A  44       4.218-257.799-614.093 
ATOM    896  OP1  DG A  44       3.299-257.251-615.115 
ATOM    897  OP2  DG A  44       5.004-256.805-613.328 
ATOM    898  O5'  DG A  44       3.404-258.734-613.082 
ATOM    899  C5'  DG A  44       3.198-260.117-613.422 
ATOM    900  C4'  DG A  44       3.445-260.991-612.208 
ATOM    901  O4'  DG A  44       4.842-261.384-612.080 
ATOM    902  C3'  DG A  44       3.114-260.360-610.856 
ATOM    903  O3'  DG A  44       2.572-261.360-610.000 
ATOM    904  C2'  DG A  44       4.466-259.920-610.293 
ATOM    905  C1'  DG A  44       5.252-261.148-610.742 
ATOM    906  N9   DG A  44       6.728-260.948-610.739 
ATOM    907  C8   DG A  44       7.454-259.812-611.024 
ATOM    908  N7   DG A  44       8.752-259.970-610.929 
ATOM    909  C5   DG A  44       8.896-261.305-610.555 
ATOM    910  C6   DG A  44      10.071-262.060-610.300 
ATOM    911  O6   DG A  44      11.243-261.701-610.353 
ATOM    912  N1   DG A  44       9.762-263.381-609.948 
ATOM    913  C2   DG A  44       8.487-263.904-609.854 
ATOM    914  N2   DG A  44       8.405-265.190-609.502 
ATOM    915  N3   DG A  44       7.387-263.194-610.093 
ATOM    916  C4   DG A  44       7.668-261.911-610.436 
ATOM    917  P    DT A  45       1.357-260.977-609.033 
ATOM    918  OP1  DT A  45       0.080-261.073-609.778 
ATOM    919  OP2  DT A  45       1.631-259.678-608.381 
ATOM    920  O5'  DT A  45       1.435-262.150-607.947 
ATOM    921  C5'  DT A  45       1.940-263.438-608.347 
ATOM    922  C4'  DT A  45       2.891-263.971-607.294 
ATOM    923  O4'  DT A  45       4.263-263.533-607.512 
ATOM    924  C3'  DT A  45       2.594-263.552-605.855 
ATOM    925  O3'  DT A  45       2.893-264.639-604.987 
ATOM    926  C2'  DT A  45       3.579-262.418-605.571 
ATOM    927  C1'  DT A  45       4.776-263.042-606.283 
ATOM    928  N1   DT A  45       5.862-262.071-606.591 
ATOM    929  C2   DT A  45       7.153-262.538-606.532 
ATOM    930  O2   DT A  45       7.430-263.689-606.245 
ATOM    931  N3   DT A  45       8.134-261.609-606.823 
ATOM    932  C4   DT A  45       7.934-260.285-607.159 
ATOM    933  O4   DT A  45       8.893-259.549-607.398 
ATOM    934  C5   DT A  45       6.546-259.890-607.194 
ATOM    935  C7   DT A  45       6.241-258.464-607.551 
ATOM    936  C6   DT A  45       5.572-260.772-606.916 
ATOM    937  P    DT A  46       1.924-264.929-603.746 
ATOM    938  OP1  DT A  46       0.773-265.743-604.195 
ATOM    939  OP2  DT A  46       1.595-263.658-603.065 
ATOM    940  O5'  DT A  46       2.873-265.812-602.806 
ATOM    941  C5'  DT A  46       3.885-266.636-603.413 
ATOM    942  C4'  DT A  46       5.186-266.510-602.644 
ATOM    943  O4'  DT A  46       6.009-265.408-603.123 
ATOM    944  C3'  DT A  46       5.050-266.244-601.145 
ATOM    945  O3'  DT A  46       6.079-266.946-600.458 
ATOM    946  C2'  DT A  46       5.300-264.744-600.993 
ATOM    947  C1'  DT A  46       6.441-264.652-602.002 
ATOM    948  N1   DT A  46       6.725-263.264-602.461 
ATOM    949  C2   DT A  46       8.035-262.949-602.728 
ATOM    950  O2   DT A  46       8.947-263.748-602.605 
ATOM    951  N3   DT A  46       8.260-261.653-603.151 
ATOM    952  C4   DT A  46       7.306-260.671-603.324 
ATOM    953  O4   DT A  46       7.627-259.545-603.707 
ATOM    954  C5   DT A  46       5.960-261.098-603.018 
ATOM    955  C7   DT A  46       4.860-260.089-603.179 
ATOM    956  C6   DT A  46       5.713-262.351-602.605 
ATOM    957  P    DG A  47       5.739-267.651-599.062 
ATOM    958  OP1  DG A  47       5.143-268.983-599.311 
ATOM    959  OP2  DG A  47       4.942-266.729-598.223 
ATOM    960  O5'  DG A  47       7.200-267.824-598.431 
ATOM    961  C5'  DG A  47       8.325-267.995-599.314 
ATOM    962  C4'  DG A  47       9.486-267.141-598.844 
ATOM    963  O4'  DG A  47       9.445-265.796-599.400 
ATOM    964  C3'  DG A  47       9.578-266.914-597.336 
ATOM    965  O3'  DG A  47      10.948-266.905-596.954 
ATOM    966  C2'  DG A  47       9.004-265.513-597.119 
ATOM    967  C1'  DG A  47       9.646-264.869-598.344 
ATOM    968  N9   DG A  47       9.019-263.576-598.738 
ATOM    969  C8   DG A  47       7.700-263.186-598.654 
ATOM    970  N7   DG A  47       7.474-261.970-599.089 
ATOM    971  C5   DG A  47       8.732-261.523-599.488 
ATOM    972  C6   DG A  47       9.125-260.277-600.045 
ATOM    973  O6   DG A  47       8.431-259.297-600.305 
ATOM    974  N1   DG A  47      10.503-260.244-600.303 
ATOM    975  C2   DG A  47      11.385-261.278-600.056 
ATOM    976  N2   DG A  47      12.661-261.048-600.374 
ATOM    977  N3   DG A  47      11.015-262.446-599.535 
ATOM    978  C4   DG A  47       9.682-262.495-599.278 
ATOM    979  P    DG A  48      11.376-267.607-595.580 
ATOM    980  OP1  DG A  48      11.557-269.059-595.801 
ATOM    981  OP2  DG A  48      10.426-267.226-594.512 
ATOM    982  O5'  DG A  48      12.796-266.923-595.305 
ATOM    983  C5'  DG A  48      13.597-266.501-596.425 
ATOM    984  C4'  DG A  48      14.183-265.129-596.156 
ATOM    985  O4'  DG A  48      13.295-264.053-596.576 
ATOM    986  C3'  DG A  48      14.482-264.809-594.692 
ATOM    987  O3'  DG A  48      15.673-264.035-594.623 
ATOM    988  C2'  DG A  48      13.310-263.938-594.238 
ATOM    989  C1'  DG A  48      13.198-263.113-595.517 
ATOM    990  N9   DG A  48      11.902-262.393-595.654 
ATOM    991  C8   DG A  48      10.642-262.780-595.248 
ATOM    992  N7   DG A  48       9.702-261.908-595.520 
ATOM    993  C5   DG A  48      10.387-260.869-596.150 
ATOM    994  C6   DG A  48       9.903-259.643-596.674 
ATOM    995  O6   DG A  48       8.753-259.213-596.692 
ATOM    996  N1   DG A  48      10.940-258.878-597.227 
ATOM    997  C2   DG A  48      12.269-259.250-597.268 
ATOM    998  N2   DG A  48      13.105-258.380-597.840 
ATOM    999  N3   DG A  48      12.722-260.402-596.776 
ATOM   1000  C4   DG A  48      11.729-261.155-596.236 
ATOM   1001  P    DG A  49      16.715-264.318-593.441 
ATOM   1002  OP1  DG A  49      17.596-265.447-593.816 
ATOM   1003  OP2  DG A  49      15.986-264.460-592.161 
ATOM   1004  O5'  DG A  49      17.558-262.958-593.432 
ATOM   1005  C5'  DG A  49      17.719-262.228-594.662 
ATOM   1006  C4'  DG A  49      17.513-260.746-594.416 
ATOM   1007  O4'  DG A  49      16.117-260.352-594.538 
ATOM   1008  C3'  DG A  49      17.920-260.239-593.033 
ATOM   1009  O3'  DG A  49      18.482-258.939-593.166 
ATOM   1010  C2'  DG A  49      16.606-260.123-592.261 
ATOM   1011  C1'  DG A  49      15.775-259.561-593.410 
ATOM   1012  N9   DG A  49      14.305-259.671-593.197 
ATOM   1013  C8   DG A  49      13.589-260.659-592.557 
ATOM   1014  N7   DG A  49      12.294-260.455-592.540 
ATOM   1015  C5   DG A  49      12.141-259.246-593.217 
ATOM   1016  C6   DG A  49      10.966-258.510-593.518 
ATOM   1017  O6   DG A  49       9.800-258.777-593.245 
ATOM   1018  N1   DG A  49      11.265-257.334-594.222 
ATOM   1019  C2   DG A  49      12.532-256.925-594.587 
ATOM   1020  N2   DG A  49      12.606-255.771-595.255 
ATOM   1021  N3   DG A  49      13.634-257.617-594.305 
ATOM   1022  C4   DG A  49      13.362-258.759-593.622 
ATOM   1023  P    DA A  50      19.750-258.546-592.272 
ATOM   1024  OP1  DA A  50      20.986-259.032-592.924 
ATOM   1025  OP2  DA A  50      19.532-258.994-590.879 
ATOM   1026  O5'  DA A  50      19.699-256.948-592.337 
ATOM   1027  C5'  DA A  50      19.151-256.314-593.507 
ATOM   1028  C4'  DA A  50      18.241-255.172-593.100 
ATOM   1029  O4'  DA A  50      16.869-255.608-592.877 
ATOM   1030  C3'  DA A  50      18.614-254.453-591.804 
ATOM   1031  O3'  DA A  50      18.335-253.066-591.950 
ATOM   1032  C2'  DA A  50      17.667-255.031-590.754 
ATOM   1033  C1'  DA A  50      16.425-255.073-591.640 
ATOM   1034  N9   DA A  50      15.344-255.954-591.116 
ATOM   1035  C8   DA A  50      15.465-257.125-590.425 
ATOM   1036  N7   DA A  50      14.330-257.664-590.102 
ATOM   1037  C5   DA A  50      13.385-256.787-590.617 
ATOM   1038  C6   DA A  50      11.981-256.794-590.607 
ATOM   1039  N6   DA A  50      11.250-257.760-590.034 
ATOM   1040  N1   DA A  50      11.352-255.768-591.210 
ATOM   1041  C2   DA A  50      12.083-254.810-591.778 
ATOM   1042  N3   DA A  50      13.391-254.697-591.850 
ATOM   1043  C4   DA A  50      13.997-255.736-591.239 
ATOM   1044  P    DA A  51      19.356-252.000-591.329 
ATOM   1045  OP1  DA A  51      20.468-251.768-592.277 
ATOM   1046  OP2  DA A  51      19.742-252.420-589.964 
ATOM   1047  O5'  DA A  51      18.436-250.693-591.249 
ATOM   1048  C5'  DA A  51      17.380-250.522-592.213 
ATOM   1049  C4'  DA A  51      16.119-250.041-591.521 
ATOM   1050  O4'  DA A  51      15.297-251.140-591.037 
ATOM   1051  C3'  DA A  51      16.332-249.167-590.284 
ATOM   1052  O3'  DA A  51      15.323-248.165-590.250 
ATOM   1053  C2'  DA A  51      16.118-250.112-589.102 
ATOM   1054  C1'  DA A  51      14.933-250.869-589.692 
ATOM   1055  N9   DA A  51      14.655-252.167-589.017 
ATOM   1056  C8   DA A  51      15.546-253.046-588.469 
ATOM   1057  N7   DA A  51      14.992-254.097-587.948 
ATOM   1058  C5   DA A  51      13.635-253.905-588.166 
ATOM   1059  C6   DA A  51      12.506-254.675-587.847 
ATOM   1060  N6   DA A  51      12.569-255.851-587.208 
ATOM   1061  N1   DA A  51      11.303-254.189-588.208 
ATOM   1062  C2   DA A  51      11.246-253.020-588.843 
ATOM   1063  N3   DA A  51      12.227-252.217-589.193 
ATOM   1064  C4   DA A  51      13.419-252.725-588.820 
ATOM   1065  P    DG A  52      15.714-246.685-589.784 
ATOM   1066  OP1  DG A  52      16.271-245.935-590.932 
ATOM   1067  OP2  DG A  52      16.569-246.754-588.578 
ATOM   1068  O5'  DG A  52      14.283-246.087-589.393 
ATOM   1069  C5'  DG A  52      13.113-246.569-590.082 
ATOM   1070  C4'  DG A  52      11.993-246.816-589.091 
ATOM   1071  O4'  DG A  52      12.033-248.159-588.530 
ATOM   1072  C3'  DG A  52      11.977-245.904-587.865 
ATOM   1073  O3'  DG A  52      10.627-245.613-587.525 
ATOM   1074  C2'  DG A  52      12.588-246.748-586.747 
ATOM   1075  C1'  DG A  52      11.902-248.059-587.120 
ATOM   1076  N9   DG A  52      12.535-249.262-586.510 
ATOM   1077  C8   DG A  52      13.864-249.503-586.238 
ATOM   1078  N7   DG A  52      14.093-250.673-585.692 
ATOM   1079  C5   DG A  52      12.826-251.247-585.596 
ATOM   1080  C6   DG A  52      12.432-252.511-585.085 
ATOM   1081  O6   DG A  52      13.132-253.399-584.606 
ATOM   1082  N1   DG A  52      11.045-252.691-585.178 
ATOM   1083  C2   DG A  52      10.155-251.770-585.696 
ATOM   1084  N2   DG A  52       8.870-252.132-585.696 
ATOM   1085  N3   DG A  52      10.526-250.584-586.175 
ATOM   1086  C4   DG A  52      11.869-250.394-586.092 
ATOM   1087  P    DA A  53      10.251-244.136-587.036 
ATOM   1088  OP1  DA A  53      10.032-243.265-588.213 
ATOM   1089  OP2  DA A  53      11.258-243.665-586.059 
ATOM   1090  O5'  DA A  53       8.860-244.394-586.290 
ATOM   1091  C5'  DA A  53       8.015-245.470-586.741 
ATOM   1092  C4'  DA A  53       7.470-246.235-585.550 
ATOM   1093  O4'  DA A  53       8.358-247.307-585.125 
ATOM   1094  C3'  DA A  53       7.247-245.416-584.279 
ATOM   1095  O3'  DA A  53       6.076-245.888-583.626 
ATOM   1096  C2'  DA A  53       8.455-245.731-583.398 
ATOM   1097  C1'  DA A  53       8.523-247.221-583.718 
ATOM   1098  N9   DA A  53       9.826-247.851-583.365 
ATOM   1099  C8   DA A  53      11.076-247.305-583.421 
ATOM   1100  N7   DA A  53      12.018-248.111-583.044 
ATOM   1101  C5   DA A  53      11.347-249.280-582.714 
ATOM   1102  C6   DA A  53      11.790-250.526-582.240 
ATOM   1103  N6   DA A  53      13.079-250.813-582.006 
ATOM   1104  N1   DA A  53      10.858-251.470-582.014 
ATOM   1105  C2   DA A  53       9.579-251.179-582.249 
ATOM   1106  N3   DA A  53       9.049-250.058-582.689 
ATOM   1107  C4   DA A  53      10.003-249.130-582.907 
ATOM   1108  P    DC A  54       5.085-244.831-582.946 
ATOM   1109  OP1  DC A  54       4.166-244.283-583.968 
ATOM   1110  OP2  DC A  54       5.871-243.837-582.181 
ATOM   1111  O5'  DC A  54       4.271-245.766-581.935 
ATOM   1112  C5'  DC A  54       4.066-247.149-582.275 
ATOM   1113  C4'  DC A  54       4.312-248.023-581.061 
ATOM   1114  O4'  DC A  54       5.709-248.416-580.933 
ATOM   1115  C3'  DC A  54       3.981-247.392-579.708 
ATOM   1116  O3'  DC A  54       3.440-248.392-578.853 
ATOM   1117  C2'  DC A  54       5.334-246.952-579.146 
ATOM   1118  C1'  DC A  54       6.119-248.180-579.595 
ATOM   1119  N1   DC A  54       7.596-247.980-579.592 
ATOM   1120  C2   DC A  54       8.398-249.069-579.260 
ATOM   1121  O2   DC A  54       7.857-250.146-578.984 
ATOM   1122  N3   DC A  54       9.745-248.907-579.251 
ATOM   1123  C4   DC A  54      10.293-247.723-579.557 
ATOM   1124  N4   DC A  54      11.612-247.616-579.534 
ATOM   1125  C5   DC A  54       9.485-246.591-579.901 
ATOM   1126  C6   DC A  54       8.141-246.773-579.903 
ATOM   1127  P    DG A  55       2.224-248.009-577.886 
ATOM   1128  OP1  DG A  55       0.948-248.104-578.631 
ATOM   1129  OP2  DG A  55       2.499-246.710-577.233 
ATOM   1130  O5'  DG A  55       2.303-249.182-576.800 
ATOM   1131  C5'  DG A  55       2.808-250.470-577.200 
ATOM   1132  C4'  DG A  55       3.758-251.003-576.147 
ATOM   1133  O4'  DG A  55       5.130-250.565-576.365 
ATOM   1134  C3'  DG A  55       3.461-250.584-574.708 
ATOM   1135  O3'  DG A  55       3.761-251.671-573.840 
ATOM   1136  C2'  DG A  55       4.446-249.450-574.424 
ATOM   1137  C1'  DG A  55       5.643-250.074-575.136 
ATOM   1138  N9   DG A  55       6.729-249.103-575.444 
ATOM   1139  C8   DG A  55       6.637-247.772-575.786 
ATOM   1140  N7   DG A  55       7.794-247.192-575.995 
ATOM   1141  C5   DG A  55       8.720-248.211-575.774 
ATOM   1142  C6   DG A  55      10.136-248.191-575.849 
ATOM   1143  O6   DG A  55      10.879-247.255-576.130 
ATOM   1144  N1   DG A  55      10.683-249.447-575.547 
ATOM   1145  C2   DG A  55       9.955-250.573-575.217 
ATOM   1146  N2   DG A  55      10.664-251.676-574.964 
ATOM   1147  N3   DG A  55       8.625-250.591-575.148 
ATOM   1148  C4   DG A  55       8.081-249.381-575.437 
ATOM   1149  P    DT A  56       2.792-251.961-572.599 
ATOM   1150  OP1  DT A  56       1.640-252.775-573.048 
ATOM   1151  OP2  DT A  56       2.462-250.690-571.918 
ATOM   1152  O5'  DT A  56       3.741-252.843-571.659 
ATOM   1153  C5'  DT A  56       4.752-253.668-572.266 
ATOM   1154  C4'  DT A  56       6.054-253.542-571.497 
ATOM   1155  O4'  DT A  56       6.876-252.440-571.976 
ATOM   1156  C3'  DT A  56       5.918-253.276-569.998 
ATOM   1157  O3'  DT A  56       6.947-253.978-569.311 
ATOM   1158  C2'  DT A  56       6.167-251.776-569.846 
ATOM   1159  C1'  DT A  56       7.309-251.684-570.855 
ATOM   1160  N1   DT A  56       7.593-250.296-571.314 
ATOM   1161  C2   DT A  56       8.903-249.981-571.581 
ATOM   1162  O2   DT A  56       9.815-250.780-571.458 
ATOM   1163  N3   DT A  56       9.127-248.685-572.003 
ATOM   1164  C4   DT A  56       8.173-247.703-572.177 
ATOM   1165  O4   DT A  56       8.494-246.577-572.560 
ATOM   1166  C5   DT A  56       6.827-248.129-571.871 
ATOM   1167  C7   DT A  56       5.727-247.121-572.032 
ATOM   1168  C6   DT A  56       6.581-249.383-571.458 
ATOM   1169  P    DC A  57       6.607-254.682-567.915 
ATOM   1170  OP1  DC A  57       6.011-256.015-568.164 
ATOM   1171  OP2  DC A  57       5.809-253.761-567.076 
ATOM   1172  O5'  DC A  57       8.067-254.856-567.284 
ATOM   1173  C5'  DC A  57       9.192-255.027-568.167 
ATOM   1174  C4'  DC A  57      10.353-254.173-567.697 
ATOM   1175  O4'  DC A  57      10.313-252.828-568.253 
ATOM   1176  C3'  DC A  57      10.445-253.946-566.188 
ATOM   1177  O3'  DC A  57      11.815-253.937-565.807 
ATOM   1178  C2'  DC A  57       9.872-252.545-565.972 
ATOM   1179  C1'  DC A  57      10.513-251.901-567.197 
ATOM   1180  N1   DC A  57       9.887-250.608-567.591 
ATOM   1181  C2   DC A  57      10.712-249.621-568.123 
ATOM   1182  O2   DC A  57      11.920-249.857-568.246 
ATOM   1183  N3   DC A  57      10.160-248.436-568.488 
ATOM   1184  C4   DC A  57       8.847-248.220-568.338 
ATOM   1185  N4   DC A  57       8.357-247.047-568.709 
ATOM   1186  C5   DC A  57       7.981-249.221-567.792 
ATOM   1187  C6   DC A  57       8.552-250.399-567.434 
ATOM   1188  P    DA A  58      12.243-254.639-564.433 
ATOM   1189  OP1  DA A  58      12.424-256.091-564.654 
ATOM   1190  OP2  DA A  58      11.294-254.258-563.365 
ATOM   1191  O5'  DA A  58      13.664-253.955-564.158 
ATOM   1192  C5'  DA A  58      14.464-253.533-565.278 
ATOM   1193  C4'  DA A  58      15.050-252.161-565.009 
ATOM   1194  O4'  DA A  58      14.162-251.085-565.429 
ATOM   1195  C3'  DA A  58      15.349-251.841-563.544 
ATOM   1196  O3'  DA A  58      16.540-251.067-563.476 
ATOM   1197  C2'  DA A  58      14.177-250.970-563.091 
ATOM   1198  C1'  DA A  58      14.066-250.145-564.370 
ATOM   1199  N9   DA A  58      12.769-249.425-564.507 
ATOM   1200  C8   DA A  58      11.529-249.825-564.099 
ATOM   1201  N7   DA A  58      10.589-248.971-564.361 
ATOM   1202  C5   DA A  58      11.252-247.927-564.990 
ATOM   1203  C6   DA A  58      10.808-246.704-565.519 
ATOM   1204  N6   DA A  58       9.526-246.310-565.497 
ATOM   1205  N1   DA A  58      11.731-245.897-566.074 
ATOM   1206  C2   DA A  58      13.002-246.293-566.093 
ATOM   1207  N3   DA A  58      13.533-247.405-565.633 
ATOM   1208  C4   DA A  58      12.588-248.195-565.083 
ATOM   1209  P    DC A  59      17.583-251.350-562.294 
ATOM   1210  OP1  DC A  59      18.463-252.479-562.669 
ATOM   1211  OP2  DC A  59      16.854-251.492-561.014 
ATOM   1212  O5'  DC A  59      18.426-249.990-562.284 
ATOM   1213  C5'  DC A  59      18.586-249.260-563.515 
ATOM   1214  C4'  DC A  59      18.381-247.778-563.269 
ATOM   1215  O4'  DC A  59      16.985-247.384-563.391 
ATOM   1216  C3'  DC A  59      18.788-247.271-561.886 
ATOM   1217  O3'  DC A  59      19.349-245.971-562.019 
ATOM   1218  C2'  DC A  59      17.473-247.155-561.114 
ATOM   1219  C1'  DC A  59      16.642-246.593-562.263 
ATOM   1220  N1   DC A  59      15.173-246.703-562.050 
ATOM   1221  C2   DC A  59      14.366-245.684-562.550 
ATOM   1222  O2   DC A  59      14.898-244.739-563.146 
ATOM   1223  N3   DC A  59      13.022-245.765-562.365 
ATOM   1224  C4   DC A  59      12.486-246.804-561.715 
ATOM   1225  N4   DC A  59      11.171-246.838-561.560 
ATOM   1226  C5   DC A  59      13.298-247.862-561.192 
ATOM   1227  C6   DC A  59      14.638-247.763-561.387 
ATOM   1228  P    DT A  60      20.618-245.578-561.125 
ATOM   1229  OP1  DT A  60      21.854-246.064-561.777 
ATOM   1230  OP2  DT A  60      20.400-246.026-559.732 
ATOM   1231  O5'  DT A  60      20.566-243.980-561.190 
ATOM   1232  C5'  DT A  60      20.018-243.345-562.360 
ATOM   1233  C4'  DT A  60      19.108-242.204-561.953 
ATOM   1234  O4'  DT A  60      17.737-242.640-561.730 
ATOM   1235  C3'  DT A  60      19.482-241.485-560.657 
ATOM   1236  O3'  DT A  60      19.203-240.098-560.803 
ATOM   1237  C2'  DT A  60      18.534-242.063-559.607 
ATOM   1238  C1'  DT A  60      17.292-242.105-560.493 
ATOM   1239  N1   DT A  60      16.211-242.986-559.969 
ATOM   1240  C2   DT A  60      14.916-242.590-560.198 
ATOM   1241  O2   DT A  60      14.631-241.569-560.799 
ATOM   1242  N3   DT A  60      13.941-243.431-559.697 
ATOM   1243  C4   DT A  60      14.151-244.606-559.004 
ATOM   1244  O4   DT A  60      13.196-245.277-558.604 
ATOM   1245  C5   DT A  60      15.543-244.938-558.814 
ATOM   1246  C7   DT A  60      15.860-246.202-558.069 
ATOM   1247  C6   DT A  60      16.511-244.138-559.290 
ATOM   1248  P    DG A  61      20.223-239.032-560.182 
ATOM   1249  OP1  DG A  61      21.336-238.800-561.130 
ATOM   1250  OP2  DG A  61      20.610-239.452-558.817 
ATOM   1251  O5'  DG A  61      19.303-237.725-560.101 
ATOM   1252  C5'  DG A  61      18.247-237.554-561.065 
ATOM   1253  C4'  DG A  61      16.987-237.073-560.374 
ATOM   1254  O4'  DG A  61      16.165-238.172-559.889 
ATOM   1255  C3'  DG A  61      17.199-236.199-559.137 
ATOM   1256  O3'  DG A  61      16.190-235.197-559.103 
ATOM   1257  C2'  DG A  61      16.986-237.143-557.955 
ATOM   1258  C1'  DG A  61      15.800-237.901-558.545 
ATOM   1259  N9   DG A  61      15.522-239.199-557.870 
ATOM   1260  C8   DG A  61      16.406-240.097-557.311 
ATOM   1261  N7   DG A  61      15.834-241.155-556.790 
ATOM   1262  C5   DG A  61      14.476-240.943-557.018 
ATOM   1263  C6   DG A  61      13.355-241.746-556.679 
ATOM   1264  O6   DG A  61      13.332-242.829-556.099 
ATOM   1265  N1   DG A  61      12.156-241.155-557.098 
ATOM   1266  C2   DG A  61      12.052-239.946-557.758 
ATOM   1267  N2   DG A  61      10.815-239.554-558.073 
ATOM   1268  N3   DG A  61      13.104-239.193-558.076 
ATOM   1269  C4   DG A  61      14.275-239.752-557.676 
ATOM   1270  P    DA A  62      16.581-233.716-558.637 
ATOM   1271  OP1  DA A  62      17.138-232.966-559.785 
ATOM   1272  OP2  DA A  62      17.436-233.786-557.431 
ATOM   1273  O5'  DA A  62      15.150-233.119-558.246 
ATOM   1274  C5'  DA A  62      13.981-233.601-558.935 
ATOM   1275  C4'  DA A  62      12.860-233.848-557.944 
ATOM   1276  O4'  DA A  62      12.900-235.191-557.383 
ATOM   1277  C3'  DA A  62      12.844-232.936-556.717 
ATOM   1278  O3'  DA A  62      11.494-232.645-556.378 
ATOM   1279  C2'  DA A  62      13.455-233.780-555.600 
ATOM   1280  C1'  DA A  62      12.770-235.091-555.973 
ATOM   1281  N9   DA A  62      13.402-236.294-555.363 
ATOM   1282  C8   DA A  62      14.723-236.516-555.101 
ATOM   1283  N7   DA A  62      14.965-237.670-554.560 
ATOM   1284  C5   DA A  62      13.711-238.258-554.455 
ATOM   1285  C6   DA A  62      13.287-239.501-553.958 
ATOM   1286  N6   DA A  62      14.122-240.419-553.449 
ATOM   1287  N1   DA A  62      11.968-239.769-554.003 
ATOM   1288  C2   DA A  62      11.144-238.854-554.511 
ATOM   1289  N3   DA A  62      11.423-237.666-555.001 
ATOM   1290  C4   DA A  62      12.748-237.423-554.944 
ATOM   1291  P    DT A  63      11.118-231.168-555.889 
ATOM   1292  OP1  DT A  63      10.899-230.297-557.066 
ATOM   1293  OP2  DT A  63      12.126-230.697-554.912 
ATOM   1294  O5'  DT A  63       9.727-231.426-555.143 
ATOM   1295  C5'  DT A  63       8.883-232.502-555.594 
ATOM   1296  C4'  DT A  63       8.337-233.267-554.403 
ATOM   1297  O4'  DT A  63       9.225-234.339-553.978 
ATOM   1298  C3'  DT A  63       8.115-232.447-553.132 
ATOM   1299  O3'  DT A  63       6.943-232.920-552.479 
ATOM   1300  C2'  DT A  63       9.323-232.763-552.251 
ATOM   1301  C1'  DT A  63       9.390-234.253-552.571 
ATOM   1302  N1   DT A  63      10.693-234.883-552.218 
ATOM   1303  C2   DT A  63      10.659-236.183-551.776 
ATOM   1304  O2   DT A  63       9.625-236.821-551.666 
ATOM   1305  N3   DT A  63      11.885-236.734-551.457 
ATOM   1306  C4   DT A  63      13.112-236.107-551.543 
ATOM   1307  O4   DT A  63      14.143-236.703-551.229 
ATOM   1308  C5   DT A  63      13.044-234.745-552.017 
ATOM   1309  C7   DT A  63      14.335-233.989-552.140 
ATOM   1310  C6   DT A  63      11.866-234.184-552.334 
ATOM   1311  P    DT A  64       5.953-231.862-551.799 
ATOM   1312  OP1  DT A  64       5.033-231.315-552.821 
ATOM   1313  OP2  DT A  64       6.738-230.869-551.034 
ATOM   1314  O5'  DT A  64       5.138-232.797-550.787 
ATOM   1315  C5'  DT A  64       4.933-234.181-551.128 
ATOM   1316  C4'  DT A  64       5.180-235.055-549.914 
ATOM   1317  O4'  DT A  64       6.576-235.448-549.786 
ATOM   1318  C3'  DT A  64       4.849-234.424-548.561 
ATOM   1319  O3'  DT A  64       4.307-235.424-547.706 
ATOM   1320  C2'  DT A  64       6.201-233.984-547.999 
ATOM   1321  C1'  DT A  64       6.987-235.212-548.448 
ATOM   1322  N1   DT A  64       8.463-235.012-548.445 
ATOM   1323  C2   DT A  64       9.240-236.096-548.115 
ATOM   1324  O2   DT A  64       8.773-237.185-547.833 
ATOM   1325  N3   DT A  64      10.604-235.872-548.123 
ATOM   1326  C4   DT A  64      11.237-234.684-548.426 
ATOM   1327  O4   DT A  64      12.467-234.605-548.399 
ATOM   1328  C5   DT A  64      10.338-233.605-548.759 
ATOM   1329  C7   DT A  64      10.944-232.276-549.102 
ATOM   1330  C6   DT A  64       9.007-233.795-548.759 
ATOM   1331  P    DA A  65       3.091-235.041-546.739 
ATOM   1332  OP1  DA A  65       1.815-235.136-547.484 
ATOM   1333  OP2  DA A  65       3.366-233.742-546.086 
ATOM   1334  O5'  DA A  65       3.170-236.214-545.653 
ATOM   1335  C5'  DA A  65       3.675-237.502-546.053 
ATOM   1336  C4'  DA A  65       4.626-238.035-545.000 
ATOM   1337  O4'  DA A  65       5.998-237.597-545.218 
ATOM   1338  C3'  DA A  65       4.328-237.615-543.561 
ATOM   1339  O3'  DA A  65       4.628-238.703-542.693 
ATOM   1340  C2'  DA A  65       5.314-236.482-543.277 
ATOM   1341  C1'  DA A  65       6.511-237.106-543.989 
ATOM   1342  N9   DA A  65       7.597-236.135-544.297 
ATOM   1343  C8   DA A  65       7.486-234.816-544.635 
ATOM   1344  N7   DA A  65       8.625-234.231-544.844 
ATOM   1345  C5   DA A  65       9.561-235.233-544.628 
ATOM   1346  C6   DA A  65      10.964-235.248-544.693 
ATOM   1347  N6   DA A  65      11.702-234.175-545.010 
ATOM   1348  N1   DA A  65      11.583-236.411-544.419 
ATOM   1349  C2   DA A  65      10.845-237.474-544.106 
ATOM   1350  N3   DA A  65       9.537-237.580-544.014 
ATOM   1351  C4   DA A  65       8.942-236.402-544.292 
ATOM   1352  P    DT A  66       3.659-238.993-541.452 
ATOM   1353  OP1  DT A  66       2.507-239.807-541.901 
ATOM   1354  OP2  DT A  66       3.330-237.722-540.771 
ATOM   1355  O5'  DT A  66       4.608-239.875-540.512 
ATOM   1356  C5'  DT A  66       5.620-240.700-541.119 
ATOM   1357  C4'  DT A  66       6.921-240.574-540.350 
ATOM   1358  O4'  DT A  66       7.743-239.472-540.829 
ATOM   1359  C3'  DT A  66       6.785-240.308-538.851 
ATOM   1360  O3'  DT A  66       7.814-241.010-538.164 
ATOM   1361  C2'  DT A  66       7.034-238.808-538.699 
ATOM   1362  C1'  DT A  66       8.176-238.716-539.708 
ATOM   1363  N1   DT A  66       8.460-237.328-540.167 
ATOM   1364  C2   DT A  66       9.770-237.013-540.434 
ATOM   1365  O2   DT A  66      10.682-237.812-540.311 
ATOM   1366  N3   DT A  66       9.994-235.717-540.856 
ATOM   1367  C4   DT A  66       9.040-234.735-541.030 
ATOM   1368  O4   DT A  66       9.362-233.609-541.413 
ATOM   1369  C5   DT A  66       7.694-235.161-540.724 
ATOM   1370  C7   DT A  66       6.595-234.153-540.885 
ATOM   1371  C6   DT A  66       7.448-236.415-540.311 
ATOM   1372  P    DG A  67       7.474-241.714-536.768 
ATOM   1373  OP1  DG A  67       6.878-243.047-537.017 
ATOM   1374  OP2  DG A  67       6.677-240.793-535.929 
ATOM   1375  O5'  DG A  67       8.934-241.888-536.137 
ATOM   1376  C5'  DG A  67      10.059-242.059-537.019 
ATOM   1377  C4'  DG A  67      11.221-241.205-536.550 
ATOM   1378  O4'  DG A  67      11.180-239.860-537.106 
ATOM   1379  C3'  DG A  67      11.312-240.978-535.041 
ATOM   1380  O3'  DG A  67      12.682-240.969-534.660 
ATOM   1381  C2'  DG A  67      10.739-239.577-534.825 
ATOM   1382  C1'  DG A  67      11.381-238.933-536.050 
ATOM   1383  N9   DG A  67      10.754-237.640-536.444 
ATOM   1384  C8   DG A  67       9.435-237.250-536.360 
ATOM   1385  N7   DG A  67       9.209-236.034-536.795 
ATOM   1386  C5   DG A  67      10.467-235.587-537.194 
ATOM   1387  C6   DG A  67      10.860-234.341-537.751 
ATOM   1388  O6   DG A  67      10.166-233.361-538.010 
ATOM   1389  N1   DG A  67      12.238-234.308-538.009 
ATOM   1390  C2   DG A  67      13.119-235.342-537.762 
ATOM   1391  N2   DG A  67      14.396-235.112-538.080 
ATOM   1392  N3   DG A  67      12.750-236.510-537.241 
ATOM   1393  C4   DG A  67      11.417-236.559-536.984 
ATOM   1394  P    DT A  68      13.110-241.671-533.286 
ATOM   1395  OP1  DT A  68      13.292-243.123-533.507 
ATOM   1396  OP2  DT A  68      12.161-241.290-532.218 
ATOM   1397  O5'  DT A  68      14.531-240.987-533.011 
ATOM   1398  C5'  DT A  68      15.332-240.565-534.131 
ATOM   1399  C4'  DT A  68      15.917-239.193-533.862 
ATOM   1400  O4'  DT A  68      15.029-238.117-534.282 
ATOM   1401  C3'  DT A  68      16.216-238.873-532.397 
ATOM   1402  O3'  DT A  68      17.408-238.099-532.329 
ATOM   1403  C2'  DT A  68      15.045-238.002-531.944 
ATOM   1404  C1'  DT A  68      14.933-237.177-533.223 
ATOM   1405  N1   DT A  68      13.637-236.457-533.359 
ATOM   1406  C2   DT A  68      13.665-235.227-533.972 
ATOM   1407  O2   DT A  68      14.691-234.721-534.396 
ATOM   1408  N3   DT A  68      12.446-234.589-534.080 
ATOM   1409  C4   DT A  68      11.229-235.068-533.638 
ATOM   1410  O4   DT A  68      10.201-234.404-533.791 
ATOM   1411  C5   DT A  68      11.300-236.365-533.009 
ATOM   1412  C7   DT A  68      10.020-236.960-532.498 
ATOM   1413  C6   DT A  68      12.473-237.008-532.890 
ATOM   1414  P    DC A  69      18.450-238.382-531.147 
ATOM   1415  OP1  DC A  69      19.331-239.511-531.522 
ATOM   1416  OP2  DC A  69      17.721-238.524-529.867 
ATOM   1417  O5'  DC A  69      19.293-237.022-531.137 
ATOM   1418  C5'  DC A  69      19.453-236.292-532.368 
ATOM   1419  C4'  DC A  69      19.248-234.810-532.122 
ATOM   1420  O4'  DC A  69      17.852-234.416-532.244 
ATOM   1421  C3'  DC A  69      19.655-234.303-530.739 
ATOM   1422  O3'  DC A  69      20.217-233.003-530.872 
ATOM   1423  C2'  DC A  69      18.341-234.187-529.967 
ATOM   1424  C1'  DC A  69      17.510-233.625-531.116 
ATOM   1425  N1   DC A  69      16.040-233.735-530.903 
ATOM   1426  C2   DC A  69      15.234-232.716-531.403 
ATOM   1427  O2   DC A  69      15.765-231.771-531.999 
ATOM   1428  N3   DC A  69      13.890-232.797-531.218 
ATOM   1429  C4   DC A  69      13.353-233.836-530.568 
ATOM   1430  N4   DC A  69      12.038-233.870-530.413 
ATOM   1431  C5   DC A  69      14.165-234.894-530.045 
ATOM   1432  C6   DC A  69      15.505-234.795-530.240 
ATOM   1433  P    DT A  70      21.485-232.610-529.978 
ATOM   1434  OP1  DT A  70      22.721-233.096-530.630 
ATOM   1435  OP2  DT A  70      21.267-233.058-528.585 
ATOM   1436  O5'  DT A  70      21.434-231.012-530.042 
ATOM   1437  C5'  DT A  70      20.886-230.377-531.213 
ATOM   1438  C4'  DT A  70      19.976-229.236-530.806 
ATOM   1439  O4'  DT A  70      18.604-229.672-530.583 
ATOM   1440  C3'  DT A  70      20.349-228.517-529.510 
ATOM   1441  O3'  DT A  70      20.070-227.130-529.656 
ATOM   1442  C2'  DT A  70      19.401-229.095-528.459 
ATOM   1443  C1'  DT A  70      18.160-229.137-529.346 
ATOM   1444  N1   DT A  70      17.079-230.018-528.822 
ATOM   1445  C2   DT A  70      15.783-229.622-529.051 
ATOM   1446  O2   DT A  70      15.498-228.601-529.652 
ATOM   1447  N3   DT A  70      14.809-230.463-528.550 
ATOM   1448  C4   DT A  70      15.018-231.638-527.857 
ATOM   1449  O4   DT A  70      14.064-232.309-527.457 
ATOM   1450  C5   DT A  70      16.410-231.970-527.667 
ATOM   1451  C7   DT A  70      16.727-233.234-526.922 
ATOM   1452  C6   DT A  70      17.378-231.170-528.143 
ATOM   1453  P    DG A  71      21.091-226.064-529.035 
ATOM   1454  OP1  DG A  71      22.203-225.832-529.983 
ATOM   1455  OP2  DG A  71      21.477-226.484-527.670 
ATOM   1456  O5'  DG A  71      20.170-224.757-528.954 
ATOM   1457  C5'  DG A  71      19.115-224.586-529.918 
ATOM   1458  C4'  DG A  71      17.854-224.104-529.227 
ATOM   1459  O4'  DG A  71      17.032-225.204-528.742 
ATOM   1460  C3'  DG A  71      18.066-223.231-527.990 
ATOM   1461  O3'  DG A  71      17.058-222.229-527.956 
ATOM   1462  C2'  DG A  71      17.853-224.175-526.808 
ATOM   1463  C1'  DG A  71      16.668-224.933-527.398 
ATOM   1464  N9   DG A  71      16.390-226.231-526.723 
ATOM   1465  C8   DG A  71      17.273-227.129-526.164 
ATOM   1466  N7   DG A  71      16.701-228.187-525.643 
ATOM   1467  C5   DG A  71      15.343-227.974-525.871 
ATOM   1468  C6   DG A  71      14.223-228.778-525.532 
ATOM   1469  O6   DG A  71      14.199-229.861-524.952 
ATOM   1470  N1   DG A  71      13.023-228.187-525.951 
ATOM   1471  C2   DG A  71      12.919-226.978-526.611 
ATOM   1472  N2   DG A  71      11.682-226.586-526.926 
ATOM   1473  N3   DG A  71      13.971-226.225-526.929 
ATOM   1474  C4   DG A  71      15.142-226.784-526.529 
ATOM   1475  P    DG A  72      17.449-220.748-527.490 
ATOM   1476  OP1  DG A  72      18.005-219.998-528.638 
ATOM   1477  OP2  DG A  72      18.303-220.818-526.284 
ATOM   1478  O5'  DG A  72      16.017-220.151-527.099 
ATOM   1479  C5'  DG A  72      14.848-220.633-527.788 
ATOM   1480  C4'  DG A  72      13.727-220.880-526.797 
ATOM   1481  O4'  DG A  72      13.768-222.223-526.236 
ATOM   1482  C3'  DG A  72      13.712-219.968-525.570 
ATOM   1483  O3'  DG A  72      12.361-219.677-525.231 
ATOM   1484  C2'  DG A  72      14.323-220.812-524.453 
ATOM   1485  C1'  DG A  72      13.637-222.123-524.826 
ATOM   1486  N9   DG A  72      14.270-223.326-524.216 
ATOM   1487  C8   DG A  72      15.599-223.567-523.943 
ATOM   1488  N7   DG A  72      15.827-224.737-523.398 
ATOM   1489  C5   DG A  72      14.561-225.311-523.301 
ATOM   1490  C6   DG A  72      14.167-226.575-522.791 
ATOM   1491  O6   DG A  72      14.866-227.463-522.312 
ATOM   1492  N1   DG A  72      12.780-226.755-522.884 
ATOM   1493  C2   DG A  72      11.890-225.834-523.401 
ATOM   1494  N2   DG A  72      10.605-226.196-523.401 
ATOM   1495  N3   DG A  72      12.261-224.648-523.881 
ATOM   1496  C4   DG A  72      13.603-224.458-523.798 
ATOM   1497  P    DT A  73      11.986-218.200-524.742 
ATOM   1498  OP1  DT A  73      11.766-217.329-525.919 
ATOM   1499  OP2  DT A  73      12.993-217.729-523.765 
ATOM   1500  O5'  DT A  73      10.594-218.458-523.996 
ATOM   1501  C5'  DT A  73       9.750-219.534-524.447 
ATOM   1502  C4'  DT A  73       9.205-220.299-523.256 
ATOM   1503  O4'  DT A  73      10.093-221.371-522.831 
ATOM   1504  C3'  DT A  73       8.982-219.479-521.985 
ATOM   1505  O3'  DT A  73       7.810-219.952-521.332 
ATOM   1506  C2'  DT A  73      10.190-219.795-521.104 
ATOM   1507  C1'  DT A  73      10.258-221.285-521.424 
ATOM   1508  N1   DT A  73      11.561-221.915-521.071 
ATOM   1509  C2   DT A  73      11.527-223.215-520.628 
ATOM   1510  O2   DT A  73      10.493-223.853-520.519 
ATOM   1511  N3   DT A  73      12.753-223.766-520.310 
ATOM   1512  C4   DT A  73      13.979-223.139-520.396 
ATOM   1513  O4   DT A  73      15.011-223.735-520.082 
ATOM   1514  C5   DT A  73      13.912-221.777-520.870 
ATOM   1515  C7   DT A  73      15.202-221.021-520.993 
ATOM   1516  C6   DT A  73      12.733-221.216-521.187 
ATOM   1517  P    DC A  74       6.820-218.894-520.651 
ATOM   1518  OP1  DC A  74       5.901-218.347-521.674 
ATOM   1519  OP2  DC A  74       7.606-217.901-519.886 
ATOM   1520  O5'  DC A  74       6.006-219.829-519.640 
ATOM   1521  C5'  DC A  74       5.800-221.213-519.981 
ATOM   1522  C4'  DC A  74       6.047-222.087-518.767 
ATOM   1523  O4'  DC A  74       7.444-222.480-518.639 
ATOM   1524  C3'  DC A  74       5.716-221.456-517.414 
ATOM   1525  O3'  DC A  74       5.174-222.456-516.559 
ATOM   1526  C2'  DC A  74       7.068-221.016-516.852 
ATOM   1527  C1'  DC A  74       7.854-222.244-517.301 
ATOM   1528  N1   DC A  74       9.330-222.044-517.298 
ATOM   1529  C2   DC A  74      10.132-223.133-516.966 
ATOM   1530  O2   DC A  74       9.591-224.209-516.690 
ATOM   1531  N3   DC A  74      11.480-222.970-516.957 
ATOM   1532  C4   DC A  74      12.028-221.787-517.262 
ATOM   1533  N4   DC A  74      13.347-221.680-517.240 
ATOM   1534  C5   DC A  74      11.220-220.655-517.606 
ATOM   1535  C6   DC A  74       9.875-220.837-517.609 
ATOM   1536  P    DA A  75       3.959-222.073-515.591 
ATOM   1537  OP1  DA A  75       2.683-222.168-516.336 
ATOM   1538  OP2  DA A  75       4.234-220.774-514.939 
ATOM   1539  O5'  DA A  75       4.037-223.246-514.506 
ATOM   1540  C5'  DA A  75       4.542-224.534-514.906 
ATOM   1541  C4'  DA A  75       5.493-225.067-513.853 
ATOM   1542  O4'  DA A  75       6.865-224.629-514.071 
ATOM   1543  C3'  DA A  75       5.196-224.647-512.414 
ATOM   1544  O3'  DA A  75       5.495-225.735-511.546 
ATOM   1545  C2'  DA A  75       6.181-223.514-512.130 
ATOM   1546  C1'  DA A  75       7.378-224.138-512.842 
ATOM   1547  N9   DA A  75       8.464-223.167-513.149 
ATOM   1548  C8   DA A  75       8.353-221.848-513.488 
ATOM   1549  N7   DA A  75       9.492-221.263-513.697 
ATOM   1550  C5   DA A  75      10.428-222.265-513.481 
ATOM   1551  C6   DA A  75      11.831-222.280-513.546 
ATOM   1552  N6   DA A  75      12.569-221.207-513.863 
ATOM   1553  N1   DA A  75      12.450-223.443-513.272 
ATOM   1554  C2   DA A  75      11.713-224.506-512.959 
ATOM   1555  N3   DA A  75      10.404-224.611-512.866 
ATOM   1556  C4   DA A  75       9.809-223.434-513.145 
ATOM   1557  P    DG A  76       4.527-226.025-510.305 
ATOM   1558  OP1  DG A  76       3.375-226.839-510.754 
ATOM   1559  OP2  DG A  76       4.197-224.754-509.624 
ATOM   1560  O5'  DG A  76       5.475-226.907-509.365 
ATOM   1561  C5'  DG A  76       6.487-227.732-509.972 
ATOM   1562  C4'  DG A  76       7.788-227.606-509.203 
ATOM   1563  O4'  DG A  76       8.611-226.504-509.682 
ATOM   1564  C3'  DG A  76       7.652-227.340-507.704 
ATOM   1565  O3'  DG A  76       8.681-228.042-507.017 
ATOM   1566  C2'  DG A  76       7.902-225.840-507.552 
ATOM   1567  C1'  DG A  76       9.044-225.748-508.561 
ATOM   1568  N9   DG A  76       9.327-224.360-509.020 
ATOM   1569  C8   DG A  76       8.453-223.314-509.222 
ATOM   1570  N7   DG A  76       9.029-222.209-509.633 
ATOM   1571  C5   DG A  76      10.379-222.548-509.707 
ATOM   1572  C6   DG A  76      11.498-221.764-510.092 
ATOM   1573  O6   DG A  76      11.527-220.590-510.452 
ATOM   1574  N1   DG A  76      12.688-222.502-510.024 
ATOM   1575  C2   DG A  76      12.784-223.824-509.635 
ATOM   1576  N2   DG A  76      14.012-224.347-509.638 
ATOM   1577  N3   DG A  76      11.734-224.559-509.275 
ATOM   1578  C4   DG A  76      10.572-223.857-509.335 
ATOM   1579  P    DT A  77       8.342-228.746-505.621 
ATOM   1580  OP1  DT A  77       7.745-230.079-505.870 
ATOM   1581  OP2  DT A  77       7.544-227.825-504.782 
ATOM   1582  O5'  DT A  77       9.802-228.920-504.990 
ATOM   1583  C5'  DT A  77      10.927-229.091-505.872 
ATOM   1584  C4'  DT A  77      12.088-228.237-505.403 
ATOM   1585  O4'  DT A  77      12.048-226.892-505.959 
ATOM   1586  C3'  DT A  77      12.180-228.010-503.894 
ATOM   1587  O3'  DT A  77      13.550-228.000-503.513 
ATOM   1588  C2'  DT A  77      11.606-226.609-503.678 
ATOM   1589  C1'  DT A  77      12.248-225.965-504.903 
ATOM   1590  N1   DT A  77      11.621-224.672-505.297 
ATOM   1591  C2   DT A  77      12.449-223.709-505.820 
ATOM   1592  O2   DT A  77      13.648-223.874-505.969 
ATOM   1593  N3   DT A  77      11.833-222.524-506.173 
ATOM   1594  C4   DT A  77      10.490-222.231-506.049 
ATOM   1595  O4   DT A  77      10.054-221.133-506.399 
ATOM   1596  C5   DT A  77       9.703-223.303-505.489 
ATOM   1597  C7   DT A  77       8.230-223.068-505.319 
ATOM   1598  C6   DT A  77      10.276-224.466-505.137 
ATOM   1599  P    DG A  78      13.978-228.703-502.139 
ATOM   1600  OP1  DG A  78      14.159-230.155-502.359 
ATOM   1601  OP2  DG A  78      13.028-228.322-501.071 
ATOM   1602  O5'  DG A  78      15.398-228.019-501.864 
ATOM   1603  C5'  DG A  78      16.199-227.597-502.984 
ATOM   1604  C4'  DG A  78      16.785-226.225-502.715 
ATOM   1605  O4'  DG A  78      15.897-225.149-503.135 
ATOM   1606  C3'  DG A  78      17.084-225.905-501.250 
ATOM   1607  O3'  DG A  78      18.275-225.131-501.182 
ATOM   1608  C2'  DG A  78      15.912-225.034-500.797 
ATOM   1609  C1'  DG A  78      15.801-224.209-502.076 
ATOM   1610  N9   DG A  78      14.504-223.489-502.212 
ATOM   1611  C8   DG A  78      13.245-223.876-501.807 
ATOM   1612  N7   DG A  78      12.305-223.004-502.079 
ATOM   1613  C5   DG A  78      12.989-221.965-502.708 
ATOM   1614  C6   DG A  78      12.505-220.738-503.233 
ATOM   1615  O6   DG A  78      11.355-220.309-503.250 
ATOM   1616  N1   DG A  78      13.542-219.974-503.786 
ATOM   1617  C2   DG A  78      14.871-220.346-503.827 
ATOM   1618  N2   DG A  78      15.707-219.476-504.399 
ATOM   1619  N3   DG A  78      15.324-221.498-503.335 
ATOM   1620  C4   DG A  78      14.331-222.251-502.795 
ATOM   1621  P    DA A  79      19.318-225.414-500.000 
ATOM   1622  OP1  DA A  79      20.198-226.543-500.375 
ATOM   1623  OP2  DA A  79      18.589-225.555-498.720 
ATOM   1624  O5'  DA A  79      20.160-224.054-499.990 
ATOM   1625  C5'  DA A  79      20.321-223.324-501.221 
ATOM   1626  C4'  DA A  79      20.116-221.842-500.975 
ATOM   1627  O4'  DA A  79      18.720-221.448-501.097 
ATOM   1628  C3'  DA A  79      20.522-221.335-499.592 
ATOM   1629  O3'  DA A  79      21.084-220.035-499.725 
ATOM   1630  C2'  DA A  79      19.208-221.219-498.820 
ATOM   1631  C1'  DA A  79      18.377-220.657-499.969 
ATOM   1632  N9   DA A  79      16.907-220.767-499.756 
ATOM   1633  C8   DA A  79      16.214-221.755-499.118 
ATOM   1634  N7   DA A  79      14.931-221.566-499.094 
ATOM   1635  C5   DA A  79      14.759-220.363-499.765 
ATOM   1636  C6   DA A  79      13.616-219.609-500.080 
ATOM   1637  N6   DA A  79      12.372-219.976-499.742 
ATOM   1638  N1   DA A  79      13.799-218.460-500.756 
ATOM   1639  C2   DA A  79      15.038-218.101-501.090 
ATOM   1640  N3   DA A  79      16.174-218.719-500.852 
ATOM   1641  C4   DA A  79      15.963-219.866-500.174 
ATOM   1642  P    DA A  80      22.352-219.642-498.831 
ATOM   1643  OP1  DA A  80      23.589-220.128-499.483 
ATOM   1644  OP2  DA A  80      22.135-220.090-497.438 
ATOM   1645  O5'  DA A  80      22.301-218.044-498.895 
ATOM   1646  C5'  DA A  80      21.753-217.409-500.066 
ATOM   1647  C4'  DA A  80      20.843-216.268-499.659 
ATOM   1648  O4'  DA A  80      19.471-216.704-499.436 
ATOM   1649  C3'  DA A  80      21.217-215.549-498.363 
ATOM   1650  O3'  DA A  80      20.938-214.162-498.509 
ATOM   1651  C2'  DA A  80      20.269-216.127-497.312 
ATOM   1652  C1'  DA A  80      19.027-216.169-498.199 
ATOM   1653  N9   DA A  80      17.946-217.050-497.675 
ATOM   1654  C8   DA A  80      18.067-218.221-496.984 
ATOM   1655  N7   DA A  80      16.932-218.759-496.661 
ATOM   1656  C5   DA A  80      15.987-217.883-497.175 
ATOM   1657  C6   DA A  80      14.583-217.890-497.166 
ATOM   1658  N6   DA A  80      13.852-218.856-496.593 
ATOM   1659  N1   DA A  80      13.954-216.863-497.768 
ATOM   1660  C2   DA A  80      14.685-215.906-498.337 
ATOM   1661  N3   DA A  80      15.993-215.793-498.409 
ATOM   1662  C4   DA A  80      16.599-216.832-497.798 
ATOM   1663  P    DG A  81      21.958-213.096-497.888 
ATOM   1664  OP1  DG A  81      23.071-212.863-498.836 
ATOM   1665  OP2  DG A  81      22.344-213.516-496.523 
ATOM   1666  O5'  DG A  81      21.038-211.789-497.807 
ATOM   1667  C5'  DG A  81      19.982-211.618-498.771 
ATOM   1668  C4'  DG A  81      18.722-211.136-498.079 
ATOM   1669  O4'  DG A  81      17.899-212.236-497.595 
ATOM   1670  C3'  DG A  81      18.934-210.263-496.843 
ATOM   1671  O3'  DG A  81      17.925-209.261-496.809 
ATOM   1672  C2'  DG A  81      18.720-211.207-495.661 
ATOM   1673  C1'  DG A  81      17.535-211.965-496.251 
ATOM   1674  N9   DG A  81      17.257-213.263-495.576 
ATOM   1675  C8   DG A  81      18.141-214.161-495.017 
ATOM   1676  N7   DG A  81      17.569-215.219-494.496 
ATOM   1677  C5   DG A  81      16.210-215.006-494.724 
ATOM   1678  C6   DG A  81      15.090-215.810-494.385 
ATOM   1679  O6   DG A  81      15.066-216.893-493.805 
ATOM   1680  N1   DG A  81      13.891-215.219-494.804 
ATOM   1681  C2   DG A  81      13.786-214.010-495.464 
ATOM   1682  N2   DG A  81      12.550-213.617-495.779 
ATOM   1683  N3   DG A  81      14.838-213.257-495.782 
ATOM   1684  C4   DG A  81      16.009-213.816-495.382 
ATOM   1685  P    DA A  82      18.316-207.780-496.343 
ATOM   1686  OP1  DA A  82      18.873-207.030-497.491 
ATOM   1687  OP2  DA A  82      19.171-207.850-495.137 
ATOM   1688  O5'  DA A  82      16.885-207.183-495.952 
ATOM   1689  C5'  DA A  82      15.716-207.665-496.641 
ATOM   1690  C4'  DA A  82      14.595-207.912-495.650 
ATOM   1691  O4'  DA A  82      14.635-209.255-495.089 
ATOM   1692  C3'  DA A  82      14.579-207.000-494.423 
ATOM   1693  O3'  DA A  82      13.229-206.708-494.083 
ATOM   1694  C2'  DA A  82      15.190-207.844-493.306 
ATOM   1695  C1'  DA A  82      14.504-209.155-493.679 
ATOM   1696  N9   DA A  82      15.137-210.358-493.069 
ATOM   1697  C8   DA A  82      16.458-210.580-492.806 
ATOM   1698  N7   DA A  82      16.699-211.734-492.265 
ATOM   1699  C5   DA A  82      15.446-212.322-492.161 
ATOM   1700  C6   DA A  82      15.021-213.565-491.664 
ATOM   1701  N6   DA A  82      15.857-214.483-491.155 
ATOM   1702  N1   DA A  82      13.703-213.833-491.709 
ATOM   1703  C2   DA A  82      12.879-212.918-492.217 
ATOM   1704  N3   DA A  82      13.158-211.730-492.707 
ATOM   1705  C4   DA A  82      14.483-211.487-492.650 
ATOM   1706  P    DA A  83      12.853-205.232-493.595 
ATOM   1707  OP1  DA A  83      12.634-204.360-494.771 
ATOM   1708  OP2  DA A  83      13.860-204.761-492.618 
ATOM   1709  O5'  DA A  83      11.462-205.490-492.849 
ATOM   1710  C5'  DA A  83      10.617-206.566-493.299 
ATOM   1711  C4'  DA A  83      10.072-207.331-492.109 
ATOM   1712  O4'  DA A  83      10.960-208.403-491.684 
ATOM   1713  C3'  DA A  83       9.849-206.511-490.838 
ATOM   1714  O3'  DA A  83       8.678-206.984-490.185 
ATOM   1715  C2'  DA A  83      11.058-206.827-489.957 
ATOM   1716  C1'  DA A  83      11.125-208.317-490.277 
ATOM   1717  N9   DA A  83      12.428-208.947-489.924 
ATOM   1718  C8   DA A  83      13.678-208.400-489.979 
ATOM   1719  N7   DA A  83      14.620-209.207-489.603 
ATOM   1720  C5   DA A  83      13.949-210.376-489.273 
ATOM   1721  C6   DA A  83      14.392-211.622-488.799 
ATOM   1722  N6   DA A  83      15.681-211.909-488.565 
ATOM   1723  N1   DA A  83      13.460-212.566-488.573 
ATOM   1724  C2   DA A  83      12.181-212.275-488.808 
ATOM   1725  N3   DA A  83      11.651-211.154-489.248 
ATOM   1726  C4   DA A  83      12.606-210.226-489.466 
ATOM   1727  P    DT A  84       7.688-205.926-489.504 
ATOM   1728  OP1  DT A  84       6.768-205.379-490.527 
ATOM   1729  OP2  DT A  84       8.473-204.933-488.739 
ATOM   1730  O5'  DT A  84       6.873-206.861-488.493 
ATOM   1731  C5'  DT A  84       6.668-208.245-488.833 
ATOM   1732  C4'  DT A  84       6.914-209.119-487.620 
ATOM   1733  O4'  DT A  84       8.311-209.512-487.492 
ATOM   1734  C3'  DT A  84       6.583-208.488-486.267 
ATOM   1735  O3'  DT A  84       6.042-209.487-485.412 
ATOM   1736  C2'  DT A  84       7.936-208.048-485.705 
ATOM   1737  C1'  DT A  84       8.721-209.276-486.154 
ATOM   1738  N1   DT A  84      10.198-209.076-486.151 
ATOM   1739  C2   DT A  84      10.975-210.159-485.821 
ATOM   1740  O2   DT A  84      10.508-211.249-485.539 
ATOM   1741  N3   DT A  84      12.339-209.936-485.829 
ATOM   1742  C4   DT A  84      12.972-208.748-486.132 
ATOM   1743  O4   DT A  84      14.202-208.669-486.105 
ATOM   1744  C5   DT A  84      12.073-207.669-486.465 
ATOM   1745  C7   DT A  84      12.679-206.340-486.808 
ATOM   1746  C6   DT A  84      10.742-207.859-486.465 
ATOM   1747  P    DT A  85       4.826-209.105-484.444 
ATOM   1748  OP1  DT A  85       3.550-209.200-485.189 
ATOM   1749  OP2  DT A  85       5.101-207.806-483.792 
ATOM   1750  O5'  DT A  85       4.905-210.278-483.359 
ATOM   1751  C5'  DT A  85       5.410-211.566-483.759 
ATOM   1752  C4'  DT A  85       6.360-212.099-482.706 
ATOM   1753  O4'  DT A  85       7.732-211.661-482.924 
ATOM   1754  C3'  DT A  85       6.063-211.679-481.267 
ATOM   1755  O3'  DT A  85       6.363-212.766-480.399 
ATOM   1756  C2'  DT A  85       7.049-210.546-480.983 
ATOM   1757  C1'  DT A  85       8.246-211.170-481.695 
ATOM   1758  N1   DT A  85       9.332-210.199-482.002 
ATOM   1759  C2   DT A  85      10.623-210.666-481.944 
ATOM   1760  O2   DT A  85      10.900-211.817-481.656 
ATOM   1761  N3   DT A  85      11.604-209.737-482.234 
ATOM   1762  C4   DT A  85      11.403-208.413-482.571 
ATOM   1763  O4   DT A  85      12.362-207.677-482.810 
ATOM   1764  C5   DT A  85      10.016-208.018-482.606 
ATOM   1765  C7   DT A  85       9.710-206.592-482.963 
ATOM   1766  C6   DT A  85       9.042-208.899-482.327 
ATOM   1767  P    DT A  86       5.394-213.057-479.158 
ATOM   1768  OP1  DT A  86       4.242-213.871-479.607 
ATOM   1769  OP2  DT A  86       5.065-211.786-478.477 
ATOM   1770  O5'  DT A  86       6.343-213.939-478.218 
ATOM   1771  C5'  DT A  86       7.355-214.764-478.825 
ATOM   1772  C4'  DT A  86       8.656-214.638-478.056 
ATOM   1773  O4'  DT A  86       9.478-213.536-478.535 
ATOM   1774  C3'  DT A  86       8.520-214.372-476.557 
ATOM   1775  O3'  DT A  86       9.549-215.074-475.870 
ATOM   1776  C2'  DT A  86       8.769-212.872-476.405 
ATOM   1777  C1'  DT A  86       9.911-212.780-477.414 
ATOM   1778  N1   DT A  86      10.195-211.392-477.873 
ATOM   1779  C2   DT A  86      11.505-211.077-478.140 
ATOM   1780  O2   DT A  86      12.417-211.876-478.017 
ATOM   1781  N3   DT A  86      11.729-209.781-478.562 
ATOM   1782  C4   DT A  86      10.775-208.799-478.735 
ATOM   1783  O4   DT A  86      11.097-207.673-479.119 
ATOM   1784  C5   DT A  86       9.429-209.225-478.430 
ATOM   1785  C7   DT A  86       8.329-208.217-478.591 
ATOM   1786  C6   DT A  86       9.183-210.479-478.017 
ATOM   1787  P    DC A  87       9.209-215.778-474.474 
ATOM   1788  OP1  DC A  87       8.613-217.111-474.723 
ATOM   1789  OP2  DC A  87       8.411-214.857-473.634 
ATOM   1790  O5'  DC A  87      10.669-215.952-473.843 
ATOM   1791  C5'  DC A  87      11.794-216.123-474.725 
ATOM   1792  C4'  DC A  87      12.955-215.269-474.256 
ATOM   1793  O4'  DC A  87      12.915-213.924-474.812 
ATOM   1794  C3'  DC A  87      13.047-215.042-472.747 
ATOM   1795  O3'  DC A  87      14.417-215.032-472.366 
ATOM   1796  C2'  DC A  87      12.474-213.641-472.531 
ATOM   1797  C1'  DC A  87      13.115-212.997-473.756 
ATOM   1798  N1   DC A  87      12.489-211.704-474.150 
ATOM   1799  C2   DC A  87      13.315-210.717-474.682 
ATOM   1800  O2   DC A  87      14.522-210.953-474.805 
ATOM   1801  N3   DC A  87      12.763-209.532-475.046 
ATOM   1802  C4   DC A  87      11.450-209.316-474.897 
ATOM   1803  N4   DC A  87      10.959-208.143-475.268 
ATOM   1804  C5   DC A  87      10.583-210.317-474.351 
ATOM   1805  C6   DC A  87      11.154-211.495-473.993 
ATOM   1806  P    DC A  88      14.845-215.735-470.992 
ATOM   1807  OP1  DC A  88      15.026-217.187-471.212 
ATOM   1808  OP2  DC A  88      13.896-215.354-469.923 
ATOM   1809  O5'  DC A  88      16.266-215.051-470.717 
ATOM   1810  C5'  DC A  88      17.066-214.629-471.837 
ATOM   1811  C4'  DC A  88      17.652-213.257-471.568 
ATOM   1812  O4'  DC A  88      16.764-212.181-471.987 
ATOM   1813  C3'  DC A  88      17.951-212.937-470.103 
ATOM   1814  O3'  DC A  88      19.143-212.163-470.035 
ATOM   1815  C2'  DC A  88      16.779-212.066-469.650 
ATOM   1816  C1'  DC A  88      16.668-211.241-470.929 
ATOM   1817  N1   DC A  88      15.371-210.521-471.065 
ATOM   1818  C2   DC A  88      15.384-209.273-471.684 
ATOM   1819  O2   DC A  88      16.460-208.819-472.090 
ATOM   1820  N3   DC A  88      14.212-208.600-471.818 
ATOM   1821  C4   DC A  88      13.067-209.126-471.364 
ATOM   1822  N4   DC A  88      11.951-208.430-471.519 
ATOM   1823  C5   DC A  88      13.033-210.408-470.725 
ATOM   1824  C6   DC A  88      14.214-211.064-470.600 
ATOM   1825  P    DA A  89      20.185-212.446-468.853 
ATOM   1826  OP1  DA A  89      21.065-213.575-469.228 
ATOM   1827  OP2  DA A  89      19.456-212.587-467.573 
ATOM   1828  O5'  DA A  89      21.028-211.086-468.843 
ATOM   1829  C5'  DA A  89      21.188-210.356-470.074 
ATOM   1830  C4'  DA A  89      20.983-208.874-469.828 
ATOM   1831  O4'  DA A  89      19.587-208.480-469.950 
ATOM   1832  C3'  DA A  89      21.390-208.367-468.445 
ATOM   1833  O3'  DA A  89      21.951-207.067-468.578 
ATOM   1834  C2'  DA A  89      20.076-208.251-467.673 
ATOM   1835  C1'  DA A  89      19.244-207.689-468.822 
ATOM   1836  N9   DA A  89      17.775-207.799-468.609 
ATOM   1837  C8   DA A  89      17.082-208.787-467.971 
ATOM   1838  N7   DA A  89      15.799-208.598-467.947 
ATOM   1839  C5   DA A  89      15.626-207.395-468.618 
ATOM   1840  C6   DA A  89      14.483-206.641-468.933 
ATOM   1841  N6   DA A  89      13.239-207.008-468.595 
ATOM   1842  N1   DA A  89      14.667-205.492-469.609 
ATOM   1843  C2   DA A  89      15.905-205.133-469.943 
ATOM   1844  N3   DA A  89      17.041-205.751-469.705 
ATOM   1845  C4   DA A  89      16.831-206.898-469.027 
ATOM   1846  P    DG A  90      23.220-206.674-467.683 
ATOM   1847  OP1  DG A  90      24.456-207.160-468.336 
ATOM   1848  OP2  DG A  90      23.002-207.122-466.290 
ATOM   1849  O5'  DG A  90      23.168-205.076-467.748 
ATOM   1850  C5'  DG A  90      22.621-204.441-468.919 
ATOM   1851  C4'  DG A  90      21.711-203.300-468.512 
ATOM   1852  O4'  DG A  90      20.339-203.736-468.289 
ATOM   1853  C3'  DG A  90      22.084-202.581-467.216 
ATOM   1854  O3'  DG A  90      21.805-201.194-467.362 
ATOM   1855  C2'  DG A  90      21.136-203.159-466.165 
ATOM   1856  C1'  DG A  90      19.895-203.201-467.052 
ATOM   1857  N9   DG A  90      18.814-204.082-466.528 
ATOM   1858  C8   DG A  90      18.916-205.265-465.829 
ATOM   1859  N7   DG A  90      17.761-205.798-465.510 
ATOM   1860  C5   DG A  90      16.829-204.905-466.034 
ATOM   1861  C6   DG A  90      15.410-204.944-466.005 
ATOM   1862  O6   DG A  90      14.674-205.789-465.504 
ATOM   1863  N1   DG A  90      14.854-203.835-466.657 
ATOM   1864  C2   DG A  90      15.575-202.822-467.258 
ATOM   1865  N2   DG A  90      14.857-201.851-467.829 
ATOM   1866  N3   DG A  90      16.905-202.786-467.286 
ATOM   1867  C4   DG A  90      17.460-203.855-466.657 
ATOM   1868  P    DA A  91      22.825-200.128-466.741 
ATOM   1869  OP1  DA A  91      23.938-199.895-467.689 
ATOM   1870  OP2  DA A  91      23.212-200.548-465.376 
ATOM   1871  O5'  DA A  91      21.905-198.821-466.660 
ATOM   1872  C5'  DA A  91      20.849-198.650-467.624 
ATOM   1873  C4'  DA A  91      19.589-198.168-466.932 
ATOM   1874  O4'  DA A  91      18.767-199.268-466.448 
ATOM   1875  C3'  DA A  91      19.801-197.295-465.696 
ATOM   1876  O3'  DA A  91      18.792-196.293-465.662 
ATOM   1877  C2'  DA A  91      19.588-198.239-464.514 
ATOM   1878  C1'  DA A  91      18.402-198.997-465.104 
ATOM   1879  N9   DA A  91      18.125-200.295-464.429 
ATOM   1880  C8   DA A  91      19.015-201.174-463.880 
ATOM   1881  N7   DA A  91      18.462-202.225-463.360 
ATOM   1882  C5   DA A  91      17.105-202.032-463.578 
ATOM   1883  C6   DA A  91      15.975-202.802-463.259 
ATOM   1884  N6   DA A  91      16.039-203.979-462.620 
ATOM   1885  N1   DA A  91      14.773-202.317-463.620 
ATOM   1886  C2   DA A  91      14.715-201.148-464.255 
ATOM   1887  N3   DA A  91      15.697-200.344-464.605 
ATOM   1888  C4   DA A  91      16.888-200.853-464.231 
ATOM   1889  P    DA A  92      19.184-194.812-465.195 
ATOM   1890  OP1  DA A  92      19.740-194.062-466.344 
ATOM   1891  OP2  DA A  92      20.038-194.882-463.990 
ATOM   1892  O5'  DA A  92      17.752-194.215-464.805 
ATOM   1893  C5'  DA A  92      16.583-194.697-465.494 
ATOM   1894  C4'  DA A  92      15.462-194.944-464.503 
ATOM   1895  O4'  DA A  92      15.503-196.287-463.942 
ATOM   1896  C3'  DA A  92      15.446-194.032-463.276 
ATOM   1897  O3'  DA A  92      14.096-193.740-462.936 
ATOM   1898  C2'  DA A  92      16.058-194.876-462.158 
ATOM   1899  C1'  DA A  92      15.372-196.187-462.532 
ATOM   1900  N9   DA A  92      16.004-197.390-461.922 
ATOM   1901  C8   DA A  92      17.325-197.612-461.659 
ATOM   1902  N7   DA A  92      17.567-198.766-461.118 
ATOM   1903  C5   DA A  92      16.313-199.354-461.014 
ATOM   1904  C6   DA A  92      15.889-200.597-460.517 
ATOM   1905  N6   DA A  92      16.724-201.515-460.008 
ATOM   1906  N1   DA A  92      14.570-200.865-460.562 
ATOM   1907  C2   DA A  92      13.746-199.950-461.070 
ATOM   1908  N3   DA A  92      14.026-198.762-461.560 
ATOM   1909  C4   DA A  92      15.350-198.519-461.503 
ATOM   1910  P    DG A  93      13.721-192.264-462.448 
ATOM   1911  OP1  DG A  93      13.501-191.392-463.624 
ATOM   1912  OP2  DG A  93      14.728-191.793-461.471 
ATOM   1913  O5'  DG A  93      12.329-192.522-461.702 
ATOM   1914  C5'  DG A  93      11.485-193.598-462.152 
ATOM   1915  C4'  DG A  93      10.940-194.362-460.962 
ATOM   1916  O4'  DG A  93      11.827-195.435-460.537 
ATOM   1917  C3'  DG A  93      10.717-193.543-459.691 
ATOM   1918  O3'  DG A  93       9.545-194.016-459.038 
ATOM   1919  C2'  DG A  93      11.925-193.859-458.810 
ATOM   1920  C1'  DG A  93      11.992-195.349-459.130 
ATOM   1921  N9   DG A  93      13.295-195.979-458.777 
ATOM   1922  C8   DG A  93      14.563-195.443-458.826 
ATOM   1923  N7   DG A  93      15.507-196.269-458.444 
ATOM   1924  C5   DG A  93      14.815-197.435-458.117 
ATOM   1925  C6   DG A  93      15.297-198.681-457.638 
ATOM   1926  O6   DG A  93      16.453-199.019-457.401 
ATOM   1927  N1   DG A  93      14.251-199.591-457.436 
ATOM   1928  C2   DG A  93      12.913-199.331-457.666 
ATOM   1929  N2   DG A  93      12.069-200.334-457.412 
ATOM   1930  N3   DG A  93      12.462-198.163-458.115 
ATOM   1931  C4   DG A  93      13.464-197.267-458.317 
ATOM   1932  P    DA A  94       8.555-192.958-458.357 
ATOM   1933  OP1  DA A  94       7.636-192.411-459.380 
ATOM   1934  OP2  DA A  94       9.340-191.965-457.592 
ATOM   1935  O5'  DA A  94       7.741-193.893-457.346 
ATOM   1936  C5'  DA A  94       7.535-195.277-457.686 
ATOM   1937  C4'  DA A  94       7.782-196.151-456.473 
ATOM   1938  O4'  DA A  94       9.179-196.544-456.345 
ATOM   1939  C3'  DA A  94       7.451-195.520-455.120 
ATOM   1940  O3'  DA A  94       6.909-196.519-454.265 
ATOM   1941  C2'  DA A  94       8.803-195.080-454.558 
ATOM   1942  C1'  DA A  94       9.589-196.308-455.006 
ATOM   1943  N9   DA A  94      11.065-196.108-455.004 
ATOM   1944  C8   DA A  94      11.768-194.972-455.290 
ATOM   1945  N7   DA A  94      13.054-195.115-455.199 
ATOM   1946  C5   DA A  94      13.219-196.442-454.827 
ATOM   1947  C6   DA A  94      14.360-197.218-454.568 
ATOM   1948  N6   DA A  94      15.611-196.745-454.649 
ATOM   1949  N1   DA A  94      14.167-198.505-454.219 
ATOM   1950  C2   DA A  94      12.921-198.969-454.141 
ATOM   1951  N3   DA A  94      11.786-198.343-454.358 
ATOM   1952  C4   DA A  94      12.006-197.058-454.704 
ATOM   1953  P    DG A  95       5.694-196.137-453.297 
ATOM   1954  OP1  DG A  95       4.417-196.232-454.042 
ATOM   1955  OP2  DG A  95       5.968-194.838-452.645 
ATOM   1956  O5'  DG A  95       5.772-197.310-452.212 
ATOM   1957  C5'  DG A  95       6.277-198.598-452.612 
ATOM   1958  C4'  DG A  95       7.228-199.131-451.559 
ATOM   1959  O4'  DG A  95       8.600-198.693-451.777 
ATOM   1960  C3'  DG A  95       6.931-198.711-450.120 
ATOM   1961  O3'  DG A  95       7.230-199.798-449.252 
ATOM   1962  C2'  DG A  95       7.916-197.578-449.836 
ATOM   1963  C1'  DG A  95       9.113-198.202-450.548 
ATOM   1964  N9   DG A  95      10.199-197.231-450.855 
ATOM   1965  C8   DG A  95      10.107-195.900-451.198 
ATOM   1966  N7   DG A  95      11.264-195.320-451.407 
ATOM   1967  C5   DG A  95      12.189-196.339-451.186 
ATOM   1968  C6   DG A  95      13.606-196.319-451.260 
ATOM   1969  O6   DG A  95      14.349-195.382-451.542 
ATOM   1970  N1   DG A  95      14.153-197.575-450.959 
ATOM   1971  C2   DG A  95      13.425-198.701-450.629 
ATOM   1972  N2   DG A  95      14.134-199.804-450.376 
ATOM   1973  N3   DG A  95      12.095-198.719-450.560 
ATOM   1974  C4   DG A  95      11.550-197.509-450.849 
ATOM   1975  P    DG A  96       6.261-200.089-448.010 
ATOM   1976  OP1  DG A  96       5.110-200.903-448.460 
ATOM   1977  OP2  DG A  96       5.932-198.818-447.330 
ATOM   1978  O5'  DG A  96       7.210-200.971-447.070 
ATOM   1979  C5'  DG A  96       8.222-201.796-447.677 
ATOM   1980  C4'  DG A  96       9.523-201.670-446.909 
ATOM   1981  O4'  DG A  96      10.346-200.568-447.388 
ATOM   1982  C3'  DG A  96       9.387-201.404-445.410 
ATOM   1983  O3'  DG A  96      10.416-202.106-444.723 
ATOM   1984  C2'  DG A  96       9.637-199.904-445.258 
ATOM   1985  C1'  DG A  96      10.778-199.812-446.267 
ATOM   1986  N9   DG A  96      11.062-198.424-446.726 
ATOM   1987  C8   DG A  96      10.188-197.378-446.928 
ATOM   1988  N7   DG A  96      10.763-196.273-447.339 
ATOM   1989  C5   DG A  96      12.114-196.612-447.413 
ATOM   1990  C6   DG A  96      13.233-195.828-447.798 
ATOM   1991  O6   DG A  96      13.262-194.654-448.158 
ATOM   1992  N1   DG A  96      14.423-196.566-447.729 
ATOM   1993  C2   DG A  96      14.518-197.888-447.341 
ATOM   1994  N2   DG A  96      15.747-198.411-447.344 
ATOM   1995  N3   DG A  96      13.468-198.623-446.981 
ATOM   1996  C4   DG A  96      12.307-197.921-447.041 
ATOM   1997  P    DT A  97      10.076-202.810-443.327 
ATOM   1998  OP1  DT A  97       9.480-204.142-443.576 
ATOM   1999  OP2  DT A  97       9.279-201.889-442.487 
ATOM   2000  O5'  DT A  97      11.537-202.983-442.696 
ATOM   2001  C5'  DT A  97      12.662-203.155-443.578 
ATOM   2002  C4'  DT A  97      13.823-202.301-443.109 
ATOM   2003  O4'  DT A  97      13.782-200.956-443.665 
ATOM   2004  C3'  DT A  97      13.915-202.074-441.600 
ATOM   2005  O3'  DT A  97      15.285-202.064-441.219 
ATOM   2006  C2'  DT A  97      13.341-200.673-441.384 
ATOM   2007  C1'  DT A  97      13.983-200.029-442.608 
ATOM   2008  N1   DT A  97      13.356-198.736-443.003 
ATOM   2009  C2   DT A  97      14.184-197.773-443.526 
ATOM   2010  O2   DT A  97      15.383-197.938-443.675 
ATOM   2011  N3   DT A  97      13.568-196.588-443.879 
ATOM   2012  C4   DT A  97      12.225-196.295-443.754 
ATOM   2013  O4   DT A  97      11.789-195.197-444.105 
ATOM   2014  C5   DT A  97      11.438-197.367-443.195 
ATOM   2015  C7   DT A  97       9.965-197.131-443.025 
ATOM   2016  C6   DT A  97      12.011-198.530-442.843 
ATOM   2017  P    DT A  98      15.712-202.767-439.845 
ATOM   2018  OP1  DT A  98      15.894-204.219-440.065 
ATOM   2019  OP2  DT A  98      14.763-202.386-438.776 
ATOM   2020  O5'  DT A  98      17.133-202.083-439.570 
ATOM   2021  C5'  DT A  98      17.934-201.661-440.690 
ATOM   2022  C4'  DT A  98      18.520-200.289-440.421 
ATOM   2023  O4'  DT A  98      17.632-199.213-440.840 
ATOM   2024  C3'  DT A  98      18.819-199.969-438.956 
ATOM   2025  O3'  DT A  98      20.010-199.195-438.888 
ATOM   2026  C2'  DT A  98      17.647-199.098-438.503 
ATOM   2027  C1'  DT A  98      17.535-198.273-439.782 
ATOM   2028  N1   DT A  98      16.239-197.553-439.918 
ATOM   2029  C2   DT A  98      16.268-196.323-440.531 
ATOM   2030  O2   DT A  98      17.293-195.817-440.954 
ATOM   2031  N3   DT A  98      15.048-195.685-440.639 
ATOM   2032  C4   DT A  98      13.831-196.164-440.197 
ATOM   2033  O4   DT A  98      12.804-195.500-440.350 
ATOM   2034  C5   DT A  98      13.903-197.461-439.568 
ATOM   2035  C7   DT A  98      12.622-198.056-439.057 
ATOM   2036  C6   DT A  98      15.075-198.104-439.449 
ATOM   2037  P    DC A  99      21.052-199.478-437.706 
ATOM   2038  OP1  DC A  99      21.933-200.607-438.080 
ATOM   2039  OP2  DC A  99      20.323-199.619-436.426 
ATOM   2040  O5'  DC A  99      21.895-198.118-437.696 
ATOM   2041  C5'  DC A  99      22.056-197.388-438.927 
ATOM   2042  C4'  DC A  99      21.850-195.906-438.681 
ATOM   2043  O4'  DC A  99      20.454-195.511-438.803 
ATOM   2044  C3'  DC A  99      22.257-195.399-437.297 
ATOM   2045  O3'  DC A  99      22.819-194.099-437.431 
ATOM   2046  C2'  DC A  99      20.943-195.283-436.526 
ATOM   2047  C1'  DC A  99      20.112-194.721-437.675 
ATOM   2048  N1   DC A  99      18.642-194.831-437.462 
ATOM   2049  C2   DC A  99      17.836-193.812-437.962 
ATOM   2050  O2   DC A  99      18.367-192.867-438.558 
ATOM   2051  N3   DC A  99      16.492-193.893-437.777 
ATOM   2052  C4   DC A  99      15.955-194.932-437.127 
ATOM   2053  N4   DC A  99      14.640-194.966-436.972 
ATOM   2054  C5   DC A  99      16.767-195.990-436.604 
ATOM   2055  C6   DC A  99      18.107-195.891-436.798 
ATOM   2056  P    DC A 100      24.087-193.706-436.536 
ATOM   2057  OP1  DC A 100      25.323-194.192-437.189 
ATOM   2058  OP2  DC A 100      23.869-194.154-435.143 
ATOM   2059  O5'  DC A 100      24.036-192.108-436.601 
ATOM   2060  C5'  DC A 100      23.488-191.473-437.772 
ATOM   2061  C4'  DC A 100      22.578-190.332-437.365 
ATOM   2062  O4'  DC A 100      21.206-190.768-437.142 
ATOM   2063  C3'  DC A 100      22.951-189.613-436.069 
ATOM   2064  O3'  DC A 100      22.672-188.226-436.215 
ATOM   2065  C2'  DC A 100      22.003-190.191-435.018 
ATOM   2066  C1'  DC A 100      20.762-190.233-435.905 
ATOM   2067  N1   DC A 100      19.681-191.114-435.381 
ATOM   2068  C2   DC A 100      18.362-190.726-435.604 
ATOM   2069  O2   DC A 100      18.145-189.678-436.222 
ATOM   2070  N3   DC A 100      17.362-191.516-435.134 
ATOM   2071  C4   DC A 100      17.639-192.645-434.469 
ATOM   2072  N4   DC A 100      16.629-193.380-434.031 
ATOM   2073  C5   DC A 100      18.989-193.061-434.228 
ATOM   2074  C6   DC A 100      19.974-192.258-434.706 
ATOM   2075  P    DT A 101      23.693-187.160-435.594 
ATOM   2076  OP1  DT A 101      24.805-186.927-436.542 
ATOM   2077  OP2  DT A 101      24.079-187.580-434.229 
ATOM   2078  O5'  DT A 101      22.772-185.853-435.513 
ATOM   2079  C5'  DT A 101      21.717-185.681-436.477 
ATOM   2080  C4'  DT A 101      20.456-185.200-435.785 
ATOM   2081  O4'  DT A 101      19.634-186.300-435.301 
ATOM   2082  C3'  DT A 101      20.669-184.327-434.549 
ATOM   2083  O3'  DT A 101      19.660-183.325-434.514 
ATOM   2084  C2'  DT A 101      20.455-185.271-433.366 
ATOM   2085  C1'  DT A 101      19.270-186.029-433.957 
ATOM   2086  N1   DT A 101      18.992-187.327-433.281 
ATOM   2087  C2   DT A 101      17.677-187.713-433.184 
ATOM   2088  O2   DT A 101      16.756-187.045-433.620 
ATOM   2089  N3   DT A 101      17.458-188.922-432.551 
ATOM   2090  C4   DT A 101      18.423-189.754-432.022 
ATOM   2091  O4   DT A 101      18.105-190.814-431.478 
ATOM   2092  C5   DT A 101      19.772-189.265-432.172 
ATOM   2093  C7   DT A 101      20.884-190.111-431.624 
ATOM   2094  C6   DT A 101      20.014-188.093-432.783 
ATOM   2095  P    DC A 102      20.051-181.844-434.048 
ATOM   2096  OP1  DC A 102      20.607-181.094-435.197 
ATOM   2097  OP2  DC A 102      20.906-181.914-432.843 
ATOM   2098  O5'  DC A 102      18.620-181.247-433.658 
ATOM   2099  C5'  DC A 102      17.450-181.729-434.347 
ATOM   2100  C4'  DC A 102      16.330-181.976-433.356 
ATOM   2101  O4'  DC A 102      16.370-183.319-432.794 
ATOM   2102  C3'  DC A 102      16.314-181.064-432.129 
ATOM   2103  O3'  DC A 102      14.964-180.772-431.789 
ATOM   2104  C2'  DC A 102      16.925-181.908-431.011 
ATOM   2105  C1'  DC A 102      16.239-183.219-431.385 
ATOM   2106  N1   DC A 102      16.872-184.422-430.775 
ATOM   2107  C2   DC A 102      16.041-185.478-430.411 
ATOM   2108  O2   DC A 102      14.824-185.375-430.607 
ATOM   2109  N3   DC A 102      16.598-186.583-429.852 
ATOM   2110  C4   DC A 102      17.921-186.655-429.656 
ATOM   2111  N4   DC A 102      18.416-187.755-429.108 
ATOM   2112  C5   DC A 102      18.793-185.580-430.023 
ATOM   2113  C6   DC A 102      18.217-184.484-430.579 
ATOM   2114  P    DC A 103      14.588-179.296-431.300 
ATOM   2115  OP1  DC A 103      14.369-178.424-432.477 
ATOM   2116  OP2  DC A 103      15.595-178.825-430.324 
ATOM   2117  O5'  DC A 103      13.197-179.554-430.555 
ATOM   2118  C5'  DC A 103      12.352-180.630-431.005 
ATOM   2119  C4'  DC A 103      11.807-181.394-429.815 
ATOM   2120  O4'  DC A 103      12.695-182.467-429.390 
ATOM   2121  C3'  DC A 103      11.584-180.575-428.544 
ATOM   2122  O3'  DC A 103      10.413-181.048-427.891 
ATOM   2123  C2'  DC A 103      12.792-180.891-427.663 
ATOM   2124  C1'  DC A 103      12.860-182.380-427.983 
ATOM   2125  N1   DC A 103      14.163-183.011-427.630 
ATOM   2126  C2   DC A 103      14.145-184.328-427.179 
ATOM   2127  O2   DC A 103      13.060-184.915-427.092 
ATOM   2128  N3   DC A 103      15.323-184.922-426.851 
ATOM   2129  C4   DC A 103      16.477-184.252-426.960 
ATOM   2130  N4   DC A 103      17.598-184.873-426.628 
ATOM   2131  C5   DC A 103      16.516-182.895-427.421 
ATOM   2132  C6   DC A 103      15.329-182.321-427.743 
ATOM   2133  P    DC A 104       9.422-179.990-427.210 
ATOM   2134  OP1  DC A 104       8.503-179.443-428.233 
ATOM   2135  OP2  DC A 104      10.208-178.997-426.445 
ATOM   2136  O5'  DC A 104       8.608-180.925-426.199 
ATOM   2137  C5'  DC A 104       8.403-182.309-426.539 
ATOM   2138  C4'  DC A 104       8.649-183.183-425.326 
ATOM   2139  O4'  DC A 104      10.046-183.576-425.197 
ATOM   2140  C3'  DC A 104       8.318-182.552-423.973 
ATOM   2141  O3'  DC A 104       7.777-183.551-423.118 
ATOM   2142  C2'  DC A 104       9.671-182.112-423.410 
ATOM   2143  C1'  DC A 104      10.456-183.340-423.859 
ATOM   2144  N1   DC A 104      11.933-183.140-423.857 
ATOM   2145  C2   DC A 104      12.735-184.229-423.525 
ATOM   2146  O2   DC A 104      12.194-185.305-423.249 
ATOM   2147  N3   DC A 104      14.082-184.066-423.516 
ATOM   2148  C4   DC A 104      14.630-182.883-423.821 
ATOM   2149  N4   DC A 104      15.949-182.776-423.799 
ATOM   2150  C5   DC A 104      13.822-181.750-424.165 
ATOM   2151  C6   DC A 104      12.478-181.933-424.168 
ATOM   2152  P    DC A 105       6.561-183.169-422.150 
ATOM   2153  OP1  DC A 105       5.285-183.264-422.895 
ATOM   2154  OP2  DC A 105       6.836-181.870-421.498 
ATOM   2155  O5'  DC A 105       6.639-184.342-421.065 
ATOM   2156  C5'  DC A 105       7.144-185.629-421.465 
ATOM   2157  C4'  DC A 105       8.095-186.163-420.412 
ATOM   2158  O4'  DC A 105       9.467-185.725-420.629 
ATOM   2159  C3'  DC A 105       7.798-185.743-418.973 
ATOM   2160  O3'  DC A 105       8.097-186.830-418.105 
ATOM   2161  C2'  DC A 105       8.783-184.610-418.688 
ATOM   2162  C1'  DC A 105       9.980-185.234-419.401 
ATOM   2163  N1   DC A 105      11.066-184.263-419.708 
ATOM   2164  C2   DC A 105      12.381-184.720-419.653 
ATOM   2165  O2   DC A 105      12.590-185.902-419.354 
ATOM   2166  N3   DC A 105      13.386-183.850-419.930 
ATOM   2167  C4   DC A 105      13.119-182.578-420.249 
ATOM   2168  N4   DC A 105      14.134-181.769-420.510 
ATOM   2169  C5   DC A 105      11.774-182.087-420.311 
ATOM   2170  C6   DC A 105      10.784-182.972-420.031 
ATOM   2171  P    DG A 106       7.129-187.121-416.863 
ATOM   2172  OP1  DG A 106       5.977-187.935-417.313 
ATOM   2173  OP2  DG A 106       6.799-185.850-416.183 
ATOM   2174  O5'  DG A 106       8.078-188.003-415.923 
ATOM   2175  C5'  DG A 106       9.089-188.828-416.530 
ATOM   2176  C4'  DG A 106      10.391-188.702-415.762 
ATOM   2177  O4'  DG A 106      11.213-187.600-416.240 
ATOM   2178  C3'  DG A 106      10.255-188.436-414.263 
ATOM   2179  O3'  DG A 106      11.284-189.138-413.576 
ATOM   2180  C2'  DG A 106      10.504-186.936-414.111 
ATOM   2181  C1'  DG A 106      11.646-186.844-415.120 
ATOM   2182  N9   DG A 106      11.929-185.456-415.579 
ATOM   2183  C8   DG A 106      11.055-184.410-415.780 
ATOM   2184  N7   DG A 106      11.631-183.305-416.192 
ATOM   2185  C5   DG A 106      12.981-183.644-416.266 
ATOM   2186  C6   DG A 106      14.100-182.860-416.651 
ATOM   2187  O6   DG A 106      14.129-181.686-417.011 
ATOM   2188  N1   DG A 106      15.290-183.598-416.582 
ATOM   2189  C2   DG A 106      15.386-184.920-416.194 
ATOM   2190  N2   DG A 106      16.614-185.443-416.197 
ATOM   2191  N3   DG A 106      14.336-185.655-415.834 
ATOM   2192  C4   DG A 106      13.174-184.953-415.894 
ATOM   2193  P    DG A 107      10.944-189.842-412.180 
ATOM   2194  OP1  DG A 107      10.347-191.174-412.429 
ATOM   2195  OP2  DG A 107      10.146-188.921-411.340 
ATOM   2196  O5'  DG A 107      12.404-190.015-411.549 
ATOM   2197  C5'  DG A 107      13.529-190.187-412.431 
ATOM   2198  C4'  DG A 107      14.690-189.333-411.962 
ATOM   2199  O4'  DG A 107      14.650-187.988-412.518 
ATOM   2200  C3'  DG A 107      14.782-189.106-410.453 
ATOM   2201  O3'  DG A 107      16.152-189.096-410.072 
ATOM   2202  C2'  DG A 107      14.209-187.705-410.237 
ATOM   2203  C1'  DG A 107      14.850-187.061-411.461 
ATOM   2204  N9   DG A 107      14.224-185.768-411.855 
ATOM   2205  C8   DG A 107      12.905-185.378-411.772 
ATOM   2206  N7   DG A 107      12.678-184.162-412.207 
ATOM   2207  C5   DG A 107      13.937-183.715-412.606 
ATOM   2208  C6   DG A 107      14.329-182.469-413.163 
ATOM   2209  O6   DG A 107      13.636-181.489-413.422 
ATOM   2210  N1   DG A 107      15.707-182.436-413.421 
ATOM   2211  C2   DG A 107      16.589-183.470-413.174 
ATOM   2212  N2   DG A 107      17.865-183.240-413.491 
ATOM   2213  N3   DG A 107      16.219-184.637-412.653 
ATOM   2214  C4   DG A 107      14.886-184.687-412.396 
ATOM   2215  P    DG A 108      16.580-189.799-408.698 
ATOM   2216  OP1  DG A 108      16.761-191.251-408.918 
ATOM   2217  OP2  DG A 108      15.631-189.418-407.629 
ATOM   2218  O5'  DG A 108      18.001-189.115-408.423 
ATOM   2219  C5'  DG A 108      18.801-188.693-409.543 
ATOM   2220  C4'  DG A 108      19.387-187.321-409.273 
ATOM   2221  O4'  DG A 108      18.499-186.245-409.693 
ATOM   2222  C3'  DG A 108      19.686-187.001-407.809 
ATOM   2223  O3'  DG A 108      20.877-186.227-407.741 
ATOM   2224  C2'  DG A 108      18.514-186.130-407.356 
ATOM   2225  C1'  DG A 108      18.403-185.305-408.634 
ATOM   2226  N9   DG A 108      17.106-184.585-408.771 
ATOM   2227  C8   DG A 108      15.847-184.972-408.366 
ATOM   2228  N7   DG A 108      14.907-184.100-408.638 
ATOM   2229  C5   DG A 108      15.591-183.061-409.267 
ATOM   2230  C6   DG A 108      15.108-181.834-409.791 
ATOM   2231  O6   DG A 108      13.958-181.405-409.809 
ATOM   2232  N1   DG A 108      16.144-181.070-410.345 
ATOM   2233  C2   DG A 108      17.474-181.442-410.386 
ATOM   2234  N2   DG A 108      18.310-180.572-410.958 
ATOM   2235  N3   DG A 108      17.926-182.594-409.894 
ATOM   2236  C4   DG A 108      16.933-183.347-409.354 
ATOM   2237  P    DC A 109      21.920-186.510-406.559 
ATOM   2238  OP1  DC A 109      22.800-187.639-406.933 
ATOM   2239  OP2  DC A 109      21.191-186.651-405.279 
ATOM   2240  O5'  DC A 109      22.763-185.150-406.549 
ATOM   2241  C5'  DC A 109      22.923-184.420-407.780 
ATOM   2242  C4'  DC A 109      22.718-182.938-407.534 
ATOM   2243  O4'  DC A 109      21.322-182.543-407.656 
ATOM   2244  C3'  DC A 109      23.125-182.431-406.150 
ATOM   2245  O3'  DC A 109      23.686-181.131-406.284 
ATOM   2246  C2'  DC A 109      21.810-182.315-405.379 
ATOM   2247  C1'  DC A 109      20.979-181.753-406.528 
ATOM   2248  N1   DC A 109      19.510-181.862-406.315 
ATOM   2249  C2   DC A 109      18.703-180.844-406.815 
ATOM   2250  O2   DC A 109      19.235-179.899-407.410 
ATOM   2251  N3   DC A 109      17.359-180.925-406.630 
ATOM   2252  C4   DC A 109      16.823-181.964-405.980 
ATOM   2253  N4   DC A 109      15.508-181.998-405.825 
ATOM   2254  C5   DC A 109      17.635-183.022-405.457 
ATOM   2255  C6   DC A 109      18.975-182.923-405.651 
ATOM   2256  P    DA A 110      24.955-180.738-405.389 
ATOM   2257  OP1  DA A 110      26.191-181.224-406.042 
ATOM   2258  OP2  DA A 110      24.737-181.185-403.996 
ATOM   2259  O5'  DA A 110      24.903-179.140-405.454 
ATOM   2260  C5'  DA A 110      24.355-178.505-406.625 
ATOM   2261  C4'  DA A 110      23.445-177.364-406.218 
ATOM   2262  O4'  DA A 110      22.074-177.800-405.995 
ATOM   2263  C3'  DA A 110      23.819-176.645-404.922 
ATOM   2264  O3'  DA A 110      23.540-175.258-405.068 
ATOM   2265  C2'  DA A 110      22.871-177.223-403.871 
ATOM   2266  C1'  DA A 110      21.629-177.265-404.757 
ATOM   2267  N9   DA A 110      20.548-178.146-404.234 
ATOM   2268  C8   DA A 110      20.670-179.317-403.543 
ATOM   2269  N7   DA A 110      19.535-179.855-403.220 
ATOM   2270  C5   DA A 110      18.590-178.978-403.734 
ATOM   2271  C6   DA A 110      17.186-178.986-403.724 
ATOM   2272  N6   DA A 110      16.454-179.952-403.151 
ATOM   2273  N1   DA A 110      16.556-177.959-404.327 
ATOM   2274  C2   DA A 110      17.288-177.002-404.896 
ATOM   2275  N3   DA A 110      18.595-176.889-404.967 
ATOM   2276  C4   DA A 110      19.201-177.928-404.356 
ATOM   2277  P    DG A 111      24.560-174.192-404.447 
ATOM   2278  OP1  DG A 111      25.673-173.959-405.395 
ATOM   2279  OP2  DG A 111      24.947-174.612-403.082 
ATOM   2280  O5'  DG A 111      23.640-172.885-404.366 
ATOM   2281  C5'  DG A 111      22.584-172.713-405.330 
ATOM   2282  C4'  DG A 111      21.324-172.232-404.638 
ATOM   2283  O4'  DG A 111      20.502-173.332-404.154 
ATOM   2284  C3'  DG A 111      21.536-171.359-403.402 
ATOM   2285  O3'  DG A 111      20.527-170.357-403.367 
ATOM   2286  C2'  DG A 111      21.323-172.303-402.219 
ATOM   2287  C1'  DG A 111      20.137-173.060-402.809 
ATOM   2288  N9   DG A 111      19.859-174.359-402.134 
ATOM   2289  C8   DG A 111      20.743-175.257-401.576 
ATOM   2290  N7   DG A 111      20.171-176.315-401.055 
ATOM   2291  C5   DG A 111      18.812-176.102-401.283 
ATOM   2292  C6   DG A 111      17.692-176.906-400.944 
ATOM   2293  O6   DG A 111      17.669-177.989-400.364 
ATOM   2294  N1   DG A 111      16.493-176.314-401.363 
ATOM   2295  C2   DG A 111      16.389-175.106-402.023 
ATOM   2296  N2   DG A 111      15.152-174.713-402.338 
ATOM   2297  N3   DG A 111      17.441-174.353-402.341 
ATOM   2298  C4   DG A 111      18.612-174.912-401.941 
ATOM   2299  P    DA A 112      20.918-168.876-402.901 
ATOM   2300  OP1  DA A 112      21.475-168.126-404.049 
ATOM   2301  OP2  DA A 112      21.773-168.946-401.696 
ATOM   2302  O5'  DA A 112      19.487-168.279-402.511 
ATOM   2303  C5'  DA A 112      18.318-168.761-403.200 
ATOM   2304  C4'  DA A 112      17.197-169.008-402.209 
ATOM   2305  O4'  DA A 112      17.237-170.351-401.647 
ATOM   2306  C3'  DA A 112      17.181-168.096-400.982 
ATOM   2307  O3'  DA A 112      15.831-167.804-400.642 
ATOM   2308  C2'  DA A 112      17.792-168.940-399.864 
ATOM   2309  C1'  DA A 112      17.106-170.251-400.238 
ATOM   2310  N9   DA A 112      17.739-171.454-399.628 
ATOM   2311  C8   DA A 112      19.060-171.676-399.365 
ATOM   2312  N7   DA A 112      19.302-172.830-398.824 
ATOM   2313  C5   DA A 112      18.048-173.418-398.720 
ATOM   2314  C6   DA A 112      17.624-174.661-398.223 
ATOM   2315  N6   DA A 112      18.459-175.579-397.714 
ATOM   2316  N1   DA A 112      16.305-174.929-398.268 
ATOM   2317  C2   DA A 112      15.481-174.014-398.775 
ATOM   2318  N3   DA A 112      15.760-172.826-399.266 
ATOM   2319  C4   DA A 112      17.085-172.583-399.209 
ATOM   2320  P    DA A 113      15.455-166.327-400.153 
ATOM   2321  OP1  DA A 113      15.236-165.456-401.330 
ATOM   2322  OP2  DA A 113      16.463-165.857-399.177 
ATOM   2323  O5'  DA A 113      14.064-166.586-399.408 
ATOM   2324  C5'  DA A 113      13.220-167.662-399.858 
ATOM   2325  C4'  DA A 113      12.674-168.426-398.668 
ATOM   2326  O4'  DA A 113      13.562-169.499-398.243 
ATOM   2327  C3'  DA A 113      12.452-167.607-397.397 
ATOM   2328  O3'  DA A 113      11.280-168.080-396.744 
ATOM   2329  C2'  DA A 113      13.660-167.923-396.516 
ATOM   2330  C1'  DA A 113      13.727-169.412-396.836 
ATOM   2331  N9   DA A 113      15.030-170.043-396.483 
ATOM   2332  C8   DA A 113      16.280-169.496-396.538 
ATOM   2333  N7   DA A 113      17.222-170.303-396.161 
ATOM   2334  C5   DA A 113      16.551-171.472-395.832 
ATOM   2335  C6   DA A 113      16.995-172.717-395.358 
ATOM   2336  N6   DA A 113      18.283-173.005-395.124 
ATOM   2337  N1   DA A 113      16.062-173.662-395.132 
ATOM   2338  C2   DA A 113      14.783-173.371-395.366 
ATOM   2339  N3   DA A 113      14.254-172.250-395.807 
ATOM   2340  C4   DA A 113      15.208-171.322-396.025 
ATOM   2341  P    DG A 114      10.290-167.022-396.063 
ATOM   2342  OP1  DG A 114       9.370-166.475-397.086 
ATOM   2343  OP2  DG A 114      11.075-166.029-395.298 
ATOM   2344  O5'  DG A 114       9.475-167.957-395.052 
ATOM   2345  C5'  DG A 114       9.270-169.341-395.392 
ATOM   2346  C4'  DG A 114       9.517-170.214-394.178 
ATOM   2347  O4'  DG A 114      10.913-170.608-394.050 
ATOM   2348  C3'  DG A 114       9.186-169.584-392.826 
ATOM   2349  O3'  DG A 114       8.644-170.583-391.971 
ATOM   2350  C2'  DG A 114      10.538-169.144-392.263 
ATOM   2351  C1'  DG A 114      11.324-170.372-392.712 
ATOM   2352  N9   DG A 114      12.800-170.172-392.710 
ATOM   2353  C8   DG A 114      13.526-169.035-392.994 
ATOM   2354  N7   DG A 114      14.823-169.193-392.899 
ATOM   2355  C5   DG A 114      14.968-170.529-392.525 
ATOM   2356  C6   DG A 114      16.142-171.284-392.271 
ATOM   2357  O6   DG A 114      17.315-170.925-392.324 
ATOM   2358  N1   DG A 114      15.834-172.605-391.918 
ATOM   2359  C2   DG A 114      14.558-173.127-391.824 
ATOM   2360  N2   DG A 114      14.477-174.413-391.473 
ATOM   2361  N3   DG A 114      13.458-172.418-392.064 
ATOM   2362  C4   DG A 114      13.739-171.134-392.407 
ATOM   2363  P    DA A 115       7.428-170.201-391.003 
ATOM   2364  OP1  DA A 115       6.152-170.296-391.748 
ATOM   2365  OP2  DA A 115       7.703-168.902-390.351 
ATOM   2366  O5'  DA A 115       7.507-171.374-389.918 
ATOM   2367  C5'  DA A 115       8.012-172.661-390.318 
ATOM   2368  C4'  DA A 115       8.963-173.195-389.265 
ATOM   2369  O4'  DA A 115      10.335-172.757-389.482 
ATOM   2370  C3'  DA A 115       8.665-172.775-387.826 
ATOM   2371  O3'  DA A 115       8.965-173.862-386.958 
ATOM   2372  C2'  DA A 115       9.651-171.642-387.541 
ATOM   2373  C1'  DA A 115      10.848-172.266-388.254 
ATOM   2374  N9   DA A 115      11.934-171.295-388.561 
ATOM   2375  C8   DA A 115      11.823-169.976-388.900 
ATOM   2376  N7   DA A 115      12.962-169.391-389.108 
ATOM   2377  C5   DA A 115      13.897-170.393-388.893 
ATOM   2378  C6   DA A 115      15.301-170.408-388.958 
ATOM   2379  N6   DA A 115      16.039-169.335-389.275 
ATOM   2380  N1   DA A 115      15.920-171.571-388.684 
ATOM   2381  C2   DA A 115      15.182-172.634-388.370 
ATOM   2382  N3   DA A 115      13.874-172.739-388.278 
ATOM   2383  C4   DA A 115      13.279-171.562-388.557 
ATOM   2384  P    DA A 116       7.996-174.153-385.716 
ATOM   2385  OP1  DA A 116       6.844-174.967-386.166 
ATOM   2386  OP2  DA A 116       7.667-172.882-385.036 
ATOM   2387  O5'  DA A 116       8.945-175.035-384.776 
ATOM   2388  C5'  DA A 116       9.957-175.860-385.383 
ATOM   2389  C4'  DA A 116      11.258-175.734-384.615 
ATOM   2390  O4'  DA A 116      12.080-174.632-385.093 
ATOM   2391  C3'  DA A 116      11.122-175.468-383.116 
ATOM   2392  O3'  DA A 116      12.151-176.170-382.429 
ATOM   2393  C2'  DA A 116      11.371-173.968-382.964 
ATOM   2394  C1'  DA A 116      12.513-173.876-383.972 
ATOM   2395  N9   DA A 116      12.797-172.487-384.432 
ATOM   2396  C8   DA A 116      11.916-171.463-384.627 
ATOM   2397  N7   DA A 116      12.472-170.363-385.033 
ATOM   2398  C5   DA A 116      13.821-170.681-385.114 
ATOM   2399  C6   DA A 116      14.950-169.934-385.489 
ATOM   2400  N6   DA A 116      14.894-168.650-385.871 
ATOM   2401  N1   DA A 116      16.143-170.556-385.456 
ATOM   2402  C2   DA A 116      16.192-171.832-385.075 
ATOM   2403  N3   DA A 116      15.213-172.626-384.705 
ATOM   2404  C4   DA A 116      14.029-171.980-384.747 
ATOM   2405  P    DA A 117      11.811-176.874-381.033 
ATOM   2406  OP1  DA A 117      11.215-178.206-381.282 
ATOM   2407  OP2  DA A 117      11.014-175.953-380.193 
ATOM   2408  O5'  DA A 117      13.271-177.047-380.402 
ATOM   2409  C5'  DA A 117      14.396-177.219-381.284 
ATOM   2410  C4'  DA A 117      15.558-176.365-380.815 
ATOM   2411  O4'  DA A 117      15.517-175.020-381.370 
ATOM   2412  C3'  DA A 117      15.649-176.138-379.306 
ATOM   2413  O3'  DA A 117      17.019-176.128-378.924 
ATOM   2414  C2'  DA A 117      15.076-174.737-379.090 
ATOM   2415  C1'  DA A 117      15.718-174.093-380.314 
ATOM   2416  N9   DA A 117      15.091-172.800-380.708 
ATOM   2417  C8   DA A 117      13.779-172.431-380.618 
ATOM   2418  N7   DA A 117      13.542-171.229-381.045 
ATOM   2419  C5   DA A 117      14.787-170.766-381.448 
ATOM   2420  C6   DA A 117      15.208-169.545-382.001 
ATOM   2421  N6   DA A 117      14.382-168.521-382.253 
ATOM   2422  N1   DA A 117      16.518-169.415-382.284 
ATOM   2423  C2   DA A 117      17.336-170.436-382.031 
ATOM   2424  N3   DA A 117      17.057-171.615-381.521 
ATOM   2425  C4   DA A 117      15.741-171.720-381.245 
ATOM   2426  P    DT A 118      17.447-176.831-377.551 
ATOM   2427  OP1  DT A 118      17.629-178.283-377.771 
ATOM   2428  OP2  DT A 118      16.498-176.450-376.482 
ATOM   2429  O5'  DT A 118      18.868-176.147-377.276 
ATOM   2430  C5'  DT A 118      19.669-175.725-378.396 
ATOM   2431  C4'  DT A 118      20.254-174.353-378.126 
ATOM   2432  O4'  DT A 118      19.366-173.277-378.546 
ATOM   2433  C3'  DT A 118      20.553-174.033-376.662 
ATOM   2434  O3'  DT A 118      21.745-173.259-376.594 
ATOM   2435  C2'  DT A 118      19.381-173.162-376.209 
ATOM   2436  C1'  DT A 118      19.270-172.337-377.487 
ATOM   2437  N1   DT A 118      17.974-171.617-377.624 
ATOM   2438  C2   DT A 118      18.002-170.387-378.237 
ATOM   2439  O2   DT A 118      19.028-169.881-378.660 
ATOM   2440  N3   DT A 118      16.783-169.749-378.345 
ATOM   2441  C4   DT A 118      15.566-170.228-377.903 
ATOM   2442  O4   DT A 118      14.538-169.564-378.056 
ATOM   2443  C5   DT A 118      15.637-171.525-377.273 
ATOM   2444  C7   DT A 118      14.357-172.120-376.762 
ATOM   2445  C6   DT A 118      16.810-172.168-377.154 
ATOM   2446  P    DC A 119      22.787-173.542-375.412 
ATOM   2447  OP1  DC A 119      23.668-174.671-375.786 
ATOM   2448  OP2  DC A 119      22.058-173.683-374.132 
ATOM   2449  O5'  DC A 119      23.630-172.182-375.402 
ATOM   2450  C5'  DC A 119      23.790-171.452-376.633 
ATOM   2451  C4'  DC A 119      23.585-169.970-376.387 
ATOM   2452  O4'  DC A 119      22.189-169.575-376.509 
ATOM   2453  C3'  DC A 119      23.992-169.463-375.003 
ATOM   2454  O3'  DC A 119      24.554-168.163-375.137 
ATOM   2455  C2'  DC A 119      22.678-169.347-374.232 
ATOM   2456  C1'  DC A 119      21.847-168.785-375.381 
ATOM   2457  N1   DC A 119      20.377-168.894-375.168 
ATOM   2458  C2   DC A 119      19.570-167.876-375.668 
ATOM   2459  O2   DC A 119      20.102-166.931-376.263 
ATOM   2460  N3   DC A 119      18.227-167.957-375.483 
ATOM   2461  C4   DC A 119      17.690-168.996-374.833 
ATOM   2462  N4   DC A 119      16.375-169.030-374.678 
ATOM   2463  C5   DC A 119      18.502-170.054-374.310 
ATOM   2464  C6   DC A 119      19.842-169.955-374.504 
ATOM   2465  P    DA A 120      25.822-167.770-374.242 
ATOM   2466  OP1  DA A 120      27.058-168.256-374.895 
ATOM   2467  OP2  DA A 120      25.604-168.217-372.849 
ATOM   2468  O5'  DA A 120      25.771-166.172-374.307 
ATOM   2469  C5'  DA A 120      25.223-165.537-375.478 
ATOM   2470  C4'  DA A 120      24.313-164.396-375.071 
ATOM   2471  O4'  DA A 120      22.941-164.832-374.848 
ATOM   2472  C3'  DA A 120      24.686-163.677-373.775 
ATOM   2473  O3'  DA A 120      24.407-162.290-373.921 
ATOM   2474  C2'  DA A 120      23.738-164.255-372.724 
ATOM   2475  C1'  DA A 120      22.497-164.297-373.610 
ATOM   2476  N9   DA A 120      21.416-165.178-373.087 
ATOM   2477  C8   DA A 120      21.537-166.349-372.396 
ATOM   2478  N7   DA A 120      20.402-166.887-372.073 
ATOM   2479  C5   DA A 120      19.457-166.010-372.587 
ATOM   2480  C6   DA A 120      18.053-166.018-372.577 
ATOM   2481  N6   DA A 120      17.322-166.984-372.004 
ATOM   2482  N1   DA A 120      17.423-164.991-373.180 
ATOM   2483  C2   DA A 120      18.155-164.034-373.749 
ATOM   2484  N3   DA A 120      19.463-163.921-373.820 
ATOM   2485  C4   DA A 120      20.069-164.960-373.209 
ATOM   2486  P    DC A 121      25.428-161.224-373.300 
ATOM   2487  OP1  DC A 121      26.540-160.991-374.248 
ATOM   2488  OP2  DC A 121      25.814-161.644-371.935 
ATOM   2489  O5'  DC A 121      24.507-159.917-373.219 
ATOM   2490  C5'  DC A 121      23.451-159.745-374.183 
ATOM   2491  C4'  DC A 121      22.191-159.264-373.491 
ATOM   2492  O4'  DC A 121      21.369-160.364-373.007 
ATOM   2493  C3'  DC A 121      22.403-158.391-372.255 
ATOM   2494  O3'  DC A 121      21.395-157.389-372.220 
ATOM   2495  C2'  DC A 121      22.190-159.335-371.072 
ATOM   2496  C1'  DC A 121      21.005-160.092-371.662 
ATOM   2497  N1   DC A 121      20.727-161.391-370.987 
ATOM   2498  C2   DC A 121      19.399-161.796-370.880 
ATOM   2499  O2   DC A 121      18.514-161.070-371.346 
ATOM   2500  N3   DC A 121      19.125-162.977-370.267 
ATOM   2501  C4   DC A 121      20.113-163.736-369.776 
ATOM   2502  N4   DC A 121      19.794-164.879-369.187 
ATOM   2503  C5   DC A 121      21.485-163.337-369.875 
ATOM   2504  C6   DC A 121      21.738-162.154-370.491 
ATOM   2505  P    DC A 122      21.786-155.908-371.754 
ATOM   2506  OP1  DC A 122      22.342-155.158-372.902 
ATOM   2507  OP2  DC A 122      22.640-155.978-370.549 
ATOM   2508  O5'  DC A 122      20.354-155.311-371.364 
ATOM   2509  C5'  DC A 122      19.185-155.793-372.053 
ATOM   2510  C4'  DC A 122      18.064-156.040-371.062 
ATOM   2511  O4'  DC A 122      18.105-157.383-370.500 
ATOM   2512  C3'  DC A 122      18.049-155.128-369.835 
ATOM   2513  O3'  DC A 122      16.698-154.836-369.495 
ATOM   2514  C2'  DC A 122      18.660-155.972-368.717 
ATOM   2515  C1'  DC A 122      17.974-157.283-369.091 
ATOM   2516  N1   DC A 122      18.607-158.486-368.481 
ATOM   2517  C2   DC A 122      17.776-159.542-368.117 
ATOM   2518  O2   DC A 122      16.559-159.439-368.313 
ATOM   2519  N3   DC A 122      18.333-160.647-367.558 
ATOM   2520  C4   DC A 122      19.656-160.719-367.362 
ATOM   2521  N4   DC A 122      20.151-161.819-366.814 
ATOM   2522  C5   DC A 122      20.528-159.644-367.729 
ATOM   2523  C6   DC A 122      19.951-158.548-368.285 
ATOM   2524  P    DA A 123      16.323-153.359-369.006 
ATOM   2525  OP1  DA A 123      16.103-152.488-370.183 
ATOM   2526  OP2  DA A 123      17.330-152.889-368.030 
ATOM   2527  O5'  DA A 123      14.931-153.618-368.261 
ATOM   2528  C5'  DA A 123      14.087-154.694-368.711 
ATOM   2529  C4'  DA A 123      13.542-155.458-367.521 
ATOM   2530  O4'  DA A 123      14.430-156.531-367.096 
ATOM   2531  C3'  DA A 123      13.319-154.639-366.250 
ATOM   2532  O3'  DA A 123      12.147-155.112-365.597 
ATOM   2533  C2'  DA A 123      14.527-154.955-365.369 
ATOM   2534  C1'  DA A 123      14.594-156.444-365.689 
ATOM   2535  N9   DA A 123      15.897-157.075-365.336 
ATOM   2536  C8   DA A 123      17.147-156.528-365.391 
ATOM   2537  N7   DA A 123      18.090-157.335-365.014 
ATOM   2538  C5   DA A 123      17.419-158.504-364.685 
ATOM   2539  C6   DA A 123      17.862-159.749-364.211 
ATOM   2540  N6   DA A 123      19.150-160.037-363.977 
ATOM   2541  N1   DA A 123      16.929-160.693-363.985 
ATOM   2542  C2   DA A 123      15.650-160.403-364.219 
ATOM   2543  N3   DA A 123      15.121-159.282-364.659 
ATOM   2544  C4   DA A 123      16.075-158.354-364.878 
ATOM   2545  P    DT A 124      11.157-154.054-364.916 
ATOM   2546  OP1  DT A 124      10.238-153.507-365.939 
ATOM   2547  OP2  DT A 124      11.943-153.060-364.151 
ATOM   2548  O5'  DT A 124      10.343-154.989-363.905 
ATOM   2549  C5'  DT A 124      10.137-156.373-364.245 
ATOM   2550  C4'  DT A 124      10.384-157.246-363.031 
ATOM   2551  O4'  DT A 124      11.781-157.640-362.903 
ATOM   2552  C3'  DT A 124      10.053-156.616-361.679 
ATOM   2553  O3'  DT A 124       9.511-157.615-360.824 
ATOM   2554  C2'  DT A 124      11.405-156.176-361.116 
ATOM   2555  C1'  DT A 124      12.191-157.404-361.565 
ATOM   2556  N1   DT A 124      13.667-157.204-361.563 
ATOM   2557  C2   DT A 124      14.444-158.287-361.233 
ATOM   2558  O2   DT A 124      13.978-159.377-360.951 
ATOM   2559  N3   DT A 124      15.808-158.064-361.241 
ATOM   2560  C4   DT A 124      16.441-156.876-361.544 
ATOM   2561  O4   DT A 124      17.672-156.797-361.516 
ATOM   2562  C5   DT A 124      15.542-155.797-361.877 
ATOM   2563  C7   DT A 124      16.148-154.468-362.219 
ATOM   2564  C6   DT A 124      14.212-155.986-361.877 
ATOM   2565  P    DT A 125       8.296-157.233-359.856 
ATOM   2566  OP1  DT A 125       7.019-157.328-360.601 
ATOM   2567  OP2  DT A 125       8.571-155.934-359.204 
ATOM   2568  O5'  DT A 125       8.374-158.406-358.771 
ATOM   2569  C5'  DT A 125       8.879-159.693-359.171 
ATOM   2570  C4'  DT A 125       9.830-160.227-358.118 
ATOM   2571  O4'  DT A 125      11.202-159.789-358.335 
ATOM   2572  C3'  DT A 125       9.533-159.807-356.679 
ATOM   2573  O3'  DT A 125       9.832-160.894-355.811 
ATOM   2574  C2'  DT A 125      10.518-158.674-356.394 
ATOM   2575  C1'  DT A 125      11.715-159.298-357.106 
ATOM   2576  N1   DT A 125      12.801-158.327-357.414 
ATOM   2577  C2   DT A 125      14.092-158.794-357.355 
ATOM   2578  O2   DT A 125      14.369-159.945-357.068 
ATOM   2579  N3   DT A 125      15.073-157.865-357.646 
ATOM   2580  C4   DT A 125      14.873-156.541-357.982 
ATOM   2581  O4   DT A 125      15.832-155.804-358.221 
ATOM   2582  C5   DT A 125      13.485-156.145-358.017 
ATOM   2583  C7   DT A 125      13.180-154.720-358.375 
ATOM   2584  C6   DT A 125      12.511-157.027-357.739 
ATOM   2585  P    DC A 126       8.864-161.185-354.569 
ATOM   2586  OP1  DC A 126       7.712-161.998-355.019 
ATOM   2587  OP2  DC A 126       8.534-159.914-353.889 
ATOM   2588  O5'  DC A 126       9.812-162.067-353.629 
ATOM   2589  C5'  DC A 126      10.824-162.892-354.236 
ATOM   2590  C4'  DC A 126      12.125-162.766-353.468 
ATOM   2591  O4'  DC A 126      12.948-161.664-353.946 
ATOM   2592  C3'  DC A 126      11.989-162.500-351.969 
ATOM   2593  O3'  DC A 126      13.018-163.202-351.281 
ATOM   2594  C2'  DC A 126      12.239-161.000-351.817 
ATOM   2595  C1'  DC A 126      13.381-160.908-352.825 
ATOM   2596  N1   DC A 126      13.664-159.519-353.285 
ATOM   2597  C2   DC A 126      14.988-159.185-353.559 
ATOM   2598  O2   DC A 126      15.863-160.045-353.413 
ATOM   2599  N3   DC A 126      15.267-157.923-353.979 
ATOM   2600  C4   DC A 126      14.289-157.020-354.125 
ATOM   2601  N4   DC A 126      14.613-155.804-354.536 
ATOM   2602  C5   DC A 126      12.922-157.345-353.846 
ATOM   2603  C6   DC A 126      12.663-158.610-353.428 
ATOM   2604  P    DC A 127      12.679-163.906-349.886 
ATOM   2605  OP1  DC A 127      12.082-165.238-350.135 
ATOM   2606  OP2  DC A 127      11.881-162.985-349.046 
ATOM   2607  O5'  DC A 127      14.139-164.079-349.255 
ATOM   2608  C5'  DC A 127      15.264-164.251-350.137 
ATOM   2609  C4'  DC A 127      16.425-163.397-349.668 
ATOM   2610  O4'  DC A 127      16.385-162.052-350.223 
ATOM   2611  C3'  DC A 127      16.517-163.170-348.159 
ATOM   2612  O3'  DC A 127      17.887-163.160-347.777 
ATOM   2613  C2'  DC A 127      15.943-161.769-347.943 
ATOM   2614  C1'  DC A 127      16.585-161.125-349.167 
ATOM   2615  N1   DC A 127      15.958-159.832-349.561 
ATOM   2616  C2   DC A 127      16.784-158.845-350.094 
ATOM   2617  O2   DC A 127      17.992-159.081-350.217 
ATOM   2618  N3   DC A 127      16.232-157.660-350.458 
ATOM   2619  C4   DC A 127      14.919-157.444-350.309 
ATOM   2620  N4   DC A 127      14.428-156.271-350.680 
ATOM   2621  C5   DC A 127      14.052-158.445-349.763 
ATOM   2622  C6   DC A 127      14.623-159.623-349.404 
ATOM   2623  P    DA A 128      18.315-163.863-346.404 
ATOM   2624  OP1  DA A 128      18.496-165.315-346.624 
ATOM   2625  OP2  DA A 128      17.365-163.481-345.335 
ATOM   2626  O5'  DA A 128      19.735-163.179-346.129 
ATOM   2627  C5'  DA A 128      20.536-162.757-347.249 
ATOM   2628  C4'  DA A 128      21.122-161.384-346.979 
ATOM   2629  O4'  DA A 128      20.234-160.309-347.399 
ATOM   2630  C3'  DA A 128      21.421-161.065-345.515 
ATOM   2631  O3'  DA A 128      22.612-160.291-345.447 
ATOM   2632  C2'  DA A 128      20.249-160.194-345.062 
ATOM   2633  C1'  DA A 128      20.137-159.369-346.340 
ATOM   2634  N9   DA A 128      18.841-158.649-346.477 
ATOM   2635  C8   DA A 128      17.601-159.049-346.069 
ATOM   2636  N7   DA A 128      16.660-158.194-346.331 
ATOM   2637  C5   DA A 128      17.324-157.150-346.960 
ATOM   2638  C6   DA A 128      16.880-155.928-347.489 
ATOM   2639  N6   DA A 128      15.598-155.534-347.467 
ATOM   2640  N1   DA A 128      17.803-155.120-348.044 
ATOM   2641  C2   DA A 128      19.074-155.517-348.064 
ATOM   2642  N3   DA A 128      19.604-156.628-347.604 
ATOM   2643  C4   DA A 128      18.659-157.418-347.054 
ATOM   2644  P    DG A 129      23.655-160.574-344.265 
ATOM   2645  OP1  DG A 129      24.535-161.703-344.639 
ATOM   2646  OP2  DG A 129      22.926-160.715-342.985 
ATOM   2647  O5'  DG A 129      24.497-159.214-344.255 
ATOM   2648  C5'  DG A 129      24.658-158.484-345.486 
ATOM   2649  C4'  DG A 129      24.453-157.002-345.240 
ATOM   2650  O4'  DG A 129      23.057-156.607-345.362 
ATOM   2651  C3'  DG A 129      24.859-156.495-343.856 
ATOM   2652  O3'  DG A 129      25.421-155.195-343.989 
ATOM   2653  C2'  DG A 129      23.545-156.379-343.085 
ATOM   2654  C1'  DG A 129      22.714-155.817-344.234 
ATOM   2655  N9   DG A 129      21.244-155.926-344.021 
ATOM   2656  C8   DG A 129      20.528-156.915-343.380 
ATOM   2657  N7   DG A 129      19.233-156.711-343.364 
ATOM   2658  C5   DG A 129      19.080-155.502-344.041 
ATOM   2659  C6   DG A 129      17.906-154.765-344.342 
ATOM   2660  O6   DG A 129      16.739-155.033-344.069 
ATOM   2661  N1   DG A 129      18.204-153.590-345.045 
ATOM   2662  C2   DG A 129      19.471-153.180-345.410 
ATOM   2663  N2   DG A 129      19.545-152.027-346.079 
ATOM   2664  N3   DG A 129      20.573-153.872-345.128 
ATOM   2665  C4   DG A 129      20.301-155.015-344.445 
ATOM   2666  P    DC A 130      26.689-154.802-343.095 
ATOM   2667  OP1  DC A 130      27.925-155.288-343.748 
ATOM   2668  OP2  DC A 130      26.472-155.249-341.702 
ATOM   2669  O5'  DC A 130      26.638-153.204-343.160 
ATOM   2670  C5'  DC A 130      26.090-152.569-344.331 
ATOM   2671  C4'  DC A 130      25.180-151.428-343.924 
ATOM   2672  O4'  DC A 130      23.808-151.864-343.701 
ATOM   2673  C3'  DC A 130      25.554-150.709-342.628 
ATOM   2674  O3'  DC A 130      25.275-149.322-342.774 
ATOM   2675  C2'  DC A 130      24.606-151.287-341.577 
ATOM   2676  C1'  DC A 130      23.364-151.329-342.463 
ATOM   2677  N1   DC A 130      22.283-152.210-341.940 
ATOM   2678  C2   DC A 130      20.964-151.822-342.163 
ATOM   2679  O2   DC A 130      20.747-150.774-342.781 
ATOM   2680  N3   DC A 130      19.964-152.612-341.693 
ATOM   2681  C4   DC A 130      20.241-153.741-341.028 
ATOM   2682  N4   DC A 130      19.232-154.476-340.589 
ATOM   2683  C5   DC A 130      21.591-154.157-340.787 
ATOM   2684  C6   DC A 130      22.576-153.354-341.264 
ATOM   2685  P    DT A 131      26.295-148.256-342.153 
ATOM   2686  OP1  DT A 131      27.408-148.023-343.101 
ATOM   2687  OP2  DT A 131      26.681-148.676-340.788 
ATOM   2688  O5'  DT A 131      25.375-146.949-342.072 
ATOM   2689  C5'  DT A 131      24.319-146.777-343.036 
ATOM   2690  C4'  DT A 131      23.059-146.296-342.344 
ATOM   2691  O4'  DT A 131      22.236-147.396-341.860 
ATOM   2692  C3'  DT A 131      23.271-145.423-341.108 
ATOM   2693  O3'  DT A 131      22.262-144.421-341.073 
ATOM   2694  C2'  DT A 131      23.057-146.367-339.925 
ATOM   2695  C1'  DT A 131      21.872-147.124-340.515 
ATOM   2696  N1   DT A 131      21.594-148.423-339.840 
ATOM   2697  C2   DT A 131      20.280-148.809-339.743 
ATOM   2698  O2   DT A 131      19.358-148.141-340.179 
ATOM   2699  N3   DT A 131      20.060-150.018-339.110 
ATOM   2700  C4   DT A 131      21.025-150.850-338.581 
ATOM   2701  O4   DT A 131      20.707-151.910-338.037 
ATOM   2702  C5   DT A 131      22.374-150.361-338.731 
ATOM   2703  C7   DT A 131      23.486-151.206-338.182 
ATOM   2704  C6   DT A 131      22.616-149.189-339.342 
ATOM   2705  P    DG A 132      22.653-142.940-340.607 
ATOM   2706  OP1  DG A 132      23.210-142.190-341.755 
ATOM   2707  OP2  DG A 132      23.508-143.010-339.401 
ATOM   2708  O5'  DG A 132      21.222-142.343-340.217 
ATOM   2709  C5'  DG A 132      20.053-142.825-340.906 
ATOM   2710  C4'  DG A 132      18.932-143.072-339.915 
ATOM   2711  O4'  DG A 132      18.972-144.415-339.353 
ATOM   2712  C3'  DG A 132      18.916-142.160-338.688 
ATOM   2713  O3'  DG A 132      17.566-141.868-338.348 
ATOM   2714  C2'  DG A 132      19.527-143.004-337.570 
ATOM   2715  C1'  DG A 132      18.841-144.315-337.944 
ATOM   2716  N9   DG A 132      19.474-145.518-337.334 
ATOM   2717  C8   DG A 132      20.803-145.759-337.061 
ATOM   2718  N7   DG A 132      21.032-146.928-336.516 
ATOM   2719  C5   DG A 132      19.765-147.502-336.419 
ATOM   2720  C6   DG A 132      19.371-148.767-335.909 
ATOM   2721  O6   DG A 132      20.071-149.655-335.430 
ATOM   2722  N1   DG A 132      17.984-148.947-336.001 
ATOM   2723  C2   DG A 132      17.095-148.025-336.519 
ATOM   2724  N2   DG A 132      15.809-148.387-336.519 
ATOM   2725  N3   DG A 132      17.465-146.839-336.998 
ATOM   2726  C4   DG A 132      18.808-146.650-336.915 
ATOM   2727  P    DA A 133      17.190-140.391-337.859 
ATOM   2728  OP1  DA A 133      16.971-139.520-339.036 
ATOM   2729  OP2  DA A 133      18.197-139.921-336.883 
ATOM   2730  O5'  DA A 133      15.799-140.650-337.114 
ATOM   2731  C5'  DA A 133      14.954-141.726-337.564 
ATOM   2732  C4'  DA A 133      14.409-142.490-336.374 
ATOM   2733  O4'  DA A 133      15.297-143.563-335.949 
ATOM   2734  C3'  DA A 133      14.186-141.671-335.103 
ATOM   2735  O3'  DA A 133      13.015-142.144-334.450 
ATOM   2736  C2'  DA A 133      15.395-141.987-334.221 
ATOM   2737  C1'  DA A 133      15.462-143.476-334.542 
ATOM   2738  N9   DA A 133      16.765-144.107-334.189 
ATOM   2739  C8   DA A 133      18.015-143.560-334.244 
ATOM   2740  N7   DA A 133      18.957-144.367-333.867 
ATOM   2741  C5   DA A 133      18.286-145.536-333.538 
ATOM   2742  C6   DA A 133      18.729-146.781-333.064 
ATOM   2743  N6   DA A 133      20.018-147.068-332.829 
ATOM   2744  N1   DA A 133      17.797-147.725-332.837 
ATOM   2745  C2   DA A 133      16.518-147.435-333.072 
ATOM   2746  N3   DA A 133      15.988-146.314-333.512 
ATOM   2747  C4   DA A 133      16.943-145.386-333.730 
ATOM   2748  P    DT A 134      12.025-141.086-333.769 
ATOM   2749  OP1  DT A 134      11.105-140.539-334.792 
ATOM   2750  OP2  DT A 134      12.810-140.092-333.004 
ATOM   2751  O5'  DT A 134      11.210-142.021-332.758 
ATOM   2752  C5'  DT A 134      11.005-143.405-333.098 
ATOM   2753  C4'  DT A 134      11.251-144.278-331.884 
ATOM   2754  O4'  DT A 134      12.648-144.671-331.756 
ATOM   2755  C3'  DT A 134      10.920-143.648-330.532 
ATOM   2756  O3'  DT A 134      10.379-144.647-329.677 
ATOM   2757  C2'  DT A 134      12.273-143.208-329.969 
ATOM   2758  C1'  DT A 134      13.058-144.436-330.418 
ATOM   2759  N1   DT A 134      14.535-144.236-330.416 
ATOM   2760  C2   DT A 134      15.312-145.319-330.086 
ATOM   2761  O2   DT A 134      14.845-146.409-329.803 
ATOM   2762  N3   DT A 134      16.676-145.096-330.094 
ATOM   2763  C4   DT A 134      17.309-143.908-330.397 
ATOM   2764  O4   DT A 134      18.539-143.829-330.369 
ATOM   2765  C5   DT A 134      16.409-142.829-330.730 
ATOM   2766  C7   DT A 134      17.016-141.500-331.072 
ATOM   2767  C6   DT A 134      15.079-143.018-330.730 
ATOM   2768  P    DG A 135       9.163-144.265-328.709 
ATOM   2769  OP1  DG A 135       7.887-144.360-329.454 
ATOM   2770  OP2  DG A 135       9.438-142.966-328.057 
ATOM   2771  O5'  DG A 135       9.242-145.438-327.624 
ATOM   2772  C5'  DG A 135       9.747-146.725-328.024 
ATOM   2773  C4'  DG A 135      10.697-147.259-326.971 
ATOM   2774  O4'  DG A 135      12.069-146.821-327.188 
ATOM   2775  C3'  DG A 135      10.400-146.839-325.532 
ATOM   2776  O3'  DG A 135      10.700-147.926-324.664 
ATOM   2777  C2'  DG A 135      11.386-145.706-325.247 
ATOM   2778  C1'  DG A 135      12.583-146.330-325.959 
ATOM   2779  N9   DG A 135      13.669-145.359-326.267 
ATOM   2780  C8   DG A 135      13.576-144.028-326.610 
ATOM   2781  N7   DG A 135      14.733-143.448-326.818 
ATOM   2782  C5   DG A 135      15.659-144.467-326.597 
ATOM   2783  C6   DG A 135      17.075-144.447-326.672 
ATOM   2784  O6   DG A 135      17.819-143.510-326.954 
ATOM   2785  N1   DG A 135      17.622-145.703-326.370 
ATOM   2786  C2   DG A 135      16.895-146.829-326.041 
ATOM   2787  N2   DG A 135      17.603-147.931-325.788 
ATOM   2788  N3   DG A 135      15.564-146.847-325.971 
ATOM   2789  C4   DG A 135      15.020-145.637-326.260 
ATOM   2790  P    DT A 136       9.731-148.217-323.422 
ATOM   2791  OP1  DT A 136       8.579-149.030-323.872 
ATOM   2792  OP2  DT A 136       9.402-146.946-322.742 
ATOM   2793  O5'  DT A 136      10.680-149.099-322.482 
ATOM   2794  C5'  DT A 136      11.691-149.924-323.089 
ATOM   2795  C4'  DT A 136      12.993-149.798-322.321 
ATOM   2796  O4'  DT A 136      13.815-148.696-322.799 
ATOM   2797  C3'  DT A 136      12.857-149.532-320.822 
ATOM   2798  O3'  DT A 136      13.886-150.234-320.134 
ATOM   2799  C2'  DT A 136      13.106-148.032-320.670 
ATOM   2800  C1'  DT A 136      14.248-147.940-321.678 
ATOM   2801  N1   DT A 136      14.532-146.551-322.138 
ATOM   2802  C2   DT A 136      15.842-146.237-322.405 
ATOM   2803  O2   DT A 136      16.754-147.036-322.282 
ATOM   2804  N3   DT A 136      16.066-144.941-322.827 
ATOM   2805  C4   DT A 136      15.112-143.959-323.000 
ATOM   2806  O4   DT A 136      15.434-142.833-323.384 
ATOM   2807  C5   DT A 136      13.766-144.385-322.694 
ATOM   2808  C7   DT A 136      12.666-143.377-322.856 
ATOM   2809  C6   DT A 136      13.520-145.639-322.281 
ATOM   2810  P    DC A 137      13.546-150.938-318.738 
ATOM   2811  OP1  DC A 137      12.950-152.270-318.987 
ATOM   2812  OP2  DC A 137      12.748-150.017-317.899 
ATOM   2813  O5'  DC A 137      15.006-151.111-318.108 
ATOM   2814  C5'  DC A 137      16.131-151.283-318.990 
ATOM   2815  C4'  DC A 137      17.292-150.429-318.521 
ATOM   2816  O4'  DC A 137      17.252-149.083-319.076 
ATOM   2817  C3'  DC A 137      17.384-150.202-317.012 
ATOM   2818  O3'  DC A 137      18.754-150.192-316.630 
ATOM   2819  C2'  DC A 137      16.811-148.801-316.796 
ATOM   2820  C1'  DC A 137      17.452-148.157-318.020 
ATOM   2821  N1   DC A 137      16.826-146.864-318.414 
ATOM   2822  C2   DC A 137      17.652-145.877-318.947 
ATOM   2823  O2   DC A 137      18.859-146.113-319.070 
ATOM   2824  N3   DC A 137      17.100-144.692-319.311 
ATOM   2825  C4   DC A 137      15.787-144.476-319.162 
ATOM   2826  N4   DC A 137      15.296-143.303-319.532 
ATOM   2827  C5   DC A 137      14.920-145.477-318.616 
ATOM   2828  C6   DC A 137      15.491-146.655-318.257 
ATOM   2829  P    DA A 138      19.182-150.895-315.257 
ATOM   2830  OP1  DA A 138      19.363-152.347-315.477 
ATOM   2831  OP2  DA A 138      18.233-150.513-314.188 
ATOM   2832  O5'  DA A 138      20.603-150.211-314.981 
ATOM   2833  C5'  DA A 138      21.403-149.788-316.102 
ATOM   2834  C4'  DA A 138      21.989-148.416-315.832 
ATOM   2835  O4'  DA A 138      21.101-147.341-316.252 
ATOM   2836  C3'  DA A 138      22.288-148.097-314.368 
ATOM   2837  O3'  DA A 138      23.480-147.323-314.300 
ATOM   2838  C2'  DA A 138      21.116-147.226-313.914 
ATOM   2839  C1'  DA A 138      21.005-146.401-315.193 
ATOM   2840  N9   DA A 138      19.708-145.681-315.330 
ATOM   2841  C8   DA A 138      18.468-146.081-314.922 
ATOM   2842  N7   DA A 138      17.528-145.226-315.184 
ATOM   2843  C5   DA A 138      18.192-144.182-315.813 
ATOM   2844  C6   DA A 138      17.747-142.960-316.342 
ATOM   2845  N6   DA A 138      16.466-142.566-316.320 
ATOM   2846  N1   DA A 138      18.671-142.152-316.897 
ATOM   2847  C2   DA A 138      19.942-142.549-316.917 
ATOM   2848  N3   DA A 138      20.472-143.660-316.457 
ATOM   2849  C4   DA A 138      19.527-144.450-315.907 
ATOM   2850  P    DC A 139      24.522-147.606-313.117 
ATOM   2851  OP1  DC A 139      25.402-148.735-313.492 
ATOM   2852  OP2  DC A 139      23.793-147.747-311.838 
ATOM   2853  O5'  DC A 139      25.365-146.246-313.108 
ATOM   2854  C5'  DC A 139      25.525-145.516-314.339 
ATOM   2855  C4'  DC A 139      25.320-144.034-314.093 
ATOM   2856  O4'  DC A 139      23.924-143.639-314.215 
ATOM   2857  C3'  DC A 139      25.727-143.527-312.709 
ATOM   2858  O3'  DC A 139      26.288-142.227-312.842 
ATOM   2859  C2'  DC A 139      24.412-143.411-311.937 
ATOM   2860  C1'  DC A 139      23.581-142.849-313.087 
ATOM   2861  N1   DC A 139      22.112-142.958-312.873 
ATOM   2862  C2   DC A 139      21.305-141.939-313.374 
ATOM   2863  O2   DC A 139      21.837-140.995-313.969 
ATOM   2864  N3   DC A 139      19.962-142.021-313.189 
ATOM   2865  C4   DC A 139      19.425-143.060-312.538 
ATOM   2866  N4   DC A 139      18.110-143.094-312.384 
ATOM   2867  C5   DC A 139      20.237-144.118-312.015 
ATOM   2868  C6   DC A 139      21.577-144.019-312.210 
ATOM   2869  P    DC A 140      27.557-141.834-311.948 
ATOM   2870  OP1  DC A 140      28.793-142.320-312.601 
ATOM   2871  OP2  DC A 140      27.339-142.281-310.555 
ATOM   2872  O5'  DC A 140      27.505-140.235-312.013 
ATOM   2873  C5'  DC A 140      26.958-139.601-313.184 
ATOM   2874  C4'  DC A 140      26.048-138.460-312.777 
ATOM   2875  O4'  DC A 140      24.676-138.896-312.554 
ATOM   2876  C3'  DC A 140      26.421-137.741-311.481 
ATOM   2877  O3'  DC A 140      26.142-136.354-311.626 
ATOM   2878  C2'  DC A 140      25.473-138.319-310.430 
ATOM   2879  C1'  DC A 140      24.232-138.361-311.316 
ATOM   2880  N1   DC A 140      23.151-139.242-310.793 
ATOM   2881  C2   DC A 140      21.832-138.854-311.016 
ATOM   2882  O2   DC A 140      21.615-137.806-311.634 
ATOM   2883  N3   DC A 140      20.832-139.643-310.546 
ATOM   2884  C4   DC A 140      21.109-140.772-309.881 
ATOM   2885  N4   DC A 140      20.099-141.508-309.442 
ATOM   2886  C5   DC A 140      22.458-141.189-309.640 
ATOM   2887  C6   DC A 140      23.444-140.386-310.117 
ATOM   2888  P    DC A 141      27.162-135.288-311.005 
ATOM   2889  OP1  DC A 141      28.275-135.055-311.954 
ATOM   2890  OP2  DC A 141      27.549-135.708-309.641 
ATOM   2891  O5'  DC A 141      26.242-133.981-310.925 
ATOM   2892  C5'  DC A 141      25.186-133.809-311.889 
ATOM   2893  C4'  DC A 141      23.926-133.328-311.197 
ATOM   2894  O4'  DC A 141      23.104-134.428-310.713 
ATOM   2895  C3'  DC A 141      24.138-132.455-309.961 
ATOM   2896  O3'  DC A 141      23.129-131.453-309.926 
ATOM   2897  C2'  DC A 141      23.925-133.399-308.778 
ATOM   2898  C1'  DC A 141      22.739-134.156-309.368 
ATOM   2899  N1   DC A 141      22.462-135.455-308.693 
ATOM   2900  C2   DC A 141      21.134-135.860-308.586 
ATOM   2901  O2   DC A 141      20.249-135.133-309.051 
ATOM   2902  N3   DC A 141      20.860-137.040-307.973 
ATOM   2903  C4   DC A 141      21.848-137.800-307.482 
ATOM   2904  N4   DC A 141      21.529-138.942-306.893 
ATOM   2905  C5   DC A 141      23.220-137.401-307.581 
ATOM   2906  C6   DC A 141      23.473-136.218-308.196 
ATOM   2907  P    DC A 142      23.521-129.972-309.460 
ATOM   2908  OP1  DC A 142      24.077-129.222-310.608 
ATOM   2909  OP2  DC A 142      24.375-130.042-308.254 
ATOM   2910  O5'  DC A 142      22.089-129.375-309.070 
ATOM   2911  C5'  DC A 142      20.920-129.857-309.759 
ATOM   2912  C4'  DC A 142      19.799-130.104-308.768 
ATOM   2913  O4'  DC A 142      19.840-131.447-308.206 
ATOM   2914  C3'  DC A 142      19.783-129.192-307.541 
ATOM   2915  O3'  DC A 142      18.433-128.900-307.201 
ATOM   2916  C2'  DC A 142      20.394-130.036-306.423 
ATOM   2917  C1'  DC A 142      19.709-131.347-306.797 
ATOM   2918  N1   DC A 142      20.341-132.549-306.187 
ATOM   2919  C2   DC A 142      19.510-133.606-305.822 
ATOM   2920  O2   DC A 142      18.294-133.503-306.019 
ATOM   2921  N3   DC A 142      20.067-134.711-305.264 
ATOM   2922  C4   DC A 142      21.391-134.783-305.068 
ATOM   2923  N4   DC A 142      21.886-135.883-304.520 
ATOM   2924  C5   DC A 142      22.263-133.708-305.435 
ATOM   2925  C6   DC A 142      21.686-132.612-305.991 
ATOM   2926  P    DA A 143      18.057-127.423-306.712 
ATOM   2927  OP1  DA A 143      17.838-126.552-307.889 
ATOM   2928  OP2  DA A 143      19.065-126.953-305.736 
ATOM   2929  O5'  DA A 143      16.666-127.682-305.967 
ATOM   2930  C5'  DA A 143      15.822-128.758-306.417 
ATOM   2931  C4'  DA A 143      15.277-129.522-305.227 
ATOM   2932  O4'  DA A 143      16.164-130.595-304.802 
ATOM   2933  C3'  DA A 143      15.054-128.703-303.956 
ATOM   2934  O3'  DA A 143      13.882-129.176-303.303 
ATOM   2935  C2'  DA A 143      16.262-129.019-303.074 
ATOM   2936  C1'  DA A 143      16.329-130.508-303.395 
ATOM   2937  N9   DA A 143      17.632-131.139-303.042 
ATOM   2938  C8   DA A 143      18.882-130.592-303.097 
ATOM   2939  N7   DA A 143      19.825-131.398-302.720 
ATOM   2940  C5   DA A 143      19.154-132.568-302.390 
ATOM   2941  C6   DA A 143      19.597-133.813-301.917 
ATOM   2942  N6   DA A 143      20.885-134.100-301.682 
ATOM   2943  N1   DA A 143      18.664-134.757-301.690 
ATOM   2944  C2   DA A 143      17.385-134.467-301.925 
ATOM   2945  N3   DA A 143      16.856-133.346-302.365 
ATOM   2946  C4   DA A 143      17.810-132.418-302.583 
ATOM   2947  P    DG A 144      12.892-128.118-302.622 
ATOM   2948  OP1  DG A 144      11.973-127.571-303.645 
ATOM   2949  OP2  DG A 144      13.677-127.124-301.857 
ATOM   2950  O5'  DG A 144      12.078-129.053-301.611 
ATOM   2951  C5'  DG A 144      11.872-130.437-301.951 
ATOM   2952  C4'  DG A 144      12.119-131.310-300.737 
ATOM   2953  O4'  DG A 144      13.515-131.703-300.609 
ATOM   2954  C3'  DG A 144      11.788-130.680-299.385 
ATOM   2955  O3'  DG A 144      11.246-131.679-298.530 
ATOM   2956  C2'  DG A 144      13.140-130.240-298.822 
ATOM   2957  C1'  DG A 144      13.926-131.468-299.271 
ATOM   2958  N9   DG A 144      15.402-131.268-299.269 
ATOM   2959  C8   DG A 144      16.128-130.131-299.553 
ATOM   2960  N7   DG A 144      17.425-130.289-299.458 
ATOM   2961  C5   DG A 144      17.570-131.624-299.084 
ATOM   2962  C6   DG A 144      18.744-132.380-298.829 
ATOM   2963  O6   DG A 144      19.917-132.021-298.883 
ATOM   2964  N1   DG A 144      18.436-133.701-298.477 
ATOM   2965  C2   DG A 144      17.161-134.223-298.383 
ATOM   2966  N2   DG A 144      17.079-135.509-298.032 
ATOM   2967  N3   DG A 144      16.061-133.514-298.623 
ATOM   2968  C4   DG A 144      16.341-132.230-298.966 
ATOM   2969  P    DA A 145      10.031-131.297-297.562 
ATOM   2970  OP1  DA A 145       8.754-131.392-298.307 
ATOM   2971  OP2  DA A 145      10.305-129.998-296.910 
ATOM   2972  O5'  DA A 145      10.109-132.469-296.477 
ATOM   2973  C5'  DA A 145      10.614-133.757-296.877 
ATOM   2974  C4'  DA A 145      11.565-134.291-295.824 
ATOM   2975  O4'  DA A 145      12.937-133.853-296.041 
ATOM   2976  C3'  DA A 145      11.267-133.871-294.384 
ATOM   2977  O3'  DA A 145      11.567-134.958-293.516 
ATOM   2978  C2'  DA A 145      12.253-132.738-294.100 
ATOM   2979  C1'  DA A 145      13.450-133.362-294.812 
ATOM   2980  N9   DA A 145      14.536-132.391-295.120 
ATOM   2981  C8   DA A 145      14.425-131.072-295.459 
ATOM   2982  N7   DA A 145      15.564-130.487-295.667 
ATOM   2983  C5   DA A 145      16.500-131.489-295.452 
ATOM   2984  C6   DA A 145      17.903-131.504-295.517 
ATOM   2985  N6   DA A 145      18.641-130.431-295.834 
ATOM   2986  N1   DA A 145      18.522-132.667-295.243 
ATOM   2987  C2   DA A 145      17.784-133.730-294.929 
ATOM   2988  N3   DA A 145      16.476-133.835-294.837 
ATOM   2989  C4   DA A 145      15.881-132.658-295.116 
ATOM   2990  P    DG A 146      10.598-135.249-292.275 
ATOM   2991  OP1  DG A 146       9.447-136.062-292.725 
ATOM   2992  OP2  DG A 146      10.269-133.978-291.595 
ATOM   2993  O5'  DG A 146      11.547-136.131-291.335 
ATOM   2994  C5'  DG A 146      12.559-136.956-291.942 
ATOM   2995  C4'  DG A 146      13.860-136.830-291.174 
ATOM   2996  O4'  DG A 146      14.683-135.727-291.652 
ATOM   2997  C3'  DG A 146      13.724-136.564-289.675 
ATOM   2998  O3'  DG A 146      14.753-137.266-288.987 
ATOM   2999  C2'  DG A 146      13.974-135.064-289.523 
ATOM   3000  C1'  DG A 146      15.115-134.972-290.531 
ATOM   3001  N9   DG A 146      15.399-133.583-290.990 
ATOM   3002  C8   DG A 146      14.525-132.538-291.192 
ATOM   3003  N7   DG A 146      15.100-131.433-291.603 
ATOM   3004  C5   DG A 146      16.451-131.772-291.678 
ATOM   3005  C6   DG A 146      17.570-130.988-292.062 
ATOM   3006  O6   DG A 146      17.599-129.814-292.423 
ATOM   3007  N1   DG A 146      18.760-131.726-291.994 
ATOM   3008  C2   DG A 146      18.855-133.048-291.606 
ATOM   3009  N2   DG A 146      20.084-133.571-291.608 
ATOM   3010  N3   DG A 146      17.805-133.783-291.245 
ATOM   3011  C4   DG A 146      16.644-133.081-291.306 
ATOM   3012  P    DA A 147      14.413-137.970-287.591 
ATOM   3013  OP1  DA A 147      13.817-139.302-287.840 
ATOM   3014  OP2  DA A 147      13.616-137.049-286.752 
ATOM   3015  O5'  DA A 147      15.874-138.143-286.961 
ATOM   3016  C5'  DA A 147      16.999-138.315-287.843 
ATOM   3017  C4'  DA A 147      18.160-137.461-287.373 
ATOM   3018  O4'  DA A 147      18.119-136.115-287.929 
ATOM   3019  C3'  DA A 147      18.252-137.234-285.865 
ATOM   3020  O3'  DA A 147      19.622-137.224-285.483 
ATOM   3021  C2'  DA A 147      17.678-135.833-285.649 
ATOM   3022  C1'  DA A 147      18.320-135.189-286.873 
ATOM   3023  N9   DA A 147      17.693-133.896-287.267 
ATOM   3024  C8   DA A 147      16.381-133.527-287.177 
ATOM   3025  N7   DA A 147      16.144-132.325-287.604 
ATOM   3026  C5   DA A 147      17.389-131.861-288.007 
ATOM   3027  C6   DA A 147      17.811-130.641-288.560 
ATOM   3028  N6   DA A 147      16.984-129.617-288.812 
ATOM   3029  N1   DA A 147      19.120-130.511-288.843 
ATOM   3030  C2   DA A 147      19.938-131.532-288.590 
ATOM   3031  N3   DA A 147      19.659-132.711-288.080 
ATOM   3032  C4   DA A 147      18.343-132.816-287.804 
ATOM   3033  P    DG A 148      20.049-137.927-284.109 
ATOM   3034  OP1  DG A 148      20.231-139.379-284.330 
ATOM   3035  OP2  DG A 148      19.100-137.545-283.041 
ATOM   3036  O5'  DG A 148      21.470-137.243-283.834 
ATOM   3037  C5'  DG A 148      22.271-136.820-284.955 
ATOM   3038  C4'  DG A 148      22.857-135.448-284.685 
ATOM   3039  O4'  DG A 148      21.968-134.373-285.105 
ATOM   3040  C3'  DG A 148      23.156-135.129-283.221 
ATOM   3041  O3'  DG A 148      24.347-134.355-283.153 
ATOM   3042  C2'  DG A 148      21.984-134.258-282.767 
ATOM   3043  C1'  DG A 148      21.872-133.432-284.046 
ATOM   3044  N9   DG A 148      20.576-132.713-284.183 
ATOM   3045  C8   DG A 148      19.316-133.100-283.778 
ATOM   3046  N7   DG A 148      18.376-132.228-284.050 
ATOM   3047  C5   DG A 148      19.061-131.189-284.679 
ATOM   3048  C6   DG A 148      18.577-129.962-285.203 
ATOM   3049  O6   DG A 148      17.427-129.533-285.221 
ATOM   3050  N1   DG A 148      19.614-129.197-285.756 
ATOM   3051  C2   DG A 148      20.943-129.570-285.798 
ATOM   3052  N2   DG A 148      21.779-128.700-286.370 
ATOM   3053  N3   DG A 148      21.396-130.722-285.306 
ATOM   3054  C4   DG A 148      20.403-131.474-284.765 
ATOM   3055  P    DA A 149      25.389-134.638-281.970 
ATOM   3056  OP1  DA A 149      26.270-135.767-282.345 
ATOM   3057  OP2  DA A 149      24.660-134.779-280.691 
ATOM   3058  O5'  DA A 149      26.232-133.278-281.961 
ATOM   3059  C5'  DA A 149      26.392-132.548-283.191 
ATOM   3060  C4'  DA A 149      26.187-131.066-282.946 
ATOM   3061  O4'  DA A 149      24.791-130.671-283.068 
ATOM   3062  C3'  DA A 149      26.594-130.559-281.562 
ATOM   3063  O3'  DA A 149      27.156-129.259-281.695 
ATOM   3064  C2'  DA A 149      25.280-130.443-280.790 
ATOM   3065  C1'  DA A 149      24.449-129.881-281.940 
ATOM   3066  N9   DA A 149      22.979-129.990-281.726 
ATOM   3067  C8   DA A 149      22.286-130.979-281.089 
ATOM   3068  N7   DA A 149      21.003-130.790-281.064 
ATOM   3069  C5   DA A 149      20.830-129.587-281.736 
ATOM   3070  C6   DA A 149      19.688-128.833-282.050 
ATOM   3071  N6   DA A 149      18.444-129.200-281.712 
ATOM   3072  N1   DA A 149      19.871-127.684-282.727 
ATOM   3073  C2   DA A 149      21.110-127.325-283.060 
ATOM   3074  N3   DA A 149      22.246-127.943-282.823 
ATOM   3075  C4   DA A 149      22.035-129.090-282.144 
ATOM   3076  P    DG A 150      28.424-128.866-280.801 
ATOM   3077  OP1  DG A 150      29.660-129.351-281.453 
ATOM   3078  OP2  DG A 150      28.206-129.313-279.408 
ATOM   3079  O5'  DG A 150      28.373-127.267-280.866 
ATOM   3080  C5'  DG A 150      27.825-126.633-282.037 
ATOM   3081  C4'  DG A 150      26.915-125.492-281.630 
ATOM   3082  O4'  DG A 150      25.543-125.928-281.407 
ATOM   3083  C3'  DG A 150      27.288-124.773-280.334 
ATOM   3084  O3'  DG A 150      27.009-123.386-280.479 
ATOM   3085  C2'  DG A 150      26.340-125.351-279.283 
ATOM   3086  C1'  DG A 150      25.099-125.393-280.169 
ATOM   3087  N9   DG A 150      24.018-126.274-279.646 
ATOM   3088  C8   DG A 150      24.120-127.457-278.947 
ATOM   3089  N7   DG A 150      22.966-127.990-278.628 
ATOM   3090  C5   DG A 150      22.033-127.097-279.151 
ATOM   3091  C6   DG A 150      20.614-127.136-279.123 
ATOM   3092  O6   DG A 150      19.878-127.981-278.621 
ATOM   3093  N1   DG A 150      20.059-126.027-279.775 
ATOM   3094  C2   DG A 150      20.779-125.013-280.376 
ATOM   3095  N2   DG A 150      20.061-124.042-280.947 
ATOM   3096  N3   DG A 150      22.110-124.977-280.403 
ATOM   3097  C4   DG A 150      22.664-126.046-279.774 
ATOM   3098  P    DT A 151      28.030-122.320-279.858 
ATOM   3099  OP1  DT A 151      29.142-122.087-280.806 
ATOM   3100  OP2  DT A 151      28.416-122.740-278.494 
ATOM   3101  O5'  DT A 151      27.109-121.013-279.778 
ATOM   3102  C5'  DT A 151      26.054-120.841-280.742 
ATOM   3103  C4'  DT A 151      24.793-120.360-280.050 
ATOM   3104  O4'  DT A 151      23.971-121.460-279.566 
ATOM   3105  C3'  DT A 151      25.006-119.487-278.814 
ATOM   3106  O3'  DT A 151      23.997-118.485-278.779 
ATOM   3107  C2'  DT A 151      24.792-120.431-277.631 
ATOM   3108  C1'  DT A 151      23.607-121.188-278.221 
ATOM   3109  N1   DT A 151      23.329-122.487-277.546 
ATOM   3110  C2   DT A 151      22.014-122.873-277.448 
ATOM   3111  O2   DT A 151      21.093-122.205-277.885 
ATOM   3112  N3   DT A 151      21.795-124.082-276.816 
ATOM   3113  C4   DT A 151      22.760-124.914-276.287 
ATOM   3114  O4   DT A 151      22.442-125.974-275.742 
ATOM   3115  C5   DT A 151      24.109-124.424-276.437 
ATOM   3116  C7   DT A 151      25.220-125.270-275.888 
ATOM   3117  C6   DT A 151      24.351-123.253-277.048 
ATOM   3118  P    DT A 152      24.388-117.004-278.313 
ATOM   3119  OP1  DT A 152      24.944-116.254-279.461 
ATOM   3120  OP2  DT A 152      25.242-117.074-277.107 
ATOM   3121  O5'  DT A 152      22.957-116.407-277.923 
ATOM   3122  C5'  DT A 152      21.787-116.889-278.612 
ATOM   3123  C4'  DT A 152      20.666-117.136-277.621 
ATOM   3124  O4'  DT A 152      20.707-118.479-277.059 
ATOM   3125  C3'  DT A 152      20.651-116.224-276.394 
ATOM   3126  O3'  DT A 152      19.300-115.932-276.054 
ATOM   3127  C2'  DT A 152      21.262-117.068-275.276 
ATOM   3128  C1'  DT A 152      20.576-118.379-275.650 
ATOM   3129  N1   DT A 152      21.209-119.581-275.040 
ATOM   3130  C2   DT A 152      20.375-120.615-274.686 
ATOM   3131  O2   DT A 152      19.168-120.580-274.851 
ATOM   3132  N3   DT A 152      20.998-121.713-274.123 
ATOM   3133  C4   DT A 152      22.350-121.857-273.891 
ATOM   3134  O4   DT A 152      22.791-122.889-273.380 
ATOM   3135  C5   DT A 152      23.142-120.720-274.296 
ATOM   3136  C7   DT A 152      24.625-120.795-274.078 
ATOM   3137  C6   DT A 152      22.564-119.640-274.845 
ATOM   3138  P    DC A 153      18.925-114.455-275.565 
ATOM   3139  OP1  DC A 153      18.705-113.584-276.742 
ATOM   3140  OP2  DC A 153      19.932-113.985-274.589 
ATOM   3141  O5'  DC A 153      17.534-114.714-274.820 
ATOM   3142  C5'  DC A 153      16.689-115.790-275.270 
ATOM   3143  C4'  DC A 153      16.144-116.554-274.080 
ATOM   3144  O4'  DC A 153      17.032-117.627-273.655 
ATOM   3145  C3'  DC A 153      15.921-115.735-272.809 
ATOM   3146  O3'  DC A 153      14.749-116.208-272.155 
ATOM   3147  C2'  DC A 153      17.129-116.051-271.927 
ATOM   3148  C1'  DC A 153      17.197-117.540-272.247 
ATOM   3149  N1   DC A 153      18.500-118.171-271.894 
ATOM   3150  C2   DC A 153      18.482-119.488-271.444 
ATOM   3151  O2   DC A 153      17.397-120.075-271.357 
ATOM   3152  N3   DC A 153      19.659-120.081-271.116 
ATOM   3153  C4   DC A 153      20.814-119.412-271.224 
ATOM   3154  N4   DC A 153      21.935-120.033-270.893 
ATOM   3155  C5   DC A 153      20.853-118.055-271.685 
ATOM   3156  C6   DC A 153      19.666-117.481-272.007 
ATOM   3157  P    DC A 154      13.759-115.150-271.475 
ATOM   3158  OP1  DC A 154      12.840-114.603-272.497 
ATOM   3159  OP2  DC A 154      14.545-114.156-270.710 
ATOM   3160  O5'  DC A 154      12.945-116.085-270.464 
ATOM   3161  C5'  DC A 154      12.740-117.469-270.804 
ATOM   3162  C4'  DC A 154      12.986-118.342-269.590 
ATOM   3163  O4'  DC A 154      14.383-118.735-269.462 
ATOM   3164  C3'  DC A 154      12.655-117.712-268.238 
ATOM   3165  O3'  DC A 154      12.114-118.711-267.383 
ATOM   3166  C2'  DC A 154      14.007-117.272-267.675 
ATOM   3167  C1'  DC A 154      14.793-118.500-268.124 
ATOM   3168  N1   DC A 154      16.270-118.300-268.122 
ATOM   3169  C2   DC A 154      17.072-119.389-267.789 
ATOM   3170  O2   DC A 154      16.531-120.465-267.513 
ATOM   3171  N3   DC A 154      18.419-119.226-267.781 
ATOM   3172  C4   DC A 154      18.967-118.043-268.086 
ATOM   3173  N4   DC A 154      20.286-117.935-268.063 
ATOM   3174  C5   DC A 154      18.159-116.910-268.430 
ATOM   3175  C6   DC A 154      16.815-117.093-268.432 
ATOM   3176  P    DA A 155      10.898-118.329-266.415 
ATOM   3177  OP1  DA A 155       9.622-118.424-267.160 
ATOM   3178  OP2  DA A 155      11.173-117.029-265.763 
ATOM   3179  O5'  DA A 155      10.976-119.501-265.330 
ATOM   3180  C5'  DA A 155      11.481-120.789-265.729 
ATOM   3181  C4'  DA A 155      12.432-121.323-264.677 
ATOM   3182  O4'  DA A 155      13.804-120.885-264.894 
ATOM   3183  C3'  DA A 155      12.135-120.903-263.237 
ATOM   3184  O3'  DA A 155      12.434-121.990-262.369 
ATOM   3185  C2'  DA A 155      13.120-119.770-262.953 
ATOM   3186  C1'  DA A 155      14.317-120.393-263.665 
ATOM   3187  N9   DA A 155      15.403-119.423-263.973 
ATOM   3188  C8   DA A 155      15.293-118.104-264.312 
ATOM   3189  N7   DA A 155      16.431-117.519-264.520 
ATOM   3190  C5   DA A 155      17.367-118.521-264.305 
ATOM   3191  C6   DA A 155      18.770-118.536-264.370 
ATOM   3192  N6   DA A 155      19.509-117.462-264.687 
ATOM   3193  N1   DA A 155      19.390-119.699-264.096 
ATOM   3194  C2   DA A 155      18.652-120.762-263.782 
ATOM   3195  N3   DA A 155      17.344-120.867-263.690 
ATOM   3196  C4   DA A 155      16.748-119.690-263.969 
ATOM   3197  P    DA A 156      11.466-122.281-261.128 
ATOM   3198  OP1  DA A 156      10.314-123.094-261.578 
ATOM   3199  OP2  DA A 156      11.136-121.010-260.448 
ATOM   3200  O5'  DA A 156      12.415-123.163-260.188 
ATOM   3201  C5'  DA A 156      13.426-123.988-260.795 
ATOM   3202  C4'  DA A 156      14.728-123.862-260.027 
ATOM   3203  O4'  DA A 156      15.550-122.759-260.505 
ATOM   3204  C3'  DA A 156      14.592-123.596-258.528 
ATOM   3205  O3'  DA A 156      15.620-124.298-257.840 
ATOM   3206  C2'  DA A 156      14.841-122.096-258.376 
ATOM   3207  C1'  DA A 156      15.983-122.004-259.384 
ATOM   3208  N9   DA A 156      16.266-120.615-259.843 
ATOM   3209  C8   DA A 156      15.386-119.591-260.038 
ATOM   3210  N7   DA A 156      15.942-118.491-260.444 
ATOM   3211  C5   DA A 156      17.290-118.809-260.525 
ATOM   3212  C6   DA A 156      18.419-118.062-260.900 
ATOM   3213  N6   DA A 156      18.363-116.778-261.283 
ATOM   3214  N1   DA A 156      19.613-118.684-260.867 
ATOM   3215  C2   DA A 156      19.662-119.960-260.487 
ATOM   3216  N3   DA A 156      18.682-120.754-260.117 
ATOM   3217  C4   DA A 156      17.499-120.108-260.158 
ATOM   3218  P    DC A 157      15.281-125.002-256.444 
ATOM   3219  OP1  DC A 157      14.684-126.334-256.693 
ATOM   3220  OP2  DC A 157      14.483-124.081-255.605 
ATOM   3221  O5'  DC A 157      16.741-125.175-255.814 
ATOM   3222  C5'  DC A 157      17.866-125.346-256.696 
ATOM   3223  C4'  DC A 157      19.027-124.493-256.226 
ATOM   3224  O4'  DC A 157      18.987-123.147-256.782 
ATOM   3225  C3'  DC A 157      19.119-124.266-254.718 
ATOM   3226  O3'  DC A 157      20.489-124.256-254.336 
ATOM   3227  C2'  DC A 157      18.545-122.865-254.502 
ATOM   3228  C1'  DC A 157      19.187-122.221-255.726 
ATOM   3229  N1   DC A 157      18.561-120.928-256.120 
ATOM   3230  C2   DC A 157      19.386-119.941-256.653 
ATOM   3231  O2   DC A 157      20.594-120.177-256.775 
ATOM   3232  N3   DC A 157      18.834-118.756-257.017 
ATOM   3233  C4   DC A 157      17.521-118.540-256.868 
ATOM   3234  N4   DC A 157      17.031-117.367-257.238 
ATOM   3235  C5   DC A 157      16.655-119.541-256.322 
ATOM   3236  C6   DC A 157      17.226-120.719-255.963 
ATOM   3237  P    DA A 158      20.917-124.958-252.962 
ATOM   3238  OP1  DA A 158      21.098-126.411-253.183 
ATOM   3239  OP2  DA A 158      19.967-124.577-251.894 
ATOM   3240  O5'  DA A 158      22.337-124.275-252.687 
ATOM   3241  C5'  DA A 158      23.138-123.852-253.808 
ATOM   3242  C4'  DA A 158      23.724-122.480-253.538 
ATOM   3243  O4'  DA A 158      22.836-121.405-253.958 
ATOM   3244  C3'  DA A 158      24.023-122.161-252.074 
ATOM   3245  O3'  DA A 158      25.214-121.387-252.005 
ATOM   3246  C2'  DA A 158      22.851-121.289-251.620 
ATOM   3247  C1'  DA A 158      22.740-120.464-252.899 
ATOM   3248  N9   DA A 158      21.443-119.745-253.036 
ATOM   3249  C8   DA A 158      20.203-120.145-252.628 
ATOM   3250  N7   DA A 158      19.262-119.290-252.890 
ATOM   3251  C5   DA A 158      19.926-118.246-253.519 
ATOM   3252  C6   DA A 158      19.482-117.023-254.048 
ATOM   3253  N6   DA A 158      18.200-116.630-254.026 
ATOM   3254  N1   DA A 158      20.405-116.216-254.603 
ATOM   3255  C2   DA A 158      21.676-116.613-254.623 
ATOM   3256  N3   DA A 158      22.207-117.724-254.163 
ATOM   3257  C4   DA A 158      21.262-118.514-253.612 
ATOM   3258  P    DC A 159      26.257-121.670-250.823 
ATOM   3259  OP1  DC A 159      27.137-122.799-251.198 
ATOM   3260  OP2  DC A 159      25.528-121.811-249.543 
ATOM   3261  O5'  DC A 159      27.099-120.310-250.814 
ATOM   3262  C5'  DC A 159      27.260-119.579-252.044 
ATOM   3263  C4'  DC A 159      27.055-118.098-251.799 
ATOM   3264  O4'  DC A 159      25.659-117.703-251.921 
ATOM   3265  C3'  DC A 159      27.461-117.591-250.415 
ATOM   3266  O3'  DC A 159      28.023-116.291-250.548 
ATOM   3267  C2'  DC A 159      26.147-117.475-249.643 
ATOM   3268  C1'  DC A 159      25.316-116.913-250.793 
ATOM   3269  N1   DC A 159      23.847-117.022-250.579 
ATOM   3270  C2   DC A 159      23.040-116.003-251.080 
ATOM   3271  O2   DC A 159      23.572-115.059-251.675 
ATOM   3272  N3   DC A 159      21.696-116.085-250.895 
ATOM   3273  C4   DC A 159      21.159-117.124-250.244 
ATOM   3274  N4   DC A 159      19.845-117.158-250.090 
ATOM   3275  C5   DC A 159      21.972-118.182-249.721 
ATOM   3276  C6   DC A 159      23.311-118.083-249.916 
ATOM   3277  P    DA A 160      29.292-115.898-249.654 
ATOM   3278  OP1  DA A 160      30.528-116.383-250.306 
ATOM   3279  OP2  DA A 160      29.074-116.345-248.261 
ATOM   3280  O5'  DA A 160      29.240-114.299-249.719 
ATOM   3281  C5'  DA A 160      28.692-113.665-250.890 
ATOM   3282  C4'  DA A 160      27.782-112.524-250.483 
ATOM   3283  O4'  DA A 160      26.410-112.960-250.260 
ATOM   3284  C3'  DA A 160      28.156-111.805-249.186 
ATOM   3285  O3'  DA A 160      27.877-110.418-249.332 
ATOM   3286  C2'  DA A 160      27.208-112.383-248.136 
ATOM   3287  C1'  DA A 160      25.966-112.425-249.022 
ATOM   3288  N9   DA A 160      24.885-113.306-248.498 
ATOM   3289  C8   DA A 160      25.006-114.477-247.807 
ATOM   3290  N7   DA A 160      23.871-115.015-247.484 
ATOM   3291  C5   DA A 160      22.926-114.138-247.999 
ATOM   3292  C6   DA A 160      21.522-114.146-247.989 
ATOM   3293  N6   DA A 160      20.791-115.111-247.416 
ATOM   3294  N1   DA A 160      20.893-113.119-248.592 
ATOM   3295  C2   DA A 160      21.624-112.162-249.160 
ATOM   3296  N3   DA A 160      22.932-112.048-249.232 
ATOM   3297  C4   DA A 160      23.538-113.088-248.621 
ATOM   3298  P    DC A 161      28.897-109.352-248.711 
ATOM   3299  OP1  DC A 161      30.010-109.119-249.659 
ATOM   3300  OP2  DC A 161      29.284-109.772-247.347 
ATOM   3301  O5'  DC A 161      27.977-108.045-248.631 
ATOM   3302  C5'  DC A 161      26.921-107.873-249.595 
ATOM   3303  C4'  DC A 161      25.661-107.392-248.903 
ATOM   3304  O4'  DC A 161      24.839-108.492-248.419 
ATOM   3305  C3'  DC A 161      25.873-106.519-247.667 
ATOM   3306  O3'  DC A 161      24.864-105.516-247.632 
ATOM   3307  C2'  DC A 161      25.659-107.463-246.484 
ATOM   3308  C1'  DC A 161      24.474-108.220-247.074 
ATOM   3309  N1   DC A 161      24.196-109.519-246.399 
ATOM   3310  C2   DC A 161      22.869-109.924-246.292 
ATOM   3311  O2   DC A 161      21.984-109.197-246.757 
ATOM   3312  N3   DC A 161      22.595-111.104-245.679 
ATOM   3313  C4   DC A 161      23.583-111.864-245.188 
ATOM   3314  N4   DC A 161      23.263-113.006-244.599 
ATOM   3315  C5   DC A 161      24.954-111.465-245.287 
ATOM   3316  C6   DC A 161      25.208-110.282-245.902 
ATOM   3317  P    DA A 162      25.255-104.036-247.166 
ATOM   3318  OP1  DA A 162      25.812-103.286-248.314 
ATOM   3319  OP2  DA A 162      26.110-104.106-245.960 
ATOM   3320  O5'  DA A 162      23.824-103.439-246.776 
ATOM   3321  C5'  DA A 162      22.655-103.921-247.465 
ATOM   3322  C4'  DA A 162      21.534-104.168-246.473 
ATOM   3323  O4'  DA A 162      21.574-105.511-245.912 
ATOM   3324  C3'  DA A 162      21.518-103.256-245.247 
ATOM   3325  O3'  DA A 162      20.168-102.964-244.907 
ATOM   3326  C2'  DA A 162      22.129-104.100-244.129 
ATOM   3327  C1'  DA A 162      21.443-105.411-244.502 
ATOM   3328  N9   DA A 162      22.076-106.613-243.893 
ATOM   3329  C8   DA A 162      23.397-106.836-243.630 
ATOM   3330  N7   DA A 162      23.639-107.990-243.089 
ATOM   3331  C5   DA A 162      22.385-108.578-242.985 
ATOM   3332  C6   DA A 162      21.960-109.821-242.488 
ATOM   3333  N6   DA A 162      22.796-110.738-241.978 
ATOM   3334  N1   DA A 162      20.642-110.089-242.532 
ATOM   3335  C2   DA A 162      19.818-109.174-243.040 
ATOM   3336  N3   DA A 162      20.097-107.986-243.530 
ATOM   3337  C4   DA A 162      21.422-107.743-243.473 
ATOM   3338  P    DT A 163      19.792-101.487-244.418 
ATOM   3339  OP1  DT A 163      19.573-100.616-245.595 
ATOM   3340  OP2  DT A 163      20.799-101.017-243.441 
ATOM   3341  O5'  DT A 163      18.401-101.745-243.673 
ATOM   3342  C5'  DT A 163      17.556-102.822-244.123 
ATOM   3343  C4'  DT A 163      17.011-103.586-242.933 
ATOM   3344  O4'  DT A 163      17.899-104.659-242.507 
ATOM   3345  C3'  DT A 163      16.789-102.767-241.662 
ATOM   3346  O3'  DT A 163      15.617-103.240-241.008 
ATOM   3347  C2'  DT A 163      17.997-103.083-240.780 
ATOM   3348  C1'  DT A 163      18.064-104.572-241.100 
ATOM   3349  N1   DT A 163      19.367-105.203-240.747 
ATOM   3350  C2   DT A 163      19.333-106.503-240.305 
ATOM   3351  O2   DT A 163      18.299-107.140-240.195 
ATOM   3352  N3   DT A 163      20.559-107.054-239.986 
ATOM   3353  C4   DT A 163      21.785-106.427-240.072 
ATOM   3354  O4   DT A 163      22.817-107.023-239.758 
ATOM   3355  C5   DT A 163      21.718-105.064-240.547 
ATOM   3356  C7   DT A 163      23.009-104.309-240.669 
ATOM   3357  C6   DT A 163      20.539-104.504-240.863 
ATOM   3358  P    DT A 164      14.627-102.182-240.328 
ATOM   3359  OP1  DT A 164      13.707-101.635-241.350 
ATOM   3360  OP2  DT A 164      15.412-101.188-239.563 
ATOM   3361  O5'  DT A 164      13.812-103.117-239.317 
ATOM   3362  C5'  DT A 164      13.607-104.501-239.657 
ATOM   3363  C4'  DT A 164      13.854-105.374-238.443 
ATOM   3364  O4'  DT A 164      15.250-105.767-238.315 
ATOM   3365  C3'  DT A 164      13.523-104.743-237.091 
ATOM   3366  O3'  DT A 164      12.981-105.743-236.236 
ATOM   3367  C2'  DT A 164      14.875-104.304-236.528 
ATOM   3368  C1'  DT A 164      15.661-105.532-236.977 
ATOM   3369  N1   DT A 164      17.137-105.332-236.975 
ATOM   3370  C2   DT A 164      17.914-106.415-236.645 
ATOM   3371  O2   DT A 164      17.447-107.505-236.362 
ATOM   3372  N3   DT A 164      19.278-106.192-236.652 
ATOM   3373  C4   DT A 164      19.911-105.004-236.955 
ATOM   3374  O4   DT A 164      21.141-104.925-236.928 
ATOM   3375  C5   DT A 164      19.012-103.925-237.289 
ATOM   3376  C7   DT A 164      19.618-102.596-237.631 
ATOM   3377  C6   DT A 164      17.681-104.114-237.289 
ATOM   3378  P    DA A 165      11.765-105.361-235.268 
ATOM   3379  OP1  DA A 165      10.489-105.456-236.013 
ATOM   3380  OP2  DA A 165      12.040-104.061-234.616 
ATOM   3381  O5'  DA A 165      11.844-106.533-234.182 
ATOM   3382  C5'  DA A 165      12.349-107.821-234.582 
ATOM   3383  C4'  DA A 165      13.299-108.355-233.530 
ATOM   3384  O4'  DA A 165      14.672-107.917-233.747 
ATOM   3385  C3'  DA A 165      13.002-107.935-232.090 
ATOM   3386  O3'  DA A 165      13.302-109.022-231.222 
ATOM   3387  C2'  DA A 165      13.988-106.802-231.806 
ATOM   3388  C1'  DA A 165      15.185-107.425-232.518 
ATOM   3389  N9   DA A 165      16.271-106.455-232.826 
ATOM   3390  C8   DA A 165      16.160-105.136-233.165 
ATOM   3391  N7   DA A 165      17.299-104.551-233.373 
ATOM   3392  C5   DA A 165      18.234-105.553-233.157 
ATOM   3393  C6   DA A 165      19.638-105.568-233.223 
ATOM   3394  N6   DA A 165      20.376-104.494-233.540 
ATOM   3395  N1   DA A 165      20.257-106.731-232.949 
ATOM   3396  C2   DA A 165      19.519-107.794-232.635 
ATOM   3397  N3   DA A 165      18.211-107.899-232.543 
ATOM   3398  C4   DA A 165      17.615-106.722-232.821 
ATOM   3399  P    DT A 166      12.333-109.313-229.981 
ATOM   3400  OP1  DT A 166      11.181-110.126-230.431 
ATOM   3401  OP2  DT A 166      12.004-108.041-229.301 
ATOM   3402  O5'  DT A 166      13.282-110.195-229.041 
ATOM   3403  C5'  DT A 166      14.294-111.019-229.648 
ATOM   3404  C4'  DT A 166      15.595-110.894-228.880 
ATOM   3405  O4'  DT A 166      16.417-109.791-229.358 
ATOM   3406  C3'  DT A 166      15.459-110.628-227.380 
ATOM   3407  O3'  DT A 166      16.488-111.330-226.693 
ATOM   3408  C2'  DT A 166      15.708-109.128-227.229 
ATOM   3409  C1'  DT A 166      16.850-109.036-228.237 
ATOM   3410  N1   DT A 166      17.134-107.647-228.696 
ATOM   3411  C2   DT A 166      18.444-107.333-228.963 
ATOM   3412  O2   DT A 166      19.356-108.131-228.840 
ATOM   3413  N3   DT A 166      18.668-106.037-229.386 
ATOM   3414  C4   DT A 166      17.714-105.055-229.559 
ATOM   3415  O4   DT A 166      18.036-103.929-229.942 
ATOM   3416  C5   DT A 166      16.368-105.481-229.253 
ATOM   3417  C7   DT A 166      15.268-104.472-229.415 
ATOM   3418  C6   DT A 166      16.122-106.735-228.840 
ATOM   3419  P    DA A 167      16.148-112.034-225.297 
ATOM   3420  OP1  DA A 167      15.552-113.366-225.546 
ATOM   3421  OP2  DA A 167      15.351-111.113-224.458 
ATOM   3422  O5'  DA A 167      17.608-112.207-224.667 
ATOM   3423  C5'  DA A 167      18.733-112.378-225.549 
ATOM   3424  C4'  DA A 167      19.894-111.525-225.079 
ATOM   3425  O4'  DA A 167      19.854-110.179-225.635 
ATOM   3426  C3'  DA A 167      19.986-111.298-223.571 
ATOM   3427  O3'  DA A 167      21.356-111.288-223.189 
ATOM   3428  C2'  DA A 167      19.413-109.897-223.354 
ATOM   3429  C1'  DA A 167      20.055-109.253-224.579 
ATOM   3430  N9   DA A 167      19.428-107.960-224.973 
ATOM   3431  C8   DA A 167      18.116-107.591-224.883 
ATOM   3432  N7   DA A 167      17.879-106.389-225.310 
ATOM   3433  C5   DA A 167      19.124-105.925-225.713 
ATOM   3434  C6   DA A 167      19.545-104.705-226.265 
ATOM   3435  N6   DA A 167      18.719-103.681-226.518 
ATOM   3436  N1   DA A 167      20.855-104.575-226.549 
ATOM   3437  C2   DA A 167      21.673-105.596-226.296 
ATOM   3438  N3   DA A 167      21.394-106.775-225.785 
ATOM   3439  C4   DA A 167      20.078-106.880-225.510 
ATOM   3440  P    DG A 168      21.784-111.990-221.815 
ATOM   3441  OP1  DG A 168      21.966-113.443-222.036 
ATOM   3442  OP2  DG A 168      20.835-111.609-220.747 
ATOM   3443  O5'  DG A 168      23.205-111.307-221.540 
ATOM   3444  C5'  DG A 168      24.006-110.884-222.661 
ATOM   3445  C4'  DG A 168      24.591-109.512-222.391 
ATOM   3446  O4'  DG A 168      23.703-108.437-222.811 
ATOM   3447  C3'  DG A 168      24.890-109.193-220.927 
ATOM   3448  O3'  DG A 168      26.082-108.419-220.858 
ATOM   3449  C2'  DG A 168      23.718-108.321-220.473 
ATOM   3450  C1'  DG A 168      23.607-107.496-221.752 
ATOM   3451  N9   DG A 168      22.311-106.777-221.889 
ATOM   3452  C8   DG A 168      21.051-107.164-221.483 
ATOM   3453  N7   DG A 168      20.111-106.291-221.755 
ATOM   3454  C5   DG A 168      20.796-105.253-222.385 
ATOM   3455  C6   DG A 168      20.312-104.026-222.909 
ATOM   3456  O6   DG A 168      19.162-103.597-222.927 
ATOM   3457  N1   DG A 168      21.349-103.261-223.462 
ATOM   3458  C2   DG A 168      22.678-103.634-223.503 
ATOM   3459  N2   DG A 168      23.514-102.763-224.075 
ATOM   3460  N3   DG A 168      23.130-104.786-223.012 
ATOM   3461  C4   DG A 168      22.138-105.538-222.471 
ATOM   3462  P    DA A 169      27.124-108.702-219.676 
ATOM   3463  OP1  DA A 169      28.005-109.831-220.051 
ATOM   3464  OP2  DA A 169      26.395-108.843-218.396 
ATOM   3465  O5'  DA A 169      27.967-107.342-219.667 
ATOM   3466  C5'  DA A 169      28.127-106.611-220.897 
ATOM   3467  C4'  DA A 169      27.922-105.130-220.651 
ATOM   3468  O4'  DA A 169      26.526-104.735-220.774 
ATOM   3469  C3'  DA A 169      28.329-104.623-219.268 
ATOM   3470  O3'  DA A 169      28.891-103.323-219.401 
ATOM   3471  C2'  DA A 169      27.015-104.507-218.496 
ATOM   3472  C1'  DA A 169      26.184-103.945-219.645 
ATOM   3473  N9   DA A 169      24.714-104.054-219.432 
ATOM   3474  C8   DA A 169      24.021-105.043-218.794 
ATOM   3475  N7   DA A 169      22.738-104.854-218.770 
ATOM   3476  C5   DA A 169      22.565-103.651-219.442 
ATOM   3477  C6   DA A 169      21.422-102.897-219.756 
ATOM   3478  N6   DA A 169      20.178-103.264-219.418 
ATOM   3479  N1   DA A 169      21.606-101.747-220.433 
ATOM   3480  C2   DA A 169      22.844-101.389-220.766 
ATOM   3481  N3   DA A 169      23.981-102.007-220.529 
ATOM   3482  C4   DA A 169      23.770-103.154-219.850 
ATOM   3483  P    DT A 170      30.159-102.930-218.507 
ATOM   3484  OP1  DT A 170      31.395-103.415-219.159 
ATOM   3485  OP2  DT A 170      29.941-103.377-217.114 
ATOM   3486  O5'  DT A 170      30.108-101.331-218.572 
ATOM   3487  C5'  DT A 170      29.560-100.697-219.743 
ATOM   3488  C4'  DT A 170      28.650 -99.556-219.335 
ATOM   3489  O4'  DT A 170      27.278 -99.992-219.112 
ATOM   3490  C3'  DT A 170      29.023 -98.836-218.039 
ATOM   3491  O3'  DT A 170      28.744 -97.450-218.185 
ATOM   3492  C2'  DT A 170      28.075 -99.415-216.989 
ATOM   3493  C1'  DT A 170      26.834 -99.457-217.875 
ATOM   3494  N1   DT A 170      25.753-100.338-217.351 
ATOM   3495  C2   DT A 170      24.457 -99.942-217.580 
ATOM   3496  O2   DT A 170      24.172 -98.921-218.181 
ATOM   3497  N3   DT A 170      23.483-100.783-217.079 
ATOM   3498  C4   DT A 170      23.692-101.958-216.387 
ATOM   3499  O4   DT A 170      22.738-102.628-215.987 
ATOM   3500  C5   DT A 170      25.084-102.290-216.196 
ATOM   3501  C7   DT A 170      25.401-103.553-215.451 
ATOM   3502  C6   DT A 170      26.052-101.489-216.672 
ATOM   3503  P    DT A 171      29.765 -96.384-217.564 
ATOM   3504  OP1  DT A 171      30.877 -96.151-218.512 
ATOM   3505  OP2  DT A 171      30.151 -96.804-216.200 
ATOM   3506  O5'  DT A 171      28.844 -95.077-217.484 
ATOM   3507  C5'  DT A 171      27.788 -94.905-218.448 
ATOM   3508  C4'  DT A 171      26.528 -94.424-217.756 
ATOM   3509  O4'  DT A 171      25.706 -95.524-217.272 
ATOM   3510  C3'  DT A 171      26.740 -93.551-216.519 
ATOM   3511  O3'  DT A 171      25.732 -92.548-216.485 
ATOM   3512  C2'  DT A 171      26.527 -94.495-215.337 
ATOM   3513  C1'  DT A 171      25.341 -95.252-215.927 
ATOM   3514  N1   DT A 171      25.064 -96.551-215.252 
ATOM   3515  C2   DT A 171      23.749 -96.937-215.154 
ATOM   3516  O2   DT A 171      22.828 -96.269-215.591 
ATOM   3517  N3   DT A 171      23.530 -98.145-214.521 
ATOM   3518  C4   DT A 171      24.494 -98.978-213.992 
ATOM   3519  O4   DT A 171      24.176-100.038-213.448 
ATOM   3520  C5   DT A 171      25.844 -98.488-214.143 
ATOM   3521  C7   DT A 171      26.955 -99.334-213.594 
ATOM   3522  C6   DT A 171      26.086 -97.317-214.753 
ATOM   3523  P    DA A 172      26.123 -91.068-216.019 
ATOM   3524  OP1  DA A 172      26.679 -90.318-217.167 
ATOM   3525  OP2  DA A 172      26.977 -91.138-214.813 
ATOM   3526  O5'  DA A 172      24.691 -90.471-215.629 
ATOM   3527  C5'  DA A 172      23.522 -90.953-216.317 
ATOM   3528  C4'  DA A 172      22.401 -91.199-215.326 
ATOM   3529  O4'  DA A 172      22.442 -92.543-214.765 
ATOM   3530  C3'  DA A 172      22.386 -90.288-214.100 
ATOM   3531  O3'  DA A 172      21.035 -89.996-213.760 
ATOM   3532  C2'  DA A 172      22.997 -91.132-212.982 
ATOM   3533  C1'  DA A 172      22.311 -92.443-213.355 
ATOM   3534  N9   DA A 172      22.943 -93.645-212.746 
ATOM   3535  C8   DA A 172      24.265 -93.868-212.483 
ATOM   3536  N7   DA A 172      24.506 -95.022-211.942 
ATOM   3537  C5   DA A 172      23.253 -95.610-211.838 
ATOM   3538  C6   DA A 172      22.828 -96.853-211.341 
ATOM   3539  N6   DA A 172      23.663 -97.770-210.831 
ATOM   3540  N1   DA A 172      21.510 -97.121-211.385 
ATOM   3541  C2   DA A 172      20.685 -96.205-211.893 
ATOM   3542  N3   DA A 172      20.965 -95.018-212.383 
ATOM   3543  C4   DA A 172      22.289 -94.775-212.326 
ATOM   3544  P    DC A 173      20.660 -88.519-213.271 
ATOM   3545  OP1  DC A 173      20.440 -87.648-214.448 
ATOM   3546  OP2  DC A 173      21.667 -88.048-212.294 
ATOM   3547  O5'  DC A 173      19.268 -88.777-212.526 
ATOM   3548  C5'  DC A 173      18.424 -89.854-212.976 
ATOM   3549  C4'  DC A 173      17.879 -90.618-211.785 
ATOM   3550  O4'  DC A 173      18.767 -91.691-211.360 
ATOM   3551  C3'  DC A 173      17.656 -89.799-210.514 
ATOM   3552  O3'  DC A 173      16.484 -90.272-209.861 
ATOM   3553  C2'  DC A 173      18.864 -90.115-209.633 
ATOM   3554  C1'  DC A 173      18.931 -91.604-209.953 
ATOM   3555  N1   DC A 173      20.234 -92.235-209.600 
ATOM   3556  C2   DC A 173      20.217 -93.552-209.150 
ATOM   3557  O2   DC A 173      19.132 -94.139-209.063 
ATOM   3558  N3   DC A 173      21.394 -94.145-208.822 
ATOM   3559  C4   DC A 173      22.548 -93.475-208.930 
ATOM   3560  N4   DC A 173      23.670 -94.097-208.599 
ATOM   3561  C5   DC A 173      22.588 -92.119-209.391 
ATOM   3562  C6   DC A 173      21.401 -91.545-209.713 
ATOM   3563  P    DT A 174      15.494 -89.214-209.181 
ATOM   3564  OP1  DT A 174      14.575 -88.667-210.203 
ATOM   3565  OP2  DT A 174      16.280 -88.220-208.416 
ATOM   3566  O5'  DT A 174      14.680 -90.149-208.170 
ATOM   3567  C5'  DT A 174      14.474 -91.533-208.510 
ATOM   3568  C4'  DT A 174      14.721 -92.406-207.296 
ATOM   3569  O4'  DT A 174      16.118 -92.799-207.168 
ATOM   3570  C3'  DT A 174      14.390 -91.775-205.944 
ATOM   3571  O3'  DT A 174      13.848 -92.775-205.089 
ATOM   3572  C2'  DT A 174      15.742 -91.335-205.381 
ATOM   3573  C1'  DT A 174      16.528 -92.564-205.830 
ATOM   3574  N1   DT A 174      18.004 -92.364-205.827 
ATOM   3575  C2   DT A 174      18.781 -93.447-205.498 
ATOM   3576  O2   DT A 174      18.315 -94.537-205.215 
ATOM   3577  N3   DT A 174      20.145 -93.223-205.505 
ATOM   3578  C4   DT A 174      20.778 -92.035-205.808 
ATOM   3579  O4   DT A 174      22.009 -91.957-205.781 
ATOM   3580  C5   DT A 174      19.879 -90.957-206.141 
ATOM   3581  C7   DT A 174      20.485 -89.628-206.484 
ATOM   3582  C6   DT A 174      18.549 -91.146-206.141 
ATOM   3583  P    DC A 175      12.633 -92.392-204.121 
ATOM   3584  OP1  DC A 175      11.356 -92.488-204.866 
ATOM   3585  OP2  DC A 175      12.908 -91.093-203.469 
ATOM   3586  O5'  DC A 175      12.711 -93.565-203.035 
ATOM   3587  C5'  DC A 175      13.216 -94.853-203.435 
ATOM   3588  C4'  DC A 175      14.167 -95.387-202.383 
ATOM   3589  O4'  DC A 175      15.539 -94.949-202.600 
ATOM   3590  C3'  DC A 175      13.870 -94.967-200.943 
ATOM   3591  O3'  DC A 175      14.169 -96.054-200.075 
ATOM   3592  C2'  DC A 175      14.855 -93.834-200.659 
ATOM   3593  C1'  DC A 175      16.052 -94.457-201.371 
ATOM   3594  N1   DC A 175      17.138 -93.487-201.679 
ATOM   3595  C2   DC A 175      18.453 -93.943-201.624 
ATOM   3596  O2   DC A 175      18.661 -95.126-201.325 
ATOM   3597  N3   DC A 175      19.458 -93.074-201.900 
ATOM   3598  C4   DC A 175      19.191 -91.802-202.220 
ATOM   3599  N4   DC A 175      20.206 -90.992-202.481 
ATOM   3600  C5   DC A 175      17.846 -91.311-202.281 
ATOM   3601  C6   DC A 175      16.856 -92.196-202.001 
ATOM   3602  P    DA A 176      13.201 -96.345-198.834 
ATOM   3603  OP1  DA A 176      12.049 -97.158-199.283 
ATOM   3604  OP2  DA A 176      12.871 -95.073-198.153 
ATOM   3605  O5'  DA A 176      14.149 -97.227-197.894 
ATOM   3606  C5'  DA A 176      15.161 -98.051-198.501 
ATOM   3607  C4'  DA A 176      16.462 -97.926-197.732 
ATOM   3608  O4'  DA A 176      17.285 -96.823-198.211 
ATOM   3609  C3'  DA A 176      16.326 -97.660-196.233 
ATOM   3610  O3'  DA A 176      17.355 -98.362-195.546 
ATOM   3611  C2'  DA A 176      16.576 -96.160-196.082 
ATOM   3612  C1'  DA A 176      17.717 -96.068-197.090 
ATOM   3613  N9   DA A 176      18.001 -94.679-197.549 
ATOM   3614  C8   DA A 176      17.121 -93.655-197.744 
ATOM   3615  N7   DA A 176      17.676 -92.555-198.150 
ATOM   3616  C5   DA A 176      19.025 -92.873-198.231 
ATOM   3617  C6   DA A 176      20.154 -92.126-198.606 
ATOM   3618  N6   DA A 176      20.098 -90.842-198.989 
ATOM   3619  N1   DA A 176      21.347 -92.748-198.573 
ATOM   3620  C2   DA A 176      21.397 -94.024-198.193 
ATOM   3621  N3   DA A 176      20.417 -94.818-197.823 
ATOM   3622  C4   DA A 176      19.234 -94.172-197.864 
ATOM   3623  P    DG A 177      17.015 -99.066-194.150 
ATOM   3624  OP1  DG A 177      16.419-100.398-194.399 
ATOM   3625  OP2  DG A 177      16.218 -98.145-193.311 
ATOM   3626  O5'  DG A 177      18.476 -99.239-193.520 
ATOM   3627  C5'  DG A 177      19.601 -99.410-194.402 
ATOM   3628  C4'  DG A 177      20.762 -98.557-193.932 
ATOM   3629  O4'  DG A 177      20.722 -97.211-194.488 
ATOM   3630  C3'  DG A 177      20.854 -98.330-192.424 
ATOM   3631  O3'  DG A 177      22.224 -98.320-192.042 
ATOM   3632  C2'  DG A 177      20.280 -96.929-192.207 
ATOM   3633  C1'  DG A 177      20.922 -96.284-193.432 
ATOM   3634  N9   DG A 177      20.295 -94.992-193.826 
ATOM   3635  C8   DG A 177      18.976 -94.602-193.742 
ATOM   3636  N7   DG A 177      18.750 -93.386-194.177 
ATOM   3637  C5   DG A 177      20.009 -92.938-194.576 
ATOM   3638  C6   DG A 177      20.401 -91.693-195.133 
ATOM   3639  O6   DG A 177      19.707 -90.713-195.393 
ATOM   3640  N1   DG A 177      21.779 -91.659-195.391 
ATOM   3641  C2   DG A 177      22.661 -92.694-195.144 
ATOM   3642  N2   DG A 177      23.937 -92.464-195.462 
ATOM   3643  N3   DG A 177      22.291 -93.861-194.623 
ATOM   3644  C4   DG A 177      20.958 -93.910-194.366 
ATOM   3645  P    DA A 178      22.652 -99.022-190.668 
ATOM   3646  OP1  DA A 178      22.833-100.475-190.889 
ATOM   3647  OP2  DA A 178      21.702 -98.641-189.600 
ATOM   3648  O5'  DA A 178      24.072 -98.339-190.393 
ATOM   3649  C5'  DA A 178      24.873 -97.916-191.514 
ATOM   3650  C4'  DA A 178      25.459 -96.544-191.244 
ATOM   3651  O4'  DA A 178      24.571 -95.469-191.664 
ATOM   3652  C3'  DA A 178      25.758 -96.225-189.780 
ATOM   3653  O3'  DA A 178      26.949 -95.451-189.711 
ATOM   3654  C2'  DA A 178      24.586 -95.353-189.326 
ATOM   3655  C1'  DA A 178      24.474 -94.528-190.605 
ATOM   3656  N9   DA A 178      23.178 -93.809-190.742 
ATOM   3657  C8   DA A 178      21.938 -94.209-190.334 
ATOM   3658  N7   DA A 178      20.997 -93.354-190.596 
ATOM   3659  C5   DA A 178      21.661 -92.310-191.225 
ATOM   3660  C6   DA A 178      21.217 -91.087-191.754 
ATOM   3661  N6   DA A 178      19.935 -90.693-191.732 
ATOM   3662  N1   DA A 178      22.140 -90.280-192.309 
ATOM   3663  C2   DA A 178      23.411 -90.677-192.328 
ATOM   3664  N3   DA A 178      23.941 -91.788-191.869 
ATOM   3665  C4   DA A 178      22.996 -92.578-191.318 
ATOM   3666  P    DA A 179      27.992 -95.734-188.529 
ATOM   3667  OP1  DA A 179      28.872 -96.863-188.904 
ATOM   3668  OP2  DA A 179      27.263 -95.875-187.249 
ATOM   3669  O5'  DA A 179      28.834 -94.374-188.520 
ATOM   3670  C5'  DA A 179      28.995 -93.643-189.750 
ATOM   3671  C4'  DA A 179      28.790 -92.162-189.504 
ATOM   3672  O4'  DA A 179      27.393 -91.767-189.626 
ATOM   3673  C3'  DA A 179      29.196 -91.655-188.121 
ATOM   3674  O3'  DA A 179      29.758 -90.355-188.254 
ATOM   3675  C2'  DA A 179      27.882 -91.539-187.349 
ATOM   3676  C1'  DA A 179      27.051 -90.977-188.498 
ATOM   3677  N9   DA A 179      25.581 -91.086-188.285 
ATOM   3678  C8   DA A 179      24.888 -92.075-187.647 
ATOM   3679  N7   DA A 179      23.605 -91.886-187.623 
ATOM   3680  C5   DA A 179      23.433 -90.683-188.295 
ATOM   3681  C6   DA A 179      22.290 -89.929-188.609 
ATOM   3682  N6   DA A 179      21.046 -90.296-188.271 
ATOM   3683  N1   DA A 179      22.473 -88.779-189.286 
ATOM   3684  C2   DA A 179      23.712 -88.421-189.619 
ATOM   3685  N3   DA A 179      24.848 -89.039-189.382 
ATOM   3686  C4   DA A 179      24.637 -90.186-188.703 
ATOM   3687  P    DG A 180      31.026 -89.962-187.360 
ATOM   3688  OP1  DG A 180      32.262 -90.447-188.012 
ATOM   3689  OP2  DG A 180      30.809 -90.409-185.967 
ATOM   3690  O5'  DG A 180      30.975 -88.363-187.425 
ATOM   3691  C5'  DG A 180      30.427 -87.729-188.596 
ATOM   3692  C4'  DG A 180      29.517 -86.588-188.188 
ATOM   3693  O4'  DG A 180      28.145 -87.023-187.965 
ATOM   3694  C3'  DG A 180      29.891 -85.868-186.892 
ATOM   3695  O3'  DG A 180      29.612 -84.482-187.038 
ATOM   3696  C2'  DG A 180      28.943 -86.447-185.842 
ATOM   3697  C1'  DG A 180      27.701 -86.489-186.728 
ATOM   3698  N9   DG A 180      26.620 -87.370-186.204 
ATOM   3699  C8   DG A 180      26.723 -88.553-185.505 
ATOM   3700  N7   DG A 180      25.568 -89.086-185.186 
ATOM   3701  C5   DG A 180      24.635 -88.192-185.710 
ATOM   3702  C6   DG A 180      23.216 -88.232-185.681 
ATOM   3703  O6   DG A 180      22.480 -89.077-185.180 
ATOM   3704  N1   DG A 180      22.661 -87.122-186.334 
ATOM   3705  C2   DG A 180      23.381 -86.109-186.935 
ATOM   3706  N2   DG A 180      22.663 -85.138-187.505 
ATOM   3707  N3   DG A 180      24.712 -86.073-186.962 
ATOM   3708  C4   DG A 180      25.267 -87.142-186.333 
ATOM   3709  P    DC A 181      30.632 -83.416-186.417 
ATOM   3710  OP1  DC A 181      31.745 -83.183-187.365 
ATOM   3711  OP2  DC A 181      31.018 -83.836-185.053 
ATOM   3712  O5'  DC A 181      29.712 -82.108-186.337 
ATOM   3713  C5'  DC A 181      28.656 -81.937-187.301 
ATOM   3714  C4'  DC A 181      27.396 -81.456-186.609 
ATOM   3715  O4'  DC A 181      26.573 -82.556-186.125 
ATOM   3716  C3'  DC A 181      27.608 -80.583-185.372 
ATOM   3717  O3'  DC A 181      26.599 -79.580-185.338 
ATOM   3718  C2'  DC A 181      27.394 -81.527-184.190 
ATOM   3719  C1'  DC A 181      26.209 -82.284-184.780 
ATOM   3720  N1   DC A 181      25.931 -83.583-184.105 
ATOM   3721  C2   DC A 181      24.603 -83.988-183.998 
ATOM   3722  O2   DC A 181      23.718 -83.261-184.463 
ATOM   3723  N3   DC A 181      24.329 -85.168-183.385 
ATOM   3724  C4   DC A 181      25.317 -85.928-182.894 
ATOM   3725  N4   DC A 181      24.998 -87.070-182.305 
ATOM   3726  C5   DC A 181      26.689 -85.529-182.993 
ATOM   3727  C6   DC A 181      26.943 -84.346-183.608 
ATOM   3728  P    DA A 182      26.990 -78.100-184.872 
ATOM   3729  OP1  DA A 182      27.547 -77.350-186.020 
ATOM   3730  OP2  DA A 182      27.845 -78.170-183.666 
ATOM   3731  O5'  DA A 182      25.559 -77.503-184.481 
ATOM   3732  C5'  DA A 182      24.390 -77.985-185.170 
ATOM   3733  C4'  DA A 182      23.269 -78.231-184.179 
ATOM   3734  O4'  DA A 182      23.309 -79.575-183.618 
ATOM   3735  C3'  DA A 182      23.253 -77.320-182.953 
ATOM   3736  O3'  DA A 182      21.903 -77.028-182.613 
ATOM   3737  C2'  DA A 182      23.864 -78.164-181.835 
ATOM   3738  C1'  DA A 182      23.178 -79.475-182.208 
ATOM   3739  N9   DA A 182      23.811 -80.677-181.598 
ATOM   3740  C8   DA A 182      25.132 -80.900-181.336 
ATOM   3741  N7   DA A 182      25.373 -82.054-180.795 
ATOM   3742  C5   DA A 182      24.120 -82.642-180.690 
ATOM   3743  C6   DA A 182      23.695 -83.885-180.194 
ATOM   3744  N6   DA A 182      24.531 -84.802-179.684 
ATOM   3745  N1   DA A 182      22.377 -84.153-180.238 
ATOM   3746  C2   DA A 182      21.553 -83.237-180.746 
ATOM   3747  N3   DA A 182      21.832 -82.050-181.236 
ATOM   3748  C4   DA A 182      23.157 -81.807-181.179 
ATOM   3749  P    DG A 183      21.527 -75.551-182.124 
ATOM   3750  OP1  DG A 183      21.308 -74.680-183.301 
ATOM   3751  OP2  DG A 183      22.534 -75.080-181.147 
ATOM   3752  O5'  DG A 183      20.136 -75.809-181.378 
ATOM   3753  C5'  DG A 183      19.291 -76.886-181.829 
ATOM   3754  C4'  DG A 183      18.746 -77.650-180.638 
ATOM   3755  O4'  DG A 183      19.634 -78.723-180.213 
ATOM   3756  C3'  DG A 183      18.523 -76.831-179.367 
ATOM   3757  O3'  DG A 183      17.352 -77.304-178.714 
ATOM   3758  C2'  DG A 183      19.731 -77.147-178.486 
ATOM   3759  C1'  DG A 183      19.799 -78.636-178.806 
ATOM   3760  N9   DG A 183      21.102 -79.267-178.453 
ATOM   3761  C8   DG A 183      22.370 -78.731-178.502 
ATOM   3762  N7   DG A 183      23.314 -79.557-178.120 
ATOM   3763  C5   DG A 183      22.621 -80.722-177.793 
ATOM   3764  C6   DG A 183      23.104 -81.968-177.315 
ATOM   3765  O6   DG A 183      24.260 -82.306-177.077 
ATOM   3766  N1   DG A 183      22.057 -82.879-177.112 
ATOM   3767  C2   DG A 183      20.720 -82.619-177.343 
ATOM   3768  N2   DG A 183      19.876 -83.622-177.088 
ATOM   3769  N3   DG A 183      20.268 -81.450-177.792 
ATOM   3770  C4   DG A 183      21.271 -80.555-177.993 
ATOM   3771  P    DA A 184      16.362 -76.246-178.034 
ATOM   3772  OP1  DA A 184      15.442 -75.699-179.056 
ATOM   3773  OP2  DA A 184      17.147 -75.252-177.269 
ATOM   3774  O5'  DA A 184      15.547 -77.181-177.023 
ATOM   3775  C5'  DA A 184      15.342 -78.565-177.363 
ATOM   3776  C4'  DA A 184      15.588 -79.438-176.149 
ATOM   3777  O4'  DA A 184      16.985 -79.831-176.021 
ATOM   3778  C3'  DA A 184      15.257 -78.807-174.796 
ATOM   3779  O3'  DA A 184      14.716 -79.807-173.942 
ATOM   3780  C2'  DA A 184      16.610 -78.367-174.234 
ATOM   3781  C1'  DA A 184      17.395 -79.596-174.683 
ATOM   3782  N9   DA A 184      18.872 -79.396-174.680 
ATOM   3783  C8   DA A 184      19.574 -78.260-174.966 
ATOM   3784  N7   DA A 184      20.860 -78.402-174.875 
ATOM   3785  C5   DA A 184      21.025 -79.729-174.503 
ATOM   3786  C6   DA A 184      22.166 -80.505-174.244 
ATOM   3787  N6   DA A 184      23.418 -80.032-174.325 
ATOM   3788  N1   DA A 184      21.974 -81.792-173.896 
ATOM   3789  C2   DA A 184      20.728 -82.256-173.817 
ATOM   3790  N3   DA A 184      19.593 -81.631-174.034 
ATOM   3791  C4   DA A 184      19.813 -80.345-174.381 
ATOM   3792  P    DA A 185      13.500 -79.424-172.974 
ATOM   3793  OP1  DA A 185      12.224 -79.520-173.719 
ATOM   3794  OP2  DA A 185      13.775 -78.125-172.322 
ATOM   3795  O5'  DA A 185      13.579 -80.597-171.888 
ATOM   3796  C5'  DA A 185      14.084 -81.885-172.288 
ATOM   3797  C4'  DA A 185      15.034 -82.419-171.235 
ATOM   3798  O4'  DA A 185      16.406 -81.981-171.453 
ATOM   3799  C3'  DA A 185      14.737 -81.999-169.796 
ATOM   3800  O3'  DA A 185      15.037 -83.086-168.928 
ATOM   3801  C2'  DA A 185      15.723 -80.866-169.512 
ATOM   3802  C1'  DA A 185      16.920 -81.489-170.224 
ATOM   3803  N9   DA A 185      18.006 -80.519-170.532 
ATOM   3804  C8   DA A 185      17.895 -79.200-170.871 
ATOM   3805  N7   DA A 185      19.033 -78.615-171.079 
ATOM   3806  C5   DA A 185      19.969 -79.617-170.863 
ATOM   3807  C6   DA A 185      21.373 -79.632-170.929 
ATOM   3808  N6   DA A 185      22.111 -78.558-171.245 
ATOM   3809  N1   DA A 185      21.992 -80.795-170.655 
ATOM   3810  C2   DA A 185      21.254 -81.858-170.341 
ATOM   3811  N3   DA A 185      19.946 -81.963-170.249 
ATOM   3812  C4   DA A 185      19.350 -80.786-170.527 
ATOM   3813  P    DC A 186      14.068 -83.377-167.687 
ATOM   3814  OP1  DC A 186      12.916 -84.190-168.136 
ATOM   3815  OP2  DC A 186      13.739 -82.105-167.006 
ATOM   3816  O5'  DC A 186      15.017 -84.259-166.747 
ATOM   3817  C5'  DC A 186      16.028 -85.083-167.354 
ATOM   3818  C4'  DC A 186      17.330 -84.958-166.585 
ATOM   3819  O4'  DC A 186      18.152 -83.855-167.064 
ATOM   3820  C3'  DC A 186      17.194 -84.692-165.086 
ATOM   3821  O3'  DC A 186      18.223 -85.394-164.399 
ATOM   3822  C2'  DC A 186      17.443 -83.192-164.934 
ATOM   3823  C1'  DC A 186      18.585 -83.100-165.943 
ATOM   3824  N1   DC A 186      18.869 -81.711-166.402 
ATOM   3825  C2   DC A 186      20.192 -81.376-166.677 
ATOM   3826  O2   DC A 186      21.067 -82.237-166.531 
ATOM   3827  N3   DC A 186      20.471 -80.115-167.096 
ATOM   3828  C4   DC A 186      19.493 -79.212-167.242 
ATOM   3829  N4   DC A 186      19.817 -77.996-167.654 
ATOM   3830  C5   DC A 186      18.126 -79.537-166.964 
ATOM   3831  C6   DC A 186      17.867 -80.802-166.546 
ATOM   3832  P    DA A 187      17.883 -86.098-163.003 
ATOM   3833  OP1  DA A 187      17.287 -87.430-163.252 
ATOM   3834  OP2  DA A 187      17.085 -85.177-162.164 
ATOM   3835  O5'  DA A 187      19.343 -86.271-162.372 
ATOM   3836  C5'  DA A 187      20.468 -86.442-163.255 
ATOM   3837  C4'  DA A 187      21.629 -85.589-162.785 
ATOM   3838  O4'  DA A 187      21.589 -84.243-163.341 
ATOM   3839  C3'  DA A 187      21.721 -85.362-161.277 
ATOM   3840  O3'  DA A 187      23.091 -85.352-160.895 
ATOM   3841  C2'  DA A 187      21.148 -83.961-161.060 
ATOM   3842  C1'  DA A 187      21.789 -83.316-162.285 
ATOM   3843  N9   DA A 187      21.163 -82.024-162.679 
ATOM   3844  C8   DA A 187      19.851 -81.655-162.589 
ATOM   3845  N7   DA A 187      19.613 -80.453-163.016 
ATOM   3846  C5   DA A 187      20.858 -79.989-163.419 
ATOM   3847  C6   DA A 187      21.280 -78.769-163.971 
ATOM   3848  N6   DA A 187      20.453 -77.745-164.224 
ATOM   3849  N1   DA A 187      22.590 -78.638-164.255 
ATOM   3850  C2   DA A 187      23.408 -79.660-164.002 
ATOM   3851  N3   DA A 187      23.129 -80.839-163.491 
ATOM   3852  C4   DA A 187      21.813 -80.944-163.216 
ATOM   3853  P    DG A 188      23.519 -86.054-159.521 
ATOM   3854  OP1  DG A 188      23.700 -87.507-159.742 
ATOM   3855  OP2  DG A 188      22.570 -85.673-158.453 
ATOM   3856  O5'  DG A 188      24.940 -85.371-159.246 
ATOM   3857  C5'  DG A 188      25.740 -84.948-160.366 
ATOM   3858  C4'  DG A 188      26.326 -83.576-160.097 
ATOM   3859  O4'  DG A 188      25.438 -82.501-160.517 
ATOM   3860  C3'  DG A 188      26.625 -83.256-158.633 
ATOM   3861  O3'  DG A 188      27.816 -82.483-158.564 
ATOM   3862  C2'  DG A 188      25.453 -82.385-158.179 
ATOM   3863  C1'  DG A 188      25.342 -81.560-159.458 
ATOM   3864  N9   DG A 188      24.045 -80.841-159.595 
ATOM   3865  C8   DG A 188      22.786 -81.228-159.189 
ATOM   3866  N7   DG A 188      21.846 -80.355-159.461 
ATOM   3867  C5   DG A 188      22.531 -79.317-160.091 
ATOM   3868  C6   DG A 188      22.047 -78.090-160.615 
ATOM   3869  O6   DG A 188      20.897 -77.660-160.633 
ATOM   3870  N1   DG A 188      23.083 -77.325-161.168 
ATOM   3871  C2   DG A 188      24.413 -77.698-161.209 
ATOM   3872  N2   DG A 188      25.249 -76.827-161.781 
ATOM   3873  N3   DG A 188      24.865 -78.850-160.717 
ATOM   3874  C4   DG A 188      23.873 -79.602-160.177 
ATOM   3875  P    DA A 189      28.859 -82.766-157.382 
ATOM   3876  OP1  DA A 189      29.739 -83.895-157.757 
ATOM   3877  OP2  DA A 189      28.130 -82.907-156.102 
ATOM   3878  O5'  DA A 189      29.702 -81.406-157.373 
ATOM   3879  C5'  DA A 189      29.862 -80.675-158.603 
ATOM   3880  C4'  DA A 189      29.657 -79.194-158.357 
ATOM   3881  O4'  DA A 189      28.261 -78.799-158.479 
ATOM   3882  C3'  DA A 189      30.064 -78.687-156.974 
ATOM   3883  O3'  DA A 189      30.625 -77.387-157.107 
ATOM   3884  C2'  DA A 189      28.749 -78.571-156.202 
ATOM   3885  C1'  DA A 189      27.918 -78.009-157.351 
ATOM   3886  N9   DA A 189      26.449 -78.118-157.138 
ATOM   3887  C8   DA A 189      25.756 -79.107-156.500 
ATOM   3888  N7   DA A 189      24.473 -78.917-156.476 
ATOM   3889  C5   DA A 189      24.300 -77.715-157.148 
ATOM   3890  C6   DA A 189      23.157 -76.961-157.462 
ATOM   3891  N6   DA A 189      21.913 -77.328-157.124 
ATOM   3892  N1   DA A 189      23.341 -75.811-158.139 
ATOM   3893  C2   DA A 189      24.579 -75.453-158.472 
ATOM   3894  N3   DA A 189      25.715 -76.071-158.234 
ATOM   3895  C4   DA A 189      25.505 -77.218-157.556 
ATOM   3896  P    DG A 190      31.894 -76.994-156.213 
ATOM   3897  OP1  DG A 190      33.130 -77.479-156.865 
ATOM   3898  OP2  DG A 190      31.676 -77.441-154.820 
ATOM   3899  O5'  DG A 190      31.842 -75.395-156.278 
ATOM   3900  C5'  DG A 190      31.295 -74.761-157.449 
ATOM   3901  C4'  DG A 190      30.385 -73.619-157.041 
ATOM   3902  O4'  DG A 190      29.013 -74.055-156.818 
ATOM   3903  C3'  DG A 190      30.758 -72.900-155.745 
ATOM   3904  O3'  DG A 190      30.479 -71.514-155.891 
ATOM   3905  C2'  DG A 190      29.810 -73.479-154.695 
ATOM   3906  C1'  DG A 190      28.569 -73.521-155.581 
ATOM   3907  N9   DG A 190      27.488 -74.402-155.057 
ATOM   3908  C8   DG A 190      27.590 -75.585-154.358 
ATOM   3909  N7   DG A 190      26.435 -76.118-154.039 
ATOM   3910  C5   DG A 190      25.502 -75.224-154.563 
ATOM   3911  C6   DG A 190      24.084 -75.264-154.534 
ATOM   3912  O6   DG A 190      23.347 -76.109-154.033 
ATOM   3913  N1   DG A 190      23.528 -74.154-155.187 
ATOM   3914  C2   DG A 190      24.248 -73.141-155.788 
ATOM   3915  N2   DG A 190      23.531 -72.170-156.358 
ATOM   3916  N3   DG A 190      25.579 -73.105-155.815 
ATOM   3917  C4   DG A 190      26.134 -74.174-155.186 
ATOM   3918  P    DT A 191      31.499 -70.448-155.270 
ATOM   3919  OP1  DT A 191      32.612 -70.215-156.218 
ATOM   3920  OP2  DT A 191      31.886 -70.867-153.905 
ATOM   3921  O5'  DT A 191      30.579 -69.140-155.189 
ATOM   3922  C5'  DT A 191      29.523 -68.969-156.154 
ATOM   3923  C4'  DT A 191      28.263 -68.488-155.462 
ATOM   3924  O4'  DT A 191      27.441 -69.588-154.978 
ATOM   3925  C3'  DT A 191      28.475 -67.615-154.225 
ATOM   3926  O3'  DT A 191      27.466 -66.612-154.191 
ATOM   3927  C2'  DT A 191      28.262 -68.559-153.043 
ATOM   3928  C1'  DT A 191      27.076 -69.316-153.633 
ATOM   3929  N1   DT A 191      26.798 -70.615-152.958 
ATOM   3930  C2   DT A 191      25.484 -71.001-152.860 
ATOM   3931  O2   DT A 191      24.562 -70.333-153.297 
ATOM   3932  N3   DT A 191      25.265 -72.209-152.227 
ATOM   3933  C4   DT A 191      26.229 -73.042-151.698 
ATOM   3934  O4   DT A 191      25.911 -74.102-151.154 
ATOM   3935  C5   DT A 191      27.579 -72.552-151.849 
ATOM   3936  C7   DT A 191      28.690 -73.398-151.300 
ATOM   3937  C6   DT A 191      27.820 -71.381-152.459 
ATOM   3938  P    DG A 192      27.858 -65.132-153.725 
ATOM   3939  OP1  DG A 192      28.414 -64.382-154.873 
ATOM   3940  OP2  DG A 192      28.712 -65.202-152.519 
ATOM   3941  O5'  DG A 192      26.426 -64.535-153.334 
ATOM   3942  C5'  DG A 192      25.257 -65.017-154.023 
ATOM   3943  C4'  DG A 192      24.136 -65.263-153.032 
ATOM   3944  O4'  DG A 192      24.177 -66.607-152.471 
ATOM   3945  C3'  DG A 192      24.120 -64.352-151.806 
ATOM   3946  O3'  DG A 192      22.770 -64.060-151.466 
ATOM   3947  C2'  DG A 192      24.731 -65.196-150.688 
ATOM   3948  C1'  DG A 192      24.046 -66.506-151.061 
ATOM   3949  N9   DG A 192      24.678 -67.709-150.451 
ATOM   3950  C8   DG A 192      26.007 -67.951-150.179 
ATOM   3951  N7   DG A 192      26.236 -69.120-149.633 
ATOM   3952  C5   DG A 192      24.970 -69.694-149.537 
ATOM   3953  C6   DG A 192      24.575 -70.958-149.026 
ATOM   3954  O6   DG A 192      25.275 -71.847-148.547 
ATOM   3955  N1   DG A 192      23.188 -71.138-149.119 
ATOM   3956  C2   DG A 192      22.299 -70.217-149.637 
ATOM   3957  N2   DG A 192      21.014 -70.579-149.637 
ATOM   3958  N3   DG A 192      22.669 -69.031-150.116 
ATOM   3959  C4   DG A 192      24.012 -68.841-150.033 
ATOM   3960  P    DA A 193      22.394 -62.583-150.977 
ATOM   3961  OP1  DA A 193      22.175 -61.712-152.154 
ATOM   3962  OP2  DA A 193      23.402 -62.112-150.000 
ATOM   3963  O5'  DA A 193      21.003 -62.841-150.231 
ATOM   3964  C5'  DA A 193      20.159 -63.918-150.682 
ATOM   3965  C4'  DA A 193      19.613 -64.682-149.491 
ATOM   3966  O4'  DA A 193      20.501 -65.755-149.066 
ATOM   3967  C3'  DA A 193      19.391 -63.863-148.220 
ATOM   3968  O3'  DA A 193      18.219 -64.336-147.567 
ATOM   3969  C2'  DA A 193      20.599 -64.179-147.339 
ATOM   3970  C1'  DA A 193      20.666 -65.668-147.659 
ATOM   3971  N9   DA A 193      21.969 -66.299-147.306 
ATOM   3972  C8   DA A 193      23.219 -65.752-147.362 
ATOM   3973  N7   DA A 193      24.162 -66.558-146.985 
ATOM   3974  C5   DA A 193      23.491 -67.727-146.655 
ATOM   3975  C6   DA A 193      23.934 -68.973-146.181 
ATOM   3976  N6   DA A 193      25.222 -69.260-145.947 
ATOM   3977  N1   DA A 193      23.001 -69.917-145.955 
ATOM   3978  C2   DA A 193      21.722 -69.627-146.190 
ATOM   3979  N3   DA A 193      21.193 -68.506-146.630 
ATOM   3980  C4   DA A 193      22.147 -67.577-146.848 
ATOM   3981  P    DT A 194      17.229 -63.278-146.887 
ATOM   3982  OP1  DT A 194      16.310 -62.731-147.909 
ATOM   3983  OP2  DT A 194      18.014 -62.284-146.122 
ATOM   3984  O5'  DT A 194      16.415 -64.213-145.875 
ATOM   3985  C5'  DT A 194      16.209 -65.597-146.216 
ATOM   3986  C4'  DT A 194      16.456 -66.470-145.002 
ATOM   3987  O4'  DT A 194      17.852 -66.863-144.874 
ATOM   3988  C3'  DT A 194      16.125 -65.839-143.649 
ATOM   3989  O3'  DT A 194      15.583 -66.839-142.794 
ATOM   3990  C2'  DT A 194      17.477 -65.399-143.087 
ATOM   3991  C1'  DT A 194      18.263 -66.627-143.536 
ATOM   3992  N1   DT A 194      19.739 -66.428-143.533 
ATOM   3993  C2   DT A 194      20.516 -67.511-143.204 
ATOM   3994  O2   DT A 194      20.050 -68.601-142.921 
ATOM   3995  N3   DT A 194      21.880 -67.287-143.211 
ATOM   3996  C4   DT A 194      22.513 -66.099-143.514 
ATOM   3997  O4   DT A 194      23.743 -66.021-143.487 
ATOM   3998  C5   DT A 194      21.614 -65.021-143.847 
ATOM   3999  C7   DT A 194      22.220 -63.692-144.190 
ATOM   4000  C6   DT A 194      20.284 -65.210-143.847 
ATOM   4001  P    DG A 195      14.368 -66.456-141.827 
ATOM   4002  OP1  DG A 195      13.091 -66.552-142.572 
ATOM   4003  OP2  DG A 195      14.642 -65.157-141.174 
ATOM   4004  O5'  DG A 195      14.446 -67.629-140.741 
ATOM   4005  C5'  DG A 195      14.951 -68.917-141.141 
ATOM   4006  C4'  DG A 195      15.902 -69.451-140.088 
ATOM   4007  O4'  DG A 195      17.274 -69.012-140.306 
ATOM   4008  C3'  DG A 195      15.604 -69.031-138.649 
ATOM   4009  O3'  DG A 195      15.904 -70.118-137.781 
ATOM   4010  C2'  DG A 195      16.590 -67.898-138.365 
ATOM   4011  C1'  DG A 195      17.787 -68.521-139.077 
ATOM   4012  N9   DG A 195      18.873 -67.551-139.385 
ATOM   4013  C8   DG A 195      18.780 -66.219-139.727 
ATOM   4014  N7   DG A 195      19.938 -65.639-139.936 
ATOM   4015  C5   DG A 195      20.863 -66.658-139.715 
ATOM   4016  C6   DG A 195      22.280 -66.639-139.790 
ATOM   4017  O6   DG A 195      23.023 -65.702-140.072 
ATOM   4018  N1   DG A 195      22.827 -67.895-139.488 
ATOM   4019  C2   DG A 195      22.099 -69.021-139.158 
ATOM   4020  N2   DG A 195      22.808 -70.123-138.905 
ATOM   4021  N3   DG A 195      20.769 -69.038-139.089 
ATOM   4022  C4   DG A 195      20.224 -67.829-139.378 
ATOM   4023  P    DA A 196      14.935 -70.409-136.540 
ATOM   4024  OP1  DA A 196      13.784 -71.222-136.989 
ATOM   4025  OP2  DA A 196      14.606 -69.137-135.859 
ATOM   4026  O5'  DA A 196      15.884 -71.291-135.600 
ATOM   4027  C5'  DA A 196      16.896 -72.115-136.207 
ATOM   4028  C4'  DA A 196      18.197 -71.989-135.438 
ATOM   4029  O4'  DA A 196      19.020 -70.887-135.917 
ATOM   4030  C3'  DA A 196      18.061 -71.724-133.939 
ATOM   4031  O3'  DA A 196      19.090 -72.426-133.252 
ATOM   4032  C2'  DA A 196      18.310 -70.224-133.787 
ATOM   4033  C1'  DA A 196      19.452 -70.131-134.796 
ATOM   4034  N9   DA A 196      19.736 -68.743-135.255 
ATOM   4035  C8   DA A 196      18.855 -67.718-135.450 
ATOM   4036  N7   DA A 196      19.411 -66.619-135.856 
ATOM   4037  C5   DA A 196      20.760 -66.937-135.937 
ATOM   4038  C6   DA A 196      21.889 -66.190-136.312 
ATOM   4039  N6   DA A 196      21.833 -64.906-136.694 
ATOM   4040  N1   DA A 196      23.082 -66.812-136.279 
ATOM   4041  C2   DA A 196      23.132 -68.088-135.899 
ATOM   4042  N3   DA A 196      22.152 -68.882-135.529 
ATOM   4043  C4   DA A 196      20.969 -68.236-135.570 
ATOM   4044  P    DA A 197      18.750 -73.130-131.856 
ATOM   4045  OP1  DA A 197      18.154 -74.462-132.105 
ATOM   4046  OP2  DA A 197      17.953 -72.209-131.017 
ATOM   4047  O5'  DA A 197      20.210 -73.303-131.225 
ATOM   4048  C5'  DA A 197      21.336 -73.474-132.108 
ATOM   4049  C4'  DA A 197      22.497 -72.621-131.638 
ATOM   4050  O4'  DA A 197      22.456 -71.275-132.194 
ATOM   4051  C3'  DA A 197      22.588 -72.394-130.129 
ATOM   4052  O3'  DA A 197      23.958 -72.384-129.748 
ATOM   4053  C2'  DA A 197      22.015 -70.993-129.913 
ATOM   4054  C1'  DA A 197      22.657 -70.348-131.138 
ATOM   4055  N9   DA A 197      22.030 -69.056-131.532 
ATOM   4056  C8   DA A 197      20.718 -68.687-131.442 
ATOM   4057  N7   DA A 197      20.481 -67.485-131.868 
ATOM   4058  C5   DA A 197      21.726 -67.021-132.272 
ATOM   4059  C6   DA A 197      22.148 -65.801-132.824 
ATOM   4060  N6   DA A 197      21.321 -64.777-133.077 
ATOM   4061  N1   DA A 197      23.457 -65.670-133.108 
ATOM   4062  C2   DA A 197      24.275 -66.692-132.855 
ATOM   4063  N3   DA A 197      23.996 -67.871-132.344 
ATOM   4064  C4   DA A 197      22.680 -67.976-132.069 
ATOM   4065  P    DC A 198      24.386 -73.086-128.374 
ATOM   4066  OP1  DC A 198      24.568 -74.539-128.595 
ATOM   4067  OP2  DC A 198      23.437 -72.705-127.306 
ATOM   4068  O5'  DC A 198      25.807 -72.403-128.099 
ATOM   4069  C5'  DC A 198      26.608 -71.980-129.219 
ATOM   4070  C4'  DC A 198      27.194 -70.608-128.950 
ATOM   4071  O4'  DC A 198      26.305 -69.533-129.370 
ATOM   4072  C3'  DC A 198      27.492 -70.288-127.485 
ATOM   4073  O3'  DC A 198      28.684 -69.514-127.417 
ATOM   4074  C2'  DC A 198      26.321 -69.417-127.032 
ATOM   4075  C1'  DC A 198      26.209 -68.592-128.311 
ATOM   4076  N1   DC A 198      24.913 -67.873-128.448 
ATOM   4077  C2   DC A 198      24.925 -66.625-129.066 
ATOM   4078  O2   DC A 198      26.001 -66.171-129.473 
ATOM   4079  N3   DC A 198      23.754 -65.951-129.200 
ATOM   4080  C4   DC A 198      22.608 -66.478-128.746 
ATOM   4081  N4   DC A 198      21.492 -65.782-128.901 
ATOM   4082  C5   DC A 198      22.574 -67.759-128.107 
ATOM   4083  C6   DC A 198      23.756 -68.416-127.982 
ATOM   4084  P    DA A 199      29.726 -69.798-126.235 
ATOM   4085  OP1  DA A 199      30.607 -70.927-126.610 
ATOM   4086  OP2  DA A 199      28.997 -69.939-124.955 
ATOM   4087  O5'  DA A 199      30.569 -68.438-126.225 
ATOM   4088  C5'  DA A 199      30.729 -67.707-127.456 
ATOM   4089  C4'  DA A 199      30.524 -66.226-127.210 
ATOM   4090  O4'  DA A 199      29.128 -65.831-127.332 
ATOM   4091  C3'  DA A 199      30.931 -65.719-125.827 
ATOM   4092  O3'  DA A 199      31.493 -64.419-125.960 
ATOM   4093  C2'  DA A 199      29.617 -65.603-125.055 
ATOM   4094  C1'  DA A 199      28.786 -65.041-126.204 
ATOM   4095  N9   DA A 199      27.316 -65.150-125.991 
ATOM   4096  C8   DA A 199      26.623 -66.139-125.353 
ATOM   4097  N7   DA A 199      25.340 -65.949-125.329 
ATOM   4098  C5   DA A 199      25.167 -64.747-126.001 
ATOM   4099  C6   DA A 199      24.025 -63.993-126.315 
ATOM   4100  N6   DA A 199      22.781 -64.360-125.977 
ATOM   4101  N1   DA A 199      24.208 -62.843-126.992 
ATOM   4102  C2   DA A 199      25.446 -62.485-127.325 
ATOM   4103  N3   DA A 199      26.583 -63.103-127.087 
ATOM   4104  C4   DA A 199      26.372 -64.250-126.409 
ATOM   4105  P    DA A 200      32.761 -64.025-125.066 
ATOM   4106  OP1  DA A 200      33.997 -64.511-125.718 
ATOM   4107  OP2  DA A 200      32.543 -64.473-123.673 
ATOM   4108  O5'  DA A 200      32.710 -62.427-125.130 
ATOM   4109  C5'  DA A 200      32.162 -61.793-126.301 
ATOM   4110  C4'  DA A 200      31.252 -60.651-125.894 
ATOM   4111  O4'  DA A 200      29.880 -61.087-125.671 
ATOM   4112  C3'  DA A 200      31.625 -59.932-124.598 
ATOM   4113  O3'  DA A 200      31.346 -58.546-124.744 
ATOM   4114  C2'  DA A 200      30.677 -60.511-123.548 
ATOM   4115  C1'  DA A 200      29.436 -60.553-124.434 
ATOM   4116  N9   DA A 200      28.355 -61.434-123.910 
ATOM   4117  C8   DA A 200      28.476 -62.605-123.219 
ATOM   4118  N7   DA A 200      27.341 -63.143-122.896 
ATOM   4119  C5   DA A 200      26.396 -62.266-123.410 
ATOM   4120  C6   DA A 200      24.992 -62.273-123.401 
ATOM   4121  N6   DA A 200      24.261 -63.239-122.828 
ATOM   4122  N1   DA A 200      24.362 -61.247-124.004 
ATOM   4123  C2   DA A 200      25.094 -60.290-124.572 
ATOM   4124  N3   DA A 200      26.402 -60.176-124.644 
ATOM   4125  C4   DA A 200      27.008 -61.216-124.033 
ATOM   4126  P    DC A 201      32.367 -57.480-124.123 
ATOM   4127  OP1  DC A 201      33.479 -57.247-125.071 
ATOM   4128  OP2  DC A 201      32.753 -57.899-122.758 
ATOM   4129  O5'  DC A 201      31.446 -56.172-124.042 
ATOM   4130  C5'  DC A 201      30.391 -56.001-125.006 
ATOM   4131  C4'  DC A 201      29.130 -55.520-124.315 
ATOM   4132  O4'  DC A 201      28.308 -56.620-123.831 
ATOM   4133  C3'  DC A 201      29.343 -54.647-123.078 
ATOM   4134  O3'  DC A 201      28.334 -53.644-123.044 
ATOM   4135  C2'  DC A 201      29.129 -55.591-121.896 
ATOM   4136  C1'  DC A 201      27.944 -56.348-122.486 
ATOM   4137  N1   DC A 201      27.666 -57.647-121.811 
ATOM   4138  C2   DC A 201      26.338 -58.052-121.704 
ATOM   4139  O2   DC A 201      25.453 -57.325-122.169 
ATOM   4140  N3   DC A 201      26.064 -59.232-121.091 
ATOM   4141  C4   DC A 201      27.052 -59.992-120.599 
ATOM   4142  N4   DC A 201      26.733 -61.134-120.011 
ATOM   4143  C5   DC A 201      28.424 -59.593-120.699 
ATOM   4144  C6   DC A 201      28.678 -58.410-121.314 
ATOM   4145  P    DT A 202      28.725 -52.164-122.578 
ATOM   4146  OP1  DT A 202      29.281 -51.414-123.726 
ATOM   4147  OP2  DT A 202      29.579 -52.234-121.372 
ATOM   4148  O5'  DT A 202      27.294 -51.567-122.187 
ATOM   4149  C5'  DT A 202      26.124 -52.049-122.876 
ATOM   4150  C4'  DT A 202      25.003 -52.295-121.885 
ATOM   4151  O4'  DT A 202      25.044 -53.639-121.324 
ATOM   4152  C3'  DT A 202      24.988 -51.384-120.658 
ATOM   4153  O3'  DT A 202      23.637 -51.092-120.319 
ATOM   4154  C2'  DT A 202      25.599 -52.228-119.541 
ATOM   4155  C1'  DT A 202      24.913 -53.538-119.914 
ATOM   4156  N1   DT A 202      25.546 -54.741-119.304 
ATOM   4157  C2   DT A 202      24.712 -55.774-118.951 
ATOM   4158  O2   DT A 202      23.505 -55.740-119.116 
ATOM   4159  N3   DT A 202      25.335 -56.872-118.387 
ATOM   4160  C4   DT A 202      26.687 -57.016-118.156 
ATOM   4161  O4   DT A 202      27.128 -58.048-117.644 
ATOM   4162  C5   DT A 202      27.479 -55.880-118.560 
ATOM   4163  C7   DT A 202      28.962 -55.955-118.342 
ATOM   4164  C6   DT A 202      26.901 -54.800-119.110 
ATOM   4165  P    DT A 203      23.262 -49.615-119.830 
ATOM   4166  OP1  DT A 203      23.042 -48.744-121.007 
ATOM   4167  OP2  DT A 203      24.269 -49.144-118.853 
ATOM   4168  O5'  DT A 203      21.870 -49.873-119.084 
ATOM   4169  C5'  DT A 203      21.026 -50.950-119.535 
ATOM   4170  C4'  DT A 203      20.481 -51.714-118.344 
ATOM   4171  O4'  DT A 203      21.369 -52.786-117.919 
ATOM   4172  C3'  DT A 203      20.258 -50.895-117.073 
ATOM   4173  O3'  DT A 203      19.086 -51.368-116.420 
ATOM   4174  C2'  DT A 203      21.466 -51.211-116.192 
ATOM   4175  C1'  DT A 203      21.534 -52.700-116.512 
ATOM   4176  N1   DT A 203      22.837 -53.331-116.159 
ATOM   4177  C2   DT A 203      22.803 -54.631-115.717 
ATOM   4178  O2   DT A 203      21.769 -55.268-115.607 
ATOM   4179  N3   DT A 203      24.029 -55.182-115.398 
ATOM   4180  C4   DT A 203      25.255 -54.555-115.484 
ATOM   4181  O4   DT A 203      26.287 -55.151-115.170 
ATOM   4182  C5   DT A 203      25.188 -53.192-115.958 
ATOM   4183  C7   DT A 203      26.478 -52.437-116.081 
ATOM   4184  C6   DT A 203      24.009 -52.632-116.275 
ATOM   4185  P    DC A 204      18.096 -50.310-115.740 
ATOM   4186  OP1  DC A 204      17.177 -49.763-116.762 
ATOM   4187  OP2  DC A 204      18.882 -49.316-114.975 
ATOM   4188  O5'  DC A 204      17.282 -51.245-114.728 
ATOM   4189  C5'  DC A 204      17.077 -52.629-115.069 
ATOM   4190  C4'  DC A 204      17.323 -53.502-113.855 
ATOM   4191  O4'  DC A 204      18.720 -53.895-113.727 
ATOM   4192  C3'  DC A 204      16.992 -52.871-112.502 
ATOM   4193  O3'  DC A 204      16.451 -53.871-111.647 
ATOM   4194  C2'  DC A 204      18.344 -52.431-111.940 
ATOM   4195  C1'  DC A 204      19.130 -53.659-112.389 
ATOM   4196  N1   DC A 204      20.607 -53.460-112.386 
ATOM   4197  C2   DC A 204      21.408 -54.548-112.054 
ATOM   4198  O2   DC A 204      20.868 -55.625-111.778 
ATOM   4199  N3   DC A 204      22.756 -54.386-112.045 
ATOM   4200  C4   DC A 204      23.304 -53.203-112.351 
ATOM   4201  N4   DC A 204      24.623 -53.095-112.328 
ATOM   4202  C5   DC A 204      22.496 -52.070-112.694 
ATOM   4203  C6   DC A 204      21.152 -52.252-112.697 
ATOM   4204  P    DA A 205      15.235 -53.488-110.680 
ATOM   4205  OP1  DA A 205      13.959 -53.584-111.424 
ATOM   4206  OP2  DA A 205      15.510 -52.189-110.027 
ATOM   4207  O5'  DA A 205      15.313 -54.661-109.594 
ATOM   4208  C5'  DA A 205      15.818 -55.949-109.994 
ATOM   4209  C4'  DA A 205      16.769 -56.483-108.941 
ATOM   4210  O4'  DA A 205      18.141 -56.044-109.159 
ATOM   4211  C3'  DA A 205      16.472 -56.063-107.502 
ATOM   4212  O3'  DA A 205      16.771 -57.150-106.634 
ATOM   4213  C2'  DA A 205      17.457 -54.930-107.218 
ATOM   4214  C1'  DA A 205      18.654 -55.553-107.930 
ATOM   4215  N9   DA A 205      19.740 -54.583-108.237 
ATOM   4216  C8   DA A 205      19.630 -53.264-108.577 
ATOM   4217  N7   DA A 205      20.768 -52.679-108.785 
ATOM   4218  C5   DA A 205      21.704 -53.681-108.569 
ATOM   4219  C6   DA A 205      23.107 -53.696-108.634 
ATOM   4220  N6   DA A 205      23.845 -52.622-108.951 
ATOM   4221  N1   DA A 205      23.726 -54.859-108.360 
ATOM   4222  C2   DA A 205      22.989 -55.921-108.047 
ATOM   4223  N3   DA A 205      21.680 -56.027-107.955 
ATOM   4224  C4   DA A 205      21.085 -54.849-108.233 
ATOM   4225  P    DT A 206      15.803 -57.441-105.393 
ATOM   4226  OP1  DT A 206      14.651 -58.254-105.842 
ATOM   4227  OP2  DT A 206      15.473 -56.169-104.712 
ATOM   4228  O5'  DT A 206      16.752 -58.323-104.453 
ATOM   4229  C5'  DT A 206      17.763 -59.147-105.060 
ATOM   4230  C4'  DT A 206      19.065 -59.021-104.291 
ATOM   4231  O4'  DT A 206      19.887 -57.919-104.770 
ATOM   4232  C3'  DT A 206      18.928 -58.756-102.792 
ATOM   4233  O3'  DT A 206      19.957 -59.458-102.105 
ATOM   4234  C2'  DT A 206      19.178 -57.256-102.640 
ATOM   4235  C1'  DT A 206      20.320 -57.163-103.649 
ATOM   4236  N1   DT A 206      20.603 -55.775-104.108 
ATOM   4237  C2   DT A 206      21.914 -55.461-104.375 
ATOM   4238  O2   DT A 206      22.826 -56.259-104.252 
ATOM   4239  N3   DT A 206      22.138 -54.165-104.797 
ATOM   4240  C4   DT A 206      21.184 -53.183-104.971 
ATOM   4241  O4   DT A 206      21.505 -52.056-105.354 
ATOM   4242  C5   DT A 206      19.838 -53.609-104.665 
ATOM   4243  C7   DT A 206      18.738 -52.600-104.826 
ATOM   4244  C6   DT A 206      19.592 -54.862-104.252 
ATOM   4245  P    DC A 207      19.618 -60.162-100.709 
ATOM   4246  OP1  DC A 207      19.021 -61.494-100.958 
ATOM   4247  OP2  DC A 207      18.820 -59.241 -99.870 
ATOM   4248  O5'  DC A 207      21.078 -60.335-100.078 
ATOM   4249  C5'  DC A 207      22.203 -60.506-100.960 
ATOM   4250  C4'  DC A 207      23.364 -59.653-100.491 
ATOM   4251  O4'  DC A 207      23.324 -58.307-101.047 
ATOM   4252  C3'  DC A 207      23.456 -59.426 -98.982 
ATOM   4253  O3'  DC A 207      24.826 -59.416 -98.601 
ATOM   4254  C2'  DC A 207      22.882 -58.025 -98.766 
ATOM   4255  C1'  DC A 207      23.524 -57.380 -99.991 
ATOM   4256  N1   DC A 207      22.898 -56.088-100.385 
ATOM   4257  C2   DC A 207      23.723 -55.101-100.917 
ATOM   4258  O2   DC A 207      24.931 -55.337-101.040 
ATOM   4259  N3   DC A 207      23.171 -53.916-101.282 
ATOM   4260  C4   DC A 207      21.858 -53.699-101.132 
ATOM   4261  N4   DC A 207      21.368 -52.527-101.503 
ATOM   4262  C5   DC A 207      20.992 -54.701-100.586 
ATOM   4263  C6   DC A 207      21.562 -55.878-100.228 
ATOM   4264  P    DA A 208      25.254 -60.118 -97.227 
ATOM   4265  OP1  DA A 208      25.435 -61.571 -97.448 
ATOM   4266  OP2  DA A 208      24.304 -59.737 -96.159 
ATOM   4267  O5'  DA A 208      26.674 -59.435 -96.952 
ATOM   4268  C5'  DA A 208      27.475 -59.012 -98.072 
ATOM   4269  C4'  DA A 208      28.061 -57.640 -97.803 
ATOM   4270  O4'  DA A 208      27.173 -56.565 -98.223 
ATOM   4271  C3'  DA A 208      28.360 -57.320 -96.338 
ATOM   4272  O3'  DA A 208      29.551 -56.546 -96.270 
ATOM   4273  C2'  DA A 208      27.188 -56.449 -95.885 
ATOM   4274  C1'  DA A 208      27.077 -55.624 -97.164 
ATOM   4275  N9   DA A 208      25.780 -54.905 -97.301 
ATOM   4276  C8   DA A 208      24.540 -55.304 -96.893 
ATOM   4277  N7   DA A 208      23.599 -54.450 -97.155 
ATOM   4278  C5   DA A 208      24.263 -53.406 -97.784 
ATOM   4279  C6   DA A 208      23.819 -52.183 -98.313 
ATOM   4280  N6   DA A 208      22.537 -51.789 -98.290 
ATOM   4281  N1   DA A 208      24.742 -51.376 -98.868 
ATOM   4282  C2   DA A 208      26.013 -51.773 -98.887 
ATOM   4283  N3   DA A 208      26.544 -52.884 -98.427 
ATOM   4284  C4   DA A 208      25.599 -53.674 -97.877 
ATOM   4285  P    DA A 209      30.594 -56.830 -95.088 
ATOM   4286  OP1  DA A 209      31.474 -57.959 -95.463 
ATOM   4287  OP2  DA A 209      29.865 -56.971 -93.808 
ATOM   4288  O5'  DA A 209      31.436 -55.470 -95.078 
ATOM   4289  C5'  DA A 209      31.597 -54.739 -96.309 
ATOM   4290  C4'  DA A 209      31.392 -53.258 -96.063 
ATOM   4291  O4'  DA A 209      29.996 -52.863 -96.185 
ATOM   4292  C3'  DA A 209      31.798 -52.751 -94.680 
ATOM   4293  O3'  DA A 209      32.360 -51.451 -94.813 
ATOM   4294  C2'  DA A 209      30.484 -52.635 -93.908 
ATOM   4295  C1'  DA A 209      29.653 -52.073 -95.057 
ATOM   4296  N9   DA A 209      28.184 -52.182 -94.844 
ATOM   4297  C8   DA A 209      27.490 -53.171 -94.206 
ATOM   4298  N7   DA A 209      26.207 -52.981 -94.182 
ATOM   4299  C5   DA A 209      26.035 -51.779 -94.853 
ATOM   4300  C6   DA A 209      24.892 -51.025 -95.168 
ATOM   4301  N6   DA A 209      23.648 -51.392 -94.830 
ATOM   4302  N1   DA A 209      25.075 -49.875 -95.845 
ATOM   4303  C2   DA A 209      26.314 -49.517 -96.178 
ATOM   4304  N3   DA A 209      27.450 -50.135 -95.940 
ATOM   4305  C4   DA A 209      27.239 -51.282 -95.262 
ATOM   4306  P    DG A 210      33.629 -51.057 -93.919 
ATOM   4307  OP1  DG A 210      34.865 -51.543 -94.571 
ATOM   4308  OP2  DG A 210      33.411 -51.505 -92.526 
ATOM   4309  O5'  DG A 210      33.577 -49.459 -93.983 
ATOM   4310  C5'  DG A 210      33.029 -48.825 -95.154 
ATOM   4311  C4'  DG A 210      32.119 -47.683 -94.747 
ATOM   4312  O4'  DG A 210      30.747 -48.119 -94.524 
ATOM   4313  C3'  DG A 210      32.493 -46.964 -93.451 
ATOM   4314  O3'  DG A 210      32.214 -45.578 -93.597 
ATOM   4315  C2'  DG A 210      31.545 -47.543 -92.401 
ATOM   4316  C1'  DG A 210      30.303 -47.585 -93.287 
ATOM   4317  N9   DG A 210      29.222 -48.466 -92.763 
ATOM   4318  C8   DG A 210      29.325 -49.649 -92.064 
ATOM   4319  N7   DG A 210      28.170 -50.182 -91.745 
ATOM   4320  C5   DG A 210      27.237 -49.288 -92.269 
ATOM   4321  C6   DG A 210      25.819 -49.328 -92.240 
ATOM   4322  O6   DG A 210      25.082 -50.173 -91.739 
ATOM   4323  N1   DG A 210      25.263 -48.218 -92.892 
ATOM   4324  C2   DG A 210      25.983 -47.205 -93.494 
ATOM   4325  N2   DG A 210      25.265 -46.234 -94.064 
ATOM   4326  N3   DG A 210      27.314 -47.169 -93.521 
ATOM   4327  C4   DG A 210      27.869 -48.238 -92.892 
ATOM   4328  P    DA A 211      33.234 -44.511 -92.976 
ATOM   4329  OP1  DA A 211      34.347 -44.279 -93.924 
ATOM   4330  OP2  DA A 211      33.621 -44.931 -91.611 
ATOM   4331  O5'  DA A 211      32.314 -43.204 -92.895 
ATOM   4332  C5'  DA A 211      31.258 -43.033 -93.859 
ATOM   4333  C4'  DA A 211      29.998 -42.552 -93.168 
ATOM   4334  O4'  DA A 211      29.175 -43.652 -92.683 
ATOM   4335  C3'  DA A 211      30.210 -41.679 -91.931 
ATOM   4336  O3'  DA A 211      29.201 -40.676 -91.897 
ATOM   4337  C2'  DA A 211      29.996 -42.623 -90.749 
ATOM   4338  C1'  DA A 211      28.811 -43.380 -91.339 
ATOM   4339  N9   DA A 211      28.533 -44.679 -90.664 
ATOM   4340  C8   DA A 211      29.424 -45.557 -90.116 
ATOM   4341  N7   DA A 211      28.870 -46.608 -89.595 
ATOM   4342  C5   DA A 211      27.513 -46.416 -89.813 
ATOM   4343  C6   DA A 211      26.384 -47.186 -89.494 
ATOM   4344  N6   DA A 211      26.447 -48.363 -88.855 
ATOM   4345  N1   DA A 211      25.181 -46.701 -89.855 
ATOM   4346  C2   DA A 211      25.124 -45.531 -90.490 
ATOM   4347  N3   DA A 211      26.105 -44.728 -90.840 
ATOM   4348  C4   DA A 211      27.297 -45.236 -90.466 
ATOM   4349  P    DA A 212      29.592 -39.196 -91.431 
ATOM   4350  OP1  DA A 212      30.149 -38.446 -92.579 
ATOM   4351  OP2  DA A 212      30.447 -39.265 -90.225 
ATOM   4352  O5'  DA A 212      28.161 -38.599 -91.040 
ATOM   4353  C5'  DA A 212      26.992 -39.080 -91.729 
ATOM   4354  C4'  DA A 212      25.871 -39.327 -90.738 
ATOM   4355  O4'  DA A 212      25.911 -40.671 -90.177 
ATOM   4356  C3'  DA A 212      25.855 -38.416 -89.511 
ATOM   4357  O3'  DA A 212      24.505 -38.124 -89.172 
ATOM   4358  C2'  DA A 212      26.466 -39.260 -88.394 
ATOM   4359  C1'  DA A 212      25.780 -40.570 -88.767 
ATOM   4360  N9   DA A 212      26.413 -41.773 -88.157 
ATOM   4361  C8   DA A 212      27.734 -41.995 -87.894 
ATOM   4362  N7   DA A 212      27.975 -43.149 -87.354 
ATOM   4363  C5   DA A 212      26.722 -43.738 -87.249 
ATOM   4364  C6   DA A 212      26.297 -44.981 -86.752 
ATOM   4365  N6   DA A 212      27.133 -45.898 -86.243 
ATOM   4366  N1   DA A 212      24.979 -45.249 -86.797 
ATOM   4367  C2   DA A 212      24.155 -44.333 -87.305 
ATOM   4368  N3   DA A 212      24.434 -43.145 -87.795 
ATOM   4369  C4   DA A 212      25.759 -42.903 -87.738 
ATOM   4370  P    DA A 213      24.129 -36.647 -88.683 
ATOM   4371  OP1  DA A 213      23.910 -35.776 -89.860 
ATOM   4372  OP2  DA A 213      25.136 -36.176 -87.706 
ATOM   4373  O5'  DA A 213      22.738 -36.905 -87.937 
ATOM   4374  C5'  DA A 213      21.893 -37.982 -88.388 
ATOM   4375  C4'  DA A 213      21.348 -38.746 -87.197 
ATOM   4376  O4'  DA A 213      22.236 -39.818 -86.772 
ATOM   4377  C3'  DA A 213      21.126 -37.927 -85.926 
ATOM   4378  O3'  DA A 213      19.954 -38.399 -85.273 
ATOM   4379  C2'  DA A 213      22.334 -38.243 -85.045 
ATOM   4380  C1'  DA A 213      22.401 -39.732 -85.365 
ATOM   4381  N9   DA A 213      23.704 -40.363 -85.012 
ATOM   4382  C8   DA A 213      24.954 -39.816 -85.067 
ATOM   4383  N7   DA A 213      25.896 -40.622 -84.691 
ATOM   4384  C5   DA A 213      25.225 -41.791 -84.361 
ATOM   4385  C6   DA A 213      25.669 -43.037 -83.887 
ATOM   4386  N6   DA A 213      26.957 -43.324 -83.653 
ATOM   4387  N1   DA A 213      24.736 -43.981 -83.661 
ATOM   4388  C2   DA A 213      23.457 -43.691 -83.896 
ATOM   4389  N3   DA A 213      22.928 -42.570 -84.336 
ATOM   4390  C4   DA A 213      23.882 -41.641 -84.554 
ATOM   4391  P    DT A 214      18.964 -37.342 -84.593 
ATOM   4392  OP1  DT A 214      18.044 -36.795 -85.615 
ATOM   4393  OP2  DT A 214      19.749 -36.348 -83.828 
ATOM   4394  O5'  DT A 214      18.149 -38.277 -83.581 
ATOM   4395  C5'  DT A 214      17.944 -39.661 -83.922 
ATOM   4396  C4'  DT A 214      18.191 -40.534 -82.708 
ATOM   4397  O4'  DT A 214      19.587 -40.927 -82.580 
ATOM   4398  C3'  DT A 214      17.860 -39.903 -81.355 
ATOM   4399  O3'  DT A 214      17.318 -40.903 -80.500 
ATOM   4400  C2'  DT A 214      19.212 -39.463 -80.793 
ATOM   4401  C1'  DT A 214      19.997 -40.691 -81.242 
ATOM   4402  N1   DT A 214      21.474 -40.492 -81.239 
ATOM   4403  C2   DT A 214      22.251 -41.575 -80.909 
ATOM   4404  O2   DT A 214      21.784 -42.665 -80.627 
ATOM   4405  N3   DT A 214      23.615 -41.351 -80.917 
ATOM   4406  C4   DT A 214      24.248 -40.163 -81.220 
ATOM   4407  O4   DT A 214      25.478 -40.085 -81.193 
ATOM   4408  C5   DT A 214      23.349 -39.085 -81.553 
ATOM   4409  C7   DT A 214      23.955 -37.756 -81.896 
ATOM   4410  C6   DT A 214      22.018 -39.274 -81.553 
ATOM   4411  P    DA A 215      16.102 -40.520 -79.532 
ATOM   4412  OP1  DA A 215      14.826 -40.616 -80.277 
ATOM   4413  OP2  DA A 215      16.377 -39.221 -78.880 
ATOM   4414  O5'  DA A 215      16.181 -41.693 -78.447 
ATOM   4415  C5'  DA A 215      16.686 -42.981 -78.847 
ATOM   4416  C4'  DA A 215      17.636 -43.515 -77.794 
ATOM   4417  O4'  DA A 215      19.008 -43.076 -78.012 
ATOM   4418  C3'  DA A 215      17.339 -43.095 -76.355 
ATOM   4419  O3'  DA A 215      17.639 -44.182 -75.487 
ATOM   4420  C2'  DA A 215      18.325 -41.962 -76.071 
ATOM   4421  C1'  DA A 215      19.522 -42.585 -76.783 
ATOM   4422  N9   DA A 215      20.608 -41.615 -77.090 
ATOM   4423  C8   DA A 215      20.497 -40.296 -77.429 
ATOM   4424  N7   DA A 215      21.636 -39.711 -77.638 
ATOM   4425  C5   DA A 215      22.571 -40.712 -77.422 
ATOM   4426  C6   DA A 215      23.975 -40.728 -77.487 
ATOM   4427  N6   DA A 215      24.713 -39.654 -77.804 
ATOM   4428  N1   DA A 215      24.594 -41.891 -77.213 
ATOM   4429  C2   DA A 215      23.856 -42.953 -76.900 
ATOM   4430  N3   DA A 215      22.548 -43.059 -76.807 
ATOM   4431  C4   DA A 215      21.952 -41.881 -77.086 
ATOM   4432  P    DT A 216      16.670 -44.473 -74.246 
ATOM   4433  OP1  DT A 216      15.518 -45.286 -74.695 
ATOM   4434  OP2  DT A 216      16.341 -43.201 -73.565 
ATOM   4435  O5'  DT A 216      17.619 -45.355 -73.306 
ATOM   4436  C5'  DT A 216      18.631 -46.179 -73.913 
ATOM   4437  C4'  DT A 216      19.932 -46.053 -73.144 
ATOM   4438  O4'  DT A 216      20.754 -44.951 -73.623 
ATOM   4439  C3'  DT A 216      19.796 -45.788 -71.645 
ATOM   4440  O3'  DT A 216      20.825 -46.490 -70.958 
ATOM   4441  C2'  DT A 216      20.045 -44.287 -71.493 
ATOM   4442  C1'  DT A 216      21.187 -44.195 -72.502 
ATOM   4443  N1   DT A 216      21.471 -42.807 -72.961 
ATOM   4444  C2   DT A 216      22.781 -42.492 -73.228 
ATOM   4445  O2   DT A 216      23.693 -43.291 -73.105 
ATOM   4446  N3   DT A 216      23.005 -41.197 -73.650 
ATOM   4447  C4   DT A 216      22.051 -40.214 -73.824 
ATOM   4448  O4   DT A 216      22.373 -39.088 -74.207 
ATOM   4449  C5   DT A 216      20.705 -40.641 -73.518 
ATOM   4450  C7   DT A 216      19.605 -39.632 -73.679 
ATOM   4451  C6   DT A 216      20.459 -41.894 -73.105 
ATOM   4452  P    DC A 217      20.485 -47.194 -69.562 
ATOM   4453  OP1  DC A 217      19.889 -48.526 -69.811 
ATOM   4454  OP2  DC A 217      19.688 -46.273 -68.723 
ATOM   4455  O5'  DC A 217      21.945 -47.367 -68.931 
ATOM   4456  C5'  DC A 217      23.070 -47.538 -69.813 
ATOM   4457  C4'  DC A 217      24.231 -46.685 -69.344 
ATOM   4458  O4'  DC A 217      24.191 -45.339 -69.900 
ATOM   4459  C3'  DC A 217      24.323 -46.457 -67.835 
ATOM   4460  O3'  DC A 217      25.693 -46.448 -67.454 
ATOM   4461  C2'  DC A 217      23.750 -45.057 -67.619 
ATOM   4462  C1'  DC A 217      24.392 -44.412 -68.844 
ATOM   4463  N1   DC A 217      23.765 -43.120 -69.238 
ATOM   4464  C2   DC A 217      24.591 -42.133 -69.770 
ATOM   4465  O2   DC A 217      25.798 -42.369 -69.893 
ATOM   4466  N3   DC A 217      24.039 -40.947 -70.134 
ATOM   4467  C4   DC A 217      22.726 -40.731 -69.985 
ATOM   4468  N4   DC A 217      22.235 -39.558 -70.356 
ATOM   4469  C5   DC A 217      21.859 -41.732 -69.439 
ATOM   4470  C6   DC A 217      22.430 -42.910 -69.081 
ATOM   4471  P    DT A 218      26.121 -47.150 -66.080 
ATOM   4472  OP1  DT A 218      26.303 -48.603 -66.300 
ATOM   4473  OP2  DT A 218      25.172 -46.769 -65.012 
ATOM   4474  O5'  DT A 218      27.542 -46.467 -65.805 
ATOM   4475  C5'  DT A 218      28.343 -46.044 -66.925 
ATOM   4476  C4'  DT A 218      28.928 -44.672 -66.656 
ATOM   4477  O4'  DT A 218      28.040 -43.597 -67.076 
ATOM   4478  C3'  DT A 218      29.227 -44.352 -65.191 
ATOM   4479  O3'  DT A 218      30.419 -43.578 -65.123 
ATOM   4480  C2'  DT A 218      28.055 -43.481 -64.738 
ATOM   4481  C1'  DT A 218      27.944 -42.656 -66.017 
ATOM   4482  N1   DT A 218      26.647 -41.937 -66.153 
ATOM   4483  C2   DT A 218      26.676 -40.706 -66.766 
ATOM   4484  O2   DT A 218      27.702 -40.201 -67.189 
ATOM   4485  N3   DT A 218      25.457 -40.069 -66.874 
ATOM   4486  C4   DT A 218      24.240 -40.547 -66.432 
ATOM   4487  O4   DT A 218      23.212 -39.884 -66.585 
ATOM   4488  C5   DT A 218      24.311 -41.844 -65.803 
ATOM   4489  C7   DT A 218      23.031 -42.440 -65.292 
ATOM   4490  C6   DT A 218      25.484 -42.487 -65.684 
ATOM   4491  P    DC A 219      31.461 -43.861 -63.941 
ATOM   4492  OP1  DC A 219      32.341 -44.991 -64.316 
ATOM   4493  OP2  DC A 219      30.732 -44.003 -62.661 
ATOM   4494  O5'  DC A 219      32.304 -42.502 -63.931 
ATOM   4495  C5'  DC A 219      32.464 -41.771 -65.162 
ATOM   4496  C4'  DC A 219      32.259 -40.290 -64.916 
ATOM   4497  O4'  DC A 219      30.863 -39.895 -65.038 
ATOM   4498  C3'  DC A 219      32.666 -39.783 -63.533 
ATOM   4499  O3'  DC A 219      33.228 -38.483 -63.666 
ATOM   4500  C2'  DC A 219      31.352 -39.667 -62.761 
ATOM   4501  C1'  DC A 219      30.521 -39.104 -63.910 
ATOM   4502  N1   DC A 219      29.051 -39.214 -63.697 
ATOM   4503  C2   DC A 219      28.244 -38.195 -64.197 
ATOM   4504  O2   DC A 219      28.776 -37.251 -64.793 
ATOM   4505  N3   DC A 219      26.901 -38.276 -64.012 
ATOM   4506  C4   DC A 219      26.364 -39.316 -63.362 
ATOM   4507  N4   DC A 219      25.049 -39.349 -63.207 
ATOM   4508  C5   DC A 219      27.176 -40.374 -62.839 
ATOM   4509  C6   DC A 219      28.516 -40.274 -63.033 
ATOM   4510  P    DA A 220      34.496 -38.089 -62.772 
ATOM   4511  OP1  DA A 220      35.732 -38.575 -63.424 
ATOM   4512  OP2  DA A 220      34.278 -38.537 -61.379 
ATOM   4513  O5'  DA A 220      34.445 -36.491 -62.836 
ATOM   4514  C5'  DA A 220      33.897 -35.857 -64.007 
ATOM   4515  C4'  DA A 220      32.987 -34.715 -63.600 
ATOM   4516  O4'  DA A 220      31.615 -35.151 -63.377 
ATOM   4517  C3'  DA A 220      33.360 -33.996 -62.304 
ATOM   4518  O3'  DA A 220      33.081 -32.610 -62.450 
ATOM   4519  C2'  DA A 220      32.412 -34.575 -61.253 
ATOM   4520  C1'  DA A 220      31.171 -34.617 -62.140 
ATOM   4521  N9   DA A 220      30.090 -35.498 -61.616 
ATOM   4522  C8   DA A 220      30.211 -36.669 -60.925 
ATOM   4523  N7   DA A 220      29.076 -37.207 -60.602 
ATOM   4524  C5   DA A 220      28.131 -36.330 -61.116 
ATOM   4525  C6   DA A 220      26.727 -36.337 -61.107 
ATOM   4526  N6   DA A 220      25.995 -37.303 -60.534 
ATOM   4527  N1   DA A 220      26.097 -35.311 -61.709 
ATOM   4528  C2   DA A 220      26.829 -34.354 -62.278 
ATOM   4529  N3   DA A 220      28.137 -34.240 -62.350 
ATOM   4530  C4   DA A 220      28.743 -35.280 -61.739 
ATOM   4531  P    DG A 221      34.102 -31.543 -61.829 
ATOM   4532  OP1  DG A 221      35.214 -31.311 -62.777 
ATOM   4533  OP2  DG A 221      34.488 -31.963 -60.464 
ATOM   4534  O5'  DG A 221      33.181 -30.236 -61.748 
ATOM   4535  C5'  DG A 221      32.125 -30.065 -62.712 
ATOM   4536  C4'  DG A 221      30.865 -29.584 -62.020 
ATOM   4537  O4'  DG A 221      30.043 -30.684 -61.536 
ATOM   4538  C3'  DG A 221      31.077 -28.711 -60.784 
ATOM   4539  O3'  DG A 221      30.068 -27.708 -60.750 
ATOM   4540  C2'  DG A 221      30.864 -29.655 -59.602 
ATOM   4541  C1'  DG A 221      29.678 -30.412 -60.192 
ATOM   4542  N9   DG A 221      29.401 -31.710 -59.517 
ATOM   4543  C8   DG A 221      30.284 -32.609 -58.958 
ATOM   4544  N7   DG A 221      29.712 -33.666 -58.437 
ATOM   4545  C5   DG A 221      28.354 -33.454 -58.665 
ATOM   4546  C6   DG A 221      27.234 -34.258 -58.326 
ATOM   4547  O6   DG A 221      27.210 -35.340 -57.746 
ATOM   4548  N1   DG A 221      26.034 -33.666 -58.745 
ATOM   4549  C2   DG A 221      25.930 -32.457 -59.405 
ATOM   4550  N2   DG A 221      24.693 -32.065 -59.720 
ATOM   4551  N3   DG A 221      26.982 -31.704 -59.723 
ATOM   4552  C4   DG A 221      28.153 -32.264 -59.323 
ATOM   4553  P    DG A 222      30.460 -26.228 -60.284 
ATOM   4554  OP1  DG A 222      31.016 -25.478 -61.432 
ATOM   4555  OP2  DG A 222      31.314 -26.297 -59.078 
ATOM   4556  O5'  DG A 222      29.028 -25.631 -59.893 
ATOM   4557  C5'  DG A 222      27.859 -26.112 -60.582 
ATOM   4558  C4'  DG A 222      26.738 -26.359 -59.591 
ATOM   4559  O4'  DG A 222      26.779 -27.703 -59.030 
ATOM   4560  C3'  DG A 222      26.723 -25.448 -58.364 
ATOM   4561  O3'  DG A 222      25.372 -25.156 -58.024 
ATOM   4562  C2'  DG A 222      27.334 -26.292 -57.247 
ATOM   4563  C1'  DG A 222      26.648 -27.602 -57.620 
ATOM   4564  N9   DG A 222      27.280 -28.805 -57.010 
ATOM   4565  C8   DG A 222      28.609 -29.047 -56.737 
ATOM   4566  N7   DG A 222      28.838 -30.216 -56.192 
ATOM   4567  C5   DG A 222      27.572 -30.790 -56.095 
ATOM   4568  C6   DG A 222      27.178 -32.054 -55.585 
ATOM   4569  O6   DG A 222      27.877 -32.942 -55.106 
ATOM   4570  N1   DG A 222      25.790 -32.234 -55.677 
ATOM   4571  C2   DG A 222      24.901 -31.313 -56.195 
ATOM   4572  N2   DG A 222      23.616 -31.675 -56.195 
ATOM   4573  N3   DG A 222      25.272 -30.127 -56.675 
ATOM   4574  C4   DG A 222      26.614 -29.937 -56.592 
ATOM   4575  P    DC A 223      24.997 -23.679 -57.536 
ATOM   4576  OP1  DC A 223      24.777 -22.808 -58.712 
ATOM   4577  OP2  DC A 223      26.004 -23.208 -56.559 
ATOM   4578  O5'  DC A 223      23.605 -23.937 -56.790 
ATOM   4579  C5'  DC A 223      22.761 -25.014 -57.241 
ATOM   4580  C4'  DC A 223      22.216 -25.778 -56.050 
ATOM   4581  O4'  DC A 223      23.104 -26.850 -55.625 
ATOM   4582  C3'  DC A 223      21.993 -24.959 -54.779 
ATOM   4583  O3'  DC A 223      20.821 -25.431 -54.126 
ATOM   4584  C2'  DC A 223      23.201 -25.275 -53.898 
ATOM   4585  C1'  DC A 223      23.268 -26.764 -54.218 
ATOM   4586  N1   DC A 223      24.571 -27.395 -53.865 
ATOM   4587  C2   DC A 223      24.554 -28.712 -53.415 
ATOM   4588  O2   DC A 223      23.469 -29.298 -53.328 
ATOM   4589  N3   DC A 223      25.731 -29.305 -53.087 
ATOM   4590  C4   DC A 223      26.885 -28.635 -53.195 
ATOM   4591  N4   DC A 223      28.007 -29.257 -52.864 
ATOM   4592  C5   DC A 223      26.925 -27.279 -53.656 
ATOM   4593  C6   DC A 223      25.738 -26.705 -53.978 
ATOM   4594  P    DT A 224      19.831 -24.374 -53.445 
ATOM   4595  OP1  DT A 224      18.912 -23.826 -54.468 
ATOM   4596  OP2  DT A 224      20.617 -23.380 -52.680 
ATOM   4597  O5'  DT A 224      19.017 -25.309 -52.434 
ATOM   4598  C5'  DT A 224      18.811 -26.693 -52.775 
ATOM   4599  C4'  DT A 224      19.058 -27.566 -51.561 
ATOM   4600  O4'  DT A 224      20.455 -27.959 -51.433 
ATOM   4601  C3'  DT A 224      18.727 -26.935 -50.208 
ATOM   4602  O3'  DT A 224      18.185 -27.935 -49.353 
ATOM   4603  C2'  DT A 224      20.079 -26.495 -49.646 
ATOM   4604  C1'  DT A 224      20.865 -27.723 -50.095 
ATOM   4605  N1   DT A 224      22.341 -27.524 -50.092 
ATOM   4606  C2   DT A 224      23.118 -28.607 -49.762 
ATOM   4607  O2   DT A 224      22.652 -29.697 -49.480 
ATOM   4608  N3   DT A 224      24.482 -28.383 -49.770 
ATOM   4609  C4   DT A 224      25.115 -27.195 -50.073 
ATOM   4610  O4   DT A 224      26.346 -27.117 -50.046 
ATOM   4611  C5   DT A 224      24.216 -26.117 -50.406 
ATOM   4612  C7   DT A 224      24.822 -24.788 -50.749 
ATOM   4613  C6   DT A 224      22.886 -26.306 -50.406 
ATOM   4614  P    DA A 225      16.970 -27.552 -48.385 
ATOM   4615  OP1  DA A 225      15.693 -27.648 -49.130 
ATOM   4616  OP2  DA A 225      17.245 -26.253 -47.733 
ATOM   4617  O5'  DA A 225      17.048 -28.725 -47.300 
ATOM   4618  C5'  DA A 225      17.553 -30.013 -47.700 
ATOM   4619  C4'  DA A 225      18.504 -30.547 -46.647 
ATOM   4620  O4'  DA A 225      19.876 -30.108 -46.865 
ATOM   4621  C3'  DA A 225      18.207 -30.127 -45.208 
ATOM   4622  O3'  DA A 225      18.506 -31.214 -44.340 
ATOM   4623  C2'  DA A 225      19.192 -28.994 -44.924 
ATOM   4624  C1'  DA A 225      20.389 -29.617 -45.636 
ATOM   4625  N9   DA A 225      21.475 -28.647 -45.943 
ATOM   4626  C8   DA A 225      21.364 -27.328 -46.282 
ATOM   4627  N7   DA A 225      22.503 -26.743 -46.491 
ATOM   4628  C5   DA A 225      23.439 -27.744 -46.275 
ATOM   4629  C6   DA A 225      24.842 -27.760 -46.340 
ATOM   4630  N6   DA A 225      25.580 -26.686 -46.657 
ATOM   4631  N1   DA A 225      25.461 -28.922 -46.066 
ATOM   4632  C2   DA A 225      24.723 -29.985 -45.753 
ATOM   4633  N3   DA A 225      23.415 -30.091 -45.660 
ATOM   4634  C4   DA A 225      22.820 -28.913 -45.939 
ATOM   4635  P    DA A 226      17.538 -31.505 -43.099 
ATOM   4636  OP1  DA A 226      16.386 -32.318 -43.548 
ATOM   4637  OP2  DA A 226      17.208 -30.233 -42.418 
ATOM   4638  O5'  DA A 226      18.486 -32.387 -42.159 
ATOM   4639  C5'  DA A 226      19.498 -33.211 -42.766 
ATOM   4640  C4'  DA A 226      20.799 -33.085 -41.997 
ATOM   4641  O4'  DA A 226      21.622 -31.983 -42.476 
ATOM   4642  C3'  DA A 226      20.663 -32.820 -40.498 
ATOM   4643  O3'  DA A 226      21.692 -33.522 -39.811 
ATOM   4644  C2'  DA A 226      20.913 -31.319 -40.346 
ATOM   4645  C1'  DA A 226      22.054 -31.227 -41.355 
ATOM   4646  N9   DA A 226      22.338 -29.839 -41.814 
ATOM   4647  C8   DA A 226      21.458 -28.814 -42.009 
ATOM   4648  N7   DA A 226      22.013 -27.715 -42.415 
ATOM   4649  C5   DA A 226      23.362 -28.033 -42.496 
ATOM   4650  C6   DA A 226      24.491 -27.286 -42.871 
ATOM   4651  N6   DA A 226      24.435 -26.002 -43.253 
ATOM   4652  N1   DA A 226      25.684 -27.907 -42.838 
ATOM   4653  C2   DA A 226      25.734 -29.184 -42.458 
ATOM   4654  N3   DA A 226      24.754 -29.978 -42.088 
ATOM   4655  C4   DA A 226      23.571 -29.332 -42.129 
ATOM   4656  P    DT A 227      21.352 -34.226 -38.415 
ATOM   4657  OP1  DT A 227      20.756 -35.558 -38.664 
ATOM   4658  OP2  DT A 227      20.555 -33.305 -37.576 
ATOM   4659  O5'  DT A 227      22.813 -34.399 -37.784 
ATOM   4660  C5'  DT A 227      23.938 -34.570 -38.666 
ATOM   4661  C4'  DT A 227      25.099 -33.717 -38.197 
ATOM   4662  O4'  DT A 227      25.058 -32.371 -38.753 
ATOM   4663  C3'  DT A 227      25.191 -33.489 -36.688 
ATOM   4664  O3'  DT A 227      26.561 -33.480 -36.307 
ATOM   4665  C2'  DT A 227      24.617 -32.089 -36.472 
ATOM   4666  C1'  DT A 227      25.259 -31.444 -37.697 
ATOM   4667  N1   DT A 227      24.632 -30.152 -38.091 
ATOM   4668  C2   DT A 227      25.460 -29.189 -38.614 
ATOM   4669  O2   DT A 227      26.659 -29.354 -38.763 
ATOM   4670  N3   DT A 227      24.844 -28.004 -38.967 
ATOM   4671  C4   DT A 227      23.501 -27.710 -38.843 
ATOM   4672  O4   DT A 227      23.065 -26.612 -39.193 
ATOM   4673  C5   DT A 227      22.714 -28.783 -38.283 
ATOM   4674  C7   DT A 227      21.241 -28.547 -38.113 
ATOM   4675  C6   DT A 227      23.287 -29.945 -37.931 
ATOM   4676  P    DG A 228      26.989 -34.182 -34.933 
ATOM   4677  OP1  DG A 228      27.170 -35.635 -35.153 
ATOM   4678  OP2  DG A 228      26.039 -33.801 -33.865 
ATOM   4679  O5'  DG A 228      28.409 -33.499 -34.658 
ATOM   4680  C5'  DG A 228      29.210 -33.076 -35.778 
ATOM   4681  C4'  DG A 228      29.796 -31.704 -35.509 
ATOM   4682  O4'  DG A 228      28.908 -30.628 -35.928 
ATOM   4683  C3'  DG A 228      30.095 -31.384 -34.044 
ATOM   4684  O3'  DG A 228      31.286 -30.610 -33.976 
ATOM   4685  C2'  DG A 228      28.923 -30.513 -33.591 
ATOM   4686  C1'  DG A 228      28.811 -29.688 -34.870 
ATOM   4687  N9   DG A 228      27.515 -28.969 -35.006 
ATOM   4688  C8   DG A 228      26.255 -29.355 -34.601 
ATOM   4689  N7   DG A 228      25.315 -28.483 -34.873 
ATOM   4690  C5   DG A 228      26.000 -27.444 -35.502 
ATOM   4691  C6   DG A 228      25.516 -26.218 -36.027 
ATOM   4692  O6   DG A 228      24.366 -25.788 -36.044 
ATOM   4693  N1   DG A 228      26.553 -25.453 -36.580 
ATOM   4694  C2   DG A 228      27.882 -25.826 -36.621 
ATOM   4695  N2   DG A 228      28.718 -24.955 -37.193 
ATOM   4696  N3   DG A 228      28.335 -26.977 -36.129 
ATOM   4697  C4   DG A 228      27.342 -27.730 -35.589 
ATOM   4698  P    DT A 229      32.328 -30.893 -32.794 
ATOM   4699  OP1  DT A 229      33.209 -32.023 -33.169 
ATOM   4700  OP2  DT A 229      31.600 -31.035 -31.514 
ATOM   4701  O5'  DT A 229      33.171 -29.533 -32.784 
ATOM   4702  C5'  DT A 229      33.332 -28.803 -34.015 
ATOM   4703  C4'  DT A 229      33.126 -27.322 -33.769 
ATOM   4704  O4'  DT A 229      31.730 -26.927 -33.891 
ATOM   4705  C3'  DT A 229      33.533 -26.815 -32.386 
ATOM   4706  O3'  DT A 229      34.095 -25.515 -32.519 
ATOM   4707  C2'  DT A 229      32.219 -26.699 -31.614 
ATOM   4708  C1'  DT A 229      31.388 -26.136 -32.763 
ATOM   4709  N1   DT A 229      29.918 -26.246 -32.550 
ATOM   4710  C2   DT A 229      29.136 -25.232 -33.050 
ATOM   4711  O2   DT A 229      29.594 -24.274 -33.646 
ATOM   4712  N3   DT A 229      27.778 -25.368 -32.832 
ATOM   4713  C4   DT A 229      27.155 -26.408 -32.172 
ATOM   4714  O4   DT A 229      25.930 -26.421 -32.039 
ATOM   4715  C5   DT A 229      28.059 -27.423 -31.684 
ATOM   4716  C7   DT A 229      27.462 -28.590 -30.954 
ATOM   4717  C6   DT A 229      29.383 -27.316 -31.881 
ATOM   4718  P    DC A 230      35.363 -25.121 -31.624 
ATOM   4719  OP1  DC A 230      36.599 -25.607 -32.277 
ATOM   4720  OP2  DC A 230      35.145 -25.569 -30.231 
ATOM   4721  O5'  DC A 230      35.312 -23.523 -31.689 
ATOM   4722  C5'  DC A 230      34.764 -22.889 -32.860 
ATOM   4723  C4'  DC A 230      33.854 -21.747 -32.453 
ATOM   4724  O4'  DC A 230      32.482 -22.183 -32.230 
ATOM   4725  C3'  DC A 230      34.227 -21.028 -31.157 
ATOM   4726  O3'  DC A 230      33.948 -19.642 -31.303 
ATOM   4727  C2'  DC A 230      33.280 -21.607 -30.106 
ATOM   4728  C1'  DC A 230      32.038 -21.649 -30.993 
ATOM   4729  N1   DC A 230      30.957 -22.530 -30.469 
ATOM   4730  C2   DC A 230      29.638 -22.142 -30.692 
ATOM   4731  O2   DC A 230      29.421 -21.093 -31.310 
ATOM   4732  N3   DC A 230      28.638 -22.931 -30.222 
ATOM   4733  C4   DC A 230      28.915 -24.060 -29.557 
ATOM   4734  N4   DC A 230      27.906 -24.796 -29.119 
ATOM   4735  C5   DC A 230      30.265 -24.477 -29.316 
ATOM   4736  C6   DC A 230      31.250 -23.674 -29.794 
ATOM   4737  P    DG A 231      34.969 -18.575 -30.682 
ATOM   4738  OP1  DG A 231      36.081 -18.343 -31.630 
ATOM   4739  OP2  DG A 231      35.355 -18.995 -29.317 
ATOM   4740  O5'  DG A 231      34.049 -17.268 -30.601 
ATOM   4741  C5'  DG A 231      32.993 -17.097 -31.565 
ATOM   4742  C4'  DG A 231      31.732 -16.616 -30.873 
ATOM   4743  O4'  DG A 231      30.910 -17.716 -30.389 
ATOM   4744  C3'  DG A 231      31.945 -15.743 -29.637 
ATOM   4745  O3'  DG A 231      30.936 -14.740 -29.603 
ATOM   4746  C2'  DG A 231      31.731 -16.687 -28.455 
ATOM   4747  C1'  DG A 231      30.546 -17.444 -29.045 
ATOM   4748  N9   DG A 231      30.268 -18.742 -28.370 
ATOM   4749  C8   DG A 231      31.152 -19.641 -27.811 
ATOM   4750  N7   DG A 231      30.580 -20.698 -27.290 
ATOM   4751  C5   DG A 231      29.221 -20.486 -27.518 
ATOM   4752  C6   DG A 231      28.101 -21.290 -27.179 
ATOM   4753  O6   DG A 231      28.077 -22.372 -26.599 
ATOM   4754  N1   DG A 231      26.901 -20.698 -27.598 
ATOM   4755  C2   DG A 231      26.797 -19.489 -28.258 
ATOM   4756  N2   DG A 231      25.561 -19.097 -28.573 
ATOM   4757  N3   DG A 231      27.849 -18.736 -28.576 
ATOM   4758  C4   DG A 231      29.020 -19.296 -28.176 
ATOM   4759  P    DT A 232      31.327 -13.260 -29.137 
ATOM   4760  OP1  DT A 232      31.884 -12.510 -30.285 
ATOM   4761  OP2  DT A 232      32.182 -13.329 -27.931 
ATOM   4762  O5'  DT A 232      29.896 -12.663 -28.746 
ATOM   4763  C5'  DT A 232      28.726 -13.144 -29.435 
ATOM   4764  C4'  DT A 232      27.606 -13.391 -28.444 
ATOM   4765  O4'  DT A 232      27.646 -14.735 -27.883 
ATOM   4766  C3'  DT A 232      27.590 -12.480 -27.217 
ATOM   4767  O3'  DT A 232      26.240 -12.188 -26.877 
ATOM   4768  C2'  DT A 232      28.201 -13.324 -26.099 
ATOM   4769  C1'  DT A 232      27.515 -14.634 -26.473 
ATOM   4770  N1   DT A 232      28.148 -15.837 -25.863 
ATOM   4771  C2   DT A 232      27.314 -16.870 -25.509 
ATOM   4772  O2   DT A 232      26.107 -16.835 -25.674 
ATOM   4773  N3   DT A 232      27.937 -17.968 -24.946 
ATOM   4774  C4   DT A 232      29.289 -18.112 -24.715 
ATOM   4775  O4   DT A 232      29.731 -19.144 -24.203 
ATOM   4776  C5   DT A 232      30.081 -16.975 -25.119 
ATOM   4777  C7   DT A 232      31.564 -17.051 -24.901 
ATOM   4778  C6   DT A 232      29.503 -15.896 -25.668 
ATOM   4779  P    DC A 233      25.864 -10.711 -26.389 
ATOM   4780  OP1  DC A 233      25.645  -9.840 -27.565 
ATOM   4781  OP2  DC A 233      26.871 -10.240 -25.412 
ATOM   4782  O5'  DC A 233      24.473 -10.969 -25.643 
ATOM   4783  C5'  DC A 233      23.628 -12.046 -26.093 
ATOM   4784  C4'  DC A 233      23.083 -12.810 -24.903 
ATOM   4785  O4'  DC A 233      23.971 -13.882 -24.478 
ATOM   4786  C3'  DC A 233      22.860 -11.991 -23.632 
ATOM   4787  O3'  DC A 233      21.689 -12.463 -22.979 
ATOM   4788  C2'  DC A 233      24.068 -12.307 -22.751 
ATOM   4789  C1'  DC A 233      24.136 -13.796 -23.071 
ATOM   4790  N1   DC A 233      25.439 -14.427 -22.718 
ATOM   4791  C2   DC A 233      25.421 -15.744 -22.268 
ATOM   4792  O2   DC A 233      24.336 -16.330 -22.181 
ATOM   4793  N3   DC A 233      26.599 -16.337 -21.940 
ATOM   4794  C4   DC A 233      27.753 -15.667 -22.048 
ATOM   4795  N4   DC A 233      28.874 -16.289 -21.716 
ATOM   4796  C5   DC A 233      27.792 -14.311 -22.509 
ATOM   4797  C6   DC A 233      26.606 -13.737 -22.831 
ATOM   4798  P    DT A 234      20.698 -11.406 -22.298 
ATOM   4799  OP1  DT A 234      19.779 -10.858 -23.321 
ATOM   4800  OP2  DT A 234      21.484 -10.412 -21.533 
ATOM   4801  O5'  DT A 234      19.884 -12.341 -21.287 
ATOM   4802  C5'  DT A 234      19.679 -13.725 -21.627 
ATOM   4803  C4'  DT A 234      19.925 -14.598 -20.414 
ATOM   4804  O4'  DT A 234      21.322 -14.991 -20.286 
ATOM   4805  C3'  DT A 234      19.594 -13.967 -19.061 
ATOM   4806  O3'  DT A 234      19.053 -14.967 -18.206 
ATOM   4807  C2'  DT A 234      20.947 -13.527 -18.499 
ATOM   4808  C1'  DT A 234      21.732 -14.755 -18.947 
ATOM   4809  N1   DT A 234      23.209 -14.555 -18.945 
ATOM   4810  C2   DT A 234      23.986 -15.639 -18.615 
ATOM   4811  O2   DT A 234      23.519 -16.729 -18.333 
ATOM   4812  N3   DT A 234      25.350 -15.415 -18.623 
ATOM   4813  C4   DT A 234      25.983 -14.227 -18.926 
ATOM   4814  O4   DT A 234      27.213 -14.149 -18.899 
ATOM   4815  C5   DT A 234      25.083 -13.149 -19.259 
ATOM   4816  C7   DT A 234      25.690 -11.820 -19.602 
ATOM   4817  C6   DT A 234      23.753 -13.338 -19.259 
ATOM   4818  P    DG A 235      17.837 -14.584 -17.238 
ATOM   4819  OP1  DG A 235      16.561 -14.680 -17.983 
ATOM   4820  OP2  DG A 235      18.112 -13.285 -16.586 
ATOM   4821  O5'  DG A 235      17.916 -15.757 -16.153 
ATOM   4822  C5'  DG A 235      18.421 -17.045 -16.553 
ATOM   4823  C4'  DG A 235      19.371 -17.579 -15.500 
ATOM   4824  O4'  DG A 235      20.743 -17.140 -15.718 
ATOM   4825  C3'  DG A 235      19.074 -17.159 -14.061 
ATOM   4826  O3'  DG A 235      19.374 -18.246 -13.193 
ATOM   4827  C2'  DG A 235      20.060 -16.026 -13.777 
ATOM   4828  C1'  DG A 235      21.257 -16.649 -14.489 
ATOM   4829  N9   DG A 235      22.343 -15.679 -14.796 
ATOM   4830  C8   DG A 235      22.250 -14.347 -15.139 
ATOM   4831  N7   DG A 235      23.407 -13.767 -15.348 
ATOM   4832  C5   DG A 235      24.333 -14.786 -15.127 
ATOM   4833  C6   DG A 235      25.749 -14.767 -15.201 
ATOM   4834  O6   DG A 235      26.493 -13.830 -15.483 
ATOM   4835  N1   DG A 235      26.296 -16.022 -14.900 
ATOM   4836  C2   DG A 235      25.568 -17.149 -14.570 
ATOM   4837  N2   DG A 235      26.277 -18.251 -14.317 
ATOM   4838  N3   DG A 235      24.238 -17.166 -14.501 
ATOM   4839  C4   DG A 235      23.694 -15.957 -14.790 
ATOM   4840  P    DT A 236      18.405 -18.537 -11.951 
ATOM   4841  OP1  DT A 236      17.253 -19.350 -12.401 
ATOM   4842  OP2  DT A 236      18.075 -17.265 -11.271 
ATOM   4843  O5'  DT A 236      19.354 -19.419 -11.011 
ATOM   4844  C5'  DT A 236      20.365 -20.243 -11.618 
ATOM   4845  C4'  DT A 236      21.667 -20.117 -10.850 
ATOM   4846  O4'  DT A 236      22.489 -19.015 -11.329 
ATOM   4847  C3'  DT A 236      21.531 -19.852  -9.351 
ATOM   4848  O3'  DT A 236      22.560 -20.554  -8.664 
ATOM   4849  C2'  DT A 236      21.780 -18.351  -9.199 
ATOM   4850  C1'  DT A 236      22.922 -18.259 -10.208 
ATOM   4851  N1   DT A 236      23.206 -16.871 -10.667 
ATOM   4852  C2   DT A 236      24.516 -16.556 -10.934 
ATOM   4853  O2   DT A 236      25.428 -17.355 -10.811 
ATOM   4854  N3   DT A 236      24.740 -15.260 -11.356 
ATOM   4855  C4   DT A 236      23.786 -14.278 -11.529 
ATOM   4856  O4   DT A 236      24.107 -13.152 -11.913 
ATOM   4857  C5   DT A 236      22.440 -14.705 -11.223 
ATOM   4858  C7   DT A 236      21.340 -13.696 -11.385 
ATOM   4859  C6   DT A 236      22.194 -15.958 -10.811 
ATOM   4860  P    DA A 237      22.220 -21.258  -7.268 
ATOM   4861  OP1  DA A 237      21.624 -22.590  -7.517 
ATOM   4862  OP2  DA A 237      21.422 -20.337  -6.428 
ATOM   4863  O5'  DA A 237      23.680 -21.431  -6.637 
ATOM   4864  C5'  DA A 237      24.805 -21.602  -7.519 
ATOM   4865  C4'  DA A 237      25.966 -20.749  -7.050 
ATOM   4866  O4'  DA A 237      25.926 -19.403  -7.606 
ATOM   4867  C3'  DA A 237      26.058 -20.521  -5.541 
ATOM   4868  O3'  DA A 237      27.428 -20.512  -5.160 
ATOM   4869  C2'  DA A 237      25.485 -19.121  -5.325 
ATOM   4870  C1'  DA A 237      26.126 -18.476  -6.550 
ATOM   4871  N9   DA A 237      25.500 -17.184  -6.944 
ATOM   4872  C8   DA A 237      24.188 -16.815  -6.854 
ATOM   4873  N7   DA A 237      23.950 -15.613  -7.280 
ATOM   4874  C5   DA A 237      25.195 -15.149  -7.683 
ATOM   4875  C6   DA A 237      25.617 -13.929  -8.236 
ATOM   4876  N6   DA A 237      24.790 -12.905  -8.488 
ATOM   4877  N1   DA A 237      26.927 -13.798  -8.519 
ATOM   4878  C2   DA A 237      27.745 -14.819  -8.267 
ATOM   4879  N3   DA A 237      27.466 -15.999  -7.756 
ATOM   4880  C4   DA A 237      26.150 -16.104  -7.480 
ATOM   4881  P    DT A 238      27.856 -21.214  -3.786 
ATOM   4882  OP1  DT A 238      28.037 -22.667  -4.006 
ATOM   4883  OP2  DT A 238      26.907 -20.833  -2.717 
ATOM   4884  O5'  DT A 238      29.277 -20.531  -3.511 
ATOM   4885  C5'  DT A 238      30.077 -20.108  -4.631 
ATOM   4886  C4'  DT A 238      30.663 -18.736  -4.362 
ATOM   4887  O4'  DT A 238      29.775 -17.660  -4.781 
ATOM   4888  C3'  DT A 238      30.962 -18.416  -2.897 
ATOM   4889  O3'  DT A 238      32.153 -17.642  -2.829 
ATOM   4890  C2'  DT A 238      29.790 -17.545  -2.444 
ATOM   4891  C1'  DT A 238      29.679 -16.720  -3.723 
ATOM   4892  N1   DT A 238      28.382 -16.001  -3.859 
ATOM   4893  C2   DT A 238      28.411 -14.770  -4.472 
ATOM   4894  O2   DT A 238      29.437 -14.264  -4.895 
ATOM   4895  N3   DT A 238      27.191 -14.132  -4.580 
ATOM   4896  C4   DT A 238      25.975 -14.611  -4.138 
ATOM   4897  O4   DT A 238      24.947 -13.947  -4.291 
ATOM   4898  C5   DT A 238      26.046 -15.908  -3.509 
ATOM   4899  C7   DT A 238      24.766 -16.504  -2.998 
ATOM   4900  C6   DT A 238      27.218 -16.551  -3.390 
ATOM   4901  P    DA A 239      33.196 -17.925  -1.647 
ATOM   4902  OP1  DA A 239      34.076 -19.054  -2.021 
ATOM   4903  OP2  DA A 239      32.467 -18.067  -0.367 
ATOM   4904  O5'  DA A 239      34.039 -16.565  -1.637 
ATOM   4905  C5'  DA A 239      34.199 -15.835  -2.868 
ATOM   4906  C4'  DA A 239      33.994 -14.353  -2.622 
ATOM   4907  O4'  DA A 239      32.598 -13.959  -2.744 
ATOM   4908  C3'  DA A 239      34.401 -13.847  -1.238 
ATOM   4909  O3'  DA A 239      34.962 -12.546  -1.372 
ATOM   4910  C2'  DA A 239      33.086 -13.731  -0.467 
ATOM   4911  C1'  DA A 239      32.255 -13.168  -1.616 
ATOM   4912  N9   DA A 239      30.786 -13.278  -1.403 
ATOM   4913  C8   DA A 239      30.092 -14.266  -0.765 
ATOM   4914  N7   DA A 239      28.810 -14.077  -0.741 
ATOM   4915  C5   DA A 239      28.637 -12.875  -1.412 
ATOM   4916  C6   DA A 239      27.494 -12.121  -1.727 
ATOM   4917  N6   DA A 239      26.250 -12.487  -1.389 
ATOM   4918  N1   DA A 239      27.678 -10.971  -2.403 
ATOM   4919  C2   DA A 239      28.916 -10.612  -2.737 
ATOM   4920  N3   DA A 239      30.052 -11.231  -2.499 
ATOM   4921  C4   DA A 239      29.842 -12.377  -1.821 
ATOM   4922  P    DG A 240      36.231 -12.153  -0.477 
ATOM   4923  OP1  DG A 240      37.467 -12.639  -1.130 
ATOM   4924  OP2  DG A 240      36.013 -12.601   0.916 
ATOM   4925  O5'  DG A 240      36.179 -10.555  -0.542 
ATOM   4926  C5'  DG A 240      35.631  -9.921  -1.713 
ATOM   4927  C4'  DG A 240      34.721  -8.779  -1.306 
ATOM   4928  O4'  DG A 240      33.350  -9.215  -1.083 
ATOM   4929  C3'  DG A 240      35.095  -8.060  -0.010 
ATOM   4930  O3'  DG A 240      34.816  -6.673  -0.156 
ATOM   4931  C2'  DG A 240      34.147  -8.639   1.041 
ATOM   4932  C1'  DG A 240      32.905  -8.681   0.154 
ATOM   4933  N9   DG A 240      31.825  -9.562   0.678 
ATOM   4934  C8   DG A 240      31.927 -10.745   1.377 
ATOM   4935  N7   DG A 240      30.772 -11.278   1.696 
ATOM   4936  C5   DG A 240      29.839 -10.384   1.172 
ATOM   4937  C6   DG A 240      28.421 -10.423   1.201 
ATOM   4938  O6   DG A 240      27.684 -11.268   1.702 
ATOM   4939  N1   DG A 240      27.865  -9.314   0.549 
ATOM   4940  C2   DG A 240      28.585  -8.301  -0.052 
ATOM   4941  N2   DG A 240      27.868  -7.330  -0.623 
ATOM   4942  N3   DG A 240      29.916  -8.265  -0.080 
ATOM   4943  C4   DG A 240      30.471  -9.334   0.549 
ATOM   4944  P    DT A 241      35.836  -5.607   0.465 
ATOM   4945  OP1  DT A 241      36.949  -5.375  -0.483 
ATOM   4946  OP2  DT A 241      36.223  -6.027   1.830 
ATOM   4947  O5'  DT A 241      34.916  -4.300   0.546 
ATOM   4948  C5'  DT A 241      33.860  -4.129  -0.418 
ATOM   4949  C4'  DT A 241      32.600  -3.648   0.274 
ATOM   4950  O4'  DT A 241      31.778  -4.748   0.758 
ATOM   4951  C3'  DT A 241      32.812  -2.775   1.510 
ATOM   4952  O3'  DT A 241      31.803  -1.772   1.544 
ATOM   4953  C2'  DT A 241      32.599  -3.719   2.693 
ATOM   4954  C1'  DT A 241      31.413  -4.476   2.102 
ATOM   4955  N1   DT A 241      31.135  -5.774   2.778 
ATOM   4956  C2   DT A 241      29.821  -6.161   2.875 
ATOM   4957  O2   DT A 241      28.899  -5.493   2.439 
ATOM   4958  N3   DT A 241      29.602  -7.369   3.508 
ATOM   4959  C4   DT A 241      30.566  -8.202   4.037 
ATOM   4960  O4   DT A 241      30.248  -9.261   4.581 
ATOM   4961  C5   DT A 241      31.916  -7.712   3.887 
ATOM   4962  C7   DT A 241      33.027  -8.558   4.435 
ATOM   4963  C6   DT A 241      32.157  -6.540   3.276 
ATOM   4964  P    DG A 242      32.195  -0.292   2.011 
ATOM   4965  OP1  DG A 242      32.751   0.458   0.863 
ATOM   4966  OP2  DG A 242      33.049  -0.361   3.216 
ATOM   4967  O5'  DG A 242      30.763   0.306   2.401 
ATOM   4968  C5'  DG A 242      29.594  -0.176   1.712 
ATOM   4969  C4'  DG A 242      28.473  -0.423   2.703 
ATOM   4970  O4'  DG A 242      28.513  -1.766   3.264 
ATOM   4971  C3'  DG A 242      28.457   0.488   3.930 
ATOM   4972  O3'  DG A 242      27.107   0.780   4.270 
ATOM   4973  C2'  DG A 242      29.068  -0.356   5.048 
ATOM   4974  C1'  DG A 242      28.383  -1.666   4.674 
ATOM   4975  N9   DG A 242      29.015  -2.869   5.284 
ATOM   4976  C8   DG A 242      30.344  -3.111   5.557 
ATOM   4977  N7   DG A 242      30.573  -4.280   6.102 
ATOM   4978  C5   DG A 242      29.307  -4.854   6.199 
ATOM   4979  C6   DG A 242      28.912  -6.118   6.709 
ATOM   4980  O6   DG A 242      29.612  -7.006   7.188 
ATOM   4981  N1   DG A 242      27.525  -6.298   6.617 
ATOM   4982  C2   DG A 242      26.636  -5.377   6.099 
ATOM   4983  N2   DG A 242      25.351  -5.739   6.099 
ATOM   4984  N3   DG A 242      27.006  -4.191   5.619 
ATOM   4985  C4   DG A 242      28.349  -4.001   5.702 
ATOM   4986  P    DT A 243      26.731   2.257   4.759 
ATOM   4987  OP1  DT A 243      26.512   3.128   3.582 
ATOM   4988  OP2  DT A 243      27.739   2.728   5.735 
ATOM   4989  O5'  DT A 243      25.340   1.999   5.504 
ATOM   4990  C5'  DT A 243      24.496   0.922   5.054 
ATOM   4991  C4'  DT A 243      23.950   0.158   6.244 
ATOM   4992  O4'  DT A 243      24.838  -0.914   6.669 
ATOM   4993  C3'  DT A 243      23.728   0.977   7.515 
ATOM   4994  O3'  DT A 243      22.556   0.505   8.168 
ATOM   4995  C2'  DT A 243      24.936   0.661   8.396 
ATOM   4996  C1'  DT A 243      25.003  -0.828   8.076 
ATOM   4997  N1   DT A 243      26.306  -1.458   8.429 
ATOM   4998  C2   DT A 243      26.272  -2.759   8.872 
ATOM   4999  O2   DT A 243      25.238  -3.396   8.982 
ATOM   5000  N3   DT A 243      27.498  -3.310   9.191 
ATOM   5001  C4   DT A 243      28.725  -2.683   9.104 
ATOM   5002  O4   DT A 243      29.757  -3.279   9.418 
ATOM   5003  C5   DT A 243      28.657  -1.320   8.630 
ATOM   5004  C7   DT A 243      29.948  -0.565   8.507 
ATOM   5005  C6   DT A 243      27.479  -0.760   8.314 
ATOM   5006  P    DA A 244      21.566   1.562   8.849 
ATOM   5007  OP1  DA A 244      20.647   2.110   7.826 
ATOM   5008  OP2  DA A 244      22.351   2.556   9.614 
ATOM   5009  O5'  DA A 244      20.752   0.627   9.860 
ATOM   5010  C5'  DA A 244      20.546  -0.757   9.520 
ATOM   5011  C4'  DA A 244      20.793  -1.630  10.734 
ATOM   5012  O4'  DA A 244      22.189  -2.023  10.862 
ATOM   5013  C3'  DA A 244      20.462  -0.999  12.086 
ATOM   5014  O3'  DA A 244      19.920  -1.999  12.941 
ATOM   5015  C2'  DA A 244      21.814  -0.559  12.649 
ATOM   5016  C1'  DA A 244      22.600  -1.787  12.200 
ATOM   5017  N9   DA A 244      24.076  -1.587  12.202 
ATOM   5018  C8   DA A 244      24.779  -0.451  11.916 
ATOM   5019  N7   DA A 244      26.064  -0.594  12.007 
ATOM   5020  C5   DA A 244      26.230  -1.921  12.380 
ATOM   5021  C6   DA A 244      27.371  -2.697  12.638 
ATOM   5022  N6   DA A 244      28.622  -2.224  12.557 
ATOM   5023  N1   DA A 244      27.178  -3.984  12.987 
ATOM   5024  C2   DA A 244      25.932  -4.448  13.065 
ATOM   5025  N3   DA A 244      24.797  -3.822  12.848 
ATOM   5026  C4   DA A 244      25.017  -2.537  12.502 
ATOM   5027  P    DT A 245      18.704  -1.616  13.909 
ATOM   5028  OP1  DT A 245      17.428  -1.712  13.164 
ATOM   5029  OP2  DT A 245      18.979  -0.317  14.561 
ATOM   5030  O5'  DT A 245      18.783  -2.789  14.994 
ATOM   5031  C5'  DT A 245      19.288  -4.077  14.594 
ATOM   5032  C4'  DT A 245      20.239  -4.611  15.647 
ATOM   5033  O4'  DT A 245      21.611  -4.172  15.430 
ATOM   5034  C3'  DT A 245      19.941  -4.191  17.086 
ATOM   5035  O3'  DT A 245      20.241  -5.278  17.954 
ATOM   5036  C2'  DT A 245      20.927  -3.058  17.370 
ATOM   5037  C1'  DT A 245      22.124  -3.681  16.658 
ATOM   5038  N1   DT A 245      23.210  -2.710  16.351 
ATOM   5039  C2   DT A 245      24.501  -3.177  16.410 
ATOM   5040  O2   DT A 245      24.778  -4.329  16.697 
ATOM   5041  N3   DT A 245      25.482  -2.248  16.119 
ATOM   5042  C4   DT A 245      25.282  -0.925  15.783 
ATOM   5043  O4   DT A 245      26.241  -0.188  15.543 
ATOM   5044  C5   DT A 245      23.894  -0.529  15.747 
ATOM   5045  C7   DT A 245      23.589   0.896  15.390 
ATOM   5046  C6   DT A 245      22.920  -1.411  16.026 
ATOM   5047  P    DG A 246      19.272  -5.569  19.196 
ATOM   5048  OP1  DG A 246      18.120  -6.382  18.746 
ATOM   5049  OP2  DG A 246      18.943  -4.297  19.876 
ATOM   5050  O5'  DG A 246      20.221  -6.451  20.136 
ATOM   5051  C5'  DG A 246      21.233  -7.275  19.529 
ATOM   5052  C4'  DG A 246      22.534  -7.149  20.297 
ATOM   5053  O4'  DG A 246      23.357  -6.047  19.819 
ATOM   5054  C3'  DG A 246      22.398  -6.884  21.796 
ATOM   5055  O3'  DG A 246      23.427  -7.586  22.483 
ATOM   5056  C2'  DG A 246      22.647  -5.383  21.948 
ATOM   5057  C1'  DG A 246      23.789  -5.291  20.939 
ATOM   5058  N9   DG A 246      24.073  -3.903  20.480 
ATOM   5059  C8   DG A 246      23.199  -2.857  20.278 
ATOM   5060  N7   DG A 246      23.774  -1.753  19.867 
ATOM   5061  C5   DG A 246      25.124  -2.091  19.793 
ATOM   5062  C6   DG A 246      26.244  -1.307  19.408 
ATOM   5063  O6   DG A 246      26.273  -0.134  19.048 
ATOM   5064  N1   DG A 246      27.434  -2.045  19.477 
ATOM   5065  C2   DG A 246      27.529  -3.367  19.865 
ATOM   5066  N2   DG A 246      28.758  -3.890  19.862 
ATOM   5067  N3   DG A 246      26.479  -4.102  20.225 
ATOM   5068  C4   DG A 246      25.317  -3.401  20.165 
ATOM   5069  P    DC A 247      23.087  -8.290  23.879 
ATOM   5070  OP1  DC A 247      22.491  -9.622  23.630 
ATOM   5071  OP2  DC A 247      22.290  -7.369  24.719 
ATOM   5072  O5'  DC A 247      24.547  -8.463  24.510 
ATOM   5073  C5'  DC A 247      25.673  -8.634  23.628 
ATOM   5074  C4'  DC A 247      26.834  -7.781  24.097 
ATOM   5075  O4'  DC A 247      26.793  -6.435  23.541 
ATOM   5076  C3'  DC A 247      26.925  -7.553  25.606 
ATOM   5077  O3'  DC A 247      28.295  -7.544  25.987 
ATOM   5078  C2'  DC A 247      26.352  -6.153  25.822 
ATOM   5079  C1'  DC A 247      26.994  -5.508  24.598 
ATOM   5080  N1   DC A 247      26.367  -4.215  24.204 
ATOM   5081  C2   DC A 247      27.193  -3.229  23.671 
ATOM   5082  O2   DC A 247      28.400  -3.464  23.548 
ATOM   5083  N3   DC A 247      26.641  -2.043  23.307 
ATOM   5084  C4   DC A 247      25.328  -1.827  23.456 
ATOM   5085  N4   DC A 247      24.837  -0.654  23.085 
ATOM   5086  C5   DC A 247      24.461  -2.828  24.002 
ATOM   5087  C6   DC A 247      25.032  -4.006  24.361 
ATOM   5088  P    DC A 248      28.723  -8.246  27.361 
ATOM   5089  OP1  DC A 248      28.905  -9.699  27.141 
ATOM   5090  OP2  DC A 248      27.774  -7.865  28.430 
ATOM   5091  O5'  DC A 248      30.144  -7.563  27.636 
ATOM   5092  C5'  DC A 248      30.945  -7.140  26.516 
ATOM   5093  C4'  DC A 248      31.531  -5.768  26.786 
ATOM   5094  O4'  DC A 248      30.642  -4.692  26.366 
ATOM   5095  C3'  DC A 248      31.829  -5.448  28.250 
ATOM   5096  O3'  DC A 248      33.021  -4.674  28.318 
ATOM   5097  C2'  DC A 248      30.658  -4.577  28.703 
ATOM   5098  C1'  DC A 248      30.546  -3.752  27.424 
ATOM   5099  N1   DC A 248      29.250  -3.032  27.288 
ATOM   5100  C2   DC A 248      29.262  -1.784  26.669 
ATOM   5101  O2   DC A 248      30.338  -1.331  26.263 
ATOM   5102  N3   DC A 248      28.091  -1.111  26.535 
ATOM   5103  C4   DC A 248      26.945  -1.638  26.989 
ATOM   5104  N4   DC A 248      25.829  -0.941  26.834 
ATOM   5105  C5   DC A 248      26.911  -2.919  27.629 
ATOM   5106  C6   DC A 248      28.093  -3.576  27.753 
ATOM   5107  P    DG A 249      34.063  -4.957  29.500 
ATOM   5108  OP1  DG A 249      34.944  -6.086  29.126 
ATOM   5109  OP2  DG A 249      33.334  -5.099  30.780 
ATOM   5110  O5'  DG A 249      34.906  -3.597  29.510 
ATOM   5111  C5'  DG A 249      35.066  -2.867  28.279 
ATOM   5112  C4'  DG A 249      34.861  -1.385  28.525 
ATOM   5113  O4'  DG A 249      33.465  -0.991  28.403 
ATOM   5114  C3'  DG A 249      35.268  -0.879  29.909 
ATOM   5115  O3'  DG A 249      35.830   0.422  29.775 
ATOM   5116  C2'  DG A 249      33.954  -0.763  30.680 
ATOM   5117  C1'  DG A 249      33.123  -0.200  29.531 
ATOM   5118  N9   DG A 249      31.653  -0.310  29.744 
ATOM   5119  C8   DG A 249      30.937  -1.298  30.385 
ATOM   5120  N7   DG A 249      29.642  -1.094  30.401 
ATOM   5121  C5   DG A 249      29.489   0.115  29.724 
ATOM   5122  C6   DG A 249      28.314   0.851  29.423 
ATOM   5123  O6   DG A 249      27.147   0.584  29.696 
ATOM   5124  N1   DG A 249      28.612   2.027  28.720 
ATOM   5125  C2   DG A 249      29.879   2.436  28.355 
ATOM   5126  N2   DG A 249      29.954   3.590  27.686 
ATOM   5127  N3   DG A 249      30.982   1.744  28.637 
ATOM   5128  C4   DG A 249      30.710   0.601  29.320 
ATOM   5129  P    DT A 250      37.098   0.815  30.670 
ATOM   5130  OP1  DT A 250      38.334   0.329  30.017 
ATOM   5131  OP2  DT A 250      36.880   0.367  32.063 
ATOM   5132  O5'  DT A 250      37.047   2.413  30.605 
ATOM   5133  C5'  DT A 250      36.499   3.047  29.434 
ATOM   5134  C4'  DT A 250      35.589   4.189  29.841 
ATOM   5135  O4'  DT A 250      34.217   3.753  30.064 
ATOM   5136  C3'  DT A 250      35.962   4.908  31.137 
ATOM   5137  O3'  DT A 250      35.683   6.295  30.991 
ATOM   5138  C2'  DT A 250      35.014   4.329  32.188 
ATOM   5139  C1'  DT A 250      33.773   4.287  31.301 
ATOM   5140  N1   DT A 250      32.692   3.406  31.825 
ATOM   5141  C2   DT A 250      31.396   3.803  31.597 
ATOM   5142  O2   DT A 250      31.111   4.824  30.995 
ATOM   5143  N3   DT A 250      30.422   2.961  32.098 
ATOM   5144  C4   DT A 250      30.631   1.787  32.790 
ATOM   5145  O4   DT A 250      29.677   1.116  33.190 
ATOM   5146  C5   DT A 250      32.023   1.455  32.980 
ATOM   5147  C7   DT A 250      32.340   0.191  33.725 
ATOM   5148  C6   DT A 250      32.991   2.255  32.504 
ATOM   5149  P    DT A 251      36.704   7.361  31.612 
ATOM   5150  OP1  DT A 251      37.816   7.593  30.664 
ATOM   5151  OP2  DT A 251      37.090   6.941  32.977 
ATOM   5152  O5'  DT A 251      35.783   8.668  31.693 
ATOM   5153  C5'  DT A 251      34.728   8.839  30.729 
ATOM   5154  C4'  DT A 251      33.467   9.320  31.421 
ATOM   5155  O4'  DT A 251      32.645   8.220  31.905 
ATOM   5156  C3'  DT A 251      33.680  10.193  32.657 
ATOM   5157  O3'  DT A 251      32.671  11.196  32.692 
ATOM   5158  C2'  DT A 251      33.466   9.249  33.840 
ATOM   5159  C1'  DT A 251      32.281   8.492  33.249 
ATOM   5160  N1   DT A 251      32.003   7.194  33.925 
ATOM   5161  C2   DT A 251      30.688   6.808  34.022 
ATOM   5162  O2   DT A 251      29.767   7.475  33.586 
ATOM   5163  N3   DT A 251      30.469   5.599  34.655 
ATOM   5164  C4   DT A 251      31.434   4.766  35.184 
ATOM   5165  O4   DT A 251      31.116   3.707  35.728 
ATOM   5166  C5   DT A 251      32.783   5.256  35.034 
ATOM   5167  C7   DT A 251      33.894   4.410  35.582 
ATOM   5168  C6   DT A 251      33.025   6.428  34.423 
ATOM   5169  P    DA A 252      33.062  12.676  33.158 
ATOM   5170  OP1  DA A 252      33.618  13.426  32.010 
ATOM   5171  OP2  DA A 252      33.916  12.607  34.363 
ATOM   5172  O5'  DA A 252      31.631  13.274  33.548 
ATOM   5173  C5'  DA A 252      30.461  12.792  32.859 
ATOM   5174  C4'  DA A 252      29.340  12.545  33.850 
ATOM   5175  O4'  DA A 252      29.381  11.202  34.412 
ATOM   5176  C3'  DA A 252      29.325  13.456  35.077 
ATOM   5177  O3'  DA A 252      27.974  13.748  35.417 
ATOM   5178  C2'  DA A 252      29.936  12.613  36.195 
ATOM   5179  C1'  DA A 252      29.250  11.302  35.821 
ATOM   5180  N9   DA A 252      29.883  10.099  36.431 
ATOM   5181  C8   DA A 252      31.204   9.877  36.694 
ATOM   5182  N7   DA A 252      31.445   8.723  37.235 
ATOM   5183  C5   DA A 252      30.192   8.134  37.339 
ATOM   5184  C6   DA A 252      29.767   6.891  37.836 
ATOM   5185  N6   DA A 252      30.602   5.974  38.345 
ATOM   5186  N1   DA A 252      28.449   6.623  37.791 
ATOM   5187  C2   DA A 252      27.625   7.539  37.284 
ATOM   5188  N3   DA A 252      27.904   8.727  36.793 
ATOM   5189  C4   DA A 252      29.229   8.970  36.850 
ATOM   5190  P    DA A 253      27.599  15.225  35.906 
ATOM   5191  OP1  DA A 253      27.379  16.096  34.729 
ATOM   5192  OP2  DA A 253      28.606  15.696  36.882 
ATOM   5193  O5'  DA A 253      26.207  14.967  36.651 
ATOM   5194  C5'  DA A 253      25.363  13.890  36.201 
ATOM   5195  C4'  DA A 253      24.818  13.126  37.391 
ATOM   5196  O4'  DA A 253      25.706  12.054  37.816 
ATOM   5197  C3'  DA A 253      24.595  13.945  38.662 
ATOM   5198  O3'  DA A 253      23.423  13.473  39.315 
ATOM   5199  C2'  DA A 253      25.803  13.629  39.543 
ATOM   5200  C1'  DA A 253      25.871  12.140  39.223 
ATOM   5201  N9   DA A 253      27.174  11.510  39.576 
ATOM   5202  C8   DA A 253      28.423  12.056  39.521 
ATOM   5203  N7   DA A 253      29.366  11.250  39.897 
ATOM   5204  C5   DA A 253      28.695  10.081  40.227 
ATOM   5205  C6   DA A 253      29.138   8.835  40.701 
ATOM   5206  N6   DA A 253      30.427   8.548  40.935 
ATOM   5207  N1   DA A 253      28.205   7.891  40.927 
ATOM   5208  C2   DA A 253      26.926   8.181  40.693 
ATOM   5209  N3   DA A 253      26.397   9.302  40.252 
ATOM   5210  C4   DA A 253      27.351  10.231  40.034 
ATOM   5211  P    DC A 254      22.433  14.530  39.996 
ATOM   5212  OP1  DC A 254      21.514  15.078  38.973 
ATOM   5213  OP2  DC A 254      23.219  15.524  40.761 
ATOM   5214  O5'  DC A 254      21.619  13.595  41.007 
ATOM   5215  C5'  DC A 254      21.413  12.212  40.667 
ATOM   5216  C4'  DC A 254      21.660  11.338  41.881 
ATOM   5217  O4'  DC A 254      23.057  10.945  42.009 
ATOM   5218  C3'  DC A 254      21.329  11.969  43.233 
ATOM   5219  O3'  DC A 254      20.787  10.969  44.088 
ATOM   5220  C2'  DC A 254      22.681  12.409  43.796 
ATOM   5221  C1'  DC A 254      23.467  11.181  43.347 
ATOM   5222  N1   DC A 254      24.944  11.381  43.349 
ATOM   5223  C2   DC A 254      25.745  10.292  43.681 
ATOM   5224  O2   DC A 254      25.204   9.215  43.957 
ATOM   5225  N3   DC A 254      27.093  10.454  43.690 
ATOM   5226  C4   DC A 254      27.641  11.638  43.385 
ATOM   5227  N4   DC A 254      28.960  11.745  43.407 
ATOM   5228  C5   DC A 254      26.833  12.770  43.041 
ATOM   5229  C6   DC A 254      25.489  12.588  43.038 
ATOM   5230  P    DA A 255      19.572  11.352  45.056 
ATOM   5231  OP1  DA A 255      18.296  11.256  44.311 
ATOM   5232  OP2  DA A 255      19.847  12.651  45.708 
ATOM   5233  O5'  DA A 255      19.650  10.179  46.141 
ATOM   5234  C5'  DA A 255      20.155   8.891  45.741 
ATOM   5235  C4'  DA A 255      21.106   8.357  46.794 
ATOM   5236  O4'  DA A 255      22.478   8.796  46.577 
ATOM   5237  C3'  DA A 255      20.809   8.777  48.233 
ATOM   5238  O3'  DA A 255      21.108   7.690  49.101 
ATOM   5239  C2'  DA A 255      21.794   9.910  48.518 
ATOM   5240  C1'  DA A 255      22.991   9.287  47.805 
ATOM   5241  N9   DA A 255      24.077  10.258  47.498 
ATOM   5242  C8   DA A 255      23.967  11.576  47.159 
ATOM   5243  N7   DA A 255      25.105  12.161  46.951 
ATOM   5244  C5   DA A 255      26.041  11.160  47.166 
ATOM   5245  C6   DA A 255      27.444  11.144  47.101 
ATOM   5246  N6   DA A 255      28.182  12.218  46.784 
ATOM   5247  N1   DA A 255      28.063   9.982  47.375 
ATOM   5248  C2   DA A 255      27.326   8.919  47.689 
ATOM   5249  N3   DA A 255      26.017   8.813  47.781 
ATOM   5250  C4   DA A 255      25.422   9.991  47.502 
ATOM   5251  P    DA A 256      20.140   7.399  50.343 
ATOM   5252  OP1  DA A 256      18.988   6.586  49.893 
ATOM   5253  OP2  DA A 256      19.810   8.671  51.023 
ATOM   5254  O5'  DA A 256      21.089   6.517  51.283 
ATOM   5255  C5'  DA A 256      22.100   5.693  50.676 
ATOM   5256  C4'  DA A 256      23.402   5.819  51.444 
ATOM   5257  O4'  DA A 256      24.224   6.921  50.966 
ATOM   5258  C3'  DA A 256      23.265   6.084  52.943 
ATOM   5259  O3'  DA A 256      24.294   5.382  53.630 
ATOM   5260  C2'  DA A 256      23.515   7.585  53.095 
ATOM   5261  C1'  DA A 256      24.657   7.677  52.087 
ATOM   5262  N9   DA A 256      24.940   9.065  51.627 
ATOM   5263  C8   DA A 256      24.060  10.090  51.432 
ATOM   5264  N7   DA A 256      24.615  11.189  51.026 
ATOM   5265  C5   DA A 256      25.964  10.871  50.945 
ATOM   5266  C6   DA A 256      27.093  11.619  50.570 
ATOM   5267  N6   DA A 256      27.037  12.902  50.188 
ATOM   5268  N1   DA A 256      28.287  10.997  50.603 
ATOM   5269  C2   DA A 256      28.336   9.721  50.984 
ATOM   5270  N3   DA A 256      27.356   8.926  51.354 
ATOM   5271  C4   DA A 256      26.173   9.572  51.312 
ATOM   5272  P    DC A 257      23.955   4.678  55.026 
ATOM   5273  OP1  DC A 257      23.358   3.346  54.777 
ATOM   5274  OP2  DC A 257      23.157   5.599  55.866 
ATOM   5275  O5'  DC A 257      25.415   4.505  55.657 
ATOM   5276  C5'  DC A 257      26.540   4.334  54.775 
ATOM   5277  C4'  DC A 257      27.701   5.187  55.244 
ATOM   5278  O4'  DC A 257      27.661   6.533  54.688 
ATOM   5279  C3'  DC A 257      27.793   5.415  56.753 
ATOM   5280  O3'  DC A 257      29.163   5.424  57.135 
ATOM   5281  C2'  DC A 257      27.219   6.815  56.969 
ATOM   5282  C1'  DC A 257      27.861   7.460  55.745 
ATOM   5283  N1   DC A 257      27.234   8.753  55.351 
ATOM   5284  C2   DC A 257      28.060   9.740  54.818 
ATOM   5285  O2   DC A 257      29.268   9.504  54.695 
ATOM   5286  N3   DC A 257      27.508  10.925  54.454 
ATOM   5287  C4   DC A 257      26.195  11.141  54.603 
ATOM   5288  N4   DC A 257      25.704  12.314  54.232 
ATOM   5289  C5   DC A 257      25.328  10.140  55.149 
ATOM   5290  C6   DC A 257      25.899   8.962  55.508 
ATOM   5291  P    DA A 258      29.591   4.722  58.508 
ATOM   5292  OP1  DA A 258      29.772   3.269  58.288 
ATOM   5293  OP2  DA A 258      28.641   5.103  59.577 
ATOM   5294  O5'  DA A 258      31.011   5.405  58.783 
ATOM   5295  C5'  DA A 258      31.812   5.828  57.663 
ATOM   5296  C4'  DA A 258      32.398   7.200  57.933 
ATOM   5297  O4'  DA A 258      31.510   8.276  57.513 
ATOM   5298  C3'  DA A 258      32.697   7.520  59.397 
ATOM   5299  O3'  DA A 258      33.888   8.294  59.465 
ATOM   5300  C2'  DA A 258      31.525   8.391  59.850 
ATOM   5301  C1'  DA A 258      31.414   9.216  58.572 
ATOM   5302  N9   DA A 258      30.117   9.936  58.435 
ATOM   5303  C8   DA A 258      28.877   9.536  58.843 
ATOM   5304  N7   DA A 258      27.936  10.390  58.580 
ATOM   5305  C5   DA A 258      28.600  11.434  57.952 
ATOM   5306  C6   DA A 258      28.156  12.657  57.423 
ATOM   5307  N6   DA A 258      26.874  13.051  57.445 
ATOM   5308  N1   DA A 258      29.079  13.464  56.868 
ATOM   5309  C2   DA A 258      30.350  13.067  56.848 
ATOM   5310  N3   DA A 258      30.881  11.956  57.308 
ATOM   5311  C4   DA A 258      29.936  11.166  57.858 
ATOM   5312  P    DA A 259      34.931   8.011  60.647 
ATOM   5313  OP1  DA A 259      35.811   6.882  60.273 
ATOM   5314  OP2  DA A 259      34.202   7.869  61.927 
ATOM   5315  O5'  DA A 259      35.773   9.371  60.657 
ATOM   5316  C5'  DA A 259      35.934  10.101  59.426 
ATOM   5317  C4'  DA A 259      35.729  11.583  59.672 
ATOM   5318  O4'  DA A 259      34.333  11.977  59.550 
ATOM   5319  C3'  DA A 259      36.135  12.089  61.056 
ATOM   5320  O3'  DA A 259      36.697  13.390  60.922 
ATOM   5321  C2'  DA A 259      34.821  12.205  61.827 
ATOM   5322  C1'  DA A 259      33.990  12.768  60.678 
ATOM   5323  N9   DA A 259      32.521  12.658  60.891 
ATOM   5324  C8   DA A 259      31.827  11.670  61.529 
ATOM   5325  N7   DA A 259      30.544  11.859  61.553 
ATOM   5326  C5   DA A 259      30.372  13.062  60.882 
ATOM   5327  C6   DA A 259      29.229  13.816  60.567 
ATOM   5328  N6   DA A 259      27.985  13.449  60.905 
ATOM   5329  N1   DA A 259      29.412  14.965  59.891 
ATOM   5330  C2   DA A 259      30.651  15.324  59.557 
ATOM   5331  N3   DA A 259      31.787  14.705  59.795 
ATOM   5332  C4   DA A 259      31.576  13.559  60.473 
ATOM   5333  P    DG A 260      37.965  13.783  61.817 
ATOM   5334  OP1  DG A 260      39.202  13.297  61.164 
ATOM   5335  OP2  DG A 260      37.748  13.335  63.210 
ATOM   5336  O5'  DG A 260      37.914  15.381  61.752 
ATOM   5337  C5'  DG A 260      37.366  16.015  60.581 
ATOM   5338  C4'  DG A 260      36.456  17.157  60.988 
ATOM   5339  O4'  DG A 260      35.084  16.721  61.211 
ATOM   5340  C3'  DG A 260      36.830  17.876  62.284 
ATOM   5341  O3'  DG A 260      36.551  19.263  62.138 
ATOM   5342  C2'  DG A 260      35.882  17.298  63.335 
ATOM   5343  C1'  DG A 260      34.640  17.256  62.449 
ATOM   5344  N9   DG A 260      33.559  16.374  62.972 
ATOM   5345  C8   DG A 260      33.662  15.191  63.671 
ATOM   5346  N7   DG A 260      32.507  14.658  63.990 
ATOM   5347  C5   DG A 260      31.574  15.552  63.467 
ATOM   5348  C6   DG A 260      30.156  15.513  63.495 
ATOM   5349  O6   DG A 260      29.419  14.668  63.997 
ATOM   5350  N1   DG A 260      29.600  16.622  62.843 
ATOM   5351  C2   DG A 260      30.320  17.635  62.242 
ATOM   5352  N2   DG A 260      29.602  18.606  61.671 
ATOM   5353  N3   DG A 260      31.651  17.671  62.215 
ATOM   5354  C4   DG A 260      32.206  16.602  62.844 
ATOM   5355  P    DC A 261      37.571  20.329  62.759 
ATOM   5356  OP1  DC A 261      38.684  20.561  61.811 
ATOM   5357  OP2  DC A 261      37.958  19.909  64.124 
ATOM   5358  O5'  DC A 261      36.651  21.636  62.840 
ATOM   5359  C5'  DC A 261      35.595  21.807  61.876 
ATOM   5360  C4'  DC A 261      34.335  22.288  62.568 
ATOM   5361  O4'  DC A 261      33.512  21.188  63.052 
ATOM   5362  C3'  DC A 261      34.547  23.162  63.804 
ATOM   5363  O3'  DC A 261      33.538  24.164  63.839 
ATOM   5364  C2'  DC A 261      34.333  22.217  64.987 
ATOM   5365  C1'  DC A 261      33.148  21.460  64.397 
ATOM   5366  N1   DC A 261      32.870  20.162  65.072 
ATOM   5367  C2   DC A 261      31.543  19.756  65.179 
ATOM   5368  O2   DC A 261      30.658  20.483  64.713 
ATOM   5369  N3   DC A 261      31.268  18.576  65.792 
ATOM   5370  C4   DC A 261      32.257  17.816  66.283 
ATOM   5371  N4   DC A 261      31.937  16.674  66.872 
ATOM   5372  C5   DC A 261      33.628  18.215  66.184 
ATOM   5373  C6   DC A 261      33.882  19.398  65.568 
ATOM   5374  P    DA A 262      33.929  25.644  64.305 
ATOM   5375  OP1  DA A 262      34.486  26.394  63.157 
ATOM   5376  OP2  DA A 262      34.784  25.575  65.510 
ATOM   5377  O5'  DA A 262      32.498  26.242  64.695 
ATOM   5378  C5'  DA A 262      31.329  25.760  64.006 
ATOM   5379  C4'  DA A 262      30.208  25.513  64.997 
ATOM   5380  O4'  DA A 262      30.248  24.170  65.559 
ATOM   5381  C3'  DA A 262      30.192  26.425  66.224 
ATOM   5382  O3'  DA A 262      28.842  26.716  66.564 
ATOM   5383  C2'  DA A 262      30.803  25.581  67.342 
ATOM   5384  C1'  DA A 262      30.117  24.270  66.968 
ATOM   5385  N9   DA A 262      30.750  23.067  67.578 
ATOM   5386  C8   DA A 262      32.071  22.845  67.841 
ATOM   5387  N7   DA A 262      32.312  21.691  68.382 
ATOM   5388  C5   DA A 262      31.059  21.102  68.486 
ATOM   5389  C6   DA A 262      30.634  19.859  68.983 
ATOM   5390  N6   DA A 262      31.470  18.942  69.492 
ATOM   5391  N1   DA A 262      29.316  19.591  68.938 
ATOM   5392  C2   DA A 262      28.492  20.507  68.431 
ATOM   5393  N3   DA A 262      28.771  21.695  67.940 
ATOM   5394  C4   DA A 262      30.096  21.938  67.997 
ATOM   5395  P    DT A 263      28.466  28.193  67.053 
ATOM   5396  OP1  DT A 263      28.247  29.064  65.876 
ATOM   5397  OP2  DT A 263      29.473  28.664  68.029 
ATOM   5398  O5'  DT A 263      27.075  27.935  67.798 
ATOM   5399  C5'  DT A 263      26.230  26.858  67.348 
ATOM   5400  C4'  DT A 263      25.685  26.094  68.538 
ATOM   5401  O4'  DT A 263      26.573  25.022  68.963 
ATOM   5402  C3'  DT A 263      25.462  26.913  69.809 
ATOM   5403  O3'  DT A 263      24.291  26.441  70.462 
ATOM   5404  C2'  DT A 263      26.671  26.597  70.690 
ATOM   5405  C1'  DT A 263      26.738  25.108  70.370 
ATOM   5406  N1   DT A 263      28.041  24.478  70.723 
ATOM   5407  C2   DT A 263      28.007  23.177  71.166 
ATOM   5408  O2   DT A 263      26.973  22.540  71.276 
ATOM   5409  N3   DT A 263      29.233  22.626  71.485 
ATOM   5410  C4   DT A 263      30.459  23.254  71.399 
ATOM   5411  O4   DT A 263      31.491  22.657  71.712 
ATOM   5412  C5   DT A 263      30.392  24.616  70.924 
ATOM   5413  C7   DT A 263      31.683  25.371  70.801 
ATOM   5414  C6   DT A 263      29.213  25.176  70.608 
ATOM   5415  P    DT A 264      23.301  27.498  71.143 
ATOM   5416  OP1  DT A 264      22.381  28.046  70.120 
ATOM   5417  OP2  DT A 264      24.086  28.492  71.908 
ATOM   5418  O5'  DT A 264      22.486  26.563  72.154 
ATOM   5419  C5'  DT A 264      22.281  25.180  71.814 
ATOM   5420  C4'  DT A 264      22.528  24.306  73.028 
ATOM   5421  O4'  DT A 264      23.924  23.913  73.156 
ATOM   5422  C3'  DT A 264      22.197  24.937  74.380 
ATOM   5423  O3'  DT A 264      21.655  23.937  75.235 
ATOM   5424  C2'  DT A 264      23.549  25.377  74.943 
ATOM   5425  C1'  DT A 264      24.334  24.149  74.494 
ATOM   5426  N1   DT A 264      25.811  24.349  74.496 
ATOM   5427  C2   DT A 264      26.588  23.265  74.826 
ATOM   5428  O2   DT A 264      26.121  22.175  75.108 
ATOM   5429  N3   DT A 264      27.952  23.489  74.818 
ATOM   5430  C4   DT A 264      28.585  24.677  74.515 
ATOM   5431  O4   DT A 264      29.815  24.755  74.543 
ATOM   5432  C5   DT A 264      27.686  25.756  74.182 
ATOM   5433  C7   DT A 264      28.292  27.084  73.840 
ATOM   5434  C6   DT A 264      26.355  25.566  74.182 
ATOM   5435  P    DC A 265      20.439  24.320  76.203 
ATOM   5436  OP1  DC A 265      19.163  24.224  75.458 
ATOM   5437  OP2  DC A 265      20.714  25.619  76.855 
ATOM   5438  O5'  DC A 265      20.518  23.147  77.288 
ATOM   5439  C5'  DC A 265      21.023  21.859  76.888 
ATOM   5440  C4'  DC A 265      21.973  21.326  77.941 
ATOM   5441  O4'  DC A 265      23.345  21.764  77.724 
ATOM   5442  C3'  DC A 265      21.676  21.745  79.380 
ATOM   5443  O3'  DC A 265      21.976  20.658  80.248 
ATOM   5444  C2'  DC A 265      22.662  22.878  79.665 
ATOM   5445  C1'  DC A 265      23.859  22.255  78.953 
ATOM   5446  N1   DC A 265      24.945  23.226  78.645 
ATOM   5447  C2   DC A 265      26.259  22.769  78.700 
ATOM   5448  O2   DC A 265      26.468  21.587  78.999 
ATOM   5449  N3   DC A 265      27.264  23.639  78.424 
ATOM   5450  C4   DC A 265      26.997  24.910  78.104 
ATOM   5451  N4   DC A 265      28.013  25.720  77.843 
ATOM   5452  C5   DC A 265      25.652  25.401  78.042 
ATOM   5453  C6   DC A 265      24.662  24.517  78.322 
ATOM   5454  P    DT A 266      21.007  20.368  81.490 
ATOM   5455  OP1  DT A 266      19.855  19.554  81.040 
ATOM   5456  OP2  DT A 266      20.678  21.639  82.170 
ATOM   5457  O5'  DT A 266      21.956  19.485  82.430 
ATOM   5458  C5'  DT A 266      22.968  18.661  81.823 
ATOM   5459  C4'  DT A 266      24.269  18.787  82.591 
ATOM   5460  O4'  DT A 266      25.091  19.889  82.113 
ATOM   5461  C3'  DT A 266      24.133  19.052  84.090 
ATOM   5462  O3'  DT A 266      25.162  18.351  84.777 
ATOM   5463  C2'  DT A 266      24.382  20.553  84.242 
ATOM   5464  C1'  DT A 266      25.524  20.645  83.234 
ATOM   5465  N1   DT A 266      25.808  22.033  82.774 
ATOM   5466  C2   DT A 266      27.118  22.348  82.507 
ATOM   5467  O2   DT A 266      28.030  21.549  82.630 
ATOM   5468  N3   DT A 266      27.342  23.644  82.085 
ATOM   5469  C4   DT A 266      26.388  24.626  81.912 
ATOM   5470  O4   DT A 266      26.710  25.752  81.528 
ATOM   5471  C5   DT A 266      25.042  24.199  82.218 
ATOM   5472  C7   DT A 266      23.942  25.208  82.056 
ATOM   5473  C6   DT A 266      24.796  22.946  82.631 
ATOM   5474  P    DA A 267      24.822  17.646  86.173 
ATOM   5475  OP1  DA A 267      24.226  16.314  85.924 
ATOM   5476  OP2  DA A 267      24.024  18.567  87.013 
ATOM   5477  O5'  DA A 267      26.282  17.473  86.804 
ATOM   5478  C5'  DA A 267      27.407  17.302  85.922 
ATOM   5479  C4'  DA A 267      28.568  18.155  86.391 
ATOM   5480  O4'  DA A 267      28.528  19.501  85.836 
ATOM   5481  C3'  DA A 267      28.660  18.383  87.900 
ATOM   5482  O3'  DA A 267      30.030  18.392  88.282 
ATOM   5483  C2'  DA A 267      28.087  19.783  88.116 
ATOM   5484  C1'  DA A 267      28.729  20.428  86.892 
ATOM   5485  N9   DA A 267      28.102  21.721  86.498 
ATOM   5486  C8   DA A 267      26.790  22.089  86.588 
ATOM   5487  N7   DA A 267      26.552  23.291  86.161 
ATOM   5488  C5   DA A 267      27.798  23.755  85.758 
ATOM   5489  C6   DA A 267      28.219  24.976  85.205 
ATOM   5490  N6   DA A 267      27.393  25.999  84.953 
ATOM   5491  N1   DA A 267      29.529  25.106  84.922 
ATOM   5492  C2   DA A 267      30.347  24.085  85.175 
ATOM   5493  N3   DA A 267      30.068  22.905  85.685 
ATOM   5494  C4   DA A 267      28.752  22.800  85.961 
ATOM   5495  P    DT A 268      30.458  17.690  89.655 
ATOM   5496  OP1  DT A 268      30.639  16.237  89.435 
ATOM   5497  OP2  DT A 268      29.509  18.071  90.724 
ATOM   5498  O5'  DT A 268      31.879  18.374  89.930 
ATOM   5499  C5'  DT A 268      32.679  18.796  88.810 
ATOM   5500  C4'  DT A 268      33.265  20.168  89.080 
ATOM   5501  O4'  DT A 268      32.377  21.244  88.660 
ATOM   5502  C3'  DT A 268      33.564  20.488  90.544 
ATOM   5503  O3'  DT A 268      34.756  21.262  90.612 
ATOM   5504  C2'  DT A 268      32.392  21.359  90.997 
ATOM   5505  C1'  DT A 268      32.281  22.184  89.719 
ATOM   5506  N1   DT A 268      30.984  22.904  89.582 
ATOM   5507  C2   DT A 268      31.013  24.134  88.969 
ATOM   5508  O2   DT A 268      32.039  24.640  88.546 
ATOM   5509  N3   DT A 268      29.793  24.772  88.861 
ATOM   5510  C4   DT A 268      28.577  24.293  89.304 
ATOM   5511  O4   DT A 268      27.549  24.957  89.150 
ATOM   5512  C5   DT A 268      28.648  22.996  89.933 
ATOM   5513  C7   DT A 268      27.368  22.401  90.444 
ATOM   5514  C6   DT A 268      29.821  22.353  90.052 
ATOM   5515  P    DT A 269      35.798  20.979  91.794 
ATOM   5516  OP1  DT A 269      36.678  19.850  91.420 
ATOM   5517  OP2  DT A 269      35.069  20.837  93.074 
ATOM   5518  O5'  DT A 269      36.641  22.339  91.804 
ATOM   5519  C5'  DT A 269      36.801  23.069  90.573 
ATOM   5520  C4'  DT A 269      36.596  24.551  90.819 
ATOM   5521  O4'  DT A 269      35.200  24.945  90.697 
ATOM   5522  C3'  DT A 269      37.003  25.057  92.203 
ATOM   5523  O3'  DT A 269      37.565  26.358  92.069 
ATOM   5524  C2'  DT A 269      35.689  25.174  92.974 
ATOM   5525  C1'  DT A 269      34.858  25.736  91.825 
ATOM   5526  N1   DT A 269      33.388  25.626  92.038 
ATOM   5527  C2   DT A 269      32.606  26.640  91.539 
ATOM   5528  O2   DT A 269      33.064  27.598  90.943 
ATOM   5529  N3   DT A 269      31.248  26.504  91.757 
ATOM   5530  C4   DT A 269      30.625  25.464  92.416 
ATOM   5531  O4   DT A 269      29.399  25.451  92.550 
ATOM   5532  C5   DT A 269      31.529  24.449  92.904 
ATOM   5533  C7   DT A 269      30.932  23.282  93.634 
ATOM   5534  C6   DT A 269      32.852  24.556  92.707 
ATOM   5535  P    DG A 270      38.833  26.751  92.964 
ATOM   5536  OP1  DG A 270      40.069  26.265  92.311 
ATOM   5537  OP2  DG A 270      38.615  26.303  94.357 
ATOM   5538  O5'  DG A 270      38.781  28.349  92.899 
ATOM   5539  C5'  DG A 270      38.234  28.983  91.728 
ATOM   5540  C4'  DG A 270      37.324  30.125  92.135 
ATOM   5541  O4'  DG A 270      35.952  29.689  92.358 
ATOM   5542  C3'  DG A 270      37.697  30.844  93.431 
ATOM   5543  O3'  DG A 270      37.418  32.231  93.285 
ATOM   5544  C2'  DG A 270      36.749  30.266  94.482 
ATOM   5545  C1'  DG A 270      35.508  30.224  93.596 
ATOM   5546  N9   DG A 270      34.427  29.342  94.119 
ATOM   5547  C8   DG A 270      34.529  28.159  94.818 
ATOM   5548  N7   DG A 270      33.375  27.626  95.137 
ATOM   5549  C5   DG A 270      32.442  28.520  94.614 
ATOM   5550  C6   DG A 270      31.023  28.481  94.642 
ATOM   5551  O6   DG A 270      30.287  27.636  95.144 
ATOM   5552  N1   DG A 270      30.468  29.590  93.990 
ATOM   5553  C2   DG A 270      31.188  30.603  93.389 
ATOM   5554  N2   DG A 270      30.470  31.574  92.818 
ATOM   5555  N3   DG A 270      32.519  30.639  93.362 
ATOM   5556  C4   DG A 270      33.073  29.570  93.991 
ATOM   5557  P    DA A 271      38.439  33.297  93.906 
ATOM   5558  OP1  DA A 271      39.551  33.529  92.958 
ATOM   5559  OP2  DA A 271      38.825  32.877  95.271 
ATOM   5560  O5'  DA A 271      37.518  34.604  93.987 
ATOM   5561  C5'  DA A 271      36.462  34.775  93.023 
ATOM   5562  C4'  DA A 271      35.202  35.256  93.715 
ATOM   5563  O4'  DA A 271      34.380  34.156  94.199 
ATOM   5564  C3'  DA A 271      35.414  36.130  94.951 
ATOM   5565  O3'  DA A 271      34.405  37.132  94.986 
ATOM   5566  C2'  DA A 271      35.201  35.185  96.134 
ATOM   5567  C1'  DA A 271      34.015  34.428  95.544 
ATOM   5568  N9   DA A 271      33.738  33.130  96.219 
ATOM   5569  C8   DA A 271      34.628  32.251  96.767 
ATOM   5570  N7   DA A 271      34.075  31.200  97.287 
ATOM   5571  C5   DA A 271      32.718  31.392  97.069 
ATOM   5572  C6   DA A 271      31.588  30.622  97.389 
ATOM   5573  N6   DA A 271      31.652  29.445  98.027 
ATOM   5574  N1   DA A 271      30.386  31.107  97.027 
ATOM   5575  C2   DA A 271      30.329  32.277  96.392 
ATOM   5576  N3   DA A 271      31.310  33.080  96.043 
ATOM   5577  C4   DA A 271      32.501  32.572  96.416 
ATOM   5578  P    DT A 272      34.797  38.612  95.452 
ATOM   5579  OP1  DT A 272      35.353  39.362  94.304 
ATOM   5580  OP2  DT A 272      35.651  38.543  96.658 
ATOM   5581  O5'  DT A 272      33.365  39.210  95.842 
ATOM   5582  C5'  DT A 272      32.196  38.728  95.153 
ATOM   5583  C4'  DT A 272      31.075  38.481  96.144 
ATOM   5584  O4'  DT A 272      31.116  37.138  96.706 
ATOM   5585  C3'  DT A 272      31.059  39.393  97.371 
ATOM   5586  O3'  DT A 272      29.709  39.684  97.711 
ATOM   5587  C2'  DT A 272      31.671  38.549  98.489 
ATOM   5588  C1'  DT A 272      30.985  37.238  98.115 
ATOM   5589  N1   DT A 272      31.617  36.035  98.725 
ATOM   5590  C2   DT A 272      30.784  35.002  99.079 
ATOM   5591  O2   DT A 272      29.577  35.037  98.914 
ATOM   5592  N3   DT A 272      31.407  33.904  99.642 
ATOM   5593  C4   DT A 272      32.759  33.760  99.874 
ATOM   5594  O4   DT A 272      33.200  32.728 100.385 
ATOM   5595  C5   DT A 272      33.551  34.897  99.469 
ATOM   5596  C7   DT A 272      35.034  34.821  99.687 
ATOM   5597  C6   DT A 272      32.973  35.976  98.920 
ATOM   5598  P    DA A 273      29.334  41.161  98.200 
ATOM   5599  OP1  DA A 273      29.114  42.032  97.023 
ATOM   5600  OP2  DA A 273      30.341  41.632  99.176 
ATOM   5601  O5'  DA A 273      27.942  40.903  98.945 
ATOM   5602  C5'  DA A 273      27.098  39.826  98.495 
ATOM   5603  C4'  DA A 273      26.553  39.062  99.685 
ATOM   5604  O4'  DA A 273      27.440  37.990 100.110 
ATOM   5605  C3'  DA A 273      26.330  39.881 100.956 
ATOM   5606  O3'  DA A 273      25.158  39.409 101.609 
ATOM   5607  C2'  DA A 273      27.538  39.566 101.838 
ATOM   5608  C1'  DA A 273      27.605  38.076 101.517 
ATOM   5609  N9   DA A 273      28.908  37.446 101.870 
ATOM   5610  C8   DA A 273      30.158  37.992 101.815 
ATOM   5611  N7   DA A 273      31.101  37.186 102.192 
ATOM   5612  C5   DA A 273      30.430  36.017 102.521 
ATOM   5613  C6   DA A 273      30.873  34.771 102.995 
ATOM   5614  N6   DA A 273      32.161  34.484 103.230 
ATOM   5615  N1   DA A 273      29.940  33.827 103.221 
ATOM   5616  C2   DA A 273      28.661  34.118 102.987 
ATOM   5617  N3   DA A 273      28.132  35.238 102.547 
ATOM   5618  C4   DA A 273      29.086  36.167 102.329 
ATOM   5619  P    DA A 274      24.168  40.466 102.290 
ATOM   5620  OP1  DA A 274      23.249  41.014 101.267 
ATOM   5621  OP2  DA A 274      24.954  41.460 103.055 
ATOM   5622  O5'  DA A 274      23.354  39.531 103.301 
ATOM   5623  C5'  DA A 274      23.148  38.148 102.961 
ATOM   5624  C4'  DA A 274      23.395  37.274 104.175 
ATOM   5625  O4'  DA A 274      24.792  36.881 104.303 
ATOM   5626  C3'  DA A 274      23.064  37.905 105.527 
ATOM   5627  O3'  DA A 274      22.522  36.905 106.382 
ATOM   5628  C2'  DA A 274      24.416  38.345 106.090 
ATOM   5629  C1'  DA A 274      25.202  37.117 105.641 
ATOM   5630  N9   DA A 274      26.678  37.317 105.643 
ATOM   5631  C8   DA A 274      27.381  38.453 105.358 
ATOM   5632  N7   DA A 274      28.667  38.310 105.448 
ATOM   5633  C5   DA A 274      28.832  36.983 105.821 
ATOM   5634  C6   DA A 274      29.973  36.207 106.080 
ATOM   5635  N6   DA A 274      31.224  36.680 105.998 
ATOM   5636  N1   DA A 274      29.780  34.920 106.428 
ATOM   5637  C2   DA A 274      28.534  34.456 106.506 
ATOM   5638  N3   DA A 274      27.399  35.082 106.289 
ATOM   5639  C4   DA A 274      27.619  36.367 105.943 
ATOM   5640  P    DG A 275      21.307  37.288 107.350 
ATOM   5641  OP1  DG A 275      20.030  37.192 106.605 
ATOM   5642  OP2  DG A 275      21.581  38.587 108.002 
ATOM   5643  O5'  DG A 275      21.385  36.115 108.435 
ATOM   5644  C5'  DG A 275      21.890  34.827 108.035 
ATOM   5645  C4'  DG A 275      22.841  34.294 109.088 
ATOM   5646  O4'  DG A 275      24.213  34.732 108.871 
ATOM   5647  C3'  DG A 275      22.544  34.713 110.528 
ATOM   5648  O3'  DG A 275      22.843  33.626 111.395 
ATOM   5649  C2'  DG A 275      23.529  35.846 110.812 
ATOM   5650  C1'  DG A 275      24.726  35.223 110.100 
ATOM   5651  N9   DG A 275      25.812  36.194 109.792 
ATOM   5652  C8   DG A 275      25.720  37.525 109.449 
ATOM   5653  N7   DG A 275      26.877  38.105 109.241 
ATOM   5654  C5   DG A 275      27.802  37.086 109.462 
ATOM   5655  C6   DG A 275      29.219  37.105 109.387 
ATOM   5656  O6   DG A 275      29.962  38.042 109.105 
ATOM   5657  N1   DG A 275      29.766  35.850 109.689 
ATOM   5658  C2   DG A 275      29.038  34.724 110.018 
ATOM   5659  N2   DG A 275      29.747  33.621 110.271 
ATOM   5660  N3   DG A 275      27.708  34.706 110.088 
ATOM   5661  C4   DG A 275      27.163  35.916 109.799 
ATOM   5662  P    DG A 276      21.874  33.336 112.637 
ATOM   5663  OP1  DG A 276      20.723  32.522 112.187 
ATOM   5664  OP2  DG A 276      21.545  34.607 113.317 
ATOM   5665  O5'  DG A 276      22.823  32.453 113.577 
ATOM   5666  C5'  DG A 276      23.835  31.629 112.970 
ATOM   5667  C4'  DG A 276      25.136  31.755 113.738 
ATOM   5668  O4'  DG A 276      25.959  32.857 113.260 
ATOM   5669  C3'  DG A 276      25.000  32.021 115.237 
ATOM   5670  O3'  DG A 276      26.029  31.319 115.925 
ATOM   5671  C2'  DG A 276      25.250  33.521 115.389 
ATOM   5672  C1'  DG A 276      26.391  33.613 114.381 
ATOM   5673  N9   DG A 276      26.675  35.001 113.921 
ATOM   5674  C8   DG A 276      25.801  36.047 113.720 
ATOM   5675  N7   DG A 276      26.376  37.152 113.309 
ATOM   5676  C5   DG A 276      27.727  36.813 113.234 
ATOM   5677  C6   DG A 276      28.846  37.597 112.850 
ATOM   5678  O6   DG A 276      28.875  38.770 112.489 
ATOM   5679  N1   DG A 276      30.036  36.859 112.918 
ATOM   5680  C2   DG A 276      30.131  35.537 113.306 
ATOM   5681  N2   DG A 276      31.360  35.014 113.304 
ATOM   5682  N3   DG A 276      29.081  34.802 113.667 
ATOM   5683  C4   DG A 276      27.920  35.504 113.606 
ATOM   5684  P    DT A 277      25.689  30.614 117.321 
ATOM   5685  OP1  DT A 277      25.093  29.282 117.072 
ATOM   5686  OP2  DT A 277      24.892  31.535 118.160 
ATOM   5687  O5'  DT A 277      27.150  30.441 117.951 
ATOM   5688  C5'  DT A 277      28.275  30.270 117.069 
ATOM   5689  C4'  DT A 277      29.436  31.123 117.538 
ATOM   5690  O4'  DT A 277      29.395  32.469 116.983 
ATOM   5691  C3'  DT A 277      29.528  31.351 119.047 
ATOM   5692  O3'  DT A 277      30.898  31.360 119.429 
ATOM   5693  C2'  DT A 277      28.954  32.752 119.263 
ATOM   5694  C1'  DT A 277      29.596  33.396 118.039 
ATOM   5695  N1   DT A 277      28.969  34.689 117.645 
ATOM   5696  C2   DT A 277      29.797  35.652 117.121 
ATOM   5697  O2   DT A 277      30.996  35.487 116.972 
ATOM   5698  N3   DT A 277      29.181  36.837 116.768 
ATOM   5699  C4   DT A 277      27.838  37.130 116.893 
ATOM   5700  O4   DT A 277      27.402  38.228 116.542 
ATOM   5701  C5   DT A 277      27.051  36.058 117.452 
ATOM   5702  C7   DT A 277      25.578  36.293 117.623 
ATOM   5703  C6   DT A 277      27.624  34.895 117.804 
ATOM   5704  P    DA A 278      31.326  30.658 120.802 
ATOM   5705  OP1  DA A 278      31.507  29.206 120.582 
ATOM   5706  OP2  DA A 278      30.376  31.039 121.871 
ATOM   5707  O5'  DA A 278      32.746  31.342 121.078 
ATOM   5708  C5'  DA A 278      33.547  31.764 119.957 
ATOM   5709  C4'  DA A 278      34.133  33.136 120.227 
ATOM   5710  O4'  DA A 278      33.245  34.212 119.807 
ATOM   5711  C3'  DA A 278      34.432  33.456 121.691 
ATOM   5712  O3'  DA A 278      35.623  34.230 121.759 
ATOM   5713  C2'  DA A 278      33.260  34.327 122.145 
ATOM   5714  C1'  DA A 278      33.148  35.152 120.866 
ATOM   5715  N9   DA A 278      31.852  35.872 120.729 
ATOM   5716  C8   DA A 278      30.612  35.472 121.137 
ATOM   5717  N7   DA A 278      29.671  36.326 120.875 
ATOM   5718  C5   DA A 278      30.335  37.370 120.246 
ATOM   5719  C6   DA A 278      29.890  38.593 119.717 
ATOM   5720  N6   DA A 278      28.609  38.987 119.739 
ATOM   5721  N1   DA A 278      30.814  39.400 119.162 
ATOM   5722  C2   DA A 278      32.085  39.003 119.142 
ATOM   5723  N3   DA A 278      32.615  37.892 119.602 
ATOM   5724  C4   DA A 278      31.670  37.102 120.152 
ATOM   5725  P    DA A 279      36.665  33.947 122.942 
ATOM   5726  OP1  DA A 279      37.546  32.818 122.567 
ATOM   5727  OP2  DA A 279      35.936  33.805 124.221 
ATOM   5728  O5'  DA A 279      37.508  35.307 122.951 
ATOM   5729  C5'  DA A 279      37.669  36.037 121.720 
ATOM   5730  C4'  DA A 279      37.463  37.519 121.966 
ATOM   5731  O4'  DA A 279      36.067  37.913 121.844 
ATOM   5732  C3'  DA A 279      37.870  38.026 123.350 
ATOM   5733  O3'  DA A 279      38.432  39.326 123.217 
ATOM   5734  C2'  DA A 279      36.556  38.142 124.122 
ATOM   5735  C1'  DA A 279      35.725  38.704 122.972 
ATOM   5736  N9   DA A 279      34.255  38.594 123.186 
ATOM   5737  C8   DA A 279      33.562  37.606 123.823 
ATOM   5738  N7   DA A 279      32.279  37.795 123.848 
ATOM   5739  C5   DA A 279      32.107  38.998 123.176 
ATOM   5740  C6   DA A 279      30.964  39.752 122.861 
ATOM   5741  N6   DA A 279      29.720  39.385 123.199 
ATOM   5742  N1   DA A 279      31.147  40.901 122.185 
ATOM   5743  C2   DA A 279      32.386  41.260 121.852 
ATOM   5744  N3   DA A 279      33.522  40.642 122.089 
ATOM   5745  C4   DA A 279      33.311  39.495 122.768 
ATOM   5746  P    DC A 280      39.700  39.719 124.111 
ATOM   5747  OP1  DC A 280      40.936  39.233 123.458 
ATOM   5748  OP2  DC A 280      39.482  39.271 125.504 
ATOM   5749  O5'  DC A 280      39.649  41.317 124.046 
ATOM   5750  C5'  DC A 280      39.101  41.951 122.875 
ATOM   5751  C4'  DC A 280      38.191  43.093 123.282 
ATOM   5752  O4'  DC A 280      36.819  42.657 123.505 
ATOM   5753  C3'  DC A 280      38.564  43.812 124.578 
ATOM   5754  O3'  DC A 280      38.285  45.199 124.432 
ATOM   5755  C2'  DC A 280      37.617  43.234 125.629 
ATOM   5756  C1'  DC A 280      36.375  43.192 124.743 
ATOM   5757  N1   DC A 280      35.294  42.310 125.266 
ATOM   5758  C2   DC A 280      33.975  42.698 125.043 
ATOM   5759  O2   DC A 280      33.758  43.747 124.425 
ATOM   5760  N3   DC A 280      32.975  41.909 125.513 
ATOM   5761  C4   DC A 280      33.252  40.780 126.178 
ATOM   5762  N4   DC A 280      32.242  40.045 126.617 
ATOM   5763  C5   DC A 280      34.602  40.364 126.419 
ATOM   5764  C6   DC A 280      35.587  41.166 125.942 
ATOM   5765  P    DA A 281      39.306  46.265 125.053 
ATOM   5766  OP1  DA A 281      40.418  46.497 124.105 
ATOM   5767  OP2  DA A 281      39.692  45.845 126.418 
ATOM   5768  O5'  DA A 281      38.386  47.572 125.134 
ATOM   5769  C5'  DA A 281      37.330  47.743 124.170 
ATOM   5770  C4'  DA A 281      36.069  48.224 124.862 
ATOM   5771  O4'  DA A 281      35.247  47.124 125.346 
ATOM   5772  C3'  DA A 281      36.282  49.098 126.098 
ATOM   5773  O3'  DA A 281      35.273  50.100 126.133 
ATOM   5774  C2'  DA A 281      36.068  48.153 127.281 
ATOM   5775  C1'  DA A 281      34.883  47.396 126.691 
ATOM   5776  N9   DA A 281      34.605  46.098 127.366 
ATOM   5777  C8   DA A 281      35.496  45.219 127.914 
ATOM   5778  N7   DA A 281      34.942  44.168 128.434 
ATOM   5779  C5   DA A 281      33.585  44.360 128.216 
ATOM   5780  C6   DA A 281      32.456  43.590 128.536 
ATOM   5781  N6   DA A 281      32.519  42.413 129.175 
ATOM   5782  N1   DA A 281      31.253  44.075 128.174 
ATOM   5783  C2   DA A 281      31.196  45.245 127.539 
ATOM   5784  N3   DA A 281      32.177  46.048 127.190 
ATOM   5785  C4   DA A 281      33.369  45.540 127.563 
ATOM   5786  P    DA A 282      35.664  51.580 126.599 
ATOM   5787  OP1  DA A 282      36.221  52.330 125.451 
ATOM   5788  OP2  DA A 282      36.519  51.511 127.805 
ATOM   5789  O5'  DA A 282      34.233  52.178 126.989 
ATOM   5790  C5'  DA A 282      33.063  51.696 126.300 
ATOM   5791  C4'  DA A 282      31.943  51.449 127.291 
ATOM   5792  O4'  DA A 282      31.983  50.106 127.853 
ATOM   5793  C3'  DA A 282      31.927  52.361 128.518 
ATOM   5794  O3'  DA A 282      30.577  52.652 128.858 
ATOM   5795  C2'  DA A 282      32.538  51.517 129.636 
ATOM   5796  C1'  DA A 282      31.852  50.206 129.262 
ATOM   5797  N9   DA A 282      32.485  49.003 129.872 
ATOM   5798  C8   DA A 282      33.806  48.781 130.135 
ATOM   5799  N7   DA A 282      34.047  47.627 130.676 
ATOM   5800  C5   DA A 282      32.794  47.039 130.780 
ATOM   5801  C6   DA A 282      32.369  45.796 131.277 
ATOM   5802  N6   DA A 282      33.204  44.878 131.786 
ATOM   5803  N1   DA A 282      31.051  45.528 131.232 
ATOM   5804  C2   DA A 282      30.227  46.443 130.725 
ATOM   5805  N3   DA A 282      30.506  47.631 130.234 
ATOM   5806  C4   DA A 282      31.831  47.874 130.291 
ATOM   5807  P    DG A 283      30.201  54.129 129.347 
ATOM   5808  OP1  DG A 283      29.982  55.000 128.170 
ATOM   5809  OP2  DG A 283      31.208  54.600 130.323 
ATOM   5810  O5'  DG A 283      28.810  53.871 130.092 
ATOM   5811  C5'  DG A 283      27.965  52.794 129.642 
ATOM   5812  C4'  DG A 283      27.420  52.030 130.832 
ATOM   5813  O4'  DG A 283      28.308  50.958 131.257 
ATOM   5814  C3'  DG A 283      27.197  52.849 132.103 
ATOM   5815  O3'  DG A 283      26.026  52.377 132.756 
ATOM   5816  C2'  DG A 283      28.405  52.534 132.985 
ATOM   5817  C1'  DG A 283      28.473  51.044 132.664 
ATOM   5818  N9   DG A 283      29.776  50.414 133.017 
ATOM   5819  C8   DG A 283      31.044  50.949 132.968 
ATOM   5820  N7   DG A 283      31.988  50.124 133.351 
ATOM   5821  C5   DG A 283      31.295  48.958 133.678 
ATOM   5822  C6   DG A 283      31.778  47.712 134.156 
ATOM   5823  O6   DG A 283      32.934  47.374 134.393 
ATOM   5824  N1   DG A 283      30.731  46.801 134.358 
ATOM   5825  C2   DG A 283      29.394  47.062 134.128 
ATOM   5826  N2   DG A 283      28.549  46.058 134.383 
ATOM   5827  N3   DG A 283      28.942  48.230 133.679 
ATOM   5828  C4   DG A 283      29.945  49.125 133.478 
ATOM   5829  P    DT A 284      25.035  53.434 133.437 
ATOM   5830  OP1  DT A 284      24.116  53.982 132.414 
ATOM   5831  OP2  DT A 284      25.821  54.428 134.202 
ATOM   5832  O5'  DT A 284      24.221  52.499 134.448 
ATOM   5833  C5'  DT A 284      24.016  51.116 134.108 
ATOM   5834  C4'  DT A 284      24.262  50.242 135.322 
ATOM   5835  O4'  DT A 284      25.659  49.849 135.450 
ATOM   5836  C3'  DT A 284      23.931  50.873 136.674 
ATOM   5837  O3'  DT A 284      23.390  49.873 137.529 
ATOM   5838  C2'  DT A 284      25.284  51.313 137.237 
ATOM   5839  C1'  DT A 284      26.069  50.085 136.788 
ATOM   5840  N1   DT A 284      27.546  50.285 136.790 
ATOM   5841  C2   DT A 284      28.323  49.201 137.120 
ATOM   5842  O2   DT A 284      27.856  48.111 137.403 
ATOM   5843  N3   DT A 284      29.687  49.425 137.113 
ATOM   5844  C4   DT A 284      30.320  50.613 136.809 
ATOM   5845  O4   DT A 284      31.550  50.692 136.837 
ATOM   5846  C5   DT A 284      29.420  51.692 136.476 
ATOM   5847  C7   DT A 284      30.027  53.021 136.134 
ATOM   5848  C6   DT A 284      28.090  51.502 136.476 
ATOM   5849  P    DC A 285      22.174  50.256 138.497 
ATOM   5850  OP1  DC A 285      20.898  50.160 137.752 
ATOM   5851  OP2  DC A 285      22.449  51.555 139.149 
ATOM   5852  O5'  DC A 285      22.253  49.083 139.582 
ATOM   5853  C5'  DC A 285      22.758  47.795 139.182 
ATOM   5854  C4'  DC A 285      23.708  47.262 140.235 
ATOM   5855  O4'  DC A 285      25.080  47.700 140.018 
ATOM   5856  C3'  DC A 285      23.411  47.681 141.675 
ATOM   5857  O3'  DC A 285      23.710  46.594 142.543 
ATOM   5858  C2'  DC A 285      24.396  48.815 141.959 
ATOM   5859  C1'  DC A 285      25.593  48.191 141.247 
ATOM   5860  N1   DC A 285      26.679  49.162 140.939 
ATOM   5861  C2   DC A 285      27.994  48.705 140.994 
ATOM   5862  O2   DC A 285      28.203  47.523 141.293 
ATOM   5863  N3   DC A 285      28.999  49.575 140.718 
ATOM   5864  C4   DC A 285      28.732  50.847 140.398 
ATOM   5865  N4   DC A 285      29.747  51.656 140.137 
ATOM   5866  C5   DC A 285      27.387  51.338 140.336 
ATOM   5867  C6   DC A 285      26.397  50.453 140.616 
ATOM   5868  P    DG A 286      22.742  46.304 143.784 
ATOM   5869  OP1  DG A 286      21.590  45.490 143.334 
ATOM   5870  OP2  DG A 286      22.412  47.575 144.464 
ATOM   5871  O5'  DG A 286      23.691  45.421 144.724 
ATOM   5872  C5'  DG A 286      24.702  44.597 144.117 
ATOM   5873  C4'  DG A 286      26.004  44.723 144.885 
ATOM   5874  O4'  DG A 286      26.826  45.825 144.407 
ATOM   5875  C3'  DG A 286      25.868  44.989 146.384 
ATOM   5876  O3'  DG A 286      26.897  44.287 147.072 
ATOM   5877  C2'  DG A 286      26.117  46.489 146.536 
ATOM   5878  C1'  DG A 286      27.259  46.581 145.528 
ATOM   5879  N9   DG A 286      27.543  47.969 145.069 
ATOM   5880  C8   DG A 286      26.668  49.015 144.867 
ATOM   5881  N7   DG A 286      27.244  50.120 144.456 
ATOM   5882  C5   DG A 286      28.594  49.781 144.381 
ATOM   5883  C6   DG A 286      29.713  50.565 143.997 
ATOM   5884  O6   DG A 286      29.742  51.739 143.636 
ATOM   5885  N1   DG A 286      30.903  49.827 144.065 
ATOM   5886  C2   DG A 286      30.999  48.505 144.453 
ATOM   5887  N2   DG A 286      32.227  47.982 144.451 
ATOM   5888  N3   DG A 286      29.949  47.770 144.814 
ATOM   5889  C4   DG A 286      28.787  48.472 144.753 
ATOM   5890  P    DA A 287      26.557  43.582 148.468 
ATOM   5891  OP1  DA A 287      25.961  42.250 148.219 
ATOM   5892  OP2  DA A 287      25.759  44.504 149.307 
ATOM   5893  O5'  DA A 287      28.017  43.409 149.098 
ATOM   5894  C5'  DA A 287      29.142  43.238 148.216 
ATOM   5895  C4'  DA A 287      30.303  44.091 148.686 
ATOM   5896  O4'  DA A 287      30.263  45.437 148.130 
ATOM   5897  C3'  DA A 287      30.395  44.319 150.194 
ATOM   5898  O3'  DA A 287      31.765  44.328 150.576 
ATOM   5899  C2'  DA A 287      29.822  45.720 150.410 
ATOM   5900  C1'  DA A 287      30.463  46.364 149.186 
ATOM   5901  N9   DA A 287      29.837  47.657 148.792 
ATOM   5902  C8   DA A 287      28.525  48.025 148.882 
ATOM   5903  N7   DA A 287      28.287  49.227 148.455 
ATOM   5904  C5   DA A 287      29.532  49.691 148.052 
ATOM   5905  C6   DA A 287      29.954  50.912 147.499 
ATOM   5906  N6   DA A 287      29.127  51.935 147.247 
ATOM   5907  N1   DA A 287      31.264  51.042 147.216 
ATOM   5908  C2   DA A 287      32.082  50.021 147.469 
ATOM   5909  N3   DA A 287      31.803  48.841 147.979 
ATOM   5910  C4   DA A 287      30.487  48.736 148.255 
ATOM   5911  P    DT A 288      32.193  43.626 151.950 
ATOM   5912  OP1  DT A 288      32.374  42.174 151.729 
ATOM   5913  OP2  DT A 288      31.244  44.007 153.018 
ATOM   5914  O5'  DT A 288      33.614  44.310 152.225 
ATOM   5915  C5'  DT A 288      34.414  44.732 151.104 
ATOM   5916  C4'  DT A 288      35.000  46.104 151.374 
ATOM   5917  O4'  DT A 288      34.112  47.180 150.954 
ATOM   5918  C3'  DT A 288      35.299  46.424 152.838 
ATOM   5919  O3'  DT A 288      36.490  47.198 152.906 
ATOM   5920  C2'  DT A 288      34.127  47.295 153.292 
ATOM   5921  C1'  DT A 288      34.016  48.120 152.013 
ATOM   5922  N1   DT A 288      32.719  48.840 151.876 
ATOM   5923  C2   DT A 288      32.748  50.070 151.263 
ATOM   5924  O2   DT A 288      33.774  50.576 150.840 
ATOM   5925  N3   DT A 288      31.528  50.708 151.155 
ATOM   5926  C4   DT A 288      30.312  50.229 151.598 
ATOM   5927  O4   DT A 288      29.284  50.893 151.444 
ATOM   5928  C5   DT A 288      30.383  48.932 152.227 
ATOM   5929  C7   DT A 288      29.103  48.337 152.738 
ATOM   5930  C6   DT A 288      31.555  48.289 152.346 
ATOM   5931  P    DG A 289      37.533  46.915 154.089 
ATOM   5932  OP1  DG A 289      38.413  45.786 153.714 
ATOM   5933  OP2  DG A 289      36.804  46.773 155.368 
ATOM   5934  O5'  DG A 289      38.376  48.275 154.098 
ATOM   5935  C5'  DG A 289      38.536  49.005 152.868 
ATOM   5936  C4'  DG A 289      38.331  50.487 153.113 
ATOM   5937  O4'  DG A 289      36.935  50.881 152.991 
ATOM   5938  C3'  DG A 289      38.738  50.994 154.497 
ATOM   5939  O3'  DG A 289      39.299  52.294 154.364 
ATOM   5940  C2'  DG A 289      37.423  51.110 155.269 
ATOM   5941  C1'  DG A 289      36.592  51.672 154.119 
ATOM   5942  N9   DG A 289      35.123  51.562 154.333 
ATOM   5943  C8   DG A 289      34.407  50.574 154.973 
ATOM   5944  N7   DG A 289      33.112  50.778 154.989 
ATOM   5945  C5   DG A 289      32.958  51.987 154.313 
ATOM   5946  C6   DG A 289      31.784  52.723 154.012 
ATOM   5947  O6   DG A 289      30.617  52.456 154.284 
ATOM   5948  N1   DG A 289      32.082  53.899 153.308 
ATOM   5949  C2   DG A 289      33.349  54.308 152.943 
ATOM   5950  N2   DG A 289      33.423  55.462 152.274 
ATOM   5951  N3   DG A 289      34.452  53.616 153.225 
ATOM   5952  C4   DG A 289      34.179  52.474 153.908 
ATOM   5953  P    DG A 290      40.568  52.687 155.258 
ATOM   5954  OP1  DG A 290      41.804  52.201 154.606 
ATOM   5955  OP2  DG A 290      40.350  52.239 156.651 
ATOM   5956  O5'  DG A 290      40.516  54.285 155.193 
ATOM   5957  C5'  DG A 290      39.968  54.919 154.022 
ATOM   5958  C4'  DG A 290      39.058  56.061 154.429 
ATOM   5959  O4'  DG A 290      37.687  55.625 154.652 
ATOM   5960  C3'  DG A 290      39.432  56.780 155.725 
ATOM   5961  O3'  DG A 290      39.153  58.167 155.580 
ATOM   5962  C2'  DG A 290      38.484  56.202 156.776 
ATOM   5963  C1'  DG A 290      37.242  56.160 155.890 
ATOM   5964  N9   DG A 290      36.161  55.279 156.413 
ATOM   5965  C8   DG A 290      36.264  54.095 157.112 
ATOM   5966  N7   DG A 290      35.109  53.563 157.431 
ATOM   5967  C5   DG A 290      34.176  54.456 156.908 
ATOM   5968  C6   DG A 290      32.758  54.417 156.936 
ATOM   5969  O6   DG A 290      32.021  53.572 157.438 
ATOM   5970  N1   DG A 290      32.202  55.526 156.284 
ATOM   5971  C2   DG A 290      32.922  56.539 155.683 
ATOM   5972  N2   DG A 290      32.205  57.510 155.112 
ATOM   5973  N3   DG A 290      34.253  56.575 155.656 
ATOM   5974  C4   DG A 290      34.808  55.506 156.285 
ATOM   5975  P    DA A 291      40.173  59.233 156.201 
ATOM   5976  OP1  DA A 291      41.286  59.465 155.253 
ATOM   5977  OP2  DA A 291      40.560  58.813 157.565 
ATOM   5978  O5'  DA A 291      39.253  60.540 156.281 
ATOM   5979  C5'  DA A 291      38.197  60.711 155.317 
ATOM   5980  C4'  DA A 291      36.937  61.192 156.009 
ATOM   5981  O4'  DA A 291      36.115  60.093 156.493 
ATOM   5982  C3'  DA A 291      37.149  62.066 157.245 
ATOM   5983  O3'  DA A 291      36.140  63.068 157.280 
ATOM   5984  C2'  DA A 291      36.936  61.121 158.428 
ATOM   5985  C1'  DA A 291      35.750  60.364 157.838 
ATOM   5986  N9   DA A 291      35.472  59.066 158.513 
ATOM   5987  C8   DA A 291      36.363  58.187 159.061 
ATOM   5988  N7   DA A 291      35.809  57.136 159.581 
ATOM   5989  C5   DA A 291      34.453  57.328 159.363 
ATOM   5990  C6   DA A 291      33.323  56.558 159.683 
ATOM   5991  N6   DA A 291      33.386  55.382 160.322 
ATOM   5992  N1   DA A 291      32.121  57.044 159.321 
ATOM   5993  C2   DA A 291      32.063  58.213 158.687 
ATOM   5994  N3   DA A 291      33.045  59.016 158.337 
ATOM   5995  C4   DA A 291      34.236  58.508 158.710 
ATOM   5996  P    DT A 292      36.531  64.548 157.746 
ATOM   5997  OP1  DT A 292      37.088  65.298 156.598 
ATOM   5998  OP2  DT A 292      37.386  64.479 158.952 
ATOM   5999  O5'  DT A 292      35.100  65.146 158.136 
ATOM   6000  C5'  DT A 292      33.931  64.664 157.447 
ATOM   6001  C4'  DT A 292      32.810  64.417 158.438 
ATOM   6002  O4'  DT A 292      32.850  63.074 159.000 
ATOM   6003  C3'  DT A 292      32.794  65.329 159.665 
ATOM   6004  O3'  DT A 292      31.444  65.620 160.005 
ATOM   6005  C2'  DT A 292      33.405  64.485 160.783 
ATOM   6006  C1'  DT A 292      32.720  63.174 160.409 
ATOM   6007  N1   DT A 292      33.352  61.971 161.019 
ATOM   6008  C2   DT A 292      32.518  60.938 161.373 
ATOM   6009  O2   DT A 292      31.312  60.973 161.208 
ATOM   6010  N3   DT A 292      33.141  59.840 161.936 
ATOM   6011  C4   DT A 292      34.494  59.696 162.168 
ATOM   6012  O4   DT A 292      34.935  58.664 162.679 
ATOM   6013  C5   DT A 292      35.286  60.833 161.763 
ATOM   6014  C7   DT A 292      36.769  60.757 161.981 
ATOM   6015  C6   DT A 292      34.707  61.912 161.214 
ATOM   6016  P    DT A 293      31.068  67.097 160.494 
ATOM   6017  OP1  DT A 293      30.849  67.968 159.317 
ATOM   6018  OP2  DT A 293      32.076  67.568 161.470 
ATOM   6019  O5'  DT A 293      29.677  66.839 161.239 
ATOM   6020  C5'  DT A 293      28.833  65.763 160.789 
ATOM   6021  C4'  DT A 293      28.287  64.998 161.979 
ATOM   6022  O4'  DT A 293      29.175  63.926 162.404 
ATOM   6023  C3'  DT A 293      28.065  65.817 163.250 
ATOM   6024  O3'  DT A 293      26.893  65.345 163.904 
ATOM   6025  C2'  DT A 293      29.273  65.502 164.132 
ATOM   6026  C1'  DT A 293      29.340  64.012 163.812 
ATOM   6027  N1   DT A 293      30.643  63.382 164.165 
ATOM   6028  C2   DT A 293      30.609  62.082 164.607 
ATOM   6029  O2   DT A 293      29.575  61.444 164.717 
ATOM   6030  N3   DT A 293      31.835  61.531 164.926 
ATOM   6031  C4   DT A 293      33.061  62.158 164.840 
ATOM   6032  O4   DT A 293      34.093  61.562 165.154 
ATOM   6033  C5   DT A 293      32.994  63.520 164.365 
ATOM   6034  C7   DT A 293      34.285  64.276 164.243 
ATOM   6035  C6   DT A 293      31.816  64.081 164.049 
ATOM   6036  P    DC A 294      25.903  66.402 164.584 
ATOM   6037  OP1  DC A 294      24.983  66.950 163.562 
ATOM   6038  OP2  DC A 294      26.688  67.396 165.349 
ATOM   6039  O5'  DC A 294      25.088  65.467 165.595 
ATOM   6040  C5'  DC A 294      24.883  64.084 165.255 
ATOM   6041  C4'  DC A 294      25.130  63.210 166.469 
ATOM   6042  O4'  DC A 294      26.526  62.817 166.597 
ATOM   6043  C3'  DC A 294      24.799  63.841 167.821 
ATOM   6044  O3'  DC A 294      24.257  62.841 168.676 
ATOM   6045  C2'  DC A 294      26.151  64.281 168.384 
ATOM   6046  C1'  DC A 294      26.937  63.053 167.935 
ATOM   6047  N1   DC A 294      28.413  63.253 167.937 
ATOM   6048  C2   DC A 294      29.215  62.164 168.270 
ATOM   6049  O2   DC A 294      28.674  61.087 168.546 
ATOM   6050  N3   DC A 294      30.563  62.326 168.278 
ATOM   6051  C4   DC A 294      31.110  63.510 167.973 
ATOM   6052  N4   DC A 294      32.430  63.617 167.996 
ATOM   6053  C5   DC A 294      30.303  64.642 167.629 
ATOM   6054  C6   DC A 294      28.958  64.460 167.627 
ATOM   6055  P    DC A 295      23.041  63.224 169.644 
ATOM   6056  OP1  DC A 295      21.765  63.129 168.899 
ATOM   6057  OP2  DC A 295      23.316  64.523 170.296 
ATOM   6058  O5'  DC A 295      23.120  62.051 170.729 
ATOM   6059  C5'  DC A 295      23.625  60.763 170.330 
ATOM   6060  C4'  DC A 295      24.576  60.230 171.382 
ATOM   6061  O4'  DC A 295      25.948  60.668 171.165 
ATOM   6062  C3'  DC A 295      24.278  60.649 172.822 
ATOM   6063  O3'  DC A 295      24.578  59.562 173.690 
ATOM   6064  C2'  DC A 295      25.264  61.783 173.106 
ATOM   6065  C1'  DC A 295      26.461  61.159 172.394 
ATOM   6066  N1   DC A 295      27.547  62.130 172.086 
ATOM   6067  C2   DC A 295      28.862  61.673 172.141 
ATOM   6068  O2   DC A 295      29.070  60.491 172.440 
ATOM   6069  N3   DC A 295      29.866  62.543 171.865 
ATOM   6070  C4   DC A 295      29.599  63.815 171.545 
ATOM   6071  N4   DC A 295      30.615  64.624 171.284 
ATOM   6072  C5   DC A 295      28.254  64.306 171.483 
ATOM   6073  C6   DC A 295      27.264  63.421 171.763 
ATOM   6074  P    DT A 296      23.609  59.272 174.931 
ATOM   6075  OP1  DT A 296      22.457  58.458 174.481 
ATOM   6076  OP2  DT A 296      23.280  60.543 175.611 
ATOM   6077  O5'  DT A 296      24.558  58.390 175.871 
ATOM   6078  C5'  DT A 296      25.570  57.565 175.264 
ATOM   6079  C4'  DT A 296      26.871  57.691 176.032 
ATOM   6080  O4'  DT A 296      27.693  58.793 175.554 
ATOM   6081  C3'  DT A 296      26.735  57.957 177.531 
ATOM   6082  O3'  DT A 296      27.764  57.255 178.219 
ATOM   6083  C2'  DT A 296      26.984  59.457 177.683 
ATOM   6084  C1'  DT A 296      28.126  59.549 176.675 
ATOM   6085  N1   DT A 296      28.410  60.937 176.216 
ATOM   6086  C2   DT A 296      29.720  61.252 175.948 
ATOM   6087  O2   DT A 296      30.632  60.453 176.071 
ATOM   6088  N3   DT A 296      29.944  62.548 175.526 
ATOM   6089  C4   DT A 296      28.990  63.530 175.353 
ATOM   6090  O4   DT A 296      29.312  64.656 174.969 
ATOM   6091  C5   DT A 296      27.644  63.104 175.659 
ATOM   6092  C7   DT A 296      26.545  64.112 175.497 
ATOM   6093  C6   DT A 296      27.398  61.850 176.072 
ATOM   6094  P    DC A 297      27.424  56.550 179.615 
ATOM   6095  OP1  DC A 297      26.828  55.218 179.366 
ATOM   6096  OP2  DC A 297      26.627  57.472 180.454 
ATOM   6097  O5'  DC A 297      28.884  56.377 180.245 
ATOM   6098  C5'  DC A 297      30.009  56.206 179.363 
ATOM   6099  C4'  DC A 297      31.171  57.060 179.833 
ATOM   6100  O4'  DC A 297      31.130  58.405 179.277 
ATOM   6101  C3'  DC A 297      31.262  57.287 181.341 
ATOM   6102  O3'  DC A 297      32.632  57.296 181.723 
ATOM   6103  C2'  DC A 297      30.689  58.688 181.557 
ATOM   6104  C1'  DC A 297      31.331  59.332 180.333 
ATOM   6105  N1   DC A 297      30.704  60.625 179.939 
ATOM   6106  C2   DC A 297      31.530  61.612 179.406 
ATOM   6107  O2   DC A 297      32.737  61.376 179.284 
ATOM   6108  N3   DC A 297      30.978  62.797 179.042 
ATOM   6109  C4   DC A 297      29.665  63.013 179.191 
ATOM   6110  N4   DC A 297      29.174  64.186 178.821 
ATOM   6111  C5   DC A 297      28.798  62.012 179.737 
ATOM   6112  C6   DC A 297      29.369  60.834 180.096 
ATOM   6113  P    DT A 298      33.060  56.594 183.097 
ATOM   6114  OP1  DT A 298      33.242  55.142 182.876 
ATOM   6115  OP2  DT A 298      32.111  56.975 184.165 
ATOM   6116  O5'  DT A 298      34.481  57.278 183.372 
ATOM   6117  C5'  DT A 298      35.282  57.700 182.251 
ATOM   6118  C4'  DT A 298      35.867  59.072 182.521 
ATOM   6119  O4'  DT A 298      34.979  60.148 182.101 
ATOM   6120  C3'  DT A 298      36.166  59.392 183.985 
ATOM   6121  O3'  DT A 298      37.358  60.166 184.054 
ATOM   6122  C2'  DT A 298      34.995  60.263 184.439 
ATOM   6123  C1'  DT A 298      34.883  61.088 183.160 
ATOM   6124  N1   DT A 298      33.587  61.808 183.023 
ATOM   6125  C2   DT A 298      33.615  63.038 182.410 
ATOM   6126  O2   DT A 298      34.641  63.544 181.987 
ATOM   6127  N3   DT A 298      32.396  63.676 182.302 
ATOM   6128  C4   DT A 298      31.179  63.197 182.745 
ATOM   6129  O4   DT A 298      30.151  63.861 182.591 
ATOM   6130  C5   DT A 298      31.250  61.900 183.374 
ATOM   6131  C7   DT A 298      29.970  61.305 183.885 
ATOM   6132  C6   DT A 298      32.423  61.257 183.493 
ATOM   6133  P    DC A 299      38.400  59.883 185.236 
ATOM   6134  OP1  DC A 299      39.281  58.754 184.861 
ATOM   6135  OP2  DC A 299      37.671  59.741 186.515 
ATOM   6136  O5'  DC A 299      39.243  61.243 185.245 
ATOM   6137  C5'  DC A 299      39.403  61.973 184.015 
ATOM   6138  C4'  DC A 299      39.198  63.455 184.260 
ATOM   6139  O4'  DC A 299      37.802  63.849 184.138 
ATOM   6140  C3'  DC A 299      39.605  63.962 185.644 
ATOM   6141  O3'  DC A 299      40.167  65.262 185.511 
ATOM   6142  C2'  DC A 299      38.291  64.078 186.416 
ATOM   6143  C1'  DC A 299      37.460  64.640 185.266 
ATOM   6144  N1   DC A 299      35.990  64.530 185.480 
ATOM   6145  C2   DC A 299      35.183  65.549 184.979 
ATOM   6146  O2   DC A 299      35.715  66.494 184.384 
ATOM   6147  N3   DC A 299      33.840  65.468 185.164 
ATOM   6148  C4   DC A 299      33.303  64.429 185.815
[truncated: 415,700 more chars]
