# Supplementary material for: Characterization of lncRNA-protein interactions associated with Prostate cancer and Androgen receptors by molecular docking simulations
Source: Biochem Biophys Rep. 2025 Mar 9;42:101959. doi: 10.1016/j.bbrep.2025.101959 (PMC11929892; doi:10.1016/j.bbrep.2025.101959)
Supplement: Multimedia component 35 [file mmc35.zip › bbrep_00101959_model_24.pdb]

REMARK Number:    24
REMARK Ligand:     lig_628dcb8434e2f.pdb
REMARK Contact:     0     0     0
REMARK Score:  -174.55
REMARK RMSD:    813.34
MODEL       24
ATOM      1  N   ALA A  24      30.357  -5.473 -24.875 
ATOM      2  CA  ALA A  24      30.515  -4.000 -24.871 
ATOM      3  CB  ALA A  24      29.364  -3.347 -25.653 
ATOM      4  C   ALA A  24      30.496  -3.471 -23.474 
ATOM      5  O   ALA A  24      31.409  -3.720 -22.690 
ATOM      6  N   GLN A  25      29.435  -2.716 -23.129 
ATOM      7  CA  GLN A  25      29.334  -2.167 -21.810 
ATOM      8  CB  GLN A  25      28.209  -1.135 -21.640 
ATOM      9  CG  GLN A  25      28.449   0.131 -22.464 
ATOM     10  CD  GLN A  25      27.291   1.085 -22.227 
ATOM     11  OE1 GLN A  25      26.895   1.324 -21.089 
ATOM     12  NE2 GLN A  25      26.734   1.652 -23.331 
ATOM     13  C   GLN A  25      29.084  -3.296 -20.876 
ATOM     14  O   GLN A  25      28.668  -4.376 -21.290 
ATOM     15  N   ASP A  26      29.382  -3.075 -19.584 
ATOM     16  CA  ASP A  26      29.211  -4.105 -18.606 
ATOM     17  CB  ASP A  26      30.274  -4.043 -17.495 
ATOM     18  CG  ASP A  26      30.054  -5.171 -16.494 
ATOM     19  OD1 ASP A  26      28.986  -5.191 -15.826 
ATOM     20  OD2 ASP A  26      30.966  -6.032 -16.381 
ATOM     21  C   ASP A  26      27.866  -3.939 -17.988 
ATOM     22  O   ASP A  26      27.612  -2.985 -17.253 
ATOM     23  N   ASN A  27      26.945  -4.872 -18.288 
ATOM     24  CA  ASN A  27      25.662  -4.773 -17.669 
ATOM     25  CB  ASN A  27      24.503  -4.752 -18.683 
ATOM     26  CG  ASN A  27      24.583  -3.452 -19.471 
ATOM     27  OD1 ASN A  27      24.658  -2.366 -18.897 
ATOM     28  ND2 ASN A  27      24.568  -3.560 -20.827 
ATOM     29  C   ASN A  27      25.467  -5.984 -16.812 
ATOM     30  O   ASN A  27      24.473  -6.696 -16.949 
ATOM     31  N   SER A  28      26.402  -6.226 -15.873 
ATOM     32  CA  SER A  28      26.317  -7.361 -15.002 
ATOM     33  CB  SER A  28      27.559  -7.517 -14.112 
ATOM     34  OG  SER A  28      28.707  -7.731 -14.919 
ATOM     35  C   SER A  28      25.149  -7.145 -14.100 
ATOM     36  O   SER A  28      24.492  -8.089 -13.668 
ATOM     37  N   ARG A  29      24.868  -5.864 -13.806 
ATOM     38  CA  ARG A  29      23.821  -5.471 -12.913 
ATOM     39  CB  ARG A  29      23.787  -3.948 -12.704 
ATOM     40  CG  ARG A  29      25.152  -3.369 -12.324 
ATOM     41  CD  ARG A  29      25.113  -1.897 -11.913 
ATOM     42  NE  ARG A  29      26.512  -1.383 -11.942 
ATOM     43  CZ  ARG A  29      27.390  -1.720 -10.952 
ATOM     44  NH1 ARG A  29      27.024  -2.618  -9.991 
ATOM     45  NH2 ARG A  29      28.642  -1.178 -10.929 
ATOM     46  C   ARG A  29      22.506  -5.884 -13.504 
ATOM     47  O   ARG A  29      21.579  -6.255 -12.784 
ATOM     48  N   TYR A  30      22.378  -5.784 -14.840 
ATOM     49  CA  TYR A  30      21.164  -6.163 -15.505 
ATOM     50  CB  TYR A  30      21.186  -5.817 -17.003 
ATOM     51  CG  TYR A  30      19.900  -6.271 -17.606 
ATOM     52  CD1 TYR A  30      18.727  -5.600 -17.348 
ATOM     53  CD2 TYR A  30      19.876  -7.357 -18.449 
ATOM     54  CE1 TYR A  30      17.543  -6.018 -17.911 
ATOM     55  CE2 TYR A  30      18.698  -7.778 -19.016 
ATOM     56  CZ  TYR A  30      17.529  -7.109 -18.746 
ATOM     57  OH  TYR A  30      16.316  -7.539 -19.327 
ATOM     58  C   TYR A  30      20.959  -7.638 -15.363 
ATOM     59  O   TYR A  30      19.855  -8.092 -15.068 
ATOM     60  N   THR A  31      22.033  -8.431 -15.551 
ATOM     61  CA  THR A  31      21.926  -9.861 -15.473 
ATOM     62  CB  THR A  31      23.230 -10.559 -15.736 
ATOM     63  OG1 THR A  31      23.715 -10.225 -17.028 
ATOM     64  CG2 THR A  31      23.003 -12.080 -15.628 
ATOM     65  C   THR A  31      21.490 -10.229 -14.091 
ATOM     66  O   THR A  31      20.646 -11.105 -13.907 
ATOM     67  N   HIS A  32      22.064  -9.557 -13.079 
ATOM     68  CA  HIS A  32      21.744  -9.842 -11.711 
ATOM     69  ND1 HIS A  32      22.771 -10.826  -8.882 
ATOM     70  CG  HIS A  32      22.450  -9.554  -9.301 
ATOM     71  CB  HIS A  32      22.623  -9.069 -10.710 
ATOM     72  NE2 HIS A  32      22.010  -9.743  -7.096 
ATOM     73  CD2 HIS A  32      21.986  -8.905  -8.198 
ATOM     74  CE1 HIS A  32      22.488 -10.885  -7.556 
ATOM     75  C   HIS A  32      20.311  -9.481 -11.477 
ATOM     76  O   HIS A  32      19.604 -10.145 -10.722 
ATOM     77  N   PHE A  33      19.841  -8.406 -12.133 
ATOM     78  CA  PHE A  33      18.494  -7.942 -11.975 
ATOM     79  CB  PHE A  33      18.233  -6.698 -12.850 
ATOM     80  CG  PHE A  33      16.831  -6.221 -12.683 
ATOM     81  CD1 PHE A  33      15.822  -6.729 -13.471 
ATOM     82  CD2 PHE A  33      16.525  -5.261 -11.749 
ATOM     83  CE1 PHE A  33      14.528  -6.288 -13.327 
ATOM     84  CE2 PHE A  33      15.232  -4.815 -11.599 
ATOM     85  CZ  PHE A  33      14.232  -5.330 -12.388 
ATOM     86  C   PHE A  33      17.577  -9.044 -12.410 
ATOM     87  O   PHE A  33      16.584  -9.337 -11.745 
ATOM     88  N   LEU A  34      17.891  -9.694 -13.546 
ATOM     89  CA  LEU A  34      17.052 -10.740 -14.056 
ATOM     90  CB  LEU A  34      17.509 -11.262 -15.429 
ATOM     91  CG  LEU A  34      17.352 -10.227 -16.561 
ATOM     92  CD1 LEU A  34      17.815 -10.799 -17.911 
ATOM     93  CD2 LEU A  34      15.914  -9.684 -16.622 
ATOM     94  C   LEU A  34      17.034 -11.895 -13.105 
ATOM     95  O   LEU A  34      15.977 -12.463 -12.835 
ATOM     96  N   THR A  35      18.201 -12.276 -12.555 
ATOM     97  CA  THR A  35      18.222 -13.429 -11.706 
ATOM     98  CB  THR A  35      19.611 -13.827 -11.277 
ATOM     99  OG1 THR A  35      19.582 -15.110 -10.672 
ATOM    100  CG2 THR A  35      20.183 -12.793 -10.291 
ATOM    101  C   THR A  35      17.370 -13.183 -10.496 
ATOM    102  O   THR A  35      16.600 -14.054 -10.093 
ATOM    103  N   GLN A  36      17.510 -12.004  -9.861 
ATOM    104  CA  GLN A  36      16.760 -11.714  -8.673 
ATOM    105  CB  GLN A  36      17.330 -10.515  -7.900 
ATOM    106  CG  GLN A  36      18.719 -10.776  -7.318 
ATOM    107  CD  GLN A  36      19.161  -9.521  -6.583 
ATOM    108  OE1 GLN A  36      18.999  -8.403  -7.076 
ATOM    109  NE2 GLN A  36      19.727  -9.702  -5.360 
ATOM    110  C   GLN A  36      15.306 -11.414  -8.928 
ATOM    111  O   GLN A  36      14.428 -11.820  -8.172 
ATOM    112  N   HIS A  37      15.041 -10.560  -9.926 
ATOM    113  CA  HIS A  37      13.739 -10.030 -10.232 
ATOM    114  ND1 HIS A  37      13.488  -7.875  -7.943 
ATOM    115  CG  HIS A  37      14.262  -7.931  -9.081 
ATOM    116  CB  HIS A  37      13.787  -8.508 -10.384 
ATOM    117  NE2 HIS A  37      15.483  -7.062  -7.395 
ATOM    118  CD2 HIS A  37      15.476  -7.429  -8.730 
ATOM    119  CE1 HIS A  37      14.268  -7.348  -6.966 
ATOM    120  C   HIS A  37      12.906 -10.649 -11.327 
ATOM    121  O   HIS A  37      11.752 -10.256 -11.466 
ATOM    122  N   TYR A  38      13.434 -11.530 -12.202 
ATOM    123  CA  TYR A  38      12.632 -11.883 -13.350 
ATOM    124  CB  TYR A  38      13.334 -11.414 -14.642 
ATOM    125  CG  TYR A  38      12.655 -11.872 -15.887 
ATOM    126  CD1 TYR A  38      11.465 -11.319 -16.304 
ATOM    127  CD2 TYR A  38      13.246 -12.841 -16.668 
ATOM    128  CE1 TYR A  38      10.868 -11.746 -17.467 
ATOM    129  CE2 TYR A  38      12.653 -13.271 -17.830 
ATOM    130  CZ  TYR A  38      11.459 -12.724 -18.231 
ATOM    131  OH  TYR A  38      10.848 -13.164 -19.425 
ATOM    132  C   TYR A  38      12.379 -13.364 -13.432 
ATOM    133  O   TYR A  38      13.285 -14.174 -13.250 
ATOM    134  N   ASP A  39      11.102 -13.741 -13.690 
ATOM    135  CA  ASP A  39      10.698 -15.112 -13.886 
ATOM    136  CB  ASP A  39      10.028 -15.729 -12.643 
ATOM    137  CG  ASP A  39       9.940 -17.238 -12.841 
ATOM    138  OD1 ASP A  39      10.562 -17.742 -13.815 
ATOM    139  OD2 ASP A  39       9.249 -17.904 -12.025 
ATOM    140  C   ASP A  39       9.669 -15.081 -14.984 
ATOM    141  O   ASP A  39       8.529 -14.682 -14.754 
ATOM    142  N   ALA A  40      10.037 -15.519 -16.207 
ATOM    143  CA  ALA A  40       9.168 -15.355 -17.343 
ATOM    144  CB  ALA A  40       9.809 -15.843 -18.652 
ATOM    145  C   ALA A  40       7.861 -16.082 -17.196 
ATOM    146  O   ALA A  40       6.812 -15.469 -17.390 
ATOM    147  N   LYS A  41       7.868 -17.386 -16.837 
ATOM    148  CA  LYS A  41       6.612 -18.091 -16.756 
ATOM    149  CB  LYS A  41       6.394 -19.072 -17.922 
ATOM    150  CG  LYS A  41       6.320 -18.394 -19.293 
ATOM    151  CD  LYS A  41       6.383 -19.380 -20.462 
ATOM    152  CE  LYS A  41       6.315 -18.723 -21.842 
ATOM    153  NZ  LYS A  41       6.395 -19.761 -22.893 
ATOM    154  C   LYS A  41       6.607 -18.900 -15.492 
ATOM    155  O   LYS A  41       6.979 -20.072 -15.469 
ATOM    156  N   PRO A  42       6.164 -18.261 -14.447 
ATOM    157  CA  PRO A  42       6.146 -18.766 -13.096 
ATOM    158  CD  PRO A  42       5.459 -16.998 -14.579 
ATOM    159  CB  PRO A  42       5.693 -17.583 -12.242 
ATOM    160  CG  PRO A  42       4.817 -16.760 -13.203 
ATOM    161  C   PRO A  42       5.350 -19.982 -12.740 
ATOM    162  O   PRO A  42       5.866 -20.776 -11.954 
ATOM    163  N   GLN A  43       4.106 -20.125 -13.253 
ATOM    164  CA  GLN A  43       3.233 -21.210 -12.882 
ATOM    165  CB  GLN A  43       3.921 -22.559 -12.575 
ATOM    166  CG  GLN A  43       2.969 -23.746 -12.437 
ATOM    167  CD  GLN A  43       2.653 -24.258 -13.835 
ATOM    168  OE1 GLN A  43       2.011 -23.577 -14.631 
ATOM    169  NE2 GLN A  43       3.125 -25.496 -14.144 
ATOM    170  C   GLN A  43       2.428 -20.772 -11.677 
ATOM    171  O   GLN A  43       1.781 -19.726 -11.696 
ATOM    172  N   GLY A  44       2.476 -21.564 -10.580 
ATOM    173  CA  GLY A  44       1.617 -21.423  -9.423 
ATOM    174  C   GLY A  44       1.682 -20.099  -8.711 
ATOM    175  O   GLY A  44       0.636 -19.515  -8.436 
ATOM    176  N   ARG A  45       2.881 -19.573  -8.391 
ATOM    177  CA  ARG A  45       2.966 -18.320  -7.681 
ATOM    178  CB  ARG A  45       2.277 -17.177  -8.444 
ATOM    179  CG  ARG A  45       2.951 -16.883  -9.786 
ATOM    180  CD  ARG A  45       2.084 -16.065 -10.743 
ATOM    181  NE  ARG A  45       2.134 -14.640 -10.313 
ATOM    182  CZ  ARG A  45       1.083 -13.819 -10.595 
ATOM    183  NH1 ARG A  45      -0.026 -14.325 -11.205 
ATOM    184  NH2 ARG A  45       1.132 -12.493 -10.270 
ATOM    185  C   ARG A  45       2.353 -18.422  -6.307 
ATOM    186  O   ARG A  45       1.777 -17.453  -5.809 
ATOM    187  N   ASP A  46       2.452 -19.607  -5.663 
ATOM    188  CA  ASP A  46       1.984 -19.790  -4.311 
ATOM    189  CB  ASP A  46       1.250 -21.127  -4.079 
ATOM    190  CG  ASP A  46       2.197 -22.277  -4.390 
ATOM    191  OD1 ASP A  46       3.256 -22.021  -5.022 
ATOM    192  OD2 ASP A  46       1.866 -23.431  -4.005 
ATOM    193  C   ASP A  46       3.161 -19.699  -3.376 
ATOM    194  O   ASP A  46       4.259 -19.317  -3.777 
ATOM    195  N   ASP A  47       2.954 -20.056  -2.089 
ATOM    196  CA  ASP A  47       3.986 -19.963  -1.086 
ATOM    197  CB  ASP A  47       3.505 -20.399   0.311 
ATOM    198  CG  ASP A  47       2.512 -19.366   0.829 
ATOM    199  OD1 ASP A  47       2.392 -18.285   0.192 
ATOM    200  OD2 ASP A  47       1.859 -19.643   1.870 
ATOM    201  C   ASP A  47       5.122 -20.868  -1.453 
ATOM    202  O   ASP A  47       6.290 -20.503  -1.321 
ATOM    203  N   ARG A  48       4.797 -22.077  -1.942 
ATOM    204  CA  ARG A  48       5.781 -23.061  -2.293 
ATOM    205  CB  ARG A  48       5.140 -24.351  -2.823 
ATOM    206  CG  ARG A  48       6.146 -25.430  -3.211 
ATOM    207  CD  ARG A  48       5.521 -26.560  -4.029 
ATOM    208  NE  ARG A  48       5.134 -25.982  -5.348 
ATOM    209  CZ  ARG A  48       4.541 -26.764  -6.297 
ATOM    210  NH1 ARG A  48       4.304 -28.084  -6.046 
ATOM    211  NH2 ARG A  48       4.179 -26.221  -7.497 
ATOM    212  C   ARG A  48       6.632 -22.511  -3.395 
ATOM    213  O   ARG A  48       7.843 -22.722  -3.421 
ATOM    214  N   TYR A  49       6.004 -21.778  -4.332 
ATOM    215  CA  TYR A  49       6.690 -21.207  -5.452 
ATOM    216  CB  TYR A  49       5.716 -20.385  -6.317 
ATOM    217  CG  TYR A  49       6.455 -19.484  -7.246 
ATOM    218  CD1 TYR A  49       6.995 -19.944  -8.423 
ATOM    219  CD2 TYR A  49       6.580 -18.149  -6.930 
ATOM    220  CE1 TYR A  49       7.662 -19.084  -9.266 
ATOM    221  CE2 TYR A  49       7.244 -17.287  -7.767 
ATOM    222  CZ  TYR A  49       7.787 -17.755  -8.938 
ATOM    223  OH  TYR A  49       8.468 -16.868  -9.798 
ATOM    224  C   TYR A  49       7.763 -20.299  -4.937 
ATOM    225  O   TYR A  49       8.907 -20.361  -5.387 
ATOM    226  N   CYS A  50       7.427 -19.442  -3.956 
ATOM    227  CA  CYS A  50       8.387 -18.513  -3.432 
ATOM    228  CB  CYS A  50       7.789 -17.543  -2.401 
ATOM    229  SG  CYS A  50       6.919 -16.168  -3.203 
ATOM    230  C   CYS A  50       9.521 -19.233  -2.772 
ATOM    231  O   CYS A  50      10.680 -18.874  -2.966 
ATOM    232  N   GLU A  51       9.232 -20.282  -1.984 
ATOM    233  CA  GLU A  51      10.291 -20.937  -1.274 
ATOM    234  CB  GLU A  51       9.814 -22.052  -0.328 
ATOM    235  CG  GLU A  51       9.046 -21.500   0.875 
ATOM    236  CD  GLU A  51       8.647 -22.660   1.776 
ATOM    237  OE1 GLU A  51       8.797 -23.834   1.341 
ATOM    238  OE2 GLU A  51       8.191 -22.384   2.918 
ATOM    239  C   GLU A  51      11.271 -21.539  -2.238 
ATOM    240  O   GLU A  51      12.477 -21.471  -2.014 
ATOM    241  N   SER A  52      10.782 -22.163  -3.323 
ATOM    242  CA  SER A  52      11.648 -22.819  -4.266 
ATOM    243  CB  SER A  52      10.871 -23.670  -5.287 
ATOM    244  OG  SER A  52      11.770 -24.296  -6.189 
ATOM    245  C   SER A  52      12.484 -21.840  -5.041 
ATOM    246  O   SER A  52      13.695 -22.015  -5.173 
ATOM    247  N   ILE A  53      11.853 -20.774  -5.572 
ATOM    248  CA  ILE A  53      12.510 -19.830  -6.436 
ATOM    249  CB  ILE A  53      11.569 -18.839  -7.063 
ATOM    250  CG1 ILE A  53      12.268 -18.100  -8.213 
ATOM    251  CG2 ILE A  53      11.022 -17.910  -5.967 
ATOM    252  CD1 ILE A  53      11.307 -17.285  -9.080 
ATOM    253  C   ILE A  53      13.564 -19.071  -5.697 
ATOM    254  O   ILE A  53      14.625 -18.777  -6.243 
ATOM    255  N   MET A  54      13.288 -18.724  -4.431 
ATOM    256  CA  MET A  54      14.208 -17.931  -3.681 
ATOM    257  CB  MET A  54      13.657 -17.630  -2.278 
ATOM    258  CG  MET A  54      14.129 -16.292  -1.716 
ATOM    259  SD  MET A  54      13.400 -14.851  -2.557 
ATOM    260  CE  MET A  54      13.965 -13.641  -1.327 
ATOM    261  C   MET A  54      15.482 -18.715  -3.574 
ATOM    262  O   MET A  54      16.577 -18.162  -3.661 
ATOM    263  N   ARG A  55      15.360 -20.040  -3.377 
ATOM    264  CA  ARG A  55      16.487 -20.926  -3.259 
ATOM    265  CB  ARG A  55      16.035 -22.353  -2.921 
ATOM    266  CG  ARG A  55      15.198 -22.413  -1.641 
ATOM    267  CD  ARG A  55      14.502 -23.757  -1.423 
ATOM    268  NE  ARG A  55      15.339 -24.566  -0.498 
ATOM    269  CZ  ARG A  55      15.110 -25.907  -0.399 
ATOM    270  NH1 ARG A  55      14.168 -26.490  -1.198 
ATOM    271  NH2 ARG A  55      15.823 -26.659   0.486 
ATOM    272  C   ARG A  55      17.249 -20.983  -4.555 
ATOM    273  O   ARG A  55      18.476 -20.907  -4.565 
ATOM    274  N   ARG A  56      16.538 -21.101  -5.694 
ATOM    275  CA  ARG A  56      17.186 -21.258  -6.971 
ATOM    276  CB  ARG A  56      16.203 -21.454  -8.140 
ATOM    277  CG  ARG A  56      15.409 -22.759  -8.083 
ATOM    278  CD  ARG A  56      14.767 -23.128  -9.423 
ATOM    279  NE  ARG A  56      13.877 -22.004  -9.821 
ATOM    280  CZ  ARG A  56      12.561 -22.008  -9.459 
ATOM    281  NH1 ARG A  56      12.047 -23.057  -8.752 
ATOM    282  NH2 ARG A  56      11.757 -20.960  -9.804 
ATOM    283  C   ARG A  56      17.993 -20.038  -7.297 
ATOM    284  O   ARG A  56      19.094 -20.132  -7.842 
ATOM    285  N   ARG A  57      17.434 -18.858  -6.981 
ATOM    286  CA  ARG A  57      17.989 -17.566  -7.272 
ATOM    287  CB  ARG A  57      16.981 -16.432  -7.028 
ATOM    288  CG  ARG A  57      15.720 -16.618  -7.872 
ATOM    289  CD  ARG A  57      16.007 -16.749  -9.368 
ATOM    290  NE  ARG A  57      14.774 -17.286 -10.009 
ATOM    291  CZ  ARG A  57      14.462 -16.937 -11.292 
ATOM    292  NH1 ARG A  57      15.255 -16.058 -11.970 
ATOM    293  NH2 ARG A  57      13.356 -17.462 -11.896 
ATOM    294  C   ARG A  57      19.215 -17.308  -6.446 
ATOM    295  O   ARG A  57      20.047 -16.489  -6.833 
ATOM    296  N   GLY A  58      19.345 -17.952  -5.266 
ATOM    297  CA  GLY A  58      20.518 -17.749  -4.452 
ATOM    298  C   GLY A  58      20.249 -16.676  -3.435 
ATOM    299  O   GLY A  58      21.171 -16.056  -2.910 
ATOM    300  N   LEU A  59      18.957 -16.404  -3.197 
ATOM    301  CA  LEU A  59      18.390 -15.442  -2.291 
ATOM    302  CB  LEU A  59      16.997 -14.993  -2.748 
ATOM    303  CG  LEU A  59      17.057 -14.335  -4.141 
ATOM    304  CD1 LEU A  59      15.690 -13.786  -4.573 
ATOM    305  CD2 LEU A  59      18.175 -13.282  -4.214 
ATOM    306  C   LEU A  59      18.342 -15.875  -0.842 
ATOM    307  O   LEU A  59      17.877 -15.107  -0.005 
ATOM    308  N   THR A  60      18.628 -17.158  -0.543 
ATOM    309  CA  THR A  60      18.521 -17.780   0.758 
ATOM    310  CB  THR A  60      18.422 -19.273   0.655 
ATOM    311  OG1 THR A  60      19.592 -19.810   0.057 
ATOM    312  CG2 THR A  60      17.192 -19.608  -0.204 
ATOM    313  C   THR A  60      19.582 -17.448   1.776 
ATOM    314  O   THR A  60      19.306 -17.592   2.964 
ATOM    315  N   SER A  61      20.833 -17.093   1.412 
ATOM    316  CA  SER A  61      21.758 -16.859   2.493 
ATOM    317  CB  SER A  61      22.957 -17.826   2.485 
ATOM    318  OG  SER A  61      22.517 -19.158   2.702 
ATOM    319  C   SER A  61      22.320 -15.475   2.407 
ATOM    320  O   SER A  61      23.186 -15.209   1.575 
ATOM    321  N   PRO A  62      21.889 -14.572   3.254 
ATOM    322  CA  PRO A  62      20.832 -14.844   4.197 
ATOM    323  CD  PRO A  62      22.847 -13.617   3.787 
ATOM    324  CB  PRO A  62      20.985 -13.822   5.320 
ATOM    325  CG  PRO A  62      22.467 -13.428   5.263 
ATOM    326  C   PRO A  62      19.514 -14.718   3.499 
ATOM    327  O   PRO A  62      19.488 -14.279   2.350 
ATOM    328  N   CYS A  63      18.409 -15.091   4.176 
ATOM    329  CA  CYS A  63      17.107 -15.029   3.577 
ATOM    330  CB  CYS A  63      15.980 -15.525   4.508 
ATOM    331  SG  CYS A  63      16.264 -17.191   5.180 
ATOM    332  C   CYS A  63      16.811 -13.590   3.286 
ATOM    333  O   CYS A  63      16.979 -12.728   4.148 
ATOM    334  N   LYS A  64      16.363 -13.286   2.050 
ATOM    335  CA  LYS A  64      16.024 -11.933   1.733 
ATOM    336  CB  LYS A  64      15.958 -11.675   0.217 
ATOM    337  CG  LYS A  64      15.947 -10.196  -0.175 
ATOM    338  CD  LYS A  64      16.188  -9.974  -1.671 
ATOM    339  CE  LYS A  64      16.192  -8.501  -2.084 
ATOM    340  NZ  LYS A  64      16.367  -8.389  -3.549 
ATOM    341  C   LYS A  64      14.671 -11.685   2.334 
ATOM    342  O   LYS A  64      13.782 -12.531   2.250 
ATOM    343  N   ASP A  65      14.485 -10.514   2.975 
ATOM    344  CA  ASP A  65      13.252 -10.245   3.660 
ATOM    345  CB  ASP A  65      13.310  -8.967   4.522 
ATOM    346  CG  ASP A  65      13.625  -7.757   3.647 
ATOM    347  OD1 ASP A  65      14.224  -7.939   2.553 
ATOM    348  OD2 ASP A  65      13.278  -6.626   4.077 
ATOM    349  C   ASP A  65      12.107 -10.144   2.699 
ATOM    350  O   ASP A  65      11.037 -10.700   2.946 
ATOM    351  N   ILE A  66      12.280  -9.419   1.579 
ATOM    352  CA  ILE A  66      11.198  -9.300   0.645 
ATOM    353  CB  ILE A  66      10.432  -8.019   0.848 
ATOM    354  CG1 ILE A  66       9.083  -8.013   0.109 
ATOM    355  CG2 ILE A  66      11.366  -6.859   0.468 
ATOM    356  CD1 ILE A  66       9.205  -8.016  -1.410 
ATOM    357  C   ILE A  66      11.805  -9.311  -0.725 
ATOM    358  O   ILE A  66      12.863  -8.720  -0.940 
ATOM    359  N   ASN A  67      11.179 -10.019  -1.688 
ATOM    360  CA  ASN A  67      11.720 -10.015  -3.017 
ATOM    361  CB  ASN A  67      12.741 -11.139  -3.259 
ATOM    362  CG  ASN A  67      13.477 -10.847  -4.558 
ATOM    363  OD1 ASN A  67      14.272  -9.911  -4.638 
ATOM    364  ND2 ASN A  67      13.214 -11.676  -5.603 
ATOM    365  C   ASN A  67      10.584 -10.205  -3.973 
ATOM    366  O   ASN A  67       9.740 -11.082  -3.786 
ATOM    367  N   THR A  68      10.556  -9.392  -5.048 
ATOM    368  CA  THR A  68       9.471  -9.467  -5.982 
ATOM    369  CB  THR A  68       8.762  -8.158  -6.145 
ATOM    370  OG1 THR A  68       8.269  -7.721  -4.886 
ATOM    371  CG2 THR A  68       7.598  -8.348  -7.130 
ATOM    372  C   THR A  68       9.996  -9.879  -7.324 
ATOM    373  O   THR A  68      11.059  -9.439  -7.762 
ATOM    374  N   PHE A  69       9.236 -10.761  -8.006 
ATOM    375  CA  PHE A  69       9.601 -11.241  -9.309 
ATOM    376  CB  PHE A  69       9.527 -12.774  -9.435 
ATOM    377  CG  PHE A  69      10.543 -13.384  -8.526 
ATOM    378  CD1 PHE A  69      11.831 -13.609  -8.956 
ATOM    379  CD2 PHE A  69      10.207 -13.734  -7.237 
ATOM    380  CE1 PHE A  69      12.768 -14.171  -8.120 
ATOM    381  CE2 PHE A  69      11.140 -14.295  -6.395 
ATOM    382  CZ  PHE A  69      12.423 -14.515  -6.835 
ATOM    383  C   PHE A  69       8.608 -10.690 -10.287 
ATOM    384  O   PHE A  69       7.415 -10.605 -10.001 
ATOM    385  N   ILE A  70       9.099 -10.300 -11.480 
ATOM    386  CA  ILE A  70       8.279  -9.766 -12.530 
ATOM    387  CB  ILE A  70       8.894  -8.585 -13.228 
ATOM    388  CG1 ILE A  70       9.137  -7.438 -12.235 
ATOM    389  CG2 ILE A  70       7.982  -8.201 -14.407 
ATOM    390  CD1 ILE A  70      10.026  -6.325 -12.786 
ATOM    391  C   ILE A  70       8.146 -10.852 -13.550 
ATOM    392  O   ILE A  70       9.106 -11.572 -13.824 
ATOM    393  N   HIS A  71       6.934 -11.011 -14.122 
ATOM    394  CA  HIS A  71       6.704 -12.056 -15.078 
ATOM    395  ND1 HIS A  71       6.623 -14.322 -12.875 
ATOM    396  CG  HIS A  71       5.646 -13.442 -13.288 
ATOM    397  CB  HIS A  71       5.509 -12.942 -14.696 
ATOM    398  NE2 HIS A  71       5.416 -13.823 -11.074 
ATOM    399  CD2 HIS A  71       4.918 -13.148 -12.176 
ATOM    400  CE1 HIS A  71       6.439 -14.514 -11.544 
ATOM    401  C   HIS A  71       6.415 -11.410 -16.399 
ATOM    402  O   HIS A  71       6.310 -10.188 -16.486 
ATOM    403  N   GLY A  72       6.286 -12.218 -17.476 
ATOM    404  CA  GLY A  72       6.017 -11.656 -18.772 
ATOM    405  C   GLY A  72       7.295 -11.593 -19.560 
ATOM    406  O   GLY A  72       8.294 -12.209 -19.193 
ATOM    407  N   ASN A  73       7.269 -10.867 -20.702 
ATOM    408  CA  ASN A  73       8.405 -10.782 -21.584 
ATOM    409  CB  ASN A  73       8.034 -10.508 -23.057 
ATOM    410  CG  ASN A  73       7.346  -9.151 -23.163 
ATOM    411  OD1 ASN A  73       7.968  -8.146 -23.502 
ATOM    412  ND2 ASN A  73       6.017  -9.119 -22.872 
ATOM    413  C   ASN A  73       9.371  -9.723 -21.133 
ATOM    414  O   ASN A  73       8.994  -8.716 -20.538 
ATOM    415  N   LYS A  74      10.668  -9.952 -21.434 
ATOM    416  CA  LYS A  74      11.764  -9.101 -21.052 
ATOM    417  CB  LYS A  74      13.152  -9.709 -21.329 
ATOM    418  CG  LYS A  74      13.502 -10.903 -20.438 
ATOM    419  CD  LYS A  74      14.866 -11.514 -20.762 
ATOM    420  CE  LYS A  74      14.989 -11.999 -22.206 
ATOM    421  NZ  LYS A  74      16.380 -12.427 -22.480 
ATOM    422  C   LYS A  74      11.726  -7.769 -21.741 
ATOM    423  O   LYS A  74      12.108  -6.759 -21.152 
ATOM    424  N   ARG A  75      11.268  -7.726 -23.005 
ATOM    425  CA  ARG A  75      11.336  -6.518 -23.783 
ATOM    426  CB  ARG A  75      10.706  -6.680 -25.174 
ATOM    427  CG  ARG A  75      11.275  -7.856 -25.964 
ATOM    428  CD  ARG A  75      10.777  -7.928 -27.407 
ATOM    429  NE  ARG A  75       9.288  -7.909 -27.372 
ATOM    430  CZ  ARG A  75       8.587  -9.047 -27.093 
ATOM    431  NH1 ARG A  75       9.247 -10.192 -26.754 
ATOM    432  NH2 ARG A  75       7.223  -9.036 -27.147 
ATOM    433  C   ARG A  75      10.568  -5.434 -23.096 
ATOM    434  O   ARG A  75      11.000  -4.283 -23.058 
ATOM    435  N   SER A  76       9.396  -5.775 -22.533 
ATOM    436  CA  SER A  76       8.562  -4.791 -21.905 
ATOM    437  CB  SER A  76       7.236  -5.385 -21.396 
ATOM    438  OG  SER A  76       6.471  -5.878 -22.487 
ATOM    439  C   SER A  76       9.281  -4.196 -20.730 
ATOM    440  O   SER A  76       9.132  -3.009 -20.441 
ATOM    441  N   ILE A  77      10.063  -5.017 -20.003 
ATOM    442  CA  ILE A  77      10.777  -4.552 -18.848 
ATOM    443  CB  ILE A  77      11.426  -5.664 -18.076 
ATOM    444  CG1 ILE A  77      10.357  -6.647 -17.572 
ATOM    445  CG2 ILE A  77      12.260  -5.039 -16.946 
ATOM    446  CD1 ILE A  77      10.932  -7.947 -17.010 
ATOM    447  C   ILE A  77      11.850  -3.586 -19.254 
ATOM    448  O   ILE A  77      12.029  -2.547 -18.626 
ATOM    449  N   LYS A  78      12.600  -3.902 -20.324 
ATOM    450  CA  LYS A  78      13.670  -3.048 -20.763 
ATOM    451  CB  LYS A  78      14.457  -3.613 -21.957 
ATOM    452  CG  LYS A  78      15.314  -4.836 -21.619 
ATOM    453  CD  LYS A  78      15.896  -5.526 -22.854 
ATOM    454  CE  LYS A  78      16.828  -6.696 -22.531 
ATOM    455  NZ  LYS A  78      16.037  -7.912 -22.246 
ATOM    456  C   LYS A  78      13.105  -1.727 -21.186 
ATOM    457  O   LYS A  78      13.736  -0.686 -21.012 
ATOM    458  N   ALA A  79      11.881  -1.748 -21.741 
ATOM    459  CA  ALA A  79      11.200  -0.603 -22.284 
ATOM    460  CB  ALA A  79       9.821  -0.951 -22.871 
ATOM    461  C   ALA A  79      10.987   0.445 -21.231 
ATOM    462  O   ALA A  79      10.878   1.630 -21.545 
ATOM    463  N   ILE A  80      10.868   0.044 -19.956 
ATOM    464  CA  ILE A  80      10.626   1.016 -18.927 
ATOM    465  CB  ILE A  80      10.255   0.446 -17.581 
ATOM    466  CG1 ILE A  80      11.316  -0.473 -16.984 
ATOM    467  CG2 ILE A  80       8.892  -0.240 -17.747 
ATOM    468  CD1 ILE A  80      10.900  -1.026 -15.623 
ATOM    469  C   ILE A  80      11.745   2.022 -18.874 
ATOM    470  O   ILE A  80      11.546   3.160 -18.452 
ATOM    471  N   CYS A  81      12.966   1.624 -19.275 
ATOM    472  CA  CYS A  81      14.117   2.486 -19.280 
ATOM    473  CB  CYS A  81      15.428   1.734 -19.567 
ATOM    474  SG  CYS A  81      15.754   0.459 -18.312 
ATOM    475  C   CYS A  81      13.959   3.596 -20.289 
ATOM    476  O   CYS A  81      14.689   4.586 -20.237 
ATOM    477  N   GLU A  82      13.062   3.434 -21.284 
ATOM    478  CA  GLU A  82      12.862   4.454 -22.277 
ATOM    479  CB  GLU A  82      12.970   3.920 -23.715 
ATOM    480  CG  GLU A  82      11.961   2.809 -24.013 
ATOM    481  CD  GLU A  82      12.156   2.352 -25.452 
ATOM    482  OE1 GLU A  82      12.213   3.228 -26.356 
ATOM    483  OE2 GLU A  82      12.249   1.114 -25.666 
ATOM    484  C   GLU A  82      11.484   5.028 -22.107 
ATOM    485  O   GLU A  82      10.696   4.562 -21.287 
ATOM    486  N   ASN A  83      11.173   6.085 -22.884 
ATOM    487  CA  ASN A  83       9.911   6.767 -22.808 
ATOM    488  CB  ASN A  83       9.851   8.042 -23.664 
ATOM    489  CG  ASN A  83      10.676   9.103 -22.944 
ATOM    490  OD1 ASN A  83      10.664   9.185 -21.715 
ATOM    491  ND2 ASN A  83      11.416   9.938 -23.723 
ATOM    492  C   ASN A  83       8.817   5.839 -23.229 
ATOM    493  O   ASN A  83       7.665   6.001 -22.831 
ATOM    494  N   LYS A  84       9.156   4.826 -24.043 
ATOM    495  CA  LYS A  84       8.180   3.925 -24.580 
ATOM    496  CB  LYS A  84       8.857   2.817 -25.416 
ATOM    497  CG  LYS A  84       7.921   1.834 -26.122 
ATOM    498  CD  LYS A  84       7.153   0.911 -25.178 
ATOM    499  CE  LYS A  84       6.396  -0.197 -25.909 
ATOM    500  NZ  LYS A  84       7.357  -1.190 -26.441 
ATOM    501  C   LYS A  84       7.386   3.298 -23.466 
ATOM    502  O   LYS A  84       6.161   3.232 -23.563 
ATOM    503  N   ASN A  85       8.029   2.807 -22.383 
ATOM    504  CA  ASN A  85       7.206   2.217 -21.358 
ATOM    505  CB  ASN A  85       7.343   0.680 -21.318 
ATOM    506  CG  ASN A  85       6.232   0.074 -20.468 
ATOM    507  OD1 ASN A  85       5.067   0.455 -20.576 
ATOM    508  ND2 ASN A  85       6.604  -0.897 -19.592 
ATOM    509  C   ASN A  85       7.600   2.737 -20.000 
ATOM    510  O   ASN A  85       7.516   2.004 -19.015 
ATOM    511  N   GLY A  86       7.987   4.025 -19.869 
ATOM    512  CA  GLY A  86       8.358   4.440 -18.541 
ATOM    513  C   GLY A  86       8.406   5.935 -18.432 
ATOM    514  O   GLY A  86       8.529   6.651 -19.426 
ATOM    515  N   ASN A  87       8.313   6.432 -17.176 
ATOM    516  CA  ASN A  87       8.388   7.834 -16.866 
ATOM    517  CB  ASN A  87       7.070   8.434 -16.338 
ATOM    518  CG  ASN A  87       6.033   8.383 -17.450 
ATOM    519  OD1 ASN A  87       5.564   7.312 -17.828 
ATOM    520  ND2 ASN A  87       5.650   9.574 -17.983 
ATOM    521  C   ASN A  87       9.381   7.966 -15.753 
ATOM    522  O   ASN A  87       9.660   7.005 -15.039 
ATOM    523  N   PRO A  88       9.943   9.130 -15.590 
ATOM    524  CA  PRO A  88      10.890   9.367 -14.542 
ATOM    525  CD  PRO A  88       9.915  10.189 -16.582 
ATOM    526  CB  PRO A  88      11.522  10.727 -14.851 
ATOM    527  CG  PRO A  88      10.555  11.384 -15.857 
ATOM    528  C   PRO A  88      10.168   9.304 -13.236 
ATOM    529  O   PRO A  88       9.050   9.812 -13.144 
ATOM    530  N   HIS A  89      10.804   8.706 -12.212 
ATOM    531  CA  HIS A  89      10.210   8.527 -10.923 
ATOM    532  ND1 HIS A  89       7.895   6.729  -9.424 
ATOM    533  CG  HIS A  89       9.268   6.743  -9.344 
ATOM    534  CB  HIS A  89      10.169   7.046 -10.506 
ATOM    535  NE2 HIS A  89       8.415   6.182  -7.333 
ATOM    536  CD2 HIS A  89       9.569   6.408  -8.061 
ATOM    537  CE1 HIS A  89       7.434   6.387  -8.195 
ATOM    538  C   HIS A  89      11.094   9.291 -10.006 
ATOM    539  O   HIS A  89      12.249   9.524 -10.348 
ATOM    540  N   ARG A  90      10.614   9.570  -8.777 
ATOM    541  CA  ARG A  90      11.134  10.633  -7.973 
ATOM    542  CB  ARG A  90      10.638  10.532  -6.524 
ATOM    543  CG  ARG A  90       9.118  10.621  -6.401 
ATOM    544  CD  ARG A  90       8.581  12.052  -6.436 
ATOM    545  NE  ARG A  90       7.099  11.972  -6.308 
ATOM    546  CZ  ARG A  90       6.398  13.027  -5.801 
ATOM    547  NH1 ARG A  90       7.050  14.164  -5.418 
ATOM    548  NH2 ARG A  90       5.043  12.938  -5.660 
ATOM    549  C   ARG A  90      12.627  10.723  -7.915 
ATOM    550  O   ARG A  90      13.186  11.625  -8.535 
ATOM    551  N   GLU A  91      13.353   9.801  -7.262 
ATOM    552  CA  GLU A  91      14.755  10.115  -7.224 
ATOM    553  CB  GLU A  91      15.367  10.061  -5.812 
ATOM    554  CG  GLU A  91      14.958  11.232  -4.914 
ATOM    555  CD  GLU A  91      13.537  11.000  -4.427 
ATOM    556  OE1 GLU A  91      13.280   9.918  -3.836 
ATOM    557  OE2 GLU A  91      12.688  11.907  -4.644 
ATOM    558  C   GLU A  91      15.504   9.143  -8.074 
ATOM    559  O   GLU A  91      15.859   8.056  -7.623 
ATOM    560  N   ASN A  92      15.780   9.542  -9.330 
ATOM    561  CA  ASN A  92      16.570   8.776 -10.253 
ATOM    562  CB  ASN A  92      18.015   8.583  -9.762 
ATOM    563  CG  ASN A  92      18.669   9.953  -9.678 
ATOM    564  OD1 ASN A  92      18.547  10.766 -10.593 
ATOM    565  ND2 ASN A  92      19.371  10.227  -8.547 
ATOM    566  C   ASN A  92      15.991   7.412 -10.460 
ATOM    567  O   ASN A  92      16.733   6.456 -10.678 
ATOM    568  N   LEU A  93      14.653   7.283 -10.421 
ATOM    569  CA  LEU A  93      14.046   5.998 -10.644 
ATOM    570  CB  LEU A  93      13.196   5.499  -9.462 
ATOM    571  CG  LEU A  93      14.013   5.127  -8.208 
ATOM    572  CD1 LEU A  93      13.097   4.644  -7.072 
ATOM    573  CD2 LEU A  93      15.107   4.099  -8.543 
ATOM    574  C   LEU A  93      13.141   6.137 -11.825 
ATOM    575  O   LEU A  93      12.979   7.226 -12.373 
ATOM    576  N   ARG A  94      12.563   5.007 -12.286 
ATOM    577  CA  ARG A  94      11.651   5.047 -13.395 
ATOM    578  CB  ARG A  94      12.264   4.533 -14.706 
ATOM    579  CG  ARG A  94      13.421   5.410 -15.185 
ATOM    580  CD  ARG A  94      13.981   5.008 -16.550 
ATOM    581  NE  ARG A  94      12.929   5.315 -17.557 
ATOM    582  CZ  ARG A  94      12.803   6.585 -18.040 
ATOM    583  NH1 ARG A  94      13.625   7.577 -17.590 
ATOM    584  NH2 ARG A  94      11.843   6.868 -18.966 
ATOM    585  C   ARG A  94      10.481   4.169 -13.054 
ATOM    586  O   ARG A  94      10.637   3.137 -12.403 
ATOM    587  N   ILE A  95       9.268   4.577 -13.488 
ATOM    588  CA  ILE A  95       8.059   3.839 -13.228 
ATOM    589  CB  ILE A  95       7.025   4.653 -12.501 
ATOM    590  CG1 ILE A  95       5.820   3.791 -12.084 
ATOM    591  CG2 ILE A  95       6.656   5.846 -13.397 
ATOM    592  CD1 ILE A  95       6.118   2.807 -10.956 
ATOM    593  C   ILE A  95       7.471   3.433 -14.552 
ATOM    594  O   ILE A  95       7.417   4.230 -15.487 
ATOM    595  N   SER A  96       7.017   2.167 -14.668 
ATOM    596  CA  SER A  96       6.520   1.669 -15.924 
ATOM    597  CB  SER A  96       6.521   0.132 -16.021 
ATOM    598  OG  SER A  96       5.638  -0.423 -15.057 
ATOM    599  C   SER A  96       5.122   2.137 -16.200 
ATOM    600  O   SER A  96       4.324   2.355 -15.289 
ATOM    601  N   LYS A  97       4.824   2.366 -17.497 
ATOM    602  CA  LYS A  97       3.513   2.735 -17.955 
ATOM    603  CB  LYS A  97       3.499   3.283 -19.390 
ATOM    604  CG  LYS A  97       4.096   4.687 -19.504 
ATOM    605  CD  LYS A  97       4.273   5.153 -20.949 
ATOM    606  CE  LYS A  97       4.718   6.611 -21.063 
ATOM    607  NZ  LYS A  97       6.152   6.728 -20.709 
ATOM    608  C   LYS A  97       2.610   1.543 -17.924 
ATOM    609  O   LYS A  97       1.429   1.655 -17.600 
ATOM    610  N   SER A  98       3.157   0.372 -18.304 
ATOM    611  CA  SER A  98       2.430  -0.864 -18.402 
ATOM    612  CB  SER A  98       3.113  -1.826 -19.387 
ATOM    613  OG  SER A  98       2.438  -3.069 -19.433 
ATOM    614  C   SER A  98       2.391  -1.529 -17.062 
ATOM    615  O   SER A  98       3.191  -1.233 -16.178 
ATOM    616  N   SER A  99       1.438  -2.468 -16.892 
ATOM    617  CA  SER A  99       1.316  -3.181 -15.654 
ATOM    618  CB  SER A  99      -0.138  -3.329 -15.182 
ATOM    619  OG  SER A  99      -0.171  -4.036 -13.953 
ATOM    620  C   SER A  99       1.866  -4.551 -15.901 
ATOM    621  O   SER A  99       1.756  -5.075 -17.006 
ATOM    622  N   PHE A 100       2.499  -5.160 -14.875 
ATOM    623  CA  PHE A 100       3.096  -6.452 -15.063 
ATOM    624  CB  PHE A 100       4.625  -6.462 -14.858 
ATOM    625  CG  PHE A 100       5.327  -5.637 -15.887 
ATOM    626  CD1 PHE A 100       5.439  -4.271 -15.743 
ATOM    627  CD2 PHE A 100       5.897  -6.234 -16.988 
ATOM    628  CE1 PHE A 100       6.097  -3.516 -16.687 
ATOM    629  CE2 PHE A 100       6.556  -5.484 -17.934 
ATOM    630  CZ  PHE A 100       6.657  -4.121 -17.787 
ATOM    631  C   PHE A 100       2.572  -7.384 -14.016 
ATOM    632  O   PHE A 100       2.195  -6.966 -12.922 
ATOM    633  N   GLN A 101       2.513  -8.691 -14.344 
ATOM    634  CA  GLN A 101       2.171  -9.658 -13.345 
ATOM    635  CB  GLN A 101       1.839 -11.052 -13.904 
ATOM    636  CG  GLN A 101       0.489 -11.131 -14.617 
ATOM    637  CD  GLN A 101      -0.593 -11.194 -13.547 
ATOM    638  OE1 GLN A 101      -0.366 -11.697 -12.449 
ATOM    639  NE2 GLN A 101      -1.804 -10.667 -13.873 
ATOM    640  C   GLN A 101       3.394  -9.793 -12.496 
ATOM    641  O   GLN A 101       4.508  -9.873 -13.015 
ATOM    642  N   VAL A 102       3.218  -9.802 -11.161 
ATOM    643  CA  VAL A 102       4.354  -9.886 -10.293 
ATOM    644  CB  VAL A 102       4.759  -8.562  -9.714 
ATOM    645  CG1 VAL A 102       5.195  -7.637 -10.861 
ATOM    646  CG2 VAL A 102       3.584  -8.007  -8.887 
ATOM    647  C   VAL A 102       4.011 -10.774  -9.139 
ATOM    648  O   VAL A 102       2.841 -11.025  -8.854 
ATOM    649  N   THR A 103       5.050 -11.314  -8.467 
ATOM    650  CA  THR A 103       4.829 -12.120  -7.304 
ATOM    651  CB  THR A 103       5.112 -13.577  -7.530 
ATOM    652  OG1 THR A 103       4.295 -14.080  -8.577 
ATOM    653  CG2 THR A 103       4.826 -14.343  -6.226 
ATOM    654  C   THR A 103       5.781 -11.637  -6.255 
ATOM    655  O   THR A 103       6.988 -11.574  -6.489 
ATOM    656  N   THR A 104       5.262 -11.297  -5.057 
ATOM    657  CA  THR A 104       6.109 -10.812  -4.005 
ATOM    658  CB  THR A 104       5.546  -9.614  -3.295 
ATOM    659  OG1 THR A 104       5.356  -8.546  -4.210 
ATOM    660  CG2 THR A 104       6.514  -9.193  -2.176 
ATOM    661  C   THR A 104       6.242 -11.896  -2.986 
ATOM    662  O   THR A 104       5.251 -12.502  -2.581 
ATOM    663  N   CYS A 105       7.490 -12.172  -2.555 
ATOM    664  CA  CYS A 105       7.738 -13.200  -1.586 
ATOM    665  CB  CYS A 105       8.849 -14.165  -2.029 
ATOM    666  SG  CYS A 105       8.448 -14.908  -3.639 
ATOM    667  C   CYS A 105       8.189 -12.511  -0.339 
ATOM    668  O   CYS A 105       9.178 -11.779  -0.349 
ATOM    669  N   LYS A 106       7.459 -12.730   0.774 
ATOM    670  CA  LYS A 106       7.781 -12.086   2.014 
ATOM    671  CB  LYS A 106       6.585 -11.338   2.628 
ATOM    672  CG  LYS A 106       6.127 -10.139   1.793 
ATOM    673  CD  LYS A 106       4.735  -9.634   2.178 
ATOM    674  CE  LYS A 106       4.309  -8.374   1.425 
ATOM    675  NZ  LYS A 106       5.014  -7.194   1.974 
ATOM    676  C   LYS A 106       8.204 -13.134   2.988 
ATOM    677  O   LYS A 106       7.514 -14.131   3.203 
ATOM    678  N   LEU A 107       9.370 -12.908   3.618 
ATOM    679  CA  LEU A 107       9.910 -13.866   4.533 
ATOM    680  CB  LEU A 107      11.381 -13.570   4.883 
ATOM    681  CG  LEU A 107      12.026 -14.570   5.857 
ATOM    682  CD1 LEU A 107      12.138 -15.973   5.238 
ATOM    683  CD2 LEU A 107      13.375 -14.044   6.370 
ATOM    684  C   LEU A 107       9.105 -13.824   5.787 
ATOM    685  O   LEU A 107       8.661 -12.764   6.225 
ATOM    686  N   HIS A 108       8.855 -15.005   6.380 
ATOM    687  CA  HIS A 108       8.191 -15.020   7.648 
ATOM    688  ND1 HIS A 108       6.503 -17.160   5.722 
ATOM    689  CG  HIS A 108       6.507 -16.861   7.063 
ATOM    690  CB  HIS A 108       6.725 -15.489   7.618 
ATOM    691  NE2 HIS A 108       6.076 -19.059   6.793 
ATOM    692  CD2 HIS A 108       6.247 -18.033   7.703 
ATOM    693  CE1 HIS A 108       6.239 -18.488   5.615 
ATOM    694  C   HIS A 108       8.993 -15.906   8.534 
ATOM    695  O   HIS A 108       9.644 -16.843   8.076 
ATOM    696  N   GLY A 109       8.958 -15.620   9.846 
ATOM    697  CA  GLY A 109       9.793 -16.334  10.759 
ATOM    698  C   GLY A 109      10.861 -15.362  11.144 
ATOM    699  O   GLY A 109      11.206 -14.465  10.376 
ATOM    700  N   GLY A 110      11.378 -15.513  12.376 
ATOM    701  CA  GLY A 110      12.344 -14.642  12.983 
ATOM    702  C   GLY A 110      13.717 -14.700  12.379 
ATOM    703  O   GLY A 110      14.419 -13.689  12.376 
ATOM    704  N   SER A 111      14.166 -15.876  11.892 
ATOM    705  CA  SER A 111      15.555 -15.993  11.521 
ATOM    706  CB  SER A 111      16.129 -17.404  11.740 
ATOM    707  OG  SER A 111      17.494 -17.439  11.353 
ATOM    708  C   SER A 111      15.827 -15.629  10.092 
ATOM    709  O   SER A 111      15.060 -15.888   9.167 
ATOM    710  N   PRO A 112      16.953 -14.967   9.967 
ATOM    711  CA  PRO A 112      17.492 -14.571   8.686 
ATOM    712  CD  PRO A 112      17.334 -14.031  11.015 
ATOM    713  CB  PRO A 112      18.504 -13.462   8.973 
ATOM    714  CG  PRO A 112      18.025 -12.860  10.301 
ATOM    715  C   PRO A 112      18.112 -15.709   7.930 
ATOM    716  O   PRO A 112      18.498 -15.507   6.778 
ATOM    717  N   TRP A 113      18.254 -16.900   8.543 
ATOM    718  CA  TRP A 113      18.952 -17.947   7.848 
ATOM    719  CB  TRP A 113      20.140 -18.493   8.653 
ATOM    720  CG  TRP A 113      21.239 -17.473   8.801 
ATOM    721  CD2 TRP A 113      22.171 -17.157   7.757 
ATOM    722  CD1 TRP A 113      21.549 -16.668   9.857 
ATOM    723  NE1 TRP A 113      22.625 -15.874   9.541 
ATOM    724  CE2 TRP A 113      23.017 -16.164   8.250 
ATOM    725  CE3 TRP A 113      22.310 -17.654   6.495 
ATOM    726  CZ2 TRP A 113      24.022 -15.652   7.480 
ATOM    727  CZ3 TRP A 113      23.322 -17.137   5.721 
ATOM    728  CH2 TRP A 113      24.162 -16.156   6.206 
ATOM    729  C   TRP A 113      18.019 -19.078   7.526 
ATOM    730  O   TRP A 113      16.980 -19.259   8.157 
ATOM    731  N   PRO A 114      18.387 -19.844   6.525 
ATOM    732  CA  PRO A 114      17.605 -20.941   6.018 
ATOM    733  CD  PRO A 114      19.726 -19.807   5.959 
ATOM    734  CB  PRO A 114      18.412 -21.510   4.849 
ATOM    735  CG  PRO A 114      19.865 -21.131   5.190 
ATOM    736  C   PRO A 114      17.349 -21.963   7.077 
ATOM    737  O   PRO A 114      18.132 -22.055   8.021 
ATOM    738  N   PRO A 115      16.287 -22.717   6.949 
ATOM    739  CA  PRO A 115      15.417 -22.592   5.810 
ATOM    740  CD  PRO A 115      16.308 -24.080   7.460 
ATOM    741  CB  PRO A 115      14.554 -23.850   5.796 
ATOM    742  CG  PRO A 115      15.436 -24.898   6.494 
ATOM    743  C   PRO A 115      14.624 -21.326   5.826 
ATOM    744  O   PRO A 115      14.324 -20.822   6.907 
ATOM    745  N   CYS A 116      14.262 -20.805   4.637 
ATOM    746  CA  CYS A 116      13.552 -19.559   4.576 
ATOM    747  CB  CYS A 116      14.136 -18.609   3.509 
ATOM    748  SG  CYS A 116      15.947 -18.432   3.606 
ATOM    749  C   CYS A 116      12.141 -19.851   4.153 
ATOM    750  O   CYS A 116      11.913 -20.416   3.083 
ATOM    751  N   GLN A 117      11.145 -19.461   4.980 
ATOM    752  CA  GLN A 117       9.776 -19.689   4.605 
ATOM    753  CB  GLN A 117       8.829 -20.057   5.761 
ATOM    754  CG  GLN A 117       9.262 -21.272   6.578 
ATOM    755  CD  GLN A 117       9.944 -20.724   7.818 
ATOM    756  OE1 GLN A 117      10.525 -19.641   7.791 
ATOM    757  NE2 GLN A 117       9.847 -21.480   8.943 
ATOM    758  C   GLN A 117       9.264 -18.399   4.045 
ATOM    759  O   GLN A 117       9.593 -17.322   4.542 
ATOM    760  N   TYR A 118       8.444 -18.476   2.979 
ATOM    761  CA  TYR A 118       7.961 -17.279   2.352 
ATOM    762  CB  TYR A 118       8.554 -17.047   0.952 
ATOM    763  CG  TYR A 118      10.003 -16.728   1.079 
ATOM    764  CD1 TYR A 118      10.406 -15.445   1.371 
ATOM    765  CD2 TYR A 118      10.958 -17.702   0.895 
ATOM    766  CE1 TYR A 118      11.740 -15.138   1.486 
ATOM    767  CE2 TYR A 118      12.294 -17.401   1.008 
ATOM    768  CZ  TYR A 118      12.686 -16.117   1.304 
ATOM    769  OH  TYR A 118      14.057 -15.806   1.420 
ATOM    770  C   TYR A 118       6.480 -17.356   2.150 
ATOM    771  O   TYR A 118       5.907 -18.436   2.018 
ATOM    772  N   ARG A 119       5.827 -16.174   2.139 
ATOM    773  CA  ARG A 119       4.427 -16.059   1.843 
ATOM    774  CB  ARG A 119       3.652 -15.202   2.858 
ATOM    775  CG  ARG A 119       3.673 -15.788   4.269 
ATOM    776  CD  ARG A 119       2.594 -16.840   4.518 
ATOM    777  NE  ARG A 119       2.885 -17.449   5.844 
ATOM    778  CZ  ARG A 119       1.863 -17.879   6.638 
ATOM    779  NH1 ARG A 119       0.571 -17.731   6.223 
ATOM    780  NH2 ARG A 119       2.135 -18.448   7.848 
ATOM    781  C   ARG A 119       4.365 -15.344   0.526 
ATOM    782  O   ARG A 119       5.061 -14.349   0.325 
ATOM    783  N   ALA A 120       3.524 -15.828  -0.411 
ATOM    784  CA  ALA A 120       3.516 -15.241  -1.722 
ATOM    785  CB  ALA A 120       3.540 -16.279  -2.857 
ATOM    786  C   ALA A 120       2.290 -14.411  -1.918 
ATOM    787  O   ALA A 120       1.191 -14.774  -1.498 
ATOM    788  N   THR A 121       2.473 -13.235  -2.553 
ATOM    789  CA  THR A 121       1.362 -12.387  -2.858 
ATOM    790  CB  THR A 121       1.414 -11.077  -2.132 
ATOM    791  OG1 THR A 121       1.493 -11.279  -0.729 
ATOM    792  CG2 THR A 121       0.136 -10.304  -2.467 
ATOM    793  C   THR A 121       1.454 -12.058  -4.319 
ATOM    794  O   THR A 121       2.368 -11.355  -4.746 
ATOM    795  N   ALA A 122       0.503 -12.561  -5.131 
ATOM    796  CA  ALA A 122       0.506 -12.258  -6.535 
ATOM    797  CB  ALA A 122      -0.363 -13.214  -7.372 
ATOM    798  C   ALA A 122      -0.051 -10.879  -6.695 
ATOM    799  O   ALA A 122      -0.797 -10.403  -5.841 
ATOM    800  N   GLY A 123       0.311 -10.190  -7.800 
ATOM    801  CA  GLY A 123      -0.202  -8.866  -8.009 
ATOM    802  C   GLY A 123      -0.066  -8.514  -9.455 
ATOM    803  O   GLY A 123       0.601  -9.210 -10.221 
ATOM    804  N   PHE A 124      -0.738  -7.418  -9.864 
ATOM    805  CA  PHE A 124      -0.677  -6.940 -11.215 
ATOM    806  CB  PHE A 124      -1.952  -7.333 -11.988 
ATOM    807  CG  PHE A 124      -1.880  -6.953 -13.427 
ATOM    808  CD1 PHE A 124      -1.110  -7.677 -14.309 
ATOM    809  CD2 PHE A 124      -2.620  -5.893 -13.902 
ATOM    810  CE1 PHE A 124      -1.058  -7.330 -15.640 
ATOM    811  CE2 PHE A 124      -2.573  -5.544 -15.231 
ATOM    812  CZ  PHE A 124      -1.789  -6.263 -16.103 
ATOM    813  C   PHE A 124      -0.614  -5.444 -11.112 
ATOM    814  O   PHE A 124      -1.586  -4.807 -10.707 
ATOM    815  N   ARG A 125       0.538  -4.838 -11.470 
ATOM    816  CA  ARG A 125       0.653  -3.408 -11.368 
ATOM    817  CB  ARG A 125       0.731  -2.905  -9.919 
ATOM    818  CG  ARG A 125       1.922  -3.477  -9.148 
ATOM    819  CD  ARG A 125       2.201  -2.737  -7.841 
ATOM    820  NE  ARG A 125       2.654  -1.368  -8.212 
ATOM    821  CZ  ARG A 125       2.539  -0.343  -7.320 
ATOM    822  NH1 ARG A 125       2.021  -0.575  -6.078 
ATOM    823  NH2 ARG A 125       2.940   0.912  -7.672 
ATOM    824  C   ARG A 125       1.930  -2.974 -12.029 
ATOM    825  O   ARG A 125       2.704  -3.796 -12.517 
ATOM    826  N   ASN A 126       2.164  -1.643 -12.058 
ATOM    827  CA  ASN A 126       3.348  -1.060 -12.631 
ATOM    828  CB  ASN A 126       3.319   0.475 -12.733 
ATOM    829  CG  ASN A 126       2.288   0.920 -13.750 
ATOM    830  OD1 ASN A 126       1.798   0.128 -14.551 
ATOM    831  ND2 ASN A 126       1.954   2.238 -13.724 
ATOM    832  C   ASN A 126       4.475  -1.326 -11.687 
ATOM    833  O   ASN A 126       4.252  -1.649 -10.522 
ATOM    834  N   VAL A 127       5.728  -1.187 -12.170 
ATOM    835  CA  VAL A 127       6.853  -1.442 -11.318 
ATOM    836  CB  VAL A 127       7.620  -2.670 -11.710 
ATOM    837  CG1 VAL A 127       6.692  -3.888 -11.560 
ATOM    838  CG2 VAL A 127       8.164  -2.479 -13.137 
ATOM    839  C   VAL A 127       7.801  -0.286 -11.389 
ATOM    840  O   VAL A 127       7.791   0.482 -12.349 
ATOM    841  N   VAL A 128       8.640  -0.129 -10.338 
ATOM    842  CA  VAL A 128       9.608   0.932 -10.290 
ATOM    843  CB  VAL A 128       9.558   1.739  -9.024 
ATOM    844  CG1 VAL A 128      10.684   2.788  -9.058 
ATOM    845  CG2 VAL A 128       8.156   2.343  -8.876 
ATOM    846  C   VAL A 128      10.968   0.306 -10.332 
ATOM    847  O   VAL A 128      11.242  -0.659  -9.620 
ATOM    848  N   VAL A 129      11.864   0.853 -11.180 
ATOM    849  CA  VAL A 129      13.192   0.316 -11.293 
ATOM    850  CB  VAL A 129      13.377  -0.597 -12.470 
ATOM    851  CG1 VAL A 129      12.475  -1.829 -12.285 
ATOM    852  CG2 VAL A 129      13.103   0.196 -13.761 
ATOM    853  C   VAL A 129      14.143   1.454 -11.487 
ATOM    854  O   VAL A 129      13.740   2.610 -11.599 
ATOM    855  N   ALA A 130      15.453   1.141 -11.469 
ATOM    856  CA  ALA A 130      16.471   2.102 -11.776 
ATOM    857  CB  ALA A 130      17.570   2.201 -10.704 
ATOM    858  C   ALA A 130      17.107   1.586 -13.029 
ATOM    859  O   ALA A 130      17.251   0.376 -13.195 
ATOM    860  N   CYS A 131      17.489   2.483 -13.964 
ATOM    861  CA  CYS A 131      18.044   1.992 -15.195 
ATOM    862  CB  CYS A 131      17.222   2.356 -16.450 
ATOM    863  SG  CYS A 131      15.649   1.450 -16.538 
ATOM    864  C   CYS A 131      19.424   2.528 -15.408 
ATOM    865  O   CYS A 131      19.772   3.615 -14.946 
ATOM    866  N   GLU A 132      20.255   1.724 -16.108 
ATOM    867  CA  GLU A 132      21.592   2.093 -16.475 
ATOM    868  CB  GLU A 132      22.653   1.496 -15.531 
ATOM    869  CG  GLU A 132      24.095   1.876 -15.875 
ATOM    870  CD  GLU A 132      25.017   1.153 -14.901 
ATOM    871  OE1 GLU A 132      24.867  -0.090 -14.759 
ATOM    872  OE2 GLU A 132      25.883   1.833 -14.288 
ATOM    873  C   GLU A 132      21.835   1.497 -17.828 
ATOM    874  O   GLU A 132      21.581   0.315 -18.054 
ATOM    875  N   ASN A 133      22.341   2.307 -18.771 
ATOM    876  CA  ASN A 133      22.633   1.807 -20.081 
ATOM    877  CB  ASN A 133      23.666   0.669 -20.045 
ATOM    878  CG  ASN A 133      24.142   0.395 -21.460 
ATOM    879  OD1 ASN A 133      23.716   1.047 -22.412 
ATOM    880  ND2 ASN A 133      25.042  -0.612 -21.602 
ATOM    881  C   ASN A 133      21.369   1.284 -20.700 
ATOM    882  O   ASN A 133      21.405   0.415 -21.569 
ATOM    883  N   GLY A 134      20.206   1.809 -20.274 
ATOM    884  CA  GLY A 134      18.973   1.431 -20.908 
ATOM    885  C   GLY A 134      18.488   0.100 -20.407 
ATOM    886  O   GLY A 134      17.601  -0.497 -21.016 
ATOM    887  N   LEU A 135      19.052  -0.410 -19.291 
ATOM    888  CA  LEU A 135      18.626  -1.689 -18.777 
ATOM    889  CB  LEU A 135      19.722  -2.763 -18.865 
ATOM    890  CG  LEU A 135      20.118  -3.122 -20.306 
ATOM    891  CD1 LEU A 135      21.217  -4.195 -20.327 
ATOM    892  CD2 LEU A 135      18.890  -3.538 -21.130 
ATOM    893  C   LEU A 135      18.301  -1.547 -17.317 
ATOM    894  O   LEU A 135      18.890  -0.715 -16.629 
ATOM    895  N   PRO A 136      17.352  -2.313 -16.825 
ATOM    896  CA  PRO A 136      17.021  -2.252 -15.420 
ATOM    897  CD  PRO A 136      16.196  -2.669 -17.633 
ATOM    898  CB  PRO A 136      15.657  -2.921 -15.271 
ATOM    899  CG  PRO A 136      15.011  -2.730 -16.653 
ATOM    900  C   PRO A 136      18.077  -2.865 -14.544 
ATOM    901  O   PRO A 136      18.366  -4.050 -14.698 
ATOM    902  N   VAL A 137      18.700  -2.052 -13.670 
ATOM    903  CA  VAL A 137      19.685  -2.428 -12.695 
ATOM    904  CB  VAL A 137      20.708  -1.352 -12.497 
ATOM    905  CG1 VAL A 137      21.444  -1.158 -13.835 
ATOM    906  CG2 VAL A 137      20.006  -0.082 -11.995 
ATOM    907  C   VAL A 137      19.111  -2.788 -11.354 
ATOM    908  O   VAL A 137      19.737  -3.522 -10.593 
ATOM    909  N   HIS A 138      17.948  -2.222 -10.978 
ATOM    910  CA  HIS A 138      17.482  -2.425  -9.634 
ATOM    911  ND1 HIS A 138      17.868  -2.477  -6.392 
ATOM    912  CG  HIS A 138      17.517  -1.474  -7.267 
ATOM    913  CB  HIS A 138      18.027  -1.352  -8.671 
ATOM    914  NE2 HIS A 138      16.458  -1.147  -5.302 
ATOM    915  CD2 HIS A 138      16.654  -0.671  -6.586 
ATOM    916  CE1 HIS A 138      17.208  -2.233  -5.232 
ATOM    917  C   HIS A 138      15.989  -2.347  -9.596 
ATOM    918  O   HIS A 138      15.368  -1.672 -10.416 
ATOM    919  N   LEU A 139      15.380  -3.059  -8.624 
ATOM    920  CA  LEU A 139      13.959  -3.022  -8.464 
ATOM    921  CB  LEU A 139      13.328  -4.424  -8.387 
ATOM    922  CG  LEU A 139      11.796  -4.427  -8.219 
ATOM    923  CD1 LEU A 139      11.097  -3.859  -9.466 
ATOM    924  CD2 LEU A 139      11.275  -5.821  -7.830 
ATOM    925  C   LEU A 139      13.692  -2.338  -7.155 
ATOM    926  O   LEU A 139      14.328  -2.642  -6.146 
ATOM    927  N   ASP A 140      12.744  -1.377  -7.146 
ATOM    928  CA  ASP A 140      12.392  -0.683  -5.938 
ATOM    929  CB  ASP A 140      11.787   0.709  -6.222 
ATOM    930  CG  ASP A 140      11.444   1.439  -4.927 
ATOM    931  OD1 ASP A 140      10.721   0.858  -4.076 
ATOM    932  OD2 ASP A 140      11.902   2.602  -4.774 
ATOM    933  C   ASP A 140      11.357  -1.523  -5.257 
ATOM    934  O   ASP A 140      10.230  -1.654  -5.728 
ATOM    935  N   GLN A 141      11.749  -2.130  -4.123 
ATOM    936  CA  GLN A 141      10.948  -3.011  -3.316 
ATOM    937  CB  GLN A 141      11.779  -3.783  -2.278 
ATOM    938  CG  GLN A 141      12.762  -4.776  -2.905 
ATOM    939  CD  GLN A 141      11.952  -5.908  -3.523 
ATOM    940  OE1 GLN A 141      12.497  -6.786  -4.190 
ATOM    941  NE2 GLN A 141      10.610  -5.884  -3.303 
ATOM    942  C   GLN A 141       9.851  -2.293  -2.576 
ATOM    943  O   GLN A 141       8.819  -2.893  -2.282 
ATOM    944  N   SER A 142      10.034  -0.997  -2.253 
ATOM    945  CA  SER A 142       9.150  -0.301  -1.351 
ATOM    946  CB  SER A 142       9.491   1.193  -1.188 
ATOM    947  OG  SER A 142       9.124   1.919  -2.352 
ATOM    948  C   SER A 142       7.710  -0.375  -1.771 
ATOM    949  O   SER A 142       6.824  -0.464  -0.923 
ATOM    950  N   ILE A 143       7.420  -0.350  -3.080 
ATOM    951  CA  ILE A 143       6.051  -0.356  -3.517 
ATOM    952  CB  ILE A 143       5.929  -0.210  -5.009 
ATOM    953  CG1 ILE A 143       6.581  -1.395  -5.742 
ATOM    954  CG2 ILE A 143       6.534   1.151  -5.388 
ATOM    955  CD1 ILE A 143       6.281  -1.418  -7.241 
ATOM    956  C   ILE A 143       5.389  -1.633  -3.085 
ATOM    957  O   ILE A 143       4.203  -1.660  -2.760 
ATOM    958  N   PHE A 144       6.139  -2.743  -3.129 
ATOM    959  CA  PHE A 144       5.663  -4.054  -2.785 
ATOM    960  CB  PHE A 144       6.569  -5.164  -3.332 
ATOM    961  CG  PHE A 144       6.507  -4.997  -4.812 
ATOM    962  CD1 PHE A 144       5.397  -5.403  -5.519 
ATOM    963  CD2 PHE A 144       7.560  -4.429  -5.496 
ATOM    964  CE1 PHE A 144       5.340  -5.244  -6.884 
ATOM    965  CE2 PHE A 144       7.507  -4.271  -6.860 
ATOM    966  CZ  PHE A 144       6.396  -4.677  -7.557 
ATOM    967  C   PHE A 144       5.482  -4.230  -1.309 
ATOM    968  O   PHE A 144       4.699  -5.077  -0.876 
ATOM    969  N   ARG A 145       6.264  -3.500  -0.495 
ATOM    970  CA  ARG A 145       6.177  -3.640   0.929 
ATOM    971  CB  ARG A 145       7.187  -2.736   1.646 
ATOM    972  CG  ARG A 145       8.616  -2.950   1.149 
ATOM    973  CD  ARG A 145       9.671  -2.223   1.979 
ATOM    974  NE  ARG A 145       9.994  -3.112   3.127 
ATOM    975  CZ  ARG A 145      10.901  -4.116   2.955 
ATOM    976  NH1 ARG A 145      11.537  -4.250   1.755 
ATOM    977  NH2 ARG A 145      11.162  -4.987   3.973 
ATOM    978  C   ARG A 145       4.810  -3.223   1.343 
ATOM    979  O   ARG A 145       4.160  -3.893   2.145 
ATOM    980  N   ARG A 146       4.339  -2.101   0.769 
ATOM    981  CA  ARG A 146       3.061  -1.554   1.109 
ATOM    982  CB  ARG A 146       2.944  -0.061   0.750 
ATOM    983  CG  ARG A 146       4.017   0.799   1.422 
ATOM    984  CD  ARG A 146       3.933   2.291   1.088 
ATOM    985  NE  ARG A 146       5.205   2.914   1.552 
ATOM    986  CZ  ARG A 146       6.283   2.930   0.714 
ATOM    987  NH1 ARG A 146       6.168   2.412  -0.544 
ATOM    988  NH2 ARG A 146       7.470   3.456   1.131 
ATOM    989  C   ARG A 146       2.016  -2.301   0.298 
ATOM    990  O   ARG A 146       1.257  -1.625  -0.446 
ATOM    991  OXT ARG A 146       1.959  -3.554   0.415 
TER
HEADER lig_24.pdb
ATOM      1  P    DC A   1    -118.372-440.949-335.733 
ATOM      2  OP1  DC A   1    -119.004-442.166-335.176 
ATOM      3  OP2  DC A   1    -118.998-439.662-335.360 
ATOM      4  O5'  DC A   1    -116.819-440.923-335.345 
ATOM      5  C5'  DC A   1    -115.877-441.616-336.185 
ATOM      6  C4'  DC A   1    -114.648-440.756-336.404 
ATOM      7  O4'  DC A   1    -114.790-439.868-337.549 
ATOM      8  C3'  DC A   1    -114.278-439.819-335.254 
ATOM      9  O3'  DC A   1    -112.861-439.752-335.153 
ATOM     10  C2'  DC A   1    -114.800-438.450-335.687 
ATOM     11  C1'  DC A   1    -114.396-438.562-337.154 
ATOM     12  N1   DC A   1    -115.083-437.583-338.042 
ATOM     13  C2   DC A   1    -114.369-437.075-339.124 
ATOM     14  O2   DC A   1    -113.206-437.453-339.301 
ATOM     15  N3   DC A   1    -114.978-436.181-339.944 
ATOM     16  C4   DC A   1    -116.241-435.796-339.718 
ATOM     17  N4   DC A   1    -116.789-434.921-340.547 
ATOM     18  C5   DC A   1    -116.992-436.306-338.611 
ATOM     19  C6   DC A   1    -116.366-437.198-337.802 
ATOM     20  P    DA A   2    -112.186-439.716-333.702 
ATOM     21  OP1  DA A   2    -112.051-441.095-333.184 
ATOM     22  OP2  DA A   2    -112.921-438.766-332.838 
ATOM     23  O5'  DA A   2    -110.740-439.124-334.041 
ATOM     24  C5'  DA A   2    -110.160-439.392-335.331 
ATOM     25  C4'  DA A   2    -109.533-438.129-335.890 
ATOM     26  O4'  DA A   2    -110.482-437.326-336.649 
ATOM     27  C3'  DA A   2    -108.967-437.154-334.858 
ATOM     28  O3'  DA A   2    -107.782-436.566-335.381 
ATOM     29  C2'  DA A   2    -110.033-436.067-334.727 
ATOM     30  C1'  DA A   2    -110.379-435.980-336.210 
ATOM     31  N9   DA A   2    -111.678-435.304-336.484 
ATOM     32  C8   DA A   2    -112.821-435.329-335.739 
ATOM     33  N7   DA A   2    -113.793-434.633-336.243 
ATOM     34  C5   DA A   2    -113.256-434.107-337.410 
ATOM     35  C6   DA A   2    -113.789-433.273-338.406 
ATOM     36  N6   DA A   2    -115.044-432.801-338.382 
ATOM     37  N1   DA A   2    -112.984-432.939-339.432 
ATOM     38  C2   DA A   2    -111.739-433.412-339.450 
ATOM     39  N3   DA A   2    -111.134-434.193-338.582 
ATOM     40  C4   DA A   2    -111.961-434.511-337.566 
ATOM     41  P    DT A   3    -106.540-436.321-334.402 
ATOM     42  OP1  DT A   3    -105.745-437.565-334.288 
ATOM     43  OP2  DT A   3    -107.019-435.739-333.128 
ATOM     44  O5'  DT A   3    -105.708-435.223-335.215 
ATOM     45  C5'  DT A   3    -105.777-435.220-336.654 
ATOM     46  C4'  DT A   3    -105.932-433.800-337.162 
ATOM     47  O4'  DT A   3    -107.326-433.388-337.242 
ATOM     48  C3'  DT A   3    -105.275-432.713-336.310 
ATOM     49  O3'  DT A   3    -104.746-431.711-337.170 
ATOM     50  C2'  DT A   3    -106.424-432.105-335.505 
ATOM     51  C1'  DT A   3    -107.452-432.113-336.631 
ATOM     52  N1   DT A   3    -108.857-431.963-336.160 
ATOM     53  C2   DT A   3    -109.717-431.263-336.971 
ATOM     54  O2   DT A   3    -109.377-430.774-338.036 
ATOM     55  N3   DT A   3    -111.011-431.143-336.502 
ATOM     56  C4   DT A   3    -111.503-431.653-335.318 
ATOM     57  O4   DT A   3    -112.682-431.482-335.004 
ATOM     58  C5   DT A   3    -110.525-432.372-334.535 
ATOM     59  C7   DT A   3    -110.977-432.960-333.231 
ATOM     60  C6   DT A   3    -109.260-432.503-334.968 
ATOM     61  P    DG A   4    -103.334-431.048-336.812 
ATOM     62  OP1  DG A   4    -102.240-431.908-337.317 
ATOM     63  OP2  DG A   4    -103.290-430.722-335.369 
ATOM     64  O5'  DG A   4    -103.394-429.697-337.667 
ATOM     65  C5'  DG A   4    -104.148-429.679-338.893 
ATOM     66  C4'  DG A   4    -104.966-428.406-338.980 
ATOM     67  O4'  DG A   4    -106.274-428.542-338.352 
ATOM     68  C3'  DG A   4    -104.358-427.177-338.304 
ATOM     69  O3'  DG A   4    -104.658-426.027-339.085 
ATOM     70  C2'  DG A   4    -105.097-427.065-336.970 
ATOM     71  C1'  DG A   4    -106.480-427.423-337.503 
ATOM     72  N9   DG A   4    -107.447-427.821-336.441 
ATOM     73  C8   DG A   4    -107.218-428.504-335.266 
ATOM     74  N7   DG A   4    -108.293-428.696-334.543 
ATOM     75  C5   DG A   4    -109.306-428.097-335.290 
ATOM     76  C6   DG A   4    -110.695-427.983-335.019 
ATOM     77  O6   DG A   4    -111.327-428.393-334.050 
ATOM     78  N1   DG A   4    -111.360-427.297-336.045 
ATOM     79  C2   DG A   4    -110.763-426.789-337.182 
ATOM     80  N2   DG A   4    -111.574-426.167-338.042 
ATOM     81  N3   DG A   4    -109.461-426.898-337.434 
ATOM     82  C4   DG A   4    -108.800-427.560-336.450 
ATOM     83  P    DA A   5    -103.540-424.895-339.260 
ATOM     84  OP1  DA A   5    -102.621-425.271-340.358 
ATOM     85  OP2  DA A   5    -102.907-424.616-337.952 
ATOM     86  O5'  DA A   5    -104.427-423.640-339.706 
ATOM     87  C5'  DA A   5    -105.643-423.872-340.441 
ATOM     88  C4'  DA A   5    -106.752-422.993-339.897 
ATOM     89  O4'  DA A   5    -107.472-423.624-338.799 
ATOM     90  C3'  DA A   5    -106.314-421.646-339.324 
ATOM     91  O3'  DA A   5    -107.298-420.669-339.641 
ATOM     92  C2'  DA A   5    -106.305-421.853-337.810 
ATOM     93  C1'  DA A   5    -107.581-422.687-337.738 
ATOM     94  N9   DA A   5    -107.730-423.446-336.466 
ATOM     95  C8   DA A   5    -106.754-424.016-335.698 
ATOM     96  N7   DA A   5    -107.203-424.612-334.638 
ATOM     97  C5   DA A   5    -108.576-424.425-334.704 
ATOM     98  C6   DA A   5    -109.629-424.824-333.863 
ATOM     99  N6   DA A   5    -109.450-425.528-332.737 
ATOM    100  N1   DA A   5    -110.876-424.471-334.224 
ATOM    101  C2   DA A   5    -111.048-423.773-335.344 
ATOM    102  N3   DA A   5    -110.148-423.346-336.204 
ATOM    103  C4   DA A   5    -108.909-423.712-335.819 
ATOM    104  P    DA A   6    -106.825-419.197-340.057 
ATOM    105  OP1  DA A   6    -106.489-419.173-341.498 
ATOM    106  OP2  DA A   6    -105.762-418.739-339.135 
ATOM    107  O5'  DA A   6    -108.159-418.352-339.800 
ATOM    108  C5'  DA A   6    -109.436-418.999-339.954 
ATOM    109  C4'  DA A   6    -110.354-418.614-338.810 
ATOM    110  O4'  DA A   6    -110.212-419.497-337.662 
ATOM    111  C3'  DA A   6    -110.141-417.216-338.229 
ATOM    112  O3'  DA A   6    -111.404-416.668-337.873 
ATOM    113  C2'  DA A   6    -109.334-417.447-336.951 
ATOM    114  C1'  DA A   6    -110.079-418.699-336.496 
ATOM    115  N9   DA A   6    -109.346-419.494-335.471 
ATOM    116  C8   DA A   6    -107.999-419.679-335.347 
ATOM    117  N7   DA A   6    -107.663-420.429-334.344 
ATOM    118  C5   DA A   6    -108.876-420.766-333.758 
ATOM    119  C6   DA A   6    -109.202-421.552-332.640 
ATOM    120  N6   DA A   6    -108.289-422.169-331.878 
ATOM    121  N1   DA A   6    -110.506-421.680-332.333 
ATOM    122  C2   DA A   6    -111.409-421.065-333.095 
ATOM    123  N3   DA A   6    -111.225-420.310-334.156 
ATOM    124  C4   DA A   6    -109.912-420.197-334.442 
ATOM    125  P    DG A   7    -111.681-415.116-338.145 
ATOM    126  OP1  DG A   7    -112.113-414.928-339.549 
ATOM    127  OP2  DG A   7    -110.510-414.320-337.715 
ATOM    128  O5'  DG A   7    -112.911-414.836-337.161 
ATOM    129  C5'  DG A   7    -113.825-415.909-336.864 
ATOM    130  C4'  DG A   7    -114.141-415.925-335.382 
ATOM    131  O4'  DG A   7    -113.191-416.723-334.620 
ATOM    132  C3'  DG A   7    -114.123-414.566-334.683 
ATOM    133  O3'  DG A   7    -115.154-414.539-333.703 
ATOM    134  C2'  DG A   7    -112.773-414.515-333.968 
ATOM    135  C1'  DG A   7    -112.768-415.966-333.497 
ATOM    136  N9   DG A   7    -111.424-416.458-333.086 
ATOM    137  C8   DG A   7    -110.185-416.140-333.601 
ATOM    138  N7   DG A   7    -109.188-416.752-333.009 
ATOM    139  C5   DG A   7    -109.810-417.529-332.033 
ATOM    140  C6   DG A   7    -109.248-418.413-331.074 
ATOM    141  O6   DG A   7    -108.068-418.696-330.886 
ATOM    142  N1   DG A   7    -110.241-418.999-330.275 
ATOM    143  C2   DG A   7    -111.597-418.762-330.389 
ATOM    144  N2   DG A   7    -112.381-419.421-329.532 
ATOM    145  N3   DG A   7    -112.122-417.934-331.289 
ATOM    146  C4   DG A   7    -111.173-417.357-332.071 
ATOM    147  P    DA A   8    -116.000-413.194-333.503 
ATOM    148  OP1  DA A   8    -117.093-413.143-334.500 
ATOM    149  OP2  DA A   8    -115.085-412.031-333.481 
ATOM    150  O5'  DA A   8    -116.614-413.421-332.043 
ATOM    151  C5'  DA A   8    -116.880-414.765-331.599 
ATOM    152  C4'  DA A   8    -116.415-414.940-330.167 
ATOM    153  O4'  DA A   8    -115.019-415.347-330.082 
ATOM    154  C3'  DA A   8    -116.488-413.692-329.287 
ATOM    155  O3'  DA A   8    -116.862-414.078-327.970 
ATOM    156  C2'  DA A   8    -115.055-413.161-329.248 
ATOM    157  C1'  DA A   8    -114.367-414.518-329.133 
ATOM    158  N9   DA A   8    -112.916-414.484-329.467 
ATOM    159  C8   DA A   8    -112.276-413.712-330.395 
ATOM    160  N7   DA A   8    -110.996-413.912-330.452 
ATOM    161  C5   DA A   8    -110.767-414.887-329.491 
ATOM    162  C6   DA A   8    -109.599-415.537-329.060 
ATOM    163  N6   DA A   8    -108.383-415.287-329.568 
ATOM    164  N1   DA A   8    -109.725-416.455-328.084 
ATOM    165  C2   DA A   8    -110.935-416.699-327.584 
ATOM    166  N3   DA A   8    -112.090-416.160-327.904 
ATOM    167  C4   DA A   8    -111.936-415.244-328.882 
ATOM    168  P    DA A   9    -117.878-413.152-327.149 
ATOM    169  OP1  DA A   9    -119.270-413.484-327.529 
ATOM    170  OP2  DA A   9    -117.485-411.734-327.297 
ATOM    171  O5'  DA A   9    -117.600-413.633-325.648 
ATOM    172  C5'  DA A   9    -117.180-414.990-325.417 
ATOM    173  C4'  DA A   9    -116.051-415.018-324.406 
ATOM    174  O4'  DA A   9    -114.743-414.878-325.030 
ATOM    175  C3'  DA A   9    -116.076-413.912-323.350 
ATOM    176  O3'  DA A   9    -115.623-414.447-322.113 
ATOM    177  C2'  DA A   9    -115.054-412.887-323.840 
ATOM    178  C1'  DA A   9    -114.011-413.892-324.319 
ATOM    179  N9   DA A   9    -112.999-413.310-325.243 
ATOM    180  C8   DA A   9    -113.169-412.331-326.179 
ATOM    181  N7   DA A   9    -112.088-412.036-326.834 
ATOM    182  C5   DA A   9    -111.130-412.882-326.294 
ATOM    183  C6   DA A   9    -109.763-413.061-326.565 
ATOM    184  N6   DA A   9    -109.095-412.362-327.493 
ATOM    185  N1   DA A   9    -109.105-413.987-325.843 
ATOM    186  C2   DA A   9    -109.773-414.679-324.922 
ATOM    187  N3   DA A   9    -111.041-414.600-324.582 
ATOM    188  C4   DA A   9    -111.678-413.666-325.319 
ATOM    189  P    DA A  10    -116.344-413.990-320.759 
ATOM    190  OP1  DA A  10    -117.560-414.806-320.545 
ATOM    191  OP2  DA A  10    -116.541-412.524-320.772 
ATOM    192  O5'  DA A  10    -115.239-414.374-319.667 
ATOM    193  C5'  DA A  10    -114.357-415.483-319.925 
ATOM    194  C4'  DA A  10    -112.937-415.116-319.545 
ATOM    195  O4'  DA A  10    -112.216-414.481-320.639 
ATOM    196  C3'  DA A  10    -112.793-414.129-318.386 
ATOM    197  O3'  DA A  10    -111.655-414.491-317.613 
ATOM    198  C2'  DA A  10    -112.517-412.783-319.056 
ATOM    199  C1'  DA A  10    -111.583-413.313-320.140 
ATOM    200  N9   DA A  10    -111.387-412.370-321.276 
ATOM    201  C8   DA A  10    -112.287-411.499-321.820 
ATOM    202  N7   DA A  10    -111.815-410.805-322.808 
ATOM    203  C5   DA A  10    -110.505-411.247-322.931 
ATOM    204  C6   DA A  10    -109.464-410.896-323.807 
ATOM    205  N6   DA A  10    -109.588-409.973-324.771 
ATOM    206  N1   DA A  10    -108.286-411.529-323.655 
ATOM    207  C2   DA A  10    -108.168-412.445-322.695 
ATOM    208  N3   DA A  10    -109.063-412.854-321.823 
ATOM    209  C4   DA A  10    -110.234-412.205-321.997 
ATOM    210  P    DG A  11    -111.731-414.373-316.018 
ATOM    211  OP1  DG A  11    -112.364-415.590-315.461 
ATOM    212  OP2  DG A  11    -112.358-413.086-315.645 
ATOM    213  O5'  DG A  11    -110.179-414.347-315.629 
ATOM    214  C5'  DG A  11    -109.237-415.040-316.469 
ATOM    215  C4'  DG A  11    -108.008-414.180-316.689 
ATOM    216  O4'  DG A  11    -108.149-413.292-317.834 
ATOM    217  C3'  DG A  11    -107.638-413.243-315.539 
ATOM    218  O3'  DG A  11    -106.221-413.176-315.438 
ATOM    219  C2'  DG A  11    -108.159-411.874-315.972 
ATOM    220  C1'  DG A  11    -107.755-411.986-317.439 
ATOM    221  N9   DG A  11    -108.443-411.007-318.327 
ATOM    222  C8   DG A  11    -109.723-410.505-318.243 
ATOM    223  N7   DG A  11    -110.024-409.650-319.190 
ATOM    224  C5   DG A  11    -108.861-409.582-319.955 
ATOM    225  C6   DG A  11    -108.577-408.820-321.120 
ATOM    226  O6   DG A  11    -109.306-408.038-321.725 
ATOM    227  N1   DG A  11    -107.272-409.050-321.575 
ATOM    228  C2   DG A  11    -106.360-409.903-320.984 
ATOM    229  N2   DG A  11    -105.165-409.984-321.572 
ATOM    230  N3   DG A  11    -106.628-410.617-319.892 
ATOM    231  C4   DG A  11    -107.890-410.405-319.437 
ATOM    232  P    DA A  12    -105.546-413.140-313.987 
ATOM    233  OP1  DA A  12    -105.411-414.519-313.469 
ATOM    234  OP2  DA A  12    -106.281-412.190-313.123 
ATOM    235  O5'  DA A  12    -104.099-412.548-314.326 
ATOM    236  C5'  DA A  12    -103.520-412.816-315.616 
ATOM    237  C4'  DA A  12    -102.893-411.553-316.175 
ATOM    238  O4'  DA A  12    -103.842-410.750-316.933 
ATOM    239  C3'  DA A  12    -102.327-410.578-315.143 
ATOM    240  O3'  DA A  12    -101.142-409.990-315.666 
ATOM    241  C2'  DA A  12    -103.393-409.491-315.012 
ATOM    242  C1'  DA A  12    -103.739-409.404-316.495 
ATOM    243  N9   DA A  12    -105.037-408.728-316.769 
ATOM    244  C8   DA A  12    -106.181-408.753-316.023 
ATOM    245  N7   DA A  12    -107.152-408.057-316.528 
ATOM    246  C5   DA A  12    -106.615-407.531-317.695 
ATOM    247  C6   DA A  12    -107.149-406.697-318.691 
ATOM    248  N6   DA A  12    -108.404-406.225-318.667 
ATOM    249  N1   DA A  12    -106.344-406.363-319.717 
ATOM    250  C2   DA A  12    -105.098-406.836-319.735 
ATOM    251  N3   DA A  12    -104.494-407.617-318.867 
ATOM    252  C4   DA A  12    -105.321-407.935-317.851 
ATOM    253  P    DC A  13     -99.900-409.745-314.687 
ATOM    254  OP1  DC A  13     -99.105-410.989-314.573 
ATOM    255  OP2  DC A  13    -100.379-409.163-313.413 
ATOM    256  O5'  DC A  13     -99.068-408.647-315.500 
ATOM    257  C5'  DC A  13     -99.137-408.644-316.939 
ATOM    258  C4'  DC A  13     -99.291-407.224-317.447 
ATOM    259  O4'  DC A  13    -100.685-406.812-317.527 
ATOM    260  C3'  DC A  13     -98.635-406.137-316.595 
ATOM    261  O3'  DC A  13     -98.106-405.135-317.455 
ATOM    262  C2'  DC A  13     -99.783-405.529-315.790 
ATOM    263  C1'  DC A  13    -100.812-405.537-316.916 
ATOM    264  N1   DC A  13    -102.217-405.387-316.445 
ATOM    265  C2   DC A  13    -103.101-404.680-317.256 
ATOM    266  O2   DC A  13    -102.687-404.211-318.323 
ATOM    267  N3   DC A  13    -104.387-404.530-316.844 
ATOM    268  C4   DC A  13    -104.796-405.053-315.682 
ATOM    269  N4   DC A  13    -106.059-404.881-315.324 
ATOM    270  C5   DC A  13    -103.902-405.784-314.832 
ATOM    271  C6   DC A  13    -102.622-405.921-315.262 
ATOM    272  P    DG A  14     -96.694-404.472-317.097 
ATOM    273  OP1  DG A  14     -95.600-405.332-317.602 
ATOM    274  OP2  DG A  14     -96.650-404.146-315.654 
ATOM    275  O5'  DG A  14     -96.754-403.121-317.952 
ATOM    276  C5'  DG A  14     -97.508-403.103-319.178 
ATOM    277  C4'  DG A  14     -98.326-401.830-319.264 
ATOM    278  O4'  DG A  14     -99.633-401.966-318.637 
ATOM    279  C3'  DG A  14     -97.718-400.601-318.589 
ATOM    280  O3'  DG A  14     -98.018-399.451-319.370 
ATOM    281  C2'  DG A  14     -98.456-400.489-317.255 
ATOM    282  C1'  DG A  14     -99.840-400.847-317.788 
ATOM    283  N9   DG A  14    -100.806-401.245-316.726 
ATOM    284  C8   DG A  14    -100.577-401.928-315.551 
ATOM    285  N7   DG A  14    -101.653-402.120-314.828 
ATOM    286  C5   DG A  14    -102.666-401.521-315.575 
ATOM    287  C6   DG A  14    -104.055-401.407-315.304 
ATOM    288  O6   DG A  14    -104.687-401.817-314.335 
ATOM    289  N1   DG A  14    -104.720-400.721-316.329 
ATOM    290  C2   DG A  14    -104.123-400.213-317.467 
ATOM    291  N2   DG A  14    -104.933-399.591-318.327 
ATOM    292  N3   DG A  14    -102.821-400.322-317.719 
ATOM    293  C4   DG A  14    -102.160-400.984-316.735 
ATOM    294  P    DT A  15     -96.900-398.319-319.545 
ATOM    295  OP1  DT A  15     -95.980-398.695-320.643 
ATOM    296  OP2  DT A  15     -96.267-398.040-318.237 
ATOM    297  O5'  DT A  15     -97.786-397.064-319.991 
ATOM    298  C5'  DT A  15     -99.003-397.296-320.726 
ATOM    299  C4'  DT A  15    -100.112-396.417-320.182 
ATOM    300  O4'  DT A  15    -100.832-397.048-319.084 
ATOM    301  C3'  DT A  15     -99.673-395.070-319.609 
ATOM    302  O3'  DT A  15    -100.658-394.093-319.926 
ATOM    303  C2'  DT A  15     -99.665-395.277-318.095 
ATOM    304  C1'  DT A  15    -100.940-396.111-318.023 
ATOM    305  N1   DT A  15    -101.089-396.870-316.751 
ATOM    306  C2   DT A  15    -102.364-397.029-316.264 
ATOM    307  O2   DT A  15    -103.350-396.583-316.824 
ATOM    308  N3   DT A  15    -102.463-397.737-315.081 
ATOM    309  C4   DT A  15    -101.418-398.285-314.365 
ATOM    310  O4   DT A  15    -101.631-398.898-313.317 
ATOM    311  C5   DT A  15    -100.119-398.064-314.955 
ATOM    312  C7   DT A  15     -98.927-398.627-314.238 
ATOM    313  C6   DT A  15     -99.994-397.379-316.104 
ATOM    314  P    DG A  16    -100.184-392.621-320.342 
ATOM    315  OP1  DG A  16     -99.849-392.597-321.783 
ATOM    316  OP2  DG A  16     -99.122-392.163-319.420 
ATOM    317  O5'  DG A  16    -101.519-391.776-320.085 
ATOM    318  C5'  DG A  16    -102.795-392.423-320.239 
ATOM    319  C4'  DG A  16    -103.714-392.038-319.095 
ATOM    320  O4'  DG A  16    -103.571-392.921-317.947 
ATOM    321  C3'  DG A  16    -103.501-390.640-318.514 
ATOM    322  O3'  DG A  16    -104.764-390.092-318.158 
ATOM    323  C2'  DG A  16    -102.694-390.871-317.236 
ATOM    324  C1'  DG A  16    -103.439-392.123-316.781 
ATOM    325  N9   DG A  16    -102.705-392.918-315.756 
ATOM    326  C8   DG A  16    -101.349-393.116-315.616 
ATOM    327  N7   DG A  16    -101.024-393.876-314.597 
ATOM    328  C5   DG A  16    -102.252-394.203-314.024 
ATOM    329  C6   DG A  16    -102.546-395.003-312.889 
ATOM    330  O6   DG A  16    -101.771-395.598-312.145 
ATOM    331  N1   DG A  16    -103.927-395.073-312.655 
ATOM    332  C2   DG A  16    -104.895-394.451-313.419 
ATOM    333  N2   DG A  16    -106.159-394.642-313.030 
ATOM    334  N3   DG A  16    -104.619-393.701-314.484 
ATOM    335  C4   DG A  16    -103.284-393.623-314.723 
ATOM    336  P    DC A  17    -105.041-388.540-318.430 
ATOM    337  OP1  DC A  17    -105.473-388.352-319.833 
ATOM    338  OP2  DC A  17    -103.870-387.744-318.000 
ATOM    339  O5'  DC A  17    -106.271-388.260-317.446 
ATOM    340  C5'  DC A  17    -107.184-389.333-317.149 
ATOM    341  C4'  DC A  17    -107.501-389.349-315.667 
ATOM    342  O4'  DC A  17    -106.550-390.147-314.905 
ATOM    343  C3'  DC A  17    -107.483-387.990-314.968 
ATOM    344  O3'  DC A  17    -108.514-387.963-313.988 
ATOM    345  C2'  DC A  17    -106.133-387.939-314.253 
ATOM    346  C1'  DC A  17    -106.128-389.390-313.781 
ATOM    347  N1   DC A  17    -104.783-389.882-313.371 
ATOM    348  C2   DC A  17    -104.718-390.793-312.320 
ATOM    349  O2   DC A  17    -105.769-391.153-311.777 
ATOM    350  N3   DC A  17    -103.501-391.253-311.931 
ATOM    351  C4   DC A  17    -102.386-390.838-312.545 
ATOM    352  N4   DC A  17    -101.224-391.316-312.128 
ATOM    353  C5   DC A  17    -102.431-389.901-313.627 
ATOM    354  C6   DC A  17    -103.657-389.453-314.001 
ATOM    355  P    DG A  18    -109.360-386.618-313.788 
ATOM    356  OP1  DG A  18    -110.452-386.566-314.785 
ATOM    357  OP2  DG A  18    -108.445-385.455-313.766 
ATOM    358  O5'  DG A  18    -109.974-386.845-312.328 
ATOM    359  C5'  DG A  18    -110.240-388.189-311.884 
ATOM    360  C4'  DG A  18    -109.774-388.364-310.451 
ATOM    361  O4'  DG A  18    -108.378-388.771-310.367 
ATOM    362  C3'  DG A  18    -109.847-387.116-309.572 
ATOM    363  O3'  DG A  18    -110.222-387.502-308.255 
ATOM    364  C2'  DG A  18    -108.414-386.585-309.533 
ATOM    365  C1'  DG A  18    -107.726-387.942-309.417 
ATOM    366  N9   DG A  18    -106.276-387.908-309.752 
ATOM    367  C8   DG A  18    -105.613-387.137-310.683 
ATOM    368  N7   DG A  18    -104.320-387.349-310.730 
ATOM    369  C5   DG A  18    -104.111-388.329-309.760 
ATOM    370  C6   DG A  18    -102.911-388.965-309.350 
ATOM    371  O6   DG A  18    -101.768-388.793-309.763 
ATOM    372  N1   DG A  18    -103.150-389.901-308.333 
ATOM    373  C2   DG A  18    -104.386-390.185-307.786 
ATOM    374  N2   DG A  18    -104.404-391.112-306.825 
ATOM    375  N3   DG A  18    -105.511-389.587-308.173 
ATOM    376  C4   DG A  18    -105.297-388.677-309.158 
ATOM    377  P    DG A  19    -111.238-386.576-307.434 
ATOM    378  OP1  DG A  19    -112.629-386.908-307.814 
ATOM    379  OP2  DG A  19    -110.845-385.158-307.582 
ATOM    380  O5'  DG A  19    -110.960-387.057-305.933 
ATOM    381  C5'  DG A  19    -110.540-388.414-305.702 
ATOM    382  C4'  DG A  19    -109.411-388.442-304.690 
ATOM    383  O4'  DG A  19    -108.103-388.302-305.315 
ATOM    384  C3'  DG A  19    -109.436-387.336-303.635 
ATOM    385  O3'  DG A  19    -108.983-387.871-302.398 
ATOM    386  C2'  DG A  19    -108.414-386.311-304.124 
ATOM    387  C1'  DG A  19    -107.371-387.316-304.604 
ATOM    388  N9   DG A  19    -106.358-386.734-305.528 
ATOM    389  C8   DG A  19    -106.511-385.747-306.478 
ATOM    390  N7   DG A  19    -105.412-385.460-307.132 
ATOM    391  C5   DG A  19    -104.463-386.317-306.576 
ATOM    392  C6   DG A  19    -103.085-386.471-306.875 
ATOM    393  O6   DG A  19    -102.406-385.874-307.706 
ATOM    394  N1   DG A  19    -102.493-387.457-306.072 
ATOM    395  C2   DG A  19    -103.148-388.196-305.107 
ATOM    396  N2   DG A  19    -102.406-389.089-304.447 
ATOM    397  N3   DG A  19    -104.442-388.051-304.827 
ATOM    398  C4   DG A  19    -105.030-387.098-305.597 
ATOM    399  P    DA A  20    -109.704-387.414-301.043 
ATOM    400  OP1  DA A  20    -110.920-388.230-300.830 
ATOM    401  OP2  DA A  20    -109.900-385.948-301.057 
ATOM    402  O5'  DA A  20    -108.598-387.798-299.952 
ATOM    403  C5'  DA A  20    -107.717-388.907-300.210 
ATOM    404  C4'  DA A  20    -106.297-388.540-299.830 
ATOM    405  O4'  DA A  20    -105.575-387.905-300.924 
ATOM    406  C3'  DA A  20    -106.152-387.553-298.671 
ATOM    407  O3'  DA A  20    -105.014-387.915-297.898 
ATOM    408  C2'  DA A  20    -105.877-386.207-299.341 
ATOM    409  C1'  DA A  20    -104.942-386.737-300.424 
ATOM    410  N9   DA A  20    -104.747-385.794-301.561 
ATOM    411  C8   DA A  20    -105.647-384.923-302.104 
ATOM    412  N7   DA A  20    -105.174-384.229-303.093 
ATOM    413  C5   DA A  20    -103.864-384.671-303.216 
ATOM    414  C6   DA A  20    -102.824-384.320-304.091 
ATOM    415  N6   DA A  20    -102.948-383.397-305.056 
ATOM    416  N1   DA A  20    -101.645-384.953-303.940 
ATOM    417  C2   DA A  20    -101.528-385.869-302.980 
ATOM    418  N3   DA A  20    -102.423-386.278-302.108 
ATOM    419  C4   DA A  20    -103.593-385.629-302.282 
ATOM    420  P    DT A  21    -105.091-387.797-296.303 
ATOM    421  OP1  DT A  21    -105.724-389.014-295.746 
ATOM    422  OP2  DT A  21    -105.718-386.510-295.930 
ATOM    423  O5'  DT A  21    -103.539-387.771-295.914 
ATOM    424  C5'  DT A  21    -102.597-388.464-296.754 
ATOM    425  C4'  DT A  21    -101.368-387.604-296.974 
ATOM    426  O4'  DT A  21    -101.509-386.716-298.119 
ATOM    427  C3'  DT A  21    -100.998-386.667-295.824 
ATOM    428  O3'  DT A  21     -99.580-386.600-295.723 
ATOM    429  C2'  DT A  21    -101.519-385.298-296.257 
ATOM    430  C1'  DT A  21    -101.115-385.410-297.724 
ATOM    431  N1   DT A  21    -101.802-384.431-298.612 
ATOM    432  C2   DT A  21    -101.085-383.939-299.674 
ATOM    433  O2   DT A  21     -99.935-384.269-299.908 
ATOM    434  N3   DT A  21    -101.754-383.033-300.475 
ATOM    435  C4   DT A  21    -103.050-382.592-300.303 
ATOM    436  O4   DT A  21    -103.543-381.777-301.087 
ATOM    437  C5   DT A  21    -103.722-383.164-299.161 
ATOM    438  C7   DT A  21    -105.137-382.737-298.902 
ATOM    439  C6   DT A  21    -103.095-384.047-298.366 
ATOM    440  P    DC A  22     -98.906-386.564-294.272 
ATOM    441  OP1  DC A  22     -98.771-387.943-293.754 
ATOM    442  OP2  DC A  22     -99.641-385.614-293.407 
ATOM    443  O5'  DC A  22     -97.459-385.972-294.610 
ATOM    444  C5'  DC A  22     -96.880-386.240-295.901 
ATOM    445  C4'  DC A  22     -96.252-384.977-296.460 
ATOM    446  O4'  DC A  22     -97.202-384.174-297.218 
ATOM    447  C3'  DC A  22     -95.687-384.002-295.428 
ATOM    448  O3'  DC A  22     -94.502-383.414-295.951 
ATOM    449  C2'  DC A  22     -96.752-382.915-295.297 
ATOM    450  C1'  DC A  22     -97.098-382.828-296.780 
ATOM    451  N1   DC A  22     -98.397-382.152-297.054 
ATOM    452  C2   DC A  22     -98.498-381.384-298.211 
ATOM    453  O2   DC A  22     -97.515-381.296-298.956 
ATOM    454  N3   DC A  22     -99.673-380.758-298.479 
ATOM    455  C4   DC A  22    -100.715-380.879-297.645 
ATOM    456  N4   DC A  22    -101.840-380.249-297.951 
ATOM    457  C5   DC A  22    -100.632-381.663-296.450 
ATOM    458  C6   DC A  22     -99.449-382.280-296.201 
ATOM    459  P    DC A  23     -93.259-383.169-294.972 
ATOM    460  OP1  DC A  23     -92.465-384.413-294.858 
ATOM    461  OP2  DC A  23     -93.738-382.587-293.698 
ATOM    462  O5'  DC A  23     -92.428-382.071-295.785 
ATOM    463  C5'  DC A  23     -92.496-382.068-297.224 
ATOM    464  C4'  DC A  23     -92.651-380.648-297.732 
ATOM    465  O4'  DC A  23     -94.045-380.236-297.812 
ATOM    466  C3'  DC A  23     -91.995-379.561-296.880 
ATOM    467  O3'  DC A  23     -91.465-378.559-297.740 
ATOM    468  C2'  DC A  23     -93.143-378.953-296.075 
ATOM    469  C1'  DC A  23     -94.171-378.961-297.201 
ATOM    470  N1   DC A  23     -95.577-378.811-296.730 
ATOM    471  C2   DC A  23     -96.461-378.104-297.541 
ATOM    472  O2   DC A  23     -96.047-377.635-298.608 
ATOM    473  N3   DC A  23     -97.747-377.954-297.129 
ATOM    474  C4   DC A  23     -98.155-378.477-295.967 
ATOM    475  N4   DC A  23     -99.418-378.305-295.609 
ATOM    476  C5   DC A  23     -97.261-379.208-295.117 
ATOM    477  C6   DC A  23     -95.981-379.345-295.546 
ATOM    478  P    DT A  24     -90.053-377.896-297.382 
ATOM    479  OP1  DT A  24     -88.960-378.756-297.887 
ATOM    480  OP2  DT A  24     -90.009-377.570-295.939 
ATOM    481  O5'  DT A  24     -90.114-376.545-298.237 
ATOM    482  C5'  DT A  24     -90.867-376.527-299.463 
ATOM    483  C4'  DT A  24     -91.686-375.254-299.549 
ATOM    484  O4'  DT A  24     -92.993-375.390-298.922 
ATOM    485  C3'  DT A  24     -91.078-374.025-298.874 
ATOM    486  O3'  DT A  24     -91.377-372.875-299.655 
ATOM    487  C2'  DT A  24     -91.816-373.913-297.540 
ATOM    488  C1'  DT A  24     -93.199-374.271-298.073 
ATOM    489  N1   DT A  24     -94.166-374.669-297.011 
ATOM    490  C2   DT A  24     -95.480-374.318-297.198 
ATOM    491  O2   DT A  24     -95.871-373.709-298.179 
ATOM    492  N3   DT A  24     -96.347-374.703-296.193 
ATOM    493  C4   DT A  24     -96.014-375.393-295.045 
ATOM    494  O4   DT A  24     -96.879-375.682-294.215 
ATOM    495  C5   DT A  24     -94.611-375.716-294.938 
ATOM    496  C7   DT A  24     -94.163-376.466-293.718 
ATOM    497  C6   DT A  24     -93.747-375.353-295.900 
ATOM    498  P    DG A  25     -90.259-371.743-299.830 
ATOM    499  OP1  DG A  25     -89.340-372.119-300.928 
ATOM    500  OP2  DG A  25     -89.627-371.464-298.522 
ATOM    501  O5'  DG A  25     -91.146-370.488-300.276 
ATOM    502  C5'  DG A  25     -92.362-370.720-301.011 
ATOM    503  C4'  DG A  25     -93.471-369.841-300.467 
ATOM    504  O4'  DG A  25     -94.192-370.472-299.369 
ATOM    505  C3'  DG A  25     -93.033-368.494-299.894 
ATOM    506  O3'  DG A  25     -94.018-367.517-300.211 
ATOM    507  C2'  DG A  25     -93.024-368.701-298.380 
ATOM    508  C1'  DG A  25     -94.300-369.535-298.308 
ATOM    509  N9   DG A  25     -94.449-370.294-297.036 
ATOM    510  C8   DG A  25     -93.478-370.875-296.249 
ATOM    511  N7   DG A  25     -93.945-371.475-295.181 
ATOM    512  C5   DG A  25     -95.322-371.276-295.264 
ATOM    513  C6   DG A  25     -96.361-371.695-294.393 
ATOM    514  O6   DG A  25     -96.278-372.338-293.350 
ATOM    515  N1   DG A  25     -97.618-371.279-294.856 
ATOM    516  C2   DG A  25     -97.840-370.554-296.010 
ATOM    517  N2   DG A  25     -99.113-370.255-296.278 
ATOM    518  N3   DG A  25     -96.864-370.162-296.828 
ATOM    519  C4   DG A  25     -95.640-370.557-296.393 
ATOM    520  P    DC A  26     -93.544-366.045-300.627 
ATOM    521  OP1  DC A  26     -93.209-366.021-302.068 
ATOM    522  OP2  DC A  26     -92.481-365.587-299.705 
ATOM    523  O5'  DC A  26     -94.879-365.200-300.370 
ATOM    524  C5'  DC A  26     -96.155-365.847-300.524 
ATOM    525  C4'  DC A  26     -97.073-365.462-299.380 
ATOM    526  O4'  DC A  26     -96.931-366.345-298.232 
ATOM    527  C3'  DC A  26     -96.860-364.064-298.799 
ATOM    528  O3'  DC A  26     -98.124-363.516-298.443 
ATOM    529  C2'  DC A  26     -96.053-364.295-297.521 
ATOM    530  C1'  DC A  26     -96.798-365.547-297.066 
ATOM    531  N1   DC A  26     -96.065-366.342-296.041 
ATOM    532  C2   DC A  26     -96.816-366.993-295.066 
ATOM    533  O2   DC A  26     -98.047-366.887-295.091 
ATOM    534  N3   DC A  26     -96.165-367.722-294.122 
ATOM    535  C4   DC A  26     -94.829-367.812-294.131 
ATOM    536  N4   DC A  26     -94.243-368.535-293.189 
ATOM    537  C5   DC A  26     -94.039-367.149-295.125 
ATOM    538  C6   DC A  26     -94.707-366.425-296.059 
ATOM    539  P    DT A  27     -98.400-361.964-298.715 
ATOM    540  OP1  DT A  27     -98.833-361.776-300.118 
ATOM    541  OP2  DT A  27     -97.229-361.168-298.285 
ATOM    542  O5'  DT A  27     -99.630-361.684-297.731 
ATOM    543  C5'  DT A  27    -100.544-362.757-297.434 
ATOM    544  C4'  DT A  27    -100.860-362.773-295.952 
ATOM    545  O4'  DT A  27     -99.910-363.571-295.190 
ATOM    546  C3'  DT A  27    -100.843-361.414-295.253 
ATOM    547  O3'  DT A  27    -101.873-361.387-294.273 
ATOM    548  C2'  DT A  27     -99.492-361.363-294.538 
ATOM    549  C1'  DT A  27     -99.488-362.814-294.066 
ATOM    550  N1   DT A  27     -98.143-363.306-293.656 
ATOM    551  C2   DT A  27     -98.095-364.204-292.618 
ATOM    552  O2   DT A  27     -99.091-364.602-292.038 
ATOM    553  N3   DT A  27     -96.832-364.637-292.265 
ATOM    554  C4   DT A  27     -95.642-364.255-292.850 
ATOM    555  O4   DT A  27     -94.571-364.712-292.447 
ATOM    556  C5   DT A  27     -95.794-363.310-293.930 
ATOM    557  C7   DT A  27     -94.548-362.840-294.623 
ATOM    558  C6   DT A  27     -97.011-362.871-294.294 
ATOM    559  P    DG A  28    -102.719-360.042-294.073 
ATOM    560  OP1  DG A  28    -103.812-359.991-295.070 
ATOM    561  OP2  DG A  28    -101.805-358.879-294.051 
ATOM    562  O5'  DG A  28    -103.334-360.269-292.613 
ATOM    563  C5'  DG A  28    -103.600-361.613-292.168 
ATOM    564  C4'  DG A  28    -103.134-361.788-290.736 
ATOM    565  O4'  DG A  28    -101.738-362.195-290.652 
ATOM    566  C3'  DG A  28    -103.207-360.540-289.857 
ATOM    567  O3'  DG A  28    -103.582-360.926-288.540 
ATOM    568  C2'  DG A  28    -101.774-360.009-289.818 
ATOM    569  C1'  DG A  28    -101.086-361.366-289.702 
ATOM    570  N9   DG A  28     -99.635-361.332-290.037 
ATOM    571  C8   DG A  28     -98.973-360.561-290.968 
ATOM    572  N7   DG A  28     -97.680-360.773-291.015 
ATOM    573  C5   DG A  28     -97.471-361.753-290.045 
ATOM    574  C6   DG A  28     -96.271-362.389-289.635 
ATOM    575  O6   DG A  28     -95.127-362.217-290.048 
ATOM    576  N1   DG A  28     -96.509-363.325-288.618 
ATOM    577  C2   DG A  28     -97.745-363.609-288.071 
ATOM    578  N2   DG A  28     -97.763-364.536-287.110 
ATOM    579  N3   DG A  28     -98.871-363.011-288.458 
ATOM    580  C4   DG A  28     -98.656-362.101-289.443 
ATOM    581  P    DG A  29    -104.598-360.000-287.719 
ATOM    582  OP1  DG A  29    -105.989-360.332-288.099 
ATOM    583  OP2  DG A  29    -104.205-358.582-287.867 
ATOM    584  O5'  DG A  29    -104.320-360.481-286.218 
ATOM    585  C5'  DG A  29    -103.899-361.838-285.987 
ATOM    586  C4'  DG A  29    -102.771-361.866-284.975 
ATOM    587  O4'  DG A  29    -101.463-361.726-285.600 
ATOM    588  C3'  DG A  29    -102.796-360.760-283.920 
ATOM    589  O3'  DG A  29    -102.342-361.295-282.683 
ATOM    590  C2'  DG A  29    -101.773-359.735-284.409 
ATOM    591  C1'  DG A  29    -100.730-360.740-284.889 
ATOM    592  N9   DG A  29     -99.718-360.158-285.813 
ATOM    593  C8   DG A  29     -99.871-359.171-286.762 
ATOM    594  N7   DG A  29     -98.772-358.884-287.417 
ATOM    595  C5   DG A  29     -97.823-359.741-286.861 
ATOM    596  C6   DG A  29     -96.445-359.895-287.160 
ATOM    597  O6   DG A  29     -95.766-359.298-287.991 
ATOM    598  N1   DG A  29     -95.853-360.881-286.357 
ATOM    599  C2   DG A  29     -96.508-361.620-285.392 
ATOM    600  N2   DG A  29     -95.766-362.513-284.732 
ATOM    601  N3   DG A  29     -97.802-361.475-285.112 
ATOM    602  C4   DG A  29     -98.390-360.522-285.882 
ATOM    603  P    DT A  30    -103.064-360.838-281.328 
ATOM    604  OP1  DT A  30    -104.279-361.654-281.115 
ATOM    605  OP2  DT A  30    -103.260-359.372-281.342 
ATOM    606  O5'  DT A  30    -101.958-361.222-280.237 
ATOM    607  C5'  DT A  30    -101.077-362.331-280.495 
ATOM    608  C4'  DT A  30     -99.657-361.964-280.115 
ATOM    609  O4'  DT A  30     -98.935-361.328-281.209 
ATOM    610  C3'  DT A  30     -99.512-360.977-278.956 
ATOM    611  O3'  DT A  30     -98.374-361.339-278.183 
ATOM    612  C2'  DT A  30     -99.237-359.631-279.626 
ATOM    613  C1'  DT A  30     -98.302-360.161-280.709 
ATOM    614  N1   DT A  30     -98.107-359.218-281.846 
ATOM    615  C2   DT A  30     -96.868-359.203-282.441 
ATOM    616  O2   DT A  30     -95.950-359.917-282.078 
ATOM    617  N3   DT A  30     -96.725-358.316-283.490 
ATOM    618  C4   DT A  30     -97.693-357.465-283.981 
ATOM    619  O4   DT A  30     -97.446-356.714-284.927 
ATOM    620  C5   DT A  30     -98.959-357.552-283.292 
ATOM    621  C7   DT A  30    -100.069-356.659-283.763 
ATOM    622  C6   DT A  30     -99.126-358.406-282.268 
ATOM    623  P    DA A  31     -98.451-361.221-276.588 
ATOM    624  OP1  DA A  31     -99.083-362.438-276.031 
ATOM    625  OP2  DA A  31     -99.078-359.934-276.215 
ATOM    626  O5'  DA A  31     -96.898-361.195-276.199 
ATOM    627  C5'  DA A  31     -95.956-361.888-277.039 
ATOM    628  C4'  DA A  31     -94.727-361.028-277.259 
ATOM    629  O4'  DA A  31     -94.869-360.140-278.404 
ATOM    630  C3'  DA A  31     -94.357-360.091-276.109 
ATOM    631  O3'  DA A  31     -92.940-360.024-276.008 
ATOM    632  C2'  DA A  31     -94.879-358.722-276.542 
ATOM    633  C1'  DA A  31     -94.475-358.834-278.009 
ATOM    634  N9   DA A  31     -95.162-357.855-278.897 
ATOM    635  C8   DA A  31     -96.434-357.368-278.798 
ATOM    636  N7   DA A  31     -96.745-356.521-279.729 
ATOM    637  C5   DA A  31     -95.597-356.439-280.504 
ATOM    638  C6   DA A  31     -95.282-355.700-281.656 
ATOM    639  N6   DA A  31     -96.141-354.864-282.257 
ATOM    640  N1   DA A  31     -94.048-355.853-282.172 
ATOM    641  C2   DA A  31     -93.199-356.685-281.572 
ATOM    642  N3   DA A  31     -93.379-357.423-280.498 
ATOM    643  C4   DA A  31     -94.621-357.252-280.002 
ATOM    644  P    DG A  32     -92.266-359.988-274.557 
ATOM    645  OP1  DG A  32     -92.131-361.367-274.039 
ATOM    646  OP2  DG A  32     -93.000-359.038-273.692 
ATOM    647  O5'  DG A  32     -90.819-359.396-274.895 
ATOM    648  C5'  DG A  32     -90.239-359.664-276.186 
ATOM    649  C4'  DG A  32     -89.612-358.401-276.745 
ATOM    650  O4'  DG A  32     -90.561-357.598-277.503 
ATOM    651  C3'  DG A  32     -89.046-357.426-275.713 
ATOM    652  O3'  DG A  32     -87.861-356.838-276.236 
ATOM    653  C2'  DG A  32     -90.112-356.339-275.582 
ATOM    654  C1'  DG A  32     -90.458-356.252-277.065 
ATOM    655  N9   DG A  32     -91.757-355.576-277.339 
ATOM    656  C8   DG A  32     -92.919-355.589-276.599 
ATOM    657  N7   DG A  32     -93.892-354.883-277.120 
ATOM    658  C5   DG A  32     -93.336-354.364-278.288 
ATOM    659  C6   DG A  32     -93.906-353.520-279.276 
ATOM    660  O6   DG A  32     -95.040-353.050-279.325 
ATOM    661  N1   DG A  32     -92.989-353.233-280.297 
ATOM    662  C2   DG A  32     -91.691-353.701-280.355 
ATOM    663  N2   DG A  32     -90.975-353.314-281.413 
ATOM    664  N3   DG A  32     -91.156-354.494-279.428 
ATOM    665  C4   DG A  32     -92.033-354.780-278.431 
ATOM    666  P    DG A  33     -86.619-356.593-275.257 
ATOM    667  OP1  DG A  33     -85.824-357.837-275.143 
ATOM    668  OP2  DG A  33     -87.098-356.011-273.983 
ATOM    669  O5'  DG A  33     -85.787-355.495-276.070 
ATOM    670  C5'  DG A  33     -85.856-355.492-277.509 
ATOM    671  C4'  DG A  33     -86.011-354.072-278.017 
ATOM    672  O4'  DG A  33     -87.405-353.660-278.097 
ATOM    673  C3'  DG A  33     -85.355-352.985-277.165 
ATOM    674  O3'  DG A  33     -84.825-351.983-278.025 
ATOM    675  C2'  DG A  33     -86.503-352.377-276.360 
ATOM    676  C1'  DG A  33     -87.531-352.385-277.486 
ATOM    677  N9   DG A  33     -88.937-352.235-277.015 
ATOM    678  C8   DG A  33     -89.522-352.701-275.859 
ATOM    679  N7   DG A  33     -90.791-352.395-275.741 
ATOM    680  C5   DG A  33     -91.066-351.673-276.903 
ATOM    681  C6   DG A  33     -92.276-351.076-277.342 
ATOM    682  O6   DG A  33     -93.372-351.061-276.790 
ATOM    683  N1   DG A  33     -92.112-350.439-278.581 
ATOM    684  C2   DG A  33     -90.933-350.388-279.299 
ATOM    685  N2   DG A  33     -90.984-349.731-280.462 
ATOM    686  N3   DG A  33     -89.799-350.948-278.886 
ATOM    687  C4   DG A  33     -89.940-351.570-277.686 
ATOM    688  P    DA A  34     -83.413-351.320-277.667 
ATOM    689  OP1  DA A  34     -82.319-352.180-278.172 
ATOM    690  OP2  DA A  34     -83.369-350.994-276.224 
ATOM    691  O5'  DA A  34     -83.473-349.969-278.522 
ATOM    692  C5'  DA A  34     -84.227-349.951-279.748 
ATOM    693  C4'  DA A  34     -85.045-348.678-279.834 
ATOM    694  O4'  DA A  34     -86.353-348.814-279.207 
ATOM    695  C3'  DA A  34     -84.437-347.449-279.159 
ATOM    696  O3'  DA A  34     -84.737-346.298-279.940 
ATOM    697  C2'  DA A  34     -85.176-347.337-277.824 
ATOM    698  C1'  DA A  34     -86.559-347.695-278.358 
ATOM    699  N9   DA A  34     -87.526-348.093-277.296 
ATOM    700  C8   DA A  34     -87.280-348.772-276.136 
ATOM    701  N7   DA A  34     -88.336-348.968-275.410 
ATOM    702  C5   DA A  34     -89.359-348.377-276.139 
ATOM    703  C6   DA A  34     -90.737-348.246-275.903 
ATOM    704  N6   DA A  34     -91.350-348.726-274.812 
ATOM    705  N1   DA A  34     -91.466-347.600-276.833 
ATOM    706  C2   DA A  34     -90.851-347.126-277.915 
ATOM    707  N3   DA A  34     -89.579-347.188-278.242 
ATOM    708  C4   DA A  34     -88.872-347.838-277.295 
ATOM    709  P    DG A  35     -83.619-345.167-280.115 
ATOM    710  OP1  DG A  35     -82.700-345.543-281.213 
ATOM    711  OP2  DG A  35     -82.987-344.888-278.807 
ATOM    712  O5'  DG A  35     -84.506-343.912-280.561 
ATOM    713  C5'  DG A  35     -85.722-344.144-281.296 
ATOM    714  C4'  DG A  35     -86.831-343.265-280.752 
ATOM    715  O4'  DG A  35     -87.551-343.896-279.654 
ATOM    716  C3'  DG A  35     -86.393-341.918-280.179 
ATOM    717  O3'  DG A  35     -87.377-340.941-280.495 
ATOM    718  C2'  DG A  35     -86.384-342.125-278.665 
ATOM    719  C1'  DG A  35     -87.660-342.959-278.593 
ATOM    720  N9   DG A  35     -87.809-343.718-277.321 
ATOM    721  C8   DG A  35     -86.838-344.299-276.534 
ATOM    722  N7   DG A  35     -87.305-344.898-275.465 
ATOM    723  C5   DG A  35     -88.682-344.700-275.549 
ATOM    724  C6   DG A  35     -89.720-345.119-274.678 
ATOM    725  O6   DG A  35     -89.638-345.762-273.635 
ATOM    726  N1   DG A  35     -90.977-344.703-275.141 
ATOM    727  C2   DG A  35     -91.200-343.978-276.295 
ATOM    728  N2   DG A  35     -92.473-343.679-276.563 
ATOM    729  N3   DG A  35     -90.224-343.586-277.113 
ATOM    730  C4   DG A  35     -89.000-343.981-276.677 
ATOM    731  P    DA A  36     -86.904-339.469-280.912 
ATOM    732  OP1  DA A  36     -86.568-339.445-282.353 
ATOM    733  OP2  DA A  36     -85.841-339.011-279.990 
ATOM    734  O5'  DA A  36     -88.239-338.624-280.655 
ATOM    735  C5'  DA A  36     -89.515-339.271-280.808 
ATOM    736  C4'  DA A  36     -90.433-338.886-279.665 
ATOM    737  O4'  DA A  36     -90.291-339.769-278.517 
ATOM    738  C3'  DA A  36     -90.220-337.488-279.083 
ATOM    739  O3'  DA A  36     -91.484-336.940-278.728 
ATOM    740  C2'  DA A  36     -89.413-337.719-277.806 
ATOM    741  C1'  DA A  36     -90.158-338.971-277.351 
ATOM    742  N9   DA A  36     -89.425-339.766-276.326 
ATOM    743  C8   DA A  36     -88.078-339.951-276.202 
ATOM    744  N7   DA A  36     -87.742-340.701-275.199 
ATOM    745  C5   DA A  36     -88.955-341.038-274.613 
ATOM    746  C6   DA A  36     -89.281-341.824-273.495 
ATOM    747  N6   DA A  36     -88.368-342.442-272.732 
ATOM    748  N1   DA A  36     -90.585-341.952-273.188 
ATOM    749  C2   DA A  36     -91.489-341.336-273.950 
ATOM    750  N3   DA A  36     -91.304-340.582-275.010 
ATOM    751  C4   DA A  36     -89.991-340.469-275.296 
ATOM    752  P    DA A  37     -91.760-335.388-279.000 
ATOM    753  OP1  DA A  37     -92.193-335.200-280.403 
ATOM    754  OP2  DA A  37     -90.589-334.592-278.570 
ATOM    755  O5'  DA A  37     -92.990-335.108-278.015 
ATOM    756  C5'  DA A  37     -93.904-336.181-277.719 
ATOM    757  C4'  DA A  37     -94.220-336.197-276.237 
ATOM    758  O4'  DA A  37     -93.270-336.995-275.475 
ATOM    759  C3'  DA A  37     -94.203-334.838-275.538 
ATOM    760  O3'  DA A  37     -95.233-334.811-274.558 
ATOM    761  C2'  DA A  37     -92.852-334.787-274.823 
ATOM    762  C1'  DA A  37     -92.847-336.238-274.351 
ATOM    763  N9   DA A  37     -91.503-336.730-273.941 
ATOM    764  C8   DA A  37     -90.284-336.403-274.464 
ATOM    765  N7   DA A  37     -89.288-337.002-273.887 
ATOM    766  C5   DA A  37     -89.889-337.783-272.909 
ATOM    767  C6   DA A  37     -89.366-338.664-271.948 
ATOM    768  N6   DA A  37     -88.058-338.918-271.810 
ATOM    769  N1   DA A  37     -90.242-339.278-271.131 
ATOM    770  C2   DA A  37     -91.542-339.023-271.273 
ATOM    771  N3   DA A  37     -92.143-338.225-272.128 
ATOM    772  C4   DA A  37     -91.244-337.622-272.934 
ATOM    773  P    DC A  38     -96.079-333.466-274.358 
ATOM    774  OP1  DC A  38     -97.172-333.415-275.355 
ATOM    775  OP2  DC A  38     -95.165-332.303-274.336 
ATOM    776  O5'  DC A  38     -96.693-333.693-272.898 
ATOM    777  C5'  DC A  38     -96.960-335.037-272.453 
ATOM    778  C4'  DC A  38     -96.494-335.212-271.021 
ATOM    779  O4'  DC A  38     -95.098-335.619-270.937 
ATOM    780  C3'  DC A  38     -96.567-333.964-270.141 
ATOM    781  O3'  DC A  38     -96.941-334.350-268.825 
ATOM    782  C2'  DC A  38     -95.134-333.433-270.103 
ATOM    783  C1'  DC A  38     -94.446-334.790-269.987 
ATOM    784  N1   DC A  38     -92.995-334.756-270.322 
ATOM    785  C2   DC A  38     -92.146-335.606-269.617 
ATOM    786  O2   DC A  38     -92.628-336.347-268.752 
ATOM    787  N3   DC A  38     -90.820-335.590-269.906 
ATOM    788  C4   DC A  38     -90.337-334.772-270.851 
ATOM    789  N4   DC A  38     -89.036-334.793-271.096 
ATOM    790  C5   DC A  38     -91.193-333.889-271.586 
ATOM    791  C6   DC A  38     -92.515-333.920-271.282 
ATOM    792  P    DC A  39     -97.957-333.424-268.004 
ATOM    793  OP1  DC A  39     -99.349-333.756-268.384 
ATOM    794  OP2  DC A  39     -97.564-332.006-268.152 
ATOM    795  O5'  DC A  39     -97.680-333.905-266.503 
ATOM    796  C5'  DC A  39     -97.259-335.262-266.272 
ATOM    797  C4'  DC A  39     -96.130-335.290-265.260 
ATOM    798  O4'  DC A  39     -94.823-335.150-265.885 
ATOM    799  C3'  DC A  39     -96.155-334.184-264.205 
ATOM    800  O3'  DC A  39     -95.702-334.719-262.967 
ATOM    801  C2'  DC A  39     -95.133-333.159-264.694 
ATOM    802  C1'  DC A  39     -94.090-334.164-265.174 
ATOM    803  N1   DC A  39     -93.078-333.582-266.098 
ATOM    804  C2   DC A  39     -91.777-334.074-266.029 
ATOM    805  O2   DC A  39     -91.518-334.965-265.212 
ATOM    806  N3   DC A  39     -90.839-333.556-266.864 
ATOM    807  C4   DC A  39     -91.159-332.592-267.735 
ATOM    808  N4   DC A  39     -90.209-332.119-268.528 
ATOM    809  C5   DC A  39     -92.491-332.072-267.822 
ATOM    810  C6   DC A  39     -93.414-332.602-266.979 
ATOM    811  P    DT A  40     -96.423-334.262-261.613 
ATOM    812  OP1  DT A  40     -97.639-335.078-261.400 
ATOM    813  OP2  DT A  40     -96.620-332.796-261.627 
ATOM    814  O5'  DT A  40     -95.318-334.646-260.522 
ATOM    815  C5'  DT A  40     -94.437-335.755-260.780 
ATOM    816  C4'  DT A  40     -93.016-335.388-260.400 
ATOM    817  O4'  DT A  40     -92.295-334.752-261.494 
ATOM    818  C3'  DT A  40     -92.872-334.401-259.241 
ATOM    819  O3'  DT A  40     -91.734-334.762-258.468 
ATOM    820  C2'  DT A  40     -92.597-333.055-259.911 
ATOM    821  C1'  DT A  40     -91.662-333.585-260.994 
ATOM    822  N1   DT A  40     -91.466-332.642-262.131 
ATOM    823  C2   DT A  40     -90.228-332.627-262.726 
ATOM    824  O2   DT A  40     -89.309-333.341-262.363 
ATOM    825  N3   DT A  40     -90.084-331.740-263.775 
ATOM    826  C4   DT A  40     -91.052-330.888-264.266 
ATOM    827  O4   DT A  40     -90.806-330.138-265.212 
ATOM    828  C5   DT A  40     -92.319-330.976-263.577 
ATOM    829  C7   DT A  40     -93.429-330.083-264.048 
ATOM    830  C6   DT A  40     -92.486-331.830-262.553 
ATOM    831  P    DA A  41     -91.811-334.645-256.873 
ATOM    832  OP1  DA A  41     -92.443-335.862-256.316 
ATOM    833  OP2  DA A  41     -92.437-333.358-256.500 
ATOM    834  O5'  DA A  41     -90.258-334.619-256.484 
ATOM    835  C5'  DA A  41     -89.316-335.312-257.324 
ATOM    836  C4'  DA A  41     -88.087-334.452-257.544 
ATOM    837  O4'  DA A  41     -88.228-333.564-258.689 
ATOM    838  C3'  DA A  41     -87.717-333.515-256.394 
ATOM    839  O3'  DA A  41     -86.300-333.448-256.293 
ATOM    840  C2'  DA A  41     -88.238-332.146-256.827 
ATOM    841  C1'  DA A  41     -87.834-332.258-258.294 
ATOM    842  N9   DA A  41     -88.522-331.279-259.181 
ATOM    843  C8   DA A  41     -89.794-330.792-259.083 
ATOM    844  N7   DA A  41     -90.105-329.945-260.014 
ATOM    845  C5   DA A  41     -88.956-329.863-260.789 
ATOM    846  C6   DA A  41     -88.642-329.124-261.941 
ATOM    847  N6   DA A  41     -89.501-328.288-262.542 
ATOM    848  N1   DA A  41     -87.408-329.277-262.457 
ATOM    849  C2   DA A  41     -86.559-330.109-261.857 
ATOM    850  N3   DA A  41     -86.739-330.847-260.782 
ATOM    851  C4   DA A  41     -87.981-330.676-260.287 
ATOM    852  P    DG A  42     -85.625-333.412-254.842 
ATOM    853  OP1  DG A  42     -85.490-334.791-254.323 
ATOM    854  OP2  DG A  42     -86.360-332.462-253.977 
ATOM    855  O5'  DG A  42     -84.179-332.820-255.180 
ATOM    856  C5'  DG A  42     -83.599-333.088-256.471 
ATOM    857  C4'  DG A  42     -82.972-331.825-257.030 
ATOM    858  O4'  DG A  42     -83.921-331.022-257.788 
ATOM    859  C3'  DG A  42     -82.406-330.850-255.998 
ATOM    860  O3'  DG A  42     -81.221-330.262-256.520 
ATOM    861  C2'  DG A  42     -83.472-329.763-255.867 
ATOM    862  C1'  DG A  42     -83.818-329.676-257.350 
ATOM    863  N9   DG A  42     -85.117-329.000-257.624 
ATOM    864  C8   DG A  42     -86.279-329.013-256.884 
ATOM    865  N7   DG A  42     -87.252-328.307-257.405 
ATOM    866  C5   DG A  42     -86.695-327.788-258.573 
ATOM    867  C6   DG A  42     -87.266-326.944-259.561 
ATOM    868  O6   DG A  42     -88.399-326.474-259.610 
ATOM    869  N1   DG A  42     -86.349-326.657-260.582 
ATOM    870  C2   DG A  42     -85.051-327.125-260.640 
ATOM    871  N2   DG A  42     -84.335-326.738-261.698 
ATOM    872  N3   DG A  42     -84.516-327.918-259.713 
ATOM    873  C4   DG A  42     -85.393-328.204-258.716 
ATOM    874  P    DA A  43     -79.979-330.017-255.542 
ATOM    875  OP1  DA A  43     -79.184-331.261-255.428 
ATOM    876  OP2  DA A  43     -80.458-329.435-254.268 
ATOM    877  O5'  DA A  43     -79.147-328.919-256.355 
ATOM    878  C5'  DA A  43     -79.216-328.916-257.794 
ATOM    879  C4'  DA A  43     -79.371-327.496-258.301 
ATOM    880  O4'  DA A  43     -80.764-327.084-258.382 
ATOM    881  C3'  DA A  43     -78.714-326.409-257.450 
ATOM    882  O3'  DA A  43     -78.185-325.407-258.309 
ATOM    883  C2'  DA A  43     -79.862-325.801-256.645 
ATOM    884  C1'  DA A  43     -80.891-325.809-257.771 
ATOM    885  N9   DA A  43     -82.296-325.659-257.300 
ATOM    886  C8   DA A  43     -82.860-326.129-256.149 
ATOM    887  N7   DA A  43     -84.116-325.832-256.020 
ATOM    888  C5   DA A  43     -84.409-325.112-257.170 
ATOM    889  C6   DA A  43     -85.589-324.509-257.636 
ATOM    890  N6   DA A  43     -86.750-324.540-256.965 
ATOM    891  N1   DA A  43     -85.533-323.871-258.820 
ATOM    892  C2   DA A  43     -84.377-323.844-259.482 
ATOM    893  N3   DA A  43     -83.218-324.367-259.148 
ATOM    894  C4   DA A  43     -83.300-325.000-257.959 
ATOM    895  P    DG A  44     -76.773-324.744-257.952 
ATOM    896  OP1  DG A  44     -75.679-325.604-258.457 
ATOM    897  OP2  DG A  44     -76.729-324.418-256.509 
ATOM    898  O5'  DG A  44     -76.833-323.393-258.806 
ATOM    899  C5'  DG A  44     -77.587-323.375-260.033 
ATOM    900  C4'  DG A  44     -78.405-322.102-260.119 
ATOM    901  O4'  DG A  44     -79.712-322.238-259.491 
ATOM    902  C3'  DG A  44     -77.797-320.873-259.444 
ATOM    903  O3'  DG A  44     -78.097-319.722-260.225 
ATOM    904  C2'  DG A  44     -78.535-320.761-258.109 
ATOM    905  C1'  DG A  44     -79.919-321.119-258.643 
ATOM    906  N9   DG A  44     -80.885-321.517-257.581 
ATOM    907  C8   DG A  44     -80.657-322.200-256.406 
ATOM    908  N7   DG A  44     -81.732-322.392-255.682 
ATOM    909  C5   DG A  44     -82.745-321.793-256.429 
ATOM    910  C6   DG A  44     -84.134-321.679-256.159 
ATOM    911  O6   DG A  44     -84.766-322.089-255.189 
ATOM    912  N1   DG A  44     -84.799-320.993-257.184 
ATOM    913  C2   DG A  44     -84.202-320.485-258.322 
ATOM    914  N2   DG A  44     -85.013-319.863-259.181 
ATOM    915  N3   DG A  44     -82.900-320.594-258.574 
ATOM    916  C4   DG A  44     -82.239-321.256-257.589 
ATOM    917  P    DT A  45     -76.979-318.591-260.399 
ATOM    918  OP1  DT A  45     -76.060-318.967-261.498 
ATOM    919  OP2  DT A  45     -76.346-318.312-259.091 
ATOM    920  O5'  DT A  45     -77.865-317.336-260.846 
ATOM    921  C5'  DT A  45     -79.082-317.568-261.580 
ATOM    922  C4'  DT A  45     -80.191-316.689-261.037 
ATOM    923  O4'  DT A  45     -80.911-317.320-259.939 
ATOM    924  C3'  DT A  45     -79.752-315.342-260.464 
ATOM    925  O3'  DT A  45     -80.737-314.365-260.780 
ATOM    926  C2'  DT A  45     -79.744-315.549-258.950 
ATOM    927  C1'  DT A  45     -81.020-316.383-258.878 
ATOM    928  N1   DT A  45     -81.168-317.142-257.606 
ATOM    929  C2   DT A  45     -82.443-317.301-257.118 
ATOM    930  O2   DT A  45     -83.429-316.855-257.679 
ATOM    931  N3   DT A  45     -82.542-318.009-255.935 
ATOM    932  C4   DT A  45     -81.497-318.557-255.219 
ATOM    933  O4   DT A  45     -81.710-319.170-254.172 
ATOM    934  C5   DT A  45     -80.198-318.336-255.810 
ATOM    935  C7   DT A  45     -79.006-318.899-255.093 
ATOM    936  C6   DT A  45     -80.073-317.651-256.959 
ATOM    937  P    DT A  46     -80.263-312.893-261.197 
ATOM    938  OP1  DT A  46     -79.928-312.869-262.638 
ATOM    939  OP2  DT A  46     -79.201-312.435-260.275 
ATOM    940  O5'  DT A  46     -81.598-312.048-260.939 
ATOM    941  C5'  DT A  46     -82.874-312.695-261.093 
ATOM    942  C4'  DT A  46     -83.793-312.310-259.950 
ATOM    943  O4'  DT A  46     -83.650-313.193-258.802 
ATOM    944  C3'  DT A  46     -83.580-310.912-259.368 
ATOM    945  O3'  DT A  46     -84.843-310.364-259.013 
ATOM    946  C2'  DT A  46     -82.773-311.143-258.091 
ATOM    947  C1'  DT A  46     -83.518-312.395-257.635 
ATOM    948  N1   DT A  46     -82.784-313.190-256.611 
ATOM    949  C2   DT A  46     -83.539-313.826-255.656 
ATOM    950  O2   DT A  46     -84.755-313.764-255.622 
ATOM    951  N3   DT A  46     -82.824-314.552-254.723 
ATOM    952  C4   DT A  46     -81.452-314.691-254.668 
ATOM    953  O4   DT A  46     -80.925-315.368-253.784 
ATOM    954  C5   DT A  46     -80.747-313.985-255.713 
ATOM    955  C7   DT A  46     -79.250-314.083-255.726 
ATOM    956  C6   DT A  46     -81.417-313.271-256.632 
ATOM    957  P    DG A  47     -85.120-308.812-259.285 
ATOM    958  OP1  DG A  47     -85.552-308.624-260.688 
ATOM    959  OP2  DG A  47     -83.949-308.016-258.855 
ATOM    960  O5'  DG A  47     -86.350-308.532-258.300 
ATOM    961  C5'  DG A  47     -87.263-309.605-258.004 
ATOM    962  C4'  DG A  47     -87.580-309.621-256.521 
ATOM    963  O4'  DG A  47     -86.629-310.419-255.760 
ATOM    964  C3'  DG A  47     -87.562-308.262-255.823 
ATOM    965  O3'  DG A  47     -88.593-308.235-254.843 
ATOM    966  C2'  DG A  47     -86.212-308.211-255.108 
ATOM    967  C1'  DG A  47     -86.207-309.662-254.636 
ATOM    968  N9   DG A  47     -84.862-310.154-254.226 
ATOM    969  C8   DG A  47     -83.624-309.836-254.740 
ATOM    970  N7   DG A  47     -82.627-310.448-254.148 
ATOM    971  C5   DG A  47     -83.249-311.225-253.172 
ATOM    972  C6   DG A  47     -82.687-312.109-252.213 
ATOM    973  O6   DG A  47     -81.507-312.392-252.026 
ATOM    974  N1   DG A  47     -83.680-312.695-251.415 
ATOM    975  C2   DG A  47     -85.036-312.458-251.528 
ATOM    976  N2   DG A  47     -85.819-313.117-250.671 
ATOM    977  N3   DG A  47     -85.561-311.630-252.429 
ATOM    978  C4   DG A  47     -84.612-311.053-253.211 
ATOM    979  P    DG A  48     -89.439-306.890-254.643 
ATOM    980  OP1  DG A  48     -90.532-306.839-255.640 
ATOM    981  OP2  DG A  48     -88.524-305.727-254.621 
ATOM    982  O5'  DG A  48     -90.053-307.117-253.183 
ATOM    983  C5'  DG A  48     -90.319-308.461-252.738 
ATOM    984  C4'  DG A  48     -89.853-308.636-251.306 
ATOM    985  O4'  DG A  48     -88.457-309.043-251.222 
ATOM    986  C3'  DG A  48     -89.927-307.388-250.426 
ATOM    987  O3'  DG A  48     -90.301-307.774-249.110 
ATOM    988  C2'  DG A  48     -88.493-306.857-250.387 
ATOM    989  C1'  DG A  48     -87.805-308.214-250.272 
ATOM    990  N9   DG A  48     -86.355-308.180-250.607 
ATOM    991  C8   DG A  48     -85.692-307.409-251.538 
ATOM    992  N7   DG A  48     -84.399-307.621-251.585 
ATOM    993  C5   DG A  48     -84.190-308.601-250.615 
ATOM    994  C6   DG A  48     -82.990-309.237-250.204 
ATOM    995  O6   DG A  48     -81.847-309.065-250.618 
ATOM    996  N1   DG A  48     -83.229-310.173-249.188 
ATOM    997  C2   DG A  48     -84.465-310.457-248.641 
ATOM    998  N2   DG A  48     -84.483-311.384-247.680 
ATOM    999  N3   DG A  48     -85.590-309.859-249.028 
ATOM   1000  C4   DG A  48     -85.376-308.949-250.013 
ATOM   1001  P    DG A  49     -91.317-306.848-248.289 
ATOM   1002  OP1  DG A  49     -92.709-307.180-248.669 
ATOM   1003  OP2  DG A  49     -90.924-305.430-248.437 
ATOM   1004  O5'  DG A  49     -91.039-307.329-246.788 
ATOM   1005  C5'  DG A  49     -90.619-308.686-246.556 
ATOM   1006  C4'  DG A  49     -89.490-308.714-245.545 
ATOM   1007  O4'  DG A  49     -88.182-308.574-246.170 
ATOM   1008  C3'  DG A  49     -89.515-307.608-244.490 
ATOM   1009  O3'  DG A  49     -89.062-308.143-243.252 
ATOM   1010  C2'  DG A  49     -88.493-306.583-244.979 
ATOM   1011  C1'  DG A  49     -87.450-307.588-245.458 
ATOM   1012  N9   DG A  49     -86.438-307.006-246.383 
ATOM   1013  C8   DG A  49     -86.590-306.019-247.332 
ATOM   1014  N7   DG A  49     -85.491-305.732-247.987 
ATOM   1015  C5   DG A  49     -84.542-306.589-247.431 
ATOM   1016  C6   DG A  49     -83.164-306.743-247.730 
ATOM   1017  O6   DG A  49     -82.485-306.146-248.560 
ATOM   1018  N1   DG A  49     -82.572-307.729-246.926 
ATOM   1019  C2   DG A  49     -83.227-308.468-245.961 
ATOM   1020  N2   DG A  49     -82.485-309.361-245.302 
ATOM   1021  N3   DG A  49     -84.522-308.323-245.682 
ATOM   1022  C4   DG A  49     -85.110-307.370-246.452 
ATOM   1023  P    DA A  50     -89.783-307.686-241.898 
ATOM   1024  OP1  DA A  50     -90.999-308.502-241.685 
ATOM   1025  OP2  DA A  50     -89.979-306.220-241.912 
ATOM   1026  O5'  DA A  50     -88.677-308.070-240.807 
ATOM   1027  C5'  DA A  50     -87.796-309.179-241.065 
ATOM   1028  C4'  DA A  50     -86.376-308.812-240.684 
ATOM   1029  O4'  DA A  50     -85.655-308.176-241.779 
ATOM   1030  C3'  DA A  50     -86.231-307.825-239.526 
ATOM   1031  O3'  DA A  50     -85.094-308.186-238.753 
ATOM   1032  C2'  DA A  50     -85.956-306.479-240.196 
ATOM   1033  C1'  DA A  50     -85.021-307.009-241.279 
ATOM   1034  N9   DA A  50     -84.826-306.066-242.416 
ATOM   1035  C8   DA A  50     -85.726-305.195-242.959 
ATOM   1036  N7   DA A  50     -85.253-304.501-243.948 
ATOM   1037  C5   DA A  50     -83.943-304.943-244.071 
ATOM   1038  C6   DA A  50     -82.903-304.592-244.946 
ATOM   1039  N6   DA A  50     -83.027-303.669-245.910 
ATOM   1040  N1   DA A  50     -81.725-305.225-244.794 
ATOM   1041  C2   DA A  50     -81.607-306.141-243.835 
ATOM   1042  N3   DA A  50     -82.502-306.550-242.963 
ATOM   1043  C4   DA A  50     -83.673-305.901-243.136 
ATOM   1044  P    DA A  51     -85.170-308.069-237.158 
ATOM   1045  OP1  DA A  51     -85.803-309.286-236.601 
ATOM   1046  OP2  DA A  51     -85.797-306.782-236.785 
ATOM   1047  O5'  DA A  51     -83.618-308.043-236.769 
ATOM   1048  C5'  DA A  51     -82.676-308.736-237.609 
ATOM   1049  C4'  DA A  51     -81.447-307.876-237.829 
ATOM   1050  O4'  DA A  51     -81.588-306.988-238.974 
ATOM   1051  C3'  DA A  51     -81.077-306.939-236.679 
ATOM   1052  O3'  DA A  51     -79.659-306.872-236.578 
ATOM   1053  C2'  DA A  51     -81.598-305.570-237.112 
ATOM   1054  C1'  DA A  51     -81.194-305.682-238.579 
ATOM   1055  N9   DA A  51     -81.881-304.703-239.466 
ATOM   1056  C8   DA A  51     -83.154-304.216-239.367 
ATOM   1057  N7   DA A  51     -83.464-303.369-240.299 
ATOM   1058  C5   DA A  51     -82.316-303.287-241.074 
ATOM   1059  C6   DA A  51     -82.002-302.548-242.226 
ATOM   1060  N6   DA A  51     -82.861-301.712-242.827 
ATOM   1061  N1   DA A  51     -80.768-302.701-242.742 
ATOM   1062  C2   DA A  51     -79.918-303.533-242.141 
ATOM   1063  N3   DA A  51     -80.099-304.271-241.067 
ATOM   1064  C4   DA A  51     -81.341-304.100-240.572 
ATOM   1065  P    DG A  52     -78.985-306.836-235.127 
ATOM   1066  OP1  DG A  52     -78.850-308.215-234.608 
ATOM   1067  OP2  DG A  52     -79.720-305.886-234.262 
ATOM   1068  O5'  DG A  52     -77.538-306.244-235.465 
ATOM   1069  C5'  DG A  52     -76.959-306.512-236.756 
ATOM   1070  C4'  DG A  52     -76.331-305.249-237.315 
ATOM   1071  O4'  DG A  52     -77.281-304.446-238.073 
ATOM   1072  C3'  DG A  52     -75.766-304.274-236.282 
ATOM   1073  O3'  DG A  52     -74.581-303.686-236.805 
ATOM   1074  C2'  DG A  52     -76.831-303.187-236.152 
ATOM   1075  C1'  DG A  52     -77.178-303.100-237.635 
ATOM   1076  N9   DG A  52     -78.476-302.424-237.909 
ATOM   1077  C8   DG A  52     -79.639-302.437-237.169 
ATOM   1078  N7   DG A  52     -80.611-301.731-237.690 
ATOM   1079  C5   DG A  52     -80.055-301.212-238.858 
ATOM   1080  C6   DG A  52     -80.626-300.368-239.846 
ATOM   1081  O6   DG A  52     -81.759-299.898-239.895 
ATOM   1082  N1   DG A  52     -79.709-300.081-240.867 
ATOM   1083  C2   DG A  52     -78.410-300.549-240.925 
ATOM   1084  N2   DG A  52     -77.694-300.162-241.983 
ATOM   1085  N3   DG A  52     -77.876-301.342-239.998 
ATOM   1086  C4   DG A  52     -78.752-301.628-239.001 
ATOM   1087  P    DA A  53     -73.339-303.441-235.826 
ATOM   1088  OP1  DA A  53     -72.544-304.685-235.713 
ATOM   1089  OP2  DA A  53     -73.817-302.859-234.553 
ATOM   1090  O5'  DA A  53     -72.507-302.343-236.640 
ATOM   1091  C5'  DA A  53     -72.576-302.340-238.078 
ATOM   1092  C4'  DA A  53     -72.730-300.920-238.586 
ATOM   1093  O4'  DA A  53     -74.124-300.508-238.667 
ATOM   1094  C3'  DA A  53     -72.074-299.833-237.735 
ATOM   1095  O3'  DA A  53     -71.545-298.831-238.594 
ATOM   1096  C2'  DA A  53     -73.222-299.225-236.930 
ATOM   1097  C1'  DA A  53     -74.250-299.233-238.056 
ATOM   1098  N9   DA A  53     -75.656-299.083-237.585 
ATOM   1099  C8   DA A  53     -76.220-299.553-236.434 
ATOM   1100  N7   DA A  53     -77.475-299.256-236.305 
ATOM   1101  C5   DA A  53     -77.769-298.536-237.455 
ATOM   1102  C6   DA A  53     -78.949-297.933-237.920 
ATOM   1103  N6   DA A  53     -80.110-297.964-237.250 
ATOM   1104  N1   DA A  53     -78.893-297.295-239.104 
ATOM   1105  C2   DA A  53     -77.737-297.268-239.766 
ATOM   1106  N3   DA A  53     -76.577-297.791-239.433 
ATOM   1107  C4   DA A  53     -76.660-298.424-238.244 
ATOM   1108  P    DC A  54     -70.132-298.168-238.237 
ATOM   1109  OP1  DC A  54     -69.039-299.028-238.741 
ATOM   1110  OP2  DC A  54     -70.089-297.842-236.794 
ATOM   1111  O5'  DC A  54     -70.193-296.817-239.091 
ATOM   1112  C5'  DC A  54     -70.947-296.799-240.318 
ATOM   1113  C4'  DC A  54     -71.765-295.526-240.404 
ATOM   1114  O4'  DC A  54     -73.072-295.662-239.776 
ATOM   1115  C3'  DC A  54     -71.157-294.297-239.729 
ATOM   1116  O3'  DC A  54     -71.456-293.146-240.510 
ATOM   1117  C2'  DC A  54     -71.895-294.185-238.394 
ATOM   1118  C1'  DC A  54     -73.279-294.543-238.927 
ATOM   1119  N1   DC A  54     -74.245-294.941-237.866 
ATOM   1120  C2   DC A  54     -75.582-294.592-238.041 
ATOM   1121  O2   DC A  54     -75.908-293.974-239.060 
ATOM   1122  N3   DC A  54     -76.478-294.945-237.084 
ATOM   1123  C4   DC A  54     -76.084-295.615-235.993 
ATOM   1124  N4   DC A  54     -76.996-295.936-235.088 
ATOM   1125  C5   DC A  54     -74.713-295.982-235.794 
ATOM   1126  C6   DC A  54     -73.833-295.620-236.761 
ATOM   1127  P    DG A  55     -70.338-292.015-240.684 
ATOM   1128  OP1  DG A  55     -69.419-292.391-241.783 
ATOM   1129  OP2  DG A  55     -69.706-291.736-239.376 
ATOM   1130  O5'  DG A  55     -71.225-290.760-241.130 
ATOM   1131  C5'  DG A  55     -72.442-290.992-241.865 
ATOM   1132  C4'  DG A  55     -73.551-290.113-241.322 
ATOM   1133  O4'  DG A  55     -74.271-290.744-240.224 
ATOM   1134  C3'  DG A  55     -73.112-288.766-240.749 
ATOM   1135  O3'  DG A  55     -74.097-287.789-241.065 
ATOM   1136  C2'  DG A  55     -73.104-288.973-239.235 
ATOM   1137  C1'  DG A  55     -74.379-289.807-239.163 
ATOM   1138  N9   DG A  55     -74.528-290.566-237.890 
ATOM   1139  C8   DG A  55     -73.558-291.147-237.104 
ATOM   1140  N7   DG A  55     -74.024-291.746-236.035 
ATOM   1141  C5   DG A  55     -75.401-291.548-236.119 
ATOM   1142  C6   DG A  55     -76.440-291.967-235.248 
ATOM   1143  O6   DG A  55     -76.357-292.610-234.205 
ATOM   1144  N1   DG A  55     -77.697-291.551-235.711 
ATOM   1145  C2   DG A  55     -77.919-290.826-236.865 
ATOM   1146  N2   DG A  55     -79.192-290.527-237.133 
ATOM   1147  N3   DG A  55     -76.943-290.434-237.683 
ATOM   1148  C4   DG A  55     -75.720-290.829-237.247 
ATOM   1149  P    DT A  56     -73.623-286.317-241.481 
ATOM   1150  OP1  DT A  56     -73.288-286.293-242.923 
ATOM   1151  OP2  DT A  56     -72.560-285.859-240.560 
ATOM   1152  O5'  DT A  56     -74.958-285.472-241.224 
ATOM   1153  C5'  DT A  56     -76.234-286.119-241.378 
ATOM   1154  C4'  DT A  56     -77.153-285.734-240.235 
ATOM   1155  O4'  DT A  56     -77.010-286.617-239.086 
ATOM   1156  C3'  DT A  56     -76.939-284.336-239.653 
ATOM   1157  O3'  DT A  56     -78.203-283.788-239.298 
ATOM   1158  C2'  DT A  56     -76.132-284.567-238.376 
ATOM   1159  C1'  DT A  56     -76.877-285.819-237.920 
ATOM   1160  N1   DT A  56     -76.144-286.614-236.896 
ATOM   1161  C2   DT A  56     -76.899-287.250-235.941 
ATOM   1162  O2   DT A  56     -78.115-287.188-235.906 
ATOM   1163  N3   DT A  56     -76.184-287.976-235.008 
ATOM   1164  C4   DT A  56     -74.812-288.115-234.953 
ATOM   1165  O4   DT A  56     -74.285-288.792-234.069 
ATOM   1166  C5   DT A  56     -74.107-287.409-235.998 
ATOM   1167  C7   DT A  56     -72.609-287.507-236.011 
ATOM   1168  C6   DT A  56     -74.777-286.695-236.917 
ATOM   1169  P    DC A  57     -78.479-282.236-239.570 
ATOM   1170  OP1  DC A  57     -78.912-282.048-240.973 
ATOM   1171  OP2  DC A  57     -77.309-281.440-239.140 
ATOM   1172  O5'  DC A  57     -79.710-281.956-238.585 
ATOM   1173  C5'  DC A  57     -80.623-283.029-238.288 
ATOM   1174  C4'  DC A  57     -80.940-283.045-236.806 
ATOM   1175  O4'  DC A  57     -79.989-283.843-236.045 
ATOM   1176  C3'  DC A  57     -80.922-281.686-236.107 
ATOM   1177  O3'  DC A  57     -81.952-281.659-235.127 
ATOM   1178  C2'  DC A  57     -79.571-281.635-235.393 
ATOM   1179  C1'  DC A  57     -79.567-283.086-234.921 
ATOM   1180  N1   DC A  57     -78.222-283.578-234.511 
ATOM   1181  C2   DC A  57     -78.157-284.489-233.460 
ATOM   1182  O2   DC A  57     -79.207-284.849-232.917 
ATOM   1183  N3   DC A  57     -76.940-284.949-233.070 
ATOM   1184  C4   DC A  57     -75.825-284.534-233.685 
ATOM   1185  N4   DC A  57     -74.662-285.012-233.268 
ATOM   1186  C5   DC A  57     -75.870-283.597-234.767 
ATOM   1187  C6   DC A  57     -77.095-283.149-235.141 
ATOM   1188  P    DA A  58     -82.798-280.314-234.928 
ATOM   1189  OP1  DA A  58     -83.891-280.263-235.925 
ATOM   1190  OP2  DA A  58     -81.884-279.151-234.906 
ATOM   1191  O5'  DA A  58     -83.413-280.541-233.468 
ATOM   1192  C5'  DA A  58     -83.679-281.885-233.023 
ATOM   1193  C4'  DA A  58     -83.213-282.060-231.591 
ATOM   1194  O4'  DA A  58     -81.817-282.467-231.507 
ATOM   1195  C3'  DA A  58     -83.286-280.812-230.711 
ATOM   1196  O3'  DA A  58     -83.661-281.198-229.395 
ATOM   1197  C2'  DA A  58     -81.853-280.281-230.672 
ATOM   1198  C1'  DA A  58     -81.165-281.638-230.557 
ATOM   1199  N9   DA A  58     -79.714-281.604-230.892 
ATOM   1200  C8   DA A  58     -79.075-280.832-231.819 
ATOM   1201  N7   DA A  58     -77.794-281.032-231.876 
ATOM   1202  C5   DA A  58     -77.566-282.007-230.915 
ATOM   1203  C6   DA A  58     -76.397-282.657-230.485 
ATOM   1204  N6   DA A  58     -75.182-282.407-230.992 
ATOM   1205  N1   DA A  58     -76.523-283.575-229.509 
ATOM   1206  C2   DA A  58     -77.733-283.819-229.009 
ATOM   1207  N3   DA A  58     -78.888-283.280-229.328 
ATOM   1208  C4   DA A  58     -78.735-282.363-230.307 
ATOM   1209  P    DC A  59     -84.677-280.272-228.574 
ATOM   1210  OP1  DC A  59     -86.068-280.604-228.953 
ATOM   1211  OP2  DC A  59     -84.284-278.854-228.722 
ATOM   1212  O5'  DC A  59     -84.399-280.753-227.073 
ATOM   1213  C5'  DC A  59     -83.979-282.110-226.841 
ATOM   1214  C4'  DC A  59     -82.850-282.138-225.830 
ATOM   1215  O4'  DC A  59     -81.542-281.998-226.455 
ATOM   1216  C3'  DC A  59     -82.875-281.032-224.775 
ATOM   1217  O3'  DC A  59     -82.421-281.567-223.537 
ATOM   1218  C2'  DC A  59     -81.852-280.007-225.264 
ATOM   1219  C1'  DC A  59     -80.809-281.012-225.743 
ATOM   1220  N1   DC A  59     -79.797-280.430-226.668 
ATOM   1221  C2   DC A  59     -78.496-280.922-226.599 
ATOM   1222  O2   DC A  59     -78.237-281.813-225.781 
ATOM   1223  N3   DC A  59     -77.558-280.404-227.434 
ATOM   1224  C4   DC A  59     -77.879-279.440-228.305 
ATOM   1225  N4   DC A  59     -76.929-278.967-229.098 
ATOM   1226  C5   DC A  59     -79.211-278.920-228.391 
ATOM   1227  C6   DC A  59     -80.134-279.450-227.549 
ATOM   1228  P    DT A  60     -83.143-281.110-222.183 
ATOM   1229  OP1  DT A  60     -84.358-281.926-221.969 
ATOM   1230  OP2  DT A  60     -83.339-279.644-222.197 
ATOM   1231  O5'  DT A  60     -82.037-281.494-221.091 
ATOM   1232  C5'  DT A  60     -81.156-282.603-221.350 
ATOM   1233  C4'  DT A  60     -79.736-282.236-220.969 
ATOM   1234  O4'  DT A  60     -79.014-281.600-222.064 
ATOM   1235  C3'  DT A  60     -79.591-281.249-219.811 
ATOM   1236  O3'  DT A  60     -78.453-281.610-219.038 
ATOM   1237  C2'  DT A  60     -79.316-279.903-220.481 
ATOM   1238  C1'  DT A  60     -78.381-280.433-221.564 
ATOM   1239  N1   DT A  60     -78.186-279.490-222.701 
ATOM   1240  C2   DT A  60     -76.947-279.475-223.295 
ATOM   1241  O2   DT A  60     -76.029-280.189-222.933 
ATOM   1242  N3   DT A  60     -76.804-278.588-224.344 
ATOM   1243  C4   DT A  60     -77.772-277.737-224.835 
ATOM   1244  O4   DT A  60     -77.525-276.986-225.782 
ATOM   1245  C5   DT A  60     -79.038-277.824-224.147 
ATOM   1246  C7   DT A  60     -80.148-276.931-224.618 
ATOM   1247  C6   DT A  60     -79.205-278.678-223.123 
ATOM   1248  P    DG A  61     -78.530-281.493-217.443 
ATOM   1249  OP1  DG A  61     -79.162-282.710-216.886 
ATOM   1250  OP2  DG A  61     -79.157-280.206-217.070 
ATOM   1251  O5'  DG A  61     -76.978-281.467-217.054 
ATOM   1252  C5'  DG A  61     -76.035-282.160-217.894 
ATOM   1253  C4'  DG A  61     -74.807-281.300-218.114 
ATOM   1254  O4'  DG A  61     -74.948-280.411-219.258 
ATOM   1255  C3'  DG A  61     -74.437-280.363-216.964 
ATOM   1256  O3'  DG A  61     -73.019-280.296-216.863 
ATOM   1257  C2'  DG A  61     -74.958-278.994-217.397 
ATOM   1258  C1'  DG A  61     -74.554-279.106-218.863 
ATOM   1259  N9   DG A  61     -75.241-278.127-219.751 
ATOM   1260  C8   DG A  61     -76.522-277.624-219.668 
ATOM   1261  N7   DG A  61     -76.823-276.770-220.615 
ATOM   1262  C5   DG A  61     -75.660-276.702-221.380 
ATOM   1263  C6   DG A  61     -75.376-275.940-222.544 
ATOM   1264  O6   DG A  61     -76.104-275.158-223.150 
ATOM   1265  N1   DG A  61     -74.070-276.170-223.000 
ATOM   1266  C2   DG A  61     -73.159-277.023-222.409 
ATOM   1267  N2   DG A  61     -71.963-277.104-222.997 
ATOM   1268  N3   DG A  61     -73.427-277.737-221.316 
ATOM   1269  C4   DG A  61     -74.689-277.526-220.862 
ATOM   1270  P    DA A  62     -72.345-280.260-215.412 
ATOM   1271  OP1  DA A  62     -72.210-281.639-214.893 
ATOM   1272  OP2  DA A  62     -73.080-279.310-214.547 
ATOM   1273  O5'  DA A  62     -70.898-279.668-215.750 
ATOM   1274  C5'  DA A  62     -70.318-279.936-217.041 
ATOM   1275  C4'  DA A  62     -69.691-278.673-217.600 
ATOM   1276  O4'  DA A  62     -70.640-277.870-218.358 
ATOM   1277  C3'  DA A  62     -69.125-277.698-216.567 
ATOM   1278  O3'  DA A  62     -67.940-277.110-217.090 
ATOM   1279  C2'  DA A  62     -70.191-276.611-216.436 
ATOM   1280  C1'  DA A  62     -70.537-276.524-217.920 
ATOM   1281  N9   DA A  62     -71.836-275.848-218.194 
ATOM   1282  C8   DA A  62     -72.979-275.873-217.448 
ATOM   1283  N7   DA A  62     -73.951-275.177-217.952 
ATOM   1284  C5   DA A  62     -73.414-274.651-219.120 
ATOM   1285  C6   DA A  62     -73.947-273.817-220.116 
ATOM   1286  N6   DA A  62     -75.202-273.345-220.091 
ATOM   1287  N1   DA A  62     -73.142-273.483-221.141 
ATOM   1288  C2   DA A  62     -71.897-273.956-221.160 
ATOM   1289  N3   DA A  62     -71.292-274.737-220.292 
ATOM   1290  C4   DA A  62     -72.119-275.055-219.276 
ATOM   1291  P    DT A  63     -66.698-276.865-216.111 
ATOM   1292  OP1  DT A  63     -65.904-278.109-215.998 
ATOM   1293  OP2  DT A  63     -67.177-276.283-214.838 
ATOM   1294  O5'  DT A  63     -65.867-275.767-216.925 
ATOM   1295  C5'  DT A  63     -65.935-275.764-218.363 
ATOM   1296  C4'  DT A  63     -66.090-274.344-218.871 
ATOM   1297  O4'  DT A  63     -67.484-273.932-218.952 
ATOM   1298  C3'  DT A  63     -65.434-273.257-218.020 
ATOM   1299  O3'  DT A  63     -64.904-272.255-218.879 
ATOM   1300  C2'  DT A  63     -66.582-272.649-217.215 
ATOM   1301  C1'  DT A  63     -67.610-272.657-218.341 
ATOM   1302  N1   DT A  63     -69.016-272.507-217.870 
ATOM   1303  C2   DT A  63     -69.876-271.807-218.681 
ATOM   1304  O2   DT A  63     -69.535-271.318-219.745 
ATOM   1305  N3   DT A  63     -71.169-271.687-218.212 
ATOM   1306  C4   DT A  63     -71.661-272.197-217.028 
ATOM   1307  O4   DT A  63     -72.840-272.026-216.713 
ATOM   1308  C5   DT A  63     -70.683-272.916-216.245 
ATOM   1309  C7   DT A  63     -71.135-273.504-214.941 
ATOM   1310  C6   DT A  63     -69.418-273.047-216.677 
ATOM   1311  P    DT A  64     -63.492-271.592-218.522 
ATOM   1312  OP1  DT A  64     -62.399-272.452-219.026 
ATOM   1313  OP2  DT A  64     -63.448-271.266-217.079 
ATOM   1314  O5'  DT A  64     -63.552-270.241-219.376 
ATOM   1315  C5'  DT A  64     -64.306-270.223-220.603 
ATOM   1316  C4'  DT A  64     -65.124-268.950-220.689 
ATOM   1317  O4'  DT A  64     -66.432-269.086-220.061 
ATOM   1318  C3'  DT A  64     -64.516-267.721-220.014 
ATOM   1319  O3'  DT A  64     -64.816-266.570-220.795 
ATOM   1320  C2'  DT A  64     -65.255-267.609-218.679 
ATOM   1321  C1'  DT A  64     -66.638-267.967-219.212 
ATOM   1322  N1   DT A  64     -67.605-268.365-218.150 
ATOM   1323  C2   DT A  64     -68.919-268.014-218.338 
ATOM   1324  O2   DT A  64     -69.310-267.405-219.319 
ATOM   1325  N3   DT A  64     -69.786-268.399-217.332 
ATOM   1326  C4   DT A  64     -69.453-269.089-216.184 
ATOM   1327  O4   DT A  64     -70.317-269.378-215.355 
ATOM   1328  C5   DT A  64     -68.050-269.412-216.077 
ATOM   1329  C7   DT A  64     -67.601-270.162-214.858 
ATOM   1330  C6   DT A  64     -67.186-269.049-217.040 
ATOM   1331  P    DA A  65     -63.698-265.439-220.969 
ATOM   1332  OP1  DA A  65     -62.779-265.815-222.068 
ATOM   1333  OP2  DA A  65     -63.066-265.160-219.661 
ATOM   1334  O5'  DA A  65     -64.585-264.184-221.415 
ATOM   1335  C5'  DA A  65     -65.801-264.416-222.150 
ATOM   1336  C4'  DA A  65     -66.910-263.537-221.607 
ATOM   1337  O4'  DA A  65     -67.631-264.168-220.509 
ATOM   1338  C3'  DA A  65     -66.472-262.190-221.034 
ATOM   1339  O3'  DA A  65     -67.457-261.213-221.350 
ATOM   1340  C2'  DA A  65     -66.463-262.397-219.520 
ATOM   1341  C1'  DA A  65     -67.739-263.231-219.448 
ATOM   1342  N9   DA A  65     -67.888-263.990-218.175 
ATOM   1343  C8   DA A  65     -66.912-264.560-217.408 
ATOM   1344  N7   DA A  65     -67.361-265.156-216.347 
ATOM   1345  C5   DA A  65     -68.735-264.969-216.414 
ATOM   1346  C6   DA A  65     -69.787-265.368-215.573 
ATOM   1347  N6   DA A  65     -69.608-266.072-214.446 
ATOM   1348  N1   DA A  65     -71.034-265.015-215.933 
ATOM   1349  C2   DA A  65     -71.207-264.317-217.053 
ATOM   1350  N3   DA A  65     -70.307-263.890-217.913 
ATOM   1351  C4   DA A  65     -69.067-264.256-217.529 
ATOM   1352  P    DT A  66     -66.983-259.741-221.766 
ATOM   1353  OP1  DT A  66     -66.647-259.717-223.208 
ATOM   1354  OP2  DT A  66     -65.920-259.283-220.845 
ATOM   1355  O5'  DT A  66     -68.318-258.896-221.509 
ATOM   1356  C5'  DT A  66     -69.594-259.543-221.663 
ATOM   1357  C4'  DT A  66     -70.512-259.158-220.520 
ATOM   1358  O4'  DT A  66     -70.370-260.041-219.371 
ATOM   1359  C3'  DT A  66     -70.299-257.760-219.938 
ATOM   1360  O3'  DT A  66     -71.563-257.212-219.582 
ATOM   1361  C2'  DT A  66     -69.492-257.991-218.661 
ATOM   1362  C1'  DT A  66     -70.237-259.243-218.205 
ATOM   1363  N1   DT A  66     -69.504-260.038-217.181 
ATOM   1364  C2   DT A  66     -70.258-260.674-216.226 
ATOM   1365  O2   DT A  66     -71.475-260.612-216.191 
ATOM   1366  N3   DT A  66     -69.544-261.400-215.293 
ATOM   1367  C4   DT A  66     -68.172-261.539-215.238 
ATOM   1368  O4   DT A  66     -67.644-262.216-214.354 
ATOM   1369  C5   DT A  66     -67.467-260.833-216.283 
ATOM   1370  C7   DT A  66     -65.969-260.931-216.296 
ATOM   1371  C6   DT A  66     -68.136-260.119-217.202 
ATOM   1372  P    DG A  67     -71.839-255.660-219.855 
ATOM   1373  OP1  DG A  67     -72.272-255.472-221.258 
ATOM   1374  OP2  DG A  67     -70.668-254.864-219.424 
ATOM   1375  O5'  DG A  67     -73.069-255.380-218.870 
ATOM   1376  C5'  DG A  67     -73.983-256.453-218.573 
ATOM   1377  C4'  DG A  67     -74.299-256.469-217.091 
ATOM   1378  O4'  DG A  67     -73.349-257.267-216.330 
ATOM   1379  C3'  DG A  67     -74.282-255.110-216.392 
ATOM   1380  O3'  DG A  67     -75.312-255.083-215.412 
ATOM   1381  C2'  DG A  67     -72.931-255.059-215.677 
ATOM   1382  C1'  DG A  67     -72.927-256.510-215.206 
ATOM   1383  N9   DG A  67     -71.582-257.002-214.795 
ATOM   1384  C8   DG A  67     -70.343-256.684-215.310 
ATOM   1385  N7   DG A  67     -69.346-257.296-214.718 
ATOM   1386  C5   DG A  67     -69.968-258.073-213.742 
ATOM   1387  C6   DG A  67     -69.406-258.957-212.783 
ATOM   1388  O6   DG A  67     -68.226-259.240-212.596 
ATOM   1389  N1   DG A  67     -70.399-259.543-211.985 
ATOM   1390  C2   DG A  67     -71.755-259.306-212.098 
ATOM   1391  N2   DG A  67     -72.539-259.965-211.241 
ATOM   1392  N3   DG A  67     -72.280-258.478-212.998 
ATOM   1393  C4   DG A  67     -71.332-257.901-213.781 
ATOM   1394  P    DT A  68     -76.158-253.738-215.213 
ATOM   1395  OP1  DT A  68     -77.251-253.687-216.210 
ATOM   1396  OP2  DT A  68     -75.244-252.575-215.191 
ATOM   1397  O5'  DT A  68     -76.773-253.965-213.753 
ATOM   1398  C5'  DT A  68     -77.039-255.309-213.308 
ATOM   1399  C4'  DT A  68     -76.573-255.484-211.876 
ATOM   1400  O4'  DT A  68     -75.177-255.891-211.792 
ATOM   1401  C3'  DT A  68     -76.646-254.236-210.996 
ATOM   1402  O3'  DT A  68     -77.021-254.622-209.680 
ATOM   1403  C2'  DT A  68     -75.213-253.705-210.957 
ATOM   1404  C1'  DT A  68     -74.525-255.062-210.842 
ATOM   1405  N1   DT A  68     -73.074-255.028-211.177 
ATOM   1406  C2   DT A  68     -72.250-255.873-210.473 
ATOM   1407  O2   DT A  68     -72.658-256.628-209.607 
ATOM   1408  N3   DT A  68     -70.912-255.813-210.809 
ATOM   1409  C4   DT A  68     -70.344-254.998-211.767 
ATOM   1410  O4   DT A  68     -69.130-255.033-211.980 
ATOM   1411  C5   DT A  68     -71.288-254.148-212.452 
ATOM   1412  C7   DT A  68     -70.754-253.229-213.512 
ATOM   1413  C6   DT A  68     -72.595-254.185-212.145 
ATOM   1414  P    DC A  69     -78.037-253.696-208.859 
ATOM   1415  OP1  DC A  69     -79.428-254.028-209.238 
ATOM   1416  OP2  DC A  69     -77.643-252.278-209.007 
ATOM   1417  O5'  DC A  69     -77.759-254.177-207.358 
ATOM   1418  C5'  DC A  69     -77.338-255.534-207.126 
ATOM   1419  C4'  DC A  69     -76.209-255.562-206.115 
ATOM   1420  O4'  DC A  69     -74.902-255.422-206.739 
ATOM   1421  C3'  DC A  69     -76.235-254.456-205.060 
ATOM   1422  O3'  DC A  69     -75.781-254.991-203.822 
ATOM   1423  C2'  DC A  69     -75.212-253.431-205.549 
ATOM   1424  C1'  DC A  69     -74.169-254.436-206.028 
ATOM   1425  N1   DC A  69     -73.157-253.854-206.953 
ATOM   1426  C2   DC A  69     -71.856-254.346-206.884 
ATOM   1427  O2   DC A  69     -71.597-255.237-206.066 
ATOM   1428  N3   DC A  69     -70.918-253.828-207.719 
ATOM   1429  C4   DC A  69     -71.238-252.864-208.590 
ATOM   1430  N4   DC A  69     -70.288-252.391-209.383 
ATOM   1431  C5   DC A  69     -72.571-252.344-208.676 
ATOM   1432  C6   DC A  69     -73.494-252.874-207.834 
ATOM   1433  P    DT A  70     -76.503-254.534-202.468 
ATOM   1434  OP1  DT A  70     -77.718-255.350-202.254 
ATOM   1435  OP2  DT A  70     -76.699-253.068-202.481 
ATOM   1436  O5'  DT A  70     -75.397-254.918-201.376 
ATOM   1437  C5'  DT A  70     -74.516-256.027-201.635 
ATOM   1438  C4'  DT A  70     -73.095-255.660-201.254 
ATOM   1439  O4'  DT A  70     -72.374-255.024-202.349 
ATOM   1440  C3'  DT A  70     -72.951-254.673-200.096 
ATOM   1441  O3'  DT A  70     -71.813-255.034-199.323 
ATOM   1442  C2'  DT A  70     -72.676-253.327-200.765 
ATOM   1443  C1'  DT A  70     -71.741-253.857-201.849 
ATOM   1444  N1   DT A  70     -71.545-252.914-202.986 
ATOM   1445  C2   DT A  70     -70.307-252.899-203.580 
ATOM   1446  O2   DT A  70     -69.389-253.613-203.218 
ATOM   1447  N3   DT A  70     -70.163-252.012-204.629 
ATOM   1448  C4   DT A  70     -71.132-251.160-205.120 
ATOM   1449  O4   DT A  70     -70.885-250.410-206.067 
ATOM   1450  C5   DT A  70     -72.398-251.248-204.432 
ATOM   1451  C7   DT A  70     -73.508-250.355-204.903 
ATOM   1452  C6   DT A  70     -72.565-252.102-203.408 
ATOM   1453  P    DG A  71     -71.890-254.917-197.728 
ATOM   1454  OP1  DG A  71     -72.522-256.134-197.171 
ATOM   1455  OP2  DG A  71     -72.516-253.630-197.355 
ATOM   1456  O5'  DG A  71     -70.337-254.891-197.339 
ATOM   1457  C5'  DG A  71     -69.395-255.584-198.179 
ATOM   1458  C4'  DG A  71     -68.166-254.724-198.398 
ATOM   1459  O4'  DG A  71     -68.308-253.835-199.543 
ATOM   1460  C3'  DG A  71     -67.796-253.787-197.249 
ATOM   1461  O3'  DG A  71     -66.379-253.720-197.147 
ATOM   1462  C2'  DG A  71     -68.317-252.418-197.682 
ATOM   1463  C1'  DG A  71     -67.914-252.530-199.148 
ATOM   1464  N9   DG A  71     -68.601-251.551-200.036 
ATOM   1465  C8   DG A  71     -69.881-251.048-199.952 
ATOM   1466  N7   DG A  71     -70.183-250.194-200.900 
ATOM   1467  C5   DG A  71     -69.020-250.126-201.665 
ATOM   1468  C6   DG A  71     -68.736-249.364-202.829 
ATOM   1469  O6   DG A  71     -69.464-248.582-203.435 
ATOM   1470  N1   DG A  71     -67.430-249.594-203.285 
ATOM   1471  C2   DG A  71     -66.519-250.447-202.693 
ATOM   1472  N2   DG A  71     -65.323-250.528-203.282 
ATOM   1473  N3   DG A  71     -66.787-251.161-201.601 
ATOM   1474  C4   DG A  71     -68.048-250.949-201.147 
ATOM   1475  P    DG A  72     -65.704-253.684-195.696 
ATOM   1476  OP1  DG A  72     -65.569-255.063-195.178 
ATOM   1477  OP2  DG A  72     -66.439-252.734-194.832 
ATOM   1478  O5'  DG A  72     -64.258-253.092-196.035 
ATOM   1479  C5'  DG A  72     -63.678-253.360-197.326 
ATOM   1480  C4'  DG A  72     -63.051-252.097-197.885 
ATOM   1481  O4'  DG A  72     -64.000-251.294-198.643 
ATOM   1482  C3'  DG A  72     -62.485-251.122-196.852 
ATOM   1483  O3'  DG A  72     -61.300-250.534-197.375 
ATOM   1484  C2'  DG A  72     -63.551-250.035-196.721 
ATOM   1485  C1'  DG A  72     -63.897-249.948-198.205 
ATOM   1486  N9   DG A  72     -65.196-249.272-198.479 
ATOM   1487  C8   DG A  72     -66.358-249.285-197.739 
ATOM   1488  N7   DG A  72     -67.331-248.579-198.260 
ATOM   1489  C5   DG A  72     -66.774-248.060-199.428 
ATOM   1490  C6   DG A  72     -67.345-247.216-200.416 
ATOM   1491  O6   DG A  72     -68.479-246.746-200.465 
ATOM   1492  N1   DG A  72     -66.428-246.929-201.437 
ATOM   1493  C2   DG A  72     -65.130-247.397-201.495 
ATOM   1494  N2   DG A  72     -64.414-247.010-202.553 
ATOM   1495  N3   DG A  72     -64.595-248.189-200.568 
ATOM   1496  C4   DG A  72     -65.472-248.476-199.571 
ATOM   1497  P    DT A  73     -60.058-250.289-196.396 
ATOM   1498  OP1  DT A  73     -59.263-251.533-196.283 
ATOM   1499  OP2  DT A  73     -60.537-249.707-195.123 
ATOM   1500  O5'  DT A  73     -59.226-249.191-197.209 
ATOM   1501  C5'  DT A  73     -59.295-249.188-198.648 
ATOM   1502  C4'  DT A  73     -59.450-247.768-199.156 
ATOM   1503  O4'  DT A  73     -60.844-247.356-199.237 
ATOM   1504  C3'  DT A  73     -58.793-246.681-198.305 
ATOM   1505  O3'  DT A  73     -58.264-245.679-199.164 
ATOM   1506  C2'  DT A  73     -59.942-246.073-197.500 
ATOM   1507  C1'  DT A  73     -60.970-246.081-198.626 
ATOM   1508  N1   DT A  73     -62.375-245.931-198.155 
ATOM   1509  C2   DT A  73     -63.235-245.231-198.966 
ATOM   1510  O2   DT A  73     -62.895-244.742-200.030 
ATOM   1511  N3   DT A  73     -64.529-245.111-198.497 
ATOM   1512  C4   DT A  73     -65.021-245.621-197.313 
ATOM   1513  O4   DT A  73     -66.200-245.450-196.998 
ATOM   1514  C5   DT A  73     -64.043-246.340-196.530 
ATOM   1515  C7   DT A  73     -64.495-246.928-195.225 
ATOM   1516  C6   DT A  73     -62.778-246.471-196.962 
ATOM   1517  P    DC A  74     -56.852-245.016-198.807 
ATOM   1518  OP1  DC A  74     -55.758-245.876-199.311 
ATOM   1519  OP2  DC A  74     -56.808-244.690-197.364 
ATOM   1520  O5'  DC A  74     -56.912-243.665-199.661 
ATOM   1521  C5'  DC A  74     -57.666-243.647-200.888 
ATOM   1522  C4'  DC A  74     -58.484-242.374-200.974 
ATOM   1523  O4'  DC A  74     -59.791-242.510-200.346 
ATOM   1524  C3'  DC A  74     -57.876-241.145-200.299 
ATOM   1525  O3'  DC A  74     -58.176-239.994-201.080 
ATOM   1526  C2'  DC A  74     -58.614-241.033-198.964 
ATOM   1527  C1'  DC A  74     -59.998-241.391-199.497 
ATOM   1528  N1   DC A  74     -60.964-241.789-198.435 
ATOM   1529  C2   DC A  74     -62.301-241.440-198.611 
ATOM   1530  O2   DC A  74     -62.627-240.822-199.630 
ATOM   1531  N3   DC A  74     -63.197-241.793-197.653 
ATOM   1532  C4   DC A  74     -62.803-242.463-196.563 
ATOM   1533  N4   DC A  74     -63.715-242.785-195.658 
ATOM   1534  C5   DC A  74     -61.433-242.830-196.363 
ATOM   1535  C6   DC A  74     -60.553-242.468-197.331 
ATOM   1536  P    DA A  75     -57.058-238.863-201.254 
ATOM   1537  OP1  DA A  75     -56.139-239.239-202.353 
ATOM   1538  OP2  DA A  75     -56.425-238.584-199.946 
ATOM   1539  O5'  DA A  75     -57.945-237.608-201.700 
ATOM   1540  C5'  DA A  75     -59.161-237.840-202.435 
ATOM   1541  C4'  DA A  75     -60.270-236.961-201.892 
ATOM   1542  O4'  DA A  75     -60.990-237.592-200.794 
ATOM   1543  C3'  DA A  75     -59.832-235.614-201.319 
ATOM   1544  O3'  DA A  75     -60.816-234.637-201.635 
ATOM   1545  C2'  DA A  75     -59.823-235.821-199.805 
ATOM   1546  C1'  DA A  75     -61.099-236.655-199.733 
ATOM   1547  N9   DA A  75     -61.247-237.414-198.460 
ATOM   1548  C8   DA A  75     -60.272-237.984-197.693 
ATOM   1549  N7   DA A  75     -60.721-238.580-196.632 
ATOM   1550  C5   DA A  75     -62.094-238.393-196.699 
ATOM   1551  C6   DA A  75     -63.147-238.792-195.858 
ATOM   1552  N6   DA A  75     -62.968-239.496-194.731 
ATOM   1553  N1   DA A  75     -64.394-238.439-196.218 
ATOM   1554  C2   DA A  75     -64.566-237.741-197.338 
ATOM   1555  N3   DA A  75     -63.666-237.314-198.198 
ATOM   1556  C4   DA A  75     -62.427-237.680-197.814 
ATOM   1557  P    DG A  76     -60.343-233.165-202.051 
ATOM   1558  OP1  DG A  76     -60.007-233.141-203.493 
ATOM   1559  OP2  DG A  76     -59.280-232.707-201.130 
ATOM   1560  O5'  DG A  76     -61.677-232.320-201.794 
ATOM   1561  C5'  DG A  76     -62.954-232.967-201.948 
ATOM   1562  C4'  DG A  76     -63.872-232.582-200.805 
ATOM   1563  O4'  DG A  76     -63.729-233.465-199.656 
ATOM   1564  C3'  DG A  76     -63.659-231.184-200.223 
ATOM   1565  O3'  DG A  76     -64.922-230.636-199.867 
ATOM   1566  C2'  DG A  76     -62.852-231.415-198.946 
ATOM   1567  C1'  DG A  76     -63.597-232.667-198.490 
ATOM   1568  N9   DG A  76     -62.864-233.462-197.466 
ATOM   1569  C8   DG A  76     -61.508-233.660-197.325 
ATOM   1570  N7   DG A  76     -61.182-234.420-196.307 
ATOM   1571  C5   DG A  76     -62.410-234.747-195.733 
ATOM   1572  C6   DG A  76     -62.705-235.547-194.598 
ATOM   1573  O6   DG A  76     -61.929-236.142-193.854 
ATOM   1574  N1   DG A  76     -64.085-235.617-194.365 
ATOM   1575  C2   DG A  76     -65.054-234.995-195.128 
ATOM   1576  N2   DG A  76     -66.317-235.186-194.740 
ATOM   1577  N3   DG A  76     -64.777-234.245-196.193 
ATOM   1578  C4   DG A  76     -63.442-234.167-196.432 
ATOM   1579  P    DT A  77     -65.199-229.084-200.139 
ATOM   1580  OP1  DT A  77     -65.631-228.896-201.543 
ATOM   1581  OP2  DT A  77     -64.028-228.288-199.709 
ATOM   1582  O5'  DT A  77     -66.429-228.804-199.155 
ATOM   1583  C5'  DT A  77     -67.342-229.877-198.858 
ATOM   1584  C4'  DT A  77     -67.659-229.893-197.376 
ATOM   1585  O4'  DT A  77     -66.709-230.691-196.615 
ATOM   1586  C3'  DT A  77     -67.641-228.534-196.677 
ATOM   1587  O3'  DT A  77     -68.672-228.507-195.697 
ATOM   1588  C2'  DT A  77     -66.291-228.483-195.962 
ATOM   1589  C1'  DT A  77     -66.286-229.934-195.491 
ATOM   1590  N1   DT A  77     -64.942-230.426-195.080 
ATOM   1591  C2   DT A  77     -64.894-231.324-194.043 
ATOM   1592  O2   DT A  77     -65.890-231.722-193.463 
ATOM   1593  N3   DT A  77     -63.631-231.757-193.689 
ATOM   1594  C4   DT A  77     -62.441-231.375-194.275 
ATOM   1595  O4   DT A  77     -61.369-231.832-193.872 
ATOM   1596  C5   DT A  77     -62.593-230.430-195.355 
ATOM   1597  C7   DT A  77     -61.347-229.960-196.047 
ATOM   1598  C6   DT A  77     -63.809-229.991-195.719 
ATOM   1599  P    DG A  78     -69.518-227.162-195.498 
ATOM   1600  OP1  DG A  78     -70.611-227.111-196.495 
ATOM   1601  OP2  DG A  78     -68.603-225.999-195.476 
ATOM   1602  O5'  DG A  78     -70.132-227.389-194.038 
ATOM   1603  C5'  DG A  78     -70.398-228.733-193.593 
ATOM   1604  C4'  DG A  78     -69.932-228.908-192.161 
ATOM   1605  O4'  DG A  78     -68.536-229.315-192.077 
ATOM   1606  C3'  DG A  78     -70.006-227.660-191.281 
ATOM   1607  O3'  DG A  78     -70.380-228.046-189.964 
ATOM   1608  C2'  DG A  78     -68.572-227.129-191.242 
ATOM   1609  C1'  DG A  78     -67.884-228.486-191.127 
ATOM   1610  N9   DG A  78     -66.434-228.452-191.461 
ATOM   1611  C8   DG A  78     -65.771-227.681-192.393 
ATOM   1612  N7   DG A  78     -64.479-227.893-192.439 
ATOM   1613  C5   DG A  78     -64.269-228.873-191.470 
ATOM   1614  C6   DG A  78     -63.069-229.509-191.059 
ATOM   1615  O6   DG A  78     -61.926-229.337-191.472 
ATOM   1616  N1   DG A  78     -63.308-230.445-190.043 
ATOM   1617  C2   DG A  78     -64.544-230.729-189.496 
ATOM   1618  N2   DG A  78     -64.562-231.656-188.535 
ATOM   1619  N3   DG A  78     -65.669-230.131-189.883 
ATOM   1620  C4   DG A  78     -65.455-229.221-190.867 
ATOM   1621  P    DA A  79     -71.396-227.120-189.143 
ATOM   1622  OP1  DA A  79     -72.788-227.452-189.523 
ATOM   1623  OP2  DA A  79     -71.003-225.702-189.291 
ATOM   1624  O5'  DA A  79     -71.118-227.601-187.643 
ATOM   1625  C5'  DA A  79     -70.698-228.958-187.411 
ATOM   1626  C4'  DA A  79     -69.569-228.986-186.400 
ATOM   1627  O4'  DA A  79     -68.261-228.846-187.024 
ATOM   1628  C3'  DA A  79     -69.594-227.880-185.345 
ATOM   1629  O3'  DA A  79     -69.141-228.415-184.107 
ATOM   1630  C2'  DA A  79     -68.572-226.855-185.834 
ATOM   1631  C1'  DA A  79     -67.529-227.860-186.313 
ATOM   1632  N9   DA A  79     -66.517-227.278-187.238 
ATOM   1633  C8   DA A  79     -66.687-226.299-188.174 
ATOM   1634  N7   DA A  79     -65.606-226.004-188.828 
ATOM   1635  C5   DA A  79     -64.648-226.850-188.288 
ATOM   1636  C6   DA A  79     -63.281-227.029-188.559 
ATOM   1637  N6   DA A  79     -62.613-226.330-189.488 
ATOM   1638  N1   DA A  79     -62.622-227.955-187.837 
ATOM   1639  C2   DA A  79     -63.291-228.647-186.916 
ATOM   1640  N3   DA A  79     -64.559-228.568-186.576 
ATOM   1641  C4   DA A  79     -65.196-227.634-187.313 
ATOM   1642  P    DA A  80     -69.862-227.958-182.753 
ATOM   1643  OP1  DA A  80     -71.078-228.774-182.539 
ATOM   1644  OP2  DA A  80     -70.059-226.492-182.766 
ATOM   1645  O5'  DA A  80     -68.757-228.342-181.661 
ATOM   1646  C5'  DA A  80     -67.875-229.451-181.920 
ATOM   1647  C4'  DA A  80     -66.455-229.084-181.539 
ATOM   1648  O4'  DA A  80     -65.734-228.448-182.633 
ATOM   1649  C3'  DA A  80     -66.310-228.097-180.381 
ATOM   1650  O3'  DA A  80     -65.173-228.458-179.608 
ATOM   1651  C2'  DA A  80     -66.035-226.751-181.050 
ATOM   1652  C1'  DA A  80     -65.100-227.281-182.134 
ATOM   1653  N9   DA A  80     -64.905-226.338-183.271 
ATOM   1654  C8   DA A  80     -65.805-225.467-183.814 
ATOM   1655  N7   DA A  80     -65.333-224.773-184.802 
ATOM   1656  C5   DA A  80     -64.022-225.215-184.926 
ATOM   1657  C6   DA A  80     -62.982-224.864-185.801 
ATOM   1658  N6   DA A  80     -63.106-223.941-186.765 
ATOM   1659  N1   DA A  80     -61.804-225.497-185.649 
ATOM   1660  C2   DA A  80     -61.686-226.413-184.689 
ATOM   1661  N3   DA A  80     -62.581-226.822-183.818 
ATOM   1662  C4   DA A  80     -63.752-226.173-183.991 
ATOM   1663  P    DG A  81     -65.249-228.341-178.013 
ATOM   1664  OP1  DG A  81     -65.882-229.558-177.456 
ATOM   1665  OP2  DG A  81     -65.876-227.054-177.640 
ATOM   1666  O5'  DG A  81     -63.697-228.315-177.624 
ATOM   1667  C5'  DG A  81     -62.755-229.008-178.464 
ATOM   1668  C4'  DG A  81     -61.526-228.148-178.683 
ATOM   1669  O4'  DG A  81     -61.667-227.259-179.828 
ATOM   1670  C3'  DG A  81     -61.156-227.211-177.534 
ATOM   1671  O3'  DG A  81     -59.739-227.144-177.432 
ATOM   1672  C2'  DG A  81     -61.677-225.842-177.967 
ATOM   1673  C1'  DG A  81     -61.273-225.954-179.433 
ATOM   1674  N9   DG A  81     -61.961-224.975-180.321 
ATOM   1675  C8   DG A  81     -63.241-224.472-180.237 
ATOM   1676  N7   DG A  81     -63.542-223.618-181.184 
ATOM   1677  C5   DG A  81     -62.379-223.550-181.950 
ATOM   1678  C6   DG A  81     -62.095-222.788-183.114 
ATOM   1679  O6   DG A  81     -62.824-222.006-183.719 
ATOM   1680  N1   DG A  81     -60.790-223.018-183.569 
ATOM   1681  C2   DG A  81     -59.878-223.871-182.978 
ATOM   1682  N2   DG A  81     -58.682-223.952-183.567 
ATOM   1683  N3   DG A  81     -60.146-224.585-181.886 
ATOM   1684  C4   DG A  81     -61.408-224.373-181.432 
ATOM   1685  P    DA A  82     -59.064-227.108-175.981 
ATOM   1686  OP1  DA A  82     -58.929-228.487-175.463 
ATOM   1687  OP2  DA A  82     -59.799-226.158-175.117 
ATOM   1688  O5'  DA A  82     -57.617-226.516-176.320 
ATOM   1689  C5'  DA A  82     -57.038-226.784-177.611 
ATOM   1690  C4'  DA A  82     -56.411-225.521-178.170 
ATOM   1691  O4'  DA A  82     -57.360-224.718-178.928 
ATOM   1692  C3'  DA A  82     -55.845-224.546-177.137 
ATOM   1693  O3'  DA A  82     -54.660-223.958-177.660 
ATOM   1694  C2'  DA A  82     -56.911-223.459-177.006 
ATOM   1695  C1'  DA A  82     -57.257-223.372-178.490 
ATOM   1696  N9   DA A  82     -58.555-222.696-178.764 
ATOM   1697  C8   DA A  82     -59.699-222.721-178.018 
ATOM   1698  N7   DA A  82     -60.670-222.025-178.522 
ATOM   1699  C5   DA A  82     -60.133-221.499-179.689 
ATOM   1700  C6   DA A  82     -60.667-220.665-180.686 
ATOM   1701  N6   DA A  82     -61.922-220.193-180.661 
ATOM   1702  N1   DA A  82     -59.862-220.331-181.711 
ATOM   1703  C2   DA A  82     -58.616-220.804-181.730 
ATOM   1704  N3   DA A  82     -58.012-221.585-180.861 
ATOM   1705  C4   DA A  82     -58.839-221.903-179.846 
ATOM   1706  P    DA A  83     -53.418-223.713-176.681 
ATOM   1707  OP1  DA A  83     -52.623-224.957-176.568 
ATOM   1708  OP2  DA A  83     -53.896-223.131-175.408 
ATOM   1709  O5'  DA A  83     -52.586-222.615-177.494 
ATOM   1710  C5'  DA A  83     -52.655-222.612-178.933 
ATOM   1711  C4'  DA A  83     -52.809-221.192-179.441 
ATOM   1712  O4'  DA A  83     -54.203-220.780-179.522 
ATOM   1713  C3'  DA A  83     -52.153-220.105-178.590 
ATOM   1714  O3'  DA A  83     -51.624-219.103-179.449 
ATOM   1715  C2'  DA A  83     -53.301-219.497-177.785 
ATOM   1716  C1'  DA A  83     -54.330-219.505-178.910 
ATOM   1717  N9   DA A  83     -55.735-219.355-178.440 
ATOM   1718  C8   DA A  83     -56.299-219.825-177.289 
ATOM   1719  N7   DA A  83     -57.554-219.528-177.160 
ATOM   1720  C5   DA A  83     -57.848-218.808-178.309 
ATOM   1721  C6   DA A  83     -59.028-218.205-178.775 
ATOM   1722  N6   DA A  83     -60.189-218.236-178.105 
ATOM   1723  N1   DA A  83     -58.972-217.567-179.959 
ATOM   1724  C2   DA A  83     -57.816-217.540-180.621 
ATOM   1725  N3   DA A  83     -56.656-218.063-180.288 
ATOM   1726  C4   DA A  83     -56.739-218.696-179.099 
ATOM   1727  P    DT A  84     -50.211-218.440-179.092 
ATOM   1728  OP1  DT A  84     -49.118-219.300-179.596 
ATOM   1729  OP2  DT A  84     -50.168-218.114-177.649 
ATOM   1730  O5'  DT A  84     -50.272-217.089-179.946 
ATOM   1731  C5'  DT A  84     -51.026-217.071-181.172 
ATOM   1732  C4'  DT A  84     -51.844-215.798-181.259 
ATOM   1733  O4'  DT A  84     -53.151-215.934-180.631 
ATOM   1734  C3'  DT A  84     -51.236-214.569-180.584 
ATOM   1735  O3'  DT A  84     -51.536-213.418-181.364 
ATOM   1736  C2'  DT A  84     -51.974-214.457-179.249 
ATOM   1737  C1'  DT A  84     -53.358-214.815-179.782 
ATOM   1738  N1   DT A  84     -54.324-215.213-178.720 
ATOM   1739  C2   DT A  84     -55.639-214.862-178.908 
ATOM   1740  O2   DT A  84     -56.029-214.253-179.889 
ATOM   1741  N3   DT A  84     -56.505-215.247-177.902 
ATOM   1742  C4   DT A  84     -56.172-215.937-176.754 
ATOM   1743  O4   DT A  84     -57.037-216.226-175.924 
ATOM   1744  C5   DT A  84     -54.769-216.260-176.647 
ATOM   1745  C7   DT A  84     -54.321-217.010-175.428 
ATOM   1746  C6   DT A  84     -53.905-215.897-177.610 
ATOM   1747  P    DT A  85     -50.417-212.287-181.539 
ATOM   1748  OP1  DT A  85     -49.498-212.663-182.638 
ATOM   1749  OP2  DT A  85     -49.785-212.008-180.231 
ATOM   1750  O5'  DT A  85     -51.304-211.032-181.985 
ATOM   1751  C5'  DT A  85     -52.521-211.264-182.720 
ATOM   1752  C4'  DT A  85     -53.630-210.385-182.177 
ATOM   1753  O4'  DT A  85     -54.350-211.016-181.079 
ATOM   1754  C3'  DT A  85     -53.191-209.038-181.604 
ATOM   1755  O3'  DT A  85     -54.176-208.061-181.920 
ATOM   1756  C2'  DT A  85     -53.183-209.245-180.089 
ATOM   1757  C1'  DT A  85     -54.458-210.079-180.018 
ATOM   1758  N1   DT A  85     -54.607-210.838-178.745 
ATOM   1759  C2   DT A  85     -55.882-210.997-178.258 
ATOM   1760  O2   DT A  85     -56.868-210.551-178.819 
ATOM   1761  N3   DT A  85     -55.981-211.705-177.075 
ATOM   1762  C4   DT A  85     -54.936-212.253-176.359 
ATOM   1763  O4   DT A  85     -55.149-212.866-175.311 
ATOM   1764  C5   DT A  85     -53.637-212.032-176.950 
ATOM   1765  C7   DT A  85     -52.445-212.595-176.233 
ATOM   1766  C6   DT A  85     -53.512-211.347-178.098 
ATOM   1767  P    DT A  86     -53.702-206.589-182.336 
ATOM   1768  OP1  DT A  86     -53.367-206.565-183.777 
ATOM   1769  OP2  DT A  86     -52.640-206.131-181.415 
ATOM   1770  O5'  DT A  86     -55.037-205.744-182.079 
ATOM   1771  C5'  DT A  86     -56.313-206.391-182.233 
ATOM   1772  C4'  DT A  86     -57.232-206.006-181.090 
ATOM   1773  O4'  DT A  86     -57.089-206.889-179.941 
ATOM   1774  C3'  DT A  86     -57.019-204.608-180.508 
ATOM   1775  O3'  DT A  86     -58.282-204.060-180.152 
ATOM   1776  C2'  DT A  86     -56.212-204.839-179.231 
ATOM   1777  C1'  DT A  86     -56.957-206.091-178.775 
ATOM   1778  N1   DT A  86     -56.223-206.886-177.751 
ATOM   1779  C2   DT A  86     -56.978-207.522-176.795 
ATOM   1780  O2   DT A  86     -58.194-207.460-176.761 
ATOM   1781  N3   DT A  86     -56.263-208.248-175.862 
ATOM   1782  C4   DT A  86     -54.891-208.387-175.808 
ATOM   1783  O4   DT A  86     -54.364-209.064-174.924 
ATOM   1784  C5   DT A  86     -54.186-207.681-176.853 
ATOM   1785  C7   DT A  86     -52.688-207.779-176.866 
ATOM   1786  C6   DT A  86     -54.856-206.967-177.772 
ATOM   1787  P    DC A  87     -58.559-202.508-180.424 
ATOM   1788  OP1  DC A  87     -58.991-202.320-181.828 
ATOM   1789  OP2  DC A  87     -57.388-201.712-179.994 
ATOM   1790  O5'  DC A  87     -59.789-202.228-179.440 
ATOM   1791  C5'  DC A  87     -60.702-203.301-179.143 
ATOM   1792  C4'  DC A  87     -61.019-203.317-177.661 
ATOM   1793  O4'  DC A  87     -60.068-204.115-176.899 
ATOM   1794  C3'  DC A  87     -61.001-201.958-176.962 
ATOM   1795  O3'  DC A  87     -62.031-201.931-175.982 
ATOM   1796  C2'  DC A  87     -59.650-201.907-176.247 
ATOM   1797  C1'  DC A  87     -59.646-203.358-175.776 
ATOM   1798  N1   DC A  87     -58.301-203.850-175.365 
ATOM   1799  C2   DC A  87     -58.236-204.761-174.314 
ATOM   1800  O2   DC A  87     -59.287-205.121-173.771 
ATOM   1801  N3   DC A  87     -57.019-205.221-173.925 
ATOM   1802  C4   DC A  87     -55.904-204.806-174.539 
ATOM   1803  N4   DC A  87     -54.741-205.284-174.123 
ATOM   1804  C5   DC A  87     -55.949-203.869-175.621 
ATOM   1805  C6   DC A  87     -57.175-203.421-175.996 
ATOM   1806  P    DC A  88     -62.877-200.586-175.783 
ATOM   1807  OP1  DC A  88     -63.970-200.535-176.780 
ATOM   1808  OP2  DC A  88     -61.963-199.423-175.761 
ATOM   1809  O5'  DC A  88     -63.492-200.813-174.322 
ATOM   1810  C5'  DC A  88     -63.758-202.157-173.878 
ATOM   1811  C4'  DC A  88     -63.292-202.332-172.446 
ATOM   1812  O4'  DC A  88     -61.896-202.739-172.361 
ATOM   1813  C3'  DC A  88     -63.365-201.084-171.566 
ATOM   1814  O3'  DC A  88     -63.740-201.470-170.249 
ATOM   1815  C2'  DC A  88     -61.932-200.553-171.527 
ATOM   1816  C1'  DC A  88     -61.244-201.910-171.412 
ATOM   1817  N1   DC A  88     -59.794-201.876-171.746 
ATOM   1818  C2   DC A  88     -58.944-202.726-171.042 
ATOM   1819  O2   DC A  88     -59.426-203.467-170.177 
ATOM   1820  N3   DC A  88     -57.618-202.710-171.331 
ATOM   1821  C4   DC A  88     -57.136-201.892-172.276 
ATOM   1822  N4   DC A  88     -55.834-201.913-172.520 
ATOM   1823  C5   DC A  88     -57.992-201.009-173.011 
ATOM   1824  C6   DC A  88     -59.314-201.040-172.707 
ATOM   1825  P    DA A  89     -64.756-200.544-169.428 
ATOM   1826  OP1  DA A  89     -66.147-200.876-169.808 
ATOM   1827  OP2  DA A  89     -64.363-199.126-169.576 
ATOM   1828  O5'  DA A  89     -64.478-201.025-167.928 
ATOM   1829  C5'  DA A  89     -64.058-202.382-167.696 
ATOM   1830  C4'  DA A  89     -62.929-202.410-166.685 
ATOM   1831  O4'  DA A  89     -61.621-202.270-167.309 
ATOM   1832  C3'  DA A  89     -62.954-201.304-165.630 
ATOM   1833  O3'  DA A  89     -62.501-201.839-164.392 
ATOM   1834  C2'  DA A  89     -61.932-200.279-166.119 
ATOM   1835  C1'  DA A  89     -60.888-201.284-166.598 
ATOM   1836  N9   DA A  89     -59.876-200.702-167.523 
ATOM   1837  C8   DA A  89     -60.046-199.723-168.459 
ATOM   1838  N7   DA A  89     -58.966-199.428-169.113 
ATOM   1839  C5   DA A  89     -58.007-200.274-168.573 
ATOM   1840  C6   DA A  89     -56.640-200.453-168.844 
ATOM   1841  N6   DA A  89     -55.973-199.754-169.773 
ATOM   1842  N1   DA A  89     -55.982-201.379-168.122 
ATOM   1843  C2   DA A  89     -56.651-202.071-167.201 
ATOM   1844  N3   DA A  89     -57.919-201.992-166.861 
ATOM   1845  C4   DA A  89     -58.555-201.058-167.598 
ATOM   1846  P    DG A  90     -63.222-201.382-163.038 
ATOM   1847  OP1  DG A  90     -64.438-202.198-162.824 
ATOM   1848  OP2  DG A  90     -63.418-199.916-163.051 
ATOM   1849  O5'  DG A  90     -62.116-201.766-161.946 
ATOM   1850  C5'  DG A  90     -61.235-202.875-162.205 
ATOM   1851  C4'  DG A  90     -59.815-202.508-161.824 
ATOM   1852  O4'  DG A  90     -59.093-201.872-162.918 
ATOM   1853  C3'  DG A  90     -59.670-201.521-160.666 
ATOM   1854  O3'  DG A  90     -58.532-201.882-159.893 
ATOM   1855  C2'  DG A  90     -59.395-200.175-161.335 
ATOM   1856  C1'  DG A  90     -58.460-200.705-162.419 
ATOM   1857  N9   DG A  90     -58.265-199.762-163.555 
ATOM   1858  C8   DG A  90     -59.159-198.877-164.117 
ATOM   1859  N7   DG A  90     -58.669-198.183-165.115 
ATOM   1860  C5   DG A  90     -57.356-198.640-165.222 
ATOM   1861  C6   DG A  90     -56.327-198.260-166.123 
ATOM   1862  O6   DG A  90     -56.363-197.430-167.026 
ATOM   1863  N1   DG A  90     -55.146-198.976-165.881 
ATOM   1864  C2   DG A  90     -54.982-199.932-164.899 
ATOM   1865  N2   DG A  90     -53.775-200.502-164.832 
ATOM   1866  N3   DG A  90     -55.947-200.288-164.054 
ATOM   1867  C4   DG A  90     -57.100-199.603-164.275 
ATOM   1868  P    DA A  91     -58.609-201.765-158.298 
ATOM   1869  OP1  DA A  91     -59.241-202.982-157.741 
ATOM   1870  OP2  DA A  91     -59.236-200.478-157.925 
ATOM   1871  O5'  DA A  91     -57.057-201.739-157.909 
ATOM   1872  C5'  DA A  91     -56.114-202.432-158.749 
ATOM   1873  C4'  DA A  91     -54.886-201.572-158.968 
ATOM   1874  O4'  DA A  91     -55.027-200.683-160.113 
ATOM   1875  C3'  DA A  91     -54.516-200.635-157.818 
ATOM   1876  O3'  DA A  91     -53.098-200.568-157.717 
ATOM   1877  C2'  DA A  91     -55.037-199.266-158.252 
ATOM   1878  C1'  DA A  91     -54.633-199.378-159.718 
ATOM   1879  N9   DA A  91     -55.320-198.399-160.606 
ATOM   1880  C8   DA A  91     -56.593-197.912-160.507 
ATOM   1881  N7   DA A  91     -56.903-197.065-161.439 
ATOM   1882  C5   DA A  91     -55.755-196.983-162.214 
ATOM   1883  C6   DA A  91     -55.441-196.244-163.366 
ATOM   1884  N6   DA A  91     -56.299-195.408-163.966 
ATOM   1885  N1   DA A  91     -54.206-196.397-163.881 
ATOM   1886  C2   DA A  91     -53.357-197.229-163.281 
ATOM   1887  N3   DA A  91     -53.538-197.967-162.207 
ATOM   1888  C4   DA A  91     -54.780-197.796-161.711 
ATOM   1889  P    DA A  92     -52.424-200.532-156.266 
ATOM   1890  OP1  DA A  92     -52.289-201.911-155.748 
ATOM   1891  OP2  DA A  92     -53.159-199.582-155.402 
ATOM   1892  O5'  DA A  92     -50.977-199.940-156.605 
ATOM   1893  C5'  DA A  92     -50.397-200.208-157.896 
ATOM   1894  C4'  DA A  92     -49.770-198.945-158.455 
ATOM   1895  O4'  DA A  92     -50.719-198.142-159.213 
ATOM   1896  C3'  DA A  92     -49.205-197.970-157.422 
ATOM   1897  O3'  DA A  92     -48.020-197.382-157.945 
ATOM   1898  C2'  DA A  92     -50.270-196.883-157.291 
ATOM   1899  C1'  DA A  92     -50.616-196.796-158.775 
ATOM   1900  N9   DA A  92     -51.915-196.120-159.049 
ATOM   1901  C8   DA A  92     -53.058-196.145-158.303 
ATOM   1902  N7   DA A  92     -54.030-195.449-158.807 
ATOM   1903  C5   DA A  92     -53.493-194.923-159.974 
ATOM   1904  C6   DA A  92     -54.026-194.089-160.970 
ATOM   1905  N6   DA A  92     -55.282-193.617-160.946 
ATOM   1906  N1   DA A  92     -53.221-193.755-161.996 
ATOM   1907  C2   DA A  92     -51.976-194.228-162.015 
ATOM   1908  N3   DA A  92     -51.371-195.009-161.146 
ATOM   1909  C4   DA A  92     -52.198-195.327-160.131 
ATOM   1910  P    DG A  93     -46.777-197.137-156.966 
ATOM   1911  OP1  DG A  93     -45.983-198.381-156.853 
ATOM   1912  OP2  DG A  93     -47.256-196.555-155.693 
ATOM   1913  O5'  DG A  93     -45.946-196.039-157.779 
ATOM   1914  C5'  DG A  93     -46.014-196.036-159.218 
ATOM   1915  C4'  DG A  93     -46.169-194.616-159.726 
ATOM   1916  O4'  DG A  93     -47.563-194.204-159.807 
ATOM   1917  C3'  DG A  93     -45.513-193.529-158.874 
ATOM   1918  O3'  DG A  93     -44.983-192.527-159.734 
ATOM   1919  C2'  DG A  93     -46.661-192.921-158.069 
ATOM   1920  C1'  DG A  93     -47.689-192.929-159.195 
ATOM   1921  N9   DG A  93     -49.095-192.779-158.724 
ATOM   1922  C8   DG A  93     -49.680-193.245-157.568 
ATOM   1923  N7   DG A  93     -50.950-192.939-157.451 
ATOM   1924  C5   DG A  93     -51.224-192.217-158.612 
ATOM   1925  C6   DG A  93     -52.434-191.620-159.052 
ATOM   1926  O6   DG A  93     -53.531-191.605-158.500 
ATOM   1927  N1   DG A  93     -52.270-190.983-160.290 
ATOM   1928  C2   DG A  93     -51.091-190.932-161.009 
ATOM   1929  N2   DG A  93     -51.142-190.275-162.171 
ATOM   1930  N3   DG A  93     -49.957-191.492-160.596 
ATOM   1931  C4   DG A  93     -50.099-192.114-159.395 
ATOM   1932  P    DA A  94     -43.571-191.864-159.376 
ATOM   1933  OP1  DA A  94     -42.478-192.724-159.881 
ATOM   1934  OP2  DA A  94     -43.527-191.538-157.934 
ATOM   1935  O5'  DA A  94     -43.631-190.513-160.231 
ATOM   1936  C5'  DA A  94     -44.385-190.495-161.457 
ATOM   1937  C4'  DA A  94     -45.204-189.222-161.544 
ATOM   1938  O4'  DA A  94     -46.511-189.358-160.916 
ATOM   1939  C3'  DA A  94     -44.596-187.993-160.868 
ATOM   1940  O3'  DA A  94     -44.895-186.842-161.649 
ATOM   1941  C2'  DA A  94     -45.334-187.881-159.534 
ATOM   1942  C1'  DA A  94     -46.717-188.239-160.067 
ATOM   1943  N9   DA A  94     -47.684-188.637-159.005 
ATOM   1944  C8   DA A  94     -47.438-189.316-157.846 
ATOM   1945  N7   DA A  94     -48.494-189.512-157.120 
ATOM   1946  C5   DA A  94     -49.517-188.921-157.848 
ATOM   1947  C6   DA A  94     -50.895-188.790-157.612 
ATOM   1948  N6   DA A  94     -51.508-189.270-156.521 
ATOM   1949  N1   DA A  94     -51.624-188.144-158.543 
ATOM   1950  C2   DA A  94     -51.009-187.670-159.625 
ATOM   1951  N3   DA A  94     -49.737-187.732-159.952 
ATOM   1952  C4   DA A  94     -49.030-188.382-159.005 
ATOM   1953  P    DG A  95     -43.777-185.711-161.824 
ATOM   1954  OP1  DG A  95     -42.858-186.087-162.923 
ATOM   1955  OP2  DG A  95     -43.145-185.432-160.516 
ATOM   1956  O5'  DG A  95     -44.664-184.456-162.270 
ATOM   1957  C5'  DG A  95     -45.880-184.688-163.005 
ATOM   1958  C4'  DG A  95     -46.989-183.809-162.461 
ATOM   1959  O4'  DG A  95     -47.710-184.440-161.364 
ATOM   1960  C3'  DG A  95     -46.551-182.462-161.889 
ATOM   1961  O3'  DG A  95     -47.536-181.485-162.205 
ATOM   1962  C2'  DG A  95     -46.542-182.669-160.374 
ATOM   1963  C1'  DG A  95     -47.818-183.503-160.303 
ATOM   1964  N9   DG A  95     -47.967-184.262-159.030 
ATOM   1965  C8   DG A  95     -46.996-184.843-158.243 
ATOM   1966  N7   DG A  95     -47.463-185.442-157.175 
ATOM   1967  C5   DG A  95     -48.840-185.244-157.259 
ATOM   1968  C6   DG A  95     -49.879-185.663-156.388 
ATOM   1969  O6   DG A  95     -49.796-186.306-155.344 
ATOM   1970  N1   DG A  95     -51.135-185.247-156.851 
ATOM   1971  C2   DG A  95     -51.358-184.522-158.005 
ATOM   1972  N2   DG A  95     -52.631-184.223-158.273 
ATOM   1973  N3   DG A  95     -50.382-184.130-158.822 
ATOM   1974  C4   DG A  95     -49.158-184.525-158.387 
ATOM   1975  P    DG A  96     -47.062-180.013-162.621 
ATOM   1976  OP1  DG A  96     -46.727-179.989-164.062 
ATOM   1977  OP2  DG A  96     -45.999-179.555-161.700 
ATOM   1978  O5'  DG A  96     -48.397-179.168-162.364 
ATOM   1979  C5'  DG A  96     -49.673-179.815-162.518 
ATOM   1980  C4'  DG A  96     -50.591-179.430-161.374 
ATOM   1981  O4'  DG A  96     -50.449-180.313-160.226 
ATOM   1982  C3'  DG A  96     -50.378-178.032-160.793 
ATOM   1983  O3'  DG A  96     -51.642-177.484-160.437 
ATOM   1984  C2'  DG A  96     -49.571-178.263-159.516 
ATOM   1985  C1'  DG A  96     -50.316-179.515-159.060 
ATOM   1986  N9   DG A  96     -49.583-180.310-158.036 
ATOM   1987  C8   DG A  96     -48.227-180.508-157.895 
ATOM   1988  N7   DG A  96     -47.902-181.268-156.876 
ATOM   1989  C5   DG A  96     -49.129-181.595-156.303 
ATOM   1990  C6   DG A  96     -49.424-182.395-155.168 
ATOM   1991  O6   DG A  96     -48.648-182.990-154.424 
ATOM   1992  N1   DG A  96     -50.804-182.465-154.935 
ATOM   1993  C2   DG A  96     -51.773-181.843-155.698 
ATOM   1994  N2   DG A  96     -53.036-182.034-155.310 
ATOM   1995  N3   DG A  96     -51.496-181.093-156.763 
ATOM   1996  C4   DG A  96     -50.161-181.015-157.002 
ATOM   1997  P    DT A  97     -51.918-175.932-160.709 
ATOM   1998  OP1  DT A  97     -52.351-175.744-162.113 
ATOM   1999  OP2  DT A  97     -50.747-175.136-160.279 
ATOM   2000  O5'  DT A  97     -53.148-175.652-159.725 
ATOM   2001  C5'  DT A  97     -54.062-176.725-159.428 
ATOM   2002  C4'  DT A  97     -54.378-176.741-157.946 
ATOM   2003  O4'  DT A  97     -53.428-177.539-157.184 
ATOM   2004  C3'  DT A  97     -54.361-175.382-157.247 
ATOM   2005  O3'  DT A  97     -55.391-175.355-156.267 
ATOM   2006  C2'  DT A  97     -53.010-175.331-156.532 
ATOM   2007  C1'  DT A  97     -53.006-176.782-156.061 
ATOM   2008  N1   DT A  97     -51.661-177.274-155.650 
ATOM   2009  C2   DT A  97     -51.613-178.172-154.612 
ATOM   2010  O2   DT A  97     -52.609-178.570-154.032 
ATOM   2011  N3   DT A  97     -50.350-178.605-154.259 
ATOM   2012  C4   DT A  97     -49.160-178.223-154.845 
ATOM   2013  O4   DT A  97     -48.089-178.680-154.441 
ATOM   2014  C5   DT A  97     -49.312-177.278-155.924 
ATOM   2015  C7   DT A  97     -48.066-176.808-156.617 
ATOM   2016  C6   DT A  97     -50.529-176.839-156.288 
ATOM   2017  P    DT A  98     -56.237-174.010-156.067 
ATOM   2018  OP1  DT A  98     -57.330-173.959-157.064 
ATOM   2019  OP2  DT A  98     -55.323-172.847-156.046 
ATOM   2020  O5'  DT A  98     -56.852-174.237-154.607 
ATOM   2021  C5'  DT A  98     -57.118-175.581-154.163 
ATOM   2022  C4'  DT A  98     -56.652-175.756-152.731 
ATOM   2023  O4'  DT A  98     -55.256-176.163-152.646 
ATOM   2024  C3'  DT A  98     -56.725-174.508-151.851 
ATOM   2025  O3'  DT A  98     -57.100-174.894-150.534 
ATOM   2026  C2'  DT A  98     -55.292-173.977-151.812 
ATOM   2027  C1'  DT A  98     -54.604-175.334-151.697 
ATOM   2028  N1   DT A  98     -53.153-175.300-152.031 
ATOM   2029  C2   DT A  98     -52.329-176.145-151.327 
ATOM   2030  O2   DT A  98     -52.737-176.900-150.462 
ATOM   2031  N3   DT A  98     -50.991-176.085-151.663 
ATOM   2032  C4   DT A  98     -50.423-175.270-152.622 
ATOM   2033  O4   DT A  98     -49.209-175.305-152.835 
ATOM   2034  C5   DT A  98     -51.367-174.420-153.307 
ATOM   2035  C7   DT A  98     -50.833-173.501-154.367 
ATOM   2036  C6   DT A  98     -52.674-174.457-153.000 
ATOM   2037  P    DC A  99     -58.116-173.968-149.713 
ATOM   2038  OP1  DC A  99     -59.507-174.300-150.093 
ATOM   2039  OP2  DC A  99     -57.723-172.549-149.861 
ATOM   2040  O5'  DC A  99     -57.838-174.449-148.213 
ATOM   2041  C5'  DC A  99     -57.417-175.806-147.981 
ATOM   2042  C4'  DC A  99     -56.288-175.834-146.970 
ATOM   2043  O4'  DC A  99     -54.981-175.694-147.594 
ATOM   2044  C3'  DC A  99     -56.314-174.728-145.915 
ATOM   2045  O3'  DC A  99     -55.860-175.263-144.677 
ATOM   2046  C2'  DC A  99     -55.291-173.703-146.404 
ATOM   2047  C1'  DC A  99     -54.248-174.708-146.883 
ATOM   2048  N1   DC A  99     -53.236-174.126-147.807 
ATOM   2049  C2   DC A  99     -51.935-174.618-147.739 
ATOM   2050  O2   DC A  99     -51.676-175.509-146.921 
ATOM   2051  N3   DC A  99     -50.997-174.100-148.574 
ATOM   2052  C4   DC A  99     -51.317-173.136-149.445 
ATOM   2053  N4   DC A  99     -50.368-172.663-150.237 
ATOM   2054  C5   DC A  99     -52.650-172.616-149.531 
ATOM   2055  C6   DC A  99     -53.573-173.146-148.689 
ATOM   2056  P    DC A 100     -56.582-174.806-143.323 
ATOM   2057  OP1  DC A 100     -57.797-175.622-143.109 
ATOM   2058  OP2  DC A 100     -56.778-173.340-143.336 
ATOM   2059  O5'  DC A 100     -55.476-175.190-142.231 
ATOM   2060  C5'  DC A 100     -54.595-176.299-142.490 
ATOM   2061  C4'  DC A 100     -53.175-175.932-142.109 
ATOM   2062  O4'  DC A 100     -52.453-175.296-143.203 
ATOM   2063  C3'  DC A 100     -53.030-174.945-140.950 
ATOM   2064  O3'  DC A 100     -51.892-175.306-140.178 
ATOM   2065  C2'  DC A 100     -52.755-173.599-141.620 
ATOM   2066  C1'  DC A 100     -51.820-174.129-142.704 
ATOM   2067  N1   DC A 100     -51.625-173.186-143.840 
ATOM   2068  C2   DC A 100     -50.374-173.159-144.454 
ATOM   2069  O2   DC A 100     -49.488-173.911-144.034 
ATOM   2070  N3   DC A 100     -50.176-172.305-145.491 
ATOM   2071  C4   DC A 100     -51.163-171.506-145.916 
ATOM   2072  N4   DC A 100     -50.920-170.692-146.931 
ATOM   2073  C5   DC A 100     -52.456-171.518-145.298 
ATOM   2074  C6   DC A 100     -52.634-172.378-144.263 
ATOM   2075  P    DT A 101     -51.969-175.189-138.583 
ATOM   2076  OP1  DT A 101     -52.601-176.406-138.025 
ATOM   2077  OP2  DT A 101     -52.595-173.902-138.209 
ATOM   2078  O5'  DT A 101     -50.416-175.163-138.194 
ATOM   2079  C5'  DT A 101     -49.474-175.856-139.034 
ATOM   2080  C4'  DT A 101     -48.245-174.996-139.253 
ATOM   2081  O4'  DT A 101     -48.387-174.107-140.398 
ATOM   2082  C3'  DT A 101     -47.875-174.059-138.103 
ATOM   2083  O3'  DT A 101     -46.458-173.992-138.002 
ATOM   2084  C2'  DT A 101     -48.397-172.690-138.536 
ATOM   2085  C1'  DT A 101     -47.993-172.802-140.003 
ATOM   2086  N1   DT A 101     -48.680-171.823-140.891 
ATOM   2087  C2   DT A 101     -47.963-171.331-141.954 
ATOM   2088  O2   DT A 101     -46.813-171.661-142.187 
ATOM   2089  N3   DT A 101     -48.632-170.425-142.754 
ATOM   2090  C4   DT A 101     -49.928-169.984-142.583 
ATOM   2091  O4   DT A 101     -50.420-169.169-143.366 
ATOM   2092  C5   DT A 101     -50.600-170.556-141.441 
ATOM   2093  C7   DT A 101     -52.014-170.129-141.181 
ATOM   2094  C6   DT A 101     -49.973-171.439-140.645 
ATOM   2095  P    DC A 102     -45.783-173.956-136.551 
ATOM   2096  OP1  DC A 102     -45.648-175.335-136.033 
ATOM   2097  OP2  DC A 102     -46.518-173.006-135.687 
ATOM   2098  O5'  DC A 102     -44.337-173.364-136.890 
ATOM   2099  C5'  DC A 102     -43.757-173.632-138.180 
ATOM   2100  C4'  DC A 102     -43.130-172.369-138.739 
ATOM   2101  O4'  DC A 102     -44.079-171.566-139.498 
ATOM   2102  C3'  DC A 102     -42.564-171.394-137.707 
ATOM   2103  O3'  DC A 102     -41.379-170.806-138.230 
ATOM   2104  C2'  DC A 102     -43.630-170.307-137.576 
ATOM   2105  C1'  DC A 102     -43.976-170.220-139.060 
ATOM   2106  N1   DC A 102     -45.275-169.544-139.333 
ATOM   2107  C2   DC A 102     -45.375-168.776-140.490 
ATOM   2108  O2   DC A 102     -44.392-168.688-141.235 
ATOM   2109  N3   DC A 102     -46.551-168.150-140.758 
ATOM   2110  C4   DC A 102     -47.593-168.271-139.925 
ATOM   2111  N4   DC A 102     -48.717-167.641-140.230 
ATOM   2112  C5   DC A 102     -47.509-169.055-138.729 
ATOM   2113  C6   DC A 102     -46.326-169.672-138.480 
ATOM   2114  P    DC A 103     -40.137-170.561-137.251 
ATOM   2115  OP1  DC A 103     -39.342-171.805-137.138 
ATOM   2116  OP2  DC A 103     -40.616-169.979-135.977 
ATOM   2117  O5'  DC A 103     -39.305-169.463-138.064 
ATOM   2118  C5'  DC A 103     -39.374-169.460-139.503 
ATOM   2119  C4'  DC A 103     -39.529-168.040-140.011 
ATOM   2120  O4'  DC A 103     -40.923-167.628-140.092 
ATOM   2121  C3'  DC A 103     -38.872-166.953-139.159 
ATOM   2122  O3'  DC A 103     -38.343-165.951-140.019 
ATOM   2123  C2'  DC A 103     -40.021-166.345-138.354 
ATOM   2124  C1'  DC A 103     -41.049-166.353-139.480 
ATOM   2125  N1   DC A 103     -42.454-166.203-139.009 
ATOM   2126  C2   DC A 103     -43.338-165.496-139.820 
ATOM   2127  O2   DC A 103     -42.925-165.027-140.887 
ATOM   2128  N3   DC A 103     -44.624-165.346-139.409 
ATOM   2129  C4   DC A 103     -45.033-165.869-138.246 
ATOM   2130  N4   DC A 103     -46.296-165.697-137.888 
ATOM   2131  C5   DC A 103     -44.139-166.600-137.397 
ATOM   2132  C6   DC A 103     -42.859-166.737-137.826 
ATOM   2133  P    DC A 104     -36.931-165.288-139.661 
ATOM   2134  OP1  DC A 104     -35.837-166.148-140.166 
ATOM   2135  OP2  DC A 104     -36.887-164.962-138.219 
ATOM   2136  O5'  DC A 104     -36.991-163.937-140.516 
ATOM   2137  C5'  DC A 104     -37.745-163.919-141.742 
ATOM   2138  C4'  DC A 104     -38.563-162.646-141.829 
ATOM   2139  O4'  DC A 104     -39.871-162.782-141.201 
ATOM   2140  C3'  DC A 104     -37.955-161.417-141.153 
ATOM   2141  O3'  DC A 104     -38.255-160.266-141.934 
ATOM   2142  C2'  DC A 104     -38.694-161.305-139.819 
ATOM   2143  C1'  DC A 104     -40.077-161.663-140.352 
ATOM   2144  N1   DC A 104     -41.044-162.061-139.290 
ATOM   2145  C2   DC A 104     -42.380-161.712-139.465 
ATOM   2146  O2   DC A 104     -42.706-161.094-140.485 
ATOM   2147  N3   DC A 104     -43.276-162.065-138.508 
ATOM   2148  C4   DC A 104     -42.882-162.735-137.418 
ATOM   2149  N4   DC A 104     -43.794-163.056-136.513 
ATOM   2150  C5   DC A 104     -41.512-163.102-137.218 
ATOM   2151  C6   DC A 104     -40.632-162.740-138.186 
ATOM   2152  P    DC A 105     -37.137-159.135-142.109 
ATOM   2153  OP1  DC A 105     -36.218-159.511-143.207 
ATOM   2154  OP2  DC A 105     -36.505-158.856-140.801 
ATOM   2155  O5'  DC A 105     -38.024-157.880-142.555 
ATOM   2156  C5'  DC A 105     -39.240-158.112-143.290 
ATOM   2157  C4'  DC A 105     -40.349-157.233-142.746 
ATOM   2158  O4'  DC A 105     -41.069-157.864-141.648 
ATOM   2159  C3'  DC A 105     -39.911-155.886-142.174 
ATOM   2160  O3'  DC A 105     -40.895-154.909-142.490 
ATOM   2161  C2'  DC A 105     -39.902-156.093-140.659 
ATOM   2162  C1'  DC A 105     -41.178-156.927-140.587 
ATOM   2163  N1   DC A 105     -41.327-157.686-139.315 
ATOM   2164  C2   DC A 105     -42.612-157.857-138.807 
ATOM   2165  O2   DC A 105     -43.568-157.377-139.429 
ATOM   2166  N3   DC A 105     -42.769-158.544-137.647 
ATOM   2167  C4   DC A 105     -41.709-159.049-137.004 
ATOM   2168  N4   DC A 105     -41.915-159.712-135.876 
ATOM   2169  C5   DC A 105     -40.378-158.884-137.509 
ATOM   2170  C6   DC A 105     -40.242-158.193-138.669 
ATOM   2171  P    DG A 106     -40.422-153.437-142.906 
ATOM   2172  OP1  DG A 106     -40.086-153.413-144.347 
ATOM   2173  OP2  DG A 106     -39.359-152.979-141.985 
ATOM   2174  O5'  DG A 106     -41.757-152.592-142.649 
ATOM   2175  C5'  DG A 106     -43.033-153.239-142.803 
ATOM   2176  C4'  DG A 106     -43.951-152.854-141.659 
ATOM   2177  O4'  DG A 106     -43.809-153.737-140.511 
ATOM   2178  C3'  DG A 106     -43.738-151.456-141.078 
ATOM   2179  O3'  DG A 106     -45.001-150.908-140.722 
ATOM   2180  C2'  DG A 106     -42.931-151.687-139.800 
ATOM   2181  C1'  DG A 106     -43.676-152.939-139.345 
ATOM   2182  N9   DG A 106     -42.943-153.734-138.320 
ATOM   2183  C8   DG A 106     -41.587-153.932-138.180 
ATOM   2184  N7   DG A 106     -41.261-154.692-137.161 
ATOM   2185  C5   DG A 106     -42.489-155.019-136.588 
ATOM   2186  C6   DG A 106     -42.784-155.819-135.453 
ATOM   2187  O6   DG A 106     -42.008-156.414-134.709 
ATOM   2188  N1   DG A 106     -44.164-155.889-135.220 
ATOM   2189  C2   DG A 106     -45.133-155.267-135.983 
ATOM   2190  N2   DG A 106     -46.396-155.458-135.595 
ATOM   2191  N3   DG A 106     -44.856-154.517-137.048 
ATOM   2192  C4   DG A 106     -43.521-154.439-137.287 
ATOM   2193  P    DG A 107     -45.278-149.356-140.994 
ATOM   2194  OP1  DG A 107     -45.711-149.168-142.398 
ATOM   2195  OP2  DG A 107     -44.107-148.560-140.564 
ATOM   2196  O5'  DG A 107     -46.508-149.076-140.010 
ATOM   2197  C5'  DG A 107     -47.422-150.149-139.713 
ATOM   2198  C4'  DG A 107     -47.738-150.165-138.231 
ATOM   2199  O4'  DG A 107     -46.788-150.963-137.469 
ATOM   2200  C3'  DG A 107     -47.721-148.806-137.532 
ATOM   2201  O3'  DG A 107     -48.751-148.779-136.552 
ATOM   2202  C2'  DG A 107     -46.370-148.755-136.817 
ATOM   2203  C1'  DG A 107     -46.365-150.206-136.346 
ATOM   2204  N9   DG A 107     -45.021-150.698-135.935 
ATOM   2205  C8   DG A 107     -43.782-150.380-136.450 
ATOM   2206  N7   DG A 107     -42.785-150.992-135.858 
ATOM   2207  C5   DG A 107     -43.407-151.769-134.882 
ATOM   2208  C6   DG A 107     -42.845-152.653-133.923 
ATOM   2209  O6   DG A 107     -41.665-152.936-133.735 
ATOM   2210  N1   DG A 107     -43.838-153.239-133.124 
ATOM   2211  C2   DG A 107     -45.194-153.002-133.238 
ATOM   2212  N2   DG A 107     -45.978-153.661-132.381 
ATOM   2213  N3   DG A 107     -45.719-152.174-134.138 
ATOM   2214  C4   DG A 107     -44.770-151.597-134.920 
ATOM   2215  P    DG A 108     -49.597-147.434-136.352 
ATOM   2216  OP1  DG A 108     -50.690-147.383-137.349 
ATOM   2217  OP2  DG A 108     -48.682-146.271-136.331 
ATOM   2218  O5'  DG A 108     -50.211-147.661-134.892 
ATOM   2219  C5'  DG A 108     -50.478-149.005-134.448 
ATOM   2220  C4'  DG A 108     -50.012-149.180-133.016 
ATOM   2221  O4'  DG A 108     -48.616-149.587-132.931 
ATOM   2222  C3'  DG A 108     -50.085-147.932-132.136 
ATOM   2223  O3'  DG A 108     -50.459-148.318-130.819 
ATOM   2224  C2'  DG A 108     -48.652-147.401-132.097 
ATOM   2225  C1'  DG A 108     -47.964-148.758-131.982 
ATOM   2226  N9   DG A 108     -46.513-148.724-132.316 
ATOM   2227  C8   DG A 108     -45.850-147.953-133.248 
ATOM   2228  N7   DG A 108     -44.558-148.165-133.294 
ATOM   2229  C5   DG A 108     -44.348-149.145-132.324 
ATOM   2230  C6   DG A 108     -43.148-149.781-131.914 
ATOM   2231  O6   DG A 108     -42.005-149.609-132.327 
ATOM   2232  N1   DG A 108     -43.387-150.717-130.897 
ATOM   2233  C2   DG A 108     -44.623-151.001-130.351 
ATOM   2234  N2   DG A 108     -44.641-151.928-129.389 
ATOM   2235  N3   DG A 108     -45.748-150.403-130.738 
ATOM   2236  C4   DG A 108     -45.534-149.493-131.722 
ATOM   2237  P    DC A 109     -51.475-147.392-129.998 
ATOM   2238  OP1  DC A 109     -52.867-147.724-130.378 
ATOM   2239  OP2  DC A 109     -51.082-145.973-130.146 
ATOM   2240  O5'  DC A 109     -51.198-147.873-128.498 
ATOM   2241  C5'  DC A 109     -50.777-149.230-128.266 
ATOM   2242  C4'  DC A 109     -49.648-149.258-127.255 
ATOM   2243  O4'  DC A 109     -48.340-149.118-127.879 
ATOM   2244  C3'  DC A 109     -49.673-148.152-126.200 
ATOM   2245  O3'  DC A 109     -49.220-148.687-124.962 
ATOM   2246  C2'  DC A 109     -48.651-147.127-126.689 
ATOM   2247  C1'  DC A 109     -47.608-148.132-127.168 
ATOM   2248  N1   DC A 109     -46.596-147.550-128.092 
ATOM   2249  C2   DC A 109     -45.295-148.042-128.023 
ATOM   2250  O2   DC A 109     -45.036-148.933-127.206 
ATOM   2251  N3   DC A 109     -44.356-147.524-128.858 
ATOM   2252  C4   DC A 109     -44.677-146.560-129.730 
ATOM   2253  N4   DC A 109     -43.727-146.087-130.522 
ATOM   2254  C5   DC A 109     -46.009-146.040-129.816 
ATOM   2255  C6   DC A 109     -46.932-146.570-128.974 
ATOM   2256  P    DA A 110     -49.941-148.230-123.608 
ATOM   2257  OP1  DA A 110     -51.157-149.046-123.394 
ATOM   2258  OP2  DA A 110     -50.138-146.764-123.621 
ATOM   2259  O5'  DA A 110     -48.836-148.614-122.516 
ATOM   2260  C5'  DA A 110     -47.954-149.723-122.774 
ATOM   2261  C4'  DA A 110     -46.534-149.356-122.394 
ATOM   2262  O4'  DA A 110     -45.813-148.720-123.488 
ATOM   2263  C3'  DA A 110     -46.390-148.369-121.235 
ATOM   2264  O3'  DA A 110     -45.252-148.730-120.462 
ATOM   2265  C2'  DA A 110     -46.114-147.023-121.905 
ATOM   2266  C1'  DA A 110     -45.180-147.553-122.989 
ATOM   2267  N9   DA A 110     -44.984-146.610-124.125 
ATOM   2268  C8   DA A 110     -45.884-145.739-124.669 
ATOM   2269  N7   DA A 110     -45.412-145.045-125.657 
ATOM   2270  C5   DA A 110     -44.102-145.487-125.780 
ATOM   2271  C6   DA A 110     -43.061-145.136-126.656 
ATOM   2272  N6   DA A 110     -43.185-144.213-127.620 
ATOM   2273  N1   DA A 110     -41.883-145.769-126.504 
ATOM   2274  C2   DA A 110     -41.765-146.685-125.544 
ATOM   2275  N3   DA A 110     -42.660-147.094-124.672 
ATOM   2276  C4   DA A 110     -43.831-146.445-124.846 
ATOM   2277  P    DG A 111     -45.329-148.613-118.867 
ATOM   2278  OP1  DG A 111     -45.961-149.830-118.310 
ATOM   2279  OP2  DG A 111     -45.955-147.326-118.494 
ATOM   2280  O5'  DG A 111     -43.776-148.587-118.478 
ATOM   2281  C5'  DG A 111     -42.834-149.280-119.319 
ATOM   2282  C4'  DG A 111     -41.605-148.420-119.538 
ATOM   2283  O4'  DG A 111     -41.746-147.531-120.683 
ATOM   2284  C3'  DG A 111     -41.235-147.483-118.388 
ATOM   2285  O3'  DG A 111     -39.818-147.416-118.287 
ATOM   2286  C2'  DG A 111     -41.756-146.114-118.821 
ATOM   2287  C1'  DG A 111     -41.352-146.226-120.288 
ATOM   2288  N9   DG A 111     -42.040-145.247-121.176 
ATOM   2289  C8   DG A 111     -43.320-144.744-121.092 
ATOM   2290  N7   DG A 111     -43.621-143.890-122.039 
ATOM   2291  C5   DG A 111     -42.458-143.822-122.804 
ATOM   2292  C6   DG A 111     -42.174-143.060-123.969 
ATOM   2293  O6   DG A 111     -42.903-142.278-124.574 
ATOM   2294  N1   DG A 111     -40.869-143.290-124.424 
ATOM   2295  C2   DG A 111     -39.958-144.143-123.833 
ATOM   2296  N2   DG A 111     -38.762-144.224-124.421 
ATOM   2297  N3   DG A 111     -40.226-144.857-122.741 
ATOM   2298  C4   DG A 111     -41.487-144.645-122.286 
ATOM   2299  P    DA A 112     -39.143-147.380-116.836 
ATOM   2300  OP1  DA A 112     -39.008-148.759-116.318 
ATOM   2301  OP2  DA A 112     -39.878-146.430-115.972 
ATOM   2302  O5'  DA A 112     -37.696-146.788-117.175 
ATOM   2303  C5'  DA A 112     -37.117-147.056-118.465 
ATOM   2304  C4'  DA A 112     -36.490-145.793-119.024 
ATOM   2305  O4'  DA A 112     -37.439-144.990-119.782 
ATOM   2306  C3'  DA A 112     -35.924-144.818-117.992 
ATOM   2307  O3'  DA A 112     -34.739-144.230-118.515 
ATOM   2308  C2'  DA A 112     -36.990-143.731-117.861 
ATOM   2309  C1'  DA A 112     -37.336-143.644-119.344 
ATOM   2310  N9   DA A 112     -38.635-142.968-119.618 
ATOM   2311  C8   DA A 112     -39.778-142.993-118.873 
ATOM   2312  N7   DA A 112     -40.749-142.297-119.377 
ATOM   2313  C5   DA A 112     -40.213-141.771-120.544 
ATOM   2314  C6   DA A 112     -40.746-140.937-121.540 
ATOM   2315  N6   DA A 112     -42.001-140.465-121.516 
ATOM   2316  N1   DA A 112     -39.941-140.603-122.566 
ATOM   2317  C2   DA A 112     -38.695-141.076-122.584 
ATOM   2318  N3   DA A 112     -38.091-141.857-121.716 
ATOM   2319  C4   DA A 112     -38.918-142.175-120.700 
ATOM   2320  P    DA A 113     -33.497-143.985-117.536 
ATOM   2321  OP1  DA A 113     -32.702-145.229-117.422 
ATOM   2322  OP2  DA A 113     -33.976-143.403-116.262 
ATOM   2323  O5'  DA A 113     -32.665-142.887-118.349 
ATOM   2324  C5'  DA A 113     -32.734-142.884-119.788 
ATOM   2325  C4'  DA A 113     -32.888-141.464-120.296 
ATOM   2326  O4'  DA A 113     -34.282-141.052-120.376 
ATOM   2327  C3'  DA A 113     -32.232-140.377-119.444 
ATOM   2328  O3'  DA A 113     -31.703-139.375-120.304 
ATOM   2329  C2'  DA A 113     -33.380-139.769-118.639 
ATOM   2330  C1'  DA A 113     -34.409-139.777-119.765 
ATOM   2331  N9   DA A 113     -35.814-139.627-119.294 
ATOM   2332  C8   DA A 113     -36.378-140.097-118.143 
ATOM   2333  N7   DA A 113     -37.634-139.800-118.015 
ATOM   2334  C5   DA A 113     -37.927-139.080-119.164 
ATOM   2335  C6   DA A 113     -39.107-138.477-119.630 
ATOM   2336  N6   DA A 113     -40.268-138.508-118.960 
ATOM   2337  N1   DA A 113     -39.051-137.839-120.814 
ATOM   2338  C2   DA A 113     -37.895-137.812-121.476 
ATOM   2339  N3   DA A 113     -36.735-138.335-121.142 
ATOM   2340  C4   DA A 113     -36.818-138.968-119.954 
ATOM   2341  P    DG A 114     -30.291-138.712-119.946 
ATOM   2342  OP1  DG A 114     -29.197-139.572-120.451 
ATOM   2343  OP2  DG A 114     -30.247-138.386-118.503 
ATOM   2344  O5'  DG A 114     -30.351-137.361-120.801 
ATOM   2345  C5'  DG A 114     -31.105-137.343-122.027 
ATOM   2346  C4'  DG A 114     -31.923-136.070-122.114 
ATOM   2347  O4'  DG A 114     -33.230-136.206-121.486 
ATOM   2348  C3'  DG A 114     -31.315-134.841-121.438 
ATOM   2349  O3'  DG A 114     -31.615-133.690-122.219 
ATOM   2350  C2'  DG A 114     -32.053-134.729-120.104 
ATOM   2351  C1'  DG A 114     -33.437-135.087-120.637 
ATOM   2352  N9   DG A 114     -34.403-135.485-119.575 
ATOM   2353  C8   DG A 114     -34.174-136.168-118.400 
ATOM   2354  N7   DG A 114     -35.250-136.360-117.677 
ATOM   2355  C5   DG A 114     -36.263-135.761-118.424 
ATOM   2356  C6   DG A 114     -37.652-135.647-118.153 
ATOM   2357  O6   DG A 114     -38.284-136.057-117.184 
ATOM   2358  N1   DG A 114     -38.317-134.961-119.179 
ATOM   2359  C2   DG A 114     -37.720-134.453-120.316 
ATOM   2360  N2   DG A 114     -38.531-133.831-121.176 
ATOM   2361  N3   DG A 114     -36.418-134.562-120.568 
ATOM   2362  C4   DG A 114     -35.757-135.224-119.584 
ATOM   2363  P    DA A 115     -30.497-132.559-122.394 
ATOM   2364  OP1  DA A 115     -29.578-132.935-123.492 
ATOM   2365  OP2  DA A 115     -29.864-132.280-121.086 
ATOM   2366  O5'  DA A 115     -31.383-131.304-122.840 
ATOM   2367  C5'  DA A 115     -32.600-131.536-123.575 
ATOM   2368  C4'  DA A 115     -33.709-130.657-123.031 
ATOM   2369  O4'  DA A 115     -34.429-131.288-121.933 
ATOM   2370  C3'  DA A 115     -33.270-129.310-122.458 
ATOM   2371  O3'  DA A 115     -34.255-128.333-122.775 
ATOM   2372  C2'  DA A 115     -33.262-129.517-120.944 
ATOM   2373  C1'  DA A 115     -34.537-130.351-120.872 
ATOM   2374  N9   DA A 115     -34.686-131.110-119.600 
ATOM   2375  C8   DA A 115     -33.711-131.680-118.832 
ATOM   2376  N7   DA A 115     -34.160-132.276-117.772 
ATOM   2377  C5   DA A 115     -35.533-132.089-117.838 
ATOM   2378  C6   DA A 115     -36.586-132.488-116.997 
ATOM   2379  N6   DA A 115     -36.406-133.192-115.871 
ATOM   2380  N1   DA A 115     -37.833-132.135-117.358 
ATOM   2381  C2   DA A 115     -38.005-131.437-118.478 
ATOM   2382  N3   DA A 115     -37.105-131.010-119.338 
ATOM   2383  C4   DA A 115     -35.865-131.376-118.953 
ATOM   2384  P    DA A 116     -33.781-126.861-123.191 
ATOM   2385  OP1  DA A 116     -33.446-126.837-124.632 
ATOM   2386  OP2  DA A 116     -32.719-126.403-122.269 
ATOM   2387  O5'  DA A 116     -35.116-126.016-122.934 
ATOM   2388  C5'  DA A 116     -36.392-126.663-123.088 
ATOM   2389  C4'  DA A 116     -37.311-126.278-121.944 
ATOM   2390  O4'  DA A 116     -37.168-127.161-120.796 
ATOM   2391  C3'  DA A 116     -37.098-124.880-121.363 
ATOM   2392  O3'  DA A 116     -38.361-124.332-121.007 
ATOM   2393  C2'  DA A 116     -36.291-125.111-120.085 
ATOM   2394  C1'  DA A 116     -37.036-126.363-119.630 
ATOM   2395  N9   DA A 116     -36.302-127.158-118.605 
ATOM   2396  C8   DA A 116     -34.956-127.343-118.481 
ATOM   2397  N7   DA A 116     -34.620-128.093-117.478 
ATOM   2398  C5   DA A 116     -35.832-128.430-116.892 
ATOM   2399  C6   DA A 116     -36.159-129.216-115.774 
ATOM   2400  N6   DA A 116     -35.245-129.833-115.012 
ATOM   2401  N1   DA A 116     -37.463-129.344-115.467 
ATOM   2402  C2   DA A 116     -38.366-128.728-116.229 
ATOM   2403  N3   DA A 116     -38.182-127.974-117.290 
ATOM   2404  C4   DA A 116     -36.869-127.861-117.576 
ATOM   2405  P    DA A 117     -38.638-122.780-121.279 
ATOM   2406  OP1  DA A 117     -39.070-122.592-122.683 
ATOM   2407  OP2  DA A 117     -37.467-121.984-120.849 
ATOM   2408  O5'  DA A 117     -39.868-122.500-120.295 
ATOM   2409  C5'  DA A 117     -40.781-123.573-119.998 
ATOM   2410  C4'  DA A 117     -41.098-123.589-118.516 
ATOM   2411  O4'  DA A 117     -40.147-124.387-117.754 
ATOM   2412  C3'  DA A 117     -41.080-122.230-117.817 
ATOM   2413  O3'  DA A 117     -42.111-122.203-116.837 
ATOM   2414  C2'  DA A 117     -39.730-122.179-117.102 
ATOM   2415  C1'  DA A 117     -39.725-123.630-116.631 
ATOM   2416  N9   DA A 117     -38.380-124.122-116.220 
ATOM   2417  C8   DA A 117     -37.162-123.795-116.743 
ATOM   2418  N7   DA A 117     -36.166-124.394-116.166 
ATOM   2419  C5   DA A 117     -36.767-125.175-115.188 
ATOM   2420  C6   DA A 117     -36.244-126.056-114.227 
ATOM   2421  N6   DA A 117     -34.935-126.310-114.089 
ATOM   2422  N1   DA A 117     -37.120-126.670-113.410 
ATOM   2423  C2   DA A 117     -38.420-126.415-113.552 
ATOM   2424  N3   DA A 117     -39.020-125.617-114.407 
ATOM   2425  C4   DA A 117     -38.122-125.014-115.213 
ATOM   2426  P    DT A 118     -42.957-120.858-116.637 
ATOM   2427  OP1  DT A 118     -44.050-120.807-117.634 
ATOM   2428  OP2  DT A 118     -42.042-119.695-116.615 
ATOM   2429  O5'  DT A 118     -43.571-121.085-115.177 
ATOM   2430  C5'  DT A 118     -43.837-122.429-114.733 
ATOM   2431  C4'  DT A 118     -43.371-122.604-113.301 
ATOM   2432  O4'  DT A 118     -41.975-123.011-113.216 
ATOM   2433  C3'  DT A 118     -43.444-121.356-112.421 
ATOM   2434  O3'  DT A 118     -43.819-121.742-111.104 
ATOM   2435  C2'  DT A 118     -42.011-120.825-112.382 
ATOM   2436  C1'  DT A 118     -41.323-122.182-112.267 
ATOM   2437  N1   DT A 118     -39.873-122.148-112.601 
ATOM   2438  C2   DT A 118     -39.048-122.993-111.897 
ATOM   2439  O2   DT A 118     -39.457-123.748-111.032 
ATOM   2440  N3   DT A 118     -37.710-122.933-112.233 
ATOM   2441  C4   DT A 118     -37.143-122.118-113.192 
ATOM   2442  O4   DT A 118     -35.928-122.153-113.405 
ATOM   2443  C5   DT A 118     -38.087-121.268-113.876 
ATOM   2444  C7   DT A 118     -37.552-120.349-114.936 
ATOM   2445  C6   DT A 118     -39.393-121.305-113.570 
ATOM   2446  P    DC A 119     -44.835-120.816-110.283 
ATOM   2447  OP1  DC A 119     -46.226-121.148-110.663 
ATOM   2448  OP2  DC A 119     -44.442-119.397-110.431 
ATOM   2449  O5'  DC A 119     -44.557-121.297-108.782 
ATOM   2450  C5'  DC A 119     -44.137-122.654-108.551 
ATOM   2451  C4'  DC A 119     -43.008-122.682-107.540 
ATOM   2452  O4'  DC A 119     -41.700-122.542-108.164 
ATOM   2453  C3'  DC A 119     -43.033-121.576-106.484 
ATOM   2454  O3'  DC A 119     -42.580-122.111-105.247 
ATOM   2455  C2'  DC A 119     -42.011-120.551-106.973 
ATOM   2456  C1'  DC A 119     -40.968-121.556-107.453 
ATOM   2457  N1   DC A 119     -39.956-120.974-108.377 
ATOM   2458  C2   DC A 119     -38.655-121.466-108.308 
ATOM   2459  O2   DC A 119     -38.396-122.357-107.491 
ATOM   2460  N3   DC A 119     -37.716-120.948-109.143 
ATOM   2461  C4   DC A 119     -38.037-119.984-110.015 
ATOM   2462  N4   DC A 119     -37.087-119.511-110.807 
ATOM   2463  C5   DC A 119     -39.369-119.464-110.101 
ATOM   2464  C6   DC A 119     -40.292-119.994-109.258 
ATOM   2465  P    DA A 120     -43.301-121.654-103.893 
ATOM   2466  OP1  DA A 120     -44.517-122.470-103.679 
ATOM   2467  OP2  DA A 120     -43.497-120.188-103.906 
ATOM   2468  O5'  DA A 120     -42.195-122.038-102.801 
ATOM   2469  C5'  DA A 120     -41.314-123.147-103.059 
ATOM   2470  C4'  DA A 120     -39.894-122.780-102.679 
ATOM   2471  O4'  DA A 120     -39.172-122.144-103.773 
ATOM   2472  C3'  DA A 120     -39.749-121.793-101.520 
ATOM   2473  O3'  DA A 120     -38.611-122.154-100.747 
ATOM   2474  C2'  DA A 120     -39.474-120.447-102.190 
ATOM   2475  C1'  DA A 120     -38.539-120.977-103.274 
ATOM   2476  N9   DA A 120     -38.344-120.034-104.410 
ATOM   2477  C8   DA A 120     -39.244-119.163-104.953 
ATOM   2478  N7   DA A 120     -38.771-118.469-105.942 
ATOM   2479  C5   DA A 120     -37.461-118.911-106.065 
ATOM   2480  C6   DA A 120     -36.421-118.560-106.941 
ATOM   2481  N6   DA A 120     -36.545-117.637-107.905 
ATOM   2482  N1   DA A 120     -35.243-119.193-106.789 
ATOM   2483  C2   DA A 120     -35.125-120.109-105.829 
ATOM   2484  N3   DA A 120     -36.020-120.518-104.957 
ATOM   2485  C4   DA A 120     -37.190-119.869-105.131 
ATOM   2486  P    DC A 121     -38.688-122.037 -99.152 
ATOM   2487  OP1  DC A 121     -39.321-123.254 -98.595 
ATOM   2488  OP2  DC A 121     -39.315-120.750 -98.779 
ATOM   2489  O5'  DC A 121     -37.136-122.011 -98.763 
ATOM   2490  C5'  DC A 121     -36.194-122.704 -99.603 
ATOM   2491  C4'  DC A 121     -34.965-121.844 -99.823 
ATOM   2492  O4'  DC A 121     -35.106-120.955-100.968 
ATOM   2493  C3'  DC A 121     -34.595-120.907 -98.673 
ATOM   2494  O3'  DC A 121     -33.177-120.840 -98.572 
ATOM   2495  C2'  DC A 121     -35.116-119.538 -99.106 
ATOM   2496  C1'  DC A 121     -34.712-119.650-100.573 
ATOM   2497  N1   DC A 121     -35.399-118.671-101.461 
ATOM   2498  C2   DC A 121     -34.686-118.163-102.543 
ATOM   2499  O2   DC A 121     -33.522-118.541-102.720 
ATOM   2500  N3   DC A 121     -35.294-117.269-103.363 
ATOM   2501  C4   DC A 121     -36.557-116.884-103.136 
ATOM   2502  N4   DC A 121     -37.106-116.009-103.966 
ATOM   2503  C5   DC A 121     -37.309-117.394-102.029 
ATOM   2504  C6   DC A 121     -36.683-118.286-101.220 
ATOM   2505  P    DC A 122     -32.503-120.804 -97.121 
ATOM   2506  OP1  DC A 122     -32.368-122.183 -96.603 
ATOM   2507  OP2  DC A 122     -33.238-119.854 -96.256 
ATOM   2508  O5'  DC A 122     -31.056-120.212 -97.459 
ATOM   2509  C5'  DC A 122     -30.477-120.480 -98.750 
ATOM   2510  C4'  DC A 122     -29.849-119.217 -99.309 
ATOM   2511  O4'  DC A 122     -30.799-118.414-100.067 
ATOM   2512  C3'  DC A 122     -29.284-118.242 -98.277 
ATOM   2513  O3'  DC A 122     -28.099-117.654 -98.800 
ATOM   2514  C2'  DC A 122     -30.349-117.155 -98.146 
ATOM   2515  C1'  DC A 122     -30.696-117.068 -99.629 
ATOM   2516  N1   DC A 122     -31.994-116.392 -99.903 
ATOM   2517  C2   DC A 122     -32.095-115.624-101.060 
ATOM   2518  O2   DC A 122     -31.112-115.536-101.805 
ATOM   2519  N3   DC A 122     -33.270-114.998-101.328 
ATOM   2520  C4   DC A 122     -34.312-115.119-100.494 
ATOM   2521  N4   DC A 122     -35.437-114.489-100.800 
ATOM   2522  C5   DC A 122     -34.229-115.903 -99.299 
ATOM   2523  C6   DC A 122     -33.046-116.520 -99.050 
ATOM   2524  P    DA A 123     -26.856-117.409 -97.821 
ATOM   2525  OP1  DA A 123     -26.062-118.653 -97.707 
ATOM   2526  OP2  DA A 123     -27.335-116.827 -96.547 
ATOM   2527  O5'  DA A 123     -26.025-116.311 -98.634 
ATOM   2528  C5'  DA A 123     -26.093-116.308-100.073 
ATOM   2529  C4'  DA A 123     -26.248-114.888-100.581 
ATOM   2530  O4'  DA A 123     -27.642-114.476-100.661 
ATOM   2531  C3'  DA A 123     -25.592-113.801 -99.729 
ATOM   2532  O3'  DA A 123     -25.063-112.799-100.589 
ATOM   2533  C2'  DA A 123     -26.740-113.193 -98.924 
ATOM   2534  C1'  DA A 123     -27.768-113.201-100.050 
ATOM   2535  N9   DA A 123     -29.174-113.051 -99.579 
ATOM   2536  C8   DA A 123     -29.738-113.521 -98.428 
ATOM   2537  N7   DA A 123     -30.993-113.224 -98.300 
ATOM   2538  C5   DA A 123     -31.287-112.504 -99.449 
ATOM   2539  C6   DA A 123     -32.467-111.901 -99.915 
ATOM   2540  N6   DA A 123     -33.628-111.932 -99.245 
ATOM   2541  N1   DA A 123     -32.411-111.263-101.099 
ATOM   2542  C2   DA A 123     -31.255-111.236-101.761 
ATOM   2543  N3   DA A 123     -30.095-111.759-101.427 
ATOM   2544  C4   DA A 123     -30.178-112.392-100.239 
ATOM   2545  P    DT A 124     -23.650-112.136-100.231 
ATOM   2546  OP1  DT A 124     -22.557-112.996-100.736 
ATOM   2547  OP2  DT A 124     -23.606-111.810 -98.788 
ATOM   2548  O5'  DT A 124     -23.711-110.785-101.086 
ATOM   2549  C5'  DT A 124     -24.465-110.767-102.312 
ATOM   2550  C4'  DT A 124     -25.283-109.494-102.398 
ATOM   2551  O4'  DT A 124     -26.590-109.630-101.771 
ATOM   2552  C3'  DT A 124     -24.675-108.265-101.723 
ATOM   2553  O3'  DT A 124     -24.974-107.114-102.504 
ATOM   2554  C2'  DT A 124     -25.413-108.153-100.389 
ATOM   2555  C1'  DT A 124     -26.797-108.511-100.922 
ATOM   2556  N1   DT A 124     -27.763-108.909 -99.860 
ATOM   2557  C2   DT A 124     -29.077-108.558-100.048 
ATOM   2558  O2   DT A 124     -29.468-107.949-101.028 
ATOM   2559  N3   DT A 124     -29.944-108.943 -99.042 
ATOM   2560  C4   DT A 124     -29.611-109.633 -97.894 
ATOM   2561  O4   DT A 124     -30.476-109.922 -97.064 
ATOM   2562  C5   DT A 124     -28.208-109.956 -97.787 
ATOM   2563  C7   DT A 124     -27.760-110.706 -96.567 
ATOM   2564  C6   DT A 124     -27.344-109.593 -98.750 
ATOM   2565  P    DT A 125     -23.856-105.983-102.679 
ATOM   2566  OP1  DT A 125     -22.937-106.359-103.777 
ATOM   2567  OP2  DT A 125     -23.224-105.704-101.371 
ATOM   2568  O5'  DT A 125     -24.743-104.728-103.125 
ATOM   2569  C5'  DT A 125     -25.960-104.960-103.860 
ATOM   2570  C4'  DT A 125     -27.069-104.081-103.316 
ATOM   2571  O4'  DT A 125     -27.789-104.712-102.218 
ATOM   2572  C3'  DT A 125     -26.630-102.734-102.743 
ATOM   2573  O3'  DT A 125     -27.615-101.757-103.060 
ATOM   2574  C2'  DT A 125     -26.621-102.941-101.229 
ATOM   2575  C1'  DT A 125     -27.897-103.775-101.157 
ATOM   2576  N1   DT A 125     -28.046-104.534 -99.885 
ATOM   2577  C2   DT A 125     -29.321-104.693 -99.398 
ATOM   2578  O2   DT A 125     -30.306-104.247 -99.958 
ATOM   2579  N3   DT A 125     -29.420-105.401 -98.215 
ATOM   2580  C4   DT A 125     -28.374-105.949 -97.499 
ATOM   2581  O4   DT A 125     -28.588-106.562 -96.451 
ATOM   2582  C5   DT A 125     -27.076-105.728 -98.089 
ATOM   2583  C7   DT A 125     -25.884-106.291 -97.372 
ATOM   2584  C6   DT A 125     -26.950-105.043 -99.238 
ATOM   2585  P    DC A 126     -27.141-100.285-103.476 
ATOM   2586  OP1  DC A 126     -26.806-100.261-104.917 
ATOM   2587  OP2  DC A 126     -26.078 -99.827-102.554 
ATOM   2588  O5'  DC A 126     -28.476 -99.440-103.219 
ATOM   2589  C5'  DC A 126     -29.752-100.087-103.373 
ATOM   2590  C4'  DC A 126     -30.671 -99.702-102.229 
ATOM   2591  O4'  DC A 126     -30.528-100.585-101.081 
ATOM   2592  C3'  DC A 126     -30.457 -98.304-101.648 
ATOM   2593  O3'  DC A 126     -31.721 -97.756-101.292 
ATOM   2594  C2'  DC A 126     -29.650 -98.535-100.370 
ATOM   2595  C1'  DC A 126     -30.395 -99.787 -99.915 
ATOM   2596  N1   DC A 126     -29.662-100.582 -98.890 
ATOM   2597  C2   DC A 126     -30.413-101.233 -97.915 
ATOM   2598  O2   DC A 126     -31.644-101.127 -97.940 
ATOM   2599  N3   DC A 126     -29.762-101.962 -96.971 
ATOM   2600  C4   DC A 126     -28.426-102.052 -96.980 
ATOM   2601  N4   DC A 126     -27.840-102.775 -96.038 
ATOM   2602  C5   DC A 126     -27.636-101.389 -97.974 
ATOM   2603  C6   DC A 126     -28.304-100.665 -98.908 
ATOM   2604  P    DC A 127     -31.997 -96.204-101.564 
ATOM   2605  OP1  DC A 127     -32.430 -96.016-102.967 
ATOM   2606  OP2  DC A 127     -30.826 -95.408-101.134 
ATOM   2607  O5'  DC A 127     -33.227 -95.924-100.580 
ATOM   2608  C5'  DC A 127     -34.141 -96.997-100.283 
ATOM   2609  C4'  DC A 127     -34.457 -97.013 -98.801 
ATOM   2610  O4'  DC A 127     -33.507 -97.811 -98.039 
ATOM   2611  C3'  DC A 127     -34.440 -95.654 -98.102 
ATOM   2612  O3'  DC A 127     -35.470 -95.627 -97.122 
ATOM   2613  C2'  DC A 127     -33.089 -95.603 -97.387 
ATOM   2614  C1'  DC A 127     -33.085 -97.054 -96.915 
ATOM   2615  N1   DC A 127     -31.740 -97.546 -96.505 
ATOM   2616  C2   DC A 127     -31.674 -98.457 -95.454 
ATOM   2617  O2   DC A 127     -32.725 -98.817 -94.911 
ATOM   2618  N3   DC A 127     -30.458 -98.917 -95.065 
ATOM   2619  C4   DC A 127     -29.343 -98.502 -95.679 
ATOM   2620  N4   DC A 127     -28.180 -98.980 -95.262 
ATOM   2621  C5   DC A 127     -29.388 -97.565 -96.761 
ATOM   2622  C6   DC A 127     -30.613 -97.117 -97.135 
ATOM   2623  P    DA A 128     -36.316 -94.282 -96.922 
ATOM   2624  OP1  DA A 128     -37.409 -94.231 -97.919 
ATOM   2625  OP2  DA A 128     -35.402 -93.119 -96.900 
ATOM   2626  O5'  DA A 128     -36.931 -94.509 -95.462 
ATOM   2627  C5'  DA A 128     -37.197 -95.853 -95.017 
ATOM   2628  C4'  DA A 128     -36.731 -96.028 -93.585 
ATOM   2629  O4'  DA A 128     -35.335 -96.435 -93.501 
ATOM   2630  C3'  DA A 128     -36.804 -94.780 -92.706 
ATOM   2631  O3'  DA A 128     -37.179 -95.166 -91.389 
ATOM   2632  C2'  DA A 128     -35.371 -94.249 -92.667 
ATOM   2633  C1'  DA A 128     -34.683 -95.606 -92.551 
ATOM   2634  N9   DA A 128     -33.232 -95.572 -92.886 
ATOM   2635  C8   DA A 128     -32.593 -94.800 -93.814 
ATOM   2636  N7   DA A 128     -31.312 -95.000 -93.870 
ATOM   2637  C5   DA A 128     -31.084 -95.975 -92.910 
ATOM   2638  C6   DA A 128     -29.915 -96.625 -92.479 
ATOM   2639  N6   DA A 128     -28.700 -96.375 -92.987 
ATOM   2640  N1   DA A 128     -30.041 -97.543 -91.503 
ATOM   2641  C2   DA A 128     -31.251 -97.787 -91.003 
ATOM   2642  N3   DA A 128     -32.406 -97.247 -91.323 
ATOM   2643  C4   DA A 128     -32.253 -96.331 -92.301 
ATOM   2644  P    DG A 129     -38.195 -94.240 -90.568 
ATOM   2645  OP1  DG A 129     -39.586 -94.572 -90.948 
ATOM   2646  OP2  DG A 129     -37.802 -92.821 -90.716 
ATOM   2647  O5'  DG A 129     -37.917 -94.721 -89.067 
ATOM   2648  C5'  DG A 129     -37.497 -96.078 -88.836 
ATOM   2649  C4'  DG A 129     -36.368 -96.106 -87.824 
ATOM   2650  O4'  DG A 129     -35.060 -95.966 -88.449 
ATOM   2651  C3'  DG A 129     -36.393 -95.000 -86.769 
ATOM   2652  O3'  DG A 129     -35.939 -95.535 -85.532 
ATOM   2653  C2'  DG A 129     -35.370 -93.975 -87.258 
ATOM   2654  C1'  DG A 129     -34.327 -94.980 -87.738 
ATOM   2655  N9   DG A 129     -33.315 -94.398 -88.662 
ATOM   2656  C8   DG A 129     -33.468 -93.411 -89.611 
ATOM   2657  N7   DG A 129     -32.369 -93.124 -90.266 
ATOM   2658  C5   DG A 129     -31.420 -93.981 -89.710 
ATOM   2659  C6   DG A 129     -30.042 -94.135 -90.009 
ATOM   2660  O6   DG A 129     -29.363 -93.538 -90.840 
ATOM   2661  N1   DG A 129     -29.450 -95.121 -89.206 
ATOM   2662  C2   DG A 129     -30.105 -95.860 -88.241 
ATOM   2663  N2   DG A 129     -29.363 -96.753 -87.581 
ATOM   2664  N3   DG A 129     -31.399 -95.715 -87.961 
ATOM   2665  C4   DG A 129     -31.987 -94.762 -88.731 
ATOM   2666  P    DC A 130     -36.661 -95.078 -84.177 
ATOM   2667  OP1  DC A 130     -37.876 -95.894 -83.964 
ATOM   2668  OP2  DC A 130     -36.857 -93.612 -84.191 
ATOM   2669  O5'  DC A 130     -35.555 -95.462 -83.086 
ATOM   2670  C5'  DC A 130     -34.674 -96.571 -83.344 
ATOM   2671  C4'  DC A 130     -33.254 -96.204 -82.964 
ATOM   2672  O4'  DC A 130     -32.532 -95.568 -84.058 
ATOM   2673  C3'  DC A 130     -33.109 -95.217 -81.805 
ATOM   2674  O3'  DC A 130     -31.971 -95.578 -81.032 
ATOM   2675  C2'  DC A 130     -32.834 -93.871 -82.475 
ATOM   2676  C1'  DC A 130     -31.899 -94.401 -83.558 
ATOM   2677  N1   DC A 130     -31.704 -93.458 -84.695 
ATOM   2678  C2   DC A 130     -30.454 -93.431 -85.308 
ATOM   2679  O2   DC A 130     -29.567 -94.183 -84.889 
ATOM   2680  N3   DC A 130     -30.255 -92.577 -86.346 
ATOM   2681  C4   DC A 130     -31.242 -91.778 -86.771 
ATOM   2682  N4   DC A 130     -30.999 -90.964 -87.786 
ATOM   2683  C5   DC A 130     -32.535 -91.790 -86.153 
ATOM   2684  C6   DC A 130     -32.713 -92.650 -85.117 
ATOM   2685  P    DT A 131     -32.048 -95.461 -79.437 
ATOM   2686  OP1  DT A 131     -32.680 -96.678 -78.880 
ATOM   2687  OP2  DT A 131     -32.675 -94.174 -79.064 
ATOM   2688  O5'  DT A 131     -30.495 -95.435 -79.048 
ATOM   2689  C5'  DT A 131     -29.553 -96.128 -79.888 
ATOM   2690  C4'  DT A 131     -28.324 -95.268 -80.108 
ATOM   2691  O4'  DT A 131     -28.466 -94.379 -81.253 
ATOM   2692  C3'  DT A 131     -27.955 -94.331 -78.958 
ATOM   2693  O3'  DT A 131     -26.537 -94.264 -78.857 
ATOM   2694  C2'  DT A 131     -28.476 -92.962 -79.391 
ATOM   2695  C1'  DT A 131     -28.072 -93.074 -80.858 
ATOM   2696  N1   DT A 131     -28.759 -92.095 -81.746 
ATOM   2697  C2   DT A 131     -28.042 -91.603 -82.808 
ATOM   2698  O2   DT A 131     -26.892 -91.933 -83.042 
ATOM   2699  N3   DT A 131     -28.711 -90.697 -83.609 
ATOM   2700  C4   DT A 131     -30.007 -90.256 -83.437 
ATOM   2701  O4   DT A 131     -30.499 -89.441 -84.221 
ATOM   2702  C5   DT A 131     -30.679 -90.828 -82.295 
ATOM   2703  C7   DT A 131     -32.094 -90.401 -82.036 
ATOM   2704  C6   DT A 131     -30.052 -91.711 -81.500 
ATOM   2705  P    DG A 132     -25.863 -94.228 -77.406 
ATOM   2706  OP1  DG A 132     -25.728 -95.607 -76.888 
ATOM   2707  OP2  DG A 132     -26.598 -93.278 -76.541 
ATOM   2708  O5'  DG A 132     -24.416 -93.636 -77.744 
ATOM   2709  C5'  DG A 132     -23.836 -93.904 -79.035 
ATOM   2710  C4'  DG A 132     -23.209 -92.641 -79.594 
ATOM   2711  O4'  DG A 132     -24.158 -91.838 -80.352 
ATOM   2712  C3'  DG A 132     -22.643 -91.666 -78.562 
ATOM   2713  O3'  DG A 132     -21.458 -91.078 -79.085 
ATOM   2714  C2'  DG A 132     -23.709 -90.579 -78.431 
ATOM   2715  C1'  DG A 132     -24.055 -90.492 -79.914 
ATOM   2716  N9   DG A 132     -25.354 -89.816 -80.188 
ATOM   2717  C8   DG A 132     -26.516 -89.829 -79.448 
ATOM   2718  N7   DG A 132     -27.489 -89.123 -79.970 
ATOM   2719  C5   DG A 132     -26.933 -88.604 -81.137 
ATOM   2720  C6   DG A 132     -27.503 -87.760 -82.125 
ATOM   2721  O6   DG A 132     -28.637 -87.290 -82.174 
ATOM   2722  N1   DG A 132     -26.586 -87.473 -83.146 
ATOM   2723  C2   DG A 132     -25.288 -87.941 -83.204 
ATOM   2724  N2   DG A 132     -24.572 -87.554 -84.262 
ATOM   2725  N3   DG A 132     -24.753 -88.733 -82.277 
ATOM   2726  C4   DG A 132     -25.630 -89.020 -81.280 
ATOM   2727  P    DA A 133     -20.216 -90.833 -78.106 
ATOM   2728  OP1  DA A 133     -19.422 -92.077 -77.992 
ATOM   2729  OP2  DA A 133     -20.695 -90.251 -76.832 
ATOM   2730  O5'  DA A 133     -19.384 -89.735 -78.919 
ATOM   2731  C5'  DA A 133     -19.453 -89.732 -80.358 
ATOM   2732  C4'  DA A 133     -19.608 -88.312 -80.866 
ATOM   2733  O4'  DA A 133     -21.002 -87.900 -80.946 
ATOM   2734  C3'  DA A 133     -18.952 -87.225 -80.014 
ATOM   2735  O3'  DA A 133     -18.422 -86.223 -80.874 
ATOM   2736  C2'  DA A 133     -20.100 -86.617 -79.209 
ATOM   2737  C1'  DA A 133     -21.128 -86.625 -80.335 
ATOM   2738  N9   DA A 133     -22.534 -86.475 -79.864 
ATOM   2739  C8   DA A 133     -23.098 -86.945 -78.713 
ATOM   2740  N7   DA A 133     -24.353 -86.648 -78.585 
ATOM   2741  C5   DA A 133     -24.646 -85.928 -79.734 
ATOM   2742  C6   DA A 133     -25.827 -85.325 -80.200 
ATOM   2743  N6   DA A 133     -26.987 -85.356 -79.530 
ATOM   2744  N1   DA A 133     -25.771 -84.687 -81.384 
ATOM   2745  C2   DA A 133     -24.615 -84.660 -82.046 
ATOM   2746  N3   DA A 133     -23.455 -85.183 -81.712 
ATOM   2747  C4   DA A 133     -23.538 -85.816 -80.523 
ATOM   2748  P    DT A 134     -17.010 -85.560 -80.516 
ATOM   2749  OP1  DT A 134     -15.917 -86.420 -81.021 
ATOM   2750  OP2  DT A 134     -16.966 -85.234 -79.073 
ATOM   2751  O5'  DT A 134     -17.070 -84.209 -81.371 
ATOM   2752  C5'  DT A 134     -17.824 -84.191 -82.597 
ATOM   2753  C4'  DT A 134     -18.642 -82.918 -82.683 
ATOM   2754  O4'  DT A 134     -19.950 -83.054 -82.056 
ATOM   2755  C3'  DT A 134     -18.034 -81.689 -82.008 
ATOM   2756  O3'  DT A 134     -18.334 -80.538 -82.789 
ATOM   2757  C2'  DT A 134     -18.773 -81.577 -80.674 
ATOM   2758  C1'  DT A 134     -20.156 -81.935 -81.207 
ATOM   2759  N1   DT A 134     -21.123 -82.333 -80.145 
ATOM   2760  C2   DT A 134     -22.437 -81.982 -80.332 
ATOM   2761  O2   DT A 134     -22.828 -81.373 -81.313 
ATOM   2762  N3   DT A 134     -23.304 -82.367 -79.327 
ATOM   2763  C4   DT A 134     -22.970 -83.057 -78.179 
ATOM   2764  O4   DT A 134     -23.835 -83.346 -77.349 
ATOM   2765  C5   DT A 134     -21.568 -83.380 -78.072 
ATOM   2766  C7   DT A 134     -21.119 -84.130 -76.852 
ATOM   2767  C6   DT A 134     -20.703 -83.017 -79.034 
ATOM   2768  P    DG A 135     -17.216 -79.407 -82.964 
ATOM   2769  OP1  DG A 135     -16.297 -79.783 -84.062 
ATOM   2770  OP2  DG A 135     -16.584 -79.128 -81.656 
ATOM   2771  O5'  DG A 135     -18.103 -78.152 -83.410 
ATOM   2772  C5'  DG A 135     -19.319 -78.384 -84.145 
ATOM   2773  C4'  DG A 135     -20.428 -77.505 -83.601 
ATOM   2774  O4'  DG A 135     -21.149 -78.136 -82.503 
ATOM   2775  C3'  DG A 135     -19.990 -76.158 -83.028 
ATOM   2776  O3'  DG A 135     -20.975 -75.180 -83.344 
ATOM   2777  C2'  DG A 135     -19.981 -76.365 -81.514 
ATOM   2778  C1'  DG A 135     -21.257 -77.199 -81.442 
ATOM   2779  N9   DG A 135     -21.406 -77.958 -80.170 
ATOM   2780  C8   DG A 135     -20.435 -78.539 -79.383 
ATOM   2781  N7   DG A 135     -20.902 -79.138 -78.314 
ATOM   2782  C5   DG A 135     -22.279 -78.940 -78.398 
ATOM   2783  C6   DG A 135     -23.317 -79.359 -77.527 
ATOM   2784  O6   DG A 135     -23.235 -80.002 -76.484 
ATOM   2785  N1   DG A 135     -24.574 -78.943 -77.990 
ATOM   2786  C2   DG A 135     -24.797 -78.218 -79.144 
ATOM   2787  N2   DG A 135     -26.070 -77.919 -79.412 
ATOM   2788  N3   DG A 135     -23.821 -77.826 -79.962 
ATOM   2789  C4   DG A 135     -22.597 -78.221 -79.527 
ATOM   2790  P    DT A 136     -20.501 -73.709 -83.761 
ATOM   2791  OP1  DT A 136     -20.165 -73.685 -85.202 
ATOM   2792  OP2  DT A 136     -19.438 -73.251 -82.839 
ATOM   2793  O5'  DT A 136     -21.836 -72.864 -83.504 
ATOM   2794  C5'  DT A 136     -23.112 -73.511 -83.658 
ATOM   2795  C4'  DT A 136     -24.030 -73.126 -82.514 
ATOM   2796  O4'  DT A 136     -23.888 -74.009 -81.366 
ATOM   2797  C3'  DT A 136     -23.817 -71.728 -81.932 
ATOM   2798  O3'  DT A 136     -25.081 -71.180 -81.577 
ATOM   2799  C2'  DT A 136     -23.010 -71.959 -80.655 
ATOM   2800  C1'  DT A 136     -23.755 -73.211 -80.200 
ATOM   2801  N1   DT A 136     -23.022 -74.006 -79.175 
ATOM   2802  C2   DT A 136     -23.776 -74.642 -78.220 
ATOM   2803  O2   DT A 136     -24.993 -74.580 -78.186 
ATOM   2804  N3   DT A 136     -23.062 -75.368 -77.287 
ATOM   2805  C4   DT A 136     -21.690 -75.507 -77.232 
ATOM   2806  O4   DT A 136     -21.162 -76.184 -76.348 
ATOM   2807  C5   DT A 136     -20.985 -74.801 -78.277 
ATOM   2808  C7   DT A 136     -19.487 -74.899 -78.291 
ATOM   2809  C6   DT A 136     -21.654 -74.087 -79.197 
ATOM   2810  P    DC A 137     -25.357 -69.628 -81.849 
ATOM   2811  OP1  DC A 137     -25.790 -69.440 -83.252 
ATOM   2812  OP2  DC A 137     -24.186 -68.832 -81.419 
ATOM   2813  O5'  DC A 137     -26.587 -69.348 -80.865 
ATOM   2814  C5'  DC A 137     -27.501 -70.421 -80.568 
ATOM   2815  C4'  DC A 137     -27.817 -70.437 -79.086 
ATOM   2816  O4'  DC A 137     -26.867 -71.235 -78.324 
ATOM   2817  C3'  DC A 137     -27.800 -69.078 -78.387 
ATOM   2818  O3'  DC A 137     -28.830 -69.051 -77.407 
ATOM   2819  C2'  DC A 137     -26.449 -69.027 -77.672 
ATOM   2820  C1'  DC A 137     -26.445 -70.478 -77.200 
ATOM   2821  N1   DC A 137     -25.100 -70.970 -76.790 
ATOM   2822  C2   DC A 137     -25.034 -71.881 -75.739 
ATOM   2823  O2   DC A 137     -26.085 -72.241 -75.196 
ATOM   2824  N3   DC A 137     -23.818 -72.341 -75.349 
ATOM   2825  C4   DC A 137     -22.703 -71.926 -75.964 
ATOM   2826  N4   DC A 137     -21.540 -72.404 -75.547 
ATOM   2827  C5   DC A 137     -22.748 -70.989 -77.046 
ATOM   2828  C6   DC A 137     -23.973 -70.541 -77.420 
ATOM   2829  P    DA A 138     -29.676 -67.706 -77.207 
ATOM   2830  OP1  DA A 138     -30.769 -67.655 -78.204 
ATOM   2831  OP2  DA A 138     -28.762 -66.543 -77.185 
ATOM   2832  O5'  DA A 138     -30.291 -67.933 -75.747 
ATOM   2833  C5'  DA A 138     -30.557 -69.277 -75.302 
ATOM   2834  C4'  DA A 138     -30.091 -69.452 -73.870 
ATOM   2835  O4'  DA A 138     -28.695 -69.859 -73.786 
ATOM   2836  C3'  DA A 138     -30.164 -68.204 -72.990 
ATOM   2837  O3'  DA A 138     -30.538 -68.590 -71.674 
ATOM   2838  C2'  DA A 138     -28.731 -67.673 -72.952 
ATOM   2839  C1'  DA A 138     -28.043 -69.030 -72.836 
ATOM   2840  N9   DA A 138     -26.592 -68.996 -73.171 
ATOM   2841  C8   DA A 138     -25.953 -68.224 -74.099 
ATOM   2842  N7   DA A 138     -24.672 -68.424 -74.155 
ATOM   2843  C5   DA A 138     -24.444 -69.399 -73.195 
ATOM   2844  C6   DA A 138     -23.275 -70.049 -72.764 
ATOM   2845  N6   DA A 138     -22.059 -69.799 -73.272 
ATOM   2846  N1   DA A 138     -23.401 -70.967 -71.788 
ATOM   2847  C2   DA A 138     -24.611 -71.211 -71.288 
ATOM   2848  N3   DA A 138     -25.766 -70.672 -71.608 
ATOM   2849  C4   DA A 138     -25.612 -69.755 -72.586 
ATOM   2850  P    DC A 139     -31.554 -67.664 -70.853 
ATOM   2851  OP1  DC A 139     -32.946 -67.996 -71.233 
ATOM   2852  OP2  DC A 139     -31.161 -66.245 -71.001 
ATOM   2853  O5'  DC A 139     -31.277 -68.145 -69.352 
ATOM   2854  C5'  DC A 139     -30.856 -69.502 -69.121 
ATOM   2855  C4'  DC A 139     -29.727 -69.530 -68.109 
ATOM   2856  O4'  DC A 139     -28.420 -69.390 -68.734 
ATOM   2857  C3'  DC A 139     -29.753 -68.424 -67.054 
ATOM   2858  O3'  DC A 139     -29.299 -68.959 -65.816 
ATOM   2859  C2'  DC A 139     -28.730 -67.399 -67.543 
ATOM   2860  C1'  DC A 139     -27.687 -68.404 -68.023 
ATOM   2861  N1   DC A 139     -26.675 -67.822 -68.947 
ATOM   2862  C2   DC A 139     -25.374 -68.314 -68.878 
ATOM   2863  O2   DC A 139     -25.115 -69.205 -68.061 
ATOM   2864  N3   DC A 139     -24.436 -67.796 -69.713 
ATOM   2865  C4   DC A 139     -24.756 -66.832 -70.584 
ATOM   2866  N4   DC A 139     -23.806 -66.359 -71.377 
ATOM   2867  C5   DC A 139     -26.088 -66.312 -70.671 
ATOM   2868  C6   DC A 139     -27.012 -66.842 -69.828 
ATOM   2869  P    DC A 140     -30.020 -68.502 -64.462 
ATOM   2870  OP1  DC A 140     -31.236 -69.318 -64.249 
ATOM   2871  OP2  DC A 140     -30.217 -67.036 -64.476 
ATOM   2872  O5'  DC A 140     -28.915 -68.886 -63.371 
ATOM   2873  C5'  DC A 140     -28.034 -69.995 -63.629 
ATOM   2874  C4'  DC A 140     -26.613 -69.628 -63.249 
ATOM   2875  O4'  DC A 140     -25.892 -68.992 -64.343 
ATOM   2876  C3'  DC A 140     -26.469 -68.641 -62.090 
ATOM   2877  O3'  DC A 140     -25.331 -69.002 -61.317 
ATOM   2878  C2'  DC A 140     -26.194 -67.295 -62.760 
ATOM   2879  C1'  DC A 140     -25.259 -67.825 -63.843 
ATOM   2880  N1   DC A 140     -25.063 -66.882 -64.980 
ATOM   2881  C2   DC A 140     -23.813 -66.855 -65.593 
ATOM   2882  O2   DC A 140     -22.927 -67.607 -65.174 
ATOM   2883  N3   DC A 140     -23.615 -66.001 -66.631 
ATOM   2884  C4   DC A 140     -24.602 -65.202 -67.056 
ATOM   2885  N4   DC A 140     -24.359 -64.388 -68.071 
ATOM   2886  C5   DC A 140     -25.895 -65.214 -66.438 
ATOM   2887  C6   DC A 140     -26.073 -66.074 -65.402 
ATOM   2888  P    DC A 141     -25.408 -68.885 -59.722 
ATOM   2889  OP1  DC A 141     -26.040 -70.102 -59.165 
ATOM   2890  OP2  DC A 141     -26.034 -67.598 -59.349 
ATOM   2891  O5'  DC A 141     -23.855 -68.859 -59.333 
ATOM   2892  C5'  DC A 141     -22.913 -69.552 -60.173 
ATOM   2893  C4'  DC A 141     -21.684 -68.692 -60.393 
ATOM   2894  O4'  DC A 141     -21.825 -67.803 -61.538 
ATOM   2895  C3'  DC A 141     -21.314 -67.755 -59.243 
ATOM   2896  O3'  DC A 141     -19.897 -67.688 -59.142 
ATOM   2897  C2'  DC A 141     -21.835 -66.386 -59.676 
ATOM   2898  C1'  DC A 141     -21.431 -66.498 -61.143 
ATOM   2899  N1   DC A 141     -22.119 -65.519 -62.031 
ATOM   2900  C2   DC A 141     -21.405 -65.011 -63.112 
ATOM   2901  O2   DC A 141     -20.242 -65.389 -63.290 
ATOM   2902  N3   DC A 141     -22.013 -64.117 -63.933 
ATOM   2903  C4   DC A 141     -23.277 -63.732 -63.706 
ATOM   2904  N4   DC A 141     -23.825 -62.857 -64.536 
ATOM   2905  C5   DC A 141     -24.028 -64.242 -62.599 
ATOM   2906  C6   DC A 141     -23.402 -65.134 -61.790 
ATOM   2907  P    DC A 142     -19.222 -67.652 -57.691 
ATOM   2908  OP1  DC A 142     -19.087 -69.031 -57.172 
ATOM   2909  OP2  DC A 142     -19.957 -66.702 -56.826 
ATOM   2910  O5'  DC A 142     -17.776 -67.060 -58.029 
ATOM   2911  C5'  DC A 142     -17.196 -67.328 -59.320 
ATOM   2912  C4'  DC A 142     -16.569 -66.065 -59.879 
ATOM   2913  O4'  DC A 142     -17.518 -65.262 -60.637 
ATOM   2914  C3'  DC A 142     -16.003 -65.090 -58.847 
ATOM   2915  O3'  DC A 142     -14.818 -64.502 -59.369 
ATOM   2916  C2'  DC A 142     -17.069 -64.003 -58.716 
ATOM   2917  C1'  DC A 142     -17.415 -63.916 -60.199 
ATOM   2918  N1   DC A 142     -18.714 -63.240 -60.473 
ATOM   2919  C2   DC A 142     -18.814 -62.472 -61.630 
ATOM   2920  O2   DC A 142     -17.831 -62.384 -62.375 
ATOM   2921  N3   DC A 142     -19.990 -61.846 -61.898 
ATOM   2922  C4   DC A 142     -21.032 -61.967 -61.064 
ATOM   2923  N4   DC A 142     -22.156 -61.337 -61.370 
ATOM   2924  C5   DC A 142     -20.948 -62.751 -59.869 
ATOM   2925  C6   DC A 142     -19.765 -63.368 -59.619 
ATOM   2926  P    DA A 143     -13.576 -64.257 -58.391 
ATOM   2927  OP1  DA A 143     -12.781 -65.501 -58.277 
ATOM   2928  OP2  DA A 143     -14.055 -63.675 -57.117 
ATOM   2929  O5'  DA A 143     -12.744 -63.159 -59.204 
ATOM   2930  C5'  DA A 143     -12.813 -63.156 -60.643 
ATOM   2931  C4'  DA A 143     -12.968 -61.736 -61.151 
ATOM   2932  O4'  DA A 143     -14.361 -61.324 -61.231 
ATOM   2933  C3'  DA A 143     -12.311 -60.649 -60.299 
ATOM   2934  O3'  DA A 143     -11.782 -59.647 -61.158 
ATOM   2935  C2'  DA A 143     -13.460 -60.041 -59.494 
ATOM   2936  C1'  DA A 143     -14.488 -60.049 -60.620 
ATOM   2937  N9   DA A 143     -15.893 -59.899 -60.149 
ATOM   2938  C8   DA A 143     -16.458 -60.369 -58.998 
ATOM   2939  N7   DA A 143     -17.713 -60.072 -58.869 
ATOM   2940  C5   DA A 143     -18.006 -59.352 -60.019 
ATOM   2941  C6   DA A 143     -19.186 -58.749 -60.485 
ATOM   2942  N6   DA A 143     -20.347 -58.780 -59.814 
ATOM   2943  N1   DA A 143     -19.130 -58.111 -61.669 
ATOM   2944  C2   DA A 143     -17.974 -58.084 -62.331 
ATOM   2945  N3   DA A 143     -16.815 -58.607 -61.997 
ATOM   2946  C4   DA A 143     -16.897 -59.240 -60.808 
ATOM   2947  P    DG A 144     -10.370 -58.984 -60.801 
ATOM   2948  OP1  DG A 144      -9.276 -59.844 -61.306 
ATOM   2949  OP2  DG A 144     -10.326 -58.658 -59.358 
ATOM   2950  O5'  DG A 144     -10.430 -57.633 -61.656 
ATOM   2951  C5'  DG A 144     -11.184 -57.615 -62.882 
ATOM   2952  C4'  DG A 144     -12.002 -56.342 -62.968 
ATOM   2953  O4'  DG A 144     -13.309 -56.478 -62.340 
ATOM   2954  C3'  DG A 144     -11.394 -55.113 -62.293 
ATOM   2955  O3'  DG A 144     -11.694 -53.962 -63.074 
ATOM   2956  C2'  DG A 144     -12.132 -55.001 -60.958 
ATOM   2957  C1'  DG A 144     -13.516 -55.359 -61.492 
ATOM   2958  N9   DG A 144     -14.482 -55.757 -60.430 
ATOM   2959  C8   DG A 144     -14.254 -56.440 -59.255 
ATOM   2960  N7   DG A 144     -15.329 -56.632 -58.531 
ATOM   2961  C5   DG A 144     -16.342 -56.033 -59.278 
ATOM   2962  C6   DG A 144     -17.731 -55.919 -59.008 
ATOM   2963  O6   DG A 144     -18.363 -56.329 -58.038 
ATOM   2964  N1   DG A 144     -18.396 -55.233 -60.033 
ATOM   2965  C2   DG A 144     -17.799 -54.725 -61.171 
ATOM   2966  N2   DG A 144     -18.610 -54.103 -62.030 
ATOM   2967  N3   DG A 144     -16.497 -54.834 -61.423 
ATOM   2968  C4   DG A 144     -15.836 -55.496 -60.438 
ATOM   2969  P    DA A 145     -10.576 -52.831 -63.248 
ATOM   2970  OP1  DA A 145      -9.657 -53.207 -64.347 
ATOM   2971  OP2  DA A 145      -9.943 -52.552 -61.940 
ATOM   2972  O5'  DA A 145     -11.462 -51.576 -63.695 
ATOM   2973  C5'  DA A 145     -12.679 -51.808 -64.429 
ATOM   2974  C4'  DA A 145     -13.788 -50.929 -63.886 
ATOM   2975  O4'  DA A 145     -14.508 -51.560 -62.788 
ATOM   2976  C3'  DA A 145     -13.349 -49.582 -63.313 
ATOM   2977  O3'  DA A 145     -14.334 -48.604 -63.629 
ATOM   2978  C2'  DA A 145     -13.341 -49.789 -61.799 
ATOM   2979  C1'  DA A 145     -14.617 -50.623 -61.727 
ATOM   2980  N9   DA A 145     -14.765 -51.382 -60.455 
ATOM   2981  C8   DA A 145     -13.790 -51.952 -59.687 
ATOM   2982  N7   DA A 145     -14.239 -52.548 -58.626 
ATOM   2983  C5   DA A 145     -15.612 -52.361 -58.693 
ATOM   2984  C6   DA A 145     -16.665 -52.760 -57.852 
ATOM   2985  N6   DA A 145     -16.485 -53.464 -56.725 
ATOM   2986  N1   DA A 145     -17.912 -52.407 -58.212 
ATOM   2987  C2   DA A 145     -18.084 -51.709 -59.333 
ATOM   2988  N3   DA A 145     -17.184 -51.282 -60.192 
ATOM   2989  C4   DA A 145     -15.945 -51.648 -59.808 
ATOM   2990  P    DG A 146     -13.860 -47.133 -64.046 
ATOM   2991  OP1  DG A 146     -13.525 -47.109 -65.487 
ATOM   2992  OP2  DG A 146     -12.798 -46.675 -63.124 
ATOM   2993  O5'  DG A 146     -15.195 -46.288 -63.789 
ATOM   2994  C5'  DG A 146     -16.471 -46.935 -63.942 
ATOM   2995  C4'  DG A 146     -17.390 -46.550 -62.799 
ATOM   2996  O4'  DG A 146     -17.247 -47.433 -61.651 
ATOM   2997  C3'  DG A 146     -17.177 -45.152 -62.217 
ATOM   2998  O3'  DG A 146     -18.440 -44.604 -61.862 
ATOM   2999  C2'  DG A 146     -16.370 -45.383 -60.940 
ATOM   3000  C1'  DG A 146     -17.115 -46.635 -60.484 
ATOM   3001  N9   DG A 146     -16.381 -47.430 -59.460 
ATOM   3002  C8   DG A 146     -15.025 -47.628 -59.319 
ATOM   3003  N7   DG A 146     -14.700 -48.388 -58.301 
ATOM   3004  C5   DG A 146     -15.928 -48.715 -57.727 
ATOM   3005  C6   DG A 146     -16.222 -49.515 -56.592 
ATOM   3006  O6   DG A 146     -15.447 -50.110 -55.849 
ATOM   3007  N1   DG A 146     -17.603 -49.585 -56.359 
ATOM   3008  C2   DG A 146     -18.572 -48.963 -57.123 
ATOM   3009  N2   DG A 146     -19.835 -49.154 -56.734 
ATOM   3010  N3   DG A 146     -18.295 -48.213 -58.187 
ATOM   3011  C4   DG A 146     -16.960 -48.135 -58.427 
ATOM   3012  P    DA A 147     -18.717 -43.052 -62.134 
ATOM   3013  OP1  DA A 147     -19.149 -42.864 -63.537 
ATOM   3014  OP2  DA A 147     -17.546 -42.256 -61.704 
ATOM   3015  O5'  DA A 147     -19.947 -42.772 -61.149 
ATOM   3016  C5'  DA A 147     -20.860 -43.845 -60.853 
ATOM   3017  C4'  DA A 147     -21.177 -43.861 -59.371 
ATOM   3018  O4'  DA A 147     -20.226 -44.659 -58.609 
ATOM   3019  C3'  DA A 147     -21.159 -42.502 -58.672 
ATOM   3020  O3'  DA A 147     -22.190 -42.475 -57.692 
ATOM   3021  C2'  DA A 147     -19.809 -42.451 -57.957 
ATOM   3022  C1'  DA A 147     -19.804 -43.902 -57.485 
ATOM   3023  N9   DA A 147     -18.460 -44.394 -57.075 
ATOM   3024  C8   DA A 147     -17.241 -44.067 -57.598 
ATOM   3025  N7   DA A 147     -16.245 -44.666 -57.021 
ATOM   3026  C5   DA A 147     -16.846 -45.447 -56.043 
ATOM   3027  C6   DA A 147     -16.323 -46.328 -55.082 
ATOM   3028  N6   DA A 147     -15.014 -46.582 -54.943 
ATOM   3029  N1   DA A 147     -17.199 -46.942 -54.264 
ATOM   3030  C2   DA A 147     -18.499 -46.687 -54.407 
ATOM   3031  N3   DA A 147     -19.099 -45.889 -55.262 
ATOM   3032  C4   DA A 147     -18.201 -45.286 -56.068 
ATOM   3033  P    DG A 148     -23.036 -41.130 -57.492 
ATOM   3034  OP1  DG A 148     -24.129 -41.079 -58.489 
ATOM   3035  OP2  DG A 148     -22.121 -39.967 -57.470 
ATOM   3036  O5'  DG A 148     -23.650 -41.357 -56.032 
ATOM   3037  C5'  DG A 148     -23.916 -42.701 -55.587 
ATOM   3038  C4'  DG A 148     -23.450 -42.876 -54.155 
ATOM   3039  O4'  DG A 148     -22.054 -43.283 -54.071 
ATOM   3040  C3'  DG A 148     -23.524 -41.628 -53.275 
ATOM   3041  O3'  DG A 148     -23.898 -42.014 -51.959 
ATOM   3042  C2'  DG A 148     -22.090 -41.097 -53.236 
ATOM   3043  C1'  DG A 148     -21.402 -42.454 -53.121 
ATOM   3044  N9   DG A 148     -19.952 -42.420 -53.456 
ATOM   3045  C8   DG A 148     -19.289 -41.649 -54.387 
ATOM   3046  N7   DG A 148     -17.997 -41.861 -54.434 
ATOM   3047  C5   DG A 148     -17.787 -42.841 -53.464 
ATOM   3048  C6   DG A 148     -16.587 -43.477 -53.053 
ATOM   3049  O6   DG A 148     -15.444 -43.305 -53.467 
ATOM   3050  N1   DG A 148     -16.826 -44.413 -52.037 
ATOM   3051  C2   DG A 148     -18.062 -44.697 -51.490 
ATOM   3052  N2   DG A 148     -18.080 -45.624 -50.529 
ATOM   3053  N3   DG A 148     -19.187 -44.099 -51.877 
ATOM   3054  C4   DG A 148     -18.973 -43.189 -52.862 
ATOM   3055  P    DA A 149     -24.914 -41.088 -51.138 
ATOM   3056  OP1  DA A 149     -26.306 -41.420 -51.518 
ATOM   3057  OP2  DA A 149     -24.521 -39.669 -51.286 
ATOM   3058  O5'  DA A 149     -24.636 -41.569 -49.637 
ATOM   3059  C5'  DA A 149     -24.216 -42.926 -49.405 
ATOM   3060  C4'  DA A 149     -23.087 -42.954 -48.394 
ATOM   3061  O4'  DA A 149     -21.779 -42.814 -49.019 
ATOM   3062  C3'  DA A 149     -23.112 -41.848 -47.339 
ATOM   3063  O3'  DA A 149     -22.659 -42.383 -46.101 
ATOM   3064  C2'  DA A 149     -22.090 -40.823 -47.828 
ATOM   3065  C1'  DA A 149     -21.047 -41.828 -48.307 
ATOM   3066  N9   DA A 149     -20.035 -41.246 -49.232 
ATOM   3067  C8   DA A 149     -20.204 -40.267 -50.168 
ATOM   3068  N7   DA A 149     -19.124 -39.972 -50.823 
ATOM   3069  C5   DA A 149     -18.166 -40.818 -50.282 
ATOM   3070  C6   DA A 149     -16.799 -40.997 -50.553 
ATOM   3071  N6   DA A 149     -16.131 -40.298 -51.482 
ATOM   3072  N1   DA A 149     -16.140 -41.923 -49.831 
ATOM   3073  C2   DA A 149     -16.809 -42.615 -48.910 
ATOM   3074  N3   DA A 149     -18.077 -42.536 -48.571 
ATOM   3075  C4   DA A 149     -18.714 -41.602 -49.307 
ATOM   3076  P    DG A 150     -23.380 -41.926 -44.747 
ATOM   3077  OP1  DG A 150     -24.596 -42.742 -44.534 
ATOM   3078  OP2  DG A 150     -23.577 -40.460 -44.761 
ATOM   3079  O5'  DG A 150     -22.275 -42.310 -43.656 
ATOM   3080  C5'  DG A 150     -21.393 -43.419 -43.914 
ATOM   3081  C4'  DG A 150     -19.973 -43.052 -43.534 
ATOM   3082  O4'  DG A 150     -19.252 -42.416 -44.628 
ATOM   3083  C3'  DG A 150     -19.828 -42.065 -42.375 
ATOM   3084  O3'  DG A 150     -18.691 -42.426 -41.602 
ATOM   3085  C2'  DG A 150     -19.553 -40.719 -43.045 
ATOM   3086  C1'  DG A 150     -18.618 -41.249 -44.128 
ATOM   3087  N9   DG A 150     -18.423 -40.306 -45.265 
ATOM   3088  C8   DG A 150     -19.318 -39.421 -45.826 
ATOM   3089  N7   DG A 150     -18.827 -38.727 -46.824 
ATOM   3090  C5   DG A 150     -17.514 -39.184 -46.931 
ATOM   3091  C6   DG A 150     -16.485 -38.804 -47.832 
ATOM   3092  O6   DG A 150     -16.522 -37.973 -48.736 
ATOM   3093  N1   DG A 150     -15.305 -39.520 -47.591 
ATOM   3094  C2   DG A 150     -15.140 -40.476 -46.609 
ATOM   3095  N2   DG A 150     -13.934 -41.046 -46.541 
ATOM   3096  N3   DG A 150     -16.106 -40.832 -45.764 
ATOM   3097  C4   DG A 150     -17.258 -40.147 -45.984 
ATOM   3098  P    DT A 151     -18.767 -42.309 -40.007 
ATOM   3099  OP1  DT A 151     -19.400 -43.526 -39.450 
ATOM   3100  OP2  DT A 151     -19.394 -41.022 -39.634 
ATOM   3101  O5'  DT A 151     -17.215 -42.283 -39.618 
ATOM   3102  C5'  DT A 151     -16.273 -42.976 -40.458 
ATOM   3103  C4'  DT A 151     -15.044 -42.116 -40.678 
ATOM   3104  O4'  DT A 151     -15.185 -41.227 -41.823 
ATOM   3105  C3'  DT A 151     -14.674 -41.179 -39.528 
ATOM   3106  O3'  DT A 151     -13.257 -41.112 -39.427 
ATOM   3107  C2'  DT A 151     -15.195 -39.810 -39.961 
ATOM   3108  C1'  DT A 151     -14.791 -39.922 -41.428 
ATOM   3109  N1   DT A 151     -15.479 -38.943 -42.315 
ATOM   3110  C2   DT A 151     -14.761 -38.451 -43.378 
ATOM   3111  O2   DT A 151     -13.611 -38.781 -43.612 
ATOM   3112  N3   DT A 151     -15.430 -37.545 -44.179 
ATOM   3113  C4   DT A 151     -16.726 -37.104 -44.007 
ATOM   3114  O4   DT A 151     -17.219 -36.289 -44.790 
ATOM   3115  C5   DT A 151     -17.398 -37.676 -42.865 
ATOM   3116  C7   DT A 151     -18.813 -37.249 -42.605 
ATOM   3117  C6   DT A 151     -16.771 -38.559 -42.070 
ATOM   3118  P    DT A 152     -12.582 -41.076 -37.976 
ATOM   3119  OP1  DT A 152     -12.447 -42.455 -37.457 
ATOM   3120  OP2  DT A 152     -13.317 -40.126 -37.111 
ATOM   3121  O5'  DT A 152     -11.135 -40.484 -38.314 
ATOM   3122  C5'  DT A 152     -10.556 -40.752 -39.605 
ATOM   3123  C4'  DT A 152      -9.928 -39.489 -40.164 
ATOM   3124  O4'  DT A 152     -10.878 -38.686 -40.922 
ATOM   3125  C3'  DT A 152      -9.363 -38.514 -39.132 
ATOM   3126  O3'  DT A 152      -8.178 -37.926 -39.654 
ATOM   3127  C2'  DT A 152     -10.428 -37.427 -39.001 
ATOM   3128  C1'  DT A 152     -10.775 -37.340 -40.484 
ATOM   3129  N1   DT A 152     -12.073 -36.664 -40.758 
ATOM   3130  C2   DT A 152     -12.156 -35.910 -41.904 
ATOM   3131  O2   DT A 152     -11.227 -35.781 -42.682 
ATOM   3132  N3   DT A 152     -13.376 -35.297 -42.123 
ATOM   3133  C4   DT A 152     -14.489 -35.376 -41.312 
ATOM   3134  O4   DT A 152     -15.527 -34.782 -41.614 
ATOM   3135  C5   DT A 152     -14.304 -36.189 -40.134 
ATOM   3136  C7   DT A 152     -15.468 -36.327 -39.197 
ATOM   3137  C6   DT A 152     -13.130 -36.796 -39.895 
ATOM   3138  P    DC A 153      -6.936 -37.681 -38.675 
ATOM   3139  OP1  DC A 153      -6.141 -38.925 -38.562 
ATOM   3140  OP2  DC A 153      -7.414 -37.099 -37.402 
ATOM   3141  O5'  DC A 153      -6.104 -36.583 -39.489 
ATOM   3142  C5'  DC A 153      -6.173 -36.580 -40.927 
ATOM   3143  C4'  DC A 153      -6.327 -35.160 -41.435 
ATOM   3144  O4'  DC A 153      -7.721 -34.748 -41.516 
ATOM   3145  C3'  DC A 153      -5.671 -34.073 -40.584 
ATOM   3146  O3'  DC A 153      -5.142 -33.071 -41.443 
ATOM   3147  C2'  DC A 153      -6.819 -33.465 -39.779 
ATOM   3148  C1'  DC A 153      -7.847 -33.473 -40.905 
ATOM   3149  N1   DC A 153      -9.253 -33.323 -40.434 
ATOM   3150  C2   DC A 153     -10.137 -32.616 -41.245 
ATOM   3151  O2   DC A 153      -9.723 -32.147 -42.312 
ATOM   3152  N3   DC A 153     -11.423 -32.466 -40.833 
ATOM   3153  C4   DC A 153     -11.831 -32.989 -39.670 
ATOM   3154  N4   DC A 153     -13.095 -32.817 -39.313 
ATOM   3155  C5   DC A 153     -10.938 -33.720 -38.821 
ATOM   3156  C6   DC A 153      -9.657 -33.857 -39.250 
ATOM   3157  P    DC A 154      -3.729 -32.408 -41.086 
ATOM   3158  OP1  DC A 154      -2.636 -33.268 -41.590 
ATOM   3159  OP2  DC A 154      -3.686 -32.082 -39.643 
ATOM   3160  O5'  DC A 154      -3.790 -31.057 -41.940 
ATOM   3161  C5'  DC A 154      -4.544 -31.039 -43.167 
ATOM   3162  C4'  DC A 154      -5.362 -29.766 -43.253 
ATOM   3163  O4'  DC A 154      -6.669 -29.902 -42.625 
ATOM   3164  C3'  DC A 154      -4.754 -28.537 -42.578 
ATOM   3165  O3'  DC A 154      -5.053 -27.386 -43.359 
ATOM   3166  C2'  DC A 154      -5.492 -28.425 -41.243 
ATOM   3167  C1'  DC A 154      -6.876 -28.783 -41.777 
ATOM   3168  N1   DC A 154      -7.842 -29.181 -40.715 
ATOM   3169  C2   DC A 154      -9.179 -28.832 -40.890 
ATOM   3170  O2   DC A 154      -9.505 -28.214 -41.909 
ATOM   3171  N3   DC A 154     -10.075 -29.185 -39.933 
ATOM   3172  C4   DC A 154      -9.681 -29.855 -38.842 
ATOM   3173  N4   DC A 154     -10.593 -30.176 -37.937 
ATOM   3174  C5   DC A 154      -8.310 -30.222 -38.643 
ATOM   3175  C6   DC A 154      -7.430 -29.860 -39.610 
ATOM   3176  P    DA A 155      -3.935 -26.255 -43.533 
ATOM   3177  OP1  DA A 155      -3.016 -26.631 -44.632 
ATOM   3178  OP2  DA A 155      -3.303 -25.976 -42.225 
ATOM   3179  O5'  DA A 155      -4.822 -25.000 -43.979 
ATOM   3180  C5'  DA A 155      -6.039 -25.232 -44.714 
ATOM   3181  C4'  DA A 155      -7.148 -24.353 -44.171 
ATOM   3182  O4'  DA A 155      -7.868 -24.984 -43.073 
ATOM   3183  C3'  DA A 155      -6.709 -23.006 -43.598 
ATOM   3184  O3'  DA A 155      -7.694 -22.028 -43.914 
ATOM   3185  C2'  DA A 155      -6.701 -23.213 -42.084 
ATOM   3186  C1'  DA A 155      -7.976 -24.047 -42.012 
ATOM   3187  N9   DA A 155      -8.125 -24.806 -40.740 
ATOM   3188  C8   DA A 155      -7.149 -25.376 -39.972 
ATOM   3189  N7   DA A 155      -7.599 -25.972 -38.911 
ATOM   3190  C5   DA A 155      -8.972 -25.785 -38.978 
ATOM   3191  C6   DA A 155     -10.024 -26.184 -38.137 
ATOM   3192  N6   DA A 155      -9.845 -26.888 -37.010 
ATOM   3193  N1   DA A 155     -11.272 -25.831 -38.497 
ATOM   3194  C2   DA A 155     -11.444 -25.132 -39.617 
ATOM   3195  N3   DA A 155     -10.544 -24.706 -40.477 
ATOM   3196  C4   DA A 155      -9.304 -25.072 -40.093 
ATOM   3197  P    DA A 156      -7.220 -20.557 -44.331 
ATOM   3198  OP1  DA A 156      -6.885 -20.533 -45.772 
ATOM   3199  OP2  DA A 156      -6.158 -20.099 -43.409 
ATOM   3200  O5'  DA A 156      -8.555 -19.712 -44.073 
ATOM   3201  C5'  DA A 156      -9.831 -20.359 -44.227 
ATOM   3202  C4'  DA A 156     -10.750 -19.974 -43.084 
ATOM   3203  O4'  DA A 156     -10.607 -20.857 -41.935 
ATOM   3204  C3'  DA A 156     -10.536 -18.576 -42.502 
ATOM   3205  O3'  DA A 156     -11.800 -18.028 -42.147 
ATOM   3206  C2'  DA A 156      -9.729 -18.807 -41.225 
ATOM   3207  C1'  DA A 156     -10.475 -20.059 -40.769 
ATOM   3208  N9   DA A 156      -9.741 -20.854 -39.745 
ATOM   3209  C8   DA A 156      -8.395 -21.039 -39.621 
ATOM   3210  N7   DA A 156      -8.058 -21.789 -38.617 
ATOM   3211  C5   DA A 156      -9.271 -22.126 -38.032 
ATOM   3212  C6   DA A 156      -9.598 -22.912 -36.914 
ATOM   3213  N6   DA A 156      -8.684 -23.529 -36.151 
ATOM   3214  N1   DA A 156     -10.902 -23.040 -36.607 
ATOM   3215  C2   DA A 156     -11.805 -22.424 -37.369 
ATOM   3216  N3   DA A 156     -11.621 -21.670 -38.429 
ATOM   3217  C4   DA A 156     -10.307 -21.557 -38.715 
ATOM   3218  P    DC A 157     -12.077 -16.476 -42.419 
ATOM   3219  OP1  DC A 157     -12.509 -16.288 -43.822 
ATOM   3220  OP2  DC A 157     -10.906 -15.680 -41.989 
ATOM   3221  O5'  DC A 157     -13.307 -16.196 -41.434 
ATOM   3222  C5'  DC A 157     -14.220 -17.269 -41.137 
ATOM   3223  C4'  DC A 157     -14.537 -17.285 -39.655 
ATOM   3224  O4'  DC A 157     -13.586 -18.083 -38.894 
ATOM   3225  C3'  DC A 157     -14.519 -15.926 -38.956 
ATOM   3226  O3'  DC A 157     -15.549 -15.899 -37.976 
ATOM   3227  C2'  DC A 157     -13.168 -15.875 -38.242 
ATOM   3228  C1'  DC A 157     -13.164 -17.326 -37.770 
ATOM   3229  N1   DC A 157     -11.819 -17.818 -37.360 
ATOM   3230  C2   DC A 157     -11.754 -18.729 -36.309 
ATOM   3231  O2   DC A 157     -12.805 -19.089 -35.766 
ATOM   3232  N3   DC A 157     -10.537 -19.189 -35.919 
ATOM   3233  C4   DC A 157      -9.422 -18.774 -36.534 
ATOM   3234  N4   DC A 157      -8.259 -19.252 -36.117 
ATOM   3235  C5   DC A 157      -9.467 -17.837 -37.616 
ATOM   3236  C6   DC A 157     -10.693 -17.389 -37.990 
ATOM   3237  P    DA A 158     -16.395 -14.554 -37.777 
ATOM   3238  OP1  DA A 158     -17.488 -14.503 -38.774 
ATOM   3239  OP2  DA A 158     -15.481 -13.391 -37.755 
ATOM   3240  O5'  DA A 158     -17.010 -14.781 -36.317 
ATOM   3241  C5'  DA A 158     -17.276 -16.125 -35.872 
ATOM   3242  C4'  DA A 158     -16.810 -16.300 -34.440 
ATOM   3243  O4'  DA A 158     -15.414 -16.707 -34.356 
ATOM   3244  C3'  DA A 158     -16.883 -15.052 -33.560 
ATOM   3245  O3'  DA A 158     -17.258 -15.438 -32.244 
ATOM   3246  C2'  DA A 158     -15.450 -14.521 -33.521 
ATOM   3247  C1'  DA A 158     -14.762 -15.878 -33.406 
ATOM   3248  N9   DA A 158     -13.311 -15.844 -33.741 
ATOM   3249  C8   DA A 158     -12.672 -15.072 -34.668 
ATOM   3250  N7   DA A 158     -11.391 -15.272 -34.725 
ATOM   3251  C5   DA A 158     -11.163 -16.247 -33.765 
ATOM   3252  C6   DA A 158      -9.994 -16.897 -33.334 
ATOM   3253  N6   DA A 158      -8.779 -16.647 -33.841 
ATOM   3254  N1   DA A 158     -10.120 -17.815 -32.358 
ATOM   3255  C2   DA A 158     -11.330 -18.059 -31.858 
ATOM   3256  N3   DA A 158     -12.485 -17.519 -32.177 
ATOM   3257  C4   DA A 158     -12.332 -16.603 -33.156 
ATOM   3258  P    DC A 159     -18.274 -14.512 -31.423 
ATOM   3259  OP1  DC A 159     -19.665 -14.844 -31.802 
ATOM   3260  OP2  DC A 159     -17.881 -13.093 -31.571 
ATOM   3261  O5'  DC A 159     -17.996 -14.993 -29.922 
ATOM   3262  C5'  DC A 159     -17.576 -16.350 -29.690 
ATOM   3263  C4'  DC A 159     -16.447 -16.378 -28.679 
ATOM   3264  O4'  DC A 159     -15.139 -16.238 -29.304 
ATOM   3265  C3'  DC A 159     -16.472 -15.272 -27.624 
ATOM   3266  O3'  DC A 159     -16.018 -15.807 -26.386 
ATOM   3267  C2'  DC A 159     -15.450 -14.247 -28.113 
ATOM   3268  C1'  DC A 159     -14.406 -15.252 -28.592 
ATOM   3269  N1   DC A 159     -13.394 -14.670 -29.517 
ATOM   3270  C2   DC A 159     -12.093 -15.162 -29.448 
ATOM   3271  O2   DC A 159     -11.834 -16.053 -28.630 
ATOM   3272  N3   DC A 159     -11.155 -14.644 -30.283 
ATOM   3273  C4   DC A 159     -11.476 -13.680 -31.154 
ATOM   3274  N4   DC A 159     -10.526 -13.207 -31.947 
ATOM   3275  C5   DC A 159     -12.808 -13.160 -31.240 
ATOM   3276  C6   DC A 159     -13.731 -13.690 -30.398 
ATOM   3277  P    DA A 160     -16.740 -15.350 -25.032 
ATOM   3278  OP1  DA A 160     -17.956 -16.166 -24.818 
ATOM   3279  OP2  DA A 160     -16.936 -13.884 -25.046 
ATOM   3280  O5'  DA A 160     -15.634 -15.734 -23.941 
ATOM   3281  C5'  DA A 160     -14.753 -16.843 -24.199 
ATOM   3282  C4'  DA A 160     -13.333 -16.476 -23.818 
ATOM   3283  O4'  DA A 160     -12.611 -15.840 -24.913 
ATOM   3284  C3'  DA A 160     -13.188 -15.489 -22.660 
ATOM   3285  O3'  DA A 160     -12.050 -15.850 -21.887 
ATOM   3286  C2'  DA A 160     -12.913 -14.143 -23.330 
ATOM   3287  C1'  DA A 160     -11.978 -14.673 -24.413 
ATOM   3288  N9   DA A 160     -11.783 -13.730 -25.550 
ATOM   3289  C8   DA A 160     -12.683 -12.859 -26.093 
ATOM   3290  N7   DA A 160     -12.210 -12.165 -27.082 
ATOM   3291  C5   DA A 160     -10.900 -12.607 -27.205 
ATOM   3292  C6   DA A 160      -9.860 -12.256 -28.080 
ATOM   3293  N6   DA A 160      -9.984 -11.333 -29.044 
ATOM   3294  N1   DA A 160      -8.681 -12.889 -27.928 
ATOM   3295  C2   DA A 160      -8.564 -13.805 -26.969 
ATOM   3296  N3   DA A 160      -9.459 -14.214 -26.097 
ATOM   3297  C4   DA A 160     -10.629 -13.565 -26.270 
ATOM   3298  P    DC A 161     -12.127 -15.733 -20.292 
ATOM   3299  OP1  DC A 161     -12.759 -16.950 -19.735 
ATOM   3300  OP2  DC A 161     -12.754 -14.446 -19.919 
ATOM   3301  O5'  DC A 161     -10.575 -15.707 -19.903 
ATOM   3302  C5'  DC A 161      -9.632 -16.400 -20.743 
ATOM   3303  C4'  DC A 161      -8.404 -15.540 -20.963 
ATOM   3304  O4'  DC A 161      -8.545 -14.651 -22.107 
ATOM   3305  C3'  DC A 161      -8.034 -14.603 -19.813 
ATOM   3306  O3'  DC A 161      -6.616 -14.536 -19.712 
ATOM   3307  C2'  DC A 161      -8.555 -13.234 -20.246 
ATOM   3308  C1'  DC A 161      -8.151 -13.346 -21.712 
ATOM   3309  N1   DC A 161      -8.838 -12.367 -22.600 
ATOM   3310  C2   DC A 161      -8.124 -11.859 -23.682 
ATOM   3311  O2   DC A 161      -6.961 -12.237 -23.860 
ATOM   3312  N3   DC A 161      -8.733 -10.965 -24.503 
ATOM   3313  C4   DC A 161      -9.996 -10.580 -24.276 
ATOM   3314  N4   DC A 161     -10.545  -9.705 -25.105 
ATOM   3315  C5   DC A 161     -10.747 -11.090 -23.169 
ATOM   3316  C6   DC A 161     -10.122 -11.982 -22.360 
ATOM   3317  P    DA A 162      -5.942 -14.500 -18.261 
ATOM   3318  OP1  DA A 162      -5.807 -15.879 -17.742 
ATOM   3319  OP2  DA A 162      -6.677 -13.550 -17.396 
ATOM   3320  O5'  DA A 162      -4.495 -13.908 -18.599 
ATOM   3321  C5'  DA A 162      -3.915 -14.176 -19.890 
ATOM   3322  C4'  DA A 162      -3.288 -12.913 -20.449 
ATOM   3323  O4'  DA A 162      -4.237 -12.110 -21.207 
ATOM   3324  C3'  DA A 162      -2.723 -11.938 -19.416 
ATOM   3325  O3'  DA A 162      -1.537 -11.350 -19.939 
ATOM   3326  C2'  DA A 162      -3.788 -10.851 -19.286 
ATOM   3327  C1'  DA A 162      -4.134 -10.764 -20.769 
ATOM   3328  N9   DA A 162      -5.433 -10.088 -21.043 
ATOM   3329  C8   DA A 162      -6.576 -10.113 -20.297 
ATOM   3330  N7   DA A 162      -7.548  -9.417 -20.801 
ATOM   3331  C5   DA A 162      -7.011  -8.891 -21.969 
ATOM   3332  C6   DA A 162      -7.544  -8.057 -22.965 
ATOM   3333  N6   DA A 162      -8.800  -7.585 -22.940 
ATOM   3334  N1   DA A 162      -6.739  -7.723 -23.991 
ATOM   3335  C2   DA A 162      -5.494  -8.196 -24.009 
ATOM   3336  N3   DA A 162      -4.889  -8.977 -23.141 
ATOM   3337  C4   DA A 162      -5.716  -9.295 -22.125 
ATOM   3338  P    DT A 163      -0.295 -11.105 -18.960 
ATOM   3339  OP1  DT A 163       0.499 -12.349 -18.847 
ATOM   3340  OP2  DT A 163      -0.774 -10.523 -17.687 
ATOM   3341  O5'  DT A 163       0.536 -10.007 -19.774 
ATOM   3342  C5'  DT A 163       0.468 -10.004 -21.212 
ATOM   3343  C4'  DT A 163       0.313  -8.584 -21.720 
ATOM   3344  O4'  DT A 163      -1.081  -8.172 -21.801 
ATOM   3345  C3'  DT A 163       0.969  -7.497 -20.869 
ATOM   3346  O3'  DT A 163       1.499  -6.495 -21.728 
ATOM   3347  C2'  DT A 163      -0.179  -6.889 -20.064 
ATOM   3348  C1'  DT A 163      -1.207  -6.897 -21.190 
ATOM   3349  N1   DT A 163      -2.613  -6.747 -20.719 
ATOM   3350  C2   DT A 163      -3.473  -6.047 -21.530 
ATOM   3351  O2   DT A 163      -3.132  -5.558 -22.594 
ATOM   3352  N3   DT A 163      -4.766  -5.927 -21.061 
ATOM   3353  C4   DT A 163      -5.258  -6.437 -19.877 
ATOM   3354  O4   DT A 163      -6.437  -6.266 -19.562 
ATOM   3355  C5   DT A 163      -4.280  -7.156 -19.094 
ATOM   3356  C7   DT A 163      -4.733  -7.743 -17.790 
ATOM   3357  C6   DT A 163      -3.015  -7.287 -19.526 
ATOM   3358  P    DT A 164       2.911  -5.832 -21.371 
ATOM   3359  OP1  DT A 164       4.004  -6.692 -21.875 
ATOM   3360  OP2  DT A 164       2.955  -5.506 -19.928 
ATOM   3361  O5'  DT A 164       2.851  -4.481 -22.225 
ATOM   3362  C5'  DT A 164       2.097  -4.463 -23.452 
ATOM   3363  C4'  DT A 164       1.279  -3.190 -23.538 
ATOM   3364  O4'  DT A 164      -0.029  -3.326 -22.910 
ATOM   3365  C3'  DT A 164       1.886  -1.961 -22.863 
ATOM   3366  O3'  DT A 164       1.587  -0.810 -23.644 
ATOM   3367  C2'  DT A 164       1.148  -1.849 -21.528 
ATOM   3368  C1'  DT A 164      -0.235  -2.207 -22.061 
ATOM   3369  N1   DT A 164      -1.202  -2.605 -21.000 
ATOM   3370  C2   DT A 164      -2.516  -2.254 -21.187 
ATOM   3371  O2   DT A 164      -2.907  -1.645 -22.168 
ATOM   3372  N3   DT A 164      -3.383  -2.639 -20.181 
ATOM   3373  C4   DT A 164      -3.050  -3.329 -19.033 
ATOM   3374  O4   DT A 164      -3.914  -3.618 -18.204 
ATOM   3375  C5   DT A 164      -1.647  -3.652 -18.926 
ATOM   3376  C7   DT A 164      -1.199  -4.402 -17.707 
ATOM   3377  C6   DT A 164      -0.783  -3.289 -19.889 
ATOM   3378  P    DA A 165       2.705   0.321 -23.818 
ATOM   3379  OP1  DA A 165       3.624  -0.055 -24.917 
ATOM   3380  OP2  DA A 165       3.337   0.600 -22.510 
ATOM   3381  O5'  DA A 165       1.818   1.576 -24.264 
ATOM   3382  C5'  DA A 165       0.602   1.344 -24.999 
ATOM   3383  C4'  DA A 165      -0.507   2.223 -24.456 
ATOM   3384  O4'  DA A 165      -1.228   1.592 -23.358 
ATOM   3385  C3'  DA A 165      -0.069   3.570 -23.883 
ATOM   3386  O3'  DA A 165      -1.054   4.548 -24.199 
ATOM   3387  C2'  DA A 165      -0.060   3.363 -22.369 
ATOM   3388  C1'  DA A 165      -1.336   2.529 -22.297 
ATOM   3389  N9   DA A 165      -1.485   1.770 -21.024 
ATOM   3390  C8   DA A 165      -0.509   1.200 -20.257 
ATOM   3391  N7   DA A 165      -0.958   0.604 -19.196 
ATOM   3392  C5   DA A 165      -2.332   0.791 -19.263 
ATOM   3393  C6   DA A 165      -3.384   0.392 -18.422 
ATOM   3394  N6   DA A 165      -3.205  -0.312 -17.295 
ATOM   3395  N1   DA A 165      -4.631   0.745 -18.782 
ATOM   3396  C2   DA A 165      -4.804   1.444 -19.902 
ATOM   3397  N3   DA A 165      -3.904   1.870 -20.762 
ATOM   3398  C4   DA A 165      -2.664   1.504 -20.378 
ATOM   3399  P    DT A 166      -0.580   6.019 -24.615 
ATOM   3400  OP1  DT A 166      -0.245   6.043 -26.057 
ATOM   3401  OP2  DT A 166       0.483   6.477 -23.694 
ATOM   3402  O5'  DT A 166      -1.915   6.864 -24.358 
ATOM   3403  C5'  DT A 166      -3.191   6.217 -24.512 
ATOM   3404  C4'  DT A 166      -4.109   6.602 -23.369 
ATOM   3405  O4'  DT A 166      -3.967   5.719 -22.220 
ATOM   3406  C3'  DT A 166      -3.896   8.000 -22.787 
ATOM   3407  O3'  DT A 166      -5.160   8.548 -22.432 
ATOM   3408  C2'  DT A 166      -3.089   7.769 -21.510 
ATOM   3409  C1'  DT A 166      -3.834   6.517 -21.054 
ATOM   3410  N1   DT A 166      -3.101   5.722 -20.030 
ATOM   3411  C2   DT A 166      -3.855   5.086 -19.075 
ATOM   3412  O2   DT A 166      -5.072   5.148 -19.040 
ATOM   3413  N3   DT A 166      -3.141   4.360 -18.142 
ATOM   3414  C4   DT A 166      -1.769   4.221 -18.087 
ATOM   3415  O4   DT A 166      -1.241   3.544 -17.203 
ATOM   3416  C5   DT A 166      -1.064   4.927 -19.132 
ATOM   3417  C7   DT A 166       0.434   4.829 -19.145 
ATOM   3418  C6   DT A 166      -1.733   5.641 -20.051 
ATOM   3419  P    DA A 167      -5.436  10.100 -22.704 
ATOM   3420  OP1  DA A 167      -5.869  10.288 -24.107 
ATOM   3421  OP2  DA A 167      -4.265  10.896 -22.274 
ATOM   3422  O5'  DA A 167      -6.666  10.380 -21.719 
ATOM   3423  C5'  DA A 167      -7.580   9.307 -21.422 
ATOM   3424  C4'  DA A 167      -7.896   9.291 -19.940 
ATOM   3425  O4'  DA A 167      -6.946   8.493 -19.179 
ATOM   3426  C3'  DA A 167      -7.879  10.650 -19.241 
ATOM   3427  O3'  DA A 167      -8.909  10.677 -18.261 
ATOM   3428  C2'  DA A 167      -6.528  10.701 -18.527 
ATOM   3429  C1'  DA A 167      -6.524   9.250 -18.055 
ATOM   3430  N9   DA A 167      -5.179   8.758 -17.644 
ATOM   3431  C8   DA A 167      -3.960   9.085 -18.168 
ATOM   3432  N7   DA A 167      -2.964   8.486 -17.590 
ATOM   3433  C5   DA A 167      -3.565   7.705 -16.612 
ATOM   3434  C6   DA A 167      -3.042   6.824 -15.652 
ATOM   3435  N6   DA A 167      -1.734   6.570 -15.513 
ATOM   3436  N1   DA A 167      -3.918   6.210 -14.834 
ATOM   3437  C2   DA A 167      -5.218   6.465 -14.976 
ATOM   3438  N3   DA A 167      -5.819   7.263 -15.832 
ATOM   3439  C4   DA A 167      -4.920   7.866 -16.638 
ATOM   3440  P    DG A 168      -9.755  12.022 -18.062 
ATOM   3441  OP1  DG A 168     -10.848  12.073 -19.059 
ATOM   3442  OP2  DG A 168      -8.841  13.185 -18.040 
ATOM   3443  O5'  DG A 168     -10.370  11.795 -16.602 
ATOM   3444  C5'  DG A 168     -10.636  10.451 -16.157 
ATOM   3445  C4'  DG A 168     -10.170  10.276 -14.725 
ATOM   3446  O4'  DG A 168      -8.774   9.869 -14.641 
ATOM   3447  C3'  DG A 168     -10.243  11.524 -13.845 
ATOM   3448  O3'  DG A 168     -10.618  11.138 -12.529 
ATOM   3449  C2'  DG A 168      -8.810  12.055 -13.806 
ATOM   3450  C1'  DG A 168      -8.122  10.698 -13.691 
ATOM   3451  N9   DG A 168      -6.671  10.732 -14.026 
ATOM   3452  C8   DG A 168      -6.009  11.503 -14.957 
ATOM   3453  N7   DG A 168      -4.716  11.291 -15.004 
ATOM   3454  C5   DG A 168      -4.507  10.311 -14.034 
ATOM   3455  C6   DG A 168      -3.307   9.675 -13.623 
ATOM   3456  O6   DG A 168      -2.163   9.847 -14.037 
ATOM   3457  N1   DG A 168      -3.545   8.739 -12.607 
ATOM   3458  C2   DG A 168      -4.781   8.455 -12.060 
ATOM   3459  N2   DG A 168      -4.799   7.528 -11.099 
ATOM   3460  N3   DG A 168      -5.907   9.053 -12.447 
ATOM   3461  C4   DG A 168      -5.692   9.963 -13.431 
ATOM   3462  P    DA A 169     -11.634  12.064 -11.708 
ATOM   3463  OP1  DA A 169     -13.025  11.732 -12.087 
ATOM   3464  OP2  DA A 169     -11.241  13.483 -11.856 
ATOM   3465  O5'  DA A 169     -11.356  11.583 -10.207 
ATOM   3466  C5'  DA A 169     -10.935  10.226  -9.975 
ATOM   3467  C4'  DA A 169      -9.806  10.198  -8.964 
ATOM   3468  O4'  DA A 169      -8.499  10.338  -9.589 
ATOM   3469  C3'  DA A 169      -9.832  11.304  -7.909 
ATOM   3470  O3'  DA A 169      -9.378  10.769  -6.671 
ATOM   3471  C2'  DA A 169      -8.809  12.329  -8.398 
ATOM   3472  C1'  DA A 169      -7.766  11.324  -8.877 
ATOM   3473  N9   DA A 169      -6.754  11.906  -9.802 
ATOM   3474  C8   DA A 169      -6.924  12.885 -10.738 
ATOM   3475  N7   DA A 169      -5.844  13.180 -11.393 
ATOM   3476  C5   DA A 169      -4.885  12.334 -10.852 
ATOM   3477  C6   DA A 169      -3.518  12.155 -11.123 
ATOM   3478  N6   DA A 169      -2.851  12.854 -12.052 
ATOM   3479  N1   DA A 169      -2.860  11.229 -10.401 
ATOM   3480  C2   DA A 169      -3.528  10.537  -9.480 
ATOM   3481  N3   DA A 169      -4.797  10.616  -9.140 
ATOM   3482  C4   DA A 169      -5.433  11.550  -9.877 
ATOM   3483  P    DT A 170     -10.100  11.226  -5.317 
ATOM   3484  OP1  DT A 170     -11.315  10.410  -5.103 
ATOM   3485  OP2  DT A 170     -10.296  12.692  -5.330 
ATOM   3486  O5'  DT A 170      -8.994  10.842  -4.225 
ATOM   3487  C5'  DT A 170      -8.113   9.733  -4.484 
ATOM   3488  C4'  DT A 170      -6.692  10.100  -4.103 
ATOM   3489  O4'  DT A 170      -5.971  10.736  -5.198 
ATOM   3490  C3'  DT A 170      -6.548  11.087  -2.945 
ATOM   3491  O3'  DT A 170      -5.410  10.726  -2.172 
ATOM   3492  C2'  DT A 170      -6.273  12.433  -3.615 
ATOM   3493  C1'  DT A 170      -5.338  11.903  -4.698 
ATOM   3494  N1   DT A 170      -5.143  12.846  -5.835 
ATOM   3495  C2   DT A 170      -3.904  12.861  -6.429 
ATOM   3496  O2   DT A 170      -2.986  12.147  -6.067 
ATOM   3497  N3   DT A 170      -3.760  13.748  -7.478 
ATOM   3498  C4   DT A 170      -4.729  14.600  -7.969 
ATOM   3499  O4   DT A 170      -4.482  15.350  -8.916 
ATOM   3500  C5   DT A 170      -5.995  14.512  -7.281 
ATOM   3501  C7   DT A 170      -7.105  15.405  -7.752 
ATOM   3502  C6   DT A 170      -6.162  13.658  -6.257 
ATOM   3503  P    DT A 171      -5.487  10.843  -0.577 
ATOM   3504  OP1  DT A 171      -6.119   9.626  -0.020 
ATOM   3505  OP2  DT A 171      -6.113  12.130  -0.204 
ATOM   3506  O5'  DT A 171      -3.934  10.869  -0.188 
ATOM   3507  C5'  DT A 171      -2.992  10.176  -1.028 
ATOM   3508  C4'  DT A 171      -1.763  11.036  -1.248 
ATOM   3509  O4'  DT A 171      -1.905  11.925  -2.392 
ATOM   3510  C3'  DT A 171      -1.393  11.973  -0.098 
ATOM   3511  O3'  DT A 171       0.024  12.040   0.003 
ATOM   3512  C2'  DT A 171      -1.915  13.342  -0.531 
ATOM   3513  C1'  DT A 171      -1.511  13.230  -1.997 
ATOM   3514  N1   DT A 171      -2.198  14.209  -2.885 
ATOM   3515  C2   DT A 171      -1.480  14.701  -3.948 
ATOM   3516  O2   DT A 171      -0.331  14.371  -4.182 
ATOM   3517  N3   DT A 171      -2.150  15.607  -4.749 
ATOM   3518  C4   DT A 171      -3.445  16.048  -4.577 
ATOM   3519  O4   DT A 171      -3.938  16.863  -5.360 
ATOM   3520  C5   DT A 171      -4.118  15.476  -3.435 
ATOM   3521  C7   DT A 171      -5.532  15.903  -3.175 
ATOM   3522  C6   DT A 171      -3.491  14.593  -2.640 
ATOM   3523  P    DA A 172       0.699  12.076   1.455 
ATOM   3524  OP1  DA A 172       0.834  10.697   1.973 
ATOM   3525  OP2  DA A 172      -0.036  13.026   2.319 
ATOM   3526  O5'  DA A 172       2.145  12.668   1.116 
ATOM   3527  C5'  DA A 172       2.725  12.400  -0.175 
ATOM   3528  C4'  DA A 172       3.352  13.663  -0.734 
ATOM   3529  O4'  DA A 172       2.403  14.466  -1.492 
ATOM   3530  C3'  DA A 172       3.918  14.638   0.299 
ATOM   3531  O3'  DA A 172       5.103  15.226  -0.224 
ATOM   3532  C2'  DA A 172       2.852  15.725   0.430 
ATOM   3533  C1'  DA A 172       2.506  15.812  -1.054 
ATOM   3534  N9   DA A 172       1.207  16.488  -1.328 
ATOM   3535  C8   DA A 172       0.064  16.463  -0.582 
ATOM   3536  N7   DA A 172      -0.908  17.159  -1.086 
ATOM   3537  C5   DA A 172      -0.371  17.685  -2.254 
ATOM   3538  C6   DA A 172      -0.904  18.519  -3.250 
ATOM   3539  N6   DA A 172      -2.159  18.991  -3.225 
ATOM   3540  N1   DA A 172      -0.099  18.853  -4.275 
ATOM   3541  C2   DA A 172       1.146  18.380  -4.294 
ATOM   3542  N3   DA A 172       1.751  17.599  -3.426 
ATOM   3543  C4   DA A 172       0.924  17.281  -2.410 
ATOM   3544  P    DC A 173       6.345  15.471   0.755 
ATOM   3545  OP1  DC A 173       7.140  14.227   0.868 
ATOM   3546  OP2  DC A 173       5.866  16.053   2.028 
ATOM   3547  O5'  DC A 173       7.177  16.569  -0.059 
ATOM   3548  C5'  DC A 173       7.108  16.572  -1.497 
ATOM   3549  C4'  DC A 173       6.953  17.992  -2.005 
ATOM   3550  O4'  DC A 173       5.559  18.404  -2.086 
ATOM   3551  C3'  DC A 173       7.610  19.079  -1.154 
ATOM   3552  O3'  DC A 173       8.139  20.081  -2.013 
ATOM   3553  C2'  DC A 173       6.461  19.687  -0.349 
ATOM   3554  C1'  DC A 173       5.433  19.679  -1.475 
ATOM   3555  N1   DC A 173       4.028  19.829  -1.004 
ATOM   3556  C2   DC A 173       3.144  20.536  -1.814 
ATOM   3557  O2   DC A 173       3.557  21.005  -2.882 
ATOM   3558  N3   DC A 173       1.858  20.686  -1.403 
ATOM   3559  C4   DC A 173       1.449  20.163  -0.240 
ATOM   3560  N4   DC A 173       0.186  20.335   0.118 
ATOM   3561  C5   DC A 173       2.343  19.432   0.609 
ATOM   3562  C6   DC A 173       3.623  19.295   0.180 
ATOM   3563  P    DT A 174       9.551  20.744  -1.656 
ATOM   3564  OP1  DT A 174      10.645  19.884  -2.160 
ATOM   3565  OP2  DT A 174       9.595  21.070  -0.213 
ATOM   3566  O5'  DT A 174       9.491  22.095  -2.510 
ATOM   3567  C5'  DT A 174       8.737  22.113  -3.737 
ATOM   3568  C4'  DT A 174       7.919  23.386  -3.823 
ATOM   3569  O4'  DT A 174       6.611  23.250  -3.195 
ATOM   3570  C3'  DT A 174       8.527  24.615  -3.148 
ATOM   3571  O3'  DT A 174       8.227  25.766  -3.929 
ATOM   3572  C2'  DT A 174       7.788  24.727  -1.813 
ATOM   3573  C1'  DT A 174       6.405  24.369  -2.346 
ATOM   3574  N1   DT A 174       5.438  23.971  -1.284 
ATOM   3575  C2   DT A 174       4.124  24.322  -1.472 
ATOM   3576  O2   DT A 174       3.733  24.931  -2.453 
ATOM   3577  N3   DT A 174       3.258  23.937  -0.466 
ATOM   3578  C4   DT A 174       3.591  23.247   0.682 
ATOM   3579  O4   DT A 174       2.726  22.958   1.511 
ATOM   3580  C5   DT A 174       4.993  22.924   0.789 
ATOM   3581  C7   DT A 174       5.442  22.174   2.008 
ATOM   3582  C6   DT A 174       5.858  23.287  -0.174 
ATOM   3583  P    DC A 175       9.345  26.897  -4.103 
ATOM   3584  OP1  DC A 175      10.264  26.521  -5.202 
ATOM   3585  OP2  DC A 175       9.978  27.176  -2.795 
ATOM   3586  O5'  DC A 175       8.458  28.152  -4.549 
ATOM   3587  C5'  DC A 175       7.242  27.920  -5.284 
ATOM   3588  C4'  DC A 175       6.133  28.799  -4.741 
ATOM   3589  O4'  DC A 175       5.413  28.168  -3.643 
ATOM   3590  C3'  DC A 175       6.571  30.146  -4.168 
ATOM   3591  O3'  DC A 175       5.587  31.124  -4.484 
ATOM   3592  C2'  DC A 175       6.580  29.939  -2.654 
ATOM   3593  C1'  DC A 175       5.304  29.105  -2.582 
ATOM   3594  N1   DC A 175       5.155  28.346  -1.309 
ATOM   3595  C2   DC A 175       3.870  28.175  -0.801 
ATOM   3596  O2   DC A 175       2.914  28.656  -1.423 
ATOM   3597  N3   DC A 175       3.713  27.488   0.358 
ATOM   3598  C4   DC A 175       4.773  26.983   1.001 
ATOM   3599  N4   DC A 175       4.567  26.320   2.129 
ATOM   3600  C5   DC A 175       6.104  27.148   0.497 
ATOM   3601  C6   DC A 175       6.240  27.839  -0.663 
ATOM   3602  P    DA A 176       6.060  32.595  -4.900 
ATOM   3603  OP1  DA A 176       6.396  32.619  -6.342 
ATOM   3604  OP2  DA A 176       7.123  33.053  -3.979 
ATOM   3605  O5'  DA A 176       4.726  33.440  -4.643 
ATOM   3606  C5'  DA A 176       3.449  32.793  -4.797 
ATOM   3607  C4'  DA A 176       2.531  33.178  -3.654 
ATOM   3608  O4'  DA A 176       2.673  32.295  -2.505 
ATOM   3609  C3'  DA A 176       2.744  34.576  -3.072 
ATOM   3610  O3'  DA A 176       1.481  35.124  -2.716 
ATOM   3611  C2'  DA A 176       3.551  34.345  -1.795 
ATOM   3612  C1'  DA A 176       2.806  33.093  -1.339 
ATOM   3613  N9   DA A 176       3.539  32.298  -0.315 
ATOM   3614  C8   DA A 176       4.886  32.113  -0.191 
ATOM   3615  N7   DA A 176       5.222  31.363   0.813 
ATOM   3616  C5   DA A 176       4.009  31.026   1.398 
ATOM   3617  C6   DA A 176       3.683  30.240   2.516 
ATOM   3618  N6   DA A 176       4.596  29.623   3.279 
ATOM   3619  N1   DA A 176       2.379  30.112   2.824 
ATOM   3620  C2   DA A 176       1.476  30.728   2.061 
ATOM   3621  N3   DA A 176       1.660  31.482   1.001 
ATOM   3622  C4   DA A 176       2.973  31.595   0.715 
ATOM   3623  P    DG A 177       1.204  36.676  -2.988 
ATOM   3624  OP1  DG A 177       0.772  36.864  -4.392 
ATOM   3625  OP2  DG A 177       2.375  37.472  -2.558 
ATOM   3626  O5'  DG A 177      -0.026  36.956  -2.004 
ATOM   3627  C5'  DG A 177      -0.940  35.883  -1.707 
ATOM   3628  C4'  DG A 177      -1.256  35.867  -0.225 
ATOM   3629  O4'  DG A 177      -0.306  35.069   0.536 
ATOM   3630  C3'  DG A 177      -1.238  37.226   0.474 
ATOM   3631  O3'  DG A 177      -2.269  37.253   1.454 
ATOM   3632  C2'  DG A 177       0.112  37.277   1.189 
ATOM   3633  C1'  DG A 177       0.117  35.826   1.660 
ATOM   3634  N9   DG A 177       1.461  35.334   2.071 
ATOM   3635  C8   DG A 177       2.700  35.652   1.556 
ATOM   3636  N7   DG A 177       3.697  35.040   2.148 
ATOM   3637  C5   DG A 177       3.075  34.263   3.124 
ATOM   3638  C6   DG A 177       3.637  33.379   4.083 
ATOM   3639  O6   DG A 177       4.817  33.096   4.270 
ATOM   3640  N1   DG A 177       2.644  32.793   4.881 
ATOM   3641  C2   DG A 177       1.288  33.030   4.768 
ATOM   3642  N2   DG A 177       0.504  32.371   5.625 
ATOM   3643  N3   DG A 177       0.763  33.858   3.868 
ATOM   3644  C4   DG A 177       1.712  34.435   3.085 
ATOM   3645  P    DA A 178      -3.115  38.598   1.653 
ATOM   3646  OP1  DA A 178      -4.208  38.649   0.656 
ATOM   3647  OP2  DA A 178      -2.200  39.761   1.675 
ATOM   3648  O5'  DA A 178      -3.729  38.371   3.113 
ATOM   3649  C5'  DA A 178      -3.995  37.027   3.558 
ATOM   3650  C4'  DA A 178      -3.530  36.852   4.990 
ATOM   3651  O4'  DA A 178      -2.134  36.445   5.074 
ATOM   3652  C3'  DA A 178      -3.603  38.100   5.870 
ATOM   3653  O3'  DA A 178      -3.977  37.714   7.187 
ATOM   3654  C2'  DA A 178      -2.170  38.631   5.909 
ATOM   3655  C1'  DA A 178      -1.482  37.274   6.024 
ATOM   3656  N9   DA A 178      -0.031  37.308   5.690 
ATOM   3657  C8   DA A 178       0.609  38.080   4.762 
ATOM   3658  N7   DA A 178       1.889  37.880   4.705 
ATOM   3659  C5   DA A 178       2.118  36.905   5.666 
ATOM   3660  C6   DA A 178       3.286  36.255   6.096 
ATOM   3661  N6   DA A 178       4.502  36.505   5.589 
ATOM   3662  N1   DA A 178       3.160  35.337   7.072 
ATOM   3663  C2   DA A 178       1.950  35.093   7.572 
ATOM   3664  N3   DA A 178       0.795  35.633   7.253 
ATOM   3665  C4   DA A 178       0.949  36.549   6.274 
ATOM   3666  P    DA A 179      -4.993  38.640   8.008 
ATOM   3667  OP1  DA A 179      -6.385  38.308   7.628 
ATOM   3668  OP2  DA A 179      -4.600  40.059   7.859 
ATOM   3669  O5'  DA A 179      -4.715  38.159   9.508 
ATOM   3670  C5'  DA A 179      -4.295  36.802   9.740 
ATOM   3671  C4'  DA A 179      -3.166  36.774  10.751 
ATOM   3672  O4'  DA A 179      -1.858  36.914  10.127 
ATOM   3673  C3'  DA A 179      -3.191  37.880  11.806 
ATOM   3674  O3'  DA A 179      -2.738  37.345  13.044 
ATOM   3675  C2'  DA A 179      -2.169  38.905  11.317 
ATOM   3676  C1'  DA A 179      -1.126  37.900  10.838 
ATOM   3677  N9   DA A 179      -0.114  38.482   9.913 
ATOM   3678  C8   DA A 179      -0.284  39.461   8.977 
ATOM   3679  N7   DA A 179       0.797  39.756   8.322 
ATOM   3680  C5   DA A 179       1.755  38.910   8.863 
ATOM   3681  C6   DA A 179       3.122  38.731   8.592 
ATOM   3682  N6   DA A 179       3.790  39.430   7.663 
ATOM   3683  N1   DA A 179       3.780  37.805   9.314 
ATOM   3684  C2   DA A 179       3.112  37.113  10.235 
ATOM   3685  N3   DA A 179       1.844  37.192  10.575 
ATOM   3686  C4   DA A 179       1.207  38.126   9.838 
ATOM   3687  P    DG A 180      -3.459  37.802  14.398 
ATOM   3688  OP1  DG A 180      -4.675  36.986  14.612 
ATOM   3689  OP2  DG A 180      -3.656  39.268  14.385 
ATOM   3690  O5'  DG A 180      -2.354  37.418  15.490 
ATOM   3691  C5'  DG A 180      -1.472  36.309  15.231 
ATOM   3692  C4'  DG A 180      -0.052  36.676  15.612 
ATOM   3693  O4'  DG A 180       0.669  37.312  14.517 
ATOM   3694  C3'  DG A 180       0.092  37.663  16.770 
ATOM   3695  O3'  DG A 180       1.230  37.302  17.543 
ATOM   3696  C2'  DG A 180       0.368  39.009  16.101 
ATOM   3697  C1'  DG A 180       1.302  38.479  15.017 
ATOM   3698  N9   DG A 180       1.498  39.422  13.880 
ATOM   3699  C8   DG A 180       0.603  40.307  13.319 
ATOM   3700  N7   DG A 180       1.094  41.001  12.321 
ATOM   3701  C5   DG A 180       2.407  40.544  12.214 
ATOM   3702  C6   DG A 180       3.436  40.924  11.313 
ATOM   3703  O6   DG A 180       3.399  41.754  10.409 
ATOM   3704  N1   DG A 180       4.616  40.209  11.555 
ATOM   3705  C2   DG A 180       4.781  39.252  12.537 
ATOM   3706  N2   DG A 180       5.987  38.682  12.604 
ATOM   3707  N3   DG A 180       3.815  38.896  13.382 
ATOM   3708  C4   DG A 180       2.663  39.581  13.161 
ATOM   3709  P    DC A 181       1.154  37.419  19.138 
ATOM   3710  OP1  DC A 181       0.521  36.202  19.695 
ATOM   3711  OP2  DC A 181       0.527  38.706  19.511 
ATOM   3712  O5'  DC A 181       2.706  37.445  19.527 
ATOM   3713  C5'  DC A 181       3.648  36.752  18.687 
ATOM   3714  C4'  DC A 181       4.877  37.612  18.468 
ATOM   3715  O4'  DC A 181       4.736  38.501  17.323 
ATOM   3716  C3'  DC A 181       5.247  38.549  19.617 
ATOM   3717  O3'  DC A 181       6.664  38.616  19.719 
ATOM   3718  C2'  DC A 181       4.726  39.918  19.184 
ATOM   3719  C1'  DC A 181       5.130  39.806  17.718 
ATOM   3720  N1   DC A 181       4.442  40.785  16.830 
ATOM   3721  C2   DC A 181       5.156  41.293  15.748 
ATOM   3722  O2   DC A 181       6.320  40.915  15.570 
ATOM   3723  N3   DC A 181       4.548  42.187  14.927 
ATOM   3724  C4   DC A 181       3.285  42.572  15.154 
ATOM   3725  N4   DC A 181       2.736  43.447  14.325 
ATOM   3726  C5   DC A 181       2.533  42.062  16.261 
ATOM   3727  C6   DC A 181       3.159  41.170  17.070 
ATOM   3728  P    DA A 182       7.339  38.652  21.170 
ATOM   3729  OP1  DA A 182       7.474  37.273  21.688 
ATOM   3730  OP2  DA A 182       6.604  39.602  22.034 
ATOM   3731  O5'  DA A 182       8.786  39.244  20.831 
ATOM   3732  C5'  DA A 182       9.365  38.976  19.540 
ATOM   3733  C4'  DA A 182       9.992  40.239  18.981 
ATOM   3734  O4'  DA A 182       9.043  41.042  18.223 
ATOM   3735  C3'  DA A 182      10.558  41.214  20.014 
ATOM   3736  O3'  DA A 182      11.743  41.802  19.491 
ATOM   3737  C2'  DA A 182       9.492  42.301  20.145 
ATOM   3738  C1'  DA A 182       9.146  42.388  18.661 
ATOM   3739  N9   DA A 182       7.848  43.064  18.387 
ATOM   3740  C8   DA A 182       6.704  43.039  19.133 
ATOM   3741  N7   DA A 182       5.733  43.735  18.629 
ATOM   3742  C5   DA A 182       6.270  44.261  17.462 
ATOM   3743  C6   DA A 182       5.736  45.095  16.465 
ATOM   3744  N6   DA A 182       4.481  45.567  16.490 
ATOM   3745  N1   DA A 182       6.541  45.429  15.440 
ATOM   3746  C2   DA A 182       7.787  44.956  15.421 
ATOM   3747  N3   DA A 182       8.391  44.175  16.289 
ATOM   3748  C4   DA A 182       7.564  43.857  17.305 
ATOM   3749  P    DG A 183      12.985  42.047  20.470 
ATOM   3750  OP1  DG A 183      13.780  40.803  20.583 
ATOM   3751  OP2  DG A 183      12.506  42.629  21.743 
ATOM   3752  O5'  DG A 183      13.817  43.145  19.657 
ATOM   3753  C5'  DG A 183      13.748  43.148  18.218 
ATOM   3754  C4'  DG A 183      13.594  44.568  17.710 
ATOM   3755  O4'  DG A 183      12.200  44.980  17.629 
ATOM   3756  C3'  DG A 183      14.250  45.655  18.561 
ATOM   3757  O3'  DG A 183      14.779  46.657  17.702 
ATOM   3758  C2'  DG A 183      13.102  46.263  19.366 
ATOM   3759  C1'  DG A 183      12.073  46.255  18.240 
ATOM   3760  N9   DG A 183      10.668  46.405  18.711 
ATOM   3761  C8   DG A 183      10.083  45.939  19.868 
ATOM   3762  N7   DG A 183       8.813  46.245  19.985 
ATOM   3763  C5   DG A 183       8.538  46.967  18.824 
ATOM   3764  C6   DG A 183       7.328  47.564  18.384 
ATOM   3765  O6   DG A 183       6.232  47.579  18.936 
ATOM   3766  N1   DG A 183       7.492  48.201  17.145 
ATOM   3767  C2   DG A 183       8.671  48.252  16.427 
ATOM   3768  N2   DG A 183       8.621  48.909  15.265 
ATOM   3769  N3   DG A 183       9.805  47.692  16.840 
ATOM   3770  C4   DG A 183       9.664  47.070  18.040 
ATOM   3771  P    DA A 184      16.191  47.320  18.059 
ATOM   3772  OP1  DA A 184      17.285  46.460  17.555 
ATOM   3773  OP2  DA A 184      16.235  47.646  19.502 
ATOM   3774  O5'  DA A 184      16.131  48.671  17.205 
ATOM   3775  C5'  DA A 184      15.377  48.689  15.978 
ATOM   3776  C4'  DA A 184      14.559  49.962  15.892 
ATOM   3777  O4'  DA A 184      13.252  49.826  16.520 
ATOM   3778  C3'  DA A 184      15.167  51.191  16.567 
ATOM   3779  O3'  DA A 184      14.867  52.342  15.786 
ATOM   3780  C2'  DA A 184      14.429  51.303  17.902 
ATOM   3781  C1'  DA A 184      13.045  50.945  17.369 
ATOM   3782  N9   DA A 184      12.079  50.547  18.431 
ATOM   3783  C8   DA A 184      12.325  49.868  19.590 
ATOM   3784  N7   DA A 184      11.268  49.672  20.316 
ATOM   3785  C5   DA A 184      10.245  50.263  19.587 
ATOM   3786  C6   DA A 184       8.868  50.394  19.823 
ATOM   3787  N6   DA A 184       8.254  49.914  20.914 
ATOM   3788  N1   DA A 184       8.139  51.040  18.893 
ATOM   3789  C2   DA A 184       8.754  51.514  17.811 
ATOM   3790  N3   DA A 184      10.025  51.452  17.484 
ATOM   3791  C4   DA A 184      10.733  50.802  18.431 
ATOM   3792  P    DA A 185      15.985  53.473  15.612 
ATOM   3793  OP1  DA A 185      16.905  53.097  14.513 
ATOM   3794  OP2  DA A 185      16.618  53.752  16.920 
ATOM   3795  O5'  DA A 185      15.099  54.728  15.166 
ATOM   3796  C5'  DA A 185      13.882  54.496  14.431 
ATOM   3797  C4'  DA A 185      12.773  55.375  14.974 
ATOM   3798  O4'  DA A 185      12.053  54.744  16.072 
ATOM   3799  C3'  DA A 185      13.212  56.722  15.547 
ATOM   3800  O3'  DA A 185      12.227  57.699  15.231 
ATOM   3801  C2'  DA A 185      13.220  56.515  17.061 
ATOM   3802  C1'  DA A 185      11.945  55.681  17.133 
ATOM   3803  N9   DA A 185      11.796  54.922  18.406 
ATOM   3804  C8   DA A 185      12.771  54.352  19.173 
ATOM   3805  N7   DA A 185      12.322  53.756  20.234 
ATOM   3806  C5   DA A 185      10.949  53.943  20.167 
ATOM   3807  C6   DA A 185       9.897  53.544  21.008 
ATOM   3808  N6   DA A 185      10.076  52.840  22.135 
ATOM   3809  N1   DA A 185       8.649  53.897  20.648 
ATOM   3810  C2   DA A 185       8.477  54.595  19.528 
ATOM   3811  N3   DA A 185       9.377  55.022  18.668 
ATOM   3812  C4   DA A 185      10.617  54.656  19.052 
ATOM   3813  P    DC A 186      12.701  59.171  14.815 
ATOM   3814  OP1  DC A 186      13.036  59.195  13.373 
ATOM   3815  OP2  DC A 186      13.763  59.629  15.736 
ATOM   3816  O5'  DC A 186      11.366  60.016  15.072 
ATOM   3817  C5'  DC A 186      10.090  59.369  14.918 
ATOM   3818  C4'  DC A 186       9.171  59.754  16.061 
ATOM   3819  O4'  DC A 186       9.314  58.871  17.210 
ATOM   3820  C3'  DC A 186       9.384  61.152  16.643 
ATOM   3821  O3'  DC A 186       8.121  61.700  16.999 
ATOM   3822  C2'  DC A 186      10.191  60.921  17.920 
ATOM   3823  C1'  DC A 186       9.446  59.669  18.376 
ATOM   3824  N1   DC A 186      10.180  58.875  19.400 
ATOM   3825  C2   DC A 186       9.429  58.223  20.376 
ATOM   3826  O2   DC A 186       8.198  58.329  20.351 
ATOM   3827  N3   DC A 186      10.080  57.494  21.319 
ATOM   3828  C4   DC A 186      11.416  57.404  21.311 
ATOM   3829  N4   DC A 186      12.002  56.681  22.252 
ATOM   3830  C5   DC A 186      12.205  58.067  20.317 
ATOM   3831  C6   DC A 186      11.537  58.791  19.383 
ATOM   3832  P    DA A 187       7.844  63.252  16.727 
ATOM   3833  OP1  DA A 187       7.412  63.440  15.323 
ATOM   3834  OP2  DA A 187       9.015  64.048  17.157 
ATOM   3835  O5'  DA A 187       6.614  63.532  17.711 
ATOM   3836  C5'  DA A 187       5.701  62.459  18.008 
ATOM   3837  C4'  DA A 187       5.384  62.443  19.490 
ATOM   3838  O4'  DA A 187       6.335  61.645  20.252 
ATOM   3839  C3'  DA A 187       5.402  63.802  20.189 
ATOM   3840  O3'  DA A 187       4.372  63.829  21.169 
ATOM   3841  C2'  DA A 187       6.752  63.853  20.904 
ATOM   3842  C1'  DA A 187       6.757  62.402  21.375 
ATOM   3843  N9   DA A 187       8.102  61.910  21.786 
ATOM   3844  C8   DA A 187       9.320  62.237  21.262 
ATOM   3845  N7   DA A 187      10.316  61.638  21.840 
ATOM   3846  C5   DA A 187       9.716  60.857  22.818 
ATOM   3847  C6   DA A 187      10.238  59.976  23.778 
ATOM   3848  N6   DA A 187      11.547  59.722  23.917 
ATOM   3849  N1   DA A 187       9.362  59.362  24.596 
ATOM   3850  C2   DA A 187       8.062  59.617  24.454 
ATOM   3851  N3   DA A 187       7.462  60.415  23.599 
ATOM   3852  C4   DA A 187       8.360  61.018  22.792 
ATOM   3853  P    DG A 188       3.525  65.174  21.368 
ATOM   3854  OP1  DG A 188       2.433  65.226  20.371 
ATOM   3855  OP2  DG A 188       4.440  66.337  21.390 
ATOM   3856  O5'  DG A 188       2.911  64.947  22.829 
ATOM   3857  C5'  DG A 188       2.645  63.603  23.273 
ATOM   3858  C4'  DG A 188       3.111  63.429  24.705 
ATOM   3859  O4'  DG A 188       4.507  63.021  24.790 
ATOM   3860  C3'  DG A 188       3.038  64.676  25.585 
ATOM   3861  O3'  DG A 188       2.663  64.290  26.902 
ATOM   3862  C2'  DG A 188       4.471  65.207  25.624 
ATOM   3863  C1'  DG A 188       5.159  63.850  25.739 
ATOM   3864  N9   DG A 188       6.609  63.884  25.405 
ATOM   3865  C8   DG A 188       7.272  64.655  24.473 
ATOM   3866  N7   DG A 188       8.565  64.443  24.427 
ATOM   3867  C5   DG A 188       8.774  63.463  25.396 
ATOM   3868  C6   DG A 188       9.974  62.827  25.807 
ATOM   3869  O6   DG A 188      11.117  62.999  25.394 
ATOM   3870  N1   DG A 188       9.735  61.891  26.823 
ATOM   3871  C2   DG A 188       8.499  61.607  27.370 
ATOM   3872  N2   DG A 188       8.481  60.680  28.331 
ATOM   3873  N3   DG A 188       7.374  62.205  26.983 
ATOM   3874  C4   DG A 188       7.588  63.115  25.999 
ATOM   3875  P    DA A 189       1.647  65.216  27.723 
ATOM   3876  OP1  DA A 189       0.256  64.884  27.343 
ATOM   3877  OP2  DA A 189       2.040  66.635  27.575 
ATOM   3878  O5'  DA A 189       1.925  64.735  29.223 
ATOM   3879  C5'  DA A 189       2.345  63.378  29.455 
ATOM   3880  C4'  DA A 189       3.474  63.350  30.466 
ATOM   3881  O4'  DA A 189       4.782  63.490  29.842 
ATOM   3882  C3'  DA A 189       3.449  64.456  31.521 
ATOM   3883  O3'  DA A 189       3.902  63.921  32.759 
ATOM   3884  C2'  DA A 189       4.471  65.481  31.032 
ATOM   3885  C1'  DA A 189       5.514  64.476  30.553 
ATOM   3886  N9   DA A 189       6.527  65.058  29.628 
ATOM   3887  C8   DA A 189       6.357  66.037  28.692 
ATOM   3888  N7   DA A 189       7.437  66.332  28.038 
ATOM   3889  C5   DA A 189       8.396  65.486  28.578 
ATOM   3890  C6   DA A 189       9.763  65.307  28.307 
ATOM   3891  N6   DA A 189      10.430  66.006  27.378 
ATOM   3892  N1   DA A 189      10.421  64.381  29.029 
ATOM   3893  C2   DA A 189       9.752  63.689  29.950 
ATOM   3894  N3   DA A 189       8.484  63.768  30.290 
ATOM   3895  C4   DA A 189       7.848  64.702  29.553 
ATOM   3896  P    DG A 190       3.181  64.378  34.113 
ATOM   3897  OP1  DG A 190       1.965  63.562  34.327 
ATOM   3898  OP2  DG A 190       2.985  65.844  34.100 
ATOM   3899  O5'  DG A 190       4.287  63.994  35.205 
ATOM   3900  C5'  DG A 190       5.168  62.885  34.946 
ATOM   3901  C4'  DG A 190       6.588  63.252  35.327 
ATOM   3902  O4'  DG A 190       7.310  63.888  34.233 
ATOM   3903  C3'  DG A 190       6.733  64.239  36.485 
ATOM   3904  O3'  DG A 190       7.871  63.878  37.258 
ATOM   3905  C2'  DG A 190       7.008  65.585  35.816 
ATOM   3906  C1'  DG A 190       7.943  65.055  34.732 
ATOM   3907  N9   DG A 190       8.138  65.998  33.596 
ATOM   3908  C8   DG A 190       7.243  66.883  33.034 
ATOM   3909  N7   DG A 190       7.734  67.577  32.036 
ATOM   3910  C5   DG A 190       9.047  67.120  31.929 
ATOM   3911  C6   DG A 190      10.076  67.500  31.028 
ATOM   3912  O6   DG A 190      10.040  68.330  30.125 
ATOM   3913  N1   DG A 190      11.257  66.785  31.270 
ATOM   3914  C2   DG A 190      11.421  65.828  32.252 
ATOM   3915  N2   DG A 190      12.627  65.258  32.319 
ATOM   3916  N3   DG A 190      10.456  65.472  33.097 
ATOM   3917  C4   DG A 190       9.303  66.157  32.876 
ATOM   3918  P    DT A 191       7.794  63.995  38.853 
ATOM   3919  OP1  DT A 191       7.161  62.778  39.410 
ATOM   3920  OP2  DT A 191       7.167  65.282  39.226 
ATOM   3921  O5'  DT A 191       9.346  64.021  39.242 
ATOM   3922  C5'  DT A 191      10.288  63.328  38.402 
ATOM   3923  C4'  DT A 191      11.517  64.188  38.183 
ATOM   3924  O4'  DT A 191      11.376  65.077  37.038 
ATOM   3925  C3'  DT A 191      11.887  65.125  39.332 
ATOM   3926  O3'  DT A 191      13.305  65.192  39.434 
ATOM   3927  C2'  DT A 191      11.366  66.494  38.899 
ATOM   3928  C1'  DT A 191      11.770  66.382  37.433 
ATOM   3929  N1   DT A 191      11.083  67.361  36.545 
ATOM   3930  C2   DT A 191      11.800  67.853  35.482 
ATOM   3931  O2   DT A 191      12.950  67.523  35.248 
ATOM   3932  N3   DT A 191      11.131  68.759  34.682 
ATOM   3933  C4   DT A 191       9.835  69.200  34.853 
ATOM   3934  O4   DT A 191       9.343  70.015  34.070 
ATOM   3935  C5   DT A 191       9.163  68.628  35.995 
ATOM   3936  C7   DT A 191       7.748  69.055  36.255 
ATOM   3937  C6   DT A 191       9.790  67.745  36.790 
ATOM   3938  P    DG A 192      13.979  65.228  40.885 
ATOM   3939  OP1  DG A 192      14.114  63.849  41.403 
ATOM   3940  OP2  DG A 192      13.244  66.178  41.749 
ATOM   3941  O5'  DG A 192      15.426  65.820  40.546 
ATOM   3942  C5'  DG A 192      16.005  65.552  39.255 
ATOM   3943  C4'  DG A 192      16.633  66.815  38.696 
ATOM   3944  O4'  DG A 192      15.683  67.618  37.938 
ATOM   3945  C3'  DG A 192      17.198  67.790  39.729 
ATOM   3946  O3'  DG A 192      18.383  68.378  39.206 
ATOM   3947  C2'  DG A 192      16.133  68.877  39.860 
ATOM   3948  C1'  DG A 192      15.787  68.964  38.376 
ATOM   3949  N9   DG A 192      14.488  69.640  38.102 
ATOM   3950  C8   DG A 192      13.325  69.627  38.843 
ATOM   3951  N7   DG A 192      12.353  70.333  38.321 
ATOM   3952  C5   DG A 192      12.909  70.852  37.153 
ATOM   3953  C6   DG A 192      12.339  71.696  36.165 
ATOM   3954  O6   DG A 192      11.205  72.166  36.117 
ATOM   3955  N1   DG A 192      13.255  71.983  35.144 
ATOM   3956  C2   DG A 192      14.554  71.515  35.086 
ATOM   3957  N2   DG A 192      15.270  71.902  34.028 
ATOM   3958  N3   DG A 192      15.089  70.723  36.013 
ATOM   3959  C4   DG A 192      14.212  70.436  37.011 
ATOM   3960  P    DA A 193      19.626  68.623  40.185 
ATOM   3961  OP1  DA A 193      20.420  67.379  40.298 
ATOM   3962  OP2  DA A 193      19.147  69.205  41.458 
ATOM   3963  O5'  DA A 193      20.457  69.721  39.372 
ATOM   3964  C5'  DA A 193      20.389  69.724  37.933 
ATOM   3965  C4'  DA A 193      20.234  71.144  37.425 
ATOM   3966  O4'  DA A 193      18.840  71.556  37.344 
ATOM   3967  C3'  DA A 193      20.890  72.231  38.276 
ATOM   3968  O3'  DA A 193      21.420  73.233  37.417 
ATOM   3969  C2'  DA A 193      19.742  72.839  39.082 
ATOM   3970  C1'  DA A 193      18.714  72.831  37.956 
ATOM   3971  N9   DA A 193      17.308  72.981  38.427 
ATOM   3972  C8   DA A 193      16.744  72.511  39.578 
ATOM   3973  N7   DA A 193      15.489  72.808  39.706 
ATOM   3974  C5   DA A 193      15.195  73.528  38.557 
ATOM   3975  C6   DA A 193      14.015  74.131  38.091 
ATOM   3976  N6   DA A 193      12.854  74.100  38.761 
ATOM   3977  N1   DA A 193      14.071  74.769  36.907 
ATOM   3978  C2   DA A 193      15.227  74.796  36.245 
ATOM   3979  N3   DA A 193      16.387  74.273  36.578 
ATOM   3980  C4   DA A 193      16.304  73.640  37.767 
ATOM   3981  P    DT A 194      22.832  73.896  37.775 
ATOM   3982  OP1  DT A 194      23.925  73.036  37.270 
ATOM   3983  OP2  DT A 194      22.876  74.222  39.217 
ATOM   3984  O5'  DT A 194      22.771  75.247  36.920 
ATOM   3985  C5'  DT A 194      22.018  75.265  35.694 
ATOM   3986  C4'  DT A 194      21.199  76.538  35.607 
ATOM   3987  O4'  DT A 194      19.892  76.402  36.235 
ATOM   3988  C3'  DT A 194      21.807  77.767  36.283 
ATOM   3989  O3'  DT A 194      21.508  78.918  35.502 
ATOM   3990  C2'  DT A 194      21.069  77.880  37.617 
ATOM   3991  C1'  DT A 194      19.686  77.521  37.084 
ATOM   3992  N1   DT A 194      18.719  77.123  38.146 
ATOM   3993  C2   DT A 194      17.405  77.474  37.958 
ATOM   3994  O2   DT A 194      17.014  78.083  36.978 
ATOM   3995  N3   DT A 194      16.538  77.089  38.964 
ATOM   3996  C4   DT A 194      16.871  76.399  40.112 
ATOM   3997  O4   DT A 194      16.006  76.110  40.942 
ATOM   3998  C5   DT A 194      18.274  76.076  40.219 
ATOM   3999  C7   DT A 194      18.722  75.326  41.439 
ATOM   4000  C6   DT A 194      19.138  76.439  39.256 
ATOM   4001  P    DG A 195      22.626  80.049  35.327 
ATOM   4002  OP1  DG A 195      23.545  79.673  34.228 
ATOM   4003  OP2  DG A 195      23.258  80.328  36.635 
ATOM   4004  O5'  DG A 195      21.739  81.304  34.881 
ATOM   4005  C5'  DG A 195      20.523  81.072  34.146 
ATOM   4006  C4'  DG A 195      19.414  81.951  34.689 
ATOM   4007  O4'  DG A 195      18.693  81.320  35.787 
ATOM   4008  C3'  DG A 195      19.852  83.298  35.262 
ATOM   4009  O3'  DG A 195      18.867  84.275  34.946 
ATOM   4010  C2'  DG A 195      19.861  83.091  36.777 
ATOM   4011  C1'  DG A 195      18.585  82.257  36.848 
ATOM   4012  N9   DG A 195      18.436  81.498  38.121 
ATOM   4013  C8   DG A 195      19.407  80.917  38.908 
ATOM   4014  N7   DG A 195      18.940  80.318  39.976 
ATOM   4015  C5   DG A 195      17.563  80.516  39.892 
ATOM   4016  C6   DG A 195      16.524  80.097  40.763 
ATOM   4017  O6   DG A 195      16.607  79.454  41.807 
ATOM   4018  N1   DG A 195      15.267  80.513  40.300 
ATOM   4019  C2   DG A 195      15.045  81.238  39.146 
ATOM   4020  N2   DG A 195      13.772  81.537  38.878 
ATOM   4021  N3   DG A 195      16.021  81.630  38.329 
ATOM   4022  C4   DG A 195      17.245  81.235  38.764 
ATOM   4023  P    DA A 196      19.341  85.747  34.530 
ATOM   4024  OP1  DA A 196      19.676  85.771  33.089 
ATOM   4025  OP2  DA A 196      20.404  86.205  35.451 
ATOM   4026  O5'  DA A 196      18.006  86.592  34.787 
ATOM   4027  C5'  DA A 196      16.730  85.945  34.633 
ATOM   4028  C4'  DA A 196      15.812  86.330  35.776 
ATOM   4029  O4'  DA A 196      15.954  85.447  36.925 
ATOM   4030  C3'  DA A 196      16.025  87.728  36.358 
ATOM   4031  O3'  DA A 196      14.761  88.276  36.714 
ATOM   4032  C2'  DA A 196      16.832  87.497  37.635 
ATOM   4033  C1'  DA A 196      16.087  86.245  38.091 
ATOM   4034  N9   DA A 196      16.820  85.451  39.115 
ATOM   4035  C8   DA A 196      18.167  85.265  39.239 
ATOM   4036  N7   DA A 196      18.503  84.515  40.243 
ATOM   4037  C5   DA A 196      17.290  84.178  40.829 
ATOM   4038  C6   DA A 196      16.963  83.392  41.946 
ATOM   4039  N6   DA A 196      17.877  82.775  42.709 
ATOM   4040  N1   DA A 196      15.659  83.264  42.254 
ATOM   4041  C2   DA A 196      14.756  83.880  41.492 
ATOM   4042  N3   DA A 196      14.940  84.634  40.431 
ATOM   4043  C4   DA A 196      16.254  84.747  40.145 
ATOM   4044  P    DA A 197      14.485  89.828  36.442 
ATOM   4045  OP1  DA A 197      14.052  90.016  35.038 
ATOM   4046  OP2  DA A 197      15.656  90.624  36.872 
ATOM   4047  O5'  DA A 197      13.255  90.108  37.426 
ATOM   4048  C5'  DA A 197      12.341  89.035  37.723 
ATOM   4049  C4'  DA A 197      12.025  89.019  39.205 
ATOM   4050  O4'  DA A 197      12.975  88.221  39.967 
ATOM   4051  C3'  DA A 197      12.042  90.378  39.904 
ATOM   4052  O3'  DA A 197      11.012  90.405  40.884 
ATOM   4053  C2'  DA A 197      13.393  90.429  40.619 
ATOM   4054  C1'  DA A 197      13.397  88.978  41.090 
ATOM   4055  N9   DA A 197      14.742  88.486  41.501 
ATOM   4056  C8   DA A 197      15.961  88.813  40.977 
ATOM   4057  N7   DA A 197      16.957  88.214  41.555 
ATOM   4058  C5   DA A 197      16.356  87.433  42.533 
ATOM   4059  C6   DA A 197      16.879  86.552  43.493 
ATOM   4060  N6   DA A 197      18.187  86.298  43.632 
ATOM   4061  N1   DA A 197      16.003  85.938  44.311 
ATOM   4062  C2   DA A 197      14.702  86.193  44.169 
ATOM   4063  N3   DA A 197      14.102  86.991  43.314 
ATOM   4064  C4   DA A 197      15.001  87.594  42.507 
ATOM   4065  P    DC A 198      10.166  91.750  41.084 
ATOM   4066  OP1  DC A 198       9.073  91.802  40.086 
ATOM   4067  OP2  DC A 198      11.080  92.913  41.105 
ATOM   4068  O5'  DC A 198       9.551  91.523  42.544 
ATOM   4069  C5'  DC A 198       9.285  90.179  42.988 
ATOM   4070  C4'  DC A 198       9.751  90.005  44.420 
ATOM   4071  O4'  DC A 198      11.147  89.597  44.505 
ATOM   4072  C3'  DC A 198       9.678  91.252  45.300 
ATOM   4073  O3'  DC A 198       9.303  90.866  46.617 
ATOM   4074  C2'  DC A 198      11.111  91.783  45.339 
ATOM   4075  C1'  DC A 198      11.799  90.426  45.454 
ATOM   4076  N1   DC A 198      13.250  90.460  45.120 
ATOM   4077  C2   DC A 198      14.099  89.610  45.824 
ATOM   4078  O2   DC A 198      13.617  88.869  46.689 
ATOM   4079  N3   DC A 198      15.425  89.626  45.535 
ATOM   4080  C4   DC A 198      15.908  90.444  44.590 
ATOM   4081  N4   DC A 198      17.209  90.423  44.346 
ATOM   4082  C5   DC A 198      15.052  91.327  43.855 
ATOM   4083  C6   DC A 198      13.729  91.296  44.159 
ATOM   4084  P    DA A 199       8.287  91.792  47.438 
ATOM   4085  OP1  DA A 199       6.896  91.460  47.058 
ATOM   4086  OP2  DA A 199       8.680  93.211  47.290 
ATOM   4087  O5'  DA A 199       8.565  91.311  48.938 
ATOM   4088  C5'  DA A 199       8.986  89.954  49.170 
ATOM   4089  C4'  DA A 199      10.114  89.926  50.181 
ATOM   4090  O4'  DA A 199      11.422  90.066  49.557 
ATOM   4091  C3'  DA A 199      10.089  91.032  51.236 
ATOM   4092  O3'  DA A 199      10.543  90.497  52.474 
ATOM   4093  C2'  DA A 199      11.112  92.057  50.747 
ATOM   4094  C1'  DA A 199      12.155  91.052  50.268 
ATOM   4095  N9   DA A 199      13.167  91.634  49.343 
ATOM   4096  C8   DA A 199      12.997  92.613  48.407 
ATOM   4097  N7   DA A 199      14.077  92.908  47.753 
ATOM   4098  C5   DA A 199      15.036  92.062  48.293 
ATOM   4099  C6   DA A 199      16.403  91.883  48.022 
ATOM   4100  N6   DA A 199      17.070  92.582  47.093 
ATOM   4101  N1   DA A 199      17.061  90.957  48.744 
ATOM   4102  C2   DA A 199      16.392  90.265  49.665 
ATOM   4103  N3   DA A 199      15.124  90.344  50.005 
ATOM   4104  C4   DA A 199      14.488  91.278  49.268 
ATOM   4105  P    DA A 200       9.821  90.954  53.828 
ATOM   4106  OP1  DA A 200       8.606  90.138  54.042 
ATOM   4107  OP2  DA A 200       9.625  92.420  53.815 
ATOM   4108  O5'  DA A 200      10.927  90.570  54.920 
ATOM   4109  C5'  DA A 200      11.808  89.461  54.661 
ATOM   4110  C4'  DA A 200      13.228  89.828  55.042 
ATOM   4111  O4'  DA A 200      13.950  90.464  53.948 
ATOM   4112  C3'  DA A 200      13.373  90.815  56.201 
ATOM   4113  O3'  DA A 200      14.511  90.454  56.973 
ATOM   4114  C2'  DA A 200      13.648  92.161  55.531 
ATOM   4115  C1'  DA A 200      14.583  91.631  54.447 
ATOM   4116  N9   DA A 200      14.778  92.574  53.311 
ATOM   4117  C8   DA A 200      13.878  93.445  52.767 
ATOM   4118  N7   DA A 200      14.351  94.139  51.779 
ATOM   4119  C5   DA A 200      15.661  93.697  51.655 
ATOM   4120  C6   DA A 200      16.701  94.049  50.780 
ATOM   4121  N6   DA A 200      16.578  94.971  49.816 
ATOM   4122  N1   DA A 200      17.880  93.415  50.932 
ATOM   4123  C2   DA A 200      17.997  92.499  51.892 
ATOM   4124  N3   DA A 200      17.102  92.090  52.763 
ATOM   4125  C4   DA A 200      15.932  92.739  52.590 
ATOM   4126  P    DC A 201      14.434  90.571  58.568 
ATOM   4127  OP1  DC A 201      13.802  89.354  59.126 
ATOM   4128  OP2  DC A 201      13.807  91.858  58.941 
ATOM   4129  O5'  DC A 201      15.987  90.597  58.957 
ATOM   4130  C5'  DC A 201      16.929  89.904  58.117 
ATOM   4131  C4'  DC A 201      18.158  90.764  57.898 
ATOM   4132  O4'  DC A 201      18.016  91.653  56.753 
ATOM   4133  C3'  DC A 201      18.528  91.701  59.048 
ATOM   4134  O3'  DC A 201      19.945  91.768  59.149 
ATOM   4135  C2'  DC A 201      18.006  93.070  58.614 
ATOM   4136  C1'  DC A 201      18.410  92.958  57.148 
ATOM   4137  N1   DC A 201      17.723  93.937  56.260 
ATOM   4138  C2   DC A 201      18.437  94.445  55.178 
ATOM   4139  O2   DC A 201      19.600  94.067  55.000 
ATOM   4140  N3   DC A 201      17.828  95.339  54.358 
ATOM   4141  C4   DC A 201      16.565  95.724  54.584 
ATOM   4142  N4   DC A 201      16.016  96.599  53.755 
ATOM   4143  C5   DC A 201      15.814  95.214  55.691 
ATOM   4144  C6   DC A 201      16.440  94.322  56.500 
ATOM   4145  P    DT A 202      20.619  91.804  60.600 
ATOM   4146  OP1  DT A 202      20.754  90.425  61.118 
ATOM   4147  OP2  DT A 202      19.885  92.754  61.464 
ATOM   4148  O5'  DT A 202      22.066  92.396  60.261 
ATOM   4149  C5'  DT A 202      22.646  92.128  58.970 
ATOM   4150  C4'  DT A 202      23.273  93.391  58.412 
ATOM   4151  O4'  DT A 202      22.324  94.194  57.653 
ATOM   4152  C3'  DT A 202      23.839  94.366  59.444 
ATOM   4153  O3'  DT A 202      25.024  94.954  58.921 
ATOM   4154  C2'  DT A 202      22.773  95.453  59.575 
ATOM   4155  C1'  DT A 202      22.427  95.540  58.091 
ATOM   4156  N1   DT A 202      21.128  96.216  57.818 
ATOM   4157  C2   DT A 202      21.045  96.970  56.672 
ATOM   4158  O2   DT A 202      21.974  97.099  55.894 
ATOM   4159  N3   DT A 202      19.826  97.583  56.452 
ATOM   4160  C4   DT A 202      18.713  97.504  57.263 
ATOM   4161  O4   DT A 202      17.675  98.098  56.962 
ATOM   4162  C5   DT A 202      18.898  96.691  58.441 
ATOM   4163  C7   DT A 202      17.734  96.553  59.379 
ATOM   4164  C6   DT A 202      20.071  96.084  58.680 
ATOM   4165  P    DT A 203      26.266  95.199  59.900 
ATOM   4166  OP1  DT A 203      27.061  93.955  60.013 
ATOM   4167  OP2  DT A 203      25.787  95.781  61.173 
ATOM   4168  O5'  DT A 203      27.098  96.297  59.087 
ATOM   4169  C5'  DT A 203      27.029  96.300  57.648 
ATOM   4170  C4'  DT A 203      26.874  97.720  57.140 
ATOM   4171  O4'  DT A 203      25.480  98.132  57.059 
ATOM   4172  C3'  DT A 203      27.530  98.807  57.992 
ATOM   4173  O3'  DT A 203      28.060  99.809  57.132 
ATOM   4174  C2'  DT A 203      26.382  99.415  58.797 
ATOM   4175  C1'  DT A 203      25.354  99.407  57.671 
ATOM   4176  N1   DT A 203      23.948  99.557  58.142 
ATOM   4177  C2   DT A 203      23.089 100.257  57.330 
ATOM   4178  O2   DT A 203      23.429 100.746  56.266 
ATOM   4179  N3   DT A 203      21.795 100.377  57.800 
ATOM   4180  C4   DT A 203      21.303  99.867  58.984 
ATOM   4181  O4   DT A 203      20.124 100.038  59.298 
ATOM   4182  C5   DT A 203      22.281  99.148  59.767 
ATOM   4183  C7   DT A 203      21.829  98.561  61.071 
ATOM   4184  C6   DT A 203      23.546  99.017  59.334 
ATOM   4185  P    DC A 204      29.472 100.472  57.490 
ATOM   4186  OP1  DC A 204      30.566  99.612  56.985 
ATOM   4187  OP2  DC A 204      29.516 100.798  58.932 
ATOM   4188  O5'  DC A 204      29.412 101.823  56.635 
ATOM   4189  C5'  DC A 204      28.658 101.841  55.409 
ATOM   4190  C4'  DC A 204      27.840 103.114  55.322 
ATOM   4191  O4'  DC A 204      26.532 102.978  55.950 
ATOM   4192  C3'  DC A 204      28.448 104.343  55.998 
ATOM   4193  O3'  DC A 204      28.148 105.494  55.217 
ATOM   4194  C2'  DC A 204      27.709 104.456  57.332 
ATOM   4195  C1'  DC A 204      26.326 104.097  56.799 
ATOM   4196  N1   DC A 204      25.359 103.699  57.861 
ATOM   4197  C2   DC A 204      24.023 104.048  57.686 
ATOM   4198  O2   DC A 204      23.696 104.666  56.666 
ATOM   4199  N3   DC A 204      23.127 103.695  58.643 
ATOM   4200  C4   DC A 204      23.521 103.025  59.733 
ATOM   4201  N4   DC A 204      22.609 102.704  60.638 
ATOM   4202  C5   DC A 204      24.891 102.658  59.933 
ATOM   4203  C6   DC A 204      25.771 103.020  58.965 
ATOM   4204  P    DA A 205      29.266 106.625  55.042 
ATOM   4205  OP1  DA A 205      30.185 106.249  53.944 
ATOM   4206  OP2  DA A 205      29.898 106.904  56.350 
ATOM   4207  O5'  DA A 205      28.379 107.880  54.596 
ATOM   4208  C5'  DA A 205      27.163 107.648  53.861 
ATOM   4209  C4'  DA A 205      26.054 108.527  54.405 
ATOM   4210  O4'  DA A 205      25.334 107.896  55.502 
ATOM   4211  C3'  DA A 205      26.492 109.874  54.977 
ATOM   4212  O3'  DA A 205      25.508 110.852  54.661 
ATOM   4213  C2'  DA A 205      26.501 109.667  56.492 
ATOM   4214  C1'  DA A 205      25.225 108.833  56.564 
ATOM   4215  N9   DA A 205      25.076 108.074  57.836 
ATOM   4216  C8   DA A 205      26.052 107.504  58.604 
ATOM   4217  N7   DA A 205      25.603 106.908  59.664 
ATOM   4218  C5   DA A 205      24.229 107.095  59.597 
ATOM   4219  C6   DA A 205      23.177 106.696  60.438 
ATOM   4220  N6   DA A 205      23.356 105.992  61.565 
ATOM   4221  N1   DA A 205      21.930 107.049  60.078 
ATOM   4222  C2   DA A 205      21.758 107.747  58.958 
ATOM   4223  N3   DA A 205      22.657 108.174  58.098 
ATOM   4224  C4   DA A 205      23.897 107.808  58.483 
ATOM   4225  P    DT A 206      25.981 112.323  54.245 
ATOM   4226  OP1  DT A 206      26.317 112.347  52.804 
ATOM   4227  OP2  DT A 206      27.044 112.781  55.166 
ATOM   4228  O5'  DT A 206      24.646 113.168  54.502 
ATOM   4229  C5'  DT A 206      23.370 112.521  54.348 
ATOM   4230  C4'  DT A 206      22.452 112.906  55.492 
ATOM   4231  O4'  DT A 206      22.594 112.023  56.640 
ATOM   4232  C3'  DT A 206      22.665 114.304  56.073 
ATOM   4233  O3'  DT A 206      21.401 114.852  56.429 
ATOM   4234  C2'  DT A 206      23.472 114.073  57.350 
ATOM   4235  C1'  DT A 206      22.727 112.821  57.806 
ATOM   4236  N1   DT A 206      23.460 112.027  58.831 
ATOM   4237  C2   DT A 206      22.706 111.390  59.786 
ATOM   4238  O2   DT A 206      21.489 111.452  59.820 
ATOM   4239  N3   DT A 206      23.420 110.664  60.719 
ATOM   4240  C4   DT A 206      24.792 110.525  60.773 
ATOM   4241  O4   DT A 206      25.320 109.848  61.658 
ATOM   4242  C5   DT A 206      25.497 111.231  59.729 
ATOM   4243  C7   DT A 206      26.995 111.133  59.715 
ATOM   4244  C6   DT A 206      24.828 111.945  58.809 
ATOM   4245  P    DC A 207      21.125 116.404  56.157 
ATOM   4246  OP1  DC A 207      20.692 116.592  54.753 
ATOM   4247  OP2  DC A 207      22.296 117.200  56.587 
ATOM   4248  O5'  DC A 207      19.895 116.684  57.141 
ATOM   4249  C5'  DC A 207      18.981 115.611  57.438 
ATOM   4250  C4'  DC A 207      18.665 115.595  58.920 
ATOM   4251  O4'  DC A 207      19.615 114.797  59.682 
ATOM   4252  C3'  DC A 207      18.682 116.954  59.619 
ATOM   4253  O3'  DC A 207      17.652 116.981  60.599 
ATOM   4254  C2'  DC A 207      20.033 117.005  60.334 
ATOM   4255  C1'  DC A 207      20.038 115.554  60.805 
ATOM   4256  N1   DC A 207      21.382 115.062  61.216 
ATOM   4257  C2   DC A 207      21.448 114.151  62.267 
ATOM   4258  O2   DC A 207      20.397 113.791  62.810 
ATOM   4259  N3   DC A 207      22.664 113.691  62.656 
ATOM   4260  C4   DC A 207      23.779 114.106  62.042 
ATOM   4261  N4   DC A 207      24.942 113.628  62.459 
ATOM   4262  C5   DC A 207      23.734 115.043  60.960 
ATOM   4263  C6   DC A 207      22.509 115.491  60.585 
ATOM   4264  P    DA A 208      16.806 118.326  60.799 
ATOM   4265  OP1  DA A 208      15.713 118.378  59.802 
ATOM   4266  OP2  DA A 208      17.720 119.489  60.820 
ATOM   4267  O5'  DA A 208      16.192 118.099  62.259 
ATOM   4268  C5'  DA A 208      15.925 116.755  62.703 
ATOM   4269  C4'  DA A 208      16.391 116.581  64.135 
ATOM   4270  O4'  DA A 208      17.787 116.173  64.220 
ATOM   4271  C3'  DA A 208      16.318 117.828  65.015 
ATOM   4272  O3'  DA A 208      15.944 117.442  66.332 
ATOM   4273  C2'  DA A 208      17.751 118.359  65.054 
ATOM   4274  C1'  DA A 208      18.439 117.002  65.169 
ATOM   4275  N9   DA A 208      19.890 117.036  64.835 
ATOM   4276  C8   DA A 208      20.529 117.808  63.907 
ATOM   4277  N7   DA A 208      21.810 117.608  63.850 
ATOM   4278  C5   DA A 208      22.039 116.633  64.811 
ATOM   4279  C6   DA A 208      23.207 115.983  65.242 
ATOM   4280  N6   DA A 208      24.423 116.233  64.734 
ATOM   4281  N1   DA A 208      23.081 115.065  66.218 
ATOM   4282  C2   DA A 208      21.871 114.821  66.718 
ATOM   4283  N3   DA A 208      20.716 115.361  66.398 
ATOM   4284  C4   DA A 208      20.870 116.277  65.420 
ATOM   4285  P    DA A 209      14.928 118.368  67.153 
ATOM   4286  OP1  DA A 209      13.536 118.036  66.773 
ATOM   4287  OP2  DA A 209      15.321 119.787  67.005 
ATOM   4288  O5'  DA A 209      15.205 117.887  68.653 
ATOM   4289  C5'  DA A 209      15.626 116.530  68.885 
ATOM   4290  C4'  DA A 209      16.755 116.502  69.896 
ATOM   4291  O4'  DA A 209      18.062 116.642  69.272 
ATOM   4292  C3'  DA A 209      16.730 117.608  70.951 
ATOM   4293  O3'  DA A 209      17.183 117.073  72.189 
ATOM   4294  C2'  DA A 209      17.752 118.633  70.462 
ATOM   4295  C1'  DA A 209      18.795 117.628  69.983 
ATOM   4296  N9   DA A 209      19.807 118.210  69.059 
ATOM   4297  C8   DA A 209      19.637 119.189  68.122 
ATOM   4298  N7   DA A 209      20.718 119.484  67.468 
ATOM   4299  C5   DA A 209      21.676 118.638  68.008 
ATOM   4300  C6   DA A 209      23.043 118.459  67.737 
ATOM   4301  N6   DA A 209      23.710 119.158  66.808 
ATOM   4302  N1   DA A 209      23.701 117.533  68.459 
ATOM   4303  C2   DA A 209      23.033 116.841  69.380 
ATOM   4304  N3   DA A 209      21.765 116.920  69.720 
ATOM   4305  C4   DA A 209      21.128 117.854  68.983 
ATOM   4306  P    DG A 210      16.462 117.530  73.543 
ATOM   4307  OP1  DG A 210      15.246 116.714  73.757 
ATOM   4308  OP2  DG A 210      16.265 118.996  73.530 
ATOM   4309  O5'  DG A 210      17.567 117.146  74.635 
ATOM   4310  C5'  DG A 210      18.448 116.037  74.376 
ATOM   4311  C4'  DG A 210      19.869 116.404  74.757 
ATOM   4312  O4'  DG A 210      20.590 117.040  73.663 
ATOM   4313  C3'  DG A 210      20.013 117.391  75.916 
ATOM   4314  O3'  DG A 210      21.151 117.030  76.688 
ATOM   4315  C2'  DG A 210      20.288 118.737  75.246 
ATOM   4316  C1'  DG A 210      21.223 118.207  74.162 
ATOM   4317  N9   DG A 210      21.419 119.150  73.026 
ATOM   4318  C8   DG A 210      20.524 120.035  72.464 
ATOM   4319  N7   DG A 210      21.015 120.729  71.466 
ATOM   4320  C5   DG A 210      22.327 120.272  71.359 
ATOM   4321  C6   DG A 210      23.357 120.652  70.458 
ATOM   4322  O6   DG A 210      23.320 121.482  69.555 
ATOM   4323  N1   DG A 210      24.537 119.937  70.700 
ATOM   4324  C2   DG A 210      24.702 118.980  71.682 
ATOM   4325  N2   DG A 210      25.908 118.410  71.749 
ATOM   4326  N3   DG A 210      23.736 118.624  72.527 
ATOM   4327  C4   DG A 210      22.584 119.309  72.306 
ATOM   4328  P    DA A 211      21.074 117.147  78.284 
ATOM   4329  OP1  DA A 211      20.442 115.930  78.841 
ATOM   4330  OP2  DA A 211      20.448 118.434  78.657 
ATOM   4331  O5'  DA A 211      22.627 117.173  78.672 
ATOM   4332  C5'  DA A 211      23.569 116.480  77.832 
ATOM   4333  C4'  DA A 211      24.798 117.340  77.613 
ATOM   4334  O4'  DA A 211      24.657 118.229  76.468 
ATOM   4335  C3'  DA A 211      25.168 118.277  78.763 
ATOM   4336  O3'  DA A 211      26.585 118.344  78.864 
ATOM   4337  C2'  DA A 211      24.647 119.646  78.330 
ATOM   4338  C1'  DA A 211      25.051 119.534  76.863 
ATOM   4339  N9   DA A 211      24.363 120.513  75.975 
ATOM   4340  C8   DA A 211      23.091 121.000  76.074 
ATOM   4341  N7   DA A 211      22.780 121.847  75.142 
ATOM   4342  C5   DA A 211      23.929 121.930  74.367 
ATOM   4343  C6   DA A 211      24.243 122.668  73.215 
ATOM   4344  N6   DA A 211      23.384 123.504  72.615 
ATOM   4345  N1   DA A 211      25.477 122.515  72.700 
ATOM   4346  C2   DA A 211      26.326 121.683  73.300 
ATOM   4347  N3   DA A 211      26.146 120.945  74.374 
ATOM   4348  C4   DA A 211      24.904 121.116  74.870 
ATOM   4349  P    DA A 212      27.260 118.380  80.315 
ATOM   4350  OP1  DA A 212      27.395 117.001  80.833 
ATOM   4351  OP2  DA A 212      26.525 119.330  81.179 
ATOM   4352  O5'  DA A 212      28.706 118.972  79.976 
ATOM   4353  C5'  DA A 212      29.286 118.704  78.686 
ATOM   4354  C4'  DA A 212      29.913 119.967  78.127 
ATOM   4355  O4'  DA A 212      28.964 120.770  77.368 
ATOM   4356  C3'  DA A 212      30.479 120.942  79.159 
ATOM   4357  O3'  DA A 212      31.664 121.530  78.636 
ATOM   4358  C2'  DA A 212      29.413 122.029  79.290 
ATOM   4359  C1'  DA A 212      29.067 122.116  77.807 
ATOM   4360  N9   DA A 212      27.768 122.793  77.533 
ATOM   4361  C8   DA A 212      26.625 122.767  78.278 
ATOM   4362  N7   DA A 212      25.653 123.463  77.774 
ATOM   4363  C5   DA A 212      26.190 123.989  76.607 
ATOM   4364  C6   DA A 212      25.657 124.823  75.611 
ATOM   4365  N6   DA A 212      24.402 125.295  75.635 
ATOM   4366  N1   DA A 212      26.462 125.157  74.585 
ATOM   4367  C2   DA A 212      27.708 124.684  74.567 
ATOM   4368  N3   DA A 212      28.312 123.903  75.435 
ATOM   4369  C4   DA A 212      27.485 123.585  76.451 
ATOM   4370  P    DA A 213      32.906 121.775  79.615 
ATOM   4371  OP1  DA A 213      33.701 120.531  79.729 
ATOM   4372  OP2  DA A 213      32.427 122.357  80.889 
ATOM   4373  O5'  DA A 213      33.738 122.873  78.802 
ATOM   4374  C5'  DA A 213      33.669 122.876  77.363 
ATOM   4375  C4'  DA A 213      33.514 124.296  76.855 
ATOM   4376  O4'  DA A 213      32.121 124.708  76.775 
ATOM   4377  C3'  DA A 213      34.171 125.383  77.707 
ATOM   4378  O3'  DA A 213      34.700 126.385  76.847 
ATOM   4379  C2'  DA A 213      33.023 125.991  78.512 
ATOM   4380  C1'  DA A 213      31.994 125.983  77.386 
ATOM   4381  N9   DA A 213      30.589 126.133  77.857 
ATOM   4382  C8   DA A 213      30.025 125.663  79.008 
ATOM   4383  N7   DA A 213      28.769 125.960  79.136 
ATOM   4384  C5   DA A 213      28.476 126.680  77.987 
ATOM   4385  C6   DA A 213      27.296 127.283  77.521 
ATOM   4386  N6   DA A 213      26.135 127.252  78.191 
ATOM   4387  N1   DA A 213      27.352 127.921  76.337 
ATOM   4388  C2   DA A 213      28.508 127.948  75.675 
ATOM   4389  N3   DA A 213      29.667 127.425  76.009 
ATOM   4390  C4   DA A 213      29.585 126.792  77.197 
ATOM   4391  P    DT A 214      36.112 127.048  77.205 
ATOM   4392  OP1  DT A 214      37.206 126.188  76.700 
ATOM   4393  OP2  DT A 214      36.156 127.374  78.648 
ATOM   4394  O5'  DT A 214      36.052 128.399  76.350 
ATOM   4395  C5'  DT A 214      35.298 128.417  75.124 
ATOM   4396  C4'  DT A 214      34.480 129.690  75.037 
ATOM   4397  O4'  DT A 214      33.173 129.554  75.665 
ATOM   4398  C3'  DT A 214      35.088 130.919  75.713 
ATOM   4399  O3'  DT A 214      34.788 132.070  74.932 
ATOM   4400  C2'  DT A 214      34.350 131.032  77.047 
ATOM   4401  C1'  DT A 214      32.966 130.673  76.514 
ATOM   4402  N1   DT A 214      32.000 130.275  77.576 
ATOM   4403  C2   DT A 214      30.685 130.626  77.388 
ATOM   4404  O2   DT A 214      30.294 131.235  76.408 
ATOM   4405  N3   DT A 214      29.819 130.241  78.394 
ATOM   4406  C4   DT A 214      30.152 129.551  79.542 
ATOM   4407  O4   DT A 214      29.287 129.262  80.372 
ATOM   4408  C5   DT A 214      31.555 129.228  79.649 
ATOM   4409  C7   DT A 214      32.003 128.478  80.869 
ATOM   4410  C6   DT A 214      32.419 129.591  78.686 
ATOM   4411  P    DA A 215      35.906 133.201  74.757 
ATOM   4412  OP1  DA A 215      36.825 132.825  73.659 
ATOM   4413  OP2  DA A 215      36.539 133.480  76.065 
ATOM   4414  O5'  DA A 215      35.020 134.456  74.311 
ATOM   4415  C5'  DA A 215      33.803 134.224  73.576 
ATOM   4416  C4'  DA A 215      32.694 135.103  74.120 
ATOM   4417  O4'  DA A 215      31.974 134.472  75.218 
ATOM   4418  C3'  DA A 215      33.133 136.450  74.693 
ATOM   4419  O3'  DA A 215      32.148 137.428  74.376 
ATOM   4420  C2'  DA A 215      33.141 136.243  76.207 
ATOM   4421  C1'  DA A 215      31.865 135.409  76.279 
ATOM   4422  N9   DA A 215      31.717 134.650  77.551 
ATOM   4423  C8   DA A 215      32.692 134.080  78.319 
ATOM   4424  N7   DA A 215      32.243 133.484  79.379 
ATOM   4425  C5   DA A 215      30.870 133.671  79.313 
ATOM   4426  C6   DA A 215      29.817 133.272  80.154 
ATOM   4427  N6   DA A 215      29.997 132.568  81.280 
ATOM   4428  N1   DA A 215      28.570 133.625  79.793 
ATOM   4429  C2   DA A 215      28.398 134.324  78.673 
ATOM   4430  N3   DA A 215      29.298 134.750  77.813 
ATOM   4431  C4   DA A 215      30.537 134.384  78.198 
ATOM   4432  P    DT A 216      32.622 138.899  73.960 
ATOM   4433  OP1  DT A 216      32.957 138.923  72.519 
ATOM   4434  OP2  DT A 216      33.684 139.357  74.881 
ATOM   4435  O5'  DT A 216      31.287 139.744  74.217 
ATOM   4436  C5'  DT A 216      30.011 139.097  74.063 
ATOM   4437  C4'  DT A 216      29.092 139.482  75.207 
ATOM   4438  O4'  DT A 216      29.235 138.599  76.355 
ATOM   4439  C3'  DT A 216      29.305 140.880  75.788 
ATOM   4440  O3'  DT A 216      28.042 141.428  76.144 
ATOM   4441  C2'  DT A 216      30.112 140.649  77.066 
ATOM   4442  C1'  DT A 216      29.367 139.397  77.521 
ATOM   4443  N1   DT A 216      30.101 138.603  78.546 
ATOM   4444  C2   DT A 216      29.346 137.966  79.501 
ATOM   4445  O2   DT A 216      28.130 138.028  79.535 
ATOM   4446  N3   DT A 216      30.061 137.240  80.434 
ATOM   4447  C4   DT A 216      31.433 137.101  80.488 
ATOM   4448  O4   DT A 216      31.960 136.424  81.373 
ATOM   4449  C5   DT A 216      32.138 137.807  79.444 
ATOM   4450  C7   DT A 216      33.635 137.709  79.430 
ATOM   4451  C6   DT A 216      31.468 138.521  78.524 
ATOM   4452  P    DC A 217      27.765 142.980  75.872 
ATOM   4453  OP1  DC A 217      27.333 143.168  74.468 
ATOM   4454  OP2  DC A 217      28.936 143.776  76.302 
ATOM   4455  O5'  DC A 217      26.535 143.260  76.856 
ATOM   4456  C5'  DC A 217      25.622 142.187  77.153 
ATOM   4457  C4'  DC A 217      25.305 142.171  78.635 
ATOM   4458  O4'  DC A 217      26.256 141.373  79.397 
ATOM   4459  C3'  DC A 217      25.323 143.530  79.334 
ATOM   4460  O3'  DC A 217      24.292 143.557  80.314 
ATOM   4461  C2'  DC A 217      26.673 143.581  80.049 
ATOM   4462  C1'  DC A 217      26.678 142.130  80.520 
ATOM   4463  N1   DC A 217      28.023 141.638  80.931 
ATOM   4464  C2   DC A 217      28.088 140.727  81.982 
ATOM   4465  O2   DC A 217      27.037 140.367  82.525 
ATOM   4466  N3   DC A 217      29.304 140.267  82.371 
ATOM   4467  C4   DC A 217      30.420 140.682  81.757 
ATOM   4468  N4   DC A 217      31.582 140.204  82.174 
ATOM   4469  C5   DC A 217      30.375 141.619  80.675 
ATOM   4470  C6   DC A 217      29.149 142.067  80.300 
ATOM   4471  P    DT A 218      23.446 144.902  80.514 
ATOM   4472  OP1  DT A 218      22.353 144.954  79.517 
ATOM   4473  OP2  DT A 218      24.361 146.065  80.536 
ATOM   4474  O5'  DT A 218      22.832 144.675  81.974 
ATOM   4475  C5'  DT A 218      22.566 143.331  82.418 
ATOM   4476  C4'  DT A 218      23.032 143.157  83.850 
ATOM   4477  O4'  DT A 218      24.428 142.749  83.935 
ATOM   4478  C3'  DT A 218      22.958 144.404  84.730 
ATOM   4479  O3'  DT A 218      22.584 144.018  86.047 
ATOM   4480  C2'  DT A 218      24.392 144.935  84.769 
ATOM   4481  C1'  DT A 218      25.080 143.578  84.884 
ATOM   4482  N1   DT A 218      26.530 143.613  84.550 
ATOM   4483  C2   DT A 218      27.355 142.767  85.254 
ATOM   4484  O2   DT A 218      26.946 142.012  86.119 
ATOM   4485  N3   DT A 218      28.693 142.827  84.918 
ATOM   4486  C4   DT A 218      29.260 143.642  83.959 
ATOM   4487  O4   DT A 218      30.475 143.607  83.746 
ATOM   4488  C5   DT A 218      28.316 144.492  83.275 
ATOM   4489  C7   DT A 218      28.851 145.411  82.215 
ATOM   4490  C6   DT A 218      27.010 144.455  83.581 
ATOM   4491  P    DC A 219      21.568 144.944  86.868 
ATOM   4492  OP1  DC A 219      20.177 144.612  86.488 
ATOM   4493  OP2  DC A 219      21.961 146.363  86.720 
ATOM   4494  O5'  DC A 219      21.846 144.463  88.369 
ATOM   4495  C5'  DC A 219      22.266 143.106  88.600 
ATOM   4496  C4'  DC A 219      23.395 143.078  89.611 
ATOM   4497  O4'  DC A 219      24.703 143.218  88.987 
ATOM   4498  C3'  DC A 219      23.370 144.184  90.667 
ATOM   4499  O3'  DC A 219      23.823 143.649  91.904 
ATOM   4500  C2'  DC A 219      24.392 145.209  90.177 
ATOM   4501  C1'  DC A 219      25.435 144.204  89.698 
ATOM   4502  N1   DC A 219      26.447 144.786  88.774 
ATOM   4503  C2   DC A 219      27.748 144.294  88.843 
ATOM   4504  O2   DC A 219      28.007 143.403  89.660 
ATOM   4505  N3   DC A 219      28.687 144.813  88.008 
ATOM   4506  C4   DC A 219      28.366 145.776  87.136 
ATOM   4507  N4   DC A 219      29.316 146.249  86.344 
ATOM   4508  C5   DC A 219      27.034 146.296  87.050 
ATOM   4509  C6   DC A 219      26.111 145.766  87.892 
ATOM   4510  P    DA A 220      23.102 144.106  93.258 
ATOM   4511  OP1  DA A 220      21.886 143.290  93.472 
ATOM   4512  OP2  DA A 220      22.906 145.572  93.245 
ATOM   4513  O5'  DA A 220      24.208 143.722  94.350 
ATOM   4514  C5'  DA A 220      25.089 142.613  94.092 
ATOM   4515  C4'  DA A 220      26.509 142.980  94.472 
ATOM   4516  O4'  DA A 220      27.230 143.616  93.378 
ATOM   4517  C3'  DA A 220      26.654 143.967  95.631 
ATOM   4518  O3'  DA A 220      27.791 143.606  96.404 
ATOM   4519  C2'  DA A 220      26.929 145.313  94.961 
ATOM   4520  C1'  DA A 220      27.864 144.783  93.877 
ATOM   4521  N9   DA A 220      28.059 145.726  92.741 
ATOM   4522  C8   DA A 220      27.159 146.597  92.197 
ATOM   4523  N7   DA A 220      27.632 147.291  91.209 
ATOM   4524  C5   DA A 220      28.942 146.849  91.086 
ATOM   4525  C6   DA A 220      29.982 147.201  90.210 
ATOM   4526  N6   DA A 220      29.858 148.123  89.246 
ATOM   4527  N1   DA A 220      31.160 146.567  90.362 
ATOM   4528  C2   DA A 220      31.278 145.651  91.322 
ATOM   4529  N3   DA A 220      30.383 145.242  92.194 
ATOM   4530  C4   DA A 220      29.213 145.891  92.020 
ATOM   4531  P    DG A 221      27.715 143.723  97.999 
ATOM   4532  OP1  DG A 221      27.082 142.506  98.556 
ATOM   4533  OP2  DG A 221      27.088 145.010  98.372 
ATOM   4534  O5'  DG A 221      29.267 143.749  98.388 
ATOM   4535  C5'  DG A 221      30.209 143.056  97.548 
ATOM   4536  C4'  DG A 221      31.438 143.916  97.328 
ATOM   4537  O4'  DG A 221      31.297 144.805  96.183 
ATOM   4538  C3'  DG A 221      31.808 144.853  98.478 
ATOM   4539  O3'  DG A 221      33.226 144.920  98.579 
ATOM   4540  C2'  DG A 221      31.287 146.222  98.045 
ATOM   4541  C1'  DG A 221      31.691 146.110  96.578 
ATOM   4542  N9   DG A 221      31.004 147.089  95.690 
ATOM   4543  C8   DG A 221      29.723 147.592  95.774 
ATOM   4544  N7   DG A 221      29.422 148.446  94.827 
ATOM   4545  C5   DG A 221      30.585 148.514  94.062 
ATOM   4546  C6   DG A 221      30.869 149.276  92.897 
ATOM   4547  O6   DG A 221      30.140 150.058  92.292 
ATOM   4548  N1   DG A 221      32.174 149.046  92.442 
ATOM   4549  C2   DG A 221      33.086 148.193  93.033 
ATOM   4550  N2   DG A 221      34.282 148.112  92.445 
ATOM   4551  N3   DG A 221      32.818 147.479  94.125 
ATOM   4552  C4   DG A 221      31.556 147.691  94.580 
ATOM   4553  P    DG A 222      33.900 144.956 100.030 
ATOM   4554  OP1  DG A 222      34.035 143.577 100.548 
ATOM   4555  OP2  DG A 222      33.165 145.906 100.894 
ATOM   4556  O5'  DG A 222      35.347 145.548  99.691 
ATOM   4557  C5'  DG A 222      35.926 145.280  98.401 
ATOM   4558  C4'  DG A 222      36.554 146.543  97.842 
ATOM   4559  O4'  DG A 222      35.604 147.346  97.084 
ATOM   4560  C3'  DG A 222      37.119 147.518  98.874 
ATOM   4561  O3'  DG A 222      38.304 148.106  98.351 
ATOM   4562  C2'  DG A 222      36.054 148.605  99.005 
ATOM   4563  C1'  DG A 222      35.707 148.692  97.522 
ATOM   4564  N9   DG A 222      34.409 149.368  97.248 
ATOM   4565  C8   DG A 222      33.246 149.355  97.988 
ATOM   4566  N7   DG A 222      32.274 150.061  97.466 
ATOM   4567  C5   DG A 222      32.830 150.580  96.298 
ATOM   4568  C6   DG A 222      32.259 151.424  95.310 
ATOM   4569  O6   DG A 222      31.126 151.894  95.262 
ATOM   4570  N1   DG A 222      33.176 151.711  94.290 
ATOM   4571  C2   DG A 222      34.475 151.243  94.232 
ATOM   4572  N2   DG A 222      35.191 151.630  93.173 
ATOM   4573  N3   DG A 222      35.009 150.451  95.159 
ATOM   4574  C4   DG A 222      34.133 150.164  96.156 
ATOM   4575  P    DC A 223      39.546 148.351  99.330 
ATOM   4576  OP1  DC A 223      40.341 147.107  99.444 
ATOM   4577  OP2  DC A 223      39.068 148.933 100.604 
ATOM   4578  O5'  DC A 223      40.378 149.449  98.517 
ATOM   4579  C5'  DC A 223      40.309 149.452  97.078 
ATOM   4580  C4'  DC A 223      40.155 150.872  96.570 
ATOM   4581  O4'  DC A 223      38.761 151.284  96.490 
ATOM   4582  C3'  DC A 223      40.811 151.959  97.422 
ATOM   4583  O3'  DC A 223      41.340 152.961  96.562 
ATOM   4584  C2'  DC A 223      39.663 152.567  98.227 
ATOM   4585  C1'  DC A 223      38.635 152.559  97.101 
ATOM   4586  N1   DC A 223      37.229 152.709  97.572 
ATOM   4587  C2   DC A 223      36.345 153.416  96.761 
ATOM   4588  O2   DC A 223      36.759 153.885  95.694 
ATOM   4589  N3   DC A 223      35.059 153.566  97.173 
ATOM   4590  C4   DC A 223      34.651 153.043  98.335 
ATOM   4591  N4   DC A 223      33.387 153.215  98.693 
ATOM   4592  C5   DC A 223      35.544 152.312  99.185 
ATOM   4593  C6   DC A 223      36.825 152.175  98.755 
ATOM   4594  P    DT A 224      42.753 153.624  96.920 
ATOM   4595  OP1  DT A 224      43.846 152.764  96.415 
ATOM   4596  OP2  DT A 224      42.796 153.950  98.363 
ATOM   4597  O5'  DT A 224      42.692 154.975  96.065 
ATOM   4598  C5'  DT A 224      41.938 154.993  94.839 
ATOM   4599  C4'  DT A 224      41.120 156.266  94.753 
ATOM   4600  O4'  DT A 224      39.813 156.130  95.380 
ATOM   4601  C3'  DT A 224      41.728 157.495  95.428 
ATOM   4602  O3'  DT A 224      41.429 158.646  94.647 
ATOM   4603  C2'  DT A 224      40.990 157.608  96.762 
ATOM   4604  C1'  DT A 224      39.606 157.249  96.229 
ATOM   4605  N1   DT A 224      38.640 156.851  97.291 
ATOM   4606  C2   DT A 224      37.325 157.202  97.103 
ATOM   4607  O2   DT A 224      36.935 157.811  96.123 
ATOM   4608  N3   DT A 224      36.459 156.817  98.109 
ATOM   4609  C4   DT A 224      36.792 156.127  99.257 
ATOM   4610  O4   DT A 224      35.927 155.838 100.087 
ATOM   4611  C5   DT A 224      38.195 155.804  99.364 
ATOM   4612  C7   DT A 224      38.643 155.054 100.584 
ATOM   4613  C6   DT A 224      39.059 156.167  98.401 
ATOM   4614  P    DA A 225      42.547 159.777  94.472 
ATOM   4615  OP1  DA A 225      43.466 159.401  93.374 
ATOM   4616  OP2  DA A 225      43.179 160.056  95.780 
ATOM   4617  O5'  DA A 225      41.660 161.032  94.026 
ATOM   4618  C5'  DA A 225      40.443 160.800  93.291 
ATOM   4619  C4'  DA A 225      39.334 161.679  93.835 
ATOM   4620  O4'  DA A 225      38.614 161.048  94.933 
ATOM   4621  C3'  DA A 225      39.773 163.026  94.408 
ATOM   4622  O3'  DA A 225      38.788 164.004  94.091 
ATOM   4623  C2'  DA A 225      39.781 162.819  95.922 
ATOM   4624  C1'  DA A 225      38.506 161.985  95.994 
ATOM   4625  N9   DA A 225      38.357 161.226  97.266 
ATOM   4626  C8   DA A 225      39.333 160.656  98.034 
ATOM   4627  N7   DA A 225      38.883 160.060  99.094 
ATOM   4628  C5   DA A 225      37.510 160.247  99.028 
ATOM   4629  C6   DA A 225      36.458 159.848  99.869 
ATOM   4630  N6   DA A 225      36.637 159.144 100.995 
ATOM   4631  N1   DA A 225      35.210 160.201  99.508 
ATOM   4632  C2   DA A 225      35.038 160.900  98.388 
ATOM   4633  N3   DA A 225      35.938 161.326  97.529 
ATOM   4634  C4   DA A 225      37.178 160.960  97.913 
ATOM   4635  P    DA A 226      39.262 165.475  93.675 
ATOM   4636  OP1  DA A 226      39.597 165.499  92.234 
ATOM   4637  OP2  DA A 226      40.325 165.933  94.597 
ATOM   4638  O5'  DA A 226      37.927 166.320  93.932 
ATOM   4639  C5'  DA A 226      36.651 165.673  93.778 
ATOM   4640  C4'  DA A 226      35.732 166.058  94.922 
ATOM   4641  O4'  DA A 226      35.875 165.175  96.070 
ATOM   4642  C3'  DA A 226      35.946 167.456  95.503 
ATOM   4643  O3'  DA A 226      34.682 168.004  95.859 
ATOM   4644  C2'  DA A 226      36.753 167.225  96.781 
ATOM   4645  C1'  DA A 226      36.008 165.973  97.236 
ATOM   4646  N9   DA A 226      36.741 165.179  98.261 
ATOM   4647  C8   DA A 226      38.088 164.993  98.385 
ATOM   4648  N7   DA A 226      38.424 164.243  99.388 
ATOM   4649  C5   DA A 226      37.211 163.906  99.974 
ATOM   4650  C6   DA A 226      36.884 163.120 101.092 
ATOM   4651  N6   DA A 226      37.798 162.503 101.854 
ATOM   4652  N1   DA A 226      35.580 162.992 101.399 
ATOM   4653  C2   DA A 226      34.677 163.608 100.637 
ATOM   4654  N3   DA A 226      34.861 164.362  99.576 
ATOM   4655  C4   DA A 226      36.175 164.475  99.290 
ATOM   4656  P    DT A 227      34.406 169.556  95.587 
ATOM   4657  OP1  DT A 227      33.973 169.744  94.184 
ATOM   4658  OP2  DT A 227      35.576 170.352  96.017 
ATOM   4659  O5'  DT A 227      33.176 169.836  96.571 
ATOM   4660  C5'  DT A 227      32.262 168.763  96.868 
ATOM   4661  C4'  DT A 227      31.945 168.747  98.350 
ATOM   4662  O4'  DT A 227      32.896 167.949  99.112 
ATOM   4663  C3'  DT A 227      31.963 170.106  99.049 
ATOM   4664  O3'  DT A 227      30.933 170.133 100.029 
ATOM   4665  C2'  DT A 227      33.314 170.157  99.764 
ATOM   4666  C1'  DT A 227      33.318 168.706 100.235 
ATOM   4667  N1   DT A 227      34.663 168.214 100.646 
ATOM   4668  C2   DT A 227      34.711 167.316 101.684 
ATOM   4669  O2   DT A 227      33.714 166.918 102.264 
ATOM   4670  N3   DT A 227      35.974 166.883 102.037 
ATOM   4671  C4   DT A 227      37.164 167.265 101.452 
ATOM   4672  O4   DT A 227      38.235 166.809 101.855 
ATOM   4673  C5   DT A 227      37.012 168.211 100.372 
ATOM   4674  C7   DT A 227      38.258 168.680  99.679 
ATOM   4675  C6   DT A 227      35.795 168.649 100.008 
ATOM   4676  P    DG A 228      30.087 171.478 100.229 
ATOM   4677  OP1  DG A 228      28.994 171.530  99.232 
ATOM   4678  OP2  DG A 228      31.001 172.641 100.251 
ATOM   4679  O5'  DG A 228      29.472 171.251 101.689 
ATOM   4680  C5'  DG A 228      29.206 169.907 102.133 
ATOM   4681  C4'  DG A 228      29.672 169.733 103.566 
ATOM   4682  O4'  DG A 228      31.068 169.325 103.650 
ATOM   4683  C3'  DG A 228      29.599 170.980 104.445 
ATOM   4684  O3'  DG A 228      29.224 170.594 105.762 
ATOM   4685  C2'  DG A 228      31.032 171.511 104.484 
ATOM   4686  C1'  DG A 228      31.720 170.154 104.599 
ATOM   4687  N9   DG A 228      33.171 170.189 104.265 
ATOM   4688  C8   DG A 228      33.833 170.959 103.334 
ATOM   4689  N7   DG A 228      35.126 170.747 103.287 
ATOM   4690  C5   DG A 228      35.335 169.767 104.257 
ATOM   4691  C6   DG A 228      36.535 169.131 104.667 
ATOM   4692  O6   DG A 228      37.678 169.303 104.254 
ATOM   4693  N1   DG A 228      36.297 168.195 105.684 
ATOM   4694  C2   DG A 228      35.061 167.911 106.231 
ATOM   4695  N2   DG A 228      35.043 166.984 107.192 
ATOM   4696  N3   DG A 228      33.935 168.509 105.844 
ATOM   4697  C4   DG A 228      34.149 169.419 104.859 
ATOM   4698  P    DT A 229      28.208 171.520 106.583 
ATOM   4699  OP1  DT A 229      26.817 171.188 106.203 
ATOM   4700  OP2  DT A 229      28.601 172.939 106.435 
ATOM   4701  O5'  DT A 229      28.486 171.039 108.084 
ATOM   4702  C5'  DT A 229      28.906 169.682 108.315 
ATOM   4703  C4'  DT A 229      30.035 169.654 109.326 
ATOM   4704  O4'  DT A 229      31.343 169.794 108.702 
ATOM   4705  C3'  DT A 229      30.010 170.760 110.382 
ATOM   4706  O3'  DT A 229      30.464 170.225 111.619 
ATOM   4707  C2'  DT A 229      31.033 171.785 109.893 
ATOM   4708  C1'  DT A 229      32.076 170.780 109.413 
ATOM   4709  N1   DT A 229      33.088 171.362 108.489 
ATOM   4710  C2   DT A 229      34.367 170.866 108.569 
ATOM   4711  O2   DT A 229      34.690 169.989 109.351 
ATOM   4712  N3   DT A 229      35.278 171.430 107.697 
ATOM   4713  C4   DT A 229      35.021 172.424 106.774 
ATOM   4714  O4   DT A 229      35.919 172.850 106.046 
ATOM   4715  C5   DT A 229      33.651 172.880 106.765 
ATOM   4716  C7   DT A 229      33.286 173.961 105.790 
ATOM   4717  C6   DT A 229      32.744 172.349 107.602 
ATOM   4718  P    DC A 230      29.742 170.682 112.974 
ATOM   4719  OP1  DC A 230      28.527 169.866 113.187 
ATOM   4720  OP2  DC A 230      29.546 172.148 112.960 
ATOM   4721  O5'  DC A 230      30.848 170.298 114.065 
ATOM   4722  C5'  DC A 230      31.729 169.189 113.807 
ATOM   4723  C4'  DC A 230      33.149 169.556 114.187 
ATOM   4724  O4'  DC A 230      33.871 170.192 113.093 
ATOM   4725  C3'  DC A 230      33.294 170.543 115.346 
ATOM   4726  O3'  DC A 230      34.432 170.182 116.119 
ATOM   4727  C2'  DC A 230      33.569 171.889 114.676 
ATOM   4728  C1'  DC A 230      34.504 171.359 113.592 
ATOM   4729  N1   DC A 230      34.699 172.302 112.456 
ATOM   4730  C2   DC A 230      35.949 172.329 111.843 
ATOM   4731  O2   DC A 230      36.836 171.577 112.262 
ATOM   4732  N3   DC A 230      36.148 173.183 110.805 
ATOM   4733  C4   DC A 230      35.161 173.982 110.380 
ATOM   4734  N4   DC A 230      35.404 174.796 109.365 
ATOM   4735  C5   DC A 230      33.868 173.970 110.998 
ATOM   4736  C6   DC A 230      33.690 173.110 112.034 
ATOM   4737  P    DG A 231      34.355 170.299 117.714 
ATOM   4738  OP1  DG A 231      33.723 169.082 118.271 
ATOM   4739  OP2  DG A 231      33.728 171.586 118.087 
ATOM   4740  O5'  DG A 231      35.907 170.325 118.103 
ATOM   4741  C5'  DG A 231      36.850 169.632 117.263 
ATOM   4742  C4'  DG A 231      38.079 170.492 117.043 
ATOM   4743  O4'  DG A 231      37.937 171.381 115.898 
ATOM   4744  C3'  DG A 231      38.448 171.429 118.193 
ATOM   4745  O3'  DG A 231      39.866 171.496 118.294 
ATOM   4746  C2'  DG A 231      37.927 172.798 117.760 
ATOM   4747  C1'  DG A 231      38.331 172.686 116.293 
ATOM   4748  N9   DG A 231      37.644 173.665 115.405 
ATOM   4749  C8   DG A 231      36.363 174.168 115.489 
ATOM   4750  N7   DG A 231      36.062 175.022 114.542 
ATOM   4751  C5   DG A 231      37.225 175.090 113.777 
ATOM   4752  C6   DG A 231      37.509 175.852 112.612 
ATOM   4753  O6   DG A 231      36.781 176.634 112.007 
ATOM   4754  N1   DG A 231      38.815 175.622 112.157 
ATOM   4755  C2   DG A 231      39.726 174.769 112.748 
ATOM   4756  N2   DG A 231      40.922 174.688 112.160 
ATOM   4757  N3   DG A 231      39.458 174.055 113.840 
ATOM   4758  C4   DG A 231      38.196 174.267 114.295 
ATOM   4759  P    DT A 232      40.540 171.532 119.745 
ATOM   4760  OP1  DT A 232      40.675 170.153 120.263 
ATOM   4761  OP2  DT A 232      39.805 172.482 120.610 
ATOM   4762  O5'  DT A 232      41.987 172.124 119.407 
ATOM   4763  C5'  DT A 232      42.567 171.856 118.116 
ATOM   4764  C4'  DT A 232      43.194 173.119 117.557 
ATOM   4765  O4'  DT A 232      42.245 173.922 116.799 
ATOM   4766  C3'  DT A 232      43.760 174.094 118.589 
ATOM   4767  O3'  DT A 232      44.945 174.682 118.066 
ATOM   4768  C2'  DT A 232      42.694 175.181 118.720 
ATOM   4769  C1'  DT A 232      42.348 175.268 117.237 
ATOM   4770  N1   DT A 232      41.049 175.945 116.963 
ATOM   4771  C2   DT A 232      40.966 176.698 115.817 
ATOM   4772  O2   DT A 232      41.895 176.827 115.039 
ATOM   4773  N3   DT A 232      39.747 177.311 115.597 
ATOM   4774  C4   DT A 232      38.634 177.232 116.409 
ATOM   4775  O4   DT A 232      37.596 177.826 116.107 
ATOM   4776  C5   DT A 232      38.819 176.419 117.587 
ATOM   4777  C7   DT A 232      37.655 176.281 118.524 
ATOM   4778  C6   DT A 232      39.992 175.812 117.825 
ATOM   4779  P    DC A 233      46.187 174.927 119.045 
ATOM   4780  OP1  DC A 233      46.981 173.683 119.159 
ATOM   4781  OP2  DC A 233      45.708 175.509 120.319 
ATOM   4782  O5'  DC A 233      47.018 176.025 118.232 
ATOM   4783  C5'  DC A 233      46.950 176.028 116.793 
ATOM   4784  C4'  DC A 233      46.795 177.448 116.285 
ATOM   4785  O4'  DC A 233      45.401 177.860 116.205 
ATOM   4786  C3'  DC A 233      47.451 178.535 117.137 
ATOM   4787  O3'  DC A 233      47.981 179.537 116.277 
ATOM   4788  C2'  DC A 233      46.303 179.143 117.942 
ATOM   4789  C1'  DC A 233      45.275 179.135 116.816 
ATOM   4790  N1   DC A 233      43.869 179.285 117.287 
ATOM   4791  C2   DC A 233      42.985 179.992 116.476 
ATOM   4792  O2   DC A 233      43.399 180.461 115.409 
ATOM   4793  N3   DC A 233      41.699 180.142 116.888 
ATOM   4794  C4   DC A 233      41.291 179.619 118.050 
ATOM   4795  N4   DC A 233      40.028 179.791 118.408 
ATOM   4796  C5   DC A 233      42.185 178.888 118.900 
ATOM   4797  C6   DC A 233      43.465 178.751 118.471 
ATOM   4798  P    DT A 234      49.393 180.200 116.635 
ATOM   4799  OP1  DT A 234      50.486 179.340 116.130 
ATOM   4800  OP2  DT A 234      49.437 180.526 118.078 
ATOM   4801  O5'  DT A 234      49.333 181.551 115.780 
ATOM   4802  C5'  DT A 234      48.579 181.569 114.554 
ATOM   4803  C4'  DT A 234      47.761 182.842 114.468 
ATOM   4804  O4'  DT A 234      46.453 182.706 115.095 
ATOM   4805  C3'  DT A 234      48.369 184.071 115.143 
ATOM   4806  O3'  DT A 234      48.069 185.222 114.362 
ATOM   4807  C2'  DT A 234      47.630 184.184 116.477 
ATOM   4808  C1'  DT A 234      46.247 183.825 115.944 
ATOM   4809  N1   DT A 234      45.280 183.427 117.006 
ATOM   4810  C2   DT A 234      43.966 183.778 116.819 
ATOM   4811  O2   DT A 234      43.575 184.387 115.838 
ATOM   4812  N3   DT A 234      43.099 183.393 117.824 
ATOM   4813  C4   DT A 234      43.432 182.703 118.972 
ATOM   4814  O4   DT A 234      42.568 182.414 119.802 
ATOM   4815  C5   DT A 234      44.835 182.380 119.079 
ATOM   4816  C7   DT A 234      45.284 181.630 120.299 
ATOM   4817  C6   DT A 234      45.699 182.743 118.117 
ATOM   4818  P    DG A 235      49.187 186.353 114.187 
ATOM   4819  OP1  DG A 235      50.106 185.977 113.089 
ATOM   4820  OP2  DG A 235      49.819 186.632 115.495 
ATOM   4821  O5'  DG A 235      48.300 187.608 113.741 
ATOM   4822  C5'  DG A 235      47.084 187.376 113.006 
ATOM   4823  C4'  DG A 235      45.975 188.255 113.550 
ATOM   4824  O4'  DG A 235      45.254 187.624 114.648 
ATOM   4825  C3'  DG A 235      46.413 189.602 114.123 
ATOM   4826  O3'  DG A 235      45.428 190.580 113.806 
ATOM   4827  C2'  DG A 235      46.422 189.395 115.637 
ATOM   4828  C1'  DG A 235      45.146 188.561 115.709 
ATOM   4829  N9   DG A 235      44.997 187.802 116.981 
ATOM   4830  C8   DG A 235      45.968 187.221 117.768 
ATOM   4831  N7   DG A 235      45.501 186.622 118.836 
ATOM   4832  C5   DG A 235      44.124 186.820 118.753 
ATOM   4833  C6   DG A 235      43.085 186.401 119.624 
ATOM   4834  O6   DG A 235      43.168 185.758 120.667 
ATOM   4835  N1   DG A 235      41.829 186.817 119.161 
ATOM   4836  C2   DG A 235      41.606 187.542 118.007 
ATOM   4837  N2   DG A 235      40.333 187.841 117.739 
ATOM   4838  N3   DG A 235      42.582 187.934 117.189 
ATOM   4839  C4   DG A 235      43.806 187.539 117.624 
ATOM   4840  P    DT A 236      45.902 192.051 113.390 
ATOM   4841  OP1  DT A 236      46.238 192.075 111.949 
ATOM   4842  OP2  DT A 236      46.965 192.509 114.312 
ATOM   4843  O5'  DT A 236      44.567 192.896 113.647 
ATOM   4844  C5'  DT A 236      43.291 192.249 113.493 
ATOM   4845  C4'  DT A 236      42.373 192.634 114.637 
ATOM   4846  O4'  DT A 236      42.515 191.751 115.785 
ATOM   4847  C3'  DT A 236      42.586 194.032 115.218 
ATOM   4848  O3'  DT A 236      41.322 194.580 115.574 
ATOM   4849  C2'  DT A 236      43.393 193.801 116.496 
ATOM   4850  C1'  DT A 236      42.648 192.549 116.951 
ATOM   4851  N1   DT A 236      43.381 191.755 117.976 
ATOM   4852  C2   DT A 236      42.627 191.118 118.931 
ATOM   4853  O2   DT A 236      41.410 191.180 118.965 
ATOM   4854  N3   DT A 236      43.341 190.392 119.864 
ATOM   4855  C4   DT A 236      44.713 190.253 119.919 
ATOM   4856  O4   DT A 236      45.241 189.576 120.803 
ATOM   4857  C5   DT A 236      45.418 190.959 118.874 
ATOM   4858  C7   DT A 236      46.916 190.861 118.860 
ATOM   4859  C6   DT A 236      44.749 191.673 117.954 
ATOM   4860  P    DA A 237      41.046 196.132 115.302 
ATOM   4861  OP1  DA A 237      40.613 196.320 113.899 
ATOM   4862  OP2  DA A 237      42.217 196.928 115.732 
ATOM   4863  O5'  DA A 237      39.816 196.412 116.286 
ATOM   4864  C5'  DA A 237      38.902 195.339 116.583 
ATOM   4865  C4'  DA A 237      38.586 195.323 118.065 
ATOM   4866  O4'  DA A 237      39.536 194.525 118.827 
ATOM   4867  C3'  DA A 237      38.603 196.682 118.764 
ATOM   4868  O3'  DA A 237      37.573 196.709 119.744 
ATOM   4869  C2'  DA A 237      39.954 196.733 119.479 
ATOM   4870  C1'  DA A 237      39.958 195.282 119.951 
ATOM   4871  N9   DA A 237      41.303 194.790 120.361 
ATOM   4872  C8   DA A 237      42.522 195.117 119.838 
ATOM   4873  N7   DA A 237      43.518 194.518 120.415 
ATOM   4874  C5   DA A 237      42.917 193.737 121.393 
ATOM   4875  C6   DA A 237      43.440 192.856 122.354 
ATOM   4876  N6   DA A 237      44.748 192.602 122.492 
ATOM   4877  N1   DA A 237      42.564 192.242 123.171 
ATOM   4878  C2   DA A 237      41.264 192.497 123.029 
ATOM   4879  N3   DA A 237      40.663 193.295 122.174 
ATOM   4880  C4   DA A 237      41.562 193.898 121.368 
ATOM   4881  P    DT A 238      36.727 198.054 119.944 
ATOM   4882  OP1  DT A 238      35.634 198.106 118.947 
ATOM   4883  OP2  DT A 238      37.641 199.217 119.966 
ATOM   4884  O5'  DT A 238      36.112 197.827 121.404 
ATOM   4885  C5'  DT A 238      35.846 196.483 121.849 
ATOM   4886  C4'  DT A 238      36.312 196.309 123.281 
ATOM   4887  O4'  DT A 238      37.708 195.901 123.365 
ATOM   4888  C3'  DT A 238      36.239 197.556 124.161 
ATOM   4889  O3'  DT A 238      35.864 197.170 125.477 
ATOM   4890  C2'  DT A 238      37.672 198.087 124.199 
ATOM   4891  C1'  DT A 238      38.360 196.730 124.315 
ATOM   4892  N1   DT A 238      39.811 196.765 123.980 
ATOM   4893  C2   DT A 238      40.635 195.919 124.684 
ATOM   4894  O2   DT A 238      40.227 195.164 125.549 
ATOM   4895  N3   DT A 238      41.973 195.979 124.348 
ATOM   4896  C4   DT A 238      42.541 196.794 123.389 
ATOM   4897  O4   DT A 238      43.755 196.759 123.176 
ATOM   4898  C5   DT A 238      41.597 197.644 122.705 
ATOM   4899  C7   DT A 238      42.131 198.563 121.645 
ATOM   4900  C6   DT A 238      40.290 197.607 123.011 
ATOM   4901  P    DA A 239      34.848 198.096 126.298 
ATOM   4902  OP1  DA A 239      33.457 197.764 125.918 
ATOM   4903  OP2  DA A 239      35.242 199.515 126.150 
ATOM   4904  O5'  DA A 239      35.126 197.615 127.799 
ATOM   4905  C5'  DA A 239      35.547 196.258 128.030 
ATOM   4906  C4'  DA A 239      36.676 196.230 129.042 
ATOM   4907  O4'  DA A 239      37.983 196.370 128.417 
ATOM   4908  C3'  DA A 239      36.650 197.336 130.097 
ATOM   4909  O3'  DA A 239      37.104 196.801 131.334 
ATOM   4910  C2'  DA A 239      37.673 198.361 129.608 
ATOM   4911  C1'  DA A 239      38.716 197.356 129.128 
ATOM   4912  N9   DA A 239      39.728 197.938 128.204 
ATOM   4913  C8   DA A 239      39.558 198.917 127.268 
ATOM   4914  N7   DA A 239      40.638 199.212 126.613 
ATOM   4915  C5   DA A 239      41.597 198.366 127.153 
ATOM   4916  C6   DA A 239      42.964 198.187 126.883 
ATOM   4917  N6   DA A 239      43.631 198.886 125.954 
ATOM   4918  N1   DA A 239      43.622 197.261 127.605 
ATOM   4919  C2   DA A 239      42.954 196.569 128.526 
ATOM   4920  N3   DA A 239      41.685 196.648 128.865 
ATOM   4921  C4   DA A 239      41.049 197.582 128.129 
ATOM   4922  P    DG A 240      36.382 197.258 132.689 
ATOM   4923  OP1  DG A 240      35.167 196.442 132.902 
ATOM   4924  OP2  DG A 240      36.186 198.724 132.675 
ATOM   4925  O5'  DG A 240      37.488 196.874 133.780 
ATOM   4926  C5'  DG A 240      38.369 195.765 133.522 
ATOM   4927  C4'  DG A 240      39.790 196.132 133.902 
ATOM   4928  O4'  DG A 240      40.511 196.768 132.808 
ATOM   4929  C3'  DG A 240      39.934 197.119 135.061 
ATOM   4930  O3'  DG A 240      41.072 196.758 135.834 
ATOM   4931  C2'  DG A 240      40.209 198.465 134.391 
ATOM   4932  C1'  DG A 240      41.144 197.935 133.308 
ATOM   4933  N9   DG A 240      41.340 198.878 132.171 
ATOM   4934  C8   DG A 240      40.445 199.763 131.610 
ATOM   4935  N7   DG A 240      40.936 200.457 130.612 
ATOM   4936  C5   DG A 240      42.248 200.000 130.505 
ATOM   4937  C6   DG A 240      43.277 200.380 129.604 
ATOM   4938  O6   DG A 240      43.241 201.211 128.700 
ATOM   4939  N1   DG A 240      44.458 199.665 129.845 
ATOM   4940  C2   DG A 240      44.623 198.708 130.827 
ATOM   4941  N2   DG A 240      45.829 198.138 130.895 
ATOM   4942  N3   DG A 240      43.657 198.352 131.672 
ATOM   4943  C4   DG A 240      42.505 199.037 131.452 
ATOM   4944  P    DT A 241      40.995 196.875 137.429 
ATOM   4945  OP1  DT A 241      40.363 195.658 137.986 
ATOM   4946  OP2  DT A 241      40.369 198.162 137.802 
ATOM   4947  O5'  DT A 241      42.548 196.901 137.818 
ATOM   4948  C5'  DT A 241      43.490 196.208 136.978 
ATOM   4949  C4'  DT A 241      44.719 197.068 136.758 
ATOM   4950  O4'  DT A 241      44.577 197.957 135.613 
ATOM   4951  C3'  DT A 241      45.089 198.005 137.908 
ATOM   4952  O3'  DT A 241      46.506 198.072 138.009 
ATOM   4953  C2'  DT A 241      44.568 199.374 137.475 
ATOM   4954  C1'  DT A 241      44.971 199.262 136.008 
ATOM   4955  N1   DT A 241      44.284 200.241 135.120 
ATOM   4956  C2   DT A 241      45.002 200.733 134.058 
ATOM   4957  O2   DT A 241      46.152 200.403 133.824 
ATOM   4958  N3   DT A 241      44.332 201.639 133.257 
ATOM   4959  C4   DT A 241      43.037 202.080 133.429 
ATOM   4960  O4   DT A 241      42.544 202.895 132.645 
ATOM   4961  C5   DT A 241      42.364 201.508 134.571 
ATOM   4962  C7   DT A 241      40.950 201.935 134.831 
ATOM   4963  C6   DT A 241      42.991 200.625 135.366 
ATOM   4964  P    DG A 242      47.181 198.108 139.460 
ATOM   4965  OP1  DG A 242      47.316 196.729 139.979 
ATOM   4966  OP2  DG A 242      46.446 199.058 140.325 
ATOM   4967  O5'  DG A 242      48.627 198.700 139.122 
ATOM   4968  C5'  DG A 242      49.207 198.432 137.831 
ATOM   4969  C4'  DG A 242      49.834 199.695 137.272 
ATOM   4970  O4'  DG A 242      48.885 200.498 136.514 
ATOM   4971  C3'  DG A 242      50.400 200.670 138.304 
ATOM   4972  O3'  DG A 242      51.585 201.258 137.781 
ATOM   4973  C2'  DG A 242      49.334 201.757 138.435 
ATOM   4974  C1'  DG A 242      48.988 201.844 136.952 
ATOM   4975  N9   DG A 242      47.689 202.521 136.678 
ATOM   4976  C8   DG A 242      46.527 202.507 137.418 
ATOM   4977  N7   DG A 242      45.554 203.213 136.897 
ATOM   4978  C5   DG A 242      46.111 203.732 135.729 
ATOM   4979  C6   DG A 242      45.540 204.576 134.741 
ATOM   4980  O6   DG A 242      44.406 205.046 134.692 
ATOM   4981  N1   DG A 242      46.457 204.863 133.720 
ATOM   4982  C2   DG A 242      47.755 204.395 133.662 
ATOM   4983  N2   DG A 242      48.471 204.783 132.604 
ATOM   4984  N3   DG A 242      48.290 203.603 134.589 
ATOM   4985  C4   DG A 242      47.413 203.316 135.586 
ATOM   4986  P    DT A 243      52.827 201.503 138.760 
ATOM   4987  OP1  DT A 243      53.622 200.259 138.874 
ATOM   4988  OP2  DT A 243      52.348 202.085 140.034 
ATOM   4989  O5'  DT A 243      53.659 202.601 137.947 
ATOM   4990  C5'  DT A 243      53.590 202.604 136.508 
ATOM   4991  C4'  DT A 243      53.435 204.024 136.000 
ATOM   4992  O4'  DT A 243      52.041 204.436 135.920 
ATOM   4993  C3'  DT A 243      54.092 205.111 136.852 
ATOM   4994  O3'  DT A 243      54.621 206.113 135.992 
ATOM   4995  C2'  DT A 243      52.943 205.719 137.657 
ATOM   4996  C1'  DT A 243      51.915 205.711 136.531 
ATOM   4997  N1   DT A 243      50.510 205.861 137.002 
ATOM   4998  C2   DT A 243      49.650 206.561 136.191 
ATOM   4999  O2   DT A 243      49.990 207.050 135.127 
ATOM   5000  N3   DT A 243      48.356 206.681 136.660 
ATOM   5001  C4   DT A 243      47.864 206.171 137.844 
ATOM   5002  O4   DT A 243      46.685 206.342 138.159 
ATOM   5003  C5   DT A 243      48.842 205.452 138.627 
ATOM   5004  C7   DT A 243      48.390 204.865 139.931 
ATOM   5005  C6   DT A 243      50.107 205.321 138.195 
ATOM   5006  P    DA A 244      56.033 206.776 136.350 
ATOM   5007  OP1  DA A 244      57.127 205.916 135.845 
ATOM   5008  OP2  DA A 244      56.077 207.102 137.793 
ATOM   5009  O5'  DA A 244      55.973 208.127 135.495 
ATOM   5010  C5'  DA A 244      55.219 208.145 134.269 
ATOM   5011  C4'  DA A 244      54.401 209.418 134.183 
ATOM   5012  O4'  DA A 244      53.094 209.282 134.810 
ATOM   5013  C3'  DA A 244      55.009 210.647 134.858 
ATOM   5014  O3'  DA A 244      54.709 211.798 134.077 
ATOM   5015  C2'  DA A 244      54.271 210.760 136.192 
ATOM   5016  C1'  DA A 244      52.887 210.401 135.659 
ATOM   5017  N9   DA A 244      51.921 210.003 136.721 
ATOM   5018  C8   DA A 244      52.166 209.324 137.881 
ATOM   5019  N7   DA A 244      51.110 209.128 138.607 
ATOM   5020  C5   DA A 244      50.087 209.719 137.878 
ATOM   5021  C6   DA A 244      48.709 209.850 138.114 
ATOM   5022  N6   DA A 244      48.096 209.370 139.205 
ATOM   5023  N1   DA A 244      47.980 210.496 137.184 
ATOM   5024  C2   DA A 244      48.596 210.970 136.102 
ATOM   5025  N3   DA A 244      49.867 210.908 135.775 
ATOM   5026  C4   DA A 244      50.574 210.258 136.722 
ATOM   5027  P    DT A 245      55.827 212.929 133.902 
ATOM   5028  OP1  DT A 245      56.746 212.553 132.804 
ATOM   5029  OP2  DT A 245      56.460 213.208 135.210 
ATOM   5030  O5'  DT A 245      54.940 214.184 133.456 
ATOM   5031  C5'  DT A 245      53.724 213.952 132.721 
ATOM   5032  C4'  DT A 245      52.615 214.831 133.265 
ATOM   5033  O4'  DT A 245      51.895 214.200 134.363 
ATOM   5034  C3'  DT A 245      53.054 216.178 133.838 
ATOM   5035  O3'  DT A 245      52.069 217.156 133.522 
ATOM   5036  C2'  DT A 245      53.062 215.971 135.352 
ATOM   5037  C1'  DT A 245      51.786 215.137 135.424 
ATOM   5038  N1   DT A 245      51.638 214.378 136.696 
ATOM   5039  C2   DT A 245      50.363 214.219 137.184 
ATOM   5040  O2   DT A 245      49.377 214.665 136.623 
ATOM   5041  N3   DT A 245      50.264 213.511 138.367 
ATOM   5042  C4   DT A 245      51.309 212.963 139.082 
ATOM   5043  O4   DT A 245      51.096 212.350 140.130 
ATOM   5044  C5   DT A 245      52.608 213.184 138.492 
ATOM   5045  C7   DT A 245      53.800 212.621 139.209 
ATOM   5046  C6   DT A 245      52.733 213.869 137.343 
ATOM   5047  P    DG A 246      52.542 218.627 133.105 
ATOM   5048  OP1  DG A 246      52.878 218.651 131.664 
ATOM   5049  OP2  DG A 246      53.605 219.085 134.027 
ATOM   5050  O5'  DG A 246      51.208 219.472 133.362 
ATOM   5051  C5'  DG A 246      49.931 218.825 133.209 
ATOM   5052  C4'  DG A 246      49.013 219.210 134.352 
ATOM   5053  O4'  DG A 246      49.156 218.327 135.500 
ATOM   5054  C3'  DG A 246      49.226 220.608 134.934 
ATOM   5055  O3'  DG A 246      47.963 221.156 135.289 
ATOM   5056  C2'  DG A 246      50.033 220.377 136.211 
ATOM   5057  C1'  DG A 246      49.288 219.125 136.666 
ATOM   5058  N9   DG A 246      50.021 218.331 137.691 
ATOM   5059  C8   DG A 246      51.377 218.132 137.832 
ATOM   5060  N7   DG A 246      51.703 217.372 138.850 
ATOM   5061  C5   DG A 246      50.475 217.045 139.424 
ATOM   5062  C6   DG A 246      50.180 216.245 140.559 
ATOM   5063  O6   DG A 246      50.956 215.650 141.302 
ATOM   5064  N1   DG A 246      48.800 216.175 140.792 
ATOM   5065  C2   DG A 246      47.831 216.797 140.028 
ATOM   5066  N2   DG A 246      46.568 216.606 140.417 
ATOM   5067  N3   DG A 246      48.108 217.547 138.964 
ATOM   5068  C4   DG A 246      49.443 217.625 138.724 
ATOM   5069  P    DC A 247      47.686 222.708 135.017 
ATOM   5070  OP1  DC A 247      47.254 222.896 133.614 
ATOM   5071  OP2  DC A 247      48.857 223.504 135.447 
ATOM   5072  O5'  DC A 247      46.456 222.988 136.002 
ATOM   5073  C5'  DC A 247      45.543 221.915 136.298 
ATOM   5074  C4'  DC A 247      45.226 221.899 137.780 
ATOM   5075  O4'  DC A 247      46.176 221.101 138.542 
ATOM   5076  C3'  DC A 247      45.244 223.258 138.479 
ATOM   5077  O3'  DC A 247      44.213 223.285 139.459 
ATOM   5078  C2'  DC A 247      46.594 223.309 139.194 
ATOM   5079  C1'  DC A 247      46.599 221.858 139.666 
ATOM   5080  N1   DC A 247      47.943 221.366 140.076 
ATOM   5081  C2   DC A 247      48.009 220.455 141.127 
ATOM   5082  O2   DC A 247      46.958 220.095 141.670 
ATOM   5083  N3   DC A 247      49.225 219.995 141.517 
ATOM   5084  C4   DC A 247      50.340 220.410 140.902 
ATOM   5085  N4   DC A 247      51.503 219.932 141.319 
ATOM   5086  C5   DC A 247      50.295 221.347 139.820 
ATOM   5087  C6   DC A 247      49.070 221.795 139.446 
ATOM   5088  P    DC A 248      43.367 224.630 139.659 
ATOM   5089  OP1  DC A 248      42.274 224.682 138.662 
ATOM   5090  OP2  DC A 248      44.282 225.793 139.681 
ATOM   5091  O5'  DC A 248      42.753 224.403 141.119 
ATOM   5092  C5'  DC A 248      42.487 223.059 141.564 
ATOM   5093  C4'  DC A 248      42.953 222.885 142.996 
ATOM   5094  O4'  DC A 248      44.349 222.477 143.080 
ATOM   5095  C3'  DC A 248      42.879 224.132 143.876 
ATOM   5096  O3'  DC A 248      42.505 223.746 145.192 
ATOM   5097  C2'  DC A 248      44.313 224.663 143.914 
ATOM   5098  C1'  DC A 248      45.001 223.306 144.030 
ATOM   5099  N1   DC A 248      46.451 223.341 143.695 
ATOM   5100  C2   DC A 248      47.300 222.490 144.400 
ATOM   5101  O2   DC A 248      46.819 221.749 145.265 
ATOM   5102  N3   DC A 248      48.627 222.506 144.111 
ATOM   5103  C4   DC A 248      49.109 223.324 143.166 
ATOM   5104  N4   DC A 248      50.411 223.303 142.921 
ATOM   5105  C5   DC A 248      48.253 224.207 142.431 
ATOM   5106  C6   DC A 248      46.931 224.176 142.735 
ATOM   5107  P    DG A 249      41.489 224.672 146.013 
ATOM   5108  OP1  DG A 249      40.097 224.340 145.633 
ATOM   5109  OP2  DG A 249      41.882 226.091 145.865 
ATOM   5110  O5'  DG A 249      41.767 224.191 147.514 
ATOM   5111  C5'  DG A 249      42.187 222.834 147.745 
ATOM   5112  C4'  DG A 249      43.316 222.806 148.757 
ATOM   5113  O4'  DG A 249      44.624 222.946 148.132 
ATOM   5114  C3'  DG A 249      43.291 223.912 149.812 
ATOM   5115  O3'  DG A 249      43.744 223.377 151.050 
ATOM   5116  C2'  DG A 249      44.313 224.937 149.323 
ATOM   5117  C1'  DG A 249      45.356 223.932 148.843 
ATOM   5118  N9   DG A 249      46.368 224.514 147.919 
ATOM   5119  C8   DG A 249      46.215 225.501 146.970 
ATOM   5120  N7   DG A 249      47.315 225.788 146.315 
ATOM   5121  C5   DG A 249      48.264 224.931 146.871 
ATOM   5122  C6   DG A 249      49.642 224.777 146.572 
ATOM   5123  O6   DG A 249      50.321 225.374 145.742 
ATOM   5124  N1   DG A 249      50.233 223.791 147.376 
ATOM   5125  C2   DG A 249      49.579 223.052 148.340 
ATOM   5126  N2   DG A 249      50.320 222.159 149.000 
ATOM   5127  N3   DG A 249      48.284 223.197 148.620 
ATOM   5128  C4   DG A 249      47.696 224.150 147.850 
ATOM   5129  P    DT A 250      43.023 223.834 152.404 
ATOM   5130  OP1  DT A 250      41.807 223.018 152.617 
ATOM   5131  OP2  DT A 250      42.826 225.300 152.390 
ATOM   5132  O5'  DT A 250      44.128 223.450 153.495 
ATOM   5133  C5'  DT A 250      45.010 222.341 153.237 
ATOM   5134  C4'  DT A 250      46.430 222.708 153.617 
ATOM   5135  O4'  DT A 250      47.151 223.344 152.523 
ATOM   5136  C3'  DT A 250      46.575 223.695 154.776 
ATOM   5137  O3'  DT A 250      47.712 223.334 155.549 
ATOM   5138  C2'  DT A 250      46.850 225.041 154.106 
ATOM   5139  C1'  DT A 250      47.785 224.511 153.023 
ATOM   5140  N1   DT A 250      47.980 225.454 151.886 
ATOM   5141  C2   DT A 250      49.219 225.469 151.291 
ATOM   5142  O2   DT A 250      50.137 224.755 151.654 
ATOM   5143  N3   DT A 250      49.362 226.356 150.242 
ATOM   5144  C4   DT A 250      48.394 227.208 149.751 
ATOM   5145  O4   DT A 250      48.640 227.959 148.805 
ATOM   5146  C5   DT A 250      47.128 227.120 150.440 
ATOM   5147  C7   DT A 250      46.018 228.013 149.969 
ATOM   5148  C6   DT A 250      46.961 226.266 151.464 
ATOM   5149  P    DT A 251      47.636 223.451 157.144 
ATOM   5150  OP1  DT A 251      47.003 222.234 157.701 
ATOM   5151  OP2  DT A 251      47.009 224.738 157.517 
ATOM   5152  O5'  DT A 251      49.188 223.477 157.533 
ATOM   5153  C5'  DT A 251      50.130 222.784 156.693 
ATOM   5154  C4'  DT A 251      51.359 223.644 156.473 
ATOM   5155  O4'  DT A 251      51.218 224.533 155.328 
ATOM   5156  C3'  DT A 251      51.729 224.581 157.623 
ATOM   5157  O3'  DT A 251      53.146 224.648 157.724 
ATOM   5158  C2'  DT A 251      51.208 225.950 157.190 
ATOM   5159  C1'  DT A 251      51.612 225.838 155.723 
ATOM   5160  N1   DT A 251      50.924 226.817 154.836 
ATOM   5161  C2   DT A 251      51.642 227.309 153.773 
ATOM   5162  O2   DT A 251      52.792 226.979 153.539 
ATOM   5163  N3   DT A 251      50.973 228.215 152.972 
ATOM   5164  C4   DT A 251      49.677 228.656 153.144 
ATOM   5165  O4   DT A 251      49.184 229.471 152.361 
ATOM   5166  C5   DT A 251      49.005 228.084 154.286 
ATOM   5167  C7   DT A 251      47.590 228.511 154.546 
ATOM   5168  C6   DT A 251      49.632 227.201 155.081 
ATOM   5169  P    DA A 252      53.821 224.684 159.175 
ATOM   5170  OP1  DA A 252      53.956 223.305 159.694 
ATOM   5171  OP2  DA A 252      53.086 225.634 160.040 
ATOM   5172  O5'  DA A 252      55.268 225.276 158.837 
ATOM   5173  C5'  DA A 252      55.847 225.008 157.546 
ATOM   5174  C4'  DA A 252      56.474 226.271 156.987 
ATOM   5175  O4'  DA A 252      55.525 227.074 156.229 
ATOM   5176  C3'  DA A 252      57.040 227.246 158.019 
ATOM   5177  O3'  DA A 252      58.225 227.834 157.497 
ATOM   5178  C2'  DA A 252      55.974 228.333 158.150 
ATOM   5179  C1'  DA A 252      55.628 228.420 156.667 
ATOM   5180  N9   DA A 252      54.330 229.097 156.393 
ATOM   5181  C8   DA A 252      53.186 229.071 157.139 
ATOM   5182  N7   DA A 252      52.215 229.767 156.635 
ATOM   5183  C5   DA A 252      52.752 230.293 155.467 
ATOM   5184  C6   DA A 252      52.218 231.127 154.471 
ATOM   5185  N6   DA A 252      50.963 231.599 154.495 
ATOM   5186  N1   DA A 252      53.023 231.461 153.445 
ATOM   5187  C2   DA A 252      54.269 230.988 153.427 
ATOM   5188  N3   DA A 252      54.873 230.207 154.295 
ATOM   5189  C4   DA A 252      54.046 229.889 155.311 
ATOM   5190  P    DA A 253      59.467 228.079 158.475 
ATOM   5191  OP1  DA A 253      60.262 226.835 158.589 
ATOM   5192  OP2  DA A 253      58.989 228.661 159.749 
ATOM   5193  O5'  DA A 253      60.299 229.177 157.662 
ATOM   5194  C5'  DA A 253      60.230 229.180 156.223 
ATOM   5195  C4'  DA A 253      60.076 230.600 155.716 
ATOM   5196  O4'  DA A 253      58.682 231.012 155.635 
ATOM   5197  C3'  DA A 253      60.732 231.687 156.567 
ATOM   5198  O3'  DA A 253      61.261 232.689 155.708 
ATOM   5199  C2'  DA A 253      59.584 232.295 157.372 
ATOM   5200  C1'  DA A 253      58.555 232.287 156.246 
ATOM   5201  N9   DA A 253      57.150 232.437 156.717 
ATOM   5202  C8   DA A 253      56.586 231.967 157.868 
ATOM   5203  N7   DA A 253      55.331 232.264 157.997 
ATOM   5204  C5   DA A 253      55.037 232.984 156.847 
ATOM   5205  C6   DA A 253      53.857 233.587 156.381 
ATOM   5206  N6   DA A 253      52.696 233.556 157.052 
ATOM   5207  N1   DA A 253      53.913 234.225 155.197 
ATOM   5208  C2   DA A 253      55.069 234.252 154.535 
ATOM   5209  N3   DA A 253      56.229 233.729 154.869 
ATOM   5210  C4   DA A 253      56.146 233.096 156.058 
ATOM   5211  P    DC A 254      62.674 233.352 156.065 
ATOM   5212  OP1  DC A 254      63.767 232.492 155.560 
ATOM   5213  OP2  DC A 254      62.717 233.678 157.508 
ATOM   5214  O5'  DC A 254      62.613 234.703 155.211 
ATOM   5215  C5'  DC A 254      61.859 234.721 153.984 
ATOM   5216  C4'  DC A 254      61.041 235.994 153.898 
ATOM   5217  O4'  DC A 254      59.734 235.858 154.526 
ATOM   5218  C3'  DC A 254      61.649 237.223 154.573 
ATOM   5219  O3'  DC A 254      61.349 238.374 153.792 
ATOM   5220  C2'  DC A 254      60.911 237.336 155.908 
ATOM   5221  C1'  DC A 254      59.527 236.977 155.374 
ATOM   5222  N1   DC A 254      58.561 236.579 156.436 
ATOM   5223  C2   DC A 254      57.224 236.928 156.261 
ATOM   5224  O2   DC A 254      56.898 237.546 155.242 
ATOM   5225  N3   DC A 254      56.328 236.575 157.218 
ATOM   5226  C4   DC A 254      56.722 235.905 158.309 
ATOM   5227  N4   DC A 254      55.810 235.584 159.213 
ATOM   5228  C5   DC A 254      58.093 235.538 158.508 
ATOM   5229  C6   DC A 254      58.973 235.900 157.541 
ATOM   5230  P    DA A 255      62.468 239.505 153.618 
ATOM   5231  OP1  DA A 255      63.387 239.129 152.519 
ATOM   5232  OP2  DA A 255      63.100 239.784 154.926 
ATOM   5233  O5'  DA A 255      61.581 240.760 153.172 
ATOM   5234  C5'  DA A 255      60.364 240.528 152.437 
ATOM   5235  C4'  DA A 255      59.255 241.407 152.980 
ATOM   5236  O4'  DA A 255      58.535 240.776 154.078 
ATOM   5237  C3'  DA A 255      59.694 242.754 153.553 
ATOM   5238  O3'  DA A 255      58.709 243.732 153.237 
ATOM   5239  C2'  DA A 255      59.702 242.547 155.067 
ATOM   5240  C1'  DA A 255      58.427 241.713 155.139 
ATOM   5241  N9   DA A 255      58.278 240.954 156.411 
ATOM   5242  C8   DA A 255      59.253 240.384 157.179 
ATOM   5243  N7   DA A 255      58.804 239.788 158.240 
ATOM   5244  C5   DA A 255      57.431 239.975 158.173 
ATOM   5245  C6   DA A 255      56.379 239.576 159.014 
ATOM   5246  N6   DA A 255      56.558 238.872 160.141 
ATOM   5247  N1   DA A 255      55.131 239.929 158.654 
ATOM   5248  C2   DA A 255      54.959 240.628 157.533 
ATOM   5249  N3   DA A 255      55.859 241.054 156.674 
ATOM   5250  C4   DA A 255      57.099 240.688 157.058 
ATOM   5251  P    DA A 256      59.183 245.203 152.820 
ATOM   5252  OP1  DA A 256      59.518 245.227 151.379 
ATOM   5253  OP2  DA A 256      60.245 245.661 153.742 
ATOM   5254  O5'  DA A 256      57.848 246.048 153.078 
ATOM   5255  C5'  DA A 256      56.572 245.401 152.924 
ATOM   5256  C4'  DA A 256      55.653 245.786 154.067 
ATOM   5257  O4'  DA A 256      55.796 244.903 155.215 
ATOM   5258  C3'  DA A 256      55.867 247.184 154.649 
ATOM   5259  O3'  DA A 256      54.603 247.732 155.004 
ATOM   5260  C2'  DA A 256      56.673 246.953 155.926 
ATOM   5261  C1'  DA A 256      55.928 245.701 156.382 
ATOM   5262  N9   DA A 256      56.662 244.907 157.406 
ATOM   5263  C8   DA A 256      58.008 244.721 157.530 
ATOM   5264  N7   DA A 256      58.344 243.971 158.534 
ATOM   5265  C5   DA A 256      57.132 243.634 159.119 
ATOM   5266  C6   DA A 256      56.805 242.848 160.237 
ATOM   5267  N6   DA A 256      57.719 242.231 161.000 
ATOM   5268  N1   DA A 256      55.501 242.720 160.544 
ATOM   5269  C2   DA A 256      54.598 243.336 159.782 
ATOM   5270  N3   DA A 256      54.782 244.090 158.722 
ATOM   5271  C4   DA A 256      56.096 244.203 158.436 
ATOM   5272  P    DC A 257      54.326 249.284 154.732 
ATOM   5273  OP1  DC A 257      53.894 249.472 153.329 
ATOM   5274  OP2  DC A 257      55.497 250.080 155.162 
ATOM   5275  O5'  DC A 257      53.096 249.564 155.717 
ATOM   5276  C5'  DC A 257      52.183 248.491 156.013 
ATOM   5277  C4'  DC A 257      51.866 248.475 157.496 
ATOM   5278  O4'  DC A 257      52.817 247.677 158.257 
ATOM   5279  C3'  DC A 257      51.884 249.834 158.195 
ATOM   5280  O3'  DC A 257      50.854 249.861 159.174 
ATOM   5281  C2'  DC A 257      53.235 249.885 158.909 
ATOM   5282  C1'  DC A 257      53.239 248.434 159.381 
ATOM   5283  N1   DC A 257      54.584 247.942 159.791 
ATOM   5284  C2   DC A 257      54.649 247.031 160.842 
ATOM   5285  O2   DC A 257      53.598 246.671 161.385 
ATOM   5286  N3   DC A 257      55.866 246.571 161.232 
ATOM   5287  C4   DC A 257      56.981 246.986 160.617 
ATOM   5288  N4   DC A 257      58.144 246.508 161.034 
ATOM   5289  C5   DC A 257      56.936 247.923 159.535 
ATOM   5290  C6   DC A 257      55.710 248.371 159.161 
ATOM   5291  P    DA A 258      50.008 251.206 159.374 
ATOM   5292  OP1  DA A 258      48.915 251.258 158.377 
ATOM   5293  OP2  DA A 258      50.922 252.369 159.396 
ATOM   5294  O5'  DA A 258      49.393 250.979 160.834 
ATOM   5295  C5'  DA A 258      49.127 249.635 161.279 
ATOM   5296  C4'  DA A 258      49.593 249.461 162.711 
ATOM   5297  O4'  DA A 258      50.989 249.053 162.795 
ATOM   5298  C3'  DA A 258      49.520 250.708 163.591 
ATOM   5299  O3'  DA A 258      49.145 250.322 164.907 
ATOM   5300  C2'  DA A 258      50.953 251.239 163.630 
ATOM   5301  C1'  DA A 258      51.641 249.882 163.745 
ATOM   5302  N9   DA A 258      53.091 249.917 163.410 
ATOM   5303  C8   DA A 258      53.731 250.688 162.482 
ATOM   5304  N7   DA A 258      55.012 250.488 162.426 
ATOM   5305  C5   DA A 258      55.240 249.513 163.386 
ATOM   5306  C6   DA A 258      56.409 248.863 163.817 
ATOM   5307  N6   DA A 258      57.624 249.113 163.309 
ATOM   5308  N1   DA A 258      56.283 247.945 164.793 
ATOM   5309  C2   DA A 258      55.073 247.701 165.293 
ATOM   5310  N3   DA A 258      53.918 248.241 164.974 
ATOM   5311  C4   DA A 258      54.071 249.157 163.995 
ATOM   5312  P    DA A 259      48.129 251.248 165.728 
ATOM   5313  OP1  DA A 259      46.738 250.916 165.348 
ATOM   5314  OP2  DA A 259      48.522 252.667 165.580 
ATOM   5315  O5'  DA A 259      48.407 250.767 167.229 
ATOM   5316  C5'  DA A 259      48.827 249.410 167.461 
ATOM   5317  C4'  DA A 259      49.956 249.382 168.472 
ATOM   5318  O4'  DA A 259      51.264 249.522 167.847 
ATOM   5319  C3'  DA A 259      49.931 250.488 169.527 
ATOM   5320  O3'  DA A 259      50.384 249.953 170.765 
ATOM   5321  C2'  DA A 259      50.953 251.513 169.038 
ATOM   5322  C1'  DA A 259      51.997 250.508 168.559 
ATOM   5323  N9   DA A 259      53.009 251.090 167.634 
ATOM   5324  C8   DA A 259      52.839 252.069 166.698 
ATOM   5325  N7   DA A 259      53.919 252.364 166.043 
ATOM   5326  C5   DA A 259      54.878 251.518 166.584 
ATOM   5327  C6   DA A 259      56.245 251.339 166.313 
ATOM   5328  N6   DA A 259      56.912 252.038 165.384 
ATOM   5329  N1   DA A 259      56.903 250.413 167.035 
ATOM   5330  C2   DA A 259      56.234 249.721 167.956 
ATOM   5331  N3   DA A 259      54.966 249.800 168.295 
ATOM   5332  C4   DA A 259      54.330 250.734 167.559 
ATOM   5333  P    DG A 260      49.663 250.410 172.119 
ATOM   5334  OP1  DG A 260      48.447 249.594 172.332 
ATOM   5335  OP2  DG A 260      49.467 251.876 172.105 
ATOM   5336  O5'  DG A 260      50.769 250.026 173.210 
ATOM   5337  C5'  DG A 260      51.650 248.917 172.952 
ATOM   5338  C4'  DG A 260      53.070 249.284 173.333 
ATOM   5339  O4'  DG A 260      53.792 249.920 172.238 
ATOM   5340  C3'  DG A 260      53.215 250.271 174.491 
ATOM   5341  O3'  DG A 260      54.353 249.910 175.264 
ATOM   5342  C2'  DG A 260      53.490 251.617 173.821 
ATOM   5343  C1'  DG A 260      54.425 251.087 172.738 
ATOM   5344  N9   DG A 260      54.620 252.030 171.601 
ATOM   5345  C8   DG A 260      53.726 252.915 171.040 
ATOM   5346  N7   DG A 260      54.216 253.609 170.042 
ATOM   5347  C5   DG A 260      55.529 253.152 169.935 
ATOM   5348  C6   DG A 260      56.558 253.532 169.034 
ATOM   5349  O6   DG A 260      56.522 254.363 168.130 
ATOM   5350  N1   DG A 260      57.739 252.817 169.275 
ATOM   5351  C2   DG A 260      57.903 251.860 170.258 
ATOM   5352  N2   DG A 260      59.110 251.290 170.325 
ATOM   5353  N3   DG A 260      56.938 251.504 171.102 
ATOM   5354  C4   DG A 260      55.785 252.189 170.882 
ATOM   5355  P    DC A 261      54.276 250.027 176.859 
ATOM   5356  OP1  DC A 261      53.644 248.810 177.416 
ATOM   5357  OP2  DC A 261      53.649 251.314 177.232 
ATOM   5358  O5'  DC A 261      55.828 250.053 177.248 
ATOM   5359  C5'  DC A 261      56.771 249.360 176.408 
ATOM   5360  C4'  DC A 261      57.999 250.220 176.188 
ATOM   5361  O4'  DC A 261      57.858 251.109 175.043 
ATOM   5362  C3'  DC A 261      58.369 251.157 177.338 
ATOM   5363  O3'  DC A 261      59.787 251.224 177.439 
ATOM   5364  C2'  DC A 261      57.848 252.526 176.905 
ATOM   5365  C1'  DC A 261      58.252 252.414 175.438 
ATOM   5366  N1   DC A 261      57.565 253.393 174.551 
ATOM   5367  C2   DC A 261      58.279 253.901 173.469 
ATOM   5368  O2   DC A 261      59.442 253.523 173.291 
ATOM   5369  N3   DC A 261      57.670 254.795 172.648 
ATOM   5370  C4   DC A 261      56.407 255.180 172.875 
ATOM   5371  N4   DC A 261      55.858 256.055 172.045 
ATOM   5372  C5   DC A 261      55.655 254.670 173.982 
ATOM   5373  C6   DC A 261      56.281 253.778 174.791 
ATOM   5374  P    DA A 262      60.461 251.260 178.890 
ATOM   5375  OP1  DA A 262      60.596 249.881 179.409 
ATOM   5376  OP2  DA A 262      59.726 252.210 179.755 
ATOM   5377  O5'  DA A 262      61.908 251.852 178.552 
ATOM   5378  C5'  DA A 262      62.488 251.584 177.261 
ATOM   5379  C4'  DA A 262      63.115 252.847 176.702 
ATOM   5380  O4'  DA A 262      62.166 253.650 175.944 
ATOM   5381  C3'  DA A 262      63.680 253.822 177.735 
ATOM   5382  O3'  DA A 262      64.865 254.410 177.212 
ATOM   5383  C2'  DA A 262      62.615 254.909 177.865 
ATOM   5384  C1'  DA A 262      62.269 254.996 176.382 
ATOM   5385  N9   DA A 262      60.970 255.673 176.108 
ATOM   5386  C8   DA A 262      59.827 255.647 176.854 
ATOM   5387  N7   DA A 262      58.855 256.343 176.350 
ATOM   5388  C5   DA A 262      59.392 256.869 175.182 
ATOM   5389  C6   DA A 262      58.859 257.703 174.186 
ATOM   5390  N6   DA A 262      57.603 258.175 174.211 
ATOM   5391  N1   DA A 262      59.664 258.037 173.160 
ATOM   5392  C2   DA A 262      60.909 257.564 173.142 
ATOM   5393  N3   DA A 262      61.514 256.783 174.010 
ATOM   5394  C4   DA A 262      60.687 256.465 175.026 
ATOM   5395  P    DT A 263      66.108 254.655 178.191 
ATOM   5396  OP1  DT A 263      66.902 253.411 178.304 
ATOM   5397  OP2  DT A 263      65.629 255.237 179.464 
ATOM   5398  O5'  DT A 263      66.939 255.753 177.377 
ATOM   5399  C5'  DT A 263      66.871 255.756 175.939 
ATOM   5400  C4'  DT A 263      66.716 257.176 175.431 
ATOM   5401  O4'  DT A 263      65.322 257.588 175.350 
ATOM   5402  C3'  DT A 263      67.372 258.263 176.282 
ATOM   5403  O3'  DT A 263      67.902 259.265 175.423 
ATOM   5404  C2'  DT A 263      66.224 258.871 177.087 
ATOM   5405  C1'  DT A 263      65.196 258.863 175.961 
ATOM   5406  N1   DT A 263      63.790 259.013 176.432 
ATOM   5407  C2   DT A 263      62.930 259.713 175.621 
ATOM   5408  O2   DT A 263      63.271 260.202 174.557 
ATOM   5409  N3   DT A 263      61.637 259.833 176.090 
ATOM   5410  C4   DT A 263      61.145 259.323 177.274 
ATOM   5411  O4   DT A 263      59.966 259.494 177.589 
ATOM   5412  C5   DT A 263      62.123 258.604 178.057 
ATOM   5413  C7   DT A 263      61.670 258.017 179.361 
ATOM   5414  C6   DT A 263      63.388 258.473 177.625 
ATOM   5415  P    DT A 264      69.314 259.928 175.780 
ATOM   5416  OP1  DT A 264      70.407 259.068 175.276 
ATOM   5417  OP2  DT A 264      69.358 260.254 177.223 
ATOM   5418  O5'  DT A 264      69.254 261.279 174.926 
ATOM   5419  C5'  DT A 264      68.500 261.297 173.699 
ATOM   5420  C4'  DT A 264      67.681 262.570 173.613 
ATOM   5421  O4'  DT A 264      66.374 262.434 174.241 
ATOM   5422  C3'  DT A 264      68.289 263.799 174.288 
ATOM   5423  O3'  DT A 264      67.990 264.950 173.507 
ATOM   5424  C2'  DT A 264      67.551 263.912 175.623 
ATOM   5425  C1'  DT A 264      66.168 263.553 175.089 
ATOM   5426  N1   DT A 264      65.201 263.155 176.151 
ATOM   5427  C2   DT A 264      63.887 263.506 175.964 
ATOM   5428  O2   DT A 264      63.496 264.115 174.983 
ATOM   5429  N3   DT A 264      63.020 263.121 176.970 
ATOM   5430  C4   DT A 264      63.353 262.431 178.117 
ATOM   5431  O4   DT A 264      62.489 262.142 178.947 
ATOM   5432  C5   DT A 264      64.756 262.108 178.225 
ATOM   5433  C7   DT A 264      65.204 261.358 179.444 
ATOM   5434  C6   DT A 264      65.620 262.471 177.262 
ATOM   5435  P    DC A 265      69.108 266.081 173.333 
ATOM   5436  OP1  DC A 265      70.027 265.705 172.234 
ATOM   5437  OP2  DC A 265      69.740 266.360 174.641 
ATOM   5438  O5'  DC A 265      68.221 267.336 172.887 
ATOM   5439  C5'  DC A 265      67.005 267.104 172.152 
ATOM   5440  C4'  DC A 265      65.896 267.983 172.695 
ATOM   5441  O4'  DC A 265      65.175 267.352 173.793 
ATOM   5442  C3'  DC A 265      66.334 269.330 173.268 
ATOM   5443  O3'  DC A 265      65.349 270.308 172.952 
ATOM   5444  C2'  DC A 265      66.343 269.123 174.782 
ATOM   5445  C1'  DC A 265      65.067 268.289 174.854 
ATOM   5446  N1   DC A 265      64.918 267.530 176.127 
ATOM   5447  C2   DC A 265      63.633 267.359 176.635 
ATOM   5448  O2   DC A 265      62.677 267.840 176.013 
ATOM   5449  N3   DC A 265      63.476 266.672 177.794 
ATOM   5450  C4   DC A 265      64.536 266.167 178.437 
ATOM   5451  N4   DC A 265      64.330 265.504 179.565 
ATOM   5452  C5   DC A 265      65.867 266.332 177.933 
ATOM   5453  C6   DC A 265      66.003 267.023 176.773 
ATOM   5454  P    DT A 266      65.823 271.779 172.536 
ATOM   5455  OP1  DT A 266      66.158 271.803 171.094 
ATOM   5456  OP2  DT A 266      66.886 272.237 173.457 
ATOM   5457  O5'  DT A 266      64.488 272.624 172.793 
ATOM   5458  C5'  DT A 266      63.212 271.977 172.639 
ATOM   5459  C4'  DT A 266      62.294 272.362 173.782 
ATOM   5460  O4'  DT A 266      62.436 271.479 174.931 
ATOM   5461  C3'  DT A 266      62.507 273.760 174.364 
ATOM   5462  O3'  DT A 266      61.243 274.308 174.719 
ATOM   5463  C2'  DT A 266      63.314 273.529 175.641 
ATOM   5464  C1'  DT A 266      62.569 272.277 176.097 
ATOM   5465  N1   DT A 266      63.302 271.483 177.121 
ATOM   5466  C2   DT A 266      62.548 270.846 178.076 
ATOM   5467  O2   DT A 266      61.331 270.908 178.111 
ATOM   5468  N3   DT A 266      63.262 270.120 179.009 
ATOM   5469  C4   DT A 266      64.634 269.981 179.064 
ATOM   5470  O4   DT A 266      65.161 269.304 179.948 
ATOM   5471  C5   DT A 266      65.339 270.687 178.019 
ATOM   5472  C7   DT A 266      66.837 270.590 178.006 
ATOM   5473  C6   DT A 266      64.669 271.401 177.100 
ATOM   5474  P    DA A 267      60.967 275.860 174.447 
ATOM   5475  OP1  DA A 267      60.534 276.048 173.044 
ATOM   5476  OP2  DA A 267      62.138 276.656 174.877 
ATOM   5477  O5'  DA A 267      59.737 276.140 175.432 
ATOM   5478  C5'  DA A 267      58.823 275.067 175.729 
ATOM   5479  C4'  DA A 267      58.507 275.051 177.211 
ATOM   5480  O4'  DA A 267      59.457 274.253 177.972 
ATOM   5481  C3'  DA A 267      58.524 276.410 177.910 
ATOM   5482  O3'  DA A 267      57.494 276.438 178.890 
ATOM   5483  C2'  DA A 267      59.875 276.461 178.624 
ATOM   5484  C1'  DA A 267      59.879 275.010 179.096 
ATOM   5485  N9   DA A 267      61.224 274.518 179.506 
ATOM   5486  C8   DA A 267      62.443 274.845 178.983 
ATOM   5487  N7   DA A 267      63.439 274.246 179.560 
ATOM   5488  C5   DA A 267      62.838 273.465 180.539 
ATOM   5489  C6   DA A 267      63.361 272.584 181.499 
ATOM   5490  N6   DA A 267      64.669 272.330 181.638 
ATOM   5491  N1   DA A 267      62.485 271.970 182.317 
ATOM   5492  C2   DA A 267      61.185 272.225 182.175 
ATOM   5493  N3   DA A 267      60.584 273.023 181.319 
ATOM   5494  C4   DA A 267      61.483 273.626 180.513 
ATOM   5495  P    DT A 268      56.648 277.782 179.089 
ATOM   5496  OP1  DT A 268      55.555 277.834 178.092 
ATOM   5497  OP2  DT A 268      57.562 278.945 179.111 
ATOM   5498  O5'  DT A 268      56.033 277.555 180.549 
ATOM   5499  C5'  DT A 268      55.767 276.211 180.994 
ATOM   5500  C4'  DT A 268      56.233 276.037 182.426 
ATOM   5501  O4'  DT A 268      57.629 275.629 182.510 
ATOM   5502  C3'  DT A 268      56.160 277.284 183.306 
ATOM   5503  O3'  DT A 268      55.785 276.898 184.622 
ATOM   5504  C2'  DT A 268      57.593 277.815 183.345 
ATOM   5505  C1'  DT A 268      58.281 276.458 183.460 
ATOM   5506  N1   DT A 268      59.732 276.493 183.125 
ATOM   5507  C2   DT A 268      60.556 275.647 183.829 
ATOM   5508  O2   DT A 268      60.148 274.892 184.695 
ATOM   5509  N3   DT A 268      61.894 275.707 183.493 
ATOM   5510  C4   DT A 268      62.462 276.522 182.535 
ATOM   5511  O4   DT A 268      63.676 276.487 182.322 
ATOM   5512  C5   DT A 268      61.518 277.372 181.850 
ATOM   5513  C7   DT A 268      62.052 278.292 180.790 
ATOM   5514  C6   DT A 268      60.211 277.335 182.157 
ATOM   5515  P    DT A 269      54.769 277.824 185.443 
ATOM   5516  OP1  DT A 269      53.378 277.492 185.064 
ATOM   5517  OP2  DT A 269      55.162 279.243 185.295 
ATOM   5518  O5'  DT A 269      55.047 277.343 186.944 
ATOM   5519  C5'  DT A 269      55.468 275.986 187.176 
ATOM   5520  C4'  DT A 269      56.597 275.958 188.187 
ATOM   5521  O4'  DT A 269      57.904 276.098 187.562 
ATOM   5522  C3'  DT A 269      56.571 277.064 189.242 
ATOM   5523  O3'  DT A 269      57.025 276.529 190.480 
ATOM   5524  C2'  DT A 269      57.594 278.089 188.753 
ATOM   5525  C1'  DT A 269      58.637 277.084 188.274 
ATOM   5526  N1   DT A 269      59.649 277.666 187.349 
ATOM   5527  C2   DT A 269      60.928 277.170 187.430 
ATOM   5528  O2   DT A 269      61.251 276.293 188.211 
ATOM   5529  N3   DT A 269      61.839 277.734 186.557 
ATOM   5530  C4   DT A 269      61.582 278.728 185.635 
ATOM   5531  O4   DT A 269      62.480 279.154 184.906 
ATOM   5532  C5   DT A 269      60.212 279.184 185.625 
ATOM   5533  C7   DT A 269      59.847 280.265 184.651 
ATOM   5534  C6   DT A 269      59.306 278.653 186.462 
ATOM   5535  P    DG A 270      56.303 276.986 191.834 
ATOM   5536  OP1  DG A 270      55.088 276.170 192.048 
ATOM   5537  OP2  DG A 270      56.107 278.452 191.820 
ATOM   5538  O5'  DG A 270      57.409 276.602 192.926 
ATOM   5539  C5'  DG A 270      58.290 275.493 192.667 
ATOM   5540  C4'  DG A 270      59.710 275.860 193.048 
ATOM   5541  O4'  DG A 270      60.432 276.496 191.953 
ATOM   5542  C3'  DG A 270      59.855 276.847 194.206 
ATOM   5543  O3'  DG A 270      60.993 276.486 194.979 
ATOM   5544  C2'  DG A 270      60.130 278.193 193.536 
ATOM   5545  C1'  DG A 270      61.065 277.663 192.453 
ATOM   5546  N9   DG A 270      61.260 278.606 191.316 
ATOM   5547  C8   DG A 270      60.366 279.491 190.755 
ATOM   5548  N7   DG A 270      60.857 280.185 189.757 
ATOM   5549  C5   DG A 270      62.169 279.728 189.650 
ATOM   5550  C6   DG A 270      63.198 280.108 188.749 
ATOM   5551  O6   DG A 270      63.162 280.939 187.845 
ATOM   5552  N1   DG A 270      64.379 279.393 188.990 
ATOM   5553  C2   DG A 270      64.544 278.436 189.973 
ATOM   5554  N2   DG A 270      65.750 277.866 190.040 
ATOM   5555  N3   DG A 270      63.578 278.080 190.817 
ATOM   5556  C4   DG A 270      62.426 278.765 190.597 
ATOM   5557  P    DA A 271      60.916 276.603 196.574 
ATOM   5558  OP1  DA A 271      60.284 275.386 197.131 
ATOM   5559  OP2  DA A 271      60.290 277.890 196.947 
ATOM   5560  O5'  DA A 271      62.469 276.629 196.963 
ATOM   5561  C5'  DA A 271      63.411 275.936 196.123 
ATOM   5562  C4'  DA A 271      64.640 276.796 195.903 
ATOM   5563  O4'  DA A 271      64.498 277.685 194.759 
ATOM   5564  C3'  DA A 271      65.010 277.733 197.053 
ATOM   5565  O3'  DA A 271      66.427 277.800 197.154 
ATOM   5566  C2'  DA A 271      64.488 279.102 196.620 
ATOM   5567  C1'  DA A 271      64.892 278.990 195.154 
ATOM   5568  N9   DA A 271      64.205 279.969 194.266 
ATOM   5569  C8   DA A 271      62.933 280.456 194.365 
ATOM   5570  N7   DA A 271      62.622 281.303 193.433 
ATOM   5571  C5   DA A 271      63.770 281.386 192.658 
ATOM   5572  C6   DA A 271      64.085 282.124 191.506 
ATOM   5573  N6   DA A 271      63.226 282.960 190.906 
ATOM   5574  N1   DA A 271      65.319 281.971 190.991 
ATOM   5575  C2   DA A 271      66.168 281.139 191.591 
ATOM   5576  N3   DA A 271      65.988 280.401 192.665 
ATOM   5577  C4   DA A 271      64.746 280.572 193.160 
ATOM   5578  P    DT A 272      67.102 277.836 198.605 
ATOM   5579  OP1  DT A 272      67.237 276.457 199.124 
ATOM   5580  OP2  DT A 272      66.367 278.786 199.470 
ATOM   5581  O5'  DT A 272      68.548 278.428 198.267 
ATOM   5582  C5'  DT A 272      69.128 278.160 196.976 
ATOM   5583  C4'  DT A 272      69.755 279.423 196.417 
ATOM   5584  O4'  DT A 272      68.806 280.226 195.659 
ATOM   5585  C3'  DT A 272      70.321 280.398 197.450 
ATOM   5586  O3'  DT A 272      71.506 280.986 196.927 
ATOM   5587  C2'  DT A 272      69.255 281.485 197.581 
ATOM   5588  C1'  DT A 272      68.909 281.572 196.097 
ATOM   5589  N1   DT A 272      67.610 282.249 195.823 
ATOM   5590  C2   DT A 272      67.528 283.002 194.677 
ATOM   5591  O2   DT A 272      68.456 283.131 193.900 
ATOM   5592  N3   DT A 272      66.308 283.615 194.458 
ATOM   5593  C4   DT A 272      65.195 283.536 195.269 
ATOM   5594  O4   DT A 272      64.157 284.130 194.967 
ATOM   5595  C5   DT A 272      65.380 282.723 196.447 
ATOM   5596  C7   DT A 272      64.216 282.585 197.384 
ATOM   5597  C6   DT A 272      66.553 282.116 196.686 
ATOM   5598  P    DA A 273      72.748 281.231 197.906 
ATOM   5599  OP1  DA A 273      73.543 279.987 198.019 
ATOM   5600  OP2  DA A 273      72.269 281.813 199.179 
ATOM   5601  O5'  DA A 273      73.580 282.329 197.092 
ATOM   5602  C5'  DA A 273      73.511 282.332 195.654 
ATOM   5603  C4'  DA A 273      73.356 283.752 195.146 
ATOM   5604  O4'  DA A 273      71.962 284.164 195.065 
ATOM   5605  C3'  DA A 273      74.013 284.839 195.997 
ATOM   5606  O3'  DA A 273      74.542 285.841 195.138 
ATOM   5607  C2'  DA A 273      72.864 285.447 196.802 
ATOM   5608  C1'  DA A 273      71.836 285.439 195.676 
ATOM   5609  N9   DA A 273      70.431 285.589 196.147 
ATOM   5610  C8   DA A 273      69.866 285.119 197.298 
ATOM   5611  N7   DA A 273      68.611 285.416 197.427 
ATOM   5612  C5   DA A 273      68.318 286.136 196.277 
ATOM   5613  C6   DA A 273      67.137 286.739 195.812 
ATOM   5614  N6   DA A 273      65.977 286.708 196.482 
ATOM   5615  N1   DA A 273      67.193 287.377 194.628 
ATOM   5616  C2   DA A 273      68.349 287.404 193.966 
ATOM   5617  N3   DA A 273      69.509 286.881 194.299 
ATOM   5618  C4   DA A 273      69.426 286.248 195.488 
ATOM   5619  P    DA A 274      75.954 286.504 195.495 
ATOM   5620  OP1  DA A 274      77.048 285.644 194.991 
ATOM   5621  OP2  DA A 274      75.998 286.830 196.938 
ATOM   5622  O5'  DA A 274      75.894 287.855 194.641 
ATOM   5623  C5'  DA A 274      75.140 287.873 193.414 
ATOM   5624  C4'  DA A 274      74.322 289.146 193.328 
ATOM   5625  O4'  DA A 274      73.014 289.010 193.956 
ATOM   5626  C3'  DA A 274      74.930 290.375 194.003 
ATOM   5627  O3'  DA A 274      74.630 291.526 193.222 
ATOM   5628  C2'  DA A 274      74.191 290.488 195.338 
ATOM   5629  C1'  DA A 274      72.808 290.129 194.805 
ATOM   5630  N9   DA A 274      71.841 289.731 195.867 
ATOM   5631  C8   DA A 274      72.087 289.052 197.026 
ATOM   5632  N7   DA A 274      71.031 288.856 197.752 
ATOM   5633  C5   DA A 274      70.008 289.447 197.023 
ATOM   5634  C6   DA A 274      68.630 289.578 197.259 
ATOM   5635  N6   DA A 274      68.017 289.098 198.350 
ATOM   5636  N1   DA A 274      67.901 290.224 196.329 
ATOM   5637  C2   DA A 274      68.516 290.698 195.247 
ATOM   5638  N3   DA A 274      69.788 290.637 194.920 
ATOM   5639  C4   DA A 274      70.495 289.986 195.867 
ATOM   5640  P    DG A 275      75.748 292.657 193.048 
ATOM   5641  OP1  DG A 275      76.667 292.281 191.949 
ATOM   5642  OP2  DG A 275      76.380 292.936 194.356 
ATOM   5643  O5'  DG A 275      74.861 293.912 192.602 
ATOM   5644  C5'  DG A 275      73.645 293.680 191.867 
ATOM   5645  C4'  DG A 275      72.536 294.559 192.410 
ATOM   5646  O4'  DG A 275      71.816 293.928 193.508 
ATOM   5647  C3'  DG A 275      72.974 295.906 192.983 
ATOM   5648  O3'  DG A 275      71.990 296.884 192.667 
ATOM   5649  C2'  DG A 275      72.983 295.699 194.497 
ATOM   5650  C1'  DG A 275      71.707 294.865 194.569 
ATOM   5651  N9   DG A 275      71.558 294.107 195.842 
ATOM   5652  C8   DG A 275      72.529 293.525 196.628 
ATOM   5653  N7   DG A 275      72.063 292.926 197.697 
ATOM   5654  C5   DG A 275      70.685 293.124 197.613 
ATOM   5655  C6   DG A 275      69.647 292.705 198.484 
ATOM   5656  O6   DG A 275      69.729 292.062 199.527 
ATOM   5657  N1   DG A 275      68.390 293.121 198.021 
ATOM   5658  C2   DG A 275      68.167 293.846 196.867 
ATOM   5659  N2   DG A 275      66.894 294.145 196.599 
ATOM   5660  N3   DG A 275      69.143 294.238 196.049 
ATOM   5661  C4   DG A 275      70.367 293.843 196.485 
ATOM   5662  P    DG A 276      72.463 298.355 192.251 
ATOM   5663  OP1  DG A 276      72.799 298.379 190.809 
ATOM   5664  OP2  DG A 276      73.526 298.813 193.172 
ATOM   5665  O5'  DG A 276      71.128 299.200 192.508 
ATOM   5666  C5'  DG A 276      69.852 298.553 192.354 
ATOM   5667  C4'  DG A 276      68.934 298.938 193.497 
ATOM   5668  O4'  DG A 276      69.076 298.055 194.646 
ATOM   5669  C3'  DG A 276      69.147 300.336 194.079 
ATOM   5670  O3'  DG A 276      67.884 300.884 194.435 
ATOM   5671  C2'  DG A 276      69.954 300.105 195.356 
ATOM   5672  C1'  DG A 276      69.209 298.853 195.812 
ATOM   5673  N9   DG A 276      69.942 298.059 196.836 
ATOM   5674  C8   DG A 276      71.298 297.860 196.977 
ATOM   5675  N7   DG A 276      71.624 297.100 197.995 
ATOM   5676  C5   DG A 276      70.396 296.773 198.569 
ATOM   5677  C6   DG A 276      70.101 295.973 199.704 
ATOM   5678  O6   DG A 276      70.877 295.378 200.447 
ATOM   5679  N1   DG A 276      68.721 295.903 199.937 
ATOM   5680  C2   DG A 276      67.752 296.525 199.174 
ATOM   5681  N2   DG A 276      66.489 296.334 199.562 
ATOM   5682  N3   DG A 276      68.029 297.275 198.109 
ATOM   5683  C4   DG A 276      69.364 297.353 197.870 
ATOM   5684  P    DT A 277      67.607 302.436 194.162 
ATOM   5685  OP1  DT A 277      67.174 302.624 192.759 
ATOM   5686  OP2  DT A 277      68.778 303.232 194.592 
ATOM   5687  O5'  DT A 277      66.377 302.716 195.147 
ATOM   5688  C5'  DT A 277      65.463 301.643 195.444 
ATOM   5689  C4'  DT A 277      65.147 301.627 196.926 
ATOM   5690  O4'  DT A 277      66.097 300.829 197.687 
ATOM   5691  C3'  DT A 277      65.164 302.986 197.625 
ATOM   5692  O3'  DT A 277      64.134 303.014 198.605 
ATOM   5693  C2'  DT A 277      66.515 303.037 198.340 
ATOM   5694  C1'  DT A 277      66.520 301.586 198.811 
ATOM   5695  N1   DT A 277      67.864 301.094 199.222 
ATOM   5696  C2   DT A 277      67.912 300.196 200.259 
ATOM   5697  O2   DT A 277      66.916 299.798 200.839 
ATOM   5698  N3   DT A 277      69.175 299.763 200.613 
ATOM   5699  C4   DT A 277      70.365 300.145 200.027 
ATOM   5700  O4   DT A 277      71.437 299.689 200.430 
ATOM   5701  C5   DT A 277      70.213 301.091 198.947 
ATOM   5702  C7   DT A 277      71.459 301.560 198.254 
ATOM   5703  C6   DT A 277      68.997 301.529 198.583 
ATOM   5704  P    DA A 278      63.288 304.358 198.804 
ATOM   5705  OP1  DA A 278      62.195 304.410 197.807 
ATOM   5706  OP2  DA A 278      64.203 305.521 198.826 
ATOM   5707  O5'  DA A 278      62.674 304.131 200.264 
ATOM   5708  C5'  DA A 278      62.407 302.787 200.709 
ATOM   5709  C4'  DA A 278      62.873 302.613 202.141 
ATOM   5710  O4'  DA A 278      64.269 302.205 202.225 
ATOM   5711  C3'  DA A 278      62.800 303.860 203.021 
ATOM   5712  O3'  DA A 278      62.426 303.474 204.337 
ATOM   5713  C2'  DA A 278      64.233 304.391 203.060 
ATOM   5714  C1'  DA A 278      64.921 303.034 203.175 
ATOM   5715  N9   DA A 278      66.372 303.069 202.840 
ATOM   5716  C8   DA A 278      67.011 303.840 201.913 
ATOM   5717  N7   DA A 278      68.292 303.640 201.856 
ATOM   5718  C5   DA A 278      68.521 302.665 202.817 
ATOM   5719  C6   DA A 278      69.689 302.015 203.247 
ATOM   5720  N6   DA A 278      70.905 302.265 202.740 
ATOM   5721  N1   DA A 278      69.563 301.097 204.223 
ATOM   5722  C2   DA A 278      68.353 300.853 204.723 
ATOM   5723  N3   DA A 278      67.198 301.393 204.404 
ATOM   5724  C4   DA A 278      67.352 302.309 203.425 
ATOM   5725  P    DA A 279      61.410 304.400 205.158 
ATOM   5726  OP1  DA A 279      60.018 304.068 204.779 
ATOM   5727  OP2  DA A 279      61.803 305.819 205.010 
ATOM   5728  O5'  DA A 279      61.688 303.919 206.659 
ATOM   5729  C5'  DA A 279      62.108 302.562 206.891 
ATOM   5730  C4'  DA A 279      63.237 302.534 207.902 
ATOM   5731  O4'  DA A 279      64.545 302.674 207.278 
ATOM   5732  C3'  DA A 279      63.212 303.640 208.957 
ATOM   5733  O3'  DA A 279      63.665 303.105 210.195 
ATOM   5734  C2'  DA A 279      64.234 304.665 208.468 
ATOM   5735  C1'  DA A 279      65.277 303.660 207.989 
ATOM   5736  N9   DA A 279      66.289 304.242 207.064 
ATOM   5737  C8   DA A 279      66.119 305.221 206.128 
ATOM   5738  N7   DA A 279      67.200 305.516 205.473 
ATOM   5739  C5   DA A 279      68.158 304.670 206.014 
ATOM   5740  C6   DA A 279      69.525 304.491 205.743 
ATOM   5741  N6   DA A 279      70.192 305.190 204.814 
ATOM   5742  N1   DA A 279      70.183 303.565 206.465 
ATOM   5743  C2   DA A 279      69.515 302.873 207.386 
ATOM   5744  N3   DA A 279      68.247 302.952 207.726 
ATOM   5745  C4   DA A 279      67.610 303.886 206.989 
ATOM   5746  P    DC A 280      62.944 303.562 211.549 
ATOM   5747  OP1  DC A 280      61.728 302.746 211.763 
ATOM   5748  OP2  DC A 280      62.747 305.028 211.536 
ATOM   5749  O5'  DC A 280      64.049 303.178 212.641 
ATOM   5750  C5'  DC A 280      64.931 302.069 212.382 
ATOM   5751  C4'  DC A 280      66.351 302.436 212.763 
ATOM   5752  O4'  DC A 280      67.072 303.072 211.668 
ATOM   5753  C3'  DC A 280      66.495 303.423 213.921 
ATOM   5754  O3'  DC A 280      67.633 303.062 214.694 
ATOM   5755  C2'  DC A 280      66.771 304.769 213.252 
ATOM   5756  C1'  DC A 280      67.705 304.239 212.168 
ATOM   5757  N1   DC A 280      67.901 305.182 211.031 
ATOM   5758  C2   DC A 280      69.151 305.209 210.418 
ATOM   5759  O2   DC A 280      70.038 304.457 210.837 
ATOM   5760  N3   DC A 280      69.349 306.063 209.380 
ATOM   5761  C4   DC A 280      68.362 306.862 208.956 
ATOM   5762  N4   DC A 280      68.605 307.676 207.941 
ATOM   5763  C5   DC A 280      67.069 306.850 209.573 
ATOM   5764  C6   DC A 280      66.891 305.990 210.609 
ATOM   5765  P    DA A 281      67.556 303.179 216.289 
ATOM   5766  OP1  DA A 281      66.924 301.962 216.846 
ATOM   5767  OP2  DA A 281      66.930 304.466 216.662 
ATOM   5768  O5'  DA A 281      69.109 303.205 216.678 
ATOM   5769  C5'  DA A 281      70.051 302.512 215.838 
ATOM   5770  C4'  DA A 281      71.280 303.372 215.619 
ATOM   5771  O4'  DA A 281      71.139 304.261 214.474 
ATOM   5772  C3'  DA A 281      71.650 304.309 216.768 
ATOM   5773  O3'  DA A 281      73.067 304.376 216.870 
ATOM   5774  C2'  DA A 281      71.129 305.678 216.335 
ATOM   5775  C1'  DA A 281      71.533 305.566 214.869 
ATOM   5776  N9   DA A 281      70.845 306.545 213.981 
ATOM   5777  C8   DA A 281      69.573 307.032 214.080 
ATOM   5778  N7   DA A 281      69.263 307.879 213.148 
ATOM   5779  C5   DA A 281      70.411 307.962 212.373 
ATOM   5780  C6   DA A 281      70.725 308.700 211.221 
ATOM   5781  N6   DA A 281      69.866 309.536 210.621 
ATOM   5782  N1   DA A 281      71.959 308.547 210.706 
ATOM   5783  C2   DA A 281      72.808 307.715 211.306 
ATOM   5784  N3   DA A 281      72.628 306.977 212.380 
ATOM   5785  C4   DA A 281      71.386 307.148 212.876 
ATOM   5786  P    DA A 282      73.742 304.413 218.321 
ATOM   5787  OP1  DA A 282      73.877 303.033 218.839 
ATOM   5788  OP2  DA A 282      73.007 305.362 219.185 
ATOM   5789  O5'  DA A 282      75.189 305.004 217.982 
ATOM   5790  C5'  DA A 282      75.768 304.736 216.691 
ATOM   5791  C4'  DA A 282      76.395 305.999 216.132 
ATOM   5792  O4'  DA A 282      75.446 306.802 215.374 
ATOM   5793  C3'  DA A 282      76.961 306.974 217.165 
ATOM   5794  O3'  DA A 282      78.146 307.562 216.642 
ATOM   5795  C2'  DA A 282      75.895 308.061 217.296 
ATOM   5796  C1'  DA A 282      75.549 308.148 215.812 
ATOM   5797  N9   DA A 282      74.251 308.825 215.538 
ATOM   5798  C8   DA A 282      73.107 308.799 216.284 
ATOM   5799  N7   DA A 282      72.136 309.495 215.780 
ATOM   5800  C5   DA A 282      72.672 310.021 214.612 
ATOM   5801  C6   DA A 282      72.139 310.855 213.616 
ATOM   5802  N6   DA A 282      70.884 311.327 213.641 
ATOM   5803  N1   DA A 282      72.944 311.189 212.591 
ATOM   5804  C2   DA A 282      74.190 310.716 212.572 
ATOM   5805  N3   DA A 282      74.794 309.935 213.440 
ATOM   5806  C4   DA A 282      73.967 309.617 214.456 
ATOM   5807  P    DG A 283      79.388 307.807 217.621 
ATOM   5808  OP1  DG A 283      80.183 306.563 217.734 
ATOM   5809  OP2  DG A 283      78.909 308.389 218.894 
ATOM   5810  O5'  DG A 283      80.220 308.905 216.808 
ATOM   5811  C5'  DG A 283      80.151 308.908 215.369 
ATOM   5812  C4'  DG A 283      79.997 310.328 214.861 
ATOM   5813  O4'  DG A 283      78.603 310.740 214.780 
ATOM   5814  C3'  DG A 283      80.653 311.415 215.712 
ATOM   5815  O3'  DG A 283      81.182 312.417 214.853 
ATOM   5816  C2'  DG A 283      79.505 312.023 216.517 
ATOM   5817  C1'  DG A 283      78.476 312.015 215.391 
ATOM   5818  N9   DG A 283      77.071 312.165 215.862 
ATOM   5819  C8   DG A 283      76.486 311.699 217.019 
ATOM   5820  N7   DG A 283      75.216 312.005 217.136 
ATOM   5821  C5   DG A 283      74.941 312.727 215.975 
ATOM   5822  C6   DG A 283      73.731 313.324 215.535 
ATOM   5823  O6   DG A 283      72.635 313.339 216.087 
ATOM   5824  N1   DG A 283      73.895 313.961 214.296 
ATOM   5825  C2   DG A 283      75.074 314.012 213.578 
ATOM   5826  N2   DG A 283      75.024 314.669 212.416 
ATOM   5827  N3   DG A 283      76.208 313.452 213.991 
ATOM   5828  C4   DG A 283      76.067 312.830 215.191 
ATOM   5829  P    DT A 284      82.594 313.080 215.210 
ATOM   5830  OP1  DT A 284      83.688 312.220 214.706 
ATOM   5831  OP2  DT A 284      82.638 313.406 216.653 
ATOM   5832  O5'  DT A 284      82.534 314.431 214.356 
ATOM   5833  C5'  DT A 284      81.780 314.449 213.129 
ATOM   5834  C4'  DT A 284      80.962 315.722 213.043 
ATOM   5835  O4'  DT A 284      79.655 315.586 213.671 
ATOM   5836  C3'  DT A 284      81.570 316.951 213.718 
ATOM   5837  O3'  DT A 284      81.270 318.102 212.937 
ATOM   5838  C2'  DT A 284      80.832 317.064 215.053 
ATOM   5839  C1'  DT A 284      79.448 316.705 214.520 
ATOM   5840  N1   DT A 284      78.482 316.307 215.582 
ATOM   5841  C2   DT A 284      77.167 316.658 215.394 
ATOM   5842  O2   DT A 284      76.777 317.267 214.413 
ATOM   5843  N3   DT A 284      76.301 316.273 216.400 
ATOM   5844  C4   DT A 284      76.634 315.583 217.548 
ATOM   5845  O4   DT A 284      75.769 315.294 218.378 
ATOM   5846  C5   DT A 284      78.037 315.260 217.655 
ATOM   5847  C7   DT A 284      78.485 314.510 218.874 
ATOM   5848  C6   DT A 284      78.901 315.623 216.692 
ATOM   5849  P    DC A 285      82.388 319.233 212.763 
ATOM   5850  OP1  DC A 285      83.307 318.857 211.664 
ATOM   5851  OP2  DC A 285      83.021 319.512 214.071 
ATOM   5852  O5'  DC A 285      81.502 320.488 212.317 
ATOM   5853  C5'  DC A 285      80.285 320.256 211.582 
ATOM   5854  C4'  DC A 285      79.176 321.135 212.125 
ATOM   5855  O4'  DC A 285      78.456 320.504 213.223 
ATOM   5856  C3'  DC A 285      79.615 322.482 212.698 
ATOM   5857  O3'  DC A 285      78.630 323.460 212.382 
ATOM   5858  C2'  DC A 285      79.623 322.275 214.212 
ATOM   5859  C1'  DC A 285      78.348 321.441 214.284 
ATOM   5860  N1   DC A 285      78.199 320.682 215.557 
ATOM   5861  C2   DC A 285      76.913 320.511 216.065 
ATOM   5862  O2   DC A 285      75.958 320.992 215.443 
ATOM   5863  N3   DC A 285      76.756 319.824 217.224 
ATOM   5864  C4   DC A 285      77.816 319.319 217.867 
ATOM   5865  N4   DC A 285      77.611 318.656 218.995 
ATOM   5866  C5   DC A 285      79.147 319.484 217.363 
ATOM   5867  C6   DC A 285      79.283 320.175 216.203 
ATOM   5868  P    DG A 286      79.104 324.931 211.966 
ATOM   5869  OP1  DG A 286      79.439 324.955 210.524 
ATOM   5870  OP2  DG A 286      80.166 325.389 212.887 
ATOM   5871  O5'  DG A 286      77.769 325.776 212.223 
ATOM   5872  C5'  DG A 286      76.493 325.129 212.069 
ATOM   5873  C4'  DG A 286      75.574 325.514 213.212 
ATOM   5874  O4'  DG A 286      75.717 324.631 214.361 
ATOM   5875  C3'  DG A 286      75.787 326.912 213.794 
ATOM   5876  O3'  DG A 286      74.524 327.460 214.150 
ATOM   5877  C2'  DG A 286      76.594 326.681 215.071 
ATOM   5878  C1'  DG A 286      75.849 325.429 215.527 
ATOM   5879  N9   DG A 286      76.583 324.635 216.551 
ATOM   5880  C8   DG A 286      77.939 324.436 216.692 
ATOM   5881  N7   DG A 286      78.264 323.676 217.710 
ATOM   5882  C5   DG A 286      77.036 323.349 218.284 
ATOM   5883  C6   DG A 286      76.742 322.549 219.419 
ATOM   5884  O6   DG A 286      77.517 321.954 220.163 
ATOM   5885  N1   DG A 286      75.361 322.479 219.652 
ATOM   5886  C2   DG A 286      74.393 323.101 218.889 
ATOM   5887  N2   DG A 286      73.129 322.910 219.277 
ATOM   5888  N3   DG A 286      74.669 323.851 217.824 
ATOM   5889  C4   DG A 286      76.004 323.929 217.585 
ATOM   5890  P    DA A 287      74.247 329.012 213.878 
ATOM   5891  OP1  DA A 287      73.815 329.200 212.474 
ATOM   5892  OP2  DA A 287      75.418 329.808 214.308 
ATOM   5893  O5'  DA A 287      73.017 329.292 214.862 
ATOM   5894  C5'  DA A 287      72.104 328.219 215.159 
ATOM   5895  C4'  DA A 287      71.787 328.203 216.641 
ATOM   5896  O4'  DA A 287      72.738 327.405 217.402 
ATOM   5897  C3'  DA A 287      71.805 329.562 217.340 
ATOM   5898  O3'  DA A 287      70.774 329.590 218.320 
ATOM   5899  C2'  DA A 287      73.155 329.613 218.055 
ATOM   5900  C1'  DA A 287      73.160 328.162 218.526 
ATOM   5901  N9   DA A 287      74.505 327.670 218.937 
ATOM   5902  C8   DA A 287      75.723 327.997 218.413 
ATOM   5903  N7   DA A 287      76.719 327.398 218.991 
ATOM   5904  C5   DA A 287      76.118 326.617 219.969 
ATOM   5905  C6   DA A 287      76.641 325.736 220.929 
ATOM   5906  N6   DA A 287      77.950 325.482 221.068 
ATOM   5907  N1   DA A 287      75.765 325.122 221.747 
ATOM   5908  C2   DA A 287      74.465 325.377 221.605 
ATOM   5909  N3   DA A 287      73.865 326.175 220.749 
ATOM   5910  C4   DA A 287      74.763 326.778 219.943 
ATOM   5911  P    DT A 288      69.928 330.934 218.519 
ATOM   5912  OP1  DT A 288      68.835 330.986 217.522 
ATOM   5913  OP2  DT A 288      70.843 332.097 218.541 
ATOM   5914  O5'  DT A 288      69.314 330.707 219.979 
ATOM   5915  C5'  DT A 288      69.048 329.363 220.424 
ATOM   5916  C4'  DT A 288      69.514 329.189 221.856 
ATOM   5917  O4'  DT A 288      70.910 328.781 221.940 
ATOM   5918  C3'  DT A 288      69.441 330.436 222.736 
ATOM   5919  O3'  DT A 288      69.066 330.050 224.053 
ATOM   5920  C2'  DT A 288      70.874 330.967 222.775 
ATOM   5921  C1'  DT A 288      71.562 329.610 222.890 
ATOM   5922  N1   DT A 288      73.012 329.645 222.556 
ATOM   5923  C2   DT A 288      73.837 328.799 223.260 
ATOM   5924  O2   DT A 288      73.428 328.044 224.125 
ATOM   5925  N3   DT A 288      75.175 328.859 222.923 
ATOM   5926  C4   DT A 288      75.742 329.674 221.965 
ATOM   5927  O4   DT A 288      76.957 329.639 221.752 
ATOM   5928  C5   DT A 288      74.798 330.524 221.280 
ATOM   5929  C7   DT A 288      75.333 331.444 220.220 
ATOM   5930  C6   DT A 288      73.492 330.487 221.587 
ATOM   5931  P    DG A 289      68.050 330.976 224.874 
ATOM   5932  OP1  DG A 289      66.659 330.644 224.494 
ATOM   5933  OP2  DG A 289      68.443 332.395 224.725 
ATOM   5934  O5'  DG A 289      68.328 330.495 226.374 
ATOM   5935  C5'  DG A 289      68.748 329.138 226.606 
ATOM   5936  C4'  DG A 289      69.877 329.110 227.617 
ATOM   5937  O4'  DG A 289      71.185 329.250 226.993 
ATOM   5938  C3'  DG A 289      69.852 330.216 228.672 
ATOM   5939  O3'  DG A 289      70.305 329.681 229.910 
ATOM   5940  C2'  DG A 289      70.874 331.241 228.183 
ATOM   5941  C1'  DG A 289      71.917 330.236 227.704 
ATOM   5942  N9   DG A 289      72.930 330.818 226.779 
ATOM   5943  C8   DG A 289      72.777 331.805 225.830 
ATOM   5944  N7   DG A 289      73.876 332.092 225.176 
ATOM   5945  C5   DG A 289      74.825 331.235 225.731 
ATOM   5946  C6   DG A 289      76.203 331.081 225.432 
ATOM   5947  O6   DG A 289      76.882 331.678 224.602 
ATOM   5948  N1   DG A 289      76.795 330.095 226.236 
ATOM   5949  C2   DG A 289      76.140 329.356 227.201 
ATOM   5950  N2   DG A 289      76.882 328.464 227.860 
ATOM   5951  N3   DG A 289      74.845 329.501 227.481 
ATOM   5952  C4   DG A 289      74.257 330.454 226.710 
ATOM   5953  P    DG A 290      69.584 330.138 231.264 
ATOM   5954  OP1  DG A 290      68.368 329.322 231.478 
ATOM   5955  OP2  DG A 290      69.388 331.604 231.251 
ATOM   5956  O5'  DG A 290      70.690 329.754 232.356 
ATOM   5957  C5'  DG A 290      71.571 328.645 232.097 
ATOM   5958  C4'  DG A 290      72.991 329.012 232.478 
ATOM   5959  O4'  DG A 290      73.713 329.648 231.383 
ATOM   5960  C3'  DG A 290      73.136 329.999 233.636 
ATOM   5961  O3'  DG A 290      74.273 329.638 234.409 
ATOM   5962  C2'  DG A 290      73.411 331.345 232.967 
ATOM   5963  C1'  DG A 290      74.346 330.815 231.883 
ATOM   5964  N9   DG A 290      74.541 331.758 230.746 
ATOM   5965  C8   DG A 290      73.646 332.643 230.185 
ATOM   5966  N7   DG A 290      74.137 333.337 229.187 
ATOM   5967  C5   DG A 290      75.450 332.880 229.080 
ATOM   5968  C6   DG A 290      76.479 333.260 228.179 
ATOM   5969  O6   DG A 290      76.443 334.091 227.276 
ATOM   5970  N1   DG A 290      77.660 332.545 228.421 
ATOM   5971  C2   DG A 290      77.824 331.588 229.403 
ATOM   5972  N2   DG A 290      79.030 331.018 229.470 
ATOM   5973  N3   DG A 290      76.858 331.232 230.248 
ATOM   5974  C4   DG A 290      75.706 331.917 230.027 
ATOM   5975  P    DA A 291      74.197 329.755 236.004 
ATOM   5976  OP1  DA A 291      73.564 328.538 236.561 
ATOM   5977  OP2  DA A 291      73.570 331.042 236.377 
ATOM   5978  O5'  DA A 291      75.749 329.781 236.393 
ATOM   5979  C5'  DA A 291      76.691 329.088 235.553 
ATOM   5980  C4'  DA A 291      77.920 329.948 235.334 
ATOM   5981  O4'  DA A 291      77.779 330.837 234.189 
ATOM   5982  C3'  DA A 291      78.290 330.885 236.483 
ATOM   5983  O3'  DA A 291      79.708 330.952 236.585 
ATOM   5984  C2'  DA A 291      77.769 332.254 236.050 
ATOM   5985  C1'  DA A 291      78.173 332.142 234.584 
ATOM   5986  N9   DA A 291      77.486 333.121 233.696 
ATOM   5987  C8   DA A 291      76.213 333.608 233.795 
ATOM   5988  N7   DA A 291      75.903 334.455 232.863 
ATOM   5989  C5   DA A 291      77.051 334.538 232.088 
ATOM   5990  C6   DA A 291      77.365 335.276 230.936 
ATOM   5991  N6   DA A 291      76.506 336.112 230.336 
ATOM   5992  N1   DA A 291      78.599 335.123 230.421 
ATOM   5993  C2   DA A 291      79.449 334.291 231.021 
ATOM   5994  N3   DA A 291      79.268 333.553 232.095 
ATOM   5995  C4   DA A 291      78.026 333.724 232.591 
ATOM   5996  P    DT A 292      80.382 330.988 238.036 
ATOM   5997  OP1  DT A 292      80.517 329.609 238.554 
ATOM   5998  OP2  DT A 292      79.647 331.938 238.900 
ATOM   5999  O5'  DT A 292      81.829 331.580 237.697 
ATOM   6000  C5'  DT A 292      82.408 331.312 236.406 
ATOM   6001  C4'  DT A 292      83.036 332.575 235.847 
ATOM   6002  O4'  DT A 292      82.086 333.378 235.089 
ATOM   6003  C3'  DT A 292      83.601 333.550 236.880 
ATOM   6004  O3'  DT A 292      84.786 334.138 236.357 
ATOM   6005  C2'  DT A 292      82.536 334.637 237.011 
ATOM   6006  C1'  DT A 292      82.189 334.724 235.527 
ATOM   6007  N1   DT A 292      80.891 335.401 235.253 
ATOM   6008  C2   DT A 292      80.808 336.154 234.108 
ATOM   6009  O2   DT A 292      81.737 336.283 233.330 
ATOM   6010  N3   DT A 292      79.588 336.767 233.888 
ATOM   6011  C4   DT A 292      78.475 336.688 234.699 
ATOM   6012  O4   DT A 292      77.437 337.282 234.397 
ATOM   6013  C5   DT A 292      78.661 335.875 235.877 
ATOM   6014  C7   DT A 292      77.496 335.737 236.814 
ATOM   6015  C6   DT A 292      79.834 335.268 236.116 
ATOM   6016  P    DT A 293      86.029 334.383 237.336 
ATOM   6017  OP1  DT A 293      86.823 333.139 237.449 
ATOM   6018  OP2  DT A 293      85.550 334.965 238.609 
ATOM   6019  O5'  DT A 293      86.860 335.481 236.523 
ATOM   6020  C5'  DT A 293      86.792 335.484 235.084 
ATOM   6021  C4'  DT A 293      86.637 336.904 234.576 
ATOM   6022  O4'  DT A 293      85.243 337.316 234.495 
ATOM   6023  C3'  DT A 293      87.293 337.991 235.427 
ATOM   6024  O3'  DT A 293      87.822 338.993 234.568 
ATOM   6025  C2'  DT A 293      86.145 338.599 236.232 
ATOM   6026  C1'  DT A 293      85.117 338.591 235.107 
ATOM   6027  N1   DT A 293      83.711 338.741 235.577 
ATOM   6028  C2   DT A 293      82.851 339.441 234.766 
ATOM   6029  O2   DT A 293      83.192 339.930 233.702 
ATOM   6030  N3   DT A 293      81.557 339.561 235.235 
ATOM   6031  C4   DT A 293      81.066 339.051 236.420 
ATOM   6032  O4   DT A 293      79.887 339.223 236.734 
ATOM   6033  C5   DT A 293      82.044 338.332 237.202 
ATOM   6034  C7   DT A 293      81.591 337.745 238.507 
ATOM   6035  C6   DT A 293      83.309 338.201 236.770 
ATOM   6036  P    DC A 294      89.235 339.656 234.925 
ATOM   6037  OP1  DC A 294      90.328 338.796 234.421 
ATOM   6038  OP2  DC A 294      89.279 339.982 236.368 
ATOM   6039  O5'  DC A 294      89.174 341.007 234.071 
ATOM   6040  C5'  DC A 294      88.420 341.025 232.845 
ATOM   6041  C4'  DC A 294      87.602 342.298 232.758 
ATOM   6042  O4'  DC A 294      86.295 342.162 233.386 
ATOM   6043  C3'  DC A 294      88.210 343.527 233.433 
ATOM   6044  O3'  DC A 294      87.911 344.678 232.653 
ATOM   6045  C2'  DC A 294      87.472 343.640 234.768 
ATOM   6046  C1'  DC A 294      86.088 343.281 234.235 
ATOM   6047  N1   DC A 294      85.122 342.883 235.297 
ATOM   6048  C2   DC A 294      83.785 343.232 235.122 
ATOM   6049  O2   DC A 294      83.459 343.850 234.102 
ATOM   6050  N3   DC A 294      82.890 342.879 236.079 
ATOM   6051  C4   DC A 294      83.283 342.209 237.169 
ATOM   6052  N4   DC A 294      82.371 341.888 238.074 
ATOM   6053  C5   DC A 294      84.654 341.842 237.369 
ATOM   6054  C6   DC A 294      85.534 342.204 236.401 
ATOM   6055  P    DC A 295      89.029 345.809 232.478 
ATOM   6056  OP1  DC A 295      89.948 345.433 231.379 
ATOM   6057  OP2  DC A 295      89.661 346.088 233.786 
ATOM   6058  O5'  DC A 295      88.142 347.064 232.032 
ATOM   6059  C5'  DC A 295      86.925 346.832 231.297 
ATOM   6060  C4'  DC A 295      85.816 347.711 231.840 
ATOM   6061  O4'  DC A 295      85.096 347.080 232.938 
ATOM   6062  C3'  DC A 295      86.255 349.058 232.413 
ATOM   6063  O3'  DC A 295      85.270 350.036 232.097 
ATOM   6064  C2'  DC A 295      86.264 348.851 233.928 
ATOM   6065  C1'  DC A 295      84.988 348.017 233.999 
ATOM   6066  N1   DC A 295      84.839 347.259 235.272 
ATOM   6067  C2   DC A 295      83.553 347.087 235.780 
ATOM   6068  O2   DC A 295      82.598 347.568 235.158 
ATOM   6069  N3   DC A 295      83.397 346.400 236.939 
ATOM   6070  C4   DC A 295      84.456 345.895 237.582 
ATOM   6071  N4   DC A 295      84.251 345.232 238.710 
ATOM   6072  C5   DC A 295      85.788 346.060 237.078 
ATOM   6073  C6   DC A 295      85.923 346.751 235.918 
ATOM   6074  P    DT A 296      85.744 351.507 231.681 
ATOM   6075  OP1  DT A 296      86.079 351.531 230.240 
ATOM   6076  OP2  DT A 296      86.807 351.965 232.602 
ATOM   6077  O5'  DT A 296      84.409 352.352 231.938 
ATOM   6078  C5'  DT A 296      83.133 351.705 231.784 
ATOM   6079  C4'  DT A 296      82.214 352.090 232.927 
ATOM   6080  O4'  DT A 296      82.357 351.207 234.076 
ATOM   6081  C3'  DT A 296      82.428 353.488 233.509 
ATOM   6082  O3'  DT A 296      81.164 354.036 233.865 
ATOM   6083  C2'  DT A 296      83.235 353.257 234.786 
ATOM   6084  C1'  DT A 296      82.490 352.005 235.242 
ATOM   6085  N1   DT A 296      83.223 351.211 236.266 
ATOM   6086  C2   DT A 296      82.468 350.574 237.222 
ATOM   6087  O2   DT A 296      81.252 350.636 237.256 
ATOM   6088  N3   DT A 296      83.183 349.848 238.155 
ATOM   6089  C4   DT A 296      84.555 349.709 238.209 
ATOM   6090  O4   DT A 296      85.082 349.032 239.093 
ATOM   6091  C5   DT A 296      85.260 350.415 237.164 
ATOM   6092  C7   DT A 296      86.758 350.318 237.151 
ATOM   6093  C6   DT A 296      84.590 351.129 236.245 
ATOM   6094  P    DC A 297      80.888 355.588 233.593 
ATOM   6095  OP1  DC A 297      80.455 355.776 232.189 
ATOM   6096  OP2  DC A 297      82.059 356.384 234.023 
ATOM   6097  O5'  DC A 297      79.658 355.868 234.577 
ATOM   6098  C5'  DC A 297      78.744 354.795 234.874 
ATOM   6099  C4'  DC A 297      78.428 354.779 236.356 
ATOM   6100  O4'  DC A 297      79.378 353.981 237.118 
ATOM   6101  C3'  DC A 297      78.445 356.138 237.055 
ATOM   6102  O3'  DC A 297      77.415 356.166 238.035 
ATOM   6103  C2'  DC A 297      79.796 356.189 237.770 
ATOM   6104  C1'  DC A 297      79.800 354.738 238.241 
ATOM   6105  N1   DC A 297      81.145 354.246 238.652 
ATOM   6106  C2   DC A 297      81.211 353.335 239.703 
ATOM   6107  O2   DC A 297      80.160 352.975 240.246 
ATOM   6108  N3   DC A 297      82.427 352.875 240.092 
ATOM   6109  C4   DC A 297      83.542 353.290 239.478 
ATOM   6110  N4   DC A 297      84.705 352.812 239.894 
ATOM   6111  C5   DC A 297      83.497 354.227 238.396 
ATOM   6112  C6   DC A 297      82.272 354.675 238.021 
ATOM   6113  P    DT A 298      76.569 357.510 238.234 
ATOM   6114  OP1  DT A 298      75.476 357.562 237.237 
ATOM   6115  OP2  DT A 298      77.483 358.673 238.256 
ATOM   6116  O5'  DT A 298      75.954 357.283 239.695 
ATOM   6117  C5'  DT A 298      75.688 355.939 240.139 
ATOM   6118  C4'  DT A 298      76.154 355.765 241.571 
ATOM   6119  O4'  DT A 298      77.550 355.357 241.656 
ATOM   6120  C3'  DT A 298      76.081 357.012 242.451 
ATOM   6121  O3'  DT A 298      75.706 356.626 243.768 
ATOM   6122  C2'  DT A 298      77.514 357.543 242.490 
ATOM   6123  C1'  DT A 298      78.202 356.186 242.605 
ATOM   6124  N1   DT A 298      79.653 356.221 242.271 
ATOM   6125  C2   DT A 298      80.477 355.375 242.975 
ATOM   6126  O2   DT A 298      80.069 354.620 243.840 
ATOM   6127  N3   DT A 298      81.815 355.435 242.638 
ATOM   6128  C4   DT A 298      82.383 356.250 241.680 
ATOM   6129  O4   DT A 298      83.597 356.215 241.467 
ATOM   6130  C5   DT A 298      81.438 357.100 240.995 
ATOM   6131  C7   DT A 298      81.973 358.020 239.935 
ATOM   6132  C6   DT A 298      80.132 357.063 241.302 
ATOM   6133  P    DC A 299      74.690 357.552 244.589 
ATOM   6134  OP1  DC A 299      73.299 357.220 244.209 
ATOM   6135  OP2  DC A 299      75.083 358.971 244.441 
ATOM   6136  O5'  DC A 299      74.968 357.071 246.089 
ATOM   6137  C5'  DC A 299      75.388 355.714 246.321 
ATOM   6138  C4'  DC A 299      76.517 355.686 247.332 
ATOM   6139  O4'  DC A 299      77.825 355.826 246.708 
ATOM   6140  C3'  DC A 299      76.492 356.792 248.387 
ATOM   6141  O3'  DC A 299      76.946 356.257 249.625 
ATOM   6142  C2'  DC A 299      77.515 357.817 247.898 
ATOM   6143  C1'  DC A 299      78.558 356.812 247.419 
ATOM   6144  N1   DC A 299      79.570 357.394 246.494 
ATOM   6145  C2   DC A 299      80.871 356.902 246.563 
ATOM   6146  O2   DC A 299      81.130 356.011 247.381 
ATOM   6147  N3   DC A 299      81.809 357.421 245.728 
ATOM   6148  C4   DC A 299      81.488 358.384 244.857
[truncated: 415,700 more chars]
