# Supplementary material for: Characterization of lncRNA-protein interactions associated with Prostate cancer and Androgen receptors by molecular docking simulations
Source: Biochem Biophys Rep. 2025 Mar 9;42:101959. doi: 10.1016/j.bbrep.2025.101959 (PMC11929892; doi:10.1016/j.bbrep.2025.101959)
Supplement: Multimedia component 36 [file mmc36.zip › bbrep_00101959_model_25.pdb]

REMARK Number:    25
REMARK Ligand:     lig_628dcb8434e2f.pdb
REMARK Contact:     0     0     0
REMARK Score:  -174.26
REMARK RMSD:    789.33
MODEL       25
ATOM      1  N   ALA A  24      30.357  -5.473 -24.875 
ATOM      2  CA  ALA A  24      30.515  -4.000 -24.871 
ATOM      3  CB  ALA A  24      29.364  -3.347 -25.653 
ATOM      4  C   ALA A  24      30.496  -3.471 -23.474 
ATOM      5  O   ALA A  24      31.409  -3.720 -22.690 
ATOM      6  N   GLN A  25      29.435  -2.716 -23.129 
ATOM      7  CA  GLN A  25      29.334  -2.167 -21.810 
ATOM      8  CB  GLN A  25      28.209  -1.135 -21.640 
ATOM      9  CG  GLN A  25      28.449   0.131 -22.464 
ATOM     10  CD  GLN A  25      27.291   1.085 -22.227 
ATOM     11  OE1 GLN A  25      26.895   1.324 -21.089 
ATOM     12  NE2 GLN A  25      26.734   1.652 -23.331 
ATOM     13  C   GLN A  25      29.084  -3.296 -20.876 
ATOM     14  O   GLN A  25      28.668  -4.376 -21.290 
ATOM     15  N   ASP A  26      29.382  -3.075 -19.584 
ATOM     16  CA  ASP A  26      29.211  -4.105 -18.606 
ATOM     17  CB  ASP A  26      30.274  -4.043 -17.495 
ATOM     18  CG  ASP A  26      30.054  -5.171 -16.494 
ATOM     19  OD1 ASP A  26      28.986  -5.191 -15.826 
ATOM     20  OD2 ASP A  26      30.966  -6.032 -16.381 
ATOM     21  C   ASP A  26      27.866  -3.939 -17.988 
ATOM     22  O   ASP A  26      27.612  -2.985 -17.253 
ATOM     23  N   ASN A  27      26.945  -4.872 -18.288 
ATOM     24  CA  ASN A  27      25.662  -4.773 -17.669 
ATOM     25  CB  ASN A  27      24.503  -4.752 -18.683 
ATOM     26  CG  ASN A  27      24.583  -3.452 -19.471 
ATOM     27  OD1 ASN A  27      24.658  -2.366 -18.897 
ATOM     28  ND2 ASN A  27      24.568  -3.560 -20.827 
ATOM     29  C   ASN A  27      25.467  -5.984 -16.812 
ATOM     30  O   ASN A  27      24.473  -6.696 -16.949 
ATOM     31  N   SER A  28      26.402  -6.226 -15.873 
ATOM     32  CA  SER A  28      26.317  -7.361 -15.002 
ATOM     33  CB  SER A  28      27.559  -7.517 -14.112 
ATOM     34  OG  SER A  28      28.707  -7.731 -14.919 
ATOM     35  C   SER A  28      25.149  -7.145 -14.100 
ATOM     36  O   SER A  28      24.492  -8.089 -13.668 
ATOM     37  N   ARG A  29      24.868  -5.864 -13.806 
ATOM     38  CA  ARG A  29      23.821  -5.471 -12.913 
ATOM     39  CB  ARG A  29      23.787  -3.948 -12.704 
ATOM     40  CG  ARG A  29      25.152  -3.369 -12.324 
ATOM     41  CD  ARG A  29      25.113  -1.897 -11.913 
ATOM     42  NE  ARG A  29      26.512  -1.383 -11.942 
ATOM     43  CZ  ARG A  29      27.390  -1.720 -10.952 
ATOM     44  NH1 ARG A  29      27.024  -2.618  -9.991 
ATOM     45  NH2 ARG A  29      28.642  -1.178 -10.929 
ATOM     46  C   ARG A  29      22.506  -5.884 -13.504 
ATOM     47  O   ARG A  29      21.579  -6.255 -12.784 
ATOM     48  N   TYR A  30      22.378  -5.784 -14.840 
ATOM     49  CA  TYR A  30      21.164  -6.163 -15.505 
ATOM     50  CB  TYR A  30      21.186  -5.817 -17.003 
ATOM     51  CG  TYR A  30      19.900  -6.271 -17.606 
ATOM     52  CD1 TYR A  30      18.727  -5.600 -17.348 
ATOM     53  CD2 TYR A  30      19.876  -7.357 -18.449 
ATOM     54  CE1 TYR A  30      17.543  -6.018 -17.911 
ATOM     55  CE2 TYR A  30      18.698  -7.778 -19.016 
ATOM     56  CZ  TYR A  30      17.529  -7.109 -18.746 
ATOM     57  OH  TYR A  30      16.316  -7.539 -19.327 
ATOM     58  C   TYR A  30      20.959  -7.638 -15.363 
ATOM     59  O   TYR A  30      19.855  -8.092 -15.068 
ATOM     60  N   THR A  31      22.033  -8.431 -15.551 
ATOM     61  CA  THR A  31      21.926  -9.861 -15.473 
ATOM     62  CB  THR A  31      23.230 -10.559 -15.736 
ATOM     63  OG1 THR A  31      23.715 -10.225 -17.028 
ATOM     64  CG2 THR A  31      23.003 -12.080 -15.628 
ATOM     65  C   THR A  31      21.490 -10.229 -14.091 
ATOM     66  O   THR A  31      20.646 -11.105 -13.907 
ATOM     67  N   HIS A  32      22.064  -9.557 -13.079 
ATOM     68  CA  HIS A  32      21.744  -9.842 -11.711 
ATOM     69  ND1 HIS A  32      22.771 -10.826  -8.882 
ATOM     70  CG  HIS A  32      22.450  -9.554  -9.301 
ATOM     71  CB  HIS A  32      22.623  -9.069 -10.710 
ATOM     72  NE2 HIS A  32      22.010  -9.743  -7.096 
ATOM     73  CD2 HIS A  32      21.986  -8.905  -8.198 
ATOM     74  CE1 HIS A  32      22.488 -10.885  -7.556 
ATOM     75  C   HIS A  32      20.311  -9.481 -11.477 
ATOM     76  O   HIS A  32      19.604 -10.145 -10.722 
ATOM     77  N   PHE A  33      19.841  -8.406 -12.133 
ATOM     78  CA  PHE A  33      18.494  -7.942 -11.975 
ATOM     79  CB  PHE A  33      18.233  -6.698 -12.850 
ATOM     80  CG  PHE A  33      16.831  -6.221 -12.683 
ATOM     81  CD1 PHE A  33      15.822  -6.729 -13.471 
ATOM     82  CD2 PHE A  33      16.525  -5.261 -11.749 
ATOM     83  CE1 PHE A  33      14.528  -6.288 -13.327 
ATOM     84  CE2 PHE A  33      15.232  -4.815 -11.599 
ATOM     85  CZ  PHE A  33      14.232  -5.330 -12.388 
ATOM     86  C   PHE A  33      17.577  -9.044 -12.410 
ATOM     87  O   PHE A  33      16.584  -9.337 -11.745 
ATOM     88  N   LEU A  34      17.891  -9.694 -13.546 
ATOM     89  CA  LEU A  34      17.052 -10.740 -14.056 
ATOM     90  CB  LEU A  34      17.509 -11.262 -15.429 
ATOM     91  CG  LEU A  34      17.352 -10.227 -16.561 
ATOM     92  CD1 LEU A  34      17.815 -10.799 -17.911 
ATOM     93  CD2 LEU A  34      15.914  -9.684 -16.622 
ATOM     94  C   LEU A  34      17.034 -11.895 -13.105 
ATOM     95  O   LEU A  34      15.977 -12.463 -12.835 
ATOM     96  N   THR A  35      18.201 -12.276 -12.555 
ATOM     97  CA  THR A  35      18.222 -13.429 -11.706 
ATOM     98  CB  THR A  35      19.611 -13.827 -11.277 
ATOM     99  OG1 THR A  35      19.582 -15.110 -10.672 
ATOM    100  CG2 THR A  35      20.183 -12.793 -10.291 
ATOM    101  C   THR A  35      17.370 -13.183 -10.496 
ATOM    102  O   THR A  35      16.600 -14.054 -10.093 
ATOM    103  N   GLN A  36      17.510 -12.004  -9.861 
ATOM    104  CA  GLN A  36      16.760 -11.714  -8.673 
ATOM    105  CB  GLN A  36      17.330 -10.515  -7.900 
ATOM    106  CG  GLN A  36      18.719 -10.776  -7.318 
ATOM    107  CD  GLN A  36      19.161  -9.521  -6.583 
ATOM    108  OE1 GLN A  36      18.999  -8.403  -7.076 
ATOM    109  NE2 GLN A  36      19.727  -9.702  -5.360 
ATOM    110  C   GLN A  36      15.306 -11.414  -8.928 
ATOM    111  O   GLN A  36      14.428 -11.820  -8.172 
ATOM    112  N   HIS A  37      15.041 -10.560  -9.926 
ATOM    113  CA  HIS A  37      13.739 -10.030 -10.232 
ATOM    114  ND1 HIS A  37      13.488  -7.875  -7.943 
ATOM    115  CG  HIS A  37      14.262  -7.931  -9.081 
ATOM    116  CB  HIS A  37      13.787  -8.508 -10.384 
ATOM    117  NE2 HIS A  37      15.483  -7.062  -7.395 
ATOM    118  CD2 HIS A  37      15.476  -7.429  -8.730 
ATOM    119  CE1 HIS A  37      14.268  -7.348  -6.966 
ATOM    120  C   HIS A  37      12.906 -10.649 -11.327 
ATOM    121  O   HIS A  37      11.752 -10.256 -11.466 
ATOM    122  N   TYR A  38      13.434 -11.530 -12.202 
ATOM    123  CA  TYR A  38      12.632 -11.883 -13.350 
ATOM    124  CB  TYR A  38      13.334 -11.414 -14.642 
ATOM    125  CG  TYR A  38      12.655 -11.872 -15.887 
ATOM    126  CD1 TYR A  38      11.465 -11.319 -16.304 
ATOM    127  CD2 TYR A  38      13.246 -12.841 -16.668 
ATOM    128  CE1 TYR A  38      10.868 -11.746 -17.467 
ATOM    129  CE2 TYR A  38      12.653 -13.271 -17.830 
ATOM    130  CZ  TYR A  38      11.459 -12.724 -18.231 
ATOM    131  OH  TYR A  38      10.848 -13.164 -19.425 
ATOM    132  C   TYR A  38      12.379 -13.364 -13.432 
ATOM    133  O   TYR A  38      13.285 -14.174 -13.250 
ATOM    134  N   ASP A  39      11.102 -13.741 -13.690 
ATOM    135  CA  ASP A  39      10.698 -15.112 -13.886 
ATOM    136  CB  ASP A  39      10.028 -15.729 -12.643 
ATOM    137  CG  ASP A  39       9.940 -17.238 -12.841 
ATOM    138  OD1 ASP A  39      10.562 -17.742 -13.815 
ATOM    139  OD2 ASP A  39       9.249 -17.904 -12.025 
ATOM    140  C   ASP A  39       9.669 -15.081 -14.984 
ATOM    141  O   ASP A  39       8.529 -14.682 -14.754 
ATOM    142  N   ALA A  40      10.037 -15.519 -16.207 
ATOM    143  CA  ALA A  40       9.168 -15.355 -17.343 
ATOM    144  CB  ALA A  40       9.809 -15.843 -18.652 
ATOM    145  C   ALA A  40       7.861 -16.082 -17.196 
ATOM    146  O   ALA A  40       6.812 -15.469 -17.390 
ATOM    147  N   LYS A  41       7.868 -17.386 -16.837 
ATOM    148  CA  LYS A  41       6.612 -18.091 -16.756 
ATOM    149  CB  LYS A  41       6.394 -19.072 -17.922 
ATOM    150  CG  LYS A  41       6.320 -18.394 -19.293 
ATOM    151  CD  LYS A  41       6.383 -19.380 -20.462 
ATOM    152  CE  LYS A  41       6.315 -18.723 -21.842 
ATOM    153  NZ  LYS A  41       6.395 -19.761 -22.893 
ATOM    154  C   LYS A  41       6.607 -18.900 -15.492 
ATOM    155  O   LYS A  41       6.979 -20.072 -15.469 
ATOM    156  N   PRO A  42       6.164 -18.261 -14.447 
ATOM    157  CA  PRO A  42       6.146 -18.766 -13.096 
ATOM    158  CD  PRO A  42       5.459 -16.998 -14.579 
ATOM    159  CB  PRO A  42       5.693 -17.583 -12.242 
ATOM    160  CG  PRO A  42       4.817 -16.760 -13.203 
ATOM    161  C   PRO A  42       5.350 -19.982 -12.740 
ATOM    162  O   PRO A  42       5.866 -20.776 -11.954 
ATOM    163  N   GLN A  43       4.106 -20.125 -13.253 
ATOM    164  CA  GLN A  43       3.233 -21.210 -12.882 
ATOM    165  CB  GLN A  43       3.921 -22.559 -12.575 
ATOM    166  CG  GLN A  43       2.969 -23.746 -12.437 
ATOM    167  CD  GLN A  43       2.653 -24.258 -13.835 
ATOM    168  OE1 GLN A  43       2.011 -23.577 -14.631 
ATOM    169  NE2 GLN A  43       3.125 -25.496 -14.144 
ATOM    170  C   GLN A  43       2.428 -20.772 -11.677 
ATOM    171  O   GLN A  43       1.781 -19.726 -11.696 
ATOM    172  N   GLY A  44       2.476 -21.564 -10.580 
ATOM    173  CA  GLY A  44       1.617 -21.423  -9.423 
ATOM    174  C   GLY A  44       1.682 -20.099  -8.711 
ATOM    175  O   GLY A  44       0.636 -19.515  -8.436 
ATOM    176  N   ARG A  45       2.881 -19.573  -8.391 
ATOM    177  CA  ARG A  45       2.966 -18.320  -7.681 
ATOM    178  CB  ARG A  45       2.277 -17.177  -8.444 
ATOM    179  CG  ARG A  45       2.951 -16.883  -9.786 
ATOM    180  CD  ARG A  45       2.084 -16.065 -10.743 
ATOM    181  NE  ARG A  45       2.134 -14.640 -10.313 
ATOM    182  CZ  ARG A  45       1.083 -13.819 -10.595 
ATOM    183  NH1 ARG A  45      -0.026 -14.325 -11.205 
ATOM    184  NH2 ARG A  45       1.132 -12.493 -10.270 
ATOM    185  C   ARG A  45       2.353 -18.422  -6.307 
ATOM    186  O   ARG A  45       1.777 -17.453  -5.809 
ATOM    187  N   ASP A  46       2.452 -19.607  -5.663 
ATOM    188  CA  ASP A  46       1.984 -19.790  -4.311 
ATOM    189  CB  ASP A  46       1.250 -21.127  -4.079 
ATOM    190  CG  ASP A  46       2.197 -22.277  -4.390 
ATOM    191  OD1 ASP A  46       3.256 -22.021  -5.022 
ATOM    192  OD2 ASP A  46       1.866 -23.431  -4.005 
ATOM    193  C   ASP A  46       3.161 -19.699  -3.376 
ATOM    194  O   ASP A  46       4.259 -19.317  -3.777 
ATOM    195  N   ASP A  47       2.954 -20.056  -2.089 
ATOM    196  CA  ASP A  47       3.986 -19.963  -1.086 
ATOM    197  CB  ASP A  47       3.505 -20.399   0.311 
ATOM    198  CG  ASP A  47       2.512 -19.366   0.829 
ATOM    199  OD1 ASP A  47       2.392 -18.285   0.192 
ATOM    200  OD2 ASP A  47       1.859 -19.643   1.870 
ATOM    201  C   ASP A  47       5.122 -20.868  -1.453 
ATOM    202  O   ASP A  47       6.290 -20.503  -1.321 
ATOM    203  N   ARG A  48       4.797 -22.077  -1.942 
ATOM    204  CA  ARG A  48       5.781 -23.061  -2.293 
ATOM    205  CB  ARG A  48       5.140 -24.351  -2.823 
ATOM    206  CG  ARG A  48       6.146 -25.430  -3.211 
ATOM    207  CD  ARG A  48       5.521 -26.560  -4.029 
ATOM    208  NE  ARG A  48       5.134 -25.982  -5.348 
ATOM    209  CZ  ARG A  48       4.541 -26.764  -6.297 
ATOM    210  NH1 ARG A  48       4.304 -28.084  -6.046 
ATOM    211  NH2 ARG A  48       4.179 -26.221  -7.497 
ATOM    212  C   ARG A  48       6.632 -22.511  -3.395 
ATOM    213  O   ARG A  48       7.843 -22.722  -3.421 
ATOM    214  N   TYR A  49       6.004 -21.778  -4.332 
ATOM    215  CA  TYR A  49       6.690 -21.207  -5.452 
ATOM    216  CB  TYR A  49       5.716 -20.385  -6.317 
ATOM    217  CG  TYR A  49       6.455 -19.484  -7.246 
ATOM    218  CD1 TYR A  49       6.995 -19.944  -8.423 
ATOM    219  CD2 TYR A  49       6.580 -18.149  -6.930 
ATOM    220  CE1 TYR A  49       7.662 -19.084  -9.266 
ATOM    221  CE2 TYR A  49       7.244 -17.287  -7.767 
ATOM    222  CZ  TYR A  49       7.787 -17.755  -8.938 
ATOM    223  OH  TYR A  49       8.468 -16.868  -9.798 
ATOM    224  C   TYR A  49       7.763 -20.299  -4.937 
ATOM    225  O   TYR A  49       8.907 -20.361  -5.387 
ATOM    226  N   CYS A  50       7.427 -19.442  -3.956 
ATOM    227  CA  CYS A  50       8.387 -18.513  -3.432 
ATOM    228  CB  CYS A  50       7.789 -17.543  -2.401 
ATOM    229  SG  CYS A  50       6.919 -16.168  -3.203 
ATOM    230  C   CYS A  50       9.521 -19.233  -2.772 
ATOM    231  O   CYS A  50      10.680 -18.874  -2.966 
ATOM    232  N   GLU A  51       9.232 -20.282  -1.984 
ATOM    233  CA  GLU A  51      10.291 -20.937  -1.274 
ATOM    234  CB  GLU A  51       9.814 -22.052  -0.328 
ATOM    235  CG  GLU A  51       9.046 -21.500   0.875 
ATOM    236  CD  GLU A  51       8.647 -22.660   1.776 
ATOM    237  OE1 GLU A  51       8.797 -23.834   1.341 
ATOM    238  OE2 GLU A  51       8.191 -22.384   2.918 
ATOM    239  C   GLU A  51      11.271 -21.539  -2.238 
ATOM    240  O   GLU A  51      12.477 -21.471  -2.014 
ATOM    241  N   SER A  52      10.782 -22.163  -3.323 
ATOM    242  CA  SER A  52      11.648 -22.819  -4.266 
ATOM    243  CB  SER A  52      10.871 -23.670  -5.287 
ATOM    244  OG  SER A  52      11.770 -24.296  -6.189 
ATOM    245  C   SER A  52      12.484 -21.840  -5.041 
ATOM    246  O   SER A  52      13.695 -22.015  -5.173 
ATOM    247  N   ILE A  53      11.853 -20.774  -5.572 
ATOM    248  CA  ILE A  53      12.510 -19.830  -6.436 
ATOM    249  CB  ILE A  53      11.569 -18.839  -7.063 
ATOM    250  CG1 ILE A  53      12.268 -18.100  -8.213 
ATOM    251  CG2 ILE A  53      11.022 -17.910  -5.967 
ATOM    252  CD1 ILE A  53      11.307 -17.285  -9.080 
ATOM    253  C   ILE A  53      13.564 -19.071  -5.697 
ATOM    254  O   ILE A  53      14.625 -18.777  -6.243 
ATOM    255  N   MET A  54      13.288 -18.724  -4.431 
ATOM    256  CA  MET A  54      14.208 -17.931  -3.681 
ATOM    257  CB  MET A  54      13.657 -17.630  -2.278 
ATOM    258  CG  MET A  54      14.129 -16.292  -1.716 
ATOM    259  SD  MET A  54      13.400 -14.851  -2.557 
ATOM    260  CE  MET A  54      13.965 -13.641  -1.327 
ATOM    261  C   MET A  54      15.482 -18.715  -3.574 
ATOM    262  O   MET A  54      16.577 -18.162  -3.661 
ATOM    263  N   ARG A  55      15.360 -20.040  -3.377 
ATOM    264  CA  ARG A  55      16.487 -20.926  -3.259 
ATOM    265  CB  ARG A  55      16.035 -22.353  -2.921 
ATOM    266  CG  ARG A  55      15.198 -22.413  -1.641 
ATOM    267  CD  ARG A  55      14.502 -23.757  -1.423 
ATOM    268  NE  ARG A  55      15.339 -24.566  -0.498 
ATOM    269  CZ  ARG A  55      15.110 -25.907  -0.399 
ATOM    270  NH1 ARG A  55      14.168 -26.490  -1.198 
ATOM    271  NH2 ARG A  55      15.823 -26.659   0.486 
ATOM    272  C   ARG A  55      17.249 -20.983  -4.555 
ATOM    273  O   ARG A  55      18.476 -20.907  -4.565 
ATOM    274  N   ARG A  56      16.538 -21.101  -5.694 
ATOM    275  CA  ARG A  56      17.186 -21.258  -6.971 
ATOM    276  CB  ARG A  56      16.203 -21.454  -8.140 
ATOM    277  CG  ARG A  56      15.409 -22.759  -8.083 
ATOM    278  CD  ARG A  56      14.767 -23.128  -9.423 
ATOM    279  NE  ARG A  56      13.877 -22.004  -9.821 
ATOM    280  CZ  ARG A  56      12.561 -22.008  -9.459 
ATOM    281  NH1 ARG A  56      12.047 -23.057  -8.752 
ATOM    282  NH2 ARG A  56      11.757 -20.960  -9.804 
ATOM    283  C   ARG A  56      17.993 -20.038  -7.297 
ATOM    284  O   ARG A  56      19.094 -20.132  -7.842 
ATOM    285  N   ARG A  57      17.434 -18.858  -6.981 
ATOM    286  CA  ARG A  57      17.989 -17.566  -7.272 
ATOM    287  CB  ARG A  57      16.981 -16.432  -7.028 
ATOM    288  CG  ARG A  57      15.720 -16.618  -7.872 
ATOM    289  CD  ARG A  57      16.007 -16.749  -9.368 
ATOM    290  NE  ARG A  57      14.774 -17.286 -10.009 
ATOM    291  CZ  ARG A  57      14.462 -16.937 -11.292 
ATOM    292  NH1 ARG A  57      15.255 -16.058 -11.970 
ATOM    293  NH2 ARG A  57      13.356 -17.462 -11.896 
ATOM    294  C   ARG A  57      19.215 -17.308  -6.446 
ATOM    295  O   ARG A  57      20.047 -16.489  -6.833 
ATOM    296  N   GLY A  58      19.345 -17.952  -5.266 
ATOM    297  CA  GLY A  58      20.518 -17.749  -4.452 
ATOM    298  C   GLY A  58      20.249 -16.676  -3.435 
ATOM    299  O   GLY A  58      21.171 -16.056  -2.910 
ATOM    300  N   LEU A  59      18.957 -16.404  -3.197 
ATOM    301  CA  LEU A  59      18.390 -15.442  -2.291 
ATOM    302  CB  LEU A  59      16.997 -14.993  -2.748 
ATOM    303  CG  LEU A  59      17.057 -14.335  -4.141 
ATOM    304  CD1 LEU A  59      15.690 -13.786  -4.573 
ATOM    305  CD2 LEU A  59      18.175 -13.282  -4.214 
ATOM    306  C   LEU A  59      18.342 -15.875  -0.842 
ATOM    307  O   LEU A  59      17.877 -15.107  -0.005 
ATOM    308  N   THR A  60      18.628 -17.158  -0.543 
ATOM    309  CA  THR A  60      18.521 -17.780   0.758 
ATOM    310  CB  THR A  60      18.422 -19.273   0.655 
ATOM    311  OG1 THR A  60      19.592 -19.810   0.057 
ATOM    312  CG2 THR A  60      17.192 -19.608  -0.204 
ATOM    313  C   THR A  60      19.582 -17.448   1.776 
ATOM    314  O   THR A  60      19.306 -17.592   2.964 
ATOM    315  N   SER A  61      20.833 -17.093   1.412 
ATOM    316  CA  SER A  61      21.758 -16.859   2.493 
ATOM    317  CB  SER A  61      22.957 -17.826   2.485 
ATOM    318  OG  SER A  61      22.517 -19.158   2.702 
ATOM    319  C   SER A  61      22.320 -15.475   2.407 
ATOM    320  O   SER A  61      23.186 -15.209   1.575 
ATOM    321  N   PRO A  62      21.889 -14.572   3.254 
ATOM    322  CA  PRO A  62      20.832 -14.844   4.197 
ATOM    323  CD  PRO A  62      22.847 -13.617   3.787 
ATOM    324  CB  PRO A  62      20.985 -13.822   5.320 
ATOM    325  CG  PRO A  62      22.467 -13.428   5.263 
ATOM    326  C   PRO A  62      19.514 -14.718   3.499 
ATOM    327  O   PRO A  62      19.488 -14.279   2.350 
ATOM    328  N   CYS A  63      18.409 -15.091   4.176 
ATOM    329  CA  CYS A  63      17.107 -15.029   3.577 
ATOM    330  CB  CYS A  63      15.980 -15.525   4.508 
ATOM    331  SG  CYS A  63      16.264 -17.191   5.180 
ATOM    332  C   CYS A  63      16.811 -13.590   3.286 
ATOM    333  O   CYS A  63      16.979 -12.728   4.148 
ATOM    334  N   LYS A  64      16.363 -13.286   2.050 
ATOM    335  CA  LYS A  64      16.024 -11.933   1.733 
ATOM    336  CB  LYS A  64      15.958 -11.675   0.217 
ATOM    337  CG  LYS A  64      15.947 -10.196  -0.175 
ATOM    338  CD  LYS A  64      16.188  -9.974  -1.671 
ATOM    339  CE  LYS A  64      16.192  -8.501  -2.084 
ATOM    340  NZ  LYS A  64      16.367  -8.389  -3.549 
ATOM    341  C   LYS A  64      14.671 -11.685   2.334 
ATOM    342  O   LYS A  64      13.782 -12.531   2.250 
ATOM    343  N   ASP A  65      14.485 -10.514   2.975 
ATOM    344  CA  ASP A  65      13.252 -10.245   3.660 
ATOM    345  CB  ASP A  65      13.310  -8.967   4.522 
ATOM    346  CG  ASP A  65      13.625  -7.757   3.647 
ATOM    347  OD1 ASP A  65      14.224  -7.939   2.553 
ATOM    348  OD2 ASP A  65      13.278  -6.626   4.077 
ATOM    349  C   ASP A  65      12.107 -10.144   2.699 
ATOM    350  O   ASP A  65      11.037 -10.700   2.946 
ATOM    351  N   ILE A  66      12.280  -9.419   1.579 
ATOM    352  CA  ILE A  66      11.198  -9.300   0.645 
ATOM    353  CB  ILE A  66      10.432  -8.019   0.848 
ATOM    354  CG1 ILE A  66       9.083  -8.013   0.109 
ATOM    355  CG2 ILE A  66      11.366  -6.859   0.468 
ATOM    356  CD1 ILE A  66       9.205  -8.016  -1.410 
ATOM    357  C   ILE A  66      11.805  -9.311  -0.725 
ATOM    358  O   ILE A  66      12.863  -8.720  -0.940 
ATOM    359  N   ASN A  67      11.179 -10.019  -1.688 
ATOM    360  CA  ASN A  67      11.720 -10.015  -3.017 
ATOM    361  CB  ASN A  67      12.741 -11.139  -3.259 
ATOM    362  CG  ASN A  67      13.477 -10.847  -4.558 
ATOM    363  OD1 ASN A  67      14.272  -9.911  -4.638 
ATOM    364  ND2 ASN A  67      13.214 -11.676  -5.603 
ATOM    365  C   ASN A  67      10.584 -10.205  -3.973 
ATOM    366  O   ASN A  67       9.740 -11.082  -3.786 
ATOM    367  N   THR A  68      10.556  -9.392  -5.048 
ATOM    368  CA  THR A  68       9.471  -9.467  -5.982 
ATOM    369  CB  THR A  68       8.762  -8.158  -6.145 
ATOM    370  OG1 THR A  68       8.269  -7.721  -4.886 
ATOM    371  CG2 THR A  68       7.598  -8.348  -7.130 
ATOM    372  C   THR A  68       9.996  -9.879  -7.324 
ATOM    373  O   THR A  68      11.059  -9.439  -7.762 
ATOM    374  N   PHE A  69       9.236 -10.761  -8.006 
ATOM    375  CA  PHE A  69       9.601 -11.241  -9.309 
ATOM    376  CB  PHE A  69       9.527 -12.774  -9.435 
ATOM    377  CG  PHE A  69      10.543 -13.384  -8.526 
ATOM    378  CD1 PHE A  69      11.831 -13.609  -8.956 
ATOM    379  CD2 PHE A  69      10.207 -13.734  -7.237 
ATOM    380  CE1 PHE A  69      12.768 -14.171  -8.120 
ATOM    381  CE2 PHE A  69      11.140 -14.295  -6.395 
ATOM    382  CZ  PHE A  69      12.423 -14.515  -6.835 
ATOM    383  C   PHE A  69       8.608 -10.690 -10.287 
ATOM    384  O   PHE A  69       7.415 -10.605 -10.001 
ATOM    385  N   ILE A  70       9.099 -10.300 -11.480 
ATOM    386  CA  ILE A  70       8.279  -9.766 -12.530 
ATOM    387  CB  ILE A  70       8.894  -8.585 -13.228 
ATOM    388  CG1 ILE A  70       9.137  -7.438 -12.235 
ATOM    389  CG2 ILE A  70       7.982  -8.201 -14.407 
ATOM    390  CD1 ILE A  70      10.026  -6.325 -12.786 
ATOM    391  C   ILE A  70       8.146 -10.852 -13.550 
ATOM    392  O   ILE A  70       9.106 -11.572 -13.824 
ATOM    393  N   HIS A  71       6.934 -11.011 -14.122 
ATOM    394  CA  HIS A  71       6.704 -12.056 -15.078 
ATOM    395  ND1 HIS A  71       6.623 -14.322 -12.875 
ATOM    396  CG  HIS A  71       5.646 -13.442 -13.288 
ATOM    397  CB  HIS A  71       5.509 -12.942 -14.696 
ATOM    398  NE2 HIS A  71       5.416 -13.823 -11.074 
ATOM    399  CD2 HIS A  71       4.918 -13.148 -12.176 
ATOM    400  CE1 HIS A  71       6.439 -14.514 -11.544 
ATOM    401  C   HIS A  71       6.415 -11.410 -16.399 
ATOM    402  O   HIS A  71       6.310 -10.188 -16.486 
ATOM    403  N   GLY A  72       6.286 -12.218 -17.476 
ATOM    404  CA  GLY A  72       6.017 -11.656 -18.772 
ATOM    405  C   GLY A  72       7.295 -11.593 -19.560 
ATOM    406  O   GLY A  72       8.294 -12.209 -19.193 
ATOM    407  N   ASN A  73       7.269 -10.867 -20.702 
ATOM    408  CA  ASN A  73       8.405 -10.782 -21.584 
ATOM    409  CB  ASN A  73       8.034 -10.508 -23.057 
ATOM    410  CG  ASN A  73       7.346  -9.151 -23.163 
ATOM    411  OD1 ASN A  73       7.968  -8.146 -23.502 
ATOM    412  ND2 ASN A  73       6.017  -9.119 -22.872 
ATOM    413  C   ASN A  73       9.371  -9.723 -21.133 
ATOM    414  O   ASN A  73       8.994  -8.716 -20.538 
ATOM    415  N   LYS A  74      10.668  -9.952 -21.434 
ATOM    416  CA  LYS A  74      11.764  -9.101 -21.052 
ATOM    417  CB  LYS A  74      13.152  -9.709 -21.329 
ATOM    418  CG  LYS A  74      13.502 -10.903 -20.438 
ATOM    419  CD  LYS A  74      14.866 -11.514 -20.762 
ATOM    420  CE  LYS A  74      14.989 -11.999 -22.206 
ATOM    421  NZ  LYS A  74      16.380 -12.427 -22.480 
ATOM    422  C   LYS A  74      11.726  -7.769 -21.741 
ATOM    423  O   LYS A  74      12.108  -6.759 -21.152 
ATOM    424  N   ARG A  75      11.268  -7.726 -23.005 
ATOM    425  CA  ARG A  75      11.336  -6.518 -23.783 
ATOM    426  CB  ARG A  75      10.706  -6.680 -25.174 
ATOM    427  CG  ARG A  75      11.275  -7.856 -25.964 
ATOM    428  CD  ARG A  75      10.777  -7.928 -27.407 
ATOM    429  NE  ARG A  75       9.288  -7.909 -27.372 
ATOM    430  CZ  ARG A  75       8.587  -9.047 -27.093 
ATOM    431  NH1 ARG A  75       9.247 -10.192 -26.754 
ATOM    432  NH2 ARG A  75       7.223  -9.036 -27.147 
ATOM    433  C   ARG A  75      10.568  -5.434 -23.096 
ATOM    434  O   ARG A  75      11.000  -4.283 -23.058 
ATOM    435  N   SER A  76       9.396  -5.775 -22.533 
ATOM    436  CA  SER A  76       8.562  -4.791 -21.905 
ATOM    437  CB  SER A  76       7.236  -5.385 -21.396 
ATOM    438  OG  SER A  76       6.471  -5.878 -22.487 
ATOM    439  C   SER A  76       9.281  -4.196 -20.730 
ATOM    440  O   SER A  76       9.132  -3.009 -20.441 
ATOM    441  N   ILE A  77      10.063  -5.017 -20.003 
ATOM    442  CA  ILE A  77      10.777  -4.552 -18.848 
ATOM    443  CB  ILE A  77      11.426  -5.664 -18.076 
ATOM    444  CG1 ILE A  77      10.357  -6.647 -17.572 
ATOM    445  CG2 ILE A  77      12.260  -5.039 -16.946 
ATOM    446  CD1 ILE A  77      10.932  -7.947 -17.010 
ATOM    447  C   ILE A  77      11.850  -3.586 -19.254 
ATOM    448  O   ILE A  77      12.029  -2.547 -18.626 
ATOM    449  N   LYS A  78      12.600  -3.902 -20.324 
ATOM    450  CA  LYS A  78      13.670  -3.048 -20.763 
ATOM    451  CB  LYS A  78      14.457  -3.613 -21.957 
ATOM    452  CG  LYS A  78      15.314  -4.836 -21.619 
ATOM    453  CD  LYS A  78      15.896  -5.526 -22.854 
ATOM    454  CE  LYS A  78      16.828  -6.696 -22.531 
ATOM    455  NZ  LYS A  78      16.037  -7.912 -22.246 
ATOM    456  C   LYS A  78      13.105  -1.727 -21.186 
ATOM    457  O   LYS A  78      13.736  -0.686 -21.012 
ATOM    458  N   ALA A  79      11.881  -1.748 -21.741 
ATOM    459  CA  ALA A  79      11.200  -0.603 -22.284 
ATOM    460  CB  ALA A  79       9.821  -0.951 -22.871 
ATOM    461  C   ALA A  79      10.987   0.445 -21.231 
ATOM    462  O   ALA A  79      10.878   1.630 -21.545 
ATOM    463  N   ILE A  80      10.868   0.044 -19.956 
ATOM    464  CA  ILE A  80      10.626   1.016 -18.927 
ATOM    465  CB  ILE A  80      10.255   0.446 -17.581 
ATOM    466  CG1 ILE A  80      11.316  -0.473 -16.984 
ATOM    467  CG2 ILE A  80       8.892  -0.240 -17.747 
ATOM    468  CD1 ILE A  80      10.900  -1.026 -15.623 
ATOM    469  C   ILE A  80      11.745   2.022 -18.874 
ATOM    470  O   ILE A  80      11.546   3.160 -18.452 
ATOM    471  N   CYS A  81      12.966   1.624 -19.275 
ATOM    472  CA  CYS A  81      14.117   2.486 -19.280 
ATOM    473  CB  CYS A  81      15.428   1.734 -19.567 
ATOM    474  SG  CYS A  81      15.754   0.459 -18.312 
ATOM    475  C   CYS A  81      13.959   3.596 -20.289 
ATOM    476  O   CYS A  81      14.689   4.586 -20.237 
ATOM    477  N   GLU A  82      13.062   3.434 -21.284 
ATOM    478  CA  GLU A  82      12.862   4.454 -22.277 
ATOM    479  CB  GLU A  82      12.970   3.920 -23.715 
ATOM    480  CG  GLU A  82      11.961   2.809 -24.013 
ATOM    481  CD  GLU A  82      12.156   2.352 -25.452 
ATOM    482  OE1 GLU A  82      12.213   3.228 -26.356 
ATOM    483  OE2 GLU A  82      12.249   1.114 -25.666 
ATOM    484  C   GLU A  82      11.484   5.028 -22.107 
ATOM    485  O   GLU A  82      10.696   4.562 -21.287 
ATOM    486  N   ASN A  83      11.173   6.085 -22.884 
ATOM    487  CA  ASN A  83       9.911   6.767 -22.808 
ATOM    488  CB  ASN A  83       9.851   8.042 -23.664 
ATOM    489  CG  ASN A  83      10.676   9.103 -22.944 
ATOM    490  OD1 ASN A  83      10.664   9.185 -21.715 
ATOM    491  ND2 ASN A  83      11.416   9.938 -23.723 
ATOM    492  C   ASN A  83       8.817   5.839 -23.229 
ATOM    493  O   ASN A  83       7.665   6.001 -22.831 
ATOM    494  N   LYS A  84       9.156   4.826 -24.043 
ATOM    495  CA  LYS A  84       8.180   3.925 -24.580 
ATOM    496  CB  LYS A  84       8.857   2.817 -25.416 
ATOM    497  CG  LYS A  84       7.921   1.834 -26.122 
ATOM    498  CD  LYS A  84       7.153   0.911 -25.178 
ATOM    499  CE  LYS A  84       6.396  -0.197 -25.909 
ATOM    500  NZ  LYS A  84       7.357  -1.190 -26.441 
ATOM    501  C   LYS A  84       7.386   3.298 -23.466 
ATOM    502  O   LYS A  84       6.161   3.232 -23.563 
ATOM    503  N   ASN A  85       8.029   2.807 -22.383 
ATOM    504  CA  ASN A  85       7.206   2.217 -21.358 
ATOM    505  CB  ASN A  85       7.343   0.680 -21.318 
ATOM    506  CG  ASN A  85       6.232   0.074 -20.468 
ATOM    507  OD1 ASN A  85       5.067   0.455 -20.576 
ATOM    508  ND2 ASN A  85       6.604  -0.897 -19.592 
ATOM    509  C   ASN A  85       7.600   2.737 -20.000 
ATOM    510  O   ASN A  85       7.516   2.004 -19.015 
ATOM    511  N   GLY A  86       7.987   4.025 -19.869 
ATOM    512  CA  GLY A  86       8.358   4.440 -18.541 
ATOM    513  C   GLY A  86       8.406   5.935 -18.432 
ATOM    514  O   GLY A  86       8.529   6.651 -19.426 
ATOM    515  N   ASN A  87       8.313   6.432 -17.176 
ATOM    516  CA  ASN A  87       8.388   7.834 -16.866 
ATOM    517  CB  ASN A  87       7.070   8.434 -16.338 
ATOM    518  CG  ASN A  87       6.033   8.383 -17.450 
ATOM    519  OD1 ASN A  87       5.564   7.312 -17.828 
ATOM    520  ND2 ASN A  87       5.650   9.574 -17.983 
ATOM    521  C   ASN A  87       9.381   7.966 -15.753 
ATOM    522  O   ASN A  87       9.660   7.005 -15.039 
ATOM    523  N   PRO A  88       9.943   9.130 -15.590 
ATOM    524  CA  PRO A  88      10.890   9.367 -14.542 
ATOM    525  CD  PRO A  88       9.915  10.189 -16.582 
ATOM    526  CB  PRO A  88      11.522  10.727 -14.851 
ATOM    527  CG  PRO A  88      10.555  11.384 -15.857 
ATOM    528  C   PRO A  88      10.168   9.304 -13.236 
ATOM    529  O   PRO A  88       9.050   9.812 -13.144 
ATOM    530  N   HIS A  89      10.804   8.706 -12.212 
ATOM    531  CA  HIS A  89      10.210   8.527 -10.923 
ATOM    532  ND1 HIS A  89       7.895   6.729  -9.424 
ATOM    533  CG  HIS A  89       9.268   6.743  -9.344 
ATOM    534  CB  HIS A  89      10.169   7.046 -10.506 
ATOM    535  NE2 HIS A  89       8.415   6.182  -7.333 
ATOM    536  CD2 HIS A  89       9.569   6.408  -8.061 
ATOM    537  CE1 HIS A  89       7.434   6.387  -8.195 
ATOM    538  C   HIS A  89      11.094   9.291 -10.006 
ATOM    539  O   HIS A  89      12.249   9.524 -10.348 
ATOM    540  N   ARG A  90      10.614   9.570  -8.777 
ATOM    541  CA  ARG A  90      11.134  10.633  -7.973 
ATOM    542  CB  ARG A  90      10.638  10.532  -6.524 
ATOM    543  CG  ARG A  90       9.118  10.621  -6.401 
ATOM    544  CD  ARG A  90       8.581  12.052  -6.436 
ATOM    545  NE  ARG A  90       7.099  11.972  -6.308 
ATOM    546  CZ  ARG A  90       6.398  13.027  -5.801 
ATOM    547  NH1 ARG A  90       7.050  14.164  -5.418 
ATOM    548  NH2 ARG A  90       5.043  12.938  -5.660 
ATOM    549  C   ARG A  90      12.627  10.723  -7.915 
ATOM    550  O   ARG A  90      13.186  11.625  -8.535 
ATOM    551  N   GLU A  91      13.353   9.801  -7.262 
ATOM    552  CA  GLU A  91      14.755  10.115  -7.224 
ATOM    553  CB  GLU A  91      15.367  10.061  -5.812 
ATOM    554  CG  GLU A  91      14.958  11.232  -4.914 
ATOM    555  CD  GLU A  91      13.537  11.000  -4.427 
ATOM    556  OE1 GLU A  91      13.280   9.918  -3.836 
ATOM    557  OE2 GLU A  91      12.688  11.907  -4.644 
ATOM    558  C   GLU A  91      15.504   9.143  -8.074 
ATOM    559  O   GLU A  91      15.859   8.056  -7.623 
ATOM    560  N   ASN A  92      15.780   9.542  -9.330 
ATOM    561  CA  ASN A  92      16.570   8.776 -10.253 
ATOM    562  CB  ASN A  92      18.015   8.583  -9.762 
ATOM    563  CG  ASN A  92      18.669   9.953  -9.678 
ATOM    564  OD1 ASN A  92      18.547  10.766 -10.593 
ATOM    565  ND2 ASN A  92      19.371  10.227  -8.547 
ATOM    566  C   ASN A  92      15.991   7.412 -10.460 
ATOM    567  O   ASN A  92      16.733   6.456 -10.678 
ATOM    568  N   LEU A  93      14.653   7.283 -10.421 
ATOM    569  CA  LEU A  93      14.046   5.998 -10.644 
ATOM    570  CB  LEU A  93      13.196   5.499  -9.462 
ATOM    571  CG  LEU A  93      14.013   5.127  -8.208 
ATOM    572  CD1 LEU A  93      13.097   4.644  -7.072 
ATOM    573  CD2 LEU A  93      15.107   4.099  -8.543 
ATOM    574  C   LEU A  93      13.141   6.137 -11.825 
ATOM    575  O   LEU A  93      12.979   7.226 -12.373 
ATOM    576  N   ARG A  94      12.563   5.007 -12.286 
ATOM    577  CA  ARG A  94      11.651   5.047 -13.395 
ATOM    578  CB  ARG A  94      12.264   4.533 -14.706 
ATOM    579  CG  ARG A  94      13.421   5.410 -15.185 
ATOM    580  CD  ARG A  94      13.981   5.008 -16.550 
ATOM    581  NE  ARG A  94      12.929   5.315 -17.557 
ATOM    582  CZ  ARG A  94      12.803   6.585 -18.040 
ATOM    583  NH1 ARG A  94      13.625   7.577 -17.590 
ATOM    584  NH2 ARG A  94      11.843   6.868 -18.966 
ATOM    585  C   ARG A  94      10.481   4.169 -13.054 
ATOM    586  O   ARG A  94      10.637   3.137 -12.403 
ATOM    587  N   ILE A  95       9.268   4.577 -13.488 
ATOM    588  CA  ILE A  95       8.059   3.839 -13.228 
ATOM    589  CB  ILE A  95       7.025   4.653 -12.501 
ATOM    590  CG1 ILE A  95       5.820   3.791 -12.084 
ATOM    591  CG2 ILE A  95       6.656   5.846 -13.397 
ATOM    592  CD1 ILE A  95       6.118   2.807 -10.956 
ATOM    593  C   ILE A  95       7.471   3.433 -14.552 
ATOM    594  O   ILE A  95       7.417   4.230 -15.487 
ATOM    595  N   SER A  96       7.017   2.167 -14.668 
ATOM    596  CA  SER A  96       6.520   1.669 -15.924 
ATOM    597  CB  SER A  96       6.521   0.132 -16.021 
ATOM    598  OG  SER A  96       5.638  -0.423 -15.057 
ATOM    599  C   SER A  96       5.122   2.137 -16.200 
ATOM    600  O   SER A  96       4.324   2.355 -15.289 
ATOM    601  N   LYS A  97       4.824   2.366 -17.497 
ATOM    602  CA  LYS A  97       3.513   2.735 -17.955 
ATOM    603  CB  LYS A  97       3.499   3.283 -19.390 
ATOM    604  CG  LYS A  97       4.096   4.687 -19.504 
ATOM    605  CD  LYS A  97       4.273   5.153 -20.949 
ATOM    606  CE  LYS A  97       4.718   6.611 -21.063 
ATOM    607  NZ  LYS A  97       6.152   6.728 -20.709 
ATOM    608  C   LYS A  97       2.610   1.543 -17.924 
ATOM    609  O   LYS A  97       1.429   1.655 -17.600 
ATOM    610  N   SER A  98       3.157   0.372 -18.304 
ATOM    611  CA  SER A  98       2.430  -0.864 -18.402 
ATOM    612  CB  SER A  98       3.113  -1.826 -19.387 
ATOM    613  OG  SER A  98       2.438  -3.069 -19.433 
ATOM    614  C   SER A  98       2.391  -1.529 -17.062 
ATOM    615  O   SER A  98       3.191  -1.233 -16.178 
ATOM    616  N   SER A  99       1.438  -2.468 -16.892 
ATOM    617  CA  SER A  99       1.316  -3.181 -15.654 
ATOM    618  CB  SER A  99      -0.138  -3.329 -15.182 
ATOM    619  OG  SER A  99      -0.171  -4.036 -13.953 
ATOM    620  C   SER A  99       1.866  -4.551 -15.901 
ATOM    621  O   SER A  99       1.756  -5.075 -17.006 
ATOM    622  N   PHE A 100       2.499  -5.160 -14.875 
ATOM    623  CA  PHE A 100       3.096  -6.452 -15.063 
ATOM    624  CB  PHE A 100       4.625  -6.462 -14.858 
ATOM    625  CG  PHE A 100       5.327  -5.637 -15.887 
ATOM    626  CD1 PHE A 100       5.439  -4.271 -15.743 
ATOM    627  CD2 PHE A 100       5.897  -6.234 -16.988 
ATOM    628  CE1 PHE A 100       6.097  -3.516 -16.687 
ATOM    629  CE2 PHE A 100       6.556  -5.484 -17.934 
ATOM    630  CZ  PHE A 100       6.657  -4.121 -17.787 
ATOM    631  C   PHE A 100       2.572  -7.384 -14.016 
ATOM    632  O   PHE A 100       2.195  -6.966 -12.922 
ATOM    633  N   GLN A 101       2.513  -8.691 -14.344 
ATOM    634  CA  GLN A 101       2.171  -9.658 -13.345 
ATOM    635  CB  GLN A 101       1.839 -11.052 -13.904 
ATOM    636  CG  GLN A 101       0.489 -11.131 -14.617 
ATOM    637  CD  GLN A 101      -0.593 -11.194 -13.547 
ATOM    638  OE1 GLN A 101      -0.366 -11.697 -12.449 
ATOM    639  NE2 GLN A 101      -1.804 -10.667 -13.873 
ATOM    640  C   GLN A 101       3.394  -9.793 -12.496 
ATOM    641  O   GLN A 101       4.508  -9.873 -13.015 
ATOM    642  N   VAL A 102       3.218  -9.802 -11.161 
ATOM    643  CA  VAL A 102       4.354  -9.886 -10.293 
ATOM    644  CB  VAL A 102       4.759  -8.562  -9.714 
ATOM    645  CG1 VAL A 102       5.195  -7.637 -10.861 
ATOM    646  CG2 VAL A 102       3.584  -8.007  -8.887 
ATOM    647  C   VAL A 102       4.011 -10.774  -9.139 
ATOM    648  O   VAL A 102       2.841 -11.025  -8.854 
ATOM    649  N   THR A 103       5.050 -11.314  -8.467 
ATOM    650  CA  THR A 103       4.829 -12.120  -7.304 
ATOM    651  CB  THR A 103       5.112 -13.577  -7.530 
ATOM    652  OG1 THR A 103       4.295 -14.080  -8.577 
ATOM    653  CG2 THR A 103       4.826 -14.343  -6.226 
ATOM    654  C   THR A 103       5.781 -11.637  -6.255 
ATOM    655  O   THR A 103       6.988 -11.574  -6.489 
ATOM    656  N   THR A 104       5.262 -11.297  -5.057 
ATOM    657  CA  THR A 104       6.109 -10.812  -4.005 
ATOM    658  CB  THR A 104       5.546  -9.614  -3.295 
ATOM    659  OG1 THR A 104       5.356  -8.546  -4.210 
ATOM    660  CG2 THR A 104       6.514  -9.193  -2.176 
ATOM    661  C   THR A 104       6.242 -11.896  -2.986 
ATOM    662  O   THR A 104       5.251 -12.502  -2.581 
ATOM    663  N   CYS A 105       7.490 -12.172  -2.555 
ATOM    664  CA  CYS A 105       7.738 -13.200  -1.586 
ATOM    665  CB  CYS A 105       8.849 -14.165  -2.029 
ATOM    666  SG  CYS A 105       8.448 -14.908  -3.639 
ATOM    667  C   CYS A 105       8.189 -12.511  -0.339 
ATOM    668  O   CYS A 105       9.178 -11.779  -0.349 
ATOM    669  N   LYS A 106       7.459 -12.730   0.774 
ATOM    670  CA  LYS A 106       7.781 -12.086   2.014 
ATOM    671  CB  LYS A 106       6.585 -11.338   2.628 
ATOM    672  CG  LYS A 106       6.127 -10.139   1.793 
ATOM    673  CD  LYS A 106       4.735  -9.634   2.178 
ATOM    674  CE  LYS A 106       4.309  -8.374   1.425 
ATOM    675  NZ  LYS A 106       5.014  -7.194   1.974 
ATOM    676  C   LYS A 106       8.204 -13.134   2.988 
ATOM    677  O   LYS A 106       7.514 -14.131   3.203 
ATOM    678  N   LEU A 107       9.370 -12.908   3.618 
ATOM    679  CA  LEU A 107       9.910 -13.866   4.533 
ATOM    680  CB  LEU A 107      11.381 -13.570   4.883 
ATOM    681  CG  LEU A 107      12.026 -14.570   5.857 
ATOM    682  CD1 LEU A 107      12.138 -15.973   5.238 
ATOM    683  CD2 LEU A 107      13.375 -14.044   6.370 
ATOM    684  C   LEU A 107       9.105 -13.824   5.787 
ATOM    685  O   LEU A 107       8.661 -12.764   6.225 
ATOM    686  N   HIS A 108       8.855 -15.005   6.380 
ATOM    687  CA  HIS A 108       8.191 -15.020   7.648 
ATOM    688  ND1 HIS A 108       6.503 -17.160   5.722 
ATOM    689  CG  HIS A 108       6.507 -16.861   7.063 
ATOM    690  CB  HIS A 108       6.725 -15.489   7.618 
ATOM    691  NE2 HIS A 108       6.076 -19.059   6.793 
ATOM    692  CD2 HIS A 108       6.247 -18.033   7.703 
ATOM    693  CE1 HIS A 108       6.239 -18.488   5.615 
ATOM    694  C   HIS A 108       8.993 -15.906   8.534 
ATOM    695  O   HIS A 108       9.644 -16.843   8.076 
ATOM    696  N   GLY A 109       8.958 -15.620   9.846 
ATOM    697  CA  GLY A 109       9.793 -16.334  10.759 
ATOM    698  C   GLY A 109      10.861 -15.362  11.144 
ATOM    699  O   GLY A 109      11.206 -14.465  10.376 
ATOM    700  N   GLY A 110      11.378 -15.513  12.376 
ATOM    701  CA  GLY A 110      12.344 -14.642  12.983 
ATOM    702  C   GLY A 110      13.717 -14.700  12.379 
ATOM    703  O   GLY A 110      14.419 -13.689  12.376 
ATOM    704  N   SER A 111      14.166 -15.876  11.892 
ATOM    705  CA  SER A 111      15.555 -15.993  11.521 
ATOM    706  CB  SER A 111      16.129 -17.404  11.740 
ATOM    707  OG  SER A 111      17.494 -17.439  11.353 
ATOM    708  C   SER A 111      15.827 -15.629  10.092 
ATOM    709  O   SER A 111      15.060 -15.888   9.167 
ATOM    710  N   PRO A 112      16.953 -14.967   9.967 
ATOM    711  CA  PRO A 112      17.492 -14.571   8.686 
ATOM    712  CD  PRO A 112      17.334 -14.031  11.015 
ATOM    713  CB  PRO A 112      18.504 -13.462   8.973 
ATOM    714  CG  PRO A 112      18.025 -12.860  10.301 
ATOM    715  C   PRO A 112      18.112 -15.709   7.930 
ATOM    716  O   PRO A 112      18.498 -15.507   6.778 
ATOM    717  N   TRP A 113      18.254 -16.900   8.543 
ATOM    718  CA  TRP A 113      18.952 -17.947   7.848 
ATOM    719  CB  TRP A 113      20.140 -18.493   8.653 
ATOM    720  CG  TRP A 113      21.239 -17.473   8.801 
ATOM    721  CD2 TRP A 113      22.171 -17.157   7.757 
ATOM    722  CD1 TRP A 113      21.549 -16.668   9.857 
ATOM    723  NE1 TRP A 113      22.625 -15.874   9.541 
ATOM    724  CE2 TRP A 113      23.017 -16.164   8.250 
ATOM    725  CE3 TRP A 113      22.310 -17.654   6.495 
ATOM    726  CZ2 TRP A 113      24.022 -15.652   7.480 
ATOM    727  CZ3 TRP A 113      23.322 -17.137   5.721 
ATOM    728  CH2 TRP A 113      24.162 -16.156   6.206 
ATOM    729  C   TRP A 113      18.019 -19.078   7.526 
ATOM    730  O   TRP A 113      16.980 -19.259   8.157 
ATOM    731  N   PRO A 114      18.387 -19.844   6.525 
ATOM    732  CA  PRO A 114      17.605 -20.941   6.018 
ATOM    733  CD  PRO A 114      19.726 -19.807   5.959 
ATOM    734  CB  PRO A 114      18.412 -21.510   4.849 
ATOM    735  CG  PRO A 114      19.865 -21.131   5.190 
ATOM    736  C   PRO A 114      17.349 -21.963   7.077 
ATOM    737  O   PRO A 114      18.132 -22.055   8.021 
ATOM    738  N   PRO A 115      16.287 -22.717   6.949 
ATOM    739  CA  PRO A 115      15.417 -22.592   5.810 
ATOM    740  CD  PRO A 115      16.308 -24.080   7.460 
ATOM    741  CB  PRO A 115      14.554 -23.850   5.796 
ATOM    742  CG  PRO A 115      15.436 -24.898   6.494 
ATOM    743  C   PRO A 115      14.624 -21.326   5.826 
ATOM    744  O   PRO A 115      14.324 -20.822   6.907 
ATOM    745  N   CYS A 116      14.262 -20.805   4.637 
ATOM    746  CA  CYS A 116      13.552 -19.559   4.576 
ATOM    747  CB  CYS A 116      14.136 -18.609   3.509 
ATOM    748  SG  CYS A 116      15.947 -18.432   3.606 
ATOM    749  C   CYS A 116      12.141 -19.851   4.153 
ATOM    750  O   CYS A 116      11.913 -20.416   3.083 
ATOM    751  N   GLN A 117      11.145 -19.461   4.980 
ATOM    752  CA  GLN A 117       9.776 -19.689   4.605 
ATOM    753  CB  GLN A 117       8.829 -20.057   5.761 
ATOM    754  CG  GLN A 117       9.262 -21.272   6.578 
ATOM    755  CD  GLN A 117       9.944 -20.724   7.818 
ATOM    756  OE1 GLN A 117      10.525 -19.641   7.791 
ATOM    757  NE2 GLN A 117       9.847 -21.480   8.943 
ATOM    758  C   GLN A 117       9.264 -18.399   4.045 
ATOM    759  O   GLN A 117       9.593 -17.322   4.542 
ATOM    760  N   TYR A 118       8.444 -18.476   2.979 
ATOM    761  CA  TYR A 118       7.961 -17.279   2.352 
ATOM    762  CB  TYR A 118       8.554 -17.047   0.952 
ATOM    763  CG  TYR A 118      10.003 -16.728   1.079 
ATOM    764  CD1 TYR A 118      10.406 -15.445   1.371 
ATOM    765  CD2 TYR A 118      10.958 -17.702   0.895 
ATOM    766  CE1 TYR A 118      11.740 -15.138   1.486 
ATOM    767  CE2 TYR A 118      12.294 -17.401   1.008 
ATOM    768  CZ  TYR A 118      12.686 -16.117   1.304 
ATOM    769  OH  TYR A 118      14.057 -15.806   1.420 
ATOM    770  C   TYR A 118       6.480 -17.356   2.150 
ATOM    771  O   TYR A 118       5.907 -18.436   2.018 
ATOM    772  N   ARG A 119       5.827 -16.174   2.139 
ATOM    773  CA  ARG A 119       4.427 -16.059   1.843 
ATOM    774  CB  ARG A 119       3.652 -15.202   2.858 
ATOM    775  CG  ARG A 119       3.673 -15.788   4.269 
ATOM    776  CD  ARG A 119       2.594 -16.840   4.518 
ATOM    777  NE  ARG A 119       2.885 -17.449   5.844 
ATOM    778  CZ  ARG A 119       1.863 -17.879   6.638 
ATOM    779  NH1 ARG A 119       0.571 -17.731   6.223 
ATOM    780  NH2 ARG A 119       2.135 -18.448   7.848 
ATOM    781  C   ARG A 119       4.365 -15.344   0.526 
ATOM    782  O   ARG A 119       5.061 -14.349   0.325 
ATOM    783  N   ALA A 120       3.524 -15.828  -0.411 
ATOM    784  CA  ALA A 120       3.516 -15.241  -1.722 
ATOM    785  CB  ALA A 120       3.540 -16.279  -2.857 
ATOM    786  C   ALA A 120       2.290 -14.411  -1.918 
ATOM    787  O   ALA A 120       1.191 -14.774  -1.498 
ATOM    788  N   THR A 121       2.473 -13.235  -2.553 
ATOM    789  CA  THR A 121       1.362 -12.387  -2.858 
ATOM    790  CB  THR A 121       1.414 -11.077  -2.132 
ATOM    791  OG1 THR A 121       1.493 -11.279  -0.729 
ATOM    792  CG2 THR A 121       0.136 -10.304  -2.467 
ATOM    793  C   THR A 121       1.454 -12.058  -4.319 
ATOM    794  O   THR A 121       2.368 -11.355  -4.746 
ATOM    795  N   ALA A 122       0.503 -12.561  -5.131 
ATOM    796  CA  ALA A 122       0.506 -12.258  -6.535 
ATOM    797  CB  ALA A 122      -0.363 -13.214  -7.372 
ATOM    798  C   ALA A 122      -0.051 -10.879  -6.695 
ATOM    799  O   ALA A 122      -0.797 -10.403  -5.841 
ATOM    800  N   GLY A 123       0.311 -10.190  -7.800 
ATOM    801  CA  GLY A 123      -0.202  -8.866  -8.009 
ATOM    802  C   GLY A 123      -0.066  -8.514  -9.455 
ATOM    803  O   GLY A 123       0.601  -9.210 -10.221 
ATOM    804  N   PHE A 124      -0.738  -7.418  -9.864 
ATOM    805  CA  PHE A 124      -0.677  -6.940 -11.215 
ATOM    806  CB  PHE A 124      -1.952  -7.333 -11.988 
ATOM    807  CG  PHE A 124      -1.880  -6.953 -13.427 
ATOM    808  CD1 PHE A 124      -1.110  -7.677 -14.309 
ATOM    809  CD2 PHE A 124      -2.620  -5.893 -13.902 
ATOM    810  CE1 PHE A 124      -1.058  -7.330 -15.640 
ATOM    811  CE2 PHE A 124      -2.573  -5.544 -15.231 
ATOM    812  CZ  PHE A 124      -1.789  -6.263 -16.103 
ATOM    813  C   PHE A 124      -0.614  -5.444 -11.112 
ATOM    814  O   PHE A 124      -1.586  -4.807 -10.707 
ATOM    815  N   ARG A 125       0.538  -4.838 -11.470 
ATOM    816  CA  ARG A 125       0.653  -3.408 -11.368 
ATOM    817  CB  ARG A 125       0.731  -2.905  -9.919 
ATOM    818  CG  ARG A 125       1.922  -3.477  -9.148 
ATOM    819  CD  ARG A 125       2.201  -2.737  -7.841 
ATOM    820  NE  ARG A 125       2.654  -1.368  -8.212 
ATOM    821  CZ  ARG A 125       2.539  -0.343  -7.320 
ATOM    822  NH1 ARG A 125       2.021  -0.575  -6.078 
ATOM    823  NH2 ARG A 125       2.940   0.912  -7.672 
ATOM    824  C   ARG A 125       1.930  -2.974 -12.029 
ATOM    825  O   ARG A 125       2.704  -3.796 -12.517 
ATOM    826  N   ASN A 126       2.164  -1.643 -12.058 
ATOM    827  CA  ASN A 126       3.348  -1.060 -12.631 
ATOM    828  CB  ASN A 126       3.319   0.475 -12.733 
ATOM    829  CG  ASN A 126       2.288   0.920 -13.750 
ATOM    830  OD1 ASN A 126       1.798   0.128 -14.551 
ATOM    831  ND2 ASN A 126       1.954   2.238 -13.724 
ATOM    832  C   ASN A 126       4.475  -1.326 -11.687 
ATOM    833  O   ASN A 126       4.252  -1.649 -10.522 
ATOM    834  N   VAL A 127       5.728  -1.187 -12.170 
ATOM    835  CA  VAL A 127       6.853  -1.442 -11.318 
ATOM    836  CB  VAL A 127       7.620  -2.670 -11.710 
ATOM    837  CG1 VAL A 127       6.692  -3.888 -11.560 
ATOM    838  CG2 VAL A 127       8.164  -2.479 -13.137 
ATOM    839  C   VAL A 127       7.801  -0.286 -11.389 
ATOM    840  O   VAL A 127       7.791   0.482 -12.349 
ATOM    841  N   VAL A 128       8.640  -0.129 -10.338 
ATOM    842  CA  VAL A 128       9.608   0.932 -10.290 
ATOM    843  CB  VAL A 128       9.558   1.739  -9.024 
ATOM    844  CG1 VAL A 128      10.684   2.788  -9.058 
ATOM    845  CG2 VAL A 128       8.156   2.343  -8.876 
ATOM    846  C   VAL A 128      10.968   0.306 -10.332 
ATOM    847  O   VAL A 128      11.242  -0.659  -9.620 
ATOM    848  N   VAL A 129      11.864   0.853 -11.180 
ATOM    849  CA  VAL A 129      13.192   0.316 -11.293 
ATOM    850  CB  VAL A 129      13.377  -0.597 -12.470 
ATOM    851  CG1 VAL A 129      12.475  -1.829 -12.285 
ATOM    852  CG2 VAL A 129      13.103   0.196 -13.761 
ATOM    853  C   VAL A 129      14.143   1.454 -11.487 
ATOM    854  O   VAL A 129      13.740   2.610 -11.599 
ATOM    855  N   ALA A 130      15.453   1.141 -11.469 
ATOM    856  CA  ALA A 130      16.471   2.102 -11.776 
ATOM    857  CB  ALA A 130      17.570   2.201 -10.704 
ATOM    858  C   ALA A 130      17.107   1.586 -13.029 
ATOM    859  O   ALA A 130      17.251   0.376 -13.195 
ATOM    860  N   CYS A 131      17.489   2.483 -13.964 
ATOM    861  CA  CYS A 131      18.044   1.992 -15.195 
ATOM    862  CB  CYS A 131      17.222   2.356 -16.450 
ATOM    863  SG  CYS A 131      15.649   1.450 -16.538 
ATOM    864  C   CYS A 131      19.424   2.528 -15.408 
ATOM    865  O   CYS A 131      19.772   3.615 -14.946 
ATOM    866  N   GLU A 132      20.255   1.724 -16.108 
ATOM    867  CA  GLU A 132      21.592   2.093 -16.475 
ATOM    868  CB  GLU A 132      22.653   1.496 -15.531 
ATOM    869  CG  GLU A 132      24.095   1.876 -15.875 
ATOM    870  CD  GLU A 132      25.017   1.153 -14.901 
ATOM    871  OE1 GLU A 132      24.867  -0.090 -14.759 
ATOM    872  OE2 GLU A 132      25.883   1.833 -14.288 
ATOM    873  C   GLU A 132      21.835   1.497 -17.828 
ATOM    874  O   GLU A 132      21.581   0.315 -18.054 
ATOM    875  N   ASN A 133      22.341   2.307 -18.771 
ATOM    876  CA  ASN A 133      22.633   1.807 -20.081 
ATOM    877  CB  ASN A 133      23.666   0.669 -20.045 
ATOM    878  CG  ASN A 133      24.142   0.395 -21.460 
ATOM    879  OD1 ASN A 133      23.716   1.047 -22.412 
ATOM    880  ND2 ASN A 133      25.042  -0.612 -21.602 
ATOM    881  C   ASN A 133      21.369   1.284 -20.700 
ATOM    882  O   ASN A 133      21.405   0.415 -21.569 
ATOM    883  N   GLY A 134      20.206   1.809 -20.274 
ATOM    884  CA  GLY A 134      18.973   1.431 -20.908 
ATOM    885  C   GLY A 134      18.488   0.100 -20.407 
ATOM    886  O   GLY A 134      17.601  -0.497 -21.016 
ATOM    887  N   LEU A 135      19.052  -0.410 -19.291 
ATOM    888  CA  LEU A 135      18.626  -1.689 -18.777 
ATOM    889  CB  LEU A 135      19.722  -2.763 -18.865 
ATOM    890  CG  LEU A 135      20.118  -3.122 -20.306 
ATOM    891  CD1 LEU A 135      21.217  -4.195 -20.327 
ATOM    892  CD2 LEU A 135      18.890  -3.538 -21.130 
ATOM    893  C   LEU A 135      18.301  -1.547 -17.317 
ATOM    894  O   LEU A 135      18.890  -0.715 -16.629 
ATOM    895  N   PRO A 136      17.352  -2.313 -16.825 
ATOM    896  CA  PRO A 136      17.021  -2.252 -15.420 
ATOM    897  CD  PRO A 136      16.196  -2.669 -17.633 
ATOM    898  CB  PRO A 136      15.657  -2.921 -15.271 
ATOM    899  CG  PRO A 136      15.011  -2.730 -16.653 
ATOM    900  C   PRO A 136      18.077  -2.865 -14.544 
ATOM    901  O   PRO A 136      18.366  -4.050 -14.698 
ATOM    902  N   VAL A 137      18.700  -2.052 -13.670 
ATOM    903  CA  VAL A 137      19.685  -2.428 -12.695 
ATOM    904  CB  VAL A 137      20.708  -1.352 -12.497 
ATOM    905  CG1 VAL A 137      21.444  -1.158 -13.835 
ATOM    906  CG2 VAL A 137      20.006  -0.082 -11.995 
ATOM    907  C   VAL A 137      19.111  -2.788 -11.354 
ATOM    908  O   VAL A 137      19.737  -3.522 -10.593 
ATOM    909  N   HIS A 138      17.948  -2.222 -10.978 
ATOM    910  CA  HIS A 138      17.482  -2.425  -9.634 
ATOM    911  ND1 HIS A 138      17.868  -2.477  -6.392 
ATOM    912  CG  HIS A 138      17.517  -1.474  -7.267 
ATOM    913  CB  HIS A 138      18.027  -1.352  -8.671 
ATOM    914  NE2 HIS A 138      16.458  -1.147  -5.302 
ATOM    915  CD2 HIS A 138      16.654  -0.671  -6.586 
ATOM    916  CE1 HIS A 138      17.208  -2.233  -5.232 
ATOM    917  C   HIS A 138      15.989  -2.347  -9.596 
ATOM    918  O   HIS A 138      15.368  -1.672 -10.416 
ATOM    919  N   LEU A 139      15.380  -3.059  -8.624 
ATOM    920  CA  LEU A 139      13.959  -3.022  -8.464 
ATOM    921  CB  LEU A 139      13.328  -4.424  -8.387 
ATOM    922  CG  LEU A 139      11.796  -4.427  -8.219 
ATOM    923  CD1 LEU A 139      11.097  -3.859  -9.466 
ATOM    924  CD2 LEU A 139      11.275  -5.821  -7.830 
ATOM    925  C   LEU A 139      13.692  -2.338  -7.155 
ATOM    926  O   LEU A 139      14.328  -2.642  -6.146 
ATOM    927  N   ASP A 140      12.744  -1.377  -7.146 
ATOM    928  CA  ASP A 140      12.392  -0.683  -5.938 
ATOM    929  CB  ASP A 140      11.787   0.709  -6.222 
ATOM    930  CG  ASP A 140      11.444   1.439  -4.927 
ATOM    931  OD1 ASP A 140      10.721   0.858  -4.076 
ATOM    932  OD2 ASP A 140      11.902   2.602  -4.774 
ATOM    933  C   ASP A 140      11.357  -1.523  -5.257 
ATOM    934  O   ASP A 140      10.230  -1.654  -5.728 
ATOM    935  N   GLN A 141      11.749  -2.130  -4.123 
ATOM    936  CA  GLN A 141      10.948  -3.011  -3.316 
ATOM    937  CB  GLN A 141      11.779  -3.783  -2.278 
ATOM    938  CG  GLN A 141      12.762  -4.776  -2.905 
ATOM    939  CD  GLN A 141      11.952  -5.908  -3.523 
ATOM    940  OE1 GLN A 141      12.497  -6.786  -4.190 
ATOM    941  NE2 GLN A 141      10.610  -5.884  -3.303 
ATOM    942  C   GLN A 141       9.851  -2.293  -2.576 
ATOM    943  O   GLN A 141       8.819  -2.893  -2.282 
ATOM    944  N   SER A 142      10.034  -0.997  -2.253 
ATOM    945  CA  SER A 142       9.150  -0.301  -1.351 
ATOM    946  CB  SER A 142       9.491   1.193  -1.188 
ATOM    947  OG  SER A 142       9.124   1.919  -2.352 
ATOM    948  C   SER A 142       7.710  -0.375  -1.771 
ATOM    949  O   SER A 142       6.824  -0.464  -0.923 
ATOM    950  N   ILE A 143       7.420  -0.350  -3.080 
ATOM    951  CA  ILE A 143       6.051  -0.356  -3.517 
ATOM    952  CB  ILE A 143       5.929  -0.210  -5.009 
ATOM    953  CG1 ILE A 143       6.581  -1.395  -5.742 
ATOM    954  CG2 ILE A 143       6.534   1.151  -5.388 
ATOM    955  CD1 ILE A 143       6.281  -1.418  -7.241 
ATOM    956  C   ILE A 143       5.389  -1.633  -3.085 
ATOM    957  O   ILE A 143       4.203  -1.660  -2.760 
ATOM    958  N   PHE A 144       6.139  -2.743  -3.129 
ATOM    959  CA  PHE A 144       5.663  -4.054  -2.785 
ATOM    960  CB  PHE A 144       6.569  -5.164  -3.332 
ATOM    961  CG  PHE A 144       6.507  -4.997  -4.812 
ATOM    962  CD1 PHE A 144       5.397  -5.403  -5.519 
ATOM    963  CD2 PHE A 144       7.560  -4.429  -5.496 
ATOM    964  CE1 PHE A 144       5.340  -5.244  -6.884 
ATOM    965  CE2 PHE A 144       7.507  -4.271  -6.860 
ATOM    966  CZ  PHE A 144       6.396  -4.677  -7.557 
ATOM    967  C   PHE A 144       5.482  -4.230  -1.309 
ATOM    968  O   PHE A 144       4.699  -5.077  -0.876 
ATOM    969  N   ARG A 145       6.264  -3.500  -0.495 
ATOM    970  CA  ARG A 145       6.177  -3.640   0.929 
ATOM    971  CB  ARG A 145       7.187  -2.736   1.646 
ATOM    972  CG  ARG A 145       8.616  -2.950   1.149 
ATOM    973  CD  ARG A 145       9.671  -2.223   1.979 
ATOM    974  NE  ARG A 145       9.994  -3.112   3.127 
ATOM    975  CZ  ARG A 145      10.901  -4.116   2.955 
ATOM    976  NH1 ARG A 145      11.537  -4.250   1.755 
ATOM    977  NH2 ARG A 145      11.162  -4.987   3.973 
ATOM    978  C   ARG A 145       4.810  -3.223   1.343 
ATOM    979  O   ARG A 145       4.160  -3.893   2.145 
ATOM    980  N   ARG A 146       4.339  -2.101   0.769 
ATOM    981  CA  ARG A 146       3.061  -1.554   1.109 
ATOM    982  CB  ARG A 146       2.944  -0.061   0.750 
ATOM    983  CG  ARG A 146       4.017   0.799   1.422 
ATOM    984  CD  ARG A 146       3.933   2.291   1.088 
ATOM    985  NE  ARG A 146       5.205   2.914   1.552 
ATOM    986  CZ  ARG A 146       6.283   2.930   0.714 
ATOM    987  NH1 ARG A 146       6.168   2.412  -0.544 
ATOM    988  NH2 ARG A 146       7.470   3.456   1.131 
ATOM    989  C   ARG A 146       2.016  -2.301   0.298 
ATOM    990  O   ARG A 146       1.257  -1.625  -0.446 
ATOM    991  OXT ARG A 146       1.959  -3.554   0.415 
TER
HEADER lig_25.pdb
ATOM      1  P    DC A   1      26.206-575.893-208.583 
ATOM      2  OP1  DC A   1      25.538-576.333-209.828 
ATOM      3  OP2  DC A   1      26.998-574.647-208.676 
ATOM      4  O5'  DC A   1      25.125-575.757-207.411 
ATOM      5  C5'  DC A   1      24.782-576.923-206.638 
ATOM      6  C4'  DC A   1      24.717-576.567-205.165 
ATOM      7  O4'  DC A   1      26.010-576.693-204.506 
ATOM      8  C3'  DC A   1      24.278-575.139-204.845 
ATOM      9  O3'  DC A   1      23.478-575.156-203.669 
ATOM     10  C2'  DC A   1      25.576-574.393-204.538 
ATOM     11  C1'  DC A   1      26.242-575.516-203.748 
ATOM     12  N1   DC A   1      27.714-575.348-203.593 
ATOM     13  C2   DC A   1      28.296-575.787-202.407 
ATOM     14  O2   DC A   1      27.575-576.294-201.540 
ATOM     15  N3   DC A   1      29.636-575.643-202.246 
ATOM     16  C4   DC A   1      30.384-575.088-203.210 
ATOM     17  N4   DC A   1      31.687-574.970-203.004 
ATOM     18  C5   DC A   1      29.805-574.630-204.436 
ATOM     19  C6   DC A   1      28.463-574.783-204.578 
ATOM     20  P    DA A   2      22.195-574.203-203.588 
ATOM     21  OP1  DA A   2      21.046-574.860-204.250 
ATOM     22  OP2  DA A   2      22.547-572.855-204.085 
ATOM     23  O5'  DA A   2      21.944-574.144-202.009 
ATOM     24  C5'  DA A   2      22.317-575.275-201.200 
ATOM     25  C4'  DA A   2      23.015-574.803-199.939 
ATOM     26  O4'  DA A   2      24.451-574.649-200.122 
ATOM     27  C3'  DA A   2      22.565-573.446-199.398 
ATOM     28  O3'  DA A   2      22.573-573.490-197.977 
ATOM     29  C2'  DA A   2      23.644-572.467-199.861 
ATOM     30  C1'  DA A   2      24.835-573.385-199.604 
ATOM     31  N9   DA A   2      26.081-572.958-200.300 
ATOM     32  C8   DA A   2      26.209-572.358-201.519 
ATOM     33  N7   DA A   2      27.436-572.106-201.855 
ATOM     34  C5   DA A   2      28.179-572.574-200.780 
ATOM     35  C6   DA A   2      29.560-572.600-200.522 
ATOM     36  N6   DA A   2      30.480-572.122-201.372 
ATOM     37  N1   DA A   2      29.962-573.136-199.355 
ATOM     38  C2   DA A   2      29.043-573.610-198.515 
ATOM     39  N3   DA A   2      27.735-573.640-198.647 
ATOM     40  C4   DA A   2      27.359-573.097-199.822 
ATOM     41  P    DT A   3      21.398-572.763-197.170 
ATOM     42  OP1  DT A   3      20.224-573.661-197.085 
ATOM     43  OP2  DT A   3      21.149-571.425-197.753 
ATOM     44  O5'  DT A   3      22.059-572.603-195.723 
ATOM     45  C5'  DT A   3      23.027-573.577-195.286 
ATOM     46  C4'  DT A   3      24.201-572.881-194.626 
ATOM     47  O4'  DT A   3      25.232-572.505-195.582 
ATOM     48  C3'  DT A   3      23.878-571.576-193.899 
ATOM     49  O3'  DT A   3      24.682-571.488-192.730 
ATOM     50  C2'  DT A   3      24.310-570.476-194.869 
ATOM     51  C1'  DT A   3      25.591-571.153-195.344 
ATOM     52  N1   DT A   3      26.132-570.588-196.612 
ATOM     53  C2   DT A   3      27.499-570.553-196.748 
ATOM     54  O2   DT A   3      28.262-570.959-195.888 
ATOM     55  N3   DT A   3      27.965-570.022-197.935 
ATOM     56  C4   DT A   3      27.194-569.536-198.972 
ATOM     57  O4   DT A   3      27.725-569.084-199.988 
ATOM     58  C5   DT A   3      25.772-569.615-198.736 
ATOM     59  C7   DT A   3      24.861-569.106-199.814 
ATOM     60  C6   DT A   3      25.292-570.126-197.590 
ATOM     61  P    DG A   4      24.040-570.898-191.388 
ATOM     62  OP1  DG A   4      23.309-571.970-190.676 
ATOM     63  OP2  DG A   4      23.261-569.681-191.704 
ATOM     64  O5'  DG A   4      25.349-570.498-190.560 
ATOM     65  C5'  DG A   4      26.560-571.252-190.761 
ATOM     66  C4'  DG A   4      27.744-570.311-190.862 
ATOM     67  O4'  DG A   4      27.977-569.855-192.225 
ATOM     68  C3'  DG A   4      27.638-569.018-190.054 
ATOM     69  O3'  DG A   4      28.922-568.690-189.538 
ATOM     70  C2'  DG A   4      27.239-567.954-191.078 
ATOM     71  C1'  DG A   4      28.143-568.446-192.204 
ATOM     72  N9   DG A   4      27.770-567.916-193.546 
ATOM     73  C8   DG A   4      26.521-567.630-194.053 
ATOM     74  N7   DG A   4      26.536-567.172-195.281 
ATOM     75  C5   DG A   4      27.891-567.152-195.610 
ATOM     76  C6   DG A   4      28.533-566.752-196.811 
ATOM     77  O6   DG A   4      28.031-566.326-197.847 
ATOM     78  N1   DG A   4      29.924-566.892-196.717 
ATOM     79  C2   DG A   4      30.606-567.359-195.610 
ATOM     80  N2   DG A   4      31.935-567.419-195.722 
ATOM     81  N3   DG A   4      30.002-567.734-194.485 
ATOM     82  C4   DG A   4      28.652-567.604-194.558 
ATOM     83  P    DA A   5      29.034-568.097-188.056 
ATOM     84  OP1  DA A   5      29.041-569.207-187.076 
ATOM     85  OP2  DA A   5      27.997-567.062-187.856 
ATOM     86  O5'  DA A   5      30.478-567.409-188.099 
ATOM     87  C5'  DA A   5      31.489-567.962-188.962 
ATOM     88  C4'  DA A   5      32.214-566.849-189.692 
ATOM     89  O4'  DA A   5      31.559-566.487-190.941 
ATOM     90  C3'  DA A   5      32.329-565.524-188.939 
ATOM     91  O3'  DA A   5      33.594-564.939-189.228 
ATOM     92  C2'  DA A   5      31.237-564.640-189.540 
ATOM     93  C1'  DA A   5      31.436-565.073-190.990 
ATOM     94  N9   DA A   5      30.290-564.739-191.878 
ATOM     95  C8   DA A   5      28.958-564.720-191.574 
ATOM     96  N7   DA A   5      28.198-564.384-192.570 
ATOM     97  C5   DA A   5      29.088-564.163-193.611 
ATOM     98  C6   DA A   5      28.904-563.777-194.950 
ATOM     99  N6   DA A   5      27.702-563.534-195.491 
ATOM    100  N1   DA A   5      30.004-563.649-195.713 
ATOM    101  C2   DA A   5      31.195-563.892-195.171 
ATOM    102  N3   DA A   5      31.490-564.256-193.941 
ATOM    103  C4   DA A   5      30.371-564.377-193.198 
ATOM    104  P    DA A   6      34.395-564.203-188.053 
ATOM    105  OP1  DA A   6      35.155-565.202-187.269 
ATOM    106  OP2  DA A   6      33.468-563.343-187.284 
ATOM    107  O5'  DA A   6      35.409-563.288-188.888 
ATOM    108  C5'  DA A   6      35.854-563.740-190.180 
ATOM    109  C4'  DA A   6      35.823-562.592-191.170 
ATOM    110  O4'  DA A   6      34.531-562.461-191.827 
ATOM    111  C3'  DA A   6      36.083-561.204-190.586 
ATOM    112  O3'  DA A   6      36.835-560.443-191.524 
ATOM    113  C2'  DA A   6      34.696-560.575-190.451 
ATOM    114  C1'  DA A   6      34.135-561.099-191.770 
ATOM    115  N9   DA A   6      32.649-561.044-191.854 
ATOM    116  C8   DA A   6      31.737-561.222-190.854 
ATOM    117  N7   DA A   6      30.505-561.111-191.242 
ATOM    118  C5   DA A   6      30.605-560.840-192.600 
ATOM    119  C6   DA A   6      29.640-560.614-193.595 
ATOM    120  N6   DA A   6      28.320-560.627-193.362 
ATOM    121  N1   DA A   6      30.083-560.372-194.843 
ATOM    122  C2   DA A   6      31.396-560.361-195.069 
ATOM    123  N3   DA A   6      32.385-560.557-194.225 
ATOM    124  C4   DA A   6      31.915-560.796-192.983 
ATOM    125  P    DG A   7      37.994-559.479-190.989 
ATOM    126  OP1  DG A   7      39.236-560.260-190.787 
ATOM    127  OP2  DG A   7      37.507-558.721-189.815 
ATOM    128  O5'  DG A   7      38.179-558.487-192.230 
ATOM    129  C5'  DG A   7      37.908-558.973-193.558 
ATOM    130  C4'  DG A   7      37.116-557.942-194.337 
ATOM    131  O4'  DG A   7      35.679-558.090-194.151 
ATOM    132  C3'  DG A   7      37.385-556.482-193.973 
ATOM    133  O3'  DG A   7      37.328-555.694-195.156 
ATOM    134  C2'  DG A   7      36.217-556.086-193.070 
ATOM    135  C1'  DG A   7      35.132-556.814-193.856 
ATOM    136  N9   DG A   7      33.871-557.018-193.088 
ATOM    137  C8   DG A   7      33.700-557.258-191.742 
ATOM    138  N7   DG A   7      32.447-557.392-191.378 
ATOM    139  C5   DG A   7      31.739-557.228-192.568 
ATOM    140  C6   DG A   7      30.341-557.266-192.811 
ATOM    141  O6   DG A   7      29.426-557.456-192.013 
ATOM    142  N1   DG A   7      30.051-557.050-194.165 
ATOM    143  C2   DG A   7      30.989-556.827-195.155 
ATOM    144  N2   DG A   7      30.509-556.643-196.387 
ATOM    145  N3   DG A   7      32.299-556.792-194.925 
ATOM    146  C4   DG A   7      32.598-557.000-193.617 
ATOM    147  P    DA A   8      38.382-554.504-195.347 
ATOM    148  OP1  DA A   8      39.647-555.044-195.894 
ATOM    149  OP2  DA A   8      38.495-553.735-194.088 
ATOM    150  O5'  DA A   8      37.652-553.612-196.458 
ATOM    151  C5'  DA A   8      36.789-554.256-197.414 
ATOM    152  C4'  DA A   8      35.518-553.448-197.591 
ATOM    153  O4'  DA A   8      34.486-553.819-196.633 
ATOM    154  C3'  DA A   8      35.661-551.937-197.413 
ATOM    155  O3'  DA A   8      34.808-551.281-198.344 
ATOM    156  C2'  DA A   8      35.141-551.662-196.002 
ATOM    157  C1'  DA A   8      33.964-552.632-196.055 
ATOM    158  N9   DA A   8      33.409-552.974-194.717 
ATOM    159  C8   DA A   8      34.074-553.111-193.532 
ATOM    160  N7   DA A   8      33.307-553.416-192.531 
ATOM    161  C5   DA A   8      32.039-553.487-193.092 
ATOM    162  C6   DA A   8      30.777-553.775-192.547 
ATOM    163  N6   DA A   8      30.577-554.057-191.251 
ATOM    164  N1   DA A   8      29.723-553.761-193.384 
ATOM    165  C2   DA A   8      29.928-553.480-194.669 
ATOM    166  N3   DA A   8      31.052-553.198-195.289 
ATOM    167  C4   DA A   8      32.091-553.218-194.429 
ATOM    168  P    DA A   9      35.328-549.953-199.071 
ATOM    169  OP1  DA A   9      36.152-550.320-200.245 
ATOM    170  OP2  DA A   9      35.972-549.064-198.078 
ATOM    171  O5'  DA A   9      33.951-549.302-199.561 
ATOM    172  C5'  DA A   9      32.844-550.166-199.878 
ATOM    173  C4'  DA A   9      31.563-549.603-199.295 
ATOM    174  O4'  DA A   9      31.330-550.053-197.931 
ATOM    175  C3'  DA A   9      31.490-548.080-199.199 
ATOM    176  O3'  DA A   9      30.158-547.664-199.476 
ATOM    177  C2'  DA A   9      31.800-547.769-197.735 
ATOM    178  C1'  DA A   9      31.003-548.923-197.136 
ATOM    179  N9   DA A   9      31.361-549.231-195.724 
ATOM    180  C8   DA A   9      32.583-549.145-195.121 
ATOM    181  N7   DA A   9      32.575-549.482-193.868 
ATOM    182  C5   DA A   9      31.251-549.817-193.621 
ATOM    183  C6   DA A   9      30.586-550.262-192.466 
ATOM    184  N6   DA A   9      31.198-550.454-191.288 
ATOM    185  N1   DA A   9      29.265-550.502-192.565 
ATOM    186  C2   DA A   9      28.664-550.309-193.738 
ATOM    187  N3   DA A   9      29.177-549.899-194.877 
ATOM    188  C4   DA A   9      30.500-549.666-194.751 
ATOM    189  P    DA A  10      29.923-546.339-200.344 
ATOM    190  OP1  DA A  10      30.008-546.668-201.784 
ATOM    191  OP2  DA A  10      30.826-545.268-199.868 
ATOM    192  O5'  DA A  10      28.411-545.977-199.962 
ATOM    193  C5'  DA A  10      27.503-547.040-199.619 
ATOM    194  C4'  DA A  10      26.683-546.650-198.406 
ATOM    195  O4'  DA A  10      27.337-547.007-197.155 
ATOM    196  C3'  DA A  10      26.387-545.158-198.255 
ATOM    197  O3'  DA A  10      25.075-545.000-197.728 
ATOM    198  C2'  DA A  10      27.392-544.667-197.213 
ATOM    199  C1'  DA A  10      27.298-545.880-196.292 
ATOM    200  N9   DA A  10      28.431-545.993-195.332 
ATOM    201  C8   DA A  10      29.738-545.648-195.519 
ATOM    202  N7   DA A  10      30.491-545.866-194.486 
ATOM    203  C5   DA A  10      29.621-546.395-193.542 
ATOM    204  C6   DA A  10      29.808-546.838-192.223 
ATOM    205  N6   DA A  10      30.993-546.817-191.596 
ATOM    206  N1   DA A  10      28.729-547.305-191.567 
ATOM    207  C2   DA A  10      27.555-547.324-192.195 
ATOM    208  N3   DA A  10      27.260-546.940-193.417 
ATOM    209  C4   DA A  10      28.357-546.476-194.052 
ATOM    210  P    DG A  11      24.152-543.818-198.287 
ATOM    211  OP1  DG A  11      23.483-544.258-199.532 
ATOM    212  OP2  DG A  11      24.943-542.572-198.380 
ATOM    213  O5'  DG A  11      23.070-543.682-197.115 
ATOM    214  C5'  DG A  11      22.728-544.847-196.342 
ATOM    215  C4'  DG A  11      22.663-544.492-194.869 
ATOM    216  O4'  DG A  11      23.955-544.617-194.210 
ATOM    217  C3'  DG A  11      22.223-543.063-194.549 
ATOM    218  O3'  DG A  11      21.423-543.081-193.373 
ATOM    219  C2'  DG A  11      23.521-542.318-194.242 
ATOM    220  C1'  DG A  11      24.187-543.440-193.452 
ATOM    221  N9   DG A  11      25.659-543.273-193.297 
ATOM    222  C8   DG A  11      26.571-542.729-194.175 
ATOM    223  N7   DG A  11      27.804-542.729-193.732 
ATOM    224  C5   DG A  11      27.702-543.313-192.470 
ATOM    225  C6   DG A  11      28.708-543.585-191.505 
ATOM    226  O6   DG A  11      29.914-543.363-191.566 
ATOM    227  N1   DG A  11      28.168-544.187-190.360 
ATOM    228  C2   DG A  11      26.833-544.488-190.172 
ATOM    229  N2   DG A  11      26.519-545.062-189.009 
ATOM    230  N3   DG A  11      25.891-544.233-191.079 
ATOM    231  C4   DG A  11      26.398-543.648-192.195 
ATOM    232  P    DA A  12      20.140-542.127-193.291 
ATOM    233  OP1  DA A  12      18.991-542.785-193.954 
ATOM    234  OP2  DA A  12      20.492-540.779-193.789 
ATOM    235  O5'  DA A  12      19.889-542.068-191.713 
ATOM    236  C5'  DA A  12      20.263-543.200-190.904 
ATOM    237  C4'  DA A  12      20.960-542.727-189.643 
ATOM    238  O4'  DA A  12      22.396-542.573-189.826 
ATOM    239  C3'  DA A  12      20.510-541.370-189.102 
ATOM    240  O3'  DA A  12      20.518-541.415-187.680 
ATOM    241  C2'  DA A  12      21.589-540.392-189.565 
ATOM    242  C1'  DA A  12      22.781-541.309-189.307 
ATOM    243  N9   DA A  12      24.027-540.883-190.003 
ATOM    244  C8   DA A  12      24.154-540.283-191.223 
ATOM    245  N7   DA A  12      25.381-540.031-191.559 
ATOM    246  C5   DA A  12      26.124-540.499-190.484 
ATOM    247  C6   DA A  12      27.505-540.525-190.226 
ATOM    248  N6   DA A  12      28.425-540.047-191.076 
ATOM    249  N1   DA A  12      27.908-541.061-189.059 
ATOM    250  C2   DA A  12      26.988-541.535-188.219 
ATOM    251  N3   DA A  12      25.680-541.565-188.351 
ATOM    252  C4   DA A  12      25.304-541.022-189.526 
ATOM    253  P    DC A  13      19.343-540.687-186.874 
ATOM    254  OP1  DC A  13      18.170-541.586-186.789 
ATOM    255  OP2  DC A  13      19.095-539.350-187.457 
ATOM    256  O5'  DC A  13      20.005-540.528-185.427 
ATOM    257  C5'  DC A  13      20.972-541.501-184.989 
ATOM    258  C4'  DC A  13      22.146-540.806-184.329 
ATOM    259  O4'  DC A  13      23.177-540.430-185.285 
ATOM    260  C3'  DC A  13      21.823-539.500-183.603 
ATOM    261  O3'  DC A  13      22.628-539.413-182.434 
ATOM    262  C2'  DC A  13      22.255-538.401-184.573 
ATOM    263  C1'  DC A  13      23.536-539.077-185.048 
ATOM    264  N1   DC A  13      24.078-538.512-186.316 
ATOM    265  C2   DC A  13      25.461-538.470-186.469 
ATOM    266  O2   DC A  13      26.176-538.900-185.556 
ATOM    267  N3   DC A  13      25.975-537.958-187.617 
ATOM    268  C4   DC A  13      25.167-537.503-188.583 
ATOM    269  N4   DC A  13      25.715-537.014-189.684 
ATOM    270  C5   DC A  13      23.741-537.537-188.445 
ATOM    271  C6   DC A  13      23.247-538.052-187.290 
ATOM    272  P    DG A  14      21.985-538.823-181.091 
ATOM    273  OP1  DG A  14      21.254-539.895-180.379 
ATOM    274  OP2  DG A  14      21.206-537.605-181.408 
ATOM    275  O5'  DG A  14      23.295-538.423-180.264 
ATOM    276  C5'  DG A  14      24.505-539.176-180.465 
ATOM    277  C4'  DG A  14      25.689-538.236-180.566 
ATOM    278  O4'  DG A  14      25.923-537.780-181.929 
ATOM    279  C3'  DG A  14      25.583-536.943-179.758 
ATOM    280  O3'  DG A  14      26.867-536.615-179.242 
ATOM    281  C2'  DG A  14      25.184-535.879-180.781 
ATOM    282  C1'  DG A  14      26.088-536.370-181.908 
ATOM    283  N9   DG A  14      25.715-535.841-183.249 
ATOM    284  C8   DG A  14      24.466-535.555-183.757 
ATOM    285  N7   DG A  14      24.481-535.096-184.984 
ATOM    286  C5   DG A  14      25.836-535.076-185.314 
ATOM    287  C6   DG A  14      26.478-534.676-186.515 
ATOM    288  O6   DG A  14      25.977-534.250-187.551 
ATOM    289  N1   DG A  14      27.870-534.817-186.421 
ATOM    290  C2   DG A  14      28.551-535.284-185.314 
ATOM    291  N2   DG A  14      29.880-535.343-185.426 
ATOM    292  N3   DG A  14      27.947-535.659-184.189 
ATOM    293  C4   DG A  14      26.597-535.528-184.262 
ATOM    294  P    DT A  15      26.980-536.021-177.760 
ATOM    295  OP1  DT A  15      26.986-537.132-176.780 
ATOM    296  OP2  DT A  15      25.942-534.986-177.560 
ATOM    297  O5'  DT A  15      28.423-535.333-177.803 
ATOM    298  C5'  DT A  15      29.434-535.887-178.665 
ATOM    299  C4'  DT A  15      30.159-534.774-179.396 
ATOM    300  O4'  DT A  15      29.504-534.411-180.645 
ATOM    301  C3'  DT A  15      30.275-533.449-178.643 
ATOM    302  O3'  DT A  15      31.539-532.863-178.932 
ATOM    303  C2'  DT A  15      29.182-532.565-179.244 
ATOM    304  C1'  DT A  15      29.382-532.998-180.693 
ATOM    305  N1   DT A  15      28.235-532.663-181.582 
ATOM    306  C2   DT A  15      28.528-532.324-182.881 
ATOM    307  O2   DT A  15      29.665-532.290-183.317 
ATOM    308  N3   DT A  15      27.439-532.019-183.675 
ATOM    309  C4   DT A  15      26.115-532.026-183.286 
ATOM    310  O4   DT A  15      25.226-531.734-184.088 
ATOM    311  C5   DT A  15      25.908-532.394-181.905 
ATOM    312  C7   DT A  15      24.495-532.425-181.401 
ATOM    313  C6   DT A  15      26.948-532.695-181.111 
ATOM    314  P    DG A  16      32.340-532.128-177.757 
ATOM    315  OP1  DG A  16      33.100-533.127-176.973 
ATOM    316  OP2  DG A  16      31.414-531.268-176.988 
ATOM    317  O5'  DG A  16      33.354-531.213-178.592 
ATOM    318  C5'  DG A  16      33.799-531.665-179.884 
ATOM    319  C4'  DG A  16      33.769-530.517-180.874 
ATOM    320  O4'  DG A  16      32.476-530.385-181.531 
ATOM    321  C3'  DG A  16      34.028-529.128-180.290 
ATOM    322  O3'  DG A  16      34.780-528.368-181.228 
ATOM    323  C2'  DG A  16      32.641-528.500-180.155 
ATOM    324  C1'  DG A  16      32.081-529.023-181.474 
ATOM    325  N9   DG A  16      30.594-528.969-181.558 
ATOM    326  C8   DG A  16      29.660-529.145-180.561 
ATOM    327  N7   DG A  16      28.418-529.031-180.968 
ATOM    328  C5   DG A  16      28.540-528.759-182.330 
ATOM    329  C6   DG A  16      27.539-528.534-183.311 
ATOM    330  O6   DG A  16      26.318-528.531-183.176 
ATOM    331  N1   DG A  16      28.102-528.293-184.572 
ATOM    332  C2   DG A  16      29.455-528.273-184.848 
ATOM    333  N2   DG A  16      29.789-528.025-186.117 
ATOM    334  N3   DG A  16      30.394-528.484-183.928 
ATOM    335  C4   DG A  16      29.864-528.718-182.699 
ATOM    336  P    DC A  17      35.940-527.403-180.693 
ATOM    337  OP1  DC A  17      37.181-528.185-180.491 
ATOM    338  OP2  DC A  17      35.453-526.645-179.519 
ATOM    339  O5'  DC A  17      36.124-526.411-181.934 
ATOM    340  C5'  DC A  17      35.853-526.898-183.262 
ATOM    341  C4'  DC A  17      35.061-525.866-184.041 
ATOM    342  O4'  DC A  17      33.624-526.015-183.855 
ATOM    343  C3'  DC A  17      35.331-524.407-183.677 
ATOM    344  O3'  DC A  17      35.274-523.619-184.859 
ATOM    345  C2'  DC A  17      34.162-524.010-182.773 
ATOM    346  C1'  DC A  17      33.077-524.739-183.560 
ATOM    347  N1   DC A  17      31.816-524.943-182.792 
ATOM    348  C2   DC A  17      30.614-524.891-183.492 
ATOM    349  O2   DC A  17      30.642-524.680-184.710 
ATOM    350  N3   DC A  17      29.454-525.074-182.811 
ATOM    351  C4   DC A  17      29.467-525.300-181.491 
ATOM    352  N4   DC A  17      28.309-525.472-180.871 
ATOM    353  C5   DC A  17      30.692-525.356-180.752 
ATOM    354  C6   DC A  17      31.841-525.171-181.451 
ATOM    355  P    DG A  18      36.327-522.428-185.051 
ATOM    356  OP1  DG A  18      37.592-522.968-185.598 
ATOM    357  OP2  DG A  18      36.440-521.659-183.792 
ATOM    358  O5'  DG A  18      35.598-521.537-186.162 
ATOM    359  C5'  DG A  18      34.734-522.181-187.118 
ATOM    360  C4'  DG A  18      33.464-521.373-187.295 
ATOM    361  O4'  DG A  18      32.431-521.743-186.337 
ATOM    362  C3'  DG A  18      33.606-519.861-187.117 
ATOM    363  O3'  DG A  18      32.753-519.206-188.048 
ATOM    364  C2'  DG A  18      33.087-519.587-185.706 
ATOM    365  C1'  DG A  18      31.909-520.556-185.759 
ATOM    366  N9   DG A  18      31.354-520.899-184.420 
ATOM    367  C8   DG A  18      32.009-521.040-183.215 
ATOM    368  N7   DG A  18      31.221-521.349-182.214 
ATOM    369  C5   DG A  18      29.956-521.416-182.796 
ATOM    370  C6   DG A  18      28.697-521.711-182.211 
ATOM    371  O6   DG A  18      28.434-521.978-181.042 
ATOM    372  N1   DG A  18      27.669-521.671-183.164 
ATOM    373  C2   DG A  18      27.836-521.384-184.504 
ATOM    374  N2   DG A  18      26.728-521.397-185.250 
ATOM    375  N3   DG A  18      29.019-521.109-185.051 
ATOM    376  C4   DG A  18      30.026-521.143-184.141 
ATOM    377  P    DG A  19      33.273-517.877-188.775 
ATOM    378  OP1  DG A  19      34.097-518.244-189.949 
ATOM    379  OP2  DG A  19      33.917-516.989-187.782 
ATOM    380  O5'  DG A  19      31.897-517.226-189.265 
ATOM    381  C5'  DG A  19      30.790-518.091-189.582 
ATOM    382  C4'  DG A  19      29.509-517.528-188.999 
ATOM    383  O4'  DG A  19      29.275-517.978-187.634 
ATOM    384  C3'  DG A  19      29.436-516.004-188.903 
ATOM    385  O3'  DG A  19      28.104-515.589-189.180 
ATOM    386  C2'  DG A  19      29.746-515.694-187.439 
ATOM    387  C1'  DG A  19      28.948-516.848-186.840 
ATOM    388  N9   DG A  19      29.306-517.155-185.428 
ATOM    389  C8   DG A  19      30.531-517.074-184.802 
ATOM    390  N7   DG A  19      30.510-517.419-183.537 
ATOM    391  C5   DG A  19      29.175-517.750-183.308 
ATOM    392  C6   DG A  19      28.535-518.198-182.123 
ATOM    393  O6   DG A  19      29.022-518.398-181.014 
ATOM    394  N1   DG A  19      27.166-518.419-182.332 
ATOM    395  C2   DG A  19      26.503-518.232-183.529 
ATOM    396  N2   DG A  19      25.195-518.498-183.523 
ATOM    397  N3   DG A  19      27.105-517.812-184.641 
ATOM    398  C4   DG A  19      28.433-517.593-184.455 
ATOM    399  P    DA A  20      27.868-514.264-190.047 
ATOM    400  OP1  DA A  20      27.953-514.593-191.488 
ATOM    401  OP2  DA A  20      28.771-513.193-189.571 
ATOM    402  O5'  DA A  20      26.357-513.902-189.666 
ATOM    403  C5'  DA A  20      25.449-514.965-189.323 
ATOM    404  C4'  DA A  20      24.628-514.575-188.110 
ATOM    405  O4'  DA A  20      25.282-514.931-186.859 
ATOM    406  C3'  DA A  20      24.332-513.083-187.959 
ATOM    407  O3'  DA A  20      23.021-512.925-187.431 
ATOM    408  C2'  DA A  20      25.337-512.592-186.917 
ATOM    409  C1'  DA A  20      25.243-513.805-185.996 
ATOM    410  N9   DA A  20      26.376-513.918-185.035 
ATOM    411  C8   DA A  20      27.683-513.573-185.223 
ATOM    412  N7   DA A  20      28.436-513.791-184.189 
ATOM    413  C5   DA A  20      27.566-514.320-183.246 
ATOM    414  C6   DA A  20      27.754-514.763-181.927 
ATOM    415  N6   DA A  20      28.938-514.742-181.300 
ATOM    416  N1   DA A  20      26.675-515.230-181.271 
ATOM    417  C2   DA A  20      25.500-515.249-181.898 
ATOM    418  N3   DA A  20      25.205-514.864-183.121 
ATOM    419  C4   DA A  20      26.302-514.401-183.755 
ATOM    420  P    DT A  21      22.097-511.743-187.991 
ATOM    421  OP1  DT A  21      21.428-512.182-189.236 
ATOM    422  OP2  DT A  21      22.888-510.496-188.084 
ATOM    423  O5'  DT A  21      21.016-511.606-186.818 
ATOM    424  C5'  DT A  21      20.673-512.772-186.045 
ATOM    425  C4'  DT A  21      20.608-512.416-184.573 
ATOM    426  O4'  DT A  21      21.900-512.542-183.914 
ATOM    427  C3'  DT A  21      20.168-510.988-184.253 
ATOM    428  O3'  DT A  21      19.368-511.005-183.076 
ATOM    429  C2'  DT A  21      21.466-510.243-183.946 
ATOM    430  C1'  DT A  21      22.132-511.365-183.155 
ATOM    431  N1   DT A  21      23.604-511.197-183.000 
ATOM    432  C2   DT A  21      24.164-511.636-181.825 
ATOM    433  O2   DT A  21      23.512-512.144-180.929 
ATOM    434  N3   DT A  21      25.530-511.463-181.716 
ATOM    435  C4   DT A  21      26.361-510.902-182.664 
ATOM    436  O4   DT A  21      27.572-510.801-182.454 
ATOM    437  C5   DT A  21      25.683-510.472-183.864 
ATOM    438  C7   DT A  21      26.515-509.850-184.947 
ATOM    439  C6   DT A  21      24.355-510.628-183.996 
ATOM    440  P    DC A  22      18.085-510.052-182.995 
ATOM    441  OP1  DC A  22      16.937-510.709-183.658 
ATOM    442  OP2  DC A  22      18.437-508.704-183.493 
ATOM    443  O5'  DC A  22      17.835-509.993-181.417 
ATOM    444  C5'  DC A  22      18.208-511.124-180.608 
ATOM    445  C4'  DC A  22      18.905-510.652-179.346 
ATOM    446  O4'  DC A  22      20.342-510.498-179.530 
ATOM    447  C3'  DC A  22      18.455-509.295-178.806 
ATOM    448  O3'  DC A  22      18.464-509.339-177.384 
ATOM    449  C2'  DC A  22      19.534-508.317-179.268 
ATOM    450  C1'  DC A  22      20.726-509.234-179.011 
ATOM    451  N1   DC A  22      21.972-508.808-179.707 
ATOM    452  C2   DC A  22      23.185-509.033-179.062 
ATOM    453  O2   DC A  22      23.178-509.572-177.950 
ATOM    454  N3   DC A  22      24.333-508.651-179.679 
ATOM    455  C4   DC A  22      24.297-508.069-180.886 
ATOM    456  N4   DC A  22      25.444-507.715-181.446 
ATOM    457  C5   DC A  22      23.060-507.828-181.566 
ATOM    458  C6   DC A  22      21.925-508.217-180.932 
ATOM    459  P    DC A  23      17.288-508.612-176.578 
ATOM    460  OP1  DC A  23      16.115-509.511-176.493 
ATOM    461  OP2  DC A  23      17.040-507.275-177.161 
ATOM    462  O5'  DC A  23      17.950-508.452-175.130 
ATOM    463  C5'  DC A  23      18.917-509.426-174.693 
ATOM    464  C4'  DC A  23      20.091-508.730-174.033 
ATOM    465  O4'  DC A  23      21.122-508.354-174.989 
ATOM    466  C3'  DC A  23      19.768-507.425-173.307 
ATOM    467  O3'  DC A  23      20.573-507.337-172.137 
ATOM    468  C2'  DC A  23      20.200-506.325-174.277 
ATOM    469  C1'  DC A  23      21.481-507.002-174.752 
ATOM    470  N1   DC A  23      22.023-506.437-176.020 
ATOM    471  C2   DC A  23      23.406-506.395-176.173 
ATOM    472  O2   DC A  23      24.121-506.824-175.260 
ATOM    473  N3   DC A  23      23.920-505.883-177.321 
ATOM    474  C4   DC A  23      23.112-505.428-178.287 
ATOM    475  N4   DC A  23      23.661-504.938-179.388 
ATOM    476  C5   DC A  23      21.686-505.462-178.149 
ATOM    477  C6   DC A  23      21.193-505.977-176.994 
ATOM    478  P    DT A  24      19.930-506.748-170.795 
ATOM    479  OP1  DT A  24      19.199-507.819-170.083 
ATOM    480  OP2  DT A  24      19.151-505.530-171.112 
ATOM    481  O5'  DT A  24      21.240-506.348-169.967 
ATOM    482  C5'  DT A  24      22.450-507.101-170.168 
ATOM    483  C4'  DT A  24      23.634-506.160-170.270 
ATOM    484  O4'  DT A  24      23.868-505.705-171.633 
ATOM    485  C3'  DT A  24      23.528-504.867-169.462 
ATOM    486  O3'  DT A  24      24.813-504.539-168.945 
ATOM    487  C2'  DT A  24      23.130-503.803-170.485 
ATOM    488  C1'  DT A  24      24.033-504.295-171.611 
ATOM    489  N1   DT A  24      23.661-503.765-172.953 
ATOM    490  C2   DT A  24      24.685-503.514-173.833 
ATOM    491  O2   DT A  24      25.857-503.706-173.559 
ATOM    492  N3   DT A  24      24.301-503.023-175.066 
ATOM    493  C4   DT A  24      23.009-502.769-175.480 
ATOM    494  O4   DT A  24      22.789-502.329-176.611 
ATOM    495  C5   DT A  24      22.004-503.064-174.488 
ATOM    496  C7   DT A  24      20.571-502.817-174.857 
ATOM    497  C6   DT A  24      22.349-503.542-173.281 
ATOM    498  P    DG A  25      24.925-503.946-167.463 
ATOM    499  OP1  DG A  25      24.931-505.056-166.484 
ATOM    500  OP2  DG A  25      23.887-502.911-167.263 
ATOM    501  O5'  DG A  25      26.369-503.258-167.506 
ATOM    502  C5'  DG A  25      27.380-503.811-168.369 
ATOM    503  C4'  DG A  25      28.104-502.698-169.099 
ATOM    504  O4'  DG A  25      27.449-502.336-170.349 
ATOM    505  C3'  DG A  25      28.220-501.373-168.346 
ATOM    506  O3'  DG A  25      29.484-500.788-168.636 
ATOM    507  C2'  DG A  25      27.127-500.490-168.948 
ATOM    508  C1'  DG A  25      27.327-500.923-170.397 
ATOM    509  N9   DG A  25      26.180-500.588-171.285 
ATOM    510  C8   DG A  25      24.833-500.564-170.997 
ATOM    511  N7   DG A  25      24.075-500.223-172.012 
ATOM    512  C5   DG A  25      24.985-500.006-173.046 
ATOM    513  C6   DG A  25      24.763-499.614-174.391 
ATOM    514  O6   DG A  25      23.700-499.375-174.958 
ATOM    515  N1   DG A  25      25.969-499.510-175.100 
ATOM    516  C2   DG A  25      27.223-499.752-174.577 
ATOM    517  N2   DG A  25      28.249-499.597-175.417 
ATOM    518  N3   DG A  25      27.430-500.120-173.313 
ATOM    519  C4   DG A  25      26.272-500.225-172.613 
ATOM    520  P    DC A  26      30.285-500.052-167.461 
ATOM    521  OP1  DC A  26      31.045-501.052-166.677 
ATOM    522  OP2  DC A  26      29.359-499.192-166.692 
ATOM    523  O5'  DC A  26      31.299-499.137-168.296 
ATOM    524  C5'  DC A  26      31.745-499.590-169.587 
ATOM    525  C4'  DC A  26      31.714-498.441-170.578 
ATOM    526  O4'  DC A  26      30.421-498.310-171.235 
ATOM    527  C3'  DC A  26      31.973-497.053-169.994 
ATOM    528  O3'  DC A  26      32.726-496.292-170.932 
ATOM    529  C2'  DC A  26      30.587-496.424-169.859 
ATOM    530  C1'  DC A  26      30.026-496.948-171.178 
ATOM    531  N1   DC A  26      28.540-496.893-171.262 
ATOM    532  C2   DC A  26      27.969-496.627-172.503 
ATOM    533  O2   DC A  26      28.712-496.449-173.475 
ATOM    534  N3   DC A  26      26.615-496.572-172.600 
ATOM    535  C4   DC A  26      25.846-496.771-171.522 
ATOM    536  N4   DC A  26      24.531-496.707-171.669 
ATOM    537  C5   DC A  26      26.413-497.045-170.237 
ATOM    538  C6   DC A  26      27.768-497.095-170.160 
ATOM    539  P    DT A  27      33.885-495.328-170.397 
ATOM    540  OP1  DT A  27      35.126-496.110-170.195 
ATOM    541  OP2  DT A  27      33.398-494.570-169.223 
ATOM    542  O5'  DT A  27      34.069-494.336-171.638 
ATOM    543  C5'  DT A  27      33.799-494.822-172.966 
ATOM    544  C4'  DT A  27      33.006-493.791-173.744 
ATOM    545  O4'  DT A  27      31.569-493.939-173.559 
ATOM    546  C3'  DT A  27      33.276-492.331-173.380 
ATOM    547  O3'  DT A  27      33.219-491.544-174.563 
ATOM    548  C2'  DT A  27      32.108-491.935-172.477 
ATOM    549  C1'  DT A  27      31.022-492.664-173.263 
ATOM    550  N1   DT A  27      29.762-492.868-172.496 
ATOM    551  C2   DT A  27      28.584-492.813-173.201 
ATOM    552  O2   DT A  27      28.538-492.610-174.402 
ATOM    553  N3   DT A  27      27.437-493.006-172.456 
ATOM    554  C4   DT A  27      27.372-493.243-171.098 
ATOM    555  O4   DT A  27      26.285-493.400-170.541 
ATOM    556  C5   DT A  27      28.659-493.282-170.445 
ATOM    557  C7   DT A  27      28.680-493.534-168.966 
ATOM    558  C6   DT A  27      29.791-493.097-171.145 
ATOM    559  P    DG A  28      34.272-490.353-174.755 
ATOM    560  OP1  DG A  28      35.537-490.893-175.302 
ATOM    561  OP2  DG A  28      34.385-489.584-173.496 
ATOM    562  O5'  DG A  28      33.543-489.461-175.865 
ATOM    563  C5'  DG A  28      32.679-490.105-176.822 
ATOM    564  C4'  DG A  28      31.409-489.297-176.999 
ATOM    565  O4'  DG A  28      30.376-489.668-176.041 
ATOM    566  C3'  DG A  28      31.551-487.786-176.821 
ATOM    567  O3'  DG A  28      30.698-487.130-177.752 
ATOM    568  C2'  DG A  28      31.032-487.512-175.409 
ATOM    569  C1'  DG A  28      29.855-488.481-175.463 
ATOM    570  N9   DG A  28      29.300-488.823-174.124 
ATOM    571  C8   DG A  28      29.954-488.965-172.919 
ATOM    572  N7   DG A  28      29.167-489.274-171.917 
ATOM    573  C5   DG A  28      27.901-489.341-172.499 
ATOM    574  C6   DG A  28      26.642-489.635-171.915 
ATOM    575  O6   DG A  28      26.379-489.902-170.746 
ATOM    576  N1   DG A  28      25.614-489.595-172.867 
ATOM    577  C2   DG A  28      25.782-489.309-174.208 
ATOM    578  N2   DG A  28      24.674-489.322-174.954 
ATOM    579  N3   DG A  28      26.964-489.033-174.755 
ATOM    580  C4   DG A  28      27.971-489.067-173.845 
ATOM    581  P    DG A  29      31.219-485.802-178.479 
ATOM    582  OP1  DG A  29      32.042-486.169-179.652 
ATOM    583  OP2  DG A  29      31.862-484.914-177.486 
ATOM    584  O5'  DG A  29      29.842-485.151-178.969 
ATOM    585  C5'  DG A  29      28.735-486.016-179.286 
ATOM    586  C4'  DG A  29      27.454-485.453-178.703 
ATOM    587  O4'  DG A  29      27.221-485.902-177.338 
ATOM    588  C3'  DG A  29      27.381-483.929-178.607 
ATOM    589  O3'  DG A  29      26.049-483.514-178.884 
ATOM    590  C2'  DG A  29      27.691-483.618-177.142 
ATOM    591  C1'  DG A  29      26.893-484.773-176.544 
ATOM    592  N9   DG A  29      27.251-485.080-175.132 
ATOM    593  C8   DG A  29      28.477-484.999-174.506 
ATOM    594  N7   DG A  29      28.455-485.343-173.241 
ATOM    595  C5   DG A  29      27.120-485.675-173.012 
ATOM    596  C6   DG A  29      26.481-486.123-171.827 
ATOM    597  O6   DG A  29      26.968-486.322-170.718 
ATOM    598  N1   DG A  29      25.111-486.343-172.036 
ATOM    599  C2   DG A  29      24.449-486.156-173.233 
ATOM    600  N2   DG A  29      23.140-486.423-173.227 
ATOM    601  N3   DG A  29      25.050-485.737-174.345 
ATOM    602  C4   DG A  29      26.378-485.518-174.158 
ATOM    603  P    DT A  30      25.813-482.189-179.751 
ATOM    604  OP1  DT A  30      25.898-482.517-181.191 
ATOM    605  OP2  DT A  30      26.716-481.118-179.275 
ATOM    606  O5'  DT A  30      24.302-481.826-179.370 
ATOM    607  C5'  DT A  30      23.394-482.890-179.027 
ATOM    608  C4'  DT A  30      22.573-482.499-177.814 
ATOM    609  O4'  DT A  30      23.228-482.856-176.562 
ATOM    610  C3'  DT A  30      22.277-481.007-177.663 
ATOM    611  O3'  DT A  30      20.966-480.849-177.135 
ATOM    612  C2'  DT A  30      23.282-480.517-176.621 
ATOM    613  C1'  DT A  30      23.188-481.730-175.700 
ATOM    614  N1   DT A  30      24.321-481.842-174.739 
ATOM    615  C2   DT A  30      24.039-482.356-173.496 
ATOM    616  O2   DT A  30      22.922-482.713-173.165 
ATOM    617  N3   DT A  30      25.114-482.444-172.633 
ATOM    618  C4   DT A  30      26.414-482.071-172.904 
ATOM    619  O4   DT A  30      27.294-482.198-172.049 
ATOM    620  C5   DT A  30      26.612-481.543-174.233 
ATOM    621  C7   DT A  30      27.999-481.113-174.610 
ATOM    622  C6   DT A  30      25.584-481.446-175.093 
ATOM    623  P    DA A  31      20.042-479.667-177.695 
ATOM    624  OP1  DA A  31      19.373-480.107-178.940 
ATOM    625  OP2  DA A  31      20.833-478.421-177.787 
ATOM    626  O5'  DA A  31      18.961-479.531-176.522 
ATOM    627  C5'  DA A  31      18.618-480.697-175.749 
ATOM    628  C4'  DA A  31      18.553-480.341-174.277 
ATOM    629  O4'  DA A  31      19.845-480.467-173.618 
ATOM    630  C3'  DA A  31      18.113-478.913-173.957 
ATOM    631  O3'  DA A  31      17.314-478.930-172.780 
ATOM    632  C2'  DA A  31      19.412-478.167-173.649 
ATOM    633  C1'  DA A  31      20.077-479.290-172.859 
ATOM    634  N9   DA A  31      21.549-479.122-172.704 
ATOM    635  C8   DA A  31      22.439-478.580-173.588 
ATOM    636  N7   DA A  31      23.664-478.574-173.161 
ATOM    637  C5   DA A  31      23.583-479.153-171.902 
ATOM    638  C6   DA A  31      24.552-479.436-170.926 
ATOM    639  N6   DA A  31      25.855-479.159-171.074 
ATOM    640  N1   DA A  31      24.131-480.016-169.786 
ATOM    641  C2   DA A  31      22.835-480.290-169.645 
ATOM    642  N3   DA A  31      21.844-480.073-170.482 
ATOM    643  C4   DA A  31      22.292-479.492-171.614 
ATOM    644  P    DG A  32      16.030-477.977-172.699 
ATOM    645  OP1  DG A  32      14.882-478.634-173.362 
ATOM    646  OP2  DG A  32      16.383-476.629-173.197 
ATOM    647  O5'  DG A  32      15.780-477.918-171.121 
ATOM    648  C5'  DG A  32      16.153-479.049-170.311 
ATOM    649  C4'  DG A  32      16.850-478.577-169.050 
ATOM    650  O4'  DG A  32      18.287-478.423-169.234 
ATOM    651  C3'  DG A  32      16.400-477.220-168.510 
ATOM    652  O3'  DG A  32      16.409-477.264-167.088 
ATOM    653  C2'  DG A  32      17.479-476.241-168.972 
ATOM    654  C1'  DG A  32      18.671-477.159-168.715 
ATOM    655  N9   DG A  32      19.917-476.732-169.411 
ATOM    656  C8   DG A  32      20.065-476.125-170.639 
ATOM    657  N7   DG A  32      21.309-475.878-170.966 
ATOM    658  C5   DG A  32      22.039-476.353-169.877 
ATOM    659  C6   DG A  32      23.439-476.363-169.649 
ATOM    660  O6   DG A  32      24.339-475.947-170.374 
ATOM    661  N1   DG A  32      23.753-476.940-168.411 
ATOM    662  C2   DG A  32      22.833-477.443-167.511 
ATOM    663  N2   DG A  32      23.334-477.953-166.384 
ATOM    664  N3   DG A  32      21.519-477.434-167.726 
ATOM    665  C4   DG A  32      21.198-476.876-168.923 
ATOM    666  P    DG A  33      15.233-476.537-166.282 
ATOM    667  OP1  DG A  33      14.060-477.435-166.197 
ATOM    668  OP2  DG A  33      14.985-475.199-166.865 
ATOM    669  O5'  DG A  33      15.895-476.377-164.834 
ATOM    670  C5'  DG A  33      16.862-477.351-164.397 
ATOM    671  C4'  DG A  33      18.036-476.655-163.737 
ATOM    672  O4'  DG A  33      19.068-476.279-164.693 
ATOM    673  C3'  DG A  33      17.714-475.349-163.011 
ATOM    674  O3'  DG A  33      18.518-475.262-161.841 
ATOM    675  C2'  DG A  33      18.145-474.250-163.981 
ATOM    676  C1'  DG A  33      19.427-474.926-164.456 
ATOM    677  N9   DG A  33      19.968-474.362-165.724 
ATOM    678  C8   DG A  33      19.290-473.853-166.810 
ATOM    679  N7   DG A  33      20.070-473.430-167.776 
ATOM    680  C5   DG A  33      21.356-473.675-167.294 
ATOM    681  C6   DG A  33      22.618-473.428-167.894 
ATOM    682  O6   DG A  33      22.866-472.935-168.990 
ATOM    683  N1   DG A  33      23.669-473.829-167.057 
ATOM    684  C2   DG A  33      23.519-474.395-165.806 
ATOM    685  N2   DG A  33      24.648-474.709-165.166 
ATOM    686  N3   DG A  33      22.335-474.627-165.245 
ATOM    687  C4   DG A  33      21.304-474.243-166.043 
ATOM    688  P    DA A  34      17.876-474.672-160.499 
ATOM    689  OP1  DA A  34      17.144-475.744-159.787 
ATOM    690  OP2  DA A  34      17.096-473.455-160.815 
ATOM    691  O5'  DA A  34      19.185-474.272-159.671 
ATOM    692  C5'  DA A  34      20.395-475.026-159.872 
ATOM    693  C4'  DA A  34      21.580-474.085-159.973 
ATOM    694  O4'  DA A  34      21.813-473.629-161.337 
ATOM    695  C3'  DA A  34      21.473-472.792-159.165 
ATOM    696  O3'  DA A  34      22.758-472.464-158.649 
ATOM    697  C2'  DA A  34      21.075-471.728-160.189 
ATOM    698  C1'  DA A  34      21.979-472.220-161.315 
ATOM    699  N9   DA A  34      21.606-471.690-162.657 
ATOM    700  C8   DA A  34      20.360-471.413-163.143 
ATOM    701  N7   DA A  34      20.361-470.958-164.357 
ATOM    702  C5   DA A  34      21.704-470.930-164.705 
ATOM    703  C6   DA A  34      22.372-470.543-165.878 
ATOM    704  N6   DA A  34      21.744-470.086-166.970 
ATOM    705  N1   DA A  34      23.715-470.641-165.887 
ATOM    706  C2   DA A  34      24.333-471.096-164.798 
ATOM    707  N3   DA A  34      23.819-471.485-163.653 
ATOM    708  C4   DA A  34      22.475-471.377-163.669 
ATOM    709  P    DG A  35      22.870-471.871-157.167 
ATOM    710  OP1  DG A  35      22.877-472.981-156.188 
ATOM    711  OP2  DG A  35      21.832-470.835-156.967 
ATOM    712  O5'  DG A  35      24.314-471.182-157.210 
ATOM    713  C5'  DG A  35      25.325-471.736-158.073 
ATOM    714  C4'  DG A  35      26.049-470.623-158.803 
ATOM    715  O4'  DG A  35      25.394-470.261-160.053 
ATOM    716  C3'  DG A  35      26.165-469.298-158.050 
ATOM    717  O3'  DG A  35      27.429-468.713-158.340 
ATOM    718  C2'  DG A  35      25.073-468.414-158.651 
ATOM    719  C1'  DG A  35      25.272-468.847-160.101 
ATOM    720  N9   DG A  35      24.125-468.513-160.989 
ATOM    721  C8   DG A  35      22.778-468.488-160.701 
ATOM    722  N7   DG A  35      22.021-468.148-161.716 
ATOM    723  C5   DG A  35      22.930-467.930-162.750 
ATOM    724  C6   DG A  35      22.709-467.539-164.095 
ATOM    725  O6   DG A  35      21.645-467.300-164.662 
ATOM    726  N1   DG A  35      23.914-467.434-164.804 
ATOM    727  C2   DG A  35      25.169-467.677-164.280 
ATOM    728  N2   DG A  35      26.194-467.522-165.120 
ATOM    729  N3   DG A  35      25.376-468.045-163.017 
ATOM    730  C4   DG A  35      24.217-468.150-162.317 
ATOM    731  P    DA A  36      28.230-467.977-157.165 
ATOM    732  OP1  DA A  36      28.990-468.976-156.381 
ATOM    733  OP2  DA A  36      27.304-467.117-156.396 
ATOM    734  O5'  DA A  36      29.244-467.062-158.000 
ATOM    735  C5'  DA A  36      29.690-467.514-159.291 
ATOM    736  C4'  DA A  36      29.659-466.366-160.282 
ATOM    737  O4'  DA A  36      28.367-466.235-160.939 
ATOM    738  C3'  DA A  36      29.918-464.978-159.698 
ATOM    739  O3'  DA A  36      30.671-464.217-160.635 
ATOM    740  C2'  DA A  36      28.532-464.349-159.562 
ATOM    741  C1'  DA A  36      27.971-464.873-160.882 
ATOM    742  N9   DA A  36      26.485-464.818-160.965 
ATOM    743  C8   DA A  36      25.573-464.996-159.966 
ATOM    744  N7   DA A  36      24.340-464.885-160.354 
ATOM    745  C5   DA A  36      24.441-464.614-161.711 
ATOM    746  C6   DA A  36      23.476-464.387-162.707 
ATOM    747  N6   DA A  36      22.156-464.401-162.474 
ATOM    748  N1   DA A  36      23.918-464.146-163.955 
ATOM    749  C2   DA A  36      25.232-464.134-164.180 
ATOM    750  N3   DA A  36      26.220-464.330-163.337 
ATOM    751  C4   DA A  36      25.751-464.570-162.095 
ATOM    752  P    DA A  37      31.830-463.253-160.100 
ATOM    753  OP1  DA A  37      33.071-464.034-159.899 
ATOM    754  OP2  DA A  37      31.343-462.495-158.927 
ATOM    755  O5'  DA A  37      32.014-462.260-161.342 
ATOM    756  C5'  DA A  37      31.744-462.747-162.670 
ATOM    757  C4'  DA A  37      30.952-461.716-163.448 
ATOM    758  O4'  DA A  37      29.515-461.864-163.263 
ATOM    759  C3'  DA A  37      31.221-460.256-163.084 
ATOM    760  O3'  DA A  37      31.164-459.468-164.267 
ATOM    761  C2'  DA A  37      30.053-459.860-162.181 
ATOM    762  C1'  DA A  37      28.967-460.588-162.967 
ATOM    763  N9   DA A  37      27.707-460.792-162.200 
ATOM    764  C8   DA A  37      27.557-461.030-160.863 
ATOM    765  N7   DA A  37      26.322-461.164-160.490 
ATOM    766  C5   DA A  37      25.598-461.003-161.664 
ATOM    767  C6   DA A  37      24.221-461.035-161.939 
ATOM    768  N6   DA A  37      23.284-461.249-161.005 
ATOM    769  N1   DA A  37      23.841-460.837-163.215 
ATOM    770  C2   DA A  37      24.776-460.625-164.140 
ATOM    771  N3   DA A  37      26.083-460.575-164.001 
ATOM    772  C4   DA A  37      26.438-460.775-162.715 
ATOM    773  P    DC A  38      32.218-458.278-164.458 
ATOM    774  OP1  DC A  38      33.483-458.818-165.006 
ATOM    775  OP2  DC A  38      32.330-457.509-163.200 
ATOM    776  O5'  DC A  38      31.488-457.386-165.569 
ATOM    777  C5'  DC A  38      30.625-458.030-166.526 
ATOM    778  C4'  DC A  38      29.354-457.222-166.703 
ATOM    779  O4'  DC A  38      28.322-457.593-165.745 
ATOM    780  C3'  DC A  38      29.496-455.711-166.525 
ATOM    781  O3'  DC A  38      28.643-455.055-167.455 
ATOM    782  C2'  DC A  38      28.977-455.436-165.113 
ATOM    783  C1'  DC A  38      27.800-456.406-165.167 
ATOM    784  N1   DC A  38      27.245-456.748-163.828 
ATOM    785  C2   DC A  38      25.872-456.963-163.730 
ATOM    786  O2   DC A  38      25.178-456.862-164.749 
ATOM    787  N3   DC A  38      25.346-457.275-162.518 
ATOM    788  C4   DC A  38      26.132-457.375-161.438 
ATOM    789  N4   DC A  38      25.570-457.682-160.278 
ATOM    790  C5   DC A  38      27.546-457.157-161.517 
ATOM    791  C6   DC A  38      28.052-456.845-162.738 
ATOM    792  P    DC A  39      29.164-453.727-168.183 
ATOM    793  OP1  DC A  39      29.987-454.094-169.356 
ATOM    794  OP2  DC A  39      29.807-452.838-167.190 
ATOM    795  O5'  DC A  39      27.787-453.076-168.673 
ATOM    796  C5'  DC A  39      26.680-453.940-168.990 
ATOM    797  C4'  DC A  39      25.399-453.377-168.407 
ATOM    798  O4'  DC A  39      25.166-453.827-167.042 
ATOM    799  C3'  DC A  39      25.326-451.853-168.310 
ATOM    800  O3'  DC A  39      23.994-451.438-168.588 
ATOM    801  C2'  DC A  39      25.636-451.543-166.846 
ATOM    802  C1'  DC A  39      24.838-452.697-166.248 
ATOM    803  N1   DC A  39      25.196-453.005-164.835 
ATOM    804  C2   DC A  39      24.180-453.438-163.987 
ATOM    805  O2   DC A  39      23.034-453.549-164.437 
ATOM    806  N3   DC A  39      24.487-453.722-162.695 
ATOM    807  C4   DC A  39      25.741-453.589-162.246 
ATOM    808  N4   DC A  39      25.989-453.879-160.978 
ATOM    809  C5   DC A  39      26.800-453.145-163.102 
ATOM    810  C6   DC A  39      26.474-452.865-164.390 
ATOM    811  P    DT A  40      23.759-450.113-169.455 
ATOM    812  OP1  DT A  40      23.844-450.442-170.895 
ATOM    813  OP2  DT A  40      24.661-449.042-168.979 
ATOM    814  O5'  DT A  40      22.247-449.751-169.073 
ATOM    815  C5'  DT A  40      21.339-450.814-168.731 
ATOM    816  C4'  DT A  40      20.518-450.424-167.518 
ATOM    817  O4'  DT A  40      21.173-450.781-166.266 
ATOM    818  C3'  DT A  40      20.222-448.932-167.367 
ATOM    819  O3'  DT A  40      18.911-448.774-166.839 
ATOM    820  C2'  DT A  40      21.228-448.441-166.325 
ATOM    821  C1'  DT A  40      21.133-449.654-165.404 
ATOM    822  N1   DT A  40      22.267-449.767-164.443 
ATOM    823  C2   DT A  40      21.984-450.281-163.200 
ATOM    824  O2   DT A  40      20.867-450.638-162.868 
ATOM    825  N3   DT A  40      23.059-450.369-162.337 
ATOM    826  C4   DT A  40      24.359-449.996-162.607 
ATOM    827  O4   DT A  40      25.239-450.122-161.753 
ATOM    828  C5   DT A  40      24.557-449.468-163.937 
ATOM    829  C7   DT A  40      25.944-449.037-164.314 
ATOM    830  C6   DT A  40      23.529-449.371-164.796 
ATOM    831  P    DA A  41      17.987-447.592-167.398 
ATOM    832  OP1  DA A  41      17.319-448.032-168.643 
ATOM    833  OP2  DA A  41      18.779-446.346-167.491 
ATOM    834  O5'  DA A  41      16.906-447.456-166.226 
ATOM    835  C5'  DA A  41      16.563-448.621-165.453 
ATOM    836  C4'  DA A  41      16.498-448.266-163.981 
ATOM    837  O4'  DA A  41      17.791-448.391-163.322 
ATOM    838  C3'  DA A  41      16.059-446.837-163.660 
ATOM    839  O3'  DA A  41      15.259-446.855-162.484 
ATOM    840  C2'  DA A  41      17.357-446.092-163.353 
ATOM    841  C1'  DA A  41      18.023-447.214-162.563 
ATOM    842  N9   DA A  41      19.495-447.047-162.408 
ATOM    843  C8   DA A  41      20.384-446.505-163.292 
ATOM    844  N7   DA A  41      21.609-446.498-162.864 
ATOM    845  C5   DA A  41      21.529-447.078-161.606 
ATOM    846  C6   DA A  41      22.497-447.361-160.630 
ATOM    847  N6   DA A  41      23.800-447.084-160.778 
ATOM    848  N1   DA A  41      22.076-447.941-159.490 
ATOM    849  C2   DA A  41      20.780-448.215-159.348 
ATOM    850  N3   DA A  41      19.790-447.998-160.186 
ATOM    851  C4   DA A  41      20.237-447.416-161.317 
ATOM    852  P    DG A  42      13.976-445.901-162.403 
ATOM    853  OP1  DG A  42      12.827-446.559-163.065 
ATOM    854  OP2  DG A  42      14.328-444.553-162.900 
ATOM    855  O5'  DG A  42      13.725-445.842-160.824 
ATOM    856  C5'  DG A  42      14.098-446.973-160.015 
ATOM    857  C4'  DG A  42      14.796-446.501-158.754 
ATOM    858  O4'  DG A  42      16.232-446.347-158.938 
ATOM    859  C3'  DG A  42      14.346-445.144-158.214 
ATOM    860  O3'  DG A  42      14.354-445.189-156.792 
ATOM    861  C2'  DG A  42      15.425-444.166-158.676 
ATOM    862  C1'  DG A  42      16.616-445.083-158.419 
ATOM    863  N9   DG A  42      17.862-444.657-159.115 
ATOM    864  C8   DG A  42      18.010-444.050-160.343 
ATOM    865  N7   DG A  42      19.255-443.802-160.670 
ATOM    866  C5   DG A  42      19.984-444.278-159.581 
ATOM    867  C6   DG A  42      21.384-444.288-159.353 
ATOM    868  O6   DG A  42      22.285-443.872-160.078 
ATOM    869  N1   DG A  42      21.698-444.865-158.115 
ATOM    870  C2   DG A  42      20.778-445.367-157.215 
ATOM    871  N2   DG A  42      21.279-445.878-156.088 
ATOM    872  N3   DG A  42      19.464-445.358-157.430 
ATOM    873  C4   DG A  42      19.144-444.801-158.627 
ATOM    874  P    DA A  43      13.179-444.461-155.985 
ATOM    875  OP1  DA A  43      12.005-445.360-155.901 
ATOM    876  OP2  DA A  43      12.930-443.124-156.569 
ATOM    877  O5'  DA A  43      13.840-444.302-154.538 
ATOM    878  C5'  DA A  43      14.808-445.275-154.101 
ATOM    879  C4'  DA A  43      15.982-444.580-153.441 
ATOM    880  O4'  DA A  43      17.013-444.203-154.397 
ATOM    881  C3'  DA A  43      15.659-443.274-152.715 
ATOM    882  O3'  DA A  43      16.463-443.187-151.545 
ATOM    883  C2'  DA A  43      16.091-442.174-153.684 
ATOM    884  C1'  DA A  43      17.372-442.851-154.159 
ATOM    885  N9   DA A  43      17.913-442.286-155.427 
ATOM    886  C8   DA A  43      17.226-441.786-156.496 
ATOM    887  N7   DA A  43      17.985-441.364-157.457 
ATOM    888  C5   DA A  43      19.272-441.600-156.996 
ATOM    889  C6   DA A  43      20.538-441.369-157.560 
ATOM    890  N6   DA A  43      20.721-440.823-158.771 
ATOM    891  N1   DA A  43      21.614-441.721-156.832 
ATOM    892  C2   DA A  43      21.427-442.265-155.629 
ATOM    893  N3   DA A  43      20.300-442.526-155.003 
ATOM    894  C4   DA A  43      19.239-442.164-155.753 
ATOM    895  P    DG A  44      15.821-442.597-150.203 
ATOM    896  OP1  DG A  44      15.090-443.669-149.491 
ATOM    897  OP2  DG A  44      15.042-441.379-150.519 
ATOM    898  O5'  DG A  44      17.130-442.197-149.375 
ATOM    899  C5'  DG A  44      18.341-442.950-149.576 
ATOM    900  C4'  DG A  44      19.525-442.010-149.677 
ATOM    901  O4'  DG A  44      19.758-441.554-151.041 
ATOM    902  C3'  DG A  44      19.419-440.716-148.869 
ATOM    903  O3'  DG A  44      20.703-440.388-148.353 
ATOM    904  C2'  DG A  44      19.020-439.653-149.893 
ATOM    905  C1'  DG A  44      19.924-440.144-151.019 
ATOM    906  N9   DG A  44      19.551-439.614-152.361 
ATOM    907  C8   DG A  44      18.302-439.328-152.868 
ATOM    908  N7   DG A  44      18.317-438.870-154.096 
ATOM    909  C5   DG A  44      19.672-438.850-154.425 
ATOM    910  C6   DG A  44      20.314-438.450-155.626 
ATOM    911  O6   DG A  44      19.812-438.024-156.663 
ATOM    912  N1   DG A  44      21.705-438.591-155.533 
ATOM    913  C2   DG A  44      22.387-439.057-154.425 
ATOM    914  N2   DG A  44      23.716-439.117-154.537 
ATOM    915  N3   DG A  44      21.783-439.433-153.300 
ATOM    916  C4   DG A  44      20.433-439.302-153.373 
ATOM    917  P    DT A  45      20.815-439.795-146.871 
ATOM    918  OP1  DT A  45      20.822-440.906-145.891 
ATOM    919  OP2  DT A  45      19.778-438.760-146.671 
ATOM    920  O5'  DT A  45      22.259-439.107-146.914 
ATOM    921  C5'  DT A  45      23.270-439.661-147.777 
ATOM    922  C4'  DT A  45      23.995-438.548-148.507 
ATOM    923  O4'  DT A  45      23.340-438.185-149.757 
ATOM    924  C3'  DT A  45      24.110-437.223-147.754 
ATOM    925  O3'  DT A  45      25.375-436.637-148.043 
ATOM    926  C2'  DT A  45      23.018-436.339-148.355 
ATOM    927  C1'  DT A  45      23.217-436.772-149.805 
ATOM    928  N1   DT A  45      22.071-436.437-150.693 
ATOM    929  C2   DT A  45      22.364-436.098-151.992 
ATOM    930  O2   DT A  45      23.501-436.064-152.428 
ATOM    931  N3   DT A  45      21.275-435.793-152.786 
ATOM    932  C4   DT A  45      19.951-435.800-152.397 
ATOM    933  O4   DT A  45      19.061-435.508-153.199 
ATOM    934  C5   DT A  45      19.744-436.168-151.017 
ATOM    935  C7   DT A  45      18.331-436.199-150.512 
ATOM    936  C6   DT A  45      20.784-436.469-150.222 
ATOM    937  P    DT A  46      26.176-435.901-146.868 
ATOM    938  OP1  DT A  46      26.936-436.901-146.085 
ATOM    939  OP2  DT A  46      25.249-435.042-146.100 
ATOM    940  O5'  DT A  46      27.190-434.987-147.703 
ATOM    941  C5'  DT A  46      27.635-435.439-148.995 
ATOM    942  C4'  DT A  46      27.604-434.291-149.985 
ATOM    943  O4'  DT A  46      26.312-434.159-150.643 
ATOM    944  C3'  DT A  46      27.864-432.902-149.402 
ATOM    945  O3'  DT A  46      28.616-432.142-150.339 
ATOM    946  C2'  DT A  46      26.477-432.274-149.266 
ATOM    947  C1'  DT A  46      25.916-432.797-150.586 
ATOM    948  N1   DT A  46      24.430-432.743-150.669 
ATOM    949  C2   DT A  46      23.883-432.479-151.901 
ATOM    950  O2   DT A  46      24.556-432.294-152.900 
ATOM    951  N3   DT A  46      22.503-432.435-151.940 
ATOM    952  C4   DT A  46      21.647-432.629-150.874 
ATOM    953  O4   DT A  46      20.426-432.565-151.031 
ATOM    954  C5   DT A  46      22.316-432.899-149.623 
ATOM    955  C7   DT A  46      21.458-433.122-148.412 
ATOM    956  C6   DT A  46      23.656-432.947-149.557 
ATOM    957  P    DG A  47      29.775-431.177-149.804 
ATOM    958  OP1  DG A  47      31.017-431.959-149.603 
ATOM    959  OP2  DG A  47      29.288-430.419-148.631 
ATOM    960  O5'  DG A  47      29.960-430.185-151.046 
ATOM    961  C5'  DG A  47      29.689-430.672-152.374 
ATOM    962  C4'  DG A  47      28.897-429.640-153.152 
ATOM    963  O4'  DG A  47      27.460-429.789-152.966 
ATOM    964  C3'  DG A  47      29.166-428.180-152.788 
ATOM    965  O3'  DG A  47      29.109-427.393-153.971 
ATOM    966  C2'  DG A  47      27.998-427.784-151.885 
ATOM    967  C1'  DG A  47      26.913-428.513-152.671 
ATOM    968  N9   DG A  47      25.652-428.717-151.904 
ATOM    969  C8   DG A  47      25.481-428.957-150.557 
ATOM    970  N7   DG A  47      24.228-429.091-150.194 
ATOM    971  C5   DG A  47      23.520-428.927-151.383 
ATOM    972  C6   DG A  47      22.122-428.965-151.626 
ATOM    973  O6   DG A  47      21.207-429.154-150.829 
ATOM    974  N1   DG A  47      21.832-428.748-152.981 
ATOM    975  C2   DG A  47      22.770-428.525-153.970 
ATOM    976  N2   DG A  47      22.290-428.342-155.202 
ATOM    977  N3   DG A  47      24.080-428.491-153.741 
ATOM    978  C4   DG A  47      24.379-428.698-152.432 
ATOM    979  P    DG A  48      30.163-426.202-154.162 
ATOM    980  OP1  DG A  48      31.428-426.742-154.710 
ATOM    981  OP2  DG A  48      30.276-425.433-152.904 
ATOM    982  O5'  DG A  48      29.433-425.311-155.273 
ATOM    983  C5'  DG A  48      28.570-425.954-156.229 
ATOM    984  C4'  DG A  48      27.299-425.147-156.407 
ATOM    985  O4'  DG A  48      26.267-425.517-155.448 
ATOM    986  C3'  DG A  48      27.442-423.635-156.229 
ATOM    987  O3'  DG A  48      26.589-422.980-157.159 
ATOM    988  C2'  DG A  48      26.922-423.361-154.817 
ATOM    989  C1'  DG A  48      25.745-424.330-154.871 
ATOM    990  N9   DG A  48      25.190-424.673-153.532 
ATOM    991  C8   DG A  48      25.844-424.814-152.327 
ATOM    992  N7   DG A  48      25.057-425.123-151.325 
ATOM    993  C5   DG A  48      23.792-425.190-151.907 
ATOM    994  C6   DG A  48      22.533-425.485-151.323 
ATOM    995  O6   DG A  48      22.270-425.751-150.154 
ATOM    996  N1   DG A  48      21.505-425.445-152.275 
ATOM    997  C2   DG A  48      21.672-425.158-153.616 
ATOM    998  N2   DG A  48      20.564-425.171-154.361 
ATOM    999  N3   DG A  48      22.855-424.883-154.163 
ATOM   1000  C4   DG A  48      23.862-424.917-153.252 
ATOM   1001  P    DG A  49      27.109-421.651-157.886 
ATOM   1002  OP1  DG A  49      27.933-422.018-159.060 
ATOM   1003  OP2  DG A  49      27.753-420.763-156.893 
ATOM   1004  O5'  DG A  49      25.732-421.000-158.377 
ATOM   1005  C5'  DG A  49      24.625-421.865-158.694 
ATOM   1006  C4'  DG A  49      23.344-421.302-158.111 
ATOM   1007  O4'  DG A  49      23.111-421.752-156.746 
ATOM   1008  C3'  DG A  49      23.271-419.778-158.014 
ATOM   1009  O3'  DG A  49      21.939-419.363-158.292 
ATOM   1010  C2'  DG A  49      23.581-419.467-156.550 
ATOM   1011  C1'  DG A  49      22.784-420.622-155.951 
ATOM   1012  N9   DG A  49      23.142-420.929-154.539 
ATOM   1013  C8   DG A  49      24.367-420.848-153.914 
ATOM   1014  N7   DG A  49      24.345-421.193-152.649 
ATOM   1015  C5   DG A  49      23.011-421.524-152.419 
ATOM   1016  C6   DG A  49      22.371-421.972-151.235 
ATOM   1017  O6   DG A  49      22.858-422.171-150.126 
ATOM   1018  N1   DG A  49      21.002-422.193-151.444 
ATOM   1019  C2   DG A  49      20.339-422.005-152.640 
ATOM   1020  N2   DG A  49      19.031-422.272-152.634 
ATOM   1021  N3   DG A  49      20.940-421.586-153.752 
ATOM   1022  C4   DG A  49      22.268-421.367-153.566 
ATOM   1023  P    DA A  50      21.704-418.038-159.159 
ATOM   1024  OP1  DA A  50      21.789-418.367-160.599 
ATOM   1025  OP2  DA A  50      22.607-416.967-158.683 
ATOM   1026  O5'  DA A  50      20.192-417.675-158.777 
ATOM   1027  C5'  DA A  50      19.284-418.739-158.434 
ATOM   1028  C4'  DA A  50      18.464-418.349-157.222 
ATOM   1029  O4'  DA A  50      19.118-418.705-155.970 
ATOM   1030  C3'  DA A  50      18.168-416.857-157.070 
ATOM   1031  O3'  DA A  50      16.856-416.699-156.543 
ATOM   1032  C2'  DA A  50      19.173-416.366-156.029 
ATOM   1033  C1'  DA A  50      19.079-417.579-155.107 
ATOM   1034  N9   DA A  50      20.212-417.692-154.147 
ATOM   1035  C8   DA A  50      21.519-417.347-154.334 
ATOM   1036  N7   DA A  50      22.272-417.565-153.301 
ATOM   1037  C5   DA A  50      21.402-418.094-152.358 
ATOM   1038  C6   DA A  50      21.589-418.537-151.039 
ATOM   1039  N6   DA A  50      22.774-418.516-150.412 
ATOM   1040  N1   DA A  50      20.510-419.004-150.382 
ATOM   1041  C2   DA A  50      19.336-419.023-151.010 
ATOM   1042  N3   DA A  50      19.041-418.638-152.232 
ATOM   1043  C4   DA A  50      20.138-418.175-152.867 
ATOM   1044  P    DA A  51      15.933-415.517-157.102 
ATOM   1045  OP1  DA A  51      15.264-415.956-158.347 
ATOM   1046  OP2  DA A  51      16.724-414.270-157.195 
ATOM   1047  O5'  DA A  51      14.851-415.380-155.930 
ATOM   1048  C5'  DA A  51      14.509-416.546-155.157 
ATOM   1049  C4'  DA A  51      14.444-416.190-153.685 
ATOM   1050  O4'  DA A  51      15.736-416.316-153.025 
ATOM   1051  C3'  DA A  51      14.004-414.762-153.364 
ATOM   1052  O3'  DA A  51      13.204-414.779-152.188 
ATOM   1053  C2'  DA A  51      15.302-414.017-153.057 
ATOM   1054  C1'  DA A  51      15.968-415.139-152.267 
ATOM   1055  N9   DA A  51      17.440-414.971-152.112 
ATOM   1056  C8   DA A  51      18.330-414.430-152.996 
ATOM   1057  N7   DA A  51      19.554-414.423-152.568 
ATOM   1058  C5   DA A  51      19.474-415.003-151.310 
ATOM   1059  C6   DA A  51      20.442-415.285-150.334 
ATOM   1060  N6   DA A  51      21.745-415.008-150.482 
ATOM   1061  N1   DA A  51      20.022-415.865-149.194 
ATOM   1062  C2   DA A  51      18.726-416.139-149.052 
ATOM   1063  N3   DA A  51      17.735-415.922-149.890 
ATOM   1064  C4   DA A  51      18.183-415.341-151.021 
ATOM   1065  P    DG A  52      11.921-413.826-152.107 
ATOM   1066  OP1  DG A  52      10.772-414.483-152.769 
ATOM   1067  OP2  DG A  52      12.273-412.478-152.604 
ATOM   1068  O5'  DG A  52      11.670-413.767-150.528 
ATOM   1069  C5'  DG A  52      12.044-414.898-149.719 
ATOM   1070  C4'  DG A  52      12.741-414.426-148.458 
ATOM   1071  O4'  DG A  52      14.177-414.272-148.642 
ATOM   1072  C3'  DG A  52      12.291-413.069-147.918 
ATOM   1073  O3'  DG A  52      12.299-413.113-146.496 
ATOM   1074  C2'  DG A  52      13.370-412.091-148.380 
ATOM   1075  C1'  DG A  52      14.562-413.008-148.123 
ATOM   1076  N9   DG A  52      15.808-412.582-148.819 
ATOM   1077  C8   DG A  52      15.955-411.975-150.047 
ATOM   1078  N7   DG A  52      17.200-411.727-150.374 
ATOM   1079  C5   DG A  52      17.929-412.202-149.285 
ATOM   1080  C6   DG A  52      19.330-412.212-149.057 
ATOM   1081  O6   DG A  52      20.230-411.797-149.782 
ATOM   1082  N1   DG A  52      19.643-412.790-147.819 
ATOM   1083  C2   DG A  52      18.723-413.292-146.919 
ATOM   1084  N2   DG A  52      19.224-413.803-145.792 
ATOM   1085  N3   DG A  52      17.409-413.283-147.134 
ATOM   1086  C4   DG A  52      17.089-412.726-148.331 
ATOM   1087  P    DA A  53      11.124-412.386-145.689 
ATOM   1088  OP1  DA A  53       9.951-413.285-145.604 
ATOM   1089  OP2  DA A  53      10.876-411.049-146.272 
ATOM   1090  O5'  DA A  53      11.786-412.226-144.242 
ATOM   1091  C5'  DA A  53      12.753-413.200-143.805 
ATOM   1092  C4'  DA A  53      13.927-412.504-143.145 
ATOM   1093  O4'  DA A  53      14.958-412.128-144.101 
ATOM   1094  C3'  DA A  53      13.604-411.199-142.419 
ATOM   1095  O3'  DA A  53      14.409-411.111-141.249 
ATOM   1096  C2'  DA A  53      14.036-410.099-143.388 
ATOM   1097  C1'  DA A  53      15.317-410.776-143.863 
ATOM   1098  N9   DA A  53      15.859-410.211-145.131 
ATOM   1099  C8   DA A  53      15.171-409.711-146.199 
ATOM   1100  N7   DA A  53      15.930-409.288-147.161 
ATOM   1101  C5   DA A  53      17.217-409.524-146.700 
ATOM   1102  C6   DA A  53      18.483-409.294-147.264 
ATOM   1103  N6   DA A  53      18.666-408.747-148.474 
ATOM   1104  N1   DA A  53      19.559-409.646-146.535 
ATOM   1105  C2   DA A  53      19.372-410.189-145.333 
ATOM   1106  N3   DA A  53      18.245-410.451-144.707 
ATOM   1107  C4   DA A  53      17.184-410.089-145.457 
ATOM   1108  P    DC A  54      13.766-410.522-139.907 
ATOM   1109  OP1  DC A  54      13.035-411.593-139.195 
ATOM   1110  OP2  DC A  54      12.987-409.304-140.223 
ATOM   1111  O5'  DC A  54      15.076-410.121-139.079 
ATOM   1112  C5'  DC A  54      16.286-410.875-139.280 
ATOM   1113  C4'  DC A  54      17.470-409.934-139.381 
ATOM   1114  O4'  DC A  54      17.704-409.478-140.745 
ATOM   1115  C3'  DC A  54      17.364-408.641-138.573 
ATOM   1116  O3'  DC A  54      18.648-408.313-138.057 
ATOM   1117  C2'  DC A  54      16.965-407.577-139.597 
ATOM   1118  C1'  DC A  54      17.869-408.069-140.723 
ATOM   1119  N1   DC A  54      17.496-407.539-142.065 
ATOM   1120  C2   DC A  54      18.523-407.279-142.968 
ATOM   1121  O2   DC A  54      19.690-407.497-142.623 
ATOM   1122  N3   DC A  54      18.204-406.795-144.196 
ATOM   1123  C4   DC A  54      16.927-406.572-144.531 
ATOM   1124  N4   DC A  54      16.667-406.100-145.740 
ATOM   1125  C5   DC A  54      15.856-406.833-143.616 
ATOM   1126  C6   DC A  54      16.195-407.316-142.394 
ATOM   1127  P    DG A  55      18.761-407.720-136.575 
ATOM   1128  OP1  DG A  55      18.767-408.830-135.595 
ATOM   1129  OP2  DG A  55      17.723-406.685-136.375 
ATOM   1130  O5'  DG A  55      20.204-407.032-136.618 
ATOM   1131  C5'  DG A  55      21.215-407.585-137.481 
ATOM   1132  C4'  DG A  55      21.940-406.472-138.211 
ATOM   1133  O4'  DG A  55      21.285-406.110-139.461 
ATOM   1134  C3'  DG A  55      22.056-405.147-137.458 
ATOM   1135  O3'  DG A  55      23.320-404.562-137.747 
ATOM   1136  C2'  DG A  55      20.963-404.264-138.059 
ATOM   1137  C1'  DG A  55      21.163-404.697-139.509 
ATOM   1138  N9   DG A  55      20.016-404.362-140.397 
ATOM   1139  C8   DG A  55      18.669-404.338-140.109 
ATOM   1140  N7   DG A  55      17.911-403.997-141.124 
ATOM   1141  C5   DG A  55      18.821-403.780-142.157 
ATOM   1142  C6   DG A  55      18.599-403.388-143.503 
ATOM   1143  O6   DG A  55      17.536-403.149-144.070 
ATOM   1144  N1   DG A  55      19.805-403.283-144.212 
ATOM   1145  C2   DG A  55      21.059-403.526-143.688 
ATOM   1146  N2   DG A  55      22.085-403.371-144.528 
ATOM   1147  N3   DG A  55      21.266-403.894-142.425 
ATOM   1148  C4   DG A  55      20.108-403.999-141.725 
ATOM   1149  P    DT A  56      24.121-403.826-136.572 
ATOM   1150  OP1  DT A  56      24.881-404.826-135.789 
ATOM   1151  OP2  DT A  56      23.195-402.966-135.803 
ATOM   1152  O5'  DT A  56      25.135-402.911-137.407 
ATOM   1153  C5'  DT A  56      25.580-403.364-138.699 
ATOM   1154  C4'  DT A  56      25.550-402.215-139.689 
ATOM   1155  O4'  DT A  56      24.257-402.084-140.346 
ATOM   1156  C3'  DT A  56      25.809-400.827-139.105 
ATOM   1157  O3'  DT A  56      26.561-400.066-140.043 
ATOM   1158  C2'  DT A  56      24.422-400.198-138.970 
ATOM   1159  C1'  DT A  56      23.862-400.722-140.289 
ATOM   1160  N1   DT A  56      22.375-400.667-140.373 
ATOM   1161  C2   DT A  56      21.828-400.404-141.605 
ATOM   1162  O2   DT A  56      22.501-400.219-142.604 
ATOM   1163  N3   DT A  56      20.448-400.360-141.643 
ATOM   1164  C4   DT A  56      19.592-400.553-140.578 
ATOM   1165  O4   DT A  56      18.371-400.490-140.734 
ATOM   1166  C5   DT A  56      20.261-400.824-139.327 
ATOM   1167  C7   DT A  56      19.403-401.047-138.116 
ATOM   1168  C6   DT A  56      21.602-400.872-139.261 
ATOM   1169  P    DC A  57      27.721-399.102-139.508 
ATOM   1170  OP1  DC A  57      28.962-399.884-139.307 
ATOM   1171  OP2  DC A  57      27.234-398.344-138.334 
ATOM   1172  O5'  DC A  57      27.905-398.110-140.750 
ATOM   1173  C5'  DC A  57      27.634-398.596-142.078 
ATOM   1174  C4'  DC A  57      26.842-397.565-142.856 
ATOM   1175  O4'  DC A  57      25.405-397.713-142.670 
ATOM   1176  C3'  DC A  57      27.112-396.105-142.492 
ATOM   1177  O3'  DC A  57      27.055-395.318-143.675 
ATOM   1178  C2'  DC A  57      25.943-395.709-141.589 
ATOM   1179  C1'  DC A  57      24.858-396.437-142.375 
ATOM   1180  N1   DC A  57      23.597-396.641-141.607 
ATOM   1181  C2   DC A  57      22.395-396.589-142.307 
ATOM   1182  O2   DC A  57      22.423-396.379-143.526 
ATOM   1183  N3   DC A  57      21.235-396.772-141.626 
ATOM   1184  C4   DC A  57      21.248-396.998-140.306 
ATOM   1185  N4   DC A  57      20.090-397.170-139.686 
ATOM   1186  C5   DC A  57      22.473-397.055-139.567 
ATOM   1187  C6   DC A  57      23.622-396.869-140.266 
ATOM   1188  P    DA A  58      28.108-394.127-143.866 
ATOM   1189  OP1  DA A  58      29.373-394.667-144.414 
ATOM   1190  OP2  DA A  58      28.221-393.358-142.608 
ATOM   1191  O5'  DA A  58      27.379-393.235-144.977 
ATOM   1192  C5'  DA A  58      26.515-393.879-145.933 
ATOM   1193  C4'  DA A  58      25.245-393.071-146.111 
ATOM   1194  O4'  DA A  58      24.212-393.442-145.152 
ATOM   1195  C3'  DA A  58      25.387-391.560-145.933 
ATOM   1196  O3'  DA A  58      24.534-390.904-146.863 
ATOM   1197  C2'  DA A  58      24.868-391.286-144.521 
ATOM   1198  C1'  DA A  58      23.690-392.255-144.575 
ATOM   1199  N9   DA A  58      23.135-392.597-143.236 
ATOM   1200  C8   DA A  58      23.800-392.734-142.051 
ATOM   1201  N7   DA A  58      23.033-393.039-141.050 
ATOM   1202  C5   DA A  58      21.766-393.111-141.611 
ATOM   1203  C6   DA A  58      20.503-393.398-141.066 
ATOM   1204  N6   DA A  58      20.304-393.680-139.770 
ATOM   1205  N1   DA A  58      19.449-393.384-141.903 
ATOM   1206  C2   DA A  58      19.654-393.104-143.189 
ATOM   1207  N3   DA A  58      20.778-392.821-143.808 
ATOM   1208  C4   DA A  58      21.817-392.841-142.948 
ATOM   1209  P    DC A  59      25.054-389.576-147.590 
ATOM   1210  OP1  DC A  59      25.878-389.943-148.764 
ATOM   1211  OP2  DC A  59      25.698-388.688-146.597 
ATOM   1212  O5'  DC A  59      23.678-388.925-148.081 
ATOM   1213  C5'  DC A  59      22.571-389.789-148.397 
ATOM   1214  C4'  DC A  59      21.290-389.226-147.815 
ATOM   1215  O4'  DC A  59      21.056-389.676-146.450 
ATOM   1216  C3'  DC A  59      21.217-387.703-147.718 
ATOM   1217  O3'  DC A  59      19.885-387.288-147.995 
ATOM   1218  C2'  DC A  59      21.527-387.392-146.254 
ATOM   1219  C1'  DC A  59      20.729-388.546-145.655 
ATOM   1220  N1   DC A  59      21.087-388.854-144.243 
ATOM   1221  C2   DC A  59      20.071-389.287-143.395 
ATOM   1222  O2   DC A  59      18.924-389.398-143.845 
ATOM   1223  N3   DC A  59      20.377-389.572-142.102 
ATOM   1224  C4   DC A  59      21.631-389.439-141.654 
ATOM   1225  N4   DC A  59      21.879-389.729-140.386 
ATOM   1226  C5   DC A  59      22.690-388.994-142.510 
ATOM   1227  C6   DC A  59      22.365-388.714-143.797 
ATOM   1228  P    DT A  60      19.649-385.963-148.863 
ATOM   1229  OP1  DT A  60      19.734-386.291-150.303 
ATOM   1230  OP2  DT A  60      20.552-384.892-148.387 
ATOM   1231  O5'  DT A  60      18.138-385.600-148.481 
ATOM   1232  C5'  DT A  60      17.230-386.664-148.138 
ATOM   1233  C4'  DT A  60      16.409-386.273-146.925 
ATOM   1234  O4'  DT A  60      17.063-386.630-145.674 
ATOM   1235  C3'  DT A  60      16.113-384.781-146.774 
ATOM   1236  O3'  DT A  60      14.802-384.623-146.247 
ATOM   1237  C2'  DT A  60      17.118-384.291-145.732 
ATOM   1238  C1'  DT A  60      17.024-385.504-144.811 
ATOM   1239  N1   DT A  60      18.157-385.616-143.851 
ATOM   1240  C2   DT A  60      17.875-386.130-142.608 
ATOM   1241  O2   DT A  60      16.758-386.487-142.276 
ATOM   1242  N3   DT A  60      18.950-386.218-141.745 
ATOM   1243  C4   DT A  60      20.250-385.845-142.015 
ATOM   1244  O4   DT A  60      21.129-385.972-141.160 
ATOM   1245  C5   DT A  60      20.447-385.317-143.345 
ATOM   1246  C7   DT A  60      21.834-384.886-143.722 
ATOM   1247  C6   DT A  60      19.420-385.220-144.204 
ATOM   1248  P    DG A  61      13.878-383.441-146.806 
ATOM   1249  OP1  DG A  61      13.209-383.881-148.051 
ATOM   1250  OP2  DG A  61      14.669-382.195-146.899 
ATOM   1251  O5'  DG A  61      12.797-383.305-145.634 
ATOM   1252  C5'  DG A  61      12.454-384.470-144.861 
ATOM   1253  C4'  DG A  61      12.389-384.115-143.388 
ATOM   1254  O4'  DG A  61      13.681-384.241-142.729 
ATOM   1255  C3'  DG A  61      11.949-382.687-143.068 
ATOM   1256  O3'  DG A  61      11.149-382.704-141.892 
ATOM   1257  C2'  DG A  61      13.248-381.941-142.761 
ATOM   1258  C1'  DG A  61      13.913-383.063-141.971 
ATOM   1259  N9   DG A  61      15.385-382.896-141.816 
ATOM   1260  C8   DG A  61      16.298-382.352-142.694 
ATOM   1261  N7   DG A  61      17.531-382.352-142.251 
ATOM   1262  C5   DG A  61      17.429-382.936-140.989 
ATOM   1263  C6   DG A  61      18.434-383.208-140.024 
ATOM   1264  O6   DG A  61      19.640-382.986-140.085 
ATOM   1265  N1   DG A  61      17.894-383.810-138.879 
ATOM   1266  C2   DG A  61      16.559-384.111-138.691 
ATOM   1267  N2   DG A  61      16.245-384.685-137.528 
ATOM   1268  N3   DG A  61      15.617-383.856-139.598 
ATOM   1269  C4   DG A  61      16.124-383.272-140.714 
ATOM   1270  P    DA A  62       9.866-381.751-141.811 
ATOM   1271  OP1  DA A  62       8.718-382.408-142.473 
ATOM   1272  OP2  DA A  62      10.218-380.402-142.308 
ATOM   1273  O5'  DA A  62       9.616-381.691-140.232 
ATOM   1274  C5'  DA A  62       9.989-382.823-139.423 
ATOM   1275  C4'  DA A  62      10.686-382.351-138.162 
ATOM   1276  O4'  DA A  62      12.123-382.196-138.345 
ATOM   1277  C3'  DA A  62      10.236-380.993-137.621 
ATOM   1278  O3'  DA A  62      10.245-381.038-136.200 
ATOM   1279  C2'  DA A  62      11.315-380.015-138.084 
ATOM   1280  C1'  DA A  62      12.507-380.933-137.827 
ATOM   1281  N9   DA A  62      13.753-380.506-138.523 
ATOM   1282  C8   DA A  62      13.880-379.906-139.742 
ATOM   1283  N7   DA A  62      15.107-379.654-140.078 
ATOM   1284  C5   DA A  62      15.851-380.122-139.003 
ATOM   1285  C6   DA A  62      17.231-380.148-138.745 
ATOM   1286  N6   DA A  62      18.151-379.670-139.595 
ATOM   1287  N1   DA A  62      17.634-380.684-137.578 
ATOM   1288  C2   DA A  62      16.715-381.158-136.738 
ATOM   1289  N3   DA A  62      15.406-381.188-136.870 
ATOM   1290  C4   DA A  62      15.030-380.645-138.045 
ATOM   1291  P    DT A  63       9.069-380.310-135.393 
ATOM   1292  OP1  DT A  63       7.896-381.209-135.308 
ATOM   1293  OP2  DT A  63       8.821-378.973-135.976 
ATOM   1294  O5'  DT A  63       9.731-380.151-133.946 
ATOM   1295  C5'  DT A  63      10.698-381.125-133.509 
ATOM   1296  C4'  DT A  63      11.872-380.429-132.849 
ATOM   1297  O4'  DT A  63      12.903-380.053-133.805 
ATOM   1298  C3'  DT A  63      11.549-379.123-132.122 
ATOM   1299  O3'  DT A  63      12.354-379.036-130.953 
ATOM   1300  C2'  DT A  63      11.981-378.024-133.092 
ATOM   1301  C1'  DT A  63      13.262-378.700-133.567 
ATOM   1302  N1   DT A  63      13.804-378.135-134.835 
ATOM   1303  C2   DT A  63      15.171-378.101-134.971 
ATOM   1304  O2   DT A  63      15.934-378.507-134.111 
ATOM   1305  N3   DT A  63      15.636-377.570-136.158 
ATOM   1306  C4   DT A  63      14.866-377.084-137.195 
ATOM   1307  O4   DT A  63      15.396-376.632-138.211 
ATOM   1308  C5   DT A  63      13.443-377.162-136.959 
ATOM   1309  C7   DT A  63      12.533-376.653-138.037 
ATOM   1310  C6   DT A  63      12.964-377.673-135.813 
ATOM   1311  P    DT A  64      11.711-378.446-129.611 
ATOM   1312  OP1  DT A  64      10.980-379.518-128.899 
ATOM   1313  OP2  DT A  64      10.932-377.229-129.927 
ATOM   1314  O5'  DT A  64      13.021-378.046-128.783 
ATOM   1315  C5'  DT A  64      14.231-378.799-128.984 
ATOM   1316  C4'  DT A  64      15.415-377.859-129.085 
ATOM   1317  O4'  DT A  64      15.649-377.403-130.448 
ATOM   1318  C3'  DT A  64      15.309-376.566-128.277 
ATOM   1319  O3'  DT A  64      16.594-376.238-127.761 
ATOM   1320  C2'  DT A  64      14.911-375.502-129.301 
ATOM   1321  C1'  DT A  64      15.814-375.994-130.427 
ATOM   1322  N1   DT A  64      15.442-375.464-131.769 
ATOM   1323  C2   DT A  64      16.466-375.213-132.648 
ATOM   1324  O2   DT A  64      17.638-375.404-132.374 
ATOM   1325  N3   DT A  64      16.082-374.721-133.882 
ATOM   1326  C4   DT A  64      14.790-374.468-134.296 
ATOM   1327  O4   DT A  64      14.570-374.028-135.426 
ATOM   1328  C5   DT A  64      13.785-374.763-133.303 
ATOM   1329  C7   DT A  64      12.352-374.515-133.672 
ATOM   1330  C6   DT A  64      14.130-375.241-132.096 
ATOM   1331  P    DA A  65      16.706-375.645-126.279 
ATOM   1332  OP1  DA A  65      16.712-376.755-125.299 
ATOM   1333  OP2  DA A  65      15.668-374.609-126.079 
ATOM   1334  O5'  DA A  65      18.150-374.956-126.322 
ATOM   1335  C5'  DA A  65      19.161-375.510-127.185 
ATOM   1336  C4'  DA A  65      19.885-374.397-127.915 
ATOM   1337  O4'  DA A  65      19.230-374.035-129.164 
ATOM   1338  C3'  DA A  65      20.001-373.072-127.162 
ATOM   1339  O3'  DA A  65      21.265-372.487-127.451 
ATOM   1340  C2'  DA A  65      18.908-372.188-127.763 
ATOM   1341  C1'  DA A  65      19.108-372.621-129.212 
ATOM   1342  N9   DA A  65      17.961-372.286-130.101 
ATOM   1343  C8   DA A  65      16.629-372.268-129.797 
ATOM   1344  N7   DA A  65      15.869-371.932-130.793 
ATOM   1345  C5   DA A  65      16.760-371.711-131.834 
ATOM   1346  C6   DA A  65      16.575-371.325-133.173 
ATOM   1347  N6   DA A  65      15.373-371.082-133.714 
ATOM   1348  N1   DA A  65      17.676-371.197-133.936 
ATOM   1349  C2   DA A  65      18.867-371.440-133.394 
ATOM   1350  N3   DA A  65      19.161-371.804-132.164 
ATOM   1351  C4   DA A  65      18.042-371.925-131.421 
ATOM   1352  P    DT A  66      22.066-371.751-126.276 
ATOM   1353  OP1  DT A  66      22.826-372.750-125.492 
ATOM   1354  OP2  DT A  66      21.140-370.891-125.507 
ATOM   1355  O5'  DT A  66      23.080-370.836-127.111 
ATOM   1356  C5'  DT A  66      23.526-371.288-128.403 
ATOM   1357  C4'  DT A  66      23.495-370.140-129.393 
ATOM   1358  O4'  DT A  66      22.202-370.009-130.050 
ATOM   1359  C3'  DT A  66      23.754-368.751-128.809 
ATOM   1360  O3'  DT A  66      24.507-367.991-129.747 
ATOM   1361  C2'  DT A  66      22.368-368.123-128.674 
ATOM   1362  C1'  DT A  66      21.807-368.646-129.993 
ATOM   1363  N1   DT A  66      20.321-368.592-130.077 
ATOM   1364  C2   DT A  66      19.773-368.328-131.309 
ATOM   1365  O2   DT A  66      20.446-368.143-132.308 
ATOM   1366  N3   DT A  66      18.393-368.284-131.347 
ATOM   1367  C4   DT A  66      17.537-368.478-130.282 
ATOM   1368  O4   DT A  66      16.317-368.414-130.438 
ATOM   1369  C5   DT A  66      18.207-368.748-129.031 
ATOM   1370  C7   DT A  66      17.348-368.971-127.820 
ATOM   1371  C6   DT A  66      19.547-368.796-128.965 
ATOM   1372  P    DG A  67      25.666-367.027-129.212 
ATOM   1373  OP1  DG A  67      26.907-367.808-129.010 
ATOM   1374  OP2  DG A  67      25.179-366.269-128.038 
ATOM   1375  O5'  DG A  67      25.850-366.034-130.453 
ATOM   1376  C5'  DG A  67      25.580-366.521-131.781 
ATOM   1377  C4'  DG A  67      24.787-365.490-132.560 
ATOM   1378  O4'  DG A  67      23.351-365.638-132.374 
ATOM   1379  C3'  DG A  67      25.057-364.030-132.196 
ATOM   1380  O3'  DG A  67      25.000-363.242-133.379 
ATOM   1381  C2'  DG A  67      23.889-363.634-131.293 
ATOM   1382  C1'  DG A  67      22.803-364.362-132.079 
ATOM   1383  N9   DG A  67      21.543-364.566-131.311 
ATOM   1384  C8   DG A  67      21.372-364.806-129.965 
ATOM   1385  N7   DG A  67      20.119-364.940-129.601 
ATOM   1386  C5   DG A  67      19.411-364.776-130.791 
ATOM   1387  C6   DG A  67      18.012-364.814-131.034 
ATOM   1388  O6   DG A  67      17.097-365.003-130.236 
ATOM   1389  N1   DG A  67      17.722-364.598-132.388 
ATOM   1390  C2   DG A  67      18.660-364.375-133.378 
ATOM   1391  N2   DG A  67      18.180-364.191-134.610 
ATOM   1392  N3   DG A  67      19.971-364.340-133.148 
ATOM   1393  C4   DG A  67      20.269-364.547-131.840 
ATOM   1394  P    DT A  68      26.053-362.052-133.570 
ATOM   1395  OP1  DT A  68      27.318-362.591-134.117 
ATOM   1396  OP2  DT A  68      26.166-361.282-132.311 
ATOM   1397  O5'  DT A  68      25.324-361.160-134.681 
ATOM   1398  C5'  DT A  68      24.460-361.804-135.637 
ATOM   1399  C4'  DT A  68      23.190-360.996-135.814 
ATOM   1400  O4'  DT A  68      22.157-361.366-134.856 
ATOM   1401  C3'  DT A  68      23.332-359.485-135.636 
ATOM   1402  O3'  DT A  68      22.479-358.829-136.567 
ATOM   1403  C2'  DT A  68      22.813-359.210-134.225 
ATOM   1404  C1'  DT A  68      21.636-360.180-134.278 
ATOM   1405  N1   DT A  68      21.081-360.522-132.940 
ATOM   1406  C2   DT A  68      19.724-360.731-132.859 
ATOM   1407  O2   DT A  68      18.983-360.648-133.824 
ATOM   1408  N3   DT A  68      19.246-361.045-131.603 
ATOM   1409  C4   DT A  68      19.993-361.165-130.448 
ATOM   1410  O4   DT A  68      19.451-361.452-129.379 
ATOM   1411  C5   DT A  68      21.404-360.927-130.633 
ATOM   1412  C7   DT A  68      22.291-361.037-129.426 
ATOM   1413  C6   DT A  68      21.897-360.619-131.843 
ATOM   1414  P    DC A  69      23.000-357.501-137.294 
ATOM   1415  OP1  DC A  69      23.823-357.868-138.468 
ATOM   1416  OP2  DC A  69      23.643-356.612-136.301 
ATOM   1417  O5'  DC A  69      21.623-356.850-137.784 
ATOM   1418  C5'  DC A  69      20.516-357.714-138.101 
ATOM   1419  C4'  DC A  69      19.235-357.151-137.518 
ATOM   1420  O4'  DC A  69      19.002-357.601-136.153 
ATOM   1421  C3'  DC A  69      19.162-355.627-137.422 
ATOM   1422  O3'  DC A  69      17.830-355.212-137.699 
ATOM   1423  C2'  DC A  69      19.472-355.317-135.958 
ATOM   1424  C1'  DC A  69      18.674-356.471-135.359 
ATOM   1425  N1   DC A  69      19.032-356.778-133.947 
ATOM   1426  C2   DC A  69      18.016-357.211-133.099 
ATOM   1427  O2   DC A  69      16.870-357.323-133.549 
ATOM   1428  N3   DC A  69      18.323-357.496-131.806 
ATOM   1429  C4   DC A  69      19.576-357.363-131.357 
ATOM   1430  N4   DC A  69      19.825-357.653-130.089 
ATOM   1431  C5   DC A  69      20.636-356.919-132.213 
ATOM   1432  C6   DC A  69      20.310-356.639-133.501 
ATOM   1433  P    DT A  70      17.594-353.887-138.567 
ATOM   1434  OP1  DT A  70      17.679-354.216-140.007 
ATOM   1435  OP2  DT A  70      18.497-352.816-138.091 
ATOM   1436  O5'  DT A  70      16.083-353.525-138.185 
ATOM   1437  C5'  DT A  70      15.175-354.588-137.842 
ATOM   1438  C4'  DT A  70      14.354-354.198-136.629 
ATOM   1439  O4'  DT A  70      15.009-354.555-135.378 
ATOM   1440  C3'  DT A  70      14.058-352.706-136.478 
ATOM   1441  O3'  DT A  70      12.747-352.548-135.951 
ATOM   1442  C2'  DT A  70      15.063-352.215-135.436 
ATOM   1443  C1'  DT A  70      14.969-353.428-134.515 
ATOM   1444  N1   DT A  70      16.102-353.541-133.555 
ATOM   1445  C2   DT A  70      15.820-354.055-132.312 
ATOM   1446  O2   DT A  70      14.703-354.412-131.980 
ATOM   1447  N3   DT A  70      16.895-354.143-131.449 
ATOM   1448  C4   DT A  70      18.195-353.770-131.719 
ATOM   1449  O4   DT A  70      19.075-353.896-130.864 
ATOM   1450  C5   DT A  70      18.393-353.242-133.049 
ATOM   1451  C7   DT A  70      19.780-352.811-133.426 
ATOM   1452  C6   DT A  70      17.365-353.145-133.908 
ATOM   1453  P    DG A  71      11.823-351.366-136.510 
ATOM   1454  OP1  DG A  71      11.154-351.806-137.755 
ATOM   1455  OP2  DG A  71      12.614-350.119-136.603 
ATOM   1456  O5'  DG A  71      10.742-351.230-135.338 
ATOM   1457  C5'  DG A  71      10.399-352.395-134.565 
ATOM   1458  C4'  DG A  71      10.334-352.040-133.092 
ATOM   1459  O4'  DG A  71      11.626-352.165-132.433 
ATOM   1460  C3'  DG A  71       9.894-350.611-132.772 
ATOM   1461  O3'  DG A  71       9.095-350.629-131.596 
ATOM   1462  C2'  DG A  71      11.193-349.866-132.465 
ATOM   1463  C1'  DG A  71      11.858-350.988-131.675 
ATOM   1464  N9   DG A  71      13.330-350.820-131.520 
ATOM   1465  C8   DG A  71      14.243-350.277-132.398 
ATOM   1466  N7   DG A  71      15.476-350.277-131.955 
ATOM   1467  C5   DG A  71      15.374-350.861-130.693 
ATOM   1468  C6   DG A  71      16.379-351.133-129.728 
ATOM   1469  O6   DG A  71      17.586-350.911-129.789 
ATOM   1470  N1   DG A  71      15.839-351.735-128.583 
ATOM   1471  C2   DG A  71      14.505-352.035-128.395 
ATOM   1472  N2   DG A  71      14.190-352.610-127.232 
ATOM   1473  N3   DG A  71      13.562-351.780-129.302 
ATOM   1474  C4   DG A  71      14.069-351.196-130.418 
ATOM   1475  P    DG A  72       7.811-349.675-131.514 
ATOM   1476  OP1  DG A  72       6.663-350.333-132.177 
ATOM   1477  OP2  DG A  72       8.164-348.327-132.012 
ATOM   1478  O5'  DG A  72       7.561-349.616-129.936 
ATOM   1479  C5'  DG A  72       7.934-350.747-129.127 
ATOM   1480  C4'  DG A  72       8.631-350.275-127.866 
ATOM   1481  O4'  DG A  72      10.068-350.121-128.049 
ATOM   1482  C3'  DG A  72       8.181-348.918-127.325 
ATOM   1483  O3'  DG A  72       8.190-348.963-125.903 
ATOM   1484  C2'  DG A  72       9.260-347.940-127.788 
ATOM   1485  C1'  DG A  72      10.452-348.857-127.530 
ATOM   1486  N9   DG A  72      11.698-348.431-128.226 
ATOM   1487  C8   DG A  72      11.846-347.824-129.455 
ATOM   1488  N7   DG A  72      13.090-347.576-129.781 
ATOM   1489  C5   DG A  72      13.820-348.052-128.693 
ATOM   1490  C6   DG A  72      15.220-348.061-128.465 
ATOM   1491  O6   DG A  72      16.120-347.646-129.189 
ATOM   1492  N1   DG A  72      15.534-348.639-127.226 
ATOM   1493  C2   DG A  72      14.614-349.141-126.327 
ATOM   1494  N2   DG A  72      15.115-349.652-125.199 
ATOM   1495  N3   DG A  72      13.300-349.132-126.541 
ATOM   1496  C4   DG A  72      12.979-348.575-127.738 
ATOM   1497  P    DT A  73       7.014-348.235-125.097 
ATOM   1498  OP1  DT A  73       5.841-349.134-125.012 
ATOM   1499  OP2  DT A  73       6.766-346.898-125.680 
ATOM   1500  O5'  DT A  73       7.676-348.075-123.650 
ATOM   1501  C5'  DT A  73       8.643-349.049-123.212 
ATOM   1502  C4'  DT A  73       9.817-348.354-122.552 
ATOM   1503  O4'  DT A  73      10.849-347.977-123.508 
ATOM   1504  C3'  DT A  73       9.495-347.048-121.826 
ATOM   1505  O3'  DT A  73      10.299-346.960-120.657 
ATOM   1506  C2'  DT A  73       9.926-345.948-122.796 
ATOM   1507  C1'  DT A  73      11.208-346.625-123.271 
ATOM   1508  N1   DT A  73      11.749-346.060-124.539 
ATOM   1509  C2   DT A  73      13.116-346.026-124.675 
ATOM   1510  O2   DT A  73      13.879-346.432-123.815 
ATOM   1511  N3   DT A  73      13.581-345.495-125.862 
ATOM   1512  C4   DT A  73      12.811-345.008-126.899 
ATOM   1513  O4   DT A  73      13.342-344.557-127.915 
ATOM   1514  C5   DT A  73      11.388-345.087-126.663 
ATOM   1515  C7   DT A  73      10.478-344.578-127.741 
ATOM   1516  C6   DT A  73      10.909-345.598-125.517 
ATOM   1517  P    DC A  74       9.657-346.371-119.314 
ATOM   1518  OP1  DC A  74       8.925-347.443-118.602 
ATOM   1519  OP2  DC A  74       8.877-345.153-119.631 
ATOM   1520  O5'  DC A  74      10.966-345.971-118.487 
ATOM   1521  C5'  DC A  74      12.176-346.724-118.688 
ATOM   1522  C4'  DC A  74      13.361-345.784-118.789 
ATOM   1523  O4'  DC A  74      13.594-345.328-120.152 
ATOM   1524  C3'  DC A  74      13.254-344.490-117.981 
ATOM   1525  O3'  DC A  74      14.539-344.162-117.465 
ATOM   1526  C2'  DC A  74      12.856-343.426-119.004 
ATOM   1527  C1'  DC A  74      13.760-343.918-120.131 
ATOM   1528  N1   DC A  74      13.387-343.388-121.472 
ATOM   1529  C2   DC A  74      14.414-343.128-122.376 
ATOM   1530  O2   DC A  74      15.581-343.346-122.031 
ATOM   1531  N3   DC A  74      14.094-342.644-123.603 
ATOM   1532  C4   DC A  74      12.817-342.422-123.939 
ATOM   1533  N4   DC A  74      12.557-341.949-125.148 
ATOM   1534  C5   DC A  74      11.746-342.682-123.023 
ATOM   1535  C6   DC A  74      12.086-343.165-121.802 
ATOM   1536  P    DA A  75      14.651-343.569-115.983 
ATOM   1537  OP1  DA A  75      14.658-344.680-115.003 
ATOM   1538  OP2  DA A  75      13.613-342.534-115.783 
ATOM   1539  O5'  DA A  75      16.095-342.881-116.026 
ATOM   1540  C5'  DA A  75      17.106-343.435-116.888 
ATOM   1541  C4'  DA A  75      17.830-342.322-117.619 
ATOM   1542  O4'  DA A  75      17.175-341.959-118.868 
ATOM   1543  C3'  DA A  75      17.946-340.997-116.866 
ATOM   1544  O3'  DA A  75      19.210-340.411-117.155 
ATOM   1545  C2'  DA A  75      16.854-340.113-117.467 
ATOM   1546  C1'  DA A  75      17.053-340.546-118.916 
ATOM   1547  N9   DA A  75      15.906-340.211-119.805 
ATOM   1548  C8   DA A  75      14.574-340.193-119.501 
ATOM   1549  N7   DA A  75      13.815-339.857-120.497 
ATOM   1550  C5   DA A  75      14.705-339.636-121.538 
ATOM   1551  C6   DA A  75      14.521-339.250-122.876 
ATOM   1552  N6   DA A  75      13.318-339.007-123.418 
ATOM   1553  N1   DA A  75      15.621-339.121-123.640 
ATOM   1554  C2   DA A  75      16.812-339.364-123.097 
ATOM   1555  N3   DA A  75      17.106-339.729-121.868 
ATOM   1556  C4   DA A  75      15.988-339.850-121.124 
ATOM   1557  P    DG A  76      20.011-339.675-115.980 
ATOM   1558  OP1  DG A  76      20.771-340.675-115.196 
ATOM   1559  OP2  DG A  76      19.085-338.816-115.211 
ATOM   1560  O5'  DG A  76      21.025-338.761-116.815 
ATOM   1561  C5'  DG A  76      21.471-339.213-118.107 
ATOM   1562  C4'  DG A  76      21.440-338.065-119.097 
ATOM   1563  O4'  DG A  76      20.148-337.933-119.754 
ATOM   1564  C3'  DG A  76      21.699-336.676-118.513 
ATOM   1565  O3'  DG A  76      22.452-335.915-119.451 
ATOM   1566  C2'  DG A  76      20.313-336.048-118.378 
ATOM   1567  C1'  DG A  76      19.752-336.571-119.697 
ATOM   1568  N9   DG A  76      18.266-336.516-119.781 
ATOM   1569  C8   DG A  76      17.331-336.693-118.784 
ATOM   1570  N7   DG A  76      16.089-336.579-119.191 
ATOM   1571  C5   DG A  76      16.212-336.307-120.553 
ATOM   1572  C6   DG A  76      15.210-336.082-121.534 
ATOM   1573  O6   DG A  76      13.990-336.078-121.399 
ATOM   1574  N1   DG A  76      15.773-335.841-122.794 
ATOM   1575  C2   DG A  76      17.126-335.820-123.071 
ATOM   1576  N2   DG A  76      17.460-335.573-124.340 
ATOM   1577  N3   DG A  76      18.065-336.031-122.151 
ATOM   1578  C4   DG A  76      17.535-336.266-120.923 
ATOM   1579  P    DT A  77      23.611-334.951-118.916 
ATOM   1580  OP1  DT A  77      24.852-335.733-118.714 
ATOM   1581  OP2  DT A  77      23.124-334.193-117.742 
ATOM   1582  O5'  DT A  77      23.795-333.959-120.157 
ATOM   1583  C5'  DT A  77      23.525-334.445-121.485 
ATOM   1584  C4'  DT A  77      22.733-333.414-122.264 
ATOM   1585  O4'  DT A  77      21.296-333.563-122.078 
ATOM   1586  C3'  DT A  77      23.002-331.954-121.900 
ATOM   1587  O3'  DT A  77      22.945-331.167-123.082 
ATOM   1588  C2'  DT A  77      21.834-331.558-120.996 
ATOM   1589  C1'  DT A  77      20.748-332.287-121.782 
ATOM   1590  N1   DT A  77      19.488-332.491-121.015 
ATOM   1591  C2   DT A  77      18.310-332.437-121.720 
ATOM   1592  O2   DT A  77      18.265-332.233-122.921 
ATOM   1593  N3   DT A  77      17.163-332.629-120.975 
ATOM   1594  C4   DT A  77      17.099-332.866-119.617 
ATOM   1595  O4   DT A  77      16.011-333.023-119.060 
ATOM   1596  C5   DT A  77      18.385-332.905-118.965 
ATOM   1597  C7   DT A  77      18.406-333.158-117.485 
ATOM   1598  C6   DT A  77      19.517-332.720-119.664 
ATOM   1599  P    DG A  78      23.999-329.976-123.274 
ATOM   1600  OP1  DG A  78      25.264-330.516-123.821 
ATOM   1601  OP2  DG A  78      24.111-329.207-122.015 
ATOM   1602  O5'  DG A  78      23.269-329.085-124.385 
ATOM   1603  C5'  DG A  78      22.406-329.728-125.341 
ATOM   1604  C4'  DG A  78      21.135-328.920-125.518 
ATOM   1605  O4'  DG A  78      20.103-329.291-124.560 
ATOM   1606  C3'  DG A  78      21.277-327.409-125.340 
ATOM   1607  O3'  DG A  78      20.424-326.754-126.271 
ATOM   1608  C2'  DG A  78      20.758-327.135-123.929 
ATOM   1609  C1'  DG A  78      19.581-328.104-123.982 
ATOM   1610  N9   DG A  78      19.026-328.446-122.643 
ATOM   1611  C8   DG A  78      19.680-328.588-121.438 
ATOM   1612  N7   DG A  78      18.893-328.897-120.437 
ATOM   1613  C5   DG A  78      17.628-328.964-121.019 
ATOM   1614  C6   DG A  78      16.369-329.258-120.434 
ATOM   1615  O6   DG A  78      16.106-329.525-119.265 
ATOM   1616  N1   DG A  78      15.340-329.219-121.387 
ATOM   1617  C2   DG A  78      15.508-328.932-122.727 
ATOM   1618  N2   DG A  78      14.400-328.945-123.473 
ATOM   1619  N3   DG A  78      16.690-328.657-123.274 
ATOM   1620  C4   DG A  78      17.697-328.691-122.364 
ATOM   1621  P    DA A  79      20.945-325.425-126.998 
ATOM   1622  OP1  DA A  79      21.768-325.792-128.172 
ATOM   1623  OP2  DA A  79      21.588-324.537-126.005 
ATOM   1624  O5'  DA A  79      19.568-324.774-127.488 
ATOM   1625  C5'  DA A  79      18.461-325.639-127.805 
ATOM   1626  C4'  DA A  79      17.180-325.076-127.222 
ATOM   1627  O4'  DA A  79      16.947-325.526-125.857 
ATOM   1628  C3'  DA A  79      17.107-323.552-127.126 
ATOM   1629  O3'  DA A  79      15.775-323.137-127.403 
ATOM   1630  C2'  DA A  79      17.417-323.241-125.662 
ATOM   1631  C1'  DA A  79      16.619-324.396-125.063 
ATOM   1632  N9   DA A  79      16.977-324.703-123.651 
ATOM   1633  C8   DA A  79      18.199-324.617-123.047 
ATOM   1634  N7   DA A  79      18.192-324.955-121.795 
ATOM   1635  C5   DA A  79      16.868-325.290-121.547 
ATOM   1636  C6   DA A  79      16.203-325.734-120.392 
ATOM   1637  N6   DA A  79      16.815-325.927-119.215 
ATOM   1638  N1   DA A  79      14.882-325.974-120.492 
ATOM   1639  C2   DA A  79      14.281-325.782-121.664 
ATOM   1640  N3   DA A  79      14.794-325.372-122.804 
ATOM   1641  C4   DA A  79      16.116-325.138-122.678 
ATOM   1642  P    DA A  80      15.540-321.812-128.270 
ATOM   1643  OP1  DA A  80      15.625-322.141-129.711 
ATOM   1644  OP2  DA A  80      16.442-320.741-127.794 
ATOM   1645  O5'  DA A  80      14.028-321.449-127.889 
ATOM   1646  C5'  DA A  80      13.120-322.513-127.546 
ATOM   1647  C4'  DA A  80      12.299-322.123-126.333 
ATOM   1648  O4'  DA A  80      12.954-322.479-125.082 
ATOM   1649  C3'  DA A  80      12.003-320.631-126.182 
ATOM   1650  O3'  DA A  80      10.692-320.473-125.654 
ATOM   1651  C2'  DA A  80      13.009-320.140-125.140 
ATOM   1652  C1'  DA A  80      12.914-321.353-124.219 
ATOM   1653  N9   DA A  80      14.048-321.465-123.258 
ATOM   1654  C8   DA A  80      15.355-321.121-123.446 
ATOM   1655  N7   DA A  80      16.108-321.339-122.412 
ATOM   1656  C5   DA A  80      15.238-321.868-121.469 
ATOM   1657  C6   DA A  80      15.425-322.311-120.150 
ATOM   1658  N6   DA A  80      16.610-322.290-119.523 
ATOM   1659  N1   DA A  80      14.346-322.778-119.494 
ATOM   1660  C2   DA A  80      13.171-322.797-120.121 
ATOM   1661  N3   DA A  80      12.876-322.412-121.343 
ATOM   1662  C4   DA A  80      13.973-321.948-121.978 
ATOM   1663  P    DG A  81       9.768-319.290-126.214 
ATOM   1664  OP1  DG A  81       9.100-319.730-127.459 
ATOM   1665  OP2  DG A  81      10.560-318.044-126.307 
ATOM   1666  O5'  DG A  81       8.687-319.154-125.041 
ATOM   1667  C5'  DG A  81       8.344-320.320-124.268 
ATOM   1668  C4'  DG A  81       8.279-319.964-122.796 
ATOM   1669  O4'  DG A  81       9.572-320.090-122.137 
ATOM   1670  C3'  DG A  81       7.840-318.536-122.476 
ATOM   1671  O3'  DG A  81       7.040-318.553-121.299 
ATOM   1672  C2'  DG A  81       9.138-317.790-122.169 
ATOM   1673  C1'  DG A  81       9.804-318.913-121.378 
ATOM   1674  N9   DG A  81      11.276-318.745-121.223 
ATOM   1675  C8   DG A  81      12.188-318.202-122.102 
ATOM   1676  N7   DG A  81      13.421-318.202-121.659 
ATOM   1677  C5   DG A  81      13.319-318.786-120.397 
ATOM   1678  C6   DG A  81      14.324-319.057-119.432 
ATOM   1679  O6   DG A  81      15.531-318.835-119.493 
ATOM   1680  N1   DG A  81      13.784-319.660-118.287 
ATOM   1681  C2   DG A  81      12.450-319.960-118.099 
ATOM   1682  N2   DG A  81      12.135-320.535-116.935 
ATOM   1683  N3   DG A  81      11.508-319.705-119.006 
ATOM   1684  C4   DG A  81      12.014-319.121-120.122 
ATOM   1685  P    DA A  82       5.757-317.600-121.218 
ATOM   1686  OP1  DA A  82       4.608-318.257-121.881 
ATOM   1687  OP2  DA A  82       6.109-316.252-121.716 
ATOM   1688  O5'  DA A  82       5.506-317.541-119.640 
ATOM   1689  C5'  DA A  82       5.879-318.672-118.831 
ATOM   1690  C4'  DA A  82       6.577-318.200-117.569 
ATOM   1691  O4'  DA A  82       8.013-318.046-117.753 
ATOM   1692  C3'  DA A  82       6.127-316.843-117.029 
ATOM   1693  O3'  DA A  82       6.135-316.887-115.607 
ATOM   1694  C2'  DA A  82       7.206-315.864-117.491 
ATOM   1695  C1'  DA A  82       8.397-316.782-117.234 
ATOM   1696  N9   DA A  82       9.643-316.356-117.930 
ATOM   1697  C8   DA A  82       9.771-315.755-119.150 
ATOM   1698  N7   DA A  82      10.998-315.503-119.486 
ATOM   1699  C5   DA A  82      11.741-315.971-118.410 
ATOM   1700  C6   DA A  82      13.122-315.997-118.153 
ATOM   1701  N6   DA A  82      14.042-315.519-119.003 
ATOM   1702  N1   DA A  82      13.524-316.533-116.986 
ATOM   1703  C2   DA A  82      12.605-317.007-116.146 
ATOM   1704  N3   DA A  82      11.297-317.037-116.277 
ATOM   1705  C4   DA A  82      10.921-316.494-117.453 
ATOM   1706  P    DA A  83       4.960-316.160-114.801 
ATOM   1707  OP1  DA A  83       3.786-317.059-114.716 
ATOM   1708  OP2  DA A  83       4.711-314.822-115.384 
ATOM   1709  O5'  DA A  83       5.621-316.000-113.353 
ATOM   1710  C5'  DA A  83       6.589-316.974-112.916 
ATOM   1711  C4'  DA A  83       7.763-316.278-112.256 
ATOM   1712  O4'  DA A  83       8.794-315.902-113.212 
ATOM   1713  C3'  DA A  83       7.440-314.973-111.530 
ATOM   1714  O3'  DA A  83       8.244-314.885-110.360 
ATOM   1715  C2'  DA A  83       7.872-313.873-112.500 
ATOM   1716  C1'  DA A  83       9.153-314.550-112.975 
ATOM   1717  N9   DA A  83       9.694-313.985-114.243 
ATOM   1718  C8   DA A  83       9.007-313.485-115.311 
ATOM   1719  N7   DA A  83       9.766-313.062-116.273 
ATOM   1720  C5   DA A  83      11.053-313.298-115.812 
ATOM   1721  C6   DA A  83      12.319-313.068-116.375 
ATOM   1722  N6   DA A  83      12.502-312.521-117.586 
ATOM   1723  N1   DA A  83      13.395-313.420-115.647 
ATOM   1724  C2   DA A  83      13.208-313.963-114.445 
ATOM   1725  N3   DA A  83      12.081-314.225-113.819 
ATOM   1726  C4   DA A  83      11.020-313.863-114.569 
ATOM   1727  P    DT A  84       7.602-314.295-109.018 
ATOM   1728  OP1  DT A  84       6.871-315.367-108.306 
ATOM   1729  OP2  DT A  84       6.823-313.078-109.335 
ATOM   1730  O5'  DT A  84       8.911-313.895-108.190 
ATOM   1731  C5'  DT A  84      10.122-314.649-108.391 
ATOM   1732  C4'  DT A  84      11.306-313.708-108.493 
ATOM   1733  O4'  DT A  84      11.539-313.252-109.856 
ATOM   1734  C3'  DT A  84      11.200-312.415-107.685 
ATOM   1735  O3'  DT A  84      12.484-312.087-107.168 
ATOM   1736  C2'  DT A  84      10.801-311.351-108.708 
ATOM   1737  C1'  DT A  84      11.705-311.843-109.834 
ATOM   1738  N1   DT A  84      11.332-311.313-111.176 
ATOM   1739  C2   DT A  84      12.356-311.062-112.056 
ATOM   1740  O2   DT A  84      13.528-311.254-111.782 
ATOM   1741  N3   DT A  84      11.972-310.570-113.289 
ATOM   1742  C4   DT A  84      10.681-310.317-113.703 
ATOM   1743  O4   DT A  84      10.461-309.877-114.834 
ATOM   1744  C5   DT A  84       9.675-310.612-112.711 
ATOM   1745  C7   DT A  84       8.242-310.364-113.079 
ATOM   1746  C6   DT A  84      10.021-311.090-111.503 
ATOM   1747  P    DT A  85      12.596-311.494-105.686 
ATOM   1748  OP1  DT A  85      12.603-312.604-104.707 
ATOM   1749  OP2  DT A  85      11.559-310.459-105.486 
ATOM   1750  O5'  DT A  85      14.040-310.806-105.729 
ATOM   1751  C5'  DT A  85      15.051-311.359-106.592 
ATOM   1752  C4'  DT A  85      15.776-310.246-107.322 
ATOM   1753  O4'  DT A  85      15.121-309.884-108.572 
ATOM   1754  C3'  DT A  85      15.891-308.921-106.569 
ATOM   1755  O3'  DT A  85      17.156-308.336-106.859 
ATOM   1756  C2'  DT A  85      14.799-308.037-107.171 
ATOM   1757  C1'  DT A  85      14.998-308.470-108.620 
ATOM   1758  N1   DT A  85      13.852-308.136-109.508 
ATOM   1759  C2   DT A  85      14.145-307.797-110.807 
ATOM   1760  O2   DT A  85      15.282-307.763-111.244 
ATOM   1761  N3   DT A  85      13.056-307.492-111.602 
ATOM   1762  C4   DT A  85      11.732-307.498-111.212 
ATOM   1763  O4   DT A  85      10.842-307.206-112.015 
ATOM   1764  C5   DT A  85      11.525-307.866-109.832 
ATOM   1765  C7   DT A  85      10.112-307.898-109.328 
ATOM   1766  C6   DT A  85      12.565-308.167-109.037 
ATOM   1767  P    DT A  86      17.957-307.600-105.684 
ATOM   1768  OP1  DT A  86      18.717-308.599-104.900 
ATOM   1769  OP2  DT A  86      17.030-306.740-104.915 
ATOM   1770  O5'  DT A  86      18.971-306.685-106.519 
ATOM   1771  C5'  DT A  86      19.416-307.137-107.810 
ATOM   1772  C4'  DT A  86      19.385-305.989-108.801 
ATOM   1773  O4'  DT A  86      18.093-305.858-109.458 
ATOM   1774  C3'  DT A  86      19.645-304.601-108.217 
ATOM   1775  O3'  DT A  86      20.397-303.840-109.155 
ATOM   1776  C2'  DT A  86      18.258-303.972-108.082 
ATOM   1777  C1'  DT A  86      17.697-304.496-109.401 
ATOM   1778  N1   DT A  86      16.211-304.441-109.485 
ATOM   1779  C2   DT A  86      15.664-304.177-110.717 
ATOM   1780  O2   DT A  86      16.337-303.993-111.715 
ATOM   1781  N3   DT A  86      14.284-304.134-110.755 
ATOM   1782  C4   DT A  86      13.428-304.327-109.689 
ATOM   1783  O4   DT A  86      12.207-304.264-109.846 
ATOM   1784  C5   DT A  86      14.097-304.598-108.438 
ATOM   1785  C7   DT A  86      13.239-304.820-107.227 
ATOM   1786  C6   DT A  86      15.437-304.646-108.373 
ATOM   1787  P    DC A  87      21.556-302.876-108.620 
ATOM   1788  OP1  DC A  87      22.798-303.658-108.418 
ATOM   1789  OP2  DC A  87      21.069-302.118-107.446 
ATOM   1790  O5'  DC A  87      21.741-301.884-109.861 
ATOM   1791  C5'  DC A  87      21.470-302.370-111.189 
ATOM   1792  C4'  DC A  87      20.678-301.339-111.967 
ATOM   1793  O4'  DC A  87      19.241-301.487-111.782 
ATOM   1794  C3'  DC A  87      20.947-299.879-111.603 
ATOM   1795  O3'  DC A  87      20.890-299.091-112.786 
ATOM   1796  C2'  DC A  87      19.779-299.483-110.700 
ATOM   1797  C1'  DC A  87      18.694-300.211-111.486 
ATOM   1798  N1   DC A  87      17.433-300.415-110.719 
ATOM   1799  C2   DC A  87      16.230-300.363-111.419 
ATOM   1800  O2   DC A  87      16.259-300.153-112.637 
ATOM   1801  N3   DC A  87      15.071-300.546-110.737 
ATOM   1802  C4   DC A  87      15.083-300.772-109.418 
ATOM   1803  N4   DC A  87      13.926-300.944-108.798 
ATOM   1804  C5   DC A  87      16.309-300.829-108.679 
ATOM   1805  C6   DC A  87      17.457-300.643-109.378 
ATOM   1806  P    DC A  88      21.944-297.901-112.978 
ATOM   1807  OP1  DC A  88      23.209-298.441-113.525 
ATOM   1808  OP2  DC A  88      22.057-297.132-111.719 
ATOM   1809  O5'  DC A  88      21.214-297.009-114.088 
ATOM   1810  C5'  DC A  88      20.351-297.653-115.045 
ATOM   1811  C4'  DC A  88      19.080-296.845-115.222 
ATOM   1812  O4'  DC A  88      18.048-297.216-114.264 
ATOM   1813  C3'  DC A  88      19.223-295.334-115.044 
ATOM   1814  O3'  DC A  88      18.370-294.678-115.975 
ATOM   1815  C2'  DC A  88      18.703-295.059-113.632 
ATOM   1816  C1'  DC A  88      17.526-296.029-113.686 
ATOM   1817  N1   DC A  88      16.971-296.371-112.347 
ATOM   1818  C2   DC A  88      15.598-296.586-112.249 
ATOM   1819  O2   DC A  88      14.905-296.486-113.268 
ATOM   1820  N3   DC A  88      15.072-296.898-111.037 
ATOM   1821  C4   DC A  88      15.858-296.998-109.957 
ATOM   1822  N4   DC A  88      15.297-297.305-108.798 
ATOM   1823  C5   DC A  88      17.272-296.780-110.037 
ATOM   1824  C6   DC A  88      17.778-296.468-111.257 
ATOM   1825  P    DA A  89      18.890-293.350-116.702 
ATOM   1826  OP1  DA A  89      19.714-293.717-117.875 
ATOM   1827  OP2  DA A  89      19.534-292.461-115.709 
ATOM   1828  O5'  DA A  89      17.513-292.699-117.192 
ATOM   1829  C5'  DA A  89      16.406-293.563-117.509 
ATOM   1830  C4'  DA A  89      15.125-293.000-116.926 
ATOM   1831  O4'  DA A  89      14.892-293.450-115.561 
ATOM   1832  C3'  DA A  89      15.052-291.477-116.829 
ATOM   1833  O3'  DA A  89      13.720-291.061-117.107 
ATOM   1834  C2'  DA A  89      15.362-291.166-115.365 
ATOM   1835  C1'  DA A  89      14.565-292.320-114.767 
ATOM   1836  N9   DA A  89      14.923-292.628-113.355 
ATOM   1837  C8   DA A  89      16.145-292.542-112.751 
ATOM   1838  N7   DA A  89      16.137-292.879-111.499 
ATOM   1839  C5   DA A  89      14.813-293.214-111.251 
ATOM   1840  C6   DA A  89      14.148-293.659-110.096 
ATOM   1841  N6   DA A  89      14.760-293.851-108.919 
ATOM   1842  N1   DA A  89      12.827-293.899-110.196 
ATOM   1843  C2   DA A  89      12.226-293.706-111.368 
ATOM   1844  N3   DA A  89      12.739-293.296-112.508 
ATOM   1845  C4   DA A  89      14.062-293.063-112.381 
ATOM   1846  P    DG A  90      13.485-289.736-117.974 
ATOM   1847  OP1  DG A  90      13.570-290.065-119.414 
ATOM   1848  OP2  DG A  90      14.388-288.666-117.498 
ATOM   1849  O5'  DG A  90      11.973-289.374-117.592 
ATOM   1850  C5'  DG A  90      11.065-290.438-117.250 
ATOM   1851  C4'  DG A  90      10.245-290.047-116.037 
ATOM   1852  O4'  DG A  90      10.899-290.404-114.785 
ATOM   1853  C3'  DG A  90       9.949-288.555-115.886 
ATOM   1854  O3'  DG A  90       8.637-288.397-115.358 
ATOM   1855  C2'  DG A  90      10.954-288.065-114.844 
ATOM   1856  C1'  DG A  90      10.860-289.277-113.923 
ATOM   1857  N9   DG A  90      11.993-289.390-112.962 
ATOM   1858  C8   DG A  90      13.316-289.048-113.132 
ATOM   1859  N7   DG A  90      14.066-289.274-112.081 
ATOM   1860  C5   DG A  90      13.176-289.803-111.148 
ATOM   1861  C6   DG A  90      13.401-290.242-109.817 
ATOM   1862  O6   DG A  90      14.449-290.255-109.178 
ATOM   1863  N1   DG A  90      12.219-290.708-109.225 
ATOM   1864  C2   DG A  90      10.982-290.745-109.838 
ATOM   1865  N2   DG A  90       9.977-291.226-109.103 
ATOM   1866  N3   DG A  90      10.771-290.333-111.087 
ATOM   1867  C4   DG A  90      11.908-289.878-111.676 
ATOM   1868  P    DA A  91       7.714-287.215-115.918 
ATOM   1869  OP1  DA A  91       7.045-287.655-117.163 
ATOM   1870  OP2  DA A  91       8.505-285.969-116.010 
ATOM   1871  O5'  DA A  91       6.632-287.079-114.745 
ATOM   1872  C5'  DA A  91       6.290-288.244-113.972 
ATOM   1873  C4'  DA A  91       6.225-287.889-112.500 
ATOM   1874  O4'  DA A  91       7.517-288.014-111.841 
ATOM   1875  C3'  DA A  91       5.785-286.460-112.180 
ATOM   1876  O3'  DA A  91       4.985-286.478-111.003 
ATOM   1877  C2'  DA A  91       7.083-285.715-111.872 
ATOM   1878  C1'  DA A  91       7.749-286.837-111.082 
ATOM   1879  N9   DA A  91       9.221-286.670-110.927 
ATOM   1880  C8   DA A  91      10.111-286.128-111.811 
ATOM   1881  N7   DA A  91      11.335-286.122-111.384 
ATOM   1882  C5   DA A  91      11.255-286.701-110.125 
ATOM   1883  C6   DA A  91      12.223-286.984-109.149 
ATOM   1884  N6   DA A  91      13.526-286.707-109.297 
ATOM   1885  N1   DA A  91      11.803-287.564-108.009 
ATOM   1886  C2   DA A  91      10.507-287.838-107.868 
ATOM   1887  N3   DA A  91       9.516-287.621-108.705 
ATOM   1888  C4   DA A  91       9.964-287.040-109.837 
ATOM   1889  P    DA A  92       3.702-285.524-110.922 
ATOM   1890  OP1  DA A  92       2.553-286.182-111.585 
ATOM   1891  OP2  DA A  92       4.054-284.176-111.420 
ATOM   1892  O5'  DA A  92       3.451-285.465-109.344 
ATOM   1893  C5'  DA A  92       3.825-286.597-108.534 
ATOM   1894  C4'  DA A  92       4.522-286.124-107.273 
ATOM   1895  O4'  DA A  92       5.958-285.970-107.457 
ATOM   1896  C3'  DA A  92       4.072-284.767-106.733 
ATOM   1897  O3'  DA A  92       4.080-284.812-105.311 
ATOM   1898  C2'  DA A  92       5.151-283.789-107.195 
ATOM   1899  C1'  DA A  92       6.343-284.706-106.938 
ATOM   1900  N9   DA A  92       7.589-284.280-107.634 
ATOM   1901  C8   DA A  92       7.716-283.680-108.853 
ATOM   1902  N7   DA A  92       8.943-283.428-109.190 
ATOM   1903  C5   DA A  92       9.686-283.896-108.114 
ATOM   1904  C6   DA A  92      11.067-283.922-107.857 
ATOM   1905  N6   DA A  92      11.987-283.444-108.707 
ATOM   1906  N1   DA A  92      11.470-284.458-106.689 
ATOM   1907  C2   DA A  92      10.550-284.932-105.850 
ATOM   1908  N3   DA A  92       9.242-284.962-105.981 
ATOM   1909  C4   DA A  92       8.866-284.419-107.157 
ATOM   1910  P    DG A  93       2.905-284.084-104.505 
ATOM   1911  OP1  DG A  93       1.732-284.983-104.420 
ATOM   1912  OP2  DG A  93       2.657-282.747-105.088 
ATOM   1913  O5'  DG A  93       3.567-283.925-103.057 
ATOM   1914  C5'  DG A  93       4.534-284.898-102.620 
ATOM   1915  C4'  DG A  93       5.708-284.203-101.960 
ATOM   1916  O4'  DG A  93       6.739-283.827-102.916 
ATOM   1917  C3'  DG A  93       5.385-282.897-101.234 
ATOM   1918  O3'  DG A  93       6.190-282.810-100.064 
ATOM   1919  C2'  DG A  93       5.817-281.798-102.204 
ATOM   1920  C1'  DG A  93       7.098-282.474-102.679 
ATOM   1921  N9   DG A  93       7.640-281.909-103.947 
ATOM   1922  C8   DG A  93       6.962-281.401-105.033 
ATOM   1923  N7   DG A  93       7.741-280.978-105.999 
ATOM   1924  C5   DG A  93       9.027-281.223-105.517 
ATOM   1925  C6   DG A  93      10.289-280.976-106.117 
ATOM   1926  O6   DG A  93      10.538-280.483-107.213 
ATOM   1927  N1   DG A  93      11.341-281.377-105.280 
ATOM   1928  C2   DG A  93      11.190-281.943-104.029 
ATOM   1929  N2   DG A  93      12.320-282.257-103.389 
ATOM   1930  N3   DG A  93      10.006-282.175-103.467 
ATOM   1931  C4   DG A  93       8.975-281.791-104.266 
ATOM   1932  P    DA A  94       5.547-282.220 -98.722 
ATOM   1933  OP1  DA A  94       4.816-283.292 -98.010 
ATOM   1934  OP2  DA A  94       4.768-281.003 -99.038 
ATOM   1935  O5'  DA A  94       6.857-281.820 -97.894 
ATOM   1936  C5'  DA A  94       8.067-282.573 -98.095 
ATOM   1937  C4'  DA A  94       9.251-281.633 -98.196 
ATOM   1938  O4'  DA A  94       9.485-281.177 -99.560 
ATOM   1939  C3'  DA A  94       9.145-280.340 -97.388 
ATOM   1940  O3'  DA A  94      10.429-280.012 -96.872 
ATOM   1941  C2'  DA A  94       8.746-279.276 -98.412 
ATOM   1942  C1'  DA A  94       9.650-279.768 -99.538 
ATOM   1943  N9   DA A  94       9.277-279.238-100.880 
ATOM   1944  C8   DA A  94       8.031-278.960-101.366 
ATOM   1945  N7   DA A  94       8.032-278.505-102.580 
ATOM   1946  C5   DA A  94       9.376-278.478-102.928 
ATOM   1947  C6   DA A  94      10.043-278.091-104.101 
ATOM   1948  N6   DA A  94       9.416-277.634-105.193 
ATOM   1949  N1   DA A  94      11.387-278.189-104.110 
ATOM   1950  C2   DA A  94      12.004-278.644-103.021 
ATOM   1951  N3   DA A  94      11.491-279.033-101.876 
ATOM   1952  C4   DA A  94      10.146-278.924-101.892 
ATOM   1953  P    DG A  95      10.542-279.418 -95.390 
ATOM   1954  OP1  DG A  95      10.548-280.529 -94.411 
ATOM   1955  OP2  DG A  95       9.504-278.383 -95.190 
ATOM   1956  O5'  DG A  95      11.985-278.730 -95.433 
ATOM   1957  C5'  DG A  95      12.997-279.284 -96.296 
ATOM   1958  C4'  DG A  95      13.721-278.171 -97.026 
ATOM   1959  O4'  DG A  95      13.066-277.808 -98.276 
ATOM   1960  C3'  DG A  95      13.837-276.846 -96.273 
ATOM   1961  O3'  DG A  95      15.101-276.260 -96.563 
ATOM   1962  C2'  DG A  95      12.744-275.962 -96.874 
ATOM   1963  C1'  DG A  95      12.944-276.395 -98.324 
ATOM   1964  N9   DG A  95      11.797-276.060 -99.212 
ATOM   1965  C8   DG A  95      10.450-276.036 -98.924 
ATOM   1966  N7   DG A  95       9.692-275.696 -99.939 
ATOM   1967  C5   DG A  95      10.602-275.478-100.973 
ATOM   1968  C6   DG A  95      10.380-275.087-102.318 
ATOM   1969  O6   DG A  95       9.317-274.848-102.885 
ATOM   1970  N1   DG A  95      11.586-274.982-103.027 
ATOM   1971  C2   DG A  95      12.840-275.224-102.503 
ATOM   1972  N2   DG A  95      13.866-275.070-103.343 
ATOM   1973  N3   DG A  95      13.047-275.592-101.240 
ATOM   1974  C4   DG A  95      11.889-275.698-100.540 
ATOM   1975  P    DG A  96      15.902-275.525 -95.388 
ATOM   1976  OP1  DG A  96      16.662-276.524 -94.604 
ATOM   1977  OP2  DG A  96      14.976-274.665 -94.619 
ATOM   1978  O5'  DG A  96      16.916-274.610 -96.223 
ATOM   1979  C5'  DG A  96      17.361-275.062 -97.514 
ATOM   1980  C4'  DG A  96      17.331-273.914 -98.505 
ATOM   1981  O4'  DG A  96      16.038-273.783 -99.162 
ATOM   1982  C3'  DG A  96      17.590-272.525 -97.921 
ATOM   1983  O3'  DG A  96      18.342-271.765 -98.858 
ATOM   1984  C2'  DG A  96      16.203-271.897 -97.785 
ATOM   1985  C1'  DG A  96      15.643-272.420 -99.105 
ATOM   1986  N9   DG A  96      14.156-272.366 -99.188 
ATOM   1987  C8   DG A  96      13.222-272.542 -98.192 
ATOM   1988  N7   DG A  96      11.980-272.428 -98.599 
ATOM   1989  C5   DG A  96      12.102-272.156 -99.960 
ATOM   1990  C6   DG A  96      11.101-271.931-100.941 
ATOM   1991  O6   DG A  96       9.880-271.928-100.807 
ATOM   1992  N1   DG A  96      11.664-271.690-102.202 
ATOM   1993  C2   DG A  96      13.017-271.670-102.479 
ATOM   1994  N2   DG A  96      13.351-271.422-103.748 
ATOM   1995  N3   DG A  96      13.956-271.881-101.559 
ATOM   1996  C4   DG A  96      13.426-272.115-100.330 
ATOM   1997  P    DT A  97      19.502-270.800 -98.323 
ATOM   1998  OP1  DT A  97      20.743-271.582 -98.122 
ATOM   1999  OP2  DT A  97      19.015-270.042 -97.150 
ATOM   2000  O5'  DT A  97      19.686-269.808 -99.565 
ATOM   2001  C5'  DT A  97      19.415-270.295-100.893 
ATOM   2002  C4'  DT A  97      18.623-269.263-101.671 
ATOM   2003  O4'  DT A  97      17.186-269.412-101.486 
ATOM   2004  C3'  DT A  97      18.893-267.804-101.307 
ATOM   2005  O3'  DT A  97      18.836-267.016-102.490 
ATOM   2006  C2'  DT A  97      17.724-267.408-100.404 
ATOM   2007  C1'  DT A  97      16.639-268.136-101.190 
ATOM   2008  N1   DT A  97      15.379-268.340-100.423 
ATOM   2009  C2   DT A  97      14.201-268.286-101.128 
ATOM   2010  O2   DT A  97      14.155-268.082-102.329 
ATOM   2011  N3   DT A  97      13.053-268.478-100.383 
ATOM   2012  C4   DT A  97      12.989-268.716 -99.025 
ATOM   2013  O4   DT A  97      11.901-268.873 -98.467 
ATOM   2014  C5   DT A  97      14.276-268.754 -98.372 
ATOM   2015  C7   DT A  97      14.297-269.007 -96.893 
ATOM   2016  C6   DT A  97      15.408-268.570 -99.072 
ATOM   2017  P    DT A  98      19.889-265.826-102.681 
ATOM   2018  OP1  DT A  98      21.154-266.365-103.229 
ATOM   2019  OP2  DT A  98      20.002-265.056-101.423 
ATOM   2020  O5'  DT A  98      19.160-264.934-103.792 
ATOM   2021  C5'  DT A  98      18.296-265.578-104.749 
ATOM   2022  C4'  DT A  98      17.026-264.770-104.926 
ATOM   2023  O4'  DT A  98      15.993-265.140-103.968 
ATOM   2024  C3'  DT A  98      17.168-263.258-104.748 
ATOM   2025  O3'  DT A  98      16.315-262.603-105.678 
ATOM   2026  C2'  DT A  98      16.649-262.984-103.336 
ATOM   2027  C1'  DT A  98      15.471-263.953-103.390 
ATOM   2028  N1   DT A  98      14.916-264.296-102.051 
ATOM   2029  C2   DT A  98      13.560-264.505-101.971 
ATOM   2030  O2   DT A  98      12.818-264.422-102.935 
ATOM   2031  N3   DT A  98      13.082-264.819-100.714 
ATOM   2032  C4   DT A  98      13.828-264.939 -99.560 
ATOM   2033  O4   DT A  98      13.286-265.225 -98.490 
ATOM   2034  C5   DT A  98      15.240-264.701 -99.744 
ATOM   2035  C7   DT A  98      16.126-264.810 -98.537 
ATOM   2036  C6   DT A  98      15.733-264.393-100.955 
ATOM   2037  P    DC A  99      16.835-261.274-106.406 
ATOM   2038  OP1  DC A  99      17.659-261.642-107.579 
ATOM   2039  OP2  DC A  99      17.479-260.386-105.413 
ATOM   2040  O5'  DC A  99      15.459-260.623-106.896 
ATOM   2041  C5'  DC A  99      14.352-261.488-107.213 
ATOM   2042  C4'  DC A  99      13.071-260.925-106.630 
ATOM   2043  O4'  DC A  99      12.837-261.375-105.265 
ATOM   2044  C3'  DC A  99      12.998-259.401-106.533 
ATOM   2045  O3'  DC A  99      11.666-258.986-106.811 
ATOM   2046  C2'  DC A  99      13.308-259.091-105.069 
ATOM   2047  C1'  DC A  99      12.510-260.245-104.471 
ATOM   2048  N1   DC A  99      12.868-260.552-103.058 
ATOM   2049  C2   DC A  99      11.852-260.985-102.210 
ATOM   2050  O2   DC A  99      10.705-261.096-102.660 
ATOM   2051  N3   DC A  99      12.158-261.270-100.917 
ATOM   2052  C4   DC A  99      13.412-261.137-100.469 
ATOM   2053  N4   DC A  99      13.660-261.427 -99.201 
ATOM   2054  C5   DC A  99      14.471-260.692-101.325 
ATOM   2055  C6   DC A  99      14.146-260.413-102.613 
ATOM   2056  P    DC A 100      11.430-257.661-107.678 
ATOM   2057  OP1  DC A 100      11.515-257.990-109.118 
ATOM   2058  OP2  DC A 100      12.333-256.590-107.202 
ATOM   2059  O5'  DC A 100       9.919-257.299-107.296 
ATOM   2060  C5'  DC A 100       9.011-258.362-106.954 
ATOM   2061  C4'  DC A 100       8.190-257.972-105.741 
ATOM   2062  O4'  DC A 100       8.844-258.328-104.489 
ATOM   2063  C3'  DC A 100       7.894-256.480-105.590 
ATOM   2064  O3'  DC A 100       6.583-256.322-105.062 
ATOM   2065  C2'  DC A 100       8.899-255.989-104.548 
ATOM   2066  C1'  DC A 100       8.805-257.202-103.627 
ATOM   2067  N1   DC A 100       9.938-257.315-102.666 
ATOM   2068  C2   DC A 100       9.668-257.833-101.402 
ATOM   2069  O2   DC A 100       8.511-258.176-101.132 
ATOM   2070  N3   DC A 100      10.688-257.944-100.511 
ATOM   2071  C4   DC A 100      11.928-257.561-100.843 
ATOM   2072  N4   DC A 100      12.887-257.688 -99.940 
ATOM   2073  C5   DC A 100      12.226-257.024-102.137 
ATOM   2074  C6   DC A 100      11.193-256.922-103.013 
ATOM   2075  P    DT A 101       5.659-255.140-105.621 
ATOM   2076  OP1  DT A 101       4.990-255.579-106.866 
ATOM   2077  OP2  DT A 101       6.450-253.893-105.714 
ATOM   2078  O5'  DT A 101       4.578-255.003-104.449 
ATOM   2079  C5'  DT A 101       4.235-256.169-103.676 
ATOM   2080  C4'  DT A 101       4.170-255.813-102.204 
ATOM   2081  O4'  DT A 101       5.462-255.939-101.545 
ATOM   2082  C3'  DT A 101       3.730-254.385-101.883 
ATOM   2083  O3'  DT A 101       2.930-254.402-100.707 
ATOM   2084  C2'  DT A 101       5.029-253.640-101.576 
ATOM   2085  C1'  DT A 101       5.694-254.762-100.786 
ATOM   2086  N1   DT A 101       7.166-254.594-100.631 
ATOM   2087  C2   DT A 101       7.726-255.033 -99.456 
ATOM   2088  O2   DT A 101       7.074-255.541 -98.560 
ATOM   2089  N3   DT A 101       9.092-254.860 -99.347 
ATOM   2090  C4   DT A 101       9.923-254.299-100.295 
ATOM   2091  O4   DT A 101      11.134-254.198-100.085 
ATOM   2092  C5   DT A 101       9.245-253.869-101.495 
ATOM   2093  C7   DT A 101      10.077-253.247-102.578 
ATOM   2094  C6   DT A 101       7.917-254.025-101.626 
ATOM   2095  P    DC A 102       1.647-253.449-100.626 
ATOM   2096  OP1  DC A 102       0.499-254.107-101.288 
ATOM   2097  OP2  DC A 102       1.999-252.101-101.123 
ATOM   2098  O5'  DC A 102       1.397-253.390 -99.047 
ATOM   2099  C5'  DC A 102       1.770-254.521 -98.238 
ATOM   2100  C4'  DC A 102       2.467-254.049 -96.977 
ATOM   2101  O4'  DC A 102       3.904-253.895 -97.161 
ATOM   2102  C3'  DC A 102       2.017-252.692 -96.437 
ATOM   2103  O3'  DC A 102       2.026-252.736 -95.015 
ATOM   2104  C2'  DC A 102       3.096-251.714 -96.899 
ATOM   2105  C1'  DC A 102       4.288-252.631 -96.642 
ATOM   2106  N1   DC A 102       5.534-252.205 -97.338 
ATOM   2107  C2   DC A 102       6.747-252.430 -96.693 
ATOM   2108  O2   DC A 102       6.740-252.969 -95.580 
ATOM   2109  N3   DC A 102       7.895-252.048 -97.310 
ATOM   2110  C4   DC A 102       7.859-251.466 -98.517 
ATOM   2111  N4   DC A 102       9.006-251.112 -99.077 
ATOM   2112  C5   DC A 102       6.622-251.225 -99.196 
ATOM   2113  C6   DC A 102       5.487-251.614 -98.562 
ATOM   2114  P    DC A 103       0.850-252.009 -94.208 
ATOM   2115  OP1  DC A 103      -0.323-252.908 -94.124 
ATOM   2116  OP2  DC A 103       0.602-250.672 -94.792 
ATOM   2117  O5'  DC A 103       1.512-251.849 -92.761 
ATOM   2118  C5'  DC A 103       2.479-252.823 -92.324 
ATOM   2119  C4'  DC A 103       3.653-252.127 -91.664 
ATOM   2120  O4'  DC A 103       4.684-251.751 -92.620 
ATOM   2121  C3'  DC A 103       3.330-250.822 -90.938 
ATOM   2122  O3'  DC A 103       4.135-250.734 -89.768 
ATOM   2123  C2'  DC A 103       3.762-249.722 -91.907 
ATOM   2124  C1'  DC A 103       5.043-250.399 -92.382 
ATOM   2125  N1   DC A 103       5.585-249.834 -93.650 
ATOM   2126  C2   DC A 103       6.968-249.792 -93.804 
ATOM   2127  O2   DC A 103       7.683-250.221 -92.890 
ATOM   2128  N3   DC A 103       7.482-249.280 -94.952 
ATOM   2129  C4   DC A 103       6.674-248.825 -95.917 
ATOM   2130  N4   DC A 103       7.223-248.335 -97.018 
ATOM   2131  C5   DC A 103       5.248-248.859 -95.779 
ATOM   2132  C6   DC A 103       4.755-249.374 -94.624 
ATOM   2133  P    DC A 104       3.492-250.145 -88.426 
ATOM   2134  OP1  DC A 104       2.761-251.217 -87.714 
ATOM   2135  OP2  DC A 104       2.713-248.927 -88.742 
ATOM   2136  O5'  DC A 104       4.802-249.745 -87.598 
ATOM   2137  C5'  DC A 104       6.012-250.498 -87.799 
ATOM   2138  C4'  DC A 104       7.196-249.557 -87.900 
ATOM   2139  O4'  DC A 104       7.430-249.102 -89.264 
ATOM   2140  C3'  DC A 104       7.090-248.264 -87.092 
ATOM   2141  O3'  DC A 104       8.375-247.936 -86.576 
ATOM   2142  C2'  DC A 104       6.692-247.200 -88.116 
ATOM   2143  C1'  DC A 104       7.595-247.692 -89.242 
ATOM   2144  N1   DC A 104       7.223-247.162 -90.584 
ATOM   2145  C2   DC A 104       8.250-246.902 -91.487 
ATOM   2146  O2   DC A 104       9.416-247.120 -91.143 
ATOM   2147  N3   DC A 104       7.930-246.418 -92.715 
ATOM   2148  C4   DC A 104       6.653-246.196 -93.050 
ATOM   2149  N4   DC A 104       6.393-245.723 -94.260 
ATOM   2150  C5   DC A 104       5.582-246.456 -92.135 
ATOM   2151  C6   DC A 104       5.922-246.939 -90.913 
ATOM   2152  P    DC A 105       8.487-247.343 -85.094 
ATOM   2153  OP1  DC A 105       8.494-248.454 -84.114 
ATOM   2154  OP2  DC A 105       7.449-246.308 -84.894 
ATOM   2155  O5'  DC A 105       9.931-246.655 -85.137 
ATOM   2156  C5'  DC A 105      10.942-247.209 -86.000 
ATOM   2157  C4'  DC A 105      11.666-246.095 -86.730 
ATOM   2158  O4'  DC A 105      11.011-245.733 -87.980 
ATOM   2159  C3'  DC A 105      11.782-244.770 -85.977 
ATOM   2160  O3'  DC A 105      13.046-244.185 -86.266 
ATOM   2161  C2'  DC A 105      10.689-243.887 -86.578 
ATOM   2162  C1'  DC A 105      10.889-244.320 -88.028 
ATOM   2163  N1   DC A 105       9.742-243.985 -88.916 
ATOM   2164  C2   DC A 105      10.022-243.639 -90.236 
ATOM   2165  O2   DC A 105      11.200-243.625 -90.612 
ATOM   2166  N3   DC A 105       8.990-243.330 -91.062 
ATOM   2167  C4   DC A 105       7.728-243.357 -90.617 
ATOM   2168  N4   DC A 105       6.756-243.047 -91.462 
ATOM   2169  C5   DC A 105       7.418-243.709 -89.263 
ATOM   2170  C6   DC A 105       8.463-244.015 -88.453 
ATOM   2171  P    DG A 106      13.847-243.449 -85.091 
ATOM   2172  OP1  DG A 106      14.607-244.449 -84.308 
ATOM   2173  OP2  DG A 106      12.921-242.590 -84.323 
ATOM   2174  O5'  DG A 106      14.861-242.534 -85.926 
ATOM   2175  C5'  DG A 106      15.307-242.987 -87.218 
ATOM   2176  C4'  DG A 106      15.276-241.839 -88.208 
ATOM   2177  O4'  DG A 106      13.983-241.707 -88.866 
ATOM   2178  C3'  DG A 106      15.535-240.450 -87.625 
ATOM   2179  O3'  DG A 106      16.288-239.689 -88.562 
ATOM   2180  C2'  DG A 106      14.149-239.821 -87.489 
ATOM   2181  C1'  DG A 106      13.588-240.345 -88.809 
ATOM   2182  N9   DG A 106      12.102-240.290 -88.892 
ATOM   2183  C8   DG A 106      11.167-240.467 -87.896 
ATOM   2184  N7   DG A 106       9.925-240.353 -88.303 
ATOM   2185  C5   DG A 106      10.047-240.080 -89.664 
ATOM   2186  C6   DG A 106       9.046-239.856 -90.645 
ATOM   2187  O6   DG A 106       7.825-239.852 -90.510 
ATOM   2188  N1   DG A 106       9.609-239.615 -91.906 
ATOM   2189  C2   DG A 106      10.962-239.594 -92.183 
ATOM   2190  N2   DG A 106      11.296-239.347 -93.452 
ATOM   2191  N3   DG A 106      11.901-239.805 -91.263 
ATOM   2192  C4   DG A 106      11.371-240.040 -90.034 
ATOM   2193  P    DG A 107      17.447-238.725 -88.027 
ATOM   2194  OP1  DG A 107      18.688-239.507 -87.826 
ATOM   2195  OP2  DG A 107      16.960-237.967 -86.854 
ATOM   2196  O5'  DG A 107      17.631-237.733 -89.269 
ATOM   2197  C5'  DG A 107      17.361-238.219 -90.597 
ATOM   2198  C4'  DG A 107      16.568-237.188 -91.375 
ATOM   2199  O4'  DG A 107      15.132-237.336 -91.189 
ATOM   2200  C3'  DG A 107      16.838-235.728 -91.011 
ATOM   2201  O3'  DG A 107      16.781-234.941 -92.194 
ATOM   2202  C2'  DG A 107      15.670-235.332 -90.108 
ATOM   2203  C1'  DG A 107      14.584-236.061 -90.894 
ATOM   2204  N9   DG A 107      13.324-236.265 -90.127 
ATOM   2205  C8   DG A 107      13.153-236.505 -88.780 
ATOM   2206  N7   DG A 107      11.900-236.638 -88.417 
ATOM   2207  C5   DG A 107      11.192-236.475 -89.606 
ATOM   2208  C6   DG A 107       9.793-236.513 -89.849 
ATOM   2209  O6   DG A 107       8.878-236.702 -89.052 
ATOM   2210  N1   DG A 107       9.503-236.296 -91.204 
ATOM   2211  C2   DG A 107      10.441-236.073 -92.193 
ATOM   2212  N2   DG A 107       9.961-235.889 -93.425 
ATOM   2213  N3   DG A 107      11.752-236.039 -91.964 
ATOM   2214  C4   DG A 107      12.050-236.246 -90.655 
ATOM   2215  P    DG A 108      17.834-233.750 -92.385 
ATOM   2216  OP1  DG A 108      19.099-234.290 -92.933 
ATOM   2217  OP2  DG A 108      17.947-232.981 -91.127 
ATOM   2218  O5'  DG A 108      17.105-232.858 -93.496 
ATOM   2219  C5'  DG A 108      16.241-233.502 -94.452 
ATOM   2220  C4'  DG A 108      14.971-232.694 -94.630 
ATOM   2221  O4'  DG A 108      13.938-233.065 -93.671 
ATOM   2222  C3'  DG A 108      15.113-231.183 -94.452 
ATOM   2223  O3'  DG A 108      14.260-230.527 -95.382 
ATOM   2224  C2'  DG A 108      14.594-230.909 -93.040 
ATOM   2225  C1'  DG A 108      13.417-231.878 -93.094 
ATOM   2226  N9   DG A 108      12.862-232.220 -91.755 
ATOM   2227  C8   DG A 108      13.516-232.362 -90.550 
ATOM   2228  N7   DG A 108      12.729-232.671 -89.548 
ATOM   2229  C5   DG A 108      11.463-232.738 -90.130 
ATOM   2230  C6   DG A 108      10.204-233.032 -89.546 
ATOM   2231  O6   DG A 108       9.941-233.299 -88.377 
ATOM   2232  N1   DG A 108       9.176-232.992 -90.498 
ATOM   2233  C2   DG A 108       9.344-232.706 -91.839 
ATOM   2234  N2   DG A 108       8.236-232.719 -92.584 
ATOM   2235  N3   DG A 108      10.526-232.430 -92.386 
ATOM   2236  C4   DG A 108      11.533-232.465 -91.475 
ATOM   2237  P    DC A 109      14.781-229.199 -96.109 
ATOM   2238  OP1  DC A 109      15.604-229.566 -97.283 
ATOM   2239  OP2  DC A 109      15.424-228.311 -95.116 
ATOM   2240  O5'  DC A 109      13.404-228.548 -96.600 
ATOM   2241  C5'  DC A 109      12.297-229.413 -96.917 
ATOM   2242  C4'  DC A 109      11.016-228.850 -96.334 
ATOM   2243  O4'  DC A 109      10.783-229.299 -94.969 
ATOM   2244  C3'  DC A 109      10.943-227.326 -96.237 
ATOM   2245  O3'  DC A 109       9.611-226.911 -96.515 
ATOM   2246  C2'  DC A 109      11.253-227.015 -94.773 
ATOM   2247  C1'  DC A 109      10.455-228.170 -94.174 
ATOM   2248  N1   DC A 109      10.813-228.477 -92.762 
ATOM   2249  C2   DC A 109       9.797-228.910 -91.914 
ATOM   2250  O2   DC A 109       8.651-229.021 -92.364 
ATOM   2251  N3   DC A 109      10.104-229.195 -90.621 
ATOM   2252  C4   DC A 109      11.357-229.062 -90.173 
ATOM   2253  N4   DC A 109      11.606-229.352 -88.905 
ATOM   2254  C5   DC A 109      12.417-228.617 -91.029 
ATOM   2255  C6   DC A 109      12.091-228.337 -92.316 
ATOM   2256  P    DA A 110       9.375-225.586 -97.382 
ATOM   2257  OP1  DA A 110       9.460-225.914 -98.822 
ATOM   2258  OP2  DA A 110      10.278-224.515 -96.906 
ATOM   2259  O5'  DA A 110       7.864-225.223 -97.000 
ATOM   2260  C5'  DA A 110       6.956-226.287 -96.657 
ATOM   2261  C4'  DA A 110       6.135-225.896 -95.445 
ATOM   2262  O4'  DA A 110       6.790-226.253 -94.193 
ATOM   2263  C3'  DA A 110       5.839-224.405 -95.293 
ATOM   2264  O3'  DA A 110       4.528-224.246 -94.766 
ATOM   2265  C2'  DA A 110       6.844-223.914 -94.252 
ATOM   2266  C1'  DA A 110       6.750-225.127 -93.330 
ATOM   2267  N9   DA A 110       7.883-225.239 -92.370 
ATOM   2268  C8   DA A 110       9.191-224.895 -92.557 
ATOM   2269  N7   DA A 110       9.944-225.113 -91.524 
ATOM   2270  C5   DA A 110       9.074-225.642 -90.581 
ATOM   2271  C6   DA A 110       9.261-226.085 -89.262 
ATOM   2272  N6   DA A 110      10.445-226.064 -88.635 
ATOM   2273  N1   DA A 110       8.182-226.552 -88.605 
ATOM   2274  C2   DA A 110       7.007-226.571 -89.233 
ATOM   2275  N3   DA A 110       6.712-226.186 -90.455 
ATOM   2276  C4   DA A 110       7.809-225.722 -91.090 
ATOM   2277  P    DG A 111       3.604-223.064 -95.325 
ATOM   2278  OP1  DG A 111       2.935-223.504 -96.570 
ATOM   2279  OP2  DG A 111       4.395-221.818 -95.418 
ATOM   2280  O5'  DG A 111       2.523-222.928 -94.153 
ATOM   2281  C5'  DG A 111       2.180-224.094 -93.380 
ATOM   2282  C4'  DG A 111       2.115-223.738 -91.908 
ATOM   2283  O4'  DG A 111       3.407-223.864 -91.248 
ATOM   2284  C3'  DG A 111       1.675-222.310 -91.587 
ATOM   2285  O3'  DG A 111       0.876-222.327 -90.411 
ATOM   2286  C2'  DG A 111       2.974-221.564 -91.280 
ATOM   2287  C1'  DG A 111       3.639-222.687 -90.490 
ATOM   2288  N9   DG A 111       5.111-222.519 -90.335 
ATOM   2289  C8   DG A 111       6.024-221.975 -91.213 
ATOM   2290  N7   DG A 111       7.257-221.976 -90.770 
ATOM   2291  C5   DG A 111       7.155-222.560 -89.509 
ATOM   2292  C6   DG A 111       8.160-222.831 -88.543 
ATOM   2293  O6   DG A 111       9.367-222.609 -88.605 
ATOM   2294  N1   DG A 111       7.620-223.433 -87.398 
ATOM   2295  C2   DG A 111       6.286-223.734 -87.211 
ATOM   2296  N2   DG A 111       5.971-224.309 -86.047 
ATOM   2297  N3   DG A 111       5.343-223.479 -88.117 
ATOM   2298  C4   DG A 111       5.850-222.895 -89.233 
ATOM   2299  P    DA A 112      -0.408-221.374 -90.330 
ATOM   2300  OP1  DA A 112      -1.556-222.031 -90.992 
ATOM   2301  OP2  DA A 112      -0.055-220.026 -90.827 
ATOM   2302  O5'  DA A 112      -0.658-221.315 -88.751 
ATOM   2303  C5'  DA A 112      -0.285-222.446 -87.942 
ATOM   2304  C4'  DA A 112       0.412-221.974 -86.681 
ATOM   2305  O4'  DA A 112       1.849-221.820 -86.865 
ATOM   2306  C3'  DA A 112      -0.038-220.617 -86.141 
ATOM   2307  O3'  DA A 112      -0.029-220.661 -84.719 
ATOM   2308  C2'  DA A 112       1.041-219.638 -86.603 
ATOM   2309  C1'  DA A 112       2.233-220.556 -86.346 
ATOM   2310  N9   DA A 112       3.479-220.129 -87.042 
ATOM   2311  C8   DA A 112       3.606-219.529 -88.261 
ATOM   2312  N7   DA A 112       4.834-219.277 -88.597 
ATOM   2313  C5   DA A 112       5.577-219.745 -87.522 
ATOM   2314  C6   DA A 112       6.957-219.771 -87.264 
ATOM   2315  N6   DA A 112       7.878-219.293 -88.114 
ATOM   2316  N1   DA A 112       7.360-220.307 -86.097 
ATOM   2317  C2   DA A 112       6.441-220.781 -85.257 
ATOM   2318  N3   DA A 112       5.133-220.811 -85.389 
ATOM   2319  C4   DA A 112       4.757-220.268 -86.564 
ATOM   2320  P    DA A 113      -1.205-219.934 -83.912 
ATOM   2321  OP1  DA A 113      -2.378-220.832 -83.827 
ATOM   2322  OP2  DA A 113      -1.453-218.596 -84.495 
ATOM   2323  O5'  DA A 113      -0.543-219.774 -82.465 
ATOM   2324  C5'  DA A 113       0.424-220.748 -82.028 
ATOM   2325  C4'  DA A 113       1.598-220.052 -81.368 
ATOM   2326  O4'  DA A 113       2.630-219.676 -82.324 
ATOM   2327  C3'  DA A 113       1.276-218.746 -80.642 
ATOM   2328  O3'  DA A 113       2.080-218.659 -79.472 
ATOM   2329  C2'  DA A 113       1.707-217.647 -81.611 
ATOM   2330  C1'  DA A 113       2.989-218.323 -82.086 
ATOM   2331  N9   DA A 113       3.530-217.759 -83.354 
ATOM   2332  C8   DA A 113       2.842-217.259 -84.422 
ATOM   2333  N7   DA A 113       3.602-216.836 -85.384 
ATOM   2334  C5   DA A 113       4.889-217.072 -84.923 
ATOM   2335  C6   DA A 113       6.155-216.842 -85.487 
ATOM   2336  N6   DA A 113       6.338-216.295 -86.697 
ATOM   2337  N1   DA A 113       7.231-217.194 -84.758 
ATOM   2338  C2   DA A 113       7.043-217.737 -83.556 
ATOM   2339  N3   DA A 113       5.916-217.999 -82.930 
ATOM   2340  C4   DA A 113       4.855-217.636 -83.680 
ATOM   2341  P    DG A 114       1.438-218.069 -78.130 
ATOM   2342  OP1  DG A 114       0.706-219.141 -77.418 
ATOM   2343  OP2  DG A 114       0.658-216.852 -78.446 
ATOM   2344  O5'  DG A 114       2.747-217.669 -77.302 
ATOM   2345  C5'  DG A 114       3.957-218.423 -77.503 
ATOM   2346  C4'  DG A 114       5.142-217.482 -77.604 
ATOM   2347  O4'  DG A 114       5.375-217.026 -78.968 
ATOM   2348  C3'  DG A 114       5.035-216.189 -76.796 
ATOM   2349  O3'  DG A 114       6.320-215.861 -76.280 
ATOM   2350  C2'  DG A 114       4.637-215.125 -77.820 
ATOM   2351  C1'  DG A 114       5.541-215.617 -78.946 
ATOM   2352  N9   DG A 114       5.168-215.087 -80.288 
ATOM   2353  C8   DG A 114       3.919-214.801 -80.795 
ATOM   2354  N7   DG A 114       3.934-214.343 -82.023 
ATOM   2355  C5   DG A 114       5.288-214.323 -82.352 
ATOM   2356  C6   DG A 114       5.931-213.923 -83.553 
ATOM   2357  O6   DG A 114       5.429-213.497 -84.589 
ATOM   2358  N1   DG A 114       7.322-214.063 -83.460 
ATOM   2359  C2   DG A 114       8.003-214.530 -82.352 
ATOM   2360  N2   DG A 114       9.333-214.590 -82.464 
ATOM   2361  N3   DG A 114       7.400-214.905 -81.227 
ATOM   2362  C4   DG A 114       6.050-214.775 -81.300 
ATOM   2363  P    DA A 115       6.432-215.268 -74.798 
ATOM   2364  OP1  DA A 115       6.439-216.378 -73.818 
ATOM   2365  OP2  DA A 115       5.394-214.232 -74.598 
ATOM   2366  O5'  DA A 115       7.876-214.579 -74.841 
ATOM   2367  C5'  DA A 115       8.887-215.133 -75.704 
ATOM   2368  C4'  DA A 115       9.611-214.020 -76.434 
ATOM   2369  O4'  DA A 115       8.956-213.658 -77.684 
ATOM   2370  C3'  DA A 115       9.727-212.695 -75.681 
ATOM   2371  O3'  DA A 115      10.991-212.110 -75.970 
ATOM   2372  C2'  DA A 115       8.635-211.811 -76.282 
ATOM   2373  C1'  DA A 115       8.834-212.244 -77.732 
ATOM   2374  N9   DA A 115       7.687-211.910 -78.620 
ATOM   2375  C8   DA A 115       6.355-211.891 -78.317 
ATOM   2376  N7   DA A 115       5.596-211.555 -79.312 
ATOM   2377  C5   DA A 115       6.486-211.334 -80.354 
ATOM   2378  C6   DA A 115       6.302-210.948 -81.692 
ATOM   2379  N6   DA A 115       5.099-210.705 -82.233 
ATOM   2380  N1   DA A 115       7.402-210.820 -82.455 
ATOM   2381  C2   DA A 115       8.593-211.063 -81.913 
ATOM   2382  N3   DA A 115       8.887-211.427 -80.683 
ATOM   2383  C4   DA A 115       7.769-211.548 -79.940 
ATOM   2384  P    DA A 116      11.792-211.374 -74.795 
ATOM   2385  OP1  DA A 116      12.552-212.373 -74.012 
ATOM   2386  OP2  DA A 116      10.866-210.514 -74.026 
ATOM   2387  O5'  DA A 116      12.806-210.459 -75.630 
ATOM   2388  C5'  DA A 116      13.252-210.911 -76.922 
ATOM   2389  C4'  DA A 116      13.221-209.763 -77.912 
ATOM   2390  O4'  DA A 116      11.929-209.632 -78.569 
ATOM   2391  C3'  DA A 116      13.480-208.375 -77.328 
ATOM   2392  O3'  DA A 116      14.233-207.614 -78.266 
ATOM   2393  C2'  DA A 116      12.094-207.746 -77.193 
ATOM   2394  C1'  DA A 116      11.533-208.270 -78.512 
ATOM   2395  N9   DA A 116      10.047-208.215 -78.596 
ATOM   2396  C8   DA A 116       9.135-208.393 -77.596 
ATOM   2397  N7   DA A 116       7.902-208.282 -77.984 
ATOM   2398  C5   DA A 116       8.003-208.011 -79.342 
ATOM   2399  C6   DA A 116       7.038-207.784 -80.338 
ATOM   2400  N6   DA A 116       5.718-207.798 -80.105 
ATOM   2401  N1   DA A 116       7.480-207.543 -81.586 
ATOM   2402  C2   DA A 116       8.794-207.532 -81.811 
ATOM   2403  N3   DA A 116       9.782-207.727 -80.967 
ATOM   2404  C4   DA A 116       9.313-207.967 -79.725 
ATOM   2405  P    DA A 117      15.392-206.650 -77.731 
ATOM   2406  OP1  DA A 117      16.633-207.431 -77.530 
ATOM   2407  OP2  DA A 117      14.905-205.892 -76.557 
ATOM   2408  O5'  DA A 117      15.576-205.658 -78.973 
ATOM   2409  C5'  DA A 117      15.306-206.144 -80.301 
ATOM   2410  C4'  DA A 117      14.514-205.113 -81.079 
ATOM   2411  O4'  DA A 117      13.077-205.261 -80.893 
ATOM   2412  C3'  DA A 117      14.783-203.653 -80.715 
ATOM   2413  O3'  DA A 117      14.726-202.865 -81.898 
ATOM   2414  C2'  DA A 117      13.615-203.257 -79.812 
ATOM   2415  C1'  DA A 117      12.529-203.985 -80.598 
ATOM   2416  N9   DA A 117      11.269-204.189 -79.830 
ATOM   2417  C8   DA A 117      11.119-204.427 -78.494 
ATOM   2418  N7   DA A 117       9.884-204.561 -78.120 
ATOM   2419  C5   DA A 117       9.160-204.401 -79.295 
ATOM   2420  C6   DA A 117       7.783-204.432 -79.569 
ATOM   2421  N6   DA A 117       6.846-204.646 -78.636 
ATOM   2422  N1   DA A 117       7.403-204.234 -80.846 
ATOM   2423  C2   DA A 117       8.338-204.022 -81.770 
ATOM   2424  N3   DA A 117       9.645-203.972 -81.632 
ATOM   2425  C4   DA A 117      10.000-204.172 -80.346 
ATOM   2426  P    DT A 118      15.780-201.675 -82.089 
ATOM   2427  OP1  DT A 118      17.045-202.215 -82.637 
ATOM   2428  OP2  DT A 118      15.892-200.906 -80.831 
ATOM   2429  O5'  DT A 118      15.050-200.783 -83.200 
ATOM   2430  C5'  DT A 118      14.187-201.427 -84.156 
ATOM   2431  C4'  DT A 118      12.916-200.619 -84.334 
ATOM   2432  O4'  DT A 118      11.884-200.990 -83.375 
ATOM   2433  C3'  DT A 118      13.058-199.108 -84.156 
ATOM   2434  O3'  DT A 118      12.205-198.452 -85.086 
ATOM   2435  C2'  DT A 118      12.539-198.833 -82.744 
ATOM   2436  C1'  DT A 118      11.362-199.803 -82.798 
ATOM   2437  N1   DT A 118      10.807-200.145 -81.459 
ATOM   2438  C2   DT A 118       9.451-200.354 -81.378 
ATOM   2439  O2   DT A 118       8.709-200.271 -82.343 
ATOM   2440  N3   DT A 118       8.972-200.668 -80.122 
ATOM   2441  C4   DT A 118       9.719-200.788 -78.968 
ATOM   2442  O4   DT A 118       9.177-201.075 -77.898 
ATOM   2443  C5   DT A 118      11.131-200.550 -79.152 
ATOM   2444  C7   DT A 118      12.017-200.660 -77.945 
ATOM   2445  C6   DT A 118      11.624-200.243 -80.362 
ATOM   2446  P    DC A 119      12.726-197.124 -85.813 
ATOM   2447  OP1  DC A 119      13.549-197.491 -86.987 
ATOM   2448  OP2  DC A 119      13.369-196.235 -84.820 
ATOM   2449  O5'  DC A 119      11.349-196.473 -86.303 
ATOM   2450  C5'  DC A 119      10.242-197.337 -86.620 
ATOM   2451  C4'  DC A 119       8.961-196.774 -86.037 
ATOM   2452  O4'  DC A 119       8.728-197.224 -84.673 
ATOM   2453  C3'  DC A 119       8.888-195.250 -85.941 
ATOM   2454  O3'  DC A 119       7.556-194.835 -86.218 
ATOM   2455  C2'  DC A 119       9.198-194.940 -84.477 
ATOM   2456  C1'  DC A 119       8.400-196.094 -83.878 
ATOM   2457  N1   DC A 119       8.758-196.402 -82.466 
ATOM   2458  C2   DC A 119       7.742-196.835 -81.618 
ATOM   2459  O2   DC A 119       6.596-196.946 -82.068 
ATOM   2460  N3   DC A 119       8.049-197.120 -80.325 
ATOM   2461  C4   DC A 119       9.303-196.986 -79.877 
ATOM   2462  N4   DC A 119       9.551-197.277 -78.609 
ATOM   2463  C5   DC A 119      10.362-196.542 -80.733 
ATOM   2464  C6   DC A 119      10.036-196.262 -82.020 
ATOM   2465  P    DA A 120       7.321-193.510 -87.086 
ATOM   2466  OP1  DA A 120       7.406-193.839 -88.526 
ATOM   2467  OP2  DA A 120       8.223-192.439 -86.610 
ATOM   2468  O5'  DA A 120       5.809-193.148 -86.704 
ATOM   2469  C5'  DA A 120       4.901-194.211 -86.361 
ATOM   2470  C4'  DA A 120       4.080-193.821 -85.148 
ATOM   2471  O4'  DA A 120       4.735-194.178 -83.897 
ATOM   2472  C3'  DA A 120       3.784-192.329 -84.997 
ATOM   2473  O3'  DA A 120       2.473-192.171 -84.470 
ATOM   2474  C2'  DA A 120       4.790-191.838 -83.955 
ATOM   2475  C1'  DA A 120       4.695-193.051 -83.034 
ATOM   2476  N9   DA A 120       5.829-193.164 -82.074 
ATOM   2477  C8   DA A 120       7.136-192.819 -82.261 
ATOM   2478  N7   DA A 120       7.889-193.037 -81.228 
ATOM   2479  C5   DA A 120       7.019-193.566 -80.285 
ATOM   2480  C6   DA A 120       7.206-194.009 -78.965 
ATOM   2481  N6   DA A 120       8.391-193.988 -78.339 
ATOM   2482  N1   DA A 120       6.127-194.476 -78.309 
ATOM   2483  C2   DA A 120       4.952-194.495 -78.937 
ATOM   2484  N3   DA A 120       4.657-194.110 -80.159 
ATOM   2485  C4   DA A 120       5.754-193.647 -80.794 
ATOM   2486  P    DC A 121       1.549-190.989 -85.029 
ATOM   2487  OP1  DC A 121       0.881-191.429 -86.274 
ATOM   2488  OP2  DC A 121       2.341-189.743 -85.122 
ATOM   2489  O5'  DC A 121       0.468-190.853 -83.857 
ATOM   2490  C5'  DC A 121       0.125-192.018 -83.084 
ATOM   2491  C4'  DC A 121       0.060-191.663 -81.611 
ATOM   2492  O4'  DC A 121       1.353-191.788 -80.952 
ATOM   2493  C3'  DC A 121      -0.379-190.234 -81.291 
ATOM   2494  O3'  DC A 121      -1.179-190.252 -80.115 
ATOM   2495  C2'  DC A 121       0.919-189.489 -80.984 
ATOM   2496  C1'  DC A 121       1.585-190.611 -80.194 
ATOM   2497  N1   DC A 121       3.057-190.444 -80.039 
ATOM   2498  C2   DC A 121       3.639-190.883 -78.853 
ATOM   2499  O2   DC A 121       2.918-191.389 -77.986 
ATOM   2500  N3   DC A 121       4.979-190.738 -78.692 
ATOM   2501  C4   DC A 121       5.727-190.184 -79.656 
ATOM   2502  N4   DC A 121       7.030-190.065 -79.450 
ATOM   2503  C5   DC A 121       5.148-189.725 -80.882 
ATOM   2504  C6   DC A 121       3.806-189.878 -81.024 
ATOM   2505  P    DC A 122      -2.462-189.298 -80.034 
ATOM   2506  OP1  DC A 122      -3.611-189.956 -80.696 
ATOM   2507  OP2  DC A 122      -2.110-187.950 -80.531 
ATOM   2508  O5'  DC A 122      -2.713-189.239 -78.455 
ATOM   2509  C5'  DC A 122      -2.340-190.370 -77.646 
ATOM   2510  C4'  DC A 122      -1.642-189.898 -76.385 
ATOM   2511  O4'  DC A 122      -0.206-189.744 -76.568 
ATOM   2512  C3'  DC A 122      -2.092-188.541 -75.844 
ATOM   2513  O3'  DC A 122      -2.084-188.586 -74.422 
ATOM   2514  C2'  DC A 122      -1.013-187.563 -76.307 
ATOM   2515  C1'  DC A 122       0.178-188.480 -76.050 
ATOM   2516  N1   DC A 122       1.424-188.054 -76.746 
ATOM   2517  C2   DC A 122       2.638-188.279 -76.101 
ATOM   2518  O2   DC A 122       2.630-188.819 -74.988 
ATOM   2519  N3   DC A 122       3.785-187.897 -76.718 
ATOM   2520  C4   DC A 122       3.750-187.315 -77.924 
ATOM   2521  N4   DC A 122       4.896-186.961 -78.485 
ATOM   2522  C5   DC A 122       2.512-187.074 -78.604 
ATOM   2523  C6   DC A 122       1.377-187.463 -77.970 
ATOM   2524  P    DA A 123      -3.259-187.858 -73.616 
ATOM   2525  OP1  DA A 123      -4.433-188.757 -73.531 
ATOM   2526  OP2  DA A 123      -3.508-186.521 -74.199 
ATOM   2527  O5'  DA A 123      -2.598-187.699 -72.169 
ATOM   2528  C5'  DA A 123      -1.630-188.672 -71.732 
ATOM   2529  C4'  DA A 123      -0.456-187.977 -71.072 
ATOM   2530  O4'  DA A 123       0.575-187.601 -72.028 
ATOM   2531  C3'  DA A 123      -0.779-186.671 -70.345 
ATOM   2532  O3'  DA A 123       0.025-186.584 -69.176 
ATOM   2533  C2'  DA A 123      -0.347-185.571 -71.315 
ATOM   2534  C1'  DA A 123       0.934-186.248 -71.790 
ATOM   2535  N9   DA A 123       1.475-185.683 -73.058 
ATOM   2536  C8   DA A 123       0.788-185.183 -74.126 
ATOM   2537  N7   DA A 123       1.547-184.761 -75.088 
ATOM   2538  C5   DA A 123       2.834-184.997 -74.627 
ATOM   2539  C6   DA A 123       4.100-184.766 -75.191 
ATOM   2540  N6   DA A 123       4.283-184.220 -76.401 
ATOM   2541  N1   DA A 123       5.176-185.119 -74.462 
ATOM   2542  C2   DA A 123       4.989-185.662 -73.260 
ATOM   2543  N3   DA A 123       3.862-185.923 -72.634 
ATOM   2544  C4   DA A 123       2.801-185.561 -73.384 
ATOM   2545  P    DT A 124      -0.617-185.994 -67.833 
ATOM   2546  OP1  DT A 124      -1.348-187.066 -67.122 
ATOM   2547  OP2  DT A 124      -1.396-184.776 -68.150 
ATOM   2548  O5'  DT A 124       0.692-185.594 -67.006 
ATOM   2549  C5'  DT A 124       1.903-186.347 -67.207 
ATOM   2550  C4'  DT A 124       3.087-185.407 -67.308 
ATOM   2551  O4'  DT A 124       3.320-184.951 -68.671 
ATOM   2552  C3'  DT A 124       2.981-184.113 -66.500 
ATOM   2553  O3'  DT A 124       4.265-183.785 -65.984 
ATOM   2554  C2'  DT A 124       2.582-183.050 -67.524 
ATOM   2555  C1'  DT A 124       3.486-183.541 -68.650 
ATOM   2556  N1   DT A 124       3.113-183.012 -69.992 
ATOM   2557  C2   DT A 124       4.137-182.760 -70.871 
ATOM   2558  O2   DT A 124       5.309-182.952 -70.597 
ATOM   2559  N3   DT A 124       3.753-182.269 -72.105 
ATOM   2560  C4   DT A 124       2.462-182.016 -72.519 
ATOM   2561  O4   DT A 124       2.242-181.575 -73.649 
ATOM   2562  C5   DT A 124       1.456-182.310 -71.526 
ATOM   2563  C7   DT A 124       0.023-182.063 -71.895 
ATOM   2564  C6   DT A 124       1.802-182.788 -70.319 
ATOM   2565  P    DT A 125       4.377-183.192 -64.502 
ATOM   2566  OP1  DT A 125       4.384-184.303 -63.522 
ATOM   2567  OP2  DT A 125       3.340-182.157 -64.302 
ATOM   2568  O5'  DT A 125       5.821-182.504 -64.545 
ATOM   2569  C5'  DT A 125       6.832-183.058 -65.408 
ATOM   2570  C4'  DT A 125       7.557-181.945 -66.138 
ATOM   2571  O4'  DT A 125       6.902-181.582 -67.387 
ATOM   2572  C3'  DT A 125       7.672-180.620 -65.385 
ATOM   2573  O3'  DT A 125       8.937-180.034 -65.674 
ATOM   2574  C2'  DT A 125       6.580-179.736 -65.986 
ATOM   2575  C1'  DT A 125       6.779-180.169 -67.435 
ATOM   2576  N1   DT A 125       5.633-179.834 -68.324 
ATOM   2577  C2   DT A 125       5.926-179.495 -69.623 
ATOM   2578  O2   DT A 125       7.063-179.461 -70.059 
ATOM   2579  N3   DT A 125       4.837-179.190 -70.417 
ATOM   2580  C4   DT A 125       3.513-179.197 -70.028 
ATOM   2581  O4   DT A 125       2.623-178.905 -70.830 
ATOM   2582  C5   DT A 125       3.306-179.565 -68.647 
ATOM   2583  C7   DT A 125       1.893-179.596 -68.143 
ATOM   2584  C6   DT A 125       4.346-179.866 -67.853 
ATOM   2585  P    DC A 126       9.738-179.299 -64.499 
ATOM   2586  OP1  DC A 126      10.498-180.298 -63.715 
ATOM   2587  OP2  DC A 126       8.811-178.439 -63.730 
ATOM   2588  O5'  DC A 126      10.752-178.384 -65.334 
ATOM   2589  C5'  DC A 126      11.197-178.836 -66.626 
ATOM   2590  C4'  DC A 126      11.166-177.688 -67.616 
ATOM   2591  O4'  DC A 126       9.874-177.556 -68.273 
ATOM   2592  C3'  DC A 126      11.426-176.299 -67.032 
ATOM   2593  O3'  DC A 126      12.178-175.539 -67.970 
ATOM   2594  C2'  DC A 126      10.039-175.671 -66.897 
ATOM   2595  C1'  DC A 126       9.478-176.194 -68.216 
ATOM   2596  N1   DC A 126       7.992-176.140 -68.300 
ATOM   2597  C2   DC A 126       7.422-175.873 -69.542 
ATOM   2598  O2   DC A 126       8.164-175.696 -70.513 
ATOM   2599  N3   DC A 126       6.068-175.818 -69.638 
ATOM   2600  C4   DC A 126       5.298-176.017 -68.561 
ATOM   2601  N4   DC A 126       3.984-175.953 -68.707 
ATOM   2602  C5   DC A 126       5.866-176.291 -67.275 
ATOM   2603  C6   DC A 126       7.220-176.342 -67.198 
ATOM   2604  P    DC A 127      13.337-174.574 -67.435 
ATOM   2605  OP1  DC A 127      14.579-175.356 -67.233 
ATOM   2606  OP2  DC A 127      12.850-173.816 -66.261 
ATOM   2607  O5'  DC A 127      13.522-173.582 -68.676 
ATOM   2608  C5'  DC A 127      13.251-174.069 -70.004 
ATOM   2609  C4'  DC A 127      12.459-173.037 -70.783 
ATOM   2610  O4'  DC A 127      11.022-173.186 -70.597 
ATOM   2611  C3'  DC A 127      12.728-171.577 -70.419 
ATOM   2612  O3'  DC A 127      12.671-170.790 -71.602 
ATOM   2613  C2'  DC A 127      11.560-171.181 -69.516 
ATOM   2614  C1'  DC A 127      10.475-171.910 -70.302 
ATOM   2615  N1   DC A 127       9.214-172.114 -69.534 
ATOM   2616  C2   DC A 127       8.011-172.062 -70.234 
ATOM   2617  O2   DC A 127       8.040-171.851 -71.452 
ATOM   2618  N3   DC A 127       6.852-172.244 -69.553 
ATOM   2619  C4   DC A 127       6.864-172.471 -68.233 
ATOM   2620  N4   DC A 127       5.707-172.643 -67.613 
ATOM   2621  C5   DC A 127       8.090-172.527 -67.494 
ATOM   2622  C6   DC A 127       9.238-172.342 -68.193 
ATOM   2623  P    DA A 128      13.725-169.599 -71.793 
ATOM   2624  OP1  DA A 128      14.990-170.139 -72.340 
ATOM   2625  OP2  DA A 128      13.838-168.830 -70.534 
ATOM   2626  O5'  DA A 128      12.995-168.708 -72.904 
ATOM   2627  C5'  DA A 128      12.132-169.351 -73.860 
ATOM   2628  C4'  DA A 128      10.861-168.544 -74.037 
ATOM   2629  O4'  DA A 128       9.829-168.914 -73.079 
ATOM   2630  C3'  DA A 128      11.004-167.032 -73.859 
ATOM   2631  O3'  DA A 128      10.151-166.377 -74.790 
ATOM   2632  C2'  DA A 128      10.484-166.758 -72.448 
ATOM   2633  C1'  DA A 128       9.307-167.727 -72.501 
ATOM   2634  N9   DA A 128       8.752-168.070 -71.163 
ATOM   2635  C8   DA A 128       9.417-168.206 -69.978 
ATOM   2636  N7   DA A 128       8.650-168.511 -68.977 
ATOM   2637  C5   DA A 128       7.382-168.583 -69.538 
ATOM   2638  C6   DA A 128       6.120-168.870 -68.993 
ATOM   2639  N6   DA A 128       5.920-169.153 -67.697 
ATOM   2640  N1   DA A 128       5.066-168.857 -69.830 
ATOM   2641  C2   DA A 128       5.271-168.576 -71.115 
ATOM   2642  N3   DA A 128       6.395-168.293 -71.735 
ATOM   2643  C4   DA A 128       7.434-168.314 -70.875 
ATOM   2644  P    DG A 129      10.671-165.048 -75.517 
ATOM   2645  OP1  DG A 129      11.495-165.415 -76.691 
ATOM   2646  OP2  DG A 129      11.315-164.160 -74.524 
ATOM   2647  O5'  DG A 129       9.294-164.397 -76.007 
ATOM   2648  C5'  DG A 129       8.187-165.262 -76.324 
ATOM   2649  C4'  DG A 129       6.906-164.699 -75.741 
ATOM   2650  O4'  DG A 129       6.673-165.149 -74.376 
ATOM   2651  C3'  DG A 129       6.833-163.175 -75.645 
ATOM   2652  O3'  DG A 129       5.501-162.760 -75.922 
ATOM   2653  C2'  DG A 129       7.143-162.864 -74.181 
ATOM   2654  C1'  DG A 129       6.346-164.019 -73.582 
ATOM   2655  N9   DG A 129       6.704-164.326 -72.170 
ATOM   2656  C8   DG A 129       7.929-164.245 -71.544 
ATOM   2657  N7   DG A 129       7.907-164.590 -70.280 
ATOM   2658  C5   DG A 129       6.573-164.921 -70.050 
ATOM   2659  C6   DG A 129       5.933-165.369 -68.866 
ATOM   2660  O6   DG A 129       6.420-165.569 -67.756 
ATOM   2661  N1   DG A 129       4.564-165.590 -69.074 
ATOM   2662  C2   DG A 129       3.901-165.403 -70.271 
ATOM   2663  N2   DG A 129       2.593-165.669 -70.265 
ATOM   2664  N3   DG A 129       4.502-164.983 -71.383 
ATOM   2665  C4   DG A 129       5.830-164.764 -71.197 
ATOM   2666  P    DC A 130       5.266-161.435 -76.790 
ATOM   2667  OP1  DC A 130       5.351-161.764 -78.230 
ATOM   2668  OP2  DC A 130       6.169-160.364 -76.314 
ATOM   2669  O5'  DC A 130       3.754-161.072 -76.408 
ATOM   2670  C5'  DC A 130       2.846-162.136 -76.065 
ATOM   2671  C4'  DC A 130       2.026-161.746 -74.852 
ATOM   2672  O4'  DC A 130       2.680-162.102 -73.601 
ATOM   2673  C3'  DC A 130       1.730-160.254 -74.701 
ATOM   2674  O3'  DC A 130       0.418-160.096 -74.174 
ATOM   2675  C2'  DC A 130       2.735-159.763 -73.659 
ATOM   2676  C1'  DC A 130       2.641-160.976 -72.738 
ATOM   2677  N1   DC A 130       3.774-161.089 -71.778 
ATOM   2678  C2   DC A 130       3.504-161.607 -70.513 
ATOM   2679  O2   DC A 130       2.347-161.950 -70.244 
ATOM   2680  N3   DC A 130       4.523-161.718 -69.623 
ATOM   2681  C4   DC A 130       5.763-161.335 -69.954 
ATOM   2682  N4   DC A 130       6.723-161.462 -69.051 
ATOM   2683  C5   DC A 130       6.062-160.798 -71.249 
ATOM   2684  C6   DC A 130       5.029-160.696 -72.125 
ATOM   2685  P    DT A 131      -0.505-158.914 -74.733 
ATOM   2686  OP1  DT A 131      -1.174-159.353 -75.978 
ATOM   2687  OP2  DT A 131       0.286-157.667 -74.826 
ATOM   2688  O5'  DT A 131      -1.587-158.777 -73.561 
ATOM   2689  C5'  DT A 131      -1.929-159.943 -72.788 
ATOM   2690  C4'  DT A 131      -1.994-159.587 -71.315 
ATOM   2691  O4'  DT A 131      -0.702-159.713 -70.656 
ATOM   2692  C3'  DT A 131      -2.434-158.159 -70.995 
ATOM   2693  O3'  DT A 131      -3.234-158.176 -69.819 
ATOM   2694  C2'  DT A 131      -1.136-157.414 -70.688 
ATOM   2695  C1'  DT A 131      -0.470-158.536 -69.898 
ATOM   2696  N1   DT A 131       1.002-158.368 -69.743 
ATOM   2697  C2   DT A 131       1.561-158.807 -68.567 
ATOM   2698  O2   DT A 131       0.910-159.315 -67.671 
ATOM   2699  N3   DT A 131       2.928-158.634 -68.458 
ATOM   2700  C4   DT A 131       3.759-158.073 -69.406 
ATOM   2701  O4   DT A 131       4.970-157.972 -69.196 
ATOM   2702  C5   DT A 131       3.081-157.643 -70.606 
ATOM   2703  C7   DT A 131       3.912-157.021 -71.689 
ATOM   2704  C6   DT A 131       1.753-157.799 -70.738 
ATOM   2705  P    DG A 132      -4.517-157.223 -69.737 
ATOM   2706  OP1  DG A 132      -5.666-157.880 -70.400 
ATOM   2707  OP2  DG A 132      -4.165-155.875 -70.235 
ATOM   2708  O5'  DG A 132      -4.768-157.164 -68.159 
ATOM   2709  C5'  DG A 132      -4.394-158.295 -67.350 
ATOM   2710  C4'  DG A 132      -3.697-157.823 -66.089 
ATOM   2711  O4'  DG A 132      -2.261-157.669 -66.272 
ATOM   2712  C3'  DG A 132      -4.147-156.466 -65.548 
ATOM   2713  O3'  DG A 132      -4.139-156.510 -64.126 
ATOM   2714  C2'  DG A 132      -3.068-155.488 -66.011 
ATOM   2715  C1'  DG A 132      -1.876-156.405 -65.753 
ATOM   2716  N9   DG A 132      -0.630-155.979 -66.449 
ATOM   2717  C8   DG A 132      -0.483-155.372 -67.678 
ATOM   2718  N7   DG A 132       0.762-155.124 -68.004 
ATOM   2719  C5   DG A 132       1.491-155.599 -66.916 
ATOM   2720  C6   DG A 132       2.892-155.609 -66.688 
ATOM   2721  O6   DG A 132       3.792-155.194 -67.412 
ATOM   2722  N1   DG A 132       3.205-156.187 -65.449 
ATOM   2723  C2   DG A 132       2.285-156.689 -64.550 
ATOM   2724  N2   DG A 132       2.786-157.200 -63.422 
ATOM   2725  N3   DG A 132       0.971-156.680 -64.764 
ATOM   2726  C4   DG A 132       0.651-156.123 -65.961 
ATOM   2727  P    DA A 133      -5.314-155.783 -63.320 
ATOM   2728  OP1  DA A 133      -6.487-156.682 -63.235 
ATOM   2729  OP2  DA A 133      -5.562-154.446 -63.903 
ATOM   2730  O5'  DA A 133      -4.652-155.623 -61.872 
ATOM   2731  C5'  DA A 133      -3.685-156.597 -61.435 
ATOM   2732  C4'  DA A 133      -2.511-155.901 -60.775 
ATOM   2733  O4'  DA A 133      -1.480-155.525 -61.731 
ATOM   2734  C3'  DA A 133      -2.834-154.596 -60.049 
ATOM   2735  O3'  DA A 133      -2.029-154.508 -58.880 
ATOM   2736  C2'  DA A 133      -2.402-153.496 -61.019 
ATOM   2737  C1'  DA A 133      -1.121-154.173 -61.494 
ATOM   2738  N9   DA A 133      -0.579-153.608 -62.762 
ATOM   2739  C8   DA A 133      -1.267-153.108 -63.830 
ATOM   2740  N7   DA A 133      -0.508-152.685 -64.792 
ATOM   2741  C5   DA A 133       0.780-152.921 -64.331 
ATOM   2742  C6   DA A 133       2.045-152.691 -64.895 
ATOM   2743  N6   DA A 133       2.228-152.144 -66.105 
ATOM   2744  N1   DA A 133       3.121-153.043 -64.166 
ATOM   2745  C2   DA A 133       2.934-153.586 -62.964 
ATOM   2746  N3   DA A 133       1.807-153.848 -62.338 
ATOM   2747  C4   DA A 133       0.746-153.486 -63.088 
ATOM   2748  P    DT A 134      -2.672-153.919 -57.537 
ATOM   2749  OP1  DT A 134      -3.403-154.990 -56.825 
ATOM   2750  OP2  DT A 134      -3.451-152.701 -57.854 
ATOM   2751  O5'  DT A 134      -1.362-153.519 -56.710 
ATOM   2752  C5'  DT A 134      -0.152-154.272 -56.911 
ATOM   2753  C4'  DT A 134       1.032-153.331 -57.012 
ATOM   2754  O4'  DT A 134       1.266-152.875 -58.375 
ATOM   2755  C3'  DT A 134       0.926-152.038 -56.204 
ATOM   2756  O3'  DT A 134       2.210-151.710 -55.688 
ATOM   2757  C2'  DT A 134       0.527-150.974 -57.227 
ATOM   2758  C1'  DT A 134       1.431-151.466 -58.354 
ATOM   2759  N1   DT A 134       1.058-150.936 -59.695 
ATOM   2760  C2   DT A 134       2.083-150.685 -60.575 
ATOM   2761  O2   DT A 134       3.255-150.877 -60.301 
ATOM   2762  N3   DT A 134       1.699-150.194 -61.809 
ATOM   2763  C4   DT A 134       0.407-149.940 -62.223 
ATOM   2764  O4   DT A 134       0.187-149.500 -63.353 
ATOM   2765  C5   DT A 134      -0.599-150.235 -61.230 
ATOM   2766  C7   DT A 134      -2.032-149.988 -61.599 
ATOM   2767  C6   DT A 134      -0.253-150.713 -60.023 
ATOM   2768  P    DG A 135       2.323-151.117 -54.206 
ATOM   2769  OP1  DG A 135       2.329-152.227 -53.226 
ATOM   2770  OP2  DG A 135       1.285-150.082 -54.005 
ATOM   2771  O5'  DG A 135       3.766-150.429 -54.249 
ATOM   2772  C5'  DG A 135       4.778-150.982 -55.111 
ATOM   2773  C4'  DG A 135       5.502-149.869 -55.842 
ATOM   2774  O4'  DG A 135       4.847-149.507 -57.091 
ATOM   2775  C3'  DG A 135       5.618-148.544 -55.089 
ATOM   2776  O3'  DG A 135       6.882-147.959 -55.378 
ATOM   2777  C2'  DG A 135       4.525-147.661 -55.690 
ATOM   2778  C1'  DG A 135       4.725-148.094 -57.139 
ATOM   2779  N9   DG A 135       3.578-147.759 -58.028 
ATOM   2780  C8   DG A 135       2.231-147.735 -57.740 
ATOM   2781  N7   DG A 135       1.473-147.394 -58.754 
ATOM   2782  C5   DG A 135       2.383-147.177 -59.788 
ATOM   2783  C6   DG A 135       2.161-146.785 -61.133 
ATOM   2784  O6   DG A 135       1.098-146.546 -61.700 
ATOM   2785  N1   DG A 135       3.367-146.680 -61.842 
ATOM   2786  C2   DG A 135       4.621-146.923 -61.319 
ATOM   2787  N2   DG A 135       5.647-146.768 -62.159 
ATOM   2788  N3   DG A 135       4.828-147.291 -60.055 
ATOM   2789  C4   DG A 135       3.670-147.396 -59.355 
ATOM   2790  P    DT A 136       7.683-147.223 -54.203 
ATOM   2791  OP1  DT A 136       8.443-148.223 -53.419 
ATOM   2792  OP2  DT A 136       6.757-146.363 -53.434 
ATOM   2793  O5'  DT A 136       8.697-146.308 -55.038 
ATOM   2794  C5'  DT A 136       9.142-146.761 -56.330 
ATOM   2795  C4'  DT A 136       9.112-145.612 -57.320 
ATOM   2796  O4'  DT A 136       7.819-145.481 -57.977 
ATOM   2797  C3'  DT A 136       9.371-144.224 -56.736 
ATOM   2798  O3'  DT A 136      10.123-143.463 -57.674 
ATOM   2799  C2'  DT A 136       7.984-143.595 -56.601 
ATOM   2800  C1'  DT A 136       7.424-144.119 -57.920 
ATOM   2801  N1   DT A 136       5.937-144.064 -58.004 
ATOM   2802  C2   DT A 136       5.390-143.801 -59.236 
ATOM   2803  O2   DT A 136       6.063-143.616 -60.234 
ATOM   2804  N3   DT A 136       4.010-143.757 -59.274 
ATOM   2805  C4   DT A 136       3.154-143.950 -58.209 
ATOM   2806  O4   DT A 136       1.933-143.887 -58.365 
ATOM   2807  C5   DT A 136       3.823-144.221 -56.957 
ATOM   2808  C7   DT A 136       2.965-144.444 -55.746 
ATOM   2809  C6   DT A 136       5.164-144.269 -56.892 
ATOM   2810  P    DC A 137      11.283-142.499 -57.139 
ATOM   2811  OP1  DC A 137      12.524-143.281 -56.937 
ATOM   2812  OP2  DC A 137      10.796-141.741 -55.965 
ATOM   2813  O5'  DC A 137      11.467-141.507 -58.380 
ATOM   2814  C5'  DC A 137      11.196-141.993 -59.708 
ATOM   2815  C4'  DC A 137      10.404-140.962 -60.487 
ATOM   2816  O4'  DC A 137       8.967-141.110 -60.301 
ATOM   2817  C3'  DC A 137      10.674-139.502 -60.123 
ATOM   2818  O3'  DC A 137      10.617-138.715 -61.305 
ATOM   2819  C2'  DC A 137       9.505-139.106 -59.219 
ATOM   2820  C1'  DC A 137       8.420-139.834 -60.005 
ATOM   2821  N1   DC A 137       7.160-140.038 -59.238 
ATOM   2822  C2   DC A 137       5.957-139.987 -59.938 
ATOM   2823  O2   DC A 137       5.985-139.776 -61.156 
ATOM   2824  N3   DC A 137       4.797-140.169 -59.256 
ATOM   2825  C4   DC A 137       4.810-140.395 -57.937 
ATOM   2826  N4   DC A 137       3.652-140.567 -57.317 
ATOM   2827  C5   DC A 137       6.035-140.452 -57.198 
ATOM   2828  C6   DC A 137       7.184-140.266 -57.897 
ATOM   2829  P    DA A 138      11.670-137.524 -61.497 
ATOM   2830  OP1  DA A 138      12.935-138.064 -62.044 
ATOM   2831  OP2  DA A 138      11.783-136.755 -60.238 
ATOM   2832  O5'  DA A 138      10.941-136.632 -62.608 
ATOM   2833  C5'  DA A 138      10.077-137.276 -63.564 
ATOM   2834  C4'  DA A 138       8.807-136.468 -63.741 
ATOM   2835  O4'  DA A 138       7.774-136.839 -62.783 
ATOM   2836  C3'  DA A 138       8.949-134.957 -63.563 
ATOM   2837  O3'  DA A 138       8.096-134.301 -64.494 
ATOM   2838  C2'  DA A 138       8.430-134.683 -62.151 
ATOM   2839  C1'  DA A 138       7.252-135.652 -62.205 
ATOM   2840  N9   DA A 138       6.697-135.994 -60.866 
ATOM   2841  C8   DA A 138       7.362-136.131 -59.682 
ATOM   2842  N7   DA A 138       6.595-136.436 -58.681 
ATOM   2843  C5   DA A 138       5.328-136.508 -59.242 
ATOM   2844  C6   DA A 138       4.065-136.795 -58.696 
ATOM   2845  N6   DA A 138       3.866-137.077 -57.401 
ATOM   2846  N1   DA A 138       3.011-136.781 -59.534 
ATOM   2847  C2   DA A 138       3.216-136.501 -60.819 
ATOM   2848  N3   DA A 138       4.340-136.218 -61.439 
ATOM   2849  C4   DA A 138       5.379-136.238 -60.579 
ATOM   2850  P    DC A 139       8.616-132.973 -65.221 
ATOM   2851  OP1  DC A 139       9.440-133.340 -66.395 
ATOM   2852  OP2  DC A 139       9.260-132.085 -64.228 
ATOM   2853  O5'  DC A 139       7.240-132.322 -65.711 
ATOM   2854  C5'  DC A 139       6.133-133.187 -66.028 
ATOM   2855  C4'  DC A 139       4.852-132.623 -65.445 
ATOM   2856  O4'  DC A 139       4.618-133.073 -64.080 
ATOM   2857  C3'  DC A 139       4.779-131.100 -65.349 
ATOM   2858  O3'  DC A 139       3.447-130.685 -65.626 
ATOM   2859  C2'  DC A 139       5.089-130.789 -63.885 
ATOM   2860  C1'  DC A 139       4.291-131.944 -63.286 
ATOM   2861  N1   DC A 139       4.649-132.251 -61.874 
ATOM   2862  C2   DC A 139       3.633-132.684 -61.026 
ATOM   2863  O2   DC A 139       2.486-132.795 -61.476 
ATOM   2864  N3   DC A 139       3.939-132.969 -59.733 
ATOM   2865  C4   DC A 139       5.193-132.836 -59.284 
ATOM   2866  N4   DC A 139       5.441-133.126 -58.016 
ATOM   2867  C5   DC A 139       6.252-132.391 -60.140 
ATOM   2868  C6   DC A 139       5.927-132.111 -61.428 
ATOM   2869  P    DC A 140       3.211-129.360 -66.493 
ATOM   2870  OP1  DC A 140       3.296-129.688 -67.934 
ATOM   2871  OP2  DC A 140       4.114-128.289 -66.017 
ATOM   2872  O5'  DC A 140       1.700-128.997 -66.112 
ATOM   2873  C5'  DC A 140       0.792-130.061 -65.769 
ATOM   2874  C4'  DC A 140      -0.029-129.670 -64.556 
ATOM   2875  O4'  DC A 140       0.625-130.027 -63.305 
ATOM   2876  C3'  DC A 140      -0.325-128.178 -64.405 
ATOM   2877  O3'  DC A 140      -1.636-128.020 -63.877 
ATOM   2878  C2'  DC A 140       0.680-127.688 -63.363 
ATOM   2879  C1'  DC A 140       0.586-128.901 -62.442 
ATOM   2880  N1   DC A 140       1.719-129.013 -61.481 
ATOM   2881  C2   DC A 140       1.449-129.532 -60.217 
ATOM   2882  O2   DC A 140       0.292-129.875 -59.948 
ATOM   2883  N3   DC A 140       2.469-129.642 -59.327 
ATOM   2884  C4   DC A 140       3.709-129.260 -59.658 
ATOM   2885  N4   DC A 140       4.668-129.387 -58.755 
ATOM   2886  C5   DC A 140       4.007-128.723 -60.953 
ATOM   2887  C6   DC A 140       2.974-128.620 -61.828 
ATOM   2888  P    DC A 141      -2.560-126.838 -64.437 
ATOM   2889  OP1  DC A 141      -3.229-127.278 -65.682 
ATOM   2890  OP2  DC A 141      -1.769-125.592 -64.530 
ATOM   2891  O5'  DC A 141      -3.641-126.702 -63.264 
ATOM   2892  C5'  DC A 141      -3.984-127.867 -62.491 
ATOM   2893  C4'  DC A 141      -4.049-127.512 -61.019 
ATOM   2894  O4'  DC A 141      -2.757-127.638 -60.360 
ATOM   2895  C3'  DC A 141      -4.489-126.084 -60.699 
ATOM   2896  O3'  DC A 141      -5.289-126.101 -59.522 
ATOM   2897  C2'  DC A 141      -3.190-125.338 -60.392 
ATOM   2898  C1'  DC A 141      -2.525-126.460 -59.601 
ATOM   2899  N1   DC A 141      -1.053-126.293 -59.446 
ATOM   2900  C2   DC A 141      -0.470-126.732 -58.260 
ATOM   2901  O2   DC A 141      -1.192-127.238 -57.394 
ATOM   2902  N3   DC A 141       0.870-126.587 -58.099 
ATOM   2903  C4   DC A 141       1.617-126.033 -59.063 
ATOM   2904  N4   DC A 141       2.920-125.915 -58.858 
ATOM   2905  C5   DC A 141       1.038-125.575 -60.290 
ATOM   2906  C6   DC A 141      -0.303-125.727 -60.432 
ATOM   2907  P    DC A 142      -6.572-125.148 -59.441 
ATOM   2908  OP1  DC A 142      -7.720-125.805 -60.104 
ATOM   2909  OP2  DC A 142      -6.220-123.799 -59.939 
ATOM   2910  O5'  DC A 142      -6.822-125.088 -57.863 
ATOM   2911  C5'  DC A 142      -6.449-126.220 -57.054 
ATOM   2912  C4'  DC A 142      -5.752-125.748 -55.792 
ATOM   2913  O4'  DC A 142      -4.315-125.593 -55.976 
ATOM   2914  C3'  DC A 142      -6.202-124.391 -55.252 
ATOM   2915  O3'  DC A 142      -6.193-124.435 -53.830 
ATOM   2916  C2'  DC A 142      -5.123-123.412 -55.714 
ATOM   2917  C1'  DC A 142      -3.931-124.330 -55.457 
ATOM   2918  N1   DC A 142      -2.685-123.903 -56.153 
ATOM   2919  C2   DC A 142      -1.472-124.128 -55.508 
ATOM   2920  O2   DC A 142      -1.479-124.668 -54.396 
ATOM   2921  N3   DC A 142      -0.324-123.746 -56.125 
ATOM   2922  C4   DC A 142      -0.360-123.164 -57.332 
ATOM   2923  N4   DC A 142       0.787-122.810 -57.892 
ATOM   2924  C5   DC A 142      -1.597-122.923 -58.012 
ATOM   2925  C6   DC A 142      -2.732-123.312 -57.378 
ATOM   2926  P    DA A 143      -7.369-123.707 -53.024 
ATOM   2927  OP1  DA A 143      -8.542-124.606 -52.939 
ATOM   2928  OP2  DA A 143      -7.617-122.370 -53.607 
ATOM   2929  O5'  DA A 143      -6.707-123.548 -51.576 
ATOM   2930  C5'  DA A 143      -5.740-124.522 -51.139 
ATOM   2931  C4'  DA A 143      -4.566-123.826 -50.479 
ATOM   2932  O4'  DA A 143      -3.535-123.450 -51.435 
ATOM   2933  C3'  DA A 143      -4.889-122.520 -49.753 
ATOM   2934  O3'  DA A 143      -4.084-122.433 -48.583 
ATOM   2935  C2'  DA A 143      -4.457-121.421 -50.723 
ATOM   2936  C1'  DA A 143      -3.176-122.097 -51.198 
ATOM   2937  N9   DA A 143      -2.634-121.533 -52.466 
ATOM   2938  C8   DA A 143      -3.322-121.033 -53.534 
ATOM   2939  N7   DA A 143      -2.563-120.610 -54.496 
ATOM   2940  C5   DA A 143      -1.275-120.846 -54.035 
ATOM   2941  C6   DA A 143      -0.009-120.616 -54.598 
ATOM   2942  N6   DA A 143       0.173-120.069 -55.809 
ATOM   2943  N1   DA A 143       1.066-120.968 -53.870 
ATOM   2944  C2   DA A 143       0.879-121.511 -52.668 
ATOM   2945  N3   DA A 143      -0.248-121.773 -52.042 
ATOM   2946  C4   DA A 143      -1.309-121.410 -52.792 
ATOM   2947  P    DG A 144      -4.727-121.843 -47.241 
ATOM   2948  OP1  DG A 144      -5.458-122.915 -46.529 
ATOM   2949  OP2  DG A 144      -5.506-120.626 -47.558 
ATOM   2950  O5'  DG A 144      -3.417-121.443 -46.413 
ATOM   2951  C5'  DG A 144      -2.207-122.196 -46.614 
ATOM   2952  C4'  DG A 144      -1.023-121.256 -46.716 
ATOM   2953  O4'  DG A 144      -0.789-120.800 -48.079 
ATOM   2954  C3'  DG A 144      -1.129-119.963 -45.908 
ATOM   2955  O3'  DG A 144       0.156-119.635 -45.391 
ATOM   2956  C2'  DG A 144      -1.527-118.899 -46.931 
ATOM   2957  C1'  DG A 144      -0.624-119.391 -48.057 
ATOM   2958  N9   DG A 144      -0.996-118.861 -49.399 
ATOM   2959  C8   DG A 144      -2.245-118.575 -49.907 
ATOM   2960  N7   DG A 144      -2.230-118.117 -51.134 
ATOM   2961  C5   DG A 144      -0.876-118.097 -51.464 
ATOM   2962  C6   DG A 144      -0.234-117.696 -52.664 
ATOM   2963  O6   DG A 144      -0.735-117.271 -53.701 
ATOM   2964  N1   DG A 144       1.158-117.837 -52.571 
ATOM   2965  C2   DG A 144       1.839-118.304 -51.463 
ATOM   2966  N2   DG A 144       3.169-118.364 -51.576 
ATOM   2967  N3   DG A 144       1.235-118.679 -50.339 
ATOM   2968  C4   DG A 144      -0.115-118.549 -50.412 
ATOM   2969  P    DA A 145       0.268-119.042 -43.909 
ATOM   2970  OP1  DA A 145       0.275-120.152 -42.930 
ATOM   2971  OP2  DA A 145      -0.770-118.006 -43.709 
ATOM   2972  O5'  DA A 145       1.712-118.353 -43.952 
ATOM   2973  C5'  DA A 145       2.723-118.907 -44.815 
ATOM   2974  C4'  DA A 145       3.447-117.794 -45.545 
ATOM   2975  O4'  DA A 145       2.792-117.432 -46.795 
ATOM   2976  C3'  DA A 145       3.563-116.469 -44.792 
ATOM   2977  O3'  DA A 145       4.827-115.884 -45.082 
ATOM   2978  C2'  DA A 145       2.470-115.585 -45.394 
ATOM   2979  C1'  DA A 145       2.670-116.018 -46.843 
ATOM   2980  N9   DA A 145       1.523-115.684 -47.731 
ATOM   2981  C8   DA A 145       0.191-115.665 -47.428 
ATOM   2982  N7   DA A 145      -0.569-115.329 -48.424 
ATOM   2983  C5   DA A 145       0.322-115.108 -49.465 
ATOM   2984  C6   DA A 145       0.137-114.722 -50.803 
ATOM   2985  N6   DA A 145      -1.065-114.479 -51.345 
ATOM   2986  N1   DA A 145       1.238-114.594 -51.567 
ATOM   2987  C2   DA A 145       2.429-114.837 -51.024 
ATOM   2988  N3   DA A 145       2.723-115.201 -49.795 
ATOM   2989  C4   DA A 145       1.604-115.322 -49.051 
ATOM   2990  P    DG A 146       5.628-115.148 -43.907 
ATOM   2991  OP1  DG A 146       6.388-116.147 -43.123 
ATOM   2992  OP2  DG A 146       4.702-114.288 -43.138 
ATOM   2993  O5'  DG A 146       6.642-114.233 -44.742 
ATOM   2994  C5'  DG A 146       7.088-114.685 -46.033 
ATOM   2995  C4'  DG A 146       7.057-113.537 -47.024 
ATOM   2996  O4'  DG A 146       5.764-113.406 -47.681 
ATOM   2997  C3'  DG A 146       7.316-112.148 -46.440 
ATOM   2998  O3'  DG A 146       8.069-111.388 -47.378 
ATOM   2999  C2'  DG A 146       5.930-111.520 -46.304 
ATOM   3000  C1'  DG A 146       5.369-112.044 -47.624 
ATOM   3001  N9   DG A 146       3.883-111.989 -47.708 
ATOM   3002  C8   DG A 146       2.948-112.165 -46.711 
ATOM   3003  N7   DG A 146       1.706-112.051 -47.118 
ATOM   3004  C5   DG A 146       1.828-111.779 -48.479 
ATOM   3005  C6   DG A 146       0.827-111.555 -49.460 
ATOM   3006  O6   DG A 146      -0.394-111.551 -49.326 
ATOM   3007  N1   DG A 146       1.390-111.314 -50.721 
ATOM   3008  C2   DG A 146       2.743-111.293 -50.998 
ATOM   3009  N2   DG A 146       3.077-111.045 -52.267 
ATOM   3010  N3   DG A 146       3.682-111.504 -50.078 
ATOM   3011  C4   DG A 146       3.152-111.739 -48.849 
ATOM   3012  P    DA A 147       9.228-110.424 -46.843 
ATOM   3013  OP1  DA A 147      10.469-111.205 -46.641 
ATOM   3014  OP2  DA A 147       8.741-109.666 -45.669 
ATOM   3015  O5'  DA A 147       9.412-109.431 -48.084 
ATOM   3016  C5'  DA A 147       9.142-109.918 -49.412 
ATOM   3017  C4'  DA A 147       8.349-108.887 -50.190 
ATOM   3018  O4'  DA A 147       6.913-109.035 -50.005 
ATOM   3019  C3'  DA A 147       8.619-107.427 -49.826 
ATOM   3020  O3'  DA A 147       8.562-106.639 -51.009 
ATOM   3021  C2'  DA A 147       7.451-107.031 -48.923 
ATOM   3022  C1'  DA A 147       6.365-107.759 -49.709 
ATOM   3023  N9   DA A 147       5.105-107.963 -48.942 
ATOM   3024  C8   DA A 147       4.955-108.201 -47.605 
ATOM   3025  N7   DA A 147       3.719-108.334 -47.232 
ATOM   3026  C5   DA A 147       2.996-108.174 -48.406 
ATOM   3027  C6   DA A 147       1.619-108.206 -48.681 
ATOM   3028  N6   DA A 147       0.682-108.420 -47.747 
ATOM   3029  N1   DA A 147       1.239-108.008 -49.957 
ATOM   3030  C2   DA A 147       2.174-107.796 -50.882 
ATOM   3031  N3   DA A 147       3.481-107.745 -50.744 
ATOM   3032  C4   DA A 147       3.836-107.946 -49.458 
ATOM   3033  P    DG A 148       9.615-105.449 -51.201 
ATOM   3034  OP1  DG A 148      10.880-105.988 -51.748 
ATOM   3035  OP2  DG A 148       9.728-104.680 -49.942 
ATOM   3036  O5'  DG A 148       8.886-104.557 -52.311 
ATOM   3037  C5'  DG A 148       8.022-105.201 -53.268 
ATOM   3038  C4'  DG A 148       6.752-104.393 -53.445 
ATOM   3039  O4'  DG A 148       5.719-104.763 -52.487 
ATOM   3040  C3'  DG A 148       6.894-102.882 -53.267 
ATOM   3041  O3'  DG A 148       6.041-102.226 -54.198 
ATOM   3042  C2'  DG A 148       6.375-102.607 -51.855 
ATOM   3043  C1'  DG A 148       5.198-103.577 -51.909 
ATOM   3044  N9   DG A 148       4.643-103.919 -50.570 
ATOM   3045  C8   DG A 148       5.297-104.061 -49.365 
ATOM   3046  N7   DG A 148       4.510-104.369 -48.363 
ATOM   3047  C5   DG A 148       3.244-104.436 -48.945 
ATOM   3048  C6   DG A 148       1.985-104.731 -48.361 
ATOM   3049  O6   DG A 148       1.722-104.998 -47.192 
ATOM   3050  N1   DG A 148       0.957-104.691 -49.313 
ATOM   3051  C2   DG A 148       1.125-104.404 -50.654 
ATOM   3052  N2   DG A 148       0.017-104.417 -51.400 
ATOM   3053  N3   DG A 148       2.307-104.129 -51.201 
ATOM   3054  C4   DG A 148       3.314-104.163 -50.291 
ATOM   3055  P    DA A 149       6.562-100.898 -54.925 
ATOM   3056  OP1  DA A 149       7.385-101.265 -56.098 
ATOM   3057  OP2  DA A 149       7.205-100.009 -53.932 
ATOM   3058  O5'  DA A 149       5.185-100.247 -55.415 
ATOM   3059  C5'  DA A 149       4.078-101.111 -55.732 
ATOM   3060  C4'  DA A 149       2.797-100.548 -55.149 
ATOM   3061  O4'  DA A 149       2.564-100.998 -53.784 
ATOM   3062  C3'  DA A 149       2.724 -99.024 -55.052 
ATOM   3063  O3'  DA A 149       1.392 -98.609 -55.330 
ATOM   3064  C2'  DA A 149       3.034 -98.714 -53.588 
ATOM   3065  C1'  DA A 149       2.236 -99.868 -52.990 
ATOM   3066  N9   DA A 149       2.594-100.176 -51.578 
ATOM   3067  C8   DA A 149       3.816-100.090 -50.974 
ATOM   3068  N7   DA A 149       3.809-100.427 -49.722 
ATOM   3069  C5   DA A 149       2.485-100.762 -49.474 
ATOM   3070  C6   DA A 149       1.820-101.207 -48.319 
ATOM   3071  N6   DA A 149       2.431-101.399 -47.142 
ATOM   3072  N1   DA A 149       0.499-101.447 -48.419 
ATOM   3073  C2   DA A 149      -0.103-101.254 -49.591 
ATOM   3074  N3   DA A 149       0.411-100.844 -50.731 
ATOM   3075  C4   DA A 149       1.733-100.610 -50.604 
ATOM   3076  P    DG A 150       1.156 -97.284 -56.197 
ATOM   3077  OP1  DG A 150       1.241 -97.613 -57.637 
ATOM   3078  OP2  DG A 150       2.059 -96.213 -55.721 
ATOM   3079  O5'  DG A 150      -0.355 -96.922 -55.815 
ATOM   3080  C5'  DG A 150      -1.263 -97.985 -55.473 
ATOM   3081  C4'  DG A 150      -2.084 -97.595 -54.260 
ATOM   3082  O4'  DG A 150      -1.429 -97.952 -53.008 
ATOM   3083  C3'  DG A 150      -2.380 -96.103 -54.109 
ATOM   3084  O3'  DG A 150      -3.691 -95.945 -53.581 
ATOM   3085  C2'  DG A 150      -1.375 -95.612 -53.067 
ATOM   3086  C1'  DG A 150      -1.469 -96.825 -52.146 
ATOM   3087  N9   DG A 150      -0.336 -96.938 -51.185 
ATOM   3088  C8   DG A 150       0.988 -96.595 -51.355 
ATOM   3089  N7   DG A 150       1.737 -96.822 -50.304 
ATOM   3090  C5   DG A 150       0.847 -97.351 -49.371 
ATOM   3091  C6   DG A 150       1.072 -97.790 -48.040 
ATOM   3092  O6   DG A 150       2.121 -97.803 -47.401 
ATOM   3093  N1   DG A 150      -0.110 -98.256 -47.448 
ATOM   3094  C2   DG A 150      -1.346 -98.293 -48.061 
ATOM   3095  N2   DG A 150      -2.352 -98.774 -47.326 
ATOM   3096  N3   DG A 150      -1.557 -97.881 -49.310 
ATOM   3097  C4   DG A 150      -0.420 -97.426 -49.899 
ATOM   3098  P    DT A 151      -4.615 -94.763 -54.141 
ATOM   3099  OP1  DT A 151      -5.284 -95.203 -55.386 
ATOM   3100  OP2  DT A 151      -3.824 -93.517 -54.233 
ATOM   3101  O5'  DT A 151      -5.696 -94.627 -52.968 
ATOM   3102  C5'  DT A 151      -6.039 -95.792 -52.195 
ATOM   3103  C4'  DT A 151      -6.104 -95.437 -50.723 
ATOM   3104  O4'  DT A 151      -4.812 -95.562 -50.064 
ATOM   3105  C3'  DT A 151      -6.544 -94.008 -50.403 
ATOM   3106  O3'  DT A 151      -7.343 -94.026 -49.226 
ATOM   3107  C2'  DT A 151      -5.245 -93.263 -50.095 
ATOM   3108  C1'  DT A 151      -4.580 -94.385 -49.305 
ATOM   3109  N1   DT A 151      -3.108 -94.218 -49.150 
ATOM   3110  C2   DT A 151      -2.548 -94.656 -47.975 
ATOM   3111  O2   DT A 151      -3.200 -95.164 -47.079 
ATOM   3112  N3   DT A 151      -1.181 -94.483 -47.866 
ATOM   3113  C4   DT A 151      -0.350 -93.923 -48.814 
ATOM   3114  O4   DT A 151       0.860 -93.821 -48.604 
ATOM   3115  C5   DT A 151      -1.029 -93.493 -50.014 
ATOM   3116  C7   DT A 151      -0.197 -92.871 -51.097 
ATOM   3117  C6   DT A 151      -2.356 -93.648 -50.145 
ATOM   3118  P    DT A 152      -8.627 -93.072 -49.145 
ATOM   3119  OP1  DT A 152      -9.775 -93.730 -49.808 
ATOM   3120  OP2  DT A 152      -8.274 -91.724 -49.643 
ATOM   3121  O5'  DT A 152      -8.877 -93.013 -47.567 
ATOM   3122  C5'  DT A 152      -8.504 -94.144 -46.757 
ATOM   3123  C4'  DT A 152      -7.807 -93.672 -45.496 
ATOM   3124  O4'  DT A 152      -6.370 -93.518 -45.680 
ATOM   3125  C3'  DT A 152      -8.257 -92.315 -44.956 
ATOM   3126  O3'  DT A 152      -8.248 -92.360 -43.534 
ATOM   3127  C2'  DT A 152      -7.178 -91.337 -45.418 
ATOM   3128  C1'  DT A 152      -5.986 -92.254 -45.161 
ATOM   3129  N1   DT A 152      -4.740 -91.828 -45.857 
ATOM   3130  C2   DT A 152      -3.551 -92.057 -45.207 
ATOM   3131  O2   DT A 152      -3.486 -92.584 -44.110 
ATOM   3132  N3   DT A 152      -2.417 -91.648 -45.883 
ATOM   3133  C4   DT A 152      -2.377 -91.044 -47.123 
ATOM   3134  O4   DT A 152      -1.299 -90.721 -47.628 
ATOM   3135  C5   DT A 152      -3.674 -90.846 -47.725 
ATOM   3136  C7   DT A 152      -3.720 -90.194 -49.076 
ATOM   3137  C6   DT A 152      -4.792 -91.233 -47.091 
ATOM   3138  P    DC A 153      -9.424 -91.632 -42.728 
ATOM   3139  OP1  DC A 153     -10.597 -92.531 -42.643 
ATOM   3140  OP2  DC A 153      -9.672 -90.295 -43.311 
ATOM   3141  O5'  DC A 153      -8.762 -91.472 -41.280 
ATOM   3142  C5'  DC A 153      -7.795 -92.446 -40.843 
ATOM   3143  C4'  DC A 153      -6.621 -91.751 -40.183 
ATOM   3144  O4'  DC A 153      -5.589 -91.374 -41.139 
ATOM   3145  C3'  DC A 153      -6.943 -90.445 -39.457 
ATOM   3146  O3'  DC A 153      -6.139 -90.357 -38.287 
ATOM   3147  C2'  DC A 153      -6.512 -89.345 -40.427 
ATOM   3148  C1'  DC A 153      -5.230 -90.022 -40.902 
ATOM   3149  N1   DC A 153      -4.689 -89.457 -42.170 
ATOM   3150  C2   DC A 153      -3.306 -89.415 -42.323 
ATOM   3151  O2   DC A 153      -2.591 -89.845 -41.409 
ATOM   3152  N3   DC A 153      -2.791 -88.903 -43.471 
ATOM   3153  C4   DC A 153      -3.600 -88.448 -44.436 
ATOM   3154  N4   DC A 153      -3.051 -87.959 -45.537 
ATOM   3155  C5   DC A 153      -5.026 -88.482 -44.298 
ATOM   3156  C6   DC A 153      -5.519 -88.997 -43.144 
ATOM   3157  P    DC A 154      -6.781 -89.768 -36.945 
ATOM   3158  OP1  DC A 154      -7.513 -90.840 -36.233 
ATOM   3159  OP2  DC A 154      -7.561 -88.550 -37.261 
ATOM   3160  O5'  DC A 154      -5.472 -89.368 -36.117 
ATOM   3161  C5'  DC A 154      -4.262 -90.121 -36.318 
ATOM   3162  C4'  DC A 154      -3.077 -89.181 -36.419 
ATOM   3163  O4'  DC A 154      -2.844 -88.725 -37.783 
ATOM   3164  C3'  DC A 154      -3.184 -87.887 -35.611 
ATOM   3165  O3'  DC A 154      -1.899 -87.559 -35.095 
ATOM   3166  C2'  DC A 154      -3.582 -86.823 -36.635 
ATOM   3167  C1'  DC A 154      -2.678 -87.315 -37.761 
ATOM   3168  N1   DC A 154      -3.051 -86.785 -39.103 
ATOM   3169  C2   DC A 154      -2.024 -86.525 -40.007 
ATOM   3170  O2   DC A 154      -0.857 -86.743 -39.662 
ATOM   3171  N3   DC A 154      -2.344 -86.041 -41.234 
ATOM   3172  C4   DC A 154      -3.621 -85.819 -41.569 
ATOM   3173  N4   DC A 154      -3.881 -85.346 -42.779 
ATOM   3174  C5   DC A 154      -4.692 -86.079 -40.654 
ATOM   3175  C6   DC A 154      -4.352 -86.562 -39.432 
ATOM   3176  P    DA A 155      -1.787 -86.966 -33.613 
ATOM   3177  OP1  DA A 155      -1.780 -88.077 -32.634 
ATOM   3178  OP2  DA A 155      -2.825 -85.931 -33.413 
ATOM   3179  O5'  DA A 155      -0.343 -86.278 -33.656 
ATOM   3180  C5'  DA A 155       0.668 -86.832 -34.519 
ATOM   3181  C4'  DA A 155       1.392 -85.719 -35.249 
ATOM   3182  O4'  DA A 155       0.737 -85.356 -36.499 
ATOM   3183  C3'  DA A 155       1.508 -84.394 -34.496 
ATOM   3184  O3'  DA A 155       2.772 -83.808 -34.786 
ATOM   3185  C2'  DA A 155       0.416 -83.510 -35.097 
ATOM   3186  C1'  DA A 155       0.615 -83.943 -36.547 
ATOM   3187  N9   DA A 155      -0.532 -83.608 -37.435 
ATOM   3188  C8   DA A 155      -1.864 -83.590 -37.132 
ATOM   3189  N7   DA A 155      -2.623 -83.254 -38.128 
ATOM   3190  C5   DA A 155      -1.733 -83.033 -39.169 
ATOM   3191  C6   DA A 155      -1.917 -82.647 -40.507 
ATOM   3192  N6   DA A 155      -3.120 -82.404 -41.049 
ATOM   3193  N1   DA A 155      -0.817 -82.518 -41.271 
ATOM   3194  C2   DA A 155       0.374 -82.761 -40.728 
ATOM   3195  N3   DA A 155       0.668 -83.126 -39.499 
ATOM   3196  C4   DA A 155      -0.450 -83.247 -38.755 
ATOM   3197  P    DA A 156       3.573 -83.072 -33.611 
ATOM   3198  OP1  DA A 156       4.333 -84.072 -32.827 
ATOM   3199  OP2  DA A 156       2.647 -82.213 -32.842 
ATOM   3200  O5'  DA A 156       4.587 -82.158 -34.445 
ATOM   3201  C5'  DA A 156       5.033 -82.610 -35.737 
ATOM   3202  C4'  DA A 156       5.002 -81.462 -36.728 
ATOM   3203  O4'  DA A 156       3.710 -81.330 -37.385 
ATOM   3204  C3'  DA A 156       5.261 -80.073 -36.144 
ATOM   3205  O3'  DA A 156       6.014 -79.312 -37.081 
ATOM   3206  C2'  DA A 156       3.875 -79.445 -36.008 
ATOM   3207  C1'  DA A 156       3.314 -79.968 -37.328 
ATOM   3208  N9   DA A 156       1.828 -79.913 -37.411 
ATOM   3209  C8   DA A 156       0.916 -80.092 -36.412 
ATOM   3210  N7   DA A 156      -0.317 -79.981 -36.800 
ATOM   3211  C5   DA A 156      -0.216 -79.709 -38.157 
ATOM   3212  C6   DA A 156      -1.181 -79.483 -39.153 
ATOM   3213  N6   DA A 156      -2.501 -79.496 -38.920 
ATOM   3214  N1   DA A 156      -0.739 -79.241 -40.401 
ATOM   3215  C2   DA A 156       0.575 -79.230 -40.626 
ATOM   3216  N3   DA A 156       1.563 -79.426 -39.782 
ATOM   3217  C4   DA A 156       1.094 -79.665 -38.541 
ATOM   3218  P    DC A 157       7.173 -78.348 -36.546 
ATOM   3219  OP1  DC A 157       8.414 -79.130 -36.345 
ATOM   3220  OP2  DC A 157       6.686 -77.590 -35.373 
ATOM   3221  O5'  DC A 157       7.357 -77.356 -37.788 
ATOM   3222  C5'  DC A 157       7.087 -77.842 -39.116 
ATOM   3223  C4'  DC A 157       6.295 -76.811 -39.894 
ATOM   3224  O4'  DC A 157       4.858 -76.960 -39.709 
ATOM   3225  C3'  DC A 157       6.564 -75.351 -39.530 
ATOM   3226  O3'  DC A 157       6.507 -74.564 -40.713 
ATOM   3227  C2'  DC A 157       5.396 -74.955 -38.627 
ATOM   3228  C1'  DC A 157       4.310 -75.684 -39.413 
ATOM   3229  N1   DC A 157       3.050 -75.888 -38.646 
ATOM   3230  C2   DC A 157       1.847 -75.836 -39.346 
ATOM   3231  O2   DC A 157       1.875 -75.625 -40.564 
ATOM   3232  N3   DC A 157       0.688 -76.018 -38.664 
ATOM   3233  C4   DC A 157       0.700 -76.244 -37.344 
ATOM   3234  N4   DC A 157      -0.458 -76.417 -36.725 
ATOM   3235  C5   DC A 157       1.926 -76.301 -36.605 
ATOM   3236  C6   DC A 157       3.074 -76.116 -37.305 
ATOM   3237  P    DA A 158       7.561 -73.373 -40.904 
ATOM   3238  OP1  DA A 158       8.826 -73.913 -41.452 
ATOM   3239  OP2  DA A 158       7.673 -72.604 -39.646 
ATOM   3240  O5'  DA A 158       6.831 -72.482 -42.015 
ATOM   3241  C5'  DA A 158       5.968 -73.125 -42.971 
ATOM   3242  C4'  DA A 158       4.697 -72.318 -43.149 
ATOM   3243  O4'  DA A 158       3.665 -72.688 -42.190 
ATOM   3244  C3'  DA A 158       4.839 -70.806 -42.971 
ATOM   3245  O3'  DA A 158       3.986 -70.151 -43.901 
ATOM   3246  C2'  DA A 158       4.320 -70.532 -41.559 
ATOM   3247  C1'  DA A 158       3.143 -71.501 -41.613 
ATOM   3248  N9   DA A 158       2.588 -71.843 -40.274 
ATOM   3249  C8   DA A 158       3.253 -71.980 -39.089 
ATOM   3250  N7   DA A 158       2.485 -72.285 -38.088 
ATOM   3251  C5   DA A 158       1.218 -72.357 -38.649 
ATOM   3252  C6   DA A 158      -0.044 -72.644 -38.104 
ATOM   3253  N6   DA A 158      -0.244 -72.927 -36.809 
ATOM   3254  N1   DA A 158      -1.098 -72.630 -38.941 
ATOM   3255  C2   DA A 158      -0.894 -72.350 -40.227 
ATOM   3256  N3   DA A 158       0.231 -72.067 -40.847 
ATOM   3257  C4   DA A 158       1.270 -72.087 -39.987 
ATOM   3258  P    DC A 159       4.507 -68.822 -44.629 
ATOM   3259  OP1  DC A 159       5.330 -69.189 -45.802 
ATOM   3260  OP2  DC A 159       5.150 -67.934 -43.636 
ATOM   3261  O5'  DC A 159       3.130 -68.171 -45.119 
ATOM   3262  C5'  DC A 159       2.023 -69.036 -45.436 
ATOM   3263  C4'  DC A 159       0.742 -68.473 -44.853 
ATOM   3264  O4'  DC A 159       0.509 -68.923 -43.488 
ATOM   3265  C3'  DC A 159       0.669 -66.949 -44.756 
ATOM   3266  O3'  DC A 159      -0.663 -66.534 -45.034 
ATOM   3267  C2'  DC A 159       0.979 -66.638 -43.292 
ATOM   3268  C1'  DC A 159       0.181 -67.793 -42.694 
ATOM   3269  N1   DC A 159       0.539 -68.100 -41.281 
ATOM   3270  C2   DC A 159      -0.477 -68.533 -40.433 
ATOM   3271  O2   DC A 159      -1.623 -68.644 -40.883 
ATOM   3272  N3   DC A 159      -0.170 -68.818 -39.140 
ATOM   3273  C4   DC A 159       1.084 -68.685 -38.692 
ATOM   3274  N4   DC A 159       1.332 -68.975 -37.424 
ATOM   3275  C5   DC A 159       2.143 -68.240 -39.548 
ATOM   3276  C6   DC A 159       1.817 -67.960 -40.836 
ATOM   3277  P    DA A 160      -0.898 -65.209 -45.901 
ATOM   3278  OP1  DA A 160      -0.813 -65.538 -47.341 
ATOM   3279  OP2  DA A 160       0.004 -64.138 -45.425 
ATOM   3280  O5'  DA A 160      -2.410 -64.846 -45.519 
ATOM   3281  C5'  DA A 160      -3.318 -65.910 -45.177 
ATOM   3282  C4'  DA A 160      -4.139 -65.520 -43.964 
ATOM   3283  O4'  DA A 160      -3.484 -65.876 -42.712 
ATOM   3284  C3'  DA A 160      -4.435 -64.028 -43.813 
ATOM   3285  O3'  DA A 160      -5.746 -63.870 -43.285 
ATOM   3286  C2'  DA A 160      -3.429 -63.537 -42.771 
ATOM   3287  C1'  DA A 160      -3.524 -64.750 -41.850 
ATOM   3288  N9   DA A 160      -2.390 -64.863 -40.889 
ATOM   3289  C8   DA A 160      -1.083 -64.518 -41.076 
ATOM   3290  N7   DA A 160      -0.330 -64.736 -40.043 
ATOM   3291  C5   DA A 160      -1.200 -65.265 -39.100 
ATOM   3292  C6   DA A 160      -1.013 -65.708 -37.781 
ATOM   3293  N6   DA A 160       0.172 -65.687 -37.154 
ATOM   3294  N1   DA A 160      -2.092 -66.175 -37.124 
ATOM   3295  C2   DA A 160      -3.267 -66.194 -37.752 
ATOM   3296  N3   DA A 160      -3.562 -65.809 -38.974 
ATOM   3297  C4   DA A 160      -2.465 -65.345 -39.609 
ATOM   3298  P    DC A 161      -6.670 -62.688 -43.844 
ATOM   3299  OP1  DC A 161      -7.338 -63.127 -45.089 
ATOM   3300  OP2  DC A 161      -5.878 -61.441 -43.937 
ATOM   3301  O5'  DC A 161      -7.751 -62.551 -42.672 
ATOM   3302  C5'  DC A 161      -8.094 -63.717 -41.899 
ATOM   3303  C4'  DC A 161      -8.159 -63.361 -40.427 
ATOM   3304  O4'  DC A 161      -6.866 -63.487 -39.768 
ATOM   3305  C3'  DC A 161      -8.598 -61.933 -40.106 
ATOM   3306  O3'  DC A 161      -9.398 -61.950 -38.930 
ATOM   3307  C2'  DC A 161      -7.300 -61.188 -39.799 
ATOM   3308  C1'  DC A 161      -6.634 -62.310 -39.009 
ATOM   3309  N1   DC A 161      -5.162 -62.142 -38.854 
ATOM   3310  C2   DC A 161      -4.580 -62.581 -37.668 
ATOM   3311  O2   DC A 161      -5.301 -63.088 -36.801 
ATOM   3312  N3   DC A 161      -3.240 -62.437 -37.507 
ATOM   3313  C4   DC A 161      -2.492 -61.882 -38.471 
ATOM   3314  N4   DC A 161      -1.189 -61.764 -38.266 
ATOM   3315  C5   DC A 161      -3.071 -61.424 -39.698 
ATOM   3316  C6   DC A 161      -4.413 -61.577 -39.840 
ATOM   3317  P    DA A 162     -10.681 -60.997 -38.849 
ATOM   3318  OP1  DA A 162     -11.830 -61.654 -39.511 
ATOM   3319  OP2  DA A 162     -10.329 -59.649 -39.346 
ATOM   3320  O5'  DA A 162     -10.932 -60.938 -37.270 
ATOM   3321  C5'  DA A 162     -10.559 -62.069 -36.461 
ATOM   3322  C4'  DA A 162      -9.861 -61.597 -35.200 
ATOM   3323  O4'  DA A 162      -8.425 -61.443 -35.384 
ATOM   3324  C3'  DA A 162     -10.311 -60.240 -34.660 
ATOM   3325  O3'  DA A 162     -10.303 -60.284 -33.238 
ATOM   3326  C2'  DA A 162      -9.232 -59.261 -35.122 
ATOM   3327  C1'  DA A 162      -8.041 -60.179 -34.865 
ATOM   3328  N9   DA A 162      -6.795 -59.753 -35.561 
ATOM   3329  C8   DA A 162      -6.667 -59.152 -36.780 
ATOM   3330  N7   DA A 162      -5.440 -58.900 -37.116 
ATOM   3331  C5   DA A 162      -4.697 -59.368 -36.041 
ATOM   3332  C6   DA A 162      -3.316 -59.394 -35.783 
ATOM   3333  N6   DA A 162      -2.396 -58.916 -36.634 
ATOM   3334  N1   DA A 162      -2.914 -59.930 -34.616 
ATOM   3335  C2   DA A 162      -3.833 -60.404 -33.776 
ATOM   3336  N3   DA A 162      -5.141 -60.434 -33.908 
ATOM   3337  C4   DA A 162      -5.517 -59.891 -35.083 
ATOM   3338  P    DT A 163     -11.478 -59.557 -32.431 
ATOM   3339  OP1  DT A 163     -12.652 -60.456 -32.347 
ATOM   3340  OP2  DT A 163     -11.727 -58.220 -33.015 
ATOM   3341  O5'  DT A 163     -10.817 -59.397 -30.984 
ATOM   3342  C5'  DT A 163      -9.849 -60.371 -30.547 
ATOM   3343  C4'  DT A 163      -8.675 -59.675 -29.887 
ATOM   3344  O4'  DT A 163      -7.644 -59.299 -30.843 
ATOM   3345  C3'  DT A 163      -8.998 -58.370 -29.161 
ATOM   3346  O3'  DT A 163      -8.194 -58.282 -27.991 
ATOM   3347  C2'  DT A 163      -8.566 -57.270 -30.130 
ATOM   3348  C1'  DT A 163      -7.285 -57.947 -30.605 
ATOM   3349  N1   DT A 163      -6.744 -57.382 -31.873 
ATOM   3350  C2   DT A 163      -5.377 -57.347 -32.009 
ATOM   3351  O2   DT A 163      -4.614 -57.753 -31.149 
ATOM   3352  N3   DT A 163      -4.911 -56.816 -33.197 
ATOM   3353  C4   DT A 163      -5.682 -56.330 -34.233 
ATOM   3354  O4   DT A 163      -5.151 -55.878 -35.250 
ATOM   3355  C5   DT A 163      -7.104 -56.409 -33.997 
ATOM   3356  C7   DT A 163      -8.015 -55.900 -35.076 
ATOM   3357  C6   DT A 163      -7.584 -56.920 -32.851 
ATOM   3358  P    DT A 164      -8.836 -57.692 -26.649 
ATOM   3359  OP1  DT A 164      -9.567 -58.764 -25.937 
ATOM   3360  OP2  DT A 164      -9.615 -56.475 -26.965 
ATOM   3361  O5'  DT A 164      -7.527 -57.292 -25.821 
ATOM   3362  C5'  DT A 164      -6.316 -58.046 -26.022 
ATOM   3363  C4'  DT A 164      -5.132 -57.105 -26.123 
ATOM   3364  O4'  DT A 164      -4.899 -56.649 -27.487 
ATOM   3365  C3'  DT A 164      -5.238 -55.812 -25.315 
ATOM   3366  O3'  DT A 164      -3.954 -55.484 -24.799 
ATOM   3367  C2'  DT A 164      -5.637 -54.748 -26.339 
ATOM   3368  C1'  DT A 164      -4.733 -55.240 -27.465 
ATOM   3369  N1   DT A 164      -5.106 -54.710 -28.807 
ATOM   3370  C2   DT A 164      -4.082 -54.459 -29.687 
ATOM   3371  O2   DT A 164      -2.910 -54.651 -29.413 
ATOM   3372  N3   DT A 164      -4.466 -53.968 -30.920 
ATOM   3373  C4   DT A 164      -5.757 -53.714 -31.334 
ATOM   3374  O4   DT A 164      -5.977 -53.274 -32.465 
ATOM   3375  C5   DT A 164      -6.763 -54.009 -30.341 
ATOM   3376  C7   DT A 164      -8.196 -53.761 -30.710 
ATOM   3377  C6   DT A 164      -6.417 -54.487 -29.134 
ATOM   3378  P    DA A 165      -3.842 -54.891 -23.317 
ATOM   3379  OP1  DA A 165      -3.835 -56.001 -22.337 
ATOM   3380  OP2  DA A 165      -4.879 -53.856 -23.117 
ATOM   3381  O5'  DA A 165      -2.398 -54.203 -23.360 
ATOM   3382  C5'  DA A 165      -1.387 -54.756 -24.223 
ATOM   3383  C4'  DA A 165      -0.662 -53.643 -24.953 
ATOM   3384  O4'  DA A 165      -1.317 -53.281 -26.203 
ATOM   3385  C3'  DA A 165      -0.547 -52.318 -24.200 
ATOM   3386  O3'  DA A 165       0.718 -51.733 -24.489 
ATOM   3387  C2'  DA A 165      -1.639 -51.434 -24.801 
ATOM   3388  C1'  DA A 165      -1.440 -51.868 -26.251 
ATOM   3389  N9   DA A 165      -2.586 -51.533 -27.139 
ATOM   3390  C8   DA A 165      -3.918 -51.515 -26.836 
ATOM   3391  N7   DA A 165      -4.678 -51.178 -27.832 
ATOM   3392  C5   DA A 165      -3.788 -50.958 -28.873 
ATOM   3393  C6   DA A 165      -3.972 -50.571 -30.211 
ATOM   3394  N6   DA A 165      -5.174 -50.328 -30.752 
ATOM   3395  N1   DA A 165      -2.872 -50.443 -30.975 
ATOM   3396  C2   DA A 165      -1.681 -50.686 -30.432 
ATOM   3397  N3   DA A 165      -1.386 -51.050 -29.202 
ATOM   3398  C4   DA A 165      -2.505 -51.171 -28.459 
ATOM   3399  P    DT A 166       1.519 -50.997 -23.314 
ATOM   3400  OP1  DT A 166       2.279 -51.996 -22.531 
ATOM   3401  OP2  DT A 166       0.592 -50.137 -22.546 
ATOM   3402  O5'  DT A 166       2.533 -50.082 -24.149 
ATOM   3403  C5'  DT A 166       2.978 -50.534 -25.441 
ATOM   3404  C4'  DT A 166       2.947 -49.386 -26.431 
ATOM   3405  O4'  DT A 166       1.655 -49.255 -27.089 
ATOM   3406  C3'  DT A 166       3.207 -47.998 -25.847 
ATOM   3407  O3'  DT A 166       3.959 -47.237 -26.785 
ATOM   3408  C2'  DT A 166       1.820 -47.369 -25.712 
ATOM   3409  C1'  DT A 166       1.259 -47.893 -27.032 
ATOM   3410  N1   DT A 166      -0.227 -47.838 -27.115 
ATOM   3411  C2   DT A 166      -0.774 -47.574 -28.347 
ATOM   3412  O2   DT A 166      -0.101 -47.390 -29.346 
ATOM   3413  N3   DT A 166      -2.154 -47.531 -28.385 
ATOM   3414  C4   DT A 166      -3.010 -47.724 -27.320 
ATOM   3415  O4   DT A 166      -4.231 -47.661 -27.477 
ATOM   3416  C5   DT A 166      -2.341 -47.995 -26.069 
ATOM   3417  C7   DT A 166      -3.199 -48.217 -24.858 
ATOM   3418  C6   DT A 166      -1.001 -48.043 -26.003 
ATOM   3419  P    DA A 167       5.118 -46.273 -26.250 
ATOM   3420  OP1  DA A 167       6.360 -47.055 -26.049 
ATOM   3421  OP2  DA A 167       4.631 -45.515 -25.077 
ATOM   3422  O5'  DA A 167       5.303 -45.281 -27.492 
ATOM   3423  C5'  DA A 167       5.032 -45.767 -28.820 
ATOM   3424  C4'  DA A 167       4.240 -44.736 -29.598 
ATOM   3425  O4'  DA A 167       2.803 -44.884 -29.412 
ATOM   3426  C3'  DA A 167       4.509 -43.276 -29.234 
ATOM   3427  O3'  DA A 167       4.452 -42.488 -30.417 
ATOM   3428  C2'  DA A 167       3.341 -42.880 -28.331 
ATOM   3429  C1'  DA A 167       2.256 -43.608 -29.117 
ATOM   3430  N9   DA A 167       0.995 -43.812 -28.350 
ATOM   3431  C8   DA A 167       0.845 -44.050 -27.013 
ATOM   3432  N7   DA A 167      -0.390 -44.184 -26.640 
ATOM   3433  C5   DA A 167      -1.114 -44.024 -27.814 
ATOM   3434  C6   DA A 167      -2.491 -44.055 -28.089 
ATOM   3435  N6   DA A 167      -3.428 -44.269 -27.155 
ATOM   3436  N1   DA A 167      -2.871 -43.857 -29.365 
ATOM   3437  C2   DA A 167      -1.935 -43.646 -30.290 
ATOM   3438  N3   DA A 167      -0.629 -43.595 -30.151 
ATOM   3439  C4   DA A 167      -0.274 -43.795 -28.865 
ATOM   3440  P    DG A 168       5.506 -41.298 -30.608 
ATOM   3441  OP1  DG A 168       6.771 -41.838 -31.156 
ATOM   3442  OP2  DG A 168       5.619 -40.529 -29.350 
ATOM   3443  O5'  DG A 168       4.776 -40.406 -31.719 
ATOM   3444  C5'  DG A 168       3.913 -41.050 -32.675 
ATOM   3445  C4'  DG A 168       2.642 -40.242 -32.853 
ATOM   3446  O4'  DG A 168       1.610 -40.613 -31.894 
ATOM   3447  C3'  DG A 168       2.785 -38.731 -32.675 
ATOM   3448  O3'  DG A 168       1.932 -38.075 -33.605 
ATOM   3449  C2'  DG A 168       2.265 -38.456 -31.263 
ATOM   3450  C1'  DG A 168       1.088 -39.426 -31.317 
ATOM   3451  N9   DG A 168       0.533 -39.768 -29.978 
ATOM   3452  C8   DG A 168       1.187 -39.910 -28.773 
ATOM   3453  N7   DG A 168       0.400 -40.219 -27.771 
ATOM   3454  C5   DG A 168      -0.865 -40.286 -28.353 
ATOM   3455  C6   DG A 168      -2.124 -40.580 -27.769 
ATOM   3456  O6   DG A 168      -2.387 -40.847 -26.600 
ATOM   3457  N1   DG A 168      -3.152 -40.540 -28.721 
ATOM   3458  C2   DG A 168      -2.985 -40.254 -30.062 
ATOM   3459  N2   DG A 168      -4.093 -40.266 -30.807 
ATOM   3460  N3   DG A 168      -1.802 -39.978 -30.609 
ATOM   3461  C4   DG A 168      -0.795 -40.012 -29.698 
ATOM   3462  P    DA A 169       2.452 -36.747 -34.332 
ATOM   3463  OP1  DA A 169       3.276 -37.114 -35.506 
ATOM   3464  OP2  DA A 169       3.096 -35.859 -33.339 
ATOM   3465  O5'  DA A 169       1.075 -36.096 -34.823 
ATOM   3466  C5'  DA A 169      -0.032 -36.960 -35.140 
ATOM   3467  C4'  DA A 169      -1.313 -36.397 -34.557 
ATOM   3468  O4'  DA A 169      -1.546 -36.847 -33.192 
ATOM   3469  C3'  DA A 169      -1.386 -34.874 -34.460 
ATOM   3470  O3'  DA A 169      -2.718 -34.458 -34.738 
ATOM   3471  C2'  DA A 169      -1.076 -34.563 -32.996 
ATOM   3472  C1'  DA A 169      -1.873 -35.717 -32.397 
ATOM   3473  N9   DA A 169      -1.515 -36.025 -30.985 
ATOM   3474  C8   DA A 169      -0.293 -35.939 -30.382 
ATOM   3475  N7   DA A 169      -0.301 -36.276 -29.130 
ATOM   3476  C5   DA A 169      -1.625 -36.611 -28.882 
ATOM   3477  C6   DA A 169      -2.290 -37.056 -27.727 
ATOM   3478  N6   DA A 169      -1.678 -37.249 -26.550 
ATOM   3479  N1   DA A 169      -3.611 -37.296 -27.827 
ATOM   3480  C2   DA A 169      -4.212 -37.103 -28.999 
ATOM   3481  N3   DA A 169      -3.699 -36.693 -30.138 
ATOM   3482  C4   DA A 169      -2.376 -36.460 -30.012 
ATOM   3483  P    DT A 170      -2.953 -33.133 -35.605 
ATOM   3484  OP1  DT A 170      -2.868 -33.462 -37.045 
ATOM   3485  OP2  DT A 170      -2.050 -32.063 -35.129 
ATOM   3486  O5'  DT A 170      -4.465 -32.771 -35.223 
ATOM   3487  C5'  DT A 170      -5.373 -33.835 -34.880 
ATOM   3488  C4'  DT A 170      -6.193 -33.444 -33.668 
ATOM   3489  O4'  DT A 170      -5.539 -33.801 -32.416 
ATOM   3490  C3'  DT A 170      -6.489 -31.952 -33.516 
ATOM   3491  O3'  DT A 170      -7.801 -31.794 -32.989 
ATOM   3492  C2'  DT A 170      -5.484 -31.462 -32.475 
ATOM   3493  C1'  DT A 170      -5.578 -32.674 -31.553 
ATOM   3494  N1   DT A 170      -4.445 -32.787 -30.593 
ATOM   3495  C2   DT A 170      -4.727 -33.301 -29.350 
ATOM   3496  O2   DT A 170      -5.844 -33.658 -29.018 
ATOM   3497  N3   DT A 170      -3.653 -33.389 -28.487 
ATOM   3498  C4   DT A 170      -2.352 -33.016 -28.757 
ATOM   3499  O4   DT A 170      -1.473 -33.143 -27.902 
ATOM   3500  C5   DT A 170      -2.155 -32.488 -30.087 
ATOM   3501  C7   DT A 170      -0.768 -32.057 -30.464 
ATOM   3502  C6   DT A 170      -3.183 -32.391 -30.946 
ATOM   3503  P    DT A 171      -8.724 -30.612 -33.548 
ATOM   3504  OP1  DT A 171      -9.393 -31.052 -34.793 
ATOM   3505  OP2  DT A 171      -7.933 -29.366 -33.641 
ATOM   3506  O5'  DT A 171      -9.806 -30.476 -32.376 
ATOM   3507  C5'  DT A 171     -10.148 -31.641 -31.603 
ATOM   3508  C4'  DT A 171     -10.213 -31.286 -30.131 
ATOM   3509  O4'  DT A 171      -8.921 -31.411 -29.471 
ATOM   3510  C3'  DT A 171     -10.653 -29.858 -29.810 
ATOM   3511  O3'  DT A 171     -11.453 -29.875 -28.634 
ATOM   3512  C2'  DT A 171      -9.355 -29.112 -29.503 
ATOM   3513  C1'  DT A 171      -8.689 -30.234 -28.713 
ATOM   3514  N1   DT A 171      -7.217 -30.067 -28.558 
ATOM   3515  C2   DT A 171      -6.658 -30.505 -27.382 
ATOM   3516  O2   DT A 171      -7.309 -31.013 -26.487 
ATOM   3517  N3   DT A 171      -5.291 -30.332 -27.274 
ATOM   3518  C4   DT A 171      -4.460 -29.772 -28.222 
ATOM   3519  O4   DT A 171      -3.249 -29.670 -28.011 
ATOM   3520  C5   DT A 171      -5.138 -29.342 -29.421 
ATOM   3521  C7   DT A 171      -4.307 -28.720 -30.505 
ATOM   3522  C6   DT A 171      -6.466 -29.497 -29.553 
ATOM   3523  P    DA A 172     -12.736 -28.921 -28.553 
ATOM   3524  OP1  DA A 172     -13.885 -29.579 -29.215 
ATOM   3525  OP2  DA A 172     -12.384 -27.573 -29.050 
ATOM   3526  O5'  DA A 172     -12.987 -28.862 -26.974 
ATOM   3527  C5'  DA A 172     -12.613 -29.994 -26.165 
ATOM   3528  C4'  DA A 172     -11.916 -29.522 -24.904 
ATOM   3529  O4'  DA A 172     -10.480 -29.367 -25.088 
ATOM   3530  C3'  DA A 172     -12.366 -28.164 -24.364 
ATOM   3531  O3'  DA A 172     -12.358 -28.209 -22.942 
ATOM   3532  C2'  DA A 172     -11.287 -27.186 -24.826 
ATOM   3533  C1'  DA A 172     -10.095 -28.104 -24.569 
ATOM   3534  N9   DA A 172      -8.849 -27.677 -25.265 
ATOM   3535  C8   DA A 172      -8.722 -27.077 -26.484 
ATOM   3536  N7   DA A 172      -7.495 -26.825 -26.820 
ATOM   3537  C5   DA A 172      -6.752 -27.293 -25.745 
ATOM   3538  C6   DA A 172      -5.371 -27.319 -25.487 
ATOM   3539  N6   DA A 172      -4.451 -26.841 -26.337 
ATOM   3540  N1   DA A 172      -4.968 -27.855 -24.320 
ATOM   3541  C2   DA A 172      -5.888 -28.329 -23.480 
ATOM   3542  N3   DA A 172      -7.196 -28.359 -23.612 
ATOM   3543  C4   DA A 172      -7.572 -27.816 -24.787 
ATOM   3544  P    DC A 173     -13.533 -27.481 -22.135 
ATOM   3545  OP1  DC A 173     -14.706 -28.380 -22.050 
ATOM   3546  OP2  DC A 173     -13.781 -26.144 -22.718 
ATOM   3547  O5'  DC A 173     -12.871 -27.322 -20.688 
ATOM   3548  C5'  DC A 173     -11.904 -28.295 -20.251 
ATOM   3549  C4'  DC A 173     -10.730 -27.600 -19.591 
ATOM   3550  O4'  DC A 173      -9.699 -27.224 -20.547 
ATOM   3551  C3'  DC A 173     -11.053 -26.294 -18.865 
ATOM   3552  O3'  DC A 173     -10.248 -26.207 -17.695 
ATOM   3553  C2'  DC A 173     -10.621 -25.195 -19.834 
ATOM   3554  C1'  DC A 173      -9.340 -25.871 -20.309 
ATOM   3555  N1   DC A 173      -8.798 -25.306 -21.577 
ATOM   3556  C2   DC A 173      -7.415 -25.264 -21.730 
ATOM   3557  O2   DC A 173      -6.700 -25.694 -20.817 
ATOM   3558  N3   DC A 173      -6.901 -24.752 -22.879 
ATOM   3559  C4   DC A 173      -7.709 -24.297 -23.844 
ATOM   3560  N4   DC A 173      -7.161 -23.808 -24.945 
ATOM   3561  C5   DC A 173      -9.135 -24.331 -23.706 
ATOM   3562  C6   DC A 173      -9.629 -24.846 -22.551 
ATOM   3563  P    DT A 174     -10.891 -25.617 -16.353 
ATOM   3564  OP1  DT A 174     -11.622 -26.689 -15.641 
ATOM   3565  OP2  DT A 174     -11.670 -24.400 -16.669 
ATOM   3566  O5'  DT A 174      -9.581 -25.217 -15.525 
ATOM   3567  C5'  DT A 174      -8.371 -25.970 -15.726 
ATOM   3568  C4'  DT A 174      -7.187 -25.030 -15.827 
ATOM   3569  O4'  DT A 174      -6.953 -24.574 -17.191 
ATOM   3570  C3'  DT A 174      -7.293 -23.737 -15.019 
ATOM   3571  O3'  DT A 174      -6.009 -23.409 -14.503 
ATOM   3572  C2'  DT A 174      -7.692 -22.673 -16.043 
ATOM   3573  C1'  DT A 174      -6.788 -23.165 -17.169 
ATOM   3574  N1   DT A 174      -7.161 -22.635 -18.511 
ATOM   3575  C2   DT A 174      -6.136 -22.383 -19.390 
ATOM   3576  O2   DT A 174      -4.964 -22.575 -19.116 
ATOM   3577  N3   DT A 174      -6.520 -21.892 -20.624 
ATOM   3578  C4   DT A 174      -7.812 -21.639 -21.038 
ATOM   3579  O4   DT A 174      -8.032 -21.199 -22.168 
ATOM   3580  C5   DT A 174      -8.818 -21.934 -20.045 
ATOM   3581  C7   DT A 174     -10.251 -21.686 -20.414 
ATOM   3582  C6   DT A 174      -8.472 -22.412 -18.838 
ATOM   3583  P    DC A 175      -5.896 -22.815 -13.021 
ATOM   3584  OP1  DC A 175      -5.890 -23.926 -12.041 
ATOM   3585  OP2  DC A 175      -6.934 -21.780 -12.821 
ATOM   3586  O5'  DC A 175      -4.453 -22.127 -13.064 
ATOM   3587  C5'  DC A 175      -3.441 -22.681 -13.927 
ATOM   3588  C4'  DC A 175      -2.717 -21.568 -14.657 
ATOM   3589  O4'  DC A 175      -3.372 -21.205 -15.907 
ATOM   3590  C3'  DC A 175      -2.601 -20.243 -13.904 
ATOM   3591  O3'  DC A 175      -1.337 -19.657 -14.193 
ATOM   3592  C2'  DC A 175      -3.694 -19.359 -14.505 
ATOM   3593  C1'  DC A 175      -3.494 -19.792 -15.955 
ATOM   3594  N1   DC A 175      -4.641 -19.457 -16.843 
ATOM   3595  C2   DC A 175      -4.362 -19.112 -18.163 
ATOM   3596  O2   DC A 175      -3.183 -19.097 -18.539 
ATOM   3597  N3   DC A 175      -5.393 -18.802 -18.989 
ATOM   3598  C4   DC A 175      -6.655 -18.829 -18.544 
ATOM   3599  N4   DC A 175      -7.627 -18.519 -19.389 
ATOM   3600  C5   DC A 175      -6.965 -19.181 -17.190 
ATOM   3601  C6   DC A 175      -5.920 -19.487 -16.380 
ATOM   3602  P    DA A 176      -0.536 -18.922 -13.018 
ATOM   3603  OP1  DA A 176       0.224 -19.921 -12.235 
ATOM   3604  OP2  DA A 176      -1.462 -18.062 -12.249 
ATOM   3605  O5'  DA A 176       0.478 -18.007 -13.853 
ATOM   3606  C5'  DA A 176       0.923 -18.459 -15.145 
ATOM   3607  C4'  DA A 176       0.893 -17.311 -16.135 
ATOM   3608  O4'  DA A 176      -0.400 -17.180 -16.792 
ATOM   3609  C3'  DA A 176       1.152 -15.922 -15.551 
ATOM   3610  O3'  DA A 176       1.904 -15.162 -16.489 
ATOM   3611  C2'  DA A 176      -0.235 -15.294 -15.416 
ATOM   3612  C1'  DA A 176      -0.795 -15.817 -16.735 
ATOM   3613  N9   DA A 176      -2.282 -15.763 -16.819 
ATOM   3614  C8   DA A 176      -3.194 -15.941 -15.819 
ATOM   3615  N7   DA A 176      -4.426 -15.830 -16.207 
ATOM   3616  C5   DA A 176      -4.325 -15.558 -17.565 
ATOM   3617  C6   DA A 176      -5.291 -15.332 -18.561 
ATOM   3618  N6   DA A 176      -6.611 -15.345 -18.328 
ATOM   3619  N1   DA A 176      -4.848 -15.091 -19.809 
ATOM   3620  C2   DA A 176      -3.535 -15.079 -20.034 
ATOM   3621  N3   DA A 176      -2.546 -15.275 -19.190 
ATOM   3622  C4   DA A 176      -3.015 -15.514 -17.948 
ATOM   3623  P    DG A 177       3.064 -14.197 -15.954 
ATOM   3624  OP1  DG A 177       4.305 -14.979 -15.753 
ATOM   3625  OP2  DG A 177       2.577 -13.440 -14.780 
ATOM   3626  O5'  DG A 177       3.248 -13.205 -17.196 
ATOM   3627  C5'  DG A 177       2.977 -13.692 -18.524 
ATOM   3628  C4'  DG A 177       2.185 -12.660 -19.302 
ATOM   3629  O4'  DG A 177       0.748 -12.809 -19.116 
ATOM   3630  C3'  DG A 177       2.455 -11.201 -18.938 
ATOM   3631  O3'  DG A 177       2.398 -10.413 -20.121 
ATOM   3632  C2'  DG A 177       1.286 -10.805 -18.035 
ATOM   3633  C1'  DG A 177       0.201 -11.533 -18.821 
ATOM   3634  N9   DG A 177      -1.059 -11.737 -18.053 
ATOM   3635  C8   DG A 177      -1.231 -11.977 -16.707 
ATOM   3636  N7   DG A 177      -2.483 -12.111 -16.344 
ATOM   3637  C5   DG A 177      -3.192 -11.947 -17.533 
ATOM   3638  C6   DG A 177      -4.590 -11.985 -17.776 
ATOM   3639  O6   DG A 177      -5.505 -12.174 -16.978 
ATOM   3640  N1   DG A 177      -4.880 -11.769 -19.130 
ATOM   3641  C2   DG A 177      -3.942 -11.546 -20.120 
ATOM   3642  N2   DG A 177      -4.422 -11.362 -21.352 
ATOM   3643  N3   DG A 177      -2.631 -11.511 -19.890 
ATOM   3644  C4   DG A 177      -2.333 -11.718 -18.582 
ATOM   3645  P    DA A 178       3.451  -9.223 -20.312 
ATOM   3646  OP1  DA A 178       4.716  -9.762 -20.860 
ATOM   3647  OP2  DA A 178       3.564  -8.453 -19.054 
ATOM   3648  O5'  DA A 178       2.722  -8.331 -21.423 
ATOM   3649  C5'  DA A 178       1.858  -8.975 -22.379 
ATOM   3650  C4'  DA A 178       0.588  -8.167 -22.557 
ATOM   3651  O4'  DA A 178      -0.445  -8.537 -21.598 
ATOM   3652  C3'  DA A 178       0.730  -6.655 -22.378 
ATOM   3653  O3'  DA A 178      -0.123  -6.000 -23.309 
ATOM   3654  C2'  DA A 178       0.211  -6.381 -20.967 
ATOM   3655  C1'  DA A 178      -0.967  -7.350 -21.021 
ATOM   3656  N9   DA A 178      -1.522  -7.693 -19.682 
ATOM   3657  C8   DA A 178      -0.857  -7.829 -18.497 
ATOM   3658  N7   DA A 178      -1.624  -8.135 -17.496 
ATOM   3659  C5   DA A 178      -2.891  -8.206 -18.057 
ATOM   3660  C6   DA A 178      -4.154  -8.494 -17.512 
ATOM   3661  N6   DA A 178      -4.353  -8.776 -16.216 
ATOM   3662  N1   DA A 178      -5.208  -8.480 -18.349 
ATOM   3663  C2   DA A 178      -5.003  -8.199 -19.635 
ATOM   3664  N3   DA A 178      -3.879  -7.917 -20.254 
ATOM   3665  C4   DA A 178      -2.840  -7.937 -19.394 
ATOM   3666  P    DA A 179       0.397  -4.672 -24.036 
ATOM   3667  OP1  DA A 179       1.221  -5.039 -25.210 
ATOM   3668  OP2  DA A 179       1.041  -3.783 -23.043 
ATOM   3669  O5'  DA A 179      -0.979  -4.020 -24.526 
ATOM   3670  C5'  DA A 179      -2.086  -4.885 -24.843 
ATOM   3671  C4'  DA A 179      -3.367  -4.322 -24.260 
ATOM   3672  O4'  DA A 179      -3.601  -4.772 -22.896 
ATOM   3673  C3'  DA A 179      -3.440  -2.798 -24.164 
ATOM   3674  O3'  DA A 179      -4.772  -2.383 -24.441 
ATOM   3675  C2'  DA A 179      -3.130  -2.488 -22.700 
ATOM   3676  C1'  DA A 179      -3.928  -3.642 -22.101 
ATOM   3677  N9   DA A 179      -3.570  -3.949 -20.689 
ATOM   3678  C8   DA A 179      -2.348  -3.864 -20.086 
ATOM   3679  N7   DA A 179      -2.355  -4.201 -18.833 
ATOM   3680  C5   DA A 179      -3.680  -4.536 -18.586 
ATOM   3681  C6   DA A 179      -4.344  -4.981 -17.431 
ATOM   3682  N6   DA A 179      -3.733  -5.173 -16.254 
ATOM   3683  N1   DA A 179      -5.665  -5.221 -17.530 
ATOM   3684  C2   DA A 179      -6.267  -5.028 -18.703 
ATOM   3685  N3   DA A 179      -5.754  -4.618 -19.842 
ATOM   3686  C4   DA A 179      -4.431  -4.384 -19.716 
ATOM   3687  P    DG A 180      -5.008  -1.058 -25.309 
ATOM   3688  OP1  DG A 180      -4.923  -1.387 -26.749 
ATOM   3689  OP2  DG A 180      -4.105   0.013 -24.833 
ATOM   3690  O5'  DG A 180      -6.519  -0.696 -24.927 
ATOM   3691  C5'  DG A 180      -7.427  -1.759 -24.584 
ATOM   3692  C4'  DG A 180      -8.248  -1.369 -23.371 
ATOM   3693  O4'  DG A 180      -7.594  -1.725 -22.120 
ATOM   3694  C3'  DG A 180      -8.544   0.123 -23.220 
ATOM   3695  O3'  DG A 180      -9.855   0.281 -22.693 
ATOM   3696  C2'  DG A 180      -7.539   0.614 -22.178 
ATOM   3697  C1'  DG A 180      -7.633  -0.599 -21.257 
ATOM   3698  N9   DG A 180      -6.500  -0.712 -20.297 
ATOM   3699  C8   DG A 180      -5.176  -0.369 -20.467 
ATOM   3700  N7   DG A 180      -4.427  -0.596 -19.415 
ATOM   3701  C5   DG A 180      -5.317  -1.125 -18.482 
ATOM   3702  C6   DG A 180      -5.092  -1.564 -17.151 
ATOM   3703  O6   DG A 180      -4.044  -1.577 -16.512 
ATOM   3704  N1   DG A 180      -6.274  -2.029 -16.560 
ATOM   3705  C2   DG A 180      -7.511  -2.066 -17.173 
ATOM   3706  N2   DG A 180      -8.516  -2.548 -16.437 
ATOM   3707  N3   DG A 180      -7.721  -1.655 -18.422 
ATOM   3708  C4   DG A 180      -6.584  -1.200 -19.010 
ATOM   3709  P    DC A 181     -10.779   1.463 -23.252 
ATOM   3710  OP1  DC A 181     -11.448   1.024 -24.497 
ATOM   3711  OP2  DC A 181      -9.988   2.710 -23.345 
ATOM   3712  O5'  DC A 181     -11.860   1.600 -22.080 
ATOM   3713  C5'  DC A 181     -12.203   0.434 -21.307 
ATOM   3714  C4'  DC A 181     -12.268   0.790 -19.834 
ATOM   3715  O4'  DC A 181     -10.976   0.664 -19.175 
ATOM   3716  C3'  DC A 181     -12.708   2.218 -19.514 
ATOM   3717  O3'  DC A 181     -13.508   2.200 -18.338 
ATOM   3718  C2'  DC A 181     -11.409   2.963 -19.207 
ATOM   3719  C1'  DC A 181     -10.744   1.841 -18.417 
ATOM   3720  N1   DC A 181      -9.272   2.009 -18.262 
ATOM   3721  C2   DC A 181      -8.689   1.569 -17.076 
ATOM   3722  O2   DC A 181      -9.411   1.063 -16.209 
ATOM   3723  N3   DC A 181      -7.349   1.714 -16.915 
ATOM   3724  C4   DC A 181      -6.602   2.268 -17.879 
ATOM   3725  N4   DC A 181      -5.299   2.387 -17.673 
ATOM   3726  C5   DC A 181      -7.181   2.727 -19.105 
ATOM   3727  C6   DC A 181      -8.522   2.574 -19.247 
ATOM   3728  P    DA A 182     -14.791   3.154 -18.257 
ATOM   3729  OP1  DA A 182     -15.939   2.496 -18.919 
ATOM   3730  OP2  DA A 182     -14.439   4.502 -18.754 
ATOM   3731  O5'  DA A 182     -15.041   3.213 -16.678 
ATOM   3732  C5'  DA A 182     -14.668   2.082 -15.869 
ATOM   3733  C4'  DA A 182     -13.971   2.554 -14.608 
ATOM   3734  O4'  DA A 182     -12.534   2.708 -14.791 
ATOM   3735  C3'  DA A 182     -14.421   3.911 -14.067 
ATOM   3736  O3'  DA A 182     -14.412   3.867 -12.645 
ATOM   3737  C2'  DA A 182     -13.342   4.889 -14.530 
ATOM   3738  C1'  DA A 182     -12.150   3.972 -14.273 
ATOM   3739  N9   DA A 182     -10.904   4.398 -14.969 
ATOM   3740  C8   DA A 182     -10.777   4.999 -16.188 
ATOM   3741  N7   DA A 182      -9.550   5.250 -16.524 
ATOM   3742  C5   DA A 182      -8.806   4.782 -15.449 
ATOM   3743  C6   DA A 182      -7.426   4.757 -15.191 
ATOM   3744  N6   DA A 182      -6.506   5.235 -16.041 
ATOM   3745  N1   DA A 182      -7.023   4.220 -14.024 
ATOM   3746  C2   DA A 182      -7.942   3.747 -13.184 
ATOM   3747  N3   DA A 182      -9.251   3.717 -13.316 
ATOM   3748  C4   DA A 182      -9.627   4.259 -14.491 
ATOM   3749  P    DG A 183     -15.588   4.594 -11.839 
ATOM   3750  OP1  DG A 183     -16.761   3.695 -11.754 
ATOM   3751  OP2  DG A 183     -15.836   5.931 -12.422 
ATOM   3752  O5'  DG A 183     -14.926   4.754 -10.392 
ATOM   3753  C5'  DG A 183     -13.959   3.780  -9.955 
ATOM   3754  C4'  DG A 183     -12.785   4.476  -9.295 
ATOM   3755  O4'  DG A 183     -11.754   4.852 -10.251 
ATOM   3756  C3'  DG A 183     -13.108   5.781  -8.568 
ATOM   3757  O3'  DG A 183     -12.303   5.869  -7.399 
ATOM   3758  C2'  DG A 183     -12.676   6.881  -9.538 
ATOM   3759  C1'  DG A 183     -11.395   6.204 -10.013 
ATOM   3760  N9   DG A 183     -10.853   6.769 -11.281 
ATOM   3761  C8   DG A 183     -11.531   7.277 -12.367 
ATOM   3762  N7   DG A 183     -10.752   7.700 -13.333 
ATOM   3763  C5   DG A 183      -9.466   7.456 -12.852 
ATOM   3764  C6   DG A 183      -8.203   7.703 -13.451 
ATOM   3765  O6   DG A 183      -7.955   8.196 -14.548 
ATOM   3766  N1   DG A 183      -7.152   7.302 -12.615 
ATOM   3767  C2   DG A 183      -7.303   6.736 -11.363 
ATOM   3768  N2   DG A 183      -6.173   6.421 -10.723 
ATOM   3769  N3   DG A 183      -8.486   6.504 -10.802 
ATOM   3770  C4   DG A 183      -9.517   6.888 -11.600 
ATOM   3771  P    DA A 184     -12.946   6.458  -6.056 
ATOM   3772  OP1  DA A 184     -13.677   5.386  -5.345 
ATOM   3773  OP2  DA A 184     -13.725   7.676  -6.373 
ATOM   3774  O5'  DA A 184     -11.636   6.858  -5.229 
ATOM   3775  C5'  DA A 184     -10.426   6.105  -5.430 
ATOM   3776  C4'  DA A 184      -9.242   7.046  -5.531 
ATOM   3777  O4'  DA A 184      -9.008   7.501  -6.894 
ATOM   3778  C3'  DA A 184      -9.348   8.339  -4.723 
ATOM   3779  O3'  DA A 184      -8.063   8.667  -4.207 
ATOM   3780  C2'  DA A 184      -9.746   9.403  -5.747 
ATOM   3781  C1'  DA A 184      -8.843   8.911  -6.873 
ATOM   3782  N9   DA A 184      -9.215   9.441  -8.214 
ATOM   3783  C8   DA A 184     -10.461   9.718  -8.701 
ATOM   3784  N7   DA A 184     -10.460  10.173  -9.915 
ATOM   3785  C5   DA A 184      -9.117  10.200 -10.262 
ATOM   3786  C6   DA A 184      -8.449  10.588 -11.435 
ATOM   3787  N6   DA A 184      -9.077  11.045 -12.528 
ATOM   3788  N1   DA A 184      -7.106  10.490 -11.445 
ATOM   3789  C2   DA A 184      -6.488  10.034 -10.356 
ATOM   3790  N3   DA A 184      -7.002   9.645  -9.210 
ATOM   3791  C4   DA A 184      -8.347   9.754  -9.227 
ATOM   3792  P    DA A 185      -7.951   9.260  -2.725 
ATOM   3793  OP1  DA A 185      -7.944   8.149  -1.745 
ATOM   3794  OP2  DA A 185      -8.989  10.295  -2.525 
ATOM   3795  O5'  DA A 185      -6.507   9.948  -2.768 
ATOM   3796  C5'  DA A 185      -5.496   9.394  -3.631 
ATOM   3797  C4'  DA A 185      -4.772  10.508  -4.361 
ATOM   3798  O4'  DA A 185      -5.427  10.870  -5.610 
ATOM   3799  C3'  DA A 185      -4.656  11.833  -3.608 
ATOM   3800  O3'  DA A 185      -3.392  12.418  -3.897 
ATOM   3801  C2'  DA A 185      -5.749  12.716  -4.209 
ATOM   3802  C1'  DA A 185      -5.549  12.283  -5.658 
ATOM   3803  N9   DA A 185      -6.696  12.618  -6.547 
ATOM   3804  C8   DA A 185      -8.028  12.636  -6.243 
ATOM   3805  N7   DA A 185      -8.788  12.972  -7.239 
ATOM   3806  C5   DA A 185      -7.897  13.193  -8.280 
ATOM   3807  C6   DA A 185      -8.082  13.579  -9.619 
ATOM   3808  N6   DA A 185      -9.284  13.823 -10.160 
ATOM   3809  N1   DA A 185      -6.981  13.708 -10.382 
ATOM   3810  C2   DA A 185      -5.790  13.465  -9.840 
ATOM   3811  N3   DA A 185      -5.496  13.100  -8.610 
ATOM   3812  C4   DA A 185      -6.615  12.980  -7.867 
ATOM   3813  P    DC A 186      -2.591  13.154  -2.722 
ATOM   3814  OP1  DC A 186      -1.831  12.154  -1.938 
ATOM   3815  OP2  DC A 186      -3.517  14.013  -1.953 
ATOM   3816  O5'  DC A 186      -1.577  14.069  -3.557 
ATOM   3817  C5'  DC A 186      -1.131  13.616  -4.849 
ATOM   3818  C4'  DC A 186      -1.162  14.764  -5.839 
ATOM   3819  O4'  DC A 186      -2.455  14.896  -6.496 
ATOM   3820  C3'  DC A 186      -0.903  16.153  -5.255 
ATOM   3821  O3'  DC A 186      -0.150  16.914  -6.193 
ATOM   3822  C2'  DC A 186      -2.289  16.782  -5.120 
ATOM   3823  C1'  DC A 186      -2.850  16.258  -6.439 
ATOM   3824  N1   DC A 186      -4.336  16.313  -6.523 
ATOM   3825  C2   DC A 186      -4.907  16.579  -7.765 
ATOM   3826  O2   DC A 186      -4.164  16.756  -8.736 
ATOM   3827  N3   DC A 186      -6.261  16.634  -7.861 
ATOM   3828  C4   DC A 186      -7.030  16.435  -6.784 
ATOM   3829  N4   DC A 186      -8.345  16.499  -6.930 
ATOM   3830  C5   DC A 186      -6.463  16.161  -5.498 
ATOM   3831  C6   DC A 186      -5.108  16.111  -5.421 
ATOM   3832  P    DA A 187       1.009  17.878  -5.658 
ATOM   3833  OP1  DA A 187       2.250  17.096  -5.456 
ATOM   3834  OP2  DA A 187       0.522  18.636  -4.484 
ATOM   3835  O5'  DA A 187       1.193  18.870  -6.899 
ATOM   3836  C5'  DA A 187       0.923  18.384  -8.227 
ATOM   3837  C4'  DA A 187       0.130  19.415  -9.006 
ATOM   3838  O4'  DA A 187      -1.306  19.267  -8.820 
ATOM   3839  C3'  DA A 187       0.400  20.875  -8.642 
ATOM   3840  O3'  DA A 187       0.343  21.662  -9.825 
ATOM   3841  C2'  DA A 187      -0.768  21.271  -7.739 
ATOM   3842  C1'  DA A 187      -1.854  20.542  -8.525 
ATOM   3843  N9   DA A 187      -3.114  20.338  -7.757 
ATOM   3844  C8   DA A 187      -3.264  20.101  -6.421 
ATOM   3845  N7   DA A 187      -4.500  19.967  -6.047 
ATOM   3846  C5   DA A 187      -5.223  20.127  -7.221 
ATOM   3847  C6   DA A 187      -6.600  20.096  -7.496 
ATOM   3848  N6   DA A 187      -7.537  19.882  -6.562 
ATOM   3849  N1   DA A 187      -6.980  20.293  -8.772 
ATOM   3850  C2   DA A 187      -6.045  20.505  -9.697 
ATOM   3851  N3   DA A 187      -4.738  20.556  -9.559 
ATOM   3852  C4   DA A 187      -4.383  20.355  -8.273 
ATOM   3853  P    DG A 188       1.396  22.853 -10.016 
ATOM   3854  OP1  DG A 188       2.661  22.313 -10.563 
ATOM   3855  OP2  DG A 188       1.509  23.622  -8.757 
ATOM   3856  O5'  DG A 188       0.667  23.745 -11.127 
ATOM   3857  C5'  DG A 188      -0.197  23.101 -12.083 
ATOM   3858  C4'  DG A 188      -1.467  23.909 -12.260 
ATOM   3859  O4'  DG A 188      -2.500  23.538 -11.302 
ATOM   3860  C3'  DG A 188      -1.325  25.420 -12.082 
ATOM   3861  O3'  DG A 188      -2.178  26.075 -13.013 
ATOM   3862  C2'  DG A 188      -1.844  25.694 -10.671 
ATOM   3863  C1'  DG A 188      -3.021  24.725 -10.724 
ATOM   3864  N9   DG A 188      -3.576  24.383  -9.386 
ATOM   3865  C8   DG A 188      -2.922  24.241  -8.180 
ATOM   3866  N7   DG A 188      -3.709  23.932  -7.179 
ATOM   3867  C5   DG A 188      -4.975  23.865  -7.761 
ATOM   3868  C6   DG A 188      -6.234  23.571  -7.176 
ATOM   3869  O6   DG A 188      -6.497  23.304  -6.007 
ATOM   3870  N1   DG A 188      -7.262  23.611  -8.129 
ATOM   3871  C2   DG A 188      -7.094  23.897  -9.469 
ATOM   3872  N2   DG A 188      -8.202  23.884 -10.215 
ATOM   3873  N3   DG A 188      -5.912  24.173 -10.016 
ATOM   3874  C4   DG A 188      -4.905  24.138  -9.106 
ATOM   3875  P    DA A 189      -1.657  27.404 -13.740 
ATOM   3876  OP1  DA A 189      -0.834  27.037 -14.914 
ATOM   3877  OP2  DA A 189      -1.014  28.292 -12.747 
ATOM   3878  O5'  DA A 189      -3.034  28.055 -14.230 
ATOM   3879  C5'  DA A 189      -4.141  27.190 -14.547 
ATOM   3880  C4'  DA A 189      -5.422  27.753 -13.964 
ATOM   3881  O4'  DA A 189      -5.655  27.304 -12.599 
ATOM   3882  C3'  DA A 189      -5.495  29.277 -13.868 
ATOM   3883  O3'  DA A 189      -6.827  29.692 -14.145 
ATOM   3884  C2'  DA A 189      -5.185  29.588 -12.404 
ATOM   3885  C1'  DA A 189      -5.983  28.433 -11.805 
ATOM   3886  N9   DA A 189      -5.625  28.126 -10.393 
ATOM   3887  C8   DA A 189      -4.403  28.212  -9.790 
ATOM   3888  N7   DA A 189      -4.410  27.874  -8.537 
ATOM   3889  C5   DA A 189      -5.734  27.540  -8.289 
ATOM   3890  C6   DA A 189      -6.399  27.095  -7.134 
ATOM   3891  N6   DA A 189      -5.788  26.902  -5.957 
ATOM   3892  N1   DA A 189      -7.720  26.855  -7.234 
ATOM   3893  C2   DA A 189      -8.322  27.047  -8.407 
ATOM   3894  N3   DA A 189      -7.808  27.458  -9.546 
ATOM   3895  C4   DA A 189      -6.486  27.691  -9.420 
ATOM   3896  P    DG A 190      -7.063  31.017 -15.013 
ATOM   3897  OP1  DG A 190      -6.978  30.689 -16.453 
ATOM   3898  OP2  DG A 190      -6.160  32.088 -14.537 
ATOM   3899  O5'  DG A 190      -8.574  31.380 -14.631 
ATOM   3900  C5'  DG A 190      -9.482  30.316 -14.288 
ATOM   3901  C4'  DG A 190     -10.303  30.707 -13.075 
ATOM   3902  O4'  DG A 190      -9.648  30.350 -11.824 
ATOM   3903  C3'  DG A 190     -10.599  32.198 -12.924 
ATOM   3904  O3'  DG A 190     -11.910  32.357 -12.397 
ATOM   3905  C2'  DG A 190      -9.594  32.689 -11.882 
ATOM   3906  C1'  DG A 190      -9.688  31.476 -10.961 
ATOM   3907  N9   DG A 190      -8.555  31.364 -10.001 
ATOM   3908  C8   DG A 190      -7.231  31.706 -10.171 
ATOM   3909  N7   DG A 190      -6.482  31.480  -9.119 
ATOM   3910  C5   DG A 190      -7.372  30.951  -8.186 
ATOM   3911  C6   DG A 190      -7.147  30.511  -6.855 
ATOM   3912  O6   DG A 190      -6.098  30.499  -6.216 
ATOM   3913  N1   DG A 190      -8.329  30.046  -6.263 
ATOM   3914  C2   DG A 190      -9.565  30.009  -6.877 
ATOM   3915  N2   DG A 190     -10.571  29.527  -6.141 
ATOM   3916  N3   DG A 190      -9.776  30.420  -8.126 
ATOM   3917  C4   DG A 190      -8.639  30.876  -8.714 
ATOM   3918  P    DT A 191     -12.834  33.539 -12.956 
ATOM   3919  OP1  DT A 191     -13.503  33.099 -14.201 
ATOM   3920  OP2  DT A 191     -12.043  34.785 -13.049 
ATOM   3921  O5'  DT A 191     -13.915  33.675 -11.784 
ATOM   3922  C5'  DT A 191     -14.258  32.509 -11.011 
ATOM   3923  C4'  DT A 191     -14.323  32.865  -9.538 
ATOM   3924  O4'  DT A 191     -13.031  32.739  -8.879 
ATOM   3925  C3'  DT A 191     -14.763  34.293  -9.218 
ATOM   3926  O3'  DT A 191     -15.562  34.276  -8.042 
ATOM   3927  C2'  DT A 191     -13.464  35.039  -8.911 
ATOM   3928  C1'  DT A 191     -12.799  33.916  -8.121 
ATOM   3929  N1   DT A 191     -11.327  34.084  -7.966 
ATOM   3930  C2   DT A 191     -10.767  33.646  -6.790 
ATOM   3931  O2   DT A 191     -11.419  33.138  -5.894 
ATOM   3932  N3   DT A 191      -9.400  33.818  -6.681 
ATOM   3933  C4   DT A 191      -8.569  34.379  -7.629 
ATOM   3934  O4   DT A 191      -7.359  34.480  -7.419 
ATOM   3935  C5   DT A 191      -9.248  34.809  -8.829 
ATOM   3936  C7   DT A 191      -8.416  35.431  -9.912 
ATOM   3937  C6   DT A 191     -10.575  34.654  -8.961 
ATOM   3938  P    DG A 192     -16.846  35.229  -7.960 
ATOM   3939  OP1  DG A 192     -17.994  34.572  -8.623 
ATOM   3940  OP2  DG A 192     -16.493  36.577  -8.458 
ATOM   3941  O5'  DG A 192     -17.096  35.288  -6.382 
ATOM   3942  C5'  DG A 192     -16.723  34.157  -5.573 
ATOM   3943  C4'  DG A 192     -16.026  34.629  -4.312 
ATOM   3944  O4'  DG A 192     -14.589  34.783  -4.495 
ATOM   3945  C3'  DG A 192     -16.476  35.986  -3.771 
ATOM   3946  O3'  DG A 192     -16.467  35.942  -2.349 
ATOM   3947  C2'  DG A 192     -15.397  36.965  -4.234 
ATOM   3948  C1'  DG A 192     -14.205  36.047  -3.976 
ATOM   3949  N9   DG A 192     -12.959  36.474  -4.672 
ATOM   3950  C8   DG A 192     -12.811  37.080  -5.901 
ATOM   3951  N7   DG A 192     -11.567  37.328  -6.227 
ATOM   3952  C5   DG A 192     -10.837  36.853  -5.139 
ATOM   3953  C6   DG A 192      -9.437  36.843  -4.911 
ATOM   3954  O6   DG A 192      -8.537  37.258  -5.635 
ATOM   3955  N1   DG A 192      -9.123  36.266  -3.672 
ATOM   3956  C2   DG A 192     -10.043  35.763  -2.773 
ATOM   3957  N2   DG A 192      -9.542  35.253  -1.645 
ATOM   3958  N3   DG A 192     -11.357  35.772  -2.987 
ATOM   3959  C4   DG A 192     -11.678  36.329  -4.184 
ATOM   3960  P    DA A 193     -17.643  36.669  -1.543 
ATOM   3961  OP1  DA A 193     -18.816  35.771  -1.458 
ATOM   3962  OP2  DA A 193     -17.891  38.007  -2.126 
ATOM   3963  O5'  DA A 193     -16.981  36.829  -0.095 
ATOM   3964  C5'  DA A 193     -16.014  35.855   0.342 
ATOM   3965  C4'  DA A 193     -14.840  36.551   1.002 
ATOM   3966  O4'  DA A 193     -13.808  36.927   0.046 
ATOM   3967  C3'  DA A 193     -15.162  37.857   1.728 
ATOM   3968  O3'  DA A 193     -14.358  37.944   2.897 
ATOM   3969  C2'  DA A 193     -14.731  38.956   0.758 
ATOM   3970  C1'  DA A 193     -13.449  38.280   0.283 
ATOM   3971  N9   DA A 193     -12.908  38.844  -0.985 
ATOM   3972  C8   DA A 193     -13.596  39.344  -2.053 
ATOM   3973  N7   DA A 193     -12.836  39.767  -3.015 
ATOM   3974  C5   DA A 193     -11.549  39.531  -2.554 
ATOM   3975  C6   DA A 193     -10.283  39.761  -3.118 
ATOM   3976  N6   DA A 193     -10.100  40.308  -4.328 
ATOM   3977  N1   DA A 193      -9.207  39.409  -2.389 
ATOM   3978  C2   DA A 193      -9.395  38.866  -1.187 
ATOM   3979  N3   DA A 193     -10.521  38.604  -0.561 
ATOM   3980  C4   DA A 193     -11.583  38.966  -1.311 
ATOM   3981  P    DT A 194     -15.000  38.534   4.240 
ATOM   3982  OP1  DT A 194     -15.732  37.462   4.952 
ATOM   3983  OP2  DT A 194     -15.780  39.751   3.923 
ATOM   3984  O5'  DT A 194     -13.691  38.934   5.067 
ATOM   3985  C5'  DT A 194     -12.481  38.180   4.866 
ATOM   3986  C4'  DT A 194     -11.296  39.121   4.765 
ATOM   3987  O4'  DT A 194     -11.063  39.577   3.402 
ATOM   3988  C3'  DT A 194     -11.403  40.414   5.573 
ATOM   3989  O3'  DT A 194     -10.118  40.742   6.089 
ATOM   3990  C2'  DT A 194     -11.801  41.478   4.550 
ATOM   3991  C1'  DT A 194     -10.897  40.986   3.423 
ATOM   3992  N1   DT A 194     -11.270  41.516   2.082 
ATOM   3993  C2   DT A 194     -10.246  41.767   1.202 
ATOM   3994  O2   DT A 194      -9.074  41.576   1.476 
ATOM   3995  N3   DT A 194     -10.630  42.259  -0.032 
ATOM   3996  C4   DT A 194     -11.922  42.512  -0.446 
ATOM   3997  O4   DT A 194     -12.142  42.952  -1.576 
ATOM   3998  C5   DT A 194     -12.927  42.217   0.547 
ATOM   3999  C7   DT A 194     -14.360  42.465   0.178 
ATOM   4000  C6   DT A 194     -12.582  41.739   1.754 
ATOM   4001  P    DG A 195     -10.006  41.335   7.571 
ATOM   4002  OP1  DG A 195      -9.999  40.225   8.551 
ATOM   4003  OP2  DG A 195     -11.044  42.370   7.772 
ATOM   4004  O5'  DG A 195      -8.562  42.023   7.528 
ATOM   4005  C5'  DG A 195      -7.551  41.470   6.666 
ATOM   4006  C4'  DG A 195      -6.827  42.583   5.935 
ATOM   4007  O4'  DG A 195      -7.482  42.945   4.686 
ATOM   4008  C3'  DG A 195      -6.711  43.908   6.688 
ATOM   4009  O3'  DG A 195      -5.447  44.493   6.399 
ATOM   4010  C2'  DG A 195      -7.803  44.792   6.087 
ATOM   4011  C1'  DG A 195      -7.604  44.359   4.638 
ATOM   4012  N9   DG A 195      -8.751  44.693   3.749 
ATOM   4013  C8   DG A 195     -10.098  44.718   4.037 
ATOM   4014  N7   DG A 195     -10.855  45.058   3.023 
ATOM   4015  C5   DG A 195      -9.946  45.276   1.989 
ATOM   4016  C6   DG A 195     -10.167  45.667   0.644 
ATOM   4017  O6   DG A 195     -11.231  45.906   0.077 
ATOM   4018  N1   DG A 195      -8.962  45.772  -0.065 
ATOM   4019  C2   DG A 195      -7.707  45.529   0.458 
ATOM   4020  N2   DG A 195      -6.682  45.684  -0.382 
ATOM   4021  N3   DG A 195      -7.500  45.161   1.722 
ATOM   4022  C4   DG A 195      -8.659  45.056   2.422 
ATOM   4023  P    DA A 196      -4.646  45.229   7.574 
ATOM   4024  OP1  DA A 196      -3.886  44.230   8.358 
ATOM   4025  OP2  DA A 196      -5.572  46.089   8.343 
ATOM   4026  O5'  DA A 196      -3.632  46.144   6.739 
ATOM   4027  C5'  DA A 196      -3.186  45.692   5.447 
ATOM   4028  C4'  DA A 196      -3.217  46.840   4.457 
ATOM   4029  O4'  DA A 196      -4.509  46.971   3.800 
ATOM   4030  C3'  DA A 196      -2.958  48.228   5.041 
ATOM   4031  O3'  DA A 196      -2.205  48.989   4.103 
ATOM   4032  C2'  DA A 196      -4.344  48.857   5.176 
ATOM   4033  C1'  DA A 196      -4.905  48.333   3.857 
ATOM   4034  N9   DA A 196      -6.391  48.388   3.773 
ATOM   4035  C8   DA A 196      -7.303  48.210   4.773 
ATOM   4036  N7   DA A 196      -8.536  48.321   4.385 
ATOM   4037  C5   DA A 196      -8.435  48.592   3.027 
ATOM   4038  C6   DA A 196      -9.400  48.819   2.032 
ATOM   4039  N6   DA A 196     -10.720  48.805   2.265 
ATOM   4040  N1   DA A 196      -8.958  49.060   0.784 
ATOM   4041  C2   DA A 196      -7.644  49.071   0.558 
ATOM   4042  N3   DA A 196      -6.656  48.876   1.402 
ATOM   4043  C4   DA A 196      -7.125  48.636   2.644 
ATOM   4044  P    DA A 197      -1.046  49.953   4.638 
ATOM   4045  OP1  DA A 197       0.195  49.172   4.840 
ATOM   4046  OP2  DA A 197      -1.533  50.711   5.812 
ATOM   4047  O5'  DA A 197      -0.862  50.945   3.397 
ATOM   4048  C5'  DA A 197      -1.132  50.459   2.069 
ATOM   4049  C4'  DA A 197      -1.924  51.490   1.291 
ATOM   4050  O4'  DA A 197      -3.361  51.342   1.476 
ATOM   4051  C3'  DA A 197      -1.655  52.950   1.654 
ATOM   4052  O3'  DA A 197      -1.712  53.738   0.472 
ATOM   4053  C2'  DA A 197      -2.823  53.346   2.558 
ATOM   4054  C1'  DA A 197      -3.909  52.618   1.772 
ATOM   4055  N9   DA A 197      -5.169  52.414   2.539 
ATOM   4056  C8   DA A 197      -5.319  52.176   3.876 
ATOM   4057  N7   DA A 197      -6.554  52.042   4.249 
ATOM   4058  C5   DA A 197      -7.278  52.202   3.075 
ATOM   4059  C6   DA A 197      -8.655  52.171   2.800 
ATOM   4060  N6   DA A 197      -9.592  51.957   3.734 
ATOM   4061  N1   DA A 197      -9.035  52.369   1.524 
ATOM   4062  C2   DA A 197      -8.100  52.580   0.599 
ATOM   4063  N3   DA A 197      -6.793  52.631   0.737 
ATOM   4064  C4   DA A 197      -6.438  52.431   2.023 
ATOM   4065  P    DC A 198      -0.658  54.928   0.280 
ATOM   4066  OP1  DC A 198       0.607  54.388  -0.267 
ATOM   4067  OP2  DC A 198      -0.546  55.697   1.539 
ATOM   4068  O5'  DC A 198      -1.388  55.820  -0.830 
ATOM   4069  C5'  DC A 198      -2.251  55.176  -1.787 
ATOM   4070  C4'  DC A 198      -3.522  55.984  -1.964 
ATOM   4071  O4'  DC A 198      -4.554  55.613  -1.006 
ATOM   4072  C3'  DC A 198      -3.380  57.495  -1.786 
ATOM   4073  O3'  DC A 198      -4.233  58.151  -2.717 
ATOM   4074  C2'  DC A 198      -3.899  57.770  -0.374 
ATOM   4075  C1'  DC A 198      -5.076  56.800  -0.428 
ATOM   4076  N1   DC A 198      -5.631  56.458   0.911 
ATOM   4077  C2   DC A 198      -7.004  56.243   1.009 
ATOM   4078  O2   DC A 198      -7.698  56.343  -0.010 
ATOM   4079  N3   DC A 198      -7.530  55.931   2.221 
ATOM   4080  C4   DC A 198      -6.744  55.831   3.301 
ATOM   4081  N4   DC A 198      -7.306  55.524   4.460 
ATOM   4082  C5   DC A 198      -5.330  56.049   3.221 
ATOM   4083  C6   DC A 198      -4.824  56.361   2.001 
ATOM   4084  P    DA A 199      -3.712  59.479  -3.444 
ATOM   4085  OP1  DA A 199      -2.889  59.112  -4.618 
ATOM   4086  OP2  DA A 199      -3.069  60.368  -2.451 
ATOM   4087  O5'  DA A 199      -5.089  60.130  -3.934 
ATOM   4088  C5'  DA A 199      -6.196  59.266  -4.251 
ATOM   4089  C4'  DA A 199      -7.477  59.829  -3.668 
ATOM   4090  O4'  DA A 199      -7.710  59.379  -2.303 
ATOM   4091  C3'  DA A 199      -7.550  61.353  -3.572 
ATOM   4092  O3'  DA A 199      -8.882  61.768  -3.849 
ATOM   4093  C2'  DA A 199      -7.240  61.663  -2.108 
ATOM   4094  C1'  DA A 199      -8.038  60.509  -1.509 
ATOM   4095  N9   DA A 199      -7.680  60.201  -0.097 
ATOM   4096  C8   DA A 199      -6.458  60.287   0.507 
ATOM   4097  N7   DA A 199      -6.465  59.950   1.759 
ATOM   4098  C5   DA A 199      -7.789  59.615   2.007 
ATOM   4099  C6   DA A 199      -8.454  59.170   3.162 
ATOM   4100  N6   DA A 199      -7.842  58.978   4.339 
ATOM   4101  N1   DA A 199      -9.775  58.930   3.062 
ATOM   4102  C2   DA A 199     -10.376  59.123   1.890 
ATOM   4103  N3   DA A 199      -9.863  59.533   0.750 
ATOM   4104  C4   DA A 199      -8.541  59.767   0.877 
ATOM   4105  P    DA A 200      -9.117  63.093  -4.716 
ATOM   4106  OP1  DA A 200      -9.032  62.764  -6.157 
ATOM   4107  OP2  DA A 200      -8.215  64.164  -4.240 
ATOM   4108  O5'  DA A 200     -10.629  63.455  -4.335 
ATOM   4109  C5'  DA A 200     -11.537  62.392  -3.992 
ATOM   4110  C4'  DA A 200     -12.358  62.782  -2.779 
ATOM   4111  O4'  DA A 200     -11.703  62.425  -1.528 
ATOM   4112  C3'  DA A 200     -12.654  64.274  -2.628 
ATOM   4113  O3'  DA A 200     -13.965  64.432  -2.100 
ATOM   4114  C2'  DA A 200     -11.648  64.765  -1.586 
ATOM   4115  C1'  DA A 200     -11.743  63.552  -0.665 
ATOM   4116  N9   DA A 200     -10.609  63.439   0.296 
ATOM   4117  C8   DA A 200      -9.302  63.784   0.108 
ATOM   4118  N7   DA A 200      -8.549  63.566   1.142 
ATOM   4119  C5   DA A 200      -9.419  63.037   2.085 
ATOM   4120  C6   DA A 200      -9.232  62.594   3.404 
ATOM   4121  N6   DA A 200      -8.047  62.615   4.031 
ATOM   4122  N1   DA A 200     -10.311  62.127   4.060 
ATOM   4123  C2   DA A 200     -11.486  62.108   3.433 
ATOM   4124  N3   DA A 200     -11.781  62.493   2.211 
ATOM   4125  C4   DA A 200     -10.684  62.956   1.576 
ATOM   4126  P    DC A 201     -14.889  65.614  -2.660 
ATOM   4127  OP1  DC A 201     -15.557  65.174  -3.905 
ATOM   4128  OP2  DC A 201     -14.097  66.860  -2.753 
ATOM   4129  O5'  DC A 201     -15.970  65.750  -1.487 
ATOM   4130  C5'  DC A 201     -16.313  64.585  -0.714 
ATOM   4131  C4'  DC A 201     -16.378  64.940   0.758 
ATOM   4132  O4'  DC A 201     -15.085  64.815   1.417 
ATOM   4133  C3'  DC A 201     -16.817  66.369   1.078 
ATOM   4134  O3'  DC A 201     -17.617  66.351   2.255 
ATOM   4135  C2'  DC A 201     -15.519  67.114   1.385 
ATOM   4136  C1'  DC A 201     -14.853  65.992   2.176 
ATOM   4137  N1   DC A 201     -13.381  66.159   2.331 
ATOM   4138  C2   DC A 201     -12.799  65.720   3.517 
ATOM   4139  O2   DC A 201     -13.520  65.214   4.383 
ATOM   4140  N3   DC A 201     -11.459  65.865   3.678 
ATOM   4141  C4   DC A 201     -10.711  66.419   2.714 
ATOM   4142  N4   DC A 201      -9.408  66.538   2.919 
ATOM   4143  C5   DC A 201     -11.290  66.878   1.487 
ATOM   4144  C6   DC A 201     -12.632  66.725   1.345 
ATOM   4145  P    DT A 202     -18.900  67.305   2.336 
ATOM   4146  OP1  DT A 202     -20.049  66.647   1.673 
ATOM   4147  OP2  DT A 202     -18.548  68.653   1.838 
ATOM   4148  O5'  DT A 202     -19.151  67.364   3.914 
ATOM   4149  C5'  DT A 202     -18.778  66.232   4.723 
ATOM   4150  C4'  DT A 202     -18.080  66.705   5.985 
ATOM   4151  O4'  DT A 202     -16.644  66.859   5.801 
ATOM   4152  C3'  DT A 202     -18.530  68.062   6.525 
ATOM   4153  O3'  DT A 202     -18.522  68.017   7.947 
ATOM   4154  C2'  DT A 202     -17.451  69.040   6.063 
ATOM   4155  C1'  DT A 202     -16.260  68.123   6.320 
ATOM   4156  N1   DT A 202     -15.014  68.549   5.624 
ATOM   4157  C2   DT A 202     -13.825  68.320   6.274 
ATOM   4158  O2   DT A 202     -13.759  67.793   7.371 
ATOM   4159  N3   DT A 202     -12.691  68.729   5.597 
ATOM   4160  C4   DT A 202     -12.651  69.333   4.358 
ATOM   4161  O4   DT A 202     -11.573  69.656   3.853 
ATOM   4162  C5   DT A 202     -13.948  69.531   3.756 
ATOM   4163  C7   DT A 202     -13.993  70.183   2.405 
ATOM   4164  C6   DT A 202     -15.066  69.144   4.390 
ATOM   4165  P    DT A 203     -19.697  68.745   8.753 
ATOM   4166  OP1  DT A 203     -20.871  67.846   8.838 
ATOM   4167  OP2  DT A 203     -19.946  70.082   8.170 
ATOM   4168  O5'  DT A 203     -19.036  68.904  10.201 
ATOM   4169  C5'  DT A 203     -18.068  67.931  10.638 
ATOM   4170  C4'  DT A 203     -16.894  68.626  11.298 
ATOM   4171  O4'  DT A 203     -15.863  69.002  10.342 
ATOM   4172  C3'  DT A 203     -17.217  69.932  12.024 
ATOM   4173  O3'  DT A 203     -16.413  70.019  13.194 
ATOM   4174  C2'  DT A 203     -16.785  71.032  11.054 
ATOM   4175  C1'  DT A 203     -15.504  70.355  10.579 
ATOM   4176  N1   DT A 203     -14.963  70.920   9.311 
ATOM   4177  C2   DT A 203     -13.596  70.954   9.175 
ATOM   4178  O2   DT A 203     -12.833  70.548  10.035 
ATOM   4179  N3   DT A 203     -13.130  71.485   7.988 
ATOM   4180  C4   DT A 203     -13.901  71.971   6.951 
ATOM   4181  O4   DT A 203     -13.370  72.423   5.935 
ATOM   4182  C5   DT A 203     -15.323  71.893   7.188 
ATOM   4183  C7   DT A 203     -16.234  72.402   6.109 
ATOM   4184  C6   DT A 203     -15.803  71.382   8.333 
ATOM   4185  P    DC A 204     -17.055  70.609  14.536 
ATOM   4186  OP1  DC A 204     -17.786  69.537  15.248 
ATOM   4187  OP2  DC A 204     -17.834  71.827  14.219 
ATOM   4188  O5'  DC A 204     -15.746  71.009  15.364 
ATOM   4189  C5'  DC A 204     -14.535  70.256  15.163 
ATOM   4190  C4'  DC A 204     -13.351  71.196  15.061 
ATOM   4191  O4'  DC A 204     -13.118  71.652  13.698 
ATOM   4192  C3'  DC A 204     -13.457  72.490  15.870 
ATOM   4193  O3'  DC A 204     -12.173  72.818  16.386 
ATOM   4194  C2'  DC A 204     -13.856  73.553  14.846 
ATOM   4195  C1'  DC A 204     -12.952  73.062  13.720 
ATOM   4196  N1   DC A 204     -13.325  73.591  12.378 
ATOM   4197  C2   DC A 204     -12.298  73.852  11.474 
ATOM   4198  O2   DC A 204     -11.131  73.634  11.819 
ATOM   4199  N3   DC A 204     -12.617  74.336  10.247 
ATOM   4200  C4   DC A 204     -13.894  74.558   9.912 
ATOM   4201  N4   DC A 204     -14.154  75.031   8.702 
ATOM   4202  C5   DC A 204     -14.966  74.298  10.827 
ATOM   4203  C6   DC A 204     -14.626  73.815  12.049 
ATOM   4204  P    DA A 205     -12.061  73.411  17.868 
ATOM   4205  OP1  DA A 205     -12.054  72.300  18.847 
ATOM   4206  OP2  DA A 205     -13.098  74.446  18.068 
ATOM   4207  O5'  DA A 205     -10.617  74.099  17.825 
ATOM   4208  C5'  DA A 205      -9.606  73.545  16.962 
ATOM   4209  C4'  DA A 205      -8.881  74.658  16.232 
ATOM   4210  O4'  DA A 205      -9.536  75.021  14.982 
ATOM   4211  C3'  DA A 205      -8.766  75.983  16.985 
ATOM   4212  O3'  DA A 205      -7.501  76.569  16.695 
ATOM   4213  C2'  DA A 205      -9.858  76.867  16.383 
ATOM   4214  C1'  DA A 205      -9.659  76.434  14.934 
ATOM   4215  N9   DA A 205     -10.805  76.769  14.046 
ATOM   4216  C8   DA A 205     -12.137  76.787  14.349 
ATOM   4217  N7   DA A 205     -12.897  77.123  13.353 
ATOM   4218  C5   DA A 205     -12.007  77.344  12.312 
ATOM   4219  C6   DA A 205     -12.191  77.730  10.974 
ATOM   4220  N6   DA A 205     -13.393  77.973  10.432 
ATOM   4221  N1   DA A 205     -11.091  77.859  10.210 
ATOM   4222  C2   DA A 205      -9.900  77.615  10.753 
ATOM   4223  N3   DA A 205      -9.605  77.251  11.982 
ATOM   4224  C4   DA A 205     -10.724  77.130  12.726 
ATOM   4225  P    DT A 206      -6.700  77.304  17.870 
ATOM   4226  OP1  DT A 206      -5.940  76.305  18.654 
ATOM   4227  OP2  DT A 206      -7.627  78.164  18.639 
ATOM   4228  O5'  DT A 206      -5.686  78.219  17.035 
ATOM   4229  C5'  DT A 206      -5.241  77.767  15.744 
ATOM   4230  C4'  DT A 206      -5.272  78.915  14.753 
ATOM   4231  O4'  DT A 206      -6.564  79.047  14.096 
ATOM   4232  C3'  DT A 206      -5.012  80.304  15.337 
ATOM   4233  O3'  DT A 206      -4.260  81.064  14.400 
ATOM   4234  C2'  DT A 206      -6.399  80.932  15.473 
ATOM   4235  C1'  DT A 206      -6.960  80.409  14.153 
ATOM   4236  N1   DT A 206      -8.446  80.463  14.070 
ATOM   4237  C2   DT A 206      -8.993  80.727  12.837 
ATOM   4238  O2   DT A 206      -8.320  80.912  11.839 
ATOM   4239  N3   DT A 206     -10.373  80.771  12.799 
ATOM   4240  C4   DT A 206     -11.229  80.577  13.865 
ATOM   4241  O4   DT A 206     -12.450  80.641  13.708 
ATOM   4242  C5   DT A 206     -10.560  80.307  15.116 
ATOM   4243  C7   DT A 206     -11.418  80.084  16.327 
ATOM   4244  C6   DT A 206      -9.220  80.259  15.181 
ATOM   4245  P    DC A 207      -3.101  82.029  14.934 
ATOM   4246  OP1  DC A 207      -1.859  81.247  15.136 
ATOM   4247  OP2  DC A 207      -3.588  82.787  16.108 
ATOM   4248  O5'  DC A 207      -2.916  83.021  13.693 
ATOM   4249  C5'  DC A 207      -3.187  82.534  12.365 
ATOM   4250  C4'  DC A 207      -3.979  83.566  11.587 
ATOM   4251  O4'  DC A 207      -5.416  83.417  11.772 
ATOM   4252  C3'  DC A 207      -3.710  85.026  11.951 
ATOM   4253  O3'  DC A 207      -3.767  85.813  10.768 
ATOM   4254  C2'  DC A 207      -4.878  85.422  12.854 
ATOM   4255  C1'  DC A 207      -5.963  84.693  12.068 
ATOM   4256  N1   DC A 207      -7.224  84.489  12.835 
ATOM   4257  C2   DC A 207      -8.427  84.541  12.135 
ATOM   4258  O2   DC A 207      -8.398  84.752  10.917 
ATOM   4259  N3   DC A 207      -9.586  84.358  12.817 
ATOM   4260  C4   DC A 207      -9.574  84.132  14.136 
ATOM   4261  N4   DC A 207     -10.731  83.960  14.756 
ATOM   4262  C5   DC A 207      -8.348  84.076  14.875 
ATOM   4263  C6   DC A 207      -7.200  84.261  14.176 
ATOM   4264  P    DA A 208      -2.713  87.004  10.577 
ATOM   4265  OP1  DA A 208      -1.448  86.464  10.029 
ATOM   4266  OP2  DA A 208      -2.600  87.773  11.835 
ATOM   4267  O5'  DA A 208      -3.443  87.895   9.466 
ATOM   4268  C5'  DA A 208      -4.306  87.251   8.509 
ATOM   4269  C4'  DA A 208      -5.577  88.059   8.332 
ATOM   4270  O4'  DA A 208      -6.609  87.689   9.290 
ATOM   4271  C3'  DA A 208      -5.434  89.571   8.510 
ATOM   4272  O3'  DA A 208      -6.287  90.226   7.579 
ATOM   4273  C2'  DA A 208      -5.954  89.845   9.922 
ATOM   4274  C1'  DA A 208      -7.131  88.876   9.868 
ATOM   4275  N9   DA A 208      -7.686  88.533  11.207 
ATOM   4276  C8   DA A 208      -7.021  88.397  12.392 
ATOM   4277  N7   DA A 208      -7.788  88.091  13.393 
ATOM   4278  C5   DA A 208      -9.056  88.020  12.831 
ATOM   4279  C6   DA A 208     -10.318  87.732  13.377 
ATOM   4280  N6   DA A 208     -10.518  87.450  14.672 
ATOM   4281  N1   DA A 208     -11.372  87.746  12.540 
ATOM   4282  C2   DA A 208     -11.167  88.027  11.254 
ATOM   4283  N3   DA A 208     -10.043  88.309  10.634 
ATOM   4284  C4   DA A 208      -9.004  88.289  11.494 
ATOM   4285  P    DA A 209      -5.767  91.555   6.852 
ATOM   4286  OP1  DA A 209      -4.943  91.188   5.679 
ATOM   4287  OP2  DA A 209      -5.123  92.443   7.845 
ATOM   4288  O5'  DA A 209      -7.144  92.206   6.362 
ATOM   4289  C5'  DA A 209      -8.251  91.341   6.045 
ATOM   4290  C4'  DA A 209      -9.532  91.904   6.628 
ATOM   4291  O4'  DA A 209      -9.765  91.454   7.993 
ATOM   4292  C3'  DA A 209      -9.605  93.428   6.725 
ATOM   4293  O3'  DA A 209     -10.937  93.843   6.447 
ATOM   4294  C2'  DA A 209      -9.295  93.739   8.189 
ATOM   4295  C1'  DA A 209     -10.092  92.584   8.787 
ATOM   4296  N9   DA A 209      -9.734  92.277  10.200 
ATOM   4297  C8   DA A 209      -8.512  92.362  10.803 
ATOM   4298  N7   DA A 209      -8.520  92.025  12.055 
ATOM   4299  C5   DA A 209      -9.844  91.690  12.303 
ATOM   4300  C6   DA A 209     -10.509  91.245  13.458 
ATOM   4301  N6   DA A 209      -9.897  91.053  14.635 
ATOM   4302  N1   DA A 209     -11.829  91.005  13.358 
ATOM   4303  C2   DA A 209     -12.431  91.198  12.186 
ATOM   4304  N3   DA A 209     -11.918  91.608  11.046 
ATOM   4305  C4   DA A 209     -10.595  91.842  11.173 
ATOM   4306  P    DG A 210     -11.172  95.168   5.580 
ATOM   4307  OP1  DG A 210     -11.087  94.839   4.140 
ATOM   4308  OP2  DG A 210     -10.269  96.239   6.056 
ATOM   4309  O5'  DG A 210     -12.684  95.531   5.962 
ATOM   4310  C5'  DG A 210     -13.592  94.467   6.304 
ATOM   4311  C4'  DG A 210     -14.412  94.857   7.517 
ATOM   4312  O4'  DG A 210     -13.758  94.501   8.769 
ATOM   4313  C3'  DG A 210     -14.708  96.349   7.668 
ATOM   4314  O3'  DG A 210     -16.020  96.507   8.196 
ATOM   4315  C2'  DG A 210     -13.703  96.840   8.710 
ATOM   4316  C1'  DG A 210     -13.797  95.627   9.631 
ATOM   4317  N9   DG A 210     -12.664  95.514  10.592 
ATOM   4318  C8   DG A 210     -11.341  95.857  10.422 
ATOM   4319  N7   DG A 210     -10.591  95.630  11.473 
ATOM   4320  C5   DG A 210     -11.481  95.101  12.406 
ATOM   4321  C6   DG A 210     -11.256  94.662  13.737 
ATOM   4322  O6   DG A 210     -10.208  94.650  14.376 
ATOM   4323  N1   DG A 210     -12.438  94.197  14.329 
ATOM   4324  C2   DG A 210     -13.675  94.160  13.716 
ATOM   4325  N2   DG A 210     -14.680  93.678  14.451 
ATOM   4326  N3   DG A 210     -13.886  94.571  12.467 
ATOM   4327  C4   DG A 210     -12.749  95.026  11.878 
ATOM   4328  P    DA A 211     -16.943  97.689   7.636 
ATOM   4329  OP1  DA A 211     -17.612  97.250   6.391 
ATOM   4330  OP2  DA A 211     -16.152  98.936   7.544 
ATOM   4331  O5'  DA A 211     -18.025  97.826   8.809 
ATOM   4332  C5'  DA A 211     -18.367  96.660   9.582 
ATOM   4333  C4'  DA A 211     -18.432  97.016  11.054 
ATOM   4334  O4'  DA A 211     -17.140  96.890  11.713 
ATOM   4335  C3'  DA A 211     -18.872  98.444  11.375 
ATOM   4336  O3'  DA A 211     -19.672  98.427  12.551 
ATOM   4337  C2'  DA A 211     -17.574  99.189  11.682 
ATOM   4338  C1'  DA A 211     -16.908  98.067  12.472 
ATOM   4339  N9   DA A 211     -15.436  98.235  12.627 
ATOM   4340  C8   DA A 211     -14.546  98.776  11.743 
ATOM   4341  N7   DA A 211     -13.322  98.783  12.170 
ATOM   4342  C5   DA A 211     -13.402  98.203  13.429 
ATOM   4343  C6   DA A 211     -12.434  97.920  14.405 
ATOM   4344  N6   DA A 211     -11.131  98.198  14.257 
ATOM   4345  N1   DA A 211     -12.854  97.340  15.545 
ATOM   4346  C2   DA A 211     -14.150  97.067  15.686 
ATOM   4347  N3   DA A 211     -15.141  97.284  14.849 
ATOM   4348  C4   DA A 211     -14.693  97.865  13.718 
ATOM   4349  P    DA A 212     -20.955  99.380  12.632 
ATOM   4350  OP1  DA A 212     -22.104  98.723  11.969 
ATOM   4351  OP2  DA A 212     -20.603 100.728  12.134 
ATOM   4352  O5'  DA A 212     -21.206  99.439  14.210 
ATOM   4353  C5'  DA A 212     -20.832  98.308  15.020 
ATOM   4354  C4'  DA A 212     -20.135  98.780  16.281 
ATOM   4355  O4'  DA A 212     -18.699  98.934  16.097 
ATOM   4356  C3'  DA A 212     -20.585 100.137  16.821 
ATOM   4357  O3'  DA A 212     -20.577 100.093  18.243 
ATOM   4358  C2'  DA A 212     -19.506 101.115  16.359 
ATOM   4359  C1'  DA A 212     -18.314 100.198  16.616 
ATOM   4360  N9   DA A 212     -17.068 100.624  15.920 
ATOM   4361  C8   DA A 212     -16.941 101.225  14.701 
ATOM   4362  N7   DA A 212     -15.714 101.477  14.364 
ATOM   4363  C5   DA A 212     -14.970 101.009  15.440 
ATOM   4364  C6   DA A 212     -13.590 100.983  15.698 
ATOM   4365  N6   DA A 212     -12.670 101.461  14.847 
ATOM   4366  N1   DA A 212     -13.187 100.447  16.865 
ATOM   4367  C2   DA A 212     -14.107  99.973  17.704 
ATOM   4368  N3   DA A 212     -15.415  99.943  17.573 
ATOM   4369  C4   DA A 212     -15.791 100.485  16.397 
ATOM   4370  P    DA A 213     -21.752 100.820  19.049 
ATOM   4371  OP1  DA A 213     -22.925  99.921  19.134 
ATOM   4372  OP2  DA A 213     -22.000 102.157  18.466 
ATOM   4373  O5'  DA A 213     -21.090 100.980  20.497 
ATOM   4374  C5'  DA A 213     -20.123 100.006  20.934 
ATOM   4375  C4'  DA A 213     -18.949 100.702  21.594 
ATOM   4376  O4'  DA A 213     -17.918 101.078  20.638 
ATOM   4377  C3'  DA A 213     -19.272 102.007  22.320 
ATOM   4378  O3'  DA A 213     -18.467 102.095  23.490 
ATOM   4379  C2'  DA A 213     -18.840 103.107  21.350 
ATOM   4380  C1'  DA A 213     -17.559 102.430  20.875 
ATOM   4381  N9   DA A 213     -17.017 102.995  19.607 
ATOM   4382  C8   DA A 213     -17.705 103.495  18.539 
ATOM   4383  N7   DA A 213     -16.946 103.917  17.577 
ATOM   4384  C5   DA A 213     -15.658 103.682  18.038 
ATOM   4385  C6   DA A 213     -14.393 103.912  17.475 
ATOM   4386  N6   DA A 213     -14.210 104.459  16.264 
ATOM   4387  N1   DA A 213     -13.317 103.560  18.203 
ATOM   4388  C2   DA A 213     -13.504 103.017  19.406 
ATOM   4389  N3   DA A 213     -14.631 102.755  20.032 
ATOM   4390  C4   DA A 213     -15.692 103.117  19.282 
ATOM   4391  P    DT A 214     -19.110 102.684  24.832 
ATOM   4392  OP1  DT A 214     -19.841 101.613  25.544 
ATOM   4393  OP2  DT A 214     -19.889 103.902  24.516 
ATOM   4394  O5'  DT A 214     -17.800 103.084  25.660 
ATOM   4395  C5'  DT A 214     -16.590 102.331  25.459 
ATOM   4396  C4'  DT A 214     -15.406 103.272  25.358 
ATOM   4397  O4'  DT A 214     -15.172 103.728  23.994 
ATOM   4398  C3'  DT A 214     -15.512 104.565  26.166 
ATOM   4399  O3'  DT A 214     -14.228 104.893  26.682 
ATOM   4400  C2'  DT A 214     -15.911 105.629  25.142 
ATOM   4401  C1'  DT A 214     -15.007 105.137  24.016 
ATOM   4402  N1   DT A 214     -15.380 105.667  22.674 
ATOM   4403  C2   DT A 214     -14.355 105.918  21.794 
ATOM   4404  O2   DT A 214     -13.183 105.726  22.068 
ATOM   4405  N3   DT A 214     -14.739 106.409  20.561 
ATOM   4406  C4   DT A 214     -16.031 106.663  20.147 
ATOM   4407  O4   DT A 214     -16.251 107.103  19.016 
ATOM   4408  C5   DT A 214     -17.037 106.368  21.139 
ATOM   4409  C7   DT A 214     -18.470 106.615  20.771 
ATOM   4410  C6   DT A 214     -16.691 105.890  22.347 
ATOM   4411  P    DA A 215     -14.115 105.486  28.164 
ATOM   4412  OP1  DA A 215     -14.109 104.376  29.143 
ATOM   4413  OP2  DA A 215     -15.153 106.521  28.364 
ATOM   4414  O5'  DA A 215     -12.672 106.174  28.121 
ATOM   4415  C5'  DA A 215     -11.660 105.621  27.258 
ATOM   4416  C4'  DA A 215     -10.936 106.734  26.528 
ATOM   4417  O4'  DA A 215     -11.591 107.096  25.278 
ATOM   4418  C3'  DA A 215     -10.820 108.059  27.281 
ATOM   4419  O3'  DA A 215      -9.556 108.644  26.991 
ATOM   4420  C2'  DA A 215     -11.913 108.942  26.680 
ATOM   4421  C1'  DA A 215     -11.713 108.509  25.230 
ATOM   4422  N9   DA A 215     -12.860 108.844  24.342 
ATOM   4423  C8   DA A 215     -14.192 108.862  24.645 
ATOM   4424  N7   DA A 215     -14.952 109.199  23.649 
ATOM   4425  C5   DA A 215     -14.062 109.419  22.608 
ATOM   4426  C6   DA A 215     -14.246 109.806  21.270 
ATOM   4427  N6   DA A 215     -15.448 110.049  20.728 
ATOM   4428  N1   DA A 215     -13.145 109.934  20.506 
ATOM   4429  C2   DA A 215     -11.954 109.691  21.049 
ATOM   4430  N3   DA A 215     -11.660 109.327  22.278 
ATOM   4431  C4   DA A 215     -12.779 109.206  23.022 
ATOM   4432  P    DT A 216      -8.755 109.380  28.166 
ATOM   4433  OP1  DT A 216      -7.995 108.380  28.950 
ATOM   4434  OP2  DT A 216      -9.681 110.240  28.935 
ATOM   4435  O5'  DT A 216      -7.741 110.295  27.332 
ATOM   4436  C5'  DT A 216      -7.296 109.842  26.040 
ATOM   4437  C4'  DT A 216      -7.326 110.991  25.050 
ATOM   4438  O4'  DT A 216      -8.619 111.122  24.392 
ATOM   4439  C3'  DT A 216      -7.067 112.379  25.633 
ATOM   4440  O3'  DT A 216      -6.315 113.140  24.696 
ATOM   4441  C2'  DT A 216      -8.454 113.008  25.769 
ATOM   4442  C1'  DT A 216      -9.014 112.484  24.449 
ATOM   4443  N1   DT A 216     -10.501 112.539  24.366 
ATOM   4444  C2   DT A 216     -11.048 112.802  23.134 
ATOM   4445  O2   DT A 216     -10.375 112.987  22.135 
ATOM   4446  N3   DT A 216     -12.428 112.846  23.095 
ATOM   4447  C4   DT A 216     -13.284 112.652  24.161 
ATOM   4448  O4   DT A 216     -14.505 112.716  24.004 
ATOM   4449  C5   DT A 216     -12.615 112.382  25.412 
ATOM   4450  C7   DT A 216     -13.473 112.159  26.623 
ATOM   4451  C6   DT A 216     -11.274 112.334  25.478 
ATOM   4452  P    DC A 217      -5.155 114.104  25.231 
ATOM   4453  OP1  DC A 217      -3.914 113.322  25.432 
ATOM   4454  OP2  DC A 217      -5.642 114.862  26.404 
ATOM   4455  O5'  DC A 217      -4.971 115.096  23.989 
ATOM   4456  C5'  DC A 217      -5.242 114.610  22.661 
ATOM   4457  C4'  DC A 217      -6.034 115.641  21.883 
ATOM   4458  O4'  DC A 217      -7.471 115.493  22.068 
ATOM   4459  C3'  DC A 217      -5.764 117.101  22.247 
ATOM   4460  O3'  DC A 217      -5.821 117.888  21.064 
ATOM   4461  C2'  DC A 217      -6.933 117.497  23.150 
ATOM   4462  C1'  DC A 217      -8.018 116.768  22.364 
ATOM   4463  N1   DC A 217      -9.278 116.565  23.131 
ATOM   4464  C2   DC A 217     -10.481 116.616  22.431 
ATOM   4465  O2   DC A 217     -10.453 116.827  21.213 
ATOM   4466  N3   DC A 217     -11.641 116.434  23.113 
ATOM   4467  C4   DC A 217     -11.628 116.208  24.433 
ATOM   4468  N4   DC A 217     -12.786 116.036  25.052 
ATOM   4469  C5   DC A 217     -10.403 116.151  25.172 
ATOM   4470  C6   DC A 217      -9.254 116.337  24.472 
ATOM   4471  P    DT A 218      -4.768 119.079  20.873 
ATOM   4472  OP1  DT A 218      -3.503 118.539  20.325 
ATOM   4473  OP2  DT A 218      -4.655 119.848  22.131 
ATOM   4474  O5'  DT A 218      -5.497 119.971  19.762 
ATOM   4475  C5'  DT A 218      -6.361 119.327  18.806 
ATOM   4476  C4'  DT A 218      -7.631 120.135  18.628 
ATOM   4477  O4'  DT A 218      -8.664 119.764  19.587 
ATOM   4478  C3'  DT A 218      -7.489 121.646  18.806 
ATOM   4479  O3'  DT A 218      -8.342 122.302  17.876 
ATOM   4480  C2'  DT A 218      -8.008 121.920  20.218 
ATOM   4481  C1'  DT A 218      -9.186 120.951  20.164 
ATOM   4482  N1   DT A 218      -9.741 120.609  21.503 
ATOM   4483  C2   DT A 218     -11.097 120.399  21.583 
ATOM   4484  O2   DT A 218     -11.839 120.482  20.619 
ATOM   4485  N3   DT A 218     -11.575 120.085  22.840 
ATOM   4486  C4   DT A 218     -10.829 119.966  23.994 
ATOM   4487  O4   DT A 218     -11.371 119.679  25.064 
ATOM   4488  C5   DT A 218      -9.417 120.204  23.810 
ATOM   4489  C7   DT A 218      -8.531 120.094  25.017 
ATOM   4490  C6   DT A 218      -8.924 120.511  22.600 
ATOM   4491  P    DC A 219      -7.822 123.630  17.149 
ATOM   4492  OP1  DC A 219      -6.998 123.263  15.975 
ATOM   4493  OP2  DC A 219      -7.178 124.518  18.141 
ATOM   4494  O5'  DC A 219      -9.198 124.281  16.658 
ATOM   4495  C5'  DC A 219     -10.305 123.416  16.341 
ATOM   4496  C4'  DC A 219     -11.586 123.980  16.924 
ATOM   4497  O4'  DC A 219     -11.820 123.530  18.289 
ATOM   4498  C3'  DC A 219     -11.659 125.503  17.021 
ATOM   4499  O3'  DC A 219     -12.991 125.918  16.743 
ATOM   4500  C2'  DC A 219     -11.349 125.814  18.485 
ATOM   4501  C1'  DC A 219     -12.147 124.659  19.083 
ATOM   4502  N1   DC A 219     -11.789 124.352  20.496 
ATOM   4503  C2   DC A 219     -12.805 123.919  21.344 
ATOM   4504  O2   DC A 219     -13.952 123.808  20.894 
ATOM   4505  N3   DC A 219     -12.499 123.634  22.637 
ATOM   4506  C4   DC A 219     -11.245 123.767  23.085 
ATOM   4507  N4   DC A 219     -10.997 123.477  24.353 
ATOM   4508  C5   DC A 219     -10.186 124.212  22.229 
ATOM   4509  C6   DC A 219     -10.511 124.492  20.941 
ATOM   4510  P    DA A 220     -13.227 127.243  15.876 
ATOM   4511  OP1  DA A 220     -13.142 126.915  14.436 
ATOM   4512  OP2  DA A 220     -12.324 128.314  16.352 
ATOM   4513  O5'  DA A 220     -14.738 127.606  16.258 
ATOM   4514  C5'  DA A 220     -15.646 126.542  16.600 
ATOM   4515  C4'  DA A 220     -16.467 126.933  17.813 
ATOM   4516  O4'  DA A 220     -15.813 126.576  19.065 
ATOM   4517  C3'  DA A 220     -16.763 128.425  17.964 
ATOM   4518  O3'  DA A 220     -18.074 128.583  18.492 
ATOM   4519  C2'  DA A 220     -15.758 128.915  19.006 
ATOM   4520  C1'  DA A 220     -15.852 127.702  19.927 
ATOM   4521  N9   DA A 220     -14.719 127.590  20.888 
ATOM   4522  C8   DA A 220     -13.412 127.935  20.701 
ATOM   4523  N7   DA A 220     -12.659 127.716  21.734 
ATOM   4524  C5   DA A 220     -13.529 127.187  22.677 
ATOM   4525  C6   DA A 220     -13.341 126.744  23.996 
ATOM   4526  N6   DA A 220     -12.157 126.765  24.623 
ATOM   4527  N1   DA A 220     -14.420 126.277  24.653 
ATOM   4528  C2   DA A 220     -15.595 126.258  24.025 
ATOM   4529  N3   DA A 220     -15.890 126.643  22.803 
ATOM   4530  C4   DA A 220     -14.793 127.107  22.168 
ATOM   4531  P    DG A 221     -18.998 129.765  17.933 
ATOM   4532  OP1  DG A 221     -19.667 129.325  16.688 
ATOM   4533  OP2  DG A 221     -18.207 131.011  17.840 
ATOM   4534  O5'  DG A 221     -20.079 129.901  19.105 
ATOM   4535  C5'  DG A 221     -20.422 128.735  19.878 
ATOM   4536  C4'  DG A 221     -20.487 129.091  21.350 
ATOM   4537  O4'  DG A 221     -19.195 128.965  22.009 
ATOM   4538  C3'  DG A 221     -20.927 130.519  21.671 
ATOM   4539  O3'  DG A 221     -21.727 130.502  22.847 
ATOM   4540  C2'  DG A 221     -19.628 131.265  21.978 
ATOM   4541  C1'  DG A 221     -18.963 130.142  22.768 
ATOM   4542  N9   DG A 221     -17.491 130.310  22.923 
ATOM   4543  C8   DG A 221     -16.578 130.854  22.045 
ATOM   4544  N7   DG A 221     -15.345 130.853  22.488 
ATOM   4545  C5   DG A 221     -15.447 130.269  23.749 
ATOM   4546  C6   DG A 221     -14.442 129.998  24.714 
ATOM   4547  O6   DG A 221     -13.236 130.220  24.653 
ATOM   4548  N1   DG A 221     -14.982 129.396  25.859 
ATOM   4549  C2   DG A 221     -16.317 129.095  26.047 
ATOM   4550  N2   DG A 221     -16.631 128.521  27.211 
ATOM   4551  N3   DG A 221     -17.259 129.350  25.140 
ATOM   4552  C4   DG A 221     -16.752 129.934  24.025 
ATOM   4553  P    DG A 222     -23.010 131.455  22.928 
ATOM   4554  OP1  DG A 222     -24.158 130.798  22.266 
ATOM   4555  OP2  DG A 222     -22.658 132.803  22.431 
ATOM   4556  O5'  DG A 222     -23.260 131.514  24.507 
ATOM   4557  C5'  DG A 222     -22.887 130.383  25.316 
ATOM   4558  C4'  DG A 222     -22.190 130.855  26.577 
ATOM   4559  O4'  DG A 222     -20.753 131.010  26.393 
ATOM   4560  C3'  DG A 222     -22.640 132.212  27.117 
ATOM   4561  O3'  DG A 222     -22.631 132.168  28.539 
ATOM   4562  C2'  DG A 222     -21.561 133.191  26.655 
ATOM   4563  C1'  DG A 222     -20.369 132.273  26.912 
ATOM   4564  N9   DG A 222     -19.123 132.700  26.216 
ATOM   4565  C8   DG A 222     -18.975 133.307  24.988 
ATOM   4566  N7   DG A 222     -17.731 133.554  24.661 
ATOM   4567  C5   DG A 222     -17.002 133.079  25.750 
ATOM   4568  C6   DG A 222     -15.601 133.069  25.978 
ATOM   4569  O6   DG A 222     -14.701 133.485  25.253 
ATOM   4570  N1   DG A 222     -15.287 132.492  27.216 
ATOM   4571  C2   DG A 222     -16.207 131.989  28.116 
ATOM   4572  N2   DG A 222     -15.706 131.479  29.243 
ATOM   4573  N3   DG A 222     -17.522 131.998  27.901 
ATOM   4574  C4   DG A 222     -17.842 132.556  26.704 
ATOM   4575  P    DC A 223     -23.807 132.896  29.346 
ATOM   4576  OP1  DC A 223     -24.980 131.997  29.430 
ATOM   4577  OP2  DC A 223     -24.055 134.233  28.762 
ATOM   4578  O5'  DC A 223     -23.145 133.055  30.793 
ATOM   4579  C5'  DC A 223     -22.178 132.081  31.230 
ATOM   4580  C4'  DC A 223     -21.004 132.777  31.890 
ATOM   4581  O4'  DC A 223     -19.972 133.153  30.934 
ATOM   4582  C3'  DC A 223     -21.327 134.083  32.616 
ATOM   4583  O3'  DC A 223     -20.522 134.170  33.786 
ATOM   4584  C2'  DC A 223     -20.895 135.182  31.647 
ATOM   4585  C1'  DC A 223     -19.614 134.506  31.172 
ATOM   4586  N1   DC A 223     -19.072 135.070  29.904 
ATOM   4587  C2   DC A 223     -17.689 135.112  29.751 
ATOM   4588  O2   DC A 223     -16.974 134.683  30.664 
ATOM   4589  N3   DC A 223     -17.175 135.625  28.602 
ATOM   4590  C4   DC A 223     -17.983 136.079  27.637 
ATOM   4591  N4   DC A 223     -17.434 136.569  26.536 
ATOM   4592  C5   DC A 223     -19.409 136.046  27.775 
ATOM   4593  C6   DC A 223     -19.902 135.531  28.930 
ATOM   4594  P    DT A 224     -21.165 134.760  35.128 
ATOM   4595  OP1  DT A 224     -21.896 133.688  35.840 
ATOM   4596  OP2  DT A 224     -21.944 135.977  34.812 
ATOM   4597  O5'  DT A 224     -19.855 135.160  35.956 
ATOM   4598  C5'  DT A 224     -18.645 134.406  35.755 
ATOM   4599  C4'  DT A 224     -17.461 135.347  35.654 
ATOM   4600  O4'  DT A 224     -17.227 135.803  34.290 
ATOM   4601  C3'  DT A 224     -17.567 136.640  36.462 
ATOM   4602  O3'  DT A 224     -16.282 136.968  36.978 
ATOM   4603  C2'  DT A 224     -17.965 137.704  35.438 
ATOM   4604  C1'  DT A 224     -17.062 137.212  34.312 
ATOM   4605  N1   DT A 224     -17.434 137.742  32.970 
ATOM   4606  C2   DT A 224     -16.410 137.993  32.090 
ATOM   4607  O2   DT A 224     -15.238 137.802  32.364 
ATOM   4608  N3   DT A 224     -16.794 138.485  30.857 
ATOM   4609  C4   DT A 224     -18.086 138.738  30.443 
ATOM   4610  O4   DT A 224     -18.306 139.178  29.312 
ATOM   4611  C5   DT A 224     -19.091 138.443  31.436 
ATOM   4612  C7   DT A 224     -20.524 138.691  31.067 
ATOM   4613  C6   DT A 224     -18.746 137.965  32.643 
ATOM   4614  P    DA A 225     -16.170 137.561  38.460 
ATOM   4615  OP1  DA A 225     -16.163 136.451  39.440 
ATOM   4616  OP2  DA A 225     -17.208 138.597  38.660 
ATOM   4617  O5'  DA A 225     -14.726 138.250  38.417 
ATOM   4618  C5'  DA A 225     -13.715 137.696  37.554 
ATOM   4619  C4'  DA A 225     -12.991 138.809  36.824 
ATOM   4620  O4'  DA A 225     -13.646 139.171  35.574 
ATOM   4621  C3'  DA A 225     -12.875 140.134  37.577 
ATOM   4622  O3'  DA A 225     -11.611 140.719  37.288 
ATOM   4623  C2'  DA A 225     -13.968 141.018  36.976 
ATOM   4624  C1'  DA A 225     -13.768 140.585  35.526 
ATOM   4625  N9   DA A 225     -14.915 140.919  34.638 
ATOM   4626  C8   DA A 225     -16.247 140.938  34.941 
ATOM   4627  N7   DA A 225     -17.007 141.274  33.945 
ATOM   4628  C5   DA A 225     -16.116 141.495  32.904 
ATOM   4629  C6   DA A 225     -16.301 141.881  31.566 
ATOM   4630  N6   DA A 225     -17.503 142.124  31.025 
ATOM   4631  N1   DA A 225     -15.200 142.009  30.802 
ATOM   4632  C2   DA A 225     -14.009 141.766  31.345 
ATOM   4633  N3   DA A 225     -13.715 141.402  32.575 
ATOM   4634  C4   DA A 225     -14.834 141.281  33.318 
ATOM   4635  P    DA A 226     -10.810 141.455  38.463 
ATOM   4636  OP1  DA A 226     -10.050 140.456  39.246 
ATOM   4637  OP2  DA A 226     -11.736 142.315  39.231 
ATOM   4638  O5'  DA A 226      -9.796 142.370  37.628 
ATOM   4639  C5'  DA A 226      -9.350 141.918  36.336 
ATOM   4640  C4'  DA A 226      -9.381 143.066  35.346 
ATOM   4641  O4'  DA A 226     -10.674 143.197  34.688 
ATOM   4642  C3'  DA A 226      -9.122 144.455  35.930 
ATOM   4643  O3'  DA A 226      -8.369 145.215  34.992 
ATOM   4644  C2'  DA A 226     -10.508 145.083  36.065 
ATOM   4645  C1'  DA A 226     -11.069 144.559  34.745 
ATOM   4646  N9   DA A 226     -12.555 144.614  34.662 
ATOM   4647  C8   DA A 226     -13.467 144.436  35.662 
ATOM   4648  N7   DA A 226     -14.700 144.547  35.273 
ATOM   4649  C5   DA A 226     -14.599 144.818  33.916 
ATOM   4650  C6   DA A 226     -15.564 145.045  32.920 
ATOM   4651  N6   DA A 226     -16.884 145.032  33.153 
ATOM   4652  N1   DA A 226     -15.122 145.286  31.672 
ATOM   4653  C2   DA A 226     -13.809 145.298  31.447 
ATOM   4654  N3   DA A 226     -12.820 145.102  32.291 
ATOM   4655  C4   DA A 226     -13.289 144.862  33.532 
ATOM   4656  P    DT A 227      -7.210 146.179  35.527 
ATOM   4657  OP1  DT A 227      -5.969 145.398  35.728 
ATOM   4658  OP2  DT A 227      -7.697 146.937  36.700 
ATOM   4659  O5'  DT A 227      -7.026 147.172  34.285 
ATOM   4660  C5'  DT A 227      -7.296 146.685  32.957 
ATOM   4661  C4'  DT A 227      -8.089 147.716  32.179 
ATOM   4662  O4'  DT A 227      -9.525 147.568  32.365 
ATOM   4663  C3'  DT A 227      -7.819 149.176  32.543 
ATOM   4664  O3'  DT A 227      -7.876 149.964  31.360 
ATOM   4665  C2'  DT A 227      -8.987 149.572  33.446 
ATOM   4666  C1'  DT A 227     -10.073 148.844  32.660 
ATOM   4667  N1   DT A 227     -11.333 148.640  33.427 
ATOM   4668  C2   DT A 227     -12.511 148.694  32.723 
ATOM   4669  O2   DT A 227     -12.557 148.898  31.521 
ATOM   4670  N3   DT A 227     -13.658 148.501  33.467 
ATOM   4671  C4   DT A 227     -13.723 148.264  34.825 
ATOM   4672  O4   DT A 227     -14.810 148.107  35.383 
ATOM   4673  C5   DT A 227     -12.436 148.226  35.478 
ATOM   4674  C7   DT A 227     -12.415 147.973  36.958 
ATOM   4675  C6   DT A 227     -11.304 148.410  34.778 
ATOM   4676  P    DG A 228      -6.823 151.154  31.169 
ATOM   4677  OP1  DG A 228      -5.558 150.615  30.621 
ATOM   4678  OP2  DG A 228      -6.710 151.923  32.427 
ATOM   4679  O5'  DG A 228      -7.552 152.046  30.058 
ATOM   4680  C5'  DG A 228      -8.416 151.402  29.102 
ATOM   4681  C4'  DG A 228      -9.686 152.210  28.924 
ATOM   4682  O4'  DG A 228     -10.719 151.839  29.883 
ATOM   4683  C3'  DG A 228      -9.544 153.721  29.102 
ATOM   4684  O3'  DG A 228     -10.397 154.377  28.172 
ATOM   4685  C2'  DG A 228     -10.063 153.996  30.514 
ATOM   4686  C1'  DG A 228     -11.240 153.026  30.460 
ATOM   4687  N9   DG A 228     -11.795 152.684  31.799 
ATOM   4688  C8   DG A 228     -11.141 152.542  33.004 
ATOM   4689  N7   DG A 228     -11.928 152.233  34.006 
ATOM   4690  C5   DG A 228     -13.194 152.167  33.424 
ATOM   4691  C6   DG A 228     -14.453 151.872  34.008 
ATOM   4692  O6   DG A 228     -14.716 151.605  35.177 
ATOM   4693  N1   DG A 228     -15.481 151.912  33.056 
ATOM   4694  C2   DG A 228     -15.313 152.198  31.715 
ATOM   4695  N2   DG A 228     -16.421 152.186  30.970 
ATOM   4696  N3   DG A 228     -14.131 152.474  31.168 
ATOM   4697  C4   DG A 228     -13.124 152.440  32.079 
ATOM   4698  P    DT A 229      -9.876 155.705  27.445 
ATOM   4699  OP1  DT A 229      -9.053 155.338  26.271 
ATOM   4700  OP2  DT A 229      -9.233 156.594  28.438 
ATOM   4701  O5'  DT A 229     -11.253 156.356  26.954 
ATOM   4702  C5'  DT A 229     -12.360 155.492  26.637 
ATOM   4703  C4'  DT A 229     -13.641 156.055  27.220 
ATOM   4704  O4'  DT A 229     -13.874 155.605  28.585 
ATOM   4705  C3'  DT A 229     -13.714 157.579  27.317 
ATOM   4706  O3'  DT A 229     -15.046 157.994  27.039 
ATOM   4707  C2'  DT A 229     -13.404 157.889  28.781 
ATOM   4708  C1'  DT A 229     -14.202 156.735  29.380 
ATOM   4709  N1   DT A 229     -13.844 156.427  30.792 
ATOM   4710  C2   DT A 229     -14.858 156.001  31.616 
ATOM   4711  O2   DT A 229     -16.008 155.870  31.238 
ATOM   4712  N3   DT A 229     -14.488 155.727  32.919 
ATOM   4713  C4   DT A 229     -13.219 155.840  33.451 
ATOM   4714  O4   DT A 229     -13.009 155.565  34.634 
ATOM   4715  C5   DT A 229     -12.223 156.295  32.509 
ATOM   4716  C7   DT A 229     -10.816 156.446  33.007 
ATOM   4717  C6   DT A 229     -12.555 156.569  31.237 
ATOM   4718  P    DC A 230     -15.282 159.319  26.172 
ATOM   4719  OP1  DC A 230     -15.197 158.990  24.732 
ATOM   4720  OP2  DC A 230     -14.379 160.390  26.648 
ATOM   4721  O5'  DC A 230     -16.793 159.681  26.554 
ATOM   4722  C5'  DC A 230     -17.701 158.618  26.897 
ATOM   4723  C4'  DC A 230     -18.522 159.008  28.109 
ATOM   4724  O4'  DC A 230     -17.867 158.651  29.361 
ATOM   4725  C3'  DC A 230     -18.818 160.500  28.261 
ATOM   4726  O3'  DC A 230     -20.129 160.658  28.788 
ATOM   4727  C2'  DC A 230     -17.813 160.991  29.303 
ATOM   4728  C1'  DC A 230     -17.907 159.778  30.224 
ATOM   4729  N1   DC A 230     -16.774 159.665  31.184 
ATOM   4730  C2   DC A 230     -17.044 159.146  32.448 
ATOM   4731  O2   DC A 230     -18.200 158.804  32.718 
ATOM   4732  N3   DC A 230     -16.024 159.036  33.339 
ATOM   4733  C4   DC A 230     -14.784 159.419  33.008 
ATOM   4734  N4   DC A 230     -13.824 159.291  33.910 
ATOM   4735  C5   DC A 230     -14.486 159.956  31.713 
ATOM   4736  C6   DC A 230     -15.518 160.058  30.837 
ATOM   4737  P    DG A 231     -21.053 161.840  28.229 
ATOM   4738  OP1  DG A 231     -21.722 161.400  26.984 
ATOM   4739  OP2  DG A 231     -20.262 163.086  28.136 
ATOM   4740  O5'  DG A 231     -22.134 161.976  29.401 
ATOM   4741  C5'  DG A 231     -22.477 160.811  30.174 
ATOM   4742  C4'  DG A 231     -22.542 161.166  31.646 
ATOM   4743  O4'  DG A 231     -21.250 161.041  32.306 
ATOM   4744  C3'  DG A 231     -22.982 162.595  31.967 
ATOM   4745  O3'  DG A 231     -23.781 162.577  33.143 
ATOM   4746  C2'  DG A 231     -21.683 163.340  32.274 
ATOM   4747  C1'  DG A 231     -21.018 162.218  33.064 
ATOM   4748  N9   DG A 231     -19.546 162.385  33.219 
ATOM   4749  C8   DG A 231     -18.633 162.929  32.341 
ATOM   4750  N7   DG A 231     -17.400 162.929  32.784 
ATOM   4751  C5   DG A 231     -17.502 162.345  34.045 
ATOM   4752  C6   DG A 231     -16.497 162.073  35.011 
ATOM   4753  O6   DG A 231     -15.290 162.295  34.949 
ATOM   4754  N1   DG A 231     -17.037 161.471  36.156 
ATOM   4755  C2   DG A 231     -18.371 161.171  36.344 
ATOM   4756  N2   DG A 231     -18.686 160.596  37.507 
ATOM   4757  N3   DG A 231     -19.314 161.425  35.437 
ATOM   4758  C4   DG A 231     -18.807 162.010  34.321 
ATOM   4759  P    DT A 232     -25.065 163.531  33.224 
ATOM   4760  OP1  DT A 232     -26.213 162.873  32.562 
ATOM   4761  OP2  DT A 232     -24.712 164.879  32.727 
ATOM   4762  O5'  DT A 232     -25.315 163.590  34.803 
ATOM   4763  C5'  DT A 232     -24.942 162.459  35.612 
ATOM   4764  C4'  DT A 232     -24.245 162.931  36.873 
ATOM   4765  O4'  DT A 232     -22.808 163.085  36.689 
ATOM   4766  C3'  DT A 232     -24.695 164.288  37.413 
ATOM   4767  O3'  DT A 232     -24.686 164.243  38.835 
ATOM   4768  C2'  DT A 232     -23.616 165.266  36.951 
ATOM   4769  C1'  DT A 232     -22.424 164.349  37.208 
ATOM   4770  N1   DT A 232     -21.178 164.775  36.512 
ATOM   4771  C2   DT A 232     -19.989 164.546  37.162 
ATOM   4772  O2   DT A 232     -19.924 164.019  38.259 
ATOM   4773  N3   DT A 232     -18.855 164.955  36.486 
ATOM   4774  C4   DT A 232     -18.815 165.559  35.246 
ATOM   4775  O4   DT A 232     -17.737 165.882  34.741 
ATOM   4776  C5   DT A 232     -20.112 165.757  34.645 
ATOM   4777  C7   DT A 232     -20.158 166.409  33.294 
ATOM   4778  C6   DT A 232     -21.230 165.370  35.279 
ATOM   4779  P    DC A 233     -25.862 164.971  39.642 
ATOM   4780  OP1  DC A 233     -27.035 164.072  39.727 
ATOM   4781  OP2  DC A 233     -26.110 166.308  39.059 
ATOM   4782  O5'  DC A 233     -25.200 165.131  41.089 
ATOM   4783  C5'  DC A 233     -24.233 164.157  41.526 
ATOM   4784  C4'  DC A 233     -23.059 164.852  42.186 
ATOM   4785  O4'  DC A 233     -22.027 165.229  41.230 
ATOM   4786  C3'  DC A 233     -23.381 166.158  42.912 
ATOM   4787  O3'  DC A 233     -22.577 166.245  44.082 
ATOM   4788  C2'  DC A 233     -22.950 167.258  41.943 
ATOM   4789  C1'  DC A 233     -21.668 166.581  41.468 
ATOM   4790  N1   DC A 233     -21.127 167.146  40.200 
ATOM   4791  C2   DC A 233     -19.744 167.188  40.047 
ATOM   4792  O2   DC A 233     -19.029 166.758  40.960 
ATOM   4793  N3   DC A 233     -19.229 167.700  38.898 
ATOM   4794  C4   DC A 233     -20.038 168.155  37.933 
ATOM   4795  N4   DC A 233     -19.489 168.644  36.832 
ATOM   4796  C5   DC A 233     -21.464 168.121  38.071 
ATOM   4797  C6   DC A 233     -21.957 167.606  39.226 
ATOM   4798  P    DT A 234     -23.219 166.835  45.424 
ATOM   4799  OP1  DT A 234     -23.951 165.763  46.136 
ATOM   4800  OP2  DT A 234     -23.999 168.053  45.108 
ATOM   4801  O5'  DT A 234     -21.910 167.235  46.252 
ATOM   4802  C5'  DT A 234     -20.700 166.482  46.051 
ATOM   4803  C4'  DT A 234     -19.515 167.422  45.950 
ATOM   4804  O4'  DT A 234     -19.282 167.878  44.586 
ATOM   4805  C3'  DT A 234     -19.622 168.716  46.758 
ATOM   4806  O3'  DT A 234     -18.337 169.044  47.274 
ATOM   4807  C2'  DT A 234     -20.020 169.779  45.734 
ATOM   4808  C1'  DT A 234     -19.116 169.288  44.608 
ATOM   4809  N1   DT A 234     -19.489 169.818  43.266 
ATOM   4810  C2   DT A 234     -18.465 170.069  42.387 
ATOM   4811  O2   DT A 234     -17.293 169.877  42.661 
ATOM   4812  N3   DT A 234     -18.849 170.560  41.153 
ATOM   4813  C4   DT A 234     -20.141 170.813  40.739 
ATOM   4814  O4   DT A 234     -20.361 171.254  39.609 
ATOM   4815  C5   DT A 234     -21.146 170.519  41.732 
ATOM   4816  C7   DT A 234     -22.579 170.766  41.363 
ATOM   4817  C6   DT A 234     -20.801 170.041  42.939 
ATOM   4818  P    DG A 235     -18.225 169.637  48.756 
ATOM   4819  OP1  DG A 235     -18.218 168.526  49.736 
ATOM   4820  OP2  DG A 235     -19.263 170.672  48.956 
ATOM   4821  O5'  DG A 235     -16.781 170.325  48.713 
ATOM   4822  C5'  DG A 235     -15.770 169.771  47.850 
ATOM   4823  C4'  DG A 235     -15.046 170.884  47.120 
ATOM   4824  O4'  DG A 235     -15.701 171.247  45.870 
ATOM   4825  C3'  DG A 235     -14.930 172.209  47.873 
ATOM   4826  O3'  DG A 235     -13.666 172.795  47.584 
ATOM   4827  C2'  DG A 235     -16.022 173.093  47.272 
ATOM   4828  C1'  DG A 235     -15.823 172.660  45.822 
ATOM   4829  N9   DG A 235     -16.970 172.995  44.934 
ATOM   4830  C8   DG A 235     -18.317 173.019  45.222 
ATOM   4831  N7   DG A 235     -19.074 173.359  44.208 
ATOM   4832  C5   DG A 235     -18.165 173.577  43.174 
ATOM   4833  C6   DG A 235     -18.386 173.968  41.828 
ATOM   4834  O6   DG A 235     -19.450 174.207  41.261 
ATOM   4835  N1   DG A 235     -17.181 174.073  41.119 
ATOM   4836  C2   DG A 235     -15.926 173.831  41.643 
ATOM   4837  N2   DG A 235     -14.901 173.985  40.803 
ATOM   4838  N3   DG A 235     -15.719 173.463  42.906 
ATOM   4839  C4   DG A 235     -16.878 173.357  43.606 
ATOM   4840  P    DT A 236     -12.865 173.531  48.759 
ATOM   4841  OP1  DT A 236     -12.105 172.531  49.542 
ATOM   4842  OP2  DT A 236     -13.791 174.390  49.528 
ATOM   4843  O5'  DT A 236     -11.851 174.445  47.924 
ATOM   4844  C5'  DT A 236     -11.405 173.993  46.632 
ATOM   4845  C4'  DT A 236     -11.436 175.141  45.642 
ATOM   4846  O4'  DT A 236     -12.728 175.273  44.985 
ATOM   4847  C3'  DT A 236     -11.177 176.530  46.226 
ATOM   4848  O3'  DT A 236     -10.424 177.290  45.288 
ATOM   4849  C2'  DT A 236     -12.563 177.158  46.361 
ATOM   4850  C1'  DT A 236     -13.124 176.635  45.042 
ATOM   4851  N1   DT A 236     -14.610 176.690  44.958 
ATOM   4852  C2   DT A 236     -15.158 176.953  43.726 
ATOM   4853  O2   DT A 236     -14.485 177.138  42.727 
ATOM   4854  N3   DT A 236     -16.538 176.997  43.688 
ATOM   4855  C4   DT A 236     -17.393 176.803  44.753 
ATOM   4856  O4   DT A 236     -18.614 176.867  44.597 
ATOM   4857  C5   DT A 236     -16.724 176.533  46.004 
ATOM   4858  C7   DT A 236     -17.582 176.310  47.215 
ATOM   4859  C6   DT A 236     -15.384 176.485  46.070 
ATOM   4860  P    DA A 237      -9.265 178.255  45.823 
ATOM   4861  OP1  DA A 237      -8.024 177.473  46.024 
ATOM   4862  OP2  DA A 237      -9.752 179.013  46.997 
ATOM   4863  O5'  DA A 237      -9.081 179.247  44.581 
ATOM   4864  C5'  DA A 237      -9.351 178.760  43.253 
ATOM   4865  C4'  DA A 237     -10.143 179.792  42.475 
ATOM   4866  O4'  DA A 237     -11.580 179.643  42.661 
ATOM   4867  C3'  DA A 237      -9.874 181.252  42.839 
ATOM   4868  O3'  DA A 237      -9.931 182.039  41.656 
ATOM   4869  C2'  DA A 237     -11.042 181.648  43.742 
ATOM   4870  C1'  DA A 237     -12.128 180.919  42.956 
ATOM   4871  N9   DA A 237     -13.388 180.715  43.724 
ATOM   4872  C8   DA A 237     -13.538 180.478  45.060 
ATOM   4873  N7   DA A 237     -14.773 180.344  45.434 
ATOM   4874  C5   DA A 237     -15.497 180.504  44.259 
ATOM   4875  C6   DA A 237     -16.874 180.472  43.985 
ATOM   4876  N6   DA A 237     -17.811 180.259  44.918 
ATOM   4877  N1   DA A 237     -17.254 180.670  42.708 
ATOM   4878  C2   DA A 237     -16.319 180.882  41.784 
ATOM   4879  N3   DA A 237     -15.012 180.933  41.922 
ATOM   4880  C4   DA A 237     -14.657 180.732  43.208 
ATOM   4881  P    DT A 238      -8.877 183.230  41.465 
ATOM   4882  OP1  DT A 238      -7.612 182.690  40.918 
ATOM   4883  OP2  DT A 238      -8.765 183.999  42.723 
ATOM   4884  O5'  DT A 238      -9.607 184.121  40.354 
ATOM   4885  C5'  DT A 238     -10.470 183.478  39.398 
ATOM   4886  C4'  DT A 238     -11.741 184.285  39.220 
ATOM   4887  O4'  DT A 238     -12.773 183.915  40.179 
ATOM   4888  C3'  DT A 238     -11.599 185.797  39.399 
ATOM   4889  O3'  DT A 238     -12.452 186.452  38.468 
ATOM   4890  C2'  DT A 238     -12.118 186.071  40.810 
ATOM   4891  C1'  DT A 238     -13.295 185.102  40.756 
ATOM   4892  N1   DT A 238     -13.850 184.760  42.095 
ATOM   4893  C2   DT A 238     -15.206 184.550  42.176 
ATOM   4894  O2   DT A 238     -15.948 184.633  41.211 
ATOM   4895  N3   DT A 238     -15.685 184.236  43.432 
ATOM   4896  C4   DT A 238     -14.938 184.116  44.586 
ATOM   4897  O4   DT A 238     -15.480 183.830  45.656 
ATOM   4898  C5   DT A 238     -13.526 184.354  44.402 
ATOM   4899  C7   DT A 238     -12.640 184.245  45.609 
ATOM   4900  C6   DT A 238     -13.033 184.662  43.192 
ATOM   4901  P    DA A 239     -11.931 187.781  37.741 
ATOM   4902  OP1  DA A 239     -11.108 187.414  36.567 
ATOM   4903  OP2  DA A 239     -11.287 188.669  38.734 
ATOM   4904  O5'  DA A 239     -13.308 188.432  37.251 
ATOM   4905  C5'  DA A 239     -14.415 187.567  36.934 
ATOM   4906  C4'  DA A 239     -15.696 188.130  37.517 
ATOM   4907  O4'  DA A 239     -15.929 187.680  38.881 
ATOM   4908  C3'  DA A 239     -15.769 189.654  37.613 
ATOM   4909  O3'  DA A 239     -17.101 190.069  37.336 
ATOM   4910  C2'  DA A 239     -15.459 189.965  39.077 
ATOM   4911  C1'  DA A 239     -16.257 188.810  39.676 
ATOM   4912  N9   DA A 239     -15.899 188.503  41.088 
ATOM   4913  C8   DA A 239     -14.677 188.588  41.691 
ATOM   4914  N7   DA A 239     -14.684 188.251  42.944 
ATOM   4915  C5   DA A 239     -16.008 187.916  43.191 
ATOM   4916  C6   DA A 239     -16.673 187.472  44.346 
ATOM   4917  N6   DA A 239     -16.061 187.279  45.523 
ATOM   4918  N1   DA A 239     -17.994 187.232  44.247 
ATOM   4919  C2   DA A 239     -18.595 187.424  43.074 
ATOM   4920  N3   DA A 239     -18.082 187.834  41.935 
ATOM   4921  C4   DA A 239     -16.760 188.068  42.061 
ATOM   4922  P    DG A 240     -17.336 191.394  36.468 
ATOM   4923  OP1  DG A 240     -17.251 191.065  35.028 
ATOM   4924  OP2  DG A 240     -16.434 192.465  36.944 
ATOM   4925  O5'  DG A 240     -18.848 191.757  36.850 
ATOM   4926  C5'  DG A 240     -19.756 190.693  37.193 
ATOM   4927  C4'  DG A 240     -20.577 191.083  38.406 
ATOM   4928  O4'  DG A 240     -19.922 190.727  39.657 
ATOM   4929  C3'  DG A 240     -20.873 192.575  38.557 
ATOM   4930  O3'  DG A 240     -22.184 192.733  39.084 
ATOM   4931  C2'  DG A 240     -19.867 193.066  39.599 
ATOM   4932  C1'  DG A 240     -19.961 191.853  40.520 
ATOM   4933  N9   DG A 240     -18.828 191.740  41.480 
ATOM   4934  C8   DG A 240     -17.505 192.083  41.310 
ATOM   4935  N7   DG A 240     -16.755 191.857  42.362 
ATOM   4936  C5   DG A 240     -17.646 191.327  43.295 
ATOM   4937  C6   DG A 240     -17.420 190.888  44.626 
ATOM   4938  O6   DG A 240     -16.372 190.876  45.265 
ATOM   4939  N1   DG A 240     -18.603 190.423  45.217 
ATOM   4940  C2   DG A 240     -19.839 190.386  44.604 
ATOM   4941  N2   DG A 240     -20.844 189.904  45.340 
ATOM   4942  N3   DG A 240     -20.050 190.797  43.355 
ATOM   4943  C4   DG A 240     -18.913 191.253  42.767 
ATOM   4944  P    DT A 241     -23.108 193.915  38.525 
ATOM   4945  OP1  DT A 241     -23.776 193.476  37.280 
ATOM   4946  OP2  DT A 241     -22.316 195.162  38.432 
ATOM   4947  O5'  DT A 241     -24.189 194.052  39.697 
ATOM   4948  C5'  DT A 241     -24.532 192.886  40.470 
ATOM   4949  C4'  DT A 241     -24.597 193.242  41.943 
ATOM   4950  O4'  DT A 241     -23.304 193.116  42.602 
ATOM   4951  C3'  DT A 241     -25.036 194.670  42.263 
ATOM   4952  O3'  DT A 241     -25.836 194.653  43.439 
ATOM   4953  C2'  DT A 241     -23.738 195.415  42.570 
ATOM   4954  C1'  DT A 241     -23.072 194.293  43.360 
ATOM   4955  N1   DT A 241     -21.600 194.461  43.515 
ATOM   4956  C2   DT A 241     -21.041 194.023  44.691 
ATOM   4957  O2   DT A 241     -21.693 193.514  45.587 
ATOM   4958  N3   DT A 241     -19.674 194.195  44.799 
ATOM   4959  C4   DT A 241     -18.843 194.756  43.851 
ATOM   4960  O4   DT A 241     -17.633 194.857  44.062 
ATOM   4961  C5   DT A 241     -19.521 195.186  42.652 
ATOM   4962  C7   DT A 241     -18.690 195.808  41.569 
ATOM   4963  C6   DT A 241     -20.849 195.030  42.520 
ATOM   4964  P    DG A 242     -27.119 195.606  43.520 
ATOM   4965  OP1  DG A 242     -28.268 194.949  42.858 
ATOM   4966  OP2  DG A 242     -26.767 196.954  43.023 
ATOM   4967  O5'  DG A 242     -27.370 195.665  45.099 
ATOM   4968  C5'  DG A 242     -26.997 194.534  45.908 
ATOM   4969  C4'  DG A 242     -26.299 195.006  47.169 
ATOM   4970  O4'  DG A 242     -24.863 195.160  46.986 
ATOM   4971  C3'  DG A 242     -26.749 196.363  47.710 
ATOM   4972  O3'  DG A 242     -26.741 196.319  49.132 
ATOM   4973  C2'  DG A 242     -25.670 197.341  47.247 
ATOM   4974  C1'  DG A 242     -24.479 196.424  47.504 
ATOM   4975  N9   DG A 242     -23.233 196.850  46.808 
ATOM   4976  C8   DG A 242     -23.085 197.457  45.580 
ATOM   4977  N7   DG A 242     -21.840 197.705  45.253 
ATOM   4978  C5   DG A 242     -21.111 197.230  46.342 
ATOM   4979  C6   DG A 242     -19.711 197.220  46.570 
ATOM   4980  O6   DG A 242     -18.810 197.635  45.846 
ATOM   4981  N1   DG A 242     -19.397 196.642  47.809 
ATOM   4982  C2   DG A 242     -20.317 196.140  48.708 
ATOM   4983  N2   DG A 242     -19.816 195.629  49.835 
ATOM   4984  N3   DG A 242     -21.631 196.149  48.493 
ATOM   4985  C4   DG A 242     -21.951 196.706  47.297 
ATOM   4986  P    DT A 243     -27.916 197.046  49.938 
ATOM   4987  OP1  DT A 243     -29.090 196.147  50.023 
ATOM   4988  OP2  DT A 243     -28.165 198.383  49.355 
ATOM   4989  O5'  DT A 243     -27.255 197.206  51.385 
ATOM   4990  C5'  DT A 243     -26.287 196.232  51.822 
ATOM   4991  C4'  DT A 243     -25.113 196.928  52.483 
ATOM   4992  O4'  DT A 243     -24.082 197.304  51.526 
ATOM   4993  C3'  DT A 243     -25.436 198.233  53.209 
ATOM   4994  O3'  DT A 243     -24.632 198.321  54.378 
ATOM   4995  C2'  DT A 243     -25.004 199.333  52.239 
ATOM   4996  C1'  DT A 243     -23.723 198.656  51.764 
ATOM   4997  N1   DT A 243     -23.182 199.221  50.496 
ATOM   4998  C2   DT A 243     -21.815 199.256  50.360 
ATOM   4999  O2   DT A 243     -21.052 198.850  51.220 
ATOM   5000  N3   DT A 243     -21.349 199.786  49.173 
ATOM   5001  C4   DT A 243     -22.120 200.273  48.136 
ATOM   5002  O4   DT A 243     -21.589 200.725  47.120 
ATOM   5003  C5   DT A 243     -23.542 200.194  48.372 
ATOM   5004  C7   DT A 243     -24.453 200.703  47.294 
ATOM   5005  C6   DT A 243     -24.022 199.683  49.518 
ATOM   5006  P    DA A 244     -25.274 198.911  55.721 
ATOM   5007  OP1  DA A 244     -26.005 197.839  56.432 
ATOM   5008  OP2  DA A 244     -26.053 200.128  55.404 
ATOM   5009  O5'  DA A 244     -23.965 199.311  56.548 
ATOM   5010  C5'  DA A 244     -22.754 198.557  56.347 
ATOM   5011  C4'  DA A 244     -21.570 199.498  56.246 
ATOM   5012  O4'  DA A 244     -21.337 199.954  54.883 
ATOM   5013  C3'  DA A 244     -21.676 200.791  57.054 
ATOM   5014  O3'  DA A 244     -20.392 201.119  57.570 
ATOM   5015  C2'  DA A 244     -22.075 201.855  56.030 
ATOM   5016  C1'  DA A 244     -21.171 201.363  54.904 
ATOM   5017  N9   DA A 244     -21.544 201.893  53.563 
ATOM   5018  C8   DA A 244     -22.790 202.170  53.076 
ATOM   5019  N7   DA A 244     -22.789 202.625  51.862 
ATOM   5020  C5   DA A 244     -21.445 202.652  51.515 
ATOM   5021  C6   DA A 244     -20.778 203.040  50.342 
ATOM   5022  N6   DA A 244     -21.405 203.497  49.249 
ATOM   5023  N1   DA A 244     -19.434 202.942  50.333 
ATOM   5024  C2   DA A 244     -18.817 202.487  51.421 
ATOM   5025  N3   DA A 244     -19.331 202.098  52.567 
ATOM   5026  C4   DA A 244     -20.675 202.206  52.550 
ATOM   5027  P    DT A 245     -20.280 201.712  59.052 
ATOM   5028  OP1  DT A 245     -20.273 200.602  60.032 
ATOM   5029  OP2  DT A 245     -21.317 202.747  59.252 
ATOM   5030  O5'  DT A 245     -18.836 202.400  59.009 
ATOM   5031  C5'  DT A 245     -17.825 201.847  58.146 
ATOM   5032  C4'  DT A 245     -17.100 202.960  57.416 
ATOM   5033  O4'  DT A 245     -17.755 203.322  56.167 
ATOM   5034  C3'  DT A 245     -16.985 204.285  58.169 
ATOM   5035  O3'  DT A 245     -15.720 204.870  57.880 
ATOM   5036  C2'  DT A 245     -18.077 205.169  57.568 
ATOM   5037  C1'  DT A 245     -17.878 204.735  56.119 
ATOM   5038  N1   DT A 245     -19.024 205.070  55.230 
ATOM   5039  C2   DT A 245     -18.731 205.409  53.931 
ATOM   5040  O2   DT A 245     -17.594 205.443  53.495 
ATOM   5041  N3   DT A 245     -19.820 205.714  53.137 
ATOM   5042  C4   DT A 245     -21.144 205.708  53.526 
ATOM   5043  O4   DT A 245     -22.034 206.000  52.724 
ATOM   5044  C5   DT A 245     -21.351 205.340  54.907 
ATOM   5045  C7   DT A 245     -22.764 205.308  55.411 
ATOM   5046  C6   DT A 245     -20.311 205.039  55.701 
ATOM   5047  P    DG A 246     -14.919 205.606  59.055 
ATOM   5048  OP1  DG A 246     -14.159 204.607  59.839 
ATOM   5049  OP2  DG A 246     -15.846 206.466  59.824 
ATOM   5050  O5'  DG A 246     -13.905 206.521  58.220 
ATOM   5051  C5'  DG A 246     -13.460 206.068  56.928 
ATOM   5052  C4'  DG A 246     -13.491 207.217  55.938 
ATOM   5053  O4'  DG A 246     -14.783 207.348  55.281 
ATOM   5054  C3'  DG A 246     -13.231 208.605  56.522 
ATOM   5055  O3'  DG A 246     -12.479 209.366  55.584 
ATOM   5056  C2'  DG A 246     -14.618 209.234  56.657 
ATOM   5057  C1'  DG A 246     -15.179 208.710  55.338 
ATOM   5058  N9   DG A 246     -16.665 208.765  55.254 
ATOM   5059  C8   DG A 246     -17.599 208.588  56.251 
ATOM   5060  N7   DG A 246     -18.841 208.702  55.844 
ATOM   5061  C5   DG A 246     -18.719 208.975  54.482 
ATOM   5062  C6   DG A 246     -19.720 209.199  53.501 
ATOM   5063  O6   DG A 246     -20.941 209.203  53.636 
ATOM   5064  N1   DG A 246     -19.157 209.440  52.240 
ATOM   5065  C2   DG A 246     -17.804 209.461  51.964 
ATOM   5066  N2   DG A 246     -17.470 209.709  50.695 
ATOM   5067  N3   DG A 246     -16.866 209.250  52.884 
ATOM   5068  C4   DG A 246     -17.396 209.015  54.112 
ATOM   5069  P    DC A 247     -11.320 210.330  56.119 
ATOM   5070  OP1  DC A 247     -10.078 209.548  56.321 
ATOM   5071  OP2  DC A 247     -11.807 211.088  57.293 
ATOM   5072  O5'  DC A 247     -11.135 211.322  54.878 
ATOM   5073  C5'  DC A 247     -11.406 210.836  53.550 
ATOM   5074  C4'  DC A 247     -12.198 211.867  52.771 
ATOM   5075  O4'  DC A 247     -13.635 211.719  52.957 
ATOM   5076  C3'  DC A 247     -11.929 213.327  53.135 
ATOM   5077  O3'  DC A 247     -11.986 214.114  51.952 
ATOM   5078  C2'  DC A 247     -13.097 213.723  54.038 
ATOM   5079  C1'  DC A 247     -14.182 212.995  53.252 
ATOM   5080  N1   DC A 247     -15.443 212.791  54.020 
ATOM   5081  C2   DC A 247     -16.646 212.843  53.320 
ATOM   5082  O2   DC A 247     -16.617 213.053  52.102 
ATOM   5083  N3   DC A 247     -17.805 212.660  54.001 
ATOM   5084  C4   DC A 247     -17.793 212.434  55.321 
ATOM   5085  N4   DC A 247     -18.950 212.262  55.941 
ATOM   5086  C5   DC A 247     -16.567 212.377  56.060 
ATOM   5087  C6   DC A 247     -15.419 212.563  55.361 
ATOM   5088  P    DC A 248     -10.932 215.305  51.761 
ATOM   5089  OP1  DC A 248      -9.667 214.765  51.214 
ATOM   5090  OP2  DC A 248     -10.819 216.074  53.020 
ATOM   5091  O5'  DC A 248     -11.662 216.197  50.650 
ATOM   5092  C5'  DC A 248     -12.525 215.553  49.694 
ATOM   5093  C4'  DC A 248     -13.796 216.361  49.517 
ATOM   5094  O4'  DC A 248     -14.828 215.990  50.475 
ATOM   5095  C3'  DC A 248     -13.653 217.872  49.695 
ATOM   5096  O3'  DC A 248     -14.506 218.528  48.764 
ATOM   5097  C2'  DC A 248     -14.173 218.146  51.106 
ATOM   5098  C1'  DC A 248     -15.350 217.177  51.053 
ATOM   5099  N1   DC A 248     -15.905 216.835  52.391 
ATOM   5100  C2   DC A 248     -17.278 216.620  52.490 
ATOM   5101  O2   DC A 248     -17.971 216.720  51.471 
ATOM   5102  N3   DC A 248     -17.804 216.307  53.702 
ATOM   5103  C4   DC A 248     -17.018 216.208  54.782 
ATOM   5104  N4   DC A 248     -17.579 215.901  55.941 
ATOM   5105  C5   DC A 248     -15.604 216.426  54.702 
ATOM   5106  C6   DC A 248     -15.098 216.738  53.482 
ATOM   5107  P    DG A 249     -13.986 219.856  48.037 
ATOM   5108  OP1  DG A 249     -13.162 219.489  46.863 
ATOM   5109  OP2  DG A 249     -13.342 220.744  49.030 
ATOM   5110  O5'  DG A 249     -15.363 220.507  47.547 
ATOM   5111  C5'  DG A 249     -16.470 219.643  47.230 
ATOM   5112  C4'  DG A 249     -17.751 220.206  47.813 
ATOM   5113  O4'  DG A 249     -17.984 219.756  49.178 
ATOM   5114  C3'  DG A 249     -17.824 221.729  47.909 
ATOM   5115  O3'  DG A 249     -19.156 222.145  47.632 
ATOM   5116  C2'  DG A 249     -17.514 222.040  49.373 
ATOM   5117  C1'  DG A 249     -18.311 220.886  49.972 
ATOM   5118  N9   DG A 249     -17.953 220.578  51.384 
ATOM   5119  C8   DG A 249     -16.728 220.659  52.010 
ATOM   5120  N7   DG A 249     -16.750 220.315  53.274 
ATOM   5121  C5   DG A 249     -18.084 219.983  53.504 
ATOM   5122  C6   DG A 249     -18.724 219.536  54.689 
ATOM   5123  O6   DG A 249     -18.237 219.336  55.798 
ATOM   5124  N1   DG A 249     -20.093 219.315  54.480 
ATOM   5125  C2   DG A 249     -20.756 219.502  53.283 
ATOM   5126  N2   DG A 249     -22.064 219.235  53.289 
ATOM   5127  N3   DG A 249     -20.155 219.922  52.171 
ATOM   5128  C4   DG A 249     -18.827 220.140  52.357 
ATOM   5129  P    DT A 250     -19.391 223.469  46.764 
ATOM   5130  OP1  DT A 250     -19.306 223.141  45.324 
ATOM   5131  OP2  DT A 250     -18.488 224.540  47.240 
ATOM   5132  O5'  DT A 250     -20.903 223.832  47.146 
ATOM   5133  C5'  DT A 250     -21.811 222.768  47.489 
ATOM   5134  C4'  DT A 250     -22.631 223.159  48.702 
ATOM   5135  O4'  DT A 250     -21.977 222.802  49.953 
ATOM   5136  C3'  DT A 250     -22.927 224.651  48.853 
ATOM   5137  O3'  DT A 250     -24.239 224.809  49.380 
ATOM   5138  C2'  DT A 250     -21.922 225.141  49.895 
ATOM   5139  C1'  DT A 250     -22.016 223.928  50.816 
ATOM   5140  N1   DT A 250     -20.883 223.816  51.776 
ATOM   5141  C2   DT A 250     -21.165 223.302  53.019 
ATOM   5142  O2   DT A 250     -22.282 222.945  53.351 
ATOM   5143  N3   DT A 250     -20.091 223.214  53.882 
ATOM   5144  C4   DT A 250     -18.790 223.587  53.612 
ATOM   5145  O4   DT A 250     -17.911 223.460  54.467 
ATOM   5146  C5   DT A 250     -18.593 224.115  52.283 
ATOM   5147  C7   DT A 250     -17.206 224.546  51.905 
ATOM   5148  C6   DT A 250     -19.621 224.212  51.423 
ATOM   5149  P    DT A 251     -25.162 225.991  48.821 
ATOM   5150  OP1  DT A 251     -25.831 225.551  47.576 
ATOM   5151  OP2  DT A 251     -24.371 227.237  48.728 
ATOM   5152  O5'  DT A 251     -26.244 226.127  49.993 
ATOM   5153  C5'  DT A 251     -26.586 224.962  50.766 
ATOM   5154  C4'  DT A 251     -26.651 225.317  52.239 
ATOM   5155  O4'  DT A 251     -25.359 225.191  52.898 
ATOM   5156  C3'  DT A 251     -27.091 226.745  52.559 
ATOM   5157  O3'  DT A 251     -27.891 226.728  53.735 
ATOM   5158  C2'  DT A 251     -25.793 227.491  52.866 
ATOM   5159  C1'  DT A 251     -25.127 226.369  53.656 
ATOM   5160  N1   DT A 251     -23.655 226.536  53.812 
ATOM   5161  C2   DT A 251     -23.096 226.098  54.987 
ATOM   5162  O2   DT A 251     -23.747 225.590  55.883 
ATOM   5163  N3   DT A 251     -21.729 226.271  55.096 
ATOM   5164  C4   DT A 251     -20.898 226.831  54.148 
ATOM   5165  O4   DT A 251     -19.687 226.933  54.358 
ATOM   5166  C5   DT A 251     -21.576 227.261  52.948 
ATOM   5167  C7   DT A 251     -20.745 227.883  51.865 
ATOM   5168  C6   DT A 251     -22.904 227.106  52.816 
ATOM   5169  P    DA A 252     -29.174 227.681  53.817 
ATOM   5170  OP1  DA A 252     -30.323 227.024  53.154 
ATOM   5171  OP2  DA A 252     -28.822 229.030  53.319 
ATOM   5172  O5'  DA A 252     -29.425 227.741  55.395 
ATOM   5173  C5'  DA A 252     -29.051 226.609  56.204 
ATOM   5174  C4'  DA A 252     -28.354 227.081  57.466 
ATOM   5175  O4'  DA A 252     -26.918 227.236  57.282 
ATOM   5176  C3'  DA A 252     -28.804 228.439  58.006 
ATOM   5177  O3'  DA A 252     -28.796 228.394  59.428 
ATOM   5178  C2'  DA A 252     -27.725 229.417  57.543 
ATOM   5179  C1'  DA A 252     -26.533 228.499  57.801 
ATOM   5180  N9   DA A 252     -25.287 228.926  57.105 
ATOM   5181  C8   DA A 252     -25.160 229.526  55.885 
ATOM   5182  N7   DA A 252     -23.933 229.778  55.549 
ATOM   5183  C5   DA A 252     -23.189 229.310  56.624 
ATOM   5184  C6   DA A 252     -21.809 229.284  56.882 
ATOM   5185  N6   DA A 252     -20.889 229.762  56.032 
ATOM   5186  N1   DA A 252     -21.406 228.748  58.049 
ATOM   5187  C2   DA A 252     -22.326 228.274  58.889 
ATOM   5188  N3   DA A 252     -23.634 228.244  58.757 
ATOM   5189  C4   DA A 252     -24.010 228.787  57.582 
ATOM   5190  P    DA A 253     -29.971 229.122  60.234 
ATOM   5191  OP1  DA A 253     -31.144 228.223  60.319 
ATOM   5192  OP2  DA A 253     -30.219 230.459  59.651 
ATOM   5193  O5'  DA A 253     -29.309 229.281  61.682 
ATOM   5194  C5'  DA A 253     -28.342 228.307  62.119 
ATOM   5195  C4'  DA A 253     -27.168 229.003  62.779 
ATOM   5196  O4'  DA A 253     -26.137 229.379  61.823 
ATOM   5197  C3'  DA A 253     -27.491 230.309  63.505 
ATOM   5198  O3'  DA A 253     -26.686 230.396  64.674 
ATOM   5199  C2'  DA A 253     -27.059 231.408  62.535 
ATOM   5200  C1'  DA A 253     -25.778 230.732  62.060 
ATOM   5201  N9   DA A 253     -25.236 231.297  60.792 
ATOM   5202  C8   DA A 253     -25.924 231.796  59.724 
ATOM   5203  N7   DA A 253     -25.165 232.219  58.762 
ATOM   5204  C5   DA A 253     -23.877 231.983  59.223 
ATOM   5205  C6   DA A 253     -22.612 232.213  58.659 
ATOM   5206  N6   DA A 253     -22.429 232.760  57.449 
ATOM   5207  N1   DA A 253     -21.536 231.861  59.388 
ATOM   5208  C2   DA A 253     -21.723 231.318  60.590 
ATOM   5209  N3   DA A 253     -22.850 231.057  61.216 
ATOM   5210  C4   DA A 253     -23.911 231.419  60.466 
ATOM   5211  P    DC A 254     -27.329 230.986  66.017 
ATOM   5212  OP1  DC A 254     -28.060 229.914  66.729 
ATOM   5213  OP2  DC A 254     -28.108 232.203  65.700 
ATOM   5214  O5'  DC A 254     -26.019 231.386  66.844 
ATOM   5215  C5'  DC A 254     -24.809 230.633  66.643 
ATOM   5216  C4'  DC A 254     -23.625 231.573  66.542 
ATOM   5217  O4'  DC A 254     -23.391 232.029  65.179 
ATOM   5218  C3'  DC A 254     -23.731 232.866  67.350 
ATOM   5219  O3'  DC A 254     -22.447 233.194  67.866 
ATOM   5220  C2'  DC A 254     -24.130 233.930  66.327 
ATOM   5221  C1'  DC A 254     -23.226 233.438  65.200 
ATOM   5222  N1   DC A 254     -23.599 233.968  63.859 
ATOM   5223  C2   DC A 254     -22.571 234.228  62.955 
ATOM   5224  O2   DC A 254     -21.405 234.010  63.300 
ATOM   5225  N3   DC A 254     -22.891 234.712  61.728 
ATOM   5226  C4   DC A 254     -24.168 234.935  61.392 
ATOM   5227  N4   DC A 254     -24.428 235.408  60.183 
ATOM   5228  C5   DC A 254     -25.239 234.675  62.308 
ATOM   5229  C6   DC A 254     -24.900 234.192  63.529 
ATOM   5230  P    DA A 255     -22.334 233.788  69.348 
ATOM   5231  OP1  DA A 255     -22.328 232.677  70.328 
ATOM   5232  OP2  DA A 255     -23.372 234.823  69.549 
ATOM   5233  O5'  DA A 255     -20.891 234.476  69.305 
ATOM   5234  C5'  DA A 255     -19.879 233.922  68.443 
ATOM   5235  C4'  DA A 255     -19.155 235.035  67.712 
ATOM   5236  O4'  DA A 255     -19.810 235.397  66.463 
ATOM   5237  C3'  DA A 255     -19.039 236.360  68.466 
ATOM   5238  O3'  DA A 255     -17.775 236.945  68.176 
ATOM   5239  C2'  DA A 255     -20.132 237.244  67.864 
ATOM   5240  C1'  DA A 255     -19.932 236.811  66.415 
ATOM   5241  N9   DA A 255     -21.079 237.146  65.526 
ATOM   5242  C8   DA A 255     -22.411 237.164  65.830 
ATOM   5243  N7   DA A 255     -23.171 237.500  64.834 
ATOM   5244  C5   DA A 255     -22.281 237.721  63.793 
ATOM   5245  C6   DA A 255     -22.465 238.107  62.455 
ATOM   5246  N6   DA A 255     -23.667 238.350  61.913 
ATOM   5247  N1   DA A 255     -21.364 238.235  61.691 
ATOM   5248  C2   DA A 255     -20.173 237.992  62.234 
ATOM   5249  N3   DA A 255     -19.879 237.628  63.463 
ATOM   5250  C4   DA A 255     -20.998 237.507  64.207 
ATOM   5251  P    DA A 256     -16.974 237.681  69.351 
ATOM   5252  OP1  DA A 256     -16.214 236.682  70.135 
ATOM   5253  OP2  DA A 256     -17.900 238.541  70.120 
ATOM   5254  O5'  DA A 256     -15.960 238.596  68.516 
ATOM   5255  C5'  DA A 256     -15.515 238.144  67.224 
ATOM   5256  C4'  DA A 256     -15.545 239.292  66.234 
ATOM   5257  O4'  DA A 256     -16.838 239.423  65.577 
ATOM   5258  C3'  DA A 256     -15.286 240.681  66.818 
ATOM   5259  O3'  DA A 256     -14.534 241.441  65.880 
ATOM   5260  C2'  DA A 256     -16.673 241.309  66.953 
ATOM   5261  C1'  DA A 256     -17.233 240.786  65.634 
ATOM   5262  N9   DA A 256     -18.720 240.840  65.550 
ATOM   5263  C8   DA A 256     -19.632 240.662  66.550 
ATOM   5264  N7   DA A 256     -20.864 240.773  66.162 
ATOM   5265  C5   DA A 256     -20.763 241.045  64.804 
ATOM   5266  C6   DA A 256     -21.729 241.271  63.809 
ATOM   5267  N6   DA A 256     -23.049 241.258  64.042 
ATOM   5268  N1   DA A 256     -21.286 241.512  62.561 
ATOM   5269  C2   DA A 256     -19.973 241.524  62.335 
ATOM   5270  N3   DA A 256     -18.984 241.328  63.179 
ATOM   5271  C4   DA A 256     -19.453 241.088  64.421 
ATOM   5272  P    DC A 257     -13.374 242.405  66.415 
ATOM   5273  OP1  DC A 257     -12.133 241.624  66.617 
ATOM   5274  OP2  DC A 257     -13.861 243.163  67.589 
ATOM   5275  O5'  DC A 257     -13.190 243.398  65.174 
ATOM   5276  C5'  DC A 257     -13.461 242.911  63.846 
ATOM   5277  C4'  DC A 257     -14.253 243.943  63.068 
ATOM   5278  O4'  DC A 257     -15.690 243.794  63.253 
ATOM   5279  C3'  DC A 257     -13.983 245.402  63.432 
ATOM   5280  O3'  DC A 257     -14.040 246.190  62.249 
ATOM   5281  C2'  DC A 257     -15.152 245.798  64.335 
ATOM   5282  C1'  DC A 257     -16.237 245.070  63.549 
ATOM   5283  N1   DC A 257     -17.497 244.866  64.316 
ATOM   5284  C2   DC A 257     -18.700 244.918  63.616 
ATOM   5285  O2   DC A 257     -18.672 245.129  62.398 
ATOM   5286  N3   DC A 257     -19.860 244.735  64.298 
ATOM   5287  C4   DC A 257     -19.847 244.509  65.617 
ATOM   5288  N4   DC A 257     -21.005 244.337  66.237 
ATOM   5289  C5   DC A 257     -18.622 244.453  66.356 
ATOM   5290  C6   DC A 257     -17.473 244.638  65.657 
ATOM   5291  P    DA A 258     -12.987 247.380  62.057 
ATOM   5292  OP1  DA A 258     -11.722 246.841  61.510 
ATOM   5293  OP2  DA A 258     -12.874 248.150  63.316 
ATOM   5294  O5'  DA A 258     -13.716 248.272  60.947 
ATOM   5295  C5'  DA A 258     -14.580 247.628  59.990 
ATOM   5296  C4'  DA A 258     -15.850 248.436  59.813 
ATOM   5297  O4'  DA A 258     -16.883 248.066  60.771 
ATOM   5298  C3'  DA A 258     -15.708 249.948  59.991 
ATOM   5299  O3'  DA A 258     -16.561 250.603  59.060 
ATOM   5300  C2'  DA A 258     -16.227 250.222  61.403 
ATOM   5301  C1'  DA A 258     -17.405 249.253  61.349 
ATOM   5302  N9   DA A 258     -17.960 248.910  62.688 
ATOM   5303  C8   DA A 258     -17.295 248.774  63.872 
ATOM   5304  N7   DA A 258     -18.062 248.468  64.873 
ATOM   5305  C5   DA A 258     -19.329 248.397  64.312 
ATOM   5306  C6   DA A 258     -20.592 248.109  64.858 
ATOM   5307  N6   DA A 258     -20.791 247.827  66.153 
ATOM   5308  N1   DA A 258     -21.646 248.123  64.020 
ATOM   5309  C2   DA A 258     -21.441 248.404  62.735 
ATOM   5310  N3   DA A 258     -20.317 248.686  62.115 
ATOM   5311  C4   DA A 258     -19.278 248.666  62.975 
ATOM   5312  P    DA A 259     -16.041 251.931  58.333 
ATOM   5313  OP1  DA A 259     -15.217 251.564  57.159 
ATOM   5314  OP2  DA A 259     -15.397 252.820  59.326 
ATOM   5315  O5'  DA A 259     -17.417 252.583  57.843 
ATOM   5316  C5'  DA A 259     -18.524 251.718  57.526 
ATOM   5317  C4'  DA A 259     -19.805 252.281  58.109 
ATOM   5318  O4'  DA A 259     -20.039 251.831  59.474 
ATOM   5319  C3'  DA A 259     -19.878 253.805  58.205 
ATOM   5320  O3'  DA A 259     -21.210 254.220  57.928 
ATOM   5321  C2'  DA A 259     -19.568 254.115  59.669 
ATOM   5322  C1'  DA A 259     -20.366 252.961  60.268 
ATOM   5323  N9   DA A 259     -20.008 252.654  61.680 
ATOM   5324  C8   DA A 259     -18.786 252.739  62.284 
ATOM   5325  N7   DA A 259     -18.793 252.402  63.536 
ATOM   5326  C5   DA A 259     -20.118 252.067  63.784 
ATOM   5327  C6   DA A 259     -20.782 251.622  64.939 
ATOM   5328  N6   DA A 259     -20.171 251.430  66.116 
ATOM   5329  N1   DA A 259     -22.103 251.382  64.839 
ATOM   5330  C2   DA A 259     -22.705 251.575  63.667 
ATOM   5331  N3   DA A 259     -22.192 251.985  62.527 
ATOM   5332  C4   DA A 259     -20.869 252.219  62.654 
ATOM   5333  P    DG A 260     -21.446 255.545  57.061 
ATOM   5334  OP1  DG A 260     -21.361 255.216  55.620 
ATOM   5335  OP2  DG A 260     -20.543 256.616  57.537 
ATOM   5336  O5'  DG A 260     -22.957 255.907  57.442 
ATOM   5337  C5'  DG A 260     -23.865 254.844  57.785 
ATOM   5338  C4'  DG A 260     -24.686 255.234  58.998 
ATOM   5339  O4'  DG A 260     -24.032 254.878  60.249 
ATOM   5340  C3'  DG A 260     -24.982 256.726  59.149 
ATOM   5341  O3'  DG A 260     -26.293 256.884  59.677 
ATOM   5342  C2'  DG A 260     -23.977 257.217  60.191 
ATOM   5343  C1'  DG A 260     -24.071 256.004  61.112 
ATOM   5344  N9   DG A 260     -22.938 255.891  62.073 
ATOM   5345  C8   DG A 260     -21.614 256.234  61.902 
ATOM   5346  N7   DG A 260     -20.865 256.007  62.954 
ATOM   5347  C5   DG A 260     -21.755 255.478  63.887 
ATOM   5348  C6   DG A 260     -21.530 255.039  65.218 
ATOM   5349  O6   DG A 260     -20.482 255.026  65.857 
ATOM   5350  N1   DG A 260     -22.712 254.573  65.810 
ATOM   5351  C2   DG A 260     -23.949 254.536  65.196 
ATOM   5352  N2   DG A 260     -24.954 254.055  65.932 
ATOM   5353  N3   DG A 260     -24.159 254.948  63.948 
ATOM   5354  C4   DG A 260     -23.022 255.403  63.359 
ATOM   5355  P    DC A 261     -27.217 258.066  59.117 
ATOM   5356  OP1  DC A 261     -27.886 257.626  57.872 
ATOM   5357  OP2  DC A 261     -26.426 259.313  59.024 
ATOM   5358  O5'  DC A 261     -28.298 258.202  60.290 
ATOM   5359  C5'  DC A 261     -28.641 257.037  61.063 
ATOM   5360  C4'  DC A 261     -28.706 257.392  62.535 
ATOM   5361  O4'  DC A 261     -27.414 257.267  63.194 
ATOM   5362  C3'  DC A 261     -29.146 258.821  62.855 
ATOM   5363  O3'  DC A 261     -29.946 258.803  64.032 
ATOM   5364  C2'  DC A 261     -27.847 259.566  63.162 
ATOM   5365  C1'  DC A 261     -27.182 258.444  63.953 
ATOM   5366  N1   DC A 261     -25.710 258.612  64.108 
ATOM   5367  C2   DC A 261     -25.127 258.172  65.294 
ATOM   5368  O2   DC A 261     -25.849 257.666  66.160 
ATOM   5369  N3   DC A 261     -23.787 258.317  65.455 
ATOM   5370  C4   DC A 261     -23.040 258.871  64.491 
ATOM   5371  N4   DC A 261     -21.737 258.990  64.696 
ATOM   5372  C5   DC A 261     -23.619 259.330  63.264 
ATOM   5373  C6   DC A 261     -24.960 259.177  63.122 
ATOM   5374  P    DA A 262     -31.229 259.757  64.113 
ATOM   5375  OP1  DA A 262     -32.377 259.099  63.450 
ATOM   5376  OP2  DA A 262     -30.877 261.105  63.615 
ATOM   5377  O5'  DA A 262     -31.479 259.816  65.691 
ATOM   5378  C5'  DA A 262     -31.106 258.685  66.500 
ATOM   5379  C4'  DA A 262     -30.409 259.157  67.762 
ATOM   5380  O4'  DA A 262     -28.972 259.311  67.578 
ATOM   5381  C3'  DA A 262     -30.859 260.514  68.302 
ATOM   5382  O3'  DA A 262     -30.850 260.469  69.724 
ATOM   5383  C2'  DA A 262     -29.780 261.492  67.840 
ATOM   5384  C1'  DA A 262     -28.588 260.575  68.097 
ATOM   5385  N9   DA A 262     -27.342 261.001  67.401 
ATOM   5386  C8   DA A 262     -27.215 261.602  66.181 
ATOM   5387  N7   DA A 262     -25.988 261.853  65.845 
ATOM   5388  C5   DA A 262     -25.244 261.385  66.921 
ATOM   5389  C6   DA A 262     -23.864 261.360  67.178 
ATOM   5390  N6   DA A 262     -22.943 261.838  66.328 
ATOM   5391  N1   DA A 262     -23.461 260.823  68.345 
ATOM   5392  C2   DA A 262     -24.380 260.350  69.185 
ATOM   5393  N3   DA A 262     -25.689 260.320  69.054 
ATOM   5394  C4   DA A 262     -26.065 260.862  67.878 
ATOM   5395  P    DT A 263     -32.026 261.197  70.530 
ATOM   5396  OP1  DT A 263     -33.199 260.298  70.615 
ATOM   5397  OP2  DT A 263     -32.274 262.534  69.947 
ATOM   5398  O5'  DT A 263     -31.364 261.357  71.978 
ATOM   5399  C5'  DT A 263     -30.397 260.383  72.415 
ATOM   5400  C4'  DT A 263     -29.223 261.078  73.075 
ATOM   5401  O4'  DT A 263     -28.191 261.455  72.119 
ATOM   5402  C3'  DT A 263     -29.546 262.384  73.801 
ATOM   5403  O3'  DT A 263     -28.741 262.472  74.971 
ATOM   5404  C2'  DT A 263     -29.114 263.484  72.831 
ATOM   5405  C1'  DT A 263     -27.832 262.807  72.356 
ATOM   5406  N1   DT A 263     -27.291 263.372  71.088 
ATOM   5407  C2   DT A 263     -25.924 263.406  70.952 
ATOM   5408  O2   DT A 263     -25.161 263.000  71.812 
ATOM   5409  N3   DT A 263     -25.459 263.937  69.765 
ATOM   5410  C4   DT A 263     -26.229 264.424  68.728 
ATOM   5411  O4   DT A 263     -25.699 264.875  67.712 
ATOM   5412  C5   DT A 263     -27.652 264.345  68.965 
ATOM   5413  C7   DT A 263     -28.562 264.854  67.886 
ATOM   5414  C6   DT A 263     -28.131 263.834  70.110 
ATOM   5415  P    DT A 264     -29.384 263.061  76.313 
ATOM   5416  OP1  DT A 264     -30.115 261.989  77.025 
ATOM   5417  OP2  DT A 264     -30.163 264.279  75.996 
ATOM   5418  O5'  DT A 264     -28.074 263.461  77.141 
ATOM   5419  C5'  DT A 264     -26.864 262.708  76.940 
ATOM   5420  C4'  DT A 264     -25.680 263.649  76.838 
ATOM   5421  O4'  DT A 264     -25.446 264.104  75.475 
ATOM   5422  C3'  DT A 264     -25.786 264.942  77.647 
ATOM   5423  O3'  DT A 264     -24.501 265.270  78.163 
ATOM   5424  C2'  DT A 264     -26.184 266.006  76.623 
ATOM   5425  C1'  DT A 264     -25.281 265.514  75.497 
ATOM   5426  N1   DT A 264     -25.653 266.044  74.155 
ATOM   5427  C2   DT A 264     -24.629 266.295  73.275 
ATOM   5428  O2   DT A 264     -23.457 266.103  73.549 
ATOM   5429  N3   DT A 264     -25.013 266.786  72.042 
ATOM   5430  C4   DT A 264     -26.305 267.039  71.628 
ATOM   5431  O4   DT A 264     -26.525 267.480  70.497 
ATOM   5432  C5   DT A 264     -27.310 266.745  72.620 
ATOM   5433  C7   DT A 264     -28.743 266.992  72.252 
ATOM   5434  C6   DT A 264     -26.965 266.267  73.828 
ATOM   5435  P    DC A 265     -24.389 265.863  79.645 
ATOM   5436  OP1  DC A 265     -24.382 264.752  80.624 
ATOM   5437  OP2  DC A 265     -25.427 266.898  79.845 
ATOM   5438  O5'  DC A 265     -22.945 266.551  79.602 
ATOM   5439  C5'  DC A 265     -21.934 265.997  78.739 
ATOM   5440  C4'  DC A 265     -21.210 267.110  78.009 
ATOM   5441  O4'  DC A 265     -21.865 267.473  76.759 
ATOM   5442  C3'  DC A 265     -21.094 268.436  78.762 
ATOM   5443  O3'  DC A 265     -19.830 269.021  78.472 
ATOM   5444  C2'  DC A 265     -22.187 269.319  78.160 
ATOM   5445  C1'  DC A 265     -21.987 268.886  76.711 
ATOM   5446  N1   DC A 265     -23.134 269.221  75.823 
ATOM   5447  C2   DC A 265     -22.854 269.567  74.503 
ATOM   5448  O2   DC A 265     -21.676 269.581  74.127 
ATOM   5449  N3   DC A 265     -23.886 269.876  73.677 
ATOM   5450  C4   DC A 265     -25.148 269.849  74.122 
ATOM   5451  N4   DC A 265     -26.120 270.159  73.277 
ATOM   5452  C5   DC A 265     -25.458 269.497  75.476 
ATOM   5453  C6   DC A 265     -24.413 269.191  76.285 
ATOM   5454  P    DT A 266     -19.029 269.757  79.647 
ATOM   5455  OP1  DT A 266     -18.269 268.757  80.431 
ATOM   5456  OP2  DT A 266     -19.955 270.616  80.416 
ATOM   5457  O5'  DT A 266     -18.015 270.671  78.812 
ATOM   5458  C5'  DT A 266     -17.569 270.219  77.521 
ATOM   5459  C4'  DT A 266     -17.600 271.367  76.530 
ATOM   5460  O4'  DT A 266     -18.893 271.499  75.873 
ATOM   5461  C3'  DT A 266     -17.341 272.756  77.114 
ATOM   5462  O3'  DT A 266     -16.588 273.517  76.177 
ATOM   5463  C2'  DT A 266     -18.727 273.384  77.250 
ATOM   5464  C1'  DT A 266     -19.288 272.861  75.930 
ATOM   5465  N1   DT A 266     -20.774 272.916  75.847 
ATOM   5466  C2   DT A 266     -21.322 273.179  74.614 
ATOM   5467  O2   DT A 266     -20.649 273.364  73.616 
ATOM   5468  N3   DT A 266     -22.702 273.223  74.576 
ATOM   5469  C4   DT A 266     -23.558 273.029  75.642 
ATOM   5470  O4   DT A 266     -24.778 273.093  75.485 
ATOM   5471  C5   DT A 266     -22.888 272.759  76.893 
ATOM   5472  C7   DT A 266     -23.747 272.536  78.104 
ATOM   5473  C6   DT A 266     -21.548 272.711  76.958 
ATOM   5474  P    DA A 267     -15.429 274.481  76.711 
ATOM   5475  OP1  DA A 267     -14.188 273.699  76.913 
ATOM   5476  OP2  DA A 267     -15.916 275.239  77.885 
ATOM   5477  O5'  DA A 267     -15.245 275.473  75.470 
ATOM   5478  C5'  DA A 267     -15.515 274.987  74.142 
ATOM   5479  C4'  DA A 267     -16.308 276.018  73.364 
ATOM   5480  O4'  DA A 267     -17.744 275.869  73.549 
ATOM   5481  C3'  DA A 267     -16.038 277.478  73.728 
ATOM   5482  O3'  DA A 267     -16.095 278.265  72.545 
ATOM   5483  C2'  DA A 267     -17.206 277.874  74.631 
ATOM   5484  C1'  DA A 267     -18.292 277.145  73.845 
ATOM   5485  N9   DA A 267     -19.552 276.941  74.612 
ATOM   5486  C8   DA A 267     -19.702 276.704  75.949 
ATOM   5487  N7   DA A 267     -20.938 276.570  76.322 
ATOM   5488  C5   DA A 267     -21.661 276.730  75.148 
ATOM   5489  C6   DA A 267     -23.038 276.698  74.873 
ATOM   5490  N6   DA A 267     -23.975 276.485  75.807 
ATOM   5491  N1   DA A 267     -23.418 276.896  73.597 
ATOM   5492  C2   DA A 267     -22.483 277.108  72.672 
ATOM   5493  N3   DA A 267     -21.176 277.159  72.810 
ATOM   5494  C4   DA A 267     -20.821 276.958  74.096 
ATOM   5495  P    DT A 268     -15.042 279.456  72.354 
ATOM   5496  OP1  DT A 268     -13.777 278.916  71.806 
ATOM   5497  OP2  DT A 268     -14.929 280.225  73.612 
ATOM   5498  O5'  DT A 268     -15.771 280.348  71.243 
ATOM   5499  C5'  DT A 268     -16.635 279.704  70.286 
ATOM   5500  C4'  DT A 268     -17.905 280.512  70.109 
ATOM   5501  O4'  DT A 268     -18.938 280.141  71.067 
ATOM   5502  C3'  DT A 268     -17.763 282.023  70.287 
ATOM   5503  O3'  DT A 268     -18.616 282.678  69.356 
ATOM   5504  C2'  DT A 268     -18.282 282.297  71.699 
ATOM   5505  C1'  DT A 268     -19.459 281.328  71.645 
ATOM   5506  N1   DT A 268     -20.014 280.986  72.984 
ATOM   5507  C2   DT A 268     -21.371 280.776  73.064 
ATOM   5508  O2   DT A 268     -22.112 280.859  72.100 
ATOM   5509  N3   DT A 268     -21.849 280.462  74.321 
ATOM   5510  C4   DT A 268     -21.102 280.343  75.475 
ATOM   5511  O4   DT A 268     -21.644 280.056  76.545 
ATOM   5512  C5   DT A 268     -19.691 280.581  75.290 
ATOM   5513  C7   DT A 268     -18.804 280.471  76.497 
ATOM   5514  C6   DT A 268     -19.198 280.888  74.080 
ATOM   5515  P    DT A 269     -18.095 284.007  68.629 
ATOM   5516  OP1  DT A 269     -17.272 283.640  67.456 
ATOM   5517  OP2  DT A 269     -17.452 284.895  69.622 
ATOM   5518  O5'  DT A 269     -19.472 284.658  68.139 
ATOM   5519  C5'  DT A 269     -20.579 283.793  67.822 
ATOM   5520  C4'  DT A 269     -21.860 284.356  68.405 
ATOM   5521  O4'  DT A 269     -22.093 283.906  69.770 
ATOM   5522  C3'  DT A 269     -21.933 285.880  68.502 
ATOM   5523  O3'  DT A 269     -23.265 286.295  68.224 
ATOM   5524  C2'  DT A 269     -21.623 286.191  69.966 
ATOM   5525  C1'  DT A 269     -22.421 285.036  70.564 
ATOM   5526  N1   DT A 269     -22.063 284.729  71.977 
ATOM   5527  C2   DT A 269     -23.077 284.303  72.801 
ATOM   5528  O2   DT A 269     -24.227 284.172  72.422 
ATOM   5529  N3   DT A 269     -22.707 284.028  74.104 
ATOM   5530  C4   DT A 269     -21.438 284.142  74.636 
ATOM   5531  O4   DT A 269     -21.228 283.867  75.819 
ATOM   5532  C5   DT A 269     -20.442 284.596  73.694 
ATOM   5533  C7   DT A 269     -19.035 284.747  74.192 
ATOM   5534  C6   DT A 269     -20.774 284.871  72.422 
ATOM   5535  P    DG A 270     -23.501 287.620  67.357 
ATOM   5536  OP1  DG A 270     -23.416 287.291  65.917 
ATOM   5537  OP2  DG A 270     -22.598 288.691  67.833 
ATOM   5538  O5'  DG A 270     -25.012 287.983  67.739 
ATOM   5539  C5'  DG A 270     -25.920 286.919  68.081 
ATOM   5540  C4'  DG A 270     -26.741 287.310  69.294 
ATOM   5541  O4'  DG A 270     -26.086 286.953  70.546 
ATOM   5542  C3'  DG A 270     -27.037 288.801  69.445 
ATOM   5543  O3'  DG A 270     -28.348 288.960  69.973 
ATOM   5544  C2'  DG A 270     -26.032 289.292  70.487 
ATOM   5545  C1'  DG A 270     -26.126 288.079  71.408 
ATOM   5546  N9   DG A 270     -24.993 287.967  72.369 
ATOM   5547  C8   DG A 270     -23.669 288.309  72.199 
ATOM   5548  N7   DG A 270     -22.920 288.083  73.250 
ATOM   5549  C5   DG A 270     -23.810 287.554  74.183 
ATOM   5550  C6   DG A 270     -23.585 287.114  75.514 
ATOM   5551  O6   DG A 270     -22.536 287.102  76.153 
ATOM   5552  N1   DG A 270     -24.767 286.649  76.106 
ATOM   5553  C2   DG A 270     -26.003 286.612  75.493 
ATOM   5554  N2   DG A 270     -27.009 286.130  76.228 
ATOM   5555  N3   DG A 270     -26.214 287.023  74.244 
ATOM   5556  C4   DG A 270     -25.077 287.479  73.655 
ATOM   5557  P    DA A 271     -29.272 290.142  69.413 
ATOM   5558  OP1  DA A 271     -29.941 289.702  68.168 
ATOM   5559  OP2  DA A 271     -28.481 291.388  69.321 
ATOM   5560  O5'  DA A 271     -30.353 290.278  70.586 
ATOM   5561  C5'  DA A 271     -30.696 289.112  71.359 
ATOM   5562  C4'  DA A 271     -30.761 289.468  72.831 
ATOM   5563  O4'  DA A 271     -29.469 289.342  73.490 
ATOM   5564  C3'  DA A 271     -31.201 290.896  73.152 
ATOM   5565  O3'  DA A 271     -32.000 290.879  74.328 
ATOM   5566  C2'  DA A 271     -29.902 291.642  73.459 
ATOM   5567  C1'  DA A 271     -29.237 290.519  74.249 
ATOM   5568  N9   DA A 271     -27.765 290.687  74.404 
ATOM   5569  C8   DA A 271     -26.875 291.229  73.520 
ATOM   5570  N7   DA A 271     -25.650 291.235  73.947 
ATOM   5571  C5   DA A 271     -25.731 290.656  75.206 
ATOM   5572  C6   DA A 271     -24.762 290.373  76.182 
ATOM   5573  N6   DA A 271     -23.459 290.650  76.034 
ATOM   5574  N1   DA A 271     -25.183 289.793  77.322 
ATOM   5575  C2   DA A 271     -26.479 289.519  77.463 
ATOM   5576  N3   DA A 271     -27.470 289.736  76.626 
ATOM   5577  C4   DA A 271     -27.022 290.317  75.495 
ATOM   5578  P    DT A 272     -33.284 291.832  74.409 
ATOM   5579  OP1  DT A 272     -34.432 291.175  73.746 
ATOM   5580  OP2  DT A 272     -32.931 293.180  73.911 
ATOM   5581  O5'  DT A 272     -33.534 291.891  75.987 
ATOM   5582  C5'  DT A 272     -33.161 290.760  76.797 
ATOM   5583  C4'  DT A 272     -32.464 291.232  78.058 
ATOM   5584  O4'  DT A 272     -31.027 291.386  77.874 
ATOM   5585  C3'  DT A 272     -32.914 292.589  78.598 
ATOM   5586  O3'  DT A 272     -32.905 292.545  80.020 
ATOM   5587  C2'  DT A 272     -31.835 293.568  78.136 
ATOM   5588  C1'  DT A 272     -30.643 292.650  78.393 
ATOM   5589  N1   DT A 272     -29.397 293.077  77.697 
ATOM   5590  C2   DT A 272     -28.208 292.847  78.347 
ATOM   5591  O2   DT A 272     -28.142 292.321  79.444 
ATOM   5592  N3   DT A 272     -27.074 293.257  77.671 
ATOM   5593  C4   DT A 272     -27.034 293.861  76.431 
ATOM   5594  O4   DT A 272     -25.956 294.183  75.926 
ATOM   5595  C5   DT A 272     -28.331 294.059  75.829 
ATOM   5596  C7   DT A 272     -28.377 294.711  74.478 
ATOM   5597  C6   DT A 272     -29.449 293.671  76.463 
ATOM   5598  P    DA A 273     -34.081 293.272  80.826 
ATOM   5599  OP1  DA A 273     -35.254 292.373  80.911 
ATOM   5600  OP2  DA A 273     -34.329 294.610  80.243 
ATOM   5601  O5'  DA A 273     -33.419 293.432  82.274 
ATOM   5602  C5'  DA A 273     -32.452 292.458  82.711 
ATOM   5603  C4'  DA A 273     -31.278 293.154  83.371 
ATOM   5604  O4'  DA A 273     -30.246 293.530  82.415 
ATOM   5605  C3'  DA A 273     -31.600 294.459  84.097 
ATOM   5606  O3'  DA A 273     -30.796 294.547  85.267 
ATOM   5607  C2'  DA A 273     -31.169 295.559  83.127 
ATOM   5608  C1'  DA A 273     -29.887 294.882  82.652 
ATOM   5609  N9   DA A 273     -29.346 295.447  81.385 
ATOM   5610  C8   DA A 273     -30.034 295.947  80.316 
ATOM   5611  N7   DA A 273     -29.274 296.370  79.354 
ATOM   5612  C5   DA A 273     -27.987 296.134  79.815 
ATOM   5613  C6   DA A 273     -26.721 296.364  79.252 
ATOM   5614  N6   DA A 273     -26.538 296.911  78.041 
ATOM   5615  N1   DA A 273     -25.645 296.012  79.980 
ATOM   5616  C2   DA A 273     -25.833 295.469  81.183 
ATOM   5617  N3   DA A 273     -26.959 295.207  81.809 
ATOM   5618  C4   DA A 273     -28.021 295.569  81.059 
ATOM   5619  P    DA A 274     -31.438 295.137  86.609 
ATOM   5620  OP1  DA A 274     -32.170 294.065  87.321 
ATOM   5621  OP2  DA A 274     -32.218 296.354  86.293 
ATOM   5622  O5'  DA A 274     -30.129 295.537  87.437 
ATOM   5623  C5'  DA A 274     -28.919 294.783  87.236 
ATOM   5624  C4'  DA A 274     -27.734 295.724  87.135 
ATOM   5625  O4'  DA A 274     -27.501 296.180  85.771 
ATOM   5626  C3'  DA A 274     -27.841 297.017  87.943 
ATOM   5627  O3'  DA A 274     -26.556 297.345  88.459 
ATOM   5628  C2'  DA A 274     -28.239 298.081  86.919 
ATOM   5629  C1'  DA A 274     -27.335 297.589  85.793 
ATOM   5630  N9   DA A 274     -27.708 298.119  84.451 
ATOM   5631  C8   DA A 274     -28.954 298.396  83.965 
ATOM   5632  N7   DA A 274     -28.953 298.851  82.751 
ATOM   5633  C5   DA A 274     -27.610 298.878  82.403 
ATOM   5634  C6   DA A 274     -26.942 299.266  81.230 
ATOM   5635  N6   DA A 274     -27.570 299.723  80.138 
ATOM   5636  N1   DA A 274     -25.599 299.168  81.221 
ATOM   5637  C2   DA A 274     -24.981 298.713  82.310 
ATOM   5638  N3   DA A 274     -25.495 298.324  83.455 
ATOM   5639  C4   DA A 274     -26.839 298.432  83.439 
ATOM   5640  P    DG A 275     -26.444 297.938  89.941 
ATOM   5641  OP1  DG A 275     -26.437 296.828  90.920 
ATOM   5642  OP2  DG A 275     -27.482 298.973  90.141 
ATOM   5643  O5'  DG A 275     -25.000 298.626  89.898 
ATOM   5644  C5'  DG A 275     -23.989 298.073  89.035 
ATOM   5645  C4'  DG A 275     -23.265 299.186  88.305 
ATOM   5646  O4'  DG A 275     -23.920 299.548  87.055 
ATOM   5647  C3'  DG A 275     -23.149 300.511  89.058 
ATOM   5648  O3'  DG A 275     -21.885 301.096  88.768 
ATOM   5649  C2'  DG A 275     -24.241 301.395  88.457 
ATOM   5650  C1'  DG A 275     -24.042 300.962  87.007 
ATOM   5651  N9   DG A 275     -25.189 301.296  86.119 
ATOM   5652  C8   DG A 275     -26.536 301.321  86.407 
ATOM   5653  N7   DG A 275     -27.293 301.661  85.392 
ATOM   5654  C5   DG A 275     -26.384 301.879  84.358 
ATOM   5655  C6   DG A 275     -26.605 302.270  83.013 
ATOM   5656  O6   DG A 275     -27.669 302.509  82.446 
ATOM   5657  N1   DG A 275     -25.400 302.375  82.304 
ATOM   5658  C2   DG A 275     -24.145 302.132  82.828 
ATOM   5659  N2   DG A 275     -23.120 302.287  81.988 
ATOM   5660  N3   DG A 275     -23.938 301.764  84.091 
ATOM   5661  C4   DG A 275     -25.097 301.659  84.791 
ATOM   5662  P    DG A 276     -21.084 301.832  89.943 
ATOM   5663  OP1  DG A 276     -20.324 300.833  90.727 
ATOM   5664  OP2  DG A 276     -22.010 302.692  90.712 
ATOM   5665  O5'  DG A 276     -20.070 302.747  89.109 
ATOM   5666  C5'  DG A 276     -19.624 302.295  87.817 
ATOM   5667  C4'  DG A 276     -19.655 303.443  86.827 
ATOM   5668  O4'  DG A 276     -20.947 303.574  86.169 
ATOM   5669  C3'  DG A 276     -19.396 304.831  87.410 
ATOM   5670  O3'  DG A 276     -18.643 305.592  86.473 
ATOM   5671  C2'  DG A 276     -20.782 305.460  87.546 
ATOM   5672  C1'  DG A 276     -21.343 304.936  86.226 
ATOM   5673  N9   DG A 276     -22.829 304.991  86.143 
ATOM   5674  C8   DG A 276     -23.764 304.814  87.139 
ATOM   5675  N7   DG A 276     -25.006 304.929  86.732 
ATOM   5676  C5   DG A 276     -24.883 305.201  85.371 
ATOM   5677  C6   DG A 276     -25.885 305.425  84.390 
ATOM   5678  O6   DG A 276     -27.105 305.429  84.524 
ATOM   5679  N1   DG A 276     -25.322 305.666  83.129 
ATOM   5680  C2   DG A 276     -23.969 305.687  82.852 
ATOM   5681  N2   DG A 276     -23.635 305.935  81.583 
ATOM   5682  N3   DG A 276     -23.030 305.476  83.772 
ATOM   5683  C4   DG A 276     -23.560 305.241  85.001 
ATOM   5684  P    DT A 277     -17.484 306.556  87.008 
ATOM   5685  OP1  DT A 277     -16.243 305.775  87.209 
ATOM   5686  OP2  DT A 277     -17.971 307.314  88.181 
ATOM   5687  O5'  DT A 277     -17.300 307.548  85.766 
ATOM   5688  C5'  DT A 277     -17.570 307.062  84.438 
ATOM   5689  C4'  DT A 277     -18.362 308.093  83.660 
ATOM   5690  O4'  DT A 277     -19.799 307.945  83.845 
ATOM   5691  C3'  DT A 277     -18.093 309.553  84.024 
ATOM   5692  O3'  DT A 277     -18.150 310.341  82.841 
ATOM   5693  C2'  DT A 277     -19.261 309.949  84.927 
ATOM   5694  C1'  DT A 277     -20.347 309.221  84.141 
ATOM   5695  N1   DT A 277     -21.607 309.017  84.908 
ATOM   5696  C2   DT A 277     -22.785 309.071  84.203 
ATOM   5697  O2   DT A 277     -22.830 309.275  83.002 
ATOM   5698  N3   DT A 277     -23.932 308.878  84.948 
ATOM   5699  C4   DT A 277     -23.996 308.641  86.306 
ATOM   5700  O4   DT A 277     -25.084 308.484  86.864 
ATOM   5701  C5   DT A 277     -22.710 308.602  86.959 
ATOM   5702  C7   DT A 277     -22.689 308.350  88.438 
ATOM   5703  C6   DT A 277     -21.578 308.787  86.259 
ATOM   5704  P    DA A 278     -17.096 311.531  82.650 
ATOM   5705  OP1  DA A 278     -15.831 310.991  82.102 
ATOM   5706  OP2  DA A 278     -16.984 312.300  83.908 
ATOM   5707  O5'  DA A 278     -17.826 312.423  81.539 
ATOM   5708  C5'  DA A 278     -18.689 311.779  80.583 
ATOM   5709  C4'  DA A 278     -19.960 312.587  80.405 
ATOM   5710  O4'  DA A 278     -20.992 312.216  81.364 
ATOM   5711  C3'  DA A 278     -19.818 314.098  80.583 
ATOM   5712  O3'  DA A 278     -20.671 314.754  79.653 
ATOM   5713  C2'  DA A 278     -20.337 314.373  81.995 
ATOM   5714  C1'  DA A 278     -21.514 313.403  81.941 
ATOM   5715  N9   DA A 278     -22.069 313.061  83.280 
ATOM   5716  C8   DA A 278     -21.404 312.924  84.465 
ATOM   5717  N7   DA A 278     -22.172 312.619  85.466 
ATOM   5718  C5   DA A 278     -23.439 312.548  84.905 
ATOM   5719  C6   DA A 278     -24.701 312.260  85.450 
ATOM   5720  N6   DA A 278     -24.901 311.978  86.745 
ATOM   5721  N1   DA A 278     -25.755 312.274  84.613 
ATOM   5722  C2   DA A 278     -25.551 312.555  83.327 
ATOM   5723  N3   DA A 278     -24.426 312.837  82.707 
ATOM   5724  C4   DA A 278     -23.387 312.817  83.567 
ATOM   5725  P    DA A 279     -20.150 316.082  78.926 
ATOM   5726  OP1  DA A 279     -19.327 315.715  77.752 
ATOM   5727  OP2  DA A 279     -19.506 316.971  79.918 
ATOM   5728  O5'  DA A 279     -21.527 316.733  78.435 
ATOM   5729  C5'  DA A 279     -22.634 315.869  78.118 
ATOM   5730  C4'  DA A 279     -23.915 316.432  78.701 
ATOM   5731  O4'  DA A 279     -24.148 315.982  80.066 
ATOM   5732  C3'  DA A 279     -23.988 317.955  78.798 
ATOM   5733  O3'  DA A 279     -25.320 318.371  78.520 
ATOM   5734  C2'  DA A 279     -23.678 318.266  80.262 
ATOM   5735  C1'  DA A 279     -24.476 317.112  80.860 
ATOM   5736  N9   DA A 279     -24.118 316.804  82.273 
ATOM   5737  C8   DA A 279     -22.896 316.890  82.876 
ATOM   5738  N7   DA A 279     -22.903 316.553  84.128 
ATOM   5739  C5   DA A 279     -24.227 316.218  84.376 
ATOM   5740  C6   DA A 279     -24.892 315.773  85.531 
ATOM   5741  N6   DA A 279     -24.280 315.581  86.708 
ATOM   5742  N1   DA A 279     -26.213 315.533  85.431 
ATOM   5743  C2   DA A 279     -26.814 315.726  84.259 
ATOM   5744  N3   DA A 279     -26.301 316.136  83.120 
ATOM   5745  C4   DA A 279     -24.979 316.369  83.246 
ATOM   5746  P    DC A 280     -25.555 319.696  77.653 
ATOM   5747  OP1  DC A 280     -25.470 319.367  76.213 
ATOM   5748  OP2  DC A 280     -24.653 320.767  78.129 
ATOM   5749  O5'  DC A 280     -27.067 320.058  78.035 
ATOM   5750  C5'  DC A 280     -27.975 318.995  78.377 
ATOM   5751  C4'  DC A 280     -28.796 319.385  79.590 
ATOM   5752  O4'  DC A 280     -28.141 319.028  80.842 
ATOM   5753  C3'  DC A 280     -29.092 320.877  79.741 
ATOM   5754  O3'  DC A 280     -30.403 321.035  80.269 
ATOM   5755  C2'  DC A 280     -28.086 321.367  80.783 
ATOM   5756  C1'  DC A 280     -28.180 320.155  81.705 
ATOM   5757  N1   DC A 280     -27.047 320.042  82.665 
ATOM   5758  C2   DC A 280     -27.317 319.523  83.929 
ATOM   5759  O2   DC A 280     -28.474 319.180  84.199 
ATOM   5760  N3   DC A 280     -26.298 319.413  84.820 
ATOM   5761  C4   DC A 280     -25.058 319.796  84.488 
ATOM   5762  N4   DC A 280     -24.098 319.668  85.391 
ATOM   5763  C5   DC A 280     -24.760 320.332  83.194 
ATOM   5764  C6   DC A 280     -25.792 320.435  82.318 
ATOM   5765  P    DA A 281     -31.327 322.217  79.710 
ATOM   5766  OP1  DA A 281     -31.995 321.777  78.465 
ATOM   5767  OP2  DA A 281     -30.535 323.463  79.617 
ATOM   5768  O5'  DA A 281     -32.408 322.353  80.882 
ATOM   5769  C5'  DA A 281     -32.751 321.188  81.655 
ATOM   5770  C4'  DA A 281     -32.816 321.543  83.127 
ATOM   5771  O4'  DA A 281     -31.523 321.418  83.786 
ATOM   5772  C3'  DA A 281     -33.255 322.972  83.448 
ATOM   5773  O3'  DA A 281     -34.055 322.954  84.624 
ATOM   5774  C2'  DA A 281     -31.957 323.717  83.755 
ATOM   5775  C1'  DA A 281     -31.291 322.595  84.545 
ATOM   5776  N9   DA A 281     -29.819 322.762  84.700 
ATOM   5777  C8   DA A 281     -28.930 323.304  83.816 
ATOM   5778  N7   DA A 281     -27.705 323.310  84.244 
ATOM   5779  C5   DA A 281     -27.785 322.731  85.502 
ATOM   5780  C6   DA A 281     -26.817 322.448  86.478 
ATOM   5781  N6   DA A 281     -25.514 322.725  86.330 
ATOM   5782  N1   DA A 281     -27.238 321.868  87.618 
ATOM   5783  C2   DA A 281     -28.534 321.594  87.760 
ATOM   5784  N3   DA A 281     -29.524 321.811  86.922 
ATOM   5785  C4   DA A 281     -29.077 322.392  85.791 
ATOM   5786  P    DA A 282     -35.338 323.908  84.705 
ATOM   5787  OP1  DA A 282     -36.487 323.250  84.043 
ATOM   5788  OP2  DA A 282     -34.986 325.256  84.208 
ATOM   5789  O5'  DA A 282     -35.589 323.967  86.284 
ATOM   5790  C5'  DA A 282     -35.216 322.835  87.093 
ATOM   5791  C4'  DA A 282     -34.518 323.308  88.354 
ATOM   5792  O4'  DA A 282     -33.082 323.462  88.170 
ATOM   5793  C3'  DA A 282     -34.968 324.665  88.894 
ATOM   5794  O3'  DA A 282     -34.960 324.620  90.316 
ATOM   5795  C2'  DA A 282     -33.889 325.643  88.432 
ATOM   5796  C1'  DA A 282     -32.698 324.726  88.689 
ATOM   5797  N9   DA A 282     -31.452 325.152  87.993 
ATOM   5798  C8   DA A 282     -31.324 325.752  86.774 
ATOM   5799  N7   DA A 282     -30.097 326.004  86.438 
ATOM   5800  C5   DA A 282     -29.354 325.536  87.513 
ATOM   5801  C6   DA A 282     -27.973 325.510  87.771 
ATOM   5802  N6   DA A 282     -27.053 325.988  86.920 
ATOM   5803  N1   DA A 282     -27.571 324.974  88.938 
ATOM   5804  C2   DA A 282     -28.490 324.500  89.778 
ATOM   5805  N3   DA A 282     -29.798 324.471  89.646 
ATOM   5806  C4   DA A 282     -30.174 325.013  88.471 
ATOM   5807  P    DG A 283     -36.135 325.348  91.123 
ATOM   5808  OP1  DG A 283     -37.309 324.449  91.207 
ATOM   5809  OP2  DG A 283     -36.384 326.685  90.539 
ATOM   5810  O5'  DG A 283     -35.474 325.507  92.570 
ATOM   5811  C5'  DG A 283     -34.506 324.534  93.007 
ATOM   5812  C4'  DG A 283     -33.332 325.229  93.667 
ATOM   5813  O4'  DG A 283     -32.301 325.605  92.711 
ATOM   5814  C3'  DG A 283     -33.655 326.535  94.393 
ATOM   5815  O3'  DG A 283     -32.851 326.622  95.563 
ATOM   5816  C2'  DG A 283     -33.223 327.635  93.424 
ATOM   5817  C1'  DG A 283     -31.942 326.958  92.949 
ATOM   5818  N9   DG A 283     -31.401 327.523  91.681 
ATOM   5819  C8   DG A 283     -32.078 328.031  90.595 
ATOM   5820  N7   DG A 283     -31.299 328.454  89.629 
ATOM   5821  C5   DG A 283     -30.013 328.209  90.110 
ATOM   5822  C6   DG A 283     -28.751 328.456  89.511 
ATOM   5823  O6   DG A 283     -28.503 328.949  88.414 
ATOM   5824  N1   DG A 283     -27.700 328.055  90.347 
ATOM   5825  C2   DG A 283     -27.850 327.489  91.598 
ATOM   5826  N2   DG A 283     -26.720 327.175  92.239 
ATOM   5827  N3   DG A 283     -29.034 327.257  92.160 
ATOM   5828  C4   DG A 283     -30.065 327.641  91.361 
ATOM   5829  P    DT A 284     -33.493 327.212  96.905 
ATOM   5830  OP1  DT A 284     -34.224 326.140  97.617 
ATOM   5831  OP2  DT A 284     -34.272 328.430  96.589 
ATOM   5832  O5'  DT A 284     -32.184 327.612  97.733 
ATOM   5833  C5'  DT A 284     -30.973 326.859  97.532 
ATOM   5834  C4'  DT A 284     -29.789 327.799  97.431 
ATOM   5835  O4'  DT A 284     -29.556 328.255  96.067 
ATOM   5836  C3'  DT A 284     -29.895 329.092  98.239 
ATOM   5837  O3'  DT A 284     -28.611 329.421  98.755 
ATOM   5838  C2'  DT A 284     -30.294 330.156  97.215 
ATOM   5839  C1'  DT A 284     -29.390 329.665  96.089 
ATOM   5840  N1   DT A 284     -29.763 330.194  94.747 
ATOM   5841  C2   DT A 284     -28.739 330.446  93.868 
ATOM   5842  O2   DT A 284     -27.567 330.254  94.141 
ATOM   5843  N3   DT A 284     -29.123 330.937  92.634 
ATOM   5844  C4   DT A 284     -30.414 331.190  92.220 
ATOM   5845  O4   DT A 284     -30.634 331.630  91.089 
ATOM   5846  C5   DT A 284     -31.420 330.895  93.213 
ATOM   5847  C7   DT A 284     -32.853 331.143  92.844 
ATOM   5848  C6   DT A 284     -31.074 330.417  94.420 
ATOM   5849  P    DC A 285     -28.499 330.014 100.237 
ATOM   5850  OP1  DC A 285     -28.492 328.903 101.217 
ATOM   5851  OP2  DC A 285     -29.536 331.049 100.437 
ATOM   5852  O5'  DC A 285     -27.055 330.702 100.194 
ATOM   5853  C5'  DC A 285     -26.044 330.148  99.331 
ATOM   5854  C4'  DC A 285     -25.319 331.261  98.601 
ATOM   5855  O4'  DC A 285     -25.974 331.624  97.351 
ATOM   5856  C3'  DC A 285     -25.204 332.586  99.354 
ATOM   5857  O3'  DC A 285     -23.939 333.172  99.065 
ATOM   5858  C2'  DC A 285     -26.296 333.470  98.753 
ATOM   5859  C1'  DC A 285     -26.097 333.037  97.303 
ATOM   5860  N1   DC A 285     -27.243 333.372  96.415 
ATOM   5861  C2   DC A 285     -26.964 333.718  95.095 
ATOM   5862  O2   DC A 285     -25.785 333.732  94.719 
ATOM   5863  N3   DC A 285     -27.996 334.027  94.269 
ATOM   5864  C4   DC A 285     -29.257 334.000  94.714 
ATOM   5865  N4   DC A 285     -30.229 334.310  93.869 
ATOM   5866  C5   DC A 285     -29.568 333.648  96.068 
ATOM   5867  C6   DC A 285     -28.523 333.342  96.878 
ATOM   5868  P    DG A 286     -23.138 333.907 100.240 
ATOM   5869  OP1  DG A 286     -22.378 332.908 101.023 
ATOM   5870  OP2  DG A 286     -24.065 334.767 101.008 
ATOM   5871  O5'  DG A 286     -22.124 334.822  99.405 
ATOM   5872  C5'  DG A 286     -21.679 334.370  98.113 
ATOM   5873  C4'  DG A 286     -21.710 335.518  97.123 
ATOM   5874  O4'  DG A 286     -23.002 335.650  96.465 
ATOM   5875  C3'  DG A 286     -21.450 336.907  97.707 
ATOM   5876  O3'  DG A 286     -20.698 337.667  96.769 
ATOM   5877  C2'  DG A 286     -22.837 337.535  97.842 
ATOM   5878  C1'  DG A 286     -23.398 337.012  96.523 
ATOM   5879  N9   DG A 286     -24.884 337.066  96.439 
ATOM   5880  C8   DG A 286     -25.818 336.890  97.435 
ATOM   5881  N7   DG A 286     -27.060 337.004  97.028 
ATOM   5882  C5   DG A 286     -26.938 337.276  95.667 
ATOM   5883  C6   DG A 286     -27.939 337.501  94.686 
ATOM   5884  O6   DG A 286     -29.160 337.504  94.821 
ATOM   5885  N1   DG A 286     -27.376 337.742  93.425 
ATOM   5886  C2   DG A 286     -26.023 337.762  93.148 
ATOM   5887  N2   DG A 286     -25.689 338.010  91.879 
ATOM   5888  N3   DG A 286     -25.085 337.551  94.068 
ATOM   5889  C4   DG A 286     -25.615 337.317  95.297 
ATOM   5890  P    DA A 287     -19.539 338.632  97.304 
ATOM   5891  OP1  DA A 287     -18.297 337.850  97.505 
ATOM   5892  OP2  DA A 287     -20.026 339.390  98.477 
ATOM   5893  O5'  DA A 287     -19.354 339.624  96.062 
ATOM   5894  C5'  DA A 287     -19.625 339.137  94.734 
ATOM   5895  C4'  DA A 287     -20.417 340.169  93.956 
ATOM   5896  O4'  DA A 287     -21.854 340.020  94.142 
ATOM   5897  C3'  DA A 287     -20.148 341.628  94.320 
ATOM   5898  O3'  DA A 287     -20.205 342.416  93.137 
ATOM   5899  C2'  DA A 287     -21.316 342.024  95.223 
ATOM   5900  C1'  DA A 287     -22.401 341.296  94.437 
ATOM   5901  N9   DA A 287     -23.662 341.092  95.204 
ATOM   5902  C8   DA A 287     -23.812 340.854  96.541 
ATOM   5903  N7   DA A 287     -25.047 340.721  96.914 
ATOM   5904  C5   DA A 287     -25.771 340.881  95.740 
ATOM   5905  C6   DA A 287     -27.148 340.849  95.465 
ATOM   5906  N6   DA A 287     -28.085 340.636  96.399 
ATOM   5907  N1   DA A 287     -27.528 341.047  94.189 
ATOM   5908  C2   DA A 287     -26.592 341.259  93.264 
ATOM   5909  N3   DA A 287     -25.286 341.310  93.403 
ATOM   5910  C4   DA A 287     -24.931 341.109  94.689 
ATOM   5911  P    DT A 288     -19.151 343.607  92.946 
ATOM   5912  OP1  DT A 288     -17.886 343.067  92.398 
ATOM   5913  OP2  DT A 288     -19.038 344.376  94.204 
ATOM   5914  O5'  DT A 288     -19.881 344.498  91.835 
ATOM   5915  C5'  DT A 288     -20.744 343.854  90.879 
ATOM   5916  C4'  DT A 288     -22.015 344.662  90.701 
ATOM   5917  O4'  DT A 288     -23.047 344.292  91.660 
ATOM   5918  C3'  DT A 288     -21.872 346.174  90.879 
ATOM   5919  O3'  DT A 288     -22.725 346.829  89.949 
ATOM   5920  C2'  DT A 288     -22.392 346.448  92.291 
ATOM   5921  C1'  DT A 288     -23.569 345.479  92.237 
ATOM   5922  N1   DT A 288     -24.124 345.136  93.576 
ATOM   5923  C2   DT A 288     -25.480 344.927  93.656 
ATOM   5924  O2   DT A 288     -26.222 345.010  92.692 
ATOM   5925  N3   DT A 288     -25.959 344.613  94.913 
ATOM   5926  C4   DT A 288     -25.212 344.493  96.067 
ATOM   5927  O4   DT A 288     -25.754 344.207  97.137 
ATOM   5928  C5   DT A 288     -23.800 344.731  95.883 
ATOM   5929  C7   DT A 288     -22.914 344.622  97.090 
ATOM   5930  C6   DT A 288     -23.307 345.039  94.673 
ATOM   5931  P    DG A 289     -22.205 348.158  89.222 
ATOM   5932  OP1  DG A 289     -21.381 347.791  88.048 
ATOM   5933  OP2  DG A 289     -21.561 349.046  90.215 
ATOM   5934  O5'  DG A 289     -23.582 348.809  88.731 
ATOM   5935  C5'  DG A 289     -24.689 347.944  88.414 
ATOM   5936  C4'  DG A 289     -25.970 348.507  88.997 
ATOM   5937  O4'  DG A 289     -26.203 348.057  90.362 
ATOM   5938  C3'  DG A 289     -26.043 350.031  89.094 
ATOM   5939  O3'  DG A 289     -27.375 350.446  88.816 
ATOM   5940  C2'  DG A 289     -25.733 350.341  90.558 
ATOM   5941  C1'  DG A 289     -26.530 349.187  91.157 
ATOM   5942  N9   DG A 289     -26.172 348.880  92.569 
ATOM   5943  C8   DG A 289     -24.947 348.961  93.194 
ATOM   5944  N7   DG A 289     -24.969 348.616  94.459 
ATOM   5945  C5   DG A 289     -26.303 348.285  94.689 
ATOM   5946  C6   DG A 289     -26.943 347.837  95.873 
ATOM   5947  O6   DG A 289     -26.456 347.637  96.982 
ATOM   5948  N1   DG A 289     -28.312 347.616  95.664 
ATOM   5949  C2   DG A 289     -28.975 347.803  94.468 
ATOM   5950  N2   DG A 289     -30.283 347.537  94.474 
ATOM   5951  N3   DG A 289     -28.374 348.223  93.356 
ATOM   5952  C4   DG A 289     -27.046 348.442  93.542 
ATOM   5953  P    DG A 290     -27.610 351.771  87.949 
ATOM   5954  OP1  DG A 290     -27.525 351.442  86.509 
ATOM   5955  OP2  DG A 290     -26.707 352.842  88.425 
ATOM   5956  O5'  DG A 290     -29.122 352.134  88.331 
ATOM   5957  C5'  DG A 290     -30.030 351.070  88.674 
ATOM   5958  C4'  DG A 290     -30.850 351.460  89.887 
ATOM   5959  O4'  DG A 290     -30.196 351.104  91.138 
ATOM   5960  C3'  DG A 290     -31.146 352.952  90.038 
ATOM   5961  O3'  DG A 290     -32.458 353.110  90.565 
ATOM   5962  C2'  DG A 290     -30.141 353.443  91.080 
ATOM   5963  C1'  DG A 290     -30.235 352.230  92.001 
ATOM   5964  N9   DG A 290     -29.102 352.117  92.961 
ATOM   5965  C8   DG A 290     -27.779 352.460  92.791 
ATOM   5966  N7   DG A 290     -27.029 352.233  93.843 
ATOM   5967  C5   DG A 290     -27.919 351.704  94.776 
ATOM   5968  C6   DG A 290     -27.694 351.265  96.106 
ATOM   5969  O6   DG A 290     -26.646 351.253  96.745 
ATOM   5970  N1   DG A 290     -28.876 350.800  96.698 
ATOM   5971  C2   DG A 290     -30.113 350.763  96.085 
ATOM   5972  N2   DG A 290     -31.118 350.281  96.821 
ATOM   5973  N3   DG A 290     -30.324 351.174  94.836 
ATOM   5974  C4   DG A 290     -29.187 351.629  94.248 
ATOM   5975  P    DA A 291     -33.381 354.292  90.006 
ATOM   5976  OP1  DA A 291     -34.050 353.853  88.761 
ATOM   5977  OP2  DA A 291     -32.590 355.539  89.913 
ATOM   5978  O5'  DA A 291     -34.463 354.429  91.178 
ATOM   5979  C5'  DA A 291     -34.805 353.263  91.951 
ATOM   5980  C4'  DA A 291     -34.870 353.619  93.423 
ATOM   5981  O4'  DA A 291     -33.578 353.493  94.083 
ATOM   5982  C3'  DA A 291     -35.310 355.047  93.744 
ATOM   5983  O3'  DA A 291     -36.110 355.030  94.920 
ATOM   5984  C2'  DA A 291     -34.012 355.792  94.051 
ATOM   5985  C1'  DA A 291     -33.346 354.670  94.841 
ATOM   5986  N9   DA A 291     -31.874 354.838  94.996 
ATOM   5987  C8   DA A 291     -30.984 355.379  94.112 
ATOM   5988  N7   DA A 291     -29.760 355.386  94.540 
ATOM   5989  C5   DA A 291     -29.840 354.806  95.798 
ATOM   5990  C6   DA A 291     -28.872 354.523  96.774 
ATOM   5991  N6   DA A 291     -27.569 354.801  96.626 
ATOM   5992  N1   DA A 291     -29.292 353.943  97.914 
ATOM   5993  C2   DA A 291     -30.588 353.670  98.056 
ATOM   5994  N3   DA A 291     -31.579 353.887  97.218 
ATOM   5995  C4   DA A 291     -31.131 354.468  96.087 
ATOM   5996  P    DT A 292     -37.393 355.983  95.001 
ATOM   5997  OP1  DT A 292     -38.542 355.326  94.339 
ATOM   5998  OP2  DT A 292     -37.041 357.331  94.504 
ATOM   5999  O5'  DT A 292     -37.644 356.042  96.580 
ATOM   6000  C5'  DT A 292     -37.270 354.911  97.389 
ATOM   6001  C4'  DT A 292     -36.573 355.383  98.650 
ATOM   6002  O4'  DT A 292     -35.137 355.537  98.466 
ATOM   6003  C3'  DT A 292     -37.023 356.740  99.190 
ATOM   6004  O3'  DT A 292     -37.015 356.696 100.612 
ATOM   6005  C2'  DT A 292     -35.944 357.718  98.728 
ATOM   6006  C1'  DT A 292     -34.752 356.801  98.985 
ATOM   6007  N1   DT A 292     -33.506 357.227  98.289 
ATOM   6008  C2   DT A 292     -32.318 356.998  98.939 
ATOM   6009  O2   DT A 292     -32.252 356.471 100.036 
ATOM   6010  N3   DT A 292     -31.184 357.408  98.263 
ATOM   6011  C4   DT A 292     -31.144 358.011  97.023 
ATOM   6012  O4   DT A 292     -30.066 358.334  96.518 
ATOM   6013  C5   DT A 292     -32.441 358.210  96.422 
ATOM   6014  C7   DT A 292     -32.486 358.861  95.071 
ATOM   6015  C6   DT A 292     -33.559 357.822  97.056 
ATOM   6016  P    DT A 293     -38.190 357.423 101.419 
ATOM   6017  OP1  DT A 293     -39.363 356.524 101.504 
ATOM   6018  OP2  DT A 293     -38.438 358.760 100.836 
ATOM   6019  O5'  DT A 293     -37.528 357.583 102.866 
ATOM   6020  C5'  DT A 293     -36.561 356.609 103.303 
ATOM   6021  C4'  DT A 293     -35.387 357.305 103.963 
ATOM   6022  O4'  DT A 293     -34.356 357.681 103.007 
ATOM   6023  C3'  DT A 293     -35.710 358.610 104.689 
ATOM   6024  O3'  DT A 293     -34.905 358.698 105.859 
ATOM   6025  C2'  DT A 293     -35.278 359.710 103.720 
ATOM   6026  C1'  DT A 293     -33.997 359.033 103.245 
ATOM   6027  N1   DT A 293     -33.455 359.598 101.977 
ATOM   6028  C2   DT A 293     -32.089 359.632 101.841 
ATOM   6029  O2   DT A 293     -31.325 359.226 102.701 
ATOM   6030  N3   DT A 293     -31.623 360.163 100.654 
ATOM   6031  C4   DT A 293     -32.393 360.650  99.617 
ATOM   6032  O4   DT A 293     -31.863 361.102  98.601 
ATOM   6033  C5   DT A 293     -33.816 360.571  99.853 
ATOM   6034  C7   DT A 293     -34.727 361.080  98.775 
ATOM   6035  C6   DT A 293     -34.296 360.060 100.999 
ATOM   6036  P    DC A 294     -35.548 359.287 107.201 
ATOM   6037  OP1  DC A 294     -36.279 358.215 107.913 
ATOM   6038  OP2  DC A 294     -36.327 360.505 106.885 
ATOM   6039  O5'  DC A 294     -34.238 359.687 108.029 
ATOM   6040  C5'  DC A 294     -33.028 358.934 107.828 
ATOM   6041  C4'  DC A 294     -31.844 359.875 107.727 
ATOM   6042  O4'  DC A 294     -31.610 360.330 106.363 
ATOM   6043  C3'  DC A 294     -31.950 361.168 108.535 
ATOM   6044  O3'  DC A 294     -30.666 361.496 109.051 
ATOM   6045  C2'  DC A 294     -32.349 362.232 107.511 
ATOM   6046  C1'  DC A 294     -31.445 361.740 106.385 
ATOM   6047  N1   DC A 294     -31.818 362.270 105.043 
ATOM   6048  C2   DC A 294     -30.790 362.530 104.140 
ATOM   6049  O2   DC A 294     -29.624 362.312 104.485 
ATOM   6050  N3   DC A 294     -31.110 363.014 102.912 
ATOM   6051  C4   DC A 294     -32.387 363.236 102.577 
ATOM   6052  N4   DC A 294     -32.647 363.709 101.368 
ATOM   6053  C5   DC A 294     -33.458 362.976 103.492 
ATOM   6054  C6   DC A 294     -33.119 362.493 104.714 
ATOM   6055  P    DC A 295     -30.553 362.089 110.533 
ATOM   6056  OP1  DC A 295     -30.547 360.978 111.513 
ATOM   6057  OP2  DC A 295     -31.591 363.124 110.733 
ATOM   6058  O5'  DC A 295     -29.110 362.777 110.490 
ATOM   6059  C5'  DC A 295     -28.098 362.223 109.627 
ATOM   6060  C4'  DC A 295     -27.374 363.337 108.897 
ATOM   6061  O4'  DC A 295     -28.029 363.699 107.647 
ATOM   6062  C3'  DC A 295     -27.258 364.662 109.650 
ATOM   6063  O3'  DC A 295     -25.994 365.247 109.361 
ATOM   6064  C2'  DC A 295     -28.351 365.545 109.049 
ATOM   6065  C1'  DC A 295     -28.151 365.112 107.599 
ATOM   6066  N1   DC A 295     -29.298 365.447 106.711 
ATOM   6067  C2   DC A 295     -29.019 365.793 105.391 
ATOM   6068  O2   DC A 295     -27.840 365.807 105.015 
ATOM   6069  N3   DC A 295     -30.050 366.102 104.565 
ATOM   6070  C4   DC A 295     -31.312 366.075 105.010 
ATOM   6071  N4   DC A 295     -32.284 366.385 104.165 
ATOM   6072  C5   DC A 295     -31.622 365.723 106.364 
ATOM   6073  C6   DC A 295     -30.577 365.418 107.174 
ATOM   6074  P    DT A 296     -25.193 365.983 110.536 
ATOM   6075  OP1  DT A 296     -24.433 364.983 111.319 
ATOM   6076  OP2  DT A 296     -26.119 366.842 111.305 
ATOM   6077  O5'  DT A 296     -24.179 366.898 109.701 
ATOM   6078  C5'  DT A 296     -23.734 366.445 108.409 
ATOM   6079  C4'  DT A 296     -23.764 367.594 107.419 
ATOM   6080  O4'  DT A 296     -25.057 367.725 106.762 
ATOM   6081  C3'  DT A 296     -23.505 368.982 108.003 
ATOM   6082  O3'  DT A 296     -22.753 369.743 107.065 
ATOM   6083  C2'  DT A 296     -24.892 369.611 108.138 
ATOM   6084  C1'  DT A 296     -25.452 369.087 106.819 
ATOM   6085  N1   DT A 296     -26.939 369.142 106.735 
ATOM   6086  C2   DT A 296     -27.486 369.405 105.503 
ATOM   6087  O2   DT A 296     -26.813 369.590 104.504 
ATOM   6088  N3   DT A 296     -28.866 369.449 105.465 
ATOM   6089  C4   DT A 296     -29.722 369.255 106.530 
ATOM   6090  O4   DT A 296     -30.943 369.319 106.374 
ATOM   6091  C5   DT A 296     -29.053 368.985 107.781 
ATOM   6092  C7   DT A 296     -29.911 368.762 108.992 
ATOM   6093  C6   DT A 296     -27.712 368.937 107.847 
ATOM   6094  P    DC A 297     -21.593 370.707 107.600 
ATOM   6095  OP1  DC A 297     -20.352 369.925 107.801 
ATOM   6096  OP2  DC A 297     -22.080 371.465 108.774 
ATOM   6097  O5'  DC A 297     -21.409 371.699 106.358 
ATOM   6098  C5'  DC A 297     -21.680 371.213 105.030 
ATOM   6099  C4'  DC A 297     -22.472 372.244 104.252 
ATOM   6100  O4'  DC A 297     -23.909 372.096 104.438 
ATOM   6101  C3'  DC A 297     -22.202 373.704 104.616 
ATOM   6102  O3'  DC A 297     -22.259 374.491 103.433 
ATOM   6103  C2'  DC A 297     -23.371 374.100 105.519 
ATOM   6104  C1'  DC A 297     -24.456 373.371 104.733 
ATOM   6105  N1   DC A 297     -25.716 373.167 105.501 
ATOM   6106  C2   DC A 297     -26.919 373.219 104.801 
ATOM   6107  O2   DC A 297     -26.891 373.430 103.583 
ATOM   6108  N3   DC A 297     -28.079 373.037 105.482 
ATOM   6109  C4   DC A 297     -28.066 372.811 106.802 
ATOM   6110  N4   DC A 297     -29.224 372.639 107.422 
ATOM   6111  C5   DC A 297     -26.841 372.754 107.541 
ATOM   6112  C6   DC A 297     -25.692 372.940 106.842 
ATOM   6113  P    DT A 298     -21.206 375.682 103.242 
ATOM   6114  OP1  DT A 298     -19.941 375.142 102.695 
ATOM   6115  OP2  DT A 298     -21.093 376.451 104.500 
ATOM   6116  O5'  DT A 298     -21.935 376.574 102.131 
ATOM   6117  C5'  DT A 298     -22.799 375.930 101.175 
ATOM   6118  C4'  DT A 298     -24.069 376.738 100.997 
ATOM   6119  O4'  DT A 298     -25.102 376.367 101.956 
ATOM   6120  C3'  DT A 298     -23.927 378.249 101.176 
ATOM   6121  O3'  DT A 298     -24.780 378.904 100.245 
ATOM   6122  C2'  DT A 298     -24.446 378.523 102.587 
ATOM   6123  C1'  DT A 298     -25.624 377.554 102.533 
ATOM   6124  N1   DT A 298     -26.179 377.212 103.872 
ATOM   6125  C2   DT A 298     -27.535 377.002 103.953 
ATOM   6126  O2   DT A 298     -28.277 377.085 102.988 
ATOM   6127  N3   DT A 298     -28.013 376.688 105.209 
ATOM   6128  C4   DT A 298     -27.267 376.569 106.363 
ATOM   6129  O4   DT A 298     -27.809 376.282 107.433 
ATOM   6130  C5   DT A 298     -25.855 376.807 106.179 
ATOM   6131  C7   DT A 298     -24.969 376.697 107.386 
ATOM   6132  C6   DT A 298     -25.362 377.114 104.969 
ATOM   6133  P    DC A 299     -24.260 380.233  99.518 
ATOM   6134  OP1  DC A 299     -23.436 379.866  98.344 
ATOM   6135  OP2  DC A 299     -23.616 381.121 100.511 
ATOM   6136  O5'  DC A 299     -25.636 380.884  99.028 
ATOM   6137  C5'  DC A 299     -26.743 380.019  98.711 
ATOM   6138  C4'  DC A 299     -28.024 380.582  99.294 
ATOM   6139  O4'  DC A 299     -28.257 380.133 100.658 
ATOM   6140  C3'  DC A 299     -28.097 382.106  99.390 
ATOM   6141  O3'  DC A 299     -29.429 382.521  99.113 
ATOM   6142  C2'  DC A 299     -27.787 382.417 100.854 
ATOM   6143  C1'  DC A 299     -28.585 381.262 101.453 
ATOM   6144  N1   DC A 299     -28.227 380.955 102.865 
ATOM   6145  C2   DC A 299     -29.243 380.522 103.713 
ATOM   6146  O2   DC A 299     -30.390 380.411 103.263 
ATOM   6147  N3   DC A 299     -28.937 380.237 105.006 
ATOM   6148  C4   DC A 299     -27.683 380.370 105.454
[truncated: 415,700 more chars]
