# Supplementary material for: Characterization of lncRNA-protein interactions associated with Prostate cancer and Androgen receptors by molecular docking simulations
Source: Biochem Biophys Rep. 2025 Mar 9;42:101959. doi: 10.1016/j.bbrep.2025.101959 (PMC11929892; doi:10.1016/j.bbrep.2025.101959)
Supplement: Multimedia component 37 [file mmc37.zip › bbrep_00101959_model_26.pdb]

REMARK Number:    26
REMARK Ligand:     lig_628dcb8434e2f.pdb
REMARK Contact:     0     0     0
REMARK Score:  -174.09
REMARK RMSD:    260.41
MODEL       26
ATOM      1  N   ALA A  24      30.357  -5.473 -24.875 
ATOM      2  CA  ALA A  24      30.515  -4.000 -24.871 
ATOM      3  CB  ALA A  24      29.364  -3.347 -25.653 
ATOM      4  C   ALA A  24      30.496  -3.471 -23.474 
ATOM      5  O   ALA A  24      31.409  -3.720 -22.690 
ATOM      6  N   GLN A  25      29.435  -2.716 -23.129 
ATOM      7  CA  GLN A  25      29.334  -2.167 -21.810 
ATOM      8  CB  GLN A  25      28.209  -1.135 -21.640 
ATOM      9  CG  GLN A  25      28.449   0.131 -22.464 
ATOM     10  CD  GLN A  25      27.291   1.085 -22.227 
ATOM     11  OE1 GLN A  25      26.895   1.324 -21.089 
ATOM     12  NE2 GLN A  25      26.734   1.652 -23.331 
ATOM     13  C   GLN A  25      29.084  -3.296 -20.876 
ATOM     14  O   GLN A  25      28.668  -4.376 -21.290 
ATOM     15  N   ASP A  26      29.382  -3.075 -19.584 
ATOM     16  CA  ASP A  26      29.211  -4.105 -18.606 
ATOM     17  CB  ASP A  26      30.274  -4.043 -17.495 
ATOM     18  CG  ASP A  26      30.054  -5.171 -16.494 
ATOM     19  OD1 ASP A  26      28.986  -5.191 -15.826 
ATOM     20  OD2 ASP A  26      30.966  -6.032 -16.381 
ATOM     21  C   ASP A  26      27.866  -3.939 -17.988 
ATOM     22  O   ASP A  26      27.612  -2.985 -17.253 
ATOM     23  N   ASN A  27      26.945  -4.872 -18.288 
ATOM     24  CA  ASN A  27      25.662  -4.773 -17.669 
ATOM     25  CB  ASN A  27      24.503  -4.752 -18.683 
ATOM     26  CG  ASN A  27      24.583  -3.452 -19.471 
ATOM     27  OD1 ASN A  27      24.658  -2.366 -18.897 
ATOM     28  ND2 ASN A  27      24.568  -3.560 -20.827 
ATOM     29  C   ASN A  27      25.467  -5.984 -16.812 
ATOM     30  O   ASN A  27      24.473  -6.696 -16.949 
ATOM     31  N   SER A  28      26.402  -6.226 -15.873 
ATOM     32  CA  SER A  28      26.317  -7.361 -15.002 
ATOM     33  CB  SER A  28      27.559  -7.517 -14.112 
ATOM     34  OG  SER A  28      28.707  -7.731 -14.919 
ATOM     35  C   SER A  28      25.149  -7.145 -14.100 
ATOM     36  O   SER A  28      24.492  -8.089 -13.668 
ATOM     37  N   ARG A  29      24.868  -5.864 -13.806 
ATOM     38  CA  ARG A  29      23.821  -5.471 -12.913 
ATOM     39  CB  ARG A  29      23.787  -3.948 -12.704 
ATOM     40  CG  ARG A  29      25.152  -3.369 -12.324 
ATOM     41  CD  ARG A  29      25.113  -1.897 -11.913 
ATOM     42  NE  ARG A  29      26.512  -1.383 -11.942 
ATOM     43  CZ  ARG A  29      27.390  -1.720 -10.952 
ATOM     44  NH1 ARG A  29      27.024  -2.618  -9.991 
ATOM     45  NH2 ARG A  29      28.642  -1.178 -10.929 
ATOM     46  C   ARG A  29      22.506  -5.884 -13.504 
ATOM     47  O   ARG A  29      21.579  -6.255 -12.784 
ATOM     48  N   TYR A  30      22.378  -5.784 -14.840 
ATOM     49  CA  TYR A  30      21.164  -6.163 -15.505 
ATOM     50  CB  TYR A  30      21.186  -5.817 -17.003 
ATOM     51  CG  TYR A  30      19.900  -6.271 -17.606 
ATOM     52  CD1 TYR A  30      18.727  -5.600 -17.348 
ATOM     53  CD2 TYR A  30      19.876  -7.357 -18.449 
ATOM     54  CE1 TYR A  30      17.543  -6.018 -17.911 
ATOM     55  CE2 TYR A  30      18.698  -7.778 -19.016 
ATOM     56  CZ  TYR A  30      17.529  -7.109 -18.746 
ATOM     57  OH  TYR A  30      16.316  -7.539 -19.327 
ATOM     58  C   TYR A  30      20.959  -7.638 -15.363 
ATOM     59  O   TYR A  30      19.855  -8.092 -15.068 
ATOM     60  N   THR A  31      22.033  -8.431 -15.551 
ATOM     61  CA  THR A  31      21.926  -9.861 -15.473 
ATOM     62  CB  THR A  31      23.230 -10.559 -15.736 
ATOM     63  OG1 THR A  31      23.715 -10.225 -17.028 
ATOM     64  CG2 THR A  31      23.003 -12.080 -15.628 
ATOM     65  C   THR A  31      21.490 -10.229 -14.091 
ATOM     66  O   THR A  31      20.646 -11.105 -13.907 
ATOM     67  N   HIS A  32      22.064  -9.557 -13.079 
ATOM     68  CA  HIS A  32      21.744  -9.842 -11.711 
ATOM     69  ND1 HIS A  32      22.771 -10.826  -8.882 
ATOM     70  CG  HIS A  32      22.450  -9.554  -9.301 
ATOM     71  CB  HIS A  32      22.623  -9.069 -10.710 
ATOM     72  NE2 HIS A  32      22.010  -9.743  -7.096 
ATOM     73  CD2 HIS A  32      21.986  -8.905  -8.198 
ATOM     74  CE1 HIS A  32      22.488 -10.885  -7.556 
ATOM     75  C   HIS A  32      20.311  -9.481 -11.477 
ATOM     76  O   HIS A  32      19.604 -10.145 -10.722 
ATOM     77  N   PHE A  33      19.841  -8.406 -12.133 
ATOM     78  CA  PHE A  33      18.494  -7.942 -11.975 
ATOM     79  CB  PHE A  33      18.233  -6.698 -12.850 
ATOM     80  CG  PHE A  33      16.831  -6.221 -12.683 
ATOM     81  CD1 PHE A  33      15.822  -6.729 -13.471 
ATOM     82  CD2 PHE A  33      16.525  -5.261 -11.749 
ATOM     83  CE1 PHE A  33      14.528  -6.288 -13.327 
ATOM     84  CE2 PHE A  33      15.232  -4.815 -11.599 
ATOM     85  CZ  PHE A  33      14.232  -5.330 -12.388 
ATOM     86  C   PHE A  33      17.577  -9.044 -12.410 
ATOM     87  O   PHE A  33      16.584  -9.337 -11.745 
ATOM     88  N   LEU A  34      17.891  -9.694 -13.546 
ATOM     89  CA  LEU A  34      17.052 -10.740 -14.056 
ATOM     90  CB  LEU A  34      17.509 -11.262 -15.429 
ATOM     91  CG  LEU A  34      17.352 -10.227 -16.561 
ATOM     92  CD1 LEU A  34      17.815 -10.799 -17.911 
ATOM     93  CD2 LEU A  34      15.914  -9.684 -16.622 
ATOM     94  C   LEU A  34      17.034 -11.895 -13.105 
ATOM     95  O   LEU A  34      15.977 -12.463 -12.835 
ATOM     96  N   THR A  35      18.201 -12.276 -12.555 
ATOM     97  CA  THR A  35      18.222 -13.429 -11.706 
ATOM     98  CB  THR A  35      19.611 -13.827 -11.277 
ATOM     99  OG1 THR A  35      19.582 -15.110 -10.672 
ATOM    100  CG2 THR A  35      20.183 -12.793 -10.291 
ATOM    101  C   THR A  35      17.370 -13.183 -10.496 
ATOM    102  O   THR A  35      16.600 -14.054 -10.093 
ATOM    103  N   GLN A  36      17.510 -12.004  -9.861 
ATOM    104  CA  GLN A  36      16.760 -11.714  -8.673 
ATOM    105  CB  GLN A  36      17.330 -10.515  -7.900 
ATOM    106  CG  GLN A  36      18.719 -10.776  -7.318 
ATOM    107  CD  GLN A  36      19.161  -9.521  -6.583 
ATOM    108  OE1 GLN A  36      18.999  -8.403  -7.076 
ATOM    109  NE2 GLN A  36      19.727  -9.702  -5.360 
ATOM    110  C   GLN A  36      15.306 -11.414  -8.928 
ATOM    111  O   GLN A  36      14.428 -11.820  -8.172 
ATOM    112  N   HIS A  37      15.041 -10.560  -9.926 
ATOM    113  CA  HIS A  37      13.739 -10.030 -10.232 
ATOM    114  ND1 HIS A  37      13.488  -7.875  -7.943 
ATOM    115  CG  HIS A  37      14.262  -7.931  -9.081 
ATOM    116  CB  HIS A  37      13.787  -8.508 -10.384 
ATOM    117  NE2 HIS A  37      15.483  -7.062  -7.395 
ATOM    118  CD2 HIS A  37      15.476  -7.429  -8.730 
ATOM    119  CE1 HIS A  37      14.268  -7.348  -6.966 
ATOM    120  C   HIS A  37      12.906 -10.649 -11.327 
ATOM    121  O   HIS A  37      11.752 -10.256 -11.466 
ATOM    122  N   TYR A  38      13.434 -11.530 -12.202 
ATOM    123  CA  TYR A  38      12.632 -11.883 -13.350 
ATOM    124  CB  TYR A  38      13.334 -11.414 -14.642 
ATOM    125  CG  TYR A  38      12.655 -11.872 -15.887 
ATOM    126  CD1 TYR A  38      11.465 -11.319 -16.304 
ATOM    127  CD2 TYR A  38      13.246 -12.841 -16.668 
ATOM    128  CE1 TYR A  38      10.868 -11.746 -17.467 
ATOM    129  CE2 TYR A  38      12.653 -13.271 -17.830 
ATOM    130  CZ  TYR A  38      11.459 -12.724 -18.231 
ATOM    131  OH  TYR A  38      10.848 -13.164 -19.425 
ATOM    132  C   TYR A  38      12.379 -13.364 -13.432 
ATOM    133  O   TYR A  38      13.285 -14.174 -13.250 
ATOM    134  N   ASP A  39      11.102 -13.741 -13.690 
ATOM    135  CA  ASP A  39      10.698 -15.112 -13.886 
ATOM    136  CB  ASP A  39      10.028 -15.729 -12.643 
ATOM    137  CG  ASP A  39       9.940 -17.238 -12.841 
ATOM    138  OD1 ASP A  39      10.562 -17.742 -13.815 
ATOM    139  OD2 ASP A  39       9.249 -17.904 -12.025 
ATOM    140  C   ASP A  39       9.669 -15.081 -14.984 
ATOM    141  O   ASP A  39       8.529 -14.682 -14.754 
ATOM    142  N   ALA A  40      10.037 -15.519 -16.207 
ATOM    143  CA  ALA A  40       9.168 -15.355 -17.343 
ATOM    144  CB  ALA A  40       9.809 -15.843 -18.652 
ATOM    145  C   ALA A  40       7.861 -16.082 -17.196 
ATOM    146  O   ALA A  40       6.812 -15.469 -17.390 
ATOM    147  N   LYS A  41       7.868 -17.386 -16.837 
ATOM    148  CA  LYS A  41       6.612 -18.091 -16.756 
ATOM    149  CB  LYS A  41       6.394 -19.072 -17.922 
ATOM    150  CG  LYS A  41       6.320 -18.394 -19.293 
ATOM    151  CD  LYS A  41       6.383 -19.380 -20.462 
ATOM    152  CE  LYS A  41       6.315 -18.723 -21.842 
ATOM    153  NZ  LYS A  41       6.395 -19.761 -22.893 
ATOM    154  C   LYS A  41       6.607 -18.900 -15.492 
ATOM    155  O   LYS A  41       6.979 -20.072 -15.469 
ATOM    156  N   PRO A  42       6.164 -18.261 -14.447 
ATOM    157  CA  PRO A  42       6.146 -18.766 -13.096 
ATOM    158  CD  PRO A  42       5.459 -16.998 -14.579 
ATOM    159  CB  PRO A  42       5.693 -17.583 -12.242 
ATOM    160  CG  PRO A  42       4.817 -16.760 -13.203 
ATOM    161  C   PRO A  42       5.350 -19.982 -12.740 
ATOM    162  O   PRO A  42       5.866 -20.776 -11.954 
ATOM    163  N   GLN A  43       4.106 -20.125 -13.253 
ATOM    164  CA  GLN A  43       3.233 -21.210 -12.882 
ATOM    165  CB  GLN A  43       3.921 -22.559 -12.575 
ATOM    166  CG  GLN A  43       2.969 -23.746 -12.437 
ATOM    167  CD  GLN A  43       2.653 -24.258 -13.835 
ATOM    168  OE1 GLN A  43       2.011 -23.577 -14.631 
ATOM    169  NE2 GLN A  43       3.125 -25.496 -14.144 
ATOM    170  C   GLN A  43       2.428 -20.772 -11.677 
ATOM    171  O   GLN A  43       1.781 -19.726 -11.696 
ATOM    172  N   GLY A  44       2.476 -21.564 -10.580 
ATOM    173  CA  GLY A  44       1.617 -21.423  -9.423 
ATOM    174  C   GLY A  44       1.682 -20.099  -8.711 
ATOM    175  O   GLY A  44       0.636 -19.515  -8.436 
ATOM    176  N   ARG A  45       2.881 -19.573  -8.391 
ATOM    177  CA  ARG A  45       2.966 -18.320  -7.681 
ATOM    178  CB  ARG A  45       2.277 -17.177  -8.444 
ATOM    179  CG  ARG A  45       2.951 -16.883  -9.786 
ATOM    180  CD  ARG A  45       2.084 -16.065 -10.743 
ATOM    181  NE  ARG A  45       2.134 -14.640 -10.313 
ATOM    182  CZ  ARG A  45       1.083 -13.819 -10.595 
ATOM    183  NH1 ARG A  45      -0.026 -14.325 -11.205 
ATOM    184  NH2 ARG A  45       1.132 -12.493 -10.270 
ATOM    185  C   ARG A  45       2.353 -18.422  -6.307 
ATOM    186  O   ARG A  45       1.777 -17.453  -5.809 
ATOM    187  N   ASP A  46       2.452 -19.607  -5.663 
ATOM    188  CA  ASP A  46       1.984 -19.790  -4.311 
ATOM    189  CB  ASP A  46       1.250 -21.127  -4.079 
ATOM    190  CG  ASP A  46       2.197 -22.277  -4.390 
ATOM    191  OD1 ASP A  46       3.256 -22.021  -5.022 
ATOM    192  OD2 ASP A  46       1.866 -23.431  -4.005 
ATOM    193  C   ASP A  46       3.161 -19.699  -3.376 
ATOM    194  O   ASP A  46       4.259 -19.317  -3.777 
ATOM    195  N   ASP A  47       2.954 -20.056  -2.089 
ATOM    196  CA  ASP A  47       3.986 -19.963  -1.086 
ATOM    197  CB  ASP A  47       3.505 -20.399   0.311 
ATOM    198  CG  ASP A  47       2.512 -19.366   0.829 
ATOM    199  OD1 ASP A  47       2.392 -18.285   0.192 
ATOM    200  OD2 ASP A  47       1.859 -19.643   1.870 
ATOM    201  C   ASP A  47       5.122 -20.868  -1.453 
ATOM    202  O   ASP A  47       6.290 -20.503  -1.321 
ATOM    203  N   ARG A  48       4.797 -22.077  -1.942 
ATOM    204  CA  ARG A  48       5.781 -23.061  -2.293 
ATOM    205  CB  ARG A  48       5.140 -24.351  -2.823 
ATOM    206  CG  ARG A  48       6.146 -25.430  -3.211 
ATOM    207  CD  ARG A  48       5.521 -26.560  -4.029 
ATOM    208  NE  ARG A  48       5.134 -25.982  -5.348 
ATOM    209  CZ  ARG A  48       4.541 -26.764  -6.297 
ATOM    210  NH1 ARG A  48       4.304 -28.084  -6.046 
ATOM    211  NH2 ARG A  48       4.179 -26.221  -7.497 
ATOM    212  C   ARG A  48       6.632 -22.511  -3.395 
ATOM    213  O   ARG A  48       7.843 -22.722  -3.421 
ATOM    214  N   TYR A  49       6.004 -21.778  -4.332 
ATOM    215  CA  TYR A  49       6.690 -21.207  -5.452 
ATOM    216  CB  TYR A  49       5.716 -20.385  -6.317 
ATOM    217  CG  TYR A  49       6.455 -19.484  -7.246 
ATOM    218  CD1 TYR A  49       6.995 -19.944  -8.423 
ATOM    219  CD2 TYR A  49       6.580 -18.149  -6.930 
ATOM    220  CE1 TYR A  49       7.662 -19.084  -9.266 
ATOM    221  CE2 TYR A  49       7.244 -17.287  -7.767 
ATOM    222  CZ  TYR A  49       7.787 -17.755  -8.938 
ATOM    223  OH  TYR A  49       8.468 -16.868  -9.798 
ATOM    224  C   TYR A  49       7.763 -20.299  -4.937 
ATOM    225  O   TYR A  49       8.907 -20.361  -5.387 
ATOM    226  N   CYS A  50       7.427 -19.442  -3.956 
ATOM    227  CA  CYS A  50       8.387 -18.513  -3.432 
ATOM    228  CB  CYS A  50       7.789 -17.543  -2.401 
ATOM    229  SG  CYS A  50       6.919 -16.168  -3.203 
ATOM    230  C   CYS A  50       9.521 -19.233  -2.772 
ATOM    231  O   CYS A  50      10.680 -18.874  -2.966 
ATOM    232  N   GLU A  51       9.232 -20.282  -1.984 
ATOM    233  CA  GLU A  51      10.291 -20.937  -1.274 
ATOM    234  CB  GLU A  51       9.814 -22.052  -0.328 
ATOM    235  CG  GLU A  51       9.046 -21.500   0.875 
ATOM    236  CD  GLU A  51       8.647 -22.660   1.776 
ATOM    237  OE1 GLU A  51       8.797 -23.834   1.341 
ATOM    238  OE2 GLU A  51       8.191 -22.384   2.918 
ATOM    239  C   GLU A  51      11.271 -21.539  -2.238 
ATOM    240  O   GLU A  51      12.477 -21.471  -2.014 
ATOM    241  N   SER A  52      10.782 -22.163  -3.323 
ATOM    242  CA  SER A  52      11.648 -22.819  -4.266 
ATOM    243  CB  SER A  52      10.871 -23.670  -5.287 
ATOM    244  OG  SER A  52      11.770 -24.296  -6.189 
ATOM    245  C   SER A  52      12.484 -21.840  -5.041 
ATOM    246  O   SER A  52      13.695 -22.015  -5.173 
ATOM    247  N   ILE A  53      11.853 -20.774  -5.572 
ATOM    248  CA  ILE A  53      12.510 -19.830  -6.436 
ATOM    249  CB  ILE A  53      11.569 -18.839  -7.063 
ATOM    250  CG1 ILE A  53      12.268 -18.100  -8.213 
ATOM    251  CG2 ILE A  53      11.022 -17.910  -5.967 
ATOM    252  CD1 ILE A  53      11.307 -17.285  -9.080 
ATOM    253  C   ILE A  53      13.564 -19.071  -5.697 
ATOM    254  O   ILE A  53      14.625 -18.777  -6.243 
ATOM    255  N   MET A  54      13.288 -18.724  -4.431 
ATOM    256  CA  MET A  54      14.208 -17.931  -3.681 
ATOM    257  CB  MET A  54      13.657 -17.630  -2.278 
ATOM    258  CG  MET A  54      14.129 -16.292  -1.716 
ATOM    259  SD  MET A  54      13.400 -14.851  -2.557 
ATOM    260  CE  MET A  54      13.965 -13.641  -1.327 
ATOM    261  C   MET A  54      15.482 -18.715  -3.574 
ATOM    262  O   MET A  54      16.577 -18.162  -3.661 
ATOM    263  N   ARG A  55      15.360 -20.040  -3.377 
ATOM    264  CA  ARG A  55      16.487 -20.926  -3.259 
ATOM    265  CB  ARG A  55      16.035 -22.353  -2.921 
ATOM    266  CG  ARG A  55      15.198 -22.413  -1.641 
ATOM    267  CD  ARG A  55      14.502 -23.757  -1.423 
ATOM    268  NE  ARG A  55      15.339 -24.566  -0.498 
ATOM    269  CZ  ARG A  55      15.110 -25.907  -0.399 
ATOM    270  NH1 ARG A  55      14.168 -26.490  -1.198 
ATOM    271  NH2 ARG A  55      15.823 -26.659   0.486 
ATOM    272  C   ARG A  55      17.249 -20.983  -4.555 
ATOM    273  O   ARG A  55      18.476 -20.907  -4.565 
ATOM    274  N   ARG A  56      16.538 -21.101  -5.694 
ATOM    275  CA  ARG A  56      17.186 -21.258  -6.971 
ATOM    276  CB  ARG A  56      16.203 -21.454  -8.140 
ATOM    277  CG  ARG A  56      15.409 -22.759  -8.083 
ATOM    278  CD  ARG A  56      14.767 -23.128  -9.423 
ATOM    279  NE  ARG A  56      13.877 -22.004  -9.821 
ATOM    280  CZ  ARG A  56      12.561 -22.008  -9.459 
ATOM    281  NH1 ARG A  56      12.047 -23.057  -8.752 
ATOM    282  NH2 ARG A  56      11.757 -20.960  -9.804 
ATOM    283  C   ARG A  56      17.993 -20.038  -7.297 
ATOM    284  O   ARG A  56      19.094 -20.132  -7.842 
ATOM    285  N   ARG A  57      17.434 -18.858  -6.981 
ATOM    286  CA  ARG A  57      17.989 -17.566  -7.272 
ATOM    287  CB  ARG A  57      16.981 -16.432  -7.028 
ATOM    288  CG  ARG A  57      15.720 -16.618  -7.872 
ATOM    289  CD  ARG A  57      16.007 -16.749  -9.368 
ATOM    290  NE  ARG A  57      14.774 -17.286 -10.009 
ATOM    291  CZ  ARG A  57      14.462 -16.937 -11.292 
ATOM    292  NH1 ARG A  57      15.255 -16.058 -11.970 
ATOM    293  NH2 ARG A  57      13.356 -17.462 -11.896 
ATOM    294  C   ARG A  57      19.215 -17.308  -6.446 
ATOM    295  O   ARG A  57      20.047 -16.489  -6.833 
ATOM    296  N   GLY A  58      19.345 -17.952  -5.266 
ATOM    297  CA  GLY A  58      20.518 -17.749  -4.452 
ATOM    298  C   GLY A  58      20.249 -16.676  -3.435 
ATOM    299  O   GLY A  58      21.171 -16.056  -2.910 
ATOM    300  N   LEU A  59      18.957 -16.404  -3.197 
ATOM    301  CA  LEU A  59      18.390 -15.442  -2.291 
ATOM    302  CB  LEU A  59      16.997 -14.993  -2.748 
ATOM    303  CG  LEU A  59      17.057 -14.335  -4.141 
ATOM    304  CD1 LEU A  59      15.690 -13.786  -4.573 
ATOM    305  CD2 LEU A  59      18.175 -13.282  -4.214 
ATOM    306  C   LEU A  59      18.342 -15.875  -0.842 
ATOM    307  O   LEU A  59      17.877 -15.107  -0.005 
ATOM    308  N   THR A  60      18.628 -17.158  -0.543 
ATOM    309  CA  THR A  60      18.521 -17.780   0.758 
ATOM    310  CB  THR A  60      18.422 -19.273   0.655 
ATOM    311  OG1 THR A  60      19.592 -19.810   0.057 
ATOM    312  CG2 THR A  60      17.192 -19.608  -0.204 
ATOM    313  C   THR A  60      19.582 -17.448   1.776 
ATOM    314  O   THR A  60      19.306 -17.592   2.964 
ATOM    315  N   SER A  61      20.833 -17.093   1.412 
ATOM    316  CA  SER A  61      21.758 -16.859   2.493 
ATOM    317  CB  SER A  61      22.957 -17.826   2.485 
ATOM    318  OG  SER A  61      22.517 -19.158   2.702 
ATOM    319  C   SER A  61      22.320 -15.475   2.407 
ATOM    320  O   SER A  61      23.186 -15.209   1.575 
ATOM    321  N   PRO A  62      21.889 -14.572   3.254 
ATOM    322  CA  PRO A  62      20.832 -14.844   4.197 
ATOM    323  CD  PRO A  62      22.847 -13.617   3.787 
ATOM    324  CB  PRO A  62      20.985 -13.822   5.320 
ATOM    325  CG  PRO A  62      22.467 -13.428   5.263 
ATOM    326  C   PRO A  62      19.514 -14.718   3.499 
ATOM    327  O   PRO A  62      19.488 -14.279   2.350 
ATOM    328  N   CYS A  63      18.409 -15.091   4.176 
ATOM    329  CA  CYS A  63      17.107 -15.029   3.577 
ATOM    330  CB  CYS A  63      15.980 -15.525   4.508 
ATOM    331  SG  CYS A  63      16.264 -17.191   5.180 
ATOM    332  C   CYS A  63      16.811 -13.590   3.286 
ATOM    333  O   CYS A  63      16.979 -12.728   4.148 
ATOM    334  N   LYS A  64      16.363 -13.286   2.050 
ATOM    335  CA  LYS A  64      16.024 -11.933   1.733 
ATOM    336  CB  LYS A  64      15.958 -11.675   0.217 
ATOM    337  CG  LYS A  64      15.947 -10.196  -0.175 
ATOM    338  CD  LYS A  64      16.188  -9.974  -1.671 
ATOM    339  CE  LYS A  64      16.192  -8.501  -2.084 
ATOM    340  NZ  LYS A  64      16.367  -8.389  -3.549 
ATOM    341  C   LYS A  64      14.671 -11.685   2.334 
ATOM    342  O   LYS A  64      13.782 -12.531   2.250 
ATOM    343  N   ASP A  65      14.485 -10.514   2.975 
ATOM    344  CA  ASP A  65      13.252 -10.245   3.660 
ATOM    345  CB  ASP A  65      13.310  -8.967   4.522 
ATOM    346  CG  ASP A  65      13.625  -7.757   3.647 
ATOM    347  OD1 ASP A  65      14.224  -7.939   2.553 
ATOM    348  OD2 ASP A  65      13.278  -6.626   4.077 
ATOM    349  C   ASP A  65      12.107 -10.144   2.699 
ATOM    350  O   ASP A  65      11.037 -10.700   2.946 
ATOM    351  N   ILE A  66      12.280  -9.419   1.579 
ATOM    352  CA  ILE A  66      11.198  -9.300   0.645 
ATOM    353  CB  ILE A  66      10.432  -8.019   0.848 
ATOM    354  CG1 ILE A  66       9.083  -8.013   0.109 
ATOM    355  CG2 ILE A  66      11.366  -6.859   0.468 
ATOM    356  CD1 ILE A  66       9.205  -8.016  -1.410 
ATOM    357  C   ILE A  66      11.805  -9.311  -0.725 
ATOM    358  O   ILE A  66      12.863  -8.720  -0.940 
ATOM    359  N   ASN A  67      11.179 -10.019  -1.688 
ATOM    360  CA  ASN A  67      11.720 -10.015  -3.017 
ATOM    361  CB  ASN A  67      12.741 -11.139  -3.259 
ATOM    362  CG  ASN A  67      13.477 -10.847  -4.558 
ATOM    363  OD1 ASN A  67      14.272  -9.911  -4.638 
ATOM    364  ND2 ASN A  67      13.214 -11.676  -5.603 
ATOM    365  C   ASN A  67      10.584 -10.205  -3.973 
ATOM    366  O   ASN A  67       9.740 -11.082  -3.786 
ATOM    367  N   THR A  68      10.556  -9.392  -5.048 
ATOM    368  CA  THR A  68       9.471  -9.467  -5.982 
ATOM    369  CB  THR A  68       8.762  -8.158  -6.145 
ATOM    370  OG1 THR A  68       8.269  -7.721  -4.886 
ATOM    371  CG2 THR A  68       7.598  -8.348  -7.130 
ATOM    372  C   THR A  68       9.996  -9.879  -7.324 
ATOM    373  O   THR A  68      11.059  -9.439  -7.762 
ATOM    374  N   PHE A  69       9.236 -10.761  -8.006 
ATOM    375  CA  PHE A  69       9.601 -11.241  -9.309 
ATOM    376  CB  PHE A  69       9.527 -12.774  -9.435 
ATOM    377  CG  PHE A  69      10.543 -13.384  -8.526 
ATOM    378  CD1 PHE A  69      11.831 -13.609  -8.956 
ATOM    379  CD2 PHE A  69      10.207 -13.734  -7.237 
ATOM    380  CE1 PHE A  69      12.768 -14.171  -8.120 
ATOM    381  CE2 PHE A  69      11.140 -14.295  -6.395 
ATOM    382  CZ  PHE A  69      12.423 -14.515  -6.835 
ATOM    383  C   PHE A  69       8.608 -10.690 -10.287 
ATOM    384  O   PHE A  69       7.415 -10.605 -10.001 
ATOM    385  N   ILE A  70       9.099 -10.300 -11.480 
ATOM    386  CA  ILE A  70       8.279  -9.766 -12.530 
ATOM    387  CB  ILE A  70       8.894  -8.585 -13.228 
ATOM    388  CG1 ILE A  70       9.137  -7.438 -12.235 
ATOM    389  CG2 ILE A  70       7.982  -8.201 -14.407 
ATOM    390  CD1 ILE A  70      10.026  -6.325 -12.786 
ATOM    391  C   ILE A  70       8.146 -10.852 -13.550 
ATOM    392  O   ILE A  70       9.106 -11.572 -13.824 
ATOM    393  N   HIS A  71       6.934 -11.011 -14.122 
ATOM    394  CA  HIS A  71       6.704 -12.056 -15.078 
ATOM    395  ND1 HIS A  71       6.623 -14.322 -12.875 
ATOM    396  CG  HIS A  71       5.646 -13.442 -13.288 
ATOM    397  CB  HIS A  71       5.509 -12.942 -14.696 
ATOM    398  NE2 HIS A  71       5.416 -13.823 -11.074 
ATOM    399  CD2 HIS A  71       4.918 -13.148 -12.176 
ATOM    400  CE1 HIS A  71       6.439 -14.514 -11.544 
ATOM    401  C   HIS A  71       6.415 -11.410 -16.399 
ATOM    402  O   HIS A  71       6.310 -10.188 -16.486 
ATOM    403  N   GLY A  72       6.286 -12.218 -17.476 
ATOM    404  CA  GLY A  72       6.017 -11.656 -18.772 
ATOM    405  C   GLY A  72       7.295 -11.593 -19.560 
ATOM    406  O   GLY A  72       8.294 -12.209 -19.193 
ATOM    407  N   ASN A  73       7.269 -10.867 -20.702 
ATOM    408  CA  ASN A  73       8.405 -10.782 -21.584 
ATOM    409  CB  ASN A  73       8.034 -10.508 -23.057 
ATOM    410  CG  ASN A  73       7.346  -9.151 -23.163 
ATOM    411  OD1 ASN A  73       7.968  -8.146 -23.502 
ATOM    412  ND2 ASN A  73       6.017  -9.119 -22.872 
ATOM    413  C   ASN A  73       9.371  -9.723 -21.133 
ATOM    414  O   ASN A  73       8.994  -8.716 -20.538 
ATOM    415  N   LYS A  74      10.668  -9.952 -21.434 
ATOM    416  CA  LYS A  74      11.764  -9.101 -21.052 
ATOM    417  CB  LYS A  74      13.152  -9.709 -21.329 
ATOM    418  CG  LYS A  74      13.502 -10.903 -20.438 
ATOM    419  CD  LYS A  74      14.866 -11.514 -20.762 
ATOM    420  CE  LYS A  74      14.989 -11.999 -22.206 
ATOM    421  NZ  LYS A  74      16.380 -12.427 -22.480 
ATOM    422  C   LYS A  74      11.726  -7.769 -21.741 
ATOM    423  O   LYS A  74      12.108  -6.759 -21.152 
ATOM    424  N   ARG A  75      11.268  -7.726 -23.005 
ATOM    425  CA  ARG A  75      11.336  -6.518 -23.783 
ATOM    426  CB  ARG A  75      10.706  -6.680 -25.174 
ATOM    427  CG  ARG A  75      11.275  -7.856 -25.964 
ATOM    428  CD  ARG A  75      10.777  -7.928 -27.407 
ATOM    429  NE  ARG A  75       9.288  -7.909 -27.372 
ATOM    430  CZ  ARG A  75       8.587  -9.047 -27.093 
ATOM    431  NH1 ARG A  75       9.247 -10.192 -26.754 
ATOM    432  NH2 ARG A  75       7.223  -9.036 -27.147 
ATOM    433  C   ARG A  75      10.568  -5.434 -23.096 
ATOM    434  O   ARG A  75      11.000  -4.283 -23.058 
ATOM    435  N   SER A  76       9.396  -5.775 -22.533 
ATOM    436  CA  SER A  76       8.562  -4.791 -21.905 
ATOM    437  CB  SER A  76       7.236  -5.385 -21.396 
ATOM    438  OG  SER A  76       6.471  -5.878 -22.487 
ATOM    439  C   SER A  76       9.281  -4.196 -20.730 
ATOM    440  O   SER A  76       9.132  -3.009 -20.441 
ATOM    441  N   ILE A  77      10.063  -5.017 -20.003 
ATOM    442  CA  ILE A  77      10.777  -4.552 -18.848 
ATOM    443  CB  ILE A  77      11.426  -5.664 -18.076 
ATOM    444  CG1 ILE A  77      10.357  -6.647 -17.572 
ATOM    445  CG2 ILE A  77      12.260  -5.039 -16.946 
ATOM    446  CD1 ILE A  77      10.932  -7.947 -17.010 
ATOM    447  C   ILE A  77      11.850  -3.586 -19.254 
ATOM    448  O   ILE A  77      12.029  -2.547 -18.626 
ATOM    449  N   LYS A  78      12.600  -3.902 -20.324 
ATOM    450  CA  LYS A  78      13.670  -3.048 -20.763 
ATOM    451  CB  LYS A  78      14.457  -3.613 -21.957 
ATOM    452  CG  LYS A  78      15.314  -4.836 -21.619 
ATOM    453  CD  LYS A  78      15.896  -5.526 -22.854 
ATOM    454  CE  LYS A  78      16.828  -6.696 -22.531 
ATOM    455  NZ  LYS A  78      16.037  -7.912 -22.246 
ATOM    456  C   LYS A  78      13.105  -1.727 -21.186 
ATOM    457  O   LYS A  78      13.736  -0.686 -21.012 
ATOM    458  N   ALA A  79      11.881  -1.748 -21.741 
ATOM    459  CA  ALA A  79      11.200  -0.603 -22.284 
ATOM    460  CB  ALA A  79       9.821  -0.951 -22.871 
ATOM    461  C   ALA A  79      10.987   0.445 -21.231 
ATOM    462  O   ALA A  79      10.878   1.630 -21.545 
ATOM    463  N   ILE A  80      10.868   0.044 -19.956 
ATOM    464  CA  ILE A  80      10.626   1.016 -18.927 
ATOM    465  CB  ILE A  80      10.255   0.446 -17.581 
ATOM    466  CG1 ILE A  80      11.316  -0.473 -16.984 
ATOM    467  CG2 ILE A  80       8.892  -0.240 -17.747 
ATOM    468  CD1 ILE A  80      10.900  -1.026 -15.623 
ATOM    469  C   ILE A  80      11.745   2.022 -18.874 
ATOM    470  O   ILE A  80      11.546   3.160 -18.452 
ATOM    471  N   CYS A  81      12.966   1.624 -19.275 
ATOM    472  CA  CYS A  81      14.117   2.486 -19.280 
ATOM    473  CB  CYS A  81      15.428   1.734 -19.567 
ATOM    474  SG  CYS A  81      15.754   0.459 -18.312 
ATOM    475  C   CYS A  81      13.959   3.596 -20.289 
ATOM    476  O   CYS A  81      14.689   4.586 -20.237 
ATOM    477  N   GLU A  82      13.062   3.434 -21.284 
ATOM    478  CA  GLU A  82      12.862   4.454 -22.277 
ATOM    479  CB  GLU A  82      12.970   3.920 -23.715 
ATOM    480  CG  GLU A  82      11.961   2.809 -24.013 
ATOM    481  CD  GLU A  82      12.156   2.352 -25.452 
ATOM    482  OE1 GLU A  82      12.213   3.228 -26.356 
ATOM    483  OE2 GLU A  82      12.249   1.114 -25.666 
ATOM    484  C   GLU A  82      11.484   5.028 -22.107 
ATOM    485  O   GLU A  82      10.696   4.562 -21.287 
ATOM    486  N   ASN A  83      11.173   6.085 -22.884 
ATOM    487  CA  ASN A  83       9.911   6.767 -22.808 
ATOM    488  CB  ASN A  83       9.851   8.042 -23.664 
ATOM    489  CG  ASN A  83      10.676   9.103 -22.944 
ATOM    490  OD1 ASN A  83      10.664   9.185 -21.715 
ATOM    491  ND2 ASN A  83      11.416   9.938 -23.723 
ATOM    492  C   ASN A  83       8.817   5.839 -23.229 
ATOM    493  O   ASN A  83       7.665   6.001 -22.831 
ATOM    494  N   LYS A  84       9.156   4.826 -24.043 
ATOM    495  CA  LYS A  84       8.180   3.925 -24.580 
ATOM    496  CB  LYS A  84       8.857   2.817 -25.416 
ATOM    497  CG  LYS A  84       7.921   1.834 -26.122 
ATOM    498  CD  LYS A  84       7.153   0.911 -25.178 
ATOM    499  CE  LYS A  84       6.396  -0.197 -25.909 
ATOM    500  NZ  LYS A  84       7.357  -1.190 -26.441 
ATOM    501  C   LYS A  84       7.386   3.298 -23.466 
ATOM    502  O   LYS A  84       6.161   3.232 -23.563 
ATOM    503  N   ASN A  85       8.029   2.807 -22.383 
ATOM    504  CA  ASN A  85       7.206   2.217 -21.358 
ATOM    505  CB  ASN A  85       7.343   0.680 -21.318 
ATOM    506  CG  ASN A  85       6.232   0.074 -20.468 
ATOM    507  OD1 ASN A  85       5.067   0.455 -20.576 
ATOM    508  ND2 ASN A  85       6.604  -0.897 -19.592 
ATOM    509  C   ASN A  85       7.600   2.737 -20.000 
ATOM    510  O   ASN A  85       7.516   2.004 -19.015 
ATOM    511  N   GLY A  86       7.987   4.025 -19.869 
ATOM    512  CA  GLY A  86       8.358   4.440 -18.541 
ATOM    513  C   GLY A  86       8.406   5.935 -18.432 
ATOM    514  O   GLY A  86       8.529   6.651 -19.426 
ATOM    515  N   ASN A  87       8.313   6.432 -17.176 
ATOM    516  CA  ASN A  87       8.388   7.834 -16.866 
ATOM    517  CB  ASN A  87       7.070   8.434 -16.338 
ATOM    518  CG  ASN A  87       6.033   8.383 -17.450 
ATOM    519  OD1 ASN A  87       5.564   7.312 -17.828 
ATOM    520  ND2 ASN A  87       5.650   9.574 -17.983 
ATOM    521  C   ASN A  87       9.381   7.966 -15.753 
ATOM    522  O   ASN A  87       9.660   7.005 -15.039 
ATOM    523  N   PRO A  88       9.943   9.130 -15.590 
ATOM    524  CA  PRO A  88      10.890   9.367 -14.542 
ATOM    525  CD  PRO A  88       9.915  10.189 -16.582 
ATOM    526  CB  PRO A  88      11.522  10.727 -14.851 
ATOM    527  CG  PRO A  88      10.555  11.384 -15.857 
ATOM    528  C   PRO A  88      10.168   9.304 -13.236 
ATOM    529  O   PRO A  88       9.050   9.812 -13.144 
ATOM    530  N   HIS A  89      10.804   8.706 -12.212 
ATOM    531  CA  HIS A  89      10.210   8.527 -10.923 
ATOM    532  ND1 HIS A  89       7.895   6.729  -9.424 
ATOM    533  CG  HIS A  89       9.268   6.743  -9.344 
ATOM    534  CB  HIS A  89      10.169   7.046 -10.506 
ATOM    535  NE2 HIS A  89       8.415   6.182  -7.333 
ATOM    536  CD2 HIS A  89       9.569   6.408  -8.061 
ATOM    537  CE1 HIS A  89       7.434   6.387  -8.195 
ATOM    538  C   HIS A  89      11.094   9.291 -10.006 
ATOM    539  O   HIS A  89      12.249   9.524 -10.348 
ATOM    540  N   ARG A  90      10.614   9.570  -8.777 
ATOM    541  CA  ARG A  90      11.134  10.633  -7.973 
ATOM    542  CB  ARG A  90      10.638  10.532  -6.524 
ATOM    543  CG  ARG A  90       9.118  10.621  -6.401 
ATOM    544  CD  ARG A  90       8.581  12.052  -6.436 
ATOM    545  NE  ARG A  90       7.099  11.972  -6.308 
ATOM    546  CZ  ARG A  90       6.398  13.027  -5.801 
ATOM    547  NH1 ARG A  90       7.050  14.164  -5.418 
ATOM    548  NH2 ARG A  90       5.043  12.938  -5.660 
ATOM    549  C   ARG A  90      12.627  10.723  -7.915 
ATOM    550  O   ARG A  90      13.186  11.625  -8.535 
ATOM    551  N   GLU A  91      13.353   9.801  -7.262 
ATOM    552  CA  GLU A  91      14.755  10.115  -7.224 
ATOM    553  CB  GLU A  91      15.367  10.061  -5.812 
ATOM    554  CG  GLU A  91      14.958  11.232  -4.914 
ATOM    555  CD  GLU A  91      13.537  11.000  -4.427 
ATOM    556  OE1 GLU A  91      13.280   9.918  -3.836 
ATOM    557  OE2 GLU A  91      12.688  11.907  -4.644 
ATOM    558  C   GLU A  91      15.504   9.143  -8.074 
ATOM    559  O   GLU A  91      15.859   8.056  -7.623 
ATOM    560  N   ASN A  92      15.780   9.542  -9.330 
ATOM    561  CA  ASN A  92      16.570   8.776 -10.253 
ATOM    562  CB  ASN A  92      18.015   8.583  -9.762 
ATOM    563  CG  ASN A  92      18.669   9.953  -9.678 
ATOM    564  OD1 ASN A  92      18.547  10.766 -10.593 
ATOM    565  ND2 ASN A  92      19.371  10.227  -8.547 
ATOM    566  C   ASN A  92      15.991   7.412 -10.460 
ATOM    567  O   ASN A  92      16.733   6.456 -10.678 
ATOM    568  N   LEU A  93      14.653   7.283 -10.421 
ATOM    569  CA  LEU A  93      14.046   5.998 -10.644 
ATOM    570  CB  LEU A  93      13.196   5.499  -9.462 
ATOM    571  CG  LEU A  93      14.013   5.127  -8.208 
ATOM    572  CD1 LEU A  93      13.097   4.644  -7.072 
ATOM    573  CD2 LEU A  93      15.107   4.099  -8.543 
ATOM    574  C   LEU A  93      13.141   6.137 -11.825 
ATOM    575  O   LEU A  93      12.979   7.226 -12.373 
ATOM    576  N   ARG A  94      12.563   5.007 -12.286 
ATOM    577  CA  ARG A  94      11.651   5.047 -13.395 
ATOM    578  CB  ARG A  94      12.264   4.533 -14.706 
ATOM    579  CG  ARG A  94      13.421   5.410 -15.185 
ATOM    580  CD  ARG A  94      13.981   5.008 -16.550 
ATOM    581  NE  ARG A  94      12.929   5.315 -17.557 
ATOM    582  CZ  ARG A  94      12.803   6.585 -18.040 
ATOM    583  NH1 ARG A  94      13.625   7.577 -17.590 
ATOM    584  NH2 ARG A  94      11.843   6.868 -18.966 
ATOM    585  C   ARG A  94      10.481   4.169 -13.054 
ATOM    586  O   ARG A  94      10.637   3.137 -12.403 
ATOM    587  N   ILE A  95       9.268   4.577 -13.488 
ATOM    588  CA  ILE A  95       8.059   3.839 -13.228 
ATOM    589  CB  ILE A  95       7.025   4.653 -12.501 
ATOM    590  CG1 ILE A  95       5.820   3.791 -12.084 
ATOM    591  CG2 ILE A  95       6.656   5.846 -13.397 
ATOM    592  CD1 ILE A  95       6.118   2.807 -10.956 
ATOM    593  C   ILE A  95       7.471   3.433 -14.552 
ATOM    594  O   ILE A  95       7.417   4.230 -15.487 
ATOM    595  N   SER A  96       7.017   2.167 -14.668 
ATOM    596  CA  SER A  96       6.520   1.669 -15.924 
ATOM    597  CB  SER A  96       6.521   0.132 -16.021 
ATOM    598  OG  SER A  96       5.638  -0.423 -15.057 
ATOM    599  C   SER A  96       5.122   2.137 -16.200 
ATOM    600  O   SER A  96       4.324   2.355 -15.289 
ATOM    601  N   LYS A  97       4.824   2.366 -17.497 
ATOM    602  CA  LYS A  97       3.513   2.735 -17.955 
ATOM    603  CB  LYS A  97       3.499   3.283 -19.390 
ATOM    604  CG  LYS A  97       4.096   4.687 -19.504 
ATOM    605  CD  LYS A  97       4.273   5.153 -20.949 
ATOM    606  CE  LYS A  97       4.718   6.611 -21.063 
ATOM    607  NZ  LYS A  97       6.152   6.728 -20.709 
ATOM    608  C   LYS A  97       2.610   1.543 -17.924 
ATOM    609  O   LYS A  97       1.429   1.655 -17.600 
ATOM    610  N   SER A  98       3.157   0.372 -18.304 
ATOM    611  CA  SER A  98       2.430  -0.864 -18.402 
ATOM    612  CB  SER A  98       3.113  -1.826 -19.387 
ATOM    613  OG  SER A  98       2.438  -3.069 -19.433 
ATOM    614  C   SER A  98       2.391  -1.529 -17.062 
ATOM    615  O   SER A  98       3.191  -1.233 -16.178 
ATOM    616  N   SER A  99       1.438  -2.468 -16.892 
ATOM    617  CA  SER A  99       1.316  -3.181 -15.654 
ATOM    618  CB  SER A  99      -0.138  -3.329 -15.182 
ATOM    619  OG  SER A  99      -0.171  -4.036 -13.953 
ATOM    620  C   SER A  99       1.866  -4.551 -15.901 
ATOM    621  O   SER A  99       1.756  -5.075 -17.006 
ATOM    622  N   PHE A 100       2.499  -5.160 -14.875 
ATOM    623  CA  PHE A 100       3.096  -6.452 -15.063 
ATOM    624  CB  PHE A 100       4.625  -6.462 -14.858 
ATOM    625  CG  PHE A 100       5.327  -5.637 -15.887 
ATOM    626  CD1 PHE A 100       5.439  -4.271 -15.743 
ATOM    627  CD2 PHE A 100       5.897  -6.234 -16.988 
ATOM    628  CE1 PHE A 100       6.097  -3.516 -16.687 
ATOM    629  CE2 PHE A 100       6.556  -5.484 -17.934 
ATOM    630  CZ  PHE A 100       6.657  -4.121 -17.787 
ATOM    631  C   PHE A 100       2.572  -7.384 -14.016 
ATOM    632  O   PHE A 100       2.195  -6.966 -12.922 
ATOM    633  N   GLN A 101       2.513  -8.691 -14.344 
ATOM    634  CA  GLN A 101       2.171  -9.658 -13.345 
ATOM    635  CB  GLN A 101       1.839 -11.052 -13.904 
ATOM    636  CG  GLN A 101       0.489 -11.131 -14.617 
ATOM    637  CD  GLN A 101      -0.593 -11.194 -13.547 
ATOM    638  OE1 GLN A 101      -0.366 -11.697 -12.449 
ATOM    639  NE2 GLN A 101      -1.804 -10.667 -13.873 
ATOM    640  C   GLN A 101       3.394  -9.793 -12.496 
ATOM    641  O   GLN A 101       4.508  -9.873 -13.015 
ATOM    642  N   VAL A 102       3.218  -9.802 -11.161 
ATOM    643  CA  VAL A 102       4.354  -9.886 -10.293 
ATOM    644  CB  VAL A 102       4.759  -8.562  -9.714 
ATOM    645  CG1 VAL A 102       5.195  -7.637 -10.861 
ATOM    646  CG2 VAL A 102       3.584  -8.007  -8.887 
ATOM    647  C   VAL A 102       4.011 -10.774  -9.139 
ATOM    648  O   VAL A 102       2.841 -11.025  -8.854 
ATOM    649  N   THR A 103       5.050 -11.314  -8.467 
ATOM    650  CA  THR A 103       4.829 -12.120  -7.304 
ATOM    651  CB  THR A 103       5.112 -13.577  -7.530 
ATOM    652  OG1 THR A 103       4.295 -14.080  -8.577 
ATOM    653  CG2 THR A 103       4.826 -14.343  -6.226 
ATOM    654  C   THR A 103       5.781 -11.637  -6.255 
ATOM    655  O   THR A 103       6.988 -11.574  -6.489 
ATOM    656  N   THR A 104       5.262 -11.297  -5.057 
ATOM    657  CA  THR A 104       6.109 -10.812  -4.005 
ATOM    658  CB  THR A 104       5.546  -9.614  -3.295 
ATOM    659  OG1 THR A 104       5.356  -8.546  -4.210 
ATOM    660  CG2 THR A 104       6.514  -9.193  -2.176 
ATOM    661  C   THR A 104       6.242 -11.896  -2.986 
ATOM    662  O   THR A 104       5.251 -12.502  -2.581 
ATOM    663  N   CYS A 105       7.490 -12.172  -2.555 
ATOM    664  CA  CYS A 105       7.738 -13.200  -1.586 
ATOM    665  CB  CYS A 105       8.849 -14.165  -2.029 
ATOM    666  SG  CYS A 105       8.448 -14.908  -3.639 
ATOM    667  C   CYS A 105       8.189 -12.511  -0.339 
ATOM    668  O   CYS A 105       9.178 -11.779  -0.349 
ATOM    669  N   LYS A 106       7.459 -12.730   0.774 
ATOM    670  CA  LYS A 106       7.781 -12.086   2.014 
ATOM    671  CB  LYS A 106       6.585 -11.338   2.628 
ATOM    672  CG  LYS A 106       6.127 -10.139   1.793 
ATOM    673  CD  LYS A 106       4.735  -9.634   2.178 
ATOM    674  CE  LYS A 106       4.309  -8.374   1.425 
ATOM    675  NZ  LYS A 106       5.014  -7.194   1.974 
ATOM    676  C   LYS A 106       8.204 -13.134   2.988 
ATOM    677  O   LYS A 106       7.514 -14.131   3.203 
ATOM    678  N   LEU A 107       9.370 -12.908   3.618 
ATOM    679  CA  LEU A 107       9.910 -13.866   4.533 
ATOM    680  CB  LEU A 107      11.381 -13.570   4.883 
ATOM    681  CG  LEU A 107      12.026 -14.570   5.857 
ATOM    682  CD1 LEU A 107      12.138 -15.973   5.238 
ATOM    683  CD2 LEU A 107      13.375 -14.044   6.370 
ATOM    684  C   LEU A 107       9.105 -13.824   5.787 
ATOM    685  O   LEU A 107       8.661 -12.764   6.225 
ATOM    686  N   HIS A 108       8.855 -15.005   6.380 
ATOM    687  CA  HIS A 108       8.191 -15.020   7.648 
ATOM    688  ND1 HIS A 108       6.503 -17.160   5.722 
ATOM    689  CG  HIS A 108       6.507 -16.861   7.063 
ATOM    690  CB  HIS A 108       6.725 -15.489   7.618 
ATOM    691  NE2 HIS A 108       6.076 -19.059   6.793 
ATOM    692  CD2 HIS A 108       6.247 -18.033   7.703 
ATOM    693  CE1 HIS A 108       6.239 -18.488   5.615 
ATOM    694  C   HIS A 108       8.993 -15.906   8.534 
ATOM    695  O   HIS A 108       9.644 -16.843   8.076 
ATOM    696  N   GLY A 109       8.958 -15.620   9.846 
ATOM    697  CA  GLY A 109       9.793 -16.334  10.759 
ATOM    698  C   GLY A 109      10.861 -15.362  11.144 
ATOM    699  O   GLY A 109      11.206 -14.465  10.376 
ATOM    700  N   GLY A 110      11.378 -15.513  12.376 
ATOM    701  CA  GLY A 110      12.344 -14.642  12.983 
ATOM    702  C   GLY A 110      13.717 -14.700  12.379 
ATOM    703  O   GLY A 110      14.419 -13.689  12.376 
ATOM    704  N   SER A 111      14.166 -15.876  11.892 
ATOM    705  CA  SER A 111      15.555 -15.993  11.521 
ATOM    706  CB  SER A 111      16.129 -17.404  11.740 
ATOM    707  OG  SER A 111      17.494 -17.439  11.353 
ATOM    708  C   SER A 111      15.827 -15.629  10.092 
ATOM    709  O   SER A 111      15.060 -15.888   9.167 
ATOM    710  N   PRO A 112      16.953 -14.967   9.967 
ATOM    711  CA  PRO A 112      17.492 -14.571   8.686 
ATOM    712  CD  PRO A 112      17.334 -14.031  11.015 
ATOM    713  CB  PRO A 112      18.504 -13.462   8.973 
ATOM    714  CG  PRO A 112      18.025 -12.860  10.301 
ATOM    715  C   PRO A 112      18.112 -15.709   7.930 
ATOM    716  O   PRO A 112      18.498 -15.507   6.778 
ATOM    717  N   TRP A 113      18.254 -16.900   8.543 
ATOM    718  CA  TRP A 113      18.952 -17.947   7.848 
ATOM    719  CB  TRP A 113      20.140 -18.493   8.653 
ATOM    720  CG  TRP A 113      21.239 -17.473   8.801 
ATOM    721  CD2 TRP A 113      22.171 -17.157   7.757 
ATOM    722  CD1 TRP A 113      21.549 -16.668   9.857 
ATOM    723  NE1 TRP A 113      22.625 -15.874   9.541 
ATOM    724  CE2 TRP A 113      23.017 -16.164   8.250 
ATOM    725  CE3 TRP A 113      22.310 -17.654   6.495 
ATOM    726  CZ2 TRP A 113      24.022 -15.652   7.480 
ATOM    727  CZ3 TRP A 113      23.322 -17.137   5.721 
ATOM    728  CH2 TRP A 113      24.162 -16.156   6.206 
ATOM    729  C   TRP A 113      18.019 -19.078   7.526 
ATOM    730  O   TRP A 113      16.980 -19.259   8.157 
ATOM    731  N   PRO A 114      18.387 -19.844   6.525 
ATOM    732  CA  PRO A 114      17.605 -20.941   6.018 
ATOM    733  CD  PRO A 114      19.726 -19.807   5.959 
ATOM    734  CB  PRO A 114      18.412 -21.510   4.849 
ATOM    735  CG  PRO A 114      19.865 -21.131   5.190 
ATOM    736  C   PRO A 114      17.349 -21.963   7.077 
ATOM    737  O   PRO A 114      18.132 -22.055   8.021 
ATOM    738  N   PRO A 115      16.287 -22.717   6.949 
ATOM    739  CA  PRO A 115      15.417 -22.592   5.810 
ATOM    740  CD  PRO A 115      16.308 -24.080   7.460 
ATOM    741  CB  PRO A 115      14.554 -23.850   5.796 
ATOM    742  CG  PRO A 115      15.436 -24.898   6.494 
ATOM    743  C   PRO A 115      14.624 -21.326   5.826 
ATOM    744  O   PRO A 115      14.324 -20.822   6.907 
ATOM    745  N   CYS A 116      14.262 -20.805   4.637 
ATOM    746  CA  CYS A 116      13.552 -19.559   4.576 
ATOM    747  CB  CYS A 116      14.136 -18.609   3.509 
ATOM    748  SG  CYS A 116      15.947 -18.432   3.606 
ATOM    749  C   CYS A 116      12.141 -19.851   4.153 
ATOM    750  O   CYS A 116      11.913 -20.416   3.083 
ATOM    751  N   GLN A 117      11.145 -19.461   4.980 
ATOM    752  CA  GLN A 117       9.776 -19.689   4.605 
ATOM    753  CB  GLN A 117       8.829 -20.057   5.761 
ATOM    754  CG  GLN A 117       9.262 -21.272   6.578 
ATOM    755  CD  GLN A 117       9.944 -20.724   7.818 
ATOM    756  OE1 GLN A 117      10.525 -19.641   7.791 
ATOM    757  NE2 GLN A 117       9.847 -21.480   8.943 
ATOM    758  C   GLN A 117       9.264 -18.399   4.045 
ATOM    759  O   GLN A 117       9.593 -17.322   4.542 
ATOM    760  N   TYR A 118       8.444 -18.476   2.979 
ATOM    761  CA  TYR A 118       7.961 -17.279   2.352 
ATOM    762  CB  TYR A 118       8.554 -17.047   0.952 
ATOM    763  CG  TYR A 118      10.003 -16.728   1.079 
ATOM    764  CD1 TYR A 118      10.406 -15.445   1.371 
ATOM    765  CD2 TYR A 118      10.958 -17.702   0.895 
ATOM    766  CE1 TYR A 118      11.740 -15.138   1.486 
ATOM    767  CE2 TYR A 118      12.294 -17.401   1.008 
ATOM    768  CZ  TYR A 118      12.686 -16.117   1.304 
ATOM    769  OH  TYR A 118      14.057 -15.806   1.420 
ATOM    770  C   TYR A 118       6.480 -17.356   2.150 
ATOM    771  O   TYR A 118       5.907 -18.436   2.018 
ATOM    772  N   ARG A 119       5.827 -16.174   2.139 
ATOM    773  CA  ARG A 119       4.427 -16.059   1.843 
ATOM    774  CB  ARG A 119       3.652 -15.202   2.858 
ATOM    775  CG  ARG A 119       3.673 -15.788   4.269 
ATOM    776  CD  ARG A 119       2.594 -16.840   4.518 
ATOM    777  NE  ARG A 119       2.885 -17.449   5.844 
ATOM    778  CZ  ARG A 119       1.863 -17.879   6.638 
ATOM    779  NH1 ARG A 119       0.571 -17.731   6.223 
ATOM    780  NH2 ARG A 119       2.135 -18.448   7.848 
ATOM    781  C   ARG A 119       4.365 -15.344   0.526 
ATOM    782  O   ARG A 119       5.061 -14.349   0.325 
ATOM    783  N   ALA A 120       3.524 -15.828  -0.411 
ATOM    784  CA  ALA A 120       3.516 -15.241  -1.722 
ATOM    785  CB  ALA A 120       3.540 -16.279  -2.857 
ATOM    786  C   ALA A 120       2.290 -14.411  -1.918 
ATOM    787  O   ALA A 120       1.191 -14.774  -1.498 
ATOM    788  N   THR A 121       2.473 -13.235  -2.553 
ATOM    789  CA  THR A 121       1.362 -12.387  -2.858 
ATOM    790  CB  THR A 121       1.414 -11.077  -2.132 
ATOM    791  OG1 THR A 121       1.493 -11.279  -0.729 
ATOM    792  CG2 THR A 121       0.136 -10.304  -2.467 
ATOM    793  C   THR A 121       1.454 -12.058  -4.319 
ATOM    794  O   THR A 121       2.368 -11.355  -4.746 
ATOM    795  N   ALA A 122       0.503 -12.561  -5.131 
ATOM    796  CA  ALA A 122       0.506 -12.258  -6.535 
ATOM    797  CB  ALA A 122      -0.363 -13.214  -7.372 
ATOM    798  C   ALA A 122      -0.051 -10.879  -6.695 
ATOM    799  O   ALA A 122      -0.797 -10.403  -5.841 
ATOM    800  N   GLY A 123       0.311 -10.190  -7.800 
ATOM    801  CA  GLY A 123      -0.202  -8.866  -8.009 
ATOM    802  C   GLY A 123      -0.066  -8.514  -9.455 
ATOM    803  O   GLY A 123       0.601  -9.210 -10.221 
ATOM    804  N   PHE A 124      -0.738  -7.418  -9.864 
ATOM    805  CA  PHE A 124      -0.677  -6.940 -11.215 
ATOM    806  CB  PHE A 124      -1.952  -7.333 -11.988 
ATOM    807  CG  PHE A 124      -1.880  -6.953 -13.427 
ATOM    808  CD1 PHE A 124      -1.110  -7.677 -14.309 
ATOM    809  CD2 PHE A 124      -2.620  -5.893 -13.902 
ATOM    810  CE1 PHE A 124      -1.058  -7.330 -15.640 
ATOM    811  CE2 PHE A 124      -2.573  -5.544 -15.231 
ATOM    812  CZ  PHE A 124      -1.789  -6.263 -16.103 
ATOM    813  C   PHE A 124      -0.614  -5.444 -11.112 
ATOM    814  O   PHE A 124      -1.586  -4.807 -10.707 
ATOM    815  N   ARG A 125       0.538  -4.838 -11.470 
ATOM    816  CA  ARG A 125       0.653  -3.408 -11.368 
ATOM    817  CB  ARG A 125       0.731  -2.905  -9.919 
ATOM    818  CG  ARG A 125       1.922  -3.477  -9.148 
ATOM    819  CD  ARG A 125       2.201  -2.737  -7.841 
ATOM    820  NE  ARG A 125       2.654  -1.368  -8.212 
ATOM    821  CZ  ARG A 125       2.539  -0.343  -7.320 
ATOM    822  NH1 ARG A 125       2.021  -0.575  -6.078 
ATOM    823  NH2 ARG A 125       2.940   0.912  -7.672 
ATOM    824  C   ARG A 125       1.930  -2.974 -12.029 
ATOM    825  O   ARG A 125       2.704  -3.796 -12.517 
ATOM    826  N   ASN A 126       2.164  -1.643 -12.058 
ATOM    827  CA  ASN A 126       3.348  -1.060 -12.631 
ATOM    828  CB  ASN A 126       3.319   0.475 -12.733 
ATOM    829  CG  ASN A 126       2.288   0.920 -13.750 
ATOM    830  OD1 ASN A 126       1.798   0.128 -14.551 
ATOM    831  ND2 ASN A 126       1.954   2.238 -13.724 
ATOM    832  C   ASN A 126       4.475  -1.326 -11.687 
ATOM    833  O   ASN A 126       4.252  -1.649 -10.522 
ATOM    834  N   VAL A 127       5.728  -1.187 -12.170 
ATOM    835  CA  VAL A 127       6.853  -1.442 -11.318 
ATOM    836  CB  VAL A 127       7.620  -2.670 -11.710 
ATOM    837  CG1 VAL A 127       6.692  -3.888 -11.560 
ATOM    838  CG2 VAL A 127       8.164  -2.479 -13.137 
ATOM    839  C   VAL A 127       7.801  -0.286 -11.389 
ATOM    840  O   VAL A 127       7.791   0.482 -12.349 
ATOM    841  N   VAL A 128       8.640  -0.129 -10.338 
ATOM    842  CA  VAL A 128       9.608   0.932 -10.290 
ATOM    843  CB  VAL A 128       9.558   1.739  -9.024 
ATOM    844  CG1 VAL A 128      10.684   2.788  -9.058 
ATOM    845  CG2 VAL A 128       8.156   2.343  -8.876 
ATOM    846  C   VAL A 128      10.968   0.306 -10.332 
ATOM    847  O   VAL A 128      11.242  -0.659  -9.620 
ATOM    848  N   VAL A 129      11.864   0.853 -11.180 
ATOM    849  CA  VAL A 129      13.192   0.316 -11.293 
ATOM    850  CB  VAL A 129      13.377  -0.597 -12.470 
ATOM    851  CG1 VAL A 129      12.475  -1.829 -12.285 
ATOM    852  CG2 VAL A 129      13.103   0.196 -13.761 
ATOM    853  C   VAL A 129      14.143   1.454 -11.487 
ATOM    854  O   VAL A 129      13.740   2.610 -11.599 
ATOM    855  N   ALA A 130      15.453   1.141 -11.469 
ATOM    856  CA  ALA A 130      16.471   2.102 -11.776 
ATOM    857  CB  ALA A 130      17.570   2.201 -10.704 
ATOM    858  C   ALA A 130      17.107   1.586 -13.029 
ATOM    859  O   ALA A 130      17.251   0.376 -13.195 
ATOM    860  N   CYS A 131      17.489   2.483 -13.964 
ATOM    861  CA  CYS A 131      18.044   1.992 -15.195 
ATOM    862  CB  CYS A 131      17.222   2.356 -16.450 
ATOM    863  SG  CYS A 131      15.649   1.450 -16.538 
ATOM    864  C   CYS A 131      19.424   2.528 -15.408 
ATOM    865  O   CYS A 131      19.772   3.615 -14.946 
ATOM    866  N   GLU A 132      20.255   1.724 -16.108 
ATOM    867  CA  GLU A 132      21.592   2.093 -16.475 
ATOM    868  CB  GLU A 132      22.653   1.496 -15.531 
ATOM    869  CG  GLU A 132      24.095   1.876 -15.875 
ATOM    870  CD  GLU A 132      25.017   1.153 -14.901 
ATOM    871  OE1 GLU A 132      24.867  -0.090 -14.759 
ATOM    872  OE2 GLU A 132      25.883   1.833 -14.288 
ATOM    873  C   GLU A 132      21.835   1.497 -17.828 
ATOM    874  O   GLU A 132      21.581   0.315 -18.054 
ATOM    875  N   ASN A 133      22.341   2.307 -18.771 
ATOM    876  CA  ASN A 133      22.633   1.807 -20.081 
ATOM    877  CB  ASN A 133      23.666   0.669 -20.045 
ATOM    878  CG  ASN A 133      24.142   0.395 -21.460 
ATOM    879  OD1 ASN A 133      23.716   1.047 -22.412 
ATOM    880  ND2 ASN A 133      25.042  -0.612 -21.602 
ATOM    881  C   ASN A 133      21.369   1.284 -20.700 
ATOM    882  O   ASN A 133      21.405   0.415 -21.569 
ATOM    883  N   GLY A 134      20.206   1.809 -20.274 
ATOM    884  CA  GLY A 134      18.973   1.431 -20.908 
ATOM    885  C   GLY A 134      18.488   0.100 -20.407 
ATOM    886  O   GLY A 134      17.601  -0.497 -21.016 
ATOM    887  N   LEU A 135      19.052  -0.410 -19.291 
ATOM    888  CA  LEU A 135      18.626  -1.689 -18.777 
ATOM    889  CB  LEU A 135      19.722  -2.763 -18.865 
ATOM    890  CG  LEU A 135      20.118  -3.122 -20.306 
ATOM    891  CD1 LEU A 135      21.217  -4.195 -20.327 
ATOM    892  CD2 LEU A 135      18.890  -3.538 -21.130 
ATOM    893  C   LEU A 135      18.301  -1.547 -17.317 
ATOM    894  O   LEU A 135      18.890  -0.715 -16.629 
ATOM    895  N   PRO A 136      17.352  -2.313 -16.825 
ATOM    896  CA  PRO A 136      17.021  -2.252 -15.420 
ATOM    897  CD  PRO A 136      16.196  -2.669 -17.633 
ATOM    898  CB  PRO A 136      15.657  -2.921 -15.271 
ATOM    899  CG  PRO A 136      15.011  -2.730 -16.653 
ATOM    900  C   PRO A 136      18.077  -2.865 -14.544 
ATOM    901  O   PRO A 136      18.366  -4.050 -14.698 
ATOM    902  N   VAL A 137      18.700  -2.052 -13.670 
ATOM    903  CA  VAL A 137      19.685  -2.428 -12.695 
ATOM    904  CB  VAL A 137      20.708  -1.352 -12.497 
ATOM    905  CG1 VAL A 137      21.444  -1.158 -13.835 
ATOM    906  CG2 VAL A 137      20.006  -0.082 -11.995 
ATOM    907  C   VAL A 137      19.111  -2.788 -11.354 
ATOM    908  O   VAL A 137      19.737  -3.522 -10.593 
ATOM    909  N   HIS A 138      17.948  -2.222 -10.978 
ATOM    910  CA  HIS A 138      17.482  -2.425  -9.634 
ATOM    911  ND1 HIS A 138      17.868  -2.477  -6.392 
ATOM    912  CG  HIS A 138      17.517  -1.474  -7.267 
ATOM    913  CB  HIS A 138      18.027  -1.352  -8.671 
ATOM    914  NE2 HIS A 138      16.458  -1.147  -5.302 
ATOM    915  CD2 HIS A 138      16.654  -0.671  -6.586 
ATOM    916  CE1 HIS A 138      17.208  -2.233  -5.232 
ATOM    917  C   HIS A 138      15.989  -2.347  -9.596 
ATOM    918  O   HIS A 138      15.368  -1.672 -10.416 
ATOM    919  N   LEU A 139      15.380  -3.059  -8.624 
ATOM    920  CA  LEU A 139      13.959  -3.022  -8.464 
ATOM    921  CB  LEU A 139      13.328  -4.424  -8.387 
ATOM    922  CG  LEU A 139      11.796  -4.427  -8.219 
ATOM    923  CD1 LEU A 139      11.097  -3.859  -9.466 
ATOM    924  CD2 LEU A 139      11.275  -5.821  -7.830 
ATOM    925  C   LEU A 139      13.692  -2.338  -7.155 
ATOM    926  O   LEU A 139      14.328  -2.642  -6.146 
ATOM    927  N   ASP A 140      12.744  -1.377  -7.146 
ATOM    928  CA  ASP A 140      12.392  -0.683  -5.938 
ATOM    929  CB  ASP A 140      11.787   0.709  -6.222 
ATOM    930  CG  ASP A 140      11.444   1.439  -4.927 
ATOM    931  OD1 ASP A 140      10.721   0.858  -4.076 
ATOM    932  OD2 ASP A 140      11.902   2.602  -4.774 
ATOM    933  C   ASP A 140      11.357  -1.523  -5.257 
ATOM    934  O   ASP A 140      10.230  -1.654  -5.728 
ATOM    935  N   GLN A 141      11.749  -2.130  -4.123 
ATOM    936  CA  GLN A 141      10.948  -3.011  -3.316 
ATOM    937  CB  GLN A 141      11.779  -3.783  -2.278 
ATOM    938  CG  GLN A 141      12.762  -4.776  -2.905 
ATOM    939  CD  GLN A 141      11.952  -5.908  -3.523 
ATOM    940  OE1 GLN A 141      12.497  -6.786  -4.190 
ATOM    941  NE2 GLN A 141      10.610  -5.884  -3.303 
ATOM    942  C   GLN A 141       9.851  -2.293  -2.576 
ATOM    943  O   GLN A 141       8.819  -2.893  -2.282 
ATOM    944  N   SER A 142      10.034  -0.997  -2.253 
ATOM    945  CA  SER A 142       9.150  -0.301  -1.351 
ATOM    946  CB  SER A 142       9.491   1.193  -1.188 
ATOM    947  OG  SER A 142       9.124   1.919  -2.352 
ATOM    948  C   SER A 142       7.710  -0.375  -1.771 
ATOM    949  O   SER A 142       6.824  -0.464  -0.923 
ATOM    950  N   ILE A 143       7.420  -0.350  -3.080 
ATOM    951  CA  ILE A 143       6.051  -0.356  -3.517 
ATOM    952  CB  ILE A 143       5.929  -0.210  -5.009 
ATOM    953  CG1 ILE A 143       6.581  -1.395  -5.742 
ATOM    954  CG2 ILE A 143       6.534   1.151  -5.388 
ATOM    955  CD1 ILE A 143       6.281  -1.418  -7.241 
ATOM    956  C   ILE A 143       5.389  -1.633  -3.085 
ATOM    957  O   ILE A 143       4.203  -1.660  -2.760 
ATOM    958  N   PHE A 144       6.139  -2.743  -3.129 
ATOM    959  CA  PHE A 144       5.663  -4.054  -2.785 
ATOM    960  CB  PHE A 144       6.569  -5.164  -3.332 
ATOM    961  CG  PHE A 144       6.507  -4.997  -4.812 
ATOM    962  CD1 PHE A 144       5.397  -5.403  -5.519 
ATOM    963  CD2 PHE A 144       7.560  -4.429  -5.496 
ATOM    964  CE1 PHE A 144       5.340  -5.244  -6.884 
ATOM    965  CE2 PHE A 144       7.507  -4.271  -6.860 
ATOM    966  CZ  PHE A 144       6.396  -4.677  -7.557 
ATOM    967  C   PHE A 144       5.482  -4.230  -1.309 
ATOM    968  O   PHE A 144       4.699  -5.077  -0.876 
ATOM    969  N   ARG A 145       6.264  -3.500  -0.495 
ATOM    970  CA  ARG A 145       6.177  -3.640   0.929 
ATOM    971  CB  ARG A 145       7.187  -2.736   1.646 
ATOM    972  CG  ARG A 145       8.616  -2.950   1.149 
ATOM    973  CD  ARG A 145       9.671  -2.223   1.979 
ATOM    974  NE  ARG A 145       9.994  -3.112   3.127 
ATOM    975  CZ  ARG A 145      10.901  -4.116   2.955 
ATOM    976  NH1 ARG A 145      11.537  -4.250   1.755 
ATOM    977  NH2 ARG A 145      11.162  -4.987   3.973 
ATOM    978  C   ARG A 145       4.810  -3.223   1.343 
ATOM    979  O   ARG A 145       4.160  -3.893   2.145 
ATOM    980  N   ARG A 146       4.339  -2.101   0.769 
ATOM    981  CA  ARG A 146       3.061  -1.554   1.109 
ATOM    982  CB  ARG A 146       2.944  -0.061   0.750 
ATOM    983  CG  ARG A 146       4.017   0.799   1.422 
ATOM    984  CD  ARG A 146       3.933   2.291   1.088 
ATOM    985  NE  ARG A 146       5.205   2.914   1.552 
ATOM    986  CZ  ARG A 146       6.283   2.930   0.714 
ATOM    987  NH1 ARG A 146       6.168   2.412  -0.544 
ATOM    988  NH2 ARG A 146       7.470   3.456   1.131 
ATOM    989  C   ARG A 146       2.016  -2.301   0.298 
ATOM    990  O   ARG A 146       1.257  -1.625  -0.446 
ATOM    991  OXT ARG A 146       1.959  -3.554   0.415 
TER
HEADER lig_26.pdb
ATOM      1  P    DC A   1      19.220 366.724 892.062 
ATOM      2  OP1  DC A   1      20.300 367.622 892.528 
ATOM      3  OP2  DC A   1      18.656 367.024 890.728 
ATOM      4  O5'  DC A   1      19.728 365.206 892.102 
ATOM      5  C5'  DC A   1      19.612 364.463 893.330 
ATOM      6  C4'  DC A   1      19.095 363.067 893.044 
ATOM      7  O4'  DC A   1      17.640 363.003 893.042 
ATOM      8  C3'  DC A   1      19.491 362.475 891.691 
ATOM      9  O3'  DC A   1      19.728 361.081 891.850 
ATOM     10  C2'  DC A   1      18.256 362.660 890.811 
ATOM     11  C1'  DC A   1      17.224 362.307 891.877 
ATOM     12  N1   DC A   1      15.841 362.750 891.543 
ATOM     13  C2   DC A   1      14.783 361.946 891.957 
ATOM     14  O2   DC A   1      15.032 360.907 892.579 
ATOM     15  N3   DC A   1      13.516 362.332 891.661 
ATOM     16  C4   DC A   1      13.288 363.465 890.984 
ATOM     17  N4   DC A   1      12.033 363.798 890.721 
ATOM     18  C5   DC A   1      14.362 364.307 890.549 
ATOM     19  C6   DC A   1      15.621 363.904 890.854 
ATOM     20  P    DA A   2      20.944 360.405 891.060 
ATOM     21  OP1  DA A   2      22.198 360.596 891.821 
ATOM     22  OP2  DA A   2      20.954 360.886 889.660 
ATOM     23  O5'  DA A   2      20.524 358.862 891.094 
ATOM     24  C5'  DA A   2      19.748 358.374 892.204 
ATOM     25  C4'  DA A   2      18.638 357.470 891.704 
ATOM     26  O4'  DA A   2      17.426 358.208 891.374 
ATOM     27  C3'  DA A   2      18.946 356.680 890.432 
ATOM     28  O3'  DA A   2      18.346 355.394 890.532 
ATOM     29  C2'  DA A   2      18.249 357.456 889.316 
ATOM     30  C1'  DA A   2      16.979 357.784 890.095 
ATOM     31  N9   DA A   2      16.177 358.888 889.497 
ATOM     32  C8   DA A   2      16.621 359.997 888.837 
ATOM     33  N7   DA A   2      15.671 360.781 888.428 
ATOM     34  C5   DA A   2      14.510 360.145 888.848 
ATOM     35  C6   DA A   2      13.151 360.473 888.721 
ATOM     36  N6   DA A   2      12.712 361.580 888.103 
ATOM     37  N1   DA A   2      12.254 359.621 889.252 
ATOM     38  C2   DA A   2      12.697 358.524 889.864 
ATOM     39  N3   DA A   2      13.933 358.114 890.043 
ATOM     40  C4   DA A   2      14.810 358.984 889.502 
ATOM     41  P    DT A   3      19.144 354.120 889.982 
ATOM     42  OP1  DT A   3      20.090 353.643 891.016 
ATOM     43  OP2  DT A   3      19.733 354.436 888.661 
ATOM     44  O5'  DT A   3      17.961 353.059 889.803 
ATOM     45  C5'  DT A   3      16.815 353.137 890.672 
ATOM     46  C4'  DT A   3      15.542 352.955 889.870 
ATOM     47  O4'  DT A   3      15.038 354.212 889.336 
ATOM     48  C3'  DT A   3      15.654 352.052 888.642 
ATOM     49  O3'  DT A   3      14.449 351.308 888.506 
ATOM     50  C2'  DT A   3      15.764 353.016 887.461 
ATOM     51  C1'  DT A   3      14.738 354.027 887.961 
ATOM     52  N1   DT A   3      14.823 355.352 887.286 
ATOM     53  C2   DT A   3      13.644 356.028 887.085 
ATOM     54  O2   DT A   3      12.560 355.591 887.432 
ATOM     55  N3   DT A   3      13.762 357.252 886.456 
ATOM     56  C4   DT A   3      14.933 357.841 886.022 
ATOM     57  O4   DT A   3      14.913 358.943 885.471 
ATOM     58  C5   DT A   3      16.117 357.054 886.278 
ATOM     59  C7   DT A   3      17.434 357.622 885.838 
ATOM     60  C6   DT A   3      16.031 355.861 886.888 
ATOM     61  P    DG A   4      14.530 349.775 888.051 
ATOM     62  OP1  DG A   4      14.801 348.922 889.229 
ATOM     63  OP2  DG A   4      15.478 349.643 886.923 
ATOM     64  O5'  DG A   4      13.039 349.521 887.532 
ATOM     65  C5'  DG A   4      11.956 350.260 888.129 
ATOM     66  C4'  DG A   4      11.011 350.753 887.051 
ATOM     67  O4'  DG A   4      11.405 352.049 886.517 
ATOM     68  C3'  DG A   4      10.891 349.865 885.813 
ATOM     69  O3'  DG A   4       9.544 349.889 885.356 
ATOM     70  C2'  DG A   4      11.773 350.543 884.764 
ATOM     71  C1'  DG A   4      11.375 351.977 885.099 
ATOM     72  N9   DG A   4      12.316 353.001 884.564 
ATOM     73  C8   DG A   4      13.683 352.930 884.408 
ATOM     74  N7   DG A   4      14.219 354.014 883.902 
ATOM     75  C5   DG A   4      13.130 354.863 883.709 
ATOM     76  C6   DG A   4      13.081 356.182 883.188 
ATOM     77  O6   DG A   4      14.003 356.885 882.783 
ATOM     78  N1   DG A   4      11.769 356.675 883.167 
ATOM     79  C2   DG A   4      10.651 355.984 883.593 
ATOM     80  N2   DG A   4       9.488 356.631 883.491 
ATOM     81  N3   DG A   4      10.699 354.747 884.083 
ATOM     82  C4   DG A   4      11.964 354.254 884.110 
ATOM     83  P    DA A   5       8.884 348.536 884.814 
ATOM     84  OP1  DA A   5       8.372 347.742 885.954 
ATOM     85  OP2  DA A   5       9.836 347.844 883.917 
ATOM     86  O5'  DA A   5       7.657 349.104 883.958 
ATOM     87  C5'  DA A   5       7.047 350.347 884.354 
ATOM     88  C4'  DA A   5       6.794 351.211 883.134 
ATOM     89  O4'  DA A   5       7.937 352.050 882.802 
ATOM     90  C3'  DA A   5       6.499 350.460 881.836 
ATOM     91  O3'  DA A   5       5.527 351.187 881.094 
ATOM     92  C2'  DA A   5       7.818 350.487 881.064 
ATOM     93  C1'  DA A   5       8.197 351.924 881.412 
ATOM     94  N9   DA A   5       9.634 352.237 881.181 
ATOM     95  C8   DA A   5      10.717 351.418 881.332 
ATOM     96  N7   DA A   5      11.848 351.987 881.049 
ATOM     97  C5   DA A   5      11.492 353.277 880.682 
ATOM     98  C6   DA A   5      12.247 354.386 880.268 
ATOM     99  N6   DA A   5      13.582 354.369 880.147 
ATOM    100  N1   DA A   5      11.578 355.517 879.979 
ATOM    101  C2   DA A   5      10.252 355.529 880.101 
ATOM    102  N3   DA A   5       9.444 354.561 880.477 
ATOM    103  C4   DA A   5      10.139 353.440 880.759 
ATOM    104  P    DA A   6       4.383 350.381 880.316 
ATOM    105  OP1  DA A   6       3.279 350.062 881.249 
ATOM    106  OP2  DA A   6       4.983 349.232 879.604 
ATOM    107  O5'  DA A   6       3.893 351.475 879.255 
ATOM    108  C5'  DA A   6       3.982 352.870 879.600 
ATOM    109  C4'  DA A   6       4.524 353.660 878.424 
ATOM    110  O4'  DA A   6       5.979 353.721 878.421 
ATOM    111  C3'  DA A   6       4.175 353.116 877.039 
ATOM    112  O3'  DA A   6       3.950 354.210 876.158 
ATOM    113  C2'  DA A   6       5.432 352.376 876.585 
ATOM    114  C1'  DA A   6       6.438 353.393 877.118 
ATOM    115  N9   DA A   6       7.824 352.860 877.237 
ATOM    116  C8   DA A   6       8.221 351.595 877.561 
ATOM    117  N7   DA A   6       9.508 351.438 877.582 
ATOM    118  C5   DA A   6      10.003 352.690 877.246 
ATOM    119  C6   DA A   6      11.309 353.184 877.096 
ATOM    120  N6   DA A   6      12.408 352.437 877.274 
ATOM    121  N1   DA A   6      11.446 354.479 876.754 
ATOM    122  C2   DA A   6      10.351 355.217 876.578 
ATOM    123  N3   DA A   6       9.088 354.868 876.689 
ATOM    124  C4   DA A   6       8.978 353.568 877.032 
ATOM    125  P    DG A   7       2.767 354.113 875.086 
ATOM    126  OP1  DG A   7       1.488 354.501 875.722 
ATOM    127  OP2  DG A   7       2.792 352.783 874.438 
ATOM    128  O5'  DG A   7       3.204 355.232 874.030 
ATOM    129  C5'  DG A   7       3.954 356.372 874.491 
ATOM    130  C4'  DG A   7       5.087 356.670 873.531 
ATOM    131  O4'  DG A   7       6.299 355.930 873.855 
ATOM    132  C3'  DG A   7       4.826 356.324 872.065 
ATOM    133  O3'  DG A   7       5.438 357.310 871.243 
ATOM    134  C2'  DG A   7       5.547 354.994 871.846 
ATOM    135  C1'  DG A   7       6.789 355.330 872.666 
ATOM    136  N9   DG A   7       7.595 354.137 873.048 
ATOM    137  C8   DG A   7       7.172 352.863 873.361 
ATOM    138  N7   DG A   7       8.144 352.034 873.656 
ATOM    139  C5   DG A   7       9.292 352.814 873.530 
ATOM    140  C6   DG A   7      10.656 352.470 873.723 
ATOM    141  O6   DG A   7      11.138 351.389 874.051 
ATOM    142  N1   DG A   7      11.498 353.566 873.489 
ATOM    143  C2   DG A   7      11.078 354.828 873.117 
ATOM    144  N2   DG A   7      12.039 355.738 872.942 
ATOM    145  N3   DG A   7       9.799 355.150 872.937 
ATOM    146  C4   DG A   7       8.969 354.098 873.159 
ATOM    147  P    DA A   8       4.672 357.811 869.929 
ATOM    148  OP1  DA A   8       3.703 358.869 870.293 
ATOM    149  OP2  DA A   8       4.120 356.646 869.203 
ATOM    150  O5'  DA A   8       5.874 358.449 869.087 
ATOM    151  C5'  DA A   8       6.992 359.022 869.789 
ATOM    152  C4'  DA A   8       8.291 358.598 869.131 
ATOM    153  O4'  DA A   8       8.796 357.339 869.659 
ATOM    154  C3'  DA A   8       8.226 358.366 867.622 
ATOM    155  O3'  DA A   8       9.443 358.810 867.035 
ATOM    156  C2'  DA A   8       8.138 356.847 867.467 
ATOM    157  C1'  DA A   8       9.138 356.500 868.566 
ATOM    158  N9   DA A   8       9.056 355.086 869.025 
ATOM    159  C8   DA A   8       7.952 354.290 869.130 
ATOM    160  N7   DA A   8       8.205 353.093 869.563 
ATOM    161  C5   DA A   8       9.579 353.095 869.762 
ATOM    162  C6   DA A   8      10.470 352.110 870.218 
ATOM    163  N6   DA A   8      10.090 350.874 870.574 
ATOM    164  N1   DA A   8      11.773 352.442 870.296 
ATOM    165  C2   DA A   8      12.144 353.671 869.942 
ATOM    166  N3   DA A   8      11.408 354.667 869.503 
ATOM    167  C4   DA A   8      10.109 354.309 869.435 
ATOM    168  P    DA A   9       9.394 359.569 865.626 
ATOM    169  OP1  DA A   9       9.100 361.003 865.846 
ATOM    170  OP2  DA A   9       8.481 358.852 864.708 
ATOM    171  O5'  DA A   9      10.903 359.400 865.124 
ATOM    172  C5'  DA A   9      11.958 359.312 866.100 
ATOM    173  C4'  DA A   9      12.929 358.213 865.716 
ATOM    174  O4'  DA A   9      12.535 356.915 866.245 
ATOM    175  C3'  DA A   9      13.095 357.966 864.217 
ATOM    176  O3'  DA A   9      14.454 357.642 863.951 
ATOM    177  C2'  DA A   9      12.237 356.734 863.930 
ATOM    178  C1'  DA A   9      12.607 355.963 865.194 
ATOM    179  N9   DA A   9      11.671 354.850 865.513 
ATOM    180  C8   DA A   9      10.322 354.791 865.308 
ATOM    181  N7   DA A   9       9.780 353.677 865.693 
ATOM    182  C5   DA A   9      10.847 352.942 866.192 
ATOM    183  C6   DA A   9      10.931 351.659 866.759 
ATOM    184  N6   DA A   9       9.873 350.853 866.924 
ATOM    185  N1   DA A   9      12.147 351.234 867.149 
ATOM    186  C2   DA A   9      13.194 352.039 866.982 
ATOM    187  N3   DA A   9      13.237 353.249 866.469 
ATOM    188  C4   DA A   9      12.008 353.652 866.086 
ATOM    189  P    DA A  10      15.147 358.222 862.630 
ATOM    190  OP1  DA A  10      15.635 359.595 862.888 
ATOM    191  OP2  DA A  10      14.230 358.065 861.480 
ATOM    192  O5'  DA A  10      16.392 357.229 862.464 
ATOM    193  C5'  DA A  10      16.975 356.639 863.641 
ATOM    194  C4'  DA A  10      17.253 355.169 863.399 
ATOM    195  O4'  DA A  10      16.110 354.327 863.726 
ATOM    196  C3'  DA A  10      17.595 354.784 861.960 
ATOM    197  O3'  DA A  10      18.579 353.758 861.979 
ATOM    198  C2'  DA A  10      16.299 354.203 861.396 
ATOM    199  C1'  DA A  10      15.892 353.430 862.647 
ATOM    200  N9   DA A  10      14.458 353.027 862.663 
ATOM    201  C8   DA A  10      13.383 353.699 862.159 
ATOM    202  N7   DA A  10      12.254 353.084 862.328 
ATOM    203  C5   DA A  10      12.604 351.917 862.993 
ATOM    204  C6   DA A  10      11.848 350.831 863.464 
ATOM    205  N6   DA A  10      10.518 350.741 863.328 
ATOM    206  N1   DA A  10      12.512 349.835 864.081 
ATOM    207  C2   DA A  10      13.834 349.930 864.214 
ATOM    208  N3   DA A  10      14.641 350.889 863.818 
ATOM    209  C4   DA A  10      13.952 351.873 863.203 
ATOM    210  P    DG A  11      19.756 353.790 860.893 
ATOM    211  OP1  DG A  11      20.836 354.688 861.359 
ATOM    212  OP2  DG A  11      19.191 354.090 859.560 
ATOM    213  O5'  DG A  11      20.263 352.273 860.933 
ATOM    214  C5'  DG A  11      20.148 351.529 862.161 
ATOM    215  C4'  DG A  11      19.630 350.133 861.875 
ATOM    216  O4'  DG A  11      18.175 350.070 861.873 
ATOM    217  C3'  DG A  11      20.026 349.542 860.523 
ATOM    218  O3'  DG A  11      20.263 348.148 860.682 
ATOM    219  C2'  DG A  11      18.791 349.726 859.642 
ATOM    220  C1'  DG A  11      17.759 349.374 860.708 
ATOM    221  N9   DG A  11      16.377 349.817 860.374 
ATOM    222  C8   DG A  11      15.963 350.941 859.691 
ATOM    223  N7   DG A  11      14.663 351.039 859.563 
ATOM    224  C5   DG A  11      14.180 349.899 860.205 
ATOM    225  C6   DG A  11      12.846 349.453 860.395 
ATOM    226  O6   DG A  11      11.798 349.980 860.029 
ATOM    227  N1   DG A  11      12.807 348.243 861.102 
ATOM    228  C2   DG A  11      13.911 347.556 861.565 
ATOM    229  N2   DG A  11      13.662 346.418 862.219 
ATOM    230  N3   DG A  11      15.162 347.976 861.388 
ATOM    231  C4   DG A  11      15.218 349.147 860.703 
ATOM    232  P    DA A  12      21.479 347.471 859.891 
ATOM    233  OP1  DA A  12      22.734 347.663 860.652 
ATOM    234  OP2  DA A  12      21.489 347.952 858.491 
ATOM    235  O5'  DA A  12      21.059 345.928 859.925 
ATOM    236  C5'  DA A  12      20.283 345.440 861.035 
ATOM    237  C4'  DA A  12      19.173 344.536 860.535 
ATOM    238  O4'  DA A  12      17.962 345.274 860.205 
ATOM    239  C3'  DA A  12      19.482 343.746 859.263 
ATOM    240  O3'  DA A  12      18.882 342.460 859.363 
ATOM    241  C2'  DA A  12      18.784 344.522 858.147 
ATOM    242  C1'  DA A  12      17.515 344.851 858.926 
ATOM    243  N9   DA A  12      16.712 345.954 858.328 
ATOM    244  C8   DA A  12      17.156 347.064 857.668 
ATOM    245  N7   DA A  12      16.206 347.847 857.260 
ATOM    246  C5   DA A  12      15.046 347.211 857.679 
ATOM    247  C6   DA A  12      13.686 347.540 857.552 
ATOM    248  N6   DA A  12      13.247 348.647 856.934 
ATOM    249  N1   DA A  12      12.790 346.688 858.083 
ATOM    250  C2   DA A  12      13.232 345.590 858.695 
ATOM    251  N3   DA A  12      14.469 345.181 858.874 
ATOM    252  C4   DA A  12      15.345 346.051 858.333 
ATOM    253  P    DC A  13      19.680 341.187 858.813 
ATOM    254  OP1  DC A  13      20.626 340.709 859.847 
ATOM    255  OP2  DC A  13      20.268 341.502 857.492 
ATOM    256  O5'  DC A  13      18.497 340.125 858.634 
ATOM    257  C5'  DC A  13      17.351 340.204 859.503 
ATOM    258  C4'  DC A  13      16.078 340.022 858.701 
ATOM    259  O4'  DC A  13      15.573 341.278 858.167 
ATOM    260  C3'  DC A  13      16.189 339.119 857.473 
ATOM    261  O3'  DC A  13      14.985 338.374 857.338 
ATOM    262  C2'  DC A  13      16.299 340.083 856.292 
ATOM    263  C1'  DC A  13      15.273 341.093 856.792 
ATOM    264  N1   DC A  13      15.358 342.419 856.117 
ATOM    265  C2   DC A  13      14.173 343.117 855.906 
ATOM    266  O2   DC A  13      13.108 342.613 856.284 
ATOM    267  N3   DC A  13      14.228 344.327 855.291 
ATOM    268  C4   DC A  13      15.401 344.837 854.897 
ATOM    269  N4   DC A  13      15.404 346.020 854.302 
ATOM    270  C5   DC A  13      16.633 344.135 855.104 
ATOM    271  C6   DC A  13      16.555 342.928 855.720 
ATOM    272  P    DG A  14      15.066 336.842 856.882 
ATOM    273  OP1  DG A  14      15.336 335.988 858.061 
ATOM    274  OP2  DG A  14      16.014 336.709 855.754 
ATOM    275  O5'  DG A  14      13.574 336.587 856.363 
ATOM    276  C5'  DG A  14      12.492 337.326 856.960 
ATOM    277  C4'  DG A  14      11.547 337.819 855.882 
ATOM    278  O4'  DG A  14      11.940 339.116 855.348 
ATOM    279  C3'  DG A  14      11.427 336.931 854.644 
ATOM    280  O3'  DG A  14      10.080 336.956 854.187 
ATOM    281  C2'  DG A  14      12.308 337.610 853.595 
ATOM    282  C1'  DG A  14      11.910 339.043 853.931 
ATOM    283  N9   DG A  14      12.851 340.067 853.395 
ATOM    284  C8   DG A  14      14.219 339.997 853.239 
ATOM    285  N7   DG A  14      14.754 341.081 852.734 
ATOM    286  C5   DG A  14      13.665 341.929 852.540 
ATOM    287  C6   DG A  14      13.616 343.248 852.019 
ATOM    288  O6   DG A  14      14.538 343.951 851.615 
ATOM    289  N1   DG A  14      12.304 343.741 851.998 
ATOM    290  C2   DG A  14      11.187 343.050 852.424 
ATOM    291  N2   DG A  14      10.023 343.698 852.322 
ATOM    292  N3   DG A  14      11.234 341.814 852.914 
ATOM    293  C4   DG A  14      12.499 341.320 852.941 
ATOM    294  P    DT A  15       9.420 335.603 853.645 
ATOM    295  OP1  DT A  15       8.907 334.809 854.785 
ATOM    296  OP2  DT A  15      10.372 334.911 852.749 
ATOM    297  O5'  DT A  15       8.193 336.170 852.790 
ATOM    298  C5'  DT A  15       7.583 337.413 853.185 
ATOM    299  C4'  DT A  15       7.330 338.277 851.965 
ATOM    300  O4'  DT A  15       8.473 339.117 851.633 
ATOM    301  C3'  DT A  15       7.035 337.526 850.667 
ATOM    302  O3'  DT A  15       6.063 338.254 849.925 
ATOM    303  C2'  DT A  15       8.354 337.554 849.896 
ATOM    304  C1'  DT A  15       8.733 338.990 850.244 
ATOM    305  N1   DT A  15      10.169 339.304 850.012 
ATOM    306  C2   DT A  15      10.472 340.576 849.589 
ATOM    307  O2   DT A  15       9.625 341.432 849.403 
ATOM    308  N3   DT A  15      11.815 340.829 849.383 
ATOM    309  C4   DT A  15      12.853 339.938 849.562 
ATOM    310  O4   DT A  15      14.017 340.281 849.345 
ATOM    311  C5   DT A  15      12.436 338.629 850.007 
ATOM    312  C7   DT A  15      13.505 337.599 850.225 
ATOM    313  C6   DT A  15      11.138 338.355 850.214 
ATOM    314  P    DG A  16       4.918 337.448 849.147 
ATOM    315  OP1  DG A  16       3.815 337.129 850.080 
ATOM    316  OP2  DG A  16       5.518 336.298 848.435 
ATOM    317  O5'  DG A  16       4.428 338.541 848.086 
ATOM    318  C5'  DG A  16       4.517 339.936 848.431 
ATOM    319  C4'  DG A  16       5.060 340.727 847.255 
ATOM    320  O4'  DG A  16       6.514 340.788 847.252 
ATOM    321  C3'  DG A  16       4.710 340.183 845.870 
ATOM    322  O3'  DG A  16       4.486 341.277 844.989 
ATOM    323  C2'  DG A  16       5.968 339.442 845.416 
ATOM    324  C1'  DG A  16       6.973 340.459 845.949 
ATOM    325  N9   DG A  16       8.359 339.926 846.068 
ATOM    326  C8   DG A  16       8.778 338.655 846.393 
ATOM    327  N7   DG A  16      10.082 338.511 846.411 
ATOM    328  C5   DG A  16      10.559 339.776 846.072 
ATOM    329  C6   DG A  16      11.892 340.242 845.928 
ATOM    330  O6   DG A  16      12.943 339.623 846.074 
ATOM    331  N1   DG A  16      11.925 341.597 845.572 
ATOM    332  C2   DG A  16      10.816 342.397 845.380 
ATOM    333  N2   DG A  16      11.060 343.666 845.044 
ATOM    334  N3   DG A  16       9.566 341.960 845.515 
ATOM    335  C4   DG A  16       9.516 340.647 845.860 
ATOM    336  P    DC A  17       3.302 341.179 843.917 
ATOM    337  OP1  DC A  17       2.023 341.567 844.554 
ATOM    338  OP2  DC A  17       3.328 339.849 843.269 
ATOM    339  O5'  DC A  17       3.739 342.299 842.861 
ATOM    340  C5'  DC A  17       4.489 343.438 843.322 
ATOM    341  C4'  DC A  17       5.623 343.736 842.362 
ATOM    342  O4'  DC A  17       6.834 342.996 842.686 
ATOM    343  C3'  DC A  17       5.361 343.391 840.896 
ATOM    344  O3'  DC A  17       5.974 344.376 840.074 
ATOM    345  C2'  DC A  17       6.083 342.060 840.677 
ATOM    346  C1'  DC A  17       7.324 342.396 841.497 
ATOM    347  N1   DC A  17       8.130 341.203 841.879 
ATOM    348  C2   DC A  17       9.514 341.347 841.942 
ATOM    349  O2   DC A  17      10.012 342.448 841.681 
ATOM    350  N3   DC A  17      10.266 340.271 842.288 
ATOM    351  C4   DC A  17       9.689 339.095 842.563 
ATOM    352  N4   DC A  17      10.466 338.075 842.896 
ATOM    353  C5   DC A  17       8.268 338.925 842.504 
ATOM    354  C6   DC A  17       7.533 340.013 842.156 
ATOM    355  P    DG A  18       5.207 344.877 838.761 
ATOM    356  OP1  DG A  18       4.238 345.935 839.124 
ATOM    357  OP2  DG A  18       4.655 343.713 838.034 
ATOM    358  O5'  DG A  18       6.409 345.515 837.918 
ATOM    359  C5'  DG A  18       7.528 346.089 838.620 
ATOM    360  C4'  DG A  18       8.826 345.665 837.962 
ATOM    361  O4'  DG A  18       9.331 344.405 838.490 
ATOM    362  C3'  DG A  18       8.762 345.432 836.453 
ATOM    363  O3'  DG A  18       9.979 345.876 835.866 
ATOM    364  C2'  DG A  18       8.674 343.914 836.299 
ATOM    365  C1'  DG A  18       9.674 343.566 837.397 
ATOM    366  N9   DG A  18       9.592 342.152 837.856 
ATOM    367  C8   DG A  18       8.488 341.334 837.968 
ATOM    368  N7   DG A  18       8.759 340.129 838.407 
ATOM    369  C5   DG A  18      10.139 340.150 838.600 
ATOM    370  C6   DG A  18      11.012 339.131 839.065 
ATOM    371  O6   DG A  18      10.742 337.984 839.408 
ATOM    372  N1   DG A  18      12.341 339.576 839.109 
ATOM    373  C2   DG A  18      12.769 340.840 838.751 
ATOM    374  N2   DG A  18      14.080 341.069 838.865 
ATOM    375  N3   DG A  18      11.949 341.794 838.316 
ATOM    376  C4   DG A  18      10.657 341.379 838.267 
ATOM    377  P    DG A  19       9.929 346.636 834.457 
ATOM    378  OP1  DG A  19       9.635 348.070 834.677 
ATOM    379  OP2  DG A  19       9.017 345.919 833.540 
ATOM    380  O5'  DG A  19      11.439 346.467 833.955 
ATOM    381  C5'  DG A  19      12.494 346.379 834.931 
ATOM    382  C4'  DG A  19      13.465 345.280 834.547 
ATOM    383  O4'  DG A  19      13.071 343.982 835.076 
ATOM    384  C3'  DG A  19      13.630 345.033 833.048 
ATOM    385  O3'  DG A  19      14.990 344.708 832.782 
ATOM    386  C2'  DG A  19      12.772 343.800 832.762 
ATOM    387  C1'  DG A  19      13.142 343.030 834.025 
ATOM    388  N9   DG A  19      12.206 341.917 834.344 
ATOM    389  C8   DG A  19      10.845 341.839 834.144 
ATOM    390  N7   DG A  19      10.310 340.709 834.539 
ATOM    391  C5   DG A  19      11.394 339.986 835.035 
ATOM    392  C6   DG A  19      11.443 338.686 835.602 
ATOM    393  O6   DG A  19      10.525 337.893 835.787 
ATOM    394  N1   DG A  19      12.749 338.339 835.975 
ATOM    395  C2   DG A  19      13.862 339.142 835.820 
ATOM    396  N2   DG A  19      15.020 338.627 836.240 
ATOM    397  N3   DG A  19      13.815 340.362 835.288 
ATOM    398  C4   DG A  19      12.555 340.714 834.921 
ATOM    399  P    DA A  20      15.683 345.288 831.461 
ATOM    400  OP1  DA A  20      16.171 346.661 831.719 
ATOM    401  OP2  DA A  20      14.766 345.131 830.311 
ATOM    402  O5'  DA A  20      16.927 344.296 831.295 
ATOM    403  C5'  DA A  20      17.511 343.705 832.472 
ATOM    404  C4'  DA A  20      17.789 342.235 832.230 
ATOM    405  O4'  DA A  20      16.646 341.393 832.557 
ATOM    406  C3'  DA A  20      18.131 341.850 830.791 
ATOM    407  O3'  DA A  20      19.115 340.824 830.810 
ATOM    408  C2'  DA A  20      16.834 341.270 830.227 
ATOM    409  C1'  DA A  20      16.428 340.497 831.478 
ATOM    410  N9   DA A  20      14.994 340.093 831.495 
ATOM    411  C8   DA A  20      13.918 340.765 830.990 
ATOM    412  N7   DA A  20      12.789 340.150 831.159 
ATOM    413  C5   DA A  20      13.139 338.984 831.824 
ATOM    414  C6   DA A  20      12.384 337.898 832.295 
ATOM    415  N6   DA A  20      11.053 337.807 832.159 
ATOM    416  N1   DA A  20      13.047 336.902 832.912 
ATOM    417  C2   DA A  20      14.369 336.997 833.045 
ATOM    418  N3   DA A  20      15.177 337.956 832.649 
ATOM    419  C4   DA A  20      14.488 338.940 832.034 
ATOM    420  P    DT A  21      20.291 340.857 829.725 
ATOM    421  OP1  DT A  21      21.371 341.755 830.190 
ATOM    422  OP2  DT A  21      19.727 341.157 828.391 
ATOM    423  O5'  DT A  21      20.799 339.339 829.764 
ATOM    424  C5'  DT A  21      20.683 338.596 830.992 
ATOM    425  C4'  DT A  21      20.166 337.200 830.706 
ATOM    426  O4'  DT A  21      18.711 337.136 830.704 
ATOM    427  C3'  DT A  21      20.562 336.608 829.354 
ATOM    428  O3'  DT A  21      20.799 335.214 829.513 
ATOM    429  C2'  DT A  21      19.327 336.793 828.473 
ATOM    430  C1'  DT A  21      18.295 336.440 829.539 
ATOM    431  N1   DT A  21      16.912 336.883 829.205 
ATOM    432  C2   DT A  21      15.880 336.079 829.620 
ATOM    433  O2   DT A  21      16.053 335.042 830.238 
ATOM    434  N3   DT A  21      14.612 336.521 829.292 
ATOM    435  C4   DT A  21      14.303 337.673 828.599 
ATOM    436  O4   DT A  21      13.128 337.965 828.364 
ATOM    437  C5   DT A  21      15.452 338.452 828.205 
ATOM    438  C7   DT A  21      15.204 339.723 827.446 
ATOM    439  C6   DT A  21      16.695 338.046 828.511 
ATOM    440  P    DC A  22      22.015 334.538 828.722 
ATOM    441  OP1  DC A  22      23.269 334.729 829.483 
ATOM    442  OP2  DC A  22      22.025 335.019 827.323 
ATOM    443  O5'  DC A  22      21.595 332.995 828.756 
ATOM    444  C5'  DC A  22      20.819 332.507 829.867 
ATOM    445  C4'  DC A  22      19.709 331.603 829.366 
ATOM    446  O4'  DC A  22      18.497 332.341 829.036 
ATOM    447  C3'  DC A  22      20.017 330.813 828.095 
ATOM    448  O3'  DC A  22      19.417 329.527 828.195 
ATOM    449  C2'  DC A  22      19.320 331.589 826.978 
ATOM    450  C1'  DC A  22      18.050 331.917 827.757 
ATOM    451  N1   DC A  22      17.248 333.021 827.159 
ATOM    452  C2   DC A  22      15.862 332.946 827.265 
ATOM    453  O2   DC A  22      15.359 331.977 827.845 
ATOM    454  N3   DC A  22      15.112 333.942 826.725 
ATOM    455  C4   DC A  22      15.696 334.975 826.104 
ATOM    456  N4   DC A  22      14.921 335.921 825.594 
ATOM    457  C5   DC A  22      17.120 335.070 825.984 
ATOM    458  C6   DC A  22      17.851 334.065 826.529 
ATOM    459  P    DC A  23      20.215 328.253 827.644 
ATOM    460  OP1  DC A  23      21.161 327.776 828.678 
ATOM    461  OP2  DC A  23      20.804 328.569 826.323 
ATOM    462  O5'  DC A  23      19.032 327.192 827.465 
ATOM    463  C5'  DC A  23      17.886 327.270 828.335 
ATOM    464  C4'  DC A  23      16.613 327.088 827.532 
ATOM    465  O4'  DC A  23      16.109 328.345 826.998 
ATOM    466  C3'  DC A  23      16.725 326.185 826.304 
ATOM    467  O3'  DC A  23      15.520 325.441 826.169 
ATOM    468  C2'  DC A  23      16.835 327.149 825.123 
ATOM    469  C1'  DC A  23      15.809 328.160 825.623 
ATOM    470  N1   DC A  23      15.894 329.485 824.948 
ATOM    471  C2   DC A  23      14.708 330.183 824.737 
ATOM    472  O2   DC A  23      13.644 329.679 825.115 
ATOM    473  N3   DC A  23      14.764 331.393 824.122 
ATOM    474  C4   DC A  23      15.937 331.904 823.728 
ATOM    475  N4   DC A  23      15.940 333.087 823.133 
ATOM    476  C5   DC A  23      17.168 331.201 823.935 
ATOM    477  C6   DC A  23      17.091 329.994 824.551 
ATOM    478  P    DT A  24      15.601 323.908 825.713 
ATOM    479  OP1  DT A  24      15.872 323.055 826.892 
ATOM    480  OP2  DT A  24      16.549 323.776 824.585 
ATOM    481  O5'  DT A  24      14.109 323.654 825.195 
ATOM    482  C5'  DT A  24      13.027 324.393 825.791 
ATOM    483  C4'  DT A  24      12.082 324.886 824.713 
ATOM    484  O4'  DT A  24      12.476 326.182 824.179 
ATOM    485  C3'  DT A  24      11.962 323.997 823.475 
ATOM    486  O3'  DT A  24      10.615 324.022 823.018 
ATOM    487  C2'  DT A  24      12.844 324.676 822.426 
ATOM    488  C1'  DT A  24      12.446 326.110 822.762 
ATOM    489  N1   DT A  24      13.387 327.134 822.226 
ATOM    490  C2   DT A  24      12.845 328.329 821.821 
ATOM    491  O2   DT A  24      11.653 328.573 821.883 
ATOM    492  N3   DT A  24      13.748 329.253 821.329 
ATOM    493  C4   DT A  24      15.113 329.083 821.214 
ATOM    494  O4   DT A  24      15.819 329.984 820.758 
ATOM    495  C5   DT A  24      15.586 327.796 821.665 
ATOM    496  C7   DT A  24      17.060 327.528 821.575 
ATOM    497  C6   DT A  24      14.731 326.879 822.147 
ATOM    498  P    DG A  25       9.955 322.669 822.476 
ATOM    499  OP1  DG A  25       9.443 321.875 823.616 
ATOM    500  OP2  DG A  25      10.907 321.977 821.580 
ATOM    501  O5'  DG A  25       8.728 323.237 821.621 
ATOM    502  C5'  DG A  25       8.118 324.480 822.016 
ATOM    503  C4'  DG A  25       7.865 325.344 820.796 
ATOM    504  O4'  DG A  25       9.008 326.183 820.464 
ATOM    505  C3'  DG A  25       7.570 324.593 819.498 
ATOM    506  O3'  DG A  25       6.598 325.320 818.756 
ATOM    507  C2'  DG A  25       8.889 324.620 818.727 
ATOM    508  C1'  DG A  25       9.268 326.057 819.075 
ATOM    509  N9   DG A  25      10.705 326.370 818.843 
ATOM    510  C8   DG A  25      11.809 325.558 818.990 
ATOM    511  N7   DG A  25      12.945 326.144 818.701 
ATOM    512  C5   DG A  25      12.569 327.436 818.336 
ATOM    513  C6   DG A  25      13.361 328.536 817.920 
ATOM    514  O6   DG A  25      14.581 328.600 817.786 
ATOM    515  N1   DG A  25      12.572 329.663 817.645 
ATOM    516  C2   DG A  25      11.197 329.717 817.758 
ATOM    517  N2   DG A  25      10.629 330.885 817.450 
ATOM    518  N3   DG A  25      10.453 328.683 818.149 
ATOM    519  C4   DG A  25      11.204 327.584 818.419 
ATOM    520  P    DC A  26       5.454 324.514 817.979 
ATOM    521  OP1  DC A  26       4.350 324.195 818.911 
ATOM    522  OP2  DC A  26       6.054 323.365 817.266 
ATOM    523  O5'  DC A  26       4.964 325.608 816.918 
ATOM    524  C5'  DC A  26       5.053 327.003 817.262 
ATOM    525  C4'  DC A  26       5.595 327.793 816.086 
ATOM    526  O4'  DC A  26       7.050 327.854 816.083 
ATOM    527  C3'  DC A  26       5.246 327.249 814.702 
ATOM    528  O3'  DC A  26       5.021 328.343 813.820 
ATOM    529  C2'  DC A  26       6.503 326.509 814.247 
ATOM    530  C1'  DC A  26       7.509 327.526 814.781 
ATOM    531  N1   DC A  26       8.895 326.993 814.899 
ATOM    532  C2   DC A  26       9.950 327.868 814.652 
ATOM    533  O2   DC A  26       9.694 329.039 814.349 
ATOM    534  N3   DC A  26      11.221 327.401 814.754 
ATOM    535  C4   DC A  26      11.455 326.125 815.085 
ATOM    536  N4   DC A  26      12.712 325.718 815.172 
ATOM    537  C5   DC A  26      10.384 325.209 815.342 
ATOM    538  C6   DC A  26       9.121 325.694 815.235 
ATOM    539  P    DT A  27       3.838 328.246 812.748 
ATOM    540  OP1  DT A  27       2.559 328.634 813.385 
ATOM    541  OP2  DT A  27       3.863 326.916 812.100 
ATOM    542  O5'  DT A  27       4.275 329.365 811.692 
ATOM    543  C5'  DT A  27       5.025 330.505 812.154 
ATOM    544  C4'  DT A  27       6.158 330.803 811.193 
ATOM    545  O4'  DT A  27       7.370 330.063 811.518 
ATOM    546  C3'  DT A  27       5.897 330.457 809.727 
ATOM    547  O3'  DT A  27       6.509 331.443 808.905 
ATOM    548  C2'  DT A  27       6.618 329.127 809.509 
ATOM    549  C1'  DT A  27       7.860 329.463 810.328 
ATOM    550  N1   DT A  27       8.666 328.270 810.711 
ATOM    551  C2   DT A  27      10.029 328.427 810.768 
ATOM    552  O2   DT A  27      10.586 329.484 810.523 
ATOM    553  N3   DT A  27      10.743 327.300 811.125 
ATOM    554  C4   DT A  27      10.218 326.059 811.422 
ATOM    555  O4   DT A  27      10.959 325.123 811.729 
ATOM    556  C5   DT A  27       8.779 325.991 811.334 
ATOM    557  C7   DT A  27       8.125 324.676 811.641 
ATOM    558  C6   DT A  27       8.060 327.072 810.989 
ATOM    559  P    DG A  28       5.743 331.944 807.592 
ATOM    560  OP1  DG A  28       4.774 333.002 807.956 
ATOM    561  OP2  DG A  28       5.191 330.779 806.866 
ATOM    562  O5'  DG A  28       6.944 332.582 806.749 
ATOM    563  C5'  DG A  28       8.063 333.155 807.451 
ATOM    564  C4'  DG A  28       9.362 332.731 806.793 
ATOM    565  O4'  DG A  28       9.867 331.471 807.321 
ATOM    566  C3'  DG A  28       9.297 332.499 805.284 
ATOM    567  O3'  DG A  28      10.514 332.943 804.697 
ATOM    568  C2'  DG A  28       9.209 330.980 805.130 
ATOM    569  C1'  DG A  28      10.209 330.633 806.229 
ATOM    570  N9   DG A  28      10.127 329.219 806.687 
ATOM    571  C8   DG A  28       9.023 328.400 806.799 
ATOM    572  N7   DG A  28       9.294 327.195 807.239 
ATOM    573  C5   DG A  28      10.675 327.216 807.431 
ATOM    574  C6   DG A  28      11.547 326.198 807.896 
ATOM    575  O6   DG A  28      11.278 325.050 808.239 
ATOM    576  N1   DG A  28      12.876 326.643 807.940 
ATOM    577  C2   DG A  28      13.305 327.906 807.582 
ATOM    578  N2   DG A  28      14.615 328.135 807.696 
ATOM    579  N3   DG A  28      12.485 328.861 807.147 
ATOM    580  C4   DG A  28      11.193 328.445 807.098 
ATOM    581  P    DG A  29      10.465 333.702 803.289 
ATOM    582  OP1  DG A  29      10.171 335.136 803.508 
ATOM    583  OP2  DG A  29       9.552 332.985 802.371 
ATOM    584  O5'  DG A  29      11.974 333.533 802.786 
ATOM    585  C5'  DG A  29      13.029 333.445 803.762 
ATOM    586  C4'  DG A  29      14.000 332.346 803.378 
ATOM    587  O4'  DG A  29      13.606 331.048 803.907 
ATOM    588  C3'  DG A  29      14.166 332.099 801.879 
ATOM    589  O3'  DG A  29      15.525 331.775 801.613 
ATOM    590  C2'  DG A  29      13.308 330.867 801.593 
ATOM    591  C1'  DG A  29      13.678 330.096 802.856 
ATOM    592  N9   DG A  29      12.742 328.983 803.175 
ATOM    593  C8   DG A  29      11.380 328.906 802.975 
ATOM    594  N7   DG A  29      10.846 327.775 803.370 
ATOM    595  C5   DG A  29      11.929 327.052 803.866 
ATOM    596  C6   DG A  29      11.978 325.753 804.433 
ATOM    597  O6   DG A  29      11.060 324.959 804.618 
ATOM    598  N1   DG A  29      13.285 325.405 804.806 
ATOM    599  C2   DG A  29      14.397 326.208 804.651 
ATOM    600  N2   DG A  29      15.555 325.694 805.071 
ATOM    601  N3   DG A  29      14.350 327.428 804.119 
ATOM    602  C4   DG A  29      13.090 327.780 803.752 
ATOM    603  P    DT A  30      16.218 332.355 800.292 
ATOM    604  OP1  DT A  30      16.706 333.728 800.551 
ATOM    605  OP2  DT A  30      15.301 332.198 799.142 
ATOM    606  O5'  DT A  30      17.463 331.362 800.126 
ATOM    607  C5'  DT A  30      18.046 330.772 801.303 
ATOM    608  C4'  DT A  30      18.324 329.302 801.061 
ATOM    609  O4'  DT A  30      17.181 328.460 801.388 
ATOM    610  C3'  DT A  30      18.666 328.917 799.622 
ATOM    611  O3'  DT A  30      19.650 327.891 799.641 
ATOM    612  C2'  DT A  30      17.370 328.336 799.058 
ATOM    613  C1'  DT A  30      16.963 327.563 800.309 
ATOM    614  N1   DT A  30      15.529 327.160 800.326 
ATOM    615  C2   DT A  30      15.224 325.958 800.919 
ATOM    616  O2   DT A  30      16.066 325.233 801.418 
ATOM    617  N3   DT A  30      13.886 325.617 800.913 
ATOM    618  C4   DT A  30      12.854 326.360 800.379 
ATOM    619  O4   DT A  30      11.692 325.951 800.434 
ATOM    620  C5   DT A  30      13.273 327.605 799.778 
ATOM    621  C7   DT A  30      12.211 328.475 799.172 
ATOM    622  C6   DT A  30      14.568 327.961 799.769 
ATOM    623  P    DA A  31      20.827 327.923 798.556 
ATOM    624  OP1  DA A  31      21.907 328.821 799.021 
ATOM    625  OP2  DA A  31      20.262 328.223 797.222 
ATOM    626  O5'  DA A  31      21.334 326.406 798.595 
ATOM    627  C5'  DA A  31      21.219 325.662 799.823 
ATOM    628  C4'  DA A  31      20.701 324.266 799.537 
ATOM    629  O4'  DA A  31      19.246 324.203 799.535 
ATOM    630  C3'  DA A  31      21.097 323.674 798.185 
ATOM    631  O3'  DA A  31      21.334 322.281 798.344 
ATOM    632  C2'  DA A  31      19.862 323.859 797.304 
ATOM    633  C1'  DA A  31      18.830 323.507 798.370 
ATOM    634  N9   DA A  31      17.448 323.950 798.036 
ATOM    635  C8   DA A  31      17.057 325.069 797.358 
ATOM    636  N7   DA A  31      15.771 325.178 797.224 
ATOM    637  C5   DA A  31      15.271 324.050 797.859 
ATOM    638  C6   DA A  31      13.964 323.579 798.064 
ATOM    639  N6   DA A  31      12.870 324.220 797.628 
ATOM    640  N1   DA A  31      13.821 322.421 798.735 
ATOM    641  C2   DA A  31      14.911 321.789 799.165 
ATOM    642  N3   DA A  31      16.175 322.130 799.033 
ATOM    643  C4   DA A  31      16.290 323.291 798.359 
ATOM    644  P    DG A  32      22.550 321.604 797.553 
ATOM    645  OP1  DG A  32      23.805 321.796 798.315 
ATOM    646  OP2  DG A  32      22.560 322.085 796.154 
ATOM    647  O5'  DG A  32      22.130 320.061 797.587 
ATOM    648  C5'  DG A  32      21.354 319.573 798.698 
ATOM    649  C4'  DG A  32      20.244 318.669 798.197 
ATOM    650  O4'  DG A  32      19.033 319.407 797.867 
ATOM    651  C3'  DG A  32      20.553 317.879 796.926 
ATOM    652  O3'  DG A  32      19.953 316.593 797.026 
ATOM    653  C2'  DG A  32      19.855 318.655 795.809 
ATOM    654  C1'  DG A  32      18.586 318.984 796.588 
ATOM    655  N9   DG A  32      17.783 320.087 795.990 
ATOM    656  C8   DG A  32      18.213 321.213 795.321 
ATOM    657  N7   DG A  32      17.243 321.995 794.915 
ATOM    658  C5   DG A  32      16.089 321.341 795.344 
ATOM    659  C6   DG A  32      14.725 321.704 795.197 
ATOM    660  O6   DG A  32      14.247 322.694 794.649 
ATOM    661  N1   DG A  32      13.876 320.754 795.782 
ATOM    662  C2   DG A  32      14.292 319.605 796.426 
ATOM    663  N2   DG A  32      13.325 318.827 796.918 
ATOM    664  N3   DG A  32      15.572 319.265 796.564 
ATOM    665  C4   DG A  32      16.408 320.176 796.001 
ATOM    666  P    DG A  33      20.751 315.320 796.475 
ATOM    667  OP1  DG A  33      21.697 314.842 797.509 
ATOM    668  OP2  DG A  33      21.339 315.635 795.154 
ATOM    669  O5'  DG A  33      19.568 314.258 796.297 
ATOM    670  C5'  DG A  33      18.422 314.337 797.166 
ATOM    671  C4'  DG A  33      17.149 314.155 796.363 
ATOM    672  O4'  DG A  33      16.644 315.411 795.829 
ATOM    673  C3'  DG A  33      17.260 313.252 795.135 
ATOM    674  O3'  DG A  33      16.056 312.507 795.000 
ATOM    675  C2'  DG A  33      17.370 314.216 793.954 
ATOM    676  C1'  DG A  33      16.344 315.226 794.455 
ATOM    677  N9   DG A  33      16.429 316.552 793.779 
ATOM    678  C8   DG A  33      17.539 317.221 793.312 
ATOM    679  N7   DG A  33      17.271 318.380 792.761 
ATOM    680  C5   DG A  33      15.884 318.486 792.871 
ATOM    681  C6   DG A  33      15.011 319.523 792.453 
ATOM    682  O6   DG A  33      15.285 320.580 791.890 
ATOM    683  N1   DG A  33      13.676 319.224 792.760 
ATOM    684  C2   DG A  33      13.244 318.073 793.389 
ATOM    685  N2   DG A  33      11.927 317.976 793.593 
ATOM    686  N3   DG A  33      14.063 317.100 793.782 
ATOM    687  C4   DG A  33      15.362 317.375 793.491 
ATOM    688  P    DA A  34      16.137 310.975 794.544 
ATOM    689  OP1  DA A  34      16.407 310.121 795.723 
ATOM    690  OP2  DA A  34      17.085 310.842 793.416 
ATOM    691  O5'  DA A  34      14.645 310.720 794.026 
ATOM    692  C5'  DA A  34      13.563 311.459 794.622 
ATOM    693  C4'  DA A  34      12.618 311.952 793.544 
ATOM    694  O4'  DA A  34      13.011 313.249 793.010 
ATOM    695  C3'  DA A  34      12.498 311.064 792.306 
ATOM    696  O3'  DA A  34      11.151 311.089 791.849 
ATOM    697  C2'  DA A  34      13.379 311.743 791.257 
ATOM    698  C1'  DA A  34      12.981 313.176 791.593 
ATOM    699  N9   DA A  34      13.922 314.200 791.058 
ATOM    700  C8   DA A  34      15.277 314.112 790.910 
ATOM    701  N7   DA A  34      15.820 315.178 790.410 
ATOM    702  C5   DA A  34      14.749 316.038 790.210 
ATOM    703  C6   DA A  34      14.664 317.344 789.700 
ATOM    704  N6   DA A  34      15.726 318.044 789.277 
ATOM    705  N1   DA A  34      13.442 317.907 789.638 
ATOM    706  C2   DA A  34      12.391 317.206 790.060 
ATOM    707  N3   DA A  34      12.347 315.988 790.553 
ATOM    708  C4   DA A  34      13.582 315.447 790.603 
ATOM    709  P    DG A  35      10.491 309.736 791.307 
ATOM    710  OP1  DG A  35       9.978 308.942 792.447 
ATOM    711  OP2  DG A  35      11.443 309.044 790.411 
ATOM    712  O5'  DG A  35       9.264 310.303 790.452 
ATOM    713  C5'  DG A  35       8.653 311.546 790.847 
ATOM    714  C4'  DG A  35       8.401 312.410 789.628 
ATOM    715  O4'  DG A  35       9.544 313.250 789.296 
ATOM    716  C3'  DG A  35       8.106 311.659 788.329 
ATOM    717  O3'  DG A  35       7.133 312.387 787.587 
ATOM    718  C2'  DG A  35       9.425 311.687 787.558 
ATOM    719  C1'  DG A  35       9.804 313.123 787.906 
ATOM    720  N9   DG A  35      11.240 313.437 787.674 
ATOM    721  C8   DG A  35      12.344 312.625 787.821 
ATOM    722  N7   DG A  35      13.481 313.211 787.532 
ATOM    723  C5   DG A  35      13.104 314.503 787.167 
ATOM    724  C6   DG A  35      13.897 315.603 786.751 
ATOM    725  O6   DG A  35      15.117 315.666 786.617 
ATOM    726  N1   DG A  35      13.107 316.729 786.476 
ATOM    727  C2   DG A  35      11.732 316.783 786.589 
ATOM    728  N2   DG A  35      11.165 317.951 786.281 
ATOM    729  N3   DG A  35      10.989 315.750 786.980 
ATOM    730  C4   DG A  35      11.739 314.651 787.250 
ATOM    731  P    DA A  36       5.989 311.581 786.810 
ATOM    732  OP1  DA A  36       4.886 311.262 787.743 
ATOM    733  OP2  DA A  36       6.589 310.431 786.097 
ATOM    734  O5'  DA A  36       5.499 312.674 785.749 
ATOM    735  C5'  DA A  36       5.588 314.069 786.093 
ATOM    736  C4'  DA A  36       6.131 314.860 784.918 
ATOM    737  O4'  DA A  36       7.585 314.921 784.914 
ATOM    738  C3'  DA A  36       5.781 314.316 783.533 
ATOM    739  O3'  DA A  36       5.557 315.410 782.651 
ATOM    740  C2'  DA A  36       7.039 313.575 783.079 
ATOM    741  C1'  DA A  36       8.044 314.592 783.612 
ATOM    742  N9   DA A  36       9.430 314.059 783.730 
ATOM    743  C8   DA A  36       9.827 312.794 784.055 
ATOM    744  N7   DA A  36      11.114 312.637 784.075 
ATOM    745  C5   DA A  36      11.609 313.890 783.739 
ATOM    746  C6   DA A  36      12.916 314.384 783.589 
ATOM    747  N6   DA A  36      14.014 313.636 783.768 
ATOM    748  N1   DA A  36      13.053 315.678 783.247 
ATOM    749  C2   DA A  36      11.957 316.416 783.071 
ATOM    750  N3   DA A  36      10.695 316.067 783.183 
ATOM    751  C4   DA A  36      10.585 314.767 783.525 
ATOM    752  P    DA A  37       4.373 315.312 781.579 
ATOM    753  OP1  DA A  37       3.094 315.700 782.216 
ATOM    754  OP2  DA A  37       4.399 313.982 780.932 
ATOM    755  O5'  DA A  37       4.810 316.432 780.523 
ATOM    756  C5'  DA A  37       5.560 317.571 780.985 
ATOM    757  C4'  DA A  37       6.694 317.869 780.024 
ATOM    758  O4'  DA A  37       7.905 317.129 780.349 
ATOM    759  C3'  DA A  37       6.432 317.524 778.558 
ATOM    760  O3'  DA A  37       7.045 318.509 777.736 
ATOM    761  C2'  DA A  37       7.154 316.193 778.340 
ATOM    762  C1'  DA A  37       8.395 316.529 779.159 
ATOM    763  N9   DA A  37       9.201 315.336 779.542 
ATOM    764  C8   DA A  37       8.763 314.079 779.849 
ATOM    765  N7   DA A  37       9.716 313.249 780.142 
ATOM    766  C5   DA A  37      10.871 314.010 780.022 
ATOM    767  C6   DA A  37      12.229 313.702 780.205 
ATOM    768  N6   DA A  37      12.673 312.490 780.566 
ATOM    769  N1   DA A  37      13.120 314.692 780.003 
ATOM    770  C2   DA A  37      12.674 315.895 779.645 
ATOM    771  N3   DA A  37      11.437 316.297 779.446 
ATOM    772  C4   DA A  37      10.566 315.288 779.654 
ATOM    773  P    DC A  38       6.278 319.010 776.423 
ATOM    774  OP1  DC A  38       5.309 320.068 776.787 
ATOM    775  OP2  DC A  38       5.726 317.846 775.697 
ATOM    776  O5'  DC A  38       7.480 319.648 775.580 
ATOM    777  C5'  DC A  38       8.599 320.222 776.282 
ATOM    778  C4'  DC A  38       9.897 319.798 775.624 
ATOM    779  O4'  DC A  38      10.402 318.538 776.152 
ATOM    780  C3'  DC A  38       9.833 319.565 774.115 
ATOM    781  O3'  DC A  38      11.050 320.009 773.528 
ATOM    782  C2'  DC A  38       9.745 318.046 773.961 
ATOM    783  C1'  DC A  38      10.745 317.699 775.060 
ATOM    784  N1   DC A  38      10.663 316.285 775.518 
ATOM    785  C2   DC A  38      11.846 315.656 775.898 
ATOM    786  O2   DC A  38      12.905 316.292 775.840 
ATOM    787  N3   DC A  38      11.793 314.366 776.319 
ATOM    788  C4   DC A  38      10.625 313.712 776.368 
ATOM    789  N4   DC A  38      10.627 312.455 776.786 
ATOM    790  C5   DC A  38       9.398 314.340 775.981 
ATOM    791  C6   DC A  38       9.472 315.629 775.563 
ATOM    792  P    DC A  39      11.000 320.769 772.120 
ATOM    793  OP1  DC A  39      10.706 322.203 772.339 
ATOM    794  OP2  DC A  39      10.088 320.052 771.202 
ATOM    795  O5'  DC A  39      12.510 320.600 771.617 
ATOM    796  C5'  DC A  39      13.565 320.512 772.593 
ATOM    797  C4'  DC A  39      14.536 319.413 772.209 
ATOM    798  O4'  DC A  39      14.142 318.115 772.738 
ATOM    799  C3'  DC A  39      14.701 319.165 770.710 
ATOM    800  O3'  DC A  39      16.061 318.841 770.445 
ATOM    801  C2'  DC A  39      13.843 317.933 770.424 
ATOM    802  C1'  DC A  39      14.213 317.163 771.688 
ATOM    803  N1   DC A  39      13.277 316.050 772.007 
ATOM    804  C2   DC A  39      13.807 314.902 772.590 
ATOM    805  O2   DC A  39      15.022 314.855 772.818 
ATOM    806  N3   DC A  39      12.969 313.875 772.889 
ATOM    807  C4   DC A  39      11.660 313.965 772.626 
ATOM    808  N4   DC A  39      10.884 312.937 772.935 
ATOM    809  C5   DC A  39      11.095 315.137 772.025 
ATOM    810  C6   DC A  39      11.948 316.152 771.735 
ATOM    811  P    DT A  40      16.754 319.421 769.123 
ATOM    812  OP1  DT A  40      17.242 320.794 769.382 
ATOM    813  OP2  DT A  40      15.837 319.264 767.973 
ATOM    814  O5'  DT A  40      17.998 318.429 768.958 
ATOM    815  C5'  DT A  40      18.582 317.838 770.134 
ATOM    816  C4'  DT A  40      18.860 316.368 769.892 
ATOM    817  O4'  DT A  40      17.717 315.526 770.219 
ATOM    818  C3'  DT A  40      19.202 315.983 768.453 
ATOM    819  O3'  DT A  40      20.186 314.957 768.473 
ATOM    820  C2'  DT A  40      17.905 315.402 767.889 
ATOM    821  C1'  DT A  40      17.499 314.630 769.141 
ATOM    822  N1   DT A  40      16.065 314.226 769.157 
ATOM    823  C2   DT A  40      15.760 313.024 769.750 
ATOM    824  O2   DT A  40      16.602 312.299 770.249 
ATOM    825  N3   DT A  40      14.421 312.684 769.745 
ATOM    826  C4   DT A  40      13.389 313.427 769.210 
ATOM    827  O4   DT A  40      12.227 313.017 769.265 
ATOM    828  C5   DT A  40      13.808 314.671 768.609 
ATOM    829  C7   DT A  40      12.747 315.542 768.003 
ATOM    830  C6   DT A  40      15.103 315.027 768.600 
ATOM    831  P    DA A  41      21.362 314.990 767.387 
ATOM    832  OP1  DA A  41      22.442 315.888 767.852 
ATOM    833  OP2  DA A  41      20.798 315.290 766.053 
ATOM    834  O5'  DA A  41      21.870 313.472 767.426 
ATOM    835  C5'  DA A  41      21.754 312.729 768.654 
ATOM    836  C4'  DA A  41      21.237 311.333 768.368 
ATOM    837  O4'  DA A  41      19.782 311.269 768.366 
ATOM    838  C3'  DA A  41      21.633 310.741 767.016 
ATOM    839  O3'  DA A  41      21.870 309.347 767.175 
ATOM    840  C2'  DA A  41      20.398 310.926 766.135 
ATOM    841  C1'  DA A  41      19.366 310.573 767.201 
ATOM    842  N9   DA A  41      17.983 311.016 766.867 
ATOM    843  C8   DA A  41      17.592 312.136 766.189 
ATOM    844  N7   DA A  41      16.307 312.244 766.055 
ATOM    845  C5   DA A  41      15.806 311.116 766.690 
ATOM    846  C6   DA A  41      14.499 310.646 766.895 
ATOM    847  N6   DA A  41      13.405 311.287 766.460 
ATOM    848  N1   DA A  41      14.357 309.488 767.566 
ATOM    849  C2   DA A  41      15.447 308.855 767.996 
ATOM    850  N3   DA A  41      16.711 309.196 767.865 
ATOM    851  C4   DA A  41      16.826 310.358 767.190 
ATOM    852  P    DG A  42      23.086 308.671 766.384 
ATOM    853  OP1  DG A  42      24.340 308.862 767.146 
ATOM    854  OP2  DG A  42      23.096 309.152 764.985 
ATOM    855  O5'  DG A  42      22.666 307.128 766.418 
ATOM    856  C5'  DG A  42      21.890 306.640 767.529 
ATOM    857  C4'  DG A  42      20.780 305.736 767.028 
ATOM    858  O4'  DG A  42      19.568 306.474 766.698 
ATOM    859  C3'  DG A  42      21.088 304.946 765.757 
ATOM    860  O3'  DG A  42      20.488 303.660 765.857 
ATOM    861  C2'  DG A  42      20.391 305.722 764.640 
ATOM    862  C1'  DG A  42      19.121 306.050 765.419 
ATOM    863  N9   DG A  42      18.319 307.154 764.821 
ATOM    864  C8   DG A  42      18.748 308.279 764.152 
ATOM    865  N7   DG A  42      17.779 309.061 763.746 
ATOM    866  C5   DG A  42      16.625 308.408 764.175 
ATOM    867  C6   DG A  42      15.260 308.771 764.028 
ATOM    868  O6   DG A  42      14.782 309.760 763.481 
ATOM    869  N1   DG A  42      14.412 307.821 764.614 
ATOM    870  C2   DG A  42      14.827 306.671 765.257 
ATOM    871  N2   DG A  42      13.861 305.893 765.749 
ATOM    872  N3   DG A  42      16.108 306.332 765.395 
ATOM    873  C4   DG A  42      16.943 307.243 764.832 
ATOM    874  P    DA A  43      21.286 302.386 765.306 
ATOM    875  OP1  DA A  43      22.232 301.909 766.340 
ATOM    876  OP2  DA A  43      21.875 302.702 763.986 
ATOM    877  O5'  DA A  43      20.103 301.325 765.128 
ATOM    878  C5'  DA A  43      18.957 301.403 765.997 
ATOM    879  C4'  DA A  43      17.684 301.221 765.194 
ATOM    880  O4'  DA A  43      17.179 302.478 764.661 
ATOM    881  C3'  DA A  43      17.796 300.318 763.966 
ATOM    882  O3'  DA A  43      16.591 299.574 763.831 
ATOM    883  C2'  DA A  43      17.906 301.282 762.785 
ATOM    884  C1'  DA A  43      16.880 302.293 763.286 
ATOM    885  N9   DA A  43      16.965 303.618 762.611 
ATOM    886  C8   DA A  43      18.075 304.268 762.153 
ATOM    887  N7   DA A  43      17.824 305.415 761.606 
ATOM    888  C5   DA A  43      16.445 305.539 761.706 
ATOM    889  C6   DA A  43      15.553 306.547 761.305 
ATOM    890  N6   DA A  43      15.937 307.676 760.693 
ATOM    891  N1   DA A  43      14.245 306.352 761.556 
ATOM    892  C2   DA A  43      13.868 305.228 762.165 
ATOM    893  N3   DA A  43      14.606 304.223 762.583 
ATOM    894  C4   DA A  43      15.910 304.443 762.319 
ATOM    895  P    DG A  44      16.672 298.041 763.375 
ATOM    896  OP1  DG A  44      16.943 297.188 764.554 
ATOM    897  OP2  DG A  44      17.620 297.909 762.247 
ATOM    898  O5'  DG A  44      15.180 297.787 762.857 
ATOM    899  C5'  DG A  44      14.098 298.526 763.453 
ATOM    900  C4'  DG A  44      13.153 299.019 762.376 
ATOM    901  O4'  DG A  44      13.547 300.315 761.841 
ATOM    902  C3'  DG A  44      13.033 298.130 761.137 
ATOM    903  O3'  DG A  44      11.686 298.155 760.681 
ATOM    904  C2'  DG A  44      13.915 298.809 760.088 
ATOM    905  C1'  DG A  44      13.517 300.243 760.424 
ATOM    906  N9   DG A  44      14.458 301.267 759.889 
ATOM    907  C8   DG A  44      15.825 301.196 759.732 
ATOM    908  N7   DG A  44      16.361 302.280 759.227 
ATOM    909  C5   DG A  44      15.272 303.129 759.034 
ATOM    910  C6   DG A  44      15.223 304.448 758.512 
ATOM    911  O6   DG A  44      16.145 305.151 758.108 
ATOM    912  N1   DG A  44      13.911 304.941 758.491 
ATOM    913  C2   DG A  44      12.793 304.250 758.918 
ATOM    914  N2   DG A  44      11.630 304.897 758.815 
ATOM    915  N3   DG A  44      12.841 303.013 759.407 
ATOM    916  C4   DG A  44      14.106 302.520 759.434 
ATOM    917  P    DT A  45      11.026 296.802 760.138 
ATOM    918  OP1  DT A  45      10.514 296.008 761.278 
ATOM    919  OP2  DT A  45      11.978 296.110 759.242 
ATOM    920  O5'  DT A  45       9.799 297.370 759.283 
ATOM    921  C5'  DT A  45       9.189 298.613 759.678 
ATOM    922  C4'  DT A  45       8.936 299.477 758.459 
ATOM    923  O4'  DT A  45      10.079 300.316 758.127 
ATOM    924  C3'  DT A  45       8.641 298.726 757.161 
ATOM    925  O3'  DT A  45       7.669 299.453 756.419 
ATOM    926  C2'  DT A  45       9.960 298.753 756.389 
ATOM    927  C1'  DT A  45      10.339 300.190 756.737 
ATOM    928  N1   DT A  45      11.776 300.503 756.505 
ATOM    929  C2   DT A  45      12.078 301.775 756.082 
ATOM    930  O2   DT A  45      11.231 302.631 755.896 
ATOM    931  N3   DT A  45      13.421 302.029 755.876 
ATOM    932  C4   DT A  45      14.459 301.137 756.055 
ATOM    933  O4   DT A  45      15.623 301.480 755.839 
ATOM    934  C5   DT A  45      14.042 299.829 756.500 
ATOM    935  C7   DT A  45      15.111 298.798 756.719 
ATOM    936  C6   DT A  45      12.744 299.554 756.707 
ATOM    937  P    DT A  46       6.525 298.647 755.641 
ATOM    938  OP1  DT A  46       5.421 298.328 756.574 
ATOM    939  OP2  DT A  46       7.125 297.498 754.928 
ATOM    940  O5'  DT A  46       6.035 299.741 754.580 
ATOM    941  C5'  DT A  46       6.124 301.135 754.924 
ATOM    942  C4'  DT A  46       6.666 301.926 753.749 
ATOM    943  O4'  DT A  46       8.121 301.987 753.745 
ATOM    944  C3'  DT A  46       6.317 301.382 752.364 
ATOM    945  O3'  DT A  46       6.092 302.476 751.483 
ATOM    946  C2'  DT A  46       7.574 300.642 751.910 
ATOM    947  C1'  DT A  46       8.580 301.659 752.443 
ATOM    948  N1   DT A  46       9.966 301.126 752.561 
ATOM    949  C2   DT A  46      10.995 302.002 752.315 
ATOM    950  O2   DT A  46      10.815 303.168 752.012 
ATOM    951  N3   DT A  46      12.265 301.472 752.433 
ATOM    952  C4   DT A  46      12.583 300.171 752.769 
ATOM    953  O4   DT A  46      13.759 299.812 752.844 
ATOM    954  C5   DT A  46      11.434 299.328 753.008 
ATOM    955  C7   DT A  46      11.691 297.896 753.379 
ATOM    956  C6   DT A  46      10.189 299.817 752.900 
ATOM    957  P    DG A  47       4.909 302.379 750.410 
ATOM    958  OP1  DG A  47       3.630 302.767 751.047 
ATOM    959  OP2  DG A  47       4.934 301.049 749.763 
ATOM    960  O5'  DG A  47       5.346 303.498 749.354 
ATOM    961  C5'  DG A  47       6.096 304.638 749.816 
ATOM    962  C4'  DG A  47       7.229 304.936 748.855 
ATOM    963  O4'  DG A  47       8.441 304.196 749.180 
ATOM    964  C3'  DG A  47       6.968 304.590 747.389 
ATOM    965  O3'  DG A  47       7.580 305.576 746.567 
ATOM    966  C2'  DG A  47       7.689 303.260 747.171 
ATOM    967  C1'  DG A  47       8.931 303.596 747.990 
ATOM    968  N9   DG A  47       9.737 302.403 748.373 
ATOM    969  C8   DG A  47       9.314 301.129 748.685 
ATOM    970  N7   DG A  47      10.286 300.300 748.981 
ATOM    971  C5   DG A  47      11.434 301.080 748.854 
ATOM    972  C6   DG A  47      12.798 300.736 749.048 
ATOM    973  O6   DG A  47      13.280 299.655 749.376 
ATOM    974  N1   DG A  47      13.640 301.832 748.813 
ATOM    975  C2   DG A  47      13.220 303.094 748.441 
ATOM    976  N2   DG A  47      14.181 304.004 748.266 
ATOM    977  N3   DG A  47      11.941 303.416 748.261 
ATOM    978  C4   DG A  47      11.111 302.364 748.484 
ATOM    979  P    DG A  48       6.814 306.077 745.254 
ATOM    980  OP1  DG A  48       5.845 307.135 745.618 
ATOM    981  OP2  DG A  48       6.262 304.912 744.528 
ATOM    982  O5'  DG A  48       8.015 306.715 744.411 
ATOM    983  C5'  DG A  48       9.134 307.288 745.114 
ATOM    984  C4'  DG A  48      10.433 306.864 744.455 
ATOM    985  O4'  DG A  48      10.938 305.604 744.984 
ATOM    986  C3'  DG A  48      10.368 306.632 742.946 
ATOM    987  O3'  DG A  48      11.585 307.076 742.359 
ATOM    988  C2'  DG A  48      10.280 305.113 742.792 
ATOM    989  C1'  DG A  48      11.280 304.766 743.891 
ATOM    990  N9   DG A  48      11.198 303.352 744.350 
ATOM    991  C8   DG A  48      10.094 302.533 744.461 
ATOM    992  N7   DG A  48      10.365 301.328 744.901 
ATOM    993  C5   DG A  48      11.746 301.349 745.094 
ATOM    994  C6   DG A  48      12.618 300.331 745.558 
ATOM    995  O6   DG A  48      12.349 299.183 745.901 
ATOM    996  N1   DG A  48      13.947 300.776 745.602 
ATOM    997  C2   DG A  48      14.376 302.039 745.244 
ATOM    998  N2   DG A  48      15.686 302.268 745.358 
ATOM    999  N3   DG A  48      13.556 302.994 744.809 
ATOM   1000  C4   DG A  48      12.264 302.578 744.760 
ATOM   1001  P    DG A  49      11.536 307.835 740.951 
ATOM   1002  OP1  DG A  49      11.242 309.269 741.170 
ATOM   1003  OP2  DG A  49      10.623 307.118 740.033 
ATOM   1004  O5'  DG A  49      13.045 307.666 740.448 
ATOM   1005  C5'  DG A  49      14.100 307.578 741.424 
ATOM   1006  C4'  DG A  49      15.071 306.479 741.040 
ATOM   1007  O4'  DG A  49      14.677 305.181 741.569 
ATOM   1008  C3'  DG A  49      15.237 306.232 739.541 
ATOM   1009  O3'  DG A  49      16.596 305.908 739.276 
ATOM   1010  C2'  DG A  49      14.379 305.000 739.255 
ATOM   1011  C1'  DG A  49      14.749 304.229 740.519 
ATOM   1012  N9   DG A  49      13.812 303.116 740.838 
ATOM   1013  C8   DG A  49      12.451 303.039 740.637 
ATOM   1014  N7   DG A  49      11.916 301.908 741.032 
ATOM   1015  C5   DG A  49      13.000 301.185 741.529 
ATOM   1016  C6   DG A  49      13.049 299.886 742.096 
ATOM   1017  O6   DG A  49      12.131 299.092 742.280 
ATOM   1018  N1   DG A  49      14.356 299.538 742.468 
ATOM   1019  C2   DG A  49      15.468 300.341 742.313 
ATOM   1020  N2   DG A  49      16.626 299.827 742.733 
ATOM   1021  N3   DG A  49      15.421 301.561 741.781 
ATOM   1022  C4   DG A  49      14.161 301.913 741.414 
ATOM   1023  P    DA A  50      17.289 306.488 737.954 
ATOM   1024  OP1  DA A  50      17.777 307.861 738.213 
ATOM   1025  OP2  DA A  50      16.372 306.331 736.804 
ATOM   1026  O5'  DA A  50      18.534 305.495 737.789 
ATOM   1027  C5'  DA A  50      19.117 304.905 738.965 
ATOM   1028  C4'  DA A  50      19.395 303.435 738.723 
ATOM   1029  O4'  DA A  50      18.252 302.593 739.050 
ATOM   1030  C3'  DA A  50      19.737 303.050 737.284 
ATOM   1031  O3'  DA A  50      20.721 302.024 737.304 
ATOM   1032  C2'  DA A  50      18.441 302.469 736.720 
ATOM   1033  C1'  DA A  50      18.034 301.696 737.972 
ATOM   1034  N9   DA A  50      16.600 301.293 737.988 
ATOM   1035  C8   DA A  50      15.525 301.965 737.484 
ATOM   1036  N7   DA A  50      14.396 301.350 737.652 
ATOM   1037  C5   DA A  50      14.746 300.183 738.318 
ATOM   1038  C6   DA A  50      13.990 299.097 738.788 
ATOM   1039  N6   DA A  50      12.660 299.007 738.652 
ATOM   1040  N1   DA A  50      14.654 298.101 739.405 
ATOM   1041  C2   DA A  50      15.976 298.196 739.538 
ATOM   1042  N3   DA A  50      16.783 299.155 739.142 
ATOM   1043  C4   DA A  50      16.094 300.139 738.527 
ATOM   1044  P    DA A  51      21.898 302.056 736.218 
ATOM   1045  OP1  DA A  51      22.978 302.954 736.683 
ATOM   1046  OP2  DA A  51      21.333 302.356 734.884 
ATOM   1047  O5'  DA A  51      22.405 300.539 736.258 
ATOM   1048  C5'  DA A  51      22.290 299.795 737.485 
ATOM   1049  C4'  DA A  51      21.772 298.399 737.199 
ATOM   1050  O4'  DA A  51      20.317 298.336 737.197 
ATOM   1051  C3'  DA A  51      22.168 297.807 735.847 
ATOM   1052  O3'  DA A  51      22.405 296.414 736.006 
ATOM   1053  C2'  DA A  51      20.933 297.992 734.966 
ATOM   1054  C1'  DA A  51      19.901 297.640 736.032 
ATOM   1055  N9   DA A  51      18.519 298.083 735.698 
ATOM   1056  C8   DA A  51      18.128 299.202 735.020 
ATOM   1057  N7   DA A  51      16.842 299.311 734.886 
ATOM   1058  C5   DA A  51      16.342 298.183 735.521 
ATOM   1059  C6   DA A  51      15.035 297.712 735.726 
ATOM   1060  N6   DA A  51      13.941 298.353 735.291 
ATOM   1061  N1   DA A  51      14.892 296.554 736.397 
ATOM   1062  C2   DA A  51      15.982 295.922 736.827 
ATOM   1063  N3   DA A  51      17.246 296.263 736.696 
ATOM   1064  C4   DA A  51      17.361 297.424 736.021 
ATOM   1065  P    DG A  52      23.621 295.737 735.215 
ATOM   1066  OP1  DG A  52      24.876 295.929 735.977 
ATOM   1067  OP2  DG A  52      23.631 296.218 733.816 
ATOM   1068  O5'  DG A  52      23.201 294.194 735.249 
ATOM   1069  C5'  DG A  52      22.425 293.706 736.360 
ATOM   1070  C4'  DG A  52      21.315 292.802 735.859 
ATOM   1071  O4'  DG A  52      20.104 293.540 735.529 
ATOM   1072  C3'  DG A  52      21.624 292.012 734.588 
ATOM   1073  O3'  DG A  52      21.024 290.726 734.688 
ATOM   1074  C2'  DG A  52      20.926 292.788 733.471 
ATOM   1075  C1'  DG A  52      19.657 293.117 734.250 
ATOM   1076  N9   DG A  52      18.854 294.220 733.652 
ATOM   1077  C8   DG A  52      19.284 295.346 732.984 
ATOM   1078  N7   DG A  52      18.314 296.128 732.577 
ATOM   1079  C5   DG A  52      17.160 295.474 733.006 
ATOM   1080  C6   DG A  52      15.796 295.837 732.859 
ATOM   1081  O6   DG A  52      15.318 296.827 732.312 
ATOM   1082  N1   DG A  52      14.947 294.887 733.445 
ATOM   1083  C2   DG A  52      15.363 293.738 734.088 
ATOM   1084  N2   DG A  52      14.396 292.960 734.581 
ATOM   1085  N3   DG A  52      16.643 293.398 734.226 
ATOM   1086  C4   DG A  52      17.479 294.309 733.663 
ATOM   1087  P    DA A  53      21.822 289.453 734.137 
ATOM   1088  OP1  DA A  53      22.768 288.975 735.172 
ATOM   1089  OP2  DA A  53      22.410 289.768 732.817 
ATOM   1090  O5'  DA A  53      20.639 288.391 733.959 
ATOM   1091  C5'  DA A  53      19.493 288.470 734.828 
ATOM   1092  C4'  DA A  53      18.220 288.288 734.025 
ATOM   1093  O4'  DA A  53      17.715 289.544 733.492 
ATOM   1094  C3'  DA A  53      18.331 287.385 732.797 
ATOM   1095  O3'  DA A  53      17.127 286.640 732.662 
ATOM   1096  C2'  DA A  53      18.441 288.349 731.616 
ATOM   1097  C1'  DA A  53      17.415 289.359 732.117 
ATOM   1098  N9   DA A  53      17.500 290.685 731.442 
ATOM   1099  C8   DA A  53      18.611 291.334 730.984 
ATOM   1100  N7   DA A  53      18.359 292.482 730.437 
ATOM   1101  C5   DA A  53      16.981 292.606 730.537 
ATOM   1102  C6   DA A  53      16.088 293.613 730.136 
ATOM   1103  N6   DA A  53      16.473 294.742 729.524 
ATOM   1104  N1   DA A  53      14.780 293.418 730.387 
ATOM   1105  C2   DA A  53      14.403 292.295 730.996 
ATOM   1106  N3   DA A  53      15.141 291.289 731.414 
ATOM   1107  C4   DA A  53      16.446 291.509 731.151 
ATOM   1108  P    DC A  54      17.208 285.108 732.207 
ATOM   1109  OP1  DC A  54      17.478 284.254 733.385 
ATOM   1110  OP2  DC A  54      18.156 284.975 731.078 
ATOM   1111  O5'  DC A  54      15.716 284.853 731.688 
ATOM   1112  C5'  DC A  54      14.634 285.592 732.284 
ATOM   1113  C4'  DC A  54      13.689 286.085 731.207 
ATOM   1114  O4'  DC A  54      14.082 287.382 730.672 
ATOM   1115  C3'  DC A  54      13.569 285.197 729.969 
ATOM   1116  O3'  DC A  54      12.222 285.222 729.512 
ATOM   1117  C2'  DC A  54      14.450 285.876 728.919 
ATOM   1118  C1'  DC A  54      14.052 287.309 729.255 
ATOM   1119  N1   DC A  54      14.993 288.333 728.720 
ATOM   1120  C2   DC A  54      14.460 289.550 728.304 
ATOM   1121  O2   DC A  54      13.240 289.730 728.396 
ATOM   1122  N3   DC A  54      15.301 290.496 727.812 
ATOM   1123  C4   DC A  54      16.617 290.263 727.729 
ATOM   1124  N4   DC A  54      17.396 291.217 727.243 
ATOM   1125  C5   DC A  54      17.185 289.017 728.151 
ATOM   1126  C6   DC A  54      16.328 288.085 728.639 
ATOM   1127  P    DG A  55      11.562 283.869 728.969 
ATOM   1128  OP1  DG A  55      11.049 283.075 730.110 
ATOM   1129  OP2  DG A  55      12.514 283.177 728.073 
ATOM   1130  O5'  DG A  55      10.335 284.436 728.114 
ATOM   1131  C5'  DG A  55       9.724 285.679 728.509 
ATOM   1132  C4'  DG A  55       9.472 286.543 727.290 
ATOM   1133  O4'  DG A  55      10.615 287.383 726.958 
ATOM   1134  C3'  DG A  55       9.177 285.792 725.992 
ATOM   1135  O3'  DG A  55       8.204 286.520 725.250 
ATOM   1136  C2'  DG A  55      10.496 285.820 725.220 
ATOM   1137  C1'  DG A  55      10.875 287.256 725.568 
ATOM   1138  N9   DG A  55      12.311 287.570 725.336 
ATOM   1139  C8   DG A  55      13.415 286.758 725.483 
ATOM   1140  N7   DG A  55      14.552 287.344 725.194 
ATOM   1141  C5   DG A  55      14.175 288.636 724.829 
ATOM   1142  C6   DG A  55      14.968 289.736 724.413 
ATOM   1143  O6   DG A  55      16.187 289.799 724.279 
ATOM   1144  N1   DG A  55      14.178 290.862 724.138 
ATOM   1145  C2   DG A  55      12.803 290.916 724.251 
ATOM   1146  N2   DG A  55      12.236 292.084 723.943 
ATOM   1147  N3   DG A  55      12.060 289.883 724.643 
ATOM   1148  C4   DG A  55      12.810 288.784 724.912 
ATOM   1149  P    DT A  56       7.060 285.714 724.472 
ATOM   1150  OP1  DT A  56       5.957 285.395 725.405 
ATOM   1151  OP2  DT A  56       7.660 284.564 723.759 
ATOM   1152  O5'  DT A  56       6.570 286.807 723.411 
ATOM   1153  C5'  DT A  56       6.659 288.202 723.755 
ATOM   1154  C4'  DT A  56       7.202 288.993 722.580 
ATOM   1155  O4'  DT A  56       8.656 289.054 722.576 
ATOM   1156  C3'  DT A  56       6.852 288.449 721.195 
ATOM   1157  O3'  DT A  56       6.628 289.543 720.314 
ATOM   1158  C2'  DT A  56       8.110 287.708 720.741 
ATOM   1159  C1'  DT A  56       9.115 288.725 721.274 
ATOM   1160  N1   DT A  56      10.501 288.192 721.392 
ATOM   1161  C2   DT A  56      11.531 289.068 721.146 
ATOM   1162  O2   DT A  56      11.351 290.234 720.843 
ATOM   1163  N3   DT A  56      12.801 288.538 721.264 
ATOM   1164  C4   DT A  56      13.118 287.238 721.600 
ATOM   1165  O4   DT A  56      14.294 286.878 721.675 
ATOM   1166  C5   DT A  56      11.970 286.395 721.839 
ATOM   1167  C7   DT A  56      12.226 284.963 722.211 
ATOM   1168  C6   DT A  56      10.724 286.884 721.731 
ATOM   1169  P    DC A  57       5.444 289.445 719.241 
ATOM   1170  OP1  DC A  57       4.165 289.833 719.878 
ATOM   1171  OP2  DC A  57       5.470 288.115 718.594 
ATOM   1172  O5'  DC A  57       5.881 290.565 718.185 
ATOM   1173  C5'  DC A  57       6.631 291.704 718.647 
ATOM   1174  C4'  DC A  57       7.765 292.002 717.686 
ATOM   1175  O4'  DC A  57       8.976 291.262 718.011 
ATOM   1176  C3'  DC A  57       7.503 291.657 716.220 
ATOM   1177  O3'  DC A  57       8.116 292.642 715.398 
ATOM   1178  C2'  DC A  57       8.225 290.326 716.002 
ATOM   1179  C1'  DC A  57       9.466 290.662 716.822 
ATOM   1180  N1   DC A  57      10.272 289.469 717.204 
ATOM   1181  C2   DC A  57      11.656 289.613 717.267 
ATOM   1182  O2   DC A  57      12.154 290.714 717.005 
ATOM   1183  N3   DC A  57      12.408 288.537 717.612 
ATOM   1184  C4   DC A  57      11.831 287.361 717.888 
ATOM   1185  N4   DC A  57      12.608 286.341 718.220 
ATOM   1186  C5   DC A  57      10.410 287.191 717.829 
ATOM   1187  C6   DC A  57       9.675 288.279 717.481 
ATOM   1188  P    DA A  58       7.349 293.143 714.085 
ATOM   1189  OP1  DA A  58       6.380 294.201 714.449 
ATOM   1190  OP2  DA A  58       6.797 291.979 713.359 
ATOM   1191  O5'  DA A  58       8.551 293.781 713.242 
ATOM   1192  C5'  DA A  58       9.670 294.355 713.945 
ATOM   1193  C4'  DA A  58      10.968 293.931 713.286 
ATOM   1194  O4'  DA A  58      11.473 292.671 713.815 
ATOM   1195  C3'  DA A  58      10.904 293.698 711.777 
ATOM   1196  O3'  DA A  58      12.121 294.142 711.190 
ATOM   1197  C2'  DA A  58      10.816 292.179 711.623 
ATOM   1198  C1'  DA A  58      11.816 291.832 712.722 
ATOM   1199  N9   DA A  58      11.734 290.418 713.181 
ATOM   1200  C8   DA A  58      10.629 289.622 713.285 
ATOM   1201  N7   DA A  58      10.882 288.426 713.719 
ATOM   1202  C5   DA A  58      12.256 288.427 713.917 
ATOM   1203  C6   DA A  58      13.148 287.442 714.374 
ATOM   1204  N6   DA A  58      12.767 286.207 714.729 
ATOM   1205  N1   DA A  58      14.450 287.774 714.451 
ATOM   1206  C2   DA A  58      14.822 289.003 714.097 
ATOM   1207  N3   DA A  58      14.086 290.000 713.659 
ATOM   1208  C4   DA A  58      12.787 289.642 713.590 
ATOM   1209  P    DC A  59      12.071 294.902 709.782 
ATOM   1210  OP1  DC A  59      11.777 296.336 710.002 
ATOM   1211  OP2  DC A  59      11.159 294.185 708.864 
ATOM   1212  O5'  DC A  59      13.581 294.733 709.279 
ATOM   1213  C5'  DC A  59      14.636 294.645 710.255 
ATOM   1214  C4'  DC A  59      15.607 293.546 709.871 
ATOM   1215  O4'  DC A  59      15.213 292.248 710.400 
ATOM   1216  C3'  DC A  59      15.772 293.298 708.372 
ATOM   1217  O3'  DC A  59      17.132 292.974 708.107 
ATOM   1218  C2'  DC A  59      14.914 292.066 708.086 
ATOM   1219  C1'  DC A  59      15.284 291.296 709.350 
ATOM   1220  N1   DC A  59      14.348 290.183 709.669 
ATOM   1221  C2   DC A  59      14.878 289.035 710.253 
ATOM   1222  O2   DC A  59      16.093 288.988 710.480 
ATOM   1223  N3   DC A  59      14.040 288.008 710.551 
ATOM   1224  C4   DC A  59      12.731 288.098 710.288 
ATOM   1225  N4   DC A  59      11.955 287.070 710.597 
ATOM   1226  C5   DC A  59      12.166 289.270 709.687 
ATOM   1227  C6   DC A  59      13.019 290.285 709.397 
ATOM   1228  P    DT A  60      17.825 293.554 706.785 
ATOM   1229  OP1  DT A  60      18.313 294.927 707.044 
ATOM   1230  OP2  DT A  60      16.908 293.397 705.635 
ATOM   1231  O5'  DT A  60      19.069 292.562 706.620 
ATOM   1232  C5'  DT A  60      19.653 291.971 707.796 
ATOM   1233  C4'  DT A  60      19.931 290.501 707.555 
ATOM   1234  O4'  DT A  60      18.788 289.659 707.881 
ATOM   1235  C3'  DT A  60      20.273 290.116 706.115 
ATOM   1236  O3'  DT A  60      21.257 289.090 706.135 
ATOM   1237  C2'  DT A  60      18.976 289.535 705.551 
ATOM   1238  C1'  DT A  60      18.570 288.763 706.803 
ATOM   1239  N1   DT A  60      17.136 288.359 706.819 
ATOM   1240  C2   DT A  60      16.831 287.157 707.412 
ATOM   1241  O2   DT A  60      17.673 286.432 707.911 
ATOM   1242  N3   DT A  60      15.492 286.817 707.407 
ATOM   1243  C4   DT A  60      14.460 287.560 706.872 
ATOM   1244  O4   DT A  60      13.298 287.150 706.928 
ATOM   1245  C5   DT A  60      14.879 288.804 706.272 
ATOM   1246  C7   DT A  60      13.818 289.675 705.665 
ATOM   1247  C6   DT A  60      16.174 289.160 706.262 
ATOM   1248  P    DG A  61      22.433 289.123 705.049 
ATOM   1249  OP1  DG A  61      23.513 290.021 705.515 
ATOM   1250  OP2  DG A  61      21.869 289.423 703.715 
ATOM   1251  O5'  DG A  61      22.941 287.605 705.089 
ATOM   1252  C5'  DG A  61      22.825 286.862 706.316 
ATOM   1253  C4'  DG A  61      22.308 285.466 706.030 
ATOM   1254  O4'  DG A  61      20.853 285.402 706.028 
ATOM   1255  C3'  DG A  61      22.704 284.874 704.678 
ATOM   1256  O3'  DG A  61      22.941 283.480 704.837 
ATOM   1257  C2'  DG A  61      21.469 285.059 703.797 
ATOM   1258  C1'  DG A  61      20.437 284.706 704.864 
ATOM   1259  N9   DG A  61      19.054 285.149 704.529 
ATOM   1260  C8   DG A  61      18.641 286.273 703.847 
ATOM   1261  N7   DG A  61      17.340 286.371 703.719 
ATOM   1262  C5   DG A  61      16.858 285.232 704.361 
ATOM   1263  C6   DG A  61      15.523 284.786 704.550 
ATOM   1264  O6   DG A  61      14.476 285.313 704.185 
ATOM   1265  N1   DG A  61      15.484 283.576 705.257 
ATOM   1266  C2   DG A  61      16.588 282.888 705.721 
ATOM   1267  N2   DG A  61      16.339 281.751 706.375 
ATOM   1268  N3   DG A  61      17.840 283.308 705.543 
ATOM   1269  C4   DG A  61      17.895 284.480 704.859 
ATOM   1270  P    DA A  62      24.157 282.804 704.046 
ATOM   1271  OP1  DA A  62      25.411 282.995 704.808 
ATOM   1272  OP2  DA A  62      24.167 283.285 702.647 
ATOM   1273  O5'  DA A  62      23.737 281.261 704.080 
ATOM   1274  C5'  DA A  62      22.961 280.773 705.191 
ATOM   1275  C4'  DA A  62      21.851 279.869 704.691 
ATOM   1276  O4'  DA A  62      20.639 280.607 704.360 
ATOM   1277  C3'  DA A  62      22.159 279.079 703.419 
ATOM   1278  O3'  DA A  62      21.559 277.793 703.519 
ATOM   1279  C2'  DA A  62      21.462 279.855 702.302 
ATOM   1280  C1'  DA A  62      20.192 280.183 703.082 
ATOM   1281  N9   DA A  62      19.390 281.287 702.483 
ATOM   1282  C8   DA A  62      19.834 282.396 701.824 
ATOM   1283  N7   DA A  62      18.884 283.180 701.415 
ATOM   1284  C5   DA A  62      17.723 282.544 701.835 
ATOM   1285  C6   DA A  62      16.364 282.872 701.707 
ATOM   1286  N6   DA A  62      15.925 283.979 701.090 
ATOM   1287  N1   DA A  62      15.467 282.020 702.238 
ATOM   1288  C2   DA A  62      15.910 280.923 702.851 
ATOM   1289  N3   DA A  62      17.146 280.513 703.030 
ATOM   1290  C4   DA A  62      18.023 281.383 702.489 
ATOM   1291  P    DT A  63      22.357 276.519 702.969 
ATOM   1292  OP1  DT A  63      23.303 276.042 704.003 
ATOM   1293  OP2  DT A  63      22.945 276.835 701.648 
ATOM   1294  O5'  DT A  63      21.174 275.458 702.790 
ATOM   1295  C5'  DT A  63      20.028 275.536 703.659 
ATOM   1296  C4'  DT A  63      18.755 275.354 702.856 
ATOM   1297  O4'  DT A  63      18.250 276.611 702.323 
ATOM   1298  C3'  DT A  63      18.867 274.451 701.628 
ATOM   1299  O3'  DT A  63      17.662 273.707 701.493 
ATOM   1300  C2'  DT A  63      18.977 275.415 700.447 
ATOM   1301  C1'  DT A  63      17.951 276.426 700.948 
ATOM   1302  N1   DT A  63      18.036 277.751 700.273 
ATOM   1303  C2   DT A  63      16.857 278.427 700.071 
ATOM   1304  O2   DT A  63      15.773 277.990 700.418 
ATOM   1305  N3   DT A  63      16.975 279.651 699.442 
ATOM   1306  C4   DT A  63      18.146 280.240 699.009 
ATOM   1307  O4   DT A  63      18.126 281.342 698.457 
ATOM   1308  C5   DT A  63      19.330 279.453 699.265 
ATOM   1309  C7   DT A  63      20.647 280.021 698.825 
ATOM   1310  C6   DT A  63      19.244 278.260 699.874 
ATOM   1311  P    DT A  64      17.743 272.174 701.038 
ATOM   1312  OP1  DT A  64      18.014 271.321 702.216 
ATOM   1313  OP2  DT A  64      18.691 272.042 699.909 
ATOM   1314  O5'  DT A  64      16.251 271.919 700.519 
ATOM   1315  C5'  DT A  64      15.169 272.659 701.115 
ATOM   1316  C4'  DT A  64      14.224 273.152 700.038 
ATOM   1317  O4'  DT A  64      14.618 274.448 699.503 
ATOM   1318  C3'  DT A  64      14.104 272.263 698.800 
ATOM   1319  O3'  DT A  64      12.757 272.288 698.343 
ATOM   1320  C2'  DT A  64      14.986 272.942 697.750 
ATOM   1321  C1'  DT A  64      14.588 274.376 698.086 
ATOM   1322  N1   DT A  64      15.529 275.400 697.551 
ATOM   1323  C2   DT A  64      14.987 276.595 697.145 
ATOM   1324  O2   DT A  64      13.795 276.838 697.208 
ATOM   1325  N3   DT A  64      15.890 277.519 696.654 
ATOM   1326  C4   DT A  64      17.255 277.349 696.539 
ATOM   1327  O4   DT A  64      17.961 278.250 696.083 
ATOM   1328  C5   DT A  64      17.728 276.062 696.990 
ATOM   1329  C7   DT A  64      19.202 275.794 696.899 
ATOM   1330  C6   DT A  64      16.873 275.145 697.472 
ATOM   1331  P    DA A  65      12.097 270.935 697.800 
ATOM   1332  OP1  DA A  65      11.585 270.141 698.941 
ATOM   1333  OP2  DA A  65      13.049 270.243 696.904 
ATOM   1334  O5'  DA A  65      10.870 271.503 696.945 
ATOM   1335  C5'  DA A  65      10.260 272.746 697.340 
ATOM   1336  C4'  DA A  65      10.007 273.610 696.121 
ATOM   1337  O4'  DA A  65      11.150 274.449 695.789 
ATOM   1338  C3'  DA A  65       9.712 272.859 694.823 
ATOM   1339  O3'  DA A  65       8.740 273.586 694.081 
ATOM   1340  C2'  DA A  65      11.031 272.886 694.051 
ATOM   1341  C1'  DA A  65      11.410 274.323 694.399 
ATOM   1342  N9   DA A  65      12.847 274.636 694.167 
ATOM   1343  C8   DA A  65      13.930 273.817 694.319 
ATOM   1344  N7   DA A  65      15.061 274.385 694.035 
ATOM   1345  C5   DA A  65      14.705 275.676 693.669 
ATOM   1346  C6   DA A  65      15.460 276.785 693.254 
ATOM   1347  N6   DA A  65      16.795 276.768 693.134 
ATOM   1348  N1   DA A  65      14.791 277.916 692.966 
ATOM   1349  C2   DA A  65      13.465 277.928 693.088 
ATOM   1350  N3   DA A  65      12.657 276.960 693.464 
ATOM   1351  C4   DA A  65      13.352 275.839 693.746 
ATOM   1352  P    DT A  66       7.596 272.780 693.303 
ATOM   1353  OP1  DT A  66       6.492 272.461 694.236 
ATOM   1354  OP2  DT A  66       8.196 271.631 692.590 
ATOM   1355  O5'  DT A  66       7.106 273.874 692.242 
ATOM   1356  C5'  DT A  66       7.195 275.268 692.586 
ATOM   1357  C4'  DT A  66       7.737 276.059 691.411 
ATOM   1358  O4'  DT A  66       9.192 276.120 691.407 
ATOM   1359  C3'  DT A  66       7.388 275.515 690.026 
ATOM   1360  O3'  DT A  66       7.163 276.609 689.145 
ATOM   1361  C2'  DT A  66       8.645 274.775 689.572 
ATOM   1362  C1'  DT A  66       9.651 275.792 690.105 
ATOM   1363  N1   DT A  66      11.037 275.259 690.223 
ATOM   1364  C2   DT A  66      12.066 276.135 689.977 
ATOM   1365  O2   DT A  66      11.886 277.301 689.674 
ATOM   1366  N3   DT A  66      13.336 275.605 690.095 
ATOM   1367  C4   DT A  66      13.654 274.304 690.431 
ATOM   1368  O4   DT A  66      14.830 273.945 690.507 
ATOM   1369  C5   DT A  66      12.505 273.461 690.671 
ATOM   1370  C7   DT A  66      12.762 272.029 691.042 
ATOM   1371  C6   DT A  66      11.260 273.950 690.562 
ATOM   1372  P    DG A  67       5.980 276.512 688.072 
ATOM   1373  OP1  DG A  67       4.701 276.900 688.709 
ATOM   1374  OP2  DG A  67       6.005 275.182 687.425 
ATOM   1375  O5'  DG A  67       6.417 277.631 687.016 
ATOM   1376  C5'  DG A  67       7.166 278.771 687.478 
ATOM   1377  C4'  DG A  67       8.300 279.069 686.517 
ATOM   1378  O4'  DG A  67       9.512 278.329 686.842 
ATOM   1379  C3'  DG A  67       8.039 278.723 685.052 
ATOM   1380  O3'  DG A  67       8.651 279.709 684.230 
ATOM   1381  C2'  DG A  67       8.760 277.393 684.833 
ATOM   1382  C1'  DG A  67      10.002 277.729 685.653 
ATOM   1383  N9   DG A  67      10.808 276.536 686.035 
ATOM   1384  C8   DG A  67      10.385 275.262 686.347 
ATOM   1385  N7   DG A  67      11.357 274.433 686.643 
ATOM   1386  C5   DG A  67      12.505 275.213 686.516 
ATOM   1387  C6   DG A  67      13.869 274.869 686.710 
ATOM   1388  O6   DG A  67      14.351 273.788 687.038 
ATOM   1389  N1   DG A  67      14.711 275.965 686.475 
ATOM   1390  C2   DG A  67      14.291 277.227 686.103 
ATOM   1391  N2   DG A  67      15.252 278.137 685.928 
ATOM   1392  N3   DG A  67      13.012 277.548 685.923 
ATOM   1393  C4   DG A  67      12.182 276.497 686.146 
ATOM   1394  P    DT A  68       7.885 280.210 682.916 
ATOM   1395  OP1  DT A  68       6.916 281.268 683.280 
ATOM   1396  OP2  DT A  68       7.333 279.045 682.190 
ATOM   1397  O5'  DT A  68       9.086 280.848 682.073 
ATOM   1398  C5'  DT A  68      10.205 281.421 682.776 
ATOM   1399  C4'  DT A  68      11.504 280.997 682.118 
ATOM   1400  O4'  DT A  68      12.009 279.737 682.646 
ATOM   1401  C3'  DT A  68      11.439 280.765 680.608 
ATOM   1402  O3'  DT A  68      12.656 281.209 680.022 
ATOM   1403  C2'  DT A  68      11.351 279.246 680.454 
ATOM   1404  C1'  DT A  68      12.351 278.899 681.553 
ATOM   1405  N1   DT A  68      12.269 277.485 682.012 
ATOM   1406  C2   DT A  68      13.445 276.878 682.383 
ATOM   1407  O2   DT A  68      14.524 277.447 682.350 
ATOM   1408  N3   DT A  68      13.331 275.567 682.802 
ATOM   1409  C4   DT A  68      12.166 274.831 682.878 
ATOM   1410  O4   DT A  68      12.189 273.662 683.270 
ATOM   1411  C5   DT A  68      10.985 275.552 682.468 
ATOM   1412  C7   DT A  68       9.673 274.824 682.520 
ATOM   1413  C6   DT A  68      11.067 276.827 682.056 
ATOM   1414  P    DC A  69      12.607 281.968 678.613 
ATOM   1415  OP1  DC A  69      12.313 283.402 678.833 
ATOM   1416  OP2  DC A  69      11.694 281.251 677.695 
ATOM   1417  O5'  DC A  69      14.116 281.799 678.110 
ATOM   1418  C5'  DC A  69      15.171 281.711 679.086 
ATOM   1419  C4'  DC A  69      16.142 280.612 678.703 
ATOM   1420  O4'  DC A  69      15.748 279.314 679.231 
ATOM   1421  C3'  DC A  69      16.308 280.365 677.203 
ATOM   1422  O3'  DC A  69      17.667 280.041 676.938 
ATOM   1423  C2'  DC A  69      15.450 279.133 676.917 
ATOM   1424  C1'  DC A  69      15.820 278.362 678.181 
ATOM   1425  N1   DC A  69      14.883 277.249 678.500 
ATOM   1426  C2   DC A  69      15.414 276.102 679.084 
ATOM   1427  O2   DC A  69      16.628 276.054 679.312 
ATOM   1428  N3   DC A  69      14.576 275.074 679.382 
ATOM   1429  C4   DC A  69      13.267 275.165 679.119 
ATOM   1430  N4   DC A  69      12.491 274.137 679.429 
ATOM   1431  C5   DC A  69      12.701 276.336 678.519 
ATOM   1432  C6   DC A  69      13.554 277.351 678.228 
ATOM   1433  P    DT A  70      18.360 280.621 675.616 
ATOM   1434  OP1  DT A  70      18.848 281.994 675.875 
ATOM   1435  OP2  DT A  70      17.443 280.464 674.466 
ATOM   1436  O5'  DT A  70      19.605 279.628 675.451 
ATOM   1437  C5'  DT A  70      20.188 279.038 676.627 
ATOM   1438  C4'  DT A  70      20.466 277.568 676.386 
ATOM   1439  O4'  DT A  70      19.323 276.726 676.712 
ATOM   1440  C3'  DT A  70      20.808 277.183 674.947 
ATOM   1441  O3'  DT A  70      21.792 276.157 674.966 
ATOM   1442  C2'  DT A  70      19.512 276.602 674.382 
ATOM   1443  C1'  DT A  70      19.105 275.829 675.634 
ATOM   1444  N1   DT A  70      17.671 275.426 675.650 
ATOM   1445  C2   DT A  70      17.366 274.224 676.243 
ATOM   1446  O2   DT A  70      18.208 273.499 676.743 
ATOM   1447  N3   DT A  70      16.028 273.883 676.238 
ATOM   1448  C4   DT A  70      14.996 274.626 675.703 
ATOM   1449  O4   DT A  70      13.834 274.217 675.759 
ATOM   1450  C5   DT A  70      15.415 275.871 675.103 
ATOM   1451  C7   DT A  70      14.353 276.741 674.496 
ATOM   1452  C6   DT A  70      16.710 276.227 675.093 
ATOM   1453  P    DG A  71      22.969 276.189 673.880 
ATOM   1454  OP1  DG A  71      24.049 277.087 674.346 
ATOM   1455  OP2  DG A  71      22.404 276.489 672.546 
ATOM   1456  O5'  DG A  71      23.476 274.672 673.920 
ATOM   1457  C5'  DG A  71      23.361 273.928 675.148 
ATOM   1458  C4'  DG A  71      22.843 272.532 674.861 
ATOM   1459  O4'  DG A  71      21.388 272.469 674.860 
ATOM   1460  C3'  DG A  71      23.239 271.940 673.509 
ATOM   1461  O3'  DG A  71      23.476 270.547 673.668 
ATOM   1462  C2'  DG A  71      22.004 272.125 672.628 
ATOM   1463  C1'  DG A  71      20.972 271.773 673.695 
ATOM   1464  N9   DG A  71      19.590 272.216 673.360 
ATOM   1465  C8   DG A  71      19.176 273.340 672.678 
ATOM   1466  N7   DG A  71      17.876 273.438 672.550 
ATOM   1467  C5   DG A  71      17.393 272.298 673.192 
ATOM   1468  C6   DG A  71      16.059 271.852 673.381 
ATOM   1469  O6   DG A  71      15.011 272.379 673.016 
ATOM   1470  N1   DG A  71      16.020 270.642 674.088 
ATOM   1471  C2   DG A  71      17.123 269.954 674.552 
ATOM   1472  N2   DG A  71      16.875 268.817 675.206 
ATOM   1473  N3   DG A  71      18.375 270.375 674.374 
ATOM   1474  C4   DG A  71      18.431 271.546 673.690 
ATOM   1475  P    DG A  72      24.692 269.870 672.877 
ATOM   1476  OP1  DG A  72      25.947 270.062 673.639 
ATOM   1477  OP2  DG A  72      24.702 270.351 671.478 
ATOM   1478  O5'  DG A  72      24.272 268.327 672.911 
ATOM   1479  C5'  DG A  72      23.496 267.839 674.022 
ATOM   1480  C4'  DG A  72      22.386 266.935 673.522 
ATOM   1481  O4'  DG A  72      21.175 267.673 673.191 
ATOM   1482  C3'  DG A  72      22.695 266.145 672.250 
ATOM   1483  O3'  DG A  72      22.095 264.859 672.350 
ATOM   1484  C2'  DG A  72      21.997 266.921 671.133 
ATOM   1485  C1'  DG A  72      20.728 267.250 671.913 
ATOM   1486  N9   DG A  72      19.925 268.353 671.314 
ATOM   1487  C8   DG A  72      20.355 269.479 670.646 
ATOM   1488  N7   DG A  72      19.385 270.261 670.240 
ATOM   1489  C5   DG A  72      18.231 269.607 670.668 
ATOM   1490  C6   DG A  72      16.867 269.970 670.522 
ATOM   1491  O6   DG A  72      16.389 270.960 669.974 
ATOM   1492  N1   DG A  72      16.018 269.020 671.107 
ATOM   1493  C2   DG A  72      16.434 267.871 671.750 
ATOM   1494  N2   DG A  72      15.467 267.093 672.243 
ATOM   1495  N3   DG A  72      17.714 267.531 671.888 
ATOM   1496  C4   DG A  72      18.550 268.442 671.325 
ATOM   1497  P    DT A  73      22.893 263.586 671.800 
ATOM   1498  OP1  DT A  73      23.839 263.108 672.834 
ATOM   1499  OP2  DT A  73      23.481 263.901 670.479 
ATOM   1500  O5'  DT A  73      21.710 262.524 671.621 
ATOM   1501  C5'  DT A  73      20.564 262.603 672.490 
ATOM   1502  C4'  DT A  73      19.291 262.421 671.687 
ATOM   1503  O4'  DT A  73      18.786 263.677 671.154 
ATOM   1504  C3'  DT A  73      19.402 261.518 670.459 
ATOM   1505  O3'  DT A  73      18.198 260.773 670.324 
ATOM   1506  C2'  DT A  73      19.512 262.482 669.278 
ATOM   1507  C1'  DT A  73      18.486 263.492 669.779 
ATOM   1508  N1   DT A  73      18.571 264.818 669.104 
ATOM   1509  C2   DT A  73      17.393 265.494 668.903 
ATOM   1510  O2   DT A  73      16.308 265.056 669.250 
ATOM   1511  N3   DT A  73      17.510 266.718 668.273 
ATOM   1512  C4   DT A  73      18.681 267.306 667.840 
ATOM   1513  O4   DT A  73      18.662 268.408 667.288 
ATOM   1514  C5   DT A  73      19.865 266.520 668.096 
ATOM   1515  C7   DT A  73      21.182 267.087 667.656 
ATOM   1516  C6   DT A  73      19.779 265.326 668.706 
ATOM   1517  P    DC A  74      18.279 259.241 669.869 
ATOM   1518  OP1  DC A  74      18.549 258.387 671.047 
ATOM   1519  OP2  DC A  74      19.227 259.108 668.740 
ATOM   1520  O5'  DC A  74      16.787 258.986 669.350 
ATOM   1521  C5'  DC A  74      15.705 259.725 669.946 
ATOM   1522  C4'  DC A  74      14.760 260.218 668.869 
ATOM   1523  O4'  DC A  74      15.153 261.515 668.334 
ATOM   1524  C3'  DC A  74      14.640 259.330 667.631 
ATOM   1525  O3'  DC A  74      13.293 259.355 667.174 
ATOM   1526  C2'  DC A  74      15.521 260.009 666.581 
ATOM   1527  C1'  DC A  74      15.123 261.442 666.917 
ATOM   1528  N1   DC A  74      16.064 262.466 666.382 
ATOM   1529  C2   DC A  74      15.531 263.683 665.966 
ATOM   1530  O2   DC A  74      14.311 263.863 666.058 
ATOM   1531  N3   DC A  74      16.372 264.629 665.475 
ATOM   1532  C4   DC A  74      17.688 264.396 665.391 
ATOM   1533  N4   DC A  74      18.467 265.350 664.905 
ATOM   1534  C5   DC A  74      18.256 263.150 665.813 
ATOM   1535  C6   DC A  74      17.399 262.218 666.301 
ATOM   1536  P    DA A  75      12.633 258.002 666.631 
ATOM   1537  OP1  DA A  75      12.120 257.208 667.772 
ATOM   1538  OP2  DA A  75      13.585 257.310 665.735 
ATOM   1539  O5'  DA A  75      11.405 258.569 665.776 
ATOM   1540  C5'  DA A  75      10.795 259.812 666.171 
ATOM   1541  C4'  DA A  75      10.543 260.676 664.952 
ATOM   1542  O4'  DA A  75      11.686 261.516 664.620 
ATOM   1543  C3'  DA A  75      10.248 259.925 663.654 
ATOM   1544  O3'  DA A  75       9.275 260.652 662.912 
ATOM   1545  C2'  DA A  75      11.567 259.953 662.882 
ATOM   1546  C1'  DA A  75      11.946 261.389 663.230 
ATOM   1547  N9   DA A  75      13.382 261.703 662.998 
ATOM   1548  C8   DA A  75      14.465 260.884 663.150 
ATOM   1549  N7   DA A  75      15.596 261.452 662.866 
ATOM   1550  C5   DA A  75      15.240 262.742 662.500 
ATOM   1551  C6   DA A  75      15.995 263.852 662.085 
ATOM   1552  N6   DA A  75      17.331 263.835 661.965 
ATOM   1553  N1   DA A  75      15.326 264.983 661.797 
ATOM   1554  C2   DA A  75      14.000 264.994 661.919 
ATOM   1555  N3   DA A  75      13.192 264.026 662.295 
ATOM   1556  C4   DA A  75      13.887 262.906 662.577 
ATOM   1557  P    DG A  76       8.131 259.847 662.134 
ATOM   1558  OP1  DG A  76       7.027 259.528 663.067 
ATOM   1559  OP2  DG A  76       8.731 258.697 661.421 
ATOM   1560  O5'  DG A  76       7.641 260.940 661.073 
ATOM   1561  C5'  DG A  76       7.730 262.335 661.417 
ATOM   1562  C4'  DG A  76       8.273 263.126 660.242 
ATOM   1563  O4'  DG A  76       9.727 263.187 660.238 
ATOM   1564  C3'  DG A  76       7.923 262.582 658.857 
ATOM   1565  O3'  DG A  76       7.699 263.676 657.976 
ATOM   1566  C2'  DG A  76       9.181 261.841 658.403 
ATOM   1567  C1'  DG A  76      10.186 262.858 658.936 
ATOM   1568  N9   DG A  76      11.572 262.325 659.054 
ATOM   1569  C8   DG A  76      11.991 261.054 659.380 
ATOM   1570  N7   DG A  76      13.295 260.910 659.397 
ATOM   1571  C5   DG A  76      13.772 262.175 659.058 
ATOM   1572  C6   DG A  76      15.105 262.641 658.915 
ATOM   1573  O6   DG A  76      16.156 262.022 659.061 
ATOM   1574  N1   DG A  76      15.138 263.996 658.559 
ATOM   1575  C2   DG A  76      14.029 264.796 658.367 
ATOM   1576  N2   DG A  76      14.273 266.065 658.031 
ATOM   1577  N3   DG A  76      12.779 264.359 658.502 
ATOM   1578  C4   DG A  76      12.729 263.046 658.847 
ATOM   1579  P    DT A  77       6.515 263.578 656.903 
ATOM   1580  OP1  DT A  77       5.236 263.966 657.540 
ATOM   1581  OP2  DT A  77       6.541 262.248 656.256 
ATOM   1582  O5'  DT A  77       6.952 264.698 655.848 
ATOM   1583  C5'  DT A  77       7.702 265.837 656.309 
ATOM   1584  C4'  DT A  77       8.836 266.135 655.348 
ATOM   1585  O4'  DT A  77      10.047 265.395 655.673 
ATOM   1586  C3'  DT A  77       8.574 265.790 653.883 
ATOM   1587  O3'  DT A  77       9.187 266.775 653.061 
ATOM   1588  C2'  DT A  77       9.296 264.459 653.664 
ATOM   1589  C1'  DT A  77      10.537 264.795 654.484 
ATOM   1590  N1   DT A  77      11.343 263.602 654.866 
ATOM   1591  C2   DT A  77      12.707 263.760 654.924 
ATOM   1592  O2   DT A  77      13.263 264.817 654.679 
ATOM   1593  N3   DT A  77      13.421 262.633 655.280 
ATOM   1594  C4   DT A  77      12.896 261.391 655.577 
ATOM   1595  O4   DT A  77      13.636 260.455 655.884 
ATOM   1596  C5   DT A  77      11.457 261.324 655.490 
ATOM   1597  C7   DT A  77      10.803 260.008 655.797 
ATOM   1598  C6   DT A  77      10.738 262.405 655.145 
ATOM   1599  P    DG A  78       8.420 267.276 651.747 
ATOM   1600  OP1  DG A  78       7.451 268.334 652.111 
ATOM   1601  OP2  DG A  78       7.868 266.112 651.021 
ATOM   1602  O5'  DG A  78       9.622 267.914 650.904 
ATOM   1603  C5'  DG A  78      10.741 268.488 651.607 
ATOM   1604  C4'  DG A  78      12.039 268.064 650.949 
ATOM   1605  O4'  DG A  78      12.544 266.804 651.477 
ATOM   1606  C3'  DG A  78      11.975 267.831 649.439 
ATOM   1607  O3'  DG A  78      13.192 268.275 648.853 
ATOM   1608  C2'  DG A  78      11.887 266.312 649.285 
ATOM   1609  C1'  DG A  78      12.887 265.965 650.384 
ATOM   1610  N9   DG A  78      12.805 264.551 650.843 
ATOM   1611  C8   DG A  78      11.701 263.733 650.954 
ATOM   1612  N7   DG A  78      11.972 262.528 651.394 
ATOM   1613  C5   DG A  78      13.352 262.549 651.587 
ATOM   1614  C6   DG A  78      14.225 261.530 652.051 
ATOM   1615  O6   DG A  78      13.955 260.383 652.394 
ATOM   1616  N1   DG A  78      15.553 261.975 652.095 
ATOM   1617  C2   DG A  78      15.982 263.238 651.738 
ATOM   1618  N2   DG A  78      17.293 263.468 651.851 
ATOM   1619  N3   DG A  78      15.162 264.193 651.303 
ATOM   1620  C4   DG A  78      13.870 263.778 651.254 
ATOM   1621  P    DA A  79      13.142 269.035 647.444 
ATOM   1622  OP1  DA A  79      12.848 270.469 647.664 
ATOM   1623  OP2  DA A  79      12.230 268.318 646.526 
ATOM   1624  O5'  DA A  79      14.652 268.866 646.941 
ATOM   1625  C5'  DA A  79      15.707 268.778 647.917 
ATOM   1626  C4'  DA A  79      16.678 267.679 647.534 
ATOM   1627  O4'  DA A  79      16.284 266.381 648.062 
ATOM   1628  C3'  DA A  79      16.843 267.431 646.034 
ATOM   1629  O3'  DA A  79      18.203 267.107 645.769 
ATOM   1630  C2'  DA A  79      15.985 266.199 645.748 
ATOM   1631  C1'  DA A  79      16.355 265.429 647.012 
ATOM   1632  N9   DA A  79      15.419 264.316 647.331 
ATOM   1633  C8   DA A  79      14.070 264.256 647.126 
ATOM   1634  N7   DA A  79      13.528 263.143 647.511 
ATOM   1635  C5   DA A  79      14.595 262.408 648.010 
ATOM   1636  C6   DA A  79      14.679 261.125 648.576 
ATOM   1637  N6   DA A  79      13.621 260.319 648.742 
ATOM   1638  N1   DA A  79      15.895 260.699 648.967 
ATOM   1639  C2   DA A  79      16.942 261.505 648.800 
ATOM   1640  N3   DA A  79      16.986 262.715 648.286 
ATOM   1641  C4   DA A  79      15.757 263.117 647.903 
ATOM   1642  P    DA A  80      18.896 267.687 644.448 
ATOM   1643  OP1  DA A  80      19.384 269.060 644.706 
ATOM   1644  OP2  DA A  80      17.979 267.530 643.297 
ATOM   1645  O5'  DA A  80      20.140 266.695 644.282 
ATOM   1646  C5'  DA A  80      20.724 266.104 645.458 
ATOM   1647  C4'  DA A  80      21.002 264.634 645.217 
ATOM   1648  O4'  DA A  80      19.859 263.792 645.543 
ATOM   1649  C3'  DA A  80      21.344 264.249 643.778 
ATOM   1650  O3'  DA A  80      22.328 263.223 643.797 
ATOM   1651  C2'  DA A  80      20.047 263.668 643.214 
ATOM   1652  C1'  DA A  80      19.641 262.896 644.465 
ATOM   1653  N9   DA A  80      18.207 262.492 644.481 
ATOM   1654  C8   DA A  80      17.131 263.164 643.977 
ATOM   1655  N7   DA A  80      16.002 262.549 644.146 
ATOM   1656  C5   DA A  80      16.352 261.383 644.811 
ATOM   1657  C6   DA A  80      15.597 260.297 645.281 
ATOM   1658  N6   DA A  80      14.266 260.206 645.145 
ATOM   1659  N1   DA A  80      16.260 259.301 645.899 
ATOM   1660  C2   DA A  80      17.582 259.396 646.031 
ATOM   1661  N3   DA A  80      18.390 260.355 645.635 
ATOM   1662  C4   DA A  80      17.701 261.339 645.020 
ATOM   1663  P    DG A  81      23.504 263.256 642.711 
ATOM   1664  OP1  DG A  81      24.584 264.154 643.177 
ATOM   1665  OP2  DG A  81      22.939 263.556 641.377 
ATOM   1666  O5'  DG A  81      24.012 261.738 642.751 
ATOM   1667  C5'  DG A  81      23.896 260.995 643.979 
ATOM   1668  C4'  DG A  81      23.379 259.599 643.693 
ATOM   1669  O4'  DG A  81      21.924 259.535 643.691 
ATOM   1670  C3'  DG A  81      23.775 259.007 642.340 
ATOM   1671  O3'  DG A  81      24.012 257.613 642.499 
ATOM   1672  C2'  DG A  81      22.540 259.192 641.459 
ATOM   1673  C1'  DG A  81      21.508 258.839 642.526 
ATOM   1674  N9   DG A  81      20.125 259.282 642.192 
ATOM   1675  C8   DG A  81      19.712 260.406 641.509 
ATOM   1676  N7   DG A  81      18.411 260.504 641.381 
ATOM   1677  C5   DG A  81      17.929 259.365 642.023 
ATOM   1678  C6   DG A  81      16.594 258.919 642.212 
ATOM   1679  O6   DG A  81      15.547 259.446 641.847 
ATOM   1680  N1   DG A  81      16.555 257.709 642.919 
ATOM   1681  C2   DG A  81      17.659 257.021 643.383 
ATOM   1682  N2   DG A  81      17.410 255.884 644.037 
ATOM   1683  N3   DG A  81      18.911 257.441 643.205 
ATOM   1684  C4   DG A  81      18.966 258.613 642.521 
ATOM   1685  P    DA A  82      25.228 256.937 641.708 
ATOM   1686  OP1  DA A  82      26.482 257.128 642.470 
ATOM   1687  OP2  DA A  82      25.238 257.418 640.309 
ATOM   1688  O5'  DA A  82      24.808 255.394 641.743 
ATOM   1689  C5'  DA A  82      24.032 254.906 642.853 
ATOM   1690  C4'  DA A  82      22.922 254.002 642.353 
ATOM   1691  O4'  DA A  82      21.710 254.740 642.022 
ATOM   1692  C3'  DA A  82      23.230 253.212 641.081 
ATOM   1693  O3'  DA A  82      22.630 251.926 641.181 
ATOM   1694  C2'  DA A  82      22.533 253.988 639.964 
ATOM   1695  C1'  DA A  82      21.263 254.316 640.744 
ATOM   1696  N9   DA A  82      20.461 255.420 640.146 
ATOM   1697  C8   DA A  82      20.905 256.529 639.486 
ATOM   1698  N7   DA A  82      19.955 257.313 639.077 
ATOM   1699  C5   DA A  82      18.794 256.677 639.497 
ATOM   1700  C6   DA A  82      17.435 257.005 639.370 
ATOM   1701  N6   DA A  82      16.996 258.112 638.752 
ATOM   1702  N1   DA A  82      16.538 256.153 639.900 
ATOM   1703  C2   DA A  82      16.981 255.056 640.513 
ATOM   1704  N3   DA A  82      18.217 254.646 640.692 
ATOM   1705  C4   DA A  82      19.094 255.516 640.151 
ATOM   1706  P    DA A  83      23.428 250.652 640.631 
ATOM   1707  OP1  DA A  83      24.374 250.175 641.665 
ATOM   1708  OP2  DA A  83      24.016 250.968 639.310 
ATOM   1709  O5'  DA A  83      22.245 249.591 640.452 
ATOM   1710  C5'  DA A  83      21.099 249.669 641.321 
ATOM   1711  C4'  DA A  83      19.826 249.487 640.518 
ATOM   1712  O4'  DA A  83      19.321 250.744 639.985 
ATOM   1713  C3'  DA A  83      19.938 248.584 639.290 
ATOM   1714  O3'  DA A  83      18.733 247.840 639.155 
ATOM   1715  C2'  DA A  83      20.048 249.548 638.109 
ATOM   1716  C1'  DA A  83      19.022 250.559 638.610 
ATOM   1717  N9   DA A  83      19.107 251.884 637.935 
ATOM   1718  C8   DA A  83      20.217 252.534 637.478 
ATOM   1719  N7   DA A  83      19.966 253.681 636.930 
ATOM   1720  C5   DA A  83      18.587 253.805 637.030 
ATOM   1721  C6   DA A  83      17.695 254.813 636.629 
ATOM   1722  N6   DA A  83      18.079 255.942 636.017 
ATOM   1723  N1   DA A  83      16.386 254.617 636.881 
ATOM   1724  C2   DA A  83      16.010 253.494 637.490 
ATOM   1725  N3   DA A  83      16.748 252.489 637.908 
ATOM   1726  C4   DA A  83      18.052 252.709 637.644 
ATOM   1727  P    DT A  84      18.814 246.307 638.700 
ATOM   1728  OP1  DT A  84      19.085 245.454 639.878 
ATOM   1729  OP2  DT A  84      19.762 246.175 637.571 
ATOM   1730  O5'  DT A  84      17.322 246.053 638.181 
ATOM   1731  C5'  DT A  84      16.240 246.792 638.777 
ATOM   1732  C4'  DT A  84      15.295 247.285 637.700 
ATOM   1733  O4'  DT A  84      15.689 248.581 637.165 
ATOM   1734  C3'  DT A  84      15.175 246.396 636.462 
ATOM   1735  O3'  DT A  84      13.828 246.421 636.005 
ATOM   1736  C2'  DT A  84      16.057 247.075 635.412 
ATOM   1737  C1'  DT A  84      15.659 248.509 635.748 
ATOM   1738  N1   DT A  84      16.600 249.533 635.213 
ATOM   1739  C2   DT A  84      16.058 250.728 634.807 
ATOM   1740  O2   DT A  84      14.866 250.971 634.870 
ATOM   1741  N3   DT A  84      16.961 251.652 634.316 
ATOM   1742  C4   DT A  84      18.326 251.482 634.201 
ATOM   1743  O4   DT A  84      19.032 252.383 633.745 
ATOM   1744  C5   DT A  84      18.799 250.195 634.652 
ATOM   1745  C7   DT A  84      20.273 249.927 634.561 
ATOM   1746  C6   DT A  84      17.944 249.278 635.134 
ATOM   1747  P    DT A  85      13.168 245.068 635.463 
ATOM   1748  OP1  DT A  85      12.656 244.274 636.603 
ATOM   1749  OP2  DT A  85      14.120 244.376 634.566 
ATOM   1750  O5'  DT A  85      11.941 245.635 634.607 
ATOM   1751  C5'  DT A  85      11.331 246.879 635.002 
ATOM   1752  C4'  DT A  85      11.078 247.743 633.783 
ATOM   1753  O4'  DT A  85      12.221 248.582 633.451 
ATOM   1754  C3'  DT A  85      10.783 246.992 632.485 
ATOM   1755  O3'  DT A  85       9.811 247.719 631.743 
ATOM   1756  C2'  DT A  85      12.102 247.019 631.713 
ATOM   1757  C1'  DT A  85      12.481 248.456 632.061 
ATOM   1758  N1   DT A  85      13.918 248.769 631.829 
ATOM   1759  C2   DT A  85      14.220 250.041 631.406 
ATOM   1760  O2   DT A  85      13.373 250.897 631.220 
ATOM   1761  N3   DT A  85      15.563 250.295 631.201 
ATOM   1762  C4   DT A  85      16.601 249.403 631.380 
ATOM   1763  O4   DT A  85      17.765 249.746 631.163 
ATOM   1764  C5   DT A  85      16.184 248.095 631.824 
ATOM   1765  C7   DT A  85      17.253 247.064 632.043 
ATOM   1766  C6   DT A  85      14.886 247.820 632.032 
ATOM   1767  P    DT A  86       8.667 246.913 630.965 
ATOM   1768  OP1  DT A  86       7.563 246.594 631.898 
ATOM   1769  OP2  DT A  86       9.267 245.764 630.253 
ATOM   1770  O5'  DT A  86       8.177 248.007 629.904 
ATOM   1771  C5'  DT A  86       8.266 249.401 630.248 
ATOM   1772  C4'  DT A  86       8.808 250.192 629.073 
ATOM   1773  O4'  DT A  86      10.263 250.253 629.069 
ATOM   1774  C3'  DT A  86       8.459 249.648 627.688 
ATOM   1775  O3'  DT A  86       8.234 250.742 626.807 
ATOM   1776  C2'  DT A  86       9.716 248.908 627.234 
ATOM   1777  C1'  DT A  86      10.722 249.925 627.767 
ATOM   1778  N1   DT A  86      12.108 249.392 627.885 
ATOM   1779  C2   DT A  86      13.137 250.268 627.639 
ATOM   1780  O2   DT A  86      12.957 251.434 627.336 
ATOM   1781  N3   DT A  86      14.407 249.738 627.758 
ATOM   1782  C4   DT A  86      14.725 248.437 628.094 
ATOM   1783  O4   DT A  86      15.901 248.078 628.169 
ATOM   1784  C5   DT A  86      13.576 247.594 628.333 
ATOM   1785  C7   DT A  86      13.833 246.162 628.704 
ATOM   1786  C6   DT A  86      12.331 248.083 628.224 
ATOM   1787  P    DC A  87       7.051 250.645 625.734 
ATOM   1788  OP1  DC A  87       5.772 251.033 626.371 
ATOM   1789  OP2  DC A  87       7.076 249.315 625.087 
ATOM   1790  O5'  DC A  87       7.488 251.764 624.679 
ATOM   1791  C5'  DC A  87       8.237 252.904 625.140 
ATOM   1792  C4'  DC A  87       9.371 253.202 624.179 
ATOM   1793  O4'  DC A  87      10.583 252.462 624.504 
ATOM   1794  C3'  DC A  87       9.110 252.856 622.714 
ATOM   1795  O3'  DC A  87       9.722 253.842 621.892 
ATOM   1796  C2'  DC A  87       9.831 251.526 622.495 
ATOM   1797  C1'  DC A  87      11.073 251.862 623.315 
ATOM   1798  N1   DC A  87      11.879 250.669 623.697 
ATOM   1799  C2   DC A  87      13.263 250.812 623.760 
ATOM   1800  O2   DC A  87      13.760 251.914 623.499 
ATOM   1801  N3   DC A  87      14.015 249.736 624.106 
ATOM   1802  C4   DC A  87      13.437 248.560 624.381 
ATOM   1803  N4   DC A  87      14.214 247.540 624.714 
ATOM   1804  C5   DC A  87      12.016 248.391 624.322 
ATOM   1805  C6   DC A  87      11.282 249.478 623.974 
ATOM   1806  P    DC A  88       8.956 254.343 620.578 
ATOM   1807  OP1  DC A  88       7.987 255.401 620.942 
ATOM   1808  OP2  DC A  88       8.404 253.178 619.852 
ATOM   1809  O5'  DC A  88      10.157 254.981 619.735 
ATOM   1810  C5'  DC A  88      11.276 255.554 620.438 
ATOM   1811  C4'  DC A  88      12.575 255.130 619.780 
ATOM   1812  O4'  DC A  88      13.080 253.870 620.308 
ATOM   1813  C3'  DC A  88      12.510 254.898 618.271 
ATOM   1814  O3'  DC A  88      13.727 255.342 617.684 
ATOM   1815  C2'  DC A  88      12.422 253.379 618.116 
ATOM   1816  C1'  DC A  88      13.422 253.032 619.215 
ATOM   1817  N1   DC A  88      13.340 251.618 619.674 
ATOM   1818  C2   DC A  88      14.524 250.988 620.054 
ATOM   1819  O2   DC A  88      15.583 251.625 619.995 
ATOM   1820  N3   DC A  88      14.471 249.699 620.474 
ATOM   1821  C4   DC A  88      13.303 249.044 620.523 
ATOM   1822  N4   DC A  88      13.304 247.787 620.941 
ATOM   1823  C5   DC A  88      12.075 249.673 620.137 
ATOM   1824  C6   DC A  88      12.149 250.962 619.719 
ATOM   1825  P    DA A  89      13.678 256.101 616.275 
ATOM   1826  OP1  DA A  89      13.384 257.535 616.495 
ATOM   1827  OP2  DA A  89      12.765 255.384 615.357 
ATOM   1828  O5'  DA A  89      15.187 255.932 615.772 
ATOM   1829  C5'  DA A  89      16.242 255.844 616.749 
ATOM   1830  C4'  DA A  89      17.213 254.745 616.365 
ATOM   1831  O4'  DA A  89      16.819 253.447 616.893 
ATOM   1832  C3'  DA A  89      17.379 254.498 614.866 
ATOM   1833  O3'  DA A  89      18.738 254.174 614.600 
ATOM   1834  C2'  DA A  89      16.521 253.266 614.579 
ATOM   1835  C1'  DA A  89      16.891 252.495 615.843 
ATOM   1836  N9   DA A  89      15.954 251.382 616.162 
ATOM   1837  C8   DA A  89      14.606 251.323 615.957 
ATOM   1838  N7   DA A  89      14.064 250.209 616.342 
ATOM   1839  C5   DA A  89      15.131 249.474 616.841 
ATOM   1840  C6   DA A  89      15.215 248.191 617.407 
ATOM   1841  N6   DA A  89      14.157 247.385 617.573 
ATOM   1842  N1   DA A  89      16.431 247.765 617.798 
ATOM   1843  C2   DA A  89      17.478 248.571 617.631 
ATOM   1844  N3   DA A  89      17.521 249.781 617.118 
ATOM   1845  C4   DA A  89      16.292 250.184 616.734 
ATOM   1846  P    DG A  90      19.431 254.754 613.279 
ATOM   1847  OP1  DG A  90      19.919 256.127 613.537 
ATOM   1848  OP2  DG A  90      18.514 254.597 612.128 
ATOM   1849  O5'  DG A  90      20.676 253.761 613.113 
ATOM   1850  C5'  DG A  90      21.259 253.171 614.290 
ATOM   1851  C4'  DG A  90      21.537 251.701 614.048 
ATOM   1852  O4'  DG A  90      20.394 250.859 614.374 
ATOM   1853  C3'  DG A  90      21.879 251.316 612.609 
ATOM   1854  O3'  DG A  90      22.863 250.290 612.628 
ATOM   1855  C2'  DG A  90      20.583 250.735 612.045 
ATOM   1856  C1'  DG A  90      20.176 249.962 613.296 
ATOM   1857  N9   DG A  90      18.742 249.559 613.312 
ATOM   1858  C8   DG A  90      17.645 250.222 612.809 
ATOM   1859  N7   DG A  90      16.510 249.590 612.987 
ATOM   1860  C5   DG A  90      16.883 248.424 613.655 
ATOM   1861  C6   DG A  90      16.089 247.342 614.117 
ATOM   1862  O6   DG A  90      14.873 247.188 614.031 
ATOM   1863  N1   DG A  90      16.872 246.363 614.742 
ATOM   1864  C2   DG A  90      18.243 246.422 614.901 
ATOM   1865  N2   DG A  90      18.806 245.385 615.527 
ATOM   1866  N3   DG A  90      18.988 247.437 614.468 
ATOM   1867  C4   DG A  90      18.242 248.395 613.858 
ATOM   1868  P    DA A  91      24.040 250.322 611.542 
ATOM   1869  OP1  DA A  91      25.120 251.220 612.008 
ATOM   1870  OP2  DA A  91      23.475 250.622 610.208 
ATOM   1871  O5'  DA A  91      24.547 248.805 611.582 
ATOM   1872  C5'  DA A  91      24.431 248.061 612.810 
ATOM   1873  C4'  DA A  91      23.914 246.665 612.524 
ATOM   1874  O4'  DA A  91      22.459 246.602 612.522 
ATOM   1875  C3'  DA A  91      24.310 246.073 611.171 
ATOM   1876  O3'  DA A  91      24.547 244.680 611.330 
ATOM   1877  C2'  DA A  91      23.075 246.258 610.291 
ATOM   1878  C1'  DA A  91      22.043 245.906 611.357 
ATOM   1879  N9   DA A  91      20.661 246.349 611.023 
ATOM   1880  C8   DA A  91      20.270 247.468 610.344 
ATOM   1881  N7   DA A  91      18.984 247.577 610.210 
ATOM   1882  C5   DA A  91      18.484 246.449 610.845 
ATOM   1883  C6   DA A  91      17.177 245.978 611.050 
ATOM   1884  N6   DA A  91      16.083 246.619 610.615 
ATOM   1885  N1   DA A  91      17.034 244.820 611.721 
ATOM   1886  C2   DA A  91      18.124 244.188 612.152 
ATOM   1887  N3   DA A  91      19.388 244.529 612.020 
ATOM   1888  C4   DA A  91      19.503 245.690 611.345 
ATOM   1889  P    DA A  92      25.763 244.003 610.539 
ATOM   1890  OP1  DA A  92      27.018 244.195 611.301 
ATOM   1891  OP2  DA A  92      25.773 244.484 609.140 
ATOM   1892  O5'  DA A  92      25.343 242.460 610.574 
ATOM   1893  C5'  DA A  92      24.567 241.972 611.684 
ATOM   1894  C4'  DA A  92      23.457 241.068 611.184 
ATOM   1895  O4'  DA A  92      22.246 241.806 610.854 
ATOM   1896  C3'  DA A  92      23.766 240.278 609.912 
ATOM   1897  O3'  DA A  92      23.166 238.992 610.012 
ATOM   1898  C2'  DA A  92      23.068 241.054 608.795 
ATOM   1899  C1'  DA A  92      21.799 241.383 609.575 
ATOM   1900  N9   DA A  92      20.996 242.486 608.977 
ATOM   1901  C8   DA A  92      21.440 243.596 608.317 
ATOM   1902  N7   DA A  92      20.490 244.379 607.908 
ATOM   1903  C5   DA A  92      19.330 243.743 608.328 
ATOM   1904  C6   DA A  92      17.970 244.072 608.201 
ATOM   1905  N6   DA A  92      17.531 245.179 607.583 
ATOM   1906  N1   DA A  92      17.074 243.220 608.732 
ATOM   1907  C2   DA A  92      17.516 242.122 609.344 
ATOM   1908  N3   DA A  92      18.753 241.713 609.523 
ATOM   1909  C4   DA A  92      19.629 242.583 608.982 
ATOM   1910  P    DG A  93      23.964 237.719 609.462 
ATOM   1911  OP1  DG A  93      24.910 237.241 610.496 
ATOM   1912  OP2  DG A  93      24.552 238.034 608.141 
ATOM   1913  O5'  DG A  93      22.781 236.657 609.283 
ATOM   1914  C5'  DG A  93      21.635 236.736 610.152 
ATOM   1915  C4'  DG A  93      20.362 236.554 609.350 
ATOM   1916  O4'  DG A  93      19.857 237.810 608.816 
ATOM   1917  C3'  DG A  93      20.473 235.651 608.121 
ATOM   1918  O3'  DG A  93      19.269 234.906 607.986 
ATOM   1919  C2'  DG A  93      20.583 236.615 606.940 
ATOM   1920  C1'  DG A  93      19.557 237.625 607.441 
ATOM   1921  N9   DG A  93      19.642 238.951 606.766 
ATOM   1922  C8   DG A  93      20.752 239.620 606.298 
ATOM   1923  N7   DG A  93      20.484 240.779 605.748 
ATOM   1924  C5   DG A  93      19.097 240.885 605.858 
ATOM   1925  C6   DG A  93      18.224 241.922 605.439 
ATOM   1926  O6   DG A  93      18.498 242.979 604.877 
ATOM   1927  N1   DG A  93      16.889 241.623 605.746 
ATOM   1928  C2   DG A  93      16.457 240.472 606.376 
ATOM   1929  N2   DG A  93      15.140 240.375 606.579 
ATOM   1930  N3   DG A  93      17.276 239.499 606.768 
ATOM   1931  C4   DG A  93      18.575 239.774 606.478 
ATOM   1932  P    DA A  94      19.350 233.374 607.531 
ATOM   1933  OP1  DA A  94      19.620 232.520 608.710 
ATOM   1934  OP2  DA A  94      20.298 233.241 606.403 
ATOM   1935  O5'  DA A  94      17.858 233.119 607.012 
ATOM   1936  C5'  DA A  94      16.776 233.858 607.608 
ATOM   1937  C4'  DA A  94      15.831 234.351 606.531 
ATOM   1938  O4'  DA A  94      16.224 235.648 605.997 
ATOM   1939  C3'  DA A  94      15.711 233.463 605.293 
ATOM   1940  O3'  DA A  94      14.364 233.488 604.836 
ATOM   1941  C2'  DA A  94      16.592 234.142 604.244 
ATOM   1942  C1'  DA A  94      16.194 235.575 604.579 
ATOM   1943  N9   DA A  94      17.135 236.599 604.044 
ATOM   1944  C8   DA A  94      18.490 236.511 603.897 
ATOM   1945  N7   DA A  94      19.033 237.577 603.397 
ATOM   1946  C5   DA A  94      17.962 238.437 603.197 
ATOM   1947  C6   DA A  94      17.877 239.742 602.687 
ATOM   1948  N6   DA A  94      18.939 240.443 602.264 
ATOM   1949  N1   DA A  94      16.655 240.306 602.625 
ATOM   1950  C2   DA A  94      15.604 239.605 603.047 
ATOM   1951  N3   DA A  94      15.560 238.387 603.539 
ATOM   1952  C4   DA A  94      16.795 237.846 603.590 
ATOM   1953  P    DG A  95      13.704 232.135 604.294 
ATOM   1954  OP1  DG A  95      13.191 231.341 605.434 
ATOM   1955  OP2  DG A  95      14.656 231.443 603.397 
ATOM   1956  O5'  DG A  95      12.476 232.702 603.438 
ATOM   1957  C5'  DG A  95      11.866 233.945 603.833 
ATOM   1958  C4'  DG A  95      11.614 234.809 602.614 
ATOM   1959  O4'  DG A  95      12.757 235.649 602.282 
ATOM   1960  C3'  DG A  95      11.319 234.058 601.316 
ATOM   1961  O3'  DG A  95      10.346 234.785 600.574 
ATOM   1962  C2'  DG A  95      12.638 234.086 600.544 
ATOM   1963  C1'  DG A  95      13.017 235.522 600.892 
ATOM   1964  N9   DG A  95      14.453 235.836 600.660 
ATOM   1965  C8   DG A  95      15.557 235.024 600.807 
ATOM   1966  N7   DG A  95      16.694 235.610 600.519 
ATOM   1967  C5   DG A  95      16.317 236.902 600.154 
ATOM   1968  C6   DG A  95      17.110 238.002 599.738 
ATOM   1969  O6   DG A  95      18.329 238.065 599.604 
ATOM   1970  N1   DG A  95      16.320 239.128 599.463 
ATOM   1971  C2   DG A  95      14.945 239.182 599.576 
ATOM   1972  N2   DG A  95      14.378 240.350 599.268 
ATOM   1973  N3   DG A  95      14.202 238.149 599.967 
ATOM   1974  C4   DG A  95      14.952 237.050 600.237 
ATOM   1975  P    DG A  96       9.202 233.980 599.796 
ATOM   1976  OP1  DG A  96       8.098 233.661 600.729 
ATOM   1977  OP2  DG A  96       9.802 232.830 599.084 
ATOM   1978  O5'  DG A  96       8.712 235.073 598.735 
ATOM   1979  C5'  DG A  96       8.801 236.468 599.079 
ATOM   1980  C4'  DG A  96       9.343 237.259 597.904 
ATOM   1981  O4'  DG A  96      10.798 237.320 597.901 
ATOM   1982  C3'  DG A  96       8.994 236.715 596.519 
ATOM   1983  O3'  DG A  96       8.770 237.809 595.638 
ATOM   1984  C2'  DG A  96      10.252 235.974 596.065 
ATOM   1985  C1'  DG A  96      11.257 236.991 596.598 
ATOM   1986  N9   DG A  96      12.643 236.458 596.716 
ATOM   1987  C8   DG A  96      13.062 235.187 597.042 
ATOM   1988  N7   DG A  96      14.366 235.043 597.060 
ATOM   1989  C5   DG A  96      14.843 236.308 596.720 
ATOM   1990  C6   DG A  96      16.176 236.774 596.577 
ATOM   1991  O6   DG A  96      17.227 236.155 596.723 
ATOM   1992  N1   DG A  96      16.209 238.129 596.221 
ATOM   1993  C2   DG A  96      15.100 238.929 596.029 
ATOM   1994  N2   DG A  96      15.344 240.198 595.693 
ATOM   1995  N3   DG A  96      13.850 238.492 596.164 
ATOM   1996  C4   DG A  96      13.800 237.179 596.509 
ATOM   1997  P    DT A  97       7.586 237.711 594.566 
ATOM   1998  OP1  DT A  97       6.307 238.099 595.202 
ATOM   1999  OP2  DT A  97       7.612 236.381 593.918 
ATOM   2000  O5'  DT A  97       8.023 238.831 593.510 
ATOM   2001  C5'  DT A  97       8.773 239.970 593.971 
ATOM   2002  C4'  DT A  97       9.907 240.268 593.010 
ATOM   2003  O4'  DT A  97      11.118 239.528 593.335 
ATOM   2004  C3'  DT A  97       9.645 239.923 591.545 
ATOM   2005  O3'  DT A  97      10.258 240.908 590.723 
ATOM   2006  C2'  DT A  97      10.367 238.592 591.326 
ATOM   2007  C1'  DT A  97      11.608 238.928 592.146 
ATOM   2008  N1   DT A  97      12.414 237.735 592.528 
ATOM   2009  C2   DT A  97      13.778 237.893 592.586 
ATOM   2010  O2   DT A  97      14.334 238.950 592.341 
ATOM   2011  N3   DT A  97      14.492 236.766 592.942 
ATOM   2012  C4   DT A  97      13.967 235.524 593.240 
ATOM   2013  O4   DT A  97      14.707 234.588 593.546 
ATOM   2014  C5   DT A  97      12.528 235.457 593.152 
ATOM   2015  C7   DT A  97      11.874 234.141 593.459 
ATOM   2016  C6   DT A  97      11.809 236.538 592.807 
ATOM   2017  P    DT A  98       9.491 241.409 589.409 
ATOM   2018  OP1  DT A  98       8.522 242.467 589.773 
ATOM   2019  OP2  DT A  98       8.939 240.245 588.683 
ATOM   2020  O5'  DT A  98      10.693 242.047 588.567 
ATOM   2021  C5'  DT A  98      11.812 242.621 589.269 
ATOM   2022  C4'  DT A  98      13.110 242.197 588.611 
ATOM   2023  O4'  DT A  98      13.615 240.937 589.139 
ATOM   2024  C3'  DT A  98      13.046 241.964 587.102 
ATOM   2025  O3'  DT A  98      14.263 242.408 586.515 
ATOM   2026  C2'  DT A  98      12.957 240.445 586.947 
ATOM   2027  C1'  DT A  98      13.958 240.098 588.046 
ATOM   2028  N1   DT A  98      13.876 238.684 588.505 
ATOM   2029  C2   DT A  98      15.052 238.077 588.877 
ATOM   2030  O2   DT A  98      16.130 238.646 588.843 
ATOM   2031  N3   DT A  98      14.937 236.767 589.295 
ATOM   2032  C4   DT A  98      13.773 236.030 589.372 
ATOM   2033  O4   DT A  98      13.795 234.861 589.763 
ATOM   2034  C5   DT A  98      12.592 236.752 588.961 
ATOM   2035  C7   DT A  98      11.280 236.023 589.013 
ATOM   2036  C6   DT A  98      12.674 238.027 588.549 
ATOM   2037  P    DC A  99      14.213 243.168 585.106 
ATOM   2038  OP1  DC A  99      13.919 244.602 585.326 
ATOM   2039  OP2  DC A  99      13.301 242.451 584.188 
ATOM   2040  O5'  DC A  99      15.723 242.999 584.604 
ATOM   2041  C5'  DC A  99      16.778 242.911 585.580 
ATOM   2042  C4'  DC A  99      17.749 241.812 585.196 
ATOM   2043  O4'  DC A  99      17.355 240.514 585.724 
ATOM   2044  C3'  DC A  99      17.914 241.564 583.697 
ATOM   2045  O3'  DC A  99      19.274 241.240 583.431 
ATOM   2046  C2'  DC A  99      17.056 240.332 583.410 
ATOM   2047  C1'  DC A  99      17.426 239.562 584.674 
ATOM   2048  N1   DC A  99      16.490 238.449 584.993 
ATOM   2049  C2   DC A  99      17.020 237.301 585.577 
ATOM   2050  O2   DC A  99      18.235 237.254 585.805 
ATOM   2051  N3   DC A  99      16.182 236.274 585.875 
ATOM   2052  C4   DC A  99      14.873 236.364 585.613 
ATOM   2053  N4   DC A  99      14.097 235.336 585.922 
ATOM   2054  C5   DC A  99      14.308 237.536 585.012 
ATOM   2055  C6   DC A  99      15.161 238.551 584.721 
ATOM   2056  P    DC A 100      19.966 241.820 582.110 
ATOM   2057  OP1  DC A 100      20.455 243.193 582.368 
ATOM   2058  OP2  DC A 100      19.050 241.663 580.959 
ATOM   2059  O5'  DC A 100      21.211 240.828 581.944 
ATOM   2060  C5'  DC A 100      21.795 240.237 583.121 
ATOM   2061  C4'  DC A 100      22.073 238.767 582.879 
ATOM   2062  O4'  DC A 100      20.930 237.925 583.205 
ATOM   2063  C3'  DC A 100      22.415 238.382 581.440 
ATOM   2064  O3'  DC A 100      23.399 237.356 581.459 
ATOM   2065  C2'  DC A 100      21.118 237.801 580.876 
ATOM   2066  C1'  DC A 100      20.712 237.029 582.127 
ATOM   2067  N1   DC A 100      19.278 236.625 582.143 
ATOM   2068  C2   DC A 100      18.952 235.410 582.741 
ATOM   2069  O2   DC A 100      19.857 234.723 583.228 
ATOM   2070  N3   DC A 100      17.650 235.023 582.765 
ATOM   2071  C4   DC A 100      16.699 235.796 582.225 
ATOM   2072  N4   DC A 100      15.445 235.376 582.274 
ATOM   2073  C5   DC A 100      17.013 237.049 581.606 
ATOM   2074  C6   DC A 100      18.320 237.418 581.591 
ATOM   2075  P    DT A 101      24.575 237.389 580.373 
ATOM   2076  OP1  DT A 101      25.655 238.287 580.839 
ATOM   2077  OP2  DT A 101      24.010 237.689 579.039 
ATOM   2078  O5'  DT A 101      25.083 235.871 580.413 
ATOM   2079  C5'  DT A 101      24.967 235.128 581.641 
ATOM   2080  C4'  DT A 101      24.449 233.732 581.355 
ATOM   2081  O4'  DT A 101      22.995 233.668 581.353 
ATOM   2082  C3'  DT A 101      24.846 233.140 580.002 
ATOM   2083  O3'  DT A 101      25.083 231.746 580.161 
ATOM   2084  C2'  DT A 101      23.611 233.325 579.122 
ATOM   2085  C1'  DT A 101      22.579 232.972 580.188 
ATOM   2086  N1   DT A 101      21.196 233.415 579.854 
ATOM   2087  C2   DT A 101      20.163 232.611 580.269 
ATOM   2088  O2   DT A 101      20.337 231.574 580.887 
ATOM   2089  N3   DT A 101      18.896 233.053 579.941 
ATOM   2090  C4   DT A 101      18.586 234.205 579.248 
ATOM   2091  O4   DT A 101      17.412 234.497 579.013 
ATOM   2092  C5   DT A 101      19.736 234.984 578.854 
ATOM   2093  C7   DT A 101      19.487 236.255 578.095 
ATOM   2094  C6   DT A 101      20.979 234.578 579.160 
ATOM   2095  P    DC A 102      26.299 231.070 579.371 
ATOM   2096  OP1  DC A 102      27.553 231.261 580.132 
ATOM   2097  OP2  DC A 102      26.309 231.550 577.971 
ATOM   2098  O5'  DC A 102      25.879 229.527 579.405 
ATOM   2099  C5'  DC A 102      25.103 229.039 580.515 
ATOM   2100  C4'  DC A 102      23.993 228.135 580.015 
ATOM   2101  O4'  DC A 102      22.781 228.873 579.685 
ATOM   2102  C3'  DC A 102      24.301 227.345 578.743 
ATOM   2103  O3'  DC A 102      23.701 226.059 578.843 
ATOM   2104  C2'  DC A 102      23.604 228.121 577.627 
ATOM   2105  C1'  DC A 102      22.334 228.449 578.406 
ATOM   2106  N1   DC A 102      21.532 229.553 577.808 
ATOM   2107  C2   DC A 102      20.146 229.478 577.913 
ATOM   2108  O2   DC A 102      19.643 228.509 578.494 
ATOM   2109  N3   DC A 102      19.396 230.474 577.374 
ATOM   2110  C4   DC A 102      19.980 231.507 576.752 
ATOM   2111  N4   DC A 102      19.205 232.453 576.243 
ATOM   2112  C5   DC A 102      21.404 231.602 576.632 
ATOM   2113  C6   DC A 102      22.135 230.597 577.178 
ATOM   2114  P    DC A 103      24.499 224.785 578.293 
ATOM   2115  OP1  DC A 103      25.445 224.308 579.327 
ATOM   2116  OP2  DC A 103      25.087 225.101 576.972 
ATOM   2117  O5'  DC A 103      23.316 223.724 578.114 
ATOM   2118  C5'  DC A 103      22.170 223.802 578.983 
ATOM   2119  C4'  DC A 103      20.897 223.620 578.181 
ATOM   2120  O4'  DC A 103      20.392 224.877 577.647 
ATOM   2121  C3'  DC A 103      21.009 222.717 576.953 
ATOM   2122  O3'  DC A 103      19.804 221.973 576.817 
ATOM   2123  C2'  DC A 103      21.119 223.681 575.772 
ATOM   2124  C1'  DC A 103      20.093 224.692 576.272 
ATOM   2125  N1   DC A 103      20.178 226.017 575.597 
ATOM   2126  C2   DC A 103      18.992 226.715 575.386 
ATOM   2127  O2   DC A 103      17.927 226.211 575.764 
ATOM   2128  N3   DC A 103      19.048 227.925 574.771 
ATOM   2129  C4   DC A 103      20.221 228.436 574.376 
ATOM   2130  N4   DC A 103      20.223 229.619 573.782 
ATOM   2131  C5   DC A 103      21.452 227.733 574.584 
ATOM   2132  C6   DC A 103      21.375 226.526 575.200 
ATOM   2133  P    DC A 104      19.885 220.440 576.362 
ATOM   2134  OP1  DC A 104      20.156 219.587 577.541 
ATOM   2135  OP2  DC A 104      20.833 220.308 575.234 
ATOM   2136  O5'  DC A 104      18.393 220.185 575.843 
ATOM   2137  C5'  DC A 104      17.311 220.925 576.440 
ATOM   2138  C4'  DC A 104      16.366 221.418 575.362 
ATOM   2139  O4'  DC A 104      16.760 222.714 574.828 
ATOM   2140  C3'  DC A 104      16.246 220.529 574.124 
ATOM   2141  O3'  DC A 104      14.899 220.554 573.667 
ATOM   2142  C2'  DC A 104      17.128 221.208 573.075 
ATOM   2143  C1'  DC A 104      16.730 222.642 573.411 
ATOM   2144  N1   DC A 104      17.671 223.666 572.875 
ATOM   2145  C2   DC A 104      17.137 224.883 572.459 
ATOM   2146  O2   DC A 104      15.918 225.062 572.552 
ATOM   2147  N3   DC A 104      17.978 225.828 571.968 
ATOM   2148  C4   DC A 104      19.294 225.595 571.885 
ATOM   2149  N4   DC A 104      20.073 226.550 571.398 
ATOM   2150  C5   DC A 104      19.863 224.350 572.306 
ATOM   2151  C6   DC A 104      19.006 223.417 572.794 
ATOM   2152  P    DC A 105      14.239 219.201 573.125 
ATOM   2153  OP1  DC A 105      13.727 218.407 574.265 
ATOM   2154  OP2  DC A 105      15.191 218.509 572.228 
ATOM   2155  O5'  DC A 105      13.012 219.768 572.269 
ATOM   2156  C5'  DC A 105      12.402 221.012 572.665 
ATOM   2157  C4'  DC A 105      12.149 221.876 571.445 
ATOM   2158  O4'  DC A 105      13.292 222.715 571.113 
ATOM   2159  C3'  DC A 105      11.854 221.125 570.147 
ATOM   2160  O3'  DC A 105      10.882 221.852 569.405 
ATOM   2161  C2'  DC A 105      13.173 221.152 569.375 
ATOM   2162  C1'  DC A 105      13.552 222.589 569.724 
ATOM   2163  N1   DC A 105      14.989 222.902 569.492 
ATOM   2164  C2   DC A 105      15.313 224.187 569.062 
ATOM   2165  O2   DC A 105      14.402 225.007 568.894 
ATOM   2166  N3   DC A 105      16.617 224.492 568.844 
ATOM   2167  C4   DC A 105      17.574 223.577 569.038 
ATOM   2168  N4   DC A 105      18.832 223.924 568.812 
ATOM   2169  C5   DC A 105      17.263 222.249 569.479 
ATOM   2170  C6   DC A 105      15.954 221.964 569.691 
ATOM   2171  P    DG A 106       9.738 221.046 568.627 
ATOM   2172  OP1  DG A 106       8.634 220.727 569.560 
ATOM   2173  OP2  DG A 106      10.338 219.897 567.915 
ATOM   2174  O5'  DG A 106       9.248 222.140 567.566 
ATOM   2175  C5'  DG A 106       9.337 223.534 567.911 
ATOM   2176  C4'  DG A 106       9.879 224.325 566.735 
ATOM   2177  O4'  DG A 106      11.334 224.386 566.732 
ATOM   2178  C3'  DG A 106       9.530 223.781 565.350 
ATOM   2179  O3'  DG A 106       9.305 224.875 564.469 
ATOM   2180  C2'  DG A 106      10.787 223.041 564.896 
ATOM   2181  C1'  DG A 106      11.793 224.058 565.429 
ATOM   2182  N9   DG A 106      13.179 223.525 565.548 
ATOM   2183  C8   DG A 106      13.597 222.253 565.873 
ATOM   2184  N7   DG A 106      14.901 222.109 565.891 
ATOM   2185  C5   DG A 106      15.378 223.374 565.551 
ATOM   2186  C6   DG A 106      16.712 223.840 565.408 
ATOM   2187  O6   DG A 106      17.762 223.221 565.554 
ATOM   2188  N1   DG A 106      16.745 225.196 565.052 
ATOM   2189  C2   DG A 106      15.635 225.996 564.860 
ATOM   2190  N2   DG A 106      15.880 227.265 564.524 
ATOM   2191  N3   DG A 106      14.385 225.558 564.995 
ATOM   2192  C4   DG A 106      14.336 224.245 565.340 
ATOM   2193  P    DG A 107       8.122 224.778 563.397 
ATOM   2194  OP1  DG A 107       6.843 225.166 564.034 
ATOM   2195  OP2  DG A 107       8.147 223.448 562.749 
ATOM   2196  O5'  DG A 107       8.559 225.897 562.341 
ATOM   2197  C5'  DG A 107       9.308 227.037 562.802 
ATOM   2198  C4'  DG A 107      10.442 227.335 561.842 
ATOM   2199  O4'  DG A 107      11.654 226.595 562.166 
ATOM   2200  C3'  DG A 107      10.181 226.989 560.376 
ATOM   2201  O3'  DG A 107      10.793 227.975 559.554 
ATOM   2202  C2'  DG A 107      10.902 225.659 560.157 
ATOM   2203  C1'  DG A 107      12.144 225.995 560.977 
ATOM   2204  N9   DG A 107      12.950 224.802 561.359 
ATOM   2205  C8   DG A 107      12.527 223.528 561.672 
ATOM   2206  N7   DG A 107      13.499 222.699 561.967 
ATOM   2207  C5   DG A 107      14.647 223.479 561.841 
ATOM   2208  C6   DG A 107      16.011 223.135 562.034 
ATOM   2209  O6   DG A 107      16.493 222.054 562.362 
ATOM   2210  N1   DG A 107      16.853 224.231 561.800 
ATOM   2211  C2   DG A 107      16.433 225.493 561.428 
ATOM   2212  N2   DG A 107      17.394 226.403 561.253 
ATOM   2213  N3   DG A 107      15.154 225.814 561.248 
ATOM   2214  C4   DG A 107      14.324 224.763 561.470 
ATOM   2215  P    DG A 108      10.027 228.476 558.240 
ATOM   2216  OP1  DG A 108       9.058 229.534 558.604 
ATOM   2217  OP2  DG A 108       9.475 227.311 557.514 
ATOM   2218  O5'  DG A 108      11.228 229.114 557.398 
ATOM   2219  C5'  DG A 108      12.347 229.687 558.100 
ATOM   2220  C4'  DG A 108      13.646 229.263 557.442 
ATOM   2221  O4'  DG A 108      14.151 228.003 557.970 
ATOM   2222  C3'  DG A 108      13.581 229.031 555.933 
ATOM   2223  O3'  DG A 108      14.798 229.475 555.346 
ATOM   2224  C2'  DG A 108      13.493 227.512 555.778 
ATOM   2225  C1'  DG A 108      14.493 227.165 556.877 
ATOM   2226  N9   DG A 108      14.411 225.751 557.336 
ATOM   2227  C8   DG A 108      13.307 224.932 557.448 
ATOM   2228  N7   DG A 108      13.578 223.727 557.887 
ATOM   2229  C5   DG A 108      14.959 223.748 558.080 
ATOM   2230  C6   DG A 108      15.831 222.730 558.545 
ATOM   2231  O6   DG A 108      15.561 221.582 558.887 
ATOM   2232  N1   DG A 108      17.160 223.175 558.589 
ATOM   2233  C2   DG A 108      17.589 224.438 558.231 
ATOM   2234  N2   DG A 108      18.899 224.667 558.345 
ATOM   2235  N3   DG A 108      16.769 225.393 557.796 
ATOM   2236  C4   DG A 108      15.477 224.977 557.747 
ATOM   2237  P    DC A 109      14.749 230.234 553.937 
ATOM   2238  OP1  DC A 109      14.455 231.668 554.157 
ATOM   2239  OP2  DC A 109      13.836 229.517 553.020 
ATOM   2240  O5'  DC A 109      16.258 230.065 553.435 
ATOM   2241  C5'  DC A 109      17.313 229.977 554.411 
ATOM   2242  C4'  DC A 109      18.284 228.878 554.027 
ATOM   2243  O4'  DC A 109      17.890 227.580 554.556 
ATOM   2244  C3'  DC A 109      18.450 228.631 552.528 
ATOM   2245  O3'  DC A 109      19.809 228.307 552.262 
ATOM   2246  C2'  DC A 109      17.592 227.399 552.241 
ATOM   2247  C1'  DC A 109      17.962 226.628 553.505 
ATOM   2248  N1   DC A 109      17.025 225.515 553.824 
ATOM   2249  C2   DC A 109      17.556 224.368 554.408 
ATOM   2250  O2   DC A 109      18.770 224.320 554.636 
ATOM   2251  N3   DC A 109      16.718 223.340 554.706 
ATOM   2252  C4   DC A 109      15.409 223.431 554.444 
ATOM   2253  N4   DC A 109      14.633 222.403 554.753 
ATOM   2254  C5   DC A 109      14.843 224.602 553.843 
ATOM   2255  C6   DC A 109      15.696 225.617 553.552 
ATOM   2256  P    DA A 110      20.502 228.887 550.941 
ATOM   2257  OP1  DA A 110      20.990 230.260 551.199 
ATOM   2258  OP2  DA A 110      19.585 228.730 549.791 
ATOM   2259  O5'  DA A 110      21.747 227.894 550.775 
ATOM   2260  C5'  DA A 110      22.330 227.304 551.952 
ATOM   2261  C4'  DA A 110      22.608 225.834 551.710 
ATOM   2262  O4'  DA A 110      21.465 224.992 552.037 
ATOM   2263  C3'  DA A 110      22.950 225.449 550.271 
ATOM   2264  O3'  DA A 110      23.934 224.423 550.290 
ATOM   2265  C2'  DA A 110      21.654 224.868 549.707 
ATOM   2266  C1'  DA A 110      21.247 224.095 550.958 
ATOM   2267  N9   DA A 110      19.813 223.692 550.974 
ATOM   2268  C8   DA A 110      18.738 224.364 550.470 
ATOM   2269  N7   DA A 110      17.609 223.749 550.639 
ATOM   2270  C5   DA A 110      17.959 222.582 551.304 
ATOM   2271  C6   DA A 110      17.203 221.496 551.774 
ATOM   2272  N6   DA A 110      15.873 221.406 551.639 
ATOM   2273  N1   DA A 110      17.866 220.500 552.392 
ATOM   2274  C2   DA A 110      19.189 220.595 552.525 
ATOM   2275  N3   DA A 110      19.996 221.554 552.129 
ATOM   2276  C4   DA A 110      19.307 222.538 551.514 
ATOM   2277  P    DG A 111      25.111 224.455 549.204 
ATOM   2278  OP1  DG A 111      26.191 225.353 549.670 
ATOM   2279  OP2  DG A 111      24.546 224.755 547.871 
ATOM   2280  O5'  DG A 111      25.618 222.938 549.244 
ATOM   2281  C5'  DG A 111      25.502 222.194 550.472 
ATOM   2282  C4'  DG A 111      24.985 220.798 550.186 
ATOM   2283  O4'  DG A 111      23.530 220.735 550.184 
ATOM   2284  C3'  DG A 111      25.381 220.206 548.834 
ATOM   2285  O3'  DG A 111      25.618 218.813 548.993 
ATOM   2286  C2'  DG A 111      24.146 220.391 547.953 
ATOM   2287  C1'  DG A 111      23.114 220.039 549.019 
ATOM   2288  N9   DG A 111      21.732 220.482 548.685 
ATOM   2289  C8   DG A 111      21.318 221.605 548.002 
ATOM   2290  N7   DG A 111      20.018 221.704 547.874 
ATOM   2291  C5   DG A 111      19.535 220.564 548.516 
ATOM   2292  C6   DG A 111      18.201 220.118 548.706 
ATOM   2293  O6   DG A 111      17.153 220.645 548.340 
ATOM   2294  N1   DG A 111      18.162 218.908 549.413 
ATOM   2295  C2   DG A 111      19.265 218.220 549.876 
ATOM   2296  N2   DG A 111      19.017 217.083 550.530 
ATOM   2297  N3   DG A 111      20.517 218.641 549.699 
ATOM   2298  C4   DG A 111      20.573 219.812 549.014 
ATOM   2299  P    DA A 112      26.834 218.136 548.202 
ATOM   2300  OP1  DA A 112      28.088 218.328 548.963 
ATOM   2301  OP2  DA A 112      26.844 218.617 546.802 
ATOM   2302  O5'  DA A 112      26.414 216.593 548.236 
ATOM   2303  C5'  DA A 112      25.638 216.105 549.346 
ATOM   2304  C4'  DA A 112      24.528 215.201 548.846 
ATOM   2305  O4'  DA A 112      23.317 215.939 548.516 
ATOM   2306  C3'  DA A 112      24.836 214.411 547.574 
ATOM   2307  O3'  DA A 112      24.237 213.125 547.674 
ATOM   2308  C2'  DA A 112      24.139 215.187 546.458 
ATOM   2309  C1'  DA A 112      22.870 215.516 547.237 
ATOM   2310  N9   DA A 112      22.067 216.619 546.639 
ATOM   2311  C8   DA A 112      22.511 217.729 545.979 
ATOM   2312  N7   DA A 112      21.561 218.512 545.571 
ATOM   2313  C5   DA A 112      20.401 217.876 545.990 
ATOM   2314  C6   DA A 112      19.041 218.205 545.863 
ATOM   2315  N6   DA A 112      18.602 219.312 545.245 
ATOM   2316  N1   DA A 112      18.145 217.353 546.394 
ATOM   2317  C2   DA A 112      18.587 216.255 547.006 
ATOM   2318  N3   DA A 112      19.824 215.846 547.185 
ATOM   2319  C4   DA A 112      20.700 216.716 546.645 
ATOM   2320  P    DA A 113      25.035 211.852 547.124 
ATOM   2321  OP1  DA A 113      25.981 211.374 548.158 
ATOM   2322  OP2  DA A 113      25.623 212.167 545.803 
ATOM   2323  O5'  DA A 113      23.852 210.790 546.945 
ATOM   2324  C5'  DA A 113      22.706 210.869 547.814 
ATOM   2325  C4'  DA A 113      21.433 210.687 547.012 
ATOM   2326  O4'  DA A 113      20.928 211.943 546.478 
ATOM   2327  C3'  DA A 113      21.544 209.784 545.784 
ATOM   2328  O3'  DA A 113      20.340 209.039 545.648 
ATOM   2329  C2'  DA A 113      21.654 210.748 544.603 
ATOM   2330  C1'  DA A 113      20.628 211.758 545.103 
ATOM   2331  N9   DA A 113      20.713 213.084 544.428 
ATOM   2332  C8   DA A 113      21.824 213.733 543.971 
ATOM   2333  N7   DA A 113      21.572 214.881 543.423 
ATOM   2334  C5   DA A 113      20.194 215.005 543.524 
ATOM   2335  C6   DA A 113      19.301 216.012 543.123 
ATOM   2336  N6   DA A 113      19.686 217.141 542.510 
ATOM   2337  N1   DA A 113      17.993 215.817 543.374 
ATOM   2338  C2   DA A 113      17.616 214.693 543.983 
ATOM   2339  N3   DA A 113      18.354 213.688 544.401 
ATOM   2340  C4   DA A 113      19.659 213.908 544.137 
ATOM   2341  P    DG A 114      20.421 207.507 545.193 
ATOM   2342  OP1  DG A 114      20.691 206.653 546.372 
ATOM   2343  OP2  DG A 114      21.369 207.374 544.065 
ATOM   2344  O5'  DG A 114      18.929 207.252 544.674 
ATOM   2345  C5'  DG A 114      17.847 207.991 545.271 
ATOM   2346  C4'  DG A 114      16.902 208.484 544.193 
ATOM   2347  O4'  DG A 114      17.295 209.781 543.659 
ATOM   2348  C3'  DG A 114      16.782 207.596 542.955 
ATOM   2349  O3'  DG A 114      15.435 207.621 542.498 
ATOM   2350  C2'  DG A 114      17.663 208.275 541.906 
ATOM   2351  C1'  DG A 114      17.265 209.708 542.242 
ATOM   2352  N9   DG A 114      18.206 210.732 541.706 
ATOM   2353  C8   DG A 114      19.574 210.662 541.550 
ATOM   2354  N7   DG A 114      20.109 211.746 541.045 
ATOM   2355  C5   DG A 114      19.020 212.594 540.851 
ATOM   2356  C6   DG A 114      18.971 213.913 540.330 
ATOM   2357  O6   DG A 114      19.893 214.616 539.926 
ATOM   2358  N1   DG A 114      17.659 214.406 540.309 
ATOM   2359  C2   DG A 114      16.541 213.715 540.736 
ATOM   2360  N2   DG A 114      15.378 214.363 540.633 
ATOM   2361  N3   DG A 114      16.589 212.479 541.225 
ATOM   2362  C4   DG A 114      17.854 211.985 541.252 
ATOM   2363  P    DA A 115      14.775 206.268 541.956 
ATOM   2364  OP1  DA A 115      14.262 205.474 543.096 
ATOM   2365  OP2  DA A 115      15.727 205.576 541.060 
ATOM   2366  O5'  DA A 115      13.547 206.835 541.101 
ATOM   2367  C5'  DA A 115      12.937 208.078 541.496 
ATOM   2368  C4'  DA A 115      12.685 208.942 540.276 
ATOM   2369  O4'  DA A 115      13.828 209.782 539.944 
ATOM   2370  C3'  DA A 115      12.390 208.191 538.978 
ATOM   2371  O3'  DA A 115      11.417 208.918 538.236 
ATOM   2372  C2'  DA A 115      13.709 208.219 538.207 
ATOM   2373  C1'  DA A 115      14.088 209.655 538.555 
ATOM   2374  N9   DA A 115      15.524 209.969 538.323 
ATOM   2375  C8   DA A 115      16.607 209.150 538.474 
ATOM   2376  N7   DA A 115      17.738 209.718 538.191 
ATOM   2377  C5   DA A 115      17.382 211.008 537.825 
ATOM   2378  C6   DA A 115      18.137 212.118 537.410 
ATOM   2379  N6   DA A 115      19.473 212.101 537.289 
ATOM   2380  N1   DA A 115      17.468 213.249 537.122 
ATOM   2381  C2   DA A 115      16.142 213.260 537.244 
ATOM   2382  N3   DA A 115      15.334 212.292 537.619 
ATOM   2383  C4   DA A 115      16.029 211.171 537.901 
ATOM   2384  P    DA A 116      10.273 208.113 537.458 
ATOM   2385  OP1  DA A 116       9.169 207.794 538.391 
ATOM   2386  OP2  DA A 116      10.873 206.963 536.746 
ATOM   2387  O5'  DA A 116       9.783 209.206 536.397 
ATOM   2388  C5'  DA A 116       9.872 210.601 536.742 
ATOM   2389  C4'  DA A 116      10.414 211.392 535.566 
ATOM   2390  O4'  DA A 116      11.869 211.453 535.563 
ATOM   2391  C3'  DA A 116      10.065 210.848 534.182 
ATOM   2392  O3'  DA A 116       9.841 211.942 533.300 
ATOM   2393  C2'  DA A 116      11.323 210.107 533.727 
ATOM   2394  C1'  DA A 116      12.328 211.124 534.260 
ATOM   2395  N9   DA A 116      13.714 210.591 534.379 
ATOM   2396  C8   DA A 116      14.111 209.326 534.703 
ATOM   2397  N7   DA A 116      15.398 209.169 534.724 
ATOM   2398  C5   DA A 116      15.893 210.422 534.388 
ATOM   2399  C6   DA A 116      17.200 210.916 534.238 
ATOM   2400  N6   DA A 116      18.298 210.168 534.416 
ATOM   2401  N1   DA A 116      17.337 212.210 533.896 
ATOM   2402  C2   DA A 116      16.241 212.948 533.720 
ATOM   2403  N3   DA A 116      14.979 212.599 533.831 
ATOM   2404  C4   DA A 116      14.869 211.299 534.174 
ATOM   2405  P    DA A 117       8.657 211.844 532.228 
ATOM   2406  OP1  DA A 117       7.378 212.232 532.865 
ATOM   2407  OP2  DA A 117       8.683 210.514 531.580 
ATOM   2408  O5'  DA A 117       9.094 212.964 531.172 
ATOM   2409  C5'  DA A 117       9.844 214.103 531.633 
ATOM   2410  C4'  DA A 117      10.978 214.401 530.673 
ATOM   2411  O4'  DA A 117      12.189 213.661 530.997 
ATOM   2412  C3'  DA A 117      10.716 214.056 529.207 
ATOM   2413  O3'  DA A 117      11.329 215.041 528.385 
ATOM   2414  C2'  DA A 117      11.438 212.725 528.989 
ATOM   2415  C1'  DA A 117      12.679 213.061 529.808 
ATOM   2416  N9   DA A 117      13.485 211.868 530.190 
ATOM   2417  C8   DA A 117      13.047 210.611 530.497 
ATOM   2418  N7   DA A 117      14.000 209.781 530.791 
ATOM   2419  C5   DA A 117      15.155 210.541 530.671 
ATOM   2420  C6   DA A 117      16.513 210.234 530.854 
ATOM   2421  N6   DA A 117      16.957 209.022 531.214 
ATOM   2422  N1   DA A 117      17.404 211.224 530.652 
ATOM   2423  C2   DA A 117      16.958 212.427 530.294 
ATOM   2424  N3   DA A 117      15.721 212.828 530.094 
ATOM   2425  C4   DA A 117      14.850 211.820 530.303 
ATOM   2426  P    DT A 118      10.562 215.542 527.072 
ATOM   2427  OP1  DT A 118       9.593 216.600 527.436 
ATOM   2428  OP2  DT A 118      10.010 214.378 526.346 
ATOM   2429  O5'  DT A 118      11.764 216.180 526.229 
ATOM   2430  C5'  DT A 118      12.883 216.754 526.931 
ATOM   2431  C4'  DT A 118      14.181 216.330 526.273 
ATOM   2432  O4'  DT A 118      14.686 215.070 526.801 
ATOM   2433  C3'  DT A 118      14.117 216.097 524.764 
ATOM   2434  O3'  DT A 118      15.334 216.541 524.177 
ATOM   2435  C2'  DT A 118      14.028 214.578 524.610 
ATOM   2436  C1'  DT A 118      15.029 214.231 525.708 
ATOM   2437  N1   DT A 118      14.947 212.817 526.167 
ATOM   2438  C2   DT A 118      16.123 212.210 526.539 
ATOM   2439  O2   DT A 118      17.201 212.779 526.505 
ATOM   2440  N3   DT A 118      16.008 210.900 526.957 
ATOM   2441  C4   DT A 118      14.844 210.163 527.034 
ATOM   2442  O4   DT A 118      14.866 208.994 527.425 
ATOM   2443  C5   DT A 118      13.663 210.885 526.623 
ATOM   2444  C7   DT A 118      12.351 210.156 526.676 
ATOM   2445  C6   DT A 118      13.745 212.160 526.211 
ATOM   2446  P    DC A 119      15.284 217.301 522.768 
ATOM   2447  OP1  DC A 119      14.990 218.735 522.988 
ATOM   2448  OP2  DC A 119      14.372 216.584 521.851 
ATOM   2449  O5'  DC A 119      16.794 217.132 522.266 
ATOM   2450  C5'  DC A 119      17.849 217.044 523.242 
ATOM   2451  C4'  DC A 119      18.820 215.945 522.858 
ATOM   2452  O4'  DC A 119      18.426 214.647 523.387 
ATOM   2453  C3'  DC A 119      18.985 215.697 521.359 
ATOM   2454  O3'  DC A 119      20.345 215.373 521.093 
ATOM   2455  C2'  DC A 119      18.127 214.465 521.073 
ATOM   2456  C1'  DC A 119      18.497 213.695 522.336 
ATOM   2457  N1   DC A 119      17.561 212.582 522.655 
ATOM   2458  C2   DC A 119      18.091 211.434 523.239 
ATOM   2459  O2   DC A 119      19.306 211.387 523.467 
ATOM   2460  N3   DC A 119      17.253 210.407 523.537 
ATOM   2461  C4   DC A 119      15.944 210.497 523.275 
ATOM   2462  N4   DC A 119      15.168 209.469 523.584 
ATOM   2463  C5   DC A 119      15.379 211.669 522.674 
ATOM   2464  C6   DC A 119      16.232 212.684 522.383 
ATOM   2465  P    DA A 120      21.037 215.953 519.772 
ATOM   2466  OP1  DA A 120      21.526 217.326 520.030 
ATOM   2467  OP2  DA A 120      20.121 215.796 518.622 
ATOM   2468  O5'  DA A 120      22.282 214.961 519.606 
ATOM   2469  C5'  DA A 120      22.866 214.370 520.783 
ATOM   2470  C4'  DA A 120      23.144 212.900 520.541 
ATOM   2471  O4'  DA A 120      22.001 212.058 520.868 
ATOM   2472  C3'  DA A 120      23.486 212.515 519.102 
ATOM   2473  O3'  DA A 120      24.470 211.489 519.121 
ATOM   2474  C2'  DA A 120      22.189 211.934 518.538 
ATOM   2475  C1'  DA A 120      21.783 211.162 519.789 
ATOM   2476  N9   DA A 120      20.349 210.758 519.806 
ATOM   2477  C8   DA A 120      19.273 211.430 519.301 
ATOM   2478  N7   DA A 120      18.144 210.815 519.470 
ATOM   2479  C5   DA A 120      18.494 209.649 520.135 
ATOM   2480  C6   DA A 120      17.739 208.563 520.606 
ATOM   2481  N6   DA A 120      16.408 208.472 520.470 
ATOM   2482  N1   DA A 120      18.402 207.567 521.223 
ATOM   2483  C2   DA A 120      19.724 207.662 521.356 
ATOM   2484  N3   DA A 120      20.532 208.621 520.960 
ATOM   2485  C4   DA A 120      19.843 209.605 520.345 
ATOM   2486  P    DC A 121      25.646 211.522 518.036 
ATOM   2487  OP1  DC A 121      26.726 212.420 518.501 
ATOM   2488  OP2  DC A 121      25.081 211.822 516.702 
ATOM   2489  O5'  DC A 121      26.154 210.004 518.075 
ATOM   2490  C5'  DC A 121      26.038 209.261 519.303 
ATOM   2491  C4'  DC A 121      25.520 207.865 519.017 
ATOM   2492  O4'  DC A 121      24.066 207.801 519.015 
ATOM   2493  C3'  DC A 121      25.917 207.273 517.665 
ATOM   2494  O3'  DC A 121      26.154 205.879 517.824 
ATOM   2495  C2'  DC A 121      24.682 207.458 516.784 
ATOM   2496  C1'  DC A 121      23.650 207.105 517.850 
ATOM   2497  N1   DC A 121      22.267 207.548 517.516 
ATOM   2498  C2   DC A 121      21.209 206.744 517.930 
ATOM   2499  O2   DC A 121      21.458 205.705 518.553 
ATOM   2500  N3   DC A 121      19.942 207.130 517.634 
ATOM   2501  C4   DC A 121      19.714 208.263 516.958 
ATOM   2502  N4   DC A 121      18.459 208.596 516.694 
ATOM   2503  C5   DC A 121      20.787 209.105 516.522 
ATOM   2504  C6   DC A 121      22.047 208.701 516.827 
ATOM   2505  P    DC A 122      27.370 205.203 517.033 
ATOM   2506  OP1  DC A 122      28.624 205.394 517.794 
ATOM   2507  OP2  DC A 122      27.380 205.683 515.634 
ATOM   2508  O5'  DC A 122      26.950 203.660 517.067 
ATOM   2509  C5'  DC A 122      26.174 203.172 518.178 
ATOM   2510  C4'  DC A 122      25.064 202.268 517.677 
ATOM   2511  O4'  DC A 122      23.852 203.006 517.347 
ATOM   2512  C3'  DC A 122      25.372 201.478 516.406 
ATOM   2513  O3'  DC A 122      24.772 200.192 516.506 
ATOM   2514  C2'  DC A 122      24.675 202.254 515.289 
ATOM   2515  C1'  DC A 122      23.405 202.582 516.068 
ATOM   2516  N1   DC A 122      22.603 203.686 515.470 
ATOM   2517  C2   DC A 122      21.217 203.611 515.576 
ATOM   2518  O2   DC A 122      20.714 202.642 516.156 
ATOM   2519  N3   DC A 122      20.467 204.607 515.036 
ATOM   2520  C4   DC A 122      21.051 205.640 514.415 
ATOM   2521  N4   DC A 122      20.276 206.586 513.905 
ATOM   2522  C5   DC A 122      22.475 205.735 514.295 
ATOM   2523  C6   DC A 122      23.206 204.730 514.840 
ATOM   2524  P    DA A 123      25.570 198.918 515.955 
ATOM   2525  OP1  DA A 123      26.516 198.441 516.989 
ATOM   2526  OP2  DA A 123      26.158 199.234 514.634 
ATOM   2527  O5'  DA A 123      24.387 197.857 515.776 
ATOM   2528  C5'  DA A 123      23.241 197.935 516.646 
ATOM   2529  C4'  DA A 123      21.968 197.753 515.843 
ATOM   2530  O4'  DA A 123      21.463 199.010 515.309 
ATOM   2531  C3'  DA A 123      22.080 196.850 514.615 
ATOM   2532  O3'  DA A 123      20.875 196.106 514.480 
ATOM   2533  C2'  DA A 123      22.190 197.814 513.434 
ATOM   2534  C1'  DA A 123      21.164 198.825 513.935 
ATOM   2535  N9   DA A 123      21.249 200.150 513.259 
ATOM   2536  C8   DA A 123      22.359 200.800 512.802 
ATOM   2537  N7   DA A 123      22.108 201.947 512.254 
ATOM   2538  C5   DA A 123      20.729 202.071 512.355 
ATOM   2539  C6   DA A 123      19.836 203.079 511.954 
ATOM   2540  N6   DA A 123      20.221 204.208 511.341 
ATOM   2541  N1   DA A 123      18.528 202.883 512.205 
ATOM   2542  C2   DA A 123      18.152 201.760 512.814 
ATOM   2543  N3   DA A 123      18.890 200.755 513.232 
ATOM   2544  C4   DA A 123      20.194 200.975 512.968 
ATOM   2545  P    DT A 124      20.956 194.573 514.024 
ATOM   2546  OP1  DT A 124      21.227 193.720 515.203 
ATOM   2547  OP2  DT A 124      21.904 194.441 512.896 
ATOM   2548  O5'  DT A 124      19.464 194.318 513.506 
ATOM   2549  C5'  DT A 124      18.382 195.058 514.102 
ATOM   2550  C4'  DT A 124      17.437 195.551 513.024 
ATOM   2551  O4'  DT A 124      17.831 196.847 512.490 
ATOM   2552  C3'  DT A 124      17.317 194.662 511.786 
ATOM   2553  O3'  DT A 124      15.970 194.687 511.329 
ATOM   2554  C2'  DT A 124      18.199 195.341 510.737 
ATOM   2555  C1'  DT A 124      17.801 196.775 511.073 
ATOM   2556  N1   DT A 124      18.742 197.799 510.537 
ATOM   2557  C2   DT A 124      18.200 198.994 510.132 
ATOM   2558  O2   DT A 124      17.008 199.237 510.194 
ATOM   2559  N3   DT A 124      19.103 199.918 509.640 
ATOM   2560  C4   DT A 124      20.468 199.748 509.525 
ATOM   2561  O4   DT A 124      21.174 200.649 509.069 
ATOM   2562  C5   DT A 124      20.941 198.461 509.977 
ATOM   2563  C7   DT A 124      22.415 198.193 509.886 
ATOM   2564  C6   DT A 124      20.085 197.544 510.458 
ATOM   2565  P    DT A 125      15.310 193.334 510.787 
ATOM   2566  OP1  DT A 125      14.798 192.540 511.927 
ATOM   2567  OP2  DT A 125      16.262 192.642 509.891 
ATOM   2568  O5'  DT A 125      14.083 193.901 509.932 
ATOM   2569  C5'  DT A 125      13.473 195.145 510.327 
ATOM   2570  C4'  DT A 125      13.220 196.009 509.107 
ATOM   2571  O4'  DT A 125      14.363 196.848 508.775 
ATOM   2572  C3'  DT A 125      12.925 195.258 507.809 
ATOM   2573  O3'  DT A 125      11.953 195.985 507.067 
ATOM   2574  C2'  DT A 125      14.244 195.285 507.038 
ATOM   2575  C1'  DT A 125      14.623 196.722 507.386 
ATOM   2576  N1   DT A 125      16.060 197.035 507.154 
ATOM   2577  C2   DT A 125      16.362 198.307 506.731 
ATOM   2578  O2   DT A 125      15.515 199.163 506.545 
ATOM   2579  N3   DT A 125      17.705 198.561 506.525 
ATOM   2580  C4   DT A 125      18.743 197.669 506.704 
ATOM   2581  O4   DT A 125      19.907 198.012 506.487 
ATOM   2582  C5   DT A 125      18.326 196.361 507.149 
ATOM   2583  C7   DT A 125      19.395 195.330 507.367 
ATOM   2584  C6   DT A 125      17.028 196.086 507.356 
ATOM   2585  P    DC A 126      10.809 195.179 506.290 
ATOM   2586  OP1  DC A 126       9.705 194.860 507.223 
ATOM   2587  OP2  DC A 126      11.409 194.030 505.577 
ATOM   2588  O5'  DC A 126      10.319 196.273 505.229 
ATOM   2589  C5'  DC A 126      10.408 197.667 505.573 
ATOM   2590  C4'  DC A 126      10.950 198.458 504.398 
ATOM   2591  O4'  DC A 126      12.405 198.519 504.394 
ATOM   2592  C3'  DC A 126      10.601 197.914 503.013 
ATOM   2593  O3'  DC A 126      10.376 199.008 502.131 
ATOM   2594  C2'  DC A 126      11.858 197.174 502.559 
ATOM   2595  C1'  DC A 126      12.864 198.191 503.092 
ATOM   2596  N1   DC A 126      14.250 197.658 503.210 
ATOM   2597  C2   DC A 126      15.305 198.533 502.963 
ATOM   2598  O2   DC A 126      15.049 199.704 502.660 
ATOM   2599  N3   DC A 126      16.576 198.066 503.065 
ATOM   2600  C4   DC A 126      16.809 196.790 503.396 
ATOM   2601  N4   DC A 126      18.067 196.383 503.483 
ATOM   2602  C5   DC A 126      15.739 195.874 503.653 
ATOM   2603  C6   DC A 126      14.475 196.359 503.546 
ATOM   2604  P    DC A 127       9.193 198.911 501.059 
ATOM   2605  OP1  DC A 127       7.914 199.299 501.696 
ATOM   2606  OP2  DC A 127       9.218 197.581 500.411 
ATOM   2607  O5'  DC A 127       9.630 200.030 500.003 
ATOM   2608  C5'  DC A 127      10.379 201.170 500.465 
ATOM   2609  C4'  DC A 127      11.513 201.468 499.504 
ATOM   2610  O4'  DC A 127      12.725 200.728 499.829 
ATOM   2611  C3'  DC A 127      11.252 201.122 498.038 
ATOM   2612  O3'  DC A 127      11.864 202.108 497.216 
ATOM   2613  C2'  DC A 127      11.973 199.792 497.820 
ATOM   2614  C1'  DC A 127      13.215 200.128 498.639 
ATOM   2615  N1   DC A 127      14.021 198.935 499.022 
ATOM   2616  C2   DC A 127      15.405 199.078 499.084 
ATOM   2617  O2   DC A 127      15.902 200.180 498.823 
ATOM   2618  N3   DC A 127      16.157 198.002 499.430 
ATOM   2619  C4   DC A 127      15.579 196.826 499.706 
ATOM   2620  N4   DC A 127      16.356 195.806 500.038 
ATOM   2621  C5   DC A 127      14.158 196.657 499.646 
ATOM   2622  C6   DC A 127      13.424 197.744 499.298 
ATOM   2623  P    DA A 128      11.098 202.609 495.903 
ATOM   2624  OP1  DA A 128      10.129 203.667 496.267 
ATOM   2625  OP2  DA A 128      10.546 201.444 495.177 
ATOM   2626  O5'  DA A 128      12.299 203.247 495.060 
ATOM   2627  C5'  DA A 128      13.418 203.820 495.762 
ATOM   2628  C4'  DA A 128      14.717 203.396 495.104 
ATOM   2629  O4'  DA A 128      15.222 202.136 495.632 
ATOM   2630  C3'  DA A 128      14.652 203.164 493.595 
ATOM   2631  O3'  DA A 128      15.869 203.608 493.008 
ATOM   2632  C2'  DA A 128      14.564 201.645 493.441 
ATOM   2633  C1'  DA A 128      15.564 201.298 494.540 
ATOM   2634  N9   DA A 128      15.482 199.884 494.998 
ATOM   2635  C8   DA A 128      14.378 199.088 495.103 
ATOM   2636  N7   DA A 128      14.631 197.891 495.536 
ATOM   2637  C5   DA A 128      16.005 197.893 495.735 
ATOM   2638  C6   DA A 128      16.896 196.908 496.191 
ATOM   2639  N6   DA A 128      16.516 195.672 496.547 
ATOM   2640  N1   DA A 128      18.199 197.240 496.269 
ATOM   2641  C2   DA A 128      18.570 198.468 495.915 
ATOM   2642  N3   DA A 128      17.834 199.465 495.477 
ATOM   2643  C4   DA A 128      16.535 199.107 495.408 
ATOM   2644  P    DG A 129      15.820 204.367 491.600 
ATOM   2645  OP1  DG A 129      15.526 205.801 491.819 
ATOM   2646  OP2  DG A 129      14.907 203.650 490.682 
ATOM   2647  O5'  DG A 129      17.329 204.198 491.097 
ATOM   2648  C5'  DG A 129      18.384 204.110 492.073 
ATOM   2649  C4'  DG A 129      19.355 203.011 491.689 
ATOM   2650  O4'  DG A 129      18.961 201.713 492.218 
ATOM   2651  C3'  DG A 129      19.521 202.764 490.190 
ATOM   2652  O3'  DG A 129      20.880 202.440 489.924 
ATOM   2653  C2'  DG A 129      18.663 201.532 489.904 
ATOM   2654  C1'  DG A 129      19.033 200.761 491.167 
ATOM   2655  N9   DG A 129      18.096 199.648 491.487 
ATOM   2656  C8   DG A 129      16.735 199.571 491.286 
ATOM   2657  N7   DG A 129      16.200 198.440 491.681 
ATOM   2658  C5   DG A 129      17.284 197.717 492.177 
ATOM   2659  C6   DG A 129      17.333 196.418 492.744 
ATOM   2660  O6   DG A 129      16.415 195.624 492.929 
ATOM   2661  N1   DG A 129      18.640 196.070 493.117 
ATOM   2662  C2   DG A 129      19.752 196.873 492.962 
ATOM   2663  N2   DG A 129      20.910 196.359 493.382 
ATOM   2664  N3   DG A 129      19.705 198.093 492.430 
ATOM   2665  C4   DG A 129      18.445 198.445 492.063 
ATOM   2666  P    DC A 130      21.573 203.020 488.603 
ATOM   2667  OP1  DC A 130      22.061 204.393 488.862 
ATOM   2668  OP2  DC A 130      20.656 202.863 487.453 
ATOM   2669  O5'  DC A 130      22.818 202.027 488.438 
ATOM   2670  C5'  DC A 130      23.401 201.437 489.614 
ATOM   2671  C4'  DC A 130      23.679 199.967 489.372 
ATOM   2672  O4'  DC A 130      22.536 199.125 489.699 
ATOM   2673  C3'  DC A 130      24.021 199.582 487.933 
ATOM   2674  O3'  DC A 130      25.005 198.556 487.953 
ATOM   2675  C2'  DC A 130      22.725 199.001 487.369 
ATOM   2676  C1'  DC A 130      22.318 198.228 488.620 
ATOM   2677  N1   DC A 130      20.884 197.825 488.637 
ATOM   2678  C2   DC A 130      20.559 196.609 489.234 
ATOM   2679  O2   DC A 130      21.464 195.923 489.722 
ATOM   2680  N3   DC A 130      19.257 196.223 489.258 
ATOM   2681  C4   DC A 130      18.306 196.996 488.719 
ATOM   2682  N4   DC A 130      17.051 196.575 488.767 
ATOM   2683  C5   DC A 130      18.620 198.249 488.099 
ATOM   2684  C6   DC A 130      19.926 198.617 488.084 
ATOM   2685  P    DT A 131      26.182 198.588 486.867 
ATOM   2686  OP1  DT A 131      27.262 199.486 487.332 
ATOM   2687  OP2  DT A 131      25.617 198.888 485.533 
ATOM   2688  O5'  DT A 131      26.689 197.071 486.906 
ATOM   2689  C5'  DT A 131      26.573 196.327 488.134 
ATOM   2690  C4'  DT A 131      26.056 194.931 487.848 
ATOM   2691  O4'  DT A 131      24.601 194.868 487.846 
ATOM   2692  C3'  DT A 131      26.452 194.339 486.496 
ATOM   2693  O3'  DT A 131      26.689 192.946 486.655 
ATOM   2694  C2'  DT A 131      25.217 194.524 485.615 
ATOM   2695  C1'  DT A 131      24.185 194.172 486.681 
ATOM   2696  N1   DT A 131      22.803 194.615 486.347 
ATOM   2697  C2   DT A 131      21.770 193.810 486.763 
ATOM   2698  O2   DT A 131      21.944 192.774 487.380 
ATOM   2699  N3   DT A 131      20.503 194.252 486.434 
ATOM   2700  C4   DT A 131      20.193 195.405 485.742 
ATOM   2701  O4   DT A 131      19.019 195.697 485.506 
ATOM   2702  C5   DT A 131      21.343 196.184 485.347 
ATOM   2703  C7   DT A 131      21.094 197.454 484.588 
ATOM   2704  C6   DT A 131      22.586 195.777 485.653 
ATOM   2705  P    DG A 132      27.905 192.269 485.864 
ATOM   2706  OP1  DG A 132      29.159 192.461 486.626 
ATOM   2707  OP2  DG A 132      27.915 192.750 484.465 
ATOM   2708  O5'  DG A 132      27.485 190.726 485.898 
ATOM   2709  C5'  DG A 132      26.709 190.238 487.009 
ATOM   2710  C4'  DG A 132      25.599 189.334 486.508 
ATOM   2711  O4'  DG A 132      24.388 190.072 486.178 
ATOM   2712  C3'  DG A 132      25.907 188.544 485.237 
ATOM   2713  O3'  DG A 132      25.308 187.258 485.337 
ATOM   2714  C2'  DG A 132      25.210 189.320 484.120 
ATOM   2715  C1'  DG A 132      23.941 189.649 484.899 
ATOM   2716  N9   DG A 132      23.138 190.752 484.301 
ATOM   2717  C8   DG A 132      23.568 191.878 483.632 
ATOM   2718  N7   DG A 132      22.598 192.660 483.226 
ATOM   2719  C5   DG A 132      21.444 192.006 483.655 
ATOM   2720  C6   DG A 132      20.080 192.369 483.508 
ATOM   2721  O6   DG A 132      19.602 193.359 482.960 
ATOM   2722  N1   DG A 132      19.231 191.419 484.094 
ATOM   2723  C2   DG A 132      19.647 190.270 484.737 
ATOM   2724  N2   DG A 132      18.680 189.492 485.229 
ATOM   2725  N3   DG A 132      20.927 189.930 484.875 
ATOM   2726  C4   DG A 132      21.763 190.841 484.312 
ATOM   2727  P    DA A 133      26.106 185.985 484.786 
ATOM   2728  OP1  DA A 133      27.052 185.507 485.820 
ATOM   2729  OP2  DA A 133      26.694 186.300 483.466 
ATOM   2730  O5'  DA A 133      24.923 184.923 484.608 
ATOM   2731  C5'  DA A 133      23.777 185.002 485.477 
ATOM   2732  C4'  DA A 133      22.504 184.820 484.674 
ATOM   2733  O4'  DA A 133      21.999 186.076 484.140 
ATOM   2734  C3'  DA A 133      22.615 183.917 483.446 
ATOM   2735  O3'  DA A 133      21.411 183.172 483.311 
ATOM   2736  C2'  DA A 133      22.725 184.881 482.265 
ATOM   2737  C1'  DA A 133      21.699 185.891 482.766 
ATOM   2738  N9   DA A 133      21.784 187.216 482.090 
ATOM   2739  C8   DA A 133      22.895 187.866 481.633 
ATOM   2740  N7   DA A 133      22.643 189.014 481.085 
ATOM   2741  C5   DA A 133      21.265 189.138 481.186 
ATOM   2742  C6   DA A 133      20.372 190.145 480.785 
ATOM   2743  N6   DA A 133      20.757 191.274 480.172 
ATOM   2744  N1   DA A 133      19.064 189.950 481.036 
ATOM   2745  C2   DA A 133      18.687 188.826 481.645 
ATOM   2746  N3   DA A 133      19.425 187.821 482.063 
ATOM   2747  C4   DA A 133      20.730 188.041 481.799 
ATOM   2748  P    DT A 134      21.492 181.640 482.855 
ATOM   2749  OP1  DT A 134      21.762 180.786 484.034 
ATOM   2750  OP2  DT A 134      22.440 181.507 481.727 
ATOM   2751  O5'  DT A 134      20.000 181.385 482.337 
ATOM   2752  C5'  DT A 134      18.918 182.124 482.933 
ATOM   2753  C4'  DT A 134      17.973 182.617 481.855 
ATOM   2754  O4'  DT A 134      18.366 183.914 481.321 
ATOM   2755  C3'  DT A 134      17.853 181.729 480.617 
ATOM   2756  O3'  DT A 134      16.506 181.754 480.160 
ATOM   2757  C2'  DT A 134      18.734 182.408 479.568 
ATOM   2758  C1'  DT A 134      18.336 183.841 479.904 
ATOM   2759  N1   DT A 134      19.277 184.865 479.369 
ATOM   2760  C2   DT A 134      18.736 186.060 478.963 
ATOM   2761  O2   DT A 134      17.543 186.304 479.025 
ATOM   2762  N3   DT A 134      19.638 186.984 478.471 
ATOM   2763  C4   DT A 134      21.003 186.814 478.357 
ATOM   2764  O4   DT A 134      21.710 187.716 477.900 
ATOM   2765  C5   DT A 134      21.477 185.528 478.808 
ATOM   2766  C7   DT A 134      22.950 185.260 478.717 
ATOM   2767  C6   DT A 134      20.621 184.611 479.289 
ATOM   2768  P    DG A 135      15.846 180.401 479.618 
ATOM   2769  OP1  DG A 135      15.333 179.607 480.758 
ATOM   2770  OP2  DG A 135      16.798 179.709 478.722 
ATOM   2771  O5'  DG A 135      14.618 180.968 478.763 
ATOM   2772  C5'  DG A 135      14.008 182.211 479.158 
ATOM   2773  C4'  DG A 135      13.756 183.075 477.939 
ATOM   2774  O4'  DG A 135      14.899 183.915 477.607 
ATOM   2775  C3'  DG A 135      13.461 182.324 476.640 
ATOM   2776  O3'  DG A 135      12.488 183.051 475.898 
ATOM   2777  C2'  DG A 135      14.780 182.352 475.869 
ATOM   2778  C1'  DG A 135      15.159 183.788 476.217 
ATOM   2779  N9   DG A 135      16.595 184.102 475.985 
ATOM   2780  C8   DG A 135      17.699 183.290 476.132 
ATOM   2781  N7   DG A 135      18.836 183.876 475.843 
ATOM   2782  C5   DG A 135      18.459 185.168 475.478 
ATOM   2783  C6   DG A 135      19.252 186.268 475.062 
ATOM   2784  O6   DG A 135      20.471 186.331 474.928 
ATOM   2785  N1   DG A 135      18.462 187.394 474.787 
ATOM   2786  C2   DG A 135      17.087 187.448 474.900 
ATOM   2787  N2   DG A 135      16.519 188.616 474.592 
ATOM   2788  N3   DG A 135      16.344 186.415 475.291 
ATOM   2789  C4   DG A 135      17.094 185.316 475.561 
ATOM   2790  P    DT A 136      11.344 182.246 475.121 
ATOM   2791  OP1  DT A 136      10.240 181.927 476.054 
ATOM   2792  OP2  DT A 136      11.944 181.096 474.408 
ATOM   2793  O5'  DT A 136      10.854 183.339 474.060 
ATOM   2794  C5'  DT A 136      10.943 184.734 474.404 
ATOM   2795  C4'  DT A 136      11.485 185.525 473.229 
ATOM   2796  O4'  DT A 136      12.940 185.586 473.225 
ATOM   2797  C3'  DT A 136      11.136 184.981 471.844 
ATOM   2798  O3'  DT A 136      10.912 186.075 470.962 
ATOM   2799  C2'  DT A 136      12.394 184.240 471.390 
ATOM   2800  C1'  DT A 136      13.399 185.257 471.923 
ATOM   2801  N1   DT A 136      14.785 184.724 472.041 
ATOM   2802  C2   DT A 136      15.815 185.600 471.795 
ATOM   2803  O2   DT A 136      15.635 186.766 471.492 
ATOM   2804  N3   DT A 136      17.085 185.070 471.913 
ATOM   2805  C4   DT A 136      17.402 183.770 472.249 
ATOM   2806  O4   DT A 136      18.578 183.410 472.324 
ATOM   2807  C5   DT A 136      16.254 182.927 472.488 
ATOM   2808  C7   DT A 136      16.510 181.495 472.859 
ATOM   2809  C6   DT A 136      15.008 183.416 472.380 
ATOM   2810  P    DC A 137       9.728 185.977 469.890 
ATOM   2811  OP1  DC A 137       8.449 186.365 470.527 
ATOM   2812  OP2  DC A 137       9.754 184.647 469.243 
ATOM   2813  O5'  DC A 137      10.165 187.097 468.834 
ATOM   2814  C5'  DC A 137      10.915 188.236 469.296 
ATOM   2815  C4'  DC A 137      12.049 188.534 468.335 
ATOM   2816  O4'  DC A 137      13.260 187.794 468.660 
ATOM   2817  C3'  DC A 137      11.787 188.189 466.869 
ATOM   2818  O3'  DC A 137      12.400 189.174 466.047 
ATOM   2819  C2'  DC A 137      12.509 186.858 466.651 
ATOM   2820  C1'  DC A 137      13.750 187.194 467.470 
ATOM   2821  N1   DC A 137      14.556 186.001 467.853 
ATOM   2822  C2   DC A 137      15.940 186.144 467.915 
ATOM   2823  O2   DC A 137      16.437 187.246 467.654 
ATOM   2824  N3   DC A 137      16.692 185.069 468.261 
ATOM   2825  C4   DC A 137      16.115 183.893 468.537 
ATOM   2826  N4   DC A 137      16.892 182.873 468.869 
ATOM   2827  C5   DC A 137      14.694 183.723 468.477 
ATOM   2828  C6   DC A 137      13.959 184.810 468.130 
ATOM   2829  P    DA A 138      11.633 189.675 464.734 
ATOM   2830  OP1  DA A 138      10.664 190.733 465.098 
ATOM   2831  OP2  DA A 138      11.081 188.511 464.008 
ATOM   2832  O5'  DA A 138      12.835 190.313 463.891 
ATOM   2833  C5'  DA A 138      13.954 190.887 464.594 
ATOM   2834  C4'  DA A 138      15.252 190.463 463.935 
ATOM   2835  O4'  DA A 138      15.757 189.203 464.463 
ATOM   2836  C3'  DA A 138      15.188 190.230 462.426 
ATOM   2837  O3'  DA A 138      16.405 190.674 461.839 
ATOM   2838  C2'  DA A 138      15.099 188.711 462.272 
ATOM   2839  C1'  DA A 138      16.100 188.364 463.371 
ATOM   2840  N9   DA A 138      16.018 186.950 463.830 
ATOM   2841  C8   DA A 138      14.913 186.154 463.934 
ATOM   2842  N7   DA A 138      15.166 184.958 464.368 
ATOM   2843  C5   DA A 138      16.540 184.959 464.566 
ATOM   2844  C6   DA A 138      17.432 183.974 465.022 
ATOM   2845  N6   DA A 138      17.051 182.739 465.378 
ATOM   2846  N1   DA A 138      18.734 184.306 465.100 
ATOM   2847  C2   DA A 138      19.106 185.535 464.746 
ATOM   2848  N3   DA A 138      18.369 186.532 464.308 
ATOM   2849  C4   DA A 138      17.071 186.174 464.239 
ATOM   2850  P    DC A 139      16.355 191.434 460.431 
ATOM   2851  OP1  DC A 139      16.061 192.868 460.650 
ATOM   2852  OP2  DC A 139      15.443 190.717 459.513 
ATOM   2853  O5'  DC A 139      17.865 191.265 459.928 
ATOM   2854  C5'  DC A 139      18.920 191.177 460.904 
ATOM   2855  C4'  DC A 139      19.891 190.078 460.520 
ATOM   2856  O4'  DC A 139      19.497 188.780 461.049 
ATOM   2857  C3'  DC A 139      20.056 189.830 459.021 
ATOM   2858  O3'  DC A 139      21.416 189.506 458.756 
ATOM   2859  C2'  DC A 139      19.198 188.598 458.735 
ATOM   2860  C1'  DC A 139      19.568 187.828 459.998 
ATOM   2861  N1   DC A 139      18.632 186.715 460.318 
ATOM   2862  C2   DC A 139      19.162 185.567 460.901 
ATOM   2863  O2   DC A 139      20.377 185.520 461.129 
ATOM   2864  N3   DC A 139      18.324 184.540 461.200 
ATOM   2865  C4   DC A 139      17.015 184.630 460.937 
ATOM   2866  N4   DC A 139      16.239 183.602 461.246 
ATOM   2867  C5   DC A 139      16.450 185.802 460.336 
ATOM   2868  C6   DC A 139      17.303 186.817 460.046 
ATOM   2869  P    DC A 140      22.108 190.086 457.434 
ATOM   2870  OP1  DC A 140      22.597 191.459 457.693 
ATOM   2871  OP2  DC A 140      21.192 189.929 456.284 
ATOM   2872  O5'  DC A 140      23.353 189.094 457.269 
ATOM   2873  C5'  DC A 140      23.937 188.503 458.445 
ATOM   2874  C4'  DC A 140      24.215 187.033 458.203 
ATOM   2875  O4'  DC A 140      23.072 186.191 458.530 
ATOM   2876  C3'  DC A 140      24.557 186.648 456.764 
ATOM   2877  O3'  DC A 140      25.541 185.622 456.784 
ATOM   2878  C2'  DC A 140      23.260 186.067 456.200 
ATOM   2879  C1'  DC A 140      22.854 185.295 457.452 
ATOM   2880  N1   DC A 140      21.420 184.891 457.468 
ATOM   2881  C2   DC A 140      21.094 183.676 458.065 
ATOM   2882  O2   DC A 140      21.999 182.989 458.553 
ATOM   2883  N3   DC A 140      19.792 183.289 458.089 
ATOM   2884  C4   DC A 140      18.841 184.062 457.550 
ATOM   2885  N4   DC A 140      17.587 183.642 457.599 
ATOM   2886  C5   DC A 140      19.155 185.315 456.930 
ATOM   2887  C6   DC A 140      20.462 185.684 456.916 
ATOM   2888  P    DC A 141      26.717 185.655 455.698 
ATOM   2889  OP1  DC A 141      27.797 186.553 456.163 
ATOM   2890  OP2  DC A 141      26.152 185.955 454.364 
ATOM   2891  O5'  DC A 141      27.225 184.137 455.737 
ATOM   2892  C5'  DC A 141      27.109 183.394 456.965 
ATOM   2893  C4'  DC A 141      26.591 181.998 456.679 
ATOM   2894  O4'  DC A 141      25.137 181.934 456.677 
ATOM   2895  C3'  DC A 141      26.988 181.406 455.327 
ATOM   2896  O3'  DC A 141      27.225 180.012 455.486 
ATOM   2897  C2'  DC A 141      25.753 181.591 454.446 
ATOM   2898  C1'  DC A 141      24.721 181.238 455.512 
ATOM   2899  N1   DC A 141      23.338 181.681 455.178 
ATOM   2900  C2   DC A 141      22.280 180.877 455.592 
ATOM   2901  O2   DC A 141      22.529 179.838 456.215 
ATOM   2902  N3   DC A 141      21.013 181.263 455.297 
ATOM   2903  C4   DC A 141      20.785 182.396 454.620 
ATOM   2904  N4   DC A 141      19.530 182.729 454.356 
ATOM   2905  C5   DC A 141      21.858 183.238 454.184 
ATOM   2906  C6   DC A 141      23.118 182.834 454.489 
ATOM   2907  P    DC A 142      28.441 179.336 454.695 
ATOM   2908  OP1  DC A 142      29.695 179.527 455.457 
ATOM   2909  OP2  DC A 142      28.451 179.816 453.296 
ATOM   2910  O5'  DC A 142      28.021 177.793 454.729 
ATOM   2911  C5'  DC A 142      27.245 177.305 455.840 
ATOM   2912  C4'  DC A 142      26.135 176.401 455.339 
ATOM   2913  O4'  DC A 142      24.923 177.139 455.009 
ATOM   2914  C3'  DC A 142      26.443 175.611 454.068 
ATOM   2915  O3'  DC A 142      25.843 174.325 454.168 
ATOM   2916  C2'  DC A 142      25.746 176.387 452.951 
ATOM   2917  C1'  DC A 142      24.476 176.715 453.730 
ATOM   2918  N1   DC A 142      23.674 177.819 453.132 
ATOM   2919  C2   DC A 142      22.288 177.744 453.238 
ATOM   2920  O2   DC A 142      21.785 176.775 453.819 
ATOM   2921  N3   DC A 142      21.538 178.740 452.698 
ATOM   2922  C4   DC A 142      22.122 179.773 452.077 
ATOM   2923  N4   DC A 142      21.347 180.719 451.567 
ATOM   2924  C5   DC A 142      23.546 179.868 451.957 
ATOM   2925  C6   DC A 142      24.277 178.863 452.502 
ATOM   2926  P    DA A 143      26.641 173.051 453.617 
ATOM   2927  OP1  DA A 143      27.587 172.574 454.651 
ATOM   2928  OP2  DA A 143      27.229 173.367 452.297 
ATOM   2929  O5'  DA A 143      25.458 171.990 453.439 
ATOM   2930  C5'  DA A 143      24.312 172.068 454.308 
ATOM   2931  C4'  DA A 143      23.039 171.886 453.505 
ATOM   2932  O4'  DA A 143      22.534 173.143 452.972 
ATOM   2933  C3'  DA A 143      23.151 170.983 452.277 
ATOM   2934  O3'  DA A 143      21.946 170.239 452.142 
ATOM   2935  C2'  DA A 143      23.261 171.947 451.096 
ATOM   2936  C1'  DA A 143      22.235 172.958 451.597 
ATOM   2937  N9   DA A 143      22.320 174.283 450.922 
ATOM   2938  C8   DA A 143      23.430 174.933 450.464 
ATOM   2939  N7   DA A 143      23.179 176.080 449.917 
ATOM   2940  C5   DA A 143      21.800 176.204 450.017 
ATOM   2941  C6   DA A 143      20.907 177.212 449.616 
ATOM   2942  N6   DA A 143      21.292 178.341 449.004 
ATOM   2943  N1   DA A 143      19.599 177.016 449.867 
ATOM   2944  C2   DA A 143      19.223 175.893 450.476 
ATOM   2945  N3   DA A 143      19.961 174.888 450.894 
ATOM   2946  C4   DA A 143      21.265 175.108 450.630 
ATOM   2947  P    DG A 144      22.027 168.706 451.686 
ATOM   2948  OP1  DG A 144      22.298 167.853 452.865 
ATOM   2949  OP2  DG A 144      22.975 168.574 450.558 
ATOM   2950  O5'  DG A 144      20.535 168.451 451.168 
ATOM   2951  C5'  DG A 144      19.453 169.191 451.764 
ATOM   2952  C4'  DG A 144      18.508 169.684 450.687 
ATOM   2953  O4'  DG A 144      18.902 170.980 450.152 
ATOM   2954  C3'  DG A 144      18.388 168.795 449.448 
ATOM   2955  O3'  DG A 144      17.041 168.820 448.992 
ATOM   2956  C2'  DG A 144      19.270 169.474 448.399 
ATOM   2957  C1'  DG A 144      18.872 170.908 448.735 
ATOM   2958  N9   DG A 144      19.812 171.932 448.200 
ATOM   2959  C8   DG A 144      21.180 171.861 448.043 
ATOM   2960  N7   DG A 144      21.716 172.945 447.538 
ATOM   2961  C5   DG A 144      20.627 173.794 447.345 
ATOM   2962  C6   DG A 144      20.578 175.113 446.823 
ATOM   2963  O6   DG A 144      21.499 175.816 446.419 
ATOM   2964  N1   DG A 144      19.266 175.606 446.802 
ATOM   2965  C2   DG A 144      18.148 174.915 447.229 
ATOM   2966  N2   DG A 144      16.984 175.562 447.126 
ATOM   2967  N3   DG A 144      18.196 173.678 447.718 
ATOM   2968  C4   DG A 144      19.461 173.185 447.745 
ATOM   2969  P    DA A 145      16.381 167.467 448.449 
ATOM   2970  OP1  DA A 145      15.869 166.673 449.589 
ATOM   2971  OP2  DA A 145      17.333 166.775 447.553 
ATOM   2972  O5'  DA A 145      15.154 168.034 447.594 
ATOM   2973  C5'  DA A 145      14.544 169.278 447.989 
ATOM   2974  C4'  DA A 145      14.291 170.142 446.770 
ATOM   2975  O4'  DA A 145      15.434 170.981 446.438 
ATOM   2976  C3'  DA A 145      13.996 169.391 445.472 
ATOM   2977  O3'  DA A 145      13.024 170.118 444.730 
ATOM   2978  C2'  DA A 145      15.315 169.418 444.700 
ATOM   2979  C1'  DA A 145      15.694 170.855 445.048 
ATOM   2980  N9   DA A 145      17.131 171.168 444.816 
ATOM   2981  C8   DA A 145      18.214 170.349 444.968 
ATOM   2982  N7   DA A 145      19.345 170.917 444.684 
ATOM   2983  C5   DA A 145      18.989 172.208 444.318 
ATOM   2984  C6   DA A 145      19.744 173.317 443.903 
ATOM   2985  N6   DA A 145      21.079 173.300 443.782 
ATOM   2986  N1   DA A 145      19.075 174.448 443.615 
ATOM   2987  C2   DA A 145      17.749 174.460 443.737 
ATOM   2988  N3   DA A 145      16.941 173.492 444.113 
ATOM   2989  C4   DA A 145      17.636 172.371 444.395 
ATOM   2990  P    DG A 146      11.880 169.312 443.952 
ATOM   2991  OP1  DG A 146      10.776 168.993 444.885 
ATOM   2992  OP2  DG A 146      12.479 168.163 443.239 
ATOM   2993  O5'  DG A 146      11.390 170.406 442.891 
ATOM   2994  C5'  DG A 146      11.479 171.800 443.235 
ATOM   2995  C4'  DG A 146      12.021 172.591 442.060 
ATOM   2996  O4'  DG A 146      13.476 172.652 442.056 
ATOM   2997  C3'  DG A 146      11.672 172.047 440.675 
ATOM   2998  O3'  DG A 146      11.447 173.141 439.794 
ATOM   2999  C2'  DG A 146      12.929 171.307 440.221 
ATOM   3000  C1'  DG A 146      13.935 172.324 440.754 
ATOM   3001  N9   DG A 146      15.321 171.791 440.872 
ATOM   3002  C8   DG A 146      15.739 170.519 441.198 
ATOM   3003  N7   DG A 146      17.043 170.375 441.215 
ATOM   3004  C5   DG A 146      17.520 171.640 440.876 
ATOM   3005  C6   DG A 146      18.853 172.106 440.732 
ATOM   3006  O6   DG A 146      19.904 171.487 440.879 
ATOM   3007  N1   DG A 146      18.887 173.462 440.376 
ATOM   3008  C2   DG A 146      17.777 174.262 440.184 
ATOM   3009  N2   DG A 146      18.022 175.531 439.848 
ATOM   3010  N3   DG A 146      16.527 173.824 440.320 
ATOM   3011  C4   DG A 146      16.478 172.511 440.664 
ATOM   3012  P    DA A 147      10.264 173.044 438.721 
ATOM   3013  OP1  DA A 147       8.985 173.431 439.358 
ATOM   3014  OP2  DA A 147      10.289 171.714 438.074 
ATOM   3015  O5'  DA A 147      10.701 174.163 437.665 
ATOM   3016  C5'  DA A 147      11.450 175.303 438.127 
ATOM   3017  C4'  DA A 147      12.584 175.601 437.166 
ATOM   3018  O4'  DA A 147      13.796 174.861 437.491 
ATOM   3019  C3'  DA A 147      12.323 175.255 435.700 
ATOM   3020  O3'  DA A 147      12.935 176.241 434.878 
ATOM   3021  C2'  DA A 147      13.044 173.925 435.482 
ATOM   3022  C1'  DA A 147      14.286 174.261 436.302 
ATOM   3023  N9   DA A 147      15.092 173.068 436.684 
ATOM   3024  C8   DA A 147      14.653 171.811 436.991 
ATOM   3025  N7   DA A 147      15.606 170.981 437.285 
ATOM   3026  C5   DA A 147      16.762 171.741 437.164 
ATOM   3027  C6   DA A 147      18.120 171.434 437.348 
ATOM   3028  N6   DA A 147      18.563 170.222 437.708 
ATOM   3029  N1   DA A 147      19.010 172.423 437.145 
ATOM   3030  C2   DA A 147      18.564 173.627 436.787 
ATOM   3031  N3   DA A 147      17.328 174.028 436.588 
ATOM   3032  C4   DA A 147      16.456 173.019 436.796 
ATOM   3033  P    DG A 148      12.169 176.742 433.565 
ATOM   3034  OP1  DG A 148      11.200 177.800 433.929 
ATOM   3035  OP2  DG A 148      11.617 175.577 432.839 
ATOM   3036  O5'  DG A 148      13.370 177.380 432.722 
ATOM   3037  C5'  DG A 148      14.489 177.953 433.425 
ATOM   3038  C4'  DG A 148      15.788 177.529 432.766 
ATOM   3039  O4'  DG A 148      16.293 176.269 433.295 
ATOM   3040  C3'  DG A 148      15.723 177.297 431.257 
ATOM   3041  O3'  DG A 148      16.940 177.741 430.670 
ATOM   3042  C2'  DG A 148      15.635 175.778 431.103 
ATOM   3043  C1'  DG A 148      16.635 175.431 432.202 
ATOM   3044  N9   DG A 148      16.553 174.017 432.661 
ATOM   3045  C8   DG A 148      15.449 173.198 432.772 
ATOM   3046  N7   DG A 148      15.720 171.993 433.212 
ATOM   3047  C5   DG A 148      17.101 172.014 433.405 
ATOM   3048  C6   DG A 148      17.973 170.996 433.869 
ATOM   3049  O6   DG A 148      17.703 169.848 434.212 
ATOM   3050  N1   DG A 148      19.302 171.441 433.913 
ATOM   3051  C2   DG A 148      19.731 172.704 433.555 
ATOM   3052  N2   DG A 148      21.041 172.933 433.669 
ATOM   3053  N3   DG A 148      18.911 173.659 433.120 
ATOM   3054  C4   DG A 148      17.619 173.243 433.071 
ATOM   3055  P    DA A 149      16.891 178.500 429.262 
ATOM   3056  OP1  DA A 149      16.596 179.934 429.481 
ATOM   3057  OP2  DA A 149      15.978 177.783 428.344 
ATOM   3058  O5'  DA A 149      18.400 178.331 428.759 
ATOM   3059  C5'  DA A 149      19.455 178.243 429.735 
ATOM   3060  C4'  DA A 149      20.426 177.144 429.351 
ATOM   3061  O4'  DA A 149      20.032 175.846 429.880 
ATOM   3062  C3'  DA A 149      20.592 176.897 427.852 
ATOM   3063  O3'  DA A 149      21.951 176.572 427.587 
ATOM   3064  C2'  DA A 149      19.734 175.665 427.566 
ATOM   3065  C1'  DA A 149      20.104 174.894 428.830 
ATOM   3066  N9   DA A 149      19.167 173.781 429.149 
ATOM   3067  C8   DA A 149      17.819 173.722 428.943 
ATOM   3068  N7   DA A 149      17.277 172.608 429.329 
ATOM   3069  C5   DA A 149      18.344 171.873 429.828 
ATOM   3070  C6   DA A 149      18.428 170.590 430.394 
ATOM   3071  N6   DA A 149      17.370 169.784 430.560 
ATOM   3072  N1   DA A 149      19.644 170.164 430.784 
ATOM   3073  C2   DA A 149      20.691 170.970 430.617 
ATOM   3074  N3   DA A 149      20.734 172.180 430.104 
ATOM   3075  C4   DA A 149      19.505 172.583 429.721 
ATOM   3076  P    DG A 150      22.644 177.153 426.265 
ATOM   3077  OP1  DG A 150      23.132 178.526 426.524 
ATOM   3078  OP2  DG A 150      21.727 176.996 425.115 
ATOM   3079  O5'  DG A 150      23.888 176.160 426.100 
ATOM   3080  C5'  DG A 150      24.472 175.570 427.276 
ATOM   3081  C4'  DG A 150      24.750 174.100 427.034 
ATOM   3082  O4'  DG A 150      23.607 173.258 427.361 
ATOM   3083  C3'  DG A 150      25.092 173.715 425.595 
ATOM   3084  O3'  DG A 150      26.076 172.689 425.615 
ATOM   3085  C2'  DG A 150      23.796 173.134 425.031 
ATOM   3086  C1'  DG A 150      23.389 172.361 426.283 
ATOM   3087  N9   DG A 150      21.955 171.958 426.299 
ATOM   3088  C8   DG A 150      20.858 172.621 425.796 
ATOM   3089  N7   DG A 150      19.723 171.989 425.974 
ATOM   3090  C5   DG A 150      20.096 170.823 426.641 
ATOM   3091  C6   DG A 150      19.302 169.741 427.104 
ATOM   3092  O6   DG A 150      18.086 169.587 427.018 
ATOM   3093  N1   DG A 150      20.085 168.762 427.729 
ATOM   3094  C2   DG A 150      21.456 168.820 427.888 
ATOM   3095  N2   DG A 150      22.018 167.784 428.514 
ATOM   3096  N3   DG A 150      22.200 169.836 427.454 
ATOM   3097  C4   DG A 150      21.455 170.794 426.844 
ATOM   3098  P    DT A 151      27.253 172.721 424.529 
ATOM   3099  OP1  DT A 151      28.333 173.619 424.994 
ATOM   3100  OP2  DT A 151      26.688 173.021 423.195 
ATOM   3101  O5'  DT A 151      27.760 171.204 424.569 
ATOM   3102  C5'  DT A 151      27.644 170.460 425.796 
ATOM   3103  C4'  DT A 151      27.127 169.064 425.510 
ATOM   3104  O4'  DT A 151      25.672 169.001 425.508 
ATOM   3105  C3'  DT A 151      27.523 168.472 424.158 
ATOM   3106  O3'  DT A 151      27.760 167.079 424.317 
ATOM   3107  C2'  DT A 151      26.288 168.657 423.277 
ATOM   3108  C1'  DT A 151      25.256 168.305 424.343 
ATOM   3109  N1   DT A 151      23.874 168.748 424.009 
ATOM   3110  C2   DT A 151      22.841 167.943 424.425 
ATOM   3111  O2   DT A 151      23.015 166.907 425.042 
ATOM   3112  N3   DT A 151      21.574 168.385 424.096 
ATOM   3113  C4   DT A 151      21.264 169.538 423.404 
ATOM   3114  O4   DT A 151      20.090 169.830 423.168 
ATOM   3115  C5   DT A 151      22.414 170.317 423.009 
ATOM   3116  C7   DT A 151      22.165 171.587 422.250 
ATOM   3117  C6   DT A 151      23.657 169.910 423.315 
ATOM   3118  P    DT A 152      28.976 166.402 423.526 
ATOM   3119  OP1  DT A 152      30.230 166.594 424.288 
ATOM   3120  OP2  DT A 152      28.986 166.883 422.127 
ATOM   3121  O5'  DT A 152      28.556 164.859 423.560 
ATOM   3122  C5'  DT A 152      27.780 164.371 424.671 
ATOM   3123  C4'  DT A 152      26.670 163.467 424.171 
ATOM   3124  O4'  DT A 152      25.459 164.205 423.840 
ATOM   3125  C3'  DT A 152      26.978 162.677 422.899 
ATOM   3126  O3'  DT A 152      26.379 161.391 422.999 
ATOM   3127  C2'  DT A 152      26.281 163.453 421.782 
ATOM   3128  C1'  DT A 152      25.012 163.782 422.562 
ATOM   3129  N1   DT A 152      24.209 164.885 421.963 
ATOM   3130  C2   DT A 152      22.843 164.797 422.076 
ATOM   3131  O2   DT A 152      22.282 163.870 422.635 
ATOM   3132  N3   DT A 152      22.133 165.838 421.508 
ATOM   3133  C4   DT A 152      22.664 166.931 420.855 
ATOM   3134  O4   DT A 152      21.926 167.800 420.387 
ATOM   3135  C5   DT A 152      24.106 166.933 420.788 
ATOM   3136  C7   DT A 152      24.765 168.089 420.092 
ATOM   3137  C6   DT A 152      24.821 165.935 421.330 
ATOM   3138  P    DC A 153      27.177 160.118 422.448 
ATOM   3139  OP1  DC A 153      28.123 159.640 423.483 
ATOM   3140  OP2  DC A 153      27.765 160.433 421.128 
ATOM   3141  O5'  DC A 153      25.994 159.056 422.270 
ATOM   3142  C5'  DC A 153      24.848 159.135 423.139 
ATOM   3143  C4'  DC A 153      23.575 158.952 422.336 
ATOM   3144  O4'  DC A 153      23.070 160.209 421.803 
ATOM   3145  C3'  DC A 153      23.686 158.050 421.108 
ATOM   3146  O3'  DC A 153      22.482 157.305 420.973 
ATOM   3147  C2'  DC A 153      23.796 159.014 419.927 
ATOM   3148  C1'  DC A 153      22.770 160.024 420.428 
ATOM   3149  N1   DC A 153      22.855 161.349 419.753 
ATOM   3150  C2   DC A 153      21.669 162.047 419.541 
ATOM   3151  O2   DC A 153      20.605 161.544 419.919 
ATOM   3152  N3   DC A 153      21.725 163.258 418.926 
ATOM   3153  C4   DC A 153      22.898 163.768 418.532 
ATOM   3154  N4   DC A 153      22.901 164.951 417.937 
ATOM   3155  C5   DC A 153      24.130 163.066 418.740 
ATOM   3156  C6   DC A 153      24.052 161.859 419.355 
ATOM   3157  P    DC A 154      22.563 155.773 420.518 
ATOM   3158  OP1  DC A 154      22.833 154.919 421.696 
ATOM   3159  OP2  DC A 154      23.511 155.640 419.389 
ATOM   3160  O5'  DC A 154      21.071 155.518 419.999 
ATOM   3161  C5'  DC A 154      19.989 156.257 420.595 
ATOM   3162  C4'  DC A 154      19.044 156.750 419.518 
ATOM   3163  O4'  DC A 154      19.437 158.047 418.983 
ATOM   3164  C3'  DC A 154      18.924 155.862 418.280 
ATOM   3165  O3'  DC A 154      17.577 155.887 417.823 
ATOM   3166  C2'  DC A 154      19.805 156.541 417.230 
ATOM   3167  C1'  DC A 154      19.407 157.974 417.566 
ATOM   3168  N1   DC A 154      20.348 158.998 417.031 
ATOM   3169  C2   DC A 154      19.815 160.215 416.615 
ATOM   3170  O2   DC A 154      18.595 160.395 416.707 
ATOM   3171  N3   DC A 154      20.656 161.161 416.123 
ATOM   3172  C4   DC A 154      21.972 160.928 416.040 
ATOM   3173  N4   DC A 154      22.751 161.882 415.554 
ATOM   3174  C5   DC A 154      22.540 159.682 416.462 
ATOM   3175  C6   DC A 154      21.683 158.750 416.950 
ATOM   3176  P    DA A 155      16.917 154.534 417.280 
ATOM   3177  OP1  DA A 155      16.404 153.740 418.421 
ATOM   3178  OP2  DA A 155      17.869 153.842 416.384 
ATOM   3179  O5'  DA A 155      15.689 155.101 416.425 
ATOM   3180  C5'  DA A 155      15.079 156.344 416.820 
ATOM   3181  C4'  DA A 155      14.827 157.208 415.601 
ATOM   3182  O4'  DA A 155      15.970 158.048 415.269 
ATOM   3183  C3'  DA A 155      14.532 156.457 414.303 
ATOM   3184  O3'  DA A 155      13.559 157.184 413.561 
ATOM   3185  C2'  DA A 155      15.851 156.485 413.531 
ATOM   3186  C1'  DA A 155      16.230 157.921 413.879 
ATOM   3187  N9   DA A 155      17.666 158.235 413.647 
ATOM   3188  C8   DA A 155      18.749 157.416 413.799 
ATOM   3189  N7   DA A 155      19.880 157.984 413.515 
ATOM   3190  C5   DA A 155      19.524 159.274 413.149 
ATOM   3191  C6   DA A 155      20.279 160.384 412.734 
ATOM   3192  N6   DA A 155      21.615 160.367 412.613 
ATOM   3193  N1   DA A 155      19.610 161.515 412.446 
ATOM   3194  C2   DA A 155      18.284 161.526 412.568 
ATOM   3195  N3   DA A 155      17.476 160.558 412.944 
ATOM   3196  C4   DA A 155      18.171 159.437 413.226 
ATOM   3197  P    DA A 156      12.415 156.379 412.783 
ATOM   3198  OP1  DA A 156      11.311 156.060 413.716 
ATOM   3199  OP2  DA A 156      13.015 155.229 412.070 
ATOM   3200  O5'  DA A 156      11.925 157.472 411.722 
ATOM   3201  C5'  DA A 156      12.014 158.867 412.066 
ATOM   3202  C4'  DA A 156      12.556 159.658 410.891 
ATOM   3203  O4'  DA A 156      14.011 159.719 410.887 
ATOM   3204  C3'  DA A 156      12.207 159.114 409.506 
ATOM   3205  O3'  DA A 156      11.983 160.208 408.625 
ATOM   3206  C2'  DA A 156      13.465 158.373 409.052 
ATOM   3207  C1'  DA A 156      14.470 159.390 409.585 
ATOM   3208  N9   DA A 156      15.856 158.857 409.703 
ATOM   3209  C8   DA A 156      16.253 157.592 410.028 
ATOM   3210  N7   DA A 156      17.540 157.435 410.048 
ATOM   3211  C5   DA A 156      18.035 158.688 409.712 
ATOM   3212  C6   DA A 156      19.342 159.182 409.562 
ATOM   3213  N6   DA A 156      20.440 158.434 409.741 
ATOM   3214  N1   DA A 156      19.479 160.476 409.220 
ATOM   3215  C2   DA A 156      18.383 161.214 409.045 
ATOM   3216  N3   DA A 156      17.121 160.865 409.156 
ATOM   3217  C4   DA A 156      17.011 159.565 409.498 
ATOM   3218  P    DC A 157      10.799 160.110 407.552 
ATOM   3219  OP1  DC A 157       9.520 160.498 408.189 
ATOM   3220  OP2  DC A 157      10.825 158.780 406.905 
ATOM   3221  O5'  DC A 157      11.236 161.230 406.496 
ATOM   3222  C5'  DC A 157      11.986 162.369 406.958 
ATOM   3223  C4'  DC A 157      13.120 162.667 405.997 
ATOM   3224  O4'  DC A 157      14.331 161.927 406.322 
ATOM   3225  C3'  DC A 157      12.858 162.322 404.531 
ATOM   3226  O3'  DC A 157      13.471 163.307 403.710 
ATOM   3227  C2'  DC A 157      13.580 160.991 404.313 
ATOM   3228  C1'  DC A 157      14.821 161.327 405.133 
ATOM   3229  N1   DC A 157      15.627 160.134 405.515 
ATOM   3230  C2   DC A 157      17.011 160.277 405.578 
ATOM   3231  O2   DC A 157      17.508 161.379 405.316 
ATOM   3232  N3   DC A 157      17.763 159.202 405.923 
ATOM   3233  C4   DC A 157      17.186 158.025 406.199 
ATOM   3234  N4   DC A 157      17.963 157.006 406.531 
ATOM   3235  C5   DC A 157      15.765 157.856 406.140 
ATOM   3236  C6   DC A 157      15.030 158.943 405.792 
ATOM   3237  P    DA A 158      12.704 163.808 402.396 
ATOM   3238  OP1  DA A 158      11.735 164.866 402.760 
ATOM   3239  OP2  DA A 158      12.152 162.644 401.670 
ATOM   3240  O5'  DA A 158      13.906 164.446 401.553 
ATOM   3241  C5'  DA A 158      15.025 165.020 402.256 
ATOM   3242  C4'  DA A 158      16.323 164.596 401.597 
ATOM   3243  O4'  DA A 158      16.828 163.336 402.126 
ATOM   3244  C3'  DA A 158      16.259 164.363 400.088 
ATOM   3245  O3'  DA A 158      17.476 164.807 399.502 
ATOM   3246  C2'  DA A 158      16.170 162.844 399.934 
ATOM   3247  C1'  DA A 158      17.171 162.497 401.033 
ATOM   3248  N9   DA A 158      17.089 161.083 401.492 
ATOM   3249  C8   DA A 158      15.984 160.287 401.596 
ATOM   3250  N7   DA A 158      16.237 159.091 402.030 
ATOM   3251  C5   DA A 158      17.611 159.092 402.228 
ATOM   3252  C6   DA A 158      18.503 158.107 402.685 
ATOM   3253  N6   DA A 158      18.122 156.872 403.040 
ATOM   3254  N1   DA A 158      19.805 158.439 402.762 
ATOM   3255  C2   DA A 158      20.177 159.668 402.408 
ATOM   3256  N3   DA A 158      19.440 160.665 401.970 
ATOM   3257  C4   DA A 158      18.142 160.307 401.901 
ATOM   3258  P    DC A 159      17.426 165.567 398.093 
ATOM   3259  OP1  DC A 159      17.132 167.001 398.313 
ATOM   3260  OP2  DC A 159      16.514 164.850 397.175 
ATOM   3261  O5'  DC A 159      18.936 165.398 397.590 
ATOM   3262  C5'  DC A 159      19.991 165.310 398.566 
ATOM   3263  C4'  DC A 159      20.962 164.211 398.183 
ATOM   3264  O4'  DC A 159      20.568 162.913 398.711 
ATOM   3265  C3'  DC A 159      21.127 163.963 396.683 
ATOM   3266  O3'  DC A 159      22.487 163.639 396.418 
ATOM   3267  C2'  DC A 159      20.269 162.731 396.397 
ATOM   3268  C1'  DC A 159      20.639 161.961 397.661 
ATOM   3269  N1   DC A 159      19.703 160.848 397.980 
ATOM   3270  C2   DC A 159      20.233 159.700 398.564 
ATOM   3271  O2   DC A 159      21.448 159.653 398.791 
ATOM   3272  N3   DC A 159      19.395 158.673 398.862 
ATOM   3273  C4   DC A 159      18.086 158.763 398.599 
ATOM   3274  N4   DC A 159      17.310 157.735 398.909 
ATOM   3275  C5   DC A 159      17.521 159.935 397.998 
ATOM   3276  C6   DC A 159      18.374 160.950 397.708 
ATOM   3277  P    DA A 160      23.179 164.219 395.096 
ATOM   3278  OP1  DA A 160      23.668 165.592 395.355 
ATOM   3279  OP2  DA A 160      22.263 164.062 393.946 
ATOM   3280  O5'  DA A 160      24.424 163.227 394.931 
ATOM   3281  C5'  DA A 160      25.008 162.636 396.107 
ATOM   3282  C4'  DA A 160      25.286 161.166 395.866 
ATOM   3283  O4'  DA A 160      24.143 160.324 396.192 
ATOM   3284  C3'  DA A 160      25.628 160.781 394.427 
ATOM   3285  O3'  DA A 160      26.612 159.755 394.446 
ATOM   3286  C2'  DA A 160      24.331 160.200 393.862 
ATOM   3287  C1'  DA A 160      23.925 159.428 395.114 
ATOM   3288  N9   DA A 160      22.491 159.024 395.130 
ATOM   3289  C8   DA A 160      21.415 159.696 394.626 
ATOM   3290  N7   DA A 160      20.286 159.081 394.794 
ATOM   3291  C5   DA A 160      20.636 157.915 395.460 
ATOM   3292  C6   DA A 160      19.881 156.829 395.930 
ATOM   3293  N6   DA A 160      18.550 156.738 395.794 
ATOM   3294  N1   DA A 160      20.544 155.833 396.547 
ATOM   3295  C2   DA A 160      21.866 155.928 396.680 
ATOM   3296  N3   DA A 160      22.674 156.887 396.284 
ATOM   3297  C4   DA A 160      21.985 157.871 395.669 
ATOM   3298  P    DC A 161      27.788 159.788 393.360 
ATOM   3299  OP1  DC A 161      28.868 160.686 393.826 
ATOM   3300  OP2  DC A 161      27.223 160.087 392.026 
ATOM   3301  O5'  DC A 161      28.295 158.270 393.400 
ATOM   3302  C5'  DC A 161      28.180 157.527 394.627 
ATOM   3303  C4'  DC A 161      27.662 156.131 394.341 
ATOM   3304  O4'  DC A 161      26.208 156.067 394.339 
ATOM   3305  C3'  DC A 161      28.059 155.539 392.989 
ATOM   3306  O3'  DC A 161      28.296 154.145 393.148 
ATOM   3307  C2'  DC A 161      26.824 155.724 392.108 
ATOM   3308  C1'  DC A 161      25.792 155.371 393.175 
ATOM   3309  N1   DC A 161      24.409 155.814 392.840 
ATOM   3310  C2   DC A 161      23.351 155.010 393.254 
ATOM   3311  O2   DC A 161      23.600 153.971 393.877 
ATOM   3312  N3   DC A 161      22.084 155.396 392.959 
ATOM   3313  C4   DC A 161      21.856 156.529 392.282 
ATOM   3314  N4   DC A 161      20.601 156.862 392.018 
ATOM   3315  C5   DC A 161      22.929 157.371 391.846 
ATOM   3316  C6   DC A 161      24.189 156.967 392.151 
ATOM   3317  P    DA A 162      29.512 153.469 392.357 
ATOM   3318  OP1  DA A 162      30.766 153.660 393.119 
ATOM   3319  OP2  DA A 162      29.522 153.949 390.958 
ATOM   3320  O5'  DA A 162      29.092 151.926 392.391 
ATOM   3321  C5'  DA A 162      28.316 151.438 393.502 
ATOM   3322  C4'  DA A 162      27.206 150.534 393.002 
ATOM   3323  O4'  DA A 162      25.994 151.272 392.671 
ATOM   3324  C3'  DA A 162      27.514 149.744 391.730 
ATOM   3325  O3'  DA A 162      26.914 148.458 391.830 
ATOM   3326  C2'  DA A 162      26.817 150.520 390.613 
ATOM   3327  C1'  DA A 162      25.547 150.848 391.393 
ATOM   3328  N9   DA A 162      24.745 151.952 390.794 
ATOM   3329  C8   DA A 162      25.188 153.061 390.135 
ATOM   3330  N7   DA A 162      24.239 153.845 389.726 
ATOM   3331  C5   DA A 162      23.078 153.208 390.146 
ATOM   3332  C6   DA A 162      21.719 153.537 390.018 
ATOM   3333  N6   DA A 162      21.280 154.644 389.401 
ATOM   3334  N1   DA A 162      20.822 152.685 390.549 
ATOM   3335  C2   DA A 162      21.265 151.588 391.162 
ATOM   3336  N3   DA A 162      22.501 151.178 391.341 
ATOM   3337  C4   DA A 162      23.378 152.048 390.800 
ATOM   3338  P    DT A 163      27.712 147.184 391.280 
ATOM   3339  OP1  DT A 163      28.658 146.707 392.314 
ATOM   3340  OP2  DT A 163      28.300 147.500 389.959 
ATOM   3341  O5'  DT A 163      26.529 146.123 391.101 
ATOM   3342  C5'  DT A 163      25.383 146.201 391.970 
ATOM   3343  C4'  DT A 163      24.110 146.019 391.167 
ATOM   3344  O4'  DT A 163      23.605 147.276 390.634 
ATOM   3345  C3'  DT A 163      24.222 145.116 389.939 
ATOM   3346  O3'  DT A 163      23.017 144.372 389.804 
ATOM   3347  C2'  DT A 163      24.332 146.080 388.758 
ATOM   3348  C1'  DT A 163      23.306 147.091 389.259 
ATOM   3349  N1   DT A 163      23.391 148.416 388.584 
ATOM   3350  C2   DT A 163      22.212 149.092 388.382 
ATOM   3351  O2   DT A 163      21.128 148.655 388.729 
ATOM   3352  N3   DT A 163      22.330 150.316 387.753 
ATOM   3353  C4   DT A 163      23.500 150.905 387.320 
ATOM   3354  O4   DT A 163      23.481 152.007 386.768 
ATOM   3355  C5   DT A 163      24.684 150.118 387.576 
ATOM   3356  C7   DT A 163      26.002 150.686 387.136 
ATOM   3357  C6   DT A 163      24.599 148.925 388.185 
ATOM   3358  P    DT A 164      23.098 142.839 389.349 
ATOM   3359  OP1  DT A 164      23.369 141.986 390.527 
ATOM   3360  OP2  DT A 164      24.046 142.706 388.220 
ATOM   3361  O5'  DT A 164      21.606 142.584 388.830 
ATOM   3362  C5'  DT A 164      20.524 143.324 389.426 
ATOM   3363  C4'  DT A 164      19.579 143.817 388.349 
ATOM   3364  O4'  DT A 164      19.973 145.113 387.814 
ATOM   3365  C3'  DT A 164      19.459 142.928 387.111 
ATOM   3366  O3'  DT A 164      18.112 142.953 386.654 
ATOM   3367  C2'  DT A 164      20.341 143.607 386.061 
ATOM   3368  C1'  DT A 164      19.943 145.041 386.397 
ATOM   3369  N1   DT A 164      20.883 146.065 385.862 
ATOM   3370  C2   DT A 164      20.342 147.260 385.456 
ATOM   3371  O2   DT A 164      19.150 147.503 385.519 
ATOM   3372  N3   DT A 164      21.245 148.184 384.965 
ATOM   3373  C4   DT A 164      22.609 148.014 384.850 
ATOM   3374  O4   DT A 164      23.316 148.915 384.394 
ATOM   3375  C5   DT A 164      23.083 146.727 385.301 
ATOM   3376  C7   DT A 164      24.557 146.459 385.210 
ATOM   3377  C6   DT A 164      22.227 145.810 385.783 
ATOM   3378  P    DA A 165      17.452 141.600 386.111 
ATOM   3379  OP1  DA A 165      16.940 140.806 387.252 
ATOM   3380  OP2  DA A 165      18.404 140.908 385.215 
ATOM   3381  O5'  DA A 165      16.225 142.167 385.256 
ATOM   3382  C5'  DA A 165      15.615 143.411 385.651 
ATOM   3383  C4'  DA A 165      15.362 144.274 384.432 
ATOM   3384  O4'  DA A 165      16.505 145.114 384.100 
ATOM   3385  C3'  DA A 165      15.067 143.524 383.134 
ATOM   3386  O3'  DA A 165      14.095 144.251 382.392 
ATOM   3387  C2'  DA A 165      16.386 143.551 382.362 
ATOM   3388  C1'  DA A 165      16.765 144.988 382.710 
ATOM   3389  N9   DA A 165      18.202 145.301 382.478 
ATOM   3390  C8   DA A 165      19.285 144.482 382.630 
ATOM   3391  N7   DA A 165      20.416 145.050 382.346 
ATOM   3392  C5   DA A 165      20.059 146.341 381.980 
ATOM   3393  C6   DA A 165      20.815 147.450 381.565 
ATOM   3394  N6   DA A 165      22.150 147.433 381.445 
ATOM   3395  N1   DA A 165      20.146 148.581 381.277 
ATOM   3396  C2   DA A 165      18.820 148.593 381.399 
ATOM   3397  N3   DA A 165      18.012 147.625 381.775 
ATOM   3398  C4   DA A 165      18.707 146.504 382.057 
ATOM   3399  P    DT A 166      12.951 143.445 381.614 
ATOM   3400  OP1  DT A 166      11.847 143.126 382.547 
ATOM   3401  OP2  DT A 166      13.550 142.296 380.901 
ATOM   3402  O5'  DT A 166      12.461 144.539 380.553 
ATOM   3403  C5'  DT A 166      12.550 145.933 380.897 
ATOM   3404  C4'  DT A 166      13.092 146.724 379.722 
ATOM   3405  O4'  DT A 166      14.547 146.785 379.718 
ATOM   3406  C3'  DT A 166      12.743 146.180 378.337 
ATOM   3407  O3'  DT A 166      12.518 147.274 377.456 
ATOM   3408  C2'  DT A 166      14.000 145.440 377.883 
ATOM   3409  C1'  DT A 166      15.006 146.457 378.416 
ATOM   3410  N1   DT A 166      16.392 145.924 378.534 
ATOM   3411  C2   DT A 166      17.421 146.800 378.288 
ATOM   3412  O2   DT A 166      17.241 147.966 377.985 
ATOM   3413  N3   DT A 166      18.691 146.270 378.406 
ATOM   3414  C4   DT A 166      19.009 144.969 378.742 
ATOM   3415  O4   DT A 166      20.185 144.610 378.818 
ATOM   3416  C5   DT A 166      17.860 144.126 378.982 
ATOM   3417  C7   DT A 166      18.117 142.694 379.353 
ATOM   3418  C6   DT A 166      16.615 144.615 378.873 
ATOM   3419  P    DA A 167      11.335 147.177 376.383 
ATOM   3420  OP1  DA A 167      10.056 147.564 377.020 
ATOM   3421  OP2  DA A 167      11.360 145.846 375.736 
ATOM   3422  O5'  DA A 167      11.772 148.296 375.327 
ATOM   3423  C5'  DA A 167      12.521 149.436 375.789 
ATOM   3424  C4'  DA A 167      13.655 149.734 374.828 
ATOM   3425  O4'  DA A 167      14.867 148.994 375.153 
ATOM   3426  C3'  DA A 167      13.394 149.388 373.363 
ATOM   3427  O3'  DA A 167      14.006 150.374 372.541 
ATOM   3428  C2'  DA A 167      14.115 148.058 373.144 
ATOM   3429  C1'  DA A 167      15.357 148.394 373.964 
ATOM   3430  N9   DA A 167      16.163 147.201 374.346 
ATOM   3431  C8   DA A 167      15.724 145.944 374.653 
ATOM   3432  N7   DA A 167      16.677 145.114 374.947 
ATOM   3433  C5   DA A 167      17.833 145.874 374.827 
ATOM   3434  C6   DA A 167      19.191 145.567 375.010 
ATOM   3435  N6   DA A 167      19.634 144.355 375.370 
ATOM   3436  N1   DA A 167      20.081 146.556 374.807 
ATOM   3437  C2   DA A 167      19.635 147.760 374.450 
ATOM   3438  N3   DA A 167      18.399 148.161 374.250 
ATOM   3439  C4   DA A 167      17.527 147.152 374.459 
ATOM   3440  P    DG A 168      13.240 150.875 371.227 
ATOM   3441  OP1  DG A 168      12.271 151.933 371.591 
ATOM   3442  OP2  DG A 168      12.688 149.710 370.501 
ATOM   3443  O5'  DG A 168      14.441 151.513 370.384 
ATOM   3444  C5'  DG A 168      15.560 152.086 371.087 
ATOM   3445  C4'  DG A 168      16.859 151.662 370.429 
ATOM   3446  O4'  DG A 168      17.364 150.402 370.957 
ATOM   3447  C3'  DG A 168      16.794 151.430 368.919 
ATOM   3448  O3'  DG A 168      18.011 151.874 368.333 
ATOM   3449  C2'  DG A 168      16.706 149.911 368.765 
ATOM   3450  C1'  DG A 168      17.706 149.564 369.864 
ATOM   3451  N9   DG A 168      17.624 148.150 370.323 
ATOM   3452  C8   DG A 168      16.520 147.331 370.434 
ATOM   3453  N7   DG A 168      16.791 146.126 370.874 
ATOM   3454  C5   DG A 168      18.172 146.147 371.067 
ATOM   3455  C6   DG A 168      19.044 145.129 371.531 
ATOM   3456  O6   DG A 168      18.774 143.981 371.874 
ATOM   3457  N1   DG A 168      20.373 145.574 371.575 
ATOM   3458  C2   DG A 168      20.802 146.837 371.218 
ATOM   3459  N2   DG A 168      22.112 147.066 371.331 
ATOM   3460  N3   DG A 168      19.982 147.792 370.783 
ATOM   3461  C4   DG A 168      18.690 147.376 370.734 
ATOM   3462  P    DA A 169      17.962 152.633 366.924 
ATOM   3463  OP1  DA A 169      17.667 154.067 367.144 
ATOM   3464  OP2  DA A 169      17.049 151.916 366.006 
ATOM   3465  O5'  DA A 169      19.471 152.464 366.421 
ATOM   3466  C5'  DA A 169      20.526 152.376 367.397 
ATOM   3467  C4'  DA A 169      21.497 151.277 367.014 
ATOM   3468  O4'  DA A 169      21.103 149.979 367.542 
ATOM   3469  C3'  DA A 169      21.663 151.030 365.514 
ATOM   3470  O3'  DA A 169      23.022 150.705 365.249 
ATOM   3471  C2'  DA A 169      20.805 149.798 365.228 
ATOM   3472  C1'  DA A 169      21.175 149.027 366.492 
ATOM   3473  N9   DA A 169      20.238 147.914 366.811 
ATOM   3474  C8   DA A 169      18.890 147.855 366.605 
ATOM   3475  N7   DA A 169      18.348 146.741 366.991 
ATOM   3476  C5   DA A 169      19.415 146.006 367.490 
ATOM   3477  C6   DA A 169      19.499 144.723 368.056 
ATOM   3478  N6   DA A 169      18.440 143.917 368.222 
ATOM   3479  N1   DA A 169      20.715 144.297 368.446 
ATOM   3480  C2   DA A 169      21.762 145.103 368.280 
ATOM   3481  N3   DA A 169      21.805 146.313 367.766 
ATOM   3482  C4   DA A 169      20.576 146.716 367.383 
ATOM   3483  P    DT A 170      23.715 151.286 363.927 
ATOM   3484  OP1  DT A 170      24.203 152.659 364.186 
ATOM   3485  OP2  DT A 170      22.798 151.129 362.777 
ATOM   3486  O5'  DT A 170      24.959 150.293 363.762 
ATOM   3487  C5'  DT A 170      25.543 149.703 364.938 
ATOM   3488  C4'  DT A 170      25.821 148.233 364.697 
ATOM   3489  O4'  DT A 170      24.678 147.391 365.023 
ATOM   3490  C3'  DT A 170      26.163 147.848 363.258 
ATOM   3491  O3'  DT A 170      27.147 146.822 363.277 
ATOM   3492  C2'  DT A 170      24.867 147.267 362.693 
ATOM   3493  C1'  DT A 170      24.460 146.494 363.945 
ATOM   3494  N1   DT A 170      23.026 146.091 363.961 
ATOM   3495  C2   DT A 170      22.721 144.889 364.554 
ATOM   3496  O2   DT A 170      23.563 144.163 365.054 
ATOM   3497  N3   DT A 170      21.383 144.548 364.549 
ATOM   3498  C4   DT A 170      20.350 145.291 364.014 
ATOM   3499  O4   DT A 170      19.189 144.882 364.070 
ATOM   3500  C5   DT A 170      20.769 146.536 363.414 
ATOM   3501  C7   DT A 170      19.708 147.406 362.807 
ATOM   3502  C6   DT A 170      22.065 146.891 363.404 
ATOM   3503  P    DT A 171      28.324 146.854 362.191 
ATOM   3504  OP1  DT A 171      29.404 147.752 362.657 
ATOM   3505  OP2  DT A 171      27.759 147.154 360.857 
ATOM   3506  O5'  DT A 171      28.831 145.337 362.231 
ATOM   3507  C5'  DT A 171      28.715 144.593 363.459 
ATOM   3508  C4'  DT A 171      28.198 143.197 363.173 
ATOM   3509  O4'  DT A 171      26.743 143.134 363.171 
ATOM   3510  C3'  DT A 171      28.594 142.605 361.820 
ATOM   3511  O3'  DT A 171      28.831 141.212 361.979 
ATOM   3512  C2'  DT A 171      27.359 142.790 360.939 
ATOM   3513  C1'  DT A 171      26.327 142.438 362.006 
ATOM   3514  N1   DT A 171      24.945 142.881 361.671 
ATOM   3515  C2   DT A 171      23.912 142.076 362.087 
ATOM   3516  O2   DT A 171      24.086 141.040 362.704 
ATOM   3517  N3   DT A 171      22.645 142.518 361.758 
ATOM   3518  C4   DT A 171      22.335 143.671 361.066 
ATOM   3519  O4   DT A 171      21.161 143.963 360.830 
ATOM   3520  C5   DT A 171      23.485 144.450 360.672 
ATOM   3521  C7   DT A 171      23.236 145.720 359.913 
ATOM   3522  C6   DT A 171      24.728 144.043 360.977 
ATOM   3523  P    DA A 172      30.047 140.535 361.188 
ATOM   3524  OP1  DA A 172      31.301 140.727 361.950 
ATOM   3525  OP2  DA A 172      30.057 141.016 359.789 
ATOM   3526  O5'  DA A 172      29.627 138.992 361.222 
ATOM   3527  C5'  DA A 172      28.851 138.504 362.333 
ATOM   3528  C4'  DA A 172      27.741 137.600 361.833 
ATOM   3529  O4'  DA A 172      26.530 138.338 361.502 
ATOM   3530  C3'  DA A 172      28.049 136.810 360.561 
ATOM   3531  O3'  DA A 172      27.450 135.524 360.661 
ATOM   3532  C2'  DA A 172      27.352 137.586 359.444 
ATOM   3533  C1'  DA A 172      26.083 137.915 360.224 
ATOM   3534  N9   DA A 172      25.280 139.018 359.625 
ATOM   3535  C8   DA A 172      25.724 140.128 358.966 
ATOM   3536  N7   DA A 172      24.774 140.911 358.557 
ATOM   3537  C5   DA A 172      23.613 140.275 358.977 
ATOM   3538  C6   DA A 172      22.254 140.604 358.849 
ATOM   3539  N6   DA A 172      21.815 141.711 358.232 
ATOM   3540  N1   DA A 172      21.358 139.752 359.380 
ATOM   3541  C2   DA A 172      21.800 138.654 359.993 
ATOM   3542  N3   DA A 172      23.037 138.245 360.172 
ATOM   3543  C4   DA A 172      23.913 139.115 359.631 
ATOM   3544  P    DC A 173      28.248 134.251 360.111 
ATOM   3545  OP1  DC A 173      29.194 133.773 361.145 
ATOM   3546  OP2  DC A 173      28.836 134.566 358.790 
ATOM   3547  O5'  DC A 173      27.065 133.189 359.932 
ATOM   3548  C5'  DC A 173      25.919 133.268 360.801 
ATOM   3549  C4'  DC A 173      24.646 133.085 359.998 
ATOM   3550  O4'  DC A 173      24.141 134.342 359.465 
ATOM   3551  C3'  DC A 173      24.757 132.183 358.770 
ATOM   3552  O3'  DC A 173      23.553 131.438 358.635 
ATOM   3553  C2'  DC A 173      24.867 133.146 357.589 
ATOM   3554  C1'  DC A 173      23.841 134.157 358.090 
ATOM   3555  N1   DC A 173      23.926 135.482 357.415 
ATOM   3556  C2   DC A 173      22.740 136.180 357.203 
ATOM   3557  O2   DC A 173      21.676 135.677 357.581 
ATOM   3558  N3   DC A 173      22.796 137.391 356.588 
ATOM   3559  C4   DC A 173      23.969 137.901 356.194 
ATOM   3560  N4   DC A 173      23.972 139.084 355.599 
ATOM   3561  C5   DC A 173      25.201 137.199 356.402 
ATOM   3562  C6   DC A 173      25.123 135.992 357.017 
ATOM   3563  P    DT A 174      23.634 129.906 358.180 
ATOM   3564  OP1  DT A 174      23.904 129.052 359.358 
ATOM   3565  OP2  DT A 174      24.582 129.773 357.051 
ATOM   3566  O5'  DT A 174      22.142 129.651 357.661 
ATOM   3567  C5'  DT A 174      21.060 130.390 358.257 
ATOM   3568  C4'  DT A 174      20.115 130.883 357.180 
ATOM   3569  O4'  DT A 174      20.508 132.180 356.645 
ATOM   3570  C3'  DT A 174      19.995 129.995 355.942 
ATOM   3571  O3'  DT A 174      18.648 130.020 355.485 
ATOM   3572  C2'  DT A 174      20.876 130.674 354.892 
ATOM   3573  C1'  DT A 174      20.478 132.107 355.228 
ATOM   3574  N1   DT A 174      21.419 133.131 354.693 
ATOM   3575  C2   DT A 174      20.878 134.326 354.287 
ATOM   3576  O2   DT A 174      19.685 134.570 354.350 
ATOM   3577  N3   DT A 174      21.780 135.250 353.796 
ATOM   3578  C4   DT A 174      23.145 135.080 353.681 
ATOM   3579  O4   DT A 174      23.852 135.982 353.225 
ATOM   3580  C5   DT A 174      23.619 133.794 354.132 
ATOM   3581  C7   DT A 174      25.092 133.525 354.041 
ATOM   3582  C6   DT A 174      22.763 132.877 354.614 
ATOM   3583  P    DC A 175      17.988 128.667 354.943 
ATOM   3584  OP1  DC A 175      17.475 127.873 356.083 
ATOM   3585  OP2  DC A 175      18.940 127.975 354.046 
ATOM   3586  O5'  DC A 175      16.760 129.234 354.087 
ATOM   3587  C5'  DC A 175      16.150 130.477 354.482 
ATOM   3588  C4'  DC A 175      15.898 131.341 353.263 
ATOM   3589  O4'  DC A 175      17.041 132.181 352.931 
ATOM   3590  C3'  DC A 175      15.603 130.590 351.965 
ATOM   3591  O3'  DC A 175      14.630 131.317 351.223 
ATOM   3592  C2'  DC A 175      16.922 130.618 351.193 
ATOM   3593  C1'  DC A 175      17.301 132.054 351.541 
ATOM   3594  N1   DC A 175      18.737 132.368 351.309 
ATOM   3595  C2   DC A 175      19.061 133.652 350.880 
ATOM   3596  O2   DC A 175      18.150 134.472 350.712 
ATOM   3597  N3   DC A 175      20.366 133.958 350.662 
ATOM   3598  C4   DC A 175      21.322 133.042 350.856 
ATOM   3599  N4   DC A 175      22.581 133.390 350.630 
ATOM   3600  C5   DC A 175      21.011 131.715 351.297 
ATOM   3601  C6   DC A 175      19.702 131.429 351.508 
ATOM   3602  P    DA A 176      13.486 130.512 350.445 
ATOM   3603  OP1  DA A 176      12.382 130.193 351.378 
ATOM   3604  OP2  DA A 176      14.086 129.362 349.732 
ATOM   3605  O5'  DA A 176      12.996 131.605 349.384 
ATOM   3606  C5'  DA A 176      13.085 133.000 349.728 
ATOM   3607  C4'  DA A 176      13.627 133.790 348.553 
ATOM   3608  O4'  DA A 176      15.082 133.852 348.549 
ATOM   3609  C3'  DA A 176      13.278 133.247 347.168 
ATOM   3610  O3'  DA A 176      13.054 134.341 346.287 
ATOM   3611  C2'  DA A 176      14.536 132.506 346.714 
ATOM   3612  C1'  DA A 176      15.541 133.523 347.247 
ATOM   3613  N9   DA A 176      16.927 132.990 347.365 
ATOM   3614  C8   DA A 176      17.324 131.725 347.690 
ATOM   3615  N7   DA A 176      18.611 131.568 347.710 
ATOM   3616  C5   DA A 176      19.106 132.821 347.375 
ATOM   3617  C6   DA A 176      20.413 133.315 347.224 
ATOM   3618  N6   DA A 176      21.511 132.567 347.403 
ATOM   3619  N1   DA A 176      20.550 134.609 346.882 
ATOM   3620  C2   DA A 176      19.454 135.347 346.707 
ATOM   3621  N3   DA A 176      18.192 134.998 346.818 
ATOM   3622  C4   DA A 176      18.082 133.698 347.161 
ATOM   3623  P    DG A 177      11.870 134.243 345.214 
ATOM   3624  OP1  DG A 177      10.591 134.631 345.851 
ATOM   3625  OP2  DG A 177      11.895 132.913 344.567 
ATOM   3626  O5'  DG A 177      12.307 135.363 344.159 
ATOM   3627  C5'  DG A 177      13.057 136.502 344.620 
ATOM   3628  C4'  DG A 177      14.191 136.800 343.659 
ATOM   3629  O4'  DG A 177      15.402 136.060 343.984 
ATOM   3630  C3'  DG A 177      13.929 136.455 342.194 
ATOM   3631  O3'  DG A 177      14.542 137.440 341.372 
ATOM   3632  C2'  DG A 177      14.651 135.124 341.975 
ATOM   3633  C1'  DG A 177      15.892 135.460 342.795 
ATOM   3634  N9   DG A 177      16.698 134.267 343.177 
ATOM   3635  C8   DG A 177      16.275 132.993 343.489 
ATOM   3636  N7   DG A 177      17.247 132.165 343.785 
ATOM   3637  C5   DG A 177      18.396 132.945 343.659 
ATOM   3638  C6   DG A 177      19.759 132.600 343.852 
ATOM   3639  O6   DG A 177      20.241 131.519 344.180 
ATOM   3640  N1   DG A 177      20.602 133.696 343.617 
ATOM   3641  C2   DG A 177      20.181 134.959 343.245 
ATOM   3642  N2   DG A 177      21.143 135.869 343.071 
ATOM   3643  N3   DG A 177      18.902 135.280 343.065 
ATOM   3644  C4   DG A 177      18.072 134.229 343.288 
ATOM   3645  P    DA A 178      13.775 137.941 340.058 
ATOM   3646  OP1  DA A 178      12.806 138.999 340.422 
ATOM   3647  OP2  DA A 178      13.223 136.777 339.332 
ATOM   3648  O5'  DA A 178      14.977 138.579 339.215 
ATOM   3649  C5'  DA A 178      16.096 139.153 339.918 
ATOM   3650  C4'  DA A 178      17.394 138.729 339.260 
ATOM   3651  O4'  DA A 178      17.899 137.469 339.788 
ATOM   3652  C3'  DA A 178      17.330 138.496 337.750 
ATOM   3653  O3'  DA A 178      18.547 138.940 337.164 
ATOM   3654  C2'  DA A 178      17.241 136.977 337.596 
ATOM   3655  C1'  DA A 178      18.242 136.630 338.695 
ATOM   3656  N9   DA A 178      18.160 135.216 339.154 
ATOM   3657  C8   DA A 178      17.055 134.420 339.258 
ATOM   3658  N7   DA A 178      17.308 133.224 339.692 
ATOM   3659  C5   DA A 178      18.682 133.225 339.891 
ATOM   3660  C6   DA A 178      19.574 132.240 340.347 
ATOM   3661  N6   DA A 178      19.193 131.005 340.702 
ATOM   3662  N1   DA A 178      20.876 132.572 340.424 
ATOM   3663  C2   DA A 178      21.248 133.801 340.070 
ATOM   3664  N3   DA A 178      20.511 134.798 339.632 
ATOM   3665  C4   DA A 178      19.213 134.440 339.563 
ATOM   3666  P    DA A 179      18.497 139.700 335.755 
ATOM   3667  OP1  DA A 179      18.203 141.134 335.975 
ATOM   3668  OP2  DA A 179      17.585 138.983 334.837 
ATOM   3669  O5'  DA A 179      20.007 139.531 335.252 
ATOM   3670  C5'  DA A 179      21.062 139.443 336.228 
ATOM   3671  C4'  DA A 179      22.033 138.344 335.845 
ATOM   3672  O4'  DA A 179      21.639 137.046 336.373 
ATOM   3673  C3'  DA A 179      22.198 138.096 334.345 
ATOM   3674  O3'  DA A 179      23.558 137.772 334.080 
ATOM   3675  C2'  DA A 179      21.340 136.864 334.059 
ATOM   3676  C1'  DA A 179      21.710 136.094 335.323 
ATOM   3677  N9   DA A 179      20.774 134.981 335.642 
ATOM   3678  C8   DA A 179      19.425 134.921 335.437 
ATOM   3679  N7   DA A 179      18.883 133.808 335.822 
ATOM   3680  C5   DA A 179      19.950 133.073 336.321 
ATOM   3681  C6   DA A 179      20.034 131.790 336.887 
ATOM   3682  N6   DA A 179      18.976 130.984 337.053 
ATOM   3683  N1   DA A 179      21.250 131.364 337.278 
ATOM   3684  C2   DA A 179      22.297 132.169 337.111 
ATOM   3685  N3   DA A 179      22.341 133.380 336.597 
ATOM   3686  C4   DA A 179      21.112 133.782 336.214 
ATOM   3687  P    DG A 180      24.250 138.352 332.759 
ATOM   3688  OP1  DG A 180      24.739 139.725 333.017 
ATOM   3689  OP2  DG A 180      23.334 138.195 331.608 
ATOM   3690  O5'  DG A 180      25.495 137.360 332.593 
ATOM   3691  C5'  DG A 180      26.079 136.769 333.769 
ATOM   3692  C4'  DG A 180      26.357 135.299 333.528 
ATOM   3693  O4'  DG A 180      25.214 134.457 333.854 
ATOM   3694  C3'  DG A 180      26.699 134.914 332.089 
ATOM   3695  O3'  DG A 180      27.683 133.888 332.108 
ATOM   3696  C2'  DG A 180      25.402 134.333 331.525 
ATOM   3697  C1'  DG A 180      24.996 133.561 332.776 
ATOM   3698  N9   DG A 180      23.562 133.157 332.792 
ATOM   3699  C8   DG A 180      22.464 133.821 332.289 
ATOM   3700  N7   DG A 180      21.330 133.188 332.467 
ATOM   3701  C5   DG A 180      21.702 132.023 333.135 
ATOM   3702  C6   DG A 180      20.908 130.941 333.597 
ATOM   3703  O6   DG A 180      19.693 130.787 333.511 
ATOM   3704  N1   DG A 180      21.692 129.962 334.222 
ATOM   3705  C2   DG A 180      23.062 130.020 334.381 
ATOM   3706  N2   DG A 180      23.625 128.983 335.007 
ATOM   3707  N3   DG A 180      23.807 131.035 333.947 
ATOM   3708  C4   DG A 180      23.062 131.994 333.338 
ATOM   3709  P    DC A 181      28.859 133.921 331.022 
ATOM   3710  OP1  DC A 181      29.939 134.819 331.488 
ATOM   3711  OP2  DC A 181      28.294 134.221 329.688 
ATOM   3712  O5'  DC A 181      29.366 132.403 331.062 
ATOM   3713  C5'  DC A 181      29.251 131.660 332.290 
ATOM   3714  C4'  DC A 181      28.733 130.264 332.004 
ATOM   3715  O4'  DC A 181      27.279 130.200 332.002 
ATOM   3716  C3'  DC A 181      29.130 129.672 330.651 
ATOM   3717  O3'  DC A 181      29.367 128.278 330.810 
ATOM   3718  C2'  DC A 181      27.895 129.857 329.770 
ATOM   3719  C1'  DC A 181      26.863 129.504 330.837 
ATOM   3720  N1   DC A 181      25.480 129.947 330.502 
ATOM   3721  C2   DC A 181      24.422 129.143 330.917 
ATOM   3722  O2   DC A 181      24.671 128.104 331.539 
ATOM   3723  N3   DC A 181      23.155 129.529 330.621 
ATOM   3724  C4   DC A 181      22.927 130.662 329.944 
ATOM   3725  N4   DC A 181      21.672 130.995 329.681 
ATOM   3726  C5   DC A 181      24.000 131.504 329.509 
ATOM   3727  C6   DC A 181      25.260 131.100 329.813 
ATOM   3728  P    DA A 182      30.583 127.602 330.019 
ATOM   3729  OP1  DA A 182      31.837 127.793 330.781 
ATOM   3730  OP2  DA A 182      30.593 128.082 328.620 
ATOM   3731  O5'  DA A 182      30.163 126.059 330.054 
ATOM   3732  C5'  DA A 182      29.387 125.571 331.164 
ATOM   3733  C4'  DA A 182      28.277 124.667 330.664 
ATOM   3734  O4'  DA A 182      27.065 125.405 330.333 
ATOM   3735  C3'  DA A 182      28.585 123.877 329.392 
ATOM   3736  O3'  DA A 182      27.985 122.590 329.492 
ATOM   3737  C2'  DA A 182      27.888 124.653 328.275 
ATOM   3738  C1'  DA A 182      26.618 124.981 329.055 
ATOM   3739  N9   DA A 182      25.816 126.085 328.457 
ATOM   3740  C8   DA A 182      26.259 127.194 327.797 
ATOM   3741  N7   DA A 182      25.310 127.978 327.388 
ATOM   3742  C5   DA A 182      24.149 127.341 327.808 
ATOM   3743  C6   DA A 182      22.790 127.670 327.681 
ATOM   3744  N6   DA A 182      22.351 128.777 327.063 
ATOM   3745  N1   DA A 182      21.893 126.818 328.212 
ATOM   3746  C2   DA A 182      22.336 125.721 328.824 
ATOM   3747  N3   DA A 182      23.572 125.311 329.003 
ATOM   3748  C4   DA A 182      24.449 126.181 328.462 
ATOM   3749  P    DG A 183      28.783 121.317 328.942 
ATOM   3750  OP1  DG A 183      29.729 120.840 329.976 
ATOM   3751  OP2  DG A 183      29.371 121.633 327.621 
ATOM   3752  O5'  DG A 183      27.600 120.256 328.763 
ATOM   3753  C5'  DG A 183      26.454 120.334 329.632 
ATOM   3754  C4'  DG A 183      25.181 120.152 328.829 
ATOM   3755  O4'  DG A 183      24.676 121.409 328.296 
ATOM   3756  C3'  DG A 183      25.293 119.249 327.601 
ATOM   3757  O3'  DG A 183      24.088 118.505 327.466 
ATOM   3758  C2'  DG A 183      25.403 120.213 326.420 
ATOM   3759  C1'  DG A 183      24.377 121.224 326.921 
ATOM   3760  N9   DG A 183      24.462 122.549 326.246 
ATOM   3761  C8   DG A 183      25.571 123.218 325.778 
ATOM   3762  N7   DG A 183      25.303 124.377 325.228 
ATOM   3763  C5   DG A 183      23.917 124.483 325.338 
ATOM   3764  C6   DG A 183      23.044 125.521 324.919 
ATOM   3765  O6   DG A 183      23.317 126.577 324.357 
ATOM   3766  N1   DG A 183      21.709 125.221 325.226 
ATOM   3767  C2   DG A 183      21.276 124.070 325.856 
ATOM   3768  N2   DG A 183      19.959 123.974 326.059 
ATOM   3769  N3   DG A 183      22.096 123.098 326.248 
ATOM   3770  C4   DG A 183      23.394 123.372 325.957 
ATOM   3771  P    DA A 184      24.169 116.972 327.011 
ATOM   3772  OP1  DA A 184      24.440 116.119 328.189 
ATOM   3773  OP2  DA A 184      25.117 116.840 325.882 
ATOM   3774  O5'  DA A 184      22.677 116.717 326.492 
ATOM   3775  C5'  DA A 184      21.595 117.457 327.088 
ATOM   3776  C4'  DA A 184      20.650 117.950 326.011 
ATOM   3777  O4'  DA A 184      21.044 119.246 325.477 
ATOM   3778  C3'  DA A 184      20.530 117.061 324.773 
ATOM   3779  O3'  DA A 184      19.183 117.086 324.316 
ATOM   3780  C2'  DA A 184      21.412 117.740 323.723 
ATOM   3781  C1'  DA A 184      21.014 119.174 324.059 
ATOM   3782  N9   DA A 184      21.954 120.198 323.524 
ATOM   3783  C8   DA A 184      23.310 120.110 323.377 
ATOM   3784  N7   DA A 184      23.852 121.176 322.877 
ATOM   3785  C5   DA A 184      22.781 122.036 322.677 
ATOM   3786  C6   DA A 184      22.697 123.341 322.166 
ATOM   3787  N6   DA A 184      23.759 124.041 321.744 
ATOM   3788  N1   DA A 184      21.475 123.904 322.105 
ATOM   3789  C2   DA A 184      20.424 123.203 322.527 
ATOM   3790  N3   DA A 184      20.380 121.986 323.019 
ATOM   3791  C4   DA A 184      21.615 121.445 323.070 
ATOM   3792  P    DA A 185      18.523 115.733 323.774 
ATOM   3793  OP1  DA A 185      18.011 114.939 324.914 
ATOM   3794  OP2  DA A 185      19.475 115.041 322.877 
ATOM   3795  O5'  DA A 185      17.296 116.300 322.918 
ATOM   3796  C5'  DA A 185      16.686 117.544 323.313 
ATOM   3797  C4'  DA A 185      16.433 118.407 322.094 
ATOM   3798  O4'  DA A 185      17.576 119.247 321.762 
ATOM   3799  C3'  DA A 185      16.138 117.657 320.796 
ATOM   3800  O3'  DA A 185      15.166 118.384 320.054 
ATOM   3801  C2'  DA A 185      17.457 117.684 320.024 
ATOM   3802  C1'  DA A 185      17.836 119.121 320.372 
ATOM   3803  N9   DA A 185      19.273 119.434 320.140 
ATOM   3804  C8   DA A 185      20.356 118.615 320.292 
ATOM   3805  N7   DA A 185      21.487 119.183 320.008 
ATOM   3806  C5   DA A 185      21.130 120.474 319.642 
ATOM   3807  C6   DA A 185      21.886 121.583 319.227 
ATOM   3808  N6   DA A 185      23.221 121.566 319.107 
ATOM   3809  N1   DA A 185      21.217 122.714 318.939 
ATOM   3810  C2   DA A 185      19.891 122.726 319.061 
ATOM   3811  N3   DA A 185      19.083 121.758 319.437 
ATOM   3812  C4   DA A 185      19.778 120.637 319.719 
ATOM   3813  P    DC A 186      14.022 117.578 319.276 
ATOM   3814  OP1  DC A 186      12.918 117.259 320.209 
ATOM   3815  OP2  DC A 186      14.621 116.429 318.564 
ATOM   3816  O5'  DC A 186      13.532 118.672 318.215 
ATOM   3817  C5'  DC A 186      13.621 120.066 318.559 
ATOM   3818  C4'  DC A 186      14.163 120.857 317.384 
ATOM   3819  O4'  DC A 186      15.618 120.918 317.381 
ATOM   3820  C3'  DC A 186      13.814 120.313 315.999 
ATOM   3821  O3'  DC A 186      13.589 121.407 315.118 
ATOM   3822  C2'  DC A 186      15.071 119.573 315.545 
ATOM   3823  C1'  DC A 186      16.077 120.590 316.078 
ATOM   3824  N1   DC A 186      17.463 120.057 316.196 
ATOM   3825  C2   DC A 186      18.517 120.932 315.950 
ATOM   3826  O2   DC A 186      18.262 122.103 315.647 
ATOM   3827  N3   DC A 186      19.789 120.465 316.052 
ATOM   3828  C4   DC A 186      20.022 119.189 316.383 
ATOM   3829  N4   DC A 186      21.280 118.782 316.469 
ATOM   3830  C5   DC A 186      18.952 118.273 316.639 
ATOM   3831  C6   DC A 186      17.688 118.758 316.532 
ATOM   3832  P    DA A 187      12.406 121.310 314.046 
ATOM   3833  OP1  DA A 187      11.127 121.697 314.682 
ATOM   3834  OP2  DA A 187      12.431 119.979 313.398 
ATOM   3835  O5'  DA A 187      12.843 122.429 312.990 
ATOM   3836  C5'  DA A 187      13.592 123.569 313.451 
ATOM   3837  C4'  DA A 187      14.726 123.867 312.490 
ATOM   3838  O4'  DA A 187      15.938 123.127 312.815 
ATOM   3839  C3'  DA A 187      14.465 123.521 311.025 
ATOM   3840  O3'  DA A 187      15.077 124.507 310.203 
ATOM   3841  C2'  DA A 187      15.186 122.191 310.806 
ATOM   3842  C1'  DA A 187      16.428 122.527 311.626 
ATOM   3843  N9   DA A 187      17.234 121.334 312.008 
ATOM   3844  C8   DA A 187      16.795 120.077 312.315 
ATOM   3845  N7   DA A 187      17.748 119.247 312.609 
ATOM   3846  C5   DA A 187      18.904 120.007 312.489 
ATOM   3847  C6   DA A 187      20.262 119.700 312.672 
ATOM   3848  N6   DA A 187      20.705 118.488 313.032 
ATOM   3849  N1   DA A 187      21.152 120.689 312.470 
ATOM   3850  C2   DA A 187      20.706 121.893 312.112 
ATOM   3851  N3   DA A 187      19.470 122.294 311.912 
ATOM   3852  C4   DA A 187      18.598 121.285 312.121 
ATOM   3853  P    DG A 188      14.311 125.008 308.889 
ATOM   3854  OP1  DG A 188      13.342 126.066 309.253 
ATOM   3855  OP2  DG A 188      13.759 123.843 308.163 
ATOM   3856  O5'  DG A 188      15.512 125.646 308.046 
ATOM   3857  C5'  DG A 188      16.631 126.219 308.749 
ATOM   3858  C4'  DG A 188      17.930 125.795 308.091 
ATOM   3859  O4'  DG A 188      18.435 124.535 308.619 
ATOM   3860  C3'  DG A 188      17.865 125.562 306.582 
ATOM   3861  O3'  DG A 188      19.082 126.007 305.995 
ATOM   3862  C2'  DG A 188      17.777 124.044 306.427 
ATOM   3863  C1'  DG A 188      18.777 123.697 307.526 
ATOM   3864  N9   DG A 188      18.695 122.282 307.985 
ATOM   3865  C8   DG A 188      17.591 121.464 308.097 
ATOM   3866  N7   DG A 188      17.862 120.259 308.536 
ATOM   3867  C5   DG A 188      19.243 120.280 308.729 
ATOM   3868  C6   DG A 188      20.115 119.262 309.194 
ATOM   3869  O6   DG A 188      19.845 118.114 309.536 
ATOM   3870  N1   DG A 188      21.444 119.707 309.237 
ATOM   3871  C2   DG A 188      21.873 120.970 308.880 
ATOM   3872  N2   DG A 188      23.183 121.199 308.994 
ATOM   3873  N3   DG A 188      21.053 121.925 308.445 
ATOM   3874  C4   DG A 188      19.761 121.509 308.396 
ATOM   3875  P    DA A 189      19.033 126.766 304.586 
ATOM   3876  OP1  DA A 189      18.738 128.200 304.806 
ATOM   3877  OP2  DA A 189      18.120 126.049 303.668 
ATOM   3878  O5'  DA A 189      20.542 126.597 304.083 
ATOM   3879  C5'  DA A 189      21.597 126.509 305.060 
ATOM   3880  C4'  DA A 189      22.568 125.410 304.676 
ATOM   3881  O4'  DA A 189      22.174 124.112 305.204 
ATOM   3882  C3'  DA A 189      22.734 125.163 303.177 
ATOM   3883  O3'  DA A 189      24.093 124.838 302.911 
ATOM   3884  C2'  DA A 189      21.876 123.931 302.890 
ATOM   3885  C1'  DA A 189      22.246 123.160 304.154 
ATOM   3886  N9   DA A 189      21.309 122.047 304.473 
ATOM   3887  C8   DA A 189      19.961 121.988 304.268 
ATOM   3888  N7   DA A 189      19.419 120.874 304.653 
ATOM   3889  C5   DA A 189      20.485 120.139 305.152 
ATOM   3890  C6   DA A 189      20.570 118.856 305.718 
ATOM   3891  N6   DA A 189      19.511 118.050 305.884 
ATOM   3892  N1   DA A 189      21.786 118.430 306.109 
ATOM   3893  C2   DA A 189      22.833 119.236 305.942 
ATOM   3894  N3   DA A 189      22.876 120.446 305.429 
ATOM   3895  C4   DA A 189      21.647 120.849 305.045 
ATOM   3896  P    DG A 190      24.786 125.419 301.590 
ATOM   3897  OP1  DG A 190      25.274 126.792 301.848 
ATOM   3898  OP2  DG A 190      23.869 125.262 300.439 
ATOM   3899  O5'  DG A 190      26.030 124.426 301.424 
ATOM   3900  C5'  DG A 190      26.614 123.836 302.601 
ATOM   3901  C4'  DG A 190      26.892 122.366 302.359 
ATOM   3902  O4'  DG A 190      25.749 121.524 302.685 
ATOM   3903  C3'  DG A 190      27.234 121.981 300.920 
ATOM   3904  O3'  DG A 190      28.218 120.954 300.939 
ATOM   3905  C2'  DG A 190      25.938 121.400 300.356 
ATOM   3906  C1'  DG A 190      25.531 120.627 301.607 
ATOM   3907  N9   DG A 190      24.097 120.224 301.623 
ATOM   3908  C8   DG A 190      23.000 120.887 301.120 
ATOM   3909  N7   DG A 190      21.865 120.255 301.298 
ATOM   3910  C5   DG A 190      22.238 119.089 301.966 
ATOM   3911  C6   DG A 190      21.444 118.007 302.428 
ATOM   3912  O6   DG A 190      20.228 117.853 302.342 
ATOM   3913  N1   DG A 190      22.227 117.028 303.053 
ATOM   3914  C2   DG A 190      23.598 117.086 303.212 
ATOM   3915  N2   DG A 190      24.160 116.050 303.838 
ATOM   3916  N3   DG A 190      24.342 118.102 302.779 
ATOM   3917  C4   DG A 190      23.597 119.060 302.169 
ATOM   3918  P    DT A 191      29.395 120.987 299.853 
ATOM   3919  OP1  DT A 191      30.475 121.885 300.319 
ATOM   3920  OP2  DT A 191      28.830 121.287 298.519 
ATOM   3921  O5'  DT A 191      29.902 119.470 299.893 
ATOM   3922  C5'  DT A 191      29.786 118.726 301.121 
ATOM   3923  C4'  DT A 191      29.269 117.330 300.835 
ATOM   3924  O4'  DT A 191      27.814 117.267 300.833 
ATOM   3925  C3'  DT A 191      29.665 116.738 299.482 
ATOM   3926  O3'  DT A 191      29.902 115.345 299.641 
ATOM   3927  C2'  DT A 191      28.430 116.923 298.602 
ATOM   3928  C1'  DT A 191      27.398 116.571 299.668 
ATOM   3929  N1   DT A 191      26.016 117.014 299.334 
ATOM   3930  C2   DT A 191      24.983 116.209 299.749 
ATOM   3931  O2   DT A 191      25.157 115.173 300.366 
ATOM   3932  N3   DT A 191      23.716 116.651 299.421 
ATOM   3933  C4   DT A 191      23.406 117.804 298.728 
ATOM   3934  O4   DT A 191      22.231 118.096 298.493 
ATOM   3935  C5   DT A 191      24.556 118.583 298.334 
ATOM   3936  C7   DT A 191      24.307 119.853 297.575 
ATOM   3937  C6   DT A 191      25.799 118.176 298.640 
ATOM   3938  P    DG A 192      31.118 114.668 298.850 
ATOM   3939  OP1  DG A 192      32.372 114.860 299.612 
ATOM   3940  OP2  DG A 192      31.128 115.149 297.451 
ATOM   3941  O5'  DG A 192      30.698 113.125 298.885 
ATOM   3942  C5'  DG A 192      29.922 112.637 299.995 
ATOM   3943  C4'  DG A 192      28.812 111.733 299.495 
ATOM   3944  O4'  DG A 192      27.601 112.471 299.165 
ATOM   3945  C3'  DG A 192      29.120 110.943 298.223 
ATOM   3946  O3'  DG A 192      28.521 109.657 298.323 
ATOM   3947  C2'  DG A 192      28.423 111.719 297.107 
ATOM   3948  C1'  DG A 192      27.154 112.048 297.886 
ATOM   3949  N9   DG A 192      26.351 113.151 297.288 
ATOM   3950  C8   DG A 192      26.781 114.277 296.619 
ATOM   3951  N7   DG A 192      25.811 115.059 296.213 
ATOM   3952  C5   DG A 192      24.657 114.405 296.642 
ATOM   3953  C6   DG A 192      23.293 114.768 296.495 
ATOM   3954  O6   DG A 192      22.815 115.758 295.947 
ATOM   3955  N1   DG A 192      22.444 113.818 297.080 
ATOM   3956  C2   DG A 192      22.860 112.669 297.723 
ATOM   3957  N2   DG A 192      21.893 111.891 298.216 
ATOM   3958  N3   DG A 192      24.140 112.329 297.861 
ATOM   3959  C4   DG A 192      24.976 113.240 297.299 
ATOM   3960  P    DA A 193      29.319 108.384 297.773 
ATOM   3961  OP1  DA A 193      30.265 107.906 298.807 
ATOM   3962  OP2  DA A 193      29.907 108.699 296.452 
ATOM   3963  O5'  DA A 193      28.136 107.322 297.594 
ATOM   3964  C5'  DA A 193      26.990 107.401 298.463 
ATOM   3965  C4'  DA A 193      25.717 107.218 297.661 
ATOM   3966  O4'  DA A 193      25.212 108.475 297.127 
ATOM   3967  C3'  DA A 193      25.828 106.316 296.432 
ATOM   3968  O3'  DA A 193      24.624 105.571 296.297 
ATOM   3969  C2'  DA A 193      25.938 107.279 295.252 
ATOM   3970  C1'  DA A 193      24.912 108.290 295.752 
ATOM   3971  N9   DA A 193      24.997 109.615 295.077 
ATOM   3972  C8   DA A 193      26.108 110.265 294.620 
ATOM   3973  N7   DA A 193      25.856 111.413 294.072 
ATOM   3974  C5   DA A 193      24.478 111.537 294.172 
ATOM   3975  C6   DA A 193      23.585 112.544 293.771 
ATOM   3976  N6   DA A 193      23.970 113.673 293.159 
ATOM   3977  N1   DA A 193      22.277 112.349 294.023 
ATOM   3978  C2   DA A 193      21.900 111.225 294.632 
ATOM   3979  N3   DA A 193      22.638 110.220 295.050 
ATOM   3980  C4   DA A 193      23.943 110.440 294.786 
ATOM   3981  P    DT A 194      24.705 104.039 295.842 
ATOM   3982  OP1  DT A 194      24.975 103.185 297.021 
ATOM   3983  OP2  DT A 194      25.653 103.906 294.714 
ATOM   3984  O5'  DT A 194      23.213 103.784 295.323 
ATOM   3985  C5'  DT A 194      22.131 104.523 295.919 
ATOM   3986  C4'  DT A 194      21.186 105.016 294.842 
ATOM   3987  O4'  DT A 194      21.579 106.313 294.308 
ATOM   3988  C3'  DT A 194      21.066 104.128 293.604 
ATOM   3989  O3'  DT A 194      19.719 104.153 293.147 
ATOM   3990  C2'  DT A 194      21.947 104.807 292.555 
ATOM   3991  C1'  DT A 194      21.549 106.240 292.891 
ATOM   3992  N1   DT A 194      22.490 107.264 292.355 
ATOM   3993  C2   DT A 194      21.949 108.459 291.950 
ATOM   3994  O2   DT A 194      20.756 108.703 292.012 
ATOM   3995  N3   DT A 194      22.851 109.383 291.458 
ATOM   3996  C4   DT A 194      24.216 109.213 291.343 
ATOM   3997  O4   DT A 194      24.923 110.115 290.887 
ATOM   3998  C5   DT A 194      24.690 107.927 291.794 
ATOM   3999  C7   DT A 194      26.163 107.658 291.703 
ATOM   4000  C6   DT A 194      23.834 107.010 292.276 
ATOM   4001  P    DG A 195      19.059 102.800 292.605 
ATOM   4002  OP1  DG A 195      18.546 102.006 293.745 
ATOM   4003  OP2  DG A 195      20.011 102.108 291.708 
ATOM   4004  O5'  DG A 195      17.831 103.367 291.749 
ATOM   4005  C5'  DG A 195      17.221 104.610 292.145 
ATOM   4006  C4'  DG A 195      16.969 105.474 290.925 
ATOM   4007  O4'  DG A 195      18.112 106.314 290.593 
ATOM   4008  C3'  DG A 195      16.674 104.723 289.627 
ATOM   4009  O3'  DG A 195      15.701 105.450 288.885 
ATOM   4010  C2'  DG A 195      17.993 104.751 288.855 
ATOM   4011  C1'  DG A 195      18.372 106.187 289.203 
ATOM   4012  N9   DG A 195      19.808 106.501 288.971 
ATOM   4013  C8   DG A 195      20.912 105.689 289.118 
ATOM   4014  N7   DG A 195      22.049 106.275 288.830 
ATOM   4015  C5   DG A 195      21.672 107.567 288.465 
ATOM   4016  C6   DG A 195      22.465 108.667 288.049 
ATOM   4017  O6   DG A 195      23.684 108.730 287.915 
ATOM   4018  N1   DG A 195      21.675 109.793 287.774 
ATOM   4019  C2   DG A 195      20.300 109.847 287.887 
ATOM   4020  N2   DG A 195      19.732 111.015 287.579 
ATOM   4021  N3   DG A 195      19.557 108.814 288.278 
ATOM   4022  C4   DG A 195      20.307 107.715 288.548 
ATOM   4023  P    DA A 196      14.557 104.645 288.107 
ATOM   4024  OP1  DA A 196      13.453 104.326 289.040 
ATOM   4025  OP2  DA A 196      15.157 103.495 287.395 
ATOM   4026  O5'  DA A 196      14.067 105.738 287.046 
ATOM   4027  C5'  DA A 196      14.156 107.133 287.391 
ATOM   4028  C4'  DA A 196      14.698 107.923 286.215 
ATOM   4029  O4'  DA A 196      16.153 107.985 286.212 
ATOM   4030  C3'  DA A 196      14.349 107.379 284.830 
ATOM   4031  O3'  DA A 196      14.125 108.474 283.949 
ATOM   4032  C2'  DA A 196      15.607 106.639 284.376 
ATOM   4033  C1'  DA A 196      16.612 107.656 284.909 
ATOM   4034  N9   DA A 196      17.998 107.123 285.027 
ATOM   4035  C8   DA A 196      18.395 105.858 285.352 
ATOM   4036  N7   DA A 196      19.682 105.701 285.373 
ATOM   4037  C5   DA A 196      20.177 106.954 285.037 
ATOM   4038  C6   DA A 196      21.484 107.448 284.887 
ATOM   4039  N6   DA A 196      22.582 106.700 285.065 
ATOM   4040  N1   DA A 196      21.621 108.742 284.545 
ATOM   4041  C2   DA A 196      20.525 109.480 284.369 
ATOM   4042  N3   DA A 196      19.263 109.131 284.480 
ATOM   4043  C4   DA A 196      19.153 107.831 284.823 
ATOM   4044  P    DA A 197      12.941 108.376 282.877 
ATOM   4045  OP1  DA A 197      11.662 108.764 283.513 
ATOM   4046  OP2  DA A 197      12.966 107.046 282.229 
ATOM   4047  O5'  DA A 197      13.378 109.496 281.821 
ATOM   4048  C5'  DA A 197      14.128 110.635 282.282 
ATOM   4049  C4'  DA A 197      15.261 110.933 281.322 
ATOM   4050  O4'  DA A 197      16.473 110.193 281.646 
ATOM   4051  C3'  DA A 197      15.000 110.588 279.856 
ATOM   4052  O3'  DA A 197      15.613 111.573 279.034 
ATOM   4053  C2'  DA A 197      15.722 109.257 279.637 
ATOM   4054  C1'  DA A 197      16.963 109.593 280.457 
ATOM   4055  N9   DA A 197      17.769 108.400 280.839 
ATOM   4056  C8   DA A 197      17.331 107.143 281.146 
ATOM   4057  N7   DA A 197      18.284 106.313 281.440 
ATOM   4058  C5   DA A 197      19.439 107.073 281.320 
ATOM   4059  C6   DA A 197      20.797 106.766 281.503 
ATOM   4060  N6   DA A 197      21.241 105.554 281.863 
ATOM   4061  N1   DA A 197      21.687 107.756 281.301 
ATOM   4062  C2   DA A 197      21.242 108.959 280.943 
ATOM   4063  N3   DA A 197      20.005 109.360 280.743 
ATOM   4064  C4   DA A 197      19.134 108.352 280.952 
ATOM   4065  P    DC A 198      14.846 112.074 277.720 
ATOM   4066  OP1  DC A 198      13.877 113.132 278.084 
ATOM   4067  OP2  DC A 198      14.294 110.910 276.994 
ATOM   4068  O5'  DC A 198      16.048 112.712 276.878 
ATOM   4069  C5'  DC A 198      17.167 113.286 277.580 
ATOM   4070  C4'  DC A 198      18.465 112.862 276.922 
ATOM   4071  O4'  DC A 198      18.970 111.602 277.450 
ATOM   4072  C3'  DC A 198      18.401 112.629 275.413 
ATOM   4073  O3'  DC A 198      19.618 113.073 274.826 
ATOM   4074  C2'  DC A 198      18.312 111.110 275.258 
ATOM   4075  C1'  DC A 198      19.313 110.763 276.357 
ATOM   4076  N1   DC A 198      19.231 109.349 276.816 
ATOM   4077  C2   DC A 198      20.414 108.720 277.196 
ATOM   4078  O2   DC A 198      21.473 109.356 277.138 
ATOM   4079  N3   DC A 198      20.361 107.430 277.617 
ATOM   4080  C4   DC A 198      19.193 106.776 277.666 
ATOM   4081  N4   DC A 198      19.195 105.519 278.083 
ATOM   4082  C5   DC A 198      17.965 107.404 277.279 
ATOM   4083  C6   DC A 198      18.040 108.693 276.861 
ATOM   4084  P    DA A 199      19.568 113.833 273.417 
ATOM   4085  OP1  DA A 199      19.274 115.267 273.637 
ATOM   4086  OP2  DA A 199      18.656 113.116 272.499 
ATOM   4087  O5'  DA A 199      21.078 113.664 272.915 
ATOM   4088  C5'  DA A 199      22.133 113.576 273.891 
ATOM   4089  C4'  DA A 199      23.104 112.477 273.507 
ATOM   4090  O4'  DA A 199      22.709 111.179 274.035 
ATOM   4091  C3'  DA A 199      23.269 112.229 272.008 
ATOM   4092  O3'  DA A 199      24.629 111.905 271.742 
ATOM   4093  C2'  DA A 199      22.411 110.997 271.721 
ATOM   4094  C1'  DA A 199      22.781 110.227 272.985 
ATOM   4095  N9   DA A 199      21.845 109.114 273.304 
ATOM   4096  C8   DA A 199      20.496 109.054 273.099 
ATOM   4097  N7   DA A 199      19.954 107.941 273.484 
ATOM   4098  C5   DA A 199      21.021 107.206 273.983 
ATOM   4099  C6   DA A 199      21.105 105.923 274.549 
ATOM   4100  N6   DA A 199      20.047 105.117 274.715 
ATOM   4101  N1   DA A 199      22.321 105.497 274.940 
ATOM   4102  C2   DA A 199      23.368 106.302 274.773 
ATOM   4103  N3   DA A 199      23.412 107.513 274.260 
ATOM   4104  C4   DA A 199      22.183 107.915 273.876 
ATOM   4105  P    DA A 200      25.321 112.485 270.421 
ATOM   4106  OP1  DA A 200      25.810 113.858 270.679 
ATOM   4107  OP2  DA A 200      24.405 112.328 269.271 
ATOM   4108  O5'  DA A 200      26.566 111.493 270.255 
ATOM   4109  C5'  DA A 200      27.150 110.902 271.432 
ATOM   4110  C4'  DA A 200      27.428 109.432 271.190 
ATOM   4111  O4'  DA A 200      26.285 108.590 271.516 
ATOM   4112  C3'  DA A 200      27.770 109.047 269.751 
ATOM   4113  O3'  DA A 200      28.754 108.021 269.770 
ATOM   4114  C2'  DA A 200      26.473 108.466 269.187 
ATOM   4115  C1'  DA A 200      26.067 107.694 270.438 
ATOM   4116  N9   DA A 200      24.633 107.290 270.454 
ATOM   4117  C8   DA A 200      23.557 107.962 269.950 
ATOM   4118  N7   DA A 200      22.428 107.347 270.119 
ATOM   4119  C5   DA A 200      22.778 106.181 270.784 
ATOM   4120  C6   DA A 200      22.023 105.095 271.254 
ATOM   4121  N6   DA A 200      20.692 105.004 271.119 
ATOM   4122  N1   DA A 200      22.686 104.099 271.872 
ATOM   4123  C2   DA A 200      24.008 104.194 272.005 
ATOM   4124  N3   DA A 200      24.816 105.153 271.609 
ATOM   4125  C4   DA A 200      24.127 106.137 270.994 
ATOM   4126  P    DC A 201      29.930 108.054 268.684 
ATOM   4127  OP1  DC A 201      31.010 108.952 269.150 
ATOM   4128  OP2  DC A 201      29.365 108.353 267.351 
ATOM   4129  O5'  DC A 201      30.437 106.536 268.724 
ATOM   4130  C5'  DC A 201      30.322 105.793 269.952 
ATOM   4131  C4'  DC A 201      29.804 104.397 269.666 
ATOM   4132  O4'  DC A 201      28.350 104.333 269.664 
ATOM   4133  C3'  DC A 201      30.201 103.805 268.313 
ATOM   4134  O3'  DC A 201      30.438 102.411 268.473 
ATOM   4135  C2'  DC A 201      28.966 103.990 267.433 
ATOM   4136  C1'  DC A 201      27.934 103.637 268.499 
ATOM   4137  N1   DC A 201      26.551 104.080 268.165 
ATOM   4138  C2   DC A 201      25.493 103.276 268.579 
ATOM   4139  O2   DC A 201      25.742 102.237 269.202 
ATOM   4140  N3   DC A 201      24.226 103.662 268.283 
ATOM   4141  C4   DC A 201      23.998 104.795 267.607 
ATOM   4142  N4   DC A 201      22.743 105.128 267.343 
ATOM   4143  C5   DC A 201      25.071 105.637 267.171 
ATOM   4144  C6   DC A 201      26.331 105.233 267.476 
ATOM   4145  P    DT A 202      31.654 101.735 267.682 
ATOM   4146  OP1  DT A 202      32.908 101.926 268.443 
ATOM   4147  OP2  DT A 202      31.664 102.215 266.282 
ATOM   4148  O5'  DT A 202      31.234 100.192 267.716 
ATOM   4149  C5'  DT A 202      30.457  99.704 268.826 
ATOM   4150  C4'  DT A 202      29.348  98.800 268.326 
ATOM   4151  O4'  DT A 202      28.136  99.538 267.996 
ATOM   4152  C3'  DT A 202      29.656  98.010 267.054 
ATOM   4153  O3'  DT A 202      29.056  96.723 267.154 
ATOM   4154  C2'  DT A 202      28.959  98.786 265.938 
ATOM   4155  C1'  DT A 202      27.689  99.114 266.717 
ATOM   4156  N1   DT A 202      26.887 100.218 266.119 
ATOM   4157  C2   DT A 202      25.520 100.129 266.232 
ATOM   4158  O2   DT A 202      24.959  99.203 266.790 
ATOM   4159  N3   DT A 202      24.810 101.170 265.664 
ATOM   4160  C4   DT A 202      25.342 102.263 265.011 
ATOM   4161  O4   DT A 202      24.603 103.133 264.543 
ATOM   4162  C5   DT A 202      26.784 102.266 264.943 
ATOM   4163  C7   DT A 202      27.443 103.421 264.248 
ATOM   4164  C6   DT A 202      27.499 101.268 265.486 
ATOM   4165  P    DT A 203      29.854  95.450 266.604 
ATOM   4166  OP1  DT A 203      30.800  94.973 267.638 
ATOM   4167  OP2  DT A 203      30.442  95.766 265.283 
ATOM   4168  O5'  DT A 203      28.671  94.389 266.425 
ATOM   4169  C5'  DT A 203      27.525  94.467 267.294 
ATOM   4170  C4'  DT A 203      26.252  94.285 266.492 
ATOM   4171  O4'  DT A 203      25.747  95.542 265.958 
ATOM   4172  C3'  DT A 203      26.364  93.382 265.264 
ATOM   4173  O3'  DT A 203      25.159  92.638 265.128 
ATOM   4174  C2'  DT A 203      26.474  94.346 264.083 
ATOM   4175  C1'  DT A 203      25.448  95.357 264.583 
ATOM   4176  N1   DT A 203      25.533  96.682 263.908 
ATOM   4177  C2   DT A 203      24.354  97.358 263.707 
ATOM   4178  O2   DT A 203      23.270  96.921 264.054 
ATOM   4179  N3   DT A 203      24.472  98.582 263.078 
ATOM   4180  C4   DT A 203      25.642  99.171 262.645 
ATOM   4181  O4   DT A 203      25.623 100.273 262.093 
ATOM   4182  C5   DT A 203      26.826  98.384 262.900 
ATOM   4183  C7   DT A 203      28.144  98.952 262.460 
ATOM   4184  C6   DT A 203      26.741  97.191 263.510 
ATOM   4185  P    DC A 204      25.240  91.105 264.673 
ATOM   4186  OP1  DC A 204      25.511  90.252 265.852 
ATOM   4187  OP2  DC A 204      26.188  90.972 263.545 
ATOM   4188  O5'  DC A 204      23.748  90.850 264.154 
ATOM   4189  C5'  DC A 204      22.666  91.589 264.751 
ATOM   4190  C4'  DC A 204      21.721  92.083 263.673 
ATOM   4191  O4'  DC A 204      22.115  93.379 263.139 
ATOM   4192  C3'  DC A 204      21.601  91.194 262.435 
ATOM   4193  O3'  DC A 204      20.254  91.219 261.978 
ATOM   4194  C2'  DC A 204      22.483  91.873 261.386 
ATOM   4195  C1'  DC A 204      22.085  93.307 261.722 
ATOM   4196  N1   DC A 204      23.025  94.331 261.186 
ATOM   4197  C2   DC A 204      22.492  95.548 260.771 
ATOM   4198  O2   DC A 204      21.273  95.727 260.863 
ATOM   4199  N3   DC A 204      23.333  96.493 260.279 
ATOM   4200  C4   DC A 204      24.649  96.260 260.196 
ATOM   4201  N4   DC A 204      25.428  97.214 259.709 
ATOM   4202  C5   DC A 204      25.218  95.014 260.617 
ATOM   4203  C6   DC A 204      24.361  94.082 261.105 
ATOM   4204  P    DA A 205      19.594  89.866 261.436 
ATOM   4205  OP1  DA A 205      19.082  89.072 262.576 
ATOM   4206  OP2  DA A 205      20.546  89.174 260.540 
ATOM   4207  O5'  DA A 205      18.367  90.433 260.580 
ATOM   4208  C5'  DA A 205      17.757  91.677 260.976 
ATOM   4209  C4'  DA A 205      17.504  92.540 259.756 
ATOM   4210  O4'  DA A 205      18.647  93.380 259.424 
ATOM   4211  C3'  DA A 205      17.209  91.790 258.458 
ATOM   4212  O3'  DA A 205      16.237  92.517 257.716 
ATOM   4213  C2'  DA A 205      18.528  91.817 257.686 
ATOM   4214  C1'  DA A 205      18.907  93.254 258.035 
ATOM   4215  N9   DA A 205      20.344  93.567 257.803 
ATOM   4216  C8   DA A 205      21.427  92.748 257.954 
ATOM   4217  N7   DA A 205      22.558  93.316 257.671 
ATOM   4218  C5   DA A 205      22.201  94.607 257.305 
ATOM   4219  C6   DA A 205      22.957  95.716 256.890 
ATOM   4220  N6   DA A 205      24.292  95.699 256.769 
ATOM   4221  N1   DA A 205      22.288  96.847 256.601 
ATOM   4222  C2   DA A 205      20.962  96.859 256.723 
ATOM   4223  N3   DA A 205      20.154  95.891 257.099 
ATOM   4224  C4   DA A 205      20.849  94.770 257.381 
ATOM   4225  P    DT A 206      15.093  91.711 256.938 
ATOM   4226  OP1  DT A 206      13.989  91.392 257.871 
ATOM   4227  OP2  DT A 206      15.692  90.562 256.226 
ATOM   4228  O5'  DT A 206      14.603  92.805 255.877 
ATOM   4229  C5'  DT A 206      14.692  94.199 256.222 
ATOM   4230  C4'  DT A 206      15.234  94.990 255.046 
ATOM   4231  O4'  DT A 206      16.689  95.051 255.043 
ATOM   4232  C3'  DT A 206      14.885  94.446 253.661 
ATOM   4233  O3'  DT A 206      14.660  95.540 252.780 
ATOM   4234  C2'  DT A 206      16.142  93.706 253.207 
ATOM   4235  C1'  DT A 206      17.148  94.723 253.740 
ATOM   4236  N1   DT A 206      18.534  94.190 253.859 
ATOM   4237  C2   DT A 206      19.563  95.066 253.612 
ATOM   4238  O2   DT A 206      19.383  96.232 253.309 
ATOM   4239  N3   DT A 206      20.833  94.536 253.731 
ATOM   4240  C4   DT A 206      21.151  93.235 254.067 
ATOM   4241  O4   DT A 206      22.327  92.876 254.142 
ATOM   4242  C5   DT A 206      20.002  92.392 254.306 
ATOM   4243  C7   DT A 206      20.259  90.960 254.677 
ATOM   4244  C6   DT A 206      18.757  92.881 254.198 
ATOM   4245  P    DC A 207      13.477  95.443 251.708 
ATOM   4246  OP1  DC A 207      12.198  95.830 252.345 
ATOM   4247  OP2  DC A 207      13.502  94.112 251.060 
ATOM   4248  O5'  DC A 207      13.914  96.562 250.652 
ATOM   4249  C5'  DC A 207      14.663  97.702 251.113 
ATOM   4250  C4'  DC A 207      15.797  98.000 250.153 
ATOM   4251  O4'  DC A 207      17.009  97.260 250.477 
ATOM   4252  C3'  DC A 207      15.536  97.654 248.687 
ATOM   4253  O3'  DC A 207      16.148  98.640 247.865 
ATOM   4254  C2'  DC A 207      16.257  96.324 248.468 
ATOM   4255  C1'  DC A 207      17.499  96.660 249.288 
ATOM   4256  N1   DC A 207      18.305  95.467 249.670 
ATOM   4257  C2   DC A 207      19.689  95.610 249.733 
ATOM   4258  O2   DC A 207      20.186  96.711 249.472 
ATOM   4259  N3   DC A 207      20.441  94.534 250.079 
ATOM   4260  C4   DC A 207      19.863  93.358 250.354 
ATOM   4261  N4   DC A 207      20.640  92.338 250.687 
ATOM   4262  C5   DC A 207      18.442  93.189 250.295 
ATOM   4263  C6   DC A 207      17.708  94.276 249.947 
ATOM   4264  P    DA A 208      15.382  99.141 246.551 
ATOM   4265  OP1  DA A 208      14.413 100.199 246.915 
ATOM   4266  OP2  DA A 208      14.830  97.976 245.825 
ATOM   4267  O5'  DA A 208      16.583  99.779 245.709 
ATOM   4268  C5'  DA A 208      17.702 100.352 246.411 
ATOM   4269  C4'  DA A 208      19.001  99.928 245.753 
ATOM   4270  O4'  DA A 208      19.506  98.668 246.281 
ATOM   4271  C3'  DA A 208      18.936  99.695 244.244 
ATOM   4272  O3'  DA A 208      20.153 100.139 243.657 
ATOM   4273  C2'  DA A 208      18.848  98.177 244.090 
ATOM   4274  C1'  DA A 208      19.848  97.830 245.188 
ATOM   4275  N9   DA A 208      19.766  96.415 245.647 
ATOM   4276  C8   DA A 208      18.662  95.620 245.752 
ATOM   4277  N7   DA A 208      18.915  94.423 246.185 
ATOM   4278  C5   DA A 208      20.289  94.425 246.384 
ATOM   4279  C6   DA A 208      21.180  93.440 246.840 
ATOM   4280  N6   DA A 208      20.800  92.204 247.196 
ATOM   4281  N1   DA A 208      22.483  93.772 246.918 
ATOM   4282  C2   DA A 208      22.854  95.000 246.564 
ATOM   4283  N3   DA A 208      22.118  95.997 246.125 
ATOM   4284  C4   DA A 208      20.819  95.639 246.057 
ATOM   4285  P    DA A 209      20.104 100.899 242.248 
ATOM   4286  OP1  DA A 209      19.809 102.333 242.468 
ATOM   4287  OP2  DA A 209      19.191 100.182 241.331 
ATOM   4288  O5'  DA A 209      21.613 100.730 241.746 
ATOM   4289  C5'  DA A 209      22.668 100.642 242.722 
ATOM   4290  C4'  DA A 209      23.639  99.543 242.338 
ATOM   4291  O4'  DA A 209      23.245  98.245 242.867 
ATOM   4292  C3'  DA A 209      23.805  99.296 240.839 
ATOM   4293  O3'  DA A 209      25.164  98.971 240.573 
ATOM   4294  C2'  DA A 209      22.947  98.064 240.552 
ATOM   4295  C1'  DA A 209      23.317  97.293 241.816 
ATOM   4296  N9   DA A 209      22.380  96.180 242.135 
ATOM   4297  C8   DA A 209      21.032  96.121 241.930 
ATOM   4298  N7   DA A 209      20.490  95.007 242.315 
ATOM   4299  C5   DA A 209      21.556  94.272 242.814 
ATOM   4300  C6   DA A 209      21.641  92.989 243.381 
ATOM   4301  N6   DA A 209      20.582  92.183 243.546 
ATOM   4302  N1   DA A 209      22.857  92.563 243.771 
ATOM   4303  C2   DA A 209      23.904  93.369 243.604 
ATOM   4304  N3   DA A 209      23.947  94.579 243.091 
ATOM   4305  C4   DA A 209      22.718  94.982 242.708 
ATOM   4306  P    DG A 210      25.857  99.552 239.252 
ATOM   4307  OP1  DG A 210      26.345 100.924 239.510 
ATOM   4308  OP2  DG A 210      24.940  99.395 238.102 
ATOM   4309  O5'  DG A 210      27.101  98.559 239.086 
ATOM   4310  C5'  DG A 210      27.685  97.969 240.263 
ATOM   4311  C4'  DG A 210      27.963  96.499 240.021 
ATOM   4312  O4'  DG A 210      26.820  95.657 240.348 
ATOM   4313  C3'  DG A 210      28.305  96.114 238.582 
ATOM   4314  O3'  DG A 210      29.289  95.087 238.601 
ATOM   4315  C2'  DG A 210      27.009  95.533 238.018 
ATOM   4316  C1'  DG A 210      26.602  94.760 239.269 
ATOM   4317  N9   DG A 210      25.168  94.356 239.285 
ATOM   4318  C8   DG A 210      24.071  95.020 238.782 
ATOM   4319  N7   DG A 210      22.936  94.387 238.960 
ATOM   4320  C5   DG A 210      23.309  93.222 239.628 
ATOM   4321  C6   DG A 210      22.515  92.140 240.090 
ATOM   4322  O6   DG A 210      21.299  91.986 240.004 
ATOM   4323  N1   DG A 210      23.298  91.161 240.716 
ATOM   4324  C2   DG A 210      24.669  91.219 240.874 
ATOM   4325  N2   DG A 210      25.231  90.183 241.500 
ATOM   4326  N3   DG A 210      25.413  92.235 240.441 
ATOM   4327  C4   DG A 210      24.668  93.193 239.831 
ATOM   4328  P    DA A 211      30.466  95.120 237.516 
ATOM   4329  OP1  DA A 211      31.546  96.018 237.981 
ATOM   4330  OP2  DA A 211      29.901  95.420 236.182 
ATOM   4331  O5'  DA A 211      30.973  93.603 237.555 
ATOM   4332  C5'  DA A 211      30.857  92.859 238.783 
ATOM   4333  C4'  DA A 211      30.340  91.463 238.497 
ATOM   4334  O4'  DA A 211      28.885  91.400 238.495 
ATOM   4335  C3'  DA A 211      30.736  90.871 237.145 
ATOM   4336  O3'  DA A 211      30.973  89.478 237.304 
ATOM   4337  C2'  DA A 211      29.501  91.056 236.264 
ATOM   4338  C1'  DA A 211      28.469  90.704 237.330 
ATOM   4339  N9   DA A 211      27.087  91.147 236.996 
ATOM   4340  C8   DA A 211      26.696  92.266 236.318 
ATOM   4341  N7   DA A 211      25.410  92.375 236.183 
ATOM   4342  C5   DA A 211      24.910  91.247 236.818 
ATOM   4343  C6   DA A 211      23.603  90.776 237.024 
ATOM   4344  N6   DA A 211      22.509  91.417 236.588 
ATOM   4345  N1   DA A 211      23.460  89.618 237.694 
ATOM   4346  C2   DA A 211      24.550  88.986 238.125 
ATOM   4347  N3   DA A 211      25.814  89.327 237.993 
ATOM   4348  C4   DA A 211      25.929  90.488 237.318 
ATOM   4349  P    DA A 212      32.189  88.801 236.513 
ATOM   4350  OP1  DA A 212      33.443  88.993 237.274 
ATOM   4351  OP2  DA A 212      32.199  89.282 235.114 
ATOM   4352  O5'  DA A 212      31.769  87.258 236.547 
ATOM   4353  C5'  DA A 212      30.993  86.770 237.658 
ATOM   4354  C4'  DA A 212      29.883  85.866 237.157 
ATOM   4355  O4'  DA A 212      28.672  86.604 236.827 
ATOM   4356  C3'  DA A 212      30.191  85.076 235.885 
ATOM   4357  O3'  DA A 212      29.592  83.790 235.986 
ATOM   4358  C2'  DA A 212      29.494  85.852 234.769 
ATOM   4359  C1'  DA A 212      28.225  86.181 235.548 
ATOM   4360  N9   DA A 212      27.422  87.284 234.950 
ATOM   4361  C8   DA A 212      27.866  88.394 234.290 
ATOM   4362  N7   DA A 212      26.916  89.177 233.882 
ATOM   4363  C5   DA A 212      25.755  88.541 234.301 
ATOM   4364  C6   DA A 212      24.396  88.870 234.174 
ATOM   4365  N6   DA A 212      23.957  89.977 233.556 
ATOM   4366  N1   DA A 212      23.500  88.018 234.705 
ATOM   4367  C2   DA A 212      23.942  86.920 235.317 
ATOM   4368  N3   DA A 212      25.179  86.511 235.496 
ATOM   4369  C4   DA A 212      26.055  87.381 234.956 
ATOM   4370  P    DA A 213      30.390  82.517 235.435 
ATOM   4371  OP1  DA A 213      31.336  82.039 236.469 
ATOM   4372  OP2  DA A 213      30.978  82.832 234.114 
ATOM   4373  O5'  DA A 213      29.207  81.455 235.256 
ATOM   4374  C5'  DA A 213      28.061  81.534 236.126 
ATOM   4375  C4'  DA A 213      26.788  81.351 235.323 
ATOM   4376  O4'  DA A 213      26.283  82.608 234.789 
ATOM   4377  C3'  DA A 213      26.899  80.449 234.095 
ATOM   4378  O3'  DA A 213      25.695  79.704 233.960 
ATOM   4379  C2'  DA A 213      27.009  81.412 232.914 
ATOM   4380  C1'  DA A 213      25.983  82.423 233.414 
ATOM   4381  N9   DA A 213      26.068  83.748 232.739 
ATOM   4382  C8   DA A 213      27.179  84.398 232.282 
ATOM   4383  N7   DA A 213      26.927  85.546 231.734 
ATOM   4384  C5   DA A 213      25.549  85.670 231.835 
ATOM   4385  C6   DA A 213      24.656  86.677 231.434 
ATOM   4386  N6   DA A 213      25.041  87.806 230.821 
ATOM   4387  N1   DA A 213      23.348  86.482 231.685 
ATOM   4388  C2   DA A 213      22.971  85.358 232.294 
ATOM   4389  N3   DA A 213      23.709  84.353 232.712 
ATOM   4390  C4   DA A 213      25.014  84.573 232.448 
ATOM   4391  P    DT A 214      25.776  78.172 233.504 
ATOM   4392  OP1  DT A 214      26.046  77.318 234.683 
ATOM   4393  OP2  DT A 214      26.724  78.039 232.376 
ATOM   4394  O5'  DT A 214      24.284  77.917 232.985 
ATOM   4395  C5'  DT A 214      23.202  78.656 233.582 
ATOM   4396  C4'  DT A 214      22.257  79.149 232.504 
ATOM   4397  O4'  DT A 214      22.650  80.446 231.970 
ATOM   4398  C3'  DT A 214      22.137  78.261 231.266 
ATOM   4399  O3'  DT A 214      20.790  78.286 230.809 
ATOM   4400  C2'  DT A 214      23.018  78.940 230.217 
ATOM   4401  C1'  DT A 214      22.620  80.373 230.553 
ATOM   4402  N1   DT A 214      23.561  81.397 230.017 
ATOM   4403  C2   DT A 214      23.020  82.592 229.612 
ATOM   4404  O2   DT A 214      21.827  82.836 229.674 
ATOM   4405  N3   DT A 214      23.922  83.516 229.120 
ATOM   4406  C4   DT A 214      25.287  83.346 229.005 
ATOM   4407  O4   DT A 214      25.994  84.248 228.549 
ATOM   4408  C5   DT A 214      25.761  82.060 229.456 
ATOM   4409  C7   DT A 214      27.234  81.791 229.366 
ATOM   4410  C6   DT A 214      24.905  81.143 229.938 
ATOM   4411  P    DA A 215      20.130  76.933 230.267 
ATOM   4412  OP1  DA A 215      19.617  76.139 231.407 
ATOM   4413  OP2  DA A 215      21.082  76.241 229.371 
ATOM   4414  O5'  DA A 215      18.902  77.500 229.412 
ATOM   4415  C5'  DA A 215      18.292  78.743 229.807 
ATOM   4416  C4'  DA A 215      18.040  79.607 228.587 
ATOM   4417  O4'  DA A 215      19.183  80.447 228.255 
ATOM   4418  C3'  DA A 215      17.745  78.856 227.289 
ATOM   4419  O3'  DA A 215      16.772  79.583 226.547 
ATOM   4420  C2'  DA A 215      19.064  78.884 226.518 
ATOM   4421  C1'  DA A 215      19.443  80.320 226.866 
ATOM   4422  N9   DA A 215      20.879  80.634 226.634 
ATOM   4423  C8   DA A 215      21.962  79.814 226.785 
ATOM   4424  N7   DA A 215      23.093  80.383 226.502 
ATOM   4425  C5   DA A 215      22.737  81.673 226.136 
ATOM   4426  C6   DA A 215      23.492  82.783 225.721 
ATOM   4427  N6   DA A 215      24.828  82.766 225.600 
ATOM   4428  N1   DA A 215      22.823  83.914 225.433 
ATOM   4429  C2   DA A 215      21.497  83.925 225.555 
ATOM   4430  N3   DA A 215      20.689  82.957 225.930 
ATOM   4431  C4   DA A 215      21.384  81.836 226.212 
ATOM   4432  P    DT A 216      15.628  78.777 225.770 
ATOM   4433  OP1  DT A 216      14.524  78.459 226.702 
ATOM   4434  OP2  DT A 216      16.228  77.628 225.057 
ATOM   4435  O5'  DT A 216      15.138  79.871 224.708 
ATOM   4436  C5'  DT A 216      15.227  81.266 225.053 
ATOM   4437  C4'  DT A 216      15.769  82.056 223.877 
ATOM   4438  O4'  DT A 216      17.224  82.118 223.874 
ATOM   4439  C3'  DT A 216      15.420  81.512 222.492 
ATOM   4440  O3'  DT A 216      15.196  82.607 221.611 
ATOM   4441  C2'  DT A 216      16.678  80.772 222.038 
ATOM   4442  C1'  DT A 216      17.683  81.789 222.571 
ATOM   4443  N1   DT A 216      19.069  81.256 222.690 
ATOM   4444  C2   DT A 216      20.099  82.132 222.444 
ATOM   4445  O2   DT A 216      19.919  83.298 222.141 
ATOM   4446  N3   DT A 216      21.369  81.602 222.562 
ATOM   4447  C4   DT A 216      21.686  80.302 222.898 
ATOM   4448  O4   DT A 216      22.862  79.942 222.973 
ATOM   4449  C5   DT A 216      20.538  79.459 223.137 
ATOM   4450  C7   DT A 216      20.794  78.027 223.508 
ATOM   4451  C6   DT A 216      19.292  79.948 223.029 
ATOM   4452  P    DC A 217      14.012  82.509 220.539 
ATOM   4453  OP1  DC A 217      12.733  82.897 221.176 
ATOM   4454  OP2  DC A 217      14.037  81.179 219.891 
ATOM   4455  O5'  DC A 217      14.449  83.629 219.483 
ATOM   4456  C5'  DC A 217      15.199  84.768 219.944 
ATOM   4457  C4'  DC A 217      16.332  85.066 218.984 
ATOM   4458  O4'  DC A 217      17.544  84.326 219.308 
ATOM   4459  C3'  DC A 217      16.071  84.721 217.518 
ATOM   4460  O3'  DC A 217      16.684  85.706 216.696 
ATOM   4461  C2'  DC A 217      16.793  83.390 217.300 
ATOM   4462  C1'  DC A 217      18.034  83.726 218.119 
ATOM   4463  N1   DC A 217      18.840  82.533 218.501 
ATOM   4464  C2   DC A 217      20.224  82.676 218.564 
ATOM   4465  O2   DC A 217      20.721  83.778 218.303 
ATOM   4466  N3   DC A 217      20.976  81.601 218.910 
ATOM   4467  C4   DC A 217      20.399  80.424 219.186 
ATOM   4468  N4   DC A 217      21.175  79.405 219.518 
ATOM   4469  C5   DC A 217      18.977  80.255 219.126 
ATOM   4470  C6   DC A 217      18.243  81.342 218.778 
ATOM   4471  P    DT A 218      15.917  86.207 215.383 
ATOM   4472  OP1  DT A 218      14.948  87.265 215.747 
ATOM   4473  OP2  DT A 218      15.365  85.043 214.657 
ATOM   4474  O5'  DT A 218      17.119  86.845 214.540 
ATOM   4475  C5'  DT A 218      18.238  87.419 215.242 
ATOM   4476  C4'  DT A 218      19.536  86.995 214.584 
ATOM   4477  O4'  DT A 218      20.041  85.735 215.112 
ATOM   4478  C3'  DT A 218      19.472  86.762 213.075 
ATOM   4479  O3'  DT A 218      20.689  87.206 212.488 
ATOM   4480  C2'  DT A 218      19.383  85.243 212.921 
ATOM   4481  C1'  DT A 218      20.384  84.896 214.020 
ATOM   4482  N1   DT A 218      20.302  83.482 214.478 
ATOM   4483  C2   DT A 218      21.478  82.875 214.850 
ATOM   4484  O2   DT A 218      22.556  83.444 214.816 
ATOM   4485  N3   DT A 218      21.363  81.565 215.268 
ATOM   4486  C4   DT A 218      20.199  80.828 215.345 
ATOM   4487  O4   DT A 218      20.221  79.659 215.736 
ATOM   4488  C5   DT A 218      19.018  81.550 214.934 
ATOM   4489  C7   DT A 218      17.706  80.821 214.987 
ATOM   4490  C6   DT A 218      19.100  82.825 214.522 
ATOM   4491  P    DC A 219      20.639  87.966 211.079 
ATOM   4492  OP1  DC A 219      20.345  89.400 211.299 
ATOM   4493  OP2  DC A 219      19.727  87.249 210.162 
ATOM   4494  O5'  DC A 219      22.149  87.797 210.577 
ATOM   4495  C5'  DC A 219      23.204  87.709 211.553 
ATOM   4496  C4'  DC A 219      24.175  86.610 211.169 
ATOM   4497  O4'  DC A 219      23.780  85.312 211.698 
ATOM   4498  C3'  DC A 219      24.340  86.362 209.670 
ATOM   4499  O3'  DC A 219      25.700  86.038 209.404 
ATOM   4500  C2'  DC A 219      23.482  85.130 209.384 
ATOM   4501  C1'  DC A 219      23.852  84.360 210.647 
ATOM   4502  N1   DC A 219      22.916  83.247 210.966 
ATOM   4503  C2   DC A 219      23.446  82.099 211.550 
ATOM   4504  O2   DC A 219      24.661  82.052 211.778 
ATOM   4505  N3   DC A 219      22.608  81.072 211.848 
ATOM   4506  C4   DC A 219      21.299  81.162 211.586 
ATOM   4507  N4   DC A 219      20.523  80.134 211.895 
ATOM   4508  C5   DC A 219      20.734  82.334 210.985 
ATOM   4509  C6   DC A 219      21.587  83.349 210.694 
ATOM   4510  P    DA A 220      26.392  86.618 208.083 
ATOM   4511  OP1  DA A 220      26.881  87.991 208.341 
ATOM   4512  OP2  DA A 220      25.476  86.461 206.933 
ATOM   4513  O5'  DA A 220      27.637  85.626 207.917 
ATOM   4514  C5'  DA A 220      28.221  85.035 209.094 
ATOM   4515  C4'  DA A 220      28.499  83.565 208.852 
ATOM   4516  O4'  DA A 220      27.356  82.723 209.179 
ATOM   4517  C3'  DA A 220      28.841  83.180 207.413 
ATOM   4518  O3'  DA A 220      29.825  82.154 207.432 
ATOM   4519  C2'  DA A 220      27.544  82.599 206.849 
ATOM   4520  C1'  DA A 220      27.138  81.826 208.100 
ATOM   4521  N9   DA A 220      25.704  81.423 208.117 
ATOM   4522  C8   DA A 220      24.628  82.095 207.612 
ATOM   4523  N7   DA A 220      23.499  81.480 207.781 
ATOM   4524  C5   DA A 220      23.849  80.314 208.446 
ATOM   4525  C6   DA A 220      23.094  79.228 208.917 
ATOM   4526  N6   DA A 220      21.763  79.137 208.781 
ATOM   4527  N1   DA A 220      23.757  78.232 209.534 
ATOM   4528  C2   DA A 220      25.079  78.327 209.667 
ATOM   4529  N3   DA A 220      25.887  79.286 209.271 
ATOM   4530  C4   DA A 220      25.198  80.270 208.656 
ATOM   4531  P    DG A 221      31.001  82.187 206.347 
ATOM   4532  OP1  DG A 221      32.081  83.085 206.812 
ATOM   4533  OP2  DG A 221      30.436  82.486 205.013 
ATOM   4534  O5'  DG A 221      31.508  80.669 206.386 
ATOM   4535  C5'  DG A 221      31.393  79.926 207.614 
ATOM   4536  C4'  DG A 221      30.875  78.530 207.328 
ATOM   4537  O4'  DG A 221      29.421  78.466 207.326 
ATOM   4538  C3'  DG A 221      31.272  77.938 205.976 
ATOM   4539  O3'  DG A 221      31.509  76.544 206.135 
ATOM   4540  C2'  DG A 221      30.037  78.123 205.095 
ATOM   4541  C1'  DG A 221      29.005  77.770 206.161 
ATOM   4542  N9   DG A 221      27.622  78.213 205.827 
ATOM   4543  C8   DG A 221      27.208  79.337 205.145 
ATOM   4544  N7   DG A 221      25.908  79.435 205.016 
ATOM   4545  C5   DG A 221      25.426  78.296 205.659 
ATOM   4546  C6   DG A 221      24.091  77.850 205.848 
ATOM   4547  O6   DG A 221      23.044  78.377 205.482 
ATOM   4548  N1   DG A 221      24.052  76.640 206.555 
ATOM   4549  C2   DG A 221      25.156  75.952 207.018 
ATOM   4550  N2   DG A 221      24.907  74.815 207.672 
ATOM   4551  N3   DG A 221      26.408  76.372 206.841 
ATOM   4552  C4   DG A 221      26.463  77.544 206.156 
ATOM   4553  P    DG A 222      32.725  75.868 205.344 
ATOM   4554  OP1  DG A 222      33.979  76.059 206.105 
ATOM   4555  OP2  DG A 222      32.735  76.348 203.945 
ATOM   4556  O5'  DG A 222      32.305  74.325 205.378 
ATOM   4557  C5'  DG A 222      31.528  73.837 206.489 
ATOM   4558  C4'  DG A 222      30.419  72.933 205.988 
ATOM   4559  O4'  DG A 222      29.207  73.671 205.658 
ATOM   4560  C3'  DG A 222      30.727  72.143 204.717 
ATOM   4561  O3'  DG A 222      30.127  70.856 204.817 
ATOM   4562  C2'  DG A 222      30.030  72.919 203.600 
ATOM   4563  C1'  DG A 222      28.760  73.247 204.379 
ATOM   4564  N9   DG A 222      27.958  74.351 203.781 
ATOM   4565  C8   DG A 222      28.387  75.476 203.112 
ATOM   4566  N7   DG A 222      27.417  76.258 202.706 
ATOM   4567  C5   DG A 222      26.263  75.605 203.135 
ATOM   4568  C6   DG A 222      24.899  75.967 202.988 
ATOM   4569  O6   DG A 222      24.421  76.957 202.440 
ATOM   4570  N1   DG A 222      24.050  75.018 203.573 
ATOM   4571  C2   DG A 222      24.466  73.868 204.217 
ATOM   4572  N2   DG A 222      23.499  73.090 204.709 
ATOM   4573  N3   DG A 222      25.746  73.529 204.355 
ATOM   4574  C4   DG A 222      26.582  74.440 203.792 
ATOM   4575  P    DC A 223      30.925  69.583 204.266 
ATOM   4576  OP1  DC A 223      31.871  69.106 205.300 
ATOM   4577  OP2  DC A 223      31.513  69.899 202.945 
ATOM   4578  O5'  DC A 223      29.742  68.522 204.087 
ATOM   4579  C5'  DC A 223      28.596  68.600 204.957 
ATOM   4580  C4'  DC A 223      27.323  68.418 204.154 
ATOM   4581  O4'  DC A 223      26.818  69.675 203.620 
ATOM   4582  C3'  DC A 223      27.435  67.515 202.926 
ATOM   4583  O3'  DC A 223      26.230  66.771 202.791 
ATOM   4584  C2'  DC A 223      27.545  68.479 201.745 
ATOM   4585  C1'  DC A 223      26.519  69.490 202.246 
ATOM   4586  N1   DC A 223      26.604  70.815 201.570 
ATOM   4587  C2   DC A 223      25.418  71.513 201.359 
ATOM   4588  O2   DC A 223      24.353  71.009 201.737 
ATOM   4589  N3   DC A 223      25.474  72.723 200.744 
ATOM   4590  C4   DC A 223      26.647  73.234 200.350 
ATOM   4591  N4   DC A 223      26.649  74.417 199.755 
ATOM   4592  C5   DC A 223      27.878  72.531 200.557 
ATOM   4593  C6   DC A 223      27.801  71.324 201.173 
ATOM   4594  P    DT A 224      26.311  65.238 202.335 
ATOM   4595  OP1  DT A 224      26.582  64.385 203.514 
ATOM   4596  OP2  DT A 224      27.259  65.105 201.207 
ATOM   4597  O5'  DT A 224      24.819  64.983 201.817 
ATOM   4598  C5'  DT A 224      23.737  65.722 202.413 
ATOM   4599  C4'  DT A 224      22.792  66.216 201.335 
ATOM   4600  O4'  DT A 224      23.186  67.512 200.801 
ATOM   4601  C3'  DT A 224      22.672  65.327 200.097 
ATOM   4602  O3'  DT A 224      21.325  65.352 199.640 
ATOM   4603  C2'  DT A 224      23.554  66.006 199.048 
ATOM   4604  C1'  DT A 224      23.156  67.440 199.384 
ATOM   4605  N1   DT A 224      24.096  68.464 198.848 
ATOM   4606  C2   DT A 224      23.555  69.659 198.443 
ATOM   4607  O2   DT A 224      22.363  69.902 198.505 
ATOM   4608  N3   DT A 224      24.458  70.583 197.951 
ATOM   4609  C4   DT A 224      25.822  70.413 197.836 
ATOM   4610  O4   DT A 224      26.529  71.314 197.380 
ATOM   4611  C5   DT A 224      26.296  69.126 198.287 
ATOM   4612  C7   DT A 224      27.769  68.858 198.197 
ATOM   4613  C6   DT A 224      25.440  68.209 198.769 
ATOM   4614  P    DA A 225      20.665  63.999 199.098 
ATOM   4615  OP1  DA A 225      20.153  63.205 200.238 
ATOM   4616  OP2  DA A 225      21.617  63.307 198.202 
ATOM   4617  O5'  DA A 225      19.438  64.566 198.243 
ATOM   4618  C5'  DA A 225      18.828  65.810 198.638 
ATOM   4619  C4'  DA A 225      18.575  66.673 197.418 
ATOM   4620  O4'  DA A 225      19.718  67.513 197.086 
ATOM   4621  C3'  DA A 225      18.280  65.923 196.120 
ATOM   4622  O3'  DA A 225      17.308  66.650 195.378 
ATOM   4623  C2'  DA A 225      19.599  65.950 195.349 
ATOM   4624  C1'  DA A 225      19.978  67.387 195.697 
ATOM   4625  N9   DA A 225      21.415  67.700 195.465 
ATOM   4626  C8   DA A 225      22.498  66.881 195.616 
ATOM   4627  N7   DA A 225      23.629  67.449 195.333 
ATOM   4628  C5   DA A 225      23.272  68.740 194.967 
ATOM   4629  C6   DA A 225      24.028  69.849 194.552 
ATOM   4630  N6   DA A 225      25.363  69.832 194.431 
ATOM   4631  N1   DA A 225      23.359  70.980 194.264 
ATOM   4632  C2   DA A 225      22.033  70.992 194.386 
ATOM   4633  N3   DA A 225      21.225  70.024 194.762 
ATOM   4634  C4   DA A 225      21.920  68.903 195.044 
ATOM   4635  P    DA A 226      16.164  65.844 194.601 
ATOM   4636  OP1  DA A 226      15.060  65.525 195.534 
ATOM   4637  OP2  DA A 226      16.763  64.695 193.888 
ATOM   4638  O5'  DA A 226      15.674  66.938 193.540 
ATOM   4639  C5'  DA A 226      15.763  68.332 193.884 
ATOM   4640  C4'  DA A 226      16.305  69.123 192.709 
ATOM   4641  O4'  DA A 226      17.760  69.184 192.705 
ATOM   4642  C3'  DA A 226      15.956  68.579 191.324 
ATOM   4643  O3'  DA A 226      15.731  69.673 190.442 
ATOM   4644  C2'  DA A 226      17.213  67.839 190.870 
ATOM   4645  C1'  DA A 226      18.219  68.856 191.403 
ATOM   4646  N9   DA A 226      19.605  68.323 191.521 
ATOM   4647  C8   DA A 226      20.002  67.058 191.846 
ATOM   4648  N7   DA A 226      21.289  66.900 191.866 
ATOM   4649  C5   DA A 226      21.783  68.153 191.530 
ATOM   4650  C6   DA A 226      23.090  68.647 191.380 
ATOM   4651  N6   DA A 226      24.189  67.900 191.558 
ATOM   4652  N1   DA A 226      23.227  69.942 191.038 
ATOM   4653  C2   DA A 226      22.132  70.680 190.862 
ATOM   4654  N3   DA A 226      20.869  70.331 190.974 
ATOM   4655  C4   DA A 226      20.759  69.031 191.316 
ATOM   4656  P    DT A 227      14.548  69.576 189.370 
ATOM   4657  OP1  DT A 227      13.269  69.963 190.007 
ATOM   4658  OP2  DT A 227      14.573  68.245 188.723 
ATOM   4659  O5'  DT A 227      14.985  70.695 188.314 
ATOM   4660  C5'  DT A 227      15.734  71.835 188.776 
ATOM   4661  C4'  DT A 227      16.868  72.133 187.815 
ATOM   4662  O4'  DT A 227      18.079  71.393 188.140 
ATOM   4663  C3'  DT A 227      16.607  71.787 186.349 
ATOM   4664  O3'  DT A 227      17.219  72.773 185.527 
ATOM   4665  C2'  DT A 227      17.328  70.457 186.131 
ATOM   4666  C1'  DT A 227      18.570  70.793 186.950 
ATOM   4667  N1   DT A 227      19.376  69.600 187.333 
ATOM   4668  C2   DT A 227      20.739  69.757 187.390 
ATOM   4669  O2   DT A 227      21.296  70.814 187.145 
ATOM   4670  N3   DT A 227      21.453  68.630 187.747 
ATOM   4671  C4   DT A 227      20.928  67.389 188.044 
ATOM   4672  O4   DT A 227      21.669  66.453 188.351 
ATOM   4673  C5   DT A 227      19.489  67.321 187.956 
ATOM   4674  C7   DT A 227      18.835  66.005 188.263 
ATOM   4675  C6   DT A 227      18.770  68.402 187.611 
ATOM   4676  P    DG A 228      16.453  73.274 184.214 
ATOM   4677  OP1  DG A 228      15.484  74.332 184.578 
ATOM   4678  OP2  DG A 228      15.901  72.109 183.488 
ATOM   4679  O5'  DG A 228      17.654  73.912 183.371 
ATOM   4680  C5'  DG A 228      18.773  74.485 184.073 
ATOM   4681  C4'  DG A 228      20.071  74.061 183.415 
ATOM   4682  O4'  DG A 228      20.577  72.801 183.943 
ATOM   4683  C3'  DG A 228      20.007  73.828 181.906 
ATOM   4684  O3'  DG A 228      21.224  74.272 181.319 
ATOM   4685  C2'  DG A 228      19.919  72.310 181.752 
ATOM   4686  C1'  DG A 228      20.919  71.963 182.851 
ATOM   4687  N9   DG A 228      20.837  70.548 183.309 
ATOM   4688  C8   DG A 228      19.733  69.730 183.421 
ATOM   4689  N7   DG A 228      20.004  68.525 183.861 
ATOM   4690  C5   DG A 228      21.385  68.546 184.053 
ATOM   4691  C6   DG A 228      22.257  67.528 184.518 
ATOM   4692  O6   DG A 228      21.987  66.380 184.861 
ATOM   4693  N1   DG A 228      23.586  67.973 184.562 
ATOM   4694  C2   DG A 228      24.015  69.236 184.204 
ATOM   4695  N2   DG A 228      25.325  69.465 184.318 
ATOM   4696  N3   DG A 228      23.194  70.191 183.769 
ATOM   4697  C4   DG A 228      21.903  69.775 183.720 
ATOM   4698  P    DT A 229      21.175  75.032 179.911 
ATOM   4699  OP1  DT A 229      20.880  76.466 180.130 
ATOM   4700  OP2  DT A 229      20.262  74.315 178.993 
ATOM   4701  O5'  DT A 229      22.684  74.863 179.408 
ATOM   4702  C5'  DT A 229      23.739  74.775 180.384 
ATOM   4703  C4'  DT A 229      24.710  73.676 180.000 
ATOM   4704  O4'  DT A 229      24.316  72.378 180.529 
ATOM   4705  C3'  DT A 229      24.876  73.429 178.501 
ATOM   4706  O3'  DT A 229      26.235  73.104 178.236 
ATOM   4707  C2'  DT A 229      24.018  72.197 178.215 
ATOM   4708  C1'  DT A 229      24.388  71.426 179.478 
ATOM   4709  N1   DT A 229      23.451  70.313 179.798 
ATOM   4710  C2   DT A 229      23.990  69.188 180.373 
ATOM   4711  O2   DT A 229      25.177  69.075 180.625 
ATOM   4712  N3   DT A 229      23.091  68.176 180.654 
ATOM   4713  C4   DT A 229      21.733  68.198 180.413 
ATOM   4714  O4   DT A 229      21.028  67.231 180.708 
ATOM   4715  C5   DT A 229      21.261  69.421 179.806 
ATOM   4716  C7   DT A 229      19.794  69.527 179.510 
ATOM   4717  C6   DT A 229      22.113  70.420 179.522 
ATOM   4718  P    DC A 230      26.928  73.685 176.914 
ATOM   4719  OP1  DC A 230      27.416  75.057 177.173 
ATOM   4720  OP2  DC A 230      26.011  73.528 175.764 
ATOM   4721  O5'  DC A 230      28.172  72.692 176.749 
ATOM   4722  C5'  DC A 230      28.756  72.102 177.925 
ATOM   4723  C4'  DC A 230      29.034  70.632 177.683 
ATOM   4724  O4'  DC A 230      27.891  69.790 178.010 
ATOM   4725  C3'  DC A 230      29.376  70.247 176.244 
ATOM   4726  O3'  DC A 230      30.360  69.220 176.264 
ATOM   4727  C2'  DC A 230      28.080  69.666 175.680 
ATOM   4728  C1'  DC A 230      27.673  68.893 176.932 
ATOM   4729  N1   DC A 230      26.239  68.489 176.948 
ATOM   4730  C2   DC A 230      25.914  67.274 177.545 
ATOM   4731  O2   DC A 230      26.819  66.588 178.033 
ATOM   4732  N3   DC A 230      24.612  66.888 177.569 
ATOM   4733  C4   DC A 230      23.661  67.661 177.030 
ATOM   4734  N4   DC A 230      22.406  67.240 177.079 
ATOM   4735  C5   DC A 230      23.975  68.914 176.410 
ATOM   4736  C6   DC A 230      25.281  69.282 176.395 
ATOM   4737  P    DG A 231      31.537  69.253 175.178 
ATOM   4738  OP1  DG A 231      32.617  70.151 175.643 
ATOM   4739  OP2  DG A 231      30.972  69.553 173.844 
ATOM   4740  O5'  DG A 231      32.044  67.735 175.217 
ATOM   4741  C5'  DG A 231      31.928  66.992 176.445 
ATOM   4742  C4'  DG A 231      31.411  65.596 176.159 
ATOM   4743  O4'  DG A 231      29.956  65.533 176.157 
ATOM   4744  C3'  DG A 231      31.807  65.004 174.807 
ATOM   4745  O3'  DG A 231      32.044  63.611 174.966 
ATOM   4746  C2'  DG A 231      30.572  65.189 173.926 
ATOM   4747  C1'  DG A 231      29.540  64.837 174.992 
ATOM   4748  N9   DG A 231      28.158  65.280 174.658 
ATOM   4749  C8   DG A 231      27.744  66.403 173.976 
ATOM   4750  N7   DG A 231      26.443  66.502 173.848 
ATOM   4751  C5   DG A 231      25.961  65.362 174.490 
ATOM   4752  C6   DG A 231      24.627  64.916 174.679 
ATOM   4753  O6   DG A 231      23.579  65.443 174.313 
ATOM   4754  N1   DG A 231      24.587  63.706 175.386 
ATOM   4755  C2   DG A 231      25.691  63.018 175.850 
ATOM   4756  N2   DG A 231      25.443  61.881 176.503 
ATOM   4757  N3   DG A 231      26.943  63.439 175.672 
ATOM   4758  C4   DG A 231      26.999  64.610 174.987 
ATOM   4759  P    DT A 232      33.260  62.934 174.175 
ATOM   4760  OP1  DT A 232      34.514  63.126 174.937 
ATOM   4761  OP2  DT A 232      33.270  63.415 172.776 
ATOM   4762  O5'  DT A 232      32.840  61.391 174.209 
ATOM   4763  C5'  DT A 232      32.064  60.903 175.320 
ATOM   4764  C4'  DT A 232      30.954  59.999 174.819 
ATOM   4765  O4'  DT A 232      29.743  60.737 174.489 
ATOM   4766  C3'  DT A 232      31.262  59.209 173.548 
ATOM   4767  O3'  DT A 232      30.663  57.923 173.648 
ATOM   4768  C2'  DT A 232      30.565  59.985 172.431 
ATOM   4769  C1'  DT A 232      29.296  60.314 173.210 
ATOM   4770  N1   DT A 232      28.493  61.417 172.612 
ATOM   4771  C2   DT A 232      27.127  61.328 172.725 
ATOM   4772  O2   DT A 232      26.566  60.402 173.284 
ATOM   4773  N3   DT A 232      26.417  62.370 172.157 
ATOM   4774  C4   DT A 232      26.948  63.462 171.504 
ATOM   4775  O4   DT A 232      26.210  64.332 171.036 
ATOM   4776  C5   DT A 232      28.390  63.465 171.437 
ATOM   4777  C7   DT A 232      29.049  64.621 170.741 
ATOM   4778  C6   DT A 232      29.105  62.467 171.979 
ATOM   4779  P    DC A 233      31.461  56.650 173.097 
ATOM   4780  OP1  DC A 233      32.407  56.172 174.131 
ATOM   4781  OP2  DC A 233      32.049  56.965 171.777 
ATOM   4782  O5'  DC A 233      30.278  55.588 172.919 
ATOM   4783  C5'  DC A 233      29.132  55.667 173.788 
ATOM   4784  C4'  DC A 233      27.859  55.484 172.985 
ATOM   4785  O4'  DC A 233      27.354  56.741 172.452 
ATOM   4786  C3'  DC A 233      27.970  54.581 171.757 
ATOM   4787  O3'  DC A 233      26.766  53.837 171.622 
ATOM   4788  C2'  DC A 233      28.080  55.545 170.576 
ATOM   4789  C1'  DC A 233      27.054  56.556 171.077 
ATOM   4790  N1   DC A 233      27.139  57.881 170.401 
ATOM   4791  C2   DC A 233      25.953  58.579 170.190 
ATOM   4792  O2   DC A 233      24.889  58.076 170.568 
ATOM   4793  N3   DC A 233      26.009  59.790 169.575 
ATOM   4794  C4   DC A 233      27.182  60.300 169.181 
ATOM   4795  N4   DC A 233      27.185  61.483 168.586 
ATOM   4796  C5   DC A 233      28.414  59.598 169.388 
ATOM   4797  C6   DC A 233      28.336  58.391 170.004 
ATOM   4798  P    DT A 234      26.847  52.305 171.166 
ATOM   4799  OP1  DT A 234      27.117  51.451 172.345 
ATOM   4800  OP2  DT A 234      27.795  52.172 170.038 
ATOM   4801  O5'  DT A 234      25.355  52.050 170.648 
ATOM   4802  C5'  DT A 234      24.273  52.789 171.244 
ATOM   4803  C4'  DT A 234      23.328  53.282 170.167 
ATOM   4804  O4'  DT A 234      23.721  54.579 169.632 
ATOM   4805  C3'  DT A 234      23.208  52.394 168.928 
ATOM   4806  O3'  DT A 234      21.861  52.419 168.472 
ATOM   4807  C2'  DT A 234      24.089  53.073 167.879 
ATOM   4808  C1'  DT A 234      23.691  54.506 168.215 
ATOM   4809  N1   DT A 234      24.632  55.530 167.680 
ATOM   4810  C2   DT A 234      24.091  56.725 167.274 
ATOM   4811  O2   DT A 234      22.898  56.969 167.336 
ATOM   4812  N3   DT A 234      24.993  57.649 166.783 
ATOM   4813  C4   DT A 234      26.358  57.479 166.668 
ATOM   4814  O4   DT A 234      27.065  58.381 166.211 
ATOM   4815  C5   DT A 234      26.832  56.193 167.119 
ATOM   4816  C7   DT A 234      28.305  55.924 167.028 
ATOM   4817  C6   DT A 234      25.976  55.276 167.600 
ATOM   4818  P    DG A 235      21.201  51.065 167.929 
ATOM   4819  OP1  DG A 235      20.688  50.272 169.069 
ATOM   4820  OP2  DG A 235      22.153  50.374 167.033 
ATOM   4821  O5'  DG A 235      19.973  51.633 167.074 
ATOM   4822  C5'  DG A 235      19.363  52.876 167.469 
ATOM   4823  C4'  DG A 235      19.111  53.740 166.250 
ATOM   4824  O4'  DG A 235      20.254  54.580 165.918 
ATOM   4825  C3'  DG A 235      18.816  52.989 164.951 
ATOM   4826  O3'  DG A 235      17.843  53.716 164.210 
ATOM   4827  C2'  DG A 235      20.135  53.017 164.180 
ATOM   4828  C1'  DG A 235      20.514  54.453 164.528 
ATOM   4829  N9   DG A 235      21.950  54.767 164.296 
ATOM   4830  C8   DG A 235      23.054  53.955 164.443 
ATOM   4831  N7   DG A 235      24.191  54.541 164.154 
ATOM   4832  C5   DG A 235      23.814  55.833 163.789 
ATOM   4833  C6   DG A 235      24.607  56.933 163.373 
ATOM   4834  O6   DG A 235      25.826  56.996 163.239 
ATOM   4835  N1   DG A 235      23.817  58.059 163.098 
ATOM   4836  C2   DG A 235      22.442  58.113 163.211 
ATOM   4837  N2   DG A 235      21.874  59.281 162.903 
ATOM   4838  N3   DG A 235      21.699  57.080 163.602 
ATOM   4839  C4   DG A 235      22.449  55.981 163.872 
ATOM   4840  P    DT A 236      16.699  52.910 163.432 
ATOM   4841  OP1  DT A 236      15.595  52.592 164.365 
ATOM   4842  OP2  DT A 236      17.299  51.761 162.719 
ATOM   4843  O5'  DT A 236      16.209  54.004 162.371 
ATOM   4844  C5'  DT A 236      16.298  55.399 162.715 
ATOM   4845  C4'  DT A 236      16.840  56.189 161.540 
ATOM   4846  O4'  DT A 236      18.295  56.251 161.536 
ATOM   4847  C3'  DT A 236      16.491  55.645 160.155 
ATOM   4848  O3'  DT A 236      16.267  56.740 159.273 
ATOM   4849  C2'  DT A 236      17.749  54.905 159.701 
ATOM   4850  C1'  DT A 236      18.754  55.922 160.234 
ATOM   4851  N1   DT A 236      20.140  55.389 160.352 
ATOM   4852  C2   DT A 236      21.170  56.265 160.106 
ATOM   4853  O2   DT A 236      20.990  57.431 159.803 
ATOM   4854  N3   DT A 236      22.440  55.735 160.224 
ATOM   4855  C4   DT A 236      22.757  54.435 160.560 
ATOM   4856  O4   DT A 236      23.933  54.075 160.635 
ATOM   4857  C5   DT A 236      21.609  53.592 160.799 
ATOM   4858  C7   DT A 236      21.865  52.160 161.170 
ATOM   4859  C6   DT A 236      20.363  54.081 160.691 
ATOM   4860  P    DA A 237      15.083  56.642 158.201 
ATOM   4861  OP1  DA A 237      13.804  57.030 158.838 
ATOM   4862  OP2  DA A 237      15.108  55.312 157.554 
ATOM   4863  O5'  DA A 237      15.520  57.762 157.145 
ATOM   4864  C5'  DA A 237      16.270  58.901 157.607 
ATOM   4865  C4'  DA A 237      17.403  59.199 156.646 
ATOM   4866  O4'  DA A 237      18.615  58.459 156.971 
ATOM   4867  C3'  DA A 237      17.142  58.853 155.180 
ATOM   4868  O3'  DA A 237      17.755  59.839 154.358 
ATOM   4869  C2'  DA A 237      17.864  57.523 154.962 
ATOM   4870  C1'  DA A 237      19.105  57.859 155.781 
ATOM   4871  N9   DA A 237      19.911  56.666 156.164 
ATOM   4872  C8   DA A 237      19.473  55.409 156.471 
ATOM   4873  N7   DA A 237      20.426  54.579 156.765 
ATOM   4874  C5   DA A 237      21.581  55.339 156.644 
ATOM   4875  C6   DA A 237      22.939  55.032 156.828 
ATOM   4876  N6   DA A 237      23.383  53.820 157.188 
ATOM   4877  N1   DA A 237      23.829  56.022 156.625 
ATOM   4878  C2   DA A 237      23.383  57.225 156.267 
ATOM   4879  N3   DA A 237      22.147  57.626 156.068 
ATOM   4880  C4   DA A 237      21.276  56.618 156.276 
ATOM   4881  P    DT A 238      16.988  60.340 153.045 
ATOM   4882  OP1  DT A 238      16.019  61.398 153.409 
ATOM   4883  OP2  DT A 238      16.436  59.176 152.319 
ATOM   4884  O5'  DT A 238      18.190  60.978 152.202 
ATOM   4885  C5'  DT A 238      19.309  61.552 152.905 
ATOM   4886  C4'  DT A 238      20.607  61.128 152.246 
ATOM   4887  O4'  DT A 238      21.112  59.868 152.775 
ATOM   4888  C3'  DT A 238      20.543  60.895 150.737 
ATOM   4889  O3'  DT A 238      21.760  61.339 150.150 
ATOM   4890  C2'  DT A 238      20.454  59.376 150.583 
ATOM   4891  C1'  DT A 238      21.455  59.029 151.682 
ATOM   4892  N1   DT A 238      21.372  57.615 152.141 
ATOM   4893  C2   DT A 238      22.549  57.008 152.512 
ATOM   4894  O2   DT A 238      23.627  57.577 152.479 
ATOM   4895  N3   DT A 238      22.434  55.698 152.930 
ATOM   4896  C4   DT A 238      21.270  54.961 153.007 
ATOM   4897  O4   DT A 238      21.292  53.792 153.398 
ATOM   4898  C5   DT A 238      20.089  55.683 152.596 
ATOM   4899  C7   DT A 238      18.777  54.954 152.649 
ATOM   4900  C6   DT A 238      20.170  56.958 152.185 
ATOM   4901  P    DA A 239      21.710  62.099 148.742 
ATOM   4902  OP1  DA A 239      21.416  63.532 148.961 
ATOM   4903  OP2  DA A 239      20.798  61.381 147.824 
ATOM   4904  O5'  DA A 239      23.220  61.930 148.239 
ATOM   4905  C5'  DA A 239      24.275  61.842 149.215 
ATOM   4906  C4'  DA A 239      25.246  60.743 148.831 
ATOM   4907  O4'  DA A 239      24.851  59.445 149.360 
ATOM   4908  C3'  DA A 239      25.411  60.495 147.332 
ATOM   4909  O3'  DA A 239      26.770  60.171 147.067 
ATOM   4910  C2'  DA A 239      24.553  59.263 147.046 
ATOM   4911  C1'  DA A 239      24.923  58.493 148.310 
ATOM   4912  N9   DA A 239      23.987  57.380 148.629 
ATOM   4913  C8   DA A 239      22.638  57.320 148.423 
ATOM   4914  N7   DA A 239      22.096  56.207 148.809 
ATOM   4915  C5   DA A 239      23.163  55.472 149.308 
ATOM   4916  C6   DA A 239      23.247  54.189 149.874 
ATOM   4917  N6   DA A 239      22.189  53.383 150.040 
ATOM   4918  N1   DA A 239      24.463  53.763 150.264 
ATOM   4919  C2   DA A 239      25.510  54.568 150.097 
ATOM   4920  N3   DA A 239      25.554  55.779 149.584 
ATOM   4921  C4   DA A 239      24.325  56.181 149.201 
ATOM   4922  P    DG A 240      27.463  60.751 145.745 
ATOM   4923  OP1  DG A 240      27.952  62.124 146.004 
ATOM   4924  OP2  DG A 240      26.547  60.594 144.595 
ATOM   4925  O5'  DG A 240      28.708  59.759 145.580 
ATOM   4926  C5'  DG A 240      29.292  59.168 146.756 
ATOM   4927  C4'  DG A 240      29.570  57.698 146.514 
ATOM   4928  O4'  DG A 240      28.427  56.856 146.841 
ATOM   4929  C3'  DG A 240      29.912  57.313 145.075 
ATOM   4930  O3'  DG A 240      30.896  56.287 145.095 
ATOM   4931  C2'  DG A 240      28.615  56.732 144.511 
ATOM   4932  C1'  DG A 240      28.209  55.959 145.763 
ATOM   4933  N9   DG A 240      26.775  55.556 145.779 
ATOM   4934  C8   DG A 240      25.677  56.220 145.275 
ATOM   4935  N7   DG A 240      24.543  55.587 145.454 
ATOM   4936  C5   DG A 240      24.915  54.421 146.121 
ATOM   4937  C6   DG A 240      24.121  53.340 146.583 
ATOM   4938  O6   DG A 240      22.906  53.186 146.498 
ATOM   4939  N1   DG A 240      24.905  52.361 147.209 
ATOM   4940  C2   DG A 240      26.275  52.419 147.367 
ATOM   4941  N2   DG A 240      26.838  51.382 147.994 
ATOM   4942  N3   DG A 240      27.020  53.434 146.934 
ATOM   4943  C4   DG A 240      26.275  54.393 146.324 
ATOM   4944  P    DT A 241      32.072  56.320 144.009 
ATOM   4945  OP1  DT A 241      33.152  57.218 144.474 
ATOM   4946  OP2  DT A 241      31.507  56.619 142.675 
ATOM   4947  O5'  DT A 241      32.579  54.802 144.048 
ATOM   4948  C5'  DT A 241      32.464  54.059 145.276 
ATOM   4949  C4'  DT A 241      31.946  52.663 144.990 
ATOM   4950  O4'  DT A 241      30.492  52.599 144.988 
ATOM   4951  C3'  DT A 241      32.343  52.071 143.638 
ATOM   4952  O3'  DT A 241      32.580  50.677 143.797 
ATOM   4953  C2'  DT A 241      31.108  52.256 142.757 
ATOM   4954  C1'  DT A 241      30.076  51.903 143.823 
ATOM   4955  N1   DT A 241      28.693  52.346 143.489 
ATOM   4956  C2   DT A 241      27.660  51.542 143.905 
ATOM   4957  O2   DT A 241      27.834  50.505 144.522 
ATOM   4958  N3   DT A 241      26.393  51.984 143.576 
ATOM   4959  C4   DT A 241      26.083  53.136 142.884 
ATOM   4960  O4   DT A 241      24.909  53.428 142.648 
ATOM   4961  C5   DT A 241      27.233  53.915 142.489 
ATOM   4962  C7   DT A 241      26.984  55.185 141.730 
ATOM   4963  C6   DT A 241      28.476  53.508 142.795 
ATOM   4964  P    DG A 242      33.796  50.001 143.006 
ATOM   4965  OP1  DG A 242      35.050  50.192 143.768 
ATOM   4966  OP2  DG A 242      33.806  50.481 141.607 
ATOM   4967  O5'  DG A 242      33.376  48.458 143.040 
ATOM   4968  C5'  DG A 242      32.599  47.970 144.151 
ATOM   4969  C4'  DG A 242      31.490  47.066 143.650 
ATOM   4970  O4'  DG A 242      30.278  47.804 143.320 
ATOM   4971  C3'  DG A 242      31.798  46.276 142.379 
ATOM   4972  O3'  DG A 242      31.198  44.989 142.479 
ATOM   4973  C2'  DG A 242      31.101  47.052 141.262 
ATOM   4974  C1'  DG A 242      29.831  47.380 142.041 
ATOM   4975  N9   DG A 242      29.029  48.484 141.443 
ATOM   4976  C8   DG A 242      29.458  49.609 140.774 
ATOM   4977  N7   DG A 242      28.488  50.391 140.368 
ATOM   4978  C5   DG A 242      27.334  49.738 140.797 
ATOM   4979  C6   DG A 242      25.970  50.100 140.650 
ATOM   4980  O6   DG A 242      25.492  51.090 140.103 
ATOM   4981  N1   DG A 242      25.121  49.151 141.236 
ATOM   4982  C2   DG A 242      25.537  48.001 141.879 
ATOM   4983  N2   DG A 242      24.570  47.223 142.372 
ATOM   4984  N3   DG A 242      26.817  47.662 142.017 
ATOM   4985  C4   DG A 242      27.653  48.573 141.454 
ATOM   4986  P    DT A 243      31.996  43.716 141.928 
ATOM   4987  OP1  DT A 243      32.942  43.239 142.962 
ATOM   4988  OP2  DT A 243      32.584  44.032 140.608 
ATOM   4989  O5'  DT A 243      30.813  42.655 141.750 
ATOM   4990  C5'  DT A 243      29.667  42.733 142.619 
ATOM   4991  C4'  DT A 243      28.394  42.551 141.816 
ATOM   4992  O4'  DT A 243      27.889  43.808 141.283 
ATOM   4993  C3'  DT A 243      28.506  41.648 140.588 
ATOM   4994  O3'  DT A 243      27.301  40.904 140.453 
ATOM   4995  C2'  DT A 243      28.616  42.612 139.407 
ATOM   4996  C1'  DT A 243      27.589  43.622 139.908 
ATOM   4997  N1   DT A 243      27.675  44.948 139.233 
ATOM   4998  C2   DT A 243      26.496  45.624 139.031 
ATOM   4999  O2   DT A 243      25.412  45.187 139.378 
ATOM   5000  N3   DT A 243      26.614  46.848 138.402 
ATOM   5001  C4   DT A 243      27.784  47.437 137.969 
ATOM   5002  O4   DT A 243      27.765  48.538 137.417 
ATOM   5003  C5   DT A 243      28.968  46.650 138.225 
ATOM   5004  C7   DT A 243      30.286  47.218 137.784 
ATOM   5005  C6   DT A 243      28.883  45.457 138.834 
ATOM   5006  P    DA A 244      27.382  39.371 139.998 
ATOM   5007  OP1  DA A 244      27.653  38.518 141.176 
ATOM   5008  OP2  DA A 244      28.330  39.238 138.869 
ATOM   5009  O5'  DA A 244      25.890  39.116 139.479 
ATOM   5010  C5'  DA A 244      24.808  39.855 140.075 
ATOM   5011  C4'  DA A 244      23.863  40.349 138.998 
ATOM   5012  O4'  DA A 244      24.257  41.645 138.463 
ATOM   5013  C3'  DA A 244      23.743  39.460 137.759 
ATOM   5014  O3'  DA A 244      22.396  39.485 137.303 
ATOM   5015  C2'  DA A 244      24.625  40.139 136.710 
ATOM   5016  C1'  DA A 244      24.227  41.573 137.046 
ATOM   5017  N9   DA A 244      25.167  42.597 136.511 
ATOM   5018  C8   DA A 244      26.523  42.509 136.364 
ATOM   5019  N7   DA A 244      27.065  43.575 135.863 
ATOM   5020  C5   DA A 244      25.994  44.435 135.664 
ATOM   5021  C6   DA A 244      25.910  45.740 135.153 
ATOM   5022  N6   DA A 244      26.972  46.440 134.730 
ATOM   5023  N1   DA A 244      24.688  46.303 135.091 
ATOM   5024  C2   DA A 244      23.637  45.602 135.513 
ATOM   5025  N3   DA A 244      23.593  44.385 136.006 
ATOM   5026  C4   DA A 244      24.828  43.844 136.057 
ATOM   5027  P    DT A 245      21.736  38.132 136.760 
ATOM   5028  OP1  DT A 245      21.224  37.338 137.900 
ATOM   5029  OP2  DT A 245      22.688  37.440 135.864 
ATOM   5030  O5'  DT A 245      20.509  38.699 135.905 
ATOM   5031  C5'  DT A 245      19.899  39.943 136.300 
ATOM   5032  C4'  DT A 245      19.646  40.806 135.081 
ATOM   5033  O4'  DT A 245      20.789  41.646 134.749 
ATOM   5034  C3'  DT A 245      19.351  40.056 133.783 
ATOM   5035  O3'  DT A 245      18.379  40.783 133.041 
ATOM   5036  C2'  DT A 245      20.670  40.083 133.011 
ATOM   5037  C1'  DT A 245      21.049  41.520 133.359 
ATOM   5038  N1   DT A 245      22.486  41.833 133.127 
ATOM   5039  C2   DT A 245      22.788  43.105 132.704 
ATOM   5040  O2   DT A 245      21.941  43.961 132.518 
ATOM   5041  N3   DT A 245      24.131  43.359 132.498 
ATOM   5042  C4   DT A 245      25.169  42.467 132.677 
ATOM   5043  O4   DT A 245      26.333  42.810 132.461 
ATOM   5044  C5   DT A 245      24.752  41.159 133.122 
ATOM   5045  C7   DT A 245      25.821  40.128 133.341 
ATOM   5046  C6   DT A 245      23.454  40.884 133.329 
ATOM   5047  P    DG A 246      17.235  39.977 132.263 
ATOM   5048  OP1  DG A 246      16.131  39.658 133.196 
ATOM   5049  OP2  DG A 246      17.834  38.828 131.550 
ATOM   5050  O5'  DG A 246      16.745  41.071 131.202 
ATOM   5051  C5'  DG A 246      16.834  42.465 131.546 
ATOM   5052  C4'  DG A 246      17.376  43.256 130.371 
ATOM   5053  O4'  DG A 246      18.831  43.317 130.367 
ATOM   5054  C3'  DG A 246      17.027  42.712 128.986 
ATOM   5055  O3'  DG A 246      16.802  43.806 128.105 
ATOM   5056  C2'  DG A 246      18.284  41.972 128.532 
ATOM   5057  C1'  DG A 246      19.290  42.989 129.065 
ATOM   5058  N9   DG A 246      20.676  42.456 129.183 
ATOM   5059  C8   DG A 246      21.094  41.184 129.509 
ATOM   5060  N7   DG A 246      22.398  41.040 129.526 
ATOM   5061  C5   DG A 246      22.875  42.305 129.187 
ATOM   5062  C6   DG A 246      24.208  42.771 129.043 
ATOM   5063  O6   DG A 246      25.259  42.152 129.190 
ATOM   5064  N1   DG A 246      24.242  44.127 128.687 
ATOM   5065  C2   DG A 246      23.132  44.927 128.495 
ATOM   5066  N2   DG A 246      23.377  46.195 128.159 
ATOM   5067  N3   DG A 246      21.882  44.489 128.631 
ATOM   5068  C4   DG A 246      21.833  43.176 128.975 
ATOM   5069  P    DC A 247      15.619  43.709 127.032 
ATOM   5070  OP1  DC A 247      14.340  44.096 127.669 
ATOM   5071  OP2  DC A 247      15.644  42.378 126.385 
ATOM   5072  O5'  DC A 247      16.056  44.828 125.976 
ATOM   5073  C5'  DC A 247      16.805  45.968 126.438 
ATOM   5074  C4'  DC A 247      17.939  46.266 125.477 
ATOM   5075  O4'  DC A 247      19.150  45.526 125.802 
ATOM   5076  C3'  DC A 247      17.678  45.920 124.011 
ATOM   5077  O3'  DC A 247      18.290  46.906 123.189 
ATOM   5078  C2'  DC A 247      18.399  44.590 123.793 
ATOM   5079  C1'  DC A 247      19.641  44.926 124.613 
ATOM   5080  N1   DC A 247      20.447  43.733 124.995 
ATOM   5081  C2   DC A 247      21.831  43.876 125.058 
ATOM   5082  O2   DC A 247      22.328  44.977 124.796 
ATOM   5083  N3   DC A 247      22.582  42.800 125.403 
ATOM   5084  C4   DC A 247      22.005  41.624 125.679 
ATOM   5085  N4   DC A 247      22.782  40.604 126.011 
ATOM   5086  C5   DC A 247      20.584  41.455 125.620 
ATOM   5087  C6   DC A 247      19.850  42.542 125.272 
ATOM   5088  P    DC A 248      17.524  47.407 121.876 
ATOM   5089  OP1  DC A 248      16.555  48.465 122.240 
ATOM   5090  OP2  DC A 248      16.972  46.242 121.150 
ATOM   5091  O5'  DC A 248      18.725  48.045 121.033 
ATOM   5092  C5'  DC A 248      19.844  48.618 121.736 
ATOM   5093  C4'  DC A 248      21.142  48.194 121.077 
ATOM   5094  O4'  DC A 248      21.648  46.934 121.606 
ATOM   5095  C3'  DC A 248      21.078  47.961 119.568 
ATOM   5096  O3'  DC A 248      22.295  48.405 118.981 
ATOM   5097  C2'  DC A 248      20.990  46.443 119.414 
ATOM   5098  C1'  DC A 248      21.990  46.096 120.513 
ATOM   5099  N1   DC A 248      21.908  44.681 120.972 
ATOM   5100  C2   DC A 248      23.092  44.052 121.352 
ATOM   5101  O2   DC A 248      24.150  44.689 121.293 
ATOM   5102  N3   DC A 248      23.039  42.763 121.772 
ATOM   5103  C4   DC A 248      21.871  42.108 121.821 
ATOM   5104  N4   DC A 248      21.872  40.851 122.239 
ATOM   5105  C5   DC A 248      20.643  42.737 121.434 
ATOM   5106  C6   DC A 248      20.717  44.026 121.016 
ATOM   5107  P    DG A 249      22.246  49.165 117.573 
ATOM   5108  OP1  DG A 249      21.951  50.599 117.792 
ATOM   5109  OP2  DG A 249      21.333  48.448 116.655 
ATOM   5110  O5'  DG A 249      23.755  48.996 117.070 
ATOM   5111  C5'  DG A 249      24.810  48.908 118.046 
ATOM   5112  C4'  DG A 249      25.781  47.809 117.662 
ATOM   5113  O4'  DG A 249      25.387  46.511 118.191 
ATOM   5114  C3'  DG A 249      25.947  47.562 116.163 
ATOM   5115  O3'  DG A 249      27.306  47.237 115.898 
ATOM   5116  C2'  DG A 249      25.089  46.330 115.877 
ATOM   5117  C1'  DG A 249      25.459  45.559 117.141 
ATOM   5118  N9   DG A 249      24.522  44.446 117.460 
ATOM   5119  C8   DG A 249      23.161  44.368 117.260 
ATOM   5120  N7   DG A 249      22.626  43.238 117.654 
ATOM   5121  C5   DG A 249      23.710  42.515 118.151 
ATOM   5122  C6   DG A 249      23.759  41.216 118.718 
ATOM   5123  O6   DG A 249      22.841  40.422 118.902 
ATOM   5124  N1   DG A 249      25.066  40.868 119.090 
ATOM   5125  C2   DG A 249      26.178  41.671 118.935 
ATOM   5126  N2   DG A 249      27.336  41.157 119.355 
ATOM   5127  N3   DG A 249      26.131  42.891 118.403 
ATOM   5128  C4   DG A 249      24.871  43.243 118.036 
ATOM   5129  P    DT A 250      27.999  47.818 114.576 
ATOM   5130  OP1  DT A 250      28.487  49.190 114.835 
ATOM   5131  OP2  DT A 250      27.082  47.661 113.426 
ATOM   5132  O5'  DT A 250      29.243  46.825 114.411 
ATOM   5133  C5'  DT A 250      29.827  46.235 115.587 
ATOM   5134  C4'  DT A 250      30.105  44.765 115.345 
ATOM   5135  O4'  DT A 250      28.962  43.923 115.672 
ATOM   5136  C3'  DT A 250      30.447  44.380 113.906 
ATOM   5137  O3'  DT A 250      31.431  43.353 113.926 
ATOM   5138  C2'  DT A 250      29.151  43.799 113.342 
ATOM   5139  C1'  DT A 250      28.744  43.026 114.594 
ATOM   5140  N1   DT A 250      27.310  42.622 114.610 
ATOM   5141  C2   DT A 250      27.005  41.421 115.203 
ATOM   5142  O2   DT A 250      27.847  40.695 115.702 
ATOM   5143  N3   DT A 250      25.667  41.080 115.198 
ATOM   5144  C4   DT A 250      24.634  41.823 114.663 
ATOM   5145  O4   DT A 250      23.473  41.414 114.718 
ATOM   5146  C5   DT A 250      25.053  43.068 114.063 
ATOM   5147  C7   DT A 250      23.992  43.938 113.456 
ATOM   5148  C6   DT A 250      26.349  43.423 114.053 
ATOM   5149  P    DT A 251      32.608  43.386 112.840 
ATOM   5150  OP1  DT A 251      33.688  44.284 113.305 
ATOM   5151  OP2  DT A 251      32.043  43.686 111.506 
ATOM   5152  O5'  DT A 251      33.115  41.868 112.880 
ATOM   5153  C5'  DT A 251      32.999  41.125 114.107 
ATOM   5154  C4'  DT A 251      32.482  39.729 113.821 
ATOM   5155  O4'  DT A 251      31.027  39.666 113.819 
ATOM   5156  C3'  DT A 251      32.878  39.137 112.469 
ATOM   5157  O3'  DT A 251      33.115  37.744 112.628 
ATOM   5158  C2'  DT A 251      31.643  39.322 111.588 
ATOM   5159  C1'  DT A 251      30.611  38.970 112.654 
ATOM   5160  N1   DT A 251      29.229  39.413 112.320 
ATOM   5161  C2   DT A 251      28.196  38.608 112.736 
ATOM   5162  O2   DT A 251      28.370  37.572 113.353 
ATOM   5163  N3   DT A 251      26.929  39.050 112.407 
ATOM   5164  C4   DT A 251      26.619  40.203 111.715 
ATOM   5165  O4   DT A 251      25.444  40.495 111.479 
ATOM   5166  C5   DT A 251      27.769  40.982 111.320 
ATOM   5167  C7   DT A 251      27.520  42.252 110.562 
ATOM   5168  C6   DT A 251      29.012  40.575 111.626 
ATOM   5169  P    DA A 252      34.331  37.067 111.837 
ATOM   5170  OP1  DA A 252      35.585  37.259 112.599 
ATOM   5171  OP2  DA A 252      34.341  37.548 110.438 
ATOM   5172  O5'  DA A 252      33.911  35.524 111.871 
ATOM   5173  C5'  DA A 252      33.135  35.036 112.982 
ATOM   5174  C4'  DA A 252      32.025  34.132 112.481 
ATOM   5175  O4'  DA A 252      30.814  34.870 112.151 
ATOM   5176  C3'  DA A 252      32.333  33.342 111.210 
ATOM   5177  O3'  DA A 252      31.734  32.056 111.310 
ATOM   5178  C2'  DA A 252      31.636  34.118 110.093 
ATOM   5179  C1'  DA A 252      30.367  34.447 110.873 
ATOM   5180  N9   DA A 252      29.564  35.550 110.274 
ATOM   5181  C8   DA A 252      30.008  36.660 109.615 
ATOM   5182  N7   DA A 252      29.058  37.443 109.206 
ATOM   5183  C5   DA A 252      27.897  36.807 109.626 
ATOM   5184  C6   DA A 252      26.538  37.136 109.498 
ATOM   5185  N6   DA A 252      26.099  38.243 108.881 
ATOM   5186  N1   DA A 252      25.642  36.284 110.029 
ATOM   5187  C2   DA A 252      26.084  35.186 110.642 
ATOM   5188  N3   DA A 252      27.321  34.777 110.821 
ATOM   5189  C4   DA A 252      28.197  35.647 110.280 
ATOM   5190  P    DA A 253      32.532  30.783 110.759 
ATOM   5191  OP1  DA A 253      33.478  30.305 111.794 
ATOM   5192  OP2  DA A 253      33.120  31.098 109.439 
ATOM   5193  O5'  DA A 253      31.349  29.721 110.581 
ATOM   5194  C5'  DA A 253      30.203  29.800 111.450 
ATOM   5195  C4'  DA A 253      28.930  29.617 110.647 
ATOM   5196  O4'  DA A 253      28.425  30.874 110.114 
ATOM   5197  C3'  DA A 253      29.041  28.714 109.419 
ATOM   5198  O3'  DA A 253      27.837  27.970 109.284 
ATOM   5199  C2'  DA A 253      29.151  29.678 108.238 
ATOM   5200  C1'  DA A 253      28.125  30.689 108.739 
ATOM   5201  N9   DA A 253      28.210  32.014 108.064 
ATOM   5202  C8   DA A 253      29.321  32.664 107.606 
ATOM   5203  N7   DA A 253      29.069  33.812 107.059 
ATOM   5204  C5   DA A 253      27.691  33.936 107.159 
ATOM   5205  C6   DA A 253      26.798  34.943 106.758 
ATOM   5206  N6   DA A 253      27.183  36.072 106.146 
ATOM   5207  N1   DA A 253      25.490  34.748 107.009 
ATOM   5208  C2   DA A 253      25.113  33.624 107.618 
ATOM   5209  N3   DA A 253      25.851  32.619 108.036 
ATOM   5210  C4   DA A 253      27.156  32.839 107.773 
ATOM   5211  P    DC A 254      27.918  26.438 108.829 
ATOM   5212  OP1  DC A 254      28.188  25.584 110.007 
ATOM   5213  OP2  DC A 254      28.866  26.305 107.700 
ATOM   5214  O5'  DC A 254      26.426  26.183 108.310 
ATOM   5215  C5'  DC A 254      25.344  26.922 108.906 
ATOM   5216  C4'  DC A 254      24.399  27.415 107.829 
ATOM   5217  O4'  DC A 254      24.792  28.712 107.294 
ATOM   5218  C3'  DC A 254      24.279  26.527 106.591 
ATOM   5219  O3'  DC A 254      22.932  26.552 106.134 
ATOM   5220  C2'  DC A 254      25.160  27.206 105.541 
ATOM   5221  C1'  DC A 254      24.762  28.639 105.877 
ATOM   5222  N1   DC A 254      25.703  29.663 105.342 
ATOM   5223  C2   DC A 254      25.170  30.880 104.926 
ATOM   5224  O2   DC A 254      23.950  31.059 105.018 
ATOM   5225  N3   DC A 254      26.011  31.826 104.434 
ATOM   5226  C4   DC A 254      27.327  31.593 104.351 
ATOM   5227  N4   DC A 254      28.105  32.547 103.865 
ATOM   5228  C5   DC A 254      27.895  30.347 104.773 
ATOM   5229  C6   DC A 254      27.038  29.415 105.261 
ATOM   5230  P    DA A 255      22.272  25.198 105.591 
ATOM   5231  OP1  DA A 255      21.759  24.405 106.732 
ATOM   5232  OP2  DA A 255      23.224  24.507 104.695 
ATOM   5233  O5'  DA A 255      21.044  25.766 104.736 
ATOM   5234  C5'  DA A 255      20.434  27.009 105.131 
ATOM   5235  C4'  DA A 255      20.182  27.873 103.912 
ATOM   5236  O4'  DA A 255      21.325  28.713 103.580 
ATOM   5237  C3'  DA A 255      19.887  27.122 102.614 
ATOM   5238  O3'  DA A 255      18.914  27.849 101.872 
ATOM   5239  C2'  DA A 255      21.206  27.150 101.842 
ATOM   5240  C1'  DA A 255      21.585  28.586 102.190 
ATOM   5241  N9   DA A 255      23.021  28.899 101.958 
ATOM   5242  C8   DA A 255      24.104  28.080 102.110 
ATOM   5243  N7   DA A 255      25.235  28.649 101.826 
ATOM   5244  C5   DA A 255      24.879  29.939 101.460 
ATOM   5245  C6   DA A 255      25.634  31.049 101.045 
ATOM   5246  N6   DA A 255      26.970  31.032 100.924 
ATOM   5247  N1   DA A 255      24.965  32.180 100.757 
ATOM   5248  C2   DA A 255      23.639  32.191 100.879 
ATOM   5249  N3   DA A 255      22.831  31.223 101.255 
ATOM   5250  C4   DA A 255      23.526  30.102 101.537 
ATOM   5251  P    DA A 256      17.770  27.043 101.094 
ATOM   5252  OP1  DA A 256      16.666  26.725 102.027 
ATOM   5253  OP2  DA A 256      18.370  25.894 100.381 
ATOM   5254  O5'  DA A 256      17.280  28.137 100.033 
ATOM   5255  C5'  DA A 256      17.369  29.532 100.377 
ATOM   5256  C4'  DA A 256      17.911  30.322  99.202 
ATOM   5257  O4'  DA A 256      19.366  30.384  99.198 
ATOM   5258  C3'  DA A 256      17.562  29.778  97.817 
ATOM   5259  O3'  DA A 256      17.338  30.873  96.936 
ATOM   5260  C2'  DA A 256      18.820  29.038  97.363 
ATOM   5261  C1'  DA A 256      19.825  30.055  97.896 
ATOM   5262  N9   DA A 256      21.211  29.522  98.014 
ATOM   5263  C8   DA A 256      21.608  28.257  98.339 
ATOM   5264  N7   DA A 256      22.895  28.100  98.359 
ATOM   5265  C5   DA A 256      23.390  29.353  98.023 
ATOM   5266  C6   DA A 256      24.697  29.847  97.873 
ATOM   5267  N6   DA A 256      25.795  29.099  98.052 
ATOM   5268  N1   DA A 256      24.834  31.141  97.531 
ATOM   5269  C2   DA A 256      23.738  31.879  97.356 
ATOM   5270  N3   DA A 256      22.476  31.530  97.467 
ATOM   5271  C4   DA A 256      22.366  30.230  97.809 
ATOM   5272  P    DC A 257      16.154  30.775  95.863 
ATOM   5273  OP1  DC A 257      14.875  31.163  96.500 
ATOM   5274  OP2  DC A 257      16.179  29.445  95.216 
ATOM   5275  O5'  DC A 257      16.591  31.895  94.807 
ATOM   5276  C5'  DC A 257      17.341  33.034  95.269 
ATOM   5277  C4'  DC A 257      18.474  33.332  94.308 
ATOM   5278  O4'  DC A 257      19.686  32.592  94.633 
ATOM   5279  C3'  DC A 257      18.213  32.986  92.842 
ATOM   5280  O3'  DC A 257      18.826  33.972  92.021 
ATOM   5281  C2'  DC A 257      18.935  31.656  92.624 
ATOM   5282  C1'  DC A 257      20.176  31.992  93.444 
ATOM   5283  N1   DC A 257      20.982  30.799  93.826 
ATOM   5284  C2   DC A 257      22.366  30.942  93.889 
ATOM   5285  O2   DC A 257      22.863  32.044  93.627 
ATOM   5286  N3   DC A 257      23.118  29.867  94.234 
ATOM   5287  C4   DC A 257      22.541  28.690  94.510 
ATOM   5288  N4   DC A 257      23.317  27.671  94.842 
ATOM   5289  C5   DC A 257      21.119  28.521  94.451 
ATOM   5290  C6   DC A 257      20.385  29.608  94.103 
ATOM   5291  P    DA A 258      18.059  34.473  90.707 
ATOM   5292  OP1  DA A 258      17.090  35.531  91.071 
ATOM   5293  OP2  DA A 258      17.507  33.309  89.981 
ATOM   5294  O5'  DA A 258      19.261  35.111  89.864 
ATOM   5295  C5'  DA A 258      20.380  35.685  90.567 
ATOM   5296  C4'  DA A 258      21.678  35.261  89.908 
ATOM   5297  O4'  DA A 258      22.183  34.001  90.437 
ATOM   5298  C3'  DA A 258      21.614  35.028  88.399 
ATOM   5299  O3'  DA A 258      22.831  35.472  87.813 
ATOM   5300  C2'  DA A 258      21.525  33.509  88.245 
ATOM   5301  C1'  DA A 258      22.526  33.162  89.344 
ATOM   5302  N9   DA A 258      22.443  31.748  89.803 
ATOM   5303  C8   DA A 258      21.339  30.952  89.907 
ATOM   5304  N7   DA A 258      21.592  29.756  90.341 
ATOM   5305  C5   DA A 258      22.966  29.757  90.539 
ATOM   5306  C6   DA A 258      23.858  28.772  90.996 
ATOM   5307  N6   DA A 258      23.477  27.537  91.351 
ATOM   5308  N1   DA A 258      25.160  29.104  91.073 
ATOM   5309  C2   DA A 258      25.532  30.333  90.719 
ATOM   5310  N3   DA A 258      24.795  31.330  90.281 
ATOM   5311  C4   DA A 258      23.497  30.971  90.212 
ATOM   5312  P    DA A 259      22.781  36.232  86.404 
ATOM   5313  OP1  DA A 259      22.487  37.665  86.624 
ATOM   5314  OP2  DA A 259      21.869  35.514  85.486 
ATOM   5315  O5'  DA A 259      24.291  36.063  85.901 
ATOM   5316  C5'  DA A 259      25.346  35.975  86.877 
ATOM   5317  C4'  DA A 259      26.317  34.876  86.494 
ATOM   5318  O4'  DA A 259      25.922  33.578  87.022 
ATOM   5319  C3'  DA A 259      26.482  34.628  84.994 
ATOM   5320  O3'  DA A 259      27.841  34.304  84.729 
ATOM   5321  C2'  DA A 259      25.624  33.396  84.708 
ATOM   5322  C1'  DA A 259      25.994  32.626  85.972 
ATOM   5323  N9   DA A 259      25.058  31.513  86.291 
ATOM   5324  C8   DA A 259      23.709  31.453  86.085 
ATOM   5325  N7   DA A 259      23.167  30.340  86.471 
ATOM   5326  C5   DA A 259      24.234  29.605  86.970 
ATOM   5327  C6   DA A 259      24.318  28.322  87.536 
ATOM   5328  N6   DA A 259      23.260  27.516  87.702 
ATOM   5329  N1   DA A 259      25.534  27.896  87.926 
ATOM   5330  C2   DA A 259      26.581  28.701  87.760 
ATOM   5331  N3   DA A 259      26.625  29.912  87.246 
ATOM   5332  C4   DA A 259      25.396  30.314  86.863 
ATOM   5333  P    DG A 260      28.534  34.884  83.407 
ATOM   5334  OP1  DG A 260      29.023  36.257  83.666 
ATOM   5335  OP2  DG A 260      27.618  34.727  82.257 
ATOM   5336  O5'  DG A 260      29.779  33.892  83.242 
ATOM   5337  C5'  DG A 260      30.363  33.301  84.418 
ATOM   5338  C4'  DG A 260      30.641  31.831  84.177 
ATOM   5339  O4'  DG A 260      29.498  30.989  84.503 
ATOM   5340  C3'  DG A 260      30.983  31.446  82.737 
ATOM   5341  O3'  DG A 260      31.967  30.420  82.757 
ATOM   5342  C2'  DG A 260      29.686  30.865  82.173 
ATOM   5343  C1'  DG A 260      29.280  30.092  83.425 
ATOM   5344  N9   DG A 260      27.846  29.689  83.441 
ATOM   5345  C8   DG A 260      26.748  30.353  82.938 
ATOM   5346  N7   DG A 260      25.614  29.720  83.116 
ATOM   5347  C5   DG A 260      25.986  28.554  83.783 
ATOM   5348  C6   DG A 260      25.192  27.473  84.246 
ATOM   5349  O6   DG A 260      23.977  27.319  84.160 
ATOM   5350  N1   DG A 260      25.976  26.494  84.871 
ATOM   5351  C2   DG A 260      27.346  26.552  85.030 
ATOM   5352  N2   DG A 260      27.909  25.515  85.656 
ATOM   5353  N3   DG A 260      28.091  27.567  84.596 
ATOM   5354  C4   DG A 260      27.346  28.526  83.986 
ATOM   5355  P    DC A 261      33.143  30.453  81.671 
ATOM   5356  OP1  DC A 261      34.223  31.351  82.137 
ATOM   5357  OP2  DC A 261      32.578  30.752  80.337 
ATOM   5358  O5'  DC A 261      33.650  28.935  81.711 
ATOM   5359  C5'  DC A 261      33.535  28.192  82.939 
ATOM   5360  C4'  DC A 261      33.017  26.796  82.652 
ATOM   5361  O4'  DC A 261      31.563  26.732  82.651 
ATOM   5362  C3'  DC A 261      33.414  26.204  81.300 
ATOM   5363  O3'  DC A 261      33.651  24.810  81.459 
ATOM   5364  C2'  DC A 261      32.179  26.389  80.419 
ATOM   5365  C1'  DC A 261      31.147  26.036  81.486 
ATOM   5366  N1   DC A 261      29.764  26.479  81.151 
ATOM   5367  C2   DC A 261      28.706  25.675  81.566 
ATOM   5368  O2   DC A 261      28.955  24.636  82.188 
ATOM   5369  N3   DC A 261      27.439  26.061  81.270 
ATOM   5370  C4   DC A 261      27.211  27.194  80.593 
ATOM   5371  N4   DC A 261      25.956  27.527  80.329 
ATOM   5372  C5   DC A 261      28.284  28.036  80.157 
ATOM   5373  C6   DC A 261      29.544  27.632  80.462 
ATOM   5374  P    DA A 262      34.867  24.134  80.668 
ATOM   5375  OP1  DA A 262      36.121  24.325  81.430 
ATOM   5376  OP2  DA A 262      34.877  24.614  79.269 
ATOM   5377  O5'  DA A 262      34.447  22.591  80.702 
ATOM   5378  C5'  DA A 262      33.670  22.103  81.813 
ATOM   5379  C4'  DA A 262      32.561  21.199  81.313 
ATOM   5380  O4'  DA A 262      31.349  21.937  80.982 
ATOM   5381  C3'  DA A 262      32.869  20.409  80.041 
ATOM   5382  O3'  DA A 262      32.269  19.122  80.141 
ATOM   5383  C2'  DA A 262      32.172  21.185  78.924 
ATOM   5384  C1'  DA A 262      30.902  21.513  79.704 
ATOM   5385  N9   DA A 262      30.100  22.617  79.105 
ATOM   5386  C8   DA A 262      30.543  23.726  78.446 
ATOM   5387  N7   DA A 262      29.594  24.510  78.037 
ATOM   5388  C5   DA A 262      28.433  23.873  78.457 
ATOM   5389  C6   DA A 262      27.074  24.202  78.329 
ATOM   5390  N6   DA A 262      26.635  25.309  77.712 
ATOM   5391  N1   DA A 262      26.177  23.350  78.860 
ATOM   5392  C2   DA A 262      26.620  22.253  79.473 
ATOM   5393  N3   DA A 262      27.856  21.843  79.652 
ATOM   5394  C4   DA A 262      28.733  22.713  79.111 
ATOM   5395  P    DT A 263      33.067  17.849  79.591 
ATOM   5396  OP1  DT A 263      34.013  17.372  80.625 
ATOM   5397  OP2  DT A 263      33.655  18.165  78.270 
ATOM   5398  O5'  DT A 263      31.884  16.788  79.412 
ATOM   5399  C5'  DT A 263      30.738  16.866  80.281 
ATOM   5400  C4'  DT A 263      29.465  16.684  79.478 
ATOM   5401  O4'  DT A 263      28.960  17.941  78.945 
ATOM   5402  C3'  DT A 263      29.577  15.781  78.250 
ATOM   5403  O3'  DT A 263      28.372  15.037  78.115 
ATOM   5404  C2'  DT A 263      29.687  16.745  77.069 
ATOM   5405  C1'  DT A 263      28.660  17.755  77.570 
ATOM   5406  N1   DT A 263      28.746  19.081  76.895 
ATOM   5407  C2   DT A 263      27.567  19.757  76.693 
ATOM   5408  O2   DT A 263      26.483  19.320  77.040 
ATOM   5409  N3   DT A 263      27.685  20.981  76.064 
ATOM   5410  C4   DT A 263      28.855  21.570  75.631 
ATOM   5411  O4   DT A 263      28.836  22.671  75.079 
ATOM   5412  C5   DT A 263      30.039  20.783  75.887 
ATOM   5413  C7   DT A 263      31.357  21.351  75.447 
ATOM   5414  C6   DT A 263      29.954  19.590  76.496 
ATOM   5415  P    DT A 264      28.453  13.504  77.660 
ATOM   5416  OP1  DT A 264      28.724  12.651  78.838 
ATOM   5417  OP2  DT A 264      29.401  13.371  76.531 
ATOM   5418  O5'  DT A 264      26.961  13.249  77.141 
ATOM   5419  C5'  DT A 264      25.879  13.988  77.737 
ATOM   5420  C4'  DT A 264      24.934  14.482  76.660 
ATOM   5421  O4'  DT A 264      25.328  15.778  76.125 
ATOM   5422  C3'  DT A 264      24.814  13.593  75.422 
ATOM   5423  O3'  DT A 264      23.467  13.618  74.965 
ATOM   5424  C2'  DT A 264      25.696  14.272  74.372 
ATOM   5425  C1'  DT A 264      25.298  15.706  74.708 
ATOM   5426  N1   DT A 264      26.238  16.730  74.173 
ATOM   5427  C2   DT A 264      25.697  17.925  73.767 
ATOM   5428  O2   DT A 264      24.505  18.168  73.830 
ATOM   5429  N3   DT A 264      26.600  18.849  73.276 
ATOM   5430  C4   DT A 264      27.964  18.679  73.161 
ATOM   5431  O4   DT A 264      28.671  19.580  72.705 
ATOM   5432  C5   DT A 264      28.438  17.392  73.612 
ATOM   5433  C7   DT A 264      29.911  17.124  73.521 
ATOM   5434  C6   DT A 264      27.582  16.475  74.094 
ATOM   5435  P    DC A 265      22.807  12.265  74.422 
ATOM   5436  OP1  DC A 265      22.295  11.471  75.563 
ATOM   5437  OP2  DC A 265      23.759  11.573  73.526 
ATOM   5438  O5'  DC A 265      21.580  12.832  73.567 
ATOM   5439  C5'  DC A 265      20.970  14.076  73.962 
ATOM   5440  C4'  DC A 265      20.717  14.939  72.743 
ATOM   5441  O4'  DC A 265      21.860  15.779  72.411 
ATOM   5442  C3'  DC A 265      20.422  14.189  71.445 
ATOM   5443  O3'  DC A 265      19.450  14.916  70.703 
ATOM   5444  C2'  DC A 265      21.741  14.216  70.673 
ATOM   5445  C1'  DC A 265      22.120  15.653  71.021 
ATOM   5446  N1   DC A 265      23.557  15.966  70.789 
ATOM   5447  C2   DC A 265      23.881  17.251  70.360 
ATOM   5448  O2   DC A 265      22.970  18.071  70.192 
ATOM   5449  N3   DC A 265      25.185  17.556  70.142 
ATOM   5450  C4   DC A 265      26.142  16.641  70.336 
ATOM   5451  N4   DC A 265      27.400  16.988  70.109 
ATOM   5452  C5   DC A 265      25.831  15.313  70.776 
ATOM   5453  C6   DC A 265      24.522  15.027  70.988 
ATOM   5454  P    DT A 266      18.306  14.110  69.925 
ATOM   5455  OP1  DT A 266      17.202  13.791  70.858 
ATOM   5456  OP2  DT A 266      18.905  12.961  69.212 
ATOM   5457  O5'  DT A 266      17.816  15.204  68.864 
ATOM   5458  C5'  DT A 266      17.905  16.598  69.208 
ATOM   5459  C4'  DT A 266      18.447  17.389  68.033 
ATOM   5460  O4'  DT A 266      19.902  17.450  68.029 
ATOM   5461  C3'  DT A 266      18.098  16.845  66.648 
ATOM   5462  O3'  DT A 266      17.873  17.939  65.767 
ATOM   5463  C2'  DT A 266      19.355  16.105  66.194 
ATOM   5464  C1'  DT A 266      20.361  17.122  66.727 
ATOM   5465  N1   DT A 266      21.747  16.589  66.845 
ATOM   5466  C2   DT A 266      22.776  17.464  66.599 
ATOM   5467  O2   DT A 266      22.596  18.631  66.296 
ATOM   5468  N3   DT A 266      24.046  16.935  66.717 
ATOM   5469  C4   DT A 266      24.364  15.634  67.053 
ATOM   5470  O4   DT A 266      25.540  15.275  67.129 
ATOM   5471  C5   DT A 266      23.215  14.791  67.293 
ATOM   5472  C7   DT A 266      23.472  13.359  67.664 
ATOM   5473  C6   DT A 266      21.970  15.280  67.184 
ATOM   5474  P    DA A 267      16.690  17.842  64.694 
ATOM   5475  OP1  DA A 267      15.411  18.229  65.331 
ATOM   5476  OP2  DA A 267      16.715  16.511  64.047 
ATOM   5477  O5'  DA A 267      17.127  18.961  63.638 
ATOM   5478  C5'  DA A 267      17.876  20.101  64.100 
ATOM   5479  C4'  DA A 267      19.010  20.399  63.139 
ATOM   5480  O4'  DA A 267      20.221  19.659  63.464 
ATOM   5481  C3'  DA A 267      18.749  20.053  61.674 
ATOM   5482  O3'  DA A 267      19.361  21.039  60.852 
ATOM   5483  C2'  DA A 267      19.470  18.723  61.455 
ATOM   5484  C1'  DA A 267      20.712  19.059  62.275 
ATOM   5485  N9   DA A 267      21.518  17.866  62.657 
ATOM   5486  C8   DA A 267      21.079  16.609  62.964 
ATOM   5487  N7   DA A 267      22.032  15.779  63.258 
ATOM   5488  C5   DA A 267      23.188  16.539  63.138 
ATOM   5489  C6   DA A 267      24.546  16.232  63.321 
ATOM   5490  N6   DA A 267      24.989  15.020  63.681 
ATOM   5491  N1   DA A 267      25.436  17.221  63.118 
ATOM   5492  C2   DA A 267      24.990  18.425  62.761 
ATOM   5493  N3   DA A 267      23.754  18.826  62.561 
ATOM   5494  C4   DA A 267      22.882  17.817  62.770 
ATOM   5495  P    DT A 268      18.595  21.540  59.538 
ATOM   5496  OP1  DT A 268      17.626  22.598  59.902 
ATOM   5497  OP2  DT A 268      18.043  20.375  58.812 
ATOM   5498  O5'  DT A 268      19.796  22.178  58.695 
ATOM   5499  C5'  DT A 268      20.915  22.751  59.398 
ATOM   5500  C4'  DT A 268      22.213  22.327  58.740 
ATOM   5501  O4'  DT A 268      22.719  21.067  59.268 
ATOM   5502  C3'  DT A 268      22.149  22.094  57.230 
ATOM   5503  O3'  DT A 268      23.366  22.538  56.644 
ATOM   5504  C2'  DT A 268      22.061  20.576  57.076 
ATOM   5505  C1'  DT A 268      23.061  20.229  58.175 
ATOM   5506  N1   DT A 268      22.979  18.814  58.634 
ATOM   5507  C2   DT A 268      24.155  18.208  59.005 
ATOM   5508  O2   DT A 268      25.234  18.776  58.972 
ATOM   5509  N3   DT A 268      24.041  16.897  59.424 
ATOM   5510  C4   DT A 268      22.876  16.161  59.500 
ATOM   5511  O4   DT A 268      22.899  14.992  59.892 
ATOM   5512  C5   DT A 268      21.695  16.882  59.090 
ATOM   5513  C7   DT A 268      20.383  16.154  59.142 
ATOM   5514  C6   DT A 268      21.777  18.157  58.678 
ATOM   5515  P    DT A 269      23.317  23.298  55.235 
ATOM   5516  OP1  DT A 269      23.022  24.732  55.455 
ATOM   5517  OP2  DT A 269      22.404  22.581  54.317 
ATOM   5518  O5'  DT A 269      24.826  23.129  54.732 
ATOM   5519  C5'  DT A 269      25.881  23.041  55.708 
ATOM   5520  C4'  DT A 269      26.852  21.942  55.325 
ATOM   5521  O4'  DT A 269      26.458  20.644  55.853 
ATOM   5522  C3'  DT A 269      27.018  21.695  53.825 
ATOM   5523  O3'  DT A 269      28.377  21.370  53.560 
ATOM   5524  C2'  DT A 269      26.160  20.463  53.539 
ATOM   5525  C1'  DT A 269      26.530  19.692  54.803 
ATOM   5526  N1   DT A 269      25.593  18.579  55.122 
ATOM   5527  C2   DT A 269      26.132  17.454  55.698 
ATOM   5528  O2   DT A 269      27.319  17.341  55.949 
ATOM   5529  N3   DT A 269      25.233  16.442  55.979 
ATOM   5530  C4   DT A 269      23.875  16.464  55.737 
ATOM   5531  O4   DT A 269      23.170  15.497  56.032 
ATOM   5532  C5   DT A 269      23.403  17.687  55.131 
ATOM   5533  C7   DT A 269      21.936  17.793  54.834 
ATOM   5534  C6   DT A 269      24.255  18.686  54.847 
ATOM   5535  P    DG A 270      29.070  21.951  52.238 
ATOM   5536  OP1  DG A 270      29.558  23.323  52.497 
ATOM   5537  OP2  DG A 270      28.153  21.794  51.088 
ATOM   5538  O5'  DG A 270      30.314  20.958  52.073 
ATOM   5539  C5'  DG A 270      30.898  20.368  53.249 
ATOM   5540  C4'  DG A 270      31.176  18.898  53.008 
ATOM   5541  O4'  DG A 270      30.033  18.056  53.334 
ATOM   5542  C3'  DG A 270      31.518  18.513  51.569 
ATOM   5543  O3'  DG A 270      32.502  17.486  51.588 
ATOM   5544  C2'  DG A 270      30.222  17.932  51.005 
ATOM   5545  C1'  DG A 270      29.815  17.159  52.256 
ATOM   5546  N9   DG A 270      28.381  16.755  52.272 
ATOM   5547  C8   DG A 270      27.284  17.419  51.769 
ATOM   5548  N7   DG A 270      26.149  16.786  51.947 
ATOM   5549  C5   DG A 270      26.522  15.621  52.614 
ATOM   5550  C6   DG A 270      25.727  14.539  53.077 
ATOM   5551  O6   DG A 270      24.512  14.385  52.991 
ATOM   5552  N1   DG A 270      26.511  13.560  53.702 
ATOM   5553  C2   DG A 270      27.882  13.618  53.861 
ATOM   5554  N2   DG A 270      28.444  12.582  54.487 
ATOM   5555  N3   DG A 270      28.626  14.634  53.427 
ATOM   5556  C4   DG A 270      27.881  15.592  52.818 
ATOM   5557  P    DA A 271      33.678  17.519  50.502 
ATOM   5558  OP1  DA A 271      34.759  18.417  50.968 
ATOM   5559  OP2  DA A 271      33.114  17.819  49.168 
ATOM   5560  O5'  DA A 271      34.186  16.001  50.542 
ATOM   5561  C5'  DA A 271      34.070  15.258  51.770 
ATOM   5562  C4'  DA A 271      33.553  13.862  51.484 
ATOM   5563  O4'  DA A 271      32.098  13.799  51.482 
ATOM   5564  C3'  DA A 271      33.949  13.270  50.131 
ATOM   5565  O3'  DA A 271      34.186  11.877  50.290 
ATOM   5566  C2'  DA A 271      32.714  13.455  49.250 
ATOM   5567  C1'  DA A 271      31.682  13.103  50.317 
ATOM   5568  N9   DA A 271      30.300  13.546  49.982 
ATOM   5569  C8   DA A 271      29.909  14.665  49.304 
ATOM   5570  N7   DA A 271      28.623  14.774  49.170 
ATOM   5571  C5   DA A 271      28.123  13.646  49.805 
ATOM   5572  C6   DA A 271      26.816  13.175  50.010 
ATOM   5573  N6   DA A 271      25.722  13.816  49.575 
ATOM   5574  N1   DA A 271      26.673  12.017  50.681 
ATOM   5575  C2   DA A 271      27.763  11.385  51.112 
ATOM   5576  N3   DA A 271      29.027  11.726  50.980 
ATOM   5577  C4   DA A 271      29.142  12.887  50.305 
ATOM   5578  P    DT A 272      35.402  11.200  49.499 
ATOM   5579  OP1  DT A 272      36.656  11.392  50.261 
ATOM   5580  OP2  DT A 272      35.412  11.681  48.100 
ATOM   5581  O5'  DT A 272      34.982   9.657  49.533 
ATOM   5582  C5'  DT A 272      34.206   9.169  50.644 
ATOM   5583  C4'  DT A 272      33.096   8.265  50.144 
ATOM   5584  O4'  DT A 272      31.885   9.003  49.813 
ATOM   5585  C3'  DT A 272      33.404   7.475  48.872 
ATOM   5586  O3'  DT A 272      32.805   6.189  48.972 
ATOM   5587  C2'  DT A 272      32.707   8.251  47.755 
ATOM   5588  C1'  DT A 272      31.438   8.580  48.535 
ATOM   5589  N1   DT A 272      30.635   9.683  47.936 
ATOM   5590  C2   DT A 272      29.269   9.594  48.049 
ATOM   5591  O2   DT A 272      28.708   8.668  48.608 
ATOM   5592  N3   DT A 272      28.559  10.636  47.482 
ATOM   5593  C4   DT A 272      29.090  11.728  46.828 
ATOM   5594  O4   DT A 272      28.352  12.598  46.361 
ATOM   5595  C5   DT A 272      30.532  11.731  46.761 
ATOM   5596  C7   DT A 272      31.191  12.886  46.066 
ATOM   5597  C6   DT A 272      31.247  10.733  47.303 
ATOM   5598  P    DA A 273      33.603   4.916  48.422 
ATOM   5599  OP1  DA A 273      34.548   4.438  49.456 
ATOM   5600  OP2  DA A 273      34.191   5.231  47.101 
ATOM   5601  O5'  DA A 273      32.420   3.854  48.243 
ATOM   5602  C5'  DA A 273      31.274   3.933  49.112 
ATOM   5603  C4'  DA A 273      30.001   3.750  48.309 
ATOM   5604  O4'  DA A 273      29.496   5.007  47.776 
ATOM   5605  C3'  DA A 273      30.112   2.847  47.081 
ATOM   5606  O3'  DA A 273      28.908   2.103  46.946 
ATOM   5607  C2'  DA A 273      30.222   3.811  45.900 
ATOM   5608  C1'  DA A 273      29.196   4.822  46.401 
ATOM   5609  N9   DA A 273      29.281   6.147  45.726 
ATOM   5610  C8   DA A 273      30.392   6.797  45.269 
ATOM   5611  N7   DA A 273      30.140   7.945  44.721 
ATOM   5612  C5   DA A 273      28.762   8.069  44.821 
ATOM   5613  C6   DA A 273      27.869   9.076  44.420 
ATOM   5614  N6   DA A 273      28.254  10.205  43.808 
ATOM   5615  N1   DA A 273      26.561   8.881  44.672 
ATOM   5616  C2   DA A 273      26.184   7.757  45.281 
ATOM   5617  N3   DA A 273      26.922   6.752  45.699 
ATOM   5618  C4   DA A 273      28.227   6.972  45.435 
ATOM   5619  P    DA A 274      28.989   0.571  46.491 
ATOM   5620  OP1  DA A 274      29.259  -0.283  47.669 
ATOM   5621  OP2  DA A 274      29.937   0.438  45.362 
ATOM   5622  O5'  DA A 274      27.497   0.316  45.972 
ATOM   5623  C5'  DA A 274      26.415   1.055  46.568 
ATOM   5624  C4'  DA A 274      25.470   1.548  45.491 
ATOM   5625  O4'  DA A 274      25.863   2.845  44.956 
ATOM   5626  C3'  DA A 274      25.350   0.660  44.253 
ATOM   5627  O3'  DA A 274      24.003   0.685  43.796 
ATOM   5628  C2'  DA A 274      26.231   1.339  43.203 
ATOM   5629  C1'  DA A 274      25.833   2.772  43.539 
ATOM   5630  N9   DA A 274      26.774   3.796  43.004 
ATOM   5631  C8   DA A 274      28.129   3.708  42.857 
ATOM   5632  N7   DA A 274      28.672   4.774  42.357 
ATOM   5633  C5   DA A 274      27.601   5.634  42.157 
ATOM   5634  C6   DA A 274      27.516   6.939  41.646 
ATOM   5635  N6   DA A 274      28.578   7.640  41.224 
ATOM   5636  N1   DA A 274      26.294   7.502  41.584 
ATOM   5637  C2   DA A 274      25.243   6.802  42.007 
ATOM   5638  N3   DA A 274      25.199   5.584  42.499 
ATOM   5639  C4   DA A 274      26.434   5.043  42.550 
ATOM   5640  P    DG A 275      23.343  -0.669  43.254 
ATOM   5641  OP1  DG A 275      22.830  -1.462  44.394 
ATOM   5642  OP2  DG A 275      24.295  -1.361  42.357 
ATOM   5643  O5'  DG A 275      22.115  -0.101  42.398 
ATOM   5644  C5'  DG A 275      21.505   1.142  42.793 
ATOM   5645  C4'  DG A 275      21.253   2.006  41.574 
ATOM   5646  O4'  DG A 275      22.396   2.846  41.242 
ATOM   5647  C3'  DG A 275      20.958   1.255  40.276 
ATOM   5648  O3'  DG A 275      19.985   1.982  39.534 
ATOM   5649  C2'  DG A 275      22.277   1.283  39.504 
ATOM   5650  C1'  DG A 275      22.656   2.719  39.852 
ATOM   5651  N9   DG A 275      24.092   3.032  39.620 
ATOM   5652  C8   DG A 275      25.196   2.221  39.767 
ATOM   5653  N7   DG A 275      26.333   2.807  39.478 
ATOM   5654  C5   DG A 275      25.956   4.098  39.114 
ATOM   5655  C6   DG A 275      26.749   5.199  38.698 
ATOM   5656  O6   DG A 275      27.968   5.262  38.564 
ATOM   5657  N1   DG A 275      25.959   6.325  38.423 
ATOM   5658  C2   DG A 275      24.584   6.379  38.536 
ATOM   5659  N2   DG A 275      24.016   7.547  38.227 
ATOM   5660  N3   DG A 275      23.841   5.346  38.927 
ATOM   5661  C4   DG A 275      24.591   4.247  39.196 
ATOM   5662  P    DG A 276      18.841   1.176  38.756 
ATOM   5663  OP1  DG A 276      17.737   0.858  39.689 
ATOM   5664  OP2  DG A 276      19.441   0.027  38.043 
ATOM   5665  O5'  DG A 276      18.351   2.270  37.695 
ATOM   5666  C5'  DG A 276      18.440   3.665  38.039 
ATOM   5667  C4'  DG A 276      18.982   4.455  36.864 
ATOM   5668  O4'  DG A 276      20.437   4.517  36.860 
ATOM   5669  C3'  DG A 276      18.633   3.911  35.479 
ATOM   5670  O3'  DG A 276      18.409   5.005  34.598 
ATOM   5671  C2'  DG A 276      19.891   3.171  35.025 
ATOM   5672  C1'  DG A 276      20.896   4.188  35.558 
ATOM   5673  N9   DG A 276      22.282   3.655  35.676 
ATOM   5674  C8   DG A 276      22.701   2.384  36.002 
ATOM   5675  N7   DG A 276      24.005   2.240  36.019 
ATOM   5676  C5   DG A 276      24.482   3.505  35.680 
ATOM   5677  C6   DG A 276      25.815   3.971  35.537 
ATOM   5678  O6   DG A 276      26.865   3.352  35.683 
ATOM   5679  N1   DG A 276      25.848   5.326  35.181 
ATOM   5680  C2   DG A 276      24.739   6.126  34.989 
ATOM   5681  N2   DG A 276      24.983   7.395  34.653 
ATOM   5682  N3   DG A 276      23.488   5.689  35.124 
ATOM   5683  C4   DG A 276      23.439   4.376  35.469 
ATOM   5684  P    DT A 277      17.225   4.908  33.525 
ATOM   5685  OP1  DT A 277      15.946   5.296  34.162 
ATOM   5686  OP2  DT A 277      17.250   3.578  32.878 
ATOM   5687  O5'  DT A 277      17.662   6.028  32.470 
ATOM   5688  C5'  DT A 277      18.412   7.167  32.931 
ATOM   5689  C4'  DT A 277      19.545   7.465  31.970 
ATOM   5690  O4'  DT A 277      20.757   6.725  32.295 
ATOM   5691  C3'  DT A 277      19.284   7.119  30.505 
ATOM   5692  O3'  DT A 277      19.897   8.105  29.683 
ATOM   5693  C2'  DT A 277      20.006   5.789  30.286 
ATOM   5694  C1'  DT A 277      21.247   6.125  31.106 
ATOM   5695  N1   DT A 277      22.053   4.932  31.488 
ATOM   5696  C2   DT A 277      23.417   5.090  31.546 
ATOM   5697  O2   DT A 277      23.973   6.147  31.301 
ATOM   5698  N3   DT A 277      24.131   3.962  31.902 
ATOM   5699  C4   DT A 277      23.606   2.721  32.199 
ATOM   5700  O4   DT A 277      24.346   1.785  32.506 
ATOM   5701  C5   DT A 277      22.167   2.654  32.112 
ATOM   5702  C7   DT A 277      21.513   1.338  32.419 
ATOM   5703  C6   DT A 277      21.448   3.735  31.767 
ATOM   5704  P    DA A 278      19.130   8.606  28.369 
ATOM   5705  OP1  DA A 278      18.161   9.664  28.733 
ATOM   5706  OP2  DA A 278      18.578   7.442  27.643 
ATOM   5707  O5'  DA A 278      20.332   9.244  27.526 
ATOM   5708  C5'  DA A 278      21.451   9.818  28.229 
ATOM   5709  C4'  DA A 278      22.749   9.394  27.571 
ATOM   5710  O4'  DA A 278      23.254   8.134  28.099 
ATOM   5711  C3'  DA A 278      22.684   9.161  26.061 
ATOM   5712  O3'  DA A 278      23.902   9.605  25.475 
ATOM   5713  C2'  DA A 278      22.596   7.642  25.907 
ATOM   5714  C1'  DA A 278      23.597   7.295  27.006 
ATOM   5715  N9   DA A 278      23.514   5.881  27.465 
ATOM   5716  C8   DA A 278      22.410   5.085  27.569 
ATOM   5717  N7   DA A 278      22.663   3.889  28.003 
ATOM   5718  C5   DA A 278      24.037   3.890  28.202 
ATOM   5719  C6   DA A 278      24.929   2.905  28.658 
ATOM   5720  N6   DA A 278      24.548   1.670  29.014 
ATOM   5721  N1   DA A 278      26.231   3.237  28.735 
ATOM   5722  C2   DA A 278      26.603   4.466  28.381 
ATOM   5723  N3   DA A 278      25.866   5.462  27.943 
ATOM   5724  C4   DA A 278      24.568   5.104  27.874 
ATOM   5725  P    DA A 279      23.852  10.365  24.066 
ATOM   5726  OP1  DA A 279      23.558  11.798  24.286 
ATOM   5727  OP2  DA A 279      22.940   9.647  23.148 
ATOM   5728  O5'  DA A 279      25.362  10.196  23.563 
ATOM   5729  C5'  DA A 279      26.417  10.108  24.540 
ATOM   5730  C4'  DA A 279      27.388   9.009  24.156 
ATOM   5731  O4'  DA A 279      26.993   7.711  24.684 
ATOM   5732  C3'  DA A 279      27.553   8.761  22.656 
ATOM   5733  O3'  DA A 279      28.912   8.437  22.391 
ATOM   5734  C2'  DA A 279      26.695   7.529  22.370 
ATOM   5735  C1'  DA A 279      27.065   6.759  23.634 
ATOM   5736  N9   DA A 279      26.129   5.646  23.953 
ATOM   5737  C8   DA A 279      24.780   5.586  23.748 
ATOM   5738  N7   DA A 279      24.238   4.473  24.133 
ATOM   5739  C5   DA A 279      25.305   3.738  24.632 
ATOM   5740  C6   DA A 279      25.389   2.455  25.198 
ATOM   5741  N6   DA A 279      24.331   1.649  25.364 
ATOM   5742  N1   DA A 279      26.605   2.029  25.589 
ATOM   5743  C2   DA A 279      27.652   2.834  25.422 
ATOM   5744  N3   DA A 279      27.696   4.045  24.908 
ATOM   5745  C4   DA A 279      26.467   4.447  24.525 
ATOM   5746  P    DC A 280      29.605   9.017  21.070 
ATOM   5747  OP1  DC A 280      30.094  10.390  21.328 
ATOM   5748  OP2  DC A 280      28.689   8.860  19.919 
ATOM   5749  O5'  DC A 280      30.850   8.025  20.904 
ATOM   5750  C5'  DC A 280      31.434   7.434  22.081 
ATOM   5751  C4'  DC A 280      31.712   5.964  21.839 
ATOM   5752  O4'  DC A 280      30.569   5.122  22.165 
ATOM   5753  C3'  DC A 280      32.054   5.579  20.400 
ATOM   5754  O3'  DC A 280      33.038   4.553  20.419 
ATOM   5755  C2'  DC A 280      30.757   4.998  19.836 
ATOM   5756  C1'  DC A 280      30.351   4.225  21.087 
ATOM   5757  N1   DC A 280      28.917   3.822  21.103 
ATOM   5758  C2   DC A 280      28.591   2.607  21.700 
ATOM   5759  O2   DC A 280      29.496   1.920  22.188 
ATOM   5760  N3   DC A 280      27.289   2.220  21.725 
ATOM   5761  C4   DC A 280      26.338   2.993  21.185 
ATOM   5762  N4   DC A 280      25.084   2.573  21.234 
ATOM   5763  C5   DC A 280      26.652   4.246  20.565 
ATOM   5764  C6   DC A 280      27.959   4.615  20.551 
ATOM   5765  P    DA A 281      34.214   4.586  19.333 
ATOM   5766  OP1  DA A 281      35.294   5.484  19.799 
ATOM   5767  OP2  DA A 281      33.649   4.885  17.999 
ATOM   5768  O5'  DA A 281      34.721   3.068  19.373 
ATOM   5769  C5'  DA A 281      34.606   2.325  20.601 
ATOM   5770  C4'  DA A 281      34.088   0.929  20.315 
ATOM   5771  O4'  DA A 281      32.634   0.865  20.313 
ATOM   5772  C3'  DA A 281      34.485   0.337  18.962 
ATOM   5773  O3'  DA A 281      34.722  -1.057  19.121 
ATOM   5774  C2'  DA A 281      33.250   0.522  18.082 
ATOM   5775  C1'  DA A 281      32.218   0.169  19.148 
ATOM   5776  N9   DA A 281      30.835   0.612  18.814 
ATOM   5777  C8   DA A 281      30.444   1.732  18.135 
ATOM   5778  N7   DA A 281      29.158   1.840  18.001 
ATOM   5779  C5   DA A 281      28.658   0.712  18.636 
ATOM   5780  C6   DA A 281      27.351   0.242  18.841 
ATOM   5781  N6   DA A 281      26.257   0.883  18.406 
ATOM   5782  N1   DA A 281      27.208  -0.916  19.512 
ATOM   5783  C2   DA A 281      28.299  -1.549  19.943 
ATOM   5784  N3   DA A 281      29.563  -1.208  19.811 
ATOM   5785  C4   DA A 281      29.678  -0.046  19.136 
ATOM   5786  P    DA A 282      35.938  -1.733  18.330 
ATOM   5787  OP1  DA A 282      37.192  -1.542  19.092 
ATOM   5788  OP2  DA A 282      35.948  -1.253  16.931 
ATOM   5789  O5'  DA A 282      35.518  -3.276  18.365 
ATOM   5790  C5'  DA A 282      34.741  -3.764  19.475 
ATOM   5791  C4'  DA A 282      33.632  -4.668  18.975 
ATOM   5792  O4'  DA A 282      32.420  -3.930  18.645 
ATOM   5793  C3'  DA A 282      33.940  -5.458  17.703 
ATOM   5794  O3'  DA A 282      33.340  -6.745  17.803 
ATOM   5795  C2'  DA A 282      33.243  -4.683  16.586 
ATOM   5796  C1'  DA A 282      31.973  -4.354  17.366 
ATOM   5797  N9   DA A 282      31.171  -3.251  16.768 
ATOM   5798  C8   DA A 282      31.614  -2.141  16.108 
ATOM   5799  N7   DA A 282      30.665  -1.357  15.699 
ATOM   5800  C5   DA A 282      29.504  -1.994  16.119 
ATOM   5801  C6   DA A 282      28.144  -1.665  15.992 
ATOM   5802  N6   DA A 282      27.706  -0.558  15.374 
ATOM   5803  N1   DA A 282      27.248  -2.517  16.523 
ATOM   5804  C2   DA A 282      27.691  -3.614  17.135 
ATOM   5805  N3   DA A 282      28.927  -4.024  17.314 
ATOM   5806  C4   DA A 282      29.804  -3.154  16.773 
ATOM   5807  P    DG A 283      34.138  -8.018  17.253 
ATOM   5808  OP1  DG A 283      35.084  -8.495  18.287 
ATOM   5809  OP2  DG A 283      34.726  -7.702  15.932 
ATOM   5810  O5'  DG A 283      32.955  -9.079  17.074 
ATOM   5811  C5'  DG A 283      31.809  -9.001  17.943 
ATOM   5812  C4'  DG A 283      30.536  -9.183  17.141 
ATOM   5813  O4'  DG A 283      30.031  -7.926  16.607 
ATOM   5814  C3'  DG A 283      30.648 -10.086  15.912 
ATOM   5815  O3'  DG A 283      29.443 -10.830  15.777 
ATOM   5816  C2'  DG A 283      30.758  -9.122  14.731 
ATOM   5817  C1'  DG A 283      29.731  -8.112  15.232 
ATOM   5818  N9   DG A 283      29.817  -6.786  14.557 
ATOM   5819  C8   DG A 283      30.926  -6.117  14.089 
ATOM   5820  N7   DG A 283      30.658  -4.958  13.539 
ATOM   5821  C5   DG A 283      29.272  -4.852  13.649 
ATOM   5822  C6   DG A 283      28.399  -3.814  13.230 
ATOM   5823  O6   DG A 283      28.672  -2.758  12.668 
ATOM   5824  N1   DG A 283      27.064  -4.114  13.537 
ATOM   5825  C2   DG A 283      26.631  -5.265  14.167 
ATOM   5826  N2   DG A 283      25.314  -5.362  14.370 
ATOM   5827  N3   DG A 283      27.450  -6.237  14.559 
ATOM   5828  C4   DG A 283      28.749  -5.963  14.268 
ATOM   5829  P    DT A 284      29.524 -12.363  15.322 
ATOM   5830  OP1  DT A 284      29.794 -13.216  16.500 
ATOM   5831  OP2  DT A 284      30.472 -12.496  14.194 
ATOM   5832  O5'  DT A 284      28.032 -12.618  14.803 
ATOM   5833  C5'  DT A 284      26.950 -11.879  15.399 
ATOM   5834  C4'  DT A 284      26.005 -11.385  14.322 
ATOM   5835  O4'  DT A 284      26.399 -10.089  13.788 
ATOM   5836  C3'  DT A 284      25.885 -12.274  13.084 
ATOM   5837  O3'  DT A 284      24.538 -12.249  12.627 
ATOM   5838  C2'  DT A 284      26.767 -11.595  12.034 
ATOM   5839  C1'  DT A 284      26.369 -10.161  12.370 
ATOM   5840  N1   DT A 284      27.309  -9.137  11.835 
ATOM   5841  C2   DT A 284      26.768  -7.942  11.429 
ATOM   5842  O2   DT A 284      25.576  -7.699  11.492 
ATOM   5843  N3   DT A 284      27.671  -7.018  10.938 
ATOM   5844  C4   DT A 284      29.035  -7.188  10.823 
ATOM   5845  O4   DT A 284      29.742  -6.287  10.367 
ATOM   5846  C5   DT A 284      29.509  -8.475  11.274 
ATOM   5847  C7   DT A 284      30.982  -8.743  11.183 
ATOM   5848  C6   DT A 284      28.653  -9.392  11.756 
ATOM   5849  P    DC A 285      23.878 -13.602  12.085 
ATOM   5850  OP1  DC A 285      23.366 -14.396  13.225 
ATOM   5851  OP2  DC A 285      24.830 -14.294  11.188 
ATOM   5852  O5'  DC A 285      22.651 -13.035  11.229 
ATOM   5853  C5'  DC A 285      22.041 -11.792  11.624 
ATOM   5854  C4'  DC A 285      21.788 -10.928  10.405 
ATOM   5855  O4'  DC A 285      22.931 -10.088  10.073 
ATOM   5856  C3'  DC A 285      21.493 -11.679   9.107 
ATOM   5857  O3'  DC A 285      20.521 -10.951   8.365 
ATOM   5858  C2'  DC A 285      22.812 -11.651   8.335 
ATOM   5859  C1'  DC A 285      23.191 -10.214   8.683 
ATOM   5860  N1   DC A 285      24.628  -9.901   8.451 
ATOM   5861  C2   DC A 285      24.952  -8.616   8.022 
ATOM   5862  O2   DC A 285      24.041  -7.796   7.854 
ATOM   5863  N3   DC A 285      26.256  -8.311   7.804 
ATOM   5864  C4   DC A 285      27.213  -9.226   7.998 
ATOM   5865  N4   DC A 285      28.471  -8.879   7.772 
ATOM   5866  C5   DC A 285      26.902 -10.554   8.439 
ATOM   5867  C6   DC A 285      25.593 -10.840   8.651 
ATOM   5868  P    DG A 286      19.377 -11.757   7.587 
ATOM   5869  OP1  DG A 286      18.273 -12.076   8.520 
ATOM   5870  OP2  DG A 286      19.976 -12.906   6.875 
ATOM   5871  O5'  DG A 286      18.887 -10.663   6.526 
ATOM   5872  C5'  DG A 286      18.976  -9.269   6.870 
ATOM   5873  C4'  DG A 286      19.518  -8.478   5.695 
ATOM   5874  O4'  DG A 286      20.973  -8.417   5.692 
ATOM   5875  C3'  DG A 286      19.169  -9.022   4.310 
ATOM   5876  O3'  DG A 286      18.944  -7.928   3.429 
ATOM   5877  C2'  DG A 286      20.426  -9.762   3.856 
ATOM   5878  C1'  DG A 286      21.432  -8.745   4.389 
ATOM   5879  N9   DG A 286      22.818  -9.278   4.507 
ATOM   5880  C8   DG A 286      23.236 -10.550   4.833 
ATOM   5881  N7   DG A 286      24.540 -10.694   4.850 
ATOM   5882  C5   DG A 286      25.017  -9.429   4.511 
ATOM   5883  C6   DG A 286      26.350  -8.963   4.368 
ATOM   5884  O6   DG A 286      27.401  -9.582   4.514 
ATOM   5885  N1   DG A 286      26.384  -7.607   4.012 
ATOM   5886  C2   DG A 286      25.274  -6.807   3.820 
ATOM   5887  N2   DG A 286      25.519  -5.539   3.484 
ATOM   5888  N3   DG A 286      24.024  -7.245   3.955 
ATOM   5889  C4   DG A 286      23.975  -8.558   4.300 
ATOM   5890  P    DA A 287      17.761  -8.025   2.357 
ATOM   5891  OP1  DA A 287      16.482  -7.638   2.993 
ATOM   5892  OP2  DA A 287      17.786  -9.356   1.709 
ATOM   5893  O5'  DA A 287      18.198  -6.906   1.301 
ATOM   5894  C5'  DA A 287      18.947  -5.766   1.762 
ATOM   5895  C4'  DA A 287      20.081  -5.468   0.801 
ATOM   5896  O4'  DA A 287      21.292  -6.208   1.126 
ATOM   5897  C3'  DA A 287      19.820  -5.814  -0.664 
ATOM   5898  O3'  DA A 287      20.432  -4.828  -1.486 
ATOM   5899  C2'  DA A 287      20.541  -7.144  -0.883 
ATOM   5900  C1'  DA A 287      21.783  -6.808  -0.063 
ATOM   5901  N9   DA A 287      22.589  -8.001   0.319 
ATOM   5902  C8   DA A 287      22.150  -9.258   0.626 
ATOM   5903  N7   DA A 287      23.103 -10.089   0.920 
ATOM   5904  C5   DA A 287      24.259  -9.328   0.800 
ATOM   5905  C6   DA A 287      25.617  -9.635   0.983 
ATOM   5906  N6   DA A 287      26.060 -10.847   1.343 
ATOM   5907  N1   DA A 287      26.507  -8.646   0.781 
ATOM   5908  C2   DA A 287      26.061  -7.442   0.423 
ATOM   5909  N3   DA A 287      24.825  -7.041   0.223 
ATOM   5910  C4   DA A 287      23.953  -8.050   0.432 
ATOM   5911  P    DT A 288      19.666  -4.327  -2.800 
ATOM   5912  OP1  DT A 288      18.697  -3.269  -2.436 
ATOM   5913  OP2  DT A 288      19.114  -5.492  -3.526 
ATOM   5914  O5'  DT A 288      20.867  -3.689  -3.643 
ATOM   5915  C5'  DT A 288      21.986  -3.116  -2.940 
ATOM   5916  C4'  DT A 288      23.284  -3.540  -3.598 
ATOM   5917  O4'  DT A 288      23.790  -4.800  -3.070 
ATOM   5918  C3'  DT A 288      23.220  -3.773  -5.107 
ATOM   5919  O3'  DT A 288      24.437  -3.329  -5.694 
ATOM   5920  C2'  DT A 288      23.132  -5.291  -5.262 
ATOM   5921  C1'  DT A 288      24.132  -5.638  -4.163 
ATOM   5922  N1   DT A 288      24.050  -7.053  -3.704 
ATOM   5923  C2   DT A 288      25.226  -7.659  -3.332 
ATOM   5924  O2   DT A 288      26.305  -7.091  -3.366 
ATOM   5925  N3   DT A 288      25.112  -8.970  -2.914 
ATOM   5926  C4   DT A 288      23.947  -9.706  -2.837 
ATOM   5927  O4   DT A 288      23.970 -10.875  -2.446 
ATOM   5928  C5   DT A 288      22.766  -8.985  -3.248 
ATOM   5929  C7   DT A 288      21.454  -9.713  -3.196 
ATOM   5930  C6   DT A 288      22.848  -7.710  -3.660 
ATOM   5931  P    DG A 289      24.388  -2.569  -7.103 
ATOM   5932  OP1  DG A 289      24.093  -1.135  -6.883 
ATOM   5933  OP2  DG A 289      23.475  -3.286  -8.021 
ATOM   5934  O5'  DG A 289      25.897  -2.738  -7.605 
ATOM   5935  C5'  DG A 289      26.952  -2.826  -6.629 
ATOM   5936  C4'  DG A 289      27.923  -3.925  -7.013 
ATOM   5937  O4'  DG A 289      27.529  -5.223  -6.485 
ATOM   5938  C3'  DG A 289      28.089  -4.172  -8.512 
ATOM   5939  O3'  DG A 289      29.448  -4.497  -8.778 
ATOM   5940  C2'  DG A 289      27.231  -5.404  -8.799 
ATOM   5941  C1'  DG A 289      27.601  -6.175  -7.535 
ATOM   5942  N9   DG A 289      26.664  -7.288  -7.216 
ATOM   5943  C8   DG A 289      25.303  -7.366  -7.416 
ATOM   5944  N7   DG A 289      24.768  -8.496  -7.021 
ATOM   5945  C5   DG A 289      25.852  -9.219  -6.525 
ATOM   5946  C6   DG A 289      25.901 -10.518  -5.958 
ATOM   5947  O6   DG A 289      24.983 -11.312  -5.773 
ATOM   5948  N1   DG A 289      27.208 -10.866  -5.585 
ATOM   5949  C2   DG A 289      28.320 -10.063  -5.740 
ATOM   5950  N2   DG A 289      29.478 -10.577  -5.321 
ATOM   5951  N3   DG A 289      28.273  -8.843  -6.272 
ATOM   5952  C4   DG A 289      27.013  -8.491  -6.639 
ATOM   5953  P    DG A 290      30.141  -3.916 -10.099 
ATOM   5954  OP1  DG A 290      30.629  -2.544  -9.841 
ATOM   5955  OP2  DG A 290      29.224  -4.074 -11.250 
ATOM   5956  O5'  DG A 290      31.385  -4.909 -10.265 
ATOM   5957  C5'  DG A 290      31.969  -5.499  -9.088 
ATOM   5958  C4'  DG A 290      32.247  -6.969  -9.330 
ATOM   5959  O4'  DG A 290      31.104  -7.811  -9.004 
ATOM   5960  C3'  DG A 290      32.589  -7.354 -10.769 
ATOM   5961  O3'  DG A 290      33.573  -8.381 -10.750 
ATOM   5962  C2'  DG A 290      31.292  -7.935 -11.333 
ATOM   5963  C1'  DG A 290      30.886  -8.708 -10.082 
ATOM   5964  N9   DG A 290      29.452  -9.112 -10.066 
ATOM   5965  C8   DG A 290      28.355  -8.448 -10.569 
ATOM   5966  N7   DG A 290      27.220  -9.081 -10.391 
ATOM   5967  C5   DG A 290      27.593 -10.246  -9.723 
ATOM   5968  C6   DG A 290      26.798 -11.328  -9.261 
ATOM   5969  O6   DG A 290      25.583 -11.482  -9.347 
ATOM   5970  N1   DG A 290      27.582 -12.307  -8.636 
ATOM   5971  C2   DG A 290      28.953 -12.249  -8.477 
ATOM   5972  N2   DG A 290      29.515 -13.285  -7.851 
ATOM   5973  N3   DG A 290      29.697 -11.233  -8.910 
ATOM   5974  C4   DG A 290      28.952 -10.275  -9.520 
ATOM   5975  P    DA A 291      34.749  -8.348 -11.836 
ATOM   5976  OP1  DA A 291      35.830  -7.450 -11.370 
ATOM   5977  OP2  DA A 291      34.185  -8.048 -13.170 
ATOM   5978  O5'  DA A 291      35.257  -9.866 -11.796 
ATOM   5979  C5'  DA A 291      35.141 -10.609 -10.568 
ATOM   5980  C4'  DA A 291      34.624 -12.005 -10.854 
ATOM   5981  O4'  DA A 291      33.169 -12.068 -10.856 
ATOM   5982  C3'  DA A 291      35.020 -12.597 -12.207 
ATOM   5983  O3'  DA A 291      35.257 -13.990 -12.048 
ATOM   5984  C2'  DA A 291      33.785 -12.412 -13.087 
ATOM   5985  C1'  DA A 291      32.753 -12.764 -12.021 
ATOM   5986  N9   DA A 291      31.371 -12.321 -12.355 
ATOM   5987  C8   DA A 291      30.980 -11.202 -13.033 
ATOM   5988  N7   DA A 291      29.694 -11.093 -13.168 
ATOM   5989  C5   DA A 291      29.194 -12.221 -12.533 
ATOM   5990  C6   DA A 291      27.887 -12.692 -12.328 
ATOM   5991  N6   DA A 291      26.793 -12.051 -12.763 
ATOM   5992  N1   DA A 291      27.744 -13.850 -11.657 
ATOM   5993  C2   DA A 291      28.834 -14.482 -11.226 
ATOM   5994  N3   DA A 291      30.098 -14.141 -11.358 
ATOM   5995  C4   DA A 291      30.213 -12.980 -12.033 
ATOM   5996  P    DT A 292      36.473 -14.667 -12.839 
ATOM   5997  OP1  DT A 292      37.727 -14.475 -12.077 
ATOM   5998  OP2  DT A 292      36.483 -14.186 -14.238 
ATOM   5999  O5'  DT A 292      36.053 -16.210 -12.804 
ATOM   6000  C5'  DT A 292      35.277 -16.698 -11.694 
ATOM   6001  C4'  DT A 292      34.167 -17.602 -12.194 
ATOM   6002  O4'  DT A 292      32.956 -16.864 -12.524 
ATOM   6003  C3'  DT A 292      34.475 -18.392 -13.466 
ATOM   6004  O3'  DT A 292      33.876 -19.678 -13.366 
ATOM   6005  C2'  DT A 292      33.778 -17.616 -14.582 
ATOM   6006  C1'  DT A 292      32.509 -17.287 -13.803 
ATOM   6007  N1   DT A 292      31.706 -16.184 -14.401 
ATOM   6008  C2   DT A 292      30.340 -16.273 -14.288 
ATOM   6009  O2   DT A 292      29.779 -17.199 -13.730 
ATOM   6010  N3   DT A 292      29.630 -15.231 -14.856 
ATOM   6011  C4   DT A 292      30.161 -14.139 -15.509 
ATOM   6012  O4   DT A 292      29.423 -13.269 -15.977 
ATOM   6013  C5   DT A 292      31.603 -14.136 -15.577 
ATOM   6014  C7   DT A 292      32.262 -12.981 -16.272 
ATOM   6015  C6   DT A 292      32.318 -15.134 -15.034 
ATOM   6016  P    DT A 293      34.674 -20.951 -13.916 
ATOM   6017  OP1  DT A 293      35.619 -21.429 -12.882 
ATOM   6018  OP2  DT A 293      35.262 -20.636 -15.237 
ATOM   6019  O5'  DT A 293      33.491 -22.013 -14.095 
ATOM   6020  C5'  DT A 293      32.345 -21.934 -13.226 
ATOM   6021  C4'  DT A 293      31.072 -22.117 -14.028 
ATOM   6022  O4'  DT A 293      30.567 -20.860 -14.562 
ATOM   6023  C3'  DT A 293      31.183 -23.020 -15.257 
ATOM   6024  O3'  DT A 293      29.979 -23.764 -15.392 
ATOM   6025  C2'  DT A 293      31.293 -22.056 -16.437 
ATOM   6026  C1'  DT A 293      30.267 -21.045 -15.937 
ATOM   6027  N1   DT A 293      30.352 -19.720 -16.612 
ATOM   6028  C2   DT A 293      29.173 -19.043 -16.813 
ATOM   6029  O2   DT A 293      28.089 -19.481 -16.466 
ATOM   6030  N3   DT A 293      29.291 -17.819 -17.443 
ATOM   6031  C4   DT A 293      30.462 -17.231 -17.876 
ATOM   6032  O4   DT A 293      30.443 -16.129 -18.427 
ATOM   6033  C5   DT A 293      31.646 -18.017 -17.620 
ATOM   6034  C7   DT A 293      32.963 -17.450 -18.060 
ATOM   6035  C6   DT A 293      31.560 -19.211 -17.010 
ATOM   6036  P    DC A 294      30.060 -25.296 -15.847 
ATOM   6037  OP1  DC A 294      30.330 -26.150 -14.668 
ATOM   6038  OP2  DC A 294      31.008 -25.429 -16.975 
ATOM   6039  O5'  DC A 294      28.568 -25.551 -16.366 
ATOM   6040  C5'  DC A 294      27.486 -24.812 -15.769 
ATOM   6041  C4'  DC A 294      26.541 -24.319 -16.847 
ATOM   6042  O4'  DC A 294      26.934 -23.022 -17.381 
ATOM   6043  C3'  DC A 294      26.421 -25.207 -18.085 
ATOM   6044  O3'  DC A 294      25.074 -25.182 -18.542 
ATOM   6045  C2'  DC A 294      27.302 -24.529 -19.134 
ATOM   6046  C1'  DC A 294      26.904 -23.095 -18.798 
ATOM   6047  N1   DC A 294      27.845 -22.071 -19.334 
ATOM   6048  C2   DC A 294      27.312 -20.854 -19.750 
ATOM   6049  O2   DC A 294      26.092 -20.675 -19.658 
ATOM   6050  N3   DC A 294      28.153 -19.908 -20.241 
ATOM   6051  C4   DC A 294      29.469 -20.141 -20.324 
ATOM   6052  N4   DC A 294      30.247 -19.187 -20.811 
ATOM   6053  C5   DC A 294      30.037 -21.387 -19.903 
ATOM   6054  C6   DC A 294      29.180 -22.319 -19.415 
ATOM   6055  P    DC A 295      24.414 -26.536 -19.084 
ATOM   6056  OP1  DC A 295      23.901 -27.329 -17.944 
ATOM   6057  OP2  DC A 295      25.366 -27.228 -19.981 
ATOM   6058  O5'  DC A 295      23.186 -25.968 -19.940 
ATOM   6059  C5'  DC A 295      22.576 -24.725 -19.544 
ATOM   6060  C4'  DC A 295      22.324 -23.861 -20.764 
ATOM   6061  O4'  DC A 295      23.467 -23.021 -21.096 
ATOM   6062  C3'  DC A 295      22.029 -24.612 -22.062 
ATOM   6063  O3'  DC A 295      21.056 -23.885 -22.804 
ATOM   6064  C2'  DC A 295      23.348 -24.584 -22.834 
ATOM   6065  C1'  DC A 295      23.727 -23.148 -22.486 
ATOM   6066  N1   DC A 295      25.163 -22.835 -22.717 
ATOM   6067  C2   DC A 295      25.487 -21.550 -23.147 
ATOM   6068  O2   DC A 295      24.576 -20.730 -23.315 
ATOM   6069  N3   DC A 295      26.792 -21.244 -23.365 
ATOM   6070  C4   DC A 295      27.748 -22.160 -23.171 
ATOM   6071  N4   DC A 295      29.007 -21.812 -23.397 
ATOM   6072  C5   DC A 295      27.437 -23.487 -22.730 
ATOM   6073  C6   DC A 295      26.128 -23.773 -22.518 
ATOM   6074  P    DT A 296      19.912 -24.691 -23.582 
ATOM   6075  OP1  DT A 296      18.808 -25.009 -22.649 
ATOM   6076  OP2  DT A 296      20.512 -25.840 -24.294 
ATOM   6077  O5'  DT A 296      19.422 -23.597 -24.643 
ATOM   6078  C5'  DT A 296      19.511 -22.202 -24.298 
ATOM   6079  C4'  DT A 296      20.053 -21.412 -25.474 
ATOM   6080  O4'  DT A 296      21.508 -21.350 -25.477 
ATOM   6081  C3'  DT A 296      19.704 -21.956 -26.859 
ATOM   6082  O3'  DT A 296      19.480 -20.862 -27.740 
ATOM   6083  C2'  DT A 296      20.962 -22.696 -27.313 
ATOM   6084  C1'  DT A 296      21.967 -21.679 -26.780 
ATOM   6085  N1   DT A 296      23.353 -22.212 -26.662 
ATOM   6086  C2   DT A 296      24.383 -21.336 -26.908 
ATOM   6087  O2   DT A 296      24.203 -20.170 -27.211 
ATOM   6088  N3   DT A 296      25.653 -21.866 -26.789 
ATOM   6089  C4   DT A 296      25.970 -23.167 -26.453 
ATOM   6090  O4   DT A 296      27.146 -23.526 -26.378 
ATOM   6091  C5   DT A 296      24.822 -24.010 -26.214 
ATOM   6092  C7   DT A 296      25.078 -25.441 -25.843 
ATOM   6093  C6   DT A 296      23.576 -23.520 -26.323 
ATOM   6094  P    DC A 297      18.296 -20.959 -28.812 
ATOM   6095  OP1  DC A 297      17.017 -20.571 -28.176 
ATOM   6096  OP2  DC A 297      18.321 -22.289 -29.460 
ATOM   6097  O5'  DC A 297      18.733 -19.839 -29.868 
ATOM   6098  C5'  DC A 297      19.483 -18.700 -29.407 
ATOM   6099  C4'  DC A 297      20.616 -18.402 -30.367 
ATOM   6100  O4'  DC A 297      21.828 -19.142 -30.043 
ATOM   6101  C3'  DC A 297      20.355 -18.748 -31.833 
ATOM   6102  O3'  DC A 297      20.968 -17.762 -32.655 
ATOM   6103  C2'  DC A 297      21.077 -20.078 -32.052 
ATOM   6104  C1'  DC A 297      22.318 -19.742 -31.232 
ATOM   6105  N1   DC A 297      23.124 -20.935 -30.850 
ATOM   6106  C2   DC A 297      24.508 -20.792 -30.787 
ATOM   6107  O2   DC A 297      25.005 -19.690 -31.048 
ATOM   6108  N3   DC A 297      25.260 -21.867 -30.441 
ATOM   6109  C4   DC A 297      24.682 -23.044 -30.166 
ATOM   6110  N4   DC A 297      25.459 -24.063 -29.833 
ATOM   6111  C5   DC A 297      23.261 -23.213 -30.225 
ATOM   6112  C6   DC A 297      22.527 -22.126 -30.573 
ATOM   6113  P    DT A 298      20.201 -17.261 -33.969 
ATOM   6114  OP1  DT A 298      19.232 -16.203 -33.605 
ATOM   6115  OP2  DT A 298      19.649 -18.425 -34.695 
ATOM   6116  O5'  DT A 298      21.403 -16.623 -34.811 
ATOM   6117  C5'  DT A 298      22.522 -16.049 -34.109 
ATOM   6118  C4'  DT A 298      23.820 -16.473 -34.767 
ATOM   6119  O4'  DT A 298      24.325 -17.733 -34.239 
ATOM   6120  C3'  DT A 298      23.755 -16.706 -36.276 
ATOM   6121  O3'  DT A 298      24.973 -16.262 -36.863 
ATOM   6122  C2'  DT A 298      23.667 -18.225 -36.431 
ATOM   6123  C1'  DT A 298      24.668 -18.572 -35.332 
ATOM   6124  N1   DT A 298      24.585 -19.986 -34.873 
ATOM   6125  C2   DT A 298      25.762 -20.593 -34.501 
ATOM   6126  O2   DT A 298      26.840 -20.024 -34.535 
ATOM   6127  N3   DT A 298      25.647 -21.903 -34.083 
ATOM   6128  C4   DT A 298      24.483 -22.640 -34.006 
ATOM   6129  O4   DT A 298      24.505 -23.809 -33.615 
ATOM   6130  C5   DT A 298      23.302 -21.918 -34.417 
ATOM   6131  C7   DT A 298      21.990 -22.647 -34.365 
ATOM   6132  C6   DT A 298      23.383 -20.643 -34.829 
ATOM   6133  P    DC A 299      24.923 -15.502 -38.272 
ATOM   6134  OP1  DC A 299      24.629 -14.069 -38.052 
ATOM   6135  OP2  DC A 299      24.011 -16.220 -39.190 
ATOM   6136  O5'  DC A 299      26.433 -15.671 -38.774 
ATOM   6137  C5'  DC A 299      27.488 -15.759 -37.798 
ATOM   6138  C4'  DC A 299      28.459 -16.858 -38.182 
ATOM   6139  O4'  DC A 299      28.064 -18.156 -37.654 
ATOM   6140  C3'  DC A 299      28.624 -17.106 -39.681 
ATOM   6141  O3'  DC A 299      29.983 -17.430 -39.947 
ATOM   6142  C2'  DC A 299      27.766 -18.338 -39.968 
ATOM   6143  C1'  DC A 299      28.136 -19.108 -38.704 
ATOM   6144  N1   DC A 299      27.200 -20.221 -38.385 
ATOM   6145  C2   DC A 299      27.730 -21.369 -37.801 
ATOM   6146  O2   DC A 299      28.945 -21.416 -37.573 
ATOM   6147  N3   DC A 299      26.892 -22.396 -37.503 
ATOM   6148  C4   DC A 299      25.583 -22.306 -37.765
[truncated: 415,700 more chars]
