# Supplementary material for: Characterization of lncRNA-protein interactions associated with Prostate cancer and Androgen receptors by molecular docking simulations
Source: Biochem Biophys Rep. 2025 Mar 9;42:101959. doi: 10.1016/j.bbrep.2025.101959 (PMC11929892; doi:10.1016/j.bbrep.2025.101959)
Supplement: Multimedia component 38 [file mmc38.zip › bbrep_00101959_model_27.pdb]

REMARK Number:    27
REMARK Ligand:     lig_628dcb8434e2f.pdb
REMARK Contact:     0     0     0
REMARK Score:  -173.35
REMARK RMSD:    985.48
MODEL       27
ATOM      1  N   ALA A  24      30.357  -5.473 -24.875 
ATOM      2  CA  ALA A  24      30.515  -4.000 -24.871 
ATOM      3  CB  ALA A  24      29.364  -3.347 -25.653 
ATOM      4  C   ALA A  24      30.496  -3.471 -23.474 
ATOM      5  O   ALA A  24      31.409  -3.720 -22.690 
ATOM      6  N   GLN A  25      29.435  -2.716 -23.129 
ATOM      7  CA  GLN A  25      29.334  -2.167 -21.810 
ATOM      8  CB  GLN A  25      28.209  -1.135 -21.640 
ATOM      9  CG  GLN A  25      28.449   0.131 -22.464 
ATOM     10  CD  GLN A  25      27.291   1.085 -22.227 
ATOM     11  OE1 GLN A  25      26.895   1.324 -21.089 
ATOM     12  NE2 GLN A  25      26.734   1.652 -23.331 
ATOM     13  C   GLN A  25      29.084  -3.296 -20.876 
ATOM     14  O   GLN A  25      28.668  -4.376 -21.290 
ATOM     15  N   ASP A  26      29.382  -3.075 -19.584 
ATOM     16  CA  ASP A  26      29.211  -4.105 -18.606 
ATOM     17  CB  ASP A  26      30.274  -4.043 -17.495 
ATOM     18  CG  ASP A  26      30.054  -5.171 -16.494 
ATOM     19  OD1 ASP A  26      28.986  -5.191 -15.826 
ATOM     20  OD2 ASP A  26      30.966  -6.032 -16.381 
ATOM     21  C   ASP A  26      27.866  -3.939 -17.988 
ATOM     22  O   ASP A  26      27.612  -2.985 -17.253 
ATOM     23  N   ASN A  27      26.945  -4.872 -18.288 
ATOM     24  CA  ASN A  27      25.662  -4.773 -17.669 
ATOM     25  CB  ASN A  27      24.503  -4.752 -18.683 
ATOM     26  CG  ASN A  27      24.583  -3.452 -19.471 
ATOM     27  OD1 ASN A  27      24.658  -2.366 -18.897 
ATOM     28  ND2 ASN A  27      24.568  -3.560 -20.827 
ATOM     29  C   ASN A  27      25.467  -5.984 -16.812 
ATOM     30  O   ASN A  27      24.473  -6.696 -16.949 
ATOM     31  N   SER A  28      26.402  -6.226 -15.873 
ATOM     32  CA  SER A  28      26.317  -7.361 -15.002 
ATOM     33  CB  SER A  28      27.559  -7.517 -14.112 
ATOM     34  OG  SER A  28      28.707  -7.731 -14.919 
ATOM     35  C   SER A  28      25.149  -7.145 -14.100 
ATOM     36  O   SER A  28      24.492  -8.089 -13.668 
ATOM     37  N   ARG A  29      24.868  -5.864 -13.806 
ATOM     38  CA  ARG A  29      23.821  -5.471 -12.913 
ATOM     39  CB  ARG A  29      23.787  -3.948 -12.704 
ATOM     40  CG  ARG A  29      25.152  -3.369 -12.324 
ATOM     41  CD  ARG A  29      25.113  -1.897 -11.913 
ATOM     42  NE  ARG A  29      26.512  -1.383 -11.942 
ATOM     43  CZ  ARG A  29      27.390  -1.720 -10.952 
ATOM     44  NH1 ARG A  29      27.024  -2.618  -9.991 
ATOM     45  NH2 ARG A  29      28.642  -1.178 -10.929 
ATOM     46  C   ARG A  29      22.506  -5.884 -13.504 
ATOM     47  O   ARG A  29      21.579  -6.255 -12.784 
ATOM     48  N   TYR A  30      22.378  -5.784 -14.840 
ATOM     49  CA  TYR A  30      21.164  -6.163 -15.505 
ATOM     50  CB  TYR A  30      21.186  -5.817 -17.003 
ATOM     51  CG  TYR A  30      19.900  -6.271 -17.606 
ATOM     52  CD1 TYR A  30      18.727  -5.600 -17.348 
ATOM     53  CD2 TYR A  30      19.876  -7.357 -18.449 
ATOM     54  CE1 TYR A  30      17.543  -6.018 -17.911 
ATOM     55  CE2 TYR A  30      18.698  -7.778 -19.016 
ATOM     56  CZ  TYR A  30      17.529  -7.109 -18.746 
ATOM     57  OH  TYR A  30      16.316  -7.539 -19.327 
ATOM     58  C   TYR A  30      20.959  -7.638 -15.363 
ATOM     59  O   TYR A  30      19.855  -8.092 -15.068 
ATOM     60  N   THR A  31      22.033  -8.431 -15.551 
ATOM     61  CA  THR A  31      21.926  -9.861 -15.473 
ATOM     62  CB  THR A  31      23.230 -10.559 -15.736 
ATOM     63  OG1 THR A  31      23.715 -10.225 -17.028 
ATOM     64  CG2 THR A  31      23.003 -12.080 -15.628 
ATOM     65  C   THR A  31      21.490 -10.229 -14.091 
ATOM     66  O   THR A  31      20.646 -11.105 -13.907 
ATOM     67  N   HIS A  32      22.064  -9.557 -13.079 
ATOM     68  CA  HIS A  32      21.744  -9.842 -11.711 
ATOM     69  ND1 HIS A  32      22.771 -10.826  -8.882 
ATOM     70  CG  HIS A  32      22.450  -9.554  -9.301 
ATOM     71  CB  HIS A  32      22.623  -9.069 -10.710 
ATOM     72  NE2 HIS A  32      22.010  -9.743  -7.096 
ATOM     73  CD2 HIS A  32      21.986  -8.905  -8.198 
ATOM     74  CE1 HIS A  32      22.488 -10.885  -7.556 
ATOM     75  C   HIS A  32      20.311  -9.481 -11.477 
ATOM     76  O   HIS A  32      19.604 -10.145 -10.722 
ATOM     77  N   PHE A  33      19.841  -8.406 -12.133 
ATOM     78  CA  PHE A  33      18.494  -7.942 -11.975 
ATOM     79  CB  PHE A  33      18.233  -6.698 -12.850 
ATOM     80  CG  PHE A  33      16.831  -6.221 -12.683 
ATOM     81  CD1 PHE A  33      15.822  -6.729 -13.471 
ATOM     82  CD2 PHE A  33      16.525  -5.261 -11.749 
ATOM     83  CE1 PHE A  33      14.528  -6.288 -13.327 
ATOM     84  CE2 PHE A  33      15.232  -4.815 -11.599 
ATOM     85  CZ  PHE A  33      14.232  -5.330 -12.388 
ATOM     86  C   PHE A  33      17.577  -9.044 -12.410 
ATOM     87  O   PHE A  33      16.584  -9.337 -11.745 
ATOM     88  N   LEU A  34      17.891  -9.694 -13.546 
ATOM     89  CA  LEU A  34      17.052 -10.740 -14.056 
ATOM     90  CB  LEU A  34      17.509 -11.262 -15.429 
ATOM     91  CG  LEU A  34      17.352 -10.227 -16.561 
ATOM     92  CD1 LEU A  34      17.815 -10.799 -17.911 
ATOM     93  CD2 LEU A  34      15.914  -9.684 -16.622 
ATOM     94  C   LEU A  34      17.034 -11.895 -13.105 
ATOM     95  O   LEU A  34      15.977 -12.463 -12.835 
ATOM     96  N   THR A  35      18.201 -12.276 -12.555 
ATOM     97  CA  THR A  35      18.222 -13.429 -11.706 
ATOM     98  CB  THR A  35      19.611 -13.827 -11.277 
ATOM     99  OG1 THR A  35      19.582 -15.110 -10.672 
ATOM    100  CG2 THR A  35      20.183 -12.793 -10.291 
ATOM    101  C   THR A  35      17.370 -13.183 -10.496 
ATOM    102  O   THR A  35      16.600 -14.054 -10.093 
ATOM    103  N   GLN A  36      17.510 -12.004  -9.861 
ATOM    104  CA  GLN A  36      16.760 -11.714  -8.673 
ATOM    105  CB  GLN A  36      17.330 -10.515  -7.900 
ATOM    106  CG  GLN A  36      18.719 -10.776  -7.318 
ATOM    107  CD  GLN A  36      19.161  -9.521  -6.583 
ATOM    108  OE1 GLN A  36      18.999  -8.403  -7.076 
ATOM    109  NE2 GLN A  36      19.727  -9.702  -5.360 
ATOM    110  C   GLN A  36      15.306 -11.414  -8.928 
ATOM    111  O   GLN A  36      14.428 -11.820  -8.172 
ATOM    112  N   HIS A  37      15.041 -10.560  -9.926 
ATOM    113  CA  HIS A  37      13.739 -10.030 -10.232 
ATOM    114  ND1 HIS A  37      13.488  -7.875  -7.943 
ATOM    115  CG  HIS A  37      14.262  -7.931  -9.081 
ATOM    116  CB  HIS A  37      13.787  -8.508 -10.384 
ATOM    117  NE2 HIS A  37      15.483  -7.062  -7.395 
ATOM    118  CD2 HIS A  37      15.476  -7.429  -8.730 
ATOM    119  CE1 HIS A  37      14.268  -7.348  -6.966 
ATOM    120  C   HIS A  37      12.906 -10.649 -11.327 
ATOM    121  O   HIS A  37      11.752 -10.256 -11.466 
ATOM    122  N   TYR A  38      13.434 -11.530 -12.202 
ATOM    123  CA  TYR A  38      12.632 -11.883 -13.350 
ATOM    124  CB  TYR A  38      13.334 -11.414 -14.642 
ATOM    125  CG  TYR A  38      12.655 -11.872 -15.887 
ATOM    126  CD1 TYR A  38      11.465 -11.319 -16.304 
ATOM    127  CD2 TYR A  38      13.246 -12.841 -16.668 
ATOM    128  CE1 TYR A  38      10.868 -11.746 -17.467 
ATOM    129  CE2 TYR A  38      12.653 -13.271 -17.830 
ATOM    130  CZ  TYR A  38      11.459 -12.724 -18.231 
ATOM    131  OH  TYR A  38      10.848 -13.164 -19.425 
ATOM    132  C   TYR A  38      12.379 -13.364 -13.432 
ATOM    133  O   TYR A  38      13.285 -14.174 -13.250 
ATOM    134  N   ASP A  39      11.102 -13.741 -13.690 
ATOM    135  CA  ASP A  39      10.698 -15.112 -13.886 
ATOM    136  CB  ASP A  39      10.028 -15.729 -12.643 
ATOM    137  CG  ASP A  39       9.940 -17.238 -12.841 
ATOM    138  OD1 ASP A  39      10.562 -17.742 -13.815 
ATOM    139  OD2 ASP A  39       9.249 -17.904 -12.025 
ATOM    140  C   ASP A  39       9.669 -15.081 -14.984 
ATOM    141  O   ASP A  39       8.529 -14.682 -14.754 
ATOM    142  N   ALA A  40      10.037 -15.519 -16.207 
ATOM    143  CA  ALA A  40       9.168 -15.355 -17.343 
ATOM    144  CB  ALA A  40       9.809 -15.843 -18.652 
ATOM    145  C   ALA A  40       7.861 -16.082 -17.196 
ATOM    146  O   ALA A  40       6.812 -15.469 -17.390 
ATOM    147  N   LYS A  41       7.868 -17.386 -16.837 
ATOM    148  CA  LYS A  41       6.612 -18.091 -16.756 
ATOM    149  CB  LYS A  41       6.394 -19.072 -17.922 
ATOM    150  CG  LYS A  41       6.320 -18.394 -19.293 
ATOM    151  CD  LYS A  41       6.383 -19.380 -20.462 
ATOM    152  CE  LYS A  41       6.315 -18.723 -21.842 
ATOM    153  NZ  LYS A  41       6.395 -19.761 -22.893 
ATOM    154  C   LYS A  41       6.607 -18.900 -15.492 
ATOM    155  O   LYS A  41       6.979 -20.072 -15.469 
ATOM    156  N   PRO A  42       6.164 -18.261 -14.447 
ATOM    157  CA  PRO A  42       6.146 -18.766 -13.096 
ATOM    158  CD  PRO A  42       5.459 -16.998 -14.579 
ATOM    159  CB  PRO A  42       5.693 -17.583 -12.242 
ATOM    160  CG  PRO A  42       4.817 -16.760 -13.203 
ATOM    161  C   PRO A  42       5.350 -19.982 -12.740 
ATOM    162  O   PRO A  42       5.866 -20.776 -11.954 
ATOM    163  N   GLN A  43       4.106 -20.125 -13.253 
ATOM    164  CA  GLN A  43       3.233 -21.210 -12.882 
ATOM    165  CB  GLN A  43       3.921 -22.559 -12.575 
ATOM    166  CG  GLN A  43       2.969 -23.746 -12.437 
ATOM    167  CD  GLN A  43       2.653 -24.258 -13.835 
ATOM    168  OE1 GLN A  43       2.011 -23.577 -14.631 
ATOM    169  NE2 GLN A  43       3.125 -25.496 -14.144 
ATOM    170  C   GLN A  43       2.428 -20.772 -11.677 
ATOM    171  O   GLN A  43       1.781 -19.726 -11.696 
ATOM    172  N   GLY A  44       2.476 -21.564 -10.580 
ATOM    173  CA  GLY A  44       1.617 -21.423  -9.423 
ATOM    174  C   GLY A  44       1.682 -20.099  -8.711 
ATOM    175  O   GLY A  44       0.636 -19.515  -8.436 
ATOM    176  N   ARG A  45       2.881 -19.573  -8.391 
ATOM    177  CA  ARG A  45       2.966 -18.320  -7.681 
ATOM    178  CB  ARG A  45       2.277 -17.177  -8.444 
ATOM    179  CG  ARG A  45       2.951 -16.883  -9.786 
ATOM    180  CD  ARG A  45       2.084 -16.065 -10.743 
ATOM    181  NE  ARG A  45       2.134 -14.640 -10.313 
ATOM    182  CZ  ARG A  45       1.083 -13.819 -10.595 
ATOM    183  NH1 ARG A  45      -0.026 -14.325 -11.205 
ATOM    184  NH2 ARG A  45       1.132 -12.493 -10.270 
ATOM    185  C   ARG A  45       2.353 -18.422  -6.307 
ATOM    186  O   ARG A  45       1.777 -17.453  -5.809 
ATOM    187  N   ASP A  46       2.452 -19.607  -5.663 
ATOM    188  CA  ASP A  46       1.984 -19.790  -4.311 
ATOM    189  CB  ASP A  46       1.250 -21.127  -4.079 
ATOM    190  CG  ASP A  46       2.197 -22.277  -4.390 
ATOM    191  OD1 ASP A  46       3.256 -22.021  -5.022 
ATOM    192  OD2 ASP A  46       1.866 -23.431  -4.005 
ATOM    193  C   ASP A  46       3.161 -19.699  -3.376 
ATOM    194  O   ASP A  46       4.259 -19.317  -3.777 
ATOM    195  N   ASP A  47       2.954 -20.056  -2.089 
ATOM    196  CA  ASP A  47       3.986 -19.963  -1.086 
ATOM    197  CB  ASP A  47       3.505 -20.399   0.311 
ATOM    198  CG  ASP A  47       2.512 -19.366   0.829 
ATOM    199  OD1 ASP A  47       2.392 -18.285   0.192 
ATOM    200  OD2 ASP A  47       1.859 -19.643   1.870 
ATOM    201  C   ASP A  47       5.122 -20.868  -1.453 
ATOM    202  O   ASP A  47       6.290 -20.503  -1.321 
ATOM    203  N   ARG A  48       4.797 -22.077  -1.942 
ATOM    204  CA  ARG A  48       5.781 -23.061  -2.293 
ATOM    205  CB  ARG A  48       5.140 -24.351  -2.823 
ATOM    206  CG  ARG A  48       6.146 -25.430  -3.211 
ATOM    207  CD  ARG A  48       5.521 -26.560  -4.029 
ATOM    208  NE  ARG A  48       5.134 -25.982  -5.348 
ATOM    209  CZ  ARG A  48       4.541 -26.764  -6.297 
ATOM    210  NH1 ARG A  48       4.304 -28.084  -6.046 
ATOM    211  NH2 ARG A  48       4.179 -26.221  -7.497 
ATOM    212  C   ARG A  48       6.632 -22.511  -3.395 
ATOM    213  O   ARG A  48       7.843 -22.722  -3.421 
ATOM    214  N   TYR A  49       6.004 -21.778  -4.332 
ATOM    215  CA  TYR A  49       6.690 -21.207  -5.452 
ATOM    216  CB  TYR A  49       5.716 -20.385  -6.317 
ATOM    217  CG  TYR A  49       6.455 -19.484  -7.246 
ATOM    218  CD1 TYR A  49       6.995 -19.944  -8.423 
ATOM    219  CD2 TYR A  49       6.580 -18.149  -6.930 
ATOM    220  CE1 TYR A  49       7.662 -19.084  -9.266 
ATOM    221  CE2 TYR A  49       7.244 -17.287  -7.767 
ATOM    222  CZ  TYR A  49       7.787 -17.755  -8.938 
ATOM    223  OH  TYR A  49       8.468 -16.868  -9.798 
ATOM    224  C   TYR A  49       7.763 -20.299  -4.937 
ATOM    225  O   TYR A  49       8.907 -20.361  -5.387 
ATOM    226  N   CYS A  50       7.427 -19.442  -3.956 
ATOM    227  CA  CYS A  50       8.387 -18.513  -3.432 
ATOM    228  CB  CYS A  50       7.789 -17.543  -2.401 
ATOM    229  SG  CYS A  50       6.919 -16.168  -3.203 
ATOM    230  C   CYS A  50       9.521 -19.233  -2.772 
ATOM    231  O   CYS A  50      10.680 -18.874  -2.966 
ATOM    232  N   GLU A  51       9.232 -20.282  -1.984 
ATOM    233  CA  GLU A  51      10.291 -20.937  -1.274 
ATOM    234  CB  GLU A  51       9.814 -22.052  -0.328 
ATOM    235  CG  GLU A  51       9.046 -21.500   0.875 
ATOM    236  CD  GLU A  51       8.647 -22.660   1.776 
ATOM    237  OE1 GLU A  51       8.797 -23.834   1.341 
ATOM    238  OE2 GLU A  51       8.191 -22.384   2.918 
ATOM    239  C   GLU A  51      11.271 -21.539  -2.238 
ATOM    240  O   GLU A  51      12.477 -21.471  -2.014 
ATOM    241  N   SER A  52      10.782 -22.163  -3.323 
ATOM    242  CA  SER A  52      11.648 -22.819  -4.266 
ATOM    243  CB  SER A  52      10.871 -23.670  -5.287 
ATOM    244  OG  SER A  52      11.770 -24.296  -6.189 
ATOM    245  C   SER A  52      12.484 -21.840  -5.041 
ATOM    246  O   SER A  52      13.695 -22.015  -5.173 
ATOM    247  N   ILE A  53      11.853 -20.774  -5.572 
ATOM    248  CA  ILE A  53      12.510 -19.830  -6.436 
ATOM    249  CB  ILE A  53      11.569 -18.839  -7.063 
ATOM    250  CG1 ILE A  53      12.268 -18.100  -8.213 
ATOM    251  CG2 ILE A  53      11.022 -17.910  -5.967 
ATOM    252  CD1 ILE A  53      11.307 -17.285  -9.080 
ATOM    253  C   ILE A  53      13.564 -19.071  -5.697 
ATOM    254  O   ILE A  53      14.625 -18.777  -6.243 
ATOM    255  N   MET A  54      13.288 -18.724  -4.431 
ATOM    256  CA  MET A  54      14.208 -17.931  -3.681 
ATOM    257  CB  MET A  54      13.657 -17.630  -2.278 
ATOM    258  CG  MET A  54      14.129 -16.292  -1.716 
ATOM    259  SD  MET A  54      13.400 -14.851  -2.557 
ATOM    260  CE  MET A  54      13.965 -13.641  -1.327 
ATOM    261  C   MET A  54      15.482 -18.715  -3.574 
ATOM    262  O   MET A  54      16.577 -18.162  -3.661 
ATOM    263  N   ARG A  55      15.360 -20.040  -3.377 
ATOM    264  CA  ARG A  55      16.487 -20.926  -3.259 
ATOM    265  CB  ARG A  55      16.035 -22.353  -2.921 
ATOM    266  CG  ARG A  55      15.198 -22.413  -1.641 
ATOM    267  CD  ARG A  55      14.502 -23.757  -1.423 
ATOM    268  NE  ARG A  55      15.339 -24.566  -0.498 
ATOM    269  CZ  ARG A  55      15.110 -25.907  -0.399 
ATOM    270  NH1 ARG A  55      14.168 -26.490  -1.198 
ATOM    271  NH2 ARG A  55      15.823 -26.659   0.486 
ATOM    272  C   ARG A  55      17.249 -20.983  -4.555 
ATOM    273  O   ARG A  55      18.476 -20.907  -4.565 
ATOM    274  N   ARG A  56      16.538 -21.101  -5.694 
ATOM    275  CA  ARG A  56      17.186 -21.258  -6.971 
ATOM    276  CB  ARG A  56      16.203 -21.454  -8.140 
ATOM    277  CG  ARG A  56      15.409 -22.759  -8.083 
ATOM    278  CD  ARG A  56      14.767 -23.128  -9.423 
ATOM    279  NE  ARG A  56      13.877 -22.004  -9.821 
ATOM    280  CZ  ARG A  56      12.561 -22.008  -9.459 
ATOM    281  NH1 ARG A  56      12.047 -23.057  -8.752 
ATOM    282  NH2 ARG A  56      11.757 -20.960  -9.804 
ATOM    283  C   ARG A  56      17.993 -20.038  -7.297 
ATOM    284  O   ARG A  56      19.094 -20.132  -7.842 
ATOM    285  N   ARG A  57      17.434 -18.858  -6.981 
ATOM    286  CA  ARG A  57      17.989 -17.566  -7.272 
ATOM    287  CB  ARG A  57      16.981 -16.432  -7.028 
ATOM    288  CG  ARG A  57      15.720 -16.618  -7.872 
ATOM    289  CD  ARG A  57      16.007 -16.749  -9.368 
ATOM    290  NE  ARG A  57      14.774 -17.286 -10.009 
ATOM    291  CZ  ARG A  57      14.462 -16.937 -11.292 
ATOM    292  NH1 ARG A  57      15.255 -16.058 -11.970 
ATOM    293  NH2 ARG A  57      13.356 -17.462 -11.896 
ATOM    294  C   ARG A  57      19.215 -17.308  -6.446 
ATOM    295  O   ARG A  57      20.047 -16.489  -6.833 
ATOM    296  N   GLY A  58      19.345 -17.952  -5.266 
ATOM    297  CA  GLY A  58      20.518 -17.749  -4.452 
ATOM    298  C   GLY A  58      20.249 -16.676  -3.435 
ATOM    299  O   GLY A  58      21.171 -16.056  -2.910 
ATOM    300  N   LEU A  59      18.957 -16.404  -3.197 
ATOM    301  CA  LEU A  59      18.390 -15.442  -2.291 
ATOM    302  CB  LEU A  59      16.997 -14.993  -2.748 
ATOM    303  CG  LEU A  59      17.057 -14.335  -4.141 
ATOM    304  CD1 LEU A  59      15.690 -13.786  -4.573 
ATOM    305  CD2 LEU A  59      18.175 -13.282  -4.214 
ATOM    306  C   LEU A  59      18.342 -15.875  -0.842 
ATOM    307  O   LEU A  59      17.877 -15.107  -0.005 
ATOM    308  N   THR A  60      18.628 -17.158  -0.543 
ATOM    309  CA  THR A  60      18.521 -17.780   0.758 
ATOM    310  CB  THR A  60      18.422 -19.273   0.655 
ATOM    311  OG1 THR A  60      19.592 -19.810   0.057 
ATOM    312  CG2 THR A  60      17.192 -19.608  -0.204 
ATOM    313  C   THR A  60      19.582 -17.448   1.776 
ATOM    314  O   THR A  60      19.306 -17.592   2.964 
ATOM    315  N   SER A  61      20.833 -17.093   1.412 
ATOM    316  CA  SER A  61      21.758 -16.859   2.493 
ATOM    317  CB  SER A  61      22.957 -17.826   2.485 
ATOM    318  OG  SER A  61      22.517 -19.158   2.702 
ATOM    319  C   SER A  61      22.320 -15.475   2.407 
ATOM    320  O   SER A  61      23.186 -15.209   1.575 
ATOM    321  N   PRO A  62      21.889 -14.572   3.254 
ATOM    322  CA  PRO A  62      20.832 -14.844   4.197 
ATOM    323  CD  PRO A  62      22.847 -13.617   3.787 
ATOM    324  CB  PRO A  62      20.985 -13.822   5.320 
ATOM    325  CG  PRO A  62      22.467 -13.428   5.263 
ATOM    326  C   PRO A  62      19.514 -14.718   3.499 
ATOM    327  O   PRO A  62      19.488 -14.279   2.350 
ATOM    328  N   CYS A  63      18.409 -15.091   4.176 
ATOM    329  CA  CYS A  63      17.107 -15.029   3.577 
ATOM    330  CB  CYS A  63      15.980 -15.525   4.508 
ATOM    331  SG  CYS A  63      16.264 -17.191   5.180 
ATOM    332  C   CYS A  63      16.811 -13.590   3.286 
ATOM    333  O   CYS A  63      16.979 -12.728   4.148 
ATOM    334  N   LYS A  64      16.363 -13.286   2.050 
ATOM    335  CA  LYS A  64      16.024 -11.933   1.733 
ATOM    336  CB  LYS A  64      15.958 -11.675   0.217 
ATOM    337  CG  LYS A  64      15.947 -10.196  -0.175 
ATOM    338  CD  LYS A  64      16.188  -9.974  -1.671 
ATOM    339  CE  LYS A  64      16.192  -8.501  -2.084 
ATOM    340  NZ  LYS A  64      16.367  -8.389  -3.549 
ATOM    341  C   LYS A  64      14.671 -11.685   2.334 
ATOM    342  O   LYS A  64      13.782 -12.531   2.250 
ATOM    343  N   ASP A  65      14.485 -10.514   2.975 
ATOM    344  CA  ASP A  65      13.252 -10.245   3.660 
ATOM    345  CB  ASP A  65      13.310  -8.967   4.522 
ATOM    346  CG  ASP A  65      13.625  -7.757   3.647 
ATOM    347  OD1 ASP A  65      14.224  -7.939   2.553 
ATOM    348  OD2 ASP A  65      13.278  -6.626   4.077 
ATOM    349  C   ASP A  65      12.107 -10.144   2.699 
ATOM    350  O   ASP A  65      11.037 -10.700   2.946 
ATOM    351  N   ILE A  66      12.280  -9.419   1.579 
ATOM    352  CA  ILE A  66      11.198  -9.300   0.645 
ATOM    353  CB  ILE A  66      10.432  -8.019   0.848 
ATOM    354  CG1 ILE A  66       9.083  -8.013   0.109 
ATOM    355  CG2 ILE A  66      11.366  -6.859   0.468 
ATOM    356  CD1 ILE A  66       9.205  -8.016  -1.410 
ATOM    357  C   ILE A  66      11.805  -9.311  -0.725 
ATOM    358  O   ILE A  66      12.863  -8.720  -0.940 
ATOM    359  N   ASN A  67      11.179 -10.019  -1.688 
ATOM    360  CA  ASN A  67      11.720 -10.015  -3.017 
ATOM    361  CB  ASN A  67      12.741 -11.139  -3.259 
ATOM    362  CG  ASN A  67      13.477 -10.847  -4.558 
ATOM    363  OD1 ASN A  67      14.272  -9.911  -4.638 
ATOM    364  ND2 ASN A  67      13.214 -11.676  -5.603 
ATOM    365  C   ASN A  67      10.584 -10.205  -3.973 
ATOM    366  O   ASN A  67       9.740 -11.082  -3.786 
ATOM    367  N   THR A  68      10.556  -9.392  -5.048 
ATOM    368  CA  THR A  68       9.471  -9.467  -5.982 
ATOM    369  CB  THR A  68       8.762  -8.158  -6.145 
ATOM    370  OG1 THR A  68       8.269  -7.721  -4.886 
ATOM    371  CG2 THR A  68       7.598  -8.348  -7.130 
ATOM    372  C   THR A  68       9.996  -9.879  -7.324 
ATOM    373  O   THR A  68      11.059  -9.439  -7.762 
ATOM    374  N   PHE A  69       9.236 -10.761  -8.006 
ATOM    375  CA  PHE A  69       9.601 -11.241  -9.309 
ATOM    376  CB  PHE A  69       9.527 -12.774  -9.435 
ATOM    377  CG  PHE A  69      10.543 -13.384  -8.526 
ATOM    378  CD1 PHE A  69      11.831 -13.609  -8.956 
ATOM    379  CD2 PHE A  69      10.207 -13.734  -7.237 
ATOM    380  CE1 PHE A  69      12.768 -14.171  -8.120 
ATOM    381  CE2 PHE A  69      11.140 -14.295  -6.395 
ATOM    382  CZ  PHE A  69      12.423 -14.515  -6.835 
ATOM    383  C   PHE A  69       8.608 -10.690 -10.287 
ATOM    384  O   PHE A  69       7.415 -10.605 -10.001 
ATOM    385  N   ILE A  70       9.099 -10.300 -11.480 
ATOM    386  CA  ILE A  70       8.279  -9.766 -12.530 
ATOM    387  CB  ILE A  70       8.894  -8.585 -13.228 
ATOM    388  CG1 ILE A  70       9.137  -7.438 -12.235 
ATOM    389  CG2 ILE A  70       7.982  -8.201 -14.407 
ATOM    390  CD1 ILE A  70      10.026  -6.325 -12.786 
ATOM    391  C   ILE A  70       8.146 -10.852 -13.550 
ATOM    392  O   ILE A  70       9.106 -11.572 -13.824 
ATOM    393  N   HIS A  71       6.934 -11.011 -14.122 
ATOM    394  CA  HIS A  71       6.704 -12.056 -15.078 
ATOM    395  ND1 HIS A  71       6.623 -14.322 -12.875 
ATOM    396  CG  HIS A  71       5.646 -13.442 -13.288 
ATOM    397  CB  HIS A  71       5.509 -12.942 -14.696 
ATOM    398  NE2 HIS A  71       5.416 -13.823 -11.074 
ATOM    399  CD2 HIS A  71       4.918 -13.148 -12.176 
ATOM    400  CE1 HIS A  71       6.439 -14.514 -11.544 
ATOM    401  C   HIS A  71       6.415 -11.410 -16.399 
ATOM    402  O   HIS A  71       6.310 -10.188 -16.486 
ATOM    403  N   GLY A  72       6.286 -12.218 -17.476 
ATOM    404  CA  GLY A  72       6.017 -11.656 -18.772 
ATOM    405  C   GLY A  72       7.295 -11.593 -19.560 
ATOM    406  O   GLY A  72       8.294 -12.209 -19.193 
ATOM    407  N   ASN A  73       7.269 -10.867 -20.702 
ATOM    408  CA  ASN A  73       8.405 -10.782 -21.584 
ATOM    409  CB  ASN A  73       8.034 -10.508 -23.057 
ATOM    410  CG  ASN A  73       7.346  -9.151 -23.163 
ATOM    411  OD1 ASN A  73       7.968  -8.146 -23.502 
ATOM    412  ND2 ASN A  73       6.017  -9.119 -22.872 
ATOM    413  C   ASN A  73       9.371  -9.723 -21.133 
ATOM    414  O   ASN A  73       8.994  -8.716 -20.538 
ATOM    415  N   LYS A  74      10.668  -9.952 -21.434 
ATOM    416  CA  LYS A  74      11.764  -9.101 -21.052 
ATOM    417  CB  LYS A  74      13.152  -9.709 -21.329 
ATOM    418  CG  LYS A  74      13.502 -10.903 -20.438 
ATOM    419  CD  LYS A  74      14.866 -11.514 -20.762 
ATOM    420  CE  LYS A  74      14.989 -11.999 -22.206 
ATOM    421  NZ  LYS A  74      16.380 -12.427 -22.480 
ATOM    422  C   LYS A  74      11.726  -7.769 -21.741 
ATOM    423  O   LYS A  74      12.108  -6.759 -21.152 
ATOM    424  N   ARG A  75      11.268  -7.726 -23.005 
ATOM    425  CA  ARG A  75      11.336  -6.518 -23.783 
ATOM    426  CB  ARG A  75      10.706  -6.680 -25.174 
ATOM    427  CG  ARG A  75      11.275  -7.856 -25.964 
ATOM    428  CD  ARG A  75      10.777  -7.928 -27.407 
ATOM    429  NE  ARG A  75       9.288  -7.909 -27.372 
ATOM    430  CZ  ARG A  75       8.587  -9.047 -27.093 
ATOM    431  NH1 ARG A  75       9.247 -10.192 -26.754 
ATOM    432  NH2 ARG A  75       7.223  -9.036 -27.147 
ATOM    433  C   ARG A  75      10.568  -5.434 -23.096 
ATOM    434  O   ARG A  75      11.000  -4.283 -23.058 
ATOM    435  N   SER A  76       9.396  -5.775 -22.533 
ATOM    436  CA  SER A  76       8.562  -4.791 -21.905 
ATOM    437  CB  SER A  76       7.236  -5.385 -21.396 
ATOM    438  OG  SER A  76       6.471  -5.878 -22.487 
ATOM    439  C   SER A  76       9.281  -4.196 -20.730 
ATOM    440  O   SER A  76       9.132  -3.009 -20.441 
ATOM    441  N   ILE A  77      10.063  -5.017 -20.003 
ATOM    442  CA  ILE A  77      10.777  -4.552 -18.848 
ATOM    443  CB  ILE A  77      11.426  -5.664 -18.076 
ATOM    444  CG1 ILE A  77      10.357  -6.647 -17.572 
ATOM    445  CG2 ILE A  77      12.260  -5.039 -16.946 
ATOM    446  CD1 ILE A  77      10.932  -7.947 -17.010 
ATOM    447  C   ILE A  77      11.850  -3.586 -19.254 
ATOM    448  O   ILE A  77      12.029  -2.547 -18.626 
ATOM    449  N   LYS A  78      12.600  -3.902 -20.324 
ATOM    450  CA  LYS A  78      13.670  -3.048 -20.763 
ATOM    451  CB  LYS A  78      14.457  -3.613 -21.957 
ATOM    452  CG  LYS A  78      15.314  -4.836 -21.619 
ATOM    453  CD  LYS A  78      15.896  -5.526 -22.854 
ATOM    454  CE  LYS A  78      16.828  -6.696 -22.531 
ATOM    455  NZ  LYS A  78      16.037  -7.912 -22.246 
ATOM    456  C   LYS A  78      13.105  -1.727 -21.186 
ATOM    457  O   LYS A  78      13.736  -0.686 -21.012 
ATOM    458  N   ALA A  79      11.881  -1.748 -21.741 
ATOM    459  CA  ALA A  79      11.200  -0.603 -22.284 
ATOM    460  CB  ALA A  79       9.821  -0.951 -22.871 
ATOM    461  C   ALA A  79      10.987   0.445 -21.231 
ATOM    462  O   ALA A  79      10.878   1.630 -21.545 
ATOM    463  N   ILE A  80      10.868   0.044 -19.956 
ATOM    464  CA  ILE A  80      10.626   1.016 -18.927 
ATOM    465  CB  ILE A  80      10.255   0.446 -17.581 
ATOM    466  CG1 ILE A  80      11.316  -0.473 -16.984 
ATOM    467  CG2 ILE A  80       8.892  -0.240 -17.747 
ATOM    468  CD1 ILE A  80      10.900  -1.026 -15.623 
ATOM    469  C   ILE A  80      11.745   2.022 -18.874 
ATOM    470  O   ILE A  80      11.546   3.160 -18.452 
ATOM    471  N   CYS A  81      12.966   1.624 -19.275 
ATOM    472  CA  CYS A  81      14.117   2.486 -19.280 
ATOM    473  CB  CYS A  81      15.428   1.734 -19.567 
ATOM    474  SG  CYS A  81      15.754   0.459 -18.312 
ATOM    475  C   CYS A  81      13.959   3.596 -20.289 
ATOM    476  O   CYS A  81      14.689   4.586 -20.237 
ATOM    477  N   GLU A  82      13.062   3.434 -21.284 
ATOM    478  CA  GLU A  82      12.862   4.454 -22.277 
ATOM    479  CB  GLU A  82      12.970   3.920 -23.715 
ATOM    480  CG  GLU A  82      11.961   2.809 -24.013 
ATOM    481  CD  GLU A  82      12.156   2.352 -25.452 
ATOM    482  OE1 GLU A  82      12.213   3.228 -26.356 
ATOM    483  OE2 GLU A  82      12.249   1.114 -25.666 
ATOM    484  C   GLU A  82      11.484   5.028 -22.107 
ATOM    485  O   GLU A  82      10.696   4.562 -21.287 
ATOM    486  N   ASN A  83      11.173   6.085 -22.884 
ATOM    487  CA  ASN A  83       9.911   6.767 -22.808 
ATOM    488  CB  ASN A  83       9.851   8.042 -23.664 
ATOM    489  CG  ASN A  83      10.676   9.103 -22.944 
ATOM    490  OD1 ASN A  83      10.664   9.185 -21.715 
ATOM    491  ND2 ASN A  83      11.416   9.938 -23.723 
ATOM    492  C   ASN A  83       8.817   5.839 -23.229 
ATOM    493  O   ASN A  83       7.665   6.001 -22.831 
ATOM    494  N   LYS A  84       9.156   4.826 -24.043 
ATOM    495  CA  LYS A  84       8.180   3.925 -24.580 
ATOM    496  CB  LYS A  84       8.857   2.817 -25.416 
ATOM    497  CG  LYS A  84       7.921   1.834 -26.122 
ATOM    498  CD  LYS A  84       7.153   0.911 -25.178 
ATOM    499  CE  LYS A  84       6.396  -0.197 -25.909 
ATOM    500  NZ  LYS A  84       7.357  -1.190 -26.441 
ATOM    501  C   LYS A  84       7.386   3.298 -23.466 
ATOM    502  O   LYS A  84       6.161   3.232 -23.563 
ATOM    503  N   ASN A  85       8.029   2.807 -22.383 
ATOM    504  CA  ASN A  85       7.206   2.217 -21.358 
ATOM    505  CB  ASN A  85       7.343   0.680 -21.318 
ATOM    506  CG  ASN A  85       6.232   0.074 -20.468 
ATOM    507  OD1 ASN A  85       5.067   0.455 -20.576 
ATOM    508  ND2 ASN A  85       6.604  -0.897 -19.592 
ATOM    509  C   ASN A  85       7.600   2.737 -20.000 
ATOM    510  O   ASN A  85       7.516   2.004 -19.015 
ATOM    511  N   GLY A  86       7.987   4.025 -19.869 
ATOM    512  CA  GLY A  86       8.358   4.440 -18.541 
ATOM    513  C   GLY A  86       8.406   5.935 -18.432 
ATOM    514  O   GLY A  86       8.529   6.651 -19.426 
ATOM    515  N   ASN A  87       8.313   6.432 -17.176 
ATOM    516  CA  ASN A  87       8.388   7.834 -16.866 
ATOM    517  CB  ASN A  87       7.070   8.434 -16.338 
ATOM    518  CG  ASN A  87       6.033   8.383 -17.450 
ATOM    519  OD1 ASN A  87       5.564   7.312 -17.828 
ATOM    520  ND2 ASN A  87       5.650   9.574 -17.983 
ATOM    521  C   ASN A  87       9.381   7.966 -15.753 
ATOM    522  O   ASN A  87       9.660   7.005 -15.039 
ATOM    523  N   PRO A  88       9.943   9.130 -15.590 
ATOM    524  CA  PRO A  88      10.890   9.367 -14.542 
ATOM    525  CD  PRO A  88       9.915  10.189 -16.582 
ATOM    526  CB  PRO A  88      11.522  10.727 -14.851 
ATOM    527  CG  PRO A  88      10.555  11.384 -15.857 
ATOM    528  C   PRO A  88      10.168   9.304 -13.236 
ATOM    529  O   PRO A  88       9.050   9.812 -13.144 
ATOM    530  N   HIS A  89      10.804   8.706 -12.212 
ATOM    531  CA  HIS A  89      10.210   8.527 -10.923 
ATOM    532  ND1 HIS A  89       7.895   6.729  -9.424 
ATOM    533  CG  HIS A  89       9.268   6.743  -9.344 
ATOM    534  CB  HIS A  89      10.169   7.046 -10.506 
ATOM    535  NE2 HIS A  89       8.415   6.182  -7.333 
ATOM    536  CD2 HIS A  89       9.569   6.408  -8.061 
ATOM    537  CE1 HIS A  89       7.434   6.387  -8.195 
ATOM    538  C   HIS A  89      11.094   9.291 -10.006 
ATOM    539  O   HIS A  89      12.249   9.524 -10.348 
ATOM    540  N   ARG A  90      10.614   9.570  -8.777 
ATOM    541  CA  ARG A  90      11.134  10.633  -7.973 
ATOM    542  CB  ARG A  90      10.638  10.532  -6.524 
ATOM    543  CG  ARG A  90       9.118  10.621  -6.401 
ATOM    544  CD  ARG A  90       8.581  12.052  -6.436 
ATOM    545  NE  ARG A  90       7.099  11.972  -6.308 
ATOM    546  CZ  ARG A  90       6.398  13.027  -5.801 
ATOM    547  NH1 ARG A  90       7.050  14.164  -5.418 
ATOM    548  NH2 ARG A  90       5.043  12.938  -5.660 
ATOM    549  C   ARG A  90      12.627  10.723  -7.915 
ATOM    550  O   ARG A  90      13.186  11.625  -8.535 
ATOM    551  N   GLU A  91      13.353   9.801  -7.262 
ATOM    552  CA  GLU A  91      14.755  10.115  -7.224 
ATOM    553  CB  GLU A  91      15.367  10.061  -5.812 
ATOM    554  CG  GLU A  91      14.958  11.232  -4.914 
ATOM    555  CD  GLU A  91      13.537  11.000  -4.427 
ATOM    556  OE1 GLU A  91      13.280   9.918  -3.836 
ATOM    557  OE2 GLU A  91      12.688  11.907  -4.644 
ATOM    558  C   GLU A  91      15.504   9.143  -8.074 
ATOM    559  O   GLU A  91      15.859   8.056  -7.623 
ATOM    560  N   ASN A  92      15.780   9.542  -9.330 
ATOM    561  CA  ASN A  92      16.570   8.776 -10.253 
ATOM    562  CB  ASN A  92      18.015   8.583  -9.762 
ATOM    563  CG  ASN A  92      18.669   9.953  -9.678 
ATOM    564  OD1 ASN A  92      18.547  10.766 -10.593 
ATOM    565  ND2 ASN A  92      19.371  10.227  -8.547 
ATOM    566  C   ASN A  92      15.991   7.412 -10.460 
ATOM    567  O   ASN A  92      16.733   6.456 -10.678 
ATOM    568  N   LEU A  93      14.653   7.283 -10.421 
ATOM    569  CA  LEU A  93      14.046   5.998 -10.644 
ATOM    570  CB  LEU A  93      13.196   5.499  -9.462 
ATOM    571  CG  LEU A  93      14.013   5.127  -8.208 
ATOM    572  CD1 LEU A  93      13.097   4.644  -7.072 
ATOM    573  CD2 LEU A  93      15.107   4.099  -8.543 
ATOM    574  C   LEU A  93      13.141   6.137 -11.825 
ATOM    575  O   LEU A  93      12.979   7.226 -12.373 
ATOM    576  N   ARG A  94      12.563   5.007 -12.286 
ATOM    577  CA  ARG A  94      11.651   5.047 -13.395 
ATOM    578  CB  ARG A  94      12.264   4.533 -14.706 
ATOM    579  CG  ARG A  94      13.421   5.410 -15.185 
ATOM    580  CD  ARG A  94      13.981   5.008 -16.550 
ATOM    581  NE  ARG A  94      12.929   5.315 -17.557 
ATOM    582  CZ  ARG A  94      12.803   6.585 -18.040 
ATOM    583  NH1 ARG A  94      13.625   7.577 -17.590 
ATOM    584  NH2 ARG A  94      11.843   6.868 -18.966 
ATOM    585  C   ARG A  94      10.481   4.169 -13.054 
ATOM    586  O   ARG A  94      10.637   3.137 -12.403 
ATOM    587  N   ILE A  95       9.268   4.577 -13.488 
ATOM    588  CA  ILE A  95       8.059   3.839 -13.228 
ATOM    589  CB  ILE A  95       7.025   4.653 -12.501 
ATOM    590  CG1 ILE A  95       5.820   3.791 -12.084 
ATOM    591  CG2 ILE A  95       6.656   5.846 -13.397 
ATOM    592  CD1 ILE A  95       6.118   2.807 -10.956 
ATOM    593  C   ILE A  95       7.471   3.433 -14.552 
ATOM    594  O   ILE A  95       7.417   4.230 -15.487 
ATOM    595  N   SER A  96       7.017   2.167 -14.668 
ATOM    596  CA  SER A  96       6.520   1.669 -15.924 
ATOM    597  CB  SER A  96       6.521   0.132 -16.021 
ATOM    598  OG  SER A  96       5.638  -0.423 -15.057 
ATOM    599  C   SER A  96       5.122   2.137 -16.200 
ATOM    600  O   SER A  96       4.324   2.355 -15.289 
ATOM    601  N   LYS A  97       4.824   2.366 -17.497 
ATOM    602  CA  LYS A  97       3.513   2.735 -17.955 
ATOM    603  CB  LYS A  97       3.499   3.283 -19.390 
ATOM    604  CG  LYS A  97       4.096   4.687 -19.504 
ATOM    605  CD  LYS A  97       4.273   5.153 -20.949 
ATOM    606  CE  LYS A  97       4.718   6.611 -21.063 
ATOM    607  NZ  LYS A  97       6.152   6.728 -20.709 
ATOM    608  C   LYS A  97       2.610   1.543 -17.924 
ATOM    609  O   LYS A  97       1.429   1.655 -17.600 
ATOM    610  N   SER A  98       3.157   0.372 -18.304 
ATOM    611  CA  SER A  98       2.430  -0.864 -18.402 
ATOM    612  CB  SER A  98       3.113  -1.826 -19.387 
ATOM    613  OG  SER A  98       2.438  -3.069 -19.433 
ATOM    614  C   SER A  98       2.391  -1.529 -17.062 
ATOM    615  O   SER A  98       3.191  -1.233 -16.178 
ATOM    616  N   SER A  99       1.438  -2.468 -16.892 
ATOM    617  CA  SER A  99       1.316  -3.181 -15.654 
ATOM    618  CB  SER A  99      -0.138  -3.329 -15.182 
ATOM    619  OG  SER A  99      -0.171  -4.036 -13.953 
ATOM    620  C   SER A  99       1.866  -4.551 -15.901 
ATOM    621  O   SER A  99       1.756  -5.075 -17.006 
ATOM    622  N   PHE A 100       2.499  -5.160 -14.875 
ATOM    623  CA  PHE A 100       3.096  -6.452 -15.063 
ATOM    624  CB  PHE A 100       4.625  -6.462 -14.858 
ATOM    625  CG  PHE A 100       5.327  -5.637 -15.887 
ATOM    626  CD1 PHE A 100       5.439  -4.271 -15.743 
ATOM    627  CD2 PHE A 100       5.897  -6.234 -16.988 
ATOM    628  CE1 PHE A 100       6.097  -3.516 -16.687 
ATOM    629  CE2 PHE A 100       6.556  -5.484 -17.934 
ATOM    630  CZ  PHE A 100       6.657  -4.121 -17.787 
ATOM    631  C   PHE A 100       2.572  -7.384 -14.016 
ATOM    632  O   PHE A 100       2.195  -6.966 -12.922 
ATOM    633  N   GLN A 101       2.513  -8.691 -14.344 
ATOM    634  CA  GLN A 101       2.171  -9.658 -13.345 
ATOM    635  CB  GLN A 101       1.839 -11.052 -13.904 
ATOM    636  CG  GLN A 101       0.489 -11.131 -14.617 
ATOM    637  CD  GLN A 101      -0.593 -11.194 -13.547 
ATOM    638  OE1 GLN A 101      -0.366 -11.697 -12.449 
ATOM    639  NE2 GLN A 101      -1.804 -10.667 -13.873 
ATOM    640  C   GLN A 101       3.394  -9.793 -12.496 
ATOM    641  O   GLN A 101       4.508  -9.873 -13.015 
ATOM    642  N   VAL A 102       3.218  -9.802 -11.161 
ATOM    643  CA  VAL A 102       4.354  -9.886 -10.293 
ATOM    644  CB  VAL A 102       4.759  -8.562  -9.714 
ATOM    645  CG1 VAL A 102       5.195  -7.637 -10.861 
ATOM    646  CG2 VAL A 102       3.584  -8.007  -8.887 
ATOM    647  C   VAL A 102       4.011 -10.774  -9.139 
ATOM    648  O   VAL A 102       2.841 -11.025  -8.854 
ATOM    649  N   THR A 103       5.050 -11.314  -8.467 
ATOM    650  CA  THR A 103       4.829 -12.120  -7.304 
ATOM    651  CB  THR A 103       5.112 -13.577  -7.530 
ATOM    652  OG1 THR A 103       4.295 -14.080  -8.577 
ATOM    653  CG2 THR A 103       4.826 -14.343  -6.226 
ATOM    654  C   THR A 103       5.781 -11.637  -6.255 
ATOM    655  O   THR A 103       6.988 -11.574  -6.489 
ATOM    656  N   THR A 104       5.262 -11.297  -5.057 
ATOM    657  CA  THR A 104       6.109 -10.812  -4.005 
ATOM    658  CB  THR A 104       5.546  -9.614  -3.295 
ATOM    659  OG1 THR A 104       5.356  -8.546  -4.210 
ATOM    660  CG2 THR A 104       6.514  -9.193  -2.176 
ATOM    661  C   THR A 104       6.242 -11.896  -2.986 
ATOM    662  O   THR A 104       5.251 -12.502  -2.581 
ATOM    663  N   CYS A 105       7.490 -12.172  -2.555 
ATOM    664  CA  CYS A 105       7.738 -13.200  -1.586 
ATOM    665  CB  CYS A 105       8.849 -14.165  -2.029 
ATOM    666  SG  CYS A 105       8.448 -14.908  -3.639 
ATOM    667  C   CYS A 105       8.189 -12.511  -0.339 
ATOM    668  O   CYS A 105       9.178 -11.779  -0.349 
ATOM    669  N   LYS A 106       7.459 -12.730   0.774 
ATOM    670  CA  LYS A 106       7.781 -12.086   2.014 
ATOM    671  CB  LYS A 106       6.585 -11.338   2.628 
ATOM    672  CG  LYS A 106       6.127 -10.139   1.793 
ATOM    673  CD  LYS A 106       4.735  -9.634   2.178 
ATOM    674  CE  LYS A 106       4.309  -8.374   1.425 
ATOM    675  NZ  LYS A 106       5.014  -7.194   1.974 
ATOM    676  C   LYS A 106       8.204 -13.134   2.988 
ATOM    677  O   LYS A 106       7.514 -14.131   3.203 
ATOM    678  N   LEU A 107       9.370 -12.908   3.618 
ATOM    679  CA  LEU A 107       9.910 -13.866   4.533 
ATOM    680  CB  LEU A 107      11.381 -13.570   4.883 
ATOM    681  CG  LEU A 107      12.026 -14.570   5.857 
ATOM    682  CD1 LEU A 107      12.138 -15.973   5.238 
ATOM    683  CD2 LEU A 107      13.375 -14.044   6.370 
ATOM    684  C   LEU A 107       9.105 -13.824   5.787 
ATOM    685  O   LEU A 107       8.661 -12.764   6.225 
ATOM    686  N   HIS A 108       8.855 -15.005   6.380 
ATOM    687  CA  HIS A 108       8.191 -15.020   7.648 
ATOM    688  ND1 HIS A 108       6.503 -17.160   5.722 
ATOM    689  CG  HIS A 108       6.507 -16.861   7.063 
ATOM    690  CB  HIS A 108       6.725 -15.489   7.618 
ATOM    691  NE2 HIS A 108       6.076 -19.059   6.793 
ATOM    692  CD2 HIS A 108       6.247 -18.033   7.703 
ATOM    693  CE1 HIS A 108       6.239 -18.488   5.615 
ATOM    694  C   HIS A 108       8.993 -15.906   8.534 
ATOM    695  O   HIS A 108       9.644 -16.843   8.076 
ATOM    696  N   GLY A 109       8.958 -15.620   9.846 
ATOM    697  CA  GLY A 109       9.793 -16.334  10.759 
ATOM    698  C   GLY A 109      10.861 -15.362  11.144 
ATOM    699  O   GLY A 109      11.206 -14.465  10.376 
ATOM    700  N   GLY A 110      11.378 -15.513  12.376 
ATOM    701  CA  GLY A 110      12.344 -14.642  12.983 
ATOM    702  C   GLY A 110      13.717 -14.700  12.379 
ATOM    703  O   GLY A 110      14.419 -13.689  12.376 
ATOM    704  N   SER A 111      14.166 -15.876  11.892 
ATOM    705  CA  SER A 111      15.555 -15.993  11.521 
ATOM    706  CB  SER A 111      16.129 -17.404  11.740 
ATOM    707  OG  SER A 111      17.494 -17.439  11.353 
ATOM    708  C   SER A 111      15.827 -15.629  10.092 
ATOM    709  O   SER A 111      15.060 -15.888   9.167 
ATOM    710  N   PRO A 112      16.953 -14.967   9.967 
ATOM    711  CA  PRO A 112      17.492 -14.571   8.686 
ATOM    712  CD  PRO A 112      17.334 -14.031  11.015 
ATOM    713  CB  PRO A 112      18.504 -13.462   8.973 
ATOM    714  CG  PRO A 112      18.025 -12.860  10.301 
ATOM    715  C   PRO A 112      18.112 -15.709   7.930 
ATOM    716  O   PRO A 112      18.498 -15.507   6.778 
ATOM    717  N   TRP A 113      18.254 -16.900   8.543 
ATOM    718  CA  TRP A 113      18.952 -17.947   7.848 
ATOM    719  CB  TRP A 113      20.140 -18.493   8.653 
ATOM    720  CG  TRP A 113      21.239 -17.473   8.801 
ATOM    721  CD2 TRP A 113      22.171 -17.157   7.757 
ATOM    722  CD1 TRP A 113      21.549 -16.668   9.857 
ATOM    723  NE1 TRP A 113      22.625 -15.874   9.541 
ATOM    724  CE2 TRP A 113      23.017 -16.164   8.250 
ATOM    725  CE3 TRP A 113      22.310 -17.654   6.495 
ATOM    726  CZ2 TRP A 113      24.022 -15.652   7.480 
ATOM    727  CZ3 TRP A 113      23.322 -17.137   5.721 
ATOM    728  CH2 TRP A 113      24.162 -16.156   6.206 
ATOM    729  C   TRP A 113      18.019 -19.078   7.526 
ATOM    730  O   TRP A 113      16.980 -19.259   8.157 
ATOM    731  N   PRO A 114      18.387 -19.844   6.525 
ATOM    732  CA  PRO A 114      17.605 -20.941   6.018 
ATOM    733  CD  PRO A 114      19.726 -19.807   5.959 
ATOM    734  CB  PRO A 114      18.412 -21.510   4.849 
ATOM    735  CG  PRO A 114      19.865 -21.131   5.190 
ATOM    736  C   PRO A 114      17.349 -21.963   7.077 
ATOM    737  O   PRO A 114      18.132 -22.055   8.021 
ATOM    738  N   PRO A 115      16.287 -22.717   6.949 
ATOM    739  CA  PRO A 115      15.417 -22.592   5.810 
ATOM    740  CD  PRO A 115      16.308 -24.080   7.460 
ATOM    741  CB  PRO A 115      14.554 -23.850   5.796 
ATOM    742  CG  PRO A 115      15.436 -24.898   6.494 
ATOM    743  C   PRO A 115      14.624 -21.326   5.826 
ATOM    744  O   PRO A 115      14.324 -20.822   6.907 
ATOM    745  N   CYS A 116      14.262 -20.805   4.637 
ATOM    746  CA  CYS A 116      13.552 -19.559   4.576 
ATOM    747  CB  CYS A 116      14.136 -18.609   3.509 
ATOM    748  SG  CYS A 116      15.947 -18.432   3.606 
ATOM    749  C   CYS A 116      12.141 -19.851   4.153 
ATOM    750  O   CYS A 116      11.913 -20.416   3.083 
ATOM    751  N   GLN A 117      11.145 -19.461   4.980 
ATOM    752  CA  GLN A 117       9.776 -19.689   4.605 
ATOM    753  CB  GLN A 117       8.829 -20.057   5.761 
ATOM    754  CG  GLN A 117       9.262 -21.272   6.578 
ATOM    755  CD  GLN A 117       9.944 -20.724   7.818 
ATOM    756  OE1 GLN A 117      10.525 -19.641   7.791 
ATOM    757  NE2 GLN A 117       9.847 -21.480   8.943 
ATOM    758  C   GLN A 117       9.264 -18.399   4.045 
ATOM    759  O   GLN A 117       9.593 -17.322   4.542 
ATOM    760  N   TYR A 118       8.444 -18.476   2.979 
ATOM    761  CA  TYR A 118       7.961 -17.279   2.352 
ATOM    762  CB  TYR A 118       8.554 -17.047   0.952 
ATOM    763  CG  TYR A 118      10.003 -16.728   1.079 
ATOM    764  CD1 TYR A 118      10.406 -15.445   1.371 
ATOM    765  CD2 TYR A 118      10.958 -17.702   0.895 
ATOM    766  CE1 TYR A 118      11.740 -15.138   1.486 
ATOM    767  CE2 TYR A 118      12.294 -17.401   1.008 
ATOM    768  CZ  TYR A 118      12.686 -16.117   1.304 
ATOM    769  OH  TYR A 118      14.057 -15.806   1.420 
ATOM    770  C   TYR A 118       6.480 -17.356   2.150 
ATOM    771  O   TYR A 118       5.907 -18.436   2.018 
ATOM    772  N   ARG A 119       5.827 -16.174   2.139 
ATOM    773  CA  ARG A 119       4.427 -16.059   1.843 
ATOM    774  CB  ARG A 119       3.652 -15.202   2.858 
ATOM    775  CG  ARG A 119       3.673 -15.788   4.269 
ATOM    776  CD  ARG A 119       2.594 -16.840   4.518 
ATOM    777  NE  ARG A 119       2.885 -17.449   5.844 
ATOM    778  CZ  ARG A 119       1.863 -17.879   6.638 
ATOM    779  NH1 ARG A 119       0.571 -17.731   6.223 
ATOM    780  NH2 ARG A 119       2.135 -18.448   7.848 
ATOM    781  C   ARG A 119       4.365 -15.344   0.526 
ATOM    782  O   ARG A 119       5.061 -14.349   0.325 
ATOM    783  N   ALA A 120       3.524 -15.828  -0.411 
ATOM    784  CA  ALA A 120       3.516 -15.241  -1.722 
ATOM    785  CB  ALA A 120       3.540 -16.279  -2.857 
ATOM    786  C   ALA A 120       2.290 -14.411  -1.918 
ATOM    787  O   ALA A 120       1.191 -14.774  -1.498 
ATOM    788  N   THR A 121       2.473 -13.235  -2.553 
ATOM    789  CA  THR A 121       1.362 -12.387  -2.858 
ATOM    790  CB  THR A 121       1.414 -11.077  -2.132 
ATOM    791  OG1 THR A 121       1.493 -11.279  -0.729 
ATOM    792  CG2 THR A 121       0.136 -10.304  -2.467 
ATOM    793  C   THR A 121       1.454 -12.058  -4.319 
ATOM    794  O   THR A 121       2.368 -11.355  -4.746 
ATOM    795  N   ALA A 122       0.503 -12.561  -5.131 
ATOM    796  CA  ALA A 122       0.506 -12.258  -6.535 
ATOM    797  CB  ALA A 122      -0.363 -13.214  -7.372 
ATOM    798  C   ALA A 122      -0.051 -10.879  -6.695 
ATOM    799  O   ALA A 122      -0.797 -10.403  -5.841 
ATOM    800  N   GLY A 123       0.311 -10.190  -7.800 
ATOM    801  CA  GLY A 123      -0.202  -8.866  -8.009 
ATOM    802  C   GLY A 123      -0.066  -8.514  -9.455 
ATOM    803  O   GLY A 123       0.601  -9.210 -10.221 
ATOM    804  N   PHE A 124      -0.738  -7.418  -9.864 
ATOM    805  CA  PHE A 124      -0.677  -6.940 -11.215 
ATOM    806  CB  PHE A 124      -1.952  -7.333 -11.988 
ATOM    807  CG  PHE A 124      -1.880  -6.953 -13.427 
ATOM    808  CD1 PHE A 124      -1.110  -7.677 -14.309 
ATOM    809  CD2 PHE A 124      -2.620  -5.893 -13.902 
ATOM    810  CE1 PHE A 124      -1.058  -7.330 -15.640 
ATOM    811  CE2 PHE A 124      -2.573  -5.544 -15.231 
ATOM    812  CZ  PHE A 124      -1.789  -6.263 -16.103 
ATOM    813  C   PHE A 124      -0.614  -5.444 -11.112 
ATOM    814  O   PHE A 124      -1.586  -4.807 -10.707 
ATOM    815  N   ARG A 125       0.538  -4.838 -11.470 
ATOM    816  CA  ARG A 125       0.653  -3.408 -11.368 
ATOM    817  CB  ARG A 125       0.731  -2.905  -9.919 
ATOM    818  CG  ARG A 125       1.922  -3.477  -9.148 
ATOM    819  CD  ARG A 125       2.201  -2.737  -7.841 
ATOM    820  NE  ARG A 125       2.654  -1.368  -8.212 
ATOM    821  CZ  ARG A 125       2.539  -0.343  -7.320 
ATOM    822  NH1 ARG A 125       2.021  -0.575  -6.078 
ATOM    823  NH2 ARG A 125       2.940   0.912  -7.672 
ATOM    824  C   ARG A 125       1.930  -2.974 -12.029 
ATOM    825  O   ARG A 125       2.704  -3.796 -12.517 
ATOM    826  N   ASN A 126       2.164  -1.643 -12.058 
ATOM    827  CA  ASN A 126       3.348  -1.060 -12.631 
ATOM    828  CB  ASN A 126       3.319   0.475 -12.733 
ATOM    829  CG  ASN A 126       2.288   0.920 -13.750 
ATOM    830  OD1 ASN A 126       1.798   0.128 -14.551 
ATOM    831  ND2 ASN A 126       1.954   2.238 -13.724 
ATOM    832  C   ASN A 126       4.475  -1.326 -11.687 
ATOM    833  O   ASN A 126       4.252  -1.649 -10.522 
ATOM    834  N   VAL A 127       5.728  -1.187 -12.170 
ATOM    835  CA  VAL A 127       6.853  -1.442 -11.318 
ATOM    836  CB  VAL A 127       7.620  -2.670 -11.710 
ATOM    837  CG1 VAL A 127       6.692  -3.888 -11.560 
ATOM    838  CG2 VAL A 127       8.164  -2.479 -13.137 
ATOM    839  C   VAL A 127       7.801  -0.286 -11.389 
ATOM    840  O   VAL A 127       7.791   0.482 -12.349 
ATOM    841  N   VAL A 128       8.640  -0.129 -10.338 
ATOM    842  CA  VAL A 128       9.608   0.932 -10.290 
ATOM    843  CB  VAL A 128       9.558   1.739  -9.024 
ATOM    844  CG1 VAL A 128      10.684   2.788  -9.058 
ATOM    845  CG2 VAL A 128       8.156   2.343  -8.876 
ATOM    846  C   VAL A 128      10.968   0.306 -10.332 
ATOM    847  O   VAL A 128      11.242  -0.659  -9.620 
ATOM    848  N   VAL A 129      11.864   0.853 -11.180 
ATOM    849  CA  VAL A 129      13.192   0.316 -11.293 
ATOM    850  CB  VAL A 129      13.377  -0.597 -12.470 
ATOM    851  CG1 VAL A 129      12.475  -1.829 -12.285 
ATOM    852  CG2 VAL A 129      13.103   0.196 -13.761 
ATOM    853  C   VAL A 129      14.143   1.454 -11.487 
ATOM    854  O   VAL A 129      13.740   2.610 -11.599 
ATOM    855  N   ALA A 130      15.453   1.141 -11.469 
ATOM    856  CA  ALA A 130      16.471   2.102 -11.776 
ATOM    857  CB  ALA A 130      17.570   2.201 -10.704 
ATOM    858  C   ALA A 130      17.107   1.586 -13.029 
ATOM    859  O   ALA A 130      17.251   0.376 -13.195 
ATOM    860  N   CYS A 131      17.489   2.483 -13.964 
ATOM    861  CA  CYS A 131      18.044   1.992 -15.195 
ATOM    862  CB  CYS A 131      17.222   2.356 -16.450 
ATOM    863  SG  CYS A 131      15.649   1.450 -16.538 
ATOM    864  C   CYS A 131      19.424   2.528 -15.408 
ATOM    865  O   CYS A 131      19.772   3.615 -14.946 
ATOM    866  N   GLU A 132      20.255   1.724 -16.108 
ATOM    867  CA  GLU A 132      21.592   2.093 -16.475 
ATOM    868  CB  GLU A 132      22.653   1.496 -15.531 
ATOM    869  CG  GLU A 132      24.095   1.876 -15.875 
ATOM    870  CD  GLU A 132      25.017   1.153 -14.901 
ATOM    871  OE1 GLU A 132      24.867  -0.090 -14.759 
ATOM    872  OE2 GLU A 132      25.883   1.833 -14.288 
ATOM    873  C   GLU A 132      21.835   1.497 -17.828 
ATOM    874  O   GLU A 132      21.581   0.315 -18.054 
ATOM    875  N   ASN A 133      22.341   2.307 -18.771 
ATOM    876  CA  ASN A 133      22.633   1.807 -20.081 
ATOM    877  CB  ASN A 133      23.666   0.669 -20.045 
ATOM    878  CG  ASN A 133      24.142   0.395 -21.460 
ATOM    879  OD1 ASN A 133      23.716   1.047 -22.412 
ATOM    880  ND2 ASN A 133      25.042  -0.612 -21.602 
ATOM    881  C   ASN A 133      21.369   1.284 -20.700 
ATOM    882  O   ASN A 133      21.405   0.415 -21.569 
ATOM    883  N   GLY A 134      20.206   1.809 -20.274 
ATOM    884  CA  GLY A 134      18.973   1.431 -20.908 
ATOM    885  C   GLY A 134      18.488   0.100 -20.407 
ATOM    886  O   GLY A 134      17.601  -0.497 -21.016 
ATOM    887  N   LEU A 135      19.052  -0.410 -19.291 
ATOM    888  CA  LEU A 135      18.626  -1.689 -18.777 
ATOM    889  CB  LEU A 135      19.722  -2.763 -18.865 
ATOM    890  CG  LEU A 135      20.118  -3.122 -20.306 
ATOM    891  CD1 LEU A 135      21.217  -4.195 -20.327 
ATOM    892  CD2 LEU A 135      18.890  -3.538 -21.130 
ATOM    893  C   LEU A 135      18.301  -1.547 -17.317 
ATOM    894  O   LEU A 135      18.890  -0.715 -16.629 
ATOM    895  N   PRO A 136      17.352  -2.313 -16.825 
ATOM    896  CA  PRO A 136      17.021  -2.252 -15.420 
ATOM    897  CD  PRO A 136      16.196  -2.669 -17.633 
ATOM    898  CB  PRO A 136      15.657  -2.921 -15.271 
ATOM    899  CG  PRO A 136      15.011  -2.730 -16.653 
ATOM    900  C   PRO A 136      18.077  -2.865 -14.544 
ATOM    901  O   PRO A 136      18.366  -4.050 -14.698 
ATOM    902  N   VAL A 137      18.700  -2.052 -13.670 
ATOM    903  CA  VAL A 137      19.685  -2.428 -12.695 
ATOM    904  CB  VAL A 137      20.708  -1.352 -12.497 
ATOM    905  CG1 VAL A 137      21.444  -1.158 -13.835 
ATOM    906  CG2 VAL A 137      20.006  -0.082 -11.995 
ATOM    907  C   VAL A 137      19.111  -2.788 -11.354 
ATOM    908  O   VAL A 137      19.737  -3.522 -10.593 
ATOM    909  N   HIS A 138      17.948  -2.222 -10.978 
ATOM    910  CA  HIS A 138      17.482  -2.425  -9.634 
ATOM    911  ND1 HIS A 138      17.868  -2.477  -6.392 
ATOM    912  CG  HIS A 138      17.517  -1.474  -7.267 
ATOM    913  CB  HIS A 138      18.027  -1.352  -8.671 
ATOM    914  NE2 HIS A 138      16.458  -1.147  -5.302 
ATOM    915  CD2 HIS A 138      16.654  -0.671  -6.586 
ATOM    916  CE1 HIS A 138      17.208  -2.233  -5.232 
ATOM    917  C   HIS A 138      15.989  -2.347  -9.596 
ATOM    918  O   HIS A 138      15.368  -1.672 -10.416 
ATOM    919  N   LEU A 139      15.380  -3.059  -8.624 
ATOM    920  CA  LEU A 139      13.959  -3.022  -8.464 
ATOM    921  CB  LEU A 139      13.328  -4.424  -8.387 
ATOM    922  CG  LEU A 139      11.796  -4.427  -8.219 
ATOM    923  CD1 LEU A 139      11.097  -3.859  -9.466 
ATOM    924  CD2 LEU A 139      11.275  -5.821  -7.830 
ATOM    925  C   LEU A 139      13.692  -2.338  -7.155 
ATOM    926  O   LEU A 139      14.328  -2.642  -6.146 
ATOM    927  N   ASP A 140      12.744  -1.377  -7.146 
ATOM    928  CA  ASP A 140      12.392  -0.683  -5.938 
ATOM    929  CB  ASP A 140      11.787   0.709  -6.222 
ATOM    930  CG  ASP A 140      11.444   1.439  -4.927 
ATOM    931  OD1 ASP A 140      10.721   0.858  -4.076 
ATOM    932  OD2 ASP A 140      11.902   2.602  -4.774 
ATOM    933  C   ASP A 140      11.357  -1.523  -5.257 
ATOM    934  O   ASP A 140      10.230  -1.654  -5.728 
ATOM    935  N   GLN A 141      11.749  -2.130  -4.123 
ATOM    936  CA  GLN A 141      10.948  -3.011  -3.316 
ATOM    937  CB  GLN A 141      11.779  -3.783  -2.278 
ATOM    938  CG  GLN A 141      12.762  -4.776  -2.905 
ATOM    939  CD  GLN A 141      11.952  -5.908  -3.523 
ATOM    940  OE1 GLN A 141      12.497  -6.786  -4.190 
ATOM    941  NE2 GLN A 141      10.610  -5.884  -3.303 
ATOM    942  C   GLN A 141       9.851  -2.293  -2.576 
ATOM    943  O   GLN A 141       8.819  -2.893  -2.282 
ATOM    944  N   SER A 142      10.034  -0.997  -2.253 
ATOM    945  CA  SER A 142       9.150  -0.301  -1.351 
ATOM    946  CB  SER A 142       9.491   1.193  -1.188 
ATOM    947  OG  SER A 142       9.124   1.919  -2.352 
ATOM    948  C   SER A 142       7.710  -0.375  -1.771 
ATOM    949  O   SER A 142       6.824  -0.464  -0.923 
ATOM    950  N   ILE A 143       7.420  -0.350  -3.080 
ATOM    951  CA  ILE A 143       6.051  -0.356  -3.517 
ATOM    952  CB  ILE A 143       5.929  -0.210  -5.009 
ATOM    953  CG1 ILE A 143       6.581  -1.395  -5.742 
ATOM    954  CG2 ILE A 143       6.534   1.151  -5.388 
ATOM    955  CD1 ILE A 143       6.281  -1.418  -7.241 
ATOM    956  C   ILE A 143       5.389  -1.633  -3.085 
ATOM    957  O   ILE A 143       4.203  -1.660  -2.760 
ATOM    958  N   PHE A 144       6.139  -2.743  -3.129 
ATOM    959  CA  PHE A 144       5.663  -4.054  -2.785 
ATOM    960  CB  PHE A 144       6.569  -5.164  -3.332 
ATOM    961  CG  PHE A 144       6.507  -4.997  -4.812 
ATOM    962  CD1 PHE A 144       5.397  -5.403  -5.519 
ATOM    963  CD2 PHE A 144       7.560  -4.429  -5.496 
ATOM    964  CE1 PHE A 144       5.340  -5.244  -6.884 
ATOM    965  CE2 PHE A 144       7.507  -4.271  -6.860 
ATOM    966  CZ  PHE A 144       6.396  -4.677  -7.557 
ATOM    967  C   PHE A 144       5.482  -4.230  -1.309 
ATOM    968  O   PHE A 144       4.699  -5.077  -0.876 
ATOM    969  N   ARG A 145       6.264  -3.500  -0.495 
ATOM    970  CA  ARG A 145       6.177  -3.640   0.929 
ATOM    971  CB  ARG A 145       7.187  -2.736   1.646 
ATOM    972  CG  ARG A 145       8.616  -2.950   1.149 
ATOM    973  CD  ARG A 145       9.671  -2.223   1.979 
ATOM    974  NE  ARG A 145       9.994  -3.112   3.127 
ATOM    975  CZ  ARG A 145      10.901  -4.116   2.955 
ATOM    976  NH1 ARG A 145      11.537  -4.250   1.755 
ATOM    977  NH2 ARG A 145      11.162  -4.987   3.973 
ATOM    978  C   ARG A 145       4.810  -3.223   1.343 
ATOM    979  O   ARG A 145       4.160  -3.893   2.145 
ATOM    980  N   ARG A 146       4.339  -2.101   0.769 
ATOM    981  CA  ARG A 146       3.061  -1.554   1.109 
ATOM    982  CB  ARG A 146       2.944  -0.061   0.750 
ATOM    983  CG  ARG A 146       4.017   0.799   1.422 
ATOM    984  CD  ARG A 146       3.933   2.291   1.088 
ATOM    985  NE  ARG A 146       5.205   2.914   1.552 
ATOM    986  CZ  ARG A 146       6.283   2.930   0.714 
ATOM    987  NH1 ARG A 146       6.168   2.412  -0.544 
ATOM    988  NH2 ARG A 146       7.470   3.456   1.131 
ATOM    989  C   ARG A 146       2.016  -2.301   0.298 
ATOM    990  O   ARG A 146       1.257  -1.625  -0.446 
ATOM    991  OXT ARG A 146       1.959  -3.554   0.415 
TER
HEADER lig_27.pdb
ATOM      1  P    DC A   1       4.126-901.831-373.459 
ATOM      2  OP1  DC A   1       3.460-902.950-372.755 
ATOM      3  OP2  DC A   1       3.334-900.590-373.602 
ATOM      4  O5'  DC A   1       5.520-901.500-372.746 
ATOM      5  C5'  DC A   1       6.694-902.241-373.127 
ATOM      6  C4'  DC A   1       7.873-901.301-373.282 
ATOM      7  O4'  DC A   1       7.968-900.746-374.625 
ATOM      8  C3'  DC A   1       7.866-900.071-372.375 
ATOM      9  O3'  DC A   1       9.201-899.788-371.973 
ATOM     10  C2'  DC A   1       7.377-898.932-373.270 
ATOM     11  C1'  DC A   1       8.153-899.343-374.518 
ATOM     12  N1   DC A   1       7.649-898.714-375.770 
ATOM     13  C2   DC A   1       8.579-898.391-376.755 
ATOM     14  O2   DC A   1       9.773-898.639-376.551 
ATOM     15  N3   DC A   1       8.141-897.816-377.904 
ATOM     16  C4   DC A   1       6.838-897.564-378.086 
ATOM     17  N4   DC A   1       6.460-897.001-379.224 
ATOM     18  C5   DC A   1       5.865-897.886-377.086 
ATOM     19  C6   DC A   1       6.323-898.460-375.945 
ATOM     20  P    DA A   2       9.474-899.307-370.471 
ATOM     21  OP1  DA A   2       9.569-900.487-369.582 
ATOM     22  OP2  DA A   2       8.475-898.285-370.088 
ATOM     23  O5'  DA A   2      10.913-898.624-370.614 
ATOM     24  C5'  DA A   2      11.823-899.117-371.615 
ATOM     25  C4'  DA A   2      12.481-897.955-372.335 
ATOM     26  O4'  DA A   2      11.705-897.498-373.479 
ATOM     27  C3'  DA A   2      12.691-896.690-371.503 
ATOM     28  O3'  DA A   2      13.925-896.091-371.878 
ATOM     29  C2'  DA A   2      11.552-895.760-371.919 
ATOM     30  C1'  DA A   2      11.595-896.085-373.409 
ATOM     31  N9   DA A   2      10.366-895.680-374.147 
ATOM     32  C8   DA A   2       9.074-895.678-373.706 
ATOM     33  N7   DA A   2       8.217-895.266-374.589 
ATOM     34  C5   DA A   2       8.998-894.972-375.699 
ATOM     35  C6   DA A   2       8.681-894.487-376.978 
ATOM     36  N6   DA A   2       7.432-894.199-377.371 
ATOM     37  N1   DA A   2       9.698-894.307-377.842 
ATOM     38  C2   DA A   2      10.936-894.595-377.445 
ATOM     39  N3   DA A   2      11.351-895.051-376.283 
ATOM     40  C4   DA A   2      10.315-895.222-375.438 
ATOM     41  P    DT A   3      14.852-895.448-370.743 
ATOM     42  OP1  DT A   3      15.678-896.506-370.118 
ATOM     43  OP2  DT A   3      14.021-894.644-369.820 
ATOM     44  O5'  DT A   3      15.785-894.479-371.609 
ATOM     45  C5'  DT A   3      16.089-894.835-372.971 
ATOM     46  C4'  DT A   3      15.969-893.617-373.865 
ATOM     47  O4'  DT A   3      14.618-893.431-374.372 
ATOM     48  C3'  DT A   3      16.305-892.276-373.211 
ATOM     49  O3'  DT A   3      16.964-891.452-374.164 
ATOM     50  C2'  DT A   3      14.947-891.653-372.887 
ATOM     51  C1'  DT A   3      14.247-892.075-374.174 
ATOM     52  N1   DT A   3      12.761-892.008-374.098 
ATOM     53  C2   DT A   3      12.091-891.651-375.243 
ATOM     54  O2   DT A   3      12.659-891.395-376.291 
ATOM     55  N3   DT A   3      10.715-891.598-375.134 
ATOM     56  C4   DT A   3       9.972-891.867-374.002 
ATOM     57  O4   DT A   3       8.743-891.786-374.026 
ATOM     58  C5   DT A   3      10.765-892.232-372.851 
ATOM     59  C7   DT A   3      10.034-892.540-371.577 
ATOM     60  C6   DT A   3      12.104-892.291-372.929 
ATOM     61  P    DG A   4      18.186-890.535-373.684 
ATOM     62  OP1  DG A   4      19.431-891.334-373.671 
ATOM     63  OP2  DG A   4      17.833-889.864-372.413 
ATOM     64  O5'  DG A   4      18.251-889.454-374.861 
ATOM     65  C5'  DG A   4      17.839-889.839-376.186 
ATOM     66  C4'  DG A   4      16.982-888.750-376.799 
ATOM     67  O4'  DG A   4      15.570-888.905-376.476 
ATOM     68  C3'  DG A   4      17.306-887.322-376.360 
ATOM     69  O3'  DG A   4      17.136-886.448-377.470 
ATOM     70  C2'  DG A   4      16.243-886.989-375.312 
ATOM     71  C1'  DG A   4      15.073-887.652-376.032 
ATOM     72  N9   DG A   4      13.896-887.907-375.154 
ATOM     73  C8   DG A   4      13.863-888.246-373.819 
ATOM     74  N7   DG A   4      12.654-888.400-373.338 
ATOM     75  C5   DG A   4      11.827-888.146-374.431 
ATOM     76  C6   DG A   4      10.411-888.159-374.528 
ATOM     77  O6   DG A   4       9.582-888.403-373.657 
ATOM     78  N1   DG A   4       9.985-887.842-375.825 
ATOM     79  C2   DG A   4      10.818-887.550-376.889 
ATOM     80  N2   DG A   4      10.214-887.273-378.047 
ATOM     81  N3   DG A   4      12.145-887.538-376.796 
ATOM     82  C4   DG A   4      12.576-887.843-375.544 
ATOM     83  P    DA A   5      18.178-885.252-377.681 
ATOM     84  OP1  DA A   5      19.373-885.755-378.396 
ATOM     85  OP2  DA A   5      18.430-884.579-376.388 
ATOM     86  O5'  DA A   5      17.348-884.277-378.641 
ATOM     87  C5'  DA A   5      16.382-884.844-379.546 
ATOM     88  C4'  DA A   5      15.111-884.020-379.530 
ATOM     89  O4'  DA A   5      14.179-884.456-378.499 
ATOM     90  C3'  DA A   5      15.289-882.526-379.258 
ATOM     91  O3'  DA A   5      14.352-881.800-380.044 
ATOM     92  C2'  DA A   5      14.922-882.355-377.784 
ATOM     93  C1'  DA A   5      13.734-883.313-377.785 
ATOM     94  N9   DA A   5      13.317-883.751-376.425 
ATOM     95  C8   DA A   5      14.100-883.978-375.328 
ATOM     96  N7   DA A   5      13.436-884.353-374.279 
ATOM     97  C5   DA A   5      12.117-884.377-374.708 
ATOM     98  C6   DA A   5      10.915-884.699-374.056 
ATOM     99  N6   DA A   5      10.847-885.076-372.771 
ATOM    100  N1   DA A   5       9.780-884.618-374.775 
ATOM    101  C2   DA A   5       9.853-884.244-376.051 
ATOM    102  N3   DA A   5      10.911-883.921-376.763 
ATOM    103  C4   DA A   5      12.033-884.010-376.019 
ATOM    104  P    DA A   6      14.810-880.423-380.722 
ATOM    105  OP1  DA A   6      15.503-880.706-381.998 
ATOM    106  OP2  DA A   6      15.564-879.614-379.739 
ATOM    107  O5'  DA A   6      13.397-879.732-381.017 
ATOM    108  C5'  DA A   6      12.254-880.565-381.279 
ATOM    109  C4'  DA A   6      11.046-880.041-380.526 
ATOM    110  O4'  DA A   6      10.951-880.590-379.180 
ATOM    111  C3'  DA A   6      11.002-878.529-380.310 
ATOM    112  O3'  DA A   6       9.654-878.088-380.417 
ATOM    113  C2'  DA A   6      11.467-878.329-378.868 
ATOM    114  C1'  DA A   6      10.721-879.521-378.275 
ATOM    115  N9   DA A   6      11.221-879.934-376.934 
ATOM    116  C8   DA A   6      12.499-879.899-376.458 
ATOM    117  N7   DA A   6      12.618-880.328-375.240 
ATOM    118  C5   DA A   6      11.323-880.674-374.880 
ATOM    119  C6   DA A   6      10.776-881.201-373.698 
ATOM    120  N6   DA A   6      11.504-881.483-372.608 
ATOM    121  N1   DA A   6       9.450-881.427-373.676 
ATOM    122  C2   DA A   6       8.732-881.145-374.763 
ATOM    123  N3   DA A   6       9.129-880.654-375.916 
ATOM    124  C4   DA A   6      10.460-880.436-375.912 
ATOM    125  P    DG A   7       9.346-876.702-381.154 
ATOM    126  OP1  DG A   7       9.278-876.922-382.616 
ATOM    127  OP2  DG A   7      10.307-875.673-380.697 
ATOM    128  O5'  DG A   7       7.887-876.361-380.592 
ATOM    129  C5'  DG A   7       7.007-877.443-380.235 
ATOM    130  C4'  DG A   7       6.321-877.141-378.918 
ATOM    131  O4'  DG A   7       7.098-877.592-377.771 
ATOM    132  C3'  DG A   7       6.061-875.663-378.627 
ATOM    133  O3'  DG A   7       4.814-875.538-377.955 
ATOM    134  C2'  DG A   7       7.175-875.256-377.662 
ATOM    135  C1'  DG A   7       7.161-876.533-376.828 
ATOM    136  N9   DG A   7       8.386-876.722-376.002 
ATOM    137  C8   DG A   7       9.689-876.373-376.284 
ATOM    138  N7   DG A   7      10.542-876.680-375.336 
ATOM    139  C5   DG A   7       9.746-877.273-374.357 
ATOM    140  C6   DG A   7      10.104-877.811-373.092 
ATOM    141  O6   DG A   7      11.213-877.876-372.569 
ATOM    142  N1   DG A   7       8.983-878.314-372.416 
ATOM    143  C2   DG A   7       7.689-878.300-372.898 
ATOM    144  N2   DG A   7       6.760-878.830-372.099 
ATOM    145  N3   DG A   7       7.356-877.796-374.084 
ATOM    146  C4   DG A   7       8.430-877.303-374.753 
ATOM    147  P    DA A   8       3.851-874.314-378.327 
ATOM    148  OP1  DA A   8       3.051-874.657-379.524 
ATOM    149  OP2  DA A   8       4.643-873.068-378.410 
ATOM    150  O5'  DA A   8       2.899-874.260-377.041 
ATOM    151  C5'  DA A   8       2.624-875.479-376.324 
ATOM    152  C4'  DA A   8       2.716-875.233-374.831 
ATOM    153  O4'  DA A   8       4.069-875.413-374.321 
ATOM    154  C3'  DA A   8       2.330-873.831-374.362 
ATOM    155  O3'  DA A   8       1.657-873.932-373.113 
ATOM    156  C2'  DA A   8       3.663-873.116-374.139 
ATOM    157  C1'  DA A   8       4.393-874.297-373.507 
ATOM    158  N9   DA A   8       5.874-874.147-373.495 
ATOM    159  C8   DA A   8       6.674-873.546-374.424 
ATOM    160  N7   DA A   8       7.937-873.576-374.128 
ATOM    161  C5   DA A   8       7.980-874.247-372.914 
ATOM    162  C6   DA A   8       9.041-874.606-372.067 
ATOM    163  N6   DA A   8      10.325-874.325-372.330 
ATOM    164  N1   DA A   8       8.734-875.268-370.935 
ATOM    165  C2   DA A   8       7.457-875.545-370.680 
ATOM    166  N3   DA A   8       6.387-875.263-371.391 
ATOM    167  C4   DA A   8       6.722-874.601-372.518 
ATOM    168  P    DA A   9       0.400-872.981-372.829 
ATOM    169  OP1  DA A   9      -0.819-873.583-373.415 
ATOM    170  OP2  DA A   9       0.715-871.601-373.260 
ATOM    171  O5'  DA A   9       0.315-873.039-371.232 
ATOM    172  C5'  DA A   9       0.758-874.228-370.552 
ATOM    173  C4'  DA A   9       1.587-873.854-369.340 
ATOM    174  O4'  DA A   9       2.998-873.693-369.661 
ATOM    175  C3'  DA A   9       1.212-872.539-368.658 
ATOM    176  O3'  DA A   9       1.368-872.689-367.252 
ATOM    177  C2'  DA A   9       2.250-871.534-369.157 
ATOM    178  C1'  DA A   9       3.450-872.473-369.094 
ATOM    179  N9   DA A   9       4.622-872.002-369.882 
ATOM    180  C8   DA A   9       4.629-871.313-371.061 
ATOM    181  N7   DA A   9       5.818-871.042-371.504 
ATOM    182  C5   DA A   9       6.663-871.592-370.550 
ATOM    183  C6   DA A   9       8.063-871.643-370.440 
ATOM    184  N6   DA A   9       8.895-871.108-371.344 
ATOM    185  N1   DA A   9       8.577-872.267-369.364 
ATOM    186  C2   DA A   9       7.745-872.797-368.470 
ATOM    187  N3   DA A   9       6.430-872.812-368.465 
ATOM    188  C4   DA A   9       5.940-872.181-369.553 
ATOM    189  P    DA A  10       0.291-872.018-366.275 
ATOM    190  OP1  DA A  10      -0.877-872.916-366.135 
ATOM    191  OP2  DA A  10       0.000-870.641-366.729 
ATOM    192  O5'  DA A  10       1.103-871.970-364.897 
ATOM    193  C5'  DA A  10       2.098-872.977-364.636 
ATOM    194  C4'  DA A  10       3.342-872.338-364.053 
ATOM    195  O4'  DA A  10       4.274-871.896-365.081 
ATOM    196  C3'  DA A  10       3.112-871.089-363.203 
ATOM    197  O3'  DA A  10       4.035-871.091-362.121 
ATOM    198  C2'  DA A  10       3.453-869.922-364.129 
ATOM    199  C1'  DA A  10       4.671-870.567-364.784 
ATOM    200  N9   DA A  10       5.085-869.912-366.057 
ATOM    201  C8   DA A  10       4.295-869.331-367.007 
ATOM    202  N7   DA A  10       4.956-868.841-368.010 
ATOM    203  C5   DA A  10       6.282-869.117-367.704 
ATOM    204  C6   DA A  10       7.484-868.851-368.378 
ATOM    205  N6   DA A  10       7.548-868.217-369.557 
ATOM    206  N1   DA A  10       8.626-869.261-367.794 
ATOM    207  C2   DA A  10       8.558-869.891-366.622 
ATOM    208  N3   DA A  10       7.500-870.193-365.903 
ATOM    209  C4   DA A  10       6.370-869.771-366.509 
ATOM    210  P    DG A  11       3.541-870.600-360.679 
ATOM    211  OP1  DG A  11       2.876-871.719-359.975 
ATOM    212  OP2  DG A  11       2.749-869.359-360.822 
ATOM    213  O5'  DG A  11       4.935-870.269-359.965 
ATOM    214  C5'  DG A  11       6.109-871.010-360.347 
ATOM    215  C4'  DG A  11       7.288-870.070-360.502 
ATOM    216  O4'  DG A  11       7.384-869.515-361.844 
ATOM    217  C3'  DG A  11       7.281-868.840-359.594 
ATOM    218  O3'  DG A  11       8.616-868.557-359.192 
ATOM    219  C2'  DG A  11       6.793-867.701-360.489 
ATOM    220  C1'  DG A  11       7.568-868.112-361.737 
ATOM    221  N9   DG A  11       7.065-867.483-362.990 
ATOM    222  C8   DG A  11       5.773-867.154-363.342 
ATOM    223  N7   DG A  11       5.666-866.606-364.527 
ATOM    224  C5   DG A  11       6.979-866.568-364.994 
ATOM    225  C6   DG A  11       7.498-866.082-366.223 
ATOM    226  O6   DG A  11       6.896-865.578-367.168 
ATOM    227  N1   DG A  11       8.890-866.236-366.286 
ATOM    228  C2   DG A  11       9.677-866.786-365.294 
ATOM    229  N2   DG A  11      10.987-866.844-365.547 
ATOM    230  N3   DG A  11       9.188-867.242-364.141 
ATOM    231  C4   DG A  11       7.840-867.100-364.063 
ATOM    232  P    DA A  12       8.890-868.076-357.690 
ATOM    233  OP1  DA A  12       8.985-869.256-356.802 
ATOM    234  OP2  DA A  12       7.891-867.054-357.307 
ATOM    235  O5'  DA A  12      10.328-867.393-357.834 
ATOM    236  C5'  DA A  12      11.239-867.886-358.835 
ATOM    237  C4'  DA A  12      11.897-866.724-359.554 
ATOM    238  O4'  DA A  12      11.120-866.267-360.698 
ATOM    239  C3'  DA A  12      12.106-865.459-358.722 
ATOM    240  O3'  DA A  12      13.341-864.860-359.097 
ATOM    241  C2'  DA A  12      10.968-864.529-359.139 
ATOM    242  C1'  DA A  12      11.010-864.854-360.629 
ATOM    243  N9   DA A  12       9.781-864.449-361.366 
ATOM    244  C8   DA A  12       8.489-864.447-360.925 
ATOM    245  N7   DA A  12       7.633-864.035-361.808 
ATOM    246  C5   DA A  12       8.414-863.741-362.918 
ATOM    247  C6   DA A  12       8.097-863.256-364.197 
ATOM    248  N6   DA A  12       6.847-862.968-364.591 
ATOM    249  N1   DA A  12       9.113-863.076-365.061 
ATOM    250  C2   DA A  12      10.352-863.364-364.664 
ATOM    251  N3   DA A  12      10.766-863.820-363.503 
ATOM    252  C4   DA A  12       9.730-863.991-362.657 
ATOM    253  P    DC A  13      14.268-864.217-357.962 
ATOM    254  OP1  DC A  13      15.093-865.275-357.338 
ATOM    255  OP2  DC A  13      13.437-863.413-357.039 
ATOM    256  O5'  DC A  13      15.200-863.247-358.828 
ATOM    257  C5'  DC A  13      15.505-863.604-360.190 
ATOM    258  C4'  DC A  13      15.385-862.385-361.084 
ATOM    259  O4'  DC A  13      14.033-862.200-361.591 
ATOM    260  C3'  DC A  13      15.720-861.045-360.430 
ATOM    261  O3'  DC A  13      16.380-860.221-361.383 
ATOM    262  C2'  DC A  13      14.363-860.422-360.106 
ATOM    263  C1'  DC A  13      13.663-860.844-361.393 
ATOM    264  N1   DC A  13      12.176-860.777-361.317 
ATOM    265  C2   DC A  13      11.483-860.417-362.469 
ATOM    266  O2   DC A  13      12.123-860.170-363.498 
ATOM    267  N3   DC A  13      10.127-860.348-362.421 
ATOM    268  C4   DC A  13       9.471-860.623-361.286 
ATOM    269  N4   DC A  13       8.149-860.543-361.289 
ATOM    270  C5   DC A  13      10.166-860.995-360.089 
ATOM    271  C6   DC A  13      11.520-861.057-360.159 
ATOM    272  P    DG A  14      17.601-859.304-360.903 
ATOM    273  OP1  DG A  14      18.846-860.103-360.891 
ATOM    274  OP2  DG A  14      17.248-858.633-359.632 
ATOM    275  O5'  DG A  14      17.667-858.223-362.081 
ATOM    276  C5'  DG A  14      17.255-858.608-363.406 
ATOM    277  C4'  DG A  14      16.398-857.519-364.018 
ATOM    278  O4'  DG A  14      14.986-857.674-363.696 
ATOM    279  C3'  DG A  14      16.722-856.091-363.579 
ATOM    280  O3'  DG A  14      16.552-855.217-364.689 
ATOM    281  C2'  DG A  14      15.658-855.758-362.532 
ATOM    282  C1'  DG A  14      14.488-856.421-363.252 
ATOM    283  N9   DG A  14      13.312-856.676-362.374 
ATOM    284  C8   DG A  14      13.278-857.015-361.038 
ATOM    285  N7   DG A  14      12.069-857.169-360.557 
ATOM    286  C5   DG A  14      11.243-856.915-361.650 
ATOM    287  C6   DG A  14       9.827-856.928-361.748 
ATOM    288  O6   DG A  14       8.997-857.172-360.876 
ATOM    289  N1   DG A  14       9.401-856.611-363.045 
ATOM    290  C2   DG A  14      10.233-856.319-364.108 
ATOM    291  N2   DG A  14       9.629-856.042-365.266 
ATOM    292  N3   DG A  14      11.561-856.307-364.015 
ATOM    293  C4   DG A  14      11.991-856.612-362.764 
ATOM    294  P    DT A  15      17.593-854.021-364.901 
ATOM    295  OP1  DT A  15      18.789-854.524-365.615 
ATOM    296  OP2  DT A  15      17.845-853.348-363.608 
ATOM    297  O5'  DT A  15      16.764-853.046-365.861 
ATOM    298  C5'  DT A  15      15.798-853.613-366.765 
ATOM    299  C4'  DT A  15      14.526-852.789-366.750 
ATOM    300  O4'  DT A  15      13.594-853.225-365.718 
ATOM    301  C3'  DT A  15      14.705-851.295-366.477 
ATOM    302  O3'  DT A  15      13.767-850.569-367.263 
ATOM    303  C2'  DT A  15      14.338-851.124-365.003 
ATOM    304  C1'  DT A  15      13.149-852.082-365.004 
ATOM    305  N1   DT A  15      12.732-852.520-363.644 
ATOM    306  C2   DT A  15      11.390-852.728-363.439 
ATOM    307  O2   DT A  15      10.553-852.571-364.310 
ATOM    308  N3   DT A  15      11.040-853.133-362.164 
ATOM    309  C4   DT A  15      11.902-853.341-361.106 
ATOM    310  O4   DT A  15      11.471-853.704-360.010 
ATOM    311  C5   DT A  15      13.290-853.096-361.420 
ATOM    312  C7   DT A  15      14.294-853.300-360.323 
ATOM    313  C6   DT A  15      13.658-852.702-362.649 
ATOM    314  P    DG A  16      14.226-849.192-367.941 
ATOM    315  OP1  DG A  16      14.919-849.475-369.218 
ATOM    316  OP2  DG A  16      14.980-848.383-366.959 
ATOM    317  O5'  DG A  16      12.813-848.500-368.236 
ATOM    318  C5'  DG A  16      11.669-849.334-368.499 
ATOM    319  C4'  DG A  16      10.462-848.810-367.745 
ATOM    320  O4'  DG A  16      10.367-849.359-366.400 
ATOM    321  C3'  DG A  16      10.418-847.298-367.530 
ATOM    322  O3'  DG A  16       9.069-846.857-367.636 
ATOM    323  C2'  DG A  16      10.882-847.098-366.087 
ATOM    324  C1'  DG A  16      10.137-848.290-365.495 
ATOM    325  N9   DG A  16      10.636-848.703-364.154 
ATOM    326  C8   DG A  16      11.921-848.674-363.657 
ATOM    327  N7   DG A  16      12.026-849.112-362.424 
ATOM    328  C5   DG A  16      10.719-849.453-362.082 
ATOM    329  C6   DG A  16      10.199-849.985-360.872 
ATOM    330  O6   DG A  16      10.798-850.268-359.838 
ATOM    331  N1   DG A  16       8.814-850.183-360.953 
ATOM    332  C2   DG A  16       8.033-849.905-362.058 
ATOM    333  N2   DG A  16       6.730-850.166-361.934 
ATOM    334  N3   DG A  16       8.520-849.406-363.192 
ATOM    335  C4   DG A  16       9.863-849.208-363.130 
ATOM    336  P    DC A  17       8.762-845.471-368.373 
ATOM    337  OP1  DC A  17       8.693-845.691-369.836 
ATOM    338  OP2  DC A  17       9.722-844.442-367.917 
ATOM    339  O5'  DC A  17       7.303-845.130-367.811 
ATOM    340  C5'  DC A  17       6.423-846.212-367.454 
ATOM    341  C4'  DC A  17       5.737-845.909-366.137 
ATOM    342  O4'  DC A  17       6.514-846.361-364.991 
ATOM    343  C3'  DC A  17       5.477-844.432-365.847 
ATOM    344  O3'  DC A  17       4.229-844.307-365.175 
ATOM    345  C2'  DC A  17       6.590-844.025-364.881 
ATOM    346  C1'  DC A  17       6.577-845.302-364.048 
ATOM    347  N1   DC A  17       7.802-845.491-363.221 
ATOM    348  C2   DC A  17       7.659-846.101-361.978 
ATOM    349  O2   DC A  17       6.533-846.457-361.615 
ATOM    350  N3   DC A  17       8.764-846.281-361.210 
ATOM    351  C4   DC A  17       9.967-845.880-361.640 
ATOM    352  N4   DC A  17      11.014-846.079-360.853 
ATOM    353  C5   DC A  17      10.135-845.250-362.915 
ATOM    354  C6   DC A  17       9.019-845.079-363.668 
ATOM    355  P    DG A  18       3.266-843.083-365.546 
ATOM    356  OP1  DG A  18       2.467-843.426-366.743 
ATOM    357  OP2  DG A  18       4.059-841.837-365.629 
ATOM    358  O5'  DG A  18       2.314-843.029-364.261 
ATOM    359  C5'  DG A  18       2.039-844.248-363.543 
ATOM    360  C4'  DG A  18       2.132-844.002-362.050 
ATOM    361  O4'  DG A  18       3.484-844.182-361.540 
ATOM    362  C3'  DG A  18       1.745-842.600-361.581 
ATOM    363  O3'  DG A  18       1.072-842.701-360.332 
ATOM    364  C2'  DG A  18       3.078-841.885-361.359 
ATOM    365  C1'  DG A  18       3.808-843.066-360.726 
ATOM    366  N9   DG A  18       5.290-842.916-360.715 
ATOM    367  C8   DG A  18       6.113-842.313-361.641 
ATOM    368  N7   DG A  18       7.386-842.352-361.330 
ATOM    369  C5   DG A  18       7.408-843.028-360.111 
ATOM    370  C6   DG A  18       8.504-843.374-359.279 
ATOM    371  O6   DG A  18       9.700-843.154-359.449 
ATOM    372  N1   DG A  18       8.079-844.058-358.130 
ATOM    373  C2   DG A  18       6.767-844.365-357.827 
ATOM    374  N2   DG A  18       6.569-845.023-356.682 
ATOM    375  N3   DG A  18       5.740-844.040-358.609 
ATOM    376  C4   DG A  18       6.135-843.376-359.726 
ATOM    377  P    DG A  19      -0.184-841.750-360.049 
ATOM    378  OP1  DG A  19      -1.403-842.351-360.634 
ATOM    379  OP2  DG A  19       0.131-840.370-360.480 
ATOM    380  O5'  DG A  19      -0.269-841.808-358.452 
ATOM    381  C5'  DG A  19       0.173-842.997-357.772 
ATOM    382  C4'  DG A  19       1.003-842.623-356.559 
ATOM    383  O4'  DG A  19       2.414-842.462-356.880 
ATOM    384  C3'  DG A  19       0.627-841.308-355.877 
ATOM    385  O3'  DG A  19       0.783-841.458-354.471 
ATOM    386  C2'  DG A  19       1.665-840.303-356.376 
ATOM    387  C1'  DG A  19       2.866-841.242-356.313 
ATOM    388  N9   DG A  19       4.037-840.771-357.102 
ATOM    389  C8   DG A  19       4.064-840.075-358.291 
ATOM    390  N7   DG A  19       5.272-839.809-358.728 
ATOM    391  C5   DG A  19       6.104-840.367-357.758 
ATOM    392  C6   DG A  19       7.520-840.400-357.679 
ATOM    393  O6   DG A  19       8.345-839.936-358.461 
ATOM    394  N1   DG A  19       7.954-841.070-356.525 
ATOM    395  C2   DG A  19       7.127-841.633-355.574 
ATOM    396  N2   DG A  19       7.735-842.229-354.546 
ATOM    397  N3   DG A  19       5.797-841.602-355.650 
ATOM    398  C4   DG A  19       5.361-840.956-356.763 
ATOM    399  P    DA A  20      -0.293-840.787-353.495 
ATOM    400  OP1  DA A  20      -1.461-841.685-353.354 
ATOM    401  OP2  DA A  20      -0.584-839.409-353.948 
ATOM    402  O5'  DA A  20       0.518-840.739-352.116 
ATOM    403  C5'  DA A  20       1.513-841.746-351.855 
ATOM    404  C4'  DA A  20       2.757-841.107-351.272 
ATOM    405  O4'  DA A  20       3.689-840.665-352.301 
ATOM    406  C3'  DA A  20       2.527-839.857-350.422 
ATOM    407  O3'  DA A  20       3.450-839.860-349.340 
ATOM    408  C2'  DA A  20       2.869-838.690-351.349 
ATOM    409  C1'  DA A  20       4.087-839.336-352.004 
ATOM    410  N9   DA A  20       4.500-838.681-353.276 
ATOM    411  C8   DA A  20       3.711-838.100-354.226 
ATOM    412  N7   DA A  20       4.372-837.610-355.229 
ATOM    413  C5   DA A  20       5.697-837.886-354.924 
ATOM    414  C6   DA A  20       6.900-837.620-355.598 
ATOM    415  N6   DA A  20       6.963-836.986-356.777 
ATOM    416  N1   DA A  20       8.042-838.030-355.014 
ATOM    417  C2   DA A  20       7.973-838.660-353.842 
ATOM    418  N3   DA A  20       6.915-838.962-353.122 
ATOM    419  C4   DA A  20       5.786-838.540-353.729 
ATOM    420  P    DT A  21       2.957-839.369-347.898 
ATOM    421  OP1  DT A  21       2.291-840.488-347.194 
ATOM    422  OP2  DT A  21       2.165-838.128-348.041 
ATOM    423  O5'  DT A  21       4.351-839.038-347.184 
ATOM    424  C5'  DT A  21       5.525-839.779-347.566 
ATOM    425  C4'  DT A  21       6.704-838.839-347.721 
ATOM    426  O4'  DT A  21       6.799-838.284-349.064 
ATOM    427  C3'  DT A  21       6.697-837.609-346.814 
ATOM    428  O3'  DT A  21       8.032-837.326-346.411 
ATOM    429  C2'  DT A  21       6.208-836.470-347.709 
ATOM    430  C1'  DT A  21       6.984-836.881-348.957 
ATOM    431  N1   DT A  21       6.480-836.251-350.209 
ATOM    432  C2   DT A  21       7.410-835.940-351.171 
ATOM    433  O2   DT A  21       8.602-836.157-351.036 
ATOM    434  N3   DT A  21       6.907-835.357-352.318 
ATOM    435  C4   DT A  21       5.582-835.068-352.575 
ATOM    436  O4   DT A  21       5.251-834.544-353.640 
ATOM    437  C5   DT A  21       4.681-835.431-351.507 
ATOM    438  C7   DT A  21       3.221-835.150-351.705 
ATOM    439  C6   DT A  21       5.144-835.999-350.381 
ATOM    440  P    DC A  22       8.305-836.845-344.909 
ATOM    441  OP1  DC A  22       8.400-838.025-344.021 
ATOM    442  OP2  DC A  22       7.306-835.823-344.527 
ATOM    443  O5'  DC A  22       9.744-836.162-345.053 
ATOM    444  C5'  DC A  22      10.654-836.655-346.054 
ATOM    445  C4'  DC A  22      11.312-835.493-346.774 
ATOM    446  O4'  DC A  22      10.536-835.036-347.918 
ATOM    447  C3'  DC A  22      11.522-834.228-345.942 
ATOM    448  O3'  DC A  22      12.756-833.629-346.317 
ATOM    449  C2'  DC A  22      10.383-833.298-346.358 
ATOM    450  C1'  DC A  22      10.426-833.623-347.848 
ATOM    451  N1   DC A  22       9.197-833.218-348.586 
ATOM    452  C2   DC A  22       9.343-832.776-349.898 
ATOM    453  O2   DC A  22      10.476-832.740-350.392 
ATOM    454  N3   DC A  22       8.235-832.401-350.588 
ATOM    455  C4   DC A  22       7.025-832.456-350.015 
ATOM    456  N4   DC A  22       5.975-832.080-350.730 
ATOM    457  C5   DC A  22       6.853-832.906-348.667 
ATOM    458  C6   DC A  22       7.973-833.276-347.995 
ATOM    459  P    DC A  23      13.683-832.986-345.182 
ATOM    460  OP1  DC A  23      14.509-834.044-344.557 
ATOM    461  OP2  DC A  23      12.852-832.182-344.259 
ATOM    462  O5'  DC A  23      14.616-832.016-346.047 
ATOM    463  C5'  DC A  23      14.920-832.373-347.409 
ATOM    464  C4'  DC A  23      14.800-831.155-348.304 
ATOM    465  O4'  DC A  23      13.449-830.969-348.811 
ATOM    466  C3'  DC A  23      15.136-829.814-347.650 
ATOM    467  O3'  DC A  23      15.795-828.990-348.602 
ATOM    468  C2'  DC A  23      13.778-829.191-347.326 
ATOM    469  C1'  DC A  23      13.078-829.613-348.613 
ATOM    470  N1   DC A  23      11.592-829.546-348.536 
ATOM    471  C2   DC A  23      10.898-829.186-349.689 
ATOM    472  O2   DC A  23      11.538-828.939-350.718 
ATOM    473  N3   DC A  23       9.542-829.117-349.640 
ATOM    474  C4   DC A  23       8.887-829.392-348.506 
ATOM    475  N4   DC A  23       7.565-829.312-348.508 
ATOM    476  C5   DC A  23       9.581-829.764-347.309 
ATOM    477  C6   DC A  23      10.935-829.826-347.378 
ATOM    478  P    DT A  24      17.017-828.073-348.122 
ATOM    479  OP1  DT A  24      18.262-828.872-348.110 
ATOM    480  OP2  DT A  24      16.664-827.402-346.851 
ATOM    481  O5'  DT A  24      17.082-826.992-349.300 
ATOM    482  C5'  DT A  24      16.670-827.377-350.625 
ATOM    483  C4'  DT A  24      15.813-826.288-351.238 
ATOM    484  O4'  DT A  24      14.401-826.443-350.915 
ATOM    485  C3'  DT A  24      16.137-824.860-350.799 
ATOM    486  O3'  DT A  24      15.967-823.986-351.909 
ATOM    487  C2'  DT A  24      15.074-824.527-349.751 
ATOM    488  C1'  DT A  24      13.904-825.190-350.471 
ATOM    489  N1   DT A  24      12.727-825.445-349.593 
ATOM    490  C2   DT A  24      11.484-825.333-350.166 
ATOM    491  O2   DT A  24      11.317-825.041-351.337 
ATOM    492  N3   DT A  24      10.417-825.576-349.321 
ATOM    493  C4   DT A  24      10.492-825.913-347.985 
ATOM    494  O4   DT A  24       9.465-826.106-347.330 
ATOM    495  C5   DT A  24      11.839-826.005-347.474 
ATOM    496  C7   DT A  24      12.010-826.367-346.028 
ATOM    497  C6   DT A  24      12.894-825.774-348.274 
ATOM    498  P    DG A  25      17.009-822.790-352.120 
ATOM    499  OP1  DG A  25      18.204-823.293-352.834 
ATOM    500  OP2  DG A  25      17.261-822.117-350.827 
ATOM    501  O5'  DG A  25      16.179-821.815-353.080 
ATOM    502  C5'  DG A  25      15.213-822.382-353.985 
ATOM    503  C4'  DG A  25      13.942-821.558-353.969 
ATOM    504  O4'  DG A  25      13.010-821.994-352.938 
ATOM    505  C3'  DG A  25      14.120-820.064-353.697 
ATOM    506  O3'  DG A  25      13.183-819.338-354.483 
ATOM    507  C2'  DG A  25      13.753-819.893-352.223 
ATOM    508  C1'  DG A  25      12.565-820.851-352.224 
ATOM    509  N9   DG A  25      12.148-821.289-350.864 
ATOM    510  C8   DG A  25      12.922-821.522-349.748 
ATOM    511  N7   DG A  25      12.240-821.901-348.694 
ATOM    512  C5   DG A  25      10.920-821.920-349.143 
ATOM    513  C6   DG A  25       9.725-822.251-348.454 
ATOM    514  O6   DG A  25       9.582-822.603-347.286 
ATOM    515  N1   DG A  25       8.604-822.136-349.289 
ATOM    516  C2   DG A  25       8.635-821.751-350.614 
ATOM    517  N2   DG A  25       7.456-821.704-351.239 
ATOM    518  N3   DG A  25       9.757-821.441-351.260 
ATOM    519  C4   DG A  25      10.853-821.547-350.465 
ATOM    520  P    DC A  26      13.641-817.961-355.160 
ATOM    521  OP1  DC A  26      14.334-818.244-356.437 
ATOM    522  OP2  DC A  26      14.395-817.152-354.178 
ATOM    523  O5'  DC A  26      12.228-817.269-355.455 
ATOM    524  C5'  DC A  26      11.085-818.103-355.718 
ATOM    525  C4'  DC A  26       9.878-817.579-354.964 
ATOM    526  O4'  DC A  26       9.782-818.128-353.619 
ATOM    527  C3'  DC A  26       9.833-816.067-354.749 
ATOM    528  O3'  DC A  26       8.485-815.626-354.855 
ATOM    529  C2'  DC A  26      10.298-815.867-353.307 
ATOM    530  C1'  DC A  26       9.552-817.059-352.714 
ATOM    531  N1   DC A  26      10.052-817.472-351.373 
ATOM    532  C2   DC A  26       9.124-817.962-350.458 
ATOM    533  O2   DC A  26       7.936-818.034-350.793 
ATOM    534  N3   DC A  26       9.560-818.344-349.229 
ATOM    535  C4   DC A  26      10.855-818.250-348.905 
ATOM    536  N4   DC A  26      11.230-818.635-347.695 
ATOM    537  C5   DC A  26      11.825-817.748-349.832 
ATOM    538  C6   DC A  26      11.370-817.372-351.054 
ATOM    539  P    DT A  27       8.177-814.240-355.593 
ATOM    540  OP1  DT A  27       8.109-814.460-357.055 
ATOM    541  OP2  DT A  27       9.138-813.211-355.136 
ATOM    542  O5'  DT A  27       6.718-813.899-355.031 
ATOM    543  C5'  DT A  27       5.838-814.981-354.674 
ATOM    544  C4'  DT A  27       5.153-814.678-353.356 
ATOM    545  O4'  DT A  27       5.929-815.130-352.210 
ATOM    546  C3'  DT A  27       4.892-813.201-353.066 
ATOM    547  O3'  DT A  27       3.645-813.076-352.394 
ATOM    548  C2'  DT A  27       6.006-812.794-352.101 
ATOM    549  C1'  DT A  27       5.992-814.071-351.267 
ATOM    550  N1   DT A  27       7.217-814.260-350.441 
ATOM    551  C2   DT A  27       7.060-814.863-349.217 
ATOM    552  O2   DT A  27       5.979-815.239-348.796 
ATOM    553  N3   DT A  27       8.217-815.020-348.479 
ATOM    554  C4   DT A  27       9.487-814.633-348.856 
ATOM    555  O4   DT A  27      10.448-814.827-348.109 
ATOM    556  C5   DT A  27       9.551-814.009-350.156 
ATOM    557  C7   DT A  27      10.897-813.557-350.644 
ATOM    558  C6   DT A  27       8.442-813.844-350.895 
ATOM    559  P    DG A  28       2.682-811.852-352.765 
ATOM    560  OP1  DG A  28       1.882-812.195-353.963 
ATOM    561  OP2  DG A  28       3.474-810.606-352.849 
ATOM    562  O5'  DG A  28       1.730-811.798-351.480 
ATOM    563  C5'  DG A  28       1.455-813.017-350.763 
ATOM    564  C4'  DG A  28       1.547-812.771-349.270 
ATOM    565  O4'  DG A  28       2.900-812.951-348.760 
ATOM    566  C3'  DG A  28       1.161-811.369-348.801 
ATOM    567  O3'  DG A  28       0.488-811.470-347.552 
ATOM    568  C2'  DG A  28       2.494-810.654-348.578 
ATOM    569  C1'  DG A  28       3.224-811.835-347.946 
ATOM    570  N9   DG A  28       4.705-811.685-347.934 
ATOM    571  C8   DG A  28       5.529-811.082-348.861 
ATOM    572  N7   DG A  28       6.802-811.121-348.549 
ATOM    573  C5   DG A  28       6.823-811.797-347.330 
ATOM    574  C6   DG A  28       7.919-812.143-346.498 
ATOM    575  O6   DG A  28       9.115-811.923-346.668 
ATOM    576  N1   DG A  28       7.495-812.827-345.350 
ATOM    577  C2   DG A  28       6.183-813.134-345.046 
ATOM    578  N2   DG A  28       5.984-813.792-343.901 
ATOM    579  N3   DG A  28       5.155-812.809-345.829 
ATOM    580  C4   DG A  28       5.550-812.145-346.946 
ATOM    581  P    DG A  29      -0.769-810.519-347.268 
ATOM    582  OP1  DG A  29      -1.988-811.120-347.853 
ATOM    583  OP2  DG A  29      -0.453-809.139-347.699 
ATOM    584  O5'  DG A  29      -0.854-810.577-345.671 
ATOM    585  C5'  DG A  29      -0.411-811.766-344.991 
ATOM    586  C4'  DG A  29       0.418-811.392-343.779 
ATOM    587  O4'  DG A  29       1.829-811.231-344.100 
ATOM    588  C3'  DG A  29       0.043-810.077-343.097 
ATOM    589  O3'  DG A  29       0.199-810.227-341.691 
ATOM    590  C2'  DG A  29       1.081-809.072-343.596 
ATOM    591  C1'  DG A  29       2.281-810.011-343.532 
ATOM    592  N9   DG A  29       3.453-809.540-344.321 
ATOM    593  C8   DG A  29       3.480-808.844-345.510 
ATOM    594  N7   DG A  29       4.687-808.578-345.947 
ATOM    595  C5   DG A  29       5.520-809.136-344.978 
ATOM    596  C6   DG A  29       6.936-809.169-344.899 
ATOM    597  O6   DG A  29       7.761-808.705-345.680 
ATOM    598  N1   DG A  29       7.369-809.839-343.745 
ATOM    599  C2   DG A  29       6.542-810.402-342.794 
ATOM    600  N2   DG A  29       7.151-810.997-341.765 
ATOM    601  N3   DG A  29       5.213-810.371-342.869 
ATOM    602  C4   DG A  29       4.776-809.725-343.982 
ATOM    603  P    DT A  30      -0.878-809.556-340.714 
ATOM    604  OP1  DT A  30      -2.046-810.454-340.573 
ATOM    605  OP2  DT A  30      -1.169-808.178-341.168 
ATOM    606  O5'  DT A  30      -0.066-809.507-339.335 
ATOM    607  C5'  DT A  30       0.929-810.515-339.075 
ATOM    608  C4'  DT A  30       2.173-809.876-338.491 
ATOM    609  O4'  DT A  30       3.105-809.434-339.520 
ATOM    610  C3'  DT A  30       1.943-808.626-337.641 
ATOM    611  O3'  DT A  30       2.866-808.629-336.560 
ATOM    612  C2'  DT A  30       2.284-807.459-338.568 
ATOM    613  C1'  DT A  30       3.502-808.104-339.223 
ATOM    614  N1   DT A  30       3.916-807.450-340.495 
ATOM    615  C2   DT A  30       5.262-807.411-340.771 
ATOM    616  O2   DT A  30       6.104-807.883-340.027 
ATOM    617  N3   DT A  30       5.607-806.796-341.958 
ATOM    618  C4   DT A  30       4.740-806.230-342.870 
ATOM    619  O4   DT A  30       5.167-805.706-343.901 
ATOM    620  C5   DT A  30       3.348-806.320-342.493 
ATOM    621  C7   DT A  30       2.336-805.728-343.430 
ATOM    622  C6   DT A  30       2.985-806.912-341.344 
ATOM    623  P    DA A  31       2.372-808.138-335.118 
ATOM    624  OP1  DA A  31       1.707-809.257-334.414 
ATOM    625  OP2  DA A  31       1.580-806.897-335.261 
ATOM    626  O5'  DA A  31       3.766-807.807-334.404 
ATOM    627  C5'  DA A  31       4.940-808.548-334.785 
ATOM    628  C4'  DA A  31       6.119-807.608-334.940 
ATOM    629  O4'  DA A  31       6.215-807.053-336.283 
ATOM    630  C3'  DA A  31       6.112-806.378-334.033 
ATOM    631  O3'  DA A  31       7.447-806.095-333.631 
ATOM    632  C2'  DA A  31       5.624-805.239-334.928 
ATOM    633  C1'  DA A  31       6.399-805.650-336.176 
ATOM    634  N9   DA A  31       5.896-805.020-337.429 
ATOM    635  C8   DA A  31       4.609-804.702-337.760 
ATOM    636  N7   DA A  31       4.490-804.158-338.932 
ATOM    637  C5   DA A  31       5.790-804.111-339.415 
ATOM    638  C6   DA A  31       6.337-803.641-340.619 
ATOM    639  N6   DA A  31       5.604-803.101-341.603 
ATOM    640  N1   DA A  31       7.670-803.744-340.775 
ATOM    641  C2   DA A  31       8.393-804.281-339.794 
ATOM    642  N3   DA A  31       7.995-804.752-338.632 
ATOM    643  C4   DA A  31       6.658-804.636-338.501 
ATOM    644  P    DG A  32       7.721-805.614-332.129 
ATOM    645  OP1  DG A  32       7.816-806.794-331.241 
ATOM    646  OP2  DG A  32       6.722-804.592-331.746 
ATOM    647  O5'  DG A  32       9.159-804.931-332.273 
ATOM    648  C5'  DG A  32      10.070-805.424-333.274 
ATOM    649  C4'  DG A  32      10.728-804.262-333.993 
ATOM    650  O4'  DG A  32       9.951-803.805-335.137 
ATOM    651  C3'  DG A  32      10.937-802.997-333.161 
ATOM    652  O3'  DG A  32      12.172-802.398-333.536 
ATOM    653  C2'  DG A  32       9.799-802.067-333.577 
ATOM    654  C1'  DG A  32       9.841-802.392-335.068 
ATOM    655  N9   DG A  32       8.612-801.987-335.805 
ATOM    656  C8   DG A  32       7.302-801.978-335.377 
ATOM    657  N7   DG A  32       6.449-801.560-336.279 
ATOM    658  C5   DG A  32       7.249-801.270-337.383 
ATOM    659  C6   DG A  32       6.893-800.779-338.666 
ATOM    660  O6   DG A  32       5.780-800.494-339.099 
ATOM    661  N1   DG A  32       8.019-800.627-339.487 
ATOM    662  C2   DG A  32       9.319-800.913-339.116 
ATOM    663  N2   DG A  32      10.254-800.702-340.045 
ATOM    664  N3   DG A  32       9.652-801.375-337.912 
ATOM    665  C4   DG A  32       8.571-801.527-337.104 
ATOM    666  P    DG A  33      13.099-801.755-332.401 
ATOM    667  OP1  DG A  33      13.924-802.813-331.776 
ATOM    668  OP2  DG A  33      12.268-800.951-331.478 
ATOM    669  O5'  DG A  33      14.031-800.785-333.267 
ATOM    670  C5'  DG A  33      14.336-801.142-334.629 
ATOM    671  C4'  DG A  33      14.216-799.924-335.523 
ATOM    672  O4'  DG A  33      12.864-799.738-336.030 
ATOM    673  C3'  DG A  33      14.551-798.583-334.869 
ATOM    674  O3'  DG A  33      15.211-797.758-335.822 
ATOM    675  C2'  DG A  33      13.194-797.960-334.545 
ATOM    676  C1'  DG A  33      12.494-798.382-335.832 
ATOM    677  N9   DG A  33      11.007-798.315-335.756 
ATOM    678  C8   DG A  33      10.179-798.561-334.683 
ATOM    679  N7   DG A  33       8.903-798.411-334.948 
ATOM    680  C5   DG A  33       8.886-798.039-336.292 
ATOM    681  C6   DG A  33       7.791-797.738-337.143 
ATOM    682  O6   DG A  33       6.591-797.738-336.883 
ATOM    683  N1   DG A  33       8.222-797.407-338.435 
ATOM    684  C2   DG A  33       9.540-797.371-338.850 
ATOM    685  N2   DG A  33       9.744-797.031-340.125 
ATOM    686  N3   DG A  33      10.566-797.654-338.051 
ATOM    687  C4   DG A  33      10.165-797.977-336.794 
ATOM    688  P    DA A  34      16.432-796.842-335.342 
ATOM    689  OP1  DA A  34      17.677-797.641-335.330 
ATOM    690  OP2  DA A  34      16.079-796.171-334.071 
ATOM    691  O5'  DA A  34      16.498-795.761-336.520 
ATOM    692  C5'  DA A  34      16.086-796.146-337.844 
ATOM    693  C4'  DA A  34      15.229-795.057-338.457 
ATOM    694  O4'  DA A  34      13.817-795.212-338.135 
ATOM    695  C3'  DA A  34      15.553-793.629-338.018 
ATOM    696  O3'  DA A  34      15.383-792.755-339.128 
ATOM    697  C2'  DA A  34      14.489-793.296-336.971 
ATOM    698  C1'  DA A  34      13.319-793.959-337.691 
ATOM    699  N9   DA A  34      12.143-794.214-336.813 
ATOM    700  C8   DA A  34      12.129-794.550-335.488 
ATOM    701  N7   DA A  34      10.938-794.705-335.000 
ATOM    702  C5   DA A  34      10.098-794.455-336.076 
ATOM    703  C6   DA A  34       8.701-794.460-336.208 
ATOM    704  N6   DA A  34       7.863-794.738-335.199 
ATOM    705  N1   DA A  34       8.192-794.166-337.420 
ATOM    706  C2   DA A  34       9.029-793.891-338.418 
ATOM    707  N3   DA A  34      10.343-793.856-338.414 
ATOM    708  C4   DA A  34      10.827-794.153-337.191 
ATOM    709  P    DG A  35      16.424-791.559-339.340 
ATOM    710  OP1  DG A  35      17.620-792.062-340.054 
ATOM    711  OP2  DG A  35      16.676-790.886-338.047 
ATOM    712  O5'  DG A  35      15.595-790.584-340.300 
ATOM    713  C5'  DG A  35      14.629-791.151-341.204 
ATOM    714  C4'  DG A  35      13.357-790.327-341.188 
ATOM    715  O4'  DG A  35      12.425-790.763-340.157 
ATOM    716  C3'  DG A  35      13.536-788.833-340.916 
ATOM    717  O3'  DG A  35      12.598-788.107-341.702 
ATOM    718  C2'  DG A  35      13.169-788.662-339.442 
ATOM    719  C1'  DG A  35      11.981-789.620-339.443 
ATOM    720  N9   DG A  35      11.563-790.058-338.083 
ATOM    721  C8   DG A  35      12.337-790.291-336.967 
ATOM    722  N7   DG A  35      11.655-790.670-335.913 
ATOM    723  C5   DG A  35      10.336-790.689-336.362 
ATOM    724  C6   DG A  35       9.140-791.020-335.674 
ATOM    725  O6   DG A  35       8.997-791.372-334.505 
ATOM    726  N1   DG A  35       8.019-790.905-336.508 
ATOM    727  C2   DG A  35       8.050-790.520-337.834 
ATOM    728  N2   DG A  35       6.871-790.473-338.458 
ATOM    729  N3   DG A  35       9.173-790.210-338.480 
ATOM    730  C4   DG A  35      10.268-790.316-337.685 
ATOM    731  P    DA A  36      13.057-786.730-342.380 
ATOM    732  OP1  DA A  36      13.750-787.013-343.657 
ATOM    733  OP2  DA A  36      13.811-785.921-341.398 
ATOM    734  O5'  DA A  36      11.644-786.038-342.675 
ATOM    735  C5'  DA A  36      10.500-786.872-342.937 
ATOM    736  C4'  DA A  36       9.293-786.348-342.184 
ATOM    737  O4'  DA A  36       9.198-786.897-340.839 
ATOM    738  C3'  DA A  36       9.249-784.836-341.969 
ATOM    739  O3'  DA A  36       7.900-784.395-342.075 
ATOM    740  C2'  DA A  36       9.714-784.636-340.526 
ATOM    741  C1'  DA A  36       8.968-785.828-339.934 
ATOM    742  N9   DA A  36       9.467-786.241-338.592 
ATOM    743  C8   DA A  36      10.746-786.206-338.117 
ATOM    744  N7   DA A  36      10.865-786.635-336.898 
ATOM    745  C5   DA A  36       9.570-786.981-336.539 
ATOM    746  C6   DA A  36       9.023-787.508-335.357 
ATOM    747  N6   DA A  36       9.751-787.790-334.267 
ATOM    748  N1   DA A  36       7.696-787.734-335.335 
ATOM    749  C2   DA A  36       6.978-787.452-336.421 
ATOM    750  N3   DA A  36       7.375-786.961-337.574 
ATOM    751  C4   DA A  36       8.706-786.743-337.570 
ATOM    752  P    DA A  37       7.593-783.008-342.812 
ATOM    753  OP1  DA A  37       7.524-783.229-344.274 
ATOM    754  OP2  DA A  37       8.553-781.980-342.356 
ATOM    755  O5'  DA A  37       6.134-782.668-342.250 
ATOM    756  C5'  DA A  37       5.254-783.750-341.893 
ATOM    757  C4'  DA A  37       4.568-783.447-340.576 
ATOM    758  O4'  DA A  37       5.345-783.899-339.429 
ATOM    759  C3'  DA A  37       4.308-781.970-340.286 
ATOM    760  O3'  DA A  37       3.060-781.845-339.614 
ATOM    761  C2'  DA A  37       5.421-781.562-339.320 
ATOM    762  C1'  DA A  37       5.408-782.840-338.486 
ATOM    763  N9   DA A  37       6.633-783.028-337.660 
ATOM    764  C8   DA A  37       7.919-782.676-337.958 
ATOM    765  N7   DA A  37       8.772-782.974-337.027 
ATOM    766  C5   DA A  37       7.997-783.568-336.040 
ATOM    767  C6   DA A  37       8.316-784.108-334.783 
ATOM    768  N6   DA A  37       9.560-784.139-334.284 
ATOM    769  N1   DA A  37       7.306-784.618-334.055 
ATOM    770  C2   DA A  37       6.071-784.585-334.555 
ATOM    771  N3   DA A  37       5.656-784.109-335.709 
ATOM    772  C4   DA A  37       6.686-783.605-336.419 
ATOM    773  P    DC A  38       2.097-780.621-339.985 
ATOM    774  OP1  DC A  38       1.298-780.964-341.182 
ATOM    775  OP2  DC A  38       2.890-779.375-340.068 
ATOM    776  O5'  DC A  38       1.145-780.567-338.700 
ATOM    777  C5'  DC A  38       0.870-781.786-337.982 
ATOM    778  C4'  DC A  38       0.963-781.540-336.489 
ATOM    779  O4'  DC A  38       2.315-781.720-335.979 
ATOM    780  C3'  DC A  38       0.576-780.138-336.020 
ATOM    781  O3'  DC A  38      -0.096-780.239-334.771 
ATOM    782  C2'  DC A  38       1.909-779.422-335.798 
ATOM    783  C1'  DC A  38       2.639-780.604-335.165 
ATOM    784  N1   DC A  38       4.121-780.454-335.154 
ATOM    785  C2   DC A  38       4.818-780.983-334.070 
ATOM    786  O2   DC A  38       4.184-781.549-333.171 
ATOM    787  N3   DC A  38       6.170-780.857-334.039 
ATOM    788  C4   DC A  38       6.820-780.236-335.033 
ATOM    789  N4   DC A  38       8.138-780.139-334.956 
ATOM    790  C5   DC A  38       6.121-779.685-336.155 
ATOM    791  C6   DC A  38       4.771-779.821-336.167 
ATOM    792  P    DC A  39      -1.353-779.288-334.487 
ATOM    793  OP1  DC A  39      -2.572-779.889-335.073 
ATOM    794  OP2  DC A  39      -1.038-777.908-334.919 
ATOM    795  O5'  DC A  39      -1.438-779.346-332.891 
ATOM    796  C5'  DC A  39      -0.996-780.535-332.211 
ATOM    797  C4'  DC A  39      -0.166-780.161-330.998 
ATOM    798  O4'  DC A  39       1.245-780.000-331.319 
ATOM    799  C3'  DC A  39      -0.542-778.846-330.316 
ATOM    800  O3'  DC A  39      -0.386-778.996-328.910 
ATOM    801  C2'  DC A  39       0.496-777.841-330.815 
ATOM    802  C1'  DC A  39       1.697-778.780-330.752 
ATOM    803  N1   DC A  39       2.869-778.309-331.541 
ATOM    804  C2   DC A  39       4.139-778.587-331.044 
ATOM    805  O2   DC A  39       4.242-779.207-329.979 
ATOM    806  N3   DC A  39       5.222-778.164-331.749 
ATOM    807  C4   DC A  39       5.068-777.495-332.898 
ATOM    808  N4   DC A  39       6.154-777.105-333.548 
ATOM    809  C5   DC A  39       3.770-777.199-333.425 
ATOM    810  C6   DC A  39       2.701-777.628-332.707 
ATOM    811  P    DT A  40      -1.462-778.325-327.933 
ATOM    812  OP1  DT A  40      -2.630-779.223-327.793 
ATOM    813  OP2  DT A  40      -1.753-776.947-328.387 
ATOM    814  O5'  DT A  40      -0.651-778.276-326.555 
ATOM    815  C5'  DT A  40       0.344-779.284-326.294 
ATOM    816  C4'  DT A  40       1.588-778.645-325.711 
ATOM    817  O4'  DT A  40       2.520-778.203-326.740 
ATOM    818  C3'  DT A  40       1.358-777.395-324.861 
ATOM    819  O3'  DT A  40       2.281-777.398-323.779 
ATOM    820  C2'  DT A  40       1.700-776.228-325.787 
ATOM    821  C1'  DT A  40       2.918-776.873-326.442 
ATOM    822  N1   DT A  40       3.331-776.219-327.715 
ATOM    823  C2   DT A  40       4.677-776.180-327.990 
ATOM    824  O2   DT A  40       5.520-776.652-327.247 
ATOM    825  N3   DT A  40       5.022-775.565-329.177 
ATOM    826  C4   DT A  40       4.155-774.999-330.089 
ATOM    827  O4   DT A  40       4.583-774.475-331.120 
ATOM    828  C5   DT A  40       2.764-775.089-329.713 
ATOM    829  C7   DT A  40       1.752-774.497-330.650 
ATOM    830  C6   DT A  40       2.400-775.681-328.564 
ATOM    831  P    DA A  41       1.788-776.907-322.337 
ATOM    832  OP1  DA A  41       1.122-778.026-321.633 
ATOM    833  OP2  DA A  41       0.996-775.666-322.480 
ATOM    834  O5'  DA A  41       3.182-776.576-321.623 
ATOM    835  C5'  DA A  41       4.356-777.317-322.005 
ATOM    836  C4'  DA A  41       5.535-776.377-322.160 
ATOM    837  O4'  DA A  41       5.630-775.822-323.503 
ATOM    838  C3'  DA A  41       5.528-775.147-321.253 
ATOM    839  O3'  DA A  41       6.863-774.864-320.850 
ATOM    840  C2'  DA A  41       5.039-774.008-322.148 
ATOM    841  C1'  DA A  41       5.815-774.419-323.395 
ATOM    842  N9   DA A  41       5.311-773.789-324.648 
ATOM    843  C8   DA A  41       4.025-773.471-324.980 
ATOM    844  N7   DA A  41       3.905-772.927-326.151 
ATOM    845  C5   DA A  41       5.205-772.880-326.634 
ATOM    846  C6   DA A  41       5.752-772.410-327.838 
ATOM    847  N6   DA A  41       5.020-771.870-328.823 
ATOM    848  N1   DA A  41       7.085-772.513-327.995 
ATOM    849  C2   DA A  41       7.808-773.050-327.014 
ATOM    850  N3   DA A  41       7.410-773.521-325.852 
ATOM    851  C4   DA A  41       6.074-773.405-325.720 
ATOM    852  P    DG A  42       7.136-774.383-319.348 
ATOM    853  OP1  DG A  42       7.231-775.563-318.460 
ATOM    854  OP2  DG A  42       6.137-773.361-318.966 
ATOM    855  O5'  DG A  42       8.575-773.700-319.492 
ATOM    856  C5'  DG A  42       9.485-774.193-320.493 
ATOM    857  C4'  DG A  42      10.143-773.031-321.212 
ATOM    858  O4'  DG A  42       9.367-772.574-322.357 
ATOM    859  C3'  DG A  42      10.353-771.766-320.380 
ATOM    860  O3'  DG A  42      11.587-771.167-320.756 
ATOM    861  C2'  DG A  42       9.214-770.836-320.797 
ATOM    862  C1'  DG A  42       9.257-771.161-322.287 
ATOM    863  N9   DG A  42       8.028-770.756-323.024 
ATOM    864  C8   DG A  42       6.718-770.747-322.596 
ATOM    865  N7   DG A  42       5.864-770.329-323.498 
ATOM    866  C5   DG A  42       6.664-770.039-324.602 
ATOM    867  C6   DG A  42       6.309-769.548-325.885 
ATOM    868  O6   DG A  42       5.196-769.263-326.319 
ATOM    869  N1   DG A  42       7.435-769.396-326.706 
ATOM    870  C2   DG A  42       8.734-769.682-326.336 
ATOM    871  N2   DG A  42       9.669-769.471-327.265 
ATOM    872  N3   DG A  42       9.068-770.144-325.132 
ATOM    873  C4   DG A  42       7.986-770.296-324.324 
ATOM    874  P    DA A  43      12.514-770.524-319.621 
ATOM    875  OP1  DA A  43      13.340-771.582-318.996 
ATOM    876  OP2  DA A  43      11.683-769.720-318.697 
ATOM    877  O5'  DA A  43      13.447-769.554-320.486 
ATOM    878  C5'  DA A  43      13.751-769.911-321.848 
ATOM    879  C4'  DA A  43      13.631-768.693-322.742 
ATOM    880  O4'  DA A  43      12.280-768.507-323.250 
ATOM    881  C3'  DA A  43      13.967-767.352-322.089 
ATOM    882  O3'  DA A  43      14.626-766.527-323.041 
ATOM    883  C2'  DA A  43      12.609-766.729-321.764 
ATOM    884  C1'  DA A  43      11.909-767.151-323.052 
ATOM    885  N9   DA A  43      10.423-767.084-322.975 
ATOM    886  C8   DA A  43       9.616-767.332-321.902 
ATOM    887  N7   DA A  43       8.352-767.187-322.151 
ATOM    888  C5   DA A  43       8.314-766.815-323.487 
ATOM    889  C6   DA A  43       7.254-766.512-324.357 
ATOM    890  N6   DA A  43       5.965-766.536-323.989 
ATOM    891  N1   DA A  43       7.567-766.180-325.624 
ATOM    892  C2   DA A  43       8.850-766.158-325.984 
ATOM    893  N3   DA A  43       9.919-766.420-325.264 
ATOM    894  C4   DA A  43       9.578-766.749-324.001 
ATOM    895  P    DG A  44      15.848-765.611-322.561 
ATOM    896  OP1  DG A  44      17.093-766.410-322.549 
ATOM    897  OP2  DG A  44      15.495-764.940-321.290 
ATOM    898  O5'  DG A  44      15.913-764.530-323.739 
ATOM    899  C5'  DG A  44      15.501-764.915-325.064 
ATOM    900  C4'  DG A  44      14.644-763.826-325.677 
ATOM    901  O4'  DG A  44      13.233-763.981-325.354 
ATOM    902  C3'  DG A  44      14.968-762.398-325.238 
ATOM    903  O3'  DG A  44      14.798-761.524-326.347 
ATOM    904  C2'  DG A  44      13.905-762.065-324.190 
ATOM    905  C1'  DG A  44      12.735-762.728-324.910 
ATOM    906  N9   DG A  44      11.558-762.983-324.032 
ATOM    907  C8   DG A  44      11.525-763.321-322.696 
ATOM    908  N7   DG A  44      10.316-763.476-322.215 
ATOM    909  C5   DG A  44       9.489-763.221-323.309 
ATOM    910  C6   DG A  44       8.073-763.235-323.406 
ATOM    911  O6   DG A  44       7.244-763.479-322.534 
ATOM    912  N1   DG A  44       7.647-762.918-324.703 
ATOM    913  C2   DG A  44       8.480-762.626-325.766 
ATOM    914  N2   DG A  44       7.876-762.349-326.925 
ATOM    915  N3   DG A  44       9.807-762.614-325.673 
ATOM    916  C4   DG A  44      10.238-762.919-324.422 
ATOM    917  P    DT A  45      15.840-760.328-326.559 
ATOM    918  OP1  DT A  45      17.035-760.831-327.273 
ATOM    919  OP2  DT A  45      16.092-759.655-325.266 
ATOM    920  O5'  DT A  45      15.011-759.353-327.519 
ATOM    921  C5'  DT A  45      14.044-759.920-328.424 
ATOM    922  C4'  DT A  45      12.773-759.096-328.408 
ATOM    923  O4'  DT A  45      11.841-759.532-327.377 
ATOM    924  C3'  DT A  45      12.951-757.602-328.135 
ATOM    925  O3'  DT A  45      12.014-756.875-328.922 
ATOM    926  C2'  DT A  45      12.584-757.431-326.662 
ATOM    927  C1'  DT A  45      11.396-758.389-326.663 
ATOM    928  N1   DT A  45      10.979-758.827-325.302 
ATOM    929  C2   DT A  45       9.636-759.035-325.097 
ATOM    930  O2   DT A  45       8.799-758.878-325.968 
ATOM    931  N3   DT A  45       9.287-759.440-323.822 
ATOM    932  C4   DT A  45      10.149-759.648-322.765 
ATOM    933  O4   DT A  45       9.717-760.011-321.668 
ATOM    934  C5   DT A  45      11.536-759.403-323.078 
ATOM    935  C7   DT A  45      12.540-759.606-321.981 
ATOM    936  C6   DT A  45      11.904-759.009-324.308 
ATOM    937  P    DT A  46      12.472-755.499-329.599 
ATOM    938  OP1  DT A  46      13.165-755.782-330.876 
ATOM    939  OP2  DT A  46      13.226-754.690-328.617 
ATOM    940  O5'  DT A  46      11.059-754.807-329.894 
ATOM    941  C5'  DT A  46       9.916-755.641-330.157 
ATOM    942  C4'  DT A  46       8.709-755.117-329.403 
ATOM    943  O4'  DT A  46       8.613-755.666-328.058 
ATOM    944  C3'  DT A  46       8.664-753.605-329.188 
ATOM    945  O3'  DT A  46       7.316-753.164-329.294 
ATOM    946  C2'  DT A  46       9.129-753.405-327.746 
ATOM    947  C1'  DT A  46       8.383-754.597-327.153 
ATOM    948  N1   DT A  46       8.883-755.010-325.812 
ATOM    949  C2   DT A  46       7.955-755.492-324.920 
ATOM    950  O2   DT A  46       6.770-755.589-325.185 
ATOM    951  N3   DT A  46       8.455-755.864-323.688 
ATOM    952  C4   DT A  46       9.773-755.796-323.283 
ATOM    953  O4   DT A  46      10.101-756.158-322.153 
ATOM    954  C5   DT A  46      10.671-755.277-324.289 
ATOM    955  C7   DT A  46      12.125-755.169-323.930 
ATOM    956  C6   DT A  46      10.212-754.907-325.495 
ATOM    957  P    DG A  47       7.008-751.777-330.031 
ATOM    958  OP1  DG A  47       6.940-751.998-331.494 
ATOM    959  OP2  DG A  47       7.969-750.749-329.575 
ATOM    960  O5'  DG A  47       5.549-751.437-329.470 
ATOM    961  C5'  DG A  47       4.669-752.519-329.112 
ATOM    962  C4'  DG A  47       3.984-752.216-327.795 
ATOM    963  O4'  DG A  47       4.760-752.668-326.649 
ATOM    964  C3'  DG A  47       3.723-750.739-327.505 
ATOM    965  O3'  DG A  47       2.476-750.614-326.833 
ATOM    966  C2'  DG A  47       4.837-750.331-326.540 
ATOM    967  C1'  DG A  47       4.823-751.609-325.706 
ATOM    968  N9   DG A  47       6.048-751.797-324.880 
ATOM    969  C8   DG A  47       7.351-751.449-325.162 
ATOM    970  N7   DG A  47       8.204-751.756-324.214 
ATOM    971  C5   DG A  47       7.409-752.349-323.234 
ATOM    972  C6   DG A  47       7.766-752.887-321.970 
ATOM    973  O6   DG A  47       8.875-752.952-321.447 
ATOM    974  N1   DG A  47       6.645-753.390-321.293 
ATOM    975  C2   DG A  47       5.351-753.376-321.775 
ATOM    976  N2   DG A  47       4.422-753.906-320.976 
ATOM    977  N3   DG A  47       5.018-752.872-322.961 
ATOM    978  C4   DG A  47       6.092-752.379-323.631 
ATOM    979  P    DG A  48       1.513-749.390-327.204 
ATOM    980  OP1  DG A  48       0.713-749.733-328.402 
ATOM    981  OP2  DG A  48       2.305-748.144-327.288 
ATOM    982  O5'  DG A  48       0.561-749.336-325.919 
ATOM    983  C5'  DG A  48       0.286-750.555-325.202 
ATOM    984  C4'  DG A  48       0.378-750.309-323.708 
ATOM    985  O4'  DG A  48       1.731-750.489-323.198 
ATOM    986  C3'  DG A  48      -0.008-748.907-323.240 
ATOM    987  O3'  DG A  48      -0.681-749.008-321.991 
ATOM    988  C2'  DG A  48       1.325-748.191-323.017 
ATOM    989  C1'  DG A  48       2.055-749.372-322.385 
ATOM    990  N9   DG A  48       3.536-749.223-322.373 
ATOM    991  C8   DG A  48       4.360-748.620-323.299 
ATOM    992  N7   DG A  48       5.633-748.659-322.988 
ATOM    993  C5   DG A  48       5.654-749.334-321.769 
ATOM    994  C6   DG A  48       6.750-749.681-320.937 
ATOM    995  O6   DG A  48       7.946-749.461-321.107 
ATOM    996  N1   DG A  48       6.326-750.365-319.789 
ATOM    997  C2   DG A  48       5.014-750.672-319.485 
ATOM    998  N2   DG A  48       4.815-751.330-318.340 
ATOM    999  N3   DG A  48       3.986-750.346-320.267 
ATOM   1000  C4   DG A  48       4.382-749.683-321.384 
ATOM   1001  P    DG A  49      -1.938-748.057-321.707 
ATOM   1002  OP1  DG A  49      -3.157-748.658-322.292 
ATOM   1003  OP2  DG A  49      -1.622-746.677-322.138 
ATOM   1004  O5'  DG A  49      -2.023-748.115-320.110 
ATOM   1005  C5'  DG A  49      -1.580-749.304-319.430 
ATOM   1006  C4'  DG A  49      -0.751-748.930-318.218 
ATOM   1007  O4'  DG A  49       0.660-748.769-318.538 
ATOM   1008  C3'  DG A  49      -1.126-747.615-317.536 
ATOM   1009  O3'  DG A  49      -0.970-747.765-316.129 
ATOM   1010  C2'  DG A  49      -0.088-746.610-318.035 
ATOM   1011  C1'  DG A  49       1.112-747.549-317.971 
ATOM   1012  N9   DG A  49       2.284-747.078-318.760 
ATOM   1013  C8   DG A  49       2.311-746.382-319.949 
ATOM   1014  N7   DG A  49       3.518-746.116-320.386 
ATOM   1015  C5   DG A  49       4.351-746.674-319.417 
ATOM   1016  C6   DG A  49       5.767-746.707-319.337 
ATOM   1017  O6   DG A  49       6.592-746.243-320.119 
ATOM   1018  N1   DG A  49       6.200-747.377-318.184 
ATOM   1019  C2   DG A  49       5.373-747.940-317.233 
ATOM   1020  N2   DG A  49       5.982-748.535-316.204 
ATOM   1021  N3   DG A  49       4.044-747.909-317.308 
ATOM   1022  C4   DG A  49       3.608-747.263-318.421 
ATOM   1023  P    DA A  50      -2.047-747.094-315.153 
ATOM   1024  OP1  DA A  50      -3.215-747.991-315.012 
ATOM   1025  OP2  DA A  50      -2.338-745.716-315.607 
ATOM   1026  O5'  DA A  50      -1.235-747.045-313.774 
ATOM   1027  C5'  DA A  50      -0.240-748.053-313.514 
ATOM   1028  C4'  DA A  50       1.004-747.414-312.930 
ATOM   1029  O4'  DA A  50       1.936-746.972-313.959 
ATOM   1030  C3'  DA A  50       0.774-746.164-312.080 
ATOM   1031  O3'  DA A  50       1.697-746.167-310.998 
ATOM   1032  C2'  DA A  50       1.115-744.997-313.007 
ATOM   1033  C1'  DA A  50       2.333-745.642-313.662 
ATOM   1034  N9   DA A  50       2.747-744.988-314.934 
ATOM   1035  C8   DA A  50       1.958-744.407-315.885 
ATOM   1036  N7   DA A  50       2.618-743.917-316.887 
ATOM   1037  C5   DA A  50       3.944-744.193-316.582 
ATOM   1038  C6   DA A  50       5.147-743.927-317.256 
ATOM   1039  N6   DA A  50       5.210-743.293-318.435 
ATOM   1040  N1   DA A  50       6.288-744.337-316.672 
ATOM   1041  C2   DA A  50       6.220-744.966-315.500 
ATOM   1042  N3   DA A  50       5.162-745.269-314.780 
ATOM   1043  C4   DA A  50       4.032-744.847-315.387 
ATOM   1044  P    DA A  51       1.204-745.676-309.557 
ATOM   1045  OP1  DA A  51       0.538-746.795-308.852 
ATOM   1046  OP2  DA A  51       0.411-744.435-309.700 
ATOM   1047  O5'  DA A  51       2.597-745.345-308.843 
ATOM   1048  C5'  DA A  51       3.771-746.086-309.224 
ATOM   1049  C4'  DA A  51       4.950-745.146-309.379 
ATOM   1050  O4'  DA A  51       5.046-744.591-310.722 
ATOM   1051  C3'  DA A  51       4.943-743.916-308.472 
ATOM   1052  O3'  DA A  51       6.278-743.633-308.070 
ATOM   1053  C2'  DA A  51       4.455-742.777-309.367 
ATOM   1054  C1'  DA A  51       5.230-743.188-310.615 
ATOM   1055  N9   DA A  51       4.727-742.558-311.867 
ATOM   1056  C8   DA A  51       3.440-742.240-312.199 
ATOM   1057  N7   DA A  51       3.321-741.696-313.371 
ATOM   1058  C5   DA A  51       4.621-741.649-313.853 
ATOM   1059  C6   DA A  51       5.168-741.179-315.058 
ATOM   1060  N6   DA A  51       4.435-740.639-316.042 
ATOM   1061  N1   DA A  51       6.501-741.282-315.214 
ATOM   1062  C2   DA A  51       7.224-741.819-314.233 
ATOM   1063  N3   DA A  51       6.826-742.290-313.071 
ATOM   1064  C4   DA A  51       5.489-742.174-312.940 
ATOM   1065  P    DG A  52       6.552-743.152-306.568 
ATOM   1066  OP1  DG A  52       6.647-744.332-305.679 
ATOM   1067  OP2  DG A  52       5.553-742.130-306.185 
ATOM   1068  O5'  DG A  52       7.991-742.469-306.711 
ATOM   1069  C5'  DG A  52       8.901-742.961-307.713 
ATOM   1070  C4'  DG A  52       9.559-741.800-308.432 
ATOM   1071  O4'  DG A  52       8.782-741.343-309.576 
ATOM   1072  C3'  DG A  52       9.768-740.535-307.600 
ATOM   1073  O3'  DG A  52      11.003-739.936-307.975 
ATOM   1074  C2'  DG A  52       8.630-739.605-308.016 
ATOM   1075  C1'  DG A  52       8.672-739.930-309.506 
ATOM   1076  N9   DG A  52       7.443-739.525-310.244 
ATOM   1077  C8   DG A  52       6.133-739.516-309.816 
ATOM   1078  N7   DG A  52       5.280-739.098-310.718 
ATOM   1079  C5   DG A  52       6.080-738.808-311.822 
ATOM   1080  C6   DG A  52       5.725-738.317-313.105 
ATOM   1081  O6   DG A  52       4.611-738.032-313.538 
ATOM   1082  N1   DG A  52       6.851-738.165-313.926 
ATOM   1083  C2   DG A  52       8.150-738.451-313.555 
ATOM   1084  N2   DG A  52       9.085-738.240-314.484 
ATOM   1085  N3   DG A  52       8.483-738.913-312.351 
ATOM   1086  C4   DG A  52       7.402-739.065-311.543 
ATOM   1087  P    DA A  53      11.930-739.293-306.840 
ATOM   1088  OP1  DA A  53      12.755-740.351-306.215 
ATOM   1089  OP2  DA A  53      11.099-738.489-305.917 
ATOM   1090  O5'  DA A  53      12.862-738.323-307.706 
ATOM   1091  C5'  DA A  53      13.167-738.680-309.068 
ATOM   1092  C4'  DA A  53      13.047-737.461-309.962 
ATOM   1093  O4'  DA A  53      11.695-737.276-310.469 
ATOM   1094  C3'  DA A  53      13.382-736.121-309.308 
ATOM   1095  O3'  DA A  53      14.042-735.296-310.261 
ATOM   1096  C2'  DA A  53      12.025-735.498-308.984 
ATOM   1097  C1'  DA A  53      11.325-735.920-310.271 
ATOM   1098  N9   DA A  53       9.838-735.853-310.195 
ATOM   1099  C8   DA A  53       9.032-736.101-309.121 
ATOM   1100  N7   DA A  53       7.768-735.955-309.370 
ATOM   1101  C5   DA A  53       7.730-735.584-310.707 
ATOM   1102  C6   DA A  53       6.669-735.281-311.576 
ATOM   1103  N6   DA A  53       5.380-735.305-311.209 
ATOM   1104  N1   DA A  53       6.983-734.949-312.843 
ATOM   1105  C2   DA A  53       8.265-734.927-313.203 
ATOM   1106  N3   DA A  53       9.334-735.189-312.483 
ATOM   1107  C4   DA A  53       8.994-735.518-311.220 
ATOM   1108  P    DC A  54      15.263-734.380-309.781 
ATOM   1109  OP1  DC A  54      16.508-735.179-309.769 
ATOM   1110  OP2  DC A  54      14.910-733.709-308.510 
ATOM   1111  O5'  DC A  54      15.329-733.299-310.959 
ATOM   1112  C5'  DC A  54      14.917-733.684-312.283 
ATOM   1113  C4'  DC A  54      14.060-732.594-312.896 
ATOM   1114  O4'  DC A  54      12.648-732.750-312.573 
ATOM   1115  C3'  DC A  54      14.384-731.167-312.457 
ATOM   1116  O3'  DC A  54      14.214-730.293-313.567 
ATOM   1117  C2'  DC A  54      13.320-730.834-311.410 
ATOM   1118  C1'  DC A  54      12.150-731.497-312.129 
ATOM   1119  N1   DC A  54      10.974-731.752-311.251 
ATOM   1120  C2   DC A  54       9.706-731.642-311.817 
ATOM   1121  O2   DC A  54       9.610-731.342-313.012 
ATOM   1122  N3   DC A  54       8.621-731.870-311.033 
ATOM   1123  C4   DC A  54       8.768-732.194-309.742 
ATOM   1124  N4   DC A  54       7.679-732.406-309.019 
ATOM   1125  C5   DC A  54      10.063-732.311-309.141 
ATOM   1126  C6   DC A  54      11.134-732.079-309.941 
ATOM   1127  P    DG A  55      15.255-729.097-313.779 
ATOM   1128  OP1  DG A  55      16.451-729.600-314.493 
ATOM   1129  OP2  DG A  55      15.508-728.424-312.486 
ATOM   1130  O5'  DG A  55      14.426-728.122-314.739 
ATOM   1131  C5'  DG A  55      13.460-728.689-315.643 
ATOM   1132  C4'  DG A  55      12.188-727.865-315.627 
ATOM   1133  O4'  DG A  55      11.256-728.301-314.596 
ATOM   1134  C3'  DG A  55      12.367-726.371-315.355 
ATOM   1135  O3'  DG A  55      11.429-725.645-316.141 
ATOM   1136  C2'  DG A  55      12.000-726.200-313.881 
ATOM   1137  C1'  DG A  55      10.812-727.158-313.882 
ATOM   1138  N9   DG A  55      10.394-727.596-312.522 
ATOM   1139  C8   DG A  55      11.168-727.829-311.406 
ATOM   1140  N7   DG A  55      10.487-728.208-310.352 
ATOM   1141  C5   DG A  55       9.167-728.227-310.801 
ATOM   1142  C6   DG A  55       7.971-728.558-310.113 
ATOM   1143  O6   DG A  55       7.828-728.910-308.944 
ATOM   1144  N1   DG A  55       6.850-728.443-310.947 
ATOM   1145  C2   DG A  55       6.881-728.058-312.273 
ATOM   1146  N2   DG A  55       5.702-728.011-312.897 
ATOM   1147  N3   DG A  55       8.004-727.748-312.919 
ATOM   1148  C4   DG A  55       9.099-727.854-312.123 
ATOM   1149  P    DT A  56      11.888-724.268-316.819 
ATOM   1150  OP1  DT A  56      12.581-724.551-318.096 
ATOM   1151  OP2  DT A  56      12.642-723.459-315.837 
ATOM   1152  O5'  DT A  56      10.475-723.576-317.114 
ATOM   1153  C5'  DT A  56       9.331-724.410-317.376 
ATOM   1154  C4'  DT A  56       8.124-723.886-316.623 
ATOM   1155  O4'  DT A  56       8.029-724.435-315.277 
ATOM   1156  C3'  DT A  56       8.080-722.374-316.407 
ATOM   1157  O3'  DT A  56       6.731-721.933-316.514 
ATOM   1158  C2'  DT A  56       8.545-722.174-314.965 
ATOM   1159  C1'  DT A  56       7.799-723.366-314.372 
ATOM   1160  N1   DT A  56       8.298-723.779-313.031 
ATOM   1161  C2   DT A  56       7.370-724.261-312.140 
ATOM   1162  O2   DT A  56       6.185-724.358-312.404 
ATOM   1163  N3   DT A  56       7.870-724.633-310.907 
ATOM   1164  C4   DT A  56       9.188-724.565-310.503 
ATOM   1165  O4   DT A  56       9.517-724.927-309.372 
ATOM   1166  C5   DT A  56      10.086-724.046-311.508 
ATOM   1167  C7   DT A  56      11.540-723.938-311.150 
ATOM   1168  C6   DT A  56       9.627-723.676-312.715 
ATOM   1169  P    DC A  57       6.424-720.546-317.251 
ATOM   1170  OP1  DC A  57       6.355-720.767-318.713 
ATOM   1171  OP2  DC A  57       7.384-719.518-316.794 
ATOM   1172  O5'  DC A  57       4.965-720.206-316.689 
ATOM   1173  C5'  DC A  57       4.085-721.288-316.332 
ATOM   1174  C4'  DC A  57       3.399-720.985-315.015 
ATOM   1175  O4'  DC A  57       4.176-721.437-313.868 
ATOM   1176  C3'  DC A  57       3.139-719.508-314.724 
ATOM   1177  O3'  DC A  57       1.891-719.383-314.052 
ATOM   1178  C2'  DC A  57       4.252-719.100-313.759 
ATOM   1179  C1'  DC A  57       4.239-720.378-312.925 
ATOM   1180  N1   DC A  57       5.464-720.566-312.099 
ATOM   1181  C2   DC A  57       5.321-721.176-310.855 
ATOM   1182  O2   DC A  57       4.195-721.533-310.492 
ATOM   1183  N3   DC A  57       6.426-721.357-310.087 
ATOM   1184  C4   DC A  57       7.629-720.956-310.517 
ATOM   1185  N4   DC A  57       8.676-721.154-309.731 
ATOM   1186  C5   DC A  57       7.798-720.326-311.793 
ATOM   1187  C6   DC A  57       6.681-720.155-312.545 
ATOM   1188  P    DA A  58       0.928-718.159-314.424 
ATOM   1189  OP1  DA A  58       0.129-718.502-315.621 
ATOM   1190  OP2  DA A  58       1.721-716.913-314.507 
ATOM   1191  O5'  DA A  58      -0.024-718.105-313.139 
ATOM   1192  C5'  DA A  58      -0.299-719.323-312.421 
ATOM   1193  C4'  DA A  58      -0.206-719.078-310.928 
ATOM   1194  O4'  DA A  58       1.146-719.258-310.418 
ATOM   1195  C3'  DA A  58      -0.593-717.676-310.459 
ATOM   1196  O3'  DA A  58      -1.265-717.777-309.210 
ATOM   1197  C2'  DA A  58       0.740-716.960-310.237 
ATOM   1198  C1'  DA A  58       1.470-718.141-309.604 
ATOM   1199  N9   DA A  58       2.952-717.992-309.592 
ATOM   1200  C8   DA A  58       3.752-717.391-310.521 
ATOM   1201  N7   DA A  58       5.015-717.421-310.225 
ATOM   1202  C5   DA A  58       5.057-718.092-309.011 
ATOM   1203  C6   DA A  58       6.119-718.451-308.164 
ATOM   1204  N6   DA A  58       7.403-718.170-308.427 
ATOM   1205  N1   DA A  58       5.811-719.112-307.033 
ATOM   1206  C2   DA A  58       4.534-719.390-306.778 
ATOM   1207  N3   DA A  58       3.465-719.107-307.488 
ATOM   1208  C4   DA A  58       3.800-718.445-308.615 
ATOM   1209  P    DC A  59      -2.522-716.826-308.926 
ATOM   1210  OP1  DC A  59      -3.741-717.427-309.512 
ATOM   1211  OP2  DC A  59      -2.207-715.446-309.358 
ATOM   1212  O5'  DC A  59      -2.607-716.883-307.330 
ATOM   1213  C5'  DC A  59      -2.164-718.073-306.650 
ATOM   1214  C4'  DC A  59      -1.335-717.699-305.437 
ATOM   1215  O4'  DC A  59       0.076-717.538-305.758 
ATOM   1216  C3'  DC A  59      -1.711-716.384-304.755 
ATOM   1217  O3'  DC A  59      -1.555-716.533-303.349 
ATOM   1218  C2'  DC A  59      -0.673-715.379-305.254 
ATOM   1219  C1'  DC A  59       0.528-716.318-305.191 
ATOM   1220  N1   DC A  59       1.700-715.847-305.979 
ATOM   1221  C2   DC A  59       2.970-716.125-305.483 
ATOM   1222  O2   DC A  59       3.073-716.745-304.418 
ATOM   1223  N3   DC A  59       4.053-715.702-306.188 
ATOM   1224  C4   DC A  59       3.899-715.033-307.336 
ATOM   1225  N4   DC A  59       4.985-714.643-307.987 
ATOM   1226  C5   DC A  59       2.601-714.737-307.864 
ATOM   1227  C6   DC A  59       1.532-715.166-307.146 
ATOM   1228  P    DT A  60      -2.631-715.863-302.372 
ATOM   1229  OP1  DT A  60      -3.799-716.760-302.232 
ATOM   1230  OP2  DT A  60      -2.922-714.485-302.826 
ATOM   1231  O5'  DT A  60      -1.820-715.814-300.994 
ATOM   1232  C5'  DT A  60      -0.825-716.822-300.733 
ATOM   1233  C4'  DT A  60       0.419-716.183-300.150 
ATOM   1234  O4'  DT A  60       1.351-715.741-301.179 
ATOM   1235  C3'  DT A  60       0.190-714.933-299.300 
ATOM   1236  O3'  DT A  60       1.112-714.936-298.218 
ATOM   1237  C2'  DT A  60       0.531-713.766-300.226 
ATOM   1238  C1'  DT A  60       1.749-714.411-300.881 
ATOM   1239  N1   DT A  60       2.163-713.756-302.154 
ATOM   1240  C2   DT A  60       3.508-713.718-302.429 
ATOM   1241  O2   DT A  60       4.351-714.190-301.685 
ATOM   1242  N3   DT A  60       3.853-713.103-303.616 
ATOM   1243  C4   DT A  60       2.986-712.537-304.528 
ATOM   1244  O4   DT A  60       3.414-712.013-305.559 
ATOM   1245  C5   DT A  60       1.595-712.626-304.152 
ATOM   1246  C7   DT A  60       0.583-712.035-305.089 
ATOM   1247  C6   DT A  60       1.231-713.219-303.002 
ATOM   1248  P    DG A  61       0.619-714.445-296.776 
ATOM   1249  OP1  DG A  61      -0.047-715.564-296.072 
ATOM   1250  OP2  DG A  61      -0.173-713.204-296.919 
ATOM   1251  O5'  DG A  61       2.013-714.114-296.062 
ATOM   1252  C5'  DG A  61       3.187-714.855-296.444 
ATOM   1253  C4'  DG A  61       4.366-713.915-296.599 
ATOM   1254  O4'  DG A  61       4.461-713.360-297.942 
ATOM   1255  C3'  DG A  61       4.359-712.685-295.692 
ATOM   1256  O3'  DG A  61       5.694-712.402-295.289 
ATOM   1257  C2'  DG A  61       3.870-711.546-296.586 
ATOM   1258  C1'  DG A  61       4.646-711.957-297.834 
ATOM   1259  N9   DG A  61       4.142-711.327-299.087 
ATOM   1260  C8   DG A  61       2.851-710.999-299.439 
ATOM   1261  N7   DG A  61       2.744-710.451-300.625 
ATOM   1262  C5   DG A  61       4.057-710.413-301.091 
ATOM   1263  C6   DG A  61       4.576-709.927-302.320 
ATOM   1264  O6   DG A  61       3.974-709.423-303.265 
ATOM   1265  N1   DG A  61       5.968-710.080-302.383 
ATOM   1266  C2   DG A  61       6.754-710.631-301.391 
ATOM   1267  N2   DG A  61       8.064-710.688-301.644 
ATOM   1268  N3   DG A  61       6.266-711.087-300.238 
ATOM   1269  C4   DG A  61       4.918-710.945-300.161 
ATOM   1270  P    DA A  62       5.967-711.921-293.787 
ATOM   1271  OP1  DA A  62       6.062-713.101-292.899 
ATOM   1272  OP2  DA A  62       4.968-710.899-293.404 
ATOM   1273  O5'  DA A  62       7.406-711.238-293.931 
ATOM   1274  C5'  DA A  62       8.316-711.730-294.932 
ATOM   1275  C4'  DA A  62       8.975-710.569-295.651 
ATOM   1276  O4'  DA A  62       8.198-710.112-296.795 
ATOM   1277  C3'  DA A  62       9.184-709.304-294.819 
ATOM   1278  O3'  DA A  62      10.418-708.705-295.194 
ATOM   1279  C2'  DA A  62       8.045-708.374-295.236 
ATOM   1280  C1'  DA A  62       8.088-708.699-296.726 
ATOM   1281  N9   DA A  62       6.859-708.294-297.463 
ATOM   1282  C8   DA A  62       5.567-708.292-297.022 
ATOM   1283  N7   DA A  62       4.711-707.880-297.905 
ATOM   1284  C5   DA A  62       5.491-707.586-299.015 
ATOM   1285  C6   DA A  62       5.174-707.101-300.294 
ATOM   1286  N6   DA A  62       3.925-706.813-300.688 
ATOM   1287  N1   DA A  62       6.191-706.920-301.158 
ATOM   1288  C2   DA A  62       7.429-707.209-300.761 
ATOM   1289  N3   DA A  62       7.844-707.665-299.600 
ATOM   1290  C4   DA A  62       6.808-707.835-298.754 
ATOM   1291  P    DT A  63      11.345-708.062-294.060 
ATOM   1292  OP1  DT A  63      12.171-709.120-293.435 
ATOM   1293  OP2  DT A  63      10.514-707.258-293.136 
ATOM   1294  O5'  DT A  63      12.278-707.092-294.925 
ATOM   1295  C5'  DT A  63      12.582-707.449-296.287 
ATOM   1296  C4'  DT A  63      12.462-706.230-297.181 
ATOM   1297  O4'  DT A  63      11.111-706.045-297.688 
ATOM   1298  C3'  DT A  63      12.798-704.890-296.528 
ATOM   1299  O3'  DT A  63      13.458-704.065-297.480 
ATOM   1300  C2'  DT A  63      11.440-704.267-296.203 
ATOM   1301  C1'  DT A  63      10.740-704.689-297.490 
ATOM   1302  N1   DT A  63       9.254-704.622-297.414 
ATOM   1303  C2   DT A  63       8.584-704.265-298.559 
ATOM   1304  O2   DT A  63       9.152-704.009-299.608 
ATOM   1305  N3   DT A  63       7.208-704.212-298.451 
ATOM   1306  C4   DT A  63       6.466-704.480-297.319 
ATOM   1307  O4   DT A  63       5.236-704.400-297.342 
ATOM   1308  C5   DT A  63       7.258-704.846-296.168 
ATOM   1309  C7   DT A  63       6.528-705.154-294.894 
ATOM   1310  C6   DT A  63       8.597-704.905-296.246 
ATOM   1311  P    DT A  64      14.679-703.149-297.000 
ATOM   1312  OP1  DT A  64      15.924-703.948-296.988 
ATOM   1313  OP2  DT A  64      14.326-702.478-295.729 
ATOM   1314  O5'  DT A  64      14.744-702.068-298.178 
ATOM   1315  C5'  DT A  64      14.333-702.453-299.503 
ATOM   1316  C4'  DT A  64      13.475-701.363-300.116 
ATOM   1317  O4'  DT A  64      12.064-701.519-299.793 
ATOM   1318  C3'  DT A  64      13.799-699.936-299.676 
ATOM   1319  O3'  DT A  64      13.629-699.062-300.786 
ATOM   1320  C2'  DT A  64      12.736-699.603-298.629 
ATOM   1321  C1'  DT A  64      11.566-700.266-299.349 
ATOM   1322  N1   DT A  64      10.389-700.521-298.471 
ATOM   1323  C2   DT A  64       9.146-700.409-299.043 
ATOM   1324  O2   DT A  64       8.979-700.117-300.215 
ATOM   1325  N3   DT A  64       8.079-700.652-298.198 
ATOM   1326  C4   DT A  64       8.154-700.989-296.862 
ATOM   1327  O4   DT A  64       7.127-701.182-296.207 
ATOM   1328  C5   DT A  64       9.501-701.081-296.352 
ATOM   1329  C7   DT A  64       9.672-701.443-294.906 
ATOM   1330  C6   DT A  64      10.556-700.850-297.151 
ATOM   1331  P    DA A  65      14.671-697.865-300.998 
ATOM   1332  OP1  DA A  65      15.866-698.369-301.712 
ATOM   1333  OP2  DA A  65      14.923-697.193-299.705 
ATOM   1334  O5'  DA A  65      13.842-696.891-301.958 
ATOM   1335  C5'  DA A  65      12.875-697.458-302.862 
ATOM   1336  C4'  DA A  65      11.604-696.634-302.847 
ATOM   1337  O4'  DA A  65      10.672-697.070-301.816 
ATOM   1338  C3'  DA A  65      11.782-695.140-302.574 
ATOM   1339  O3'  DA A  65      10.845-694.413-303.360 
ATOM   1340  C2'  DA A  65      11.415-694.969-301.101 
ATOM   1341  C1'  DA A  65      10.227-695.927-301.101 
ATOM   1342  N9   DA A  65       9.810-696.365-299.741 
ATOM   1343  C8   DA A  65      10.593-696.592-298.645 
ATOM   1344  N7   DA A  65       9.929-696.967-297.596 
ATOM   1345  C5   DA A  65       8.610-696.991-298.025 
ATOM   1346  C6   DA A  65       7.408-697.313-297.373 
ATOM   1347  N6   DA A  65       7.340-697.690-296.088 
ATOM   1348  N1   DA A  65       6.273-697.232-298.092 
ATOM   1349  C2   DA A  65       6.346-696.858-299.367 
ATOM   1350  N3   DA A  65       7.404-696.535-300.079 
ATOM   1351  C4   DA A  65       8.526-696.624-299.336 
ATOM   1352  P    DT A  66      11.303-693.037-304.038 
ATOM   1353  OP1  DT A  66      11.996-693.320-305.315 
ATOM   1354  OP2  DT A  66      12.057-692.228-303.056 
ATOM   1355  O5'  DT A  66       9.891-692.345-304.333 
ATOM   1356  C5'  DT A  66       8.747-693.179-304.596 
ATOM   1357  C4'  DT A  66       7.540-692.655-303.842 
ATOM   1358  O4'  DT A  66       7.444-693.204-302.497 
ATOM   1359  C3'  DT A  66       7.495-691.143-303.627 
ATOM   1360  O3'  DT A  66       6.147-690.702-303.733 
ATOM   1361  C2'  DT A  66       7.960-690.943-302.185 
ATOM   1362  C1'  DT A  66       7.214-692.135-301.592 
ATOM   1363  N1   DT A  66       7.714-692.548-300.251 
ATOM   1364  C2   DT A  66       6.786-693.030-299.359 
ATOM   1365  O2   DT A  66       5.601-693.127-299.624 
ATOM   1366  N3   DT A  66       7.286-693.402-298.126 
ATOM   1367  C4   DT A  66       8.604-693.334-297.722 
ATOM   1368  O4   DT A  66       8.933-693.696-296.591 
ATOM   1369  C5   DT A  66       9.502-692.815-298.728 
ATOM   1370  C7   DT A  66      10.956-692.707-298.369 
ATOM   1371  C6   DT A  66       9.043-692.445-299.934 
ATOM   1372  P    DG A  67       5.839-689.315-304.470 
ATOM   1373  OP1  DG A  67       5.771-689.536-305.933 
ATOM   1374  OP2  DG A  67       6.800-688.287-304.014 
ATOM   1375  O5'  DG A  67       4.380-688.975-303.908 
ATOM   1376  C5'  DG A  67       3.500-690.057-303.551 
ATOM   1377  C4'  DG A  67       2.815-689.754-302.234 
ATOM   1378  O4'  DG A  67       3.591-690.206-301.088 
ATOM   1379  C3'  DG A  67       2.554-688.276-301.944 
ATOM   1380  O3'  DG A  67       1.307-688.152-301.272 
ATOM   1381  C2'  DG A  67       3.668-687.869-300.978 
ATOM   1382  C1'  DG A  67       3.654-689.147-300.145 
ATOM   1383  N9   DG A  67       4.879-689.335-299.319 
ATOM   1384  C8   DG A  67       6.183-688.987-299.601 
ATOM   1385  N7   DG A  67       7.035-689.294-298.653 
ATOM   1386  C5   DG A  67       6.240-689.887-297.673 
ATOM   1387  C6   DG A  67       6.597-690.425-296.409 
ATOM   1388  O6   DG A  67       7.706-690.490-295.885 
ATOM   1389  N1   DG A  67       5.476-690.928-295.732 
ATOM   1390  C2   DG A  67       4.182-690.914-296.214 
ATOM   1391  N2   DG A  67       3.253-691.444-295.415 
ATOM   1392  N3   DG A  67       3.849-690.410-297.400 
ATOM   1393  C4   DG A  67       4.923-689.917-298.069 
ATOM   1394  P    DT A  68       0.344-686.928-301.643 
ATOM   1395  OP1  DT A  68      -0.456-687.271-302.841 
ATOM   1396  OP2  DT A  68       1.136-685.682-301.726 
ATOM   1397  O5'  DT A  68      -0.608-686.874-300.358 
ATOM   1398  C5'  DT A  68      -0.883-688.092-299.640 
ATOM   1399  C4'  DT A  68      -0.791-687.847-298.147 
ATOM   1400  O4'  DT A  68       0.562-688.027-297.637 
ATOM   1401  C3'  DT A  68      -1.177-686.445-297.679 
ATOM   1402  O3'  DT A  68      -1.850-686.546-296.429 
ATOM   1403  C2'  DT A  68       0.156-685.729-297.456 
ATOM   1404  C1'  DT A  68       0.886-686.910-296.823 
ATOM   1405  N1   DT A  68       2.367-686.761-296.812 
ATOM   1406  C2   DT A  68       3.041-687.288-295.736 
ATOM   1407  O2   DT A  68       2.479-687.859-294.816 
ATOM   1408  N3   DT A  68       4.412-687.130-295.758 
ATOM   1409  C4   DT A  68       5.148-686.504-296.744 
ATOM   1410  O4   DT A  68       6.376-686.424-296.654 
ATOM   1411  C5   DT A  68       4.354-685.984-297.831 
ATOM   1412  C7   DT A  68       5.077-685.286-298.947 
ATOM   1413  C6   DT A  68       3.019-686.123-297.835 
ATOM   1414  P    DC A  69      -3.107-685.595-296.146 
ATOM   1415  OP1  DC A  69      -4.326-686.196-296.731 
ATOM   1416  OP2  DC A  69      -2.791-684.215-296.577 
ATOM   1417  O5'  DC A  69      -3.191-685.652-294.549 
ATOM   1418  C5'  DC A  69      -2.749-686.842-293.869 
ATOM   1419  C4'  DC A  69      -1.920-686.468-292.656 
ATOM   1420  O4'  DC A  69      -0.509-686.307-292.977 
ATOM   1421  C3'  DC A  69      -2.295-685.153-291.974 
ATOM   1422  O3'  DC A  69      -2.139-685.302-290.568 
ATOM   1423  C2'  DC A  69      -1.257-684.148-292.473 
ATOM   1424  C1'  DC A  69      -0.057-685.087-292.410 
ATOM   1425  N1   DC A  69       1.115-684.616-293.199 
ATOM   1426  C2   DC A  69       2.386-684.893-292.702 
ATOM   1427  O2   DC A  69       2.489-685.514-291.638 
ATOM   1428  N3   DC A  69       3.468-684.471-293.407 
ATOM   1429  C4   DC A  69       3.315-683.802-294.556 
ATOM   1430  N4   DC A  69       4.401-683.412-295.206 
ATOM   1431  C5   DC A  69       2.016-683.506-295.083 
ATOM   1432  C6   DC A  69       0.948-683.935-294.365 
ATOM   1433  P    DT A  70      -3.216-684.632-289.592 
ATOM   1434  OP1  DT A  70      -4.384-685.529-289.451 
ATOM   1435  OP2  DT A  70      -3.506-683.254-290.046 
ATOM   1436  O5'  DT A  70      -2.404-684.583-288.213 
ATOM   1437  C5'  DT A  70      -1.409-685.591-287.952 
ATOM   1438  C4'  DT A  70      -0.165-684.952-287.369 
ATOM   1439  O4'  DT A  70       0.767-684.510-288.398 
ATOM   1440  C3'  DT A  70      -0.395-683.702-286.519 
ATOM   1441  O3'  DT A  70       0.528-683.705-285.437 
ATOM   1442  C2'  DT A  70      -0.054-682.535-287.446 
ATOM   1443  C1'  DT A  70       1.164-683.180-288.101 
ATOM   1444  N1   DT A  70       1.578-682.525-289.373 
ATOM   1445  C2   DT A  70       2.924-682.487-289.648 
ATOM   1446  O2   DT A  70       3.766-682.959-288.905 
ATOM   1447  N3   DT A  70       3.269-681.871-290.836 
ATOM   1448  C4   DT A  70       2.402-681.306-291.747 
ATOM   1449  O4   DT A  70       2.829-680.782-292.778 
ATOM   1450  C5   DT A  70       1.010-681.395-291.371 
ATOM   1451  C7   DT A  70      -0.002-680.804-292.308 
ATOM   1452  C6   DT A  70       0.647-681.988-290.222 
ATOM   1453  P    DG A  71       0.035-683.214-283.995 
ATOM   1454  OP1  DG A  71      -0.631-684.333-283.291 
ATOM   1455  OP2  DG A  71      -0.757-681.973-284.138 
ATOM   1456  O5'  DG A  71       1.428-682.882-283.282 
ATOM   1457  C5'  DG A  71       2.602-683.624-283.663 
ATOM   1458  C4'  DG A  71       3.781-682.684-283.818 
ATOM   1459  O4'  DG A  71       3.877-682.129-285.161 
ATOM   1460  C3'  DG A  71       3.774-681.453-282.911 
ATOM   1461  O3'  DG A  71       5.109-681.171-282.509 
ATOM   1462  C2'  DG A  71       3.286-680.315-283.806 
ATOM   1463  C1'  DG A  71       4.061-680.726-285.054 
ATOM   1464  N9   DG A  71       3.558-680.096-286.306 
ATOM   1465  C8   DG A  71       2.266-679.768-286.658 
ATOM   1466  N7   DG A  71       2.159-679.220-287.844 
ATOM   1467  C5   DG A  71       3.472-679.182-288.310 
ATOM   1468  C6   DG A  71       3.991-678.696-289.539 
ATOM   1469  O6   DG A  71       3.389-678.192-290.484 
ATOM   1470  N1   DG A  71       5.383-678.849-289.603 
ATOM   1471  C2   DG A  71       6.170-679.400-288.610 
ATOM   1472  N2   DG A  71       7.480-679.457-288.863 
ATOM   1473  N3   DG A  71       5.681-679.855-287.458 
ATOM   1474  C4   DG A  71       4.333-679.714-287.380 
ATOM   1475  P    DG A  72       5.383-680.690-281.007 
ATOM   1476  OP1  DG A  72       5.478-681.870-280.118 
ATOM   1477  OP2  DG A  72       4.384-679.668-280.624 
ATOM   1478  O5'  DG A  72       6.822-680.007-281.150 
ATOM   1479  C5'  DG A  72       7.732-680.499-282.151 
ATOM   1480  C4'  DG A  72       8.390-679.338-282.871 
ATOM   1481  O4'  DG A  72       7.613-678.881-284.015 
ATOM   1482  C3'  DG A  72       8.599-678.073-282.039 
ATOM   1483  O3'  DG A  72       9.834-677.474-282.414 
ATOM   1484  C2'  DG A  72       7.461-677.143-282.455 
ATOM   1485  C1'  DG A  72       7.503-677.468-283.945 
ATOM   1486  N9   DG A  72       6.274-677.063-284.683 
ATOM   1487  C8   DG A  72       4.964-677.054-284.255 
ATOM   1488  N7   DG A  72       4.111-676.636-285.157 
ATOM   1489  C5   DG A  72       4.911-676.346-286.261 
ATOM   1490  C6   DG A  72       4.556-675.855-287.544 
ATOM   1491  O6   DG A  72       3.442-675.570-287.977 
ATOM   1492  N1   DG A  72       5.682-675.703-288.365 
ATOM   1493  C2   DG A  72       6.981-675.989-287.994 
ATOM   1494  N2   DG A  72       7.916-675.777-288.923 
ATOM   1495  N3   DG A  72       7.314-676.451-286.790 
ATOM   1496  C4   DG A  72       6.233-676.603-285.982 
ATOM   1497  P    DT A  73      10.761-676.830-281.279 
ATOM   1498  OP1  DT A  73      11.586-677.889-280.654 
ATOM   1499  OP2  DT A  73       9.930-676.026-280.356 
ATOM   1500  O5'  DT A  73      11.693-675.861-282.145 
ATOM   1501  C5'  DT A  73      11.998-676.218-283.507 
ATOM   1502  C4'  DT A  73      11.878-674.999-284.401 
ATOM   1503  O4'  DT A  73      10.526-674.814-284.908 
ATOM   1504  C3'  DT A  73      12.213-673.659-283.747 
ATOM   1505  O3'  DT A  73      12.873-672.834-284.699 
ATOM   1506  C2'  DT A  73      10.856-673.036-283.423 
ATOM   1507  C1'  DT A  73      10.156-673.458-284.710 
ATOM   1508  N1   DT A  73       8.669-673.391-284.634 
ATOM   1509  C2   DT A  73       8.000-673.034-285.779 
ATOM   1510  O2   DT A  73       8.567-672.778-286.827 
ATOM   1511  N3   DT A  73       6.624-672.981-285.670 
ATOM   1512  C4   DT A  73       5.881-673.250-284.538 
ATOM   1513  O4   DT A  73       4.652-673.169-284.562 
ATOM   1514  C5   DT A  73       6.673-673.615-283.387 
ATOM   1515  C7   DT A  73       5.943-673.923-282.113 
ATOM   1516  C6   DT A  73       8.013-673.674-283.465 
ATOM   1517  P    DC A  74      14.094-671.918-284.220 
ATOM   1518  OP1  DC A  74      15.339-672.717-284.207 
ATOM   1519  OP2  DC A  74      13.741-671.247-282.949 
ATOM   1520  O5'  DC A  74      14.160-670.837-285.397 
ATOM   1521  C5'  DC A  74      13.748-671.222-286.722 
ATOM   1522  C4'  DC A  74      12.891-670.132-287.335 
ATOM   1523  O4'  DC A  74      11.479-670.288-287.012 
ATOM   1524  C3'  DC A  74      13.215-668.705-286.896 
ATOM   1525  O3'  DC A  74      13.045-667.831-288.006 
ATOM   1526  C2'  DC A  74      12.151-668.372-285.848 
ATOM   1527  C1'  DC A  74      10.981-669.035-286.568 
ATOM   1528  N1   DC A  74       9.805-669.290-285.690 
ATOM   1529  C2   DC A  74       8.537-669.180-286.256 
ATOM   1530  O2   DC A  74       8.441-668.880-287.451 
ATOM   1531  N3   DC A  74       7.452-669.408-285.472 
ATOM   1532  C4   DC A  74       7.599-669.732-284.180 
ATOM   1533  N4   DC A  74       6.510-669.944-283.458 
ATOM   1534  C5   DC A  74       8.894-669.849-283.580 
ATOM   1535  C6   DC A  74       9.966-669.617-284.379 
ATOM   1536  P    DA A  75      14.086-666.634-288.217 
ATOM   1537  OP1  DA A  75      15.282-667.138-288.932 
ATOM   1538  OP2  DA A  75      14.339-665.961-286.924 
ATOM   1539  O5'  DA A  75      13.257-665.660-289.177 
ATOM   1540  C5'  DA A  75      12.291-666.227-290.082 
ATOM   1541  C4'  DA A  75      11.019-665.403-290.066 
ATOM   1542  O4'  DA A  75      10.087-665.839-289.035 
ATOM   1543  C3'  DA A  75      11.198-663.909-289.794 
ATOM   1544  O3'  DA A  75      10.261-663.182-290.580 
ATOM   1545  C2'  DA A  75      10.831-663.738-288.320 
ATOM   1546  C1'  DA A  75       9.643-664.695-288.321 
ATOM   1547  N9   DA A  75       9.225-665.134-286.961 
ATOM   1548  C8   DA A  75      10.009-665.361-285.864 
ATOM   1549  N7   DA A  75       9.345-665.736-284.815 
ATOM   1550  C5   DA A  75       8.025-665.760-285.244 
ATOM   1551  C6   DA A  75       6.823-666.082-284.592 
ATOM   1552  N6   DA A  75       6.756-666.459-283.307 
ATOM   1553  N1   DA A  75       5.689-666.001-285.311 
ATOM   1554  C2   DA A  75       5.762-665.627-286.587 
ATOM   1555  N3   DA A  75       6.820-665.304-287.299 
ATOM   1556  C4   DA A  75       7.942-665.393-286.555 
ATOM   1557  P    DG A  76      10.719-661.806-291.258 
ATOM   1558  OP1  DG A  76      11.412-662.089-292.534 
ATOM   1559  OP2  DG A  76      11.473-660.997-290.275 
ATOM   1560  O5'  DG A  76       9.306-661.114-291.553 
ATOM   1561  C5'  DG A  76       8.162-661.948-291.815 
ATOM   1562  C4'  DG A  76       6.955-661.424-291.062 
ATOM   1563  O4'  DG A  76       6.860-661.973-289.716 
ATOM   1564  C3'  DG A  76       6.911-659.911-290.846 
ATOM   1565  O3'  DG A  76       5.562-659.471-290.952 
ATOM   1566  C2'  DG A  76       7.376-659.712-289.404 
ATOM   1567  C1'  DG A  76       6.630-660.904-288.811 
ATOM   1568  N9   DG A  76       7.129-661.317-287.470 
ATOM   1569  C8   DG A  76       8.414-661.288-286.973 
ATOM   1570  N7   DG A  76       8.519-661.725-285.741 
ATOM   1571  C5   DG A  76       7.212-662.067-285.399 
ATOM   1572  C6   DG A  76       6.693-662.599-284.189 
ATOM   1573  O6   DG A  76       7.291-662.882-283.155 
ATOM   1574  N1   DG A  76       5.307-662.797-284.270 
ATOM   1575  C2   DG A  76       4.526-662.518-285.374 
ATOM   1576  N2   DG A  76       3.223-662.779-285.250 
ATOM   1577  N3   DG A  76       5.013-662.020-286.509 
ATOM   1578  C4   DG A  76       6.356-661.822-286.446 
ATOM   1579  P    DT A  77       5.255-658.084-291.690 
ATOM   1580  OP1  DT A  77       5.186-658.305-293.152 
ATOM   1581  OP2  DT A  77       6.215-657.056-291.233 
ATOM   1582  O5'  DT A  77       3.796-657.744-291.128 
ATOM   1583  C5'  DT A  77       2.916-658.826-290.771 
ATOM   1584  C4'  DT A  77       2.230-658.523-289.454 
ATOM   1585  O4'  DT A  77       3.007-658.975-288.307 
ATOM   1586  C3'  DT A  77       1.970-657.045-289.163 
ATOM   1587  O3'  DT A  77       0.722-656.921-288.491 
ATOM   1588  C2'  DT A  77       3.083-656.638-288.198 
ATOM   1589  C1'  DT A  77       3.070-657.916-287.364 
ATOM   1590  N1   DT A  77       4.295-658.104-286.538 
ATOM   1591  C2   DT A  77       4.138-658.708-285.314 
ATOM   1592  O2   DT A  77       3.057-659.084-284.894 
ATOM   1593  N3   DT A  77       5.295-658.865-284.576 
ATOM   1594  C4   DT A  77       6.565-658.478-284.953 
ATOM   1595  O4   DT A  77       7.526-658.672-284.206 
ATOM   1596  C5   DT A  77       6.629-657.854-286.253 
ATOM   1597  C7   DT A  77       7.975-657.402-286.741 
ATOM   1598  C6   DT A  77       5.519-657.688-286.992 
ATOM   1599  P    DG A  78      -0.241-655.697-288.863 
ATOM   1600  OP1  DG A  78      -1.040-656.040-290.060 
ATOM   1601  OP2  DG A  78       0.552-654.451-288.946 
ATOM   1602  O5'  DG A  78      -1.193-655.643-287.577 
ATOM   1603  C5'  DG A  78      -1.468-656.861-286.860 
ATOM   1604  C4'  DG A  78      -1.375-656.616-285.367 
ATOM   1605  O4'  DG A  78      -0.023-656.796-284.857 
ATOM   1606  C3'  DG A  78      -1.762-655.214-284.898 
ATOM   1607  O3'  DG A  78      -2.434-655.315-283.649 
ATOM   1608  C2'  DG A  78      -0.429-654.498-284.675 
ATOM   1609  C1'  DG A  78       0.301-655.679-284.043 
ATOM   1610  N9   DG A  78       1.783-655.530-284.031 
ATOM   1611  C8   DG A  78       2.606-654.927-284.958 
ATOM   1612  N7   DG A  78       3.879-654.965-284.647 
ATOM   1613  C5   DG A  78       3.901-655.641-283.427 
ATOM   1614  C6   DG A  78       4.997-655.988-282.595 
ATOM   1615  O6   DG A  78       6.193-655.768-282.765 
ATOM   1616  N1   DG A  78       4.572-656.671-281.447 
ATOM   1617  C2   DG A  78       3.260-656.979-281.144 
ATOM   1618  N2   DG A  78       3.062-657.637-279.999 
ATOM   1619  N3   DG A  78       2.233-656.653-281.926 
ATOM   1620  C4   DG A  78       2.628-655.990-283.043 
ATOM   1621  P    DA A  79      -3.691-654.364-283.365 
ATOM   1622  OP1  DA A  79      -4.910-654.965-283.951 
ATOM   1623  OP2  DA A  79      -3.376-652.984-283.796 
ATOM   1624  O5'  DA A  79      -3.776-654.421-281.768 
ATOM   1625  C5'  DA A  79      -3.333-655.611-281.088 
ATOM   1626  C4'  DA A  79      -2.504-655.237-279.876 
ATOM   1627  O4'  DA A  79      -1.093-655.076-280.197 
ATOM   1628  C3'  DA A  79      -2.880-653.922-279.194 
ATOM   1629  O3'  DA A  79      -2.723-654.071-277.788 
ATOM   1630  C2'  DA A  79      -1.842-652.917-279.693 
ATOM   1631  C1'  DA A  79      -0.641-653.856-279.630 
ATOM   1632  N9   DA A  79       0.531-653.385-280.418 
ATOM   1633  C8   DA A  79       0.538-652.696-281.597 
ATOM   1634  N7   DA A  79       1.727-652.425-282.040 
ATOM   1635  C5   DA A  79       2.572-652.975-281.086 
ATOM   1636  C6   DA A  79       3.971-653.026-280.976 
ATOM   1637  N6   DA A  79       4.804-652.490-281.880 
ATOM   1638  N1   DA A  79       4.486-653.649-279.900 
ATOM   1639  C2   DA A  79       3.654-654.180-279.006 
ATOM   1640  N3   DA A  79       2.338-654.194-279.001 
ATOM   1641  C4   DA A  79       1.848-653.564-280.089 
ATOM   1642  P    DA A  80      -3.800-653.401-276.811 
ATOM   1643  OP1  DA A  80      -4.968-654.298-276.671 
ATOM   1644  OP2  DA A  80      -4.091-652.023-277.265 
ATOM   1645  O5'  DA A  80      -2.989-653.352-275.433 
ATOM   1646  C5'  DA A  80      -1.994-654.360-275.172 
ATOM   1647  C4'  DA A  80      -0.750-653.721-274.589 
ATOM   1648  O4'  DA A  80       0.182-653.279-275.617 
ATOM   1649  C3'  DA A  80      -0.979-652.471-273.739 
ATOM   1650  O3'  DA A  80      -0.057-652.474-272.657 
ATOM   1651  C2'  DA A  80      -0.638-651.304-274.665 
ATOM   1652  C1'  DA A  80       0.580-651.949-275.320 
ATOM   1653  N9   DA A  80       0.994-651.294-276.593 
ATOM   1654  C8   DA A  80       0.204-650.714-277.543 
ATOM   1655  N7   DA A  80       0.865-650.224-278.546 
ATOM   1656  C5   DA A  80       2.190-650.499-278.240 
ATOM   1657  C6   DA A  80       3.393-650.233-278.914 
ATOM   1658  N6   DA A  80       3.456-649.599-280.094 
ATOM   1659  N1   DA A  80       4.535-650.643-278.330 
ATOM   1660  C2   DA A  80       4.466-651.273-277.158 
ATOM   1661  N3   DA A  80       3.408-651.576-276.439 
ATOM   1662  C4   DA A  80       2.279-651.154-277.045 
ATOM   1663  P    DG A  81      -0.550-651.983-271.215 
ATOM   1664  OP1  DG A  81      -1.216-653.102-270.511 
ATOM   1665  OP2  DG A  81      -1.342-650.742-271.358 
ATOM   1666  O5'  DG A  81       0.844-651.651-270.501 
ATOM   1667  C5'  DG A  81       2.018-652.393-270.883 
ATOM   1668  C4'  DG A  81       3.197-651.453-271.038 
ATOM   1669  O4'  DG A  81       3.292-650.898-272.380 
ATOM   1670  C3'  DG A  81       3.190-650.222-270.130 
ATOM   1671  O3'  DG A  81       4.525-649.940-269.728 
ATOM   1672  C2'  DG A  81       2.701-649.084-271.025 
ATOM   1673  C1'  DG A  81       3.477-649.495-272.273 
ATOM   1674  N9   DG A  81       2.973-648.865-273.526 
ATOM   1675  C8   DG A  81       1.682-648.537-273.878 
ATOM   1676  N7   DG A  81       1.575-647.989-275.063 
ATOM   1677  C5   DG A  81       2.888-647.950-275.530 
ATOM   1678  C6   DG A  81       3.407-647.465-276.759 
ATOM   1679  O6   DG A  81       2.805-646.961-277.704 
ATOM   1680  N1   DG A  81       4.799-647.618-276.822 
ATOM   1681  C2   DG A  81       5.585-648.168-275.830 
ATOM   1682  N2   DG A  81       6.895-648.226-276.083 
ATOM   1683  N3   DG A  81       5.097-648.624-274.677 
ATOM   1684  C4   DG A  81       3.749-648.483-274.599 
ATOM   1685  P    DA A  82       4.798-649.459-268.226 
ATOM   1686  OP1  DA A  82       4.893-650.639-267.338 
ATOM   1687  OP2  DA A  82       3.799-648.437-267.843 
ATOM   1688  O5'  DA A  82       6.237-648.776-268.370 
ATOM   1689  C5'  DA A  82       7.147-649.268-269.371 
ATOM   1690  C4'  DA A  82       7.806-648.107-270.090 
ATOM   1691  O4'  DA A  82       7.029-647.650-271.234 
ATOM   1692  C3'  DA A  82       8.015-646.842-269.258 
ATOM   1693  O3'  DA A  82       9.249-646.243-269.633 
ATOM   1694  C2'  DA A  82       6.876-645.911-269.675 
ATOM   1695  C1'  DA A  82       6.919-646.237-271.165 
ATOM   1696  N9   DA A  82       5.690-645.832-271.902 
ATOM   1697  C8   DA A  82       4.398-645.830-271.461 
ATOM   1698  N7   DA A  82       3.542-645.417-272.344 
ATOM   1699  C5   DA A  82       4.322-645.124-273.454 
ATOM   1700  C6   DA A  82       4.005-644.639-274.733 
ATOM   1701  N6   DA A  82       2.756-644.351-275.127 
ATOM   1702  N1   DA A  82       5.022-644.458-275.597 
ATOM   1703  C2   DA A  82       6.260-644.747-275.200 
ATOM   1704  N3   DA A  82       6.675-645.203-274.038 
ATOM   1705  C4   DA A  82       5.639-645.373-273.193 
ATOM   1706  P    DA A  83      10.176-645.599-268.498 
ATOM   1707  OP1  DA A  83      11.002-646.658-267.874 
ATOM   1708  OP2  DA A  83       9.345-644.795-267.575 
ATOM   1709  O5'  DA A  83      11.109-644.630-269.364 
ATOM   1710  C5'  DA A  83      11.413-644.987-270.726 
ATOM   1711  C4'  DA A  83      11.293-643.768-271.620 
ATOM   1712  O4'  DA A  83       9.942-643.583-272.127 
ATOM   1713  C3'  DA A  83      11.629-642.428-270.966 
ATOM   1714  O3'  DA A  83      12.289-641.603-271.919 
ATOM   1715  C2'  DA A  83      10.271-641.805-270.642 
ATOM   1716  C1'  DA A  83       9.571-642.227-271.929 
ATOM   1717  N9   DA A  83       8.085-642.160-271.853 
ATOM   1718  C8   DA A  83       7.278-642.408-270.780 
ATOM   1719  N7   DA A  83       6.014-642.262-271.028 
ATOM   1720  C5   DA A  83       5.976-641.891-272.365 
ATOM   1721  C6   DA A  83       4.916-641.588-273.235 
ATOM   1722  N6   DA A  83       3.627-641.612-272.867 
ATOM   1723  N1   DA A  83       5.229-641.256-274.501 
ATOM   1724  C2   DA A  83       6.512-641.233-274.862 
ATOM   1725  N3   DA A  83       7.581-641.496-274.142 
ATOM   1726  C4   DA A  83       7.240-641.825-272.878 
ATOM   1727  P    DT A  84      13.510-640.687-271.439 
ATOM   1728  OP1  DT A  84      14.755-641.486-271.427 
ATOM   1729  OP2  DT A  84      13.157-640.016-270.168 
ATOM   1730  O5'  DT A  84      13.575-639.606-272.617 
ATOM   1731  C5'  DT A  84      13.164-639.991-273.942 
ATOM   1732  C4'  DT A  84      12.306-638.901-274.554 
ATOM   1733  O4'  DT A  84      10.895-639.057-274.232 
ATOM   1734  C3'  DT A  84      12.630-637.474-274.115 
ATOM   1735  O3'  DT A  84      12.460-636.600-275.225 
ATOM   1736  C2'  DT A  84      11.567-637.141-273.068 
ATOM   1737  C1'  DT A  84      10.397-637.804-273.788 
ATOM   1738  N1   DT A  84       9.220-638.059-272.910 
ATOM   1739  C2   DT A  84       7.977-637.947-273.482 
ATOM   1740  O2   DT A  84       7.810-637.655-274.654 
ATOM   1741  N3   DT A  84       6.910-638.190-272.637 
ATOM   1742  C4   DT A  84       6.985-638.526-271.301 
ATOM   1743  O4   DT A  84       5.958-638.720-270.646 
ATOM   1744  C5   DT A  84       8.332-638.619-270.791 
ATOM   1745  C7   DT A  84       8.503-638.981-269.345 
ATOM   1746  C6   DT A  84       9.387-638.388-271.590 
ATOM   1747  P    DT A  85      13.502-635.403-275.437 
ATOM   1748  OP1  DT A  85      14.697-635.907-276.151 
ATOM   1749  OP2  DT A  85      13.754-634.730-274.144 
ATOM   1750  O5'  DT A  85      12.673-634.428-276.397 
ATOM   1751  C5'  DT A  85      11.706-634.996-277.301 
ATOM   1752  C4'  DT A  85      10.435-634.172-277.286 
ATOM   1753  O4'  DT A  85       9.503-634.608-276.254 
ATOM   1754  C3'  DT A  85      10.613-632.678-277.013 
ATOM   1755  O3'  DT A  85       9.676-631.951-277.799 
ATOM   1756  C2'  DT A  85      10.246-632.507-275.539 
ATOM   1757  C1'  DT A  85       9.058-633.464-275.540 
ATOM   1758  N1   DT A  85       8.641-633.903-274.180 
ATOM   1759  C2   DT A  85       7.298-634.111-273.975 
ATOM   1760  O2   DT A  85       6.461-633.954-274.846 
ATOM   1761  N3   DT A  85       6.949-634.516-272.700 
ATOM   1762  C4   DT A  85       7.811-634.724-271.642 
ATOM   1763  O4   DT A  85       7.379-635.087-270.546 
ATOM   1764  C5   DT A  85       9.198-634.479-271.956 
ATOM   1765  C7   DT A  85      10.202-634.682-270.859 
ATOM   1766  C6   DT A  85       9.566-634.085-273.185 
ATOM   1767  P    DT A  86      10.135-630.575-278.477 
ATOM   1768  OP1  DT A  86      10.827-630.858-279.754 
ATOM   1769  OP2  DT A  86      10.888-629.766-277.495 
ATOM   1770  O5'  DT A  86       8.722-629.883-278.772 
ATOM   1771  C5'  DT A  86       7.578-630.717-279.034 
ATOM   1772  C4'  DT A  86       6.371-630.193-278.281 
ATOM   1773  O4'  DT A  86       6.275-630.742-276.936 
ATOM   1774  C3'  DT A  86       6.326-628.680-278.066 
ATOM   1775  O3'  DT A  86       4.978-628.240-278.172 
ATOM   1776  C2'  DT A  86       6.791-628.481-276.623 
ATOM   1777  C1'  DT A  86       6.045-629.673-276.031 
ATOM   1778  N1   DT A  86       6.545-630.086-274.690 
ATOM   1779  C2   DT A  86       5.617-630.568-273.798 
ATOM   1780  O2   DT A  86       4.432-630.665-274.063 
ATOM   1781  N3   DT A  86       6.117-630.940-272.565 
ATOM   1782  C4   DT A  86       7.435-630.872-272.161 
ATOM   1783  O4   DT A  86       7.764-631.234-271.030 
ATOM   1784  C5   DT A  86       8.333-630.353-273.167 
ATOM   1785  C7   DT A  86       9.787-630.245-272.808 
ATOM   1786  C6   DT A  86       7.874-629.983-274.373 
ATOM   1787  P    DC A  87       4.670-626.853-278.909 
ATOM   1788  OP1  DC A  87       4.602-627.074-280.372 
ATOM   1789  OP2  DC A  87       5.631-625.825-278.453 
ATOM   1790  O5'  DC A  87       3.211-626.513-278.347 
ATOM   1791  C5'  DC A  87       2.331-627.595-277.990 
ATOM   1792  C4'  DC A  87       1.646-627.292-276.673 
ATOM   1793  O4'  DC A  87       2.422-627.744-275.527 
ATOM   1794  C3'  DC A  87       1.385-625.814-276.383 
ATOM   1795  O3'  DC A  87       0.138-625.690-275.711 
ATOM   1796  C2'  DC A  87       2.499-625.407-275.417 
ATOM   1797  C1'  DC A  87       2.485-626.685-274.584 
ATOM   1798  N1   DC A  87       3.710-626.873-273.757 
ATOM   1799  C2   DC A  87       3.568-627.483-272.514 
ATOM   1800  O2   DC A  87       2.441-627.840-272.151 
ATOM   1801  N3   DC A  87       4.672-627.663-271.746 
ATOM   1802  C4   DC A  87       5.876-627.263-272.176 
ATOM   1803  N4   DC A  87       6.923-627.461-271.389 
ATOM   1804  C5   DC A  87       6.044-626.633-273.451 
ATOM   1805  C6   DC A  87       4.928-626.461-274.204 
ATOM   1806  P    DC A  88      -0.825-624.466-276.082 
ATOM   1807  OP1  DC A  88      -1.625-624.809-277.279 
ATOM   1808  OP2  DC A  88      -0.033-623.220-276.165 
ATOM   1809  O5'  DC A  88      -1.777-624.412-274.797 
ATOM   1810  C5'  DC A  88      -2.052-625.630-274.079 
ATOM   1811  C4'  DC A  88      -1.960-625.385-272.586 
ATOM   1812  O4'  DC A  88      -0.607-625.565-272.076 
ATOM   1813  C3'  DC A  88      -2.346-623.982-272.117 
ATOM   1814  O3'  DC A  88      -3.019-624.084-270.868 
ATOM   1815  C2'  DC A  88      -1.013-623.267-271.895 
ATOM   1816  C1'  DC A  88      -0.283-624.448-271.262 
ATOM   1817  N1   DC A  88       1.199-624.299-271.251 
ATOM   1818  C2   DC A  88       1.896-624.828-270.167 
ATOM   1819  O2   DC A  88       1.262-625.394-269.269 
ATOM   1820  N3   DC A  88       3.247-624.701-270.136 
ATOM   1821  C4   DC A  88       3.897-624.081-271.130 
ATOM   1822  N4   DC A  88       5.216-623.984-271.053 
ATOM   1823  C5   DC A  88       3.199-623.529-272.253 
ATOM   1824  C6   DC A  88       1.848-623.666-272.264 
ATOM   1825  P    DA A  89      -4.276-623.133-270.585 
ATOM   1826  OP1  DA A  89      -5.495-623.734-271.170 
ATOM   1827  OP2  DA A  89      -3.960-621.753-271.016 
ATOM   1828  O5'  DA A  89      -4.360-623.190-268.988 
ATOM   1829  C5'  DA A  89      -3.918-624.380-268.308 
ATOM   1830  C4'  DA A  89      -3.089-624.006-267.095 
ATOM   1831  O4'  DA A  89      -1.678-623.845-267.416 
ATOM   1832  C3'  DA A  89      -3.464-622.690-266.413 
ATOM   1833  O3'  DA A  89      -3.308-622.840-265.007 
ATOM   1834  C2'  DA A  89      -2.426-621.686-266.912 
ATOM   1835  C1'  DA A  89      -1.226-622.625-266.849 
ATOM   1836  N9   DA A  89      -0.054-622.154-267.638 
ATOM   1837  C8   DA A  89      -0.046-621.465-268.817 
ATOM   1838  N7   DA A  89       1.142-621.194-269.260 
ATOM   1839  C5   DA A  89       1.987-621.744-268.305 
ATOM   1840  C6   DA A  89       3.387-621.795-268.196 
ATOM   1841  N6   DA A  89       4.219-621.259-269.100 
ATOM   1842  N1   DA A  89       3.901-622.418-267.119 
ATOM   1843  C2   DA A  89       3.069-622.949-266.225 
ATOM   1844  N3   DA A  89       1.754-622.963-266.221 
ATOM   1845  C4   DA A  89       1.264-622.333-267.308 
ATOM   1846  P    DG A  90      -4.385-622.170-264.031 
ATOM   1847  OP1  DG A  90      -5.553-623.067-263.890 
ATOM   1848  OP2  DG A  90      -4.675-620.792-264.484 
ATOM   1849  O5'  DG A  90      -3.573-622.121-262.652 
ATOM   1850  C5'  DG A  90      -2.578-623.129-262.391 
ATOM   1851  C4'  DG A  90      -1.334-622.490-261.808 
ATOM   1852  O4'  DG A  90      -0.402-622.048-262.837 
ATOM   1853  C3'  DG A  90      -1.564-621.240-260.958 
ATOM   1854  O3'  DG A  90      -0.641-621.243-259.876 
ATOM   1855  C2'  DG A  90      -1.223-620.073-261.885 
ATOM   1856  C1'  DG A  90      -0.005-620.718-262.540 
ATOM   1857  N9   DG A  90       0.409-620.063-263.812 
ATOM   1858  C8   DG A  90      -0.372-619.473-264.782 
ATOM   1859  N7   DG A  90       0.309-618.983-265.789 
ATOM   1860  C5   DG A  90       1.634-619.268-265.464 
ATOM   1861  C6   DG A  90       2.831-618.983-266.172 
ATOM   1862  O6   DG A  90       2.969-618.411-267.250 
ATOM   1863  N1   DG A  90       3.957-619.450-265.482 
ATOM   1864  C2   DG A  90       3.931-620.106-264.267 
ATOM   1865  N2   DG A  90       5.117-620.472-263.773 
ATOM   1866  N3   DG A  90       2.808-620.374-263.603 
ATOM   1867  C4   DG A  90       1.706-619.927-264.260 
ATOM   1868  P    DA A  91      -1.134-620.752-258.434 
ATOM   1869  OP1  DA A  91      -1.800-621.871-257.730 
ATOM   1870  OP2  DA A  91      -1.926-619.511-258.577 
ATOM   1871  O5'  DA A  91       0.259-620.420-257.720 
ATOM   1872  C5'  DA A  91       1.433-621.162-258.102 
ATOM   1873  C4'  DA A  91       2.612-620.222-258.257 
ATOM   1874  O4'  DA A  91       2.708-619.667-259.600 
ATOM   1875  C3'  DA A  91       2.605-618.991-257.350 
ATOM   1876  O3'  DA A  91       3.940-618.709-256.947 
ATOM   1877  C2'  DA A  91       2.117-617.853-258.245 
ATOM   1878  C1'  DA A  91       2.892-618.264-259.492 
ATOM   1879  N9   DA A  91       2.389-617.634-260.745 
ATOM   1880  C8   DA A  91       1.102-617.316-261.077 
ATOM   1881  N7   DA A  91       0.983-616.772-262.248 
ATOM   1882  C5   DA A  91       2.283-616.725-262.731 
ATOM   1883  C6   DA A  91       2.830-616.254-263.935 
ATOM   1884  N6   DA A  91       2.097-615.715-264.920 
ATOM   1885  N1   DA A  91       4.163-616.358-264.092 
ATOM   1886  C2   DA A  91       4.886-616.895-263.111 
ATOM   1887  N3   DA A  91       4.488-617.366-261.949 
ATOM   1888  C4   DA A  91       3.151-617.250-261.817 
ATOM   1889  P    DA A  92       4.214-618.228-255.445 
ATOM   1890  OP1  DA A  92       4.309-619.408-254.557 
ATOM   1891  OP2  DA A  92       3.215-617.206-255.063 
ATOM   1892  O5'  DA A  92       5.653-617.544-255.589 
ATOM   1893  C5'  DA A  92       6.563-618.037-256.590 
ATOM   1894  C4'  DA A  92       7.221-616.876-257.310 
ATOM   1895  O4'  DA A  92       6.444-616.419-258.454 
ATOM   1896  C3'  DA A  92       7.430-615.611-256.478 
ATOM   1897  O3'  DA A  92       8.665-615.012-256.853 
ATOM   1898  C2'  DA A  92       6.292-614.680-256.894 
ATOM   1899  C1'  DA A  92       6.334-615.006-258.384 
ATOM   1900  N9   DA A  92       5.105-614.601-259.122 
ATOM   1901  C8   DA A  92       3.813-614.599-258.681 
ATOM   1902  N7   DA A  92       2.957-614.186-259.563 
ATOM   1903  C5   DA A  92       3.738-613.893-260.673 
ATOM   1904  C6   DA A  92       3.421-613.407-261.953 
ATOM   1905  N6   DA A  92       2.171-613.120-262.346 
ATOM   1906  N1   DA A  92       4.437-613.227-262.817 
ATOM   1907  C2   DA A  92       5.676-613.516-262.420 
ATOM   1908  N3   DA A  92       6.090-613.971-261.258 
ATOM   1909  C4   DA A  92       5.054-614.142-260.412 
ATOM   1910  P    DG A  93       9.592-614.368-255.718 
ATOM   1911  OP1  DG A  93      10.417-615.427-255.093 
ATOM   1912  OP2  DG A  93       8.761-613.564-254.795 
ATOM   1913  O5'  DG A  93      10.524-613.399-256.583 
ATOM   1914  C5'  DG A  93      10.829-613.756-257.945 
ATOM   1915  C4'  DG A  93      10.709-612.537-258.840 
ATOM   1916  O4'  DG A  93       9.357-612.352-259.347 
ATOM   1917  C3'  DG A  93      11.044-611.197-258.186 
ATOM   1918  O3'  DG A  93      11.704-610.372-259.138 
ATOM   1919  C2'  DG A  93       9.687-610.574-257.862 
ATOM   1920  C1'  DG A  93       8.987-610.996-259.149 
ATOM   1921  N9   DG A  93       7.500-610.929-259.072 
ATOM   1922  C8   DG A  93       6.672-611.174-258.000 
ATOM   1923  N7   DG A  93       5.396-611.025-258.265 
ATOM   1924  C5   DG A  93       5.379-610.652-259.609 
ATOM   1925  C6   DG A  93       4.284-610.352-260.460 
ATOM   1926  O6   DG A  93       3.084-610.352-260.200 
ATOM   1927  N1   DG A  93       4.716-610.020-261.752 
ATOM   1928  C2   DG A  93       6.033-609.985-262.166 
ATOM   1929  N2   DG A  93       6.237-609.645-263.442 
ATOM   1930  N3   DG A  93       7.060-610.268-261.368 
ATOM   1931  C4   DG A  93       6.658-610.591-260.110 
ATOM   1932  P    DA A  94      12.925-609.455-258.658 
ATOM   1933  OP1  DA A  94      14.170-610.255-258.646 
ATOM   1934  OP2  DA A  94      12.572-608.785-257.387 
ATOM   1935  O5'  DA A  94      12.991-608.375-259.836 
ATOM   1936  C5'  DA A  94      12.579-608.760-261.161 
ATOM   1937  C4'  DA A  94      11.722-607.670-261.774 
ATOM   1938  O4'  DA A  94      10.310-607.826-261.451 
ATOM   1939  C3'  DA A  94      12.046-606.242-261.335 
ATOM   1940  O3'  DA A  94      11.876-605.369-262.445 
ATOM   1941  C2'  DA A  94      10.982-605.910-260.287 
ATOM   1942  C1'  DA A  94       9.812-606.573-261.007 
ATOM   1943  N9   DA A  94       8.636-606.828-260.129 
ATOM   1944  C8   DA A  94       8.622-607.163-258.805 
ATOM   1945  N7   DA A  94       7.432-607.319-258.316 
ATOM   1946  C5   DA A  94       6.592-607.069-259.393 
ATOM   1947  C6   DA A  94       5.194-607.074-259.524 
ATOM   1948  N6   DA A  94       4.356-607.352-258.516 
ATOM   1949  N1   DA A  94       4.685-606.780-260.736 
ATOM   1950  C2   DA A  94       5.523-606.505-261.734 
ATOM   1951  N3   DA A  94       6.836-606.470-261.731 
ATOM   1952  C4   DA A  94       7.320-606.767-260.507 
ATOM   1953  P    DG A  95      12.917-604.172-262.656 
ATOM   1954  OP1  DG A  95      14.113-604.676-263.370 
ATOM   1955  OP2  DG A  95      13.170-603.499-261.363 
ATOM   1956  O5'  DG A  95      12.088-603.197-263.616 
ATOM   1957  C5'  DG A  95      11.122-603.765-264.521 
ATOM   1958  C4'  DG A  95       9.850-602.940-264.505 
ATOM   1959  O4'  DG A  95       8.919-603.377-263.474 
ATOM   1960  C3'  DG A  95      10.029-601.447-264.233 
ATOM   1961  O3'  DG A  95       9.092-600.720-265.019 
ATOM   1962  C2'  DG A  95       9.662-601.276-262.759 
ATOM   1963  C1'  DG A  95       8.474-602.233-262.760 
ATOM   1964  N9   DG A  95       8.056-602.671-261.399 
ATOM   1965  C8   DG A  95       8.830-602.905-260.284 
ATOM   1966  N7   DG A  95       8.149-603.284-259.230 
ATOM   1967  C5   DG A  95       6.829-603.302-259.679 
ATOM   1968  C6   DG A  95       5.634-603.634-258.990 
ATOM   1969  O6   DG A  95       5.490-603.986-257.822 
ATOM   1970  N1   DG A  95       4.512-603.518-259.825 
ATOM   1971  C2   DG A  95       4.543-603.134-261.150 
ATOM   1972  N2   DG A  95       3.364-603.087-261.775 
ATOM   1973  N3   DG A  95       5.666-602.824-261.796 
ATOM   1974  C4   DG A  95       6.761-602.930-261.001 
ATOM   1975  P    DG A  96       9.550-599.344-265.696 
ATOM   1976  OP1  DG A  96      10.243-599.627-266.973 
ATOM   1977  OP2  DG A  96      10.304-598.534-264.714 
ATOM   1978  O5'  DG A  96       8.137-598.652-265.991 
ATOM   1979  C5'  DG A  96       6.993-599.486-266.254 
ATOM   1980  C4'  DG A  96       5.786-598.962-265.500 
ATOM   1981  O4'  DG A  96       5.691-599.511-264.155 
ATOM   1982  C3'  DG A  96       5.742-597.449-265.285 
ATOM   1983  O3'  DG A  96       4.393-597.009-265.391 
ATOM   1984  C2'  DG A  96       6.207-597.250-263.843 
ATOM   1985  C1'  DG A  96       5.461-598.442-263.250 
ATOM   1986  N9   DG A  96       5.960-598.855-261.909 
ATOM   1987  C8   DG A  96       7.245-598.826-261.412 
ATOM   1988  N7   DG A  96       7.350-599.263-260.180 
ATOM   1989  C5   DG A  96       6.043-599.605-259.837 
ATOM   1990  C6   DG A  96       5.524-600.137-258.628 
ATOM   1991  O6   DG A  96       6.122-600.420-257.594 
ATOM   1992  N1   DG A  96       4.138-600.335-258.709 
ATOM   1993  C2   DG A  96       3.357-600.056-259.813 
ATOM   1994  N2   DG A  96       2.054-600.317-259.689 
ATOM   1995  N3   DG A  96       3.845-599.558-260.948 
ATOM   1996  C4   DG A  96       5.187-599.360-260.885 
ATOM   1997  P    DT A  97       4.086-595.622-266.129 
ATOM   1998  OP1  DT A  97       4.017-595.843-267.591 
ATOM   1999  OP2  DT A  97       5.046-594.594-265.672 
ATOM   2000  O5'  DT A  97       2.627-595.282-265.567 
ATOM   2001  C5'  DT A  97       1.747-596.364-265.210 
ATOM   2002  C4'  DT A  97       1.061-596.061-263.892 
ATOM   2003  O4'  DT A  97       1.838-596.513-262.746 
ATOM   2004  C3'  DT A  97       0.801-594.583-263.602 
ATOM   2005  O3'  DT A  97      -0.447-594.459-262.930 
ATOM   2006  C2'  DT A  97       1.914-594.176-262.637 
ATOM   2007  C1'  DT A  97       1.901-595.453-261.803 
ATOM   2008  N1   DT A  97       3.126-595.642-260.977 
ATOM   2009  C2   DT A  97       2.969-596.245-259.753 
ATOM   2010  O2   DT A  97       1.888-596.621-259.332 
ATOM   2011  N3   DT A  97       4.126-596.403-259.015 
ATOM   2012  C4   DT A  97       5.396-596.016-259.392 
ATOM   2013  O4   DT A  97       6.357-596.210-258.645 
ATOM   2014  C5   DT A  97       5.460-595.392-260.692 
ATOM   2015  C7   DT A  97       6.806-594.940-261.180 
ATOM   2016  C6   DT A  97       4.350-595.226-261.431 
ATOM   2017  P    DT A  98      -1.410-593.235-263.301 
ATOM   2018  OP1  DT A  98      -2.209-593.578-264.499 
ATOM   2019  OP2  DT A  98      -0.617-591.989-263.385 
ATOM   2020  O5'  DT A  98      -2.362-593.181-262.016 
ATOM   2021  C5'  DT A  98      -2.637-594.399-261.299 
ATOM   2022  C4'  DT A  98      -2.544-594.154-259.806 
ATOM   2023  O4'  DT A  98      -1.192-594.334-259.295 
ATOM   2024  C3'  DT A  98      -2.931-592.751-259.337 
ATOM   2025  O3'  DT A  98      -3.603-592.853-258.088 
ATOM   2026  C2'  DT A  98      -1.598-592.036-259.114 
ATOM   2027  C1'  DT A  98      -0.868-593.217-258.482 
ATOM   2028  N1   DT A  98       0.614-593.068-258.470 
ATOM   2029  C2   DT A  98       1.288-593.595-257.394 
ATOM   2030  O2   DT A  98       0.725-594.166-256.475 
ATOM   2031  N3   DT A  98       2.659-593.437-257.417 
ATOM   2032  C4   DT A  98       3.395-592.811-258.402 
ATOM   2033  O4   DT A  98       4.622-592.731-258.313 
ATOM   2034  C5   DT A  98       2.600-592.291-259.489 
ATOM   2035  C7   DT A  98       3.323-591.593-260.606 
ATOM   2036  C6   DT A  98       1.265-592.430-259.493 
ATOM   2037  P    DC A  99      -4.860-591.902-257.804 
ATOM   2038  OP1  DC A  99      -6.079-592.503-258.389 
ATOM   2039  OP2  DC A  99      -4.545-590.522-258.235 
ATOM   2040  O5'  DC A  99      -4.945-591.959-256.207 
ATOM   2041  C5'  DC A  99      -4.502-593.149-255.527 
ATOM   2042  C4'  DC A  99      -3.673-592.775-254.315 
ATOM   2043  O4'  DC A  99      -2.262-592.614-254.636 
ATOM   2044  C3'  DC A  99      -4.049-591.459-253.633 
ATOM   2045  O3'  DC A  99      -3.892-591.609-252.227 
ATOM   2046  C2'  DC A  99      -3.011-590.454-254.132 
ATOM   2047  C1'  DC A  99      -1.810-591.394-254.068 
ATOM   2048  N1   DC A  99      -0.638-590.923-254.857 
ATOM   2049  C2   DC A  99       0.633-591.200-254.361 
ATOM   2050  O2   DC A  99       0.735-591.821-253.296 
ATOM   2051  N3   DC A  99       1.715-590.778-255.065 
ATOM   2052  C4   DC A  99       1.562-590.109-256.214 
ATOM   2053  N4   DC A  99       2.647-589.719-256.864 
ATOM   2054  C5   DC A  99       0.263-589.812-256.742 
ATOM   2055  C6   DC A  99      -0.806-590.242-256.023 
ATOM   2056  P    DC A 100      -4.969-590.939-251.250 
ATOM   2057  OP1  DC A 100      -6.137-591.836-251.109 
ATOM   2058  OP2  DC A 100      -5.260-589.561-251.704 
ATOM   2059  O5'  DC A 100      -4.158-590.890-249.871 
ATOM   2060  C5'  DC A 100      -3.163-591.898-249.611 
ATOM   2061  C4'  DC A 100      -1.919-591.258-249.027 
ATOM   2062  O4'  DC A 100      -0.987-590.817-250.056 
ATOM   2063  C3'  DC A 100      -2.148-590.009-248.177 
ATOM   2064  O3'  DC A 100      -1.225-590.012-247.096 
ATOM   2065  C2'  DC A 100      -1.807-588.842-249.104 
ATOM   2066  C1'  DC A 100      -0.589-589.487-249.759 
ATOM   2067  N1   DC A 100      -0.175-588.832-251.031 
ATOM   2068  C2   DC A 100       1.185-588.785-251.325 
ATOM   2069  O2   DC A 100       1.985-589.284-250.525 
ATOM   2070  N3   DC A 100       1.583-588.192-252.480 
ATOM   2071  C4   DC A 100       0.684-587.663-253.320 
ATOM   2072  N4   DC A 100       1.122-587.095-254.433 
ATOM   2073  C5   DC A 100      -0.720-587.700-253.036 
ATOM   2074  C6   DC A 100      -1.097-588.297-251.877 
ATOM   2075  P    DT A 101      -1.719-589.521-245.654 
ATOM   2076  OP1  DT A 101      -2.385-590.640-244.950 
ATOM   2077  OP2  DT A 101      -2.511-588.280-245.797 
ATOM   2078  O5'  DT A 101      -0.325-589.189-244.940 
ATOM   2079  C5'  DT A 101       0.849-589.931-245.321 
ATOM   2080  C4'  DT A 101       2.028-588.991-245.476 
ATOM   2081  O4'  DT A 101       2.123-588.436-246.819 
ATOM   2082  C3'  DT A 101       2.021-587.760-244.569 
ATOM   2083  O3'  DT A 101       3.356-587.478-244.167 
ATOM   2084  C2'  DT A 101       1.532-586.622-245.464 
ATOM   2085  C1'  DT A 101       2.308-587.033-246.712 
ATOM   2086  N1   DT A 101       1.804-586.403-247.965 
ATOM   2087  C2   DT A 101       2.734-586.092-248.926 
ATOM   2088  O2   DT A 101       3.926-586.308-248.791 
ATOM   2089  N3   DT A 101       2.231-585.508-250.073 
ATOM   2090  C4   DT A 101       0.907-585.220-250.330 
ATOM   2091  O4   DT A 101       0.575-584.696-251.396 
ATOM   2092  C5   DT A 101       0.005-585.583-249.262 
ATOM   2093  C7   DT A 101      -1.455-585.302-249.460 
ATOM   2094  C6   DT A 101       0.468-586.150-248.136 
ATOM   2095  P    DC A 102       3.629-586.997-242.665 
ATOM   2096  OP1  DC A 102       3.724-588.177-241.777 
ATOM   2097  OP2  DC A 102       2.630-585.975-242.282 
ATOM   2098  O5'  DC A 102       5.068-586.313-242.809 
ATOM   2099  C5'  DC A 102       5.978-586.806-243.810 
ATOM   2100  C4'  DC A 102       6.637-585.645-244.529 
ATOM   2101  O4'  DC A 102       5.860-585.188-245.673 
ATOM   2102  C3'  DC A 102       6.846-584.380-243.697 
ATOM   2103  O3'  DC A 102       8.080-583.781-244.072 
ATOM   2104  C2'  DC A 102       5.707-583.449-244.113 
ATOM   2105  C1'  DC A 102       5.750-583.775-245.604 
ATOM   2106  N1   DC A 102       4.521-583.369-246.341 
ATOM   2107  C2   DC A 102       4.667-582.928-247.653 
ATOM   2108  O2   DC A 102       5.800-582.892-248.147 
ATOM   2109  N3   DC A 102       3.559-582.553-248.343 
ATOM   2110  C4   DC A 102       2.349-582.608-247.771 
ATOM   2111  N4   DC A 102       1.299-582.231-248.485 
ATOM   2112  C5   DC A 102       2.177-583.058-246.422 
ATOM   2113  C6   DC A 102       3.297-583.428-245.750 
ATOM   2114  P    DC A 103       9.007-583.137-242.937 
ATOM   2115  OP1  DC A 103       9.833-584.196-242.312 
ATOM   2116  OP2  DC A 103       8.176-582.333-242.014 
ATOM   2117  O5'  DC A 103       9.940-582.168-243.803 
ATOM   2118  C5'  DC A 103      10.244-582.525-245.165 
ATOM   2119  C4'  DC A 103      10.124-581.306-246.059 
ATOM   2120  O4'  DC A 103       8.773-581.121-246.566 
ATOM   2121  C3'  DC A 103      10.460-579.966-245.405 
ATOM   2122  O3'  DC A 103      11.120-579.141-246.358 
ATOM   2123  C2'  DC A 103       9.102-579.343-245.081 
ATOM   2124  C1'  DC A 103       8.402-579.765-246.368 
ATOM   2125  N1   DC A 103       6.916-579.698-246.292 
ATOM   2126  C2   DC A 103       6.222-579.337-247.444 
ATOM   2127  O2   DC A 103       6.863-579.091-248.473 
ATOM   2128  N3   DC A 103       4.867-579.269-247.395 
ATOM   2129  C4   DC A 103       4.211-579.544-246.261 
ATOM   2130  N4   DC A 103       2.889-579.464-246.264 
ATOM   2131  C5   DC A 103       4.905-579.916-245.064 
ATOM   2132  C6   DC A 103       6.259-579.977-245.134 
ATOM   2133  P    DC A 104      12.341-578.224-245.878 
ATOM   2134  OP1  DC A 104      13.586-579.024-245.866 
ATOM   2135  OP2  DC A 104      11.988-577.554-244.607 
ATOM   2136  O5'  DC A 104      12.406-577.144-247.056 
ATOM   2137  C5'  DC A 104      11.995-577.529-248.380 
ATOM   2138  C4'  DC A 104      11.137-576.439-248.993 
ATOM   2139  O4'  DC A 104       9.726-576.594-248.671 
ATOM   2140  C3'  DC A 104      11.461-575.011-248.554 
ATOM   2141  O3'  DC A 104      11.291-574.138-249.664 
ATOM   2142  C2'  DC A 104      10.398-574.679-247.507 
ATOM   2143  C1'  DC A 104       9.228-575.342-248.227 
ATOM   2144  N1   DC A 104       8.051-575.597-247.349 
ATOM   2145  C2   DC A 104       6.784-575.487-247.914 
ATOM   2146  O2   DC A 104       6.688-575.187-249.109 
ATOM   2147  N3   DC A 104       5.699-575.715-247.130 
ATOM   2148  C4   DC A 104       5.845-576.039-245.839 
ATOM   2149  N4   DC A 104       4.756-576.251-245.116 
ATOM   2150  C5   DC A 104       7.141-576.155-245.238 
ATOM   2151  C6   DC A 104       8.212-575.924-246.038 
ATOM   2152  P    DC A 105      12.333-572.941-249.876 
ATOM   2153  OP1  DC A 105      13.528-573.445-250.590 
ATOM   2154  OP2  DC A 105      12.585-572.268-248.583 
ATOM   2155  O5'  DC A 105      11.504-571.966-250.836 
ATOM   2156  C5'  DC A 105      10.537-572.534-251.740 
ATOM   2157  C4'  DC A 105       9.266-571.709-251.724 
ATOM   2158  O4'  DC A 105       8.334-572.146-250.693 
ATOM   2159  C3'  DC A 105       9.444-570.216-251.452 
ATOM   2160  O3'  DC A 105       8.507-569.489-252.238 
ATOM   2161  C2'  DC A 105       9.077-570.045-249.978 
ATOM   2162  C1'  DC A 105       7.889-571.002-249.979 
ATOM   2163  N1   DC A 105       7.472-571.440-248.619 
ATOM   2164  C2   DC A 105       6.115-571.656-248.393 
ATOM   2165  O2   DC A 105       5.320-571.477-249.324 
ATOM   2166  N3   DC A 105       5.714-572.055-247.160 
ATOM   2167  C4   DC A 105       6.605-572.238-246.178 
ATOM   2168  N4   DC A 105       6.164-572.628-244.992 
ATOM   2169  C5   DC A 105       8.006-572.021-246.388 
ATOM   2170  C6   DC A 105       8.387-571.622-247.628 
ATOM   2171  P    DG A 106       8.966-568.113-252.916 
ATOM   2172  OP1  DG A 106       9.658-568.396-254.193 
ATOM   2173  OP2  DG A 106       9.719-567.303-251.934 
ATOM   2174  O5'  DG A 106       7.553-567.421-253.211 
ATOM   2175  C5'  DG A 106       6.409-568.255-253.473 
ATOM   2176  C4'  DG A 106       5.202-567.731-252.720 
ATOM   2177  O4'  DG A 106       5.106-568.280-251.375 
ATOM   2178  C3'  DG A 106       5.157-566.218-252.504 
ATOM   2179  O3'  DG A 106       3.809-565.778-252.611 
ATOM   2180  C2'  DG A 106       5.622-566.019-251.062 
ATOM   2181  C1'  DG A 106       4.876-567.211-250.470 
ATOM   2182  N9   DG A 106       5.376-567.624-249.128 
ATOM   2183  C8   DG A 106       6.660-567.595-248.631 
ATOM   2184  N7   DG A 106       6.766-568.032-247.399 
ATOM   2185  C5   DG A 106       5.458-568.374-247.057 
ATOM   2186  C6   DG A 106       4.939-568.906-245.847 
ATOM   2187  O6   DG A 106       5.537-569.189-244.813 
ATOM   2188  N1   DG A 106       3.554-569.104-245.928 
ATOM   2189  C2   DG A 106       2.773-568.825-247.033 
ATOM   2190  N2   DG A 106       1.469-569.086-246.908 
ATOM   2191  N3   DG A 106       3.260-568.327-248.167 
ATOM   2192  C4   DG A 106       4.603-568.129-248.105 
ATOM   2193  P    DG A 107       3.501-564.391-253.348 
ATOM   2194  OP1  DG A 107       3.433-564.612-254.810 
ATOM   2195  OP2  DG A 107       4.462-563.363-252.892 
ATOM   2196  O5'  DG A 107       2.042-564.051-252.786 
ATOM   2197  C5'  DG A 107       1.162-565.133-252.429 
ATOM   2198  C4'  DG A 107       0.477-564.830-251.112 
ATOM   2199  O4'  DG A 107       1.253-565.281-249.965 
ATOM   2200  C3'  DG A 107       0.216-563.352-250.822 
ATOM   2201  O3'  DG A 107      -1.031-563.228-250.150 
ATOM   2202  C2'  DG A 107       1.330-562.945-249.856 
ATOM   2203  C1'  DG A 107       1.316-564.222-249.022 
ATOM   2204  N9   DG A 107       2.541-564.411-248.196 
ATOM   2205  C8   DG A 107       3.845-564.063-248.478 
ATOM   2206  N7   DG A 107       4.697-564.370-247.530 
ATOM   2207  C5   DG A 107       3.902-564.963-246.551 
ATOM   2208  C6   DG A 107       4.259-565.501-245.286 
ATOM   2209  O6   DG A 107       5.368-565.565-244.763 
ATOM   2210  N1   DG A 107       3.138-566.004-244.610 
ATOM   2211  C2   DG A 107       1.844-565.990-245.092 
ATOM   2212  N2   DG A 107       0.915-566.520-244.293 
ATOM   2213  N3   DG A 107       1.511-565.486-246.278 
ATOM   2214  C4   DG A 107       2.585-564.993-246.947 
ATOM   2215  P    DG A 108      -1.994-562.004-250.521 
ATOM   2216  OP1  DG A 108      -2.794-562.347-251.718 
ATOM   2217  OP2  DG A 108      -1.202-560.757-250.604 
ATOM   2218  O5'  DG A 108      -2.946-561.950-249.236 
ATOM   2219  C5'  DG A 108      -3.221-563.168-248.518 
ATOM   2220  C4'  DG A 108      -3.129-562.923-247.025 
ATOM   2221  O4'  DG A 108      -1.776-563.103-246.515 
ATOM   2222  C3'  DG A 108      -3.515-561.520-246.556 
ATOM   2223  O3'  DG A 108      -4.188-561.622-245.307 
ATOM   2224  C2'  DG A 108      -2.182-560.805-246.334 
ATOM   2225  C1'  DG A 108      -1.452-561.986-245.701 
ATOM   2226  N9   DG A 108       0.030-561.837-245.689 
ATOM   2227  C8   DG A 108       0.853-561.234-246.616 
ATOM   2228  N7   DG A 108       2.126-561.272-246.305 
ATOM   2229  C5   DG A 108       2.148-561.948-245.085 
ATOM   2230  C6   DG A 108       3.244-562.295-244.254 
ATOM   2231  O6   DG A 108       4.439-562.075-244.423 
ATOM   2232  N1   DG A 108       2.819-562.978-243.105 
ATOM   2233  C2   DG A 108       1.507-563.286-242.802 
ATOM   2234  N2   DG A 108       1.308-563.944-241.657 
ATOM   2235  N3   DG A 108       0.479-562.960-243.584 
ATOM   2236  C4   DG A 108       0.875-562.297-244.701 
ATOM   2237  P    DC A 109      -5.445-560.671-245.023 
ATOM   2238  OP1  DC A 109      -6.664-561.272-245.609 
ATOM   2239  OP2  DC A 109      -5.129-559.291-245.455 
ATOM   2240  O5'  DC A 109      -5.529-560.728-243.427 
ATOM   2241  C5'  DC A 109      -5.087-561.918-242.747 
ATOM   2242  C4'  DC A 109      -4.258-561.544-241.534 
ATOM   2243  O4'  DC A 109      -2.847-561.383-241.855 
ATOM   2244  C3'  DC A 109      -4.633-560.228-240.852 
ATOM   2245  O3'  DC A 109      -4.477-560.378-239.446 
ATOM   2246  C2'  DC A 109      -3.595-559.223-241.351 
ATOM   2247  C1'  DC A 109      -2.395-560.163-241.288 
ATOM   2248  N1   DC A 109      -1.223-559.692-242.077 
ATOM   2249  C2   DC A 109       0.048-559.969-241.580 
ATOM   2250  O2   DC A 109       0.151-560.590-240.515 
ATOM   2251  N3   DC A 109       1.130-559.547-242.285 
ATOM   2252  C4   DC A 109       0.977-558.878-243.434 
ATOM   2253  N4   DC A 109       2.063-558.488-244.084 
ATOM   2254  C5   DC A 109      -0.322-558.581-243.961 
ATOM   2255  C6   DC A 109      -1.390-559.011-243.243 
ATOM   2256  P    DA A 110      -5.554-559.708-238.469 
ATOM   2257  OP1  DA A 110      -6.722-560.605-238.329 
ATOM   2258  OP2  DA A 110      -5.844-558.330-238.923 
ATOM   2259  O5'  DA A 110      -4.742-559.659-237.091 
ATOM   2260  C5'  DA A 110      -3.747-560.667-236.830 
ATOM   2261  C4'  DA A 110      -2.503-560.027-236.247 
ATOM   2262  O4'  DA A 110      -1.571-559.586-237.276 
ATOM   2263  C3'  DA A 110      -2.733-558.778-235.397 
ATOM   2264  O3'  DA A 110      -1.810-558.781-234.315 
ATOM   2265  C2'  DA A 110      -2.392-557.611-236.323 
ATOM   2266  C1'  DA A 110      -1.174-558.256-236.978 
ATOM   2267  N9   DA A 110      -0.760-557.601-238.251 
ATOM   2268  C8   DA A 110      -1.549-557.021-239.201 
ATOM   2269  N7   DA A 110      -0.889-556.531-240.204 
ATOM   2270  C5   DA A 110       0.437-556.806-239.899 
ATOM   2271  C6   DA A 110       1.640-556.540-240.573 
ATOM   2272  N6   DA A 110       1.703-555.906-241.752 
ATOM   2273  N1   DA A 110       2.781-556.950-239.988 
ATOM   2274  C2   DA A 110       2.713-557.580-238.817 
ATOM   2275  N3   DA A 110       1.655-557.883-238.097 
ATOM   2276  C4   DA A 110       0.526-557.461-238.704 
ATOM   2277  P    DG A 111      -2.303-558.290-232.873 
ATOM   2278  OP1  DG A 111      -2.969-559.409-232.169 
ATOM   2279  OP2  DG A 111      -3.095-557.049-233.016 
ATOM   2280  O5'  DG A 111      -0.910-557.958-232.159 
ATOM   2281  C5'  DG A 111       0.264-558.700-232.541 
ATOM   2282  C4'  DG A 111       1.443-557.760-232.696 
ATOM   2283  O4'  DG A 111       1.539-557.205-234.039 
ATOM   2284  C3'  DG A 111       1.437-556.529-231.789 
ATOM   2285  O3'  DG A 111       2.771-556.246-231.386 
ATOM   2286  C2'  DG A 111       0.948-555.391-232.684 
ATOM   2287  C1'  DG A 111       1.723-555.802-233.931 
ATOM   2288  N9   DG A 111       1.220-555.172-235.184 
ATOM   2289  C8   DG A 111      -0.072-554.844-235.536 
ATOM   2290  N7   DG A 111      -0.179-554.296-236.722 
ATOM   2291  C5   DG A 111       1.134-554.257-237.188 
ATOM   2292  C6   DG A 111       1.653-553.772-238.417 
ATOM   2293  O6   DG A 111       1.051-553.268-239.362 
ATOM   2294  N1   DG A 111       3.045-553.925-238.480 
ATOM   2295  C2   DG A 111       3.832-554.475-237.488 
ATOM   2296  N2   DG A 111       5.142-554.533-237.741 
ATOM   2297  N3   DG A 111       3.343-554.931-236.335 
ATOM   2298  C4   DG A 111       1.995-554.789-236.258 
ATOM   2299  P    DA A 112       3.045-555.766-229.884 
ATOM   2300  OP1  DA A 112       3.140-556.945-228.996 
ATOM   2301  OP2  DA A 112       2.046-554.744-229.502 
ATOM   2302  O5'  DA A 112       4.484-555.082-230.028 
ATOM   2303  C5'  DA A 112       5.394-555.575-231.029 
ATOM   2304  C4'  DA A 112       6.052-554.414-231.748 
ATOM   2305  O4'  DA A 112       5.275-553.957-232.893 
ATOM   2306  C3'  DA A 112       6.261-553.149-230.916 
ATOM   2307  O3'  DA A 112       7.496-552.550-231.292 
ATOM   2308  C2'  DA A 112       5.123-552.218-231.333 
ATOM   2309  C1'  DA A 112       5.165-552.544-232.823 
ATOM   2310  N9   DA A 112       3.936-552.138-233.560 
ATOM   2311  C8   DA A 112       2.644-552.137-233.119 
ATOM   2312  N7   DA A 112       1.788-551.724-234.002 
ATOM   2313  C5   DA A 112       2.569-551.431-235.112 
ATOM   2314  C6   DA A 112       2.252-550.945-236.392 
ATOM   2315  N6   DA A 112       1.002-550.658-236.785 
ATOM   2316  N1   DA A 112       3.268-550.765-237.256 
ATOM   2317  C2   DA A 112       4.507-551.054-236.859 
ATOM   2318  N3   DA A 112       4.922-551.509-235.697 
ATOM   2319  C4   DA A 112       3.885-551.680-234.851 
ATOM   2320  P    DA A 113       8.423-551.906-230.157 
ATOM   2321  OP1  DA A 113       9.248-552.965-229.532 
ATOM   2322  OP2  DA A 113       7.592-551.102-229.233 
ATOM   2323  O5'  DA A 113       9.355-550.937-231.022 
ATOM   2324  C5'  DA A 113       9.660-551.294-232.384 
ATOM   2325  C4'  DA A 113       9.540-550.075-233.278 
ATOM   2326  O4'  DA A 113       8.188-549.890-233.786 
ATOM   2327  C3'  DA A 113       9.875-548.735-232.625 
ATOM   2328  O3'  DA A 113      10.535-547.910-233.577 
ATOM   2329  C2'  DA A 113       8.518-548.112-232.300 
ATOM   2330  C1'  DA A 113       7.818-548.534-233.588 
ATOM   2331  N9   DA A 113       6.331-548.467-233.511 
ATOM   2332  C8   DA A 113       5.525-548.714-232.438 
ATOM   2333  N7   DA A 113       4.261-548.569-232.687 
ATOM   2334  C5   DA A 113       4.223-548.198-234.023 
ATOM   2335  C6   DA A 113       3.163-547.894-234.893 
ATOM   2336  N6   DA A 113       1.873-547.919-234.525 
ATOM   2337  N1   DA A 113       3.476-547.563-236.159 
ATOM   2338  C2   DA A 113       4.758-547.540-236.520 
ATOM   2339  N3   DA A 113       5.828-547.803-235.800 
ATOM   2340  C4   DA A 113       5.487-548.132-234.537 
ATOM   2341  P    DG A 114      11.756-546.993-233.097 
ATOM   2342  OP1  DG A 114      13.001-547.793-233.085 
ATOM   2343  OP2  DG A 114      11.403-546.323-231.826 
ATOM   2344  O5'  DG A 114      11.822-545.913-234.275 
ATOM   2345  C5'  DG A 114      11.410-546.298-235.600 
ATOM   2346  C4'  DG A 114      10.553-545.208-236.213 
ATOM   2347  O4'  DG A 114       9.141-545.363-235.890 
ATOM   2348  C3'  DG A 114      10.877-543.780-235.774 
ATOM   2349  O3'  DG A 114      10.707-542.907-236.883 
ATOM   2350  C2'  DG A 114       9.813-543.448-234.726 
ATOM   2351  C1'  DG A 114       8.643-544.111-235.446 
ATOM   2352  N9   DG A 114       7.467-544.366-234.568 
ATOM   2353  C8   DG A 114       7.433-544.704-233.232 
ATOM   2354  N7   DG A 114       6.225-544.859-232.751 
ATOM   2355  C5   DG A 114       5.398-544.604-233.845 
ATOM   2356  C6   DG A 114       3.982-544.618-233.942 
ATOM   2357  O6   DG A 114       3.153-544.861-233.070 
ATOM   2358  N1   DG A 114       3.556-544.300-235.239 
ATOM   2359  C2   DG A 114       4.389-544.008-236.302 
ATOM   2360  N2   DG A 114       3.784-543.732-237.461 
ATOM   2361  N3   DG A 114       5.716-543.997-236.209 
ATOM   2362  C4   DG A 114       6.146-544.302-234.958 
ATOM   2363  P    DA A 115      11.748-541.710-237.095 
ATOM   2364  OP1  DA A 115      12.944-542.214-237.809 
ATOM   2365  OP2  DA A 115      12.001-541.037-235.802 
ATOM   2366  O5'  DA A 115      10.919-540.735-238.055 
ATOM   2367  C5'  DA A 115       9.953-541.303-238.960 
ATOM   2368  C4'  DA A 115       8.681-540.478-238.944 
ATOM   2369  O4'  DA A 115       7.750-540.914-237.913 
ATOM   2370  C3'  DA A 115       8.860-538.985-238.671 
ATOM   2371  O3'  DA A 115       7.923-538.258-239.458 
ATOM   2372  C2'  DA A 115       8.493-538.814-237.198 
ATOM   2373  C1'  DA A 115       7.305-539.771-237.199 
ATOM   2374  N9   DA A 115       6.888-540.209-235.838 
ATOM   2375  C8   DA A 115       7.671-540.437-234.742 
ATOM   2376  N7   DA A 115       7.007-540.812-233.693 
ATOM   2377  C5   DA A 115       5.688-540.836-234.122 
ATOM   2378  C6   DA A 115       4.485-541.158-233.470 
ATOM   2379  N6   DA A 115       4.418-541.535-232.185 
ATOM   2380  N1   DA A 115       3.351-541.077-234.189 
ATOM   2381  C2   DA A 115       3.424-540.703-235.464 
ATOM   2382  N3   DA A 115       4.482-540.380-236.176 
ATOM   2383  C4   DA A 115       5.604-540.468-235.433 
ATOM   2384  P    DA A 116       8.381-536.882-240.135 
ATOM   2385  OP1  DA A 116       9.074-537.165-241.412 
ATOM   2386  OP2  DA A 116       9.135-536.072-239.153 
ATOM   2387  O5'  DA A 116       6.968-536.190-240.430 
ATOM   2388  C5'  DA A 116       5.825-537.024-240.693 
ATOM   2389  C4'  DA A 116       4.617-536.500-239.939 
ATOM   2390  O4'  DA A 116       4.522-537.049-238.594 
ATOM   2391  C3'  DA A 116       4.573-534.987-239.724 
ATOM   2392  O3'  DA A 116       3.224-534.547-239.830 
ATOM   2393  C2'  DA A 116       5.038-534.787-238.282 
ATOM   2394  C1'  DA A 116       4.292-535.980-237.689 
ATOM   2395  N9   DA A 116       4.791-536.393-236.348 
ATOM   2396  C8   DA A 116       6.070-536.357-235.872 
ATOM   2397  N7   DA A 116       6.189-536.787-234.654 
ATOM   2398  C5   DA A 116       4.894-537.133-234.294 
ATOM   2399  C6   DA A 116       4.347-537.659-233.112 
ATOM   2400  N6   DA A 116       5.075-537.942-232.022 
ATOM   2401  N1   DA A 116       3.020-537.886-233.090 
ATOM   2402  C2   DA A 116       2.303-537.604-234.177 
ATOM   2403  N3   DA A 116       2.700-537.112-235.330 
ATOM   2404  C4   DA A 116       4.031-536.895-235.325 
ATOM   2405  P    DA A 117       2.917-533.160-240.567 
ATOM   2406  OP1  DA A 117       2.848-533.381-242.030 
ATOM   2407  OP2  DA A 117       3.877-532.132-240.111 
ATOM   2408  O5'  DA A 117       1.458-532.820-240.006 
ATOM   2409  C5'  DA A 117       0.578-533.902-239.648 
ATOM   2410  C4'  DA A 117      -0.108-533.599-238.331 
ATOM   2411  O4'  DA A 117       0.669-534.050-237.185 
ATOM   2412  C3'  DA A 117      -0.368-532.121-238.041 
ATOM   2413  O3'  DA A 117      -1.616-531.997-237.369 
ATOM   2414  C2'  DA A 117       0.745-531.714-237.076 
ATOM   2415  C1'  DA A 117       0.732-532.991-236.242 
ATOM   2416  N9   DA A 117       1.957-533.180-235.416 
ATOM   2417  C8   DA A 117       3.243-532.828-235.713 
ATOM   2418  N7   DA A 117       4.096-533.126-234.782 
ATOM   2419  C5   DA A 117       3.321-533.720-233.795 
ATOM   2420  C6   DA A 117       3.641-534.260-232.539 
ATOM   2421  N6   DA A 117       4.884-534.291-232.040 
ATOM   2422  N1   DA A 117       2.630-534.770-231.810 
ATOM   2423  C2   DA A 117       1.395-534.737-232.311 
ATOM   2424  N3   DA A 117       0.980-534.261-233.464 
ATOM   2425  C4   DA A 117       2.011-533.756-234.174 
ATOM   2426  P    DT A 118      -2.578-530.773-237.740 
ATOM   2427  OP1  DT A 118      -3.378-531.116-238.938 
ATOM   2428  OP2  DT A 118      -1.786-529.526-237.824 
ATOM   2429  O5'  DT A 118      -3.531-530.719-236.455 
ATOM   2430  C5'  DT A 118      -3.806-531.937-235.738 
ATOM   2431  C4'  DT A 118      -3.713-531.692-234.244 
ATOM   2432  O4'  DT A 118      -2.361-531.872-233.734 
ATOM   2433  C3'  DT A 118      -4.100-530.289-233.776 
ATOM   2434  O3'  DT A 118      -4.772-530.391-232.526 
ATOM   2435  C2'  DT A 118      -2.767-529.574-233.553 
ATOM   2436  C1'  DT A 118      -2.037-530.755-232.921 
ATOM   2437  N1   DT A 118      -0.555-530.606-232.909 
ATOM   2438  C2   DT A 118       0.119-531.133-231.833 
ATOM   2439  O2   DT A 118      -0.444-531.703-230.913 
ATOM   2440  N3   DT A 118       1.490-530.975-231.855 
ATOM   2441  C4   DT A 118       2.226-530.349-232.841 
ATOM   2442  O4   DT A 118       3.453-530.269-232.751 
ATOM   2443  C5   DT A 118       1.432-529.828-233.928 
ATOM   2444  C7   DT A 118       2.154-529.131-235.044 
ATOM   2445  C6   DT A 118       0.096-529.967-233.932 
ATOM   2446  P    DC A 119      -6.029-529.440-232.243 
ATOM   2447  OP1  DC A 119      -7.248-530.041-232.828 
ATOM   2448  OP2  DC A 119      -5.714-528.060-232.674 
ATOM   2449  O5'  DC A 119      -6.114-529.497-230.646 
ATOM   2450  C5'  DC A 119      -5.671-530.687-229.966 
ATOM   2451  C4'  DC A 119      -4.842-530.313-228.754 
ATOM   2452  O4'  DC A 119      -3.431-530.152-229.074 
ATOM   2453  C3'  DC A 119      -5.218-528.997-228.072 
ATOM   2454  O3'  DC A 119      -5.061-529.147-226.665 
ATOM   2455  C2'  DC A 119      -4.180-527.992-228.571 
ATOM   2456  C1'  DC A 119      -2.979-528.932-228.507 
ATOM   2457  N1   DC A 119      -1.807-528.461-229.296 
ATOM   2458  C2   DC A 119      -0.536-528.738-228.799 
ATOM   2459  O2   DC A 119      -0.434-529.359-227.735 
ATOM   2460  N3   DC A 119       0.546-528.316-229.504 
ATOM   2461  C4   DC A 119       0.393-527.647-230.653 
ATOM   2462  N4   DC A 119       1.478-527.257-231.303 
ATOM   2463  C5   DC A 119      -0.906-527.350-231.181 
ATOM   2464  C6   DC A 119      -1.975-527.780-230.462 
ATOM   2465  P    DA A 120      -6.138-528.477-225.689 
ATOM   2466  OP1  DA A 120      -7.306-529.374-225.548 
ATOM   2467  OP2  DA A 120      -6.429-527.099-226.143 
ATOM   2468  O5'  DA A 120      -5.327-528.428-224.310 
ATOM   2469  C5'  DA A 120      -4.332-529.436-224.050 
ATOM   2470  C4'  DA A 120      -3.088-528.796-223.466 
ATOM   2471  O4'  DA A 120      -2.156-528.355-224.495 
ATOM   2472  C3'  DA A 120      -3.317-527.547-222.616 
ATOM   2473  O3'  DA A 120      -2.394-527.550-221.534 
ATOM   2474  C2'  DA A 120      -2.976-526.380-223.543 
ATOM   2475  C1'  DA A 120      -1.758-527.025-224.198 
ATOM   2476  N9   DA A 120      -1.344-526.370-225.470 
ATOM   2477  C8   DA A 120      -2.134-525.790-226.420 
ATOM   2478  N7   DA A 120      -1.473-525.300-227.423 
ATOM   2479  C5   DA A 120      -0.148-525.575-227.118 
ATOM   2480  C6   DA A 120       1.055-525.309-227.792 
ATOM   2481  N6   DA A 120       1.118-524.675-228.971 
ATOM   2482  N1   DA A 120       2.197-525.719-227.208 
ATOM   2483  C2   DA A 120       2.128-526.349-226.036 
ATOM   2484  N3   DA A 120       1.070-526.652-225.316 
ATOM   2485  C4   DA A 120      -0.059-526.230-225.923 
ATOM   2486  P    DC A 121      -2.888-527.059-220.093 
ATOM   2487  OP1  DC A 121      -3.554-528.177-219.388 
ATOM   2488  OP2  DC A 121      -3.680-525.818-220.236 
ATOM   2489  O5'  DC A 121      -1.494-526.727-219.379 
ATOM   2490  C5'  DC A 121      -0.320-527.469-219.760 
ATOM   2491  C4'  DC A 121       0.859-526.529-219.915 
ATOM   2492  O4'  DC A 121       0.954-525.974-221.258 
ATOM   2493  C3'  DC A 121       0.852-525.298-219.008 
ATOM   2494  O3'  DC A 121       2.187-525.015-218.606 
ATOM   2495  C2'  DC A 121       0.363-524.160-219.903 
ATOM   2496  C1'  DC A 121       1.139-524.571-221.151 
ATOM   2497  N1   DC A 121       0.635-523.941-222.403 
ATOM   2498  C2   DC A 121       1.566-523.619-223.388 
ATOM   2499  O2   DC A 121       2.759-523.867-223.184 
ATOM   2500  N3   DC A 121       1.127-523.044-224.537 
ATOM   2501  C4   DC A 121      -0.176-522.791-224.719 
ATOM   2502  N4   DC A 121      -0.554-522.229-225.857 
ATOM   2503  C5   DC A 121      -1.149-523.114-223.719 
ATOM   2504  C6   DC A 121      -0.691-523.688-222.578 
ATOM   2505  P    DC A 122       2.460-524.535-217.104 
ATOM   2506  OP1  DC A 122       2.555-525.714-216.215 
ATOM   2507  OP2  DC A 122       1.461-523.513-216.721 
ATOM   2508  O5'  DC A 122       3.899-523.851-217.247 
ATOM   2509  C5'  DC A 122       4.809-524.344-218.248 
ATOM   2510  C4'  DC A 122       5.468-523.183-218.968 
ATOM   2511  O4'  DC A 122       4.691-522.726-220.112 
ATOM   2512  C3'  DC A 122       5.677-521.918-218.136 
ATOM   2513  O3'  DC A 122       6.911-521.319-218.511 
ATOM   2514  C2'  DC A 122       4.538-520.987-218.552 
ATOM   2515  C1'  DC A 122       4.581-521.313-220.042 
ATOM   2516  N1   DC A 122       3.352-520.907-220.780 
ATOM   2517  C2   DC A 122       3.498-520.466-222.092 
ATOM   2518  O2   DC A 122       4.631-520.430-222.586 
ATOM   2519  N3   DC A 122       2.390-520.091-222.782 
ATOM   2520  C4   DC A 122       1.180-520.146-222.210 
ATOM   2521  N4   DC A 122       0.130-519.769-222.924 
ATOM   2522  C5   DC A 122       1.008-520.596-220.861 
ATOM   2523  C6   DC A 122       2.128-520.966-220.189 
ATOM   2524  P    DA A 123       7.838-520.675-217.376 
ATOM   2525  OP1  DA A 123       8.664-521.734-216.751 
ATOM   2526  OP2  DA A 123       7.007-519.871-216.453 
ATOM   2527  O5'  DA A 123       8.771-519.706-218.242 
ATOM   2528  C5'  DA A 123       9.075-520.063-219.604 
ATOM   2529  C4'  DA A 123       8.955-518.844-220.498 
ATOM   2530  O4'  DA A 123       7.604-518.659-221.005 
ATOM   2531  C3'  DA A 123       9.291-517.504-219.844 
ATOM   2532  O3'  DA A 123       9.951-516.679-220.797 
ATOM   2533  C2'  DA A 123       7.933-516.881-219.520 
ATOM   2534  C1'  DA A 123       7.233-517.303-220.807 
ATOM   2535  N9   DA A 123       5.747-517.235-220.731 
ATOM   2536  C8   DA A 123       4.940-517.483-219.657 
ATOM   2537  N7   DA A 123       3.676-517.338-219.906 
ATOM   2538  C5   DA A 123       3.638-516.967-221.243 
ATOM   2539  C6   DA A 123       2.578-516.663-222.112 
ATOM   2540  N6   DA A 123       1.289-516.688-221.745 
ATOM   2541  N1   DA A 123       2.891-516.332-223.379 
ATOM   2542  C2   DA A 123       4.174-516.309-223.739 
ATOM   2543  N3   DA A 123       5.243-516.572-223.019 
ATOM   2544  C4   DA A 123       4.902-516.901-221.756 
ATOM   2545  P    DT A 124      11.172-515.762-220.317 
ATOM   2546  OP1  DT A 124      12.417-516.562-220.305 
ATOM   2547  OP2  DT A 124      10.819-515.092-219.046 
ATOM   2548  O5'  DT A 124      11.237-514.682-221.495 
ATOM   2549  C5'  DT A 124      10.826-515.067-222.819 
ATOM   2550  C4'  DT A 124       9.968-513.977-223.432 
ATOM   2551  O4'  DT A 124       8.557-514.132-223.109 
ATOM   2552  C3'  DT A 124      10.292-512.549-222.993 
ATOM   2553  O3'  DT A 124      10.123-511.676-224.103 
ATOM   2554  C2'  DT A 124       9.229-512.217-221.946 
ATOM   2555  C1'  DT A 124       8.059-512.880-222.665 
ATOM   2556  N1   DT A 124       6.882-513.135-221.787 
ATOM   2557  C2   DT A 124       5.639-513.023-222.360 
ATOM   2558  O2   DT A 124       5.472-512.730-223.531 
ATOM   2559  N3   DT A 124       4.573-513.266-221.515 
ATOM   2560  C4   DT A 124       4.647-513.602-220.179 
ATOM   2561  O4   DT A 124       3.620-513.796-219.524 
ATOM   2562  C5   DT A 124       5.994-513.695-219.669 
ATOM   2563  C7   DT A 124       6.165-514.057-218.223 
ATOM   2564  C6   DT A 124       7.049-513.464-220.468 
ATOM   2565  P    DT A 125      11.164-510.479-224.315 
ATOM   2566  OP1  DT A 125      12.360-510.983-225.029 
ATOM   2567  OP2  DT A 125      11.416-509.806-223.022 
ATOM   2568  O5'  DT A 125      10.335-509.504-225.275 
ATOM   2569  C5'  DT A 125       9.368-510.072-226.179 
ATOM   2570  C4'  DT A 125       8.097-509.247-226.163 
ATOM   2571  O4'  DT A 125       7.165-509.683-225.132 
ATOM   2572  C3'  DT A 125       8.275-507.754-225.891 
ATOM   2573  O3'  DT A 125       7.338-507.027-226.677 
ATOM   2574  C2'  DT A 125       7.908-507.583-224.417 
ATOM   2575  C1'  DT A 125       6.720-508.540-224.418 
ATOM   2576  N1   DT A 125       6.303-508.978-223.058 
ATOM   2577  C2   DT A 125       4.960-509.187-222.852 
ATOM   2578  O2   DT A 125       4.123-509.030-223.724 
ATOM   2579  N3   DT A 125       4.611-509.592-221.578 
ATOM   2580  C4   DT A 125       5.473-509.800-220.520 
ATOM   2581  O4   DT A 125       5.041-510.163-219.424 
ATOM   2582  C5   DT A 125       6.860-509.555-220.833 
ATOM   2583  C7   DT A 125       7.865-509.758-219.737 
ATOM   2584  C6   DT A 125       7.228-509.161-222.063 
ATOM   2585  P    DC A 126       7.797-505.651-227.355 
ATOM   2586  OP1  DC A 126       8.489-505.934-228.632 
ATOM   2587  OP2  DC A 126       8.550-504.841-226.373 
ATOM   2588  O5'  DC A 126       6.384-504.959-227.650 
ATOM   2589  C5'  DC A 126       5.240-505.793-227.912 
ATOM   2590  C4'  DC A 126       4.033-505.269-227.159 
ATOM   2591  O4'  DC A 126       3.937-505.818-225.813 
ATOM   2592  C3'  DC A 126       3.988-503.756-226.943 
ATOM   2593  O3'  DC A 126       2.640-503.315-227.050 
ATOM   2594  C2'  DC A 126       4.453-503.556-225.501 
ATOM   2595  C1'  DC A 126       3.707-504.749-224.908 
ATOM   2596  N1   DC A 126       4.207-505.162-223.567 
ATOM   2597  C2   DC A 126       3.279-505.652-222.652 
ATOM   2598  O2   DC A 126       2.091-505.724-222.987 
ATOM   2599  N3   DC A 126       3.715-506.033-221.423 
ATOM   2600  C4   DC A 126       5.010-505.939-221.099 
ATOM   2601  N4   DC A 126       5.385-506.324-219.889 
ATOM   2602  C5   DC A 126       5.980-505.437-222.026 
ATOM   2603  C6   DC A 126       5.525-505.061-223.249 
ATOM   2604  P    DC A 127       2.332-501.929-227.787 
ATOM   2605  OP1  DC A 127       2.264-502.150-229.249 
ATOM   2606  OP2  DC A 127       3.293-500.901-227.330 
ATOM   2607  O5'  DC A 127       0.874-501.589-227.225 
ATOM   2608  C5'  DC A 127      -0.007-502.671-226.868 
ATOM   2609  C4'  DC A 127      -0.692-502.368-225.551 
ATOM   2610  O4'  DC A 127       0.084-502.819-224.404 
ATOM   2611  C3'  DC A 127      -0.953-500.890-225.260 
ATOM   2612  O3'  DC A 127      -2.200-500.766-224.588 
ATOM   2613  C2'  DC A 127       0.161-500.483-224.295 
ATOM   2614  C1'  DC A 127       0.147-501.760-223.461 
ATOM   2615  N1   DC A 127       1.372-501.949-222.635 
ATOM   2616  C2   DC A 127       1.230-502.559-221.391 
ATOM   2617  O2   DC A 127       0.103-502.916-221.028 
ATOM   2618  N3   DC A 127       2.334-502.739-220.623 
ATOM   2619  C4   DC A 127       3.538-502.339-221.053 
ATOM   2620  N4   DC A 127       4.585-502.537-220.267 
ATOM   2621  C5   DC A 127       3.706-501.709-222.329 
ATOM   2622  C6   DC A 127       2.590-501.537-223.081 
ATOM   2623  P    DA A 128      -3.163-499.542-224.960 
ATOM   2624  OP1  DA A 128      -3.963-499.885-226.157 
ATOM   2625  OP2  DA A 128      -2.371-498.295-225.043 
ATOM   2626  O5'  DA A 128      -4.115-499.488-223.675 
ATOM   2627  C5'  DA A 128      -4.390-500.706-222.957 
ATOM   2628  C4'  DA A 128      -4.298-500.461-221.464 
ATOM   2629  O4'  DA A 128      -2.945-500.641-220.954 
ATOM   2630  C3'  DA A 128      -4.684-499.058-220.995 
ATOM   2631  O3'  DA A 128      -5.357-499.160-219.746 
ATOM   2632  C2'  DA A 128      -3.351-498.343-220.773 
ATOM   2633  C1'  DA A 128      -2.621-499.524-220.140 
ATOM   2634  N9   DA A 128      -1.139-499.375-220.128 
ATOM   2635  C8   DA A 128      -0.339-498.773-221.057 
ATOM   2636  N7   DA A 128       0.924-498.804-220.761 
ATOM   2637  C5   DA A 128       0.966-499.475-219.547 
ATOM   2638  C6   DA A 128       2.027-499.834-218.700 
ATOM   2639  N6   DA A 128       3.311-499.552-218.963 
ATOM   2640  N1   DA A 128       1.720-500.495-217.569 
ATOM   2641  C2   DA A 128       0.443-500.773-217.314 
ATOM   2642  N3   DA A 128      -0.626-500.490-218.024 
ATOM   2643  C4   DA A 128      -0.292-499.828-219.151 
ATOM   2644  P    DG A 129      -6.614-498.209-219.462 
ATOM   2645  OP1  DG A 129      -7.833-498.810-220.048 
ATOM   2646  OP2  DG A 129      -6.298-496.829-219.894 
ATOM   2647  O5'  DG A 129      -6.698-498.266-217.866 
ATOM   2648  C5'  DG A 129      -6.256-499.456-217.186 
ATOM   2649  C4'  DG A 129      -5.427-499.082-215.973 
ATOM   2650  O4'  DG A 129      -4.016-498.921-216.294 
ATOM   2651  C3'  DG A 129      -5.802-497.766-215.291 
ATOM   2652  O3'  DG A 129      -5.646-497.916-213.885 
ATOM   2653  C2'  DG A 129      -4.764-496.761-215.790 
ATOM   2654  C1'  DG A 129      -3.564-497.701-215.727 
ATOM   2655  N9   DG A 129      -2.392-497.230-216.515 
ATOM   2656  C8   DG A 129      -2.365-496.534-217.705 
ATOM   2657  N7   DG A 129      -1.158-496.268-218.141 
ATOM   2658  C5   DG A 129      -0.325-496.826-217.172 
ATOM   2659  C6   DG A 129       1.091-496.859-217.093 
ATOM   2660  O6   DG A 129       1.916-496.395-217.874 
ATOM   2661  N1   DG A 129       1.524-497.528-215.939 
ATOM   2662  C2   DG A 129       0.697-498.092-214.988 
ATOM   2663  N2   DG A 129       1.306-498.687-213.960 
ATOM   2664  N3   DG A 129      -0.632-498.061-215.063 
ATOM   2665  C4   DG A 129      -1.068-497.415-216.176 
ATOM   2666  P    DC A 130      -6.723-497.246-212.908 
ATOM   2667  OP1  DC A 130      -7.891-498.143-212.768 
ATOM   2668  OP2  DC A 130      -7.013-495.868-213.362 
ATOM   2669  O5'  DC A 130      -5.911-497.197-211.530 
ATOM   2670  C5'  DC A 130      -4.916-498.205-211.269 
ATOM   2671  C4'  DC A 130      -3.672-497.565-210.686 
ATOM   2672  O4'  DC A 130      -2.740-497.124-211.714 
ATOM   2673  C3'  DC A 130      -3.902-496.316-209.836 
ATOM   2674  O3'  DC A 130      -2.979-496.319-208.754 
ATOM   2675  C2'  DC A 130      -3.561-495.149-210.762 
ATOM   2676  C1'  DC A 130      -2.343-495.794-211.417 
ATOM   2677  N1   DC A 130      -1.929-495.139-212.690 
ATOM   2678  C2   DC A 130      -0.568-495.092-212.983 
ATOM   2679  O2   DC A 130       0.232-495.591-212.184 
ATOM   2680  N3   DC A 130      -0.170-494.498-214.138 
ATOM   2681  C4   DC A 130      -1.069-493.969-214.978 
ATOM   2682  N4   DC A 130      -0.632-493.402-216.091 
ATOM   2683  C5   DC A 130      -2.473-494.007-214.695 
ATOM   2684  C6   DC A 130      -2.851-494.604-213.535 
ATOM   2685  P    DT A 131      -3.472-495.828-207.312 
ATOM   2686  OP1  DT A 131      -4.138-496.946-206.608 
ATOM   2687  OP2  DT A 131      -4.264-494.587-207.455 
ATOM   2688  O5'  DT A 131      -2.079-495.496-206.598 
ATOM   2689  C5'  DT A 131      -0.905-496.238-206.980 
ATOM   2690  C4'  DT A 131       0.274-495.297-207.135 
ATOM   2691  O4'  DT A 131       0.370-494.743-208.478 
ATOM   2692  C3'  DT A 131       0.268-494.067-206.228 
ATOM   2693  O3'  DT A 131       1.602-493.784-205.825 
ATOM   2694  C2'  DT A 131      -0.221-492.929-207.122 
ATOM   2695  C1'  DT A 131       0.554-493.340-208.370 
ATOM   2696  N1   DT A 131       0.051-492.710-209.623 
ATOM   2697  C2   DT A 131       0.981-492.398-210.584 
ATOM   2698  O2   DT A 131       2.173-492.615-210.449 
ATOM   2699  N3   DT A 131       0.478-491.815-211.732 
ATOM   2700  C4   DT A 131      -0.847-491.526-211.988 
ATOM   2701  O4   DT A 131      -1.178-491.002-213.054 
ATOM   2702  C5   DT A 131      -1.748-491.889-210.921 
ATOM   2703  C7   DT A 131      -3.209-491.609-211.119 
ATOM   2704  C6   DT A 131      -1.286-492.457-209.795 
ATOM   2705  P    DG A 132       1.876-493.304-204.323 
ATOM   2706  OP1  DG A 132       1.971-494.483-203.435 
ATOM   2707  OP2  DG A 132       0.877-492.281-203.940 
ATOM   2708  O5'  DG A 132       3.315-492.620-204.467 
ATOM   2709  C5'  DG A 132       4.225-493.113-205.468 
ATOM   2710  C4'  DG A 132       4.883-491.952-206.187 
ATOM   2711  O4'  DG A 132       4.106-491.495-207.331 
ATOM   2712  C3'  DG A 132       5.092-490.687-205.355 
ATOM   2713  O3'  DG A 132       6.327-490.088-205.730 
ATOM   2714  C2'  DG A 132       3.954-489.756-205.772 
ATOM   2715  C1'  DG A 132       3.996-490.082-207.262 
ATOM   2716  N9   DG A 132       2.767-489.676-207.999 
ATOM   2717  C8   DG A 132       1.457-489.667-207.571 
ATOM   2718  N7   DG A 132       0.604-489.249-208.473 
ATOM   2719  C5   DG A 132       1.404-488.960-209.577 
ATOM   2720  C6   DG A 132       1.049-488.469-210.860 
ATOM   2721  O6   DG A 132      -0.065-488.184-211.293 
ATOM   2722  N1   DG A 132       2.175-488.317-211.681 
ATOM   2723  C2   DG A 132       3.474-488.603-211.310 
ATOM   2724  N2   DG A 132       4.409-488.391-212.240 
ATOM   2725  N3   DG A 132       3.807-489.065-210.106 
ATOM   2726  C4   DG A 132       2.726-489.217-209.298 
ATOM   2727  P    DA A 133       7.254-489.444-204.596 
ATOM   2728  OP1  DA A 133       8.079-490.503-203.971 
ATOM   2729  OP2  DA A 133       6.423-488.640-203.672 
ATOM   2730  O5'  DA A 133       8.186-488.475-205.461 
ATOM   2731  C5'  DA A 133       8.491-488.832-206.823 
ATOM   2732  C4'  DA A 133       8.371-487.613-207.717 
ATOM   2733  O4'  DA A 133       7.019-487.428-208.224 
ATOM   2734  C3'  DA A 133       8.706-486.273-207.064 
ATOM   2735  O3'  DA A 133       9.366-485.448-208.016 
ATOM   2736  C2'  DA A 133       7.349-485.650-206.739 
ATOM   2737  C1'  DA A 133       6.649-486.072-208.026 
ATOM   2738  N9   DA A 133       5.162-486.004-207.950 
ATOM   2739  C8   DA A 133       4.356-486.252-206.877 
ATOM   2740  N7   DA A 133       3.092-486.107-207.126 
ATOM   2741  C5   DA A 133       3.054-485.736-208.462 
ATOM   2742  C6   DA A 133       1.994-485.432-209.332 
ATOM   2743  N6   DA A 133       0.705-485.457-208.964 
ATOM   2744  N1   DA A 133       2.307-485.101-210.598 
ATOM   2745  C2   DA A 133       3.589-485.078-210.959 
ATOM   2746  N3   DA A 133       4.659-485.341-210.239 
ATOM   2747  C4   DA A 133       4.318-485.670-208.975 
ATOM   2748  P    DT A 134      10.587-484.531-207.536 
ATOM   2749  OP1  DT A 134      11.832-485.331-207.524 
ATOM   2750  OP2  DT A 134      10.234-483.861-206.265 
ATOM   2751  O5'  DT A 134      10.653-483.450-208.714 
ATOM   2752  C5'  DT A 134      10.241-483.836-210.039 
ATOM   2753  C4'  DT A 134       9.384-482.746-210.651 
ATOM   2754  O4'  DT A 134       7.972-482.901-210.329 
ATOM   2755  C3'  DT A 134       9.708-481.318-210.212 
ATOM   2756  O3'  DT A 134       9.538-480.445-211.322 
ATOM   2757  C2'  DT A 134       8.644-480.985-209.165 
ATOM   2758  C1'  DT A 134       7.474-481.649-209.885 
ATOM   2759  N1   DT A 134       6.298-481.904-209.007 
ATOM   2760  C2   DT A 134       5.055-481.792-209.579 
ATOM   2761  O2   DT A 134       4.887-481.499-210.751 
ATOM   2762  N3   DT A 134       3.988-482.034-208.734 
ATOM   2763  C4   DT A 134       4.062-482.371-207.398 
ATOM   2764  O4   DT A 134       3.036-482.565-206.743 
ATOM   2765  C5   DT A 134       5.410-482.464-206.888 
ATOM   2766  C7   DT A 134       5.581-482.826-205.442 
ATOM   2767  C6   DT A 134       6.465-482.233-207.687 
ATOM   2768  P    DG A 135      10.579-479.248-211.534 
ATOM   2769  OP1  DG A 135      11.775-479.752-212.248 
ATOM   2770  OP2  DG A 135      10.832-478.575-210.241 
ATOM   2771  O5'  DG A 135       9.750-478.273-212.494 
ATOM   2772  C5'  DG A 135       8.784-478.841-213.398 
ATOM   2773  C4'  DG A 135       7.512-478.016-213.383 
ATOM   2774  O4'  DG A 135       6.581-478.452-212.352 
ATOM   2775  C3'  DG A 135       7.691-476.523-213.110 
ATOM   2776  O3'  DG A 135       6.754-475.796-213.896 
ATOM   2777  C2'  DG A 135       7.324-476.352-211.637 
ATOM   2778  C1'  DG A 135       6.136-477.309-211.637 
ATOM   2779  N9   DG A 135       5.719-477.747-210.277 
ATOM   2780  C8   DG A 135       6.493-477.981-209.161 
ATOM   2781  N7   DG A 135       5.811-478.360-208.108 
ATOM   2782  C5   DG A 135       4.491-478.378-208.557 
ATOM   2783  C6   DG A 135       3.296-478.709-207.868 
ATOM   2784  O6   DG A 135       3.152-479.062-206.700 
ATOM   2785  N1   DG A 135       2.174-478.594-208.702 
ATOM   2786  C2   DG A 135       2.205-478.210-210.028 
ATOM   2787  N2   DG A 135       1.027-478.162-210.652 
ATOM   2788  N3   DG A 135       3.328-477.900-210.674 
ATOM   2789  C4   DG A 135       4.423-478.006-209.879 
ATOM   2790  P    DT A 136       7.212-474.420-214.574 
ATOM   2791  OP1  DT A 136       7.905-474.702-215.851 
ATOM   2792  OP2  DT A 136       7.966-473.610-213.592 
ATOM   2793  O5'  DT A 136       5.799-473.728-214.869 
ATOM   2794  C5'  DT A 136       4.656-474.562-215.132 
ATOM   2795  C4'  DT A 136       3.448-474.038-214.378 
ATOM   2796  O4'  DT A 136       3.353-474.587-213.033 
ATOM   2797  C3'  DT A 136       3.404-472.525-214.163 
ATOM   2798  O3'  DT A 136       2.055-472.084-214.269 
ATOM   2799  C2'  DT A 136       3.869-472.325-212.721 
ATOM   2800  C1'  DT A 136       3.123-473.518-212.128 
ATOM   2801  N1   DT A 136       3.622-473.931-210.787 
ATOM   2802  C2   DT A 136       2.695-474.412-209.895 
ATOM   2803  O2   DT A 136       1.509-474.510-210.160 
ATOM   2804  N3   DT A 136       3.194-474.784-208.662 
ATOM   2805  C4   DT A 136       4.512-474.716-208.258 
ATOM   2806  O4   DT A 136       4.841-475.079-207.127 
ATOM   2807  C5   DT A 136       5.411-474.197-209.264 
ATOM   2808  C7   DT A 136       6.864-474.090-208.905 
ATOM   2809  C6   DT A 136       4.951-473.828-210.470 
ATOM   2810  P    DC A 137       1.748-470.698-215.006 
ATOM   2811  OP1  DC A 137       1.679-470.919-216.469 
ATOM   2812  OP2  DC A 137       2.708-469.669-214.550 
ATOM   2813  O5'  DC A 137       0.289-470.358-214.444 
ATOM   2814  C5'  DC A 137      -0.591-471.440-214.087 
ATOM   2815  C4'  DC A 137      -1.277-471.137-212.770 
ATOM   2816  O4'  DC A 137      -0.500-471.588-211.624 
ATOM   2817  C3'  DC A 137      -1.537-469.659-212.480 
ATOM   2818  O3'  DC A 137      -2.785-469.535-211.808 
ATOM   2819  C2'  DC A 137      -0.424-469.252-211.514 
ATOM   2820  C1'  DC A 137      -0.437-470.529-210.681 
ATOM   2821  N1   DC A 137       0.788-470.718-209.855 
ATOM   2822  C2   DC A 137       0.646-471.328-208.611 
ATOM   2823  O2   DC A 137      -0.481-471.685-208.248 
ATOM   2824  N3   DC A 137       1.750-471.508-207.843 
ATOM   2825  C4   DC A 137       2.953-471.108-208.273 
ATOM   2826  N4   DC A 137       4.000-471.306-207.486 
ATOM   2827  C5   DC A 137       3.122-470.478-209.548 
ATOM   2828  C6   DC A 137       2.005-470.306-210.301 
ATOM   2829  P    DA A 138      -3.747-468.311-212.179 
ATOM   2830  OP1  DA A 138      -4.547-468.654-213.377 
ATOM   2831  OP2  DA A 138      -2.955-467.064-212.262 
ATOM   2832  O5'  DA A 138      -4.700-468.257-210.894 
ATOM   2833  C5'  DA A 138      -4.975-469.475-210.176 
ATOM   2834  C4'  DA A 138      -4.882-469.230-208.683 
ATOM   2835  O4'  DA A 138      -3.530-469.410-208.173 
ATOM   2836  C3'  DA A 138      -5.269-467.827-208.215 
ATOM   2837  O3'  DA A 138      -5.941-467.928-206.965 
ATOM   2838  C2'  DA A 138      -3.936-467.112-207.992 
ATOM   2839  C1'  DA A 138      -3.205-468.293-207.359 
ATOM   2840  N9   DA A 138      -1.724-468.144-207.348 
ATOM   2841  C8   DA A 138      -0.924-467.542-208.276 
ATOM   2842  N7   DA A 138       0.339-467.573-207.981 
ATOM   2843  C5   DA A 138       0.381-468.244-206.767 
ATOM   2844  C6   DA A 138       1.443-468.603-205.920 
ATOM   2845  N6   DA A 138       2.727-468.321-206.182 
ATOM   2846  N1   DA A 138       1.136-469.264-204.788 
ATOM   2847  C2   DA A 138      -0.142-469.542-204.533 
ATOM   2848  N3   DA A 138      -1.211-469.259-205.243 
ATOM   2849  C4   DA A 138      -0.876-468.597-206.370 
ATOM   2850  P    DC A 139      -7.198-466.978-206.682 
ATOM   2851  OP1  DC A 139      -8.417-467.579-207.267 
ATOM   2852  OP2  DC A 139      -6.883-465.598-207.113 
ATOM   2853  O5'  DC A 139      -7.283-467.035-205.085 
ATOM   2854  C5'  DC A 139      -6.840-468.225-204.405 
ATOM   2855  C4'  DC A 139      -6.011-467.851-203.192 
ATOM   2856  O4'  DC A 139      -4.600-467.690-203.513 
ATOM   2857  C3'  DC A 139      -6.387-466.535-202.510 
ATOM   2858  O3'  DC A 139      -6.230-466.685-201.104 
ATOM   2859  C2'  DC A 139      -5.349-465.530-203.009 
ATOM   2860  C1'  DC A 139      -4.148-466.470-202.946 
ATOM   2861  N1   DC A 139      -2.976-465.998-203.735 
ATOM   2862  C2   DC A 139      -1.705-466.276-203.238 
ATOM   2863  O2   DC A 139      -1.603-466.897-202.174 
ATOM   2864  N3   DC A 139      -0.623-465.854-203.943 
ATOM   2865  C4   DC A 139      -0.776-465.185-205.092 
ATOM   2866  N4   DC A 139       0.309-464.795-205.742 
ATOM   2867  C5   DC A 139      -2.075-464.888-205.619 
ATOM   2868  C6   DC A 139      -3.144-465.318-204.901 
ATOM   2869  P    DC A 140      -7.307-466.015-200.128 
ATOM   2870  OP1  DC A 140      -8.475-466.912-199.987 
ATOM   2871  OP2  DC A 140      -7.598-464.637-200.581 
ATOM   2872  O5'  DC A 140      -6.496-465.966-198.749 
ATOM   2873  C5'  DC A 140      -5.501-466.974-198.488 
ATOM   2874  C4'  DC A 140      -4.257-466.334-197.905 
ATOM   2875  O4'  DC A 140      -3.325-465.893-198.934 
ATOM   2876  C3'  DC A 140      -4.486-465.085-197.055 
ATOM   2877  O3'  DC A 140      -3.563-465.088-195.973 
ATOM   2878  C2'  DC A 140      -4.145-463.918-197.982 
ATOM   2879  C1'  DC A 140      -2.927-464.563-198.637 
ATOM   2880  N1   DC A 140      -2.513-463.908-199.909 
ATOM   2881  C2   DC A 140      -1.153-463.861-200.202 
ATOM   2882  O2   DC A 140      -0.352-464.360-199.403 
ATOM   2883  N3   DC A 140      -0.755-463.267-201.357 
ATOM   2884  C4   DC A 140      -1.654-462.738-202.197 
ATOM   2885  N4   DC A 140      -1.216-462.171-203.311 
ATOM   2886  C5   DC A 140      -3.058-462.776-201.914 
ATOM   2887  C6   DC A 140      -3.435-463.373-200.754 
ATOM   2888  P    DC A 141      -4.057-464.597-194.531 
ATOM   2889  OP1  DC A 141      -4.723-465.715-193.827 
ATOM   2890  OP2  DC A 141      -4.849-463.356-194.674 
ATOM   2891  O5'  DC A 141      -2.663-464.265-193.818 
ATOM   2892  C5'  DC A 141      -1.489-465.007-194.199 
ATOM   2893  C4'  DC A 141      -0.310-464.066-194.354 
ATOM   2894  O4'  DC A 141      -0.215-463.512-195.697 
ATOM   2895  C3'  DC A 141      -0.317-462.836-193.447 
ATOM   2896  O3'  DC A 141       1.018-462.553-193.045 
ATOM   2897  C2'  DC A 141      -0.805-461.698-194.342 
ATOM   2898  C1'  DC A 141      -0.030-462.109-195.590 
ATOM   2899  N1   DC A 141      -0.534-461.479-196.842 
ATOM   2900  C2   DC A 141       0.397-461.157-197.827 
ATOM   2901  O2   DC A 141       1.590-461.405-197.623 
ATOM   2902  N3   DC A 141      -0.042-460.582-198.976 
ATOM   2903  C4   DC A 141      -1.345-460.329-199.158 
ATOM   2904  N4   DC A 141      -1.723-459.767-200.296 
ATOM   2905  C5   DC A 141      -2.318-460.652-198.158 
ATOM   2906  C6   DC A 141      -1.860-461.226-197.017 
ATOM   2907  P    DC A 142       1.291-462.073-191.543 
ATOM   2908  OP1  DC A 142       1.386-463.252-190.654 
ATOM   2909  OP2  DC A 142       0.292-461.050-191.160 
ATOM   2910  O5'  DC A 142       2.730-461.389-191.686 
ATOM   2911  C5'  DC A 142       3.640-461.882-192.687 
ATOM   2912  C4'  DC A 142       4.299-460.721-193.407 
ATOM   2913  O4'  DC A 142       3.522-460.264-194.551 
ATOM   2914  C3'  DC A 142       4.508-459.456-192.575 
ATOM   2915  O3'  DC A 142       5.742-458.857-192.950 
ATOM   2916  C2'  DC A 142       3.369-458.525-192.991 
ATOM   2917  C1'  DC A 142       3.412-458.850-194.481 
ATOM   2918  N1   DC A 142       2.183-458.445-195.219 
ATOM   2919  C2   DC A 142       2.329-458.004-196.531 
ATOM   2920  O2   DC A 142       3.462-457.967-197.025 
ATOM   2921  N3   DC A 142       1.221-457.629-197.221 
ATOM   2922  C4   DC A 142       0.011-457.684-196.648 
ATOM   2923  N4   DC A 142      -1.039-457.307-197.363 
ATOM   2924  C5   DC A 142      -0.161-458.134-195.300 
ATOM   2925  C6   DC A 142       0.959-458.504-194.628 
ATOM   2926  P    DA A 143       6.669-458.213-191.815 
ATOM   2927  OP1  DA A 143       7.495-459.272-191.190 
ATOM   2928  OP2  DA A 143       5.838-457.409-190.892 
ATOM   2929  O5'  DA A 143       7.602-457.244-192.681 
ATOM   2930  C5'  DA A 143       7.906-457.600-194.043 
ATOM   2931  C4'  DA A 143       7.787-456.382-194.937 
ATOM   2932  O4'  DA A 143       6.435-456.197-195.444 
ATOM   2933  C3'  DA A 143       8.122-455.042-194.283 
ATOM   2934  O3'  DA A 143       8.782-454.217-195.235 
ATOM   2935  C2'  DA A 143       6.764-454.419-193.959 
ATOM   2936  C1'  DA A 143       6.064-454.841-195.246 
ATOM   2937  N9   DA A 143       4.578-454.773-195.169 
ATOM   2938  C8   DA A 143       3.771-455.021-194.096 
ATOM   2939  N7   DA A 143       2.507-454.876-194.345 
ATOM   2940  C5   DA A 143       2.469-454.505-195.682 
ATOM   2941  C6   DA A 143       1.409-454.201-196.551 
ATOM   2942  N6   DA A 143       0.120-454.226-196.184 
ATOM   2943  N1   DA A 143       1.722-453.869-197.818 
ATOM   2944  C2   DA A 143       3.005-453.847-198.178 
ATOM   2945  N3   DA A 143       4.074-454.110-197.458 
ATOM   2946  C4   DA A 143       3.733-454.439-196.195 
ATOM   2947  P    DG A 144      10.003-453.300-194.756 
ATOM   2948  OP1  DG A 144      11.248-454.100-194.743 
ATOM   2949  OP2  DG A 144       9.650-452.630-193.485 
ATOM   2950  O5'  DG A 144      10.068-452.219-195.933 
ATOM   2951  C5'  DG A 144       9.657-452.605-197.258 
ATOM   2952  C4'  DG A 144       8.800-451.515-197.871 
ATOM   2953  O4'  DG A 144       7.388-451.670-197.548 
ATOM   2954  C3'  DG A 144       9.123-450.087-197.432 
ATOM   2955  O3'  DG A 144       8.954-449.214-198.542 
ATOM   2956  C2'  DG A 144       8.060-449.754-196.384 
ATOM   2957  C1'  DG A 144       6.890-450.418-197.104 
ATOM   2958  N9   DG A 144       5.713-450.672-196.226 
ATOM   2959  C8   DG A 144       5.680-451.011-194.891 
ATOM   2960  N7   DG A 144       4.471-451.166-194.410 
ATOM   2961  C5   DG A 144       3.644-450.911-195.503 
ATOM   2962  C6   DG A 144       2.229-450.925-195.600 
ATOM   2963  O6   DG A 144       1.399-451.168-194.729 
ATOM   2964  N1   DG A 144       1.802-450.607-196.897 
ATOM   2965  C2   DG A 144       2.635-450.315-197.961 
ATOM   2966  N2   DG A 144       2.031-450.038-199.119 
ATOM   2967  N3   DG A 144       3.962-450.304-197.868 
ATOM   2968  C4   DG A 144       4.393-450.609-196.616 
ATOM   2969  P    DA A 145       9.995-448.017-198.753 
ATOM   2970  OP1  DA A 145      11.191-448.521-199.468 
ATOM   2971  OP2  DA A 145      10.247-447.344-197.460 
ATOM   2972  O5'  DA A 145       9.166-447.042-199.713 
ATOM   2973  C5'  DA A 145       8.199-447.610-200.618 
ATOM   2974  C4'  DA A 145       6.928-446.785-200.602 
ATOM   2975  O4'  DA A 145       5.996-447.221-199.571 
ATOM   2976  C3'  DA A 145       7.106-445.292-200.330 
ATOM   2977  O3'  DA A 145       6.169-444.565-201.116 
ATOM   2978  C2'  DA A 145       6.739-445.121-198.856 
ATOM   2979  C1'  DA A 145       5.551-446.078-198.857 
ATOM   2980  N9   DA A 145       5.134-446.516-197.497 
ATOM   2981  C8   DA A 145       5.917-446.744-196.400 
ATOM   2982  N7   DA A 145       5.254-447.119-195.351 
ATOM   2983  C5   DA A 145       3.934-447.143-195.780 
ATOM   2984  C6   DA A 145       2.732-447.465-195.128 
ATOM   2985  N6   DA A 145       2.665-447.842-193.843 
ATOM   2986  N1   DA A 145       1.598-447.384-195.847 
ATOM   2987  C2   DA A 145       1.670-447.010-197.123 
ATOM   2988  N3   DA A 145       2.729-446.687-197.835 
ATOM   2989  C4   DA A 145       3.850-446.775-197.091 
ATOM   2990  P    DG A 146       6.628-443.189-201.794 
ATOM   2991  OP1  DG A 146       7.321-443.471-203.070 
ATOM   2992  OP2  DG A 146       7.381-442.379-200.811 
ATOM   2993  O5'  DG A 146       5.215-442.497-202.089 
ATOM   2994  C5'  DG A 146       4.071-443.331-202.351 
ATOM   2995  C4'  DG A 146       2.864-442.807-201.598 
ATOM   2996  O4'  DG A 146       2.768-443.356-200.252 
ATOM   2997  C3'  DG A 146       2.819-441.294-201.382 
ATOM   2998  O3'  DG A 146       1.471-440.853-201.488 
ATOM   2999  C2'  DG A 146       3.284-441.094-199.940 
ATOM   3000  C1'  DG A 146       2.538-442.287-199.347 
ATOM   3001  N9   DG A 146       3.038-442.700-198.006 
ATOM   3002  C8   DG A 146       4.322-442.671-197.509 
ATOM   3003  N7   DG A 146       4.428-443.108-196.277 
ATOM   3004  C5   DG A 146       3.120-443.450-195.935 
ATOM   3005  C6   DG A 146       2.601-443.981-194.725 
ATOM   3006  O6   DG A 146       3.199-444.265-193.691 
ATOM   3007  N1   DG A 146       1.216-444.180-194.806 
ATOM   3008  C2   DG A 146       0.435-443.901-195.910 
ATOM   3009  N2   DG A 146      -0.869-444.162-195.786 
ATOM   3010  N3   DG A 146       0.922-443.403-197.045 
ATOM   3011  C4   DG A 146       2.265-443.205-196.982 
ATOM   3012  P    DA A 147       1.163-439.467-202.226 
ATOM   3013  OP1  DA A 147       1.095-439.688-203.688 
ATOM   3014  OP2  DA A 147       2.124-438.438-201.769 
ATOM   3015  O5'  DA A 147      -0.295-439.127-201.664 
ATOM   3016  C5'  DA A 147      -1.175-440.209-201.307 
ATOM   3017  C4'  DA A 147      -1.861-439.906-199.990 
ATOM   3018  O4'  DA A 147      -1.085-440.357-198.843 
ATOM   3019  C3'  DA A 147      -2.122-438.428-199.699 
ATOM   3020  O3'  DA A 147      -3.369-438.304-199.027 
ATOM   3021  C2'  DA A 147      -1.008-438.021-198.734 
ATOM   3022  C1'  DA A 147      -1.022-439.298-197.900 
ATOM   3023  N9   DA A 147       0.203-439.487-197.074 
ATOM   3024  C8   DA A 147       1.489-439.135-197.371 
ATOM   3025  N7   DA A 147       2.343-439.433-196.441 
ATOM   3026  C5   DA A 147       1.568-440.026-195.453 
ATOM   3027  C6   DA A 147       1.887-440.567-194.197 
ATOM   3028  N6   DA A 147       3.130-440.598-193.698 
ATOM   3029  N1   DA A 147       0.876-441.076-193.468 
ATOM   3030  C2   DA A 147      -0.358-441.044-193.969 
ATOM   3031  N3   DA A 147      -0.773-440.568-195.122 
ATOM   3032  C4   DA A 147       0.257-440.063-195.832 
ATOM   3033  P    DG A 148      -4.332-437.080-199.399 
ATOM   3034  OP1  DG A 148      -5.132-437.423-200.596 
ATOM   3035  OP2  DG A 148      -3.540-435.833-199.482 
ATOM   3036  O5'  DG A 148      -5.284-437.026-198.113 
ATOM   3037  C5'  DG A 148      -5.559-438.244-197.396 
ATOM   3038  C4'  DG A 148      -5.467-437.999-195.903 
ATOM   3039  O4'  DG A 148      -4.114-438.179-195.393 
ATOM   3040  C3'  DG A 148      -5.853-436.596-195.434 
ATOM   3041  O3'  DG A 148      -6.526-436.697-194.185 
ATOM   3042  C2'  DG A 148      -4.520-435.881-195.211 
ATOM   3043  C1'  DG A 148      -3.790-437.062-194.579 
ATOM   3044  N9   DG A 148      -2.308-436.913-194.567 
ATOM   3045  C8   DG A 148      -1.485-436.310-195.494 
ATOM   3046  N7   DG A 148      -0.212-436.348-195.183 
ATOM   3047  C5   DG A 148      -0.190-437.024-193.963 
ATOM   3048  C6   DG A 148       0.906-437.371-193.131 
ATOM   3049  O6   DG A 148       2.101-437.150-193.301 
ATOM   3050  N1   DG A 148       0.481-438.054-191.983 
ATOM   3051  C2   DG A 148      -0.831-438.362-191.680 
ATOM   3052  N2   DG A 148      -1.030-439.020-190.535 
ATOM   3053  N3   DG A 148      -1.858-438.036-192.462 
ATOM   3054  C4   DG A 148      -1.463-437.373-193.579 
ATOM   3055  P    DA A 149      -7.783-435.747-193.901 
ATOM   3056  OP1  DA A 149      -9.002-436.348-194.487 
ATOM   3057  OP2  DA A 149      -7.467-434.367-194.332 
ATOM   3058  O5'  DA A 149      -7.867-435.804-192.304 
ATOM   3059  C5'  DA A 149      -7.425-436.994-191.624 
ATOM   3060  C4'  DA A 149      -6.596-436.620-190.412 
ATOM   3061  O4'  DA A 149      -5.185-436.459-190.733 
ATOM   3062  C3'  DA A 149      -6.971-435.304-189.730 
ATOM   3063  O3'  DA A 149      -6.815-435.454-188.324 
ATOM   3064  C2'  DA A 149      -5.933-434.299-190.229 
ATOM   3065  C1'  DA A 149      -4.733-435.239-190.166 
ATOM   3066  N9   DA A 149      -3.561-434.767-190.954 
ATOM   3067  C8   DA A 149      -3.553-434.078-192.133 
ATOM   3068  N7   DA A 149      -2.365-433.808-192.576 
ATOM   3069  C5   DA A 149      -1.520-434.358-191.622 
ATOM   3070  C6   DA A 149      -0.120-434.409-191.512 
ATOM   3071  N6   DA A 149       0.712-433.873-192.416 
ATOM   3072  N1   DA A 149       0.394-435.032-190.436 
ATOM   3073  C2   DA A 149      -0.438-435.563-189.542 
ATOM   3074  N3   DA A 149      -1.753-435.577-189.537 
ATOM   3075  C4   DA A 149      -2.243-434.947-190.625 
ATOM   3076  P    DG A 150      -7.892-434.784-187.347 
ATOM   3077  OP1  DG A 150      -9.060-435.681-187.207 
ATOM   3078  OP2  DG A 150      -8.182-433.406-187.801 
ATOM   3079  O5'  DG A 150      -7.080-434.735-185.969 
ATOM   3080  C5'  DG A 150      -6.085-435.743-185.708 
ATOM   3081  C4'  DG A 150      -4.841-435.103-185.125 
ATOM   3082  O4'  DG A 150      -3.909-434.662-186.153 
ATOM   3083  C3'  DG A 150      -5.071-433.854-184.275 
ATOM   3084  O3'  DG A 150      -4.148-433.857-183.193 
ATOM   3085  C2'  DG A 150      -4.730-432.687-185.201 
ATOM   3086  C1'  DG A 150      -3.511-433.332-185.856 
ATOM   3087  N9   DG A 150      -3.098-432.677-187.129 
ATOM   3088  C8   DG A 150      -3.878-432.086-188.098 
ATOM   3089  N7   DG A 150      -3.198-431.596-189.106 
ATOM   3090  C5   DG A 150      -1.873-431.882-188.780 
ATOM   3091  C6   DG A 150      -0.676-431.597-189.489 
ATOM   3092  O6   DG A 150      -0.538-431.025-190.566 
ATOM   3093  N1   DG A 150       0.450-432.064-188.798 
ATOM   3094  C2   DG A 150       0.424-432.720-187.584 
ATOM   3095  N2   DG A 150       1.610-433.086-187.089 
ATOM   3096  N3   DG A 150      -0.699-432.988-186.920 
ATOM   3097  C4   DG A 150      -1.801-432.541-187.576 
ATOM   3098  P    DT A 151      -4.641-433.366-181.751 
ATOM   3099  OP1  DT A 151      -5.307-434.484-181.047 
ATOM   3100  OP2  DT A 151      -5.433-432.125-181.894 
ATOM   3101  O5'  DT A 151      -3.248-433.034-181.037 
ATOM   3102  C5'  DT A 151      -2.074-433.776-181.418 
ATOM   3103  C4'  DT A 151      -0.895-432.835-181.573 
ATOM   3104  O4'  DT A 151      -0.799-432.281-182.916 
ATOM   3105  C3'  DT A 151      -0.901-431.605-180.666 
ATOM   3106  O3'  DT A 151       0.433-431.322-180.264 
ATOM   3107  C2'  DT A 151      -1.390-430.467-181.561 
ATOM   3108  C1'  DT A 151      -0.615-430.878-182.809 
ATOM   3109  N1   DT A 151      -1.118-430.248-184.062 
ATOM   3110  C2   DT A 151      -0.188-429.936-185.023 
ATOM   3111  O2   DT A 151       1.004-430.153-184.888 
ATOM   3112  N3   DT A 151      -0.691-429.353-186.171 
ATOM   3113  C4   DT A 151      -2.016-429.064-186.427 
ATOM   3114  O4   DT A 151      -2.347-428.540-187.493 
ATOM   3115  C5   DT A 151      -2.917-429.427-185.359 
ATOM   3116  C7   DT A 151      -4.378-429.147-185.558 
ATOM   3117  C6   DT A 151      -2.455-429.995-184.233 
ATOM   3118  P    DT A 152       0.707-430.841-178.762 
ATOM   3119  OP1  DT A 152       0.802-432.021-177.874 
ATOM   3120  OP2  DT A 152      -0.292-429.819-178.379 
ATOM   3121  O5'  DT A 152       2.146-430.158-178.906 
ATOM   3122  C5'  DT A 152       3.056-430.651-179.907 
ATOM   3123  C4'  DT A 152       3.714-429.490-180.626 
ATOM   3124  O4'  DT A 152       2.937-429.033-181.770 
ATOM   3125  C3'  DT A 152       3.923-428.225-179.794 
ATOM   3126  O3'  DT A 152       5.158-427.625-180.169 
ATOM   3127  C2'  DT A 152       2.785-427.294-180.211 
ATOM   3128  C1'  DT A 152       2.828-427.619-181.701 
ATOM   3129  N1   DT A 152       1.598-427.214-182.438 
ATOM   3130  C2   DT A 152       1.760-426.781-183.732 
ATOM   3131  O2   DT A 152       2.846-426.720-184.280 
ATOM   3132  N3   DT A 152       0.598-426.413-184.383 
ATOM   3133  C4   DT A 152      -0.678-426.443-183.860 
ATOM   3134  O4   DT A 152      -1.643-426.088-184.541 
ATOM   3135  C5   DT A 152      -0.745-426.911-182.496 
ATOM   3136  C7   DT A 152      -2.099-426.974-181.850 
ATOM   3137  C6   DT A 152       0.367-427.275-181.839 
ATOM   3138  P    DC A 153       6.085-426.982-179.034 
ATOM   3139  OP1  DC A 153       6.910-428.041-178.410 
ATOM   3140  OP2  DC A 153       5.254-426.178-178.111 
ATOM   3141  O5'  DC A 153       7.017-426.013-179.900 
ATOM   3142  C5'  DC A 153       7.322-426.369-181.262 
ATOM   3143  C4'  DC A 153       7.202-425.151-182.156 
ATOM   3144  O4'  DC A 153       5.850-424.965-182.663 
ATOM   3145  C3'  DC A 153       7.537-423.811-181.502 
ATOM   3146  O3'  DC A 153       8.197-422.986-182.455 
ATOM   3147  C2'  DC A 153       6.180-423.188-181.178 
ATOM   3148  C1'  DC A 153       5.480-423.610-182.465 
ATOM   3149  N1   DC A 153       3.993-423.542-182.389 
ATOM   3150  C2   DC A 153       3.300-423.182-183.541 
ATOM   3151  O2   DC A 153       3.940-422.936-184.570 
ATOM   3152  N3   DC A 153       1.944-423.114-183.493 
ATOM   3153  C4   DC A 153       1.288-423.388-182.358 
ATOM   3154  N4   DC A 153      -0.033-423.308-182.361 
ATOM   3155  C5   DC A 153       1.983-423.760-181.161 
ATOM   3156  C6   DC A 153       3.337-423.822-181.231 
ATOM   3157  P    DC A 154       9.418-422.069-181.975 
ATOM   3158  OP1  DC A 154      10.664-422.869-181.963 
ATOM   3159  OP2  DC A 154       9.065-421.399-180.704 
ATOM   3160  O5'  DC A 154       9.484-420.988-183.153 
ATOM   3161  C5'  DC A 154       9.072-421.374-184.478 
ATOM   3162  C4'  DC A 154       8.215-420.284-185.090 
ATOM   3163  O4'  DC A 154       6.803-420.439-184.768 
ATOM   3164  C3'  DC A 154       8.539-418.856-184.651 
ATOM   3165  O3'  DC A 154       8.369-417.983-185.761 
ATOM   3166  C2'  DC A 154       7.475-418.523-183.604 
ATOM   3167  C1'  DC A 154       6.305-419.186-184.324 
ATOM   3168  N1   DC A 154       5.129-419.441-183.446 
ATOM   3169  C2   DC A 154       3.861-419.332-184.011 
ATOM   3170  O2   DC A 154       3.765-419.032-185.206 
ATOM   3171  N3   DC A 154       2.777-419.560-183.227 
ATOM   3172  C4   DC A 154       2.923-419.883-181.936 
ATOM   3173  N4   DC A 154       1.834-420.096-181.213 
ATOM   3174  C5   DC A 154       4.218-420.000-181.335 
ATOM   3175  C6   DC A 154       5.290-419.768-182.135 
ATOM   3176  P    DA A 155       9.410-416.786-185.973 
ATOM   3177  OP1  DA A 155      10.606-417.290-186.687 
ATOM   3178  OP2  DA A 155       9.663-416.113-184.680 
ATOM   3179  O5'  DA A 155       8.581-415.811-186.933 
ATOM   3180  C5'  DA A 155       7.615-416.379-187.837 
ATOM   3181  C4'  DA A 155       6.343-415.554-187.822 
ATOM   3182  O4'  DA A 155       5.412-415.990-186.790 
ATOM   3183  C3'  DA A 155       6.522-414.061-187.549 
ATOM   3184  O3'  DA A 155       5.585-413.334-188.335 
ATOM   3185  C2'  DA A 155       6.155-413.889-186.075 
ATOM   3186  C1'  DA A 155       4.967-414.847-186.076 
ATOM   3187  N9   DA A 155       4.550-415.285-184.716 
ATOM   3188  C8   DA A 155       5.333-415.513-183.620 
ATOM   3189  N7   DA A 155       4.669-415.888-182.570 
ATOM   3190  C5   DA A 155       3.350-415.912-182.999 
ATOM   3191  C6   DA A 155       2.147-416.234-182.347 
ATOM   3192  N6   DA A 155       2.080-416.611-181.062 
ATOM   3193  N1   DA A 155       1.013-416.153-183.066 
ATOM   3194  C2   DA A 155       1.086-415.779-184.342 
ATOM   3195  N3   DA A 155       2.144-415.456-185.054 
ATOM   3196  C4   DA A 155       3.266-415.544-184.311 
ATOM   3197  P    DA A 156       6.043-411.958-189.013 
ATOM   3198  OP1  DA A 156       6.736-412.240-190.290 
ATOM   3199  OP2  DA A 156       6.797-411.148-188.031 
ATOM   3200  O5'  DA A 156       4.630-411.266-189.308 
ATOM   3201  C5'  DA A 156       3.487-412.100-189.570 
ATOM   3202  C4'  DA A 156       2.279-411.576-188.817 
ATOM   3203  O4'  DA A 156       2.184-412.125-187.472 
ATOM   3204  C3'  DA A 156       2.235-410.063-188.602 
ATOM   3205  O3'  DA A 156       0.886-409.622-188.708 
ATOM   3206  C2'  DA A 156       2.700-409.863-187.159 
ATOM   3207  C1'  DA A 156       1.954-411.056-186.567 
ATOM   3208  N9   DA A 156       2.453-411.469-185.226 
ATOM   3209  C8   DA A 156       3.732-411.433-184.750 
ATOM   3210  N7   DA A 156       3.851-411.862-183.532 
ATOM   3211  C5   DA A 156       2.556-412.209-183.172 
ATOM   3212  C6   DA A 156       2.009-412.735-181.990 
ATOM   3213  N6   DA A 156       2.737-413.018-180.900 
ATOM   3214  N1   DA A 156       0.682-412.961-181.968 
ATOM   3215  C2   DA A 156      -0.035-412.679-183.054 
ATOM   3216  N3   DA A 156       0.362-412.188-184.207 
ATOM   3217  C4   DA A 156       1.693-411.971-184.203 
ATOM   3218  P    DC A 157       0.579-408.236-189.445 
ATOM   3219  OP1  DC A 157       0.510-408.457-190.908 
ATOM   3220  OP2  DC A 157       1.539-407.207-188.989 
ATOM   3221  O5'  DC A 157      -0.880-407.896-188.883 
ATOM   3222  C5'  DC A 157      -1.760-408.978-188.526 
ATOM   3223  C4'  DC A 157      -2.446-408.675-187.209 
ATOM   3224  O4'  DC A 157      -1.669-409.126-186.062 
ATOM   3225  C3'  DC A 157      -2.706-407.197-186.919 
ATOM   3226  O3'  DC A 157      -3.954-407.073-186.247 
ATOM   3227  C2'  DC A 157      -1.593-406.790-185.953 
ATOM   3228  C1'  DC A 157      -1.606-408.067-185.120 
ATOM   3229  N1   DC A 157      -0.381-408.256-184.293 
ATOM   3230  C2   DC A 157      -0.523-408.866-183.050 
ATOM   3231  O2   DC A 157      -1.650-409.223-182.686 
ATOM   3232  N3   DC A 157       0.581-409.046-182.282 
ATOM   3233  C4   DC A 157       1.784-408.646-182.712 
ATOM   3234  N4   DC A 157       2.831-408.844-181.925 
ATOM   3235  C5   DC A 157       1.953-408.016-183.987 
ATOM   3236  C6   DC A 157       0.836-407.844-184.740 
ATOM   3237  P    DA A 158      -4.916-405.849-186.618 
ATOM   3238  OP1  DA A 158      -5.716-406.192-187.815 
ATOM   3239  OP2  DA A 158      -4.124-404.602-186.701 
ATOM   3240  O5'  DA A 158      -5.869-405.795-185.333 
ATOM   3241  C5'  DA A 158      -6.143-407.013-184.615 
ATOM   3242  C4'  DA A 158      -6.051-406.768-183.122 
ATOM   3243  O4'  DA A 158      -4.699-406.948-182.612 
ATOM   3244  C3'  DA A 158      -6.438-405.365-182.653 
ATOM   3245  O3'  DA A 158      -7.110-405.466-181.404 
ATOM   3246  C2'  DA A 158      -5.105-404.650-182.431 
ATOM   3247  C1'  DA A 158      -4.374-405.831-181.798 
ATOM   3248  N9   DA A 158      -2.893-405.682-181.787 
ATOM   3249  C8   DA A 158      -2.093-405.080-182.715 
ATOM   3250  N7   DA A 158      -0.830-405.111-182.420 
ATOM   3251  C5   DA A 158      -0.788-405.782-181.206 
ATOM   3252  C6   DA A 158       0.274-406.141-180.359 
ATOM   3253  N6   DA A 158       1.558-405.859-180.621 
ATOM   3254  N1   DA A 158      -0.033-406.802-179.227 
ATOM   3255  C2   DA A 158      -1.311-407.079-178.972 
ATOM   3256  N3   DA A 158      -2.380-406.797-179.682 
ATOM   3257  C4   DA A 158      -2.045-406.135-180.809 
ATOM   3258  P    DC A 159      -8.367-404.516-181.121 
ATOM   3259  OP1  DC A 159      -9.586-405.117-181.706 
ATOM   3260  OP2  DC A 159      -8.052-403.136-181.552 
ATOM   3261  O5'  DC A 159      -8.452-404.573-179.524 
ATOM   3262  C5'  DC A 159      -8.009-405.763-178.844 
ATOM   3263  C4'  DC A 159      -7.180-405.389-177.631 
ATOM   3264  O4'  DC A 159      -5.769-405.228-177.952 
ATOM   3265  C3'  DC A 159      -7.556-404.073-176.949 
ATOM   3266  O3'  DC A 159      -7.399-404.223-175.543 
ATOM   3267  C2'  DC A 159      -6.518-403.068-177.448 
ATOM   3268  C1'  DC A 159      -5.317-404.007-177.385 
ATOM   3269  N1   DC A 159      -4.145-403.536-178.174 
ATOM   3270  C2   DC A 159      -2.874-403.814-177.677 
ATOM   3271  O2   DC A 159      -2.772-404.435-176.613 
ATOM   3272  N3   DC A 159      -1.792-403.392-178.382 
ATOM   3273  C4   DC A 159      -1.945-402.723-179.531 
ATOM   3274  N4   DC A 159      -0.860-402.333-180.181 
ATOM   3275  C5   DC A 159      -3.244-402.426-180.058 
ATOM   3276  C6   DC A 159      -4.313-402.856-179.340 
ATOM   3277  P    DA A 160      -8.476-403.553-174.567 
ATOM   3278  OP1  DA A 160      -9.644-404.450-174.426 
ATOM   3279  OP2  DA A 160      -8.767-402.175-175.020 
ATOM   3280  O5'  DA A 160      -7.665-403.504-173.188 
ATOM   3281  C5'  DA A 160      -6.670-404.512-172.927 
ATOM   3282  C4'  DA A 160      -5.426-403.872-172.344 
ATOM   3283  O4'  DA A 160      -4.494-403.431-173.373 
ATOM   3284  C3'  DA A 160      -5.655-402.623-171.494 
ATOM   3285  O3'  DA A 160      -4.732-402.626-170.412 
ATOM   3286  C2'  DA A 160      -5.314-401.456-172.421 
ATOM   3287  C1'  DA A 160      -4.096-402.101-173.076 
ATOM   3288  N9   DA A 160      -3.682-401.446-174.348 
ATOM   3289  C8   DA A 160      -4.472-400.866-175.298 
ATOM   3290  N7   DA A 160      -3.811-400.376-176.301 
ATOM   3291  C5   DA A 160      -2.486-400.651-175.996 
ATOM   3292  C6   DA A 160      -1.283-400.385-176.670 
ATOM   3293  N6   DA A 160      -1.219-399.751-177.849 
ATOM   3294  N1   DA A 160      -0.141-400.795-176.086 
ATOM   3295  C2   DA A 160      -0.210-401.425-174.914 
ATOM   3296  N3   DA A 160      -1.267-401.728-174.194 
ATOM   3297  C4   DA A 160      -2.397-401.306-174.801 
ATOM   3298  P    DC A 161      -5.226-402.135-168.970 
ATOM   3299  OP1  DC A 161      -5.892-403.253-168.266 
ATOM   3300  OP2  DC A 161      -6.018-400.894-169.113 
ATOM   3301  O5'  DC A 161      -3.832-401.803-168.256 
ATOM   3302  C5'  DC A 161      -2.658-402.545-168.638 
ATOM   3303  C4'  DC A 161      -1.479-401.604-168.793 
ATOM   3304  O4'  DC A 161      -1.384-401.050-170.136 
ATOM   3305  C3'  DC A 161      -1.486-400.374-167.886 
ATOM   3306  O3'  DC A 161      -0.151-400.091-167.483 
ATOM   3307  C2'  DC A 161      -1.974-399.236-168.781 
ATOM   3308  C1'  DC A 161      -1.199-399.646-170.028 
ATOM   3309  N1   DC A 161      -1.703-399.017-171.281 
ATOM   3310  C2   DC A 161      -0.772-398.695-172.266 
ATOM   3311  O2   DC A 161       0.421-398.943-172.062 
ATOM   3312  N3   DC A 161      -1.211-398.120-173.415 
ATOM   3313  C4   DC A 161      -2.514-397.867-173.597 
ATOM   3314  N4   DC A 161      -2.892-397.305-174.735 
ATOM   3315  C5   DC A 161      -3.487-398.190-172.597 
ATOM   3316  C6   DC A 161      -3.029-398.764-171.456 
ATOM   3317  P    DA A 162       0.122-399.610-165.981 
ATOM   3318  OP1  DA A 162       0.218-400.790-165.093 
ATOM   3319  OP2  DA A 162      -0.877-398.588-165.599 
ATOM   3320  O5'  DA A 162       1.561-398.927-166.125 
ATOM   3321  C5'  DA A 162       2.472-399.420-167.126 
ATOM   3322  C4'  DA A 162       3.130-398.259-167.846 
ATOM   3323  O4'  DA A 162       2.353-397.802-168.990 
ATOM   3324  C3'  DA A 162       3.339-396.994-167.013 
ATOM   3325  O3'  DA A 162       4.573-396.394-167.389 
ATOM   3326  C2'  DA A 162       2.200-396.063-167.430 
ATOM   3327  C1'  DA A 162       2.243-396.388-168.920 
ATOM   3328  N9   DA A 162       1.014-395.983-169.658 
ATOM   3329  C8   DA A 162      -0.278-395.981-169.217 
ATOM   3330  N7   DA A 162      -1.134-395.569-170.099 
ATOM   3331  C5   DA A 162      -0.354-395.275-171.209 
ATOM   3332  C6   DA A 162      -0.670-394.790-172.489 
ATOM   3333  N6   DA A 162      -1.920-394.502-172.882 
ATOM   3334  N1   DA A 162       0.346-394.610-173.353 
ATOM   3335  C2   DA A 162       1.584-394.898-172.956 
ATOM   3336  N3   DA A 162       1.999-395.354-171.794 
ATOM   3337  C4   DA A 162       0.963-395.525-170.948 
ATOM   3338  P    DT A 163       5.500-395.751-166.254 
ATOM   3339  OP1  DT A 163       6.326-396.810-165.629 
ATOM   3340  OP2  DT A 163       4.669-394.947-165.331 
ATOM   3341  O5'  DT A 163       6.433-394.782-167.119 
ATOM   3342  C5'  DT A 163       6.737-395.138-168.481 
ATOM   3343  C4'  DT A 163       6.618-393.920-169.376 
ATOM   3344  O4'  DT A 163       5.266-393.734-169.883 
ATOM   3345  C3'  DT A 163       6.953-392.580-168.722 
ATOM   3346  O3'  DT A 163       7.613-391.755-169.674 
ATOM   3347  C2'  DT A 163       5.595-391.956-168.398 
ATOM   3348  C1'  DT A 163       4.895-392.379-169.685 
ATOM   3349  N1   DT A 163       3.409-392.311-169.608 
ATOM   3350  C2   DT A 163       2.739-391.955-170.754 
ATOM   3351  O2   DT A 163       3.307-391.699-171.802 
ATOM   3352  N3   DT A 163       1.363-391.902-170.645 
ATOM   3353  C4   DT A 163       0.621-392.170-169.513 
ATOM   3354  O4   DT A 163      -0.609-392.090-169.537 
ATOM   3355  C5   DT A 163       1.413-392.536-168.362 
ATOM   3356  C7   DT A 163       0.683-392.844-167.088 
ATOM   3357  C6   DT A 163       2.752-392.594-168.440 
ATOM   3358  P    DT A 164       8.834-390.838-169.194 
ATOM   3359  OP1  DT A 164      10.079-391.638-169.182 
ATOM   3360  OP2  DT A 164       8.481-390.168-167.923 
ATOM   3361  O5'  DT A 164       8.899-389.757-170.372 
ATOM   3362  C5'  DT A 164       8.488-390.143-171.697 
ATOM   3363  C4'  DT A 164       7.631-389.053-172.310 
ATOM   3364  O4'  DT A 164       6.219-389.208-171.987 
ATOM   3365  C3'  DT A 164       7.954-387.625-171.871 
ATOM   3366  O3'  DT A 164       7.785-386.752-172.981 
ATOM   3367  C2'  DT A 164       6.891-387.292-170.823 
ATOM   3368  C1'  DT A 164       5.721-387.955-171.543 
ATOM   3369  N1   DT A 164       4.544-388.210-170.665 
ATOM   3370  C2   DT A 164       3.301-388.099-171.238 
ATOM   3371  O2   DT A 164       3.134-387.806-172.409 
ATOM   3372  N3   DT A 164       2.235-388.341-170.393 
ATOM   3373  C4   DT A 164       2.309-388.678-169.057 
ATOM   3374  O4   DT A 164       1.282-388.871-168.402 
ATOM   3375  C5   DT A 164       3.656-388.771-168.546 
ATOM   3376  C7   DT A 164       3.827-389.133-167.100 
ATOM   3377  C6   DT A 164       4.711-388.540-169.346 
ATOM   3378  P    DA A 165       8.826-385.555-173.192 
ATOM   3379  OP1  DA A 165      10.022-386.059-173.906 
ATOM   3380  OP2  DA A 165       9.078-384.882-171.899 
ATOM   3381  O5'  DA A 165       7.997-384.580-174.152 
ATOM   3382  C5'  DA A 165       7.031-385.148-175.057 
ATOM   3383  C4'  DA A 165       5.759-384.323-175.041 
ATOM   3384  O4'  DA A 165       4.827-384.759-174.010 
ATOM   3385  C3'  DA A 165       5.937-382.830-174.769 
ATOM   3386  O3'  DA A 165       5.000-382.103-175.555 
ATOM   3387  C2'  DA A 165       5.570-382.658-173.295 
ATOM   3388  C1'  DA A 165       4.382-383.616-173.296 
ATOM   3389  N9   DA A 165       3.965-384.054-171.935 
ATOM   3390  C8   DA A 165       4.748-384.282-170.839 
ATOM   3391  N7   DA A 165       4.085-384.657-169.790 
ATOM   3392  C5   DA A 165       2.765-384.681-170.219 
ATOM   3393  C6   DA A 165       1.563-385.003-169.567 
ATOM   3394  N6   DA A 165       1.496-385.379-168.282 
ATOM   3395  N1   DA A 165       0.429-384.922-170.286 
ATOM   3396  C2   DA A 165       0.501-384.548-171.561 
ATOM   3397  N3   DA A 165       1.560-384.224-172.274 
ATOM   3398  C4   DA A 165       2.681-384.313-171.530 
ATOM   3399  P    DT A 166       5.459-380.727-176.232 
ATOM   3400  OP1  DT A 166       6.152-381.009-177.509 
ATOM   3401  OP2  DT A 166       6.212-379.917-175.250 
ATOM   3402  O5'  DT A 166       4.046-380.035-176.527 
ATOM   3403  C5'  DT A 166       2.902-380.868-176.790 
ATOM   3404  C4'  DT A 166       1.695-380.345-176.036 
ATOM   3405  O4'  DT A 166       1.599-380.894-174.691 
ATOM   3406  C3'  DT A 166       1.650-378.832-175.821 
ATOM   3407  O3'  DT A 166       0.302-378.391-175.927 
ATOM   3408  C2'  DT A 166       2.115-378.632-174.379 
ATOM   3409  C1'  DT A 166       1.369-379.825-173.786 
ATOM   3410  N1   DT A 166       1.869-380.238-172.445 
ATOM   3411  C2   DT A 166       0.941-380.719-171.553 
ATOM   3412  O2   DT A 166      -0.244-380.817-171.818 
ATOM   3413  N3   DT A 166       1.441-381.091-170.321 
ATOM   3414  C4   DT A 166       2.759-381.023-169.917 
ATOM   3415  O4   DT A 166       3.088-381.386-168.786 
ATOM   3416  C5   DT A 166       3.657-380.504-170.922 
ATOM   3417  C7   DT A 166       5.111-380.397-170.564 
ATOM   3418  C6   DT A 166       3.198-380.135-172.128 
ATOM   3419  P    DA A 167      -0.006-377.005-176.665 
ATOM   3420  OP1  DA A 167      -0.074-377.226-178.127 
ATOM   3421  OP2  DA A 167       0.955-375.976-176.208 
ATOM   3422  O5'  DA A 167      -1.464-376.665-176.103 
ATOM   3423  C5'  DA A 167      -2.344-377.747-175.745 
ATOM   3424  C4'  DA A 167      -3.030-377.444-174.428 
ATOM   3425  O4'  DA A 167      -2.254-377.895-173.282 
ATOM   3426  C3'  DA A 167      -3.291-375.966-174.138 
ATOM   3427  O3'  DA A 167      -4.538-375.842-173.466 
ATOM   3428  C2'  DA A 167      -2.177-375.559-173.173 
ATOM   3429  C1'  DA A 167      -2.191-376.836-172.339 
ATOM   3430  N9   DA A 167      -0.965-377.025-171.513 
ATOM   3431  C8   DA A 167       0.320-376.673-171.810 
ATOM   3432  N7   DA A 167       1.174-376.971-170.879 
ATOM   3433  C5   DA A 167       0.399-377.564-169.892 
ATOM   3434  C6   DA A 167       0.718-378.105-168.636 
ATOM   3435  N6   DA A 167       1.961-378.136-168.137 
ATOM   3436  N1   DA A 167      -0.293-378.614-167.907 
ATOM   3437  C2   DA A 167      -1.527-378.582-168.408 
ATOM   3438  N3   DA A 167      -1.942-378.105-169.561 
ATOM   3439  C4   DA A 167      -0.912-377.601-170.271 
ATOM   3440  P    DG A 168      -5.501-374.618-173.837 
ATOM   3441  OP1  DG A 168      -6.301-374.961-175.035 
ATOM   3442  OP2  DG A 168      -4.709-373.371-173.921 
ATOM   3443  O5'  DG A 168      -6.453-374.564-172.552 
ATOM   3444  C5'  DG A 168      -6.728-375.782-171.835 
ATOM   3445  C4'  DG A 168      -6.636-375.537-170.342 
ATOM   3446  O4'  DG A 168      -5.283-375.717-169.831 
ATOM   3447  C3'  DG A 168      -7.022-374.134-169.873 
ATOM   3448  O3'  DG A 168      -7.695-374.235-168.624 
ATOM   3449  C2'  DG A 168      -5.689-373.419-169.650 
ATOM   3450  C1'  DG A 168      -4.959-374.600-169.018 
ATOM   3451  N9   DG A 168      -3.477-374.451-169.006 
ATOM   3452  C8   DG A 168      -2.654-373.847-169.933 
ATOM   3453  N7   DG A 168      -1.381-373.886-169.621 
ATOM   3454  C5   DG A 168      -1.359-374.562-168.402 
ATOM   3455  C6   DG A 168      -0.263-374.909-167.570 
ATOM   3456  O6   DG A 168       0.932-374.688-167.740 
ATOM   3457  N1   DG A 168      -0.688-375.592-166.422 
ATOM   3458  C2   DG A 168      -2.000-375.900-166.118 
ATOM   3459  N2   DG A 168      -2.199-376.558-164.973 
ATOM   3460  N3   DG A 168      -3.027-375.574-166.901 
ATOM   3461  C4   DG A 168      -2.632-374.911-168.018 
ATOM   3462  P    DA A 169      -8.952-373.285-168.340 
ATOM   3463  OP1  DA A 169     -10.171-373.886-168.925 
ATOM   3464  OP2  DA A 169      -8.636-371.905-168.771 
ATOM   3465  O5'  DA A 169      -9.036-373.342-166.743 
ATOM   3466  C5'  DA A 169      -8.594-374.532-166.063 
ATOM   3467  C4'  DA A 169      -7.765-374.158-164.851 
ATOM   3468  O4'  DA A 169      -6.354-373.997-165.172 
ATOM   3469  C3'  DA A 169      -8.140-372.842-164.169 
ATOM   3470  O3'  DA A 169      -7.984-372.992-162.763 
ATOM   3471  C2'  DA A 169      -7.102-371.837-164.668 
ATOM   3472  C1'  DA A 169      -5.902-372.776-164.604 
ATOM   3473  N9   DA A 169      -4.730-372.305-165.393 
ATOM   3474  C8   DA A 169      -4.722-371.616-166.572 
ATOM   3475  N7   DA A 169      -3.534-371.346-167.015 
ATOM   3476  C5   DA A 169      -2.689-371.896-166.061 
ATOM   3477  C6   DA A 169      -1.289-371.947-165.951 
ATOM   3478  N6   DA A 169      -0.457-371.411-166.855 
ATOM   3479  N1   DA A 169      -0.775-372.570-164.875 
ATOM   3480  C2   DA A 169      -1.607-373.100-163.981 
ATOM   3481  N3   DA A 169      -2.922-373.115-163.976 
ATOM   3482  C4   DA A 169      -3.412-372.485-165.064 
ATOM   3483  P    DT A 170      -9.061-372.322-161.786 
ATOM   3484  OP1  DT A 170     -10.229-373.219-161.645 
ATOM   3485  OP2  DT A 170      -9.351-370.944-162.240 
ATOM   3486  O5'  DT A 170      -8.249-372.273-160.407 
ATOM   3487  C5'  DT A 170      -7.254-373.281-160.147 
ATOM   3488  C4'  DT A 170      -6.010-372.641-159.563 
ATOM   3489  O4'  DT A 170      -5.078-372.199-160.592 
ATOM   3490  C3'  DT A 170      -6.240-371.392-158.713 
ATOM   3491  O3'  DT A 170      -5.317-371.395-157.632 
ATOM   3492  C2'  DT A 170      -5.898-370.225-159.640 
ATOM   3493  C1'  DT A 170      -4.680-370.870-160.295 
ATOM   3494  N1   DT A 170      -4.267-370.215-161.567 
ATOM   3495  C2   DT A 170      -2.921-370.177-161.842 
ATOM   3496  O2   DT A 170      -2.079-370.649-161.099 
ATOM   3497  N3   DT A 170      -2.576-369.561-163.030 
ATOM   3498  C4   DT A 170      -3.443-368.996-163.942 
ATOM   3499  O4   DT A 170      -3.016-368.472-164.973 
ATOM   3500  C5   DT A 170      -4.835-369.085-163.565 
ATOM   3501  C7   DT A 170      -5.847-368.494-164.502 
ATOM   3502  C6   DT A 170      -5.198-369.678-162.416 
ATOM   3503  P    DT A 171      -5.810-370.904-156.190 
ATOM   3504  OP1  DT A 171      -6.476-372.022-155.486 
ATOM   3505  OP2  DT A 171      -6.602-369.663-156.333 
ATOM   3506  O5'  DT A 171      -4.416-370.572-155.476 
ATOM   3507  C5'  DT A 171      -3.243-371.314-155.857 
ATOM   3508  C4'  DT A 171      -2.063-370.373-156.012 
ATOM   3509  O4'  DT A 171      -1.968-369.819-157.355 
ATOM   3510  C3'  DT A 171      -2.070-369.143-155.105 
ATOM   3511  O3'  DT A 171      -0.736-368.860-154.703 
ATOM   3512  C2'  DT A 171      -2.559-368.005-156.000 
ATOM   3513  C1'  DT A 171      -1.784-368.415-157.248 
ATOM   3514  N1   DT A 171      -2.287-367.786-158.501 
ATOM   3515  C2   DT A 171      -1.357-367.474-159.462 
ATOM   3516  O2   DT A 171      -0.165-367.691-159.327 
ATOM   3517  N3   DT A 171      -1.860-366.891-160.609 
ATOM   3518  C4   DT A 171      -3.185-366.602-160.866 
ATOM   3519  O4   DT A 171      -3.516-366.078-161.932 
ATOM   3520  C5   DT A 171      -4.086-366.965-159.798 
ATOM   3521  C7   DT A 171      -5.547-366.685-159.996 
ATOM   3522  C6   DT A 171      -3.624-367.533-158.672 
ATOM   3523  P    DA A 172      -0.462-368.379-153.201 
ATOM   3524  OP1  DA A 172      -0.367-369.559-152.313 
ATOM   3525  OP2  DA A 172      -1.461-367.357-152.818 
ATOM   3526  O5'  DA A 172       0.977-367.696-153.344 
ATOM   3527  C5'  DA A 172       1.887-368.189-154.346 
ATOM   3528  C4'  DA A 172       2.545-367.028-155.065 
ATOM   3529  O4'  DA A 172       1.768-366.571-156.209 
ATOM   3530  C3'  DA A 172       2.754-365.763-154.233 
ATOM   3531  O3'  DA A 172       3.989-365.163-154.608 
ATOM   3532  C2'  DA A 172       1.616-364.832-154.649 
ATOM   3533  C1'  DA A 172       1.659-365.157-156.139 
ATOM   3534  N9   DA A 172       0.429-364.752-156.877 
ATOM   3535  C8   DA A 172      -0.863-364.750-156.436 
ATOM   3536  N7   DA A 172      -1.719-364.338-157.319 
ATOM   3537  C5   DA A 172      -0.938-364.044-158.429 
ATOM   3538  C6   DA A 172      -1.255-363.559-159.708 
ATOM   3539  N6   DA A 172      -2.504-363.271-160.102 
ATOM   3540  N1   DA A 172      -0.239-363.379-160.572 
ATOM   3541  C2   DA A 172       1.000-363.667-160.175 
ATOM   3542  N3   DA A 172       1.415-364.123-159.013 
ATOM   3543  C4   DA A 172       0.379-364.294-158.168 
ATOM   3544  P    DC A 173       4.916-364.520-153.473 
ATOM   3545  OP1  DC A 173       5.741-365.578-152.848 
ATOM   3546  OP2  DC A 173       4.085-363.716-152.550 
ATOM   3547  O5'  DC A 173       5.848-363.551-154.339 
ATOM   3548  C5'  DC A 173       6.153-363.907-155.701 
ATOM   3549  C4'  DC A 173       6.033-362.689-156.595 
ATOM   3550  O4'  DC A 173       4.681-362.503-157.102 
ATOM   3551  C3'  DC A 173       6.368-361.349-155.941 
ATOM   3552  O3'  DC A 173       7.028-360.524-156.894 
ATOM   3553  C2'  DC A 173       5.011-360.725-155.617 
ATOM   3554  C1'  DC A 173       4.311-361.148-156.904 
ATOM   3555  N1   DC A 173       2.824-361.080-156.828 
ATOM   3556  C2   DC A 173       2.131-360.720-157.980 
ATOM   3557  O2   DC A 173       2.771-360.474-159.009 
ATOM   3558  N3   DC A 173       0.775-360.652-157.931 
ATOM   3559  C4   DC A 173       0.119-360.926-156.797 
ATOM   3560  N4   DC A 173      -1.202-360.846-156.800 
ATOM   3561  C5   DC A 173       0.814-361.298-155.600 
ATOM   3562  C6   DC A 173       2.168-361.360-155.670 
ATOM   3563  P    DT A 174       8.249-359.607-156.414 
ATOM   3564  OP1  DT A 174       9.495-360.407-156.402 
ATOM   3565  OP2  DT A 174       7.896-358.936-155.143 
ATOM   3566  O5'  DT A 174       8.315-358.526-157.592 
ATOM   3567  C5'  DT A 174       7.903-358.911-158.916 
ATOM   3568  C4'  DT A 174       7.046-357.822-159.529 
ATOM   3569  O4'  DT A 174       5.634-357.977-159.207 
ATOM   3570  C3'  DT A 174       7.370-356.394-159.090 
ATOM   3571  O3'  DT A 174       7.200-355.521-160.200 
ATOM   3572  C2'  DT A 174       6.306-356.061-158.043 
ATOM   3573  C1'  DT A 174       5.136-356.724-158.763 
ATOM   3574  N1   DT A 174       3.960-356.979-157.885 
ATOM   3575  C2   DT A 174       2.717-356.868-158.457 
ATOM   3576  O2   DT A 174       2.549-356.575-159.628 
ATOM   3577  N3   DT A 174       1.650-357.110-157.612 
ATOM   3578  C4   DT A 174       1.725-357.447-156.276 
ATOM   3579  O4   DT A 174       0.698-357.640-155.621 
ATOM   3580  C5   DT A 174       3.072-357.540-155.766 
ATOM   3581  C7   DT A 174       3.243-357.901-154.320 
ATOM   3582  C6   DT A 174       4.127-357.309-156.565 
ATOM   3583  P    DC A 175       8.241-354.324-160.412 
ATOM   3584  OP1  DC A 175       9.437-354.827-161.126 
ATOM   3585  OP2  DC A 175       8.494-353.651-159.119 
ATOM   3586  O5'  DC A 175       7.412-353.349-161.372 
ATOM   3587  C5'  DC A 175       6.446-353.917-162.276 
ATOM   3588  C4'  DC A 175       5.175-353.092-162.260 
ATOM   3589  O4'  DC A 175       4.243-353.528-161.229 
ATOM   3590  C3'  DC A 175       5.353-351.599-161.988 
ATOM   3591  O3'  DC A 175       4.416-350.872-162.774 
ATOM   3592  C2'  DC A 175       4.986-351.427-160.514 
ATOM   3593  C1'  DC A 175       3.798-352.385-160.515 
ATOM   3594  N1   DC A 175       3.381-352.823-159.155 
ATOM   3595  C2   DC A 175       2.023-353.039-158.929 
ATOM   3596  O2   DC A 175       1.228-352.860-159.860 
ATOM   3597  N3   DC A 175       1.622-353.438-157.695 
ATOM   3598  C4   DC A 175       2.514-353.621-156.714 
ATOM   3599  N4   DC A 175       2.073-354.011-155.528 
ATOM   3600  C5   DC A 175       3.915-353.404-156.924 
ATOM   3601  C6   DC A 175       4.295-353.005-158.164 
ATOM   3602  P    DA A 176       4.874-349.496-163.452 
ATOM   3603  OP1  DA A 176       5.567-349.778-164.729 
ATOM   3604  OP2  DA A 176       5.628-348.686-162.470 
ATOM   3605  O5'  DA A 176       3.461-348.804-163.747 
ATOM   3606  C5'  DA A 176       2.318-349.637-164.009 
ATOM   3607  C4'  DA A 176       1.110-349.114-163.256 
ATOM   3608  O4'  DA A 176       1.015-349.663-161.911 
ATOM   3609  C3'  DA A 176       1.066-347.601-163.040 
ATOM   3610  O3'  DA A 176      -0.283-347.160-163.147 
ATOM   3611  C2'  DA A 176       1.531-347.401-161.598 
ATOM   3612  C1'  DA A 176       0.785-348.594-161.006 
ATOM   3613  N9   DA A 176       1.284-349.007-159.664 
ATOM   3614  C8   DA A 176       2.563-348.971-159.188 
ATOM   3615  N7   DA A 176       2.682-349.400-157.970 
ATOM   3616  C5   DA A 176       1.387-349.747-157.611 
ATOM   3617  C6   DA A 176       0.840-350.273-156.428 
ATOM   3618  N6   DA A 176       1.568-350.555-155.339 
ATOM   3619  N1   DA A 176      -0.487-350.499-156.407 
ATOM   3620  C2   DA A 176      -1.204-350.217-157.493 
ATOM   3621  N3   DA A 176      -0.807-349.726-158.646 
ATOM   3622  C4   DA A 176       0.524-349.508-158.642 
ATOM   3623  P    DG A 177      -0.590-345.774-163.884 
ATOM   3624  OP1  DG A 177      -0.658-345.995-165.346 
ATOM   3625  OP2  DG A 177       0.371-344.745-163.428 
ATOM   3626  O5'  DG A 177      -2.049-345.434-163.322 
ATOM   3627  C5'  DG A 177      -2.929-346.516-162.965 
ATOM   3628  C4'  DG A 177      -3.615-346.213-161.648 
ATOM   3629  O4'  DG A 177      -2.838-346.664-160.501 
ATOM   3630  C3'  DG A 177      -3.875-344.735-161.357 
ATOM   3631  O3'  DG A 177      -5.123-344.611-160.686 
ATOM   3632  C2'  DG A 177      -2.762-344.328-160.392 
ATOM   3633  C1'  DG A 177      -2.775-345.605-159.558 
ATOM   3634  N9   DG A 177      -1.550-345.794-158.732 
ATOM   3635  C8   DG A 177      -0.247-345.445-159.014 
ATOM   3636  N7   DG A 177       0.605-345.753-158.066 
ATOM   3637  C5   DG A 177      -0.190-346.346-157.087 
ATOM   3638  C6   DG A 177       0.167-346.883-155.822 
ATOM   3639  O6   DG A 177       1.277-346.948-155.299 
ATOM   3640  N1   DG A 177      -0.953-347.387-155.146 
ATOM   3641  C2   DG A 177      -2.247-347.372-155.628 
ATOM   3642  N2   DG A 177      -3.176-347.903-154.829 
ATOM   3643  N3   DG A 177      -2.580-346.868-156.814 
ATOM   3644  C4   DG A 177      -1.506-346.376-157.483 
ATOM   3645  P    DA A 178      -6.085-343.387-161.057 
ATOM   3646  OP1  DA A 178      -6.885-343.730-162.254 
ATOM   3647  OP2  DA A 178      -5.293-342.140-161.140 
ATOM   3648  O5'  DA A 178      -7.038-343.333-159.772 
ATOM   3649  C5'  DA A 178      -7.312-344.551-159.054 
ATOM   3650  C4'  DA A 178      -7.220-344.306-157.561 
ATOM   3651  O4'  DA A 178      -5.868-344.486-157.051 
ATOM   3652  C3'  DA A 178      -7.607-342.903-157.092 
ATOM   3653  O3'  DA A 178      -8.279-343.004-155.843 
ATOM   3654  C2'  DA A 178      -6.274-342.188-156.870 
ATOM   3655  C1'  DA A 178      -5.543-343.369-156.237 
ATOM   3656  N9   DA A 178      -4.062-343.220-156.225 
ATOM   3657  C8   DA A 178      -3.262-342.618-157.154 
ATOM   3658  N7   DA A 178      -1.999-342.648-156.859 
ATOM   3659  C5   DA A 178      -1.957-343.320-155.644 
ATOM   3660  C6   DA A 178      -0.895-343.679-154.797 
ATOM   3661  N6   DA A 178       0.389-343.397-155.060 
ATOM   3662  N1   DA A 178      -1.202-344.340-153.666 
ATOM   3663  C2   DA A 178      -2.480-344.617-153.411 
ATOM   3664  N3   DA A 178      -3.549-344.335-154.121 
ATOM   3665  C4   DA A 178      -3.214-343.673-155.248 
ATOM   3666  P    DA A 179      -9.536-342.054-155.559 
ATOM   3667  OP1  DA A 179     -10.755-342.655-156.145 
ATOM   3668  OP2  DA A 179      -9.221-340.674-155.991 
ATOM   3669  O5'  DA A 179      -9.621-342.111-153.963 
ATOM   3670  C5'  DA A 179      -9.178-343.301-153.283 
ATOM   3671  C4'  DA A 179      -8.349-342.927-152.070 
ATOM   3672  O4'  DA A 179      -6.938-342.766-152.391 
ATOM   3673  C3'  DA A 179      -8.725-341.611-151.388 
ATOM   3674  O3'  DA A 179      -8.568-341.761-149.982 
ATOM   3675  C2'  DA A 179      -7.687-340.606-151.887 
ATOM   3676  C1'  DA A 179      -6.486-341.545-151.824 
ATOM   3677  N9   DA A 179      -5.314-341.074-152.613 
ATOM   3678  C8   DA A 179      -5.307-340.385-153.791 
ATOM   3679  N7   DA A 179      -4.118-340.115-154.235 
ATOM   3680  C5   DA A 179      -3.273-340.665-153.280 
ATOM   3681  C6   DA A 179      -1.873-340.716-153.171 
ATOM   3682  N6   DA A 179      -1.041-340.180-154.074 
ATOM   3683  N1   DA A 179      -1.359-341.339-152.094 
ATOM   3684  C2   DA A 179      -2.191-341.869-151.200 
ATOM   3685  N3   DA A 179      -3.506-341.884-151.196 
ATOM   3686  C4   DA A 179      -3.997-341.254-152.283 
ATOM   3687  P    DG A 180      -9.645-341.090-149.005 
ATOM   3688  OP1  DG A 180     -10.813-341.988-148.865 
ATOM   3689  OP2  DG A 180      -9.936-339.713-149.459 
ATOM   3690  O5'  DG A 180      -8.834-341.042-147.627 
ATOM   3691  C5'  DG A 180      -7.839-342.049-147.366 
ATOM   3692  C4'  DG A 180      -6.595-341.410-146.783 
ATOM   3693  O4'  DG A 180      -5.663-340.968-147.812 
ATOM   3694  C3'  DG A 180      -6.824-340.161-145.933 
ATOM   3695  O3'  DG A 180      -5.901-340.164-144.851 
ATOM   3696  C2'  DG A 180      -6.483-338.994-146.859 
ATOM   3697  C1'  DG A 180      -5.265-339.639-147.514 
ATOM   3698  N9   DG A 180      -4.851-338.984-148.787 
ATOM   3699  C8   DG A 180      -5.632-338.393-149.756 
ATOM   3700  N7   DG A 180      -4.951-337.903-150.764 
ATOM   3701  C5   DG A 180      -3.626-338.189-150.439 
ATOM   3702  C6   DG A 180      -2.430-337.904-151.147 
ATOM   3703  O6   DG A 180      -2.291-337.332-152.225 
ATOM   3704  N1   DG A 180      -1.303-338.371-150.456 
ATOM   3705  C2   DG A 180      -1.329-339.027-149.242 
ATOM   3706  N2   DG A 180      -0.144-339.393-148.747 
ATOM   3707  N3   DG A 180      -2.452-339.295-148.578 
ATOM   3708  C4   DG A 180      -3.555-338.848-149.234 
ATOM   3709  P    DC A 181      -6.395-339.673-143.409 
ATOM   3710  OP1  DC A 181      -7.061-340.791-142.705 
ATOM   3711  OP2  DC A 181      -7.187-338.432-143.552 
ATOM   3712  O5'  DC A 181      -5.001-339.341-142.695 
ATOM   3713  C5'  DC A 181      -3.827-340.083-143.077 
ATOM   3714  C4'  DC A 181      -2.648-339.142-143.232 
ATOM   3715  O4'  DC A 181      -2.553-338.588-144.575 
ATOM   3716  C3'  DC A 181      -2.655-337.912-142.325 
ATOM   3717  O3'  DC A 181      -1.320-337.629-141.922 
ATOM   3718  C2'  DC A 181      -3.143-336.774-143.220 
ATOM   3719  C1'  DC A 181      -2.368-337.184-144.467 
ATOM   3720  N1   DC A 181      -2.872-336.555-145.720 
ATOM   3721  C2   DC A 181      -1.941-336.233-146.705 
ATOM   3722  O2   DC A 181      -0.748-336.481-146.501 
ATOM   3723  N3   DC A 181      -2.380-335.657-147.853 
ATOM   3724  C4   DC A 181      -3.683-335.405-148.036 
ATOM   3725  N4   DC A 181      -4.061-334.843-149.174 
ATOM   3726  C5   DC A 181      -4.656-335.728-147.036 
ATOM   3727  C6   DC A 181      -4.198-336.302-145.894 
ATOM   3728  P    DA A 182      -1.047-337.148-140.420 
ATOM   3729  OP1  DA A 182      -0.951-338.328-139.532 
ATOM   3730  OP2  DA A 182      -2.046-336.126-140.038 
ATOM   3731  O5'  DA A 182       0.392-336.465-140.564 
ATOM   3732  C5'  DA A 182       1.303-336.958-141.565 
ATOM   3733  C4'  DA A 182       1.961-335.796-142.284 
ATOM   3734  O4'  DA A 182       1.184-335.340-143.429 
ATOM   3735  C3'  DA A 182       2.170-334.532-141.452 
ATOM   3736  O3'  DA A 182       3.404-333.932-141.828 
ATOM   3737  C2'  DA A 182       1.032-333.601-141.869 
ATOM   3738  C1'  DA A 182       1.074-333.926-143.359 
ATOM   3739  N9   DA A 182      -0.155-333.521-144.096 
ATOM   3740  C8   DA A 182      -1.447-333.519-143.655 
ATOM   3741  N7   DA A 182      -2.303-333.107-144.538 
ATOM   3742  C5   DA A 182      -1.523-332.813-145.648 
ATOM   3743  C6   DA A 182      -1.839-332.328-146.928 
ATOM   3744  N6   DA A 182      -3.089-332.040-147.321 
ATOM   3745  N1   DA A 182      -0.823-332.148-147.792 
ATOM   3746  C2   DA A 182       0.415-332.436-147.395 
ATOM   3747  N3   DA A 182       0.830-332.892-146.233 
ATOM   3748  C4   DA A 182      -0.206-333.063-145.387 
ATOM   3749  P    DG A 183       4.332-333.289-140.693 
ATOM   3750  OP1  DG A 183       5.157-334.347-140.068 
ATOM   3751  OP2  DG A 183       3.500-332.485-139.769 
ATOM   3752  O5'  DG A 183       5.264-332.320-141.558 
ATOM   3753  C5'  DG A 183       5.568-332.676-142.920 
ATOM   3754  C4'  DG A 183       5.449-331.458-143.814 
ATOM   3755  O4'  DG A 183       4.097-331.272-144.322 
ATOM   3756  C3'  DG A 183       5.784-330.118-143.161 
ATOM   3757  O3'  DG A 183       6.444-329.293-144.113 
ATOM   3758  C2'  DG A 183       4.426-329.494-142.836 
ATOM   3759  C1'  DG A 183       3.726-329.917-144.124 
ATOM   3760  N9   DG A 183       2.240-329.849-144.047 
ATOM   3761  C8   DG A 183       1.411-330.095-142.975 
ATOM   3762  N7   DG A 183       0.136-329.946-143.240 
ATOM   3763  C5   DG A 183       0.119-329.573-144.584 
ATOM   3764  C6   DG A 183      -0.976-329.273-145.435 
ATOM   3765  O6   DG A 183      -2.176-329.273-145.175 
ATOM   3766  N1   DG A 183      -0.545-328.941-146.727 
ATOM   3767  C2   DG A 183       0.773-328.906-147.141 
ATOM   3768  N2   DG A 183       0.977-328.566-148.417 
ATOM   3769  N3   DG A 183       1.799-329.188-146.343 
ATOM   3770  C4   DG A 183       1.398-329.512-145.085 
ATOM   3771  P    DA A 184       7.665-328.376-143.633 
ATOM   3772  OP1  DA A 184       8.910-329.176-143.621 
ATOM   3773  OP2  DA A 184       7.312-327.705-142.362 
ATOM   3774  O5'  DA A 184       7.730-327.295-144.811 
ATOM   3775  C5'  DA A 184       7.319-327.680-146.136 
ATOM   3776  C4'  DA A 184       6.462-326.591-146.749 
ATOM   3777  O4'  DA A 184       5.050-326.746-146.426 
ATOM   3778  C3'  DA A 184       6.785-325.163-146.310 
ATOM   3779  O3'  DA A 184       6.616-324.290-147.419 
ATOM   3780  C2'  DA A 184       5.722-324.830-145.262 
ATOM   3781  C1'  DA A 184       4.552-325.493-145.982 
ATOM   3782  N9   DA A 184       3.375-325.748-145.104 
ATOM   3783  C8   DA A 184       3.362-326.084-143.780 
ATOM   3784  N7   DA A 184       2.171-326.239-143.291 
ATOM   3785  C5   DA A 184       1.331-325.990-144.367 
ATOM   3786  C6   DA A 184      -0.067-325.994-144.499 
ATOM   3787  N6   DA A 184      -0.905-326.273-143.491 
ATOM   3788  N1   DA A 184      -0.576-325.700-145.711 
ATOM   3789  C2   DA A 184       0.262-325.425-146.709 
ATOM   3790  N3   DA A 184       1.576-325.390-146.706 
ATOM   3791  C4   DA A 184       2.060-325.687-145.482 
ATOM   3792  P    DA A 185       7.657-323.093-147.631 
ATOM   3793  OP1  DA A 185       8.853-323.596-148.345 
ATOM   3794  OP2  DA A 185       7.909-322.420-146.338 
ATOM   3795  O5'  DA A 185       6.828-322.118-148.591 
ATOM   3796  C5'  DA A 185       5.862-322.686-149.496 
ATOM   3797  C4'  DA A 185       4.590-321.861-149.480 
ATOM   3798  O4'  DA A 185       3.658-322.297-148.449 
ATOM   3799  C3'  DA A 185       4.768-320.368-149.207 
ATOM   3800  O3'  DA A 185       3.831-319.641-149.994 
ATOM   3801  C2'  DA A 185       4.401-320.196-147.734 
ATOM   3802  C1'  DA A 185       3.213-321.154-147.735 
ATOM   3803  N9   DA A 185       2.796-321.592-146.374 
ATOM   3804  C8   DA A 185       3.579-321.820-145.278 
ATOM   3805  N7   DA A 185       2.916-322.194-144.229 
ATOM   3806  C5   DA A 185       1.596-322.219-144.658 
ATOM   3807  C6   DA A 185       0.394-322.540-144.006 
ATOM   3808  N6   DA A 185       0.327-322.917-142.721 
ATOM   3809  N1   DA A 185      -0.740-322.460-144.725 
ATOM   3810  C2   DA A 185      -0.668-322.086-146.000 
ATOM   3811  N3   DA A 185       0.391-321.762-146.712 
ATOM   3812  C4   DA A 185       1.512-321.851-145.969 
ATOM   3813  P    DC A 186       4.290-318.265-150.671 
ATOM   3814  OP1  DC A 186       4.983-318.547-151.948 
ATOM   3815  OP2  DC A 186       5.043-317.455-149.689 
ATOM   3816  O5'  DC A 186       2.877-317.573-150.966 
ATOM   3817  C5'  DC A 186       1.733-318.406-151.229 
ATOM   3818  C4'  DC A 186       0.526-317.883-150.475 
ATOM   3819  O4'  DC A 186       0.430-318.432-149.130 
ATOM   3820  C3'  DC A 186       0.481-316.370-150.260 
ATOM   3821  O3'  DC A 186      -0.867-315.929-150.366 
ATOM   3822  C2'  DC A 186       0.946-316.170-148.818 
ATOM   3823  C1'  DC A 186       0.200-317.363-148.225 
ATOM   3824  N1   DC A 186       0.700-317.776-146.884 
ATOM   3825  C2   DC A 186      -0.228-318.266-145.969 
ATOM   3826  O2   DC A 186      -1.415-318.338-146.304 
ATOM   3827  N3   DC A 186       0.208-318.647-144.740 
ATOM   3828  C4   DC A 186       1.504-318.553-144.416 
ATOM   3829  N4   DC A 186       1.878-318.938-143.206 
ATOM   3830  C5   DC A 186       2.473-318.051-145.343 
ATOM   3831  C6   DC A 186       2.019-317.675-146.565 
ATOM   3832  P    DA A 187      -1.174-314.543-151.103 
ATOM   3833  OP1  DA A 187      -1.243-314.764-152.566 
ATOM   3834  OP2  DA A 187      -0.214-313.514-150.647 
ATOM   3835  O5'  DA A 187      -2.633-314.203-150.542 
ATOM   3836  C5'  DA A 187      -3.513-315.285-150.184 
ATOM   3837  C4'  DA A 187      -4.199-314.982-148.867 
ATOM   3838  O4'  DA A 187      -3.423-315.433-147.721 
ATOM   3839  C3'  DA A 187      -4.460-313.504-148.577 
ATOM   3840  O3'  DA A 187      -5.707-313.380-147.905 
ATOM   3841  C2'  DA A 187      -3.346-313.097-147.612 
ATOM   3842  C1'  DA A 187      -3.360-314.374-146.778 
ATOM   3843  N9   DA A 187      -2.134-314.563-145.952 
ATOM   3844  C8   DA A 187      -0.849-314.211-146.249 
ATOM   3845  N7   DA A 187       0.005-314.509-145.318 
ATOM   3846  C5   DA A 187      -0.770-315.102-144.331 
ATOM   3847  C6   DA A 187      -0.451-315.643-143.075 
ATOM   3848  N6   DA A 187       0.792-315.674-142.576 
ATOM   3849  N1   DA A 187      -1.462-316.152-142.346 
ATOM   3850  C2   DA A 187      -2.696-316.120-142.847 
ATOM   3851  N3   DA A 187      -3.111-315.643-144.000 
ATOM   3852  C4   DA A 187      -2.081-315.139-144.710 
ATOM   3853  P    DG A 188      -6.670-312.155-148.276 
ATOM   3854  OP1  DG A 188      -7.470-312.498-149.474 
ATOM   3855  OP2  DG A 188      -5.878-310.909-148.360 
ATOM   3856  O5'  DG A 188      -7.622-312.102-146.991 
ATOM   3857  C5'  DG A 188      -7.897-313.320-146.274 
ATOM   3858  C4'  DG A 188      -7.805-313.075-144.780 
ATOM   3859  O4'  DG A 188      -6.452-313.255-144.270 
ATOM   3860  C3'  DG A 188      -8.191-311.672-144.312 
ATOM   3861  O3'  DG A 188      -8.864-311.773-143.062 
ATOM   3862  C2'  DG A 188      -6.858-310.957-144.089 
ATOM   3863  C1'  DG A 188      -6.128-312.138-143.457 
ATOM   3864  N9   DG A 188      -4.646-311.989-143.445 
ATOM   3865  C8   DG A 188      -3.823-311.385-144.371 
ATOM   3866  N7   DG A 188      -2.550-311.424-144.060 
ATOM   3867  C5   DG A 188      -2.528-312.100-142.841 
ATOM   3868  C6   DG A 188      -1.432-312.447-142.009 
ATOM   3869  O6   DG A 188      -0.237-312.226-142.179 
ATOM   3870  N1   DG A 188      -1.857-313.130-140.861 
ATOM   3871  C2   DG A 188      -3.169-313.438-140.557 
ATOM   3872  N2   DG A 188      -3.368-314.096-139.412 
ATOM   3873  N3   DG A 188      -4.196-313.112-141.339 
ATOM   3874  C4   DG A 188      -3.801-312.449-142.456 
ATOM   3875  P    DA A 189     -10.121-310.823-142.779 
ATOM   3876  OP1  DA A 189     -11.340-311.424-143.364 
ATOM   3877  OP2  DA A 189      -9.805-309.443-143.210 
ATOM   3878  O5'  DA A 189     -10.205-310.880-141.182 
ATOM   3879  C5'  DA A 189      -9.763-312.070-140.502 
ATOM   3880  C4'  DA A 189      -8.934-311.695-139.289 
ATOM   3881  O4'  DA A 189      -7.523-311.534-139.610 
ATOM   3882  C3'  DA A 189      -9.309-310.380-138.607 
ATOM   3883  O3'  DA A 189      -9.153-310.530-137.201 
ATOM   3884  C2'  DA A 189      -8.271-309.375-139.107 
ATOM   3885  C1'  DA A 189      -7.071-310.314-139.043 
ATOM   3886  N9   DA A 189      -5.899-309.843-139.832 
ATOM   3887  C8   DA A 189      -5.891-309.154-141.011 
ATOM   3888  N7   DA A 189      -4.703-308.884-141.454 
ATOM   3889  C5   DA A 189      -3.858-309.433-140.500 
ATOM   3890  C6   DA A 189      -2.458-309.484-140.390 
ATOM   3891  N6   DA A 189      -1.626-308.949-141.294 
ATOM   3892  N1   DA A 189      -1.944-310.108-139.314 
ATOM   3893  C2   DA A 189      -2.776-310.638-138.419 
ATOM   3894  N3   DA A 189      -4.091-310.653-138.415 
ATOM   3895  C4   DA A 189      -4.581-310.023-139.502 
ATOM   3896  P    DG A 190     -10.230-309.859-136.225 
ATOM   3897  OP1  DG A 190     -11.398-310.757-136.084 
ATOM   3898  OP2  DG A 190     -10.520-308.482-136.679 
ATOM   3899  O5'  DG A 190      -9.418-309.811-134.846 
ATOM   3900  C5'  DG A 190      -8.423-310.819-134.586 
ATOM   3901  C4'  DG A 190      -7.179-310.179-134.002 
ATOM   3902  O4'  DG A 190      -6.247-309.737-135.031 
ATOM   3903  C3'  DG A 190      -7.409-308.930-133.152 
ATOM   3904  O3'  DG A 190      -6.486-308.933-132.070 
ATOM   3905  C2'  DG A 190      -7.067-307.763-134.079 
ATOM   3906  C1'  DG A 190      -5.849-308.408-134.734 
ATOM   3907  N9   DG A 190      -5.436-307.753-136.006 
ATOM   3908  C8   DG A 190      -6.216-307.162-136.976 
ATOM   3909  N7   DG A 190      -5.536-306.672-137.984 
ATOM   3910  C5   DG A 190      -4.211-306.958-137.658 
ATOM   3911  C6   DG A 190      -3.014-306.673-138.367 
ATOM   3912  O6   DG A 190      -2.876-306.100-139.444 
ATOM   3913  N1   DG A 190      -1.888-307.139-137.676 
ATOM   3914  C2   DG A 190      -1.914-307.796-136.461 
ATOM   3915  N2   DG A 190      -0.728-308.162-135.967 
ATOM   3916  N3   DG A 190      -3.036-308.064-135.797 
ATOM   3917  C4   DG A 190      -4.139-307.617-136.454 
ATOM   3918  P    DT A 191      -6.979-308.442-130.629 
ATOM   3919  OP1  DT A 191      -7.645-309.560-129.924 
ATOM   3920  OP2  DT A 191      -7.771-307.201-130.771 
ATOM   3921  O5'  DT A 191      -5.585-308.110-129.915 
ATOM   3922  C5'  DT A 191      -4.412-308.852-130.296 
ATOM   3923  C4'  DT A 191      -3.232-307.911-130.451 
ATOM   3924  O4'  DT A 191      -3.137-307.357-131.794 
ATOM   3925  C3'  DT A 191      -3.239-306.681-129.544 
ATOM   3926  O3'  DT A 191      -1.904-306.398-129.142 
ATOM   3927  C2'  DT A 191      -3.728-305.543-130.439 
ATOM   3928  C1'  DT A 191      -2.953-305.953-131.687 
ATOM   3929  N1   DT A 191      -3.456-305.324-132.939 
ATOM   3930  C2   DT A 191      -2.526-305.012-133.901 
ATOM   3931  O2   DT A 191      -1.334-305.229-133.766 
ATOM   3932  N3   DT A 191      -3.029-304.429-135.048 
ATOM   3933  C4   DT A 191      -4.354-304.140-135.305 
ATOM   3934  O4   DT A 191      -4.685-303.616-136.371 
ATOM   3935  C5   DT A 191      -5.255-304.503-134.237 
ATOM   3936  C7   DT A 191      -6.716-304.223-134.435 
ATOM   3937  C6   DT A 191      -4.793-305.071-133.111 
ATOM   3938  P    DG A 192      -1.631-305.917-127.640 
ATOM   3939  OP1  DG A 192      -1.536-307.097-126.751 
ATOM   3940  OP2  DG A 192      -2.630-304.895-127.257 
ATOM   3941  O5'  DG A 192      -0.192-305.234-127.783 
ATOM   3942  C5'  DG A 192       0.718-305.727-128.784 
ATOM   3943  C4'  DG A 192       1.376-304.565-129.504 
ATOM   3944  O4'  DG A 192       0.599-304.109-130.648 
ATOM   3945  C3'  DG A 192       1.585-303.301-128.672 
ATOM   3946  O3'  DG A 192       2.820-302.701-129.047 
ATOM   3947  C2'  DG A 192       0.447-302.370-129.088 
ATOM   3948  C1'  DG A 192       0.490-302.695-130.578 
ATOM   3949  N9   DG A 192      -0.740-302.290-131.316 
ATOM   3950  C8   DG A 192      -2.049-302.281-130.888 
ATOM   3951  N7   DG A 192      -2.903-301.863-131.790 
ATOM   3952  C5   DG A 192      -2.103-301.574-132.894 
ATOM   3953  C6   DG A 192      -2.458-301.082-134.177 
ATOM   3954  O6   DG A 192      -3.572-300.797-134.610 
ATOM   3955  N1   DG A 192      -1.332-300.931-134.998 
ATOM   3956  C2   DG A 192      -0.033-301.217-134.627 
ATOM   3957  N2   DG A 192       0.902-301.005-135.556 
ATOM   3958  N3   DG A 192       0.300-301.678-133.423 
ATOM   3959  C4   DG A 192      -0.781-301.831-132.615 
ATOM   3960  P    DA A 193       3.747-302.058-127.912 
ATOM   3961  OP1  DA A 193       4.573-303.116-127.287 
ATOM   3962  OP2  DA A 193       2.916-301.254-126.989 
ATOM   3963  O5'  DA A 193       4.680-301.089-128.778 
ATOM   3964  C5'  DA A 193       4.984-301.445-130.140 
ATOM   3965  C4'  DA A 193       4.864-300.227-131.034 
ATOM   3966  O4'  DA A 193       3.512-300.041-131.541 
ATOM   3967  C3'  DA A 193       5.199-298.887-130.380 
ATOM   3968  O3'  DA A 193       5.859-298.062-131.333 
ATOM   3969  C2'  DA A 193       3.842-298.263-130.056 
ATOM   3970  C1'  DA A 193       3.142-298.686-131.343 
ATOM   3971  N9   DA A 193       1.655-298.618-131.267 
ATOM   3972  C8   DA A 193       0.849-298.866-130.193 
ATOM   3973  N7   DA A 193      -0.415-298.721-130.442 
ATOM   3974  C5   DA A 193      -0.453-298.350-131.779 
ATOM   3975  C6   DA A 193      -1.513-298.046-132.648 
ATOM   3976  N6   DA A 193      -2.802-298.071-132.281 
ATOM   3977  N1   DA A 193      -1.200-297.714-133.915 
ATOM   3978  C2   DA A 193       0.083-297.692-134.275 
ATOM   3979  N3   DA A 193       1.152-297.955-133.555 
ATOM   3980  C4   DA A 193       0.811-298.284-132.292 
ATOM   3981  P    DT A 194       7.080-297.145-130.853 
ATOM   3982  OP1  DT A 194       8.326-297.945-130.841 
ATOM   3983  OP2  DT A 194       6.727-296.474-129.582 
ATOM   3984  O5'  DT A 194       7.146-296.064-132.031 
ATOM   3985  C5'  DT A 194       6.734-296.449-133.355 
ATOM   3986  C4'  DT A 194       5.877-295.360-133.968 
ATOM   3987  O4'  DT A 194       4.465-295.515-133.645 
ATOM   3988  C3'  DT A 194       6.201-293.932-133.529 
ATOM   3989  O3'  DT A 194       6.031-293.058-134.639 
ATOM   3990  C2'  DT A 194       5.137-293.599-132.482 
ATOM   3991  C1'  DT A 194       3.967-294.262-133.201 
ATOM   3992  N1   DT A 194       2.791-294.517-132.323 
ATOM   3993  C2   DT A 194       1.548-294.406-132.896 
ATOM   3994  O2   DT A 194       1.380-294.113-134.067 
ATOM   3995  N3   DT A 194       0.481-294.648-132.051 
ATOM   3996  C4   DT A 194       0.556-294.985-130.715 
ATOM   3997  O4   DT A 194      -0.471-295.178-130.060 
ATOM   3998  C5   DT A 194       1.903-295.078-130.205 
ATOM   3999  C7   DT A 194       2.074-295.439-128.759 
ATOM   4000  C6   DT A 194       2.958-294.847-131.004 
ATOM   4001  P    DG A 195       7.072-291.862-134.851 
ATOM   4002  OP1  DG A 195       8.268-292.365-135.565 
ATOM   4003  OP2  DG A 195       7.325-291.189-133.558 
ATOM   4004  O5'  DG A 195       6.243-290.887-135.811 
ATOM   4005  C5'  DG A 195       5.277-291.455-136.715 
ATOM   4006  C4'  DG A 195       4.006-290.630-136.699 
ATOM   4007  O4'  DG A 195       3.074-291.066-135.668 
ATOM   4008  C3'  DG A 195       4.184-289.137-136.427 
ATOM   4009  O3'  DG A 195       3.247-288.410-137.213 
ATOM   4010  C2'  DG A 195       3.817-288.965-134.953 
ATOM   4011  C1'  DG A 195       2.629-289.923-134.954 
ATOM   4012  N9   DG A 195       2.212-290.361-133.594 
ATOM   4013  C8   DG A 195       2.986-290.595-132.478 
ATOM   4014  N7   DG A 195       2.304-290.974-131.424 
ATOM   4015  C5   DG A 195       0.984-290.992-131.873 
ATOM   4016  C6   DG A 195      -0.211-291.323-131.184 
ATOM   4017  O6   DG A 195      -0.354-291.675-130.016 
ATOM   4018  N1   DG A 195      -1.333-291.208-132.019 
ATOM   4019  C2   DG A 195      -1.302-290.824-133.345 
ATOM   4020  N2   DG A 195      -2.480-290.776-133.969 
ATOM   4021  N3   DG A 195      -0.179-290.514-133.991 
ATOM   4022  C4   DG A 195       0.917-290.620-133.195 
ATOM   4023  P    DA A 196       3.705-287.034-137.891 
ATOM   4024  OP1  DA A 196       4.398-287.316-139.168 
ATOM   4025  OP2  DA A 196       4.459-286.224-136.909 
ATOM   4026  O5'  DA A 196       2.292-286.342-138.186 
ATOM   4027  C5'  DA A 196       1.149-287.175-138.448 
ATOM   4028  C4'  DA A 196      -0.059-286.652-137.695 
ATOM   4029  O4'  DA A 196      -0.154-287.201-136.349 
ATOM   4030  C3'  DA A 196      -0.103-285.139-137.479 
ATOM   4031  O3'  DA A 196      -1.452-284.698-137.586 
ATOM   4032  C2'  DA A 196       0.362-284.939-136.037 
ATOM   4033  C1'  DA A 196      -0.384-286.132-135.444 
ATOM   4034  N9   DA A 196       0.115-286.545-134.103 
ATOM   4035  C8   DA A 196       1.394-286.509-133.627 
ATOM   4036  N7   DA A 196       1.513-286.938-132.409 
ATOM   4037  C5   DA A 196       0.218-287.285-132.050 
ATOM   4038  C6   DA A 196      -0.329-287.811-130.867 
ATOM   4039  N6   DA A 196       0.399-288.093-129.777 
ATOM   4040  N1   DA A 196      -1.655-288.037-130.845 
ATOM   4041  C2   DA A 196      -2.373-287.755-131.932 
ATOM   4042  N3   DA A 196      -1.976-287.264-133.085 
ATOM   4043  C4   DA A 196      -0.645-287.046-133.081 
ATOM   4044  P    DA A 197      -1.759-283.312-138.323 
ATOM   4045  OP1  DA A 197      -1.827-283.533-139.785 
ATOM   4046  OP2  DA A 197      -0.798-282.283-137.866 
ATOM   4047  O5'  DA A 197      -3.218-282.971-137.761 
ATOM   4048  C5'  DA A 197      -4.098-284.054-137.404 
ATOM   4049  C4'  DA A 197      -4.784-283.751-136.087 
ATOM   4050  O4'  DA A 197      -4.007-284.202-134.940 
ATOM   4051  C3'  DA A 197      -5.044-282.273-135.796 
ATOM   4052  O3'  DA A 197      -6.291-282.149-135.124 
ATOM   4053  C2'  DA A 197      -3.931-281.866-134.831 
ATOM   4054  C1'  DA A 197      -3.944-283.143-133.997 
ATOM   4055  N9   DA A 197      -2.719-283.332-133.171 
ATOM   4056  C8   DA A 197      -1.433-282.980-133.468 
ATOM   4057  N7   DA A 197      -0.580-283.278-132.538 
ATOM   4058  C5   DA A 197      -1.355-283.871-131.550 
ATOM   4059  C6   DA A 197      -1.035-284.412-130.294 
ATOM   4060  N6   DA A 197       0.208-284.443-129.795 
ATOM   4061  N1   DA A 197      -2.046-284.921-129.565 
ATOM   4062  C2   DA A 197      -3.281-284.889-130.066 
ATOM   4063  N3   DA A 197      -3.696-284.412-131.220 
ATOM   4064  C4   DA A 197      -2.665-283.908-131.929 
ATOM   4065  P    DC A 198      -7.254-280.924-135.496 
ATOM   4066  OP1  DC A 198      -8.054-281.267-136.693 
ATOM   4067  OP2  DC A 198      -6.462-279.678-135.579 
ATOM   4068  O5'  DC A 198      -8.207-280.871-134.210 
ATOM   4069  C5'  DC A 198      -8.481-282.089-133.493 
ATOM   4070  C4'  DC A 198      -8.389-281.843-132.000 
ATOM   4071  O4'  DC A 198      -7.037-282.024-131.490 
ATOM   4072  C3'  DC A 198      -8.776-280.441-131.531 
ATOM   4073  O3'  DC A 198      -9.448-280.542-130.282 
ATOM   4074  C2'  DC A 198      -7.443-279.726-131.309 
ATOM   4075  C1'  DC A 198      -6.712-280.907-130.676 
ATOM   4076  N1   DC A 198      -5.231-280.758-130.664 
ATOM   4077  C2   DC A 198      -4.534-281.286-129.580 
ATOM   4078  O2   DC A 198      -5.168-281.853-128.682 
ATOM   4079  N3   DC A 198      -3.182-281.160-129.550 
ATOM   4080  C4   DC A 198      -2.532-280.539-130.543 
ATOM   4081  N4   DC A 198      -1.213-280.442-130.467 
ATOM   4082  C5   DC A 198      -3.231-279.988-131.666 
ATOM   4083  C6   DC A 198      -4.581-280.124-131.678 
ATOM   4084  P    DA A 199     -10.705-279.591-129.998 
ATOM   4085  OP1  DA A 199     -11.924-280.193-130.584 
ATOM   4086  OP2  DA A 199     -10.390-278.212-130.430 
ATOM   4087  O5'  DA A 199     -10.790-279.649-128.402 
ATOM   4088  C5'  DA A 199     -10.347-280.839-127.722 
ATOM   4089  C4'  DA A 199      -9.518-280.464-126.509 
ATOM   4090  O4'  DA A 199      -8.107-280.303-126.830 
ATOM   4091  C3'  DA A 199      -9.894-279.149-125.827 
ATOM   4092  O3'  DA A 199      -9.737-279.299-124.421 
ATOM   4093  C2'  DA A 199      -8.856-278.144-126.326 
ATOM   4094  C1'  DA A 199      -7.655-279.083-126.263 
ATOM   4095  N9   DA A 199      -6.483-278.612-127.051 
ATOM   4096  C8   DA A 199      -6.476-277.923-128.230 
ATOM   4097  N7   DA A 199      -5.287-277.653-128.673 
ATOM   4098  C5   DA A 199      -4.442-278.202-127.719 
ATOM   4099  C6   DA A 199      -3.042-278.253-127.610 
ATOM   4100  N6   DA A 199      -2.210-277.718-128.513 
ATOM   4101  N1   DA A 199      -2.528-278.877-126.533 
ATOM   4102  C2   DA A 199      -3.360-279.407-125.639 
ATOM   4103  N3   DA A 199      -4.675-279.422-125.634 
ATOM   4104  C4   DA A 199      -5.166-278.792-126.722 
ATOM   4105  P    DA A 200     -10.814-278.628-123.444 
ATOM   4106  OP1  DA A 200     -11.982-279.526-123.304 
ATOM   4107  OP2  DA A 200     -11.105-277.251-123.898 
ATOM   4108  O5'  DA A 200     -10.003-278.580-122.066 
ATOM   4109  C5'  DA A 200      -9.008-279.587-121.805 
ATOM   4110  C4'  DA A 200      -7.763-278.948-121.222 
ATOM   4111  O4'  DA A 200      -6.832-278.506-122.250 
ATOM   4112  C3'  DA A 200      -7.993-277.699-120.372 
ATOM   4113  O3'  DA A 200      -7.070-277.702-119.290 
ATOM   4114  C2'  DA A 200      -7.652-276.532-121.298 
ATOM   4115  C1'  DA A 200      -6.434-277.177-121.953 
ATOM   4116  N9   DA A 200      -6.020-276.522-123.226 
ATOM   4117  C8   DA A 200      -6.810-275.941-124.176 
ATOM   4118  N7   DA A 200      -6.149-275.452-125.179 
ATOM   4119  C5   DA A 200      -4.823-275.727-124.873 
ATOM   4120  C6   DA A 200      -3.621-275.461-125.547 
ATOM   4121  N6   DA A 200      -3.557-274.827-126.727 
ATOM   4122  N1   DA A 200      -2.479-275.871-124.963 
ATOM   4123  C2   DA A 200      -2.548-276.501-123.791 
ATOM   4124  N3   DA A 200      -3.605-276.803-123.072 
ATOM   4125  C4   DA A 200      -4.735-276.382-123.679 
ATOM   4126  P    DC A 201      -7.564-277.211-117.848 
ATOM   4127  OP1  DC A 201      -8.230-278.329-117.144 
ATOM   4128  OP2  DC A 201      -8.356-275.969-117.991 
ATOM   4129  O5'  DC A 201      -6.170-276.879-117.134 
ATOM   4130  C5'  DC A 201      -4.996-277.621-117.516 
ATOM   4131  C4'  DC A 201      -3.817-276.680-117.671 
ATOM   4132  O4'  DC A 201      -3.722-276.126-119.014 
ATOM   4133  C3'  DC A 201      -3.824-275.450-116.764 
ATOM   4134  O3'  DC A 201      -2.489-275.167-116.361 
ATOM   4135  C2'  DC A 201      -4.312-274.312-117.658 
ATOM   4136  C1'  DC A 201      -3.537-274.722-118.906 
ATOM   4137  N1   DC A 201      -4.041-274.093-120.159 
ATOM   4138  C2   DC A 201      -3.110-273.771-121.143 
ATOM   4139  O2   DC A 201      -1.916-274.019-120.940 
ATOM   4140  N3   DC A 201      -3.549-273.195-122.292 
ATOM   4141  C4   DC A 201      -4.852-272.943-122.475 
ATOM   4142  N4   DC A 201      -5.230-272.381-123.613 
ATOM   4143  C5   DC A 201      -5.825-273.266-121.475 
ATOM   4144  C6   DC A 201      -5.367-273.840-120.333 
ATOM   4145  P    DT A 202      -2.216-274.686-114.859 
ATOM   4146  OP1  DT A 202      -2.120-275.866-113.971 
ATOM   4147  OP2  DT A 202      -3.215-273.664-114.476 
ATOM   4148  O5'  DT A 202      -0.777-274.003-115.003 
ATOM   4149  C5'  DT A 202       0.134-274.496-116.004 
ATOM   4150  C4'  DT A 202       0.792-273.334-116.723 
ATOM   4151  O4'  DT A 202       0.015-272.877-117.867 
ATOM   4152  C3'  DT A 202       1.001-272.069-115.891 
ATOM   4153  O3'  DT A 202       2.235-271.470-116.266 
ATOM   4154  C2'  DT A 202      -0.137-271.139-116.308 
ATOM   4155  C1'  DT A 202      -0.095-271.464-117.798 
ATOM   4156  N1   DT A 202      -1.324-271.059-118.535 
ATOM   4157  C2   DT A 202      -1.162-270.626-119.829 
ATOM   4158  O2   DT A 202      -0.076-270.565-120.378 
ATOM   4159  N3   DT A 202      -2.325-270.258-120.480 
ATOM   4160  C4   DT A 202      -3.601-270.288-119.957 
ATOM   4161  O4   DT A 202      -4.566-269.933-120.638 
ATOM   4162  C5   DT A 202      -3.668-270.756-118.593 
ATOM   4163  C7   DT A 202      -5.021-270.819-117.948 
ATOM   4164  C6   DT A 202      -2.555-271.120-117.936 
ATOM   4165  P    DT A 203       3.163-270.827-115.132 
ATOM   4166  OP1  DT A 203       3.988-271.885-114.507 
ATOM   4167  OP2  DT A 203       2.331-270.023-114.208 
ATOM   4168  O5'  DT A 203       4.095-269.858-115.997 
ATOM   4169  C5'  DT A 203       4.399-270.214-117.359 
ATOM   4170  C4'  DT A 203       4.280-268.996-118.253 
ATOM   4171  O4'  DT A 203       2.928-268.810-118.760 
ATOM   4172  C3'  DT A 203       4.615-267.656-117.600 
ATOM   4173  O3'  DT A 203       5.275-266.831-118.552 
ATOM   4174  C2'  DT A 203       3.257-267.032-117.275 
ATOM   4175  C1'  DT A 203       2.557-267.455-118.562 
ATOM   4176  N1   DT A 203       1.071-267.387-118.486 
ATOM   4177  C2   DT A 203       0.401-267.030-119.631 
ATOM   4178  O2   DT A 203       0.969-266.774-120.680 
ATOM   4179  N3   DT A 203      -0.975-266.977-119.523 
ATOM   4180  C4   DT A 203      -1.717-267.246-118.391 
ATOM   4181  O4   DT A 203      -2.947-267.165-118.414 
ATOM   4182  C5   DT A 203      -0.925-267.611-117.240 
ATOM   4183  C7   DT A 203      -1.655-267.919-115.966 
ATOM   4184  C6   DT A 203       0.414-267.670-117.318 
ATOM   4185  P    DC A 204       6.496-265.914-118.072 
ATOM   4186  OP1  DC A 204       7.741-266.714-118.060 
ATOM   4187  OP2  DC A 204       6.143-265.243-116.801 
ATOM   4188  O5'  DC A 204       6.561-264.833-119.250 
ATOM   4189  C5'  DC A 204       6.150-265.218-120.575 
ATOM   4190  C4'  DC A 204       5.293-264.129-121.187 
ATOM   4191  O4'  DC A 204       3.881-264.284-120.865 
ATOM   4192  C3'  DC A 204       5.616-262.701-120.748 
ATOM   4193  O3'  DC A 204       5.447-261.827-121.858 
ATOM   4194  C2'  DC A 204       4.553-262.368-119.701 
ATOM   4195  C1'  DC A 204       3.383-263.031-120.421 
ATOM   4196  N1   DC A 204       2.206-263.286-119.543 
ATOM   4197  C2   DC A 204       0.939-263.177-120.108 
ATOM   4198  O2   DC A 204       0.843-262.877-121.303 
ATOM   4199  N3   DC A 204      -0.146-263.405-119.324 
ATOM   4200  C4   DC A 204       0.000-263.728-118.033 
ATOM   4201  N4   DC A 204      -1.089-263.941-117.310 
ATOM   4202  C5   DC A 204       1.296-263.845-117.432 
ATOM   4203  C6   DC A 204       2.367-263.613-118.232 
ATOM   4204  P    DA A 205       6.488-260.631-122.070 
ATOM   4205  OP1  DA A 205       7.684-261.134-122.784 
ATOM   4206  OP2  DA A 205       6.740-259.958-120.777 
ATOM   4207  O5'  DA A 205       5.659-259.656-123.030 
ATOM   4208  C5'  DA A 205       4.693-260.224-123.934 
ATOM   4209  C4'  DA A 205       3.421-259.399-123.919 
ATOM   4210  O4'  DA A 205       2.489-259.835-122.888 
ATOM   4211  C3'  DA A 205       3.600-257.906-123.646 
ATOM   4212  O3'  DA A 205       2.662-257.179-124.432 
ATOM   4213  C2'  DA A 205       3.232-257.734-122.173 
ATOM   4214  C1'  DA A 205       2.044-258.692-122.173 
ATOM   4215  N9   DA A 205       1.627-259.130-120.813 
ATOM   4216  C8   DA A 205       2.410-259.358-119.717 
ATOM   4217  N7   DA A 205       1.747-259.732-118.668 
ATOM   4218  C5   DA A 205       0.427-259.757-119.096 
ATOM   4219  C6   DA A 205      -0.775-260.078-118.445 
ATOM   4220  N6   DA A 205      -0.842-260.455-117.159 
ATOM   4221  N1   DA A 205      -1.909-259.998-119.164 
ATOM   4222  C2   DA A 205      -1.837-259.623-120.439 
ATOM   4223  N3   DA A 205      -0.778-259.300-121.151 
ATOM   4224  C4   DA A 205       0.343-259.389-120.408 
ATOM   4225  P    DT A 206       3.121-255.803-125.110 
ATOM   4226  OP1  DT A 206       3.814-256.085-126.387 
ATOM   4227  OP2  DT A 206       3.874-254.993-124.128 
ATOM   4228  O5'  DT A 206       1.708-255.111-125.405 
ATOM   4229  C5'  DT A 206       0.564-255.944-125.668 
ATOM   4230  C4'  DT A 206      -0.643-255.421-124.914 
ATOM   4231  O4'  DT A 206      -0.739-255.970-123.569 
ATOM   4232  C3'  DT A 206      -0.688-253.908-124.699 
ATOM   4233  O3'  DT A 206      -2.036-253.467-124.805 
ATOM   4234  C2'  DT A 206      -0.223-253.708-123.257 
ATOM   4235  C1'  DT A 206      -0.969-254.900-122.664 
ATOM   4236  N1   DT A 206      -0.469-255.314-121.323 
ATOM   4237  C2   DT A 206      -1.397-255.795-120.431 
ATOM   4238  O2   DT A 206      -2.582-255.893-120.696 
ATOM   4239  N3   DT A 206      -0.897-256.167-119.198 
ATOM   4240  C4   DT A 206       0.421-256.099-118.794 
ATOM   4241  O4   DT A 206       0.750-256.462-117.663 
ATOM   4242  C5   DT A 206       1.319-255.580-119.800 
ATOM   4243  C7   DT A 206       2.773-255.473-119.441 
ATOM   4244  C6   DT A 206       0.860-255.211-121.006 
ATOM   4245  P    DC A 207      -2.343-252.081-125.542 
ATOM   4246  OP1  DC A 207      -2.412-252.302-127.005 
ATOM   4247  OP2  DC A 207      -1.383-251.052-125.086 
ATOM   4248  O5'  DC A 207      -3.802-251.740-124.980 
ATOM   4249  C5'  DC A 207      -4.682-252.823-124.623 
ATOM   4250  C4'  DC A 207      -5.368-252.520-123.306 
ATOM   4251  O4'  DC A 207      -4.592-252.971-122.160 
ATOM   4252  C3'  DC A 207      -5.629-251.042-123.016 
ATOM   4253  O3'  DC A 207      -6.876-250.918-122.344 
ATOM   4254  C2'  DC A 207      -4.515-250.635-122.050 
ATOM   4255  C1'  DC A 207      -4.529-251.912-121.217 
ATOM   4256  N1   DC A 207      -3.303-252.101-120.391 
ATOM   4257  C2   DC A 207      -3.446-252.711-119.147 
ATOM   4258  O2   DC A 207      -4.573-253.067-118.784 
ATOM   4259  N3   DC A 207      -2.341-252.891-118.379 
ATOM   4260  C4   DC A 207      -1.138-252.490-118.809 
ATOM   4261  N4   DC A 207      -0.091-252.689-118.022 
ATOM   4262  C5   DC A 207      -0.970-251.861-120.084 
ATOM   4263  C6   DC A 207      -2.086-251.689-120.837 
ATOM   4264  P    DA A 208      -7.839-249.693-122.715 
ATOM   4265  OP1  DA A 208      -8.639-250.036-123.913 
ATOM   4266  OP2  DA A 208      -7.047-248.447-122.798 
ATOM   4267  O5'  DA A 208      -8.791-249.640-121.430 
ATOM   4268  C5'  DA A 208      -9.066-250.858-120.712 
ATOM   4269  C4'  DA A 208      -8.974-250.612-119.219 
ATOM   4270  O4'  DA A 208      -7.621-250.793-118.709 
ATOM   4271  C3'  DA A 208      -9.360-249.210-118.750 
ATOM   4272  O3'  DA A 208     -10.033-249.311-117.501 
ATOM   4273  C2'  DA A 208      -8.027-248.495-118.528 
ATOM   4274  C1'  DA A 208      -7.297-249.676-117.895 
ATOM   4275  N9   DA A 208      -5.815-249.526-117.884 
ATOM   4276  C8   DA A 208      -5.015-248.925-118.812 
ATOM   4277  N7   DA A 208      -3.752-248.955-118.517 
ATOM   4278  C5   DA A 208      -3.710-249.626-117.303 
ATOM   4279  C6   DA A 208      -2.649-249.986-116.456 
ATOM   4280  N6   DA A 208      -1.364-249.704-116.718 
ATOM   4281  N1   DA A 208      -2.956-250.647-115.324 
ATOM   4282  C2   DA A 208      -4.233-250.924-115.069 
ATOM   4283  N3   DA A 208      -5.302-250.642-115.779 
ATOM   4284  C4   DA A 208      -4.968-249.980-116.906 
ATOM   4285  P    DA A 209     -11.290-248.360-117.218 
ATOM   4286  OP1  DA A 209     -12.509-248.962-117.803 
ATOM   4287  OP2  DA A 209     -10.974-246.981-117.649 
ATOM   4288  O5'  DA A 209     -11.374-248.418-115.621 
ATOM   4289  C5'  DA A 209     -10.932-249.607-114.941 
ATOM   4290  C4'  DA A 209     -10.103-249.233-113.728 
ATOM   4291  O4'  DA A 209      -8.692-249.072-114.049 
ATOM   4292  C3'  DA A 209     -10.478-247.918-113.046 
ATOM   4293  O3'  DA A 209     -10.322-248.068-111.640 
ATOM   4294  C2'  DA A 209      -9.440-246.913-113.545 
ATOM   4295  C1'  DA A 209      -8.240-247.852-113.482 
ATOM   4296  N9   DA A 209      -7.068-247.381-114.271 
ATOM   4297  C8   DA A 209      -7.060-246.692-115.450 
ATOM   4298  N7   DA A 209      -5.872-246.422-115.893 
ATOM   4299  C5   DA A 209      -5.027-246.971-114.938 
ATOM   4300  C6   DA A 209      -3.627-247.022-114.829 
ATOM   4301  N6   DA A 209      -2.795-246.487-115.733 
ATOM   4302  N1   DA A 209      -3.113-247.646-113.752 
ATOM   4303  C2   DA A 209      -3.945-248.176-112.858 
ATOM   4304  N3   DA A 209      -5.260-248.191-112.854 
ATOM   4305  C4   DA A 209      -5.750-247.561-113.941 
ATOM   4306  P    DG A 210     -11.399-247.397-110.664 
ATOM   4307  OP1  DG A 210     -12.567-248.295-110.523 
ATOM   4308  OP2  DG A 210     -11.689-246.020-111.117 
ATOM   4309  O5'  DG A 210     -10.587-247.349-109.285 
ATOM   4310  C5'  DG A 210      -9.592-248.356-109.024 
ATOM   4311  C4'  DG A 210      -8.348-247.717-108.441 
ATOM   4312  O4'  DG A 210      -7.416-247.275-109.470 
ATOM   4313  C3'  DG A 210      -8.578-246.468-107.591 
ATOM   4314  O3'  DG A 210      -7.655-246.471-106.509 
ATOM   4315  C2'  DG A 210      -8.236-245.301-108.518 
ATOM   4316  C1'  DG A 210      -7.018-245.946-109.173 
ATOM   4317  N9   DG A 210      -6.605-245.291-110.445 
ATOM   4318  C8   DG A 210      -7.385-244.700-111.415 
ATOM   4319  N7   DG A 210      -6.705-244.210-112.422 
ATOM   4320  C5   DG A 210      -5.380-244.496-112.097 
ATOM   4321  C6   DG A 210      -4.183-244.211-112.805 
ATOM   4322  O6   DG A 210      -4.045-243.638-113.883 
ATOM   4323  N1   DG A 210      -3.057-244.677-112.115 
ATOM   4324  C2   DG A 210      -3.083-245.334-110.900 
ATOM   4325  N2   DG A 210      -1.897-245.700-110.406 
ATOM   4326  N3   DG A 210      -4.205-245.602-110.236 
ATOM   4327  C4   DG A 210      -5.308-245.155-110.893 
ATOM   4328  P    DA A 211      -8.148-245.979-105.067 
ATOM   4329  OP1  DA A 211      -8.814-247.098-104.363 
ATOM   4330  OP2  DA A 211      -8.940-244.738-105.210 
ATOM   4331  O5'  DA A 211      -6.754-245.648-104.354 
ATOM   4332  C5'  DA A 211      -5.581-246.389-104.735 
ATOM   4333  C4'  DA A 211      -4.401-245.449-104.890 
ATOM   4334  O4'  DA A 211      -4.306-244.895-106.233 
ATOM   4335  C3'  DA A 211      -4.408-244.219-103.983 
ATOM   4336  O3'  DA A 211      -3.073-243.936-103.581 
ATOM   4337  C2'  DA A 211      -4.897-243.081-104.878 
ATOM   4338  C1'  DA A 211      -4.122-243.491-106.126 
ATOM   4339  N9   DA A 211      -4.625-242.862-107.378 
ATOM   4340  C8   DA A 211      -5.911-242.544-107.710 
ATOM   4341  N7   DA A 211      -6.031-241.999-108.881 
ATOM   4342  C5   DA A 211      -4.731-241.953-109.364 
ATOM   4343  C6   DA A 211      -4.184-241.482-110.568 
ATOM   4344  N6   DA A 211      -4.917-240.943-111.553 
ATOM   4345  N1   DA A 211      -2.851-241.585-110.725 
ATOM   4346  C2   DA A 211      -2.128-242.122-109.744 
ATOM   4347  N3   DA A 211      -2.526-242.594-108.582 
ATOM   4348  C4   DA A 211      -3.863-242.478-108.450 
ATOM   4349  P    DA A 212      -2.800-243.455-102.079 
ATOM   4350  OP1  DA A 212      -2.705-244.635-101.190 
ATOM   4351  OP2  DA A 212      -3.799-242.433-101.696 
ATOM   4352  O5'  DA A 212      -1.361-242.772-102.222 
ATOM   4353  C5'  DA A 212      -0.451-243.265-103.223 
ATOM   4354  C4'  DA A 212       0.207-242.103-103.943 
ATOM   4355  O4'  DA A 212      -0.569-241.646-105.087 
ATOM   4356  C3'  DA A 212       0.416-240.838-103.111 
ATOM   4357  O3'  DA A 212       1.651-240.239-103.486 
ATOM   4358  C2'  DA A 212      -0.722-239.908-103.527 
ATOM   4359  C1'  DA A 212      -0.679-240.233-105.017 
ATOM   4360  N9   DA A 212      -1.909-239.828-105.755 
ATOM   4361  C8   DA A 212      -3.200-239.826-105.314 
ATOM   4362  N7   DA A 212      -4.057-239.414-106.197 
ATOM   4363  C5   DA A 212      -3.276-239.120-107.307 
ATOM   4364  C6   DA A 212      -3.593-238.635-108.586 
ATOM   4365  N6   DA A 212      -4.842-238.347-108.979 
ATOM   4366  N1   DA A 212      -2.577-238.455-109.450 
ATOM   4367  C2   DA A 212      -1.338-238.743-109.053 
ATOM   4368  N3   DA A 212      -0.923-239.199-107.891 
ATOM   4369  C4   DA A 212      -1.959-239.370-107.046 
ATOM   4370  P    DA A 213       2.578-239.596-102.351 
ATOM   4371  OP1  DA A 213       3.404-240.654-101.726 
ATOM   4372  OP2  DA A 213       1.747-238.792-101.428 
ATOM   4373  O5'  DA A 213       3.511-238.627-103.217 
ATOM   4374  C5'  DA A 213       3.815-238.983-104.579 
ATOM   4375  C4'  DA A 213       3.695-237.765-105.473 
ATOM   4376  O4'  DA A 213       2.343-237.579-105.980 
ATOM   4377  C3'  DA A 213       4.030-236.424-104.819 
ATOM   4378  O3'  DA A 213       4.690-235.600-105.771 
ATOM   4379  C2'  DA A 213       2.673-235.801-104.495 
ATOM   4380  C1'  DA A 213       1.973-236.223-105.782 
ATOM   4381  N9   DA A 213       0.486-236.156-105.705 
ATOM   4382  C8   DA A 213      -0.320-236.404-104.632 
ATOM   4383  N7   DA A 213      -1.584-236.259-104.881 
ATOM   4384  C5   DA A 213      -1.622-235.888-106.217 
ATOM   4385  C6   DA A 213      -2.682-235.584-107.087 
ATOM   4386  N6   DA A 213      -3.971-235.608-106.719 
ATOM   4387  N1   DA A 213      -2.369-235.252-108.354 
ATOM   4388  C2   DA A 213      -1.086-235.230-108.714 
ATOM   4389  N3   DA A 213      -0.017-235.493-107.994 
ATOM   4390  C4   DA A 213      -0.358-235.821-106.731 
ATOM   4391  P    DT A 214       5.911-234.683-105.291 
ATOM   4392  OP1  DT A 214       7.157-235.483-105.279 
ATOM   4393  OP2  DT A 214       5.558-234.012-104.021 
ATOM   4394  O5'  DT A 214       5.977-233.602-106.469 
ATOM   4395  C5'  DT A 214       5.565-233.987-107.794 
ATOM   4396  C4'  DT A 214       4.708-232.898-108.407 
ATOM   4397  O4'  DT A 214       3.296-233.053-108.084 
ATOM   4398  C3'  DT A 214       5.032-231.470-107.968 
ATOM   4399  O3'  DT A 214       4.862-230.596-109.078 
ATOM   4400  C2'  DT A 214       3.968-231.137-106.920 
ATOM   4401  C1'  DT A 214       2.798-231.800-107.640 
ATOM   4402  N1   DT A 214       1.622-232.055-106.762 
ATOM   4403  C2   DT A 214       0.379-231.944-107.335 
ATOM   4404  O2   DT A 214       0.211-231.651-108.506 
ATOM   4405  N3   DT A 214      -0.688-232.186-106.490 
ATOM   4406  C4   DT A 214      -0.613-232.523-105.154 
ATOM   4407  O4   DT A 214      -1.640-232.716-104.499 
ATOM   4408  C5   DT A 214       0.734-232.616-104.644 
ATOM   4409  C7   DT A 214       0.905-232.977-103.198 
ATOM   4410  C6   DT A 214       1.789-232.385-105.443 
ATOM   4411  P    DA A 215       5.904-229.400-109.289 
ATOM   4412  OP1  DA A 215       7.099-229.903-110.004 
ATOM   4413  OP2  DA A 215       6.156-228.727-107.996 
ATOM   4414  O5'  DA A 215       5.074-228.425-110.249 
ATOM   4415  C5'  DA A 215       4.108-228.993-111.154 
ATOM   4416  C4'  DA A 215       2.837-228.168-111.138 
ATOM   4417  O4'  DA A 215       1.905-228.604-110.107 
ATOM   4418  C3'  DA A 215       3.015-226.675-110.866 
ATOM   4419  O3'  DA A 215       2.078-225.948-111.652 
ATOM   4420  C2'  DA A 215       2.648-226.503-109.392 
ATOM   4421  C1'  DA A 215       1.460-227.461-109.393 
ATOM   4422  N9   DA A 215       1.043-227.899-108.033 
ATOM   4423  C8   DA A 215       1.826-228.126-106.936 
ATOM   4424  N7   DA A 215       1.162-228.501-105.887 
ATOM   4425  C5   DA A 215      -0.157-228.526-106.316 
ATOM   4426  C6   DA A 215      -1.360-228.847-105.664 
ATOM   4427  N6   DA A 215      -1.427-229.224-104.379 
ATOM   4428  N1   DA A 215      -2.494-228.767-106.383 
ATOM   4429  C2   DA A 215      -2.421-228.392-107.659 
ATOM   4430  N3   DA A 215      -1.363-228.069-108.371 
ATOM   4431  C4   DA A 215      -0.241-228.158-107.627 
ATOM   4432  P    DT A 216       2.536-224.572-112.330 
ATOM   4433  OP1  DT A 216       3.229-224.854-113.606 
ATOM   4434  OP2  DT A 216       3.290-223.762-111.347 
ATOM   4435  O5'  DT A 216       1.123-223.880-112.625 
ATOM   4436  C5'  DT A 216      -0.020-224.713-112.887 
ATOM   4437  C4'  DT A 216      -1.228-224.189-112.133 
ATOM   4438  O4'  DT A 216      -1.323-224.739-110.788 
ATOM   4439  C3'  DT A 216      -1.272-222.677-111.918 
ATOM   4440  O3'  DT A 216      -2.621-222.236-112.024 
ATOM   4441  C2'  DT A 216      -0.807-222.477-110.476 
ATOM   4442  C1'  DT A 216      -1.553-223.669-109.883 
ATOM   4443  N1   DT A 216      -1.054-224.083-108.542 
ATOM   4444  C2   DT A 216      -1.981-224.564-107.651 
ATOM   4445  O2   DT A 216      -3.167-224.662-107.915 
ATOM   4446  N3   DT A 216      -1.481-224.936-106.418 
ATOM   4447  C4   DT A 216      -0.163-224.868-106.014 
ATOM   4448  O4   DT A 216       0.165-225.231-104.883 
ATOM   4449  C5   DT A 216       0.735-224.349-107.019 
ATOM   4450  C7   DT A 216       2.188-224.242-106.661 
ATOM   4451  C6   DT A 216       0.275-223.980-108.225 
ATOM   4452  P    DC A 217      -2.928-220.850-112.762 
ATOM   4453  OP1  DC A 217      -2.996-221.071-114.224 
ATOM   4454  OP2  DC A 217      -1.967-219.821-112.305 
ATOM   4455  O5'  DC A 217      -4.387-220.509-112.200 
ATOM   4456  C5'  DC A 217      -5.267-221.592-111.843 
ATOM   4457  C4'  DC A 217      -5.953-221.289-110.526 
ATOM   4458  O4'  DC A 217      -5.176-221.740-109.379 
ATOM   4459  C3'  DC A 217      -6.213-219.811-110.235 
ATOM   4460  O3'  DC A 217      -7.460-219.687-109.563 
ATOM   4461  C2'  DC A 217      -5.100-219.404-109.270 
ATOM   4462  C1'  DC A 217      -5.113-220.681-108.436 
ATOM   4463  N1   DC A 217      -3.888-220.870-107.610 
ATOM   4464  C2   DC A 217      -4.030-221.480-106.366 
ATOM   4465  O2   DC A 217      -5.157-221.836-106.003 
ATOM   4466  N3   DC A 217      -2.926-221.660-105.598 
ATOM   4467  C4   DC A 217      -1.723-221.259-106.028 
ATOM   4468  N4   DC A 217      -0.676-221.458-105.242 
ATOM   4469  C5   DC A 217      -1.554-220.630-107.303 
ATOM   4470  C6   DC A 217      -2.670-220.458-108.056 
ATOM   4471  P    DT A 218      -8.423-218.462-109.935 
ATOM   4472  OP1  DT A 218      -9.223-218.805-111.132 
ATOM   4473  OP2  DT A 218      -7.631-217.216-110.018 
ATOM   4474  O5'  DT A 218      -9.376-218.408-108.649 
ATOM   4475  C5'  DT A 218      -9.650-219.627-107.932 
ATOM   4476  C4'  DT A 218      -9.558-219.381-106.439 
ATOM   4477  O4'  DT A 218      -8.206-219.562-105.929 
ATOM   4478  C3'  DT A 218      -9.945-217.979-105.970 
ATOM   4479  O3'  DT A 218     -10.617-218.080-104.721 
ATOM   4480  C2'  DT A 218      -8.612-217.264-105.747 
ATOM   4481  C1'  DT A 218      -7.881-218.445-105.115 
ATOM   4482  N1   DT A 218      -6.400-218.295-105.103 
ATOM   4483  C2   DT A 218      -5.726-218.823-104.027 
ATOM   4484  O2   DT A 218      -6.289-219.393-103.108 
ATOM   4485  N3   DT A 218      -4.355-218.664-104.050 
ATOM   4486  C4   DT A 218      -3.619-218.039-105.035 
ATOM   4487  O4   DT A 218      -2.392-217.959-104.946 
ATOM   4488  C5   DT A 218      -4.413-217.518-106.122 
ATOM   4489  C7   DT A 218      -3.691-216.821-107.239 
ATOM   4490  C6   DT A 218      -5.748-217.657-106.126 
ATOM   4491  P    DC A 219     -11.874-217.129-104.437 
ATOM   4492  OP1  DC A 219     -13.093-217.731-105.023 
ATOM   4493  OP2  DC A 219     -11.559-215.750-104.868 
ATOM   4494  O5'  DC A 219     -11.959-217.187-102.840 
ATOM   4495  C5'  DC A 219     -11.516-218.376-102.160 
ATOM   4496  C4'  DC A 219     -10.687-218.002-100.948 
ATOM   4497  O4'  DC A 219      -9.276-217.841-101.269 
ATOM   4498  C3'  DC A 219     -11.062-216.687-100.266 
ATOM   4499  O3'  DC A 219     -10.906-216.837 -98.860 
ATOM   4500  C2'  DC A 219     -10.025-215.682-100.765 
ATOM   4501  C1'  DC A 219      -8.824-216.621-100.702 
ATOM   4502  N1   DC A 219      -7.652-216.150-101.490 
ATOM   4503  C2   DC A 219      -6.381-216.428-100.994 
ATOM   4504  O2   DC A 219      -6.279-217.049 -99.929 
ATOM   4505  N3   DC A 219      -5.299-216.006-101.699 
ATOM   4506  C4   DC A 219      -5.452-215.336-102.847 
ATOM   4507  N4   DC A 219      -4.367-214.946-103.497 
ATOM   4508  C5   DC A 219      -6.751-215.040-103.375 
ATOM   4509  C6   DC A 219      -7.820-215.470-102.656 
ATOM   4510  P    DA A 220     -11.983-216.166 -97.883 
ATOM   4511  OP1  DA A 220     -13.151-217.064 -97.742 
ATOM   4512  OP2  DA A 220     -12.274-214.789 -98.337 
ATOM   4513  O5'  DA A 220     -11.172-216.118 -96.504 
ATOM   4514  C5'  DA A 220     -10.177-217.125 -96.244 
ATOM   4515  C4'  DA A 220      -8.932-216.486 -95.660 
ATOM   4516  O4'  DA A 220      -8.001-216.044 -96.689 
ATOM   4517  C3'  DA A 220      -9.162-215.237 -94.811 
ATOM   4518  O3'  DA A 220      -8.239-215.240 -93.729 
ATOM   4519  C2'  DA A 220      -8.821-214.070 -95.737 
ATOM   4520  C1'  DA A 220      -7.603-214.715 -96.392 
ATOM   4521  N9   DA A 220      -7.189-214.060 -97.665 
ATOM   4522  C8   DA A 220      -7.979-213.479 -98.615 
ATOM   4523  N7   DA A 220      -7.318-212.990 -99.618 
ATOM   4524  C5   DA A 220      -5.992-213.265 -99.312 
ATOM   4525  C6   DA A 220      -4.790-212.999 -99.986 
ATOM   4526  N6   DA A 220      -4.726-212.365-101.165 
ATOM   4527  N1   DA A 220      -3.648-213.409 -99.402 
ATOM   4528  C2   DA A 220      -3.716-214.039 -98.230 
ATOM   4529  N3   DA A 220      -4.774-214.341 -97.511 
ATOM   4530  C4   DA A 220      -5.904-213.920 -98.117 
ATOM   4531  P    DG A 221      -8.733-214.748 -92.287 
ATOM   4532  OP1  DG A 221      -9.399-215.867 -91.583 
ATOM   4533  OP2  DG A 221      -9.525-213.507 -92.430 
ATOM   4534  O5'  DG A 221      -7.339-214.417 -91.573 
ATOM   4535  C5'  DG A 221      -6.165-215.158 -91.954 
ATOM   4536  C4'  DG A 221      -4.986-214.218 -92.109 
ATOM   4537  O4'  DG A 221      -4.891-213.663 -93.452 
ATOM   4538  C3'  DG A 221      -4.993-212.988 -91.202 
ATOM   4539  O3'  DG A 221      -3.658-212.705 -90.800 
ATOM   4540  C2'  DG A 221      -5.481-211.850 -92.097 
ATOM   4541  C1'  DG A 221      -4.706-212.260 -93.345 
ATOM   4542  N9   DG A 221      -5.210-211.631 -94.598 
ATOM   4543  C8   DG A 221      -6.501-211.302 -94.950 
ATOM   4544  N7   DG A 221      -6.608-210.754 -96.135 
ATOM   4545  C5   DG A 221      -5.295-210.716 -96.602 
ATOM   4546  C6   DG A 221      -4.776-210.230 -97.831 
ATOM   4547  O6   DG A 221      -5.378-209.726 -98.776 
ATOM   4548  N1   DG A 221      -3.384-210.384 -97.894 
ATOM   4549  C2   DG A 221      -2.597-210.934 -96.901 
ATOM   4550  N2   DG A 221      -1.288-210.992 -97.155 
ATOM   4551  N3   DG A 221      -3.086-211.390 -95.749 
ATOM   4552  C4   DG A 221      -4.434-211.248 -95.671 
ATOM   4553  P    DG A 222      -3.385-212.224 -89.298 
ATOM   4554  OP1  DG A 222      -3.289-213.404 -88.410 
ATOM   4555  OP2  DG A 222      -4.384-211.202 -88.915 
ATOM   4556  O5'  DG A 222      -1.946-211.541 -89.442 
ATOM   4557  C5'  DG A 222      -1.035-212.034 -90.443 
ATOM   4558  C4'  DG A 222      -0.377-210.872 -91.162 
ATOM   4559  O4'  DG A 222      -1.154-210.415 -92.306 
ATOM   4560  C3'  DG A 222      -0.168-209.607 -90.330 
ATOM   4561  O3'  DG A 222       1.066-209.008 -90.705 
ATOM   4562  C2'  DG A 222      -1.306-208.677 -90.747 
ATOM   4563  C1'  DG A 222      -1.264-209.002 -92.237 
ATOM   4564  N9   DG A 222      -2.493-208.597 -92.974 
ATOM   4565  C8   DG A 222      -3.803-208.588 -92.546 
ATOM   4566  N7   DG A 222      -4.656-208.170 -93.448 
ATOM   4567  C5   DG A 222      -3.856-207.881 -94.552 
ATOM   4568  C6   DG A 222      -4.212-207.389 -95.835 
ATOM   4569  O6   DG A 222      -5.325-207.104 -96.268 
ATOM   4570  N1   DG A 222      -3.086-207.237 -96.656 
ATOM   4571  C2   DG A 222      -1.786-207.524 -96.285 
ATOM   4572  N2   DG A 222      -0.851-207.312 -97.215 
ATOM   4573  N3   DG A 222      -1.453-207.985 -95.081 
ATOM   4574  C4   DG A 222      -2.535-208.137 -94.273 
ATOM   4575  P    DC A 223       1.994-208.365 -89.570 
ATOM   4576  OP1  DC A 223       2.819-209.423 -88.945 
ATOM   4577  OP2  DC A 223       1.162-207.561 -88.647 
ATOM   4578  O5'  DC A 223       2.926-207.396 -90.436 
ATOM   4579  C5'  DC A 223       3.230-207.752 -91.798 
ATOM   4580  C4'  DC A 223       3.111-206.534 -92.692 
ATOM   4581  O4'  DC A 223       1.759-206.348 -93.199 
ATOM   4582  C3'  DC A 223       3.446-205.193 -92.038 
ATOM   4583  O3'  DC A 223       4.106-204.369 -92.991 
ATOM   4584  C2'  DC A 223       2.088-204.570 -91.714 
ATOM   4585  C1'  DC A 223       1.388-204.992 -93.001 
ATOM   4586  N1   DC A 223      -0.098-204.925 -92.925 
ATOM   4587  C2   DC A 223      -0.791-204.565 -94.077 
ATOM   4588  O2   DC A 223      -0.151-204.319 -95.106 
ATOM   4589  N3   DC A 223      -2.147-204.497 -94.029 
ATOM   4590  C4   DC A 223      -2.803-204.771 -92.894 
ATOM   4591  N4   DC A 223      -4.125-204.691 -92.897 
ATOM   4592  C5   DC A 223      -2.109-205.143 -91.697 
ATOM   4593  C6   DC A 223      -0.755-205.205 -91.767 
ATOM   4594  P    DT A 224       5.327-203.452 -92.511 
ATOM   4595  OP1  DT A 224       6.572-204.252 -92.499 
ATOM   4596  OP2  DT A 224       4.974-202.781 -91.240 
ATOM   4597  O5'  DT A 224       5.392-202.371 -93.689 
ATOM   4598  C5'  DT A 224       4.981-202.756 -95.014 
ATOM   4599  C4'  DT A 224       4.124-201.667 -95.626 
ATOM   4600  O4'  DT A 224       2.712-201.822 -95.304 
ATOM   4601  C3'  DT A 224       4.447-200.239 -95.187 
ATOM   4602  O3'  DT A 224       4.278-199.365 -96.297 
ATOM   4603  C2'  DT A 224       3.384-199.906 -94.140 
ATOM   4604  C1'  DT A 224       2.214-200.569 -94.860 
ATOM   4605  N1   DT A 224       1.038-200.824 -93.982 
ATOM   4606  C2   DT A 224      -0.206-200.713 -94.554 
ATOM   4607  O2   DT A 224      -0.373-200.420 -95.725 
ATOM   4608  N3   DT A 224      -1.272-200.955 -93.709 
ATOM   4609  C4   DT A 224      -1.198-201.292 -92.373 
ATOM   4610  O4   DT A 224      -2.224-201.485 -91.718 
ATOM   4611  C5   DT A 224       0.149-201.385 -91.863 
ATOM   4612  C7   DT A 224       0.321-201.746 -90.417 
ATOM   4613  C6   DT A 224       1.204-201.154 -92.662 
ATOM   4614  P    DA A 225       5.319-198.169 -96.509 
ATOM   4615  OP1  DA A 225       6.515-198.672 -97.223 
ATOM   4616  OP2  DA A 225       5.571-197.496 -95.216 
ATOM   4617  O5'  DA A 225       4.490-197.194 -97.469 
ATOM   4618  C5'  DA A 225       3.524-197.762 -98.373 
ATOM   4619  C4'  DA A 225       2.252-196.937 -98.357 
ATOM   4620  O4'  DA A 225       1.320-197.373 -97.326 
ATOM   4621  C3'  DA A 225       2.431-195.444 -98.085 
ATOM   4622  O3'  DA A 225       1.493-194.717 -98.871 
ATOM   4623  C2'  DA A 225       2.063-195.272 -96.611 
ATOM   4624  C1'  DA A 225       0.875-196.230 -96.612 
ATOM   4625  N9   DA A 225       0.458-196.668 -95.252 
ATOM   4626  C8   DA A 225       1.241-196.895 -94.156 
ATOM   4627  N7   DA A 225       0.578-197.270 -93.106 
ATOM   4628  C5   DA A 225      -0.742-197.295 -93.535 
ATOM   4629  C6   DA A 225      -1.944-197.616 -92.883 
ATOM   4630  N6   DA A 225      -2.011-197.993 -91.598 
ATOM   4631  N1   DA A 225      -3.078-197.536 -93.602 
ATOM   4632  C2   DA A 225      -3.005-197.161 -94.878 
ATOM   4633  N3   DA A 225      -1.947-196.838 -95.590 
ATOM   4634  C4   DA A 225      -0.826-196.927 -94.847 
ATOM   4635  P    DA A 226       1.952-193.341 -99.549 
ATOM   4636  OP1  DA A 226       2.645-193.623-100.826 
ATOM   4637  OP2  DA A 226       2.705-192.531 -98.567 
ATOM   4638  O5'  DA A 226       0.539-192.649 -99.844 
ATOM   4639  C5'  DA A 226      -0.605-193.482-100.106 
ATOM   4640  C4'  DA A 226      -1.812-192.958 -99.353 
ATOM   4641  O4'  DA A 226      -1.908-193.507 -98.008 
ATOM   4642  C3'  DA A 226      -1.857-191.446 -99.138 
ATOM   4643  O3'  DA A 226      -3.205-191.005 -99.244 
ATOM   4644  C2'  DA A 226      -1.392-191.246 -97.695 
ATOM   4645  C1'  DA A 226      -2.138-192.438 -97.103 
ATOM   4646  N9   DA A 226      -1.638-192.851 -95.761 
ATOM   4647  C8   DA A 226      -0.359-192.816 -95.286 
ATOM   4648  N7   DA A 226      -0.240-193.245 -94.068 
ATOM   4649  C5   DA A 226      -1.536-193.592 -93.708 
ATOM   4650  C6   DA A 226      -2.082-194.118 -92.526 
ATOM   4651  N6   DA A 226      -1.354-194.400 -91.436 
ATOM   4652  N1   DA A 226      -3.409-194.344 -92.504 
ATOM   4653  C2   DA A 226      -4.127-194.062 -93.590 
ATOM   4654  N3   DA A 226      -3.730-193.571 -94.743 
ATOM   4655  C4   DA A 226      -2.399-193.353 -94.739 
ATOM   4656  P    DT A 227      -3.512-189.619 -99.981 
ATOM   4657  OP1  DT A 227      -3.581-189.840-101.444 
ATOM   4658  OP2  DT A 227      -2.552-188.590 -99.525 
ATOM   4659  O5'  DT A 227      -4.971-189.278 -99.419 
ATOM   4660  C5'  DT A 227      -5.851-190.361 -99.062 
ATOM   4661  C4'  DT A 227      -6.537-190.058 -97.745 
ATOM   4662  O4'  DT A 227      -5.761-190.509 -96.598 
ATOM   4663  C3'  DT A 227      -6.798-188.580 -97.455 
ATOM   4664  O3'  DT A 227      -8.045-188.456 -96.783 
ATOM   4665  C2'  DT A 227      -5.684-188.173 -96.489 
ATOM   4666  C1'  DT A 227      -5.697-189.450 -95.656 
ATOM   4667  N1   DT A 227      -4.472-189.639 -94.829 
ATOM   4668  C2   DT A 227      -4.630-190.242 -93.605 
ATOM   4669  O2   DT A 227      -5.710-190.618 -93.185 
ATOM   4670  N3   DT A 227      -3.472-190.399 -92.868 
ATOM   4671  C4   DT A 227      -2.202-190.012 -93.245 
ATOM   4672  O4   DT A 227      -1.241-190.206 -92.498 
ATOM   4673  C5   DT A 227      -2.138-189.388 -94.544 
ATOM   4674  C7   DT A 227      -0.792-188.937 -95.032 
ATOM   4675  C6   DT A 227      -3.248-189.223 -95.283 
ATOM   4676  P    DG A 228      -9.008-187.231 -97.154 
ATOM   4677  OP1  DG A 228      -9.808-187.574 -98.351 
ATOM   4678  OP2  DG A 228      -8.216-185.985 -97.237 
ATOM   4679  O5'  DG A 228      -9.960-187.177 -95.869 
ATOM   4680  C5'  DG A 228     -10.235-188.396 -95.151 
ATOM   4681  C4'  DG A 228     -10.143-188.150 -93.658 
ATOM   4682  O4'  DG A 228      -8.790-188.331 -93.148 
ATOM   4683  C3'  DG A 228     -10.529-186.748 -93.189 
ATOM   4684  O3'  DG A 228     -11.202-186.849 -91.940 
ATOM   4685  C2'  DG A 228      -9.196-186.033 -92.967 
ATOM   4686  C1'  DG A 228      -8.466-187.214 -92.334 
ATOM   4687  N9   DG A 228      -6.984-187.064 -92.323 
ATOM   4688  C8   DG A 228      -6.161-186.461 -93.249 
ATOM   4689  N7   DG A 228      -4.888-186.500 -92.938 
ATOM   4690  C5   DG A 228      -4.866-187.176 -91.719 
ATOM   4691  C6   DG A 228      -3.770-187.523 -90.887 
ATOM   4692  O6   DG A 228      -2.575-187.302 -91.057 
ATOM   4693  N1   DG A 228      -4.195-188.206 -89.738 
ATOM   4694  C2   DG A 228      -5.507-188.513 -89.435 
ATOM   4695  N2   DG A 228      -5.706-189.172 -88.290 
ATOM   4696  N3   DG A 228      -6.534-188.188 -90.217 
ATOM   4697  C4   DG A 228      -6.139-187.524 -91.334 
ATOM   4698  P    DT A 229     -12.459-185.898 -91.657 
ATOM   4699  OP1  DT A 229     -13.678-186.500 -92.242 
ATOM   4700  OP2  DT A 229     -12.143-184.519 -92.088 
ATOM   4701  O5'  DT A 229     -12.543-185.956 -90.060 
ATOM   4702  C5'  DT A 229     -12.101-187.145 -89.380 
ATOM   4703  C4'  DT A 229     -11.272-186.771 -88.167 
ATOM   4704  O4'  DT A 229      -9.861-186.610 -88.488 
ATOM   4705  C3'  DT A 229     -11.647-185.456 -87.485 
ATOM   4706  O3'  DT A 229     -11.491-185.606 -86.079 
ATOM   4707  C2'  DT A 229     -10.609-184.451 -87.984 
ATOM   4708  C1'  DT A 229      -9.409-185.390 -87.921 
ATOM   4709  N1   DT A 229      -8.237-184.919 -88.710 
ATOM   4710  C2   DT A 229      -6.989-185.201 -88.206 
ATOM   4711  O2   DT A 229      -6.817-185.808 -87.164 
ATOM   4712  N3   DT A 229      -5.927-184.748 -88.965 
ATOM   4713  C4   DT A 229      -6.008-184.054 -90.155 
ATOM   4714  O4   DT A 229      -4.985-183.699 -90.745 
ATOM   4715  C5   DT A 229      -7.359-183.805 -90.602 
ATOM   4716  C7   DT A 229      -7.536-183.055 -91.889 
ATOM   4717  C6   DT A 229      -8.410-184.234 -89.884 
ATOM   4718  P    DC A 230     -12.568-184.935 -85.103 
ATOM   4719  OP1  DC A 230     -13.736-185.833 -84.962 
ATOM   4720  OP2  DC A 230     -12.858-183.558 -85.556 
ATOM   4721  O5'  DC A 230     -11.756-184.887 -83.724 
ATOM   4722  C5'  DC A 230     -10.761-185.894 -83.463 
ATOM   4723  C4'  DC A 230      -9.517-185.255 -82.880 
ATOM   4724  O4'  DC A 230      -8.585-184.813 -83.909 
ATOM   4725  C3'  DC A 230      -9.747-184.006 -82.030 
ATOM   4726  O3'  DC A 230      -8.824-184.008 -80.948 
ATOM   4727  C2'  DC A 230      -9.405-182.839 -82.957 
ATOM   4728  C1'  DC A 230      -8.187-183.484 -83.612 
ATOM   4729  N1   DC A 230      -7.774-182.829 -84.884 
ATOM   4730  C2   DC A 230      -6.413-182.782 -85.177 
ATOM   4731  O2   DC A 230      -5.613-183.281 -84.378 
ATOM   4732  N3   DC A 230      -6.015-182.188 -86.332 
ATOM   4733  C4   DC A 230      -6.914-181.659 -87.172 
ATOM   4734  N4   DC A 230      -6.477-181.092 -88.285 
ATOM   4735  C5   DC A 230      -8.318-181.697 -86.889 
ATOM   4736  C6   DC A 230      -8.696-182.294 -85.729 
ATOM   4737  P    DG A 231      -9.317-183.517 -79.506 
ATOM   4738  OP1  DG A 231      -9.983-184.636 -78.802 
ATOM   4739  OP2  DG A 231     -10.109-182.276 -79.649 
ATOM   4740  O5'  DG A 231      -7.923-183.186 -78.792 
ATOM   4741  C5'  DG A 231      -6.750-183.927 -79.174 
ATOM   4742  C4'  DG A 231      -5.570-182.987 -79.329 
ATOM   4743  O4'  DG A 231      -5.475-182.432 -80.672 
ATOM   4744  C3'  DG A 231      -5.577-181.757 -78.422 
ATOM   4745  O3'  DG A 231      -4.242-181.474 -78.019 
ATOM   4746  C2'  DG A 231      -6.066-180.618 -79.317 
ATOM   4747  C1'  DG A 231      -5.291-181.029 -80.564 
ATOM   4748  N9   DG A 231      -5.794-180.400 -81.817 
ATOM   4749  C8   DG A 231      -7.085-180.071 -82.169 
ATOM   4750  N7   DG A 231      -7.193-179.523 -83.355 
ATOM   4751  C5   DG A 231      -5.880-179.485 -83.821 
ATOM   4752  C6   DG A 231      -5.360-178.999 -85.050 
ATOM   4753  O6   DG A 231      -5.962-178.495 -85.995 
ATOM   4754  N1   DG A 231      -3.969-179.153 -85.113 
ATOM   4755  C2   DG A 231      -3.182-179.703 -84.121 
ATOM   4756  N2   DG A 231      -1.872-179.761 -84.374 
ATOM   4757  N3   DG A 231      -3.671-180.159 -82.968 
ATOM   4758  C4   DG A 231      -5.019-180.017 -82.891 
ATOM   4759  P    DT A 232      -3.969-180.993 -76.517 
ATOM   4760  OP1  DT A 232      -3.874-182.173 -75.629 
ATOM   4761  OP2  DT A 232      -4.968-179.971 -76.135 
ATOM   4762  O5'  DT A 232      -2.530-180.310 -76.661 
ATOM   4763  C5'  DT A 232      -1.620-180.803 -77.662 
ATOM   4764  C4'  DT A 232      -0.962-179.641 -78.381 
ATOM   4765  O4'  DT A 232      -1.738-179.184 -79.526 
ATOM   4766  C3'  DT A 232      -0.753-178.376 -77.549 
ATOM   4767  O3'  DT A 232       0.482-177.777 -77.925 
ATOM   4768  C2'  DT A 232      -1.891-177.446 -77.966 
ATOM   4769  C1'  DT A 232      -1.848-177.771 -79.456 
ATOM   4770  N1   DT A 232      -3.077-177.366 -80.194 
ATOM   4771  C2   DT A 232      -2.916-176.933 -81.487 
ATOM   4772  O2   DT A 232      -1.829-176.872 -82.036 
ATOM   4773  N3   DT A 232      -4.078-176.565 -82.139 
ATOM   4774  C4   DT A 232      -5.354-176.594 -81.615 
ATOM   4775  O4   DT A 232      -6.319-176.240 -82.296 
ATOM   4776  C5   DT A 232      -5.421-177.063 -80.251 
ATOM   4777  C7   DT A 232      -6.775-177.126 -79.606 
ATOM   4778  C6   DT A 232      -4.309-177.427 -79.595 
ATOM   4779  P    DC A 233       1.409-177.134 -76.790 
ATOM   4780  OP1  DC A 233       2.235-178.192 -76.165 
ATOM   4781  OP2  DC A 233       0.578-176.330 -75.867 
ATOM   4782  O5'  DC A 233       2.342-176.165 -77.655 
ATOM   4783  C5'  DC A 233       2.646-176.521 -79.017 
ATOM   4784  C4'  DC A 233       2.526-175.303 -79.911 
ATOM   4785  O4'  DC A 233       1.174-175.117 -80.419 
ATOM   4786  C3'  DC A 233       2.861-173.962 -79.258 
ATOM   4787  O3'  DC A 233       3.521-173.138 -80.210 
ATOM   4788  C2'  DC A 233       1.504-173.339 -78.933 
ATOM   4789  C1'  DC A 233       0.804-173.761 -80.221 
ATOM   4790  N1   DC A 233      -0.683-173.694 -80.144 
ATOM   4791  C2   DC A 233      -1.376-173.334 -81.297 
ATOM   4792  O2   DC A 233      -0.736-173.088 -82.326 
ATOM   4793  N3   DC A 233      -2.732-173.266 -81.248 
ATOM   4794  C4   DC A 233      -3.388-173.540 -80.114 
ATOM   4795  N4   DC A 233      -4.709-173.460 -80.116 
ATOM   4796  C5   DC A 233      -2.693-173.912 -78.917 
ATOM   4797  C6   DC A 233      -1.339-173.974 -78.986 
ATOM   4798  P    DT A 234       4.742-172.221 -79.730 
ATOM   4799  OP1  DT A 234       5.988-173.021 -79.718 
ATOM   4800  OP2  DT A 234       4.389-171.550 -78.459 
ATOM   4801  O5'  DT A 234       4.808-171.140 -80.908 
ATOM   4802  C5'  DT A 234       4.396-171.525 -82.233 
ATOM   4803  C4'  DT A 234       3.539-170.436 -82.846 
ATOM   4804  O4'  DT A 234       2.127-170.591 -82.523 
ATOM   4805  C3'  DT A 234       3.863-169.008 -82.407 
ATOM   4806  O3'  DT A 234       3.693-168.134 -83.517 
ATOM   4807  C2'  DT A 234       2.800-168.675 -81.359 
ATOM   4808  C1'  DT A 234       1.630-169.338 -82.079 
ATOM   4809  N1   DT A 234       0.453-169.593 -81.201 
ATOM   4810  C2   DT A 234      -0.790-169.481 -81.774 
ATOM   4811  O2   DT A 234      -0.958-169.189 -82.945 
ATOM   4812  N3   DT A 234      -1.857-169.724 -80.929 
ATOM   4813  C4   DT A 234      -1.782-170.061 -79.593 
ATOM   4814  O4   DT A 234      -2.809-170.254 -78.938 
ATOM   4815  C5   DT A 234      -0.435-170.154 -79.082 
ATOM   4816  C7   DT A 234      -0.264-170.515 -77.636 
ATOM   4817  C6   DT A 234       0.620-169.922 -79.882 
ATOM   4818  P    DG A 235       4.735-166.938 -83.728 
ATOM   4819  OP1  DG A 235       5.930-167.441 -84.442 
ATOM   4820  OP2  DG A 235       4.987-166.265 -82.435 
ATOM   4821  O5'  DG A 235       3.905-165.963 -84.688 
ATOM   4822  C5'  DG A 235       2.939-166.530 -85.593 
ATOM   4823  C4'  DG A 235       1.668-165.706 -85.577 
ATOM   4824  O4'  DG A 235       0.736-166.142 -84.546 
ATOM   4825  C3'  DG A 235       1.846-164.213 -85.304 
ATOM   4826  O3'  DG A 235       0.909-163.486 -86.091 
ATOM   4827  C2'  DG A 235       1.479-164.041 -83.831 
ATOM   4828  C1'  DG A 235       0.291-164.999 -83.832 
ATOM   4829  N9   DG A 235      -0.126-165.437 -82.471 
ATOM   4830  C8   DG A 235       0.648-165.670 -81.356 
ATOM   4831  N7   DG A 235      -0.034-166.050 -80.302 
ATOM   4832  C5   DG A 235      -1.354-166.068 -80.751 
ATOM   4833  C6   DG A 235      -2.549-166.399 -80.062 
ATOM   4834  O6   DG A 235      -2.692-166.751 -78.894 
ATOM   4835  N1   DG A 235      -3.671-166.284 -80.897 
ATOM   4836  C2   DG A 235      -3.640-165.900 -82.222 
ATOM   4837  N2   DG A 235      -4.818-165.852 -82.847 
ATOM   4838  N3   DG A 235      -2.517-165.589 -82.868 
ATOM   4839  C4   DG A 235      -1.421-165.695 -82.073 
ATOM   4840  P    DT A 236       1.367-162.109 -86.768 
ATOM   4841  OP1  DT A 236       2.060-162.392 -88.045 
ATOM   4842  OP2  DT A 236       2.121-161.300 -85.786 
ATOM   4843  O5'  DT A 236      -0.046-161.418 -87.063 
ATOM   4844  C5'  DT A 236      -1.189-162.251 -87.326 
ATOM   4845  C4'  DT A 236      -2.397-161.727 -86.572 
ATOM   4846  O4'  DT A 236      -2.492-162.276 -85.227 
ATOM   4847  C3'  DT A 236      -2.441-160.215 -86.357 
ATOM   4848  O3'  DT A 236      -3.789-159.774 -86.463 
ATOM   4849  C2'  DT A 236      -1.976-160.015 -84.915 
ATOM   4850  C1'  DT A 236      -2.722-161.207 -84.322 
ATOM   4851  N1   DT A 236      -2.223-161.620 -82.981 
ATOM   4852  C2   DT A 236      -3.150-162.102 -82.089 
ATOM   4853  O2   DT A 236      -4.336-162.200 -82.354 
ATOM   4854  N3   DT A 236      -2.650-162.474 -80.857 
ATOM   4855  C4   DT A 236      -1.332-162.406 -80.453 
ATOM   4856  O4   DT A 236      -1.004-162.769 -79.322 
ATOM   4857  C5   DT A 236      -0.434-161.887 -81.458 
ATOM   4858  C7   DT A 236       1.019-161.780 -81.100 
ATOM   4859  C6   DT A 236      -0.894-161.518 -82.664 
ATOM   4860  P    DA A 237      -4.097-158.388 -87.201 
ATOM   4861  OP1  DA A 237      -4.165-158.609 -88.663 
ATOM   4862  OP2  DA A 237      -3.136-157.359 -86.744 
ATOM   4863  O5'  DA A 237      -5.556-158.047 -86.639 
ATOM   4864  C5'  DA A 237      -6.436-159.130 -86.281 
ATOM   4865  C4'  DA A 237      -7.122-158.827 -84.964 
ATOM   4866  O4'  DA A 237      -6.345-159.278 -83.818 
ATOM   4867  C3'  DA A 237      -7.382-157.349 -84.674 
ATOM   4868  O3'  DA A 237      -8.629-157.225 -84.002 
ATOM   4869  C2'  DA A 237      -6.269-156.942 -83.709 
ATOM   4870  C1'  DA A 237      -6.282-158.219 -82.875 
ATOM   4871  N9   DA A 237      -5.057-158.408 -82.049 
ATOM   4872  C8   DA A 237      -3.771-158.056 -82.346 
ATOM   4873  N7   DA A 237      -2.917-158.353 -81.415 
ATOM   4874  C5   DA A 237      -3.693-158.947 -80.428 
ATOM   4875  C6   DA A 237      -3.373-159.488 -79.172 
ATOM   4876  N6   DA A 237      -2.130-159.518 -78.673 
ATOM   4877  N1   DA A 237      -4.384-159.997 -78.443 
ATOM   4878  C2   DA A 237      -5.619-159.964 -78.944 
ATOM   4879  N3   DA A 237      -6.034-159.488 -80.097 
ATOM   4880  C4   DA A 237      -5.003-158.984 -80.807 
ATOM   4881  P    DT A 238      -9.592-156.000 -84.373 
ATOM   4882  OP1  DT A 238     -10.392-156.343 -85.571 
ATOM   4883  OP2  DT A 238      -8.800-154.754 -84.457 
ATOM   4884  O5'  DT A 238     -10.544-155.946 -83.088 
ATOM   4885  C5'  DT A 238     -10.819-157.165 -82.371 
ATOM   4886  C4'  DT A 238     -10.727-156.919 -80.878 
ATOM   4887  O4'  DT A 238      -9.374-157.100 -80.367 
ATOM   4888  C3'  DT A 238     -11.114-155.517 -80.409 
ATOM   4889  O3'  DT A 238     -11.786-155.618 -79.160 
ATOM   4890  C2'  DT A 238      -9.781-154.802 -80.186 
ATOM   4891  C1'  DT A 238      -9.050-155.983 -79.554 
ATOM   4892  N1   DT A 238      -7.569-155.833 -79.542 
ATOM   4893  C2   DT A 238      -6.895-156.361 -78.466 
ATOM   4894  O2   DT A 238      -7.458-156.931 -77.547 
ATOM   4895  N3   DT A 238      -5.524-156.202 -78.489 
ATOM   4896  C4   DT A 238      -4.788-155.577 -79.474 
ATOM   4897  O4   DT A 238      -3.561-155.496 -79.384 
ATOM   4898  C5   DT A 238      -5.582-155.056 -80.561 
ATOM   4899  C7   DT A 238      -4.860-154.359 -81.678 
ATOM   4900  C6   DT A 238      -6.917-155.195 -80.565 
ATOM   4901  P    DA A 239     -13.043-154.667 -78.876 
ATOM   4902  OP1  DA A 239     -14.262-155.269 -79.461 
ATOM   4903  OP2  DA A 239     -12.728-153.288 -79.307 
ATOM   4904  O5'  DA A 239     -13.128-154.725 -77.279 
ATOM   4905  C5'  DA A 239     -12.685-155.914 -76.599 
ATOM   4906  C4'  DA A 239     -11.856-155.540 -75.387 
ATOM   4907  O4'  DA A 239     -10.445-155.379 -75.708 
ATOM   4908  C3'  DA A 239     -12.231-154.225 -74.705 
ATOM   4909  O3'  DA A 239     -12.075-154.375 -73.299 
ATOM   4910  C2'  DA A 239     -11.194-153.220 -75.204 
ATOM   4911  C1'  DA A 239      -9.993-154.159 -75.140 
ATOM   4912  N9   DA A 239      -8.821-153.688 -75.929 
ATOM   4913  C8   DA A 239      -8.814-152.999 -77.108 
ATOM   4914  N7   DA A 239      -7.625-152.728 -77.551 
ATOM   4915  C5   DA A 239      -6.780-153.278 -76.597 
ATOM   4916  C6   DA A 239      -5.380-153.329 -76.487 
ATOM   4917  N6   DA A 239      -4.548-152.794 -77.391 
ATOM   4918  N1   DA A 239      -4.866-153.953 -75.411 
ATOM   4919  C2   DA A 239      -5.698-154.483 -74.517 
ATOM   4920  N3   DA A 239      -7.013-154.498 -74.512 
ATOM   4921  C4   DA A 239      -7.503-153.867 -75.599 
ATOM   4922  P    DG A 240     -13.152-153.704 -72.322 
ATOM   4923  OP1  DG A 240     -14.320-154.602 -72.181 
ATOM   4924  OP2  DG A 240     -13.443-152.327 -72.776 
ATOM   4925  O5'  DG A 240     -12.341-153.656 -70.943 
ATOM   4926  C5'  DG A 240     -11.346-154.663 -70.683 
ATOM   4927  C4'  DG A 240     -10.101-154.024 -70.099 
ATOM   4928  O4'  DG A 240      -9.170-153.582 -71.128 
ATOM   4929  C3'  DG A 240     -10.331-152.775 -69.249 
ATOM   4930  O3'  DG A 240      -9.408-152.777 -68.168 
ATOM   4931  C2'  DG A 240      -9.990-151.608 -70.176 
ATOM   4932  C1'  DG A 240      -8.772-152.253 -70.831 
ATOM   4933  N9   DG A 240      -8.358-151.598 -72.103 
ATOM   4934  C8   DG A 240      -9.139-151.007 -73.073 
ATOM   4935  N7   DG A 240      -8.458-150.517 -74.081 
ATOM   4936  C5   DG A 240      -7.133-150.803 -73.755 
ATOM   4937  C6   DG A 240      -5.937-150.517 -74.464 
ATOM   4938  O6   DG A 240      -5.798-149.945 -75.541 
ATOM   4939  N1   DG A 240      -4.810-150.984 -73.773 
ATOM   4940  C2   DG A 240      -4.836-151.641 -72.558 
ATOM   4941  N2   DG A 240      -3.651-152.007 -72.064 
ATOM   4942  N3   DG A 240      -5.959-151.909 -71.895 
ATOM   4943  C4   DG A 240      -7.061-151.462 -72.551 
ATOM   4944  P    DT A 241      -9.902-152.286 -66.726 
ATOM   4945  OP1  DT A 241     -10.568-153.405 -66.022 
ATOM   4946  OP2  DT A 241     -10.694-151.045 -66.869 
ATOM   4947  O5'  DT A 241      -8.508-151.955 -66.012 
ATOM   4948  C5'  DT A 241      -7.334-152.696 -66.393 
ATOM   4949  C4'  DT A 241      -6.155-151.756 -66.548 
ATOM   4950  O4'  DT A 241      -6.060-151.201 -67.891 
ATOM   4951  C3'  DT A 241      -6.162-150.526 -65.641 
ATOM   4952  O3'  DT A 241      -4.827-150.243 -65.239 
ATOM   4953  C2'  DT A 241      -6.650-149.387 -66.536 
ATOM   4954  C1'  DT A 241      -5.875-149.798 -67.784 
ATOM   4955  N1   DT A 241      -6.379-149.169 -69.036 
ATOM   4956  C2   DT A 241      -5.449-148.857 -69.998 
ATOM   4957  O2   DT A 241      -4.257-149.074 -69.863 
ATOM   4958  N3   DT A 241      -5.952-148.274 -71.145 
ATOM   4959  C4   DT A 241      -7.276-147.985 -71.402 
ATOM   4960  O4   DT A 241      -7.607-147.461 -72.468 
ATOM   4961  C5   DT A 241      -8.177-148.348 -70.334 
ATOM   4962  C7   DT A 241      -9.638-148.067 -70.532 
ATOM   4963  C6   DT A 241      -7.715-148.916 -69.208 
ATOM   4964  P    DG A 242      -4.554-149.762 -63.737 
ATOM   4965  OP1  DG A 242      -4.458-150.942 -62.848 
ATOM   4966  OP2  DG A 242      -5.553-148.740 -63.354 
ATOM   4967  O5'  DG A 242      -3.115-149.079 -63.880 
ATOM   4968  C5'  DG A 242      -2.204-149.572 -64.882 
ATOM   4969  C4'  DG A 242      -1.546-148.410 -65.601 
ATOM   4970  O4'  DG A 242      -2.323-147.953 -66.745 
ATOM   4971  C3'  DG A 242      -1.337-147.145 -64.769 
ATOM   4972  O3'  DG A 242      -0.102-146.546 -65.144 
ATOM   4973  C2'  DG A 242      -2.475-146.215 -65.185 
ATOM   4974  C1'  DG A 242      -2.433-146.540 -66.675 
ATOM   4975  N9   DG A 242      -3.662-146.135 -67.413 
ATOM   4976  C8   DG A 242      -4.972-146.126 -66.985 
ATOM   4977  N7   DG A 242      -5.825-145.708 -67.887 
ATOM   4978  C5   DG A 242      -5.025-145.419 -68.991 
ATOM   4979  C6   DG A 242      -5.381-144.927 -70.274 
ATOM   4980  O6   DG A 242      -6.494-144.642 -70.707 
ATOM   4981  N1   DG A 242      -4.255-144.775 -71.095 
ATOM   4982  C2   DG A 242      -2.955-145.062 -70.724 
ATOM   4983  N2   DG A 242      -2.020-144.850 -71.653 
ATOM   4984  N3   DG A 242      -2.622-145.523 -69.520 
ATOM   4985  C4   DG A 242      -3.704-145.675 -68.712 
ATOM   4986  P    DT A 243       0.825-145.903 -64.009 
ATOM   4987  OP1  DT A 243       1.650-146.961 -63.384 
ATOM   4988  OP2  DT A 243      -0.007-145.099 -63.086 
ATOM   4989  O5'  DT A 243       1.757-144.934 -64.875 
ATOM   4990  C5'  DT A 243       2.061-145.290 -66.237 
ATOM   4991  C4'  DT A 243       1.942-144.072 -67.131 
ATOM   4992  O4'  DT A 243       0.590-143.886 -67.638 
ATOM   4993  C3'  DT A 243       2.277-142.731 -66.477 
ATOM   4994  O3'  DT A 243       2.937-141.907 -67.430 
ATOM   4995  C2'  DT A 243       0.919-142.108 -66.153 
ATOM   4996  C1'  DT A 243       0.219-142.530 -67.440 
ATOM   4997  N1   DT A 243      -1.267-142.463 -67.364 
ATOM   4998  C2   DT A 243      -1.937-142.106 -68.509 
ATOM   4999  O2   DT A 243      -1.369-141.850 -69.558 
ATOM   5000  N3   DT A 243      -3.313-142.053 -68.400 
ATOM   5001  C4   DT A 243      -4.055-142.322 -67.269 
ATOM   5002  O4   DT A 243      -5.285-142.241 -67.292 
ATOM   5003  C5   DT A 243      -3.263-142.687 -66.118 
ATOM   5004  C7   DT A 243      -3.993-142.995 -64.843 
ATOM   5005  C6   DT A 243      -1.924-142.746 -66.195 
ATOM   5006  P    DA A 244       4.158-140.990 -66.950 
ATOM   5007  OP1  DA A 244       5.403-141.790 -66.938 
ATOM   5008  OP2  DA A 244       3.805-140.319 -65.679 
ATOM   5009  O5'  DA A 244       4.223-139.909 -68.128 
ATOM   5010  C5'  DA A 244       3.812-140.294 -69.452 
ATOM   5011  C4'  DA A 244       2.955-139.205 -70.065 
ATOM   5012  O4'  DA A 244       1.543-139.360 -69.743 
ATOM   5013  C3'  DA A 244       3.278-137.777 -69.626 
ATOM   5014  O3'  DA A 244       3.109-136.903 -70.736 
ATOM   5015  C2'  DA A 244       2.215-137.444 -68.579 
ATOM   5016  C1'  DA A 244       1.045-138.107 -69.299 
ATOM   5017  N9   DA A 244      -0.131-138.362 -68.421 
ATOM   5018  C8   DA A 244      -0.145-138.698 -67.096 
ATOM   5019  N7   DA A 244      -1.336-138.853 -66.608 
ATOM   5020  C5   DA A 244      -2.176-138.603 -67.684 
ATOM   5021  C6   DA A 244      -3.574-138.608 -67.816 
ATOM   5022  N6   DA A 244      -4.412-138.886 -66.807 
ATOM   5023  N1   DA A 244      -4.083-138.314 -69.028 
ATOM   5024  C2   DA A 244      -3.245-138.039 -70.026 
ATOM   5025  N3   DA A 244      -1.931-138.004 -70.022 
ATOM   5026  C4   DA A 244      -1.447-138.301 -68.799 
ATOM   5027  P    DT A 245       4.150-135.707 -70.948 
ATOM   5028  OP1  DT A 245       5.346-136.210 -71.662 
ATOM   5029  OP2  DT A 245       4.402-135.034 -69.655 
ATOM   5030  O5'  DT A 245       3.321-134.732 -71.908 
ATOM   5031  C5'  DT A 245       2.355-135.299 -72.812 
ATOM   5032  C4'  DT A 245       1.083-134.475 -72.796 
ATOM   5033  O4'  DT A 245       0.151-134.911 -71.765 
ATOM   5034  C3'  DT A 245       1.262-132.981 -72.524 
ATOM   5035  O3'  DT A 245       0.324-132.255 -73.310 
ATOM   5036  C2'  DT A 245       0.894-132.810 -71.050 
ATOM   5037  C1'  DT A 245      -0.294-133.768 -71.051 
ATOM   5038  N1   DT A 245      -0.711-134.206 -69.691 
ATOM   5039  C2   DT A 245      -2.053-134.414 -69.485 
ATOM   5040  O2   DT A 245      -2.890-134.257 -70.357 
ATOM   5041  N3   DT A 245      -2.403-134.819 -68.211 
ATOM   5042  C4   DT A 245      -1.541-135.027 -67.153 
ATOM   5043  O4   DT A 245      -1.972-135.390 -66.057 
ATOM   5044  C5   DT A 245      -0.153-134.783 -67.466 
ATOM   5045  C7   DT A 245       0.851-134.986 -66.370 
ATOM   5046  C6   DT A 245       0.215-134.388 -68.696 
ATOM   5047  P    DG A 246       0.783-130.878 -73.988 
ATOM   5048  OP1  DG A 246       1.476-131.161 -75.265 
ATOM   5049  OP2  DG A 246       1.536-130.069 -73.006 
ATOM   5050  O5'  DG A 246      -0.630-130.187 -74.283 
ATOM   5051  C5'  DG A 246      -1.774-131.020 -74.545 
ATOM   5052  C4'  DG A 246      -2.981-130.496 -73.792 
ATOM   5053  O4'  DG A 246      -3.077-131.045 -72.447 
ATOM   5054  C3'  DG A 246      -3.026-128.984 -73.576 
ATOM   5055  O3'  DG A 246      -4.374-128.543 -73.683 
ATOM   5056  C2'  DG A 246      -2.561-128.784 -72.134 
ATOM   5057  C1'  DG A 246      -3.307-129.976 -71.542 
ATOM   5058  N9   DG A 246      -2.807-130.389 -70.200 
ATOM   5059  C8   DG A 246      -1.523-130.360 -69.703 
ATOM   5060  N7   DG A 246      -1.417-130.798 -68.471 
ATOM   5061  C5   DG A 246      -2.724-131.139 -68.129 
ATOM   5062  C6   DG A 246      -3.244-131.671 -66.919 
ATOM   5063  O6   DG A 246      -2.645-131.955 -65.885 
ATOM   5064  N1   DG A 246      -4.629-131.869 -67.000 
ATOM   5065  C2   DG A 246      -5.410-131.591 -68.105 
ATOM   5066  N2   DG A 246      -6.714-131.852 -67.980 
ATOM   5067  N3   DG A 246      -4.923-131.093 -69.239 
ATOM   5068  C4   DG A 246      -3.580-130.894 -69.177 
ATOM   5069  P    DC A 247      -4.681-127.157 -74.420 
ATOM   5070  OP1  DC A 247      -4.750-127.378 -75.882 
ATOM   5071  OP2  DC A 247      -3.721-126.128 -73.964 
ATOM   5072  O5'  DC A 247      -6.140-126.816 -73.858 
ATOM   5073  C5'  DC A 247      -7.020-127.899 -73.501 
ATOM   5074  C4'  DC A 247      -7.706-127.596 -72.184 
ATOM   5075  O4'  DC A 247      -6.930-128.047 -71.037 
ATOM   5076  C3'  DC A 247      -7.967-126.118 -71.893 
ATOM   5077  O3'  DC A 247      -9.214-125.994 -71.222 
ATOM   5078  C2'  DC A 247      -6.853-125.711 -70.928 
ATOM   5079  C1'  DC A 247      -6.866-126.988 -70.094 
ATOM   5080  N1   DC A 247      -5.641-127.177 -69.268 
ATOM   5081  C2   DC A 247      -5.784-127.787 -68.024 
ATOM   5082  O2   DC A 247      -6.911-128.143 -67.661 
ATOM   5083  N3   DC A 247      -4.679-127.967 -67.256 
ATOM   5084  C4   DC A 247      -3.476-127.566 -67.686 
ATOM   5085  N4   DC A 247      -2.429-127.765 -66.900 
ATOM   5086  C5   DC A 247      -3.308-126.936 -68.962 
ATOM   5087  C6   DC A 247      -4.424-126.765 -69.714 
ATOM   5088  P    DC A 248     -10.177-124.769 -71.593 
ATOM   5089  OP1  DC A 248     -10.977-125.112 -72.790 
ATOM   5090  OP2  DC A 248      -9.384-123.523 -71.676 
ATOM   5091  O5'  DC A 248     -11.129-124.715 -70.308 
ATOM   5092  C5'  DC A 248     -11.404-125.934 -69.590 
ATOM   5093  C4'  DC A 248     -11.311-125.688 -68.097 
ATOM   5094  O4'  DC A 248      -9.959-125.868 -67.587 
ATOM   5095  C3'  DC A 248     -11.698-124.286 -67.628 
ATOM   5096  O3'  DC A 248     -12.371-124.387 -66.379 
ATOM   5097  C2'  DC A 248     -10.365-123.571 -67.406 
ATOM   5098  C1'  DC A 248      -9.635-124.752 -66.773 
ATOM   5099  N1   DC A 248      -8.153-124.602 -66.761 
ATOM   5100  C2   DC A 248      -7.456-125.131 -65.678 
ATOM   5101  O2   DC A 248      -8.090-125.698 -64.779 
ATOM   5102  N3   DC A 248      -6.104-125.005 -65.647 
ATOM   5103  C4   DC A 248      -5.454-124.384 -66.641 
ATOM   5104  N4   DC A 248      -4.136-124.287 -66.564 
ATOM   5105  C5   DC A 248      -6.153-123.833 -67.763 
ATOM   5106  C6   DC A 248      -7.503-123.969 -67.775 
ATOM   5107  P    DG A 249     -13.628-123.436 -66.095 
ATOM   5108  OP1  DG A 249     -14.847-124.038 -66.681 
ATOM   5109  OP2  DG A 249     -13.312-122.057 -66.527 
ATOM   5110  O5'  DG A 249     -13.712-123.494 -64.499 
ATOM   5111  C5'  DG A 249     -13.270-124.683 -63.819 
ATOM   5112  C4'  DG A 249     -12.441-124.309 -62.606 
ATOM   5113  O4'  DG A 249     -11.030-124.148 -62.927 
ATOM   5114  C3'  DG A 249     -12.816-122.994 -61.924 
ATOM   5115  O3'  DG A 249     -12.660-123.144 -60.518 
ATOM   5116  C2'  DG A 249     -11.778-121.989 -62.423 
ATOM   5117  C1'  DG A 249     -10.578-122.928 -62.360 
ATOM   5118  N9   DG A 249      -9.406-122.457 -63.148 
ATOM   5119  C8   DG A 249      -9.379-121.761 -64.338 
ATOM   5120  N7   DG A 249      -8.172-121.495 -64.774 
ATOM   5121  C5   DG A 249      -7.339-122.053 -63.805 
ATOM   5122  C6   DG A 249      -5.923-122.086 -63.726 
ATOM   5123  O6   DG A 249      -5.098-121.623 -64.507 
ATOM   5124  N1   DG A 249      -5.490-122.756 -62.572 
ATOM   5125  C2   DG A 249      -6.317-123.319 -61.621 
ATOM   5126  N2   DG A 249      -5.708-123.915 -60.593 
ATOM   5127  N3   DG A 249      -7.646-123.288 -61.696 
ATOM   5128  C4   DG A 249      -8.082-122.642 -62.809 
ATOM   5129  P    DT A 250     -13.737-122.473 -59.541 
ATOM   5130  OP1  DT A 250     -14.905-123.371 -59.401 
ATOM   5131  OP2  DT A 250     -14.027-121.096 -59.995 
ATOM   5132  O5'  DT A 250     -12.925-122.425 -58.163 
ATOM   5133  C5'  DT A 250     -11.930-123.432 -57.902 
ATOM   5134  C4'  DT A 250     -10.686-122.793 -57.319 
ATOM   5135  O4'  DT A 250      -9.754-122.351 -58.348 
ATOM   5136  C3'  DT A 250     -10.916-121.543 -56.469 
ATOM   5137  O3'  DT A 250      -9.993-121.546 -55.387 
ATOM   5138  C2'  DT A 250     -10.574-120.377 -57.395 
ATOM   5139  C1'  DT A 250      -9.356-121.022 -58.050 
ATOM   5140  N1   DT A 250      -8.943-120.367 -59.323 
ATOM   5141  C2   DT A 250      -7.597-120.328 -59.598 
ATOM   5142  O2   DT A 250      -6.755-120.801 -58.855 
ATOM   5143  N3   DT A 250      -7.252-119.713 -60.785 
ATOM   5144  C4   DT A 250      -8.119-119.147 -61.697 
ATOM   5145  O4   DT A 250      -7.691-118.623 -62.728 
ATOM   5146  C5   DT A 250      -9.510-119.237 -61.321 
ATOM   5147  C7   DT A 250     -10.522-118.645 -62.258 
ATOM   5148  C6   DT A 250      -9.874-119.829 -60.172 
ATOM   5149  P    DT A 251     -10.486-121.055 -53.945 
ATOM   5150  OP1  DT A 251     -11.152-122.174 -53.241 
ATOM   5151  OP2  DT A 251     -11.278-119.814 -54.088 
ATOM   5152  O5'  DT A 251      -9.092-120.724 -53.231 
ATOM   5153  C5'  DT A 251      -7.918-121.465 -53.613 
ATOM   5154  C4'  DT A 251      -6.739-120.525 -53.768 
ATOM   5155  O4'  DT A 251      -6.644-119.970 -55.111 
ATOM   5156  C3'  DT A 251      -6.746-119.295 -52.861 
ATOM   5157  O3'  DT A 251      -5.411-119.012 -52.458 
ATOM   5158  C2'  DT A 251      -7.235-118.156 -53.756 
ATOM   5159  C1'  DT A 251      -6.460-118.567 -55.003 
ATOM   5160  N1   DT A 251      -6.963-117.938 -56.256 
ATOM   5161  C2   DT A 251      -6.033-117.626 -57.218 
ATOM   5162  O2   DT A 251      -4.841-117.843 -57.082 
ATOM   5163  N3   DT A 251      -6.536-117.043 -58.365 
ATOM   5164  C4   DT A 251      -7.861-116.754 -58.621 
ATOM   5165  O4   DT A 251      -8.192-116.230 -59.687 
ATOM   5166  C5   DT A 251      -8.762-117.117 -57.554 
ATOM   5167  C7   DT A 251     -10.223-116.836 -57.752 
ATOM   5168  C6   DT A 251      -8.300-117.685 -56.428 
ATOM   5169  P    DA A 252      -5.138-118.531 -50.956 
ATOM   5170  OP1  DA A 252      -5.043-119.711 -50.068 
ATOM   5171  OP2  DA A 252      -6.137-117.509 -50.574 
ATOM   5172  O5'  DA A 252      -3.699-117.848 -51.100 
ATOM   5173  C5'  DA A 252      -2.789-118.341 -52.101 
ATOM   5174  C4'  DA A 252      -2.131-117.179 -52.820 
ATOM   5175  O4'  DA A 252      -2.907-116.722 -53.965 
ATOM   5176  C3'  DA A 252      -1.922-115.914 -51.988 
ATOM   5177  O3'  DA A 252      -0.687-115.315 -52.364 
ATOM   5178  C2'  DA A 252      -3.060-114.984 -52.405 
ATOM   5179  C1'  DA A 252      -3.017-115.309 -53.895 
ATOM   5180  N9   DA A 252      -4.246-114.904 -54.632 
ATOM   5181  C8   DA A 252      -5.538-114.902 -54.191 
ATOM   5182  N7   DA A 252      -6.395-114.490 -55.074 
ATOM   5183  C5   DA A 252      -5.614-114.196 -56.184 
ATOM   5184  C6   DA A 252      -5.931-113.711 -57.464 
ATOM   5185  N6   DA A 252      -7.180-113.423 -57.857 
ATOM   5186  N1   DA A 252      -4.915-113.531 -58.328 
ATOM   5187  C2   DA A 252      -3.676-113.819 -57.931 
ATOM   5188  N3   DA A 252      -3.261-114.275 -56.769 
ATOM   5189  C4   DA A 252      -4.297-114.446 -55.923 
ATOM   5190  P    DA A 253       0.240-114.672 -51.229 
ATOM   5191  OP1  DA A 253       1.066-115.730 -50.604 
ATOM   5192  OP2  DA A 253      -0.591-113.868 -50.305 
ATOM   5193  O5'  DA A 253       1.173-113.702 -52.094 
ATOM   5194  C5'  DA A 253       1.477-114.059 -53.456 
ATOM   5195  C4'  DA A 253       1.357-112.841 -54.350 
ATOM   5196  O4'  DA A 253       0.005-112.655 -54.858 
ATOM   5197  C3'  DA A 253       1.692-111.500 -53.697 
ATOM   5198  O3'  DA A 253       2.352-110.676 -54.649 
ATOM   5199  C2'  DA A 253       0.335-110.877 -53.372 
ATOM   5200  C1'  DA A 253      -0.365-111.299 -54.660 
ATOM   5201  N9   DA A 253      -1.851-111.232 -54.583 
ATOM   5202  C8   DA A 253      -2.658-111.480 -53.510 
ATOM   5203  N7   DA A 253      -3.922-111.335 -53.759 
ATOM   5204  C5   DA A 253      -3.960-110.964 -55.095 
ATOM   5205  C6   DA A 253      -5.020-110.660 -55.965 
ATOM   5206  N6   DA A 253      -6.309-110.684 -55.597 
ATOM   5207  N1   DA A 253      -4.707-110.328 -57.231 
ATOM   5208  C2   DA A 253      -3.424-110.306 -57.592 
ATOM   5209  N3   DA A 253      -2.355-110.569 -56.872 
ATOM   5210  C4   DA A 253      -2.696-110.897 -55.609 
ATOM   5211  P    DC A 254       3.573-109.759 -54.169 
ATOM   5212  OP1  DC A 254       4.819-110.559 -54.157 
ATOM   5213  OP2  DC A 254       3.220-109.088 -52.898 
ATOM   5214  O5'  DC A 254       3.639-108.678 -55.347 
ATOM   5215  C5'  DC A 254       3.227-109.063 -56.672 
ATOM   5216  C4'  DC A 254       2.370-107.974 -57.285 
ATOM   5217  O4'  DC A 254       0.958-108.129 -56.962 
ATOM   5218  C3'  DC A 254       2.694-106.546 -56.845 
ATOM   5219  O3'  DC A 254       2.524-105.672 -57.955 
ATOM   5220  C2'  DC A 254       1.631-106.213 -55.798 
ATOM   5221  C1'  DC A 254       0.461-106.876 -56.518 
ATOM   5222  N1   DC A 254      -0.716-107.131 -55.640 
ATOM   5223  C2   DC A 254      -1.984-107.022 -56.205 
ATOM   5224  O2   DC A 254      -2.080-106.721 -57.400 
ATOM   5225  N3   DC A 254      -3.068-107.249 -55.421 
ATOM   5226  C4   DC A 254      -2.922-107.573 -54.130 
ATOM   5227  N4   DC A 254      -4.011-107.785 -53.407 
ATOM   5228  C5   DC A 254      -1.627-107.690 -53.529 
ATOM   5229  C6   DC A 254      -0.555-107.458 -54.329 
ATOM   5230  P    DA A 255       3.566-104.476 -58.167 
ATOM   5231  OP1  DA A 255       4.761-104.979 -58.881 
ATOM   5232  OP2  DA A 255       3.818-103.803 -56.874 
ATOM   5233  O5'  DA A 255       2.736-103.501 -59.127 
ATOM   5234  C5'  DA A 255       1.770-104.068 -60.031 
ATOM   5235  C4'  DA A 255       0.499-103.244 -60.016 
ATOM   5236  O4'  DA A 255      -0.433-103.680 -58.985 
ATOM   5237  C3'  DA A 255       0.677-101.750 -59.743 
ATOM   5238  O3'  DA A 255      -0.260-101.024 -60.530 
ATOM   5239  C2'  DA A 255       0.310-101.579 -58.270 
ATOM   5240  C1'  DA A 255      -0.878-102.537 -58.271 
ATOM   5241  N9   DA A 255      -1.295-102.975 -56.910 
ATOM   5242  C8   DA A 255      -0.512-103.202 -55.814 
ATOM   5243  N7   DA A 255      -1.176-103.577 -54.765 
ATOM   5244  C5   DA A 255      -2.495-103.601 -55.194 
ATOM   5245  C6   DA A 255      -3.697-103.923 -54.542 
ATOM   5246  N6   DA A 255      -3.765-104.300 -53.257 
ATOM   5247  N1   DA A 255      -4.832-103.842 -55.261 
ATOM   5248  C2   DA A 255      -4.759-103.468 -56.536 
ATOM   5249  N3   DA A 255      -3.701-103.145 -57.248 
ATOM   5250  C4   DA A 255      -2.579-103.234 -56.505 
ATOM   5251  P    DA A 256       0.198 -99.647 -61.207 
ATOM   5252  OP1  DA A 256       0.891 -99.930 -62.484 
ATOM   5253  OP2  DA A 256       0.952 -98.838 -60.225 
ATOM   5254  O5'  DA A 256      -1.215 -98.956 -61.502 
ATOM   5255  C5'  DA A 256      -2.358 -99.789 -61.765 
ATOM   5256  C4'  DA A 256      -3.566 -99.265 -61.011 
ATOM   5257  O4'  DA A 256      -3.661 -99.814 -59.666 
ATOM   5258  C3'  DA A 256      -3.610 -97.753 -60.796 
ATOM   5259  O3'  DA A 256      -4.958 -97.312 -60.902 
ATOM   5260  C2'  DA A 256      -3.145 -97.553 -59.354 
ATOM   5261  C1'  DA A 256      -3.891 -98.745 -58.761 
ATOM   5262  N9   DA A 256      -3.392 -99.158 -57.420 
ATOM   5263  C8   DA A 256      -2.113 -99.123 -56.944 
ATOM   5264  N7   DA A 256      -1.994 -99.552 -55.726 
ATOM   5265  C5   DA A 256      -3.289 -99.898 -55.366 
ATOM   5266  C6   DA A 256      -3.836-100.425 -54.184 
ATOM   5267  N6   DA A 256      -3.108-100.707 -53.094 
ATOM   5268  N1   DA A 256      -5.162-100.651 -54.162 
ATOM   5269  C2   DA A 256      -5.880-100.369 -55.249 
ATOM   5270  N3   DA A 256      -5.483 -99.878 -56.401 
ATOM   5271  C4   DA A 256      -4.152 -99.660 -56.397 
ATOM   5272  P    DC A 257      -5.266 -95.926 -61.639 
ATOM   5273  OP1  DC A 257      -5.334 -96.147 -63.102 
ATOM   5274  OP2  DC A 257      -4.305 -94.897 -61.183 
ATOM   5275  O5'  DC A 257      -6.725 -95.585 -61.077 
ATOM   5276  C5'  DC A 257      -7.605 -96.668 -60.720 
ATOM   5277  C4'  DC A 257      -8.291 -96.365 -59.403 
ATOM   5278  O4'  DC A 257      -7.514 -96.816 -58.257 
ATOM   5279  C3'  DC A 257      -8.551 -94.887 -59.113 
ATOM   5280  O3'  DC A 257      -9.798 -94.762 -58.441 
ATOM   5281  C2'  DC A 257      -7.438 -94.480 -58.147 
ATOM   5282  C1'  DC A 257      -7.451 -95.757 -57.314 
ATOM   5283  N1   DC A 257      -6.226 -95.946 -56.488 
ATOM   5284  C2   DC A 257      -6.368 -96.556 -55.244 
ATOM   5285  O2   DC A 257      -7.495 -96.912 -54.881 
ATOM   5286  N3   DC A 257      -5.264 -96.736 -54.476 
ATOM   5287  C4   DC A 257      -4.061 -96.335 -54.906 
ATOM   5288  N4   DC A 257      -3.013 -96.534 -54.120 
ATOM   5289  C5   DC A 257      -3.892 -95.705 -56.181 
ATOM   5290  C6   DC A 257      -5.008 -95.534 -56.934 
ATOM   5291  P    DA A 258     -10.761 -93.538 -58.812 
ATOM   5292  OP1  DA A 258     -11.561 -93.881 -60.010 
ATOM   5293  OP2  DA A 258      -9.969 -92.292 -58.896 
ATOM   5294  O5'  DA A 258     -11.713 -93.484 -57.527 
ATOM   5295  C5'  DA A 258     -11.988 -94.703 -56.810 
ATOM   5296  C4'  DA A 258     -11.896 -94.457 -55.316 
ATOM   5297  O4'  DA A 258     -10.543 -94.637 -54.806 
ATOM   5298  C3'  DA A 258     -12.283 -93.055 -54.848 
ATOM   5299  O3'  DA A 258     -12.955 -93.156 -53.598 
ATOM   5300  C2'  DA A 258     -10.950 -92.340 -54.625 
ATOM   5301  C1'  DA A 258     -10.219 -93.521 -53.993 
ATOM   5302  N9   DA A 258      -8.738 -93.371 -53.981 
ATOM   5303  C8   DA A 258      -7.938 -92.770 -54.910 
ATOM   5304  N7   DA A 258      -6.675 -92.800 -54.614 
ATOM   5305  C5   DA A 258      -6.632 -93.471 -53.400 
ATOM   5306  C6   DA A 258      -5.571 -93.830 -52.553 
ATOM   5307  N6   DA A 258      -4.287 -93.549 -52.815 
ATOM   5308  N1   DA A 258      -5.878 -94.492 -51.421 
ATOM   5309  C2   DA A 258      -7.155 -94.769 -51.166 
ATOM   5310  N3   DA A 258      -8.225 -94.486 -51.876 
ATOM   5311  C4   DA A 258      -7.890 -93.825 -53.003 
ATOM   5312  P    DA A 259     -14.212 -92.205 -53.315 
ATOM   5313  OP1  DA A 259     -15.431 -92.807 -53.900 
ATOM   5314  OP2  DA A 259     -13.897 -90.826 -53.746 
ATOM   5315  O5'  DA A 259     -14.297 -92.263 -51.718 
ATOM   5316  C5'  DA A 259     -13.854 -93.452 -51.038 
ATOM   5317  C4'  DA A 259     -13.025 -93.078 -49.825 
ATOM   5318  O4'  DA A 259     -11.614 -92.917 -50.146 
ATOM   5319  C3'  DA A 259     -13.400 -91.763 -49.143 
ATOM   5320  O3'  DA A 259     -13.244 -91.913 -47.737 
ATOM   5321  C2'  DA A 259     -12.363 -90.758 -49.643 
ATOM   5322  C1'  DA A 259     -11.162 -91.697 -49.579 
ATOM   5323  N9   DA A 259      -9.990 -91.226 -50.368 
ATOM   5324  C8   DA A 259      -9.983 -90.537 -51.547 
ATOM   5325  N7   DA A 259      -8.794 -90.266 -51.990 
ATOM   5326  C5   DA A 259      -7.949 -90.816 -51.036 
ATOM   5327  C6   DA A 259      -6.549 -90.867 -50.926 
ATOM   5328  N6   DA A 259      -5.717 -90.332 -51.830 
ATOM   5329  N1   DA A 259      -6.035 -91.491 -49.849 
ATOM   5330  C2   DA A 259      -6.867 -92.021 -48.955 
ATOM   5331  N3   DA A 259      -8.182 -92.036 -48.951 
ATOM   5332  C4   DA A 259      -8.672 -91.405 -50.038 
ATOM   5333  P    DG A 260     -14.321 -91.242 -46.761 
ATOM   5334  OP1  DG A 260     -15.489 -92.140 -46.620 
ATOM   5335  OP2  DG A 260     -14.612 -89.865 -47.215 
ATOM   5336  O5'  DG A 260     -13.510 -91.194 -45.382 
ATOM   5337  C5'  DG A 260     -12.515 -92.201 -45.122 
ATOM   5338  C4'  DG A 260     -11.270 -91.562 -44.538 
ATOM   5339  O4'  DG A 260     -10.339 -91.120 -45.567 
ATOM   5340  C3'  DG A 260     -11.500 -90.312 -43.688 
ATOM   5341  O3'  DG A 260     -10.577 -90.315 -42.606 
ATOM   5342  C2'  DG A 260     -11.159 -89.146 -44.615 
ATOM   5343  C1'  DG A 260      -9.941 -89.791 -45.270 
ATOM   5344  N9   DG A 260      -9.527 -89.136 -46.542 
ATOM   5345  C8   DG A 260     -10.308 -88.545 -47.512 
ATOM   5346  N7   DG A 260      -9.627 -88.055 -48.520 
ATOM   5347  C5   DG A 260      -8.302 -88.341 -48.194 
ATOM   5348  C6   DG A 260      -7.106 -88.055 -48.902 
ATOM   5349  O6   DG A 260      -6.967 -87.483 -49.980 
ATOM   5350  N1   DG A 260      -5.979 -88.522 -48.212 
ATOM   5351  C2   DG A 260      -6.005 -89.179 -46.997 
ATOM   5352  N2   DG A 260      -4.819 -89.545 -46.503 
ATOM   5353  N3   DG A 260      -7.128 -89.446 -46.333 
ATOM   5354  C4   DG A 260      -8.230 -89.000 -46.990 
ATOM   5355  P    DC A 261     -11.071 -89.824 -41.164 
ATOM   5356  OP1  DC A 261     -11.737 -90.943 -40.460 
ATOM   5357  OP2  DC A 261     -11.863 -88.583 -41.307 
ATOM   5358  O5'  DC A 261      -9.677 -89.493 -40.451 
ATOM   5359  C5'  DC A 261      -8.503 -90.234 -40.832 
ATOM   5360  C4'  DC A 261      -7.324 -89.294 -40.987 
ATOM   5361  O4'  DC A 261      -7.229 -88.739 -42.330 
ATOM   5362  C3'  DC A 261      -7.331 -88.064 -40.080 
ATOM   5363  O3'  DC A 261      -5.996 -87.781 -39.678 
ATOM   5364  C2'  DC A 261      -7.819 -86.925 -40.975 
ATOM   5365  C1'  DC A 261      -7.044 -87.336 -42.223 
ATOM   5366  N1   DC A 261      -7.548 -86.706 -43.475 
ATOM   5367  C2   DC A 261      -6.617 -86.384 -44.460 
ATOM   5368  O2   DC A 261      -5.423 -86.632 -44.256 
ATOM   5369  N3   DC A 261      -7.056 -85.809 -45.609 
ATOM   5370  C4   DC A 261      -8.359 -85.557 -45.791 
ATOM   5371  N4   DC A 261      -8.737 -84.994 -46.929 
ATOM   5372  C5   DC A 261      -9.332 -85.879 -44.791 
ATOM   5373  C6   DC A 261      -8.874 -86.453 -43.650 
ATOM   5374  P    DA A 262      -5.723 -87.300 -38.176 
ATOM   5375  OP1  DA A 262      -5.627 -88.480 -37.287 
ATOM   5376  OP2  DA A 262      -6.721 -86.278 -37.793 
ATOM   5377  O5'  DA A 262      -4.284 -86.617 -38.319 
ATOM   5378  C5'  DA A 262      -3.373 -87.110 -39.320 
ATOM   5379  C4'  DA A 262      -2.715 -85.948 -40.040 
ATOM   5380  O4'  DA A 262      -3.492 -85.491 -41.184 
ATOM   5381  C3'  DA A 262      -2.506 -84.683 -39.208 
ATOM   5382  O3'  DA A 262      -1.271 -84.084 -39.583 
ATOM   5383  C2'  DA A 262      -3.644 -83.753 -39.624 
ATOM   5384  C1'  DA A 262      -3.602 -84.078 -41.114 
ATOM   5385  N9   DA A 262      -4.831 -83.673 -41.852 
ATOM   5386  C8   DA A 262      -6.123 -83.671 -41.411 
ATOM   5387  N7   DA A 262      -6.979 -83.259 -42.294 
ATOM   5388  C5   DA A 262      -6.198 -82.965 -43.404 
ATOM   5389  C6   DA A 262      -6.515 -82.480 -44.683 
ATOM   5390  N6   DA A 262      -7.765 -82.192 -45.076 
ATOM   5391  N1   DA A 262      -5.499 -82.300 -45.547 
ATOM   5392  C2   DA A 262      -4.260 -82.588 -45.150 
ATOM   5393  N3   DA A 262      -3.846 -83.044 -43.988 
ATOM   5394  C4   DA A 262      -4.882 -83.215 -43.143 
ATOM   5395  P    DT A 263      -0.344 -83.441 -38.448 
ATOM   5396  OP1  DT A 263       0.481 -84.499 -37.823 
ATOM   5397  OP2  DT A 263      -1.176 -82.637 -37.525 
ATOM   5398  O5'  DT A 263       0.588 -82.471 -39.314 
ATOM   5399  C5'  DT A 263       0.892 -82.828 -40.676 
ATOM   5400  C4'  DT A 263       0.773 -81.610 -41.570 
ATOM   5401  O4'  DT A 263      -0.579 -81.424 -42.077 
ATOM   5402  C3'  DT A 263       1.108 -80.269 -40.916 
ATOM   5403  O3'  DT A 263       1.768 -79.445 -41.869 
ATOM   5404  C2'  DT A 263      -0.249 -79.646 -40.592 
ATOM   5405  C1'  DT A 263      -0.950 -80.068 -41.879 
ATOM   5406  N1   DT A 263      -2.436 -80.001 -41.803 
ATOM   5407  C2   DT A 263      -3.106 -79.644 -42.948 
ATOM   5408  O2   DT A 263      -2.538 -79.388 -43.996 
ATOM   5409  N3   DT A 263      -4.482 -79.591 -42.839 
ATOM   5410  C4   DT A 263      -5.224 -79.860 -41.707 
ATOM   5411  O4   DT A 263      -6.454 -79.779 -41.731 
ATOM   5412  C5   DT A 263      -4.432 -80.225 -40.556 
ATOM   5413  C7   DT A 263      -5.162 -80.533 -39.282 
ATOM   5414  C6   DT A 263      -3.093 -80.284 -40.634 
ATOM   5415  P    DT A 264       2.989 -78.528 -41.389 
ATOM   5416  OP1  DT A 264       4.234 -79.328 -41.377 
ATOM   5417  OP2  DT A 264       2.636 -77.857 -40.118 
ATOM   5418  O5'  DT A 264       3.054 -77.447 -42.566 
ATOM   5419  C5'  DT A 264       2.643 -77.832 -43.891 
ATOM   5420  C4'  DT A 264       1.786 -76.743 -44.504 
ATOM   5421  O4'  DT A 264       0.374 -76.898 -44.181 
ATOM   5422  C3'  DT A 264       2.110 -75.315 -44.065 
ATOM   5423  O3'  DT A 264       1.940 -74.441 -45.175 
ATOM   5424  C2'  DT A 264       1.046 -74.982 -43.018 
ATOM   5425  C1'  DT A 264      -0.124 -75.645 -43.737 
ATOM   5426  N1   DT A 264      -1.300 -75.900 -42.859 
ATOM   5427  C2   DT A 264      -2.544 -75.788 -43.432 
ATOM   5428  O2   DT A 264      -2.711 -75.496 -44.603 
ATOM   5429  N3   DT A 264      -3.610 -76.031 -42.587 
ATOM   5430  C4   DT A 264      -3.536 -76.368 -41.251 
ATOM   5431  O4   DT A 264      -4.562 -76.561 -40.596 
ATOM   5432  C5   DT A 264      -2.189 -76.461 -40.741 
ATOM   5433  C7   DT A 264      -2.017 -76.822 -39.295 
ATOM   5434  C6   DT A 264      -1.134 -76.229 -41.540 
ATOM   5435  P    DC A 265       2.981 -73.245 -45.387 
ATOM   5436  OP1  DC A 265       4.177 -73.748 -46.101 
ATOM   5437  OP2  DC A 265       3.233 -72.572 -44.094 
ATOM   5438  O5'  DC A 265       2.152 -72.270 -46.347 
ATOM   5439  C5'  DC A 265       1.186 -72.837 -47.251 
ATOM   5440  C4'  DC A 265      -0.086 -72.013 -47.235 
ATOM   5441  O4'  DC A 265      -1.018 -72.449 -46.204 
ATOM   5442  C3'  DC A 265       0.093 -70.519 -46.963 
ATOM   5443  O3'  DC A 265      -0.845 -69.793 -47.749 
ATOM   5444  C2'  DC A 265      -0.275 -70.348 -45.489 
ATOM   5445  C1'  DC A 265      -1.463 -71.306 -45.490 
ATOM   5446  N1   DC A 265      -1.880 -71.744 -44.130 
ATOM   5447  C2   DC A 265      -3.237 -71.960 -43.904 
ATOM   5448  O2   DC A 265      -4.032 -71.781 -44.835 
ATOM   5449  N3   DC A 265      -3.638 -72.359 -42.670 
ATOM   5450  C4   DC A 265      -2.746 -72.541 -41.689 
ATOM   5451  N4   DC A 265      -3.188 -72.932 -40.503 
ATOM   5452  C5   DC A 265      -1.345 -72.325 -41.899 
ATOM   5453  C6   DC A 265      -0.965 -71.926 -43.139 
ATOM   5454  P    DT A 266      -0.386 -68.416 -48.427 
ATOM   5455  OP1  DT A 266       0.307 -68.699 -49.704 
ATOM   5456  OP2  DT A 266       0.367 -67.607 -47.445 
ATOM   5457  O5'  DT A 266      -1.799 -67.724 -48.722 
ATOM   5458  C5'  DT A 266      -2.943 -68.558 -48.984 
ATOM   5459  C4'  DT A 266      -4.150 -68.034 -48.231 
ATOM   5460  O4'  DT A 266      -4.246 -68.583 -46.885 
ATOM   5461  C3'  DT A 266      -4.195 -66.522 -48.015 
ATOM   5462  O3'  DT A 266      -5.543 -66.081 -48.122 
ATOM   5463  C2'  DT A 266      -3.730 -66.322 -46.573 
ATOM   5464  C1'  DT A 266      -4.475 -67.514 -45.980 
ATOM   5465  N1   DT A 266      -3.976 -67.927 -44.639 
ATOM   5466  C2   DT A 266      -4.904 -68.409 -43.748 
ATOM   5467  O2   DT A 266      -6.089 -68.506 -44.012 
ATOM   5468  N3   DT A 266      -4.404 -68.781 -42.515 
ATOM   5469  C4   DT A 266      -3.086 -68.713 -42.111 
ATOM   5470  O4   DT A 266      -2.757 -69.076 -40.980 
ATOM   5471  C5   DT A 266      -2.188 -68.194 -43.116 
ATOM   5472  C7   DT A 266      -0.734 -68.086 -42.758 
ATOM   5473  C6   DT A 266      -2.647 -67.825 -44.323 
ATOM   5474  P    DA A 267      -5.850 -64.695 -48.859 
ATOM   5475  OP1  DA A 267      -5.919 -64.915 -50.321 
ATOM   5476  OP2  DA A 267      -4.890 -63.666 -48.402 
ATOM   5477  O5'  DA A 267      -7.309 -64.354 -48.297 
ATOM   5478  C5'  DA A 267      -8.189 -65.436 -47.940 
ATOM   5479  C4'  DA A 267      -8.875 -65.134 -46.623 
ATOM   5480  O4'  DA A 267      -8.098 -65.585 -45.476 
ATOM   5481  C3'  DA A 267      -9.136 -63.656 -46.332 
ATOM   5482  O3'  DA A 267     -10.383 -63.531 -45.660 
ATOM   5483  C2'  DA A 267      -8.022 -63.249 -45.367 
ATOM   5484  C1'  DA A 267      -8.035 -64.526 -44.533 
ATOM   5485  N9   DA A 267      -6.810 -64.715 -43.707 
ATOM   5486  C8   DA A 267      -5.524 -64.362 -44.004 
ATOM   5487  N7   DA A 267      -4.671 -64.660 -43.074 
ATOM   5488  C5   DA A 267      -5.446 -65.254 -42.086 
ATOM   5489  C6   DA A 267      -5.127 -65.794 -40.830 
ATOM   5490  N6   DA A 267      -3.883 -65.825 -40.331 
ATOM   5491  N1   DA A 267      -6.138 -66.304 -40.101 
ATOM   5492  C2   DA A 267      -7.372 -66.271 -40.602 
ATOM   5493  N3   DA A 267      -7.787 -65.795 -41.756 
ATOM   5494  C4   DA A 267      -6.757 -65.291 -42.465 
ATOM   5495  P    DT A 268     -11.346 -62.307 -46.032 
ATOM   5496  OP1  DT A 268     -12.146 -62.650 -47.229 
ATOM   5497  OP2  DT A 268     -10.553 -61.061 -46.115 
ATOM   5498  O5'  DT A 268     -12.298 -62.253 -44.746 
ATOM   5499  C5'  DT A 268     -12.573 -63.472 -44.029 
ATOM   5500  C4'  DT A 268     -12.480 -63.226 -42.536 
ATOM   5501  O4'  DT A 268     -11.128 -63.406 -42.026 
ATOM   5502  C3'  DT A 268     -12.867 -61.824 -42.067 
ATOM   5503  O3'  DT A 268     -13.540 -61.925 -40.818 
ATOM   5504  C2'  DT A 268     -11.534 -61.109 -41.845 
ATOM   5505  C1'  DT A 268     -10.804 -62.290 -41.212 
ATOM   5506  N1   DT A 268      -9.322 -62.140 -41.200 
ATOM   5507  C2   DT A 268      -8.649 -62.667 -40.124 
ATOM   5508  O2   DT A 268      -9.211 -63.238 -39.205 
ATOM   5509  N3   DT A 268      -7.277 -62.509 -40.147 
ATOM   5510  C4   DT A 268      -6.541 -61.884 -41.133 
ATOM   5511  O4   DT A 268      -5.314 -61.803 -41.043 
ATOM   5512  C5   DT A 268      -7.336 -61.363 -42.219 
ATOM   5513  C7   DT A 268      -6.613 -60.666 -43.336 
ATOM   5514  C6   DT A 268      -8.671 -61.502 -42.223 
ATOM   5515  P    DT A 269     -14.797 -60.974 -40.534 
ATOM   5516  OP1  DT A 269     -16.016 -61.576 -41.120 
ATOM   5517  OP2  DT A 269     -14.481 -59.594 -40.965 
ATOM   5518  O5'  DT A 269     -14.881 -61.032 -38.938 
ATOM   5519  C5'  DT A 269     -14.439 -62.221 -38.258 
ATOM   5520  C4'  DT A 269     -13.610 -61.847 -37.045 
ATOM   5521  O4'  DT A 269     -12.199 -61.686 -37.366 
ATOM   5522  C3'  DT A 269     -13.985 -60.532 -36.363 
ATOM   5523  O3'  DT A 269     -13.829 -60.682 -34.957 
ATOM   5524  C2'  DT A 269     -12.947 -59.527 -36.862 
ATOM   5525  C1'  DT A 269     -11.747 -60.466 -36.799 
ATOM   5526  N1   DT A 269     -10.575 -59.995 -37.587 
ATOM   5527  C2   DT A 269      -9.327 -60.277 -37.084 
ATOM   5528  O2   DT A 269      -9.155 -60.884 -36.042 
ATOM   5529  N3   DT A 269      -8.265 -59.823 -37.843 
ATOM   5530  C4   DT A 269      -8.346 -59.129 -39.033 
ATOM   5531  O4   DT A 269      -7.323 -58.775 -39.622 
ATOM   5532  C5   DT A 269      -9.697 -58.881 -39.480 
ATOM   5533  C7   DT A 269      -9.874 -58.131 -40.767 
ATOM   5534  C6   DT A 269     -10.747 -59.310 -38.762 
ATOM   5535  P    DG A 270     -14.906 -60.011 -33.980 
ATOM   5536  OP1  DG A 270     -16.074 -60.909 -33.840 
ATOM   5537  OP2  DG A 270     -15.196 -58.633 -34.434 
ATOM   5538  O5'  DG A 270     -14.094 -59.962 -32.602 
ATOM   5539  C5'  DG A 270     -13.099 -60.970 -32.341 
ATOM   5540  C4'  DG A 270     -11.855 -60.331 -31.758 
ATOM   5541  O4'  DG A 270     -10.923 -59.889 -32.786 
ATOM   5542  C3'  DG A 270     -12.085 -59.081 -30.908 
ATOM   5543  O3'  DG A 270     -11.162 -59.084 -29.826 
ATOM   5544  C2'  DG A 270     -11.743 -57.914 -31.834 
ATOM   5545  C1'  DG A 270     -10.525 -58.560 -32.489 
ATOM   5546  N9   DG A 270     -10.112 -57.905 -33.762 
ATOM   5547  C8   DG A 270     -10.892 -57.314 -34.731 
ATOM   5548  N7   DG A 270     -10.212 -56.824 -35.739 
ATOM   5549  C5   DG A 270      -8.887 -57.109 -35.414 
ATOM   5550  C6   DG A 270      -7.690 -56.824 -36.122 
ATOM   5551  O6   DG A 270      -7.552 -56.252 -37.199 
ATOM   5552  N1   DG A 270      -6.563 -57.291 -35.431 
ATOM   5553  C2   DG A 270      -6.589 -57.948 -34.217 
ATOM   5554  N2   DG A 270      -5.404 -58.314 -33.722 
ATOM   5555  N3   DG A 270      -7.712 -58.215 -33.553 
ATOM   5556  C4   DG A 270      -8.815 -57.769 -34.209 
ATOM   5557  P    DA A 271     -11.655 -58.593 -28.384 
ATOM   5558  OP1  DA A 271     -12.321 -59.712 -27.680 
ATOM   5559  OP2  DA A 271     -12.447 -57.352 -28.527 
ATOM   5560  O5'  DA A 271     -10.261 -58.262 -27.670 
ATOM   5561  C5'  DA A 271      -9.087 -59.003 -28.052 
ATOM   5562  C4'  DA A 271      -7.908 -58.063 -28.207 
ATOM   5563  O4'  DA A 271      -7.813 -57.508 -29.550 
ATOM   5564  C3'  DA A 271      -7.915 -56.833 -27.300 
ATOM   5565  O3'  DA A 271      -6.580 -56.550 -26.897 
ATOM   5566  C2'  DA A 271      -8.404 -55.694 -28.194 
ATOM   5567  C1'  DA A 271      -7.629 -56.105 -29.442 
ATOM   5568  N9   DA A 271      -8.132 -55.475 -30.695 
ATOM   5569  C8   DA A 271      -9.418 -55.157 -31.027 
ATOM   5570  N7   DA A 271      -9.538 -54.613 -32.198 
ATOM   5571  C5   DA A 271      -8.238 -54.566 -32.681 
ATOM   5572  C6   DA A 271      -7.691 -54.096 -33.885 
ATOM   5573  N6   DA A 271      -8.423 -53.556 -34.870 
ATOM   5574  N1   DA A 271      -6.358 -54.199 -34.042 
ATOM   5575  C2   DA A 271      -5.635 -54.736 -33.060 
ATOM   5576  N3   DA A 271      -6.033 -55.207 -31.898 
ATOM   5577  C4   DA A 271      -7.369 -55.092 -31.767 
ATOM   5578  P    DT A 272      -6.307 -56.069 -25.395 
ATOM   5579  OP1  DT A 272      -6.212 -57.249 -24.507 
ATOM   5580  OP2  DT A 272      -7.306 -55.047 -25.012 
ATOM   5581  O5'  DT A 272      -4.868 -55.386 -25.539 
ATOM   5582  C5'  DT A 272      -3.958 -55.879 -26.540 
ATOM   5583  C4'  DT A 272      -3.300 -54.717 -27.259 
ATOM   5584  O4'  DT A 272      -4.076 -54.260 -28.403 
ATOM   5585  C3'  DT A 272      -3.090 -53.452 -26.427 
ATOM   5586  O3'  DT A 272      -1.856 -52.853 -26.802 
ATOM   5587  C2'  DT A 272      -4.229 -52.522 -26.844 
ATOM   5588  C1'  DT A 272      -4.186 -52.847 -28.334 
ATOM   5589  N1   DT A 272      -5.415 -52.442 -29.071 
ATOM   5590  C2   DT A 272      -5.254 -52.009 -30.365 
ATOM   5591  O2   DT A 272      -4.167 -51.948 -30.914 
ATOM   5592  N3   DT A 272      -6.416 -51.641 -31.016 
ATOM   5593  C4   DT A 272      -7.692 -51.670 -30.493 
ATOM   5594  O4   DT A 272      -8.657 -51.316 -31.174 
ATOM   5595  C5   DT A 272      -7.759 -52.139 -29.129 
ATOM   5596  C7   DT A 272      -9.113 -52.201 -28.484 
ATOM   5597  C6   DT A 272      -6.647 -52.502 -28.472 
ATOM   5598  P    DA A 273      -0.929 -52.210 -25.667 
ATOM   5599  OP1  DA A 273      -0.103 -53.268 -25.043 
ATOM   5600  OP2  DA A 273      -1.760 -51.406 -24.744 
ATOM   5601  O5'  DA A 273       0.004 -51.240 -26.533 
ATOM   5602  C5'  DA A 273       0.308 -51.597 -27.895 
ATOM   5603  C4'  DA A 273       0.188 -50.379 -28.789 
ATOM   5604  O4'  DA A 273      -1.164 -50.193 -29.296 
ATOM   5605  C3'  DA A 273       0.523 -49.038 -28.136 
ATOM   5606  O3'  DA A 273       1.183 -48.214 -29.088 
ATOM   5607  C2'  DA A 273      -0.834 -48.415 -27.811 
ATOM   5608  C1'  DA A 273      -1.534 -48.837 -29.098 
ATOM   5609  N9   DA A 273      -3.020 -48.770 -29.022 
ATOM   5610  C8   DA A 273      -3.827 -49.018 -27.949 
ATOM   5611  N7   DA A 273      -5.091 -48.873 -28.198 
ATOM   5612  C5   DA A 273      -5.129 -48.501 -29.534 
ATOM   5613  C6   DA A 273      -6.189 -48.198 -30.404 
ATOM   5614  N6   DA A 273      -7.478 -48.222 -30.036 
ATOM   5615  N1   DA A 273      -5.876 -47.866 -31.670 
ATOM   5616  C2   DA A 273      -4.593 -47.844 -32.031 
ATOM   5617  N3   DA A 273      -3.524 -48.106 -31.311 
ATOM   5618  C4   DA A 273      -3.865 -48.435 -30.047 
ATOM   5619  P    DA A 274       2.404 -47.297 -28.608 
ATOM   5620  OP1  DA A 274       3.650 -48.096 -28.596 
ATOM   5621  OP2  DA A 274       2.052 -46.626 -27.337 
ATOM   5622  O5'  DA A 274       2.470 -46.216 -29.786 
ATOM   5623  C5'  DA A 274       2.058 -46.601 -31.111 
ATOM   5624  C4'  DA A 274       1.201 -45.512 -31.723 
ATOM   5625  O4'  DA A 274      -0.211 -45.667 -31.401 
ATOM   5626  C3'  DA A 274       1.525 -44.084 -31.284 
ATOM   5627  O3'  DA A 274       1.355 -43.210 -32.394 
ATOM   5628  C2'  DA A 274       0.462 -43.751 -30.237 
ATOM   5629  C1'  DA A 274      -0.708 -44.414 -30.957 
ATOM   5630  N9   DA A 274      -1.885 -44.669 -30.079 
ATOM   5631  C8   DA A 274      -1.898 -45.005 -28.755 
ATOM   5632  N7   DA A 274      -3.089 -45.160 -28.266 
ATOM   5633  C5   DA A 274      -3.929 -44.910 -29.342 
ATOM   5634  C6   DA A 274      -5.327 -44.915 -29.474 
ATOM   5635  N6   DA A 274      -6.165 -45.193 -28.465 
ATOM   5636  N1   DA A 274      -5.836 -44.621 -30.686 
ATOM   5637  C2   DA A 274      -4.998 -44.346 -31.684 
ATOM   5638  N3   DA A 274      -3.684 -44.311 -31.680 
ATOM   5639  C4   DA A 274      -3.200 -44.608 -30.457 
ATOM   5640  P    DG A 275       2.397 -42.014 -32.606 
ATOM   5641  OP1  DG A 275       3.592 -42.517 -33.320 
ATOM   5642  OP2  DG A 275       2.649 -41.341 -31.313 
ATOM   5643  O5'  DG A 275       1.567 -41.039 -33.566 
ATOM   5644  C5'  DG A 275       0.601 -41.606 -34.470 
ATOM   5645  C4'  DG A 275      -0.670 -40.782 -34.455 
ATOM   5646  O4'  DG A 275      -1.602 -41.218 -33.423 
ATOM   5647  C3'  DG A 275      -0.492 -39.288 -34.182 
ATOM   5648  O3'  DG A 275      -1.429 -38.562 -34.968 
ATOM   5649  C2'  DG A 275      -0.859 -39.117 -32.708 
ATOM   5650  C1'  DG A 275      -2.047 -40.075 -32.709 
ATOM   5651  N9   DG A 275      -2.464 -40.513 -31.349 
ATOM   5652  C8   DG A 275      -1.690 -40.746 -30.233 
ATOM   5653  N7   DG A 275      -2.372 -41.125 -29.180 
ATOM   5654  C5   DG A 275      -3.692 -41.144 -29.628 
ATOM   5655  C6   DG A 275      -4.887 -41.475 -28.940 
ATOM   5656  O6   DG A 275      -5.030 -41.827 -27.771 
ATOM   5657  N1   DG A 275      -6.009 -41.360 -29.774 
ATOM   5658  C2   DG A 275      -5.978 -40.975 -31.100 
ATOM   5659  N2   DG A 275      -7.156 -40.928 -31.724 
ATOM   5660  N3   DG A 275      -4.855 -40.665 -31.746 
ATOM   5661  C4   DG A 275      -3.759 -40.771 -30.951 
ATOM   5662  P    DG A 276      -0.971 -37.185 -35.646 
ATOM   5663  OP1  DG A 276      -0.278 -37.468 -36.923 
ATOM   5664  OP2  DG A 276      -0.217 -36.376 -34.664 
ATOM   5665  O5'  DG A 276      -2.384 -36.493 -35.941 
ATOM   5666  C5'  DG A 276      -3.527 -37.327 -36.204 
ATOM   5667  C4'  DG A 276      -4.735 -36.803 -35.450 
ATOM   5668  O4'  DG A 276      -4.830 -37.352 -34.105 
ATOM   5669  C3'  DG A 276      -4.779 -35.291 -35.235 
ATOM   5670  O3'  DG A 276      -6.127 -34.850 -35.341 
ATOM   5671  C2'  DG A 276      -4.314 -35.091 -33.792 
ATOM   5672  C1'  DG A 276      -5.060 -36.283 -33.200 
ATOM   5673  N9   DG A 276      -4.561 -36.696 -31.859 
ATOM   5674  C8   DG A 276      -3.276 -36.667 -31.362 
ATOM   5675  N7   DG A 276      -3.171 -37.105 -30.129 
ATOM   5676  C5   DG A 276      -4.478 -37.446 -29.787 
ATOM   5677  C6   DG A 276      -4.997 -37.978 -28.578 
ATOM   5678  O6   DG A 276      -4.399 -38.261 -27.543 
ATOM   5679  N1   DG A 276      -6.382 -38.176 -28.658 
ATOM   5680  C2   DG A 276      -7.164 -37.898 -29.763 
ATOM   5681  N2   DG A 276      -8.467 -38.159 -29.639 
ATOM   5682  N3   DG A 276      -6.676 -37.399 -30.897 
ATOM   5683  C4   DG A 276      -5.334 -37.201 -30.835 
ATOM   5684  P    DT A 277      -6.435 -33.464 -36.078 
ATOM   5685  OP1  DT A 277      -6.503 -33.684 -37.541 
ATOM   5686  OP2  DT A 277      -5.474 -32.435 -35.622 
ATOM   5687  O5'  DT A 277      -7.894 -33.123 -35.516 
ATOM   5688  C5'  DT A 277      -8.774 -34.205 -35.159 
ATOM   5689  C4'  DT A 277      -9.460 -33.902 -33.842 
ATOM   5690  O4'  DT A 277      -8.683 -34.354 -32.696 
ATOM   5691  C3'  DT A 277      -9.720 -32.425 -33.552 
ATOM   5692  O3'  DT A 277     -10.967 -32.300 -32.880 
ATOM   5693  C2'  DT A 277      -8.607 -32.018 -32.586 
ATOM   5694  C1'  DT A 277      -8.620 -33.295 -31.753 
ATOM   5695  N1   DT A 277      -7.395 -33.483 -30.927 
ATOM   5696  C2   DT A 277      -7.552 -34.087 -29.703 
ATOM   5697  O2   DT A 277      -8.633 -34.463 -29.282 
ATOM   5698  N3   DT A 277      -6.395 -34.244 -28.965 
ATOM   5699  C4   DT A 277      -5.125 -33.857 -29.342 
ATOM   5700  O4   DT A 277      -4.164 -34.051 -28.595 
ATOM   5701  C5   DT A 277      -5.061 -33.233 -30.642 
ATOM   5702  C7   DT A 277      -3.715 -32.781 -31.130 
ATOM   5703  C6   DT A 277      -6.170 -33.067 -31.380 
ATOM   5704  P    DA A 278     -11.930 -31.076 -33.251 
ATOM   5705  OP1  DA A 278     -12.730 -31.419 -34.449 
ATOM   5706  OP2  DA A 278     -11.138 -29.830 -33.334 
ATOM   5707  O5'  DA A 278     -12.882 -31.022 -31.966 
ATOM   5708  C5'  DA A 278     -13.157 -32.241 -31.248 
ATOM   5709  C4'  DA A 278     -13.065 -31.995 -29.755 
ATOM   5710  O4'  DA A 278     -11.712 -32.175 -29.245 
ATOM   5711  C3'  DA A 278     -13.451 -30.593 -29.286 
ATOM   5712  O3'  DA A 278     -14.124 -30.694 -28.037 
ATOM   5713  C2'  DA A 278     -12.119 -29.878 -29.064 
ATOM   5714  C1'  DA A 278     -11.388 -31.059 -28.431 
ATOM   5715  N9   DA A 278      -9.907 -30.909 -28.420 
ATOM   5716  C8   DA A 278      -9.107 -30.308 -29.348 
ATOM   5717  N7   DA A 278      -7.844 -30.338 -29.053 
ATOM   5718  C5   DA A 278      -7.801 -31.009 -27.839 
ATOM   5719  C6   DA A 278      -6.740 -31.368 -26.992 
ATOM   5720  N6   DA A 278      -5.456 -31.087 -27.254 
ATOM   5721  N1   DA A 278      -7.047 -32.030 -25.860 
ATOM   5722  C2   DA A 278      -8.324 -32.307 -25.605 
ATOM   5723  N3   DA A 278      -9.394 -32.024 -26.315 
ATOM   5724  C4   DA A 278      -9.059 -31.362 -27.442 
ATOM   5725  P    DA A 279     -15.381 -29.743 -27.754 
ATOM   5726  OP1  DA A 279     -16.600 -30.345 -28.339 
ATOM   5727  OP2  DA A 279     -15.066 -28.363 -28.185 
ATOM   5728  O5'  DA A 279     -15.466 -29.801 -26.157 
ATOM   5729  C5'  DA A 279     -15.023 -30.990 -25.477 
ATOM   5730  C4'  DA A 279     -14.194 -30.616 -24.264 
ATOM   5731  O4'  DA A 279     -12.783 -30.455 -24.585 
ATOM   5732  C3'  DA A 279     -14.569 -29.301 -23.582 
ATOM   5733  O3'  DA A 279     -14.413 -29.451 -22.176 
ATOM   5734  C2'  DA A 279     -13.532 -28.296 -24.081 
ATOM   5735  C1'  DA A 279     -12.331 -29.235 -24.018 
ATOM   5736  N9   DA A 279     -11.159 -28.764 -24.807 
ATOM   5737  C8   DA A 279     -11.152 -28.075 -25.986 
ATOM   5738  N7   DA A 279      -9.963 -27.804 -26.429 
ATOM   5739  C5   DA A 279      -9.118 -28.354 -25.474 
ATOM   5740  C6   DA A 279      -7.718 -28.405 -25.365 
ATOM   5741  N6   DA A 279      -6.886 -27.870 -26.269 
ATOM   5742  N1   DA A 279      -7.204 -29.028 -24.288 
ATOM   5743  C2   DA A 279      -8.036 -29.559 -23.394 
ATOM   5744  N3   DA A 279      -9.351 -29.574 -23.390 
ATOM   5745  C4   DA A 279      -9.841 -28.943 -24.477 
ATOM   5746  P    DC A 280     -15.490 -28.780 -21.200 
ATOM   5747  OP1  DC A 280     -16.658 -29.678 -21.059 
ATOM   5748  OP2  DC A 280     -15.781 -27.402 -21.653 
ATOM   5749  O5'  DC A 280     -14.679 -28.731 -19.821 
ATOM   5750  C5'  DC A 280     -13.683 -29.739 -19.560 
ATOM   5751  C4'  DC A 280     -12.439 -29.100 -18.977 
ATOM   5752  O4'  DC A 280     -11.508 -28.658 -20.006 
ATOM   5753  C3'  DC A 280     -12.669 -27.850 -18.127 
ATOM   5754  O3'  DC A 280     -11.746 -27.853 -17.045 
ATOM   5755  C2'  DC A 280     -12.328 -26.683 -19.054 
ATOM   5756  C1'  DC A 280     -11.110 -27.329 -19.709 
ATOM   5757  N1   DC A 280     -10.696 -26.674 -20.981 
ATOM   5758  C2   DC A 280      -9.335 -26.626 -21.274 
ATOM   5759  O2   DC A 280      -8.535 -27.126 -20.475 
ATOM   5760  N3   DC A 280      -8.938 -26.033 -22.429 
ATOM   5761  C4   DC A 280      -9.836 -25.504 -23.269 
ATOM   5762  N4   DC A 280      -9.399 -24.936 -24.383 
ATOM   5763  C5   DC A 280     -11.241 -25.541 -22.986 
ATOM   5764  C6   DC A 280     -11.618 -26.138 -21.826 
ATOM   5765  P    DA A 281     -12.240 -27.362 -15.603 
ATOM   5766  OP1  DA A 281     -12.906 -28.481 -14.899 
ATOM   5767  OP2  DA A 281     -13.032 -26.121 -15.746 
ATOM   5768  O5'  DA A 281     -10.846 -27.031 -14.890 
ATOM   5769  C5'  DA A 281      -9.672 -27.772 -15.271 
ATOM   5770  C4'  DA A 281      -8.493 -26.832 -15.426 
ATOM   5771  O4'  DA A 281      -8.397 -26.277 -16.769 
ATOM   5772  C3'  DA A 281      -8.500 -25.602 -14.519 
ATOM   5773  O3'  DA A 281      -7.165 -25.319 -14.117 
ATOM   5774  C2'  DA A 281      -8.988 -24.463 -15.414 
ATOM   5775  C1'  DA A 281      -8.213 -24.874 -16.662 
ATOM   5776  N9   DA A 281      -8.716 -24.244 -17.914 
ATOM   5777  C8   DA A 281     -10.003 -23.926 -18.246 
ATOM   5778  N7   DA A 281     -10.122 -23.382 -19.417 
ATOM   5779  C5   DA A 281      -8.822 -23.335 -19.900 
ATOM   5780  C6   DA A 281      -8.275 -22.865 -21.104 
ATOM   5781  N6   DA A 281      -9.008 -22.325 -22.089 
ATOM   5782  N1   DA A 281      -6.942 -22.968 -21.261 
ATOM   5783  C2   DA A 281      -6.219 -23.505 -20.280 
ATOM   5784  N3   DA A 281      -6.617 -23.976 -19.118 
ATOM   5785  C4   DA A 281      -7.954 -23.861 -18.986 
ATOM   5786  P    DA A 282      -6.892 -24.838 -12.615 
ATOM   5787  OP1  DA A 282      -6.796 -26.018 -11.726 
ATOM   5788  OP2  DA A 282      -7.890 -23.816 -12.232 
ATOM   5789  O5'  DA A 282      -5.453 -24.155 -12.758 
ATOM   5790  C5'  DA A 282      -4.542 -24.648 -13.759 
ATOM   5791  C4'  DA A 282      -3.884 -23.486 -14.479 
ATOM   5792  O4'  DA A 282      -4.661 -23.029 -15.623 
ATOM   5793  C3'  DA A 282      -3.675 -22.221 -13.647 
ATOM   5794  O3'  DA A 282      -2.440 -21.622 -14.022 
ATOM   5795  C2'  DA A 282      -4.813 -21.291 -14.063 
ATOM   5796  C1'  DA A 282      -4.771 -21.616 -15.553 
ATOM   5797  N9   DA A 282      -6.000 -21.211 -16.291 
ATOM   5798  C8   DA A 282      -7.292 -21.209 -15.850 
ATOM   5799  N7   DA A 282      -8.148 -20.797 -16.732 
ATOM   5800  C5   DA A 282      -7.367 -20.503 -17.843 
ATOM   5801  C6   DA A 282      -7.684 -20.018 -19.122 
ATOM   5802  N6   DA A 282      -8.934 -19.730 -19.515 
ATOM   5803  N1   DA A 282      -6.668 -19.838 -19.986 
ATOM   5804  C2   DA A 282      -5.429 -20.126 -19.589 
ATOM   5805  N3   DA A 282      -5.015 -20.582 -18.427 
ATOM   5806  C4   DA A 282      -6.051 -20.753 -17.582 
ATOM   5807  P    DG A 283      -1.513 -20.979 -12.887 
ATOM   5808  OP1  DG A 283      -0.688 -22.037 -12.262 
ATOM   5809  OP2  DG A 283      -2.345 -20.175 -11.964 
ATOM   5810  O5'  DG A 283      -0.581 -20.009 -13.753 
ATOM   5811  C5'  DG A 283      -0.277 -20.366 -15.115 
ATOM   5812  C4'  DG A 283      -0.396 -19.148 -16.009 
ATOM   5813  O4'  DG A 283      -1.748 -18.962 -16.516 
ATOM   5814  C3'  DG A 283      -0.061 -17.807 -15.355 
ATOM   5815  O3'  DG A 283       0.599 -16.983 -16.307 
ATOM   5816  C2'  DG A 283      -1.418 -17.184 -15.031 
ATOM   5817  C1'  DG A 283      -2.118 -17.606 -16.318 
ATOM   5818  N9   DG A 283      -3.605 -17.539 -16.241 
ATOM   5819  C8   DG A 283      -4.434 -17.785 -15.169 
ATOM   5820  N7   DG A 283      -5.709 -17.635 -15.434 
ATOM   5821  C5   DG A 283      -5.726 -17.263 -16.778 
ATOM   5822  C6   DG A 283      -6.821 -16.962 -17.629 
ATOM   5823  O6   DG A 283      -8.021 -16.962 -17.369 
ATOM   5824  N1   DG A 283      -6.390 -16.631 -18.921 
ATOM   5825  C2   DG A 283      -5.072 -16.595 -19.335 
ATOM   5826  N2   DG A 283      -4.868 -16.255 -20.611 
ATOM   5827  N3   DG A 283      -4.046 -16.878 -18.537 
ATOM   5828  C4   DG A 283      -4.447 -17.201 -17.279 
ATOM   5829  P    DT A 284       1.820 -16.066 -15.827 
ATOM   5830  OP1  DT A 284       3.065 -16.865 -15.815 
ATOM   5831  OP2  DT A 284       1.467 -15.395 -14.557 
ATOM   5832  O5'  DT A 284       1.885 -14.985 -17.005 
ATOM   5833  C5'  DT A 284       1.474 -15.370 -18.330 
ATOM   5834  C4'  DT A 284       0.617 -14.281 -18.943 
ATOM   5835  O4'  DT A 284      -0.795 -14.436 -18.620 
ATOM   5836  C3'  DT A 284       0.941 -12.853 -18.504 
ATOM   5837  O3'  DT A 284       0.771 -11.979 -19.614 
ATOM   5838  C2'  DT A 284      -0.123 -12.520 -17.456 
ATOM   5839  C1'  DT A 284      -1.293 -13.183 -18.176 
ATOM   5840  N1   DT A 284      -2.469 -13.438 -17.298 
ATOM   5841  C2   DT A 284      -3.713 -13.326 -17.871 
ATOM   5842  O2   DT A 284      -3.880 -13.034 -19.042 
ATOM   5843  N3   DT A 284      -4.779 -13.569 -17.026 
ATOM   5844  C4   DT A 284      -4.705 -13.906 -15.690 
ATOM   5845  O4   DT A 284      -5.731 -14.099 -15.035 
ATOM   5846  C5   DT A 284      -3.358 -13.998 -15.180 
ATOM   5847  C7   DT A 284      -3.186 -14.360 -13.734 
ATOM   5848  C6   DT A 284      -2.303 -13.767 -15.979 
ATOM   5849  P    DC A 285       1.812 -10.783 -19.825 
ATOM   5850  OP1  DC A 285       3.008 -11.286 -20.540 
ATOM   5851  OP2  DC A 285       2.064 -10.110 -18.532 
ATOM   5852  O5'  DC A 285       0.983  -9.808 -20.785 
ATOM   5853  C5'  DC A 285       0.017 -10.375 -21.690 
ATOM   5854  C4'  DC A 285      -1.255  -9.551 -21.674 
ATOM   5855  O4'  DC A 285      -2.187  -9.987 -20.643 
ATOM   5856  C3'  DC A 285      -1.076  -8.057 -21.402 
ATOM   5857  O3'  DC A 285      -2.014  -7.331 -22.188 
ATOM   5858  C2'  DC A 285      -1.444  -7.886 -19.928 
ATOM   5859  C1'  DC A 285      -2.632  -8.844 -19.929 
ATOM   5860  N1   DC A 285      -3.049  -9.282 -18.569 
ATOM   5861  C2   DC A 285      -4.406  -9.498 -18.343 
ATOM   5862  O2   DC A 285      -5.201  -9.319 -19.274 
ATOM   5863  N3   DC A 285      -4.807  -9.897 -17.109 
ATOM   5864  C4   DC A 285      -3.915 -10.079 -16.128 
ATOM   5865  N4   DC A 285      -4.357 -10.470 -14.941 
ATOM   5866  C5   DC A 285      -2.514  -9.862 -16.338 
ATOM   5867  C6   DC A 285      -2.134  -9.464 -17.578 
ATOM   5868  P    DG A 286      -1.555  -5.954 -22.866 
ATOM   5869  OP1  DG A 286      -0.862  -6.237 -24.142 
ATOM   5870  OP2  DG A 286      -0.802  -5.145 -21.883 
ATOM   5871  O5'  DG A 286      -2.968  -5.262 -23.161 
ATOM   5872  C5'  DG A 286      -4.112  -6.096 -23.423 
ATOM   5873  C4'  DG A 286      -5.319  -5.572 -22.669 
ATOM   5874  O4'  DG A 286      -5.415  -6.121 -21.324 
ATOM   5875  C3'  DG A 286      -5.364  -4.060 -22.454 
ATOM   5876  O3'  DG A 286      -6.712  -3.619 -22.560 
ATOM   5877  C2'  DG A 286      -4.899  -3.860 -21.012 
ATOM   5878  C1'  DG A 286      -5.644  -5.052 -20.419 
ATOM   5879  N9   DG A 286      -5.145  -5.465 -19.078 
ATOM   5880  C8   DG A 286      -3.861  -5.436 -18.581 
ATOM   5881  N7   DG A 286      -3.755  -5.873 -17.349 
ATOM   5882  C5   DG A 286      -5.062  -6.215 -17.007 
ATOM   5883  C6   DG A 286      -5.582  -6.747 -15.797 
ATOM   5884  O6   DG A 286      -4.983  -7.030 -14.763 
ATOM   5885  N1   DG A 286      -6.967  -6.945 -15.878 
ATOM   5886  C2   DG A 286      -7.748  -6.667 -16.982 
ATOM   5887  N2   DG A 286      -9.052  -6.928 -16.858 
ATOM   5888  N3   DG A 286      -7.261  -6.168 -18.117 
ATOM   5889  C4   DG A 286      -5.918  -5.970 -18.054 
ATOM   5890  P    DA A 287      -7.019  -2.232 -23.298 
ATOM   5891  OP1  DA A 287      -7.088  -2.453 -24.760 
ATOM   5892  OP2  DA A 287      -6.059  -1.204 -22.841 
ATOM   5893  O5'  DA A 287      -8.478  -1.892 -22.736 
ATOM   5894  C5'  DA A 287      -9.358  -2.974 -22.379 
ATOM   5895  C4'  DA A 287     -10.044  -2.671 -21.062 
ATOM   5896  O4'  DA A 287      -9.267  -3.123 -19.915 
ATOM   5897  C3'  DA A 287     -10.305  -1.194 -20.771 
ATOM   5898  O3'  DA A 287     -11.552  -1.069 -20.099 
ATOM   5899  C2'  DA A 287      -9.191  -0.786 -19.806 
ATOM   5900  C1'  DA A 287      -9.204  -2.064 -18.972 
ATOM   5901  N9   DA A 287      -7.979  -2.252 -18.146 
ATOM   5902  C8   DA A 287      -6.693  -1.900 -18.443 
ATOM   5903  N7   DA A 287      -5.840  -2.198 -17.513 
ATOM   5904  C5   DA A 287      -6.615  -2.792 -16.525 
ATOM   5905  C6   DA A 287      -6.296  -3.332 -15.269 
ATOM   5906  N6   DA A 287      -5.052  -3.363 -14.770 
ATOM   5907  N1   DA A 287      -7.307  -3.842 -14.540 
ATOM   5908  C2   DA A 287      -8.541  -3.809 -15.041 
ATOM   5909  N3   DA A 287      -8.956  -3.333 -16.194 
ATOM   5910  C4   DA A 287      -7.926  -2.829 -16.904 
ATOM   5911  P    DT A 288     -12.515   0.155 -20.470 
ATOM   5912  OP1  DT A 288     -13.315  -0.188 -21.668 
ATOM   5913  OP2  DT A 288     -11.722   1.401 -20.554 
ATOM   5914  O5'  DT A 288     -13.467   0.209 -19.185 
ATOM   5915  C5'  DT A 288     -13.742  -1.010 -18.468 
ATOM   5916  C4'  DT A 288     -13.649  -0.764 -16.975 
ATOM   5917  O4'  DT A 288     -12.297  -0.944 -16.465 
ATOM   5918  C3'  DT A 288     -14.036   0.638 -16.506 
ATOM   5919  O3'  DT A 288     -14.709   0.537 -15.257 
ATOM   5920  C2'  DT A 288     -12.703   1.354 -16.283 
ATOM   5921  C1'  DT A 288     -11.973   0.172 -15.651 
ATOM   5922  N1   DT A 288     -10.491   0.322 -15.639 
ATOM   5923  C2   DT A 288      -9.818  -0.205 -14.563 
ATOM   5924  O2   DT A 288     -10.380  -0.776 -13.644 
ATOM   5925  N3   DT A 288      -8.446  -0.047 -14.586 
ATOM   5926  C4   DT A 288      -7.710   0.579 -15.571 
ATOM   5927  O4   DT A 288      -6.483   0.659 -15.482 
ATOM   5928  C5   DT A 288      -8.505   1.099 -16.658 
ATOM   5929  C7   DT A 288      -7.782   1.797 -17.775 
ATOM   5930  C6   DT A 288      -9.840   0.960 -16.662 
ATOM   5931  P    DG A 289     -15.965   1.488 -14.973 
ATOM   5932  OP1  DG A 289     -17.185   0.887 -15.559 
ATOM   5933  OP2  DG A 289     -15.650   2.868 -15.404 
ATOM   5934  O5'  DG A 289     -16.050   1.430 -13.376 
ATOM   5935  C5'  DG A 289     -15.608   0.241 -12.696 
ATOM   5936  C4'  DG A 289     -14.778   0.615 -11.484 
ATOM   5937  O4'  DG A 289     -13.368   0.776 -11.805 
ATOM   5938  C3'  DG A 289     -15.154   1.930 -10.802 
ATOM   5939  O3'  DG A 289     -14.998   1.780  -9.396 
ATOM   5940  C2'  DG A 289     -14.116   2.935 -11.301 
ATOM   5941  C1'  DG A 289     -12.915   1.996 -11.238 
ATOM   5942  N9   DG A 289     -11.744   2.467 -12.026 
ATOM   5943  C8   DG A 289     -11.717   3.163 -13.216 
ATOM   5944  N7   DG A 289     -10.509   3.429 -13.652 
ATOM   5945  C5   DG A 289      -9.677   2.871 -12.683 
ATOM   5946  C6   DG A 289      -8.261   2.838 -12.604 
ATOM   5947  O6   DG A 289      -7.436   3.302 -13.385 
ATOM   5948  N1   DG A 289      -7.828   2.168 -11.450 
ATOM   5949  C2   DG A 289      -8.654   1.605 -10.499 
ATOM   5950  N2   DG A 289      -8.046   1.010  -9.471 
ATOM   5951  N3   DG A 289      -9.984   1.636 -10.574 
ATOM   5952  C4   DG A 289     -10.420   2.282 -11.687 
ATOM   5953  P    DG A 290     -16.075   2.451  -8.419 
ATOM   5954  OP1  DG A 290     -17.243   1.553  -8.278 
ATOM   5955  OP2  DG A 290     -16.365   3.829  -8.873 
ATOM   5956  O5'  DG A 290     -15.263   2.500  -7.040 
ATOM   5957  C5'  DG A 290     -14.268   1.492  -6.780 
ATOM   5958  C4'  DG A 290     -13.024   2.131  -6.196 
ATOM   5959  O4'  DG A 290     -12.092   2.573  -7.225 
ATOM   5960  C3'  DG A 290     -13.254   3.381  -5.346 
ATOM   5961  O3'  DG A 290     -12.331   3.378  -4.265 
ATOM   5962  C2'  DG A 290     -12.912   4.548  -6.273 
ATOM   5963  C1'  DG A 290     -11.694   3.903  -6.928 
ATOM   5964  N9   DG A 290     -11.281   4.557  -8.201 
ATOM   5965  C8   DG A 290     -12.061   5.148  -9.170 
ATOM   5966  N7   DG A 290     -11.381   5.638 -10.178 
ATOM   5967  C5   DG A 290     -10.056   5.353  -9.852 
ATOM   5968  C6   DG A 290      -8.859   5.638 -10.561 
ATOM   5969  O6   DG A 290      -8.721   6.210 -11.638 
ATOM   5970  N1   DG A 290      -7.732   5.171  -9.870 
ATOM   5971  C2   DG A 290      -7.758   4.515  -8.656 
ATOM   5972  N2   DG A 290      -6.573   4.149  -8.161 
ATOM   5973  N3   DG A 290      -8.881   4.247  -7.992 
ATOM   5974  C4   DG A 290      -9.984   4.693  -8.648 
ATOM   5975  P    DA A 291     -12.824   3.869  -2.823 
ATOM   5976  OP1  DA A 291     -13.490   2.750  -2.119 
ATOM   5977  OP2  DA A 291     -13.616   5.110  -2.966 
ATOM   5978  O5'  DA A 291     -11.430   4.200  -2.109 
ATOM   5979  C5'  DA A 291     -10.256   3.459  -2.490 
ATOM   5980  C4'  DA A 291      -9.077   4.399  -2.645 
ATOM   5981  O4'  DA A 291      -8.982   4.954  -3.988 
ATOM   5982  C3'  DA A 291      -9.084   5.629  -1.738 
ATOM   5983  O3'  DA A 291      -7.749   5.912  -1.336 
ATOM   5984  C2'  DA A 291      -9.573   6.768  -2.633 
ATOM   5985  C1'  DA A 291      -8.797   6.357  -3.881 
ATOM   5986  N9   DA A 291      -9.301   6.987  -5.134 
ATOM   5987  C8   DA A 291     -10.587   7.305  -5.465 
ATOM   5988  N7   DA A 291     -10.707   7.849  -6.637 
ATOM   5989  C5   DA A 291      -9.407   7.896  -7.120 
ATOM   5990  C6   DA A 291      -8.860   8.366  -8.324 
ATOM   5991  N6   DA A 291      -9.592   8.906  -9.308 
ATOM   5992  N1   DA A 291      -7.527   8.263  -8.481 
ATOM   5993  C2   DA A 291      -6.804   7.726  -7.499 
ATOM   5994  N3   DA A 291      -7.202   7.255  -6.337 
ATOM   5995  C4   DA A 291      -8.538   7.371  -6.206 
ATOM   5996  P    DT A 292      -7.476   6.393   0.166 
ATOM   5997  OP1  DT A 292      -7.381   5.213   1.054 
ATOM   5998  OP2  DT A 292      -8.475   7.415   0.549 
ATOM   5999  O5'  DT A 292      -6.037   7.076   0.022 
ATOM   6000  C5'  DT A 292      -5.127   6.583  -0.979 
ATOM   6001  C4'  DT A 292      -4.469   7.745  -1.698 
ATOM   6002  O4'  DT A 292      -5.245   8.202  -2.842 
ATOM   6003  C3'  DT A 292      -4.259   9.010  -0.866 
ATOM   6004  O3'  DT A 292      -3.025   9.609  -1.241 
ATOM   6005  C2'  DT A 292      -5.398   9.940  -1.283 
ATOM   6006  C1'  DT A 292      -5.355   9.615  -2.773 
ATOM   6007  N1   DT A 292      -6.584  10.020  -3.510 
ATOM   6008  C2   DT A 292      -6.423  10.453  -4.804 
ATOM   6009  O2   DT A 292      -5.336  10.514  -5.352 
ATOM   6010  N3   DT A 292      -7.585  10.821  -5.455 
ATOM   6011  C4   DT A 292      -8.861  10.792  -4.932 
ATOM   6012  O4   DT A 292      -9.826  11.147  -5.613 
ATOM   6013  C5   DT A 292      -8.928  10.323  -3.568 
ATOM   6014  C7   DT A 292     -10.281  10.261  -2.922 
ATOM   6015  C6   DT A 292      -7.816   9.960  -2.911 
ATOM   6016  P    DT A 293      -2.098  10.252  -0.106 
ATOM   6017  OP1  DT A 293      -1.272   9.194   0.519 
ATOM   6018  OP2  DT A 293      -2.929  11.056   0.817 
ATOM   6019  O5'  DT A 293      -1.165  11.222  -0.972 
ATOM   6020  C5'  DT A 293      -0.861  10.865  -2.334 
ATOM   6021  C4'  DT A 293      -0.981  12.084  -3.228 
ATOM   6022  O4'  DT A 293      -2.333  12.269  -3.735 
ATOM   6023  C3'  DT A 293      -0.646  13.424  -2.574 
ATOM   6024  O3'  DT A 293       0.014  14.249  -3.527 
ATOM   6025  C2'  DT A 293      -2.003  14.047  -2.250 
ATOM   6026  C1'  DT A 293      -2.703  13.625  -3.537 
ATOM   6027  N1   DT A 293      -4.189  13.692  -3.461 
ATOM   6028  C2   DT A 293      -4.859  14.049  -4.606 
ATOM   6029  O2   DT A 293      -4.291  14.305  -5.655 
ATOM   6030  N3   DT A 293      -6.235  14.102  -4.498 
ATOM   6031  C4   DT A 293      -6.978  13.833  -3.366 
ATOM   6032  O4   DT A 293      -8.207  13.914  -3.389 
ATOM   6033  C5   DT A 293      -6.185  13.468  -2.215 
ATOM   6034  C7   DT A 293      -6.916  13.160  -0.941 
ATOM   6035  C6   DT A 293      -4.846  13.409  -2.293 
ATOM   6036  P    DC A 294       1.235  15.165  -3.047 
ATOM   6037  OP1  DC A 294       2.481  14.366  -3.035 
ATOM   6038  OP2  DC A 294       0.883  15.836  -1.776 
ATOM   6039  O5'  DC A 294       1.301  16.246  -4.225 
ATOM   6040  C5'  DC A 294       0.889  15.861  -5.550 
ATOM   6041  C4'  DC A 294       0.032  16.950  -6.162 
ATOM   6042  O4'  DC A 294      -1.380  16.795  -5.840 
ATOM   6043  C3'  DC A 294       0.356  18.378  -5.723 
ATOM   6044  O3'  DC A 294       0.186  19.252  -6.833 
ATOM   6045  C2'  DC A 294      -0.707  18.711  -4.676 
ATOM   6046  C1'  DC A 294      -1.877  18.048  -5.396 
ATOM   6047  N1   DC A 294      -3.054  17.793  -4.518 
ATOM   6048  C2   DC A 294      -4.322  17.902  -5.083 
ATOM   6049  O2   DC A 294      -4.417  18.203  -6.278 
ATOM   6050  N3   DC A 294      -5.406  17.675  -4.299 
ATOM   6051  C4   DC A 294      -5.260  17.351  -3.008 
ATOM   6052  N4   DC A 294      -6.349  17.139  -2.285 
ATOM   6053  C5   DC A 294      -3.965  17.234  -2.407 
ATOM   6054  C6   DC A 294      -2.893  17.466  -3.207 
ATOM   6055  P    DC A 295       1.228  20.448  -7.045 
ATOM   6056  OP1  DC A 295       2.423  19.945  -7.759 
ATOM   6057  OP2  DC A 295       1.480  21.121  -5.752 
ATOM   6058  O5'  DC A 295       0.398  21.423  -8.005 
ATOM   6059  C5'  DC A 295      -0.568  20.856  -8.909 
ATOM   6060  C4'  DC A 295      -1.839  21.680  -8.893 
ATOM   6061  O4'  DC A 295      -2.771  21.244  -7.862 
ATOM   6062  C3'  DC A 295      -1.661  23.174  -8.621 
ATOM   6063  O3'  DC A 295      -2.598  23.900  -9.407 
ATOM   6064  C2'  DC A 295      -2.028  23.345  -7.147 
ATOM   6065  C1'  DC A 295      -3.216  22.387  -7.148 
ATOM   6066  N1   DC A 295      -3.633  21.949  -5.788 
ATOM   6067  C2   DC A 295      -4.991  21.733  -5.562 
ATOM   6068  O2   DC A 295      -5.785  21.912  -6.493 
ATOM   6069  N3   DC A 295      -5.391  21.334  -4.329 
ATOM   6070  C4   DC A 295      -4.500  21.152  -3.347 
ATOM   6071  N4   DC A 295      -4.941  20.762  -2.161 
ATOM   6072  C5   DC A 295      -3.099  21.369  -3.557 
ATOM   6073  C6   DC A 295      -2.719  21.767  -4.797 
ATOM   6074  P    DT A 296      -2.140  25.277 -10.085 
ATOM   6075  OP1  DT A 296      -1.447  24.994 -11.362 
ATOM   6076  OP2  DT A 296      -1.386  26.086  -9.103 
ATOM   6077  O5'  DT A 296      -3.553  25.969 -10.380 
ATOM   6078  C5'  DT A 296      -4.696  25.135 -10.642 
ATOM   6079  C4'  DT A 296      -5.904  25.659  -9.889 
ATOM   6080  O4'  DT A 296      -5.999  25.110  -8.544 
ATOM   6081  C3'  DT A 296      -5.948  27.171  -9.674 
ATOM   6082  O3'  DT A 296      -7.296  27.612  -9.780 
ATOM   6083  C2'  DT A 296      -5.483  27.371  -8.231 
ATOM   6084  C1'  DT A 296      -6.229  26.179  -7.639 
ATOM   6085  N1   DT A 296      -5.729  25.766  -6.297 
ATOM   6086  C2   DT A 296      -6.657  25.284  -5.406 
ATOM   6087  O2   DT A 296      -7.843  25.187  -5.671 
ATOM   6088  N3   DT A 296      -6.157  24.912  -4.173 
ATOM   6089  C4   DT A 296      -4.839  24.980  -3.769 
ATOM   6090  O4   DT A 296      -4.511  24.618  -2.638 
ATOM   6091  C5   DT A 296      -3.941  25.499  -4.774 
ATOM   6092  C7   DT A 296      -2.488  25.607  -4.416 
ATOM   6093  C6   DT A 296      -4.400  25.869  -5.981 
ATOM   6094  P    DC A 297      -7.604  28.999 -10.517 
ATOM   6095  OP1  DC A 297      -7.672  28.778 -11.980 
ATOM   6096  OP2  DC A 297      -6.643  30.027 -10.061 
ATOM   6097  O5'  DC A 297      -9.063  29.339  -9.955 
ATOM   6098  C5'  DC A 297      -9.943  28.257  -9.598 
ATOM   6099  C4'  DC A 297     -10.629  28.560  -8.281 
ATOM   6100  O4'  DC A 297      -9.852  28.108  -7.134 
ATOM   6101  C3'  DC A 297     -10.889  30.037  -7.991 
ATOM   6102  O3'  DC A 297     -12.136  30.162  -7.319 
ATOM   6103  C2'  DC A 297      -9.775  30.445  -7.025 
ATOM   6104  C1'  DC A 297      -9.789  29.167  -6.191 
ATOM   6105  N1   DC A 297      -8.564  28.979  -5.365 
ATOM   6106  C2   DC A 297      -8.706  28.369  -4.122 
ATOM   6107  O2   DC A 297      -9.833  28.012  -3.758 
ATOM   6108  N3   DC A 297      -7.602  28.188  -3.354 
ATOM   6109  C4   DC A 297      -6.399  28.589  -3.783 
ATOM   6110  N4   DC A 297      -5.351  28.391  -2.997 
ATOM   6111  C5   DC A 297      -6.230  29.219  -5.059 
ATOM   6112  C6   DC A 297      -7.346  29.390  -5.812 
ATOM   6113  P    DT A 298     -13.099  31.386  -7.690 
ATOM   6114  OP1  DT A 298     -13.899  31.043  -8.887 
ATOM   6115  OP2  DT A 298     -12.307  32.632  -7.773 
ATOM   6116  O5'  DT A 298     -14.051  31.440  -6.405 
ATOM   6117  C5'  DT A 298     -14.326  30.221  -5.687 
ATOM   6118  C4'  DT A 298     -14.234  30.467  -4.194 
ATOM   6119  O4'  DT A 298     -12.881  30.287  -3.684 
ATOM   6120  C3'  DT A 298     -14.620  31.869  -3.725 
ATOM   6121  O3'  DT A 298     -15.293  31.768  -2.476 
ATOM   6122  C2'  DT A 298     -13.288  32.585  -3.503 
ATOM   6123  C1'  DT A 298     -12.557  31.404  -2.870 
ATOM   6124  N1   DT A 298     -11.076  31.553  -2.859 
ATOM   6125  C2   DT A 298     -10.402  31.026  -1.782 
ATOM   6126  O2   DT A 298     -10.965  30.455  -0.863 
ATOM   6127  N3   DT A 298      -9.031  31.184  -1.805 
ATOM   6128  C4   DT A 298      -8.295  31.810  -2.791 
ATOM   6129  O4   DT A 298      -7.068  31.890  -2.701 
ATOM   6130  C5   DT A 298      -9.089  32.330  -3.878 
ATOM   6131  C7   DT A 298      -8.367  33.028  -4.994 
ATOM   6132  C6   DT A 298     -10.424  32.191  -3.882 
ATOM   6133  P    DC A 299     -16.550  32.719  -2.192 
ATOM   6134  OP1  DC A 299     -17.769  32.118  -2.778 
ATOM   6135  OP2  DC A 299     -16.235  34.099  -2.624 
ATOM   6136  O5'  DC A 299     -16.635  32.661  -0.596 
ATOM   6137  C5'  DC A 299     -16.192  31.472   0.084 
ATOM   6138  C4'  DC A 299     -15.363  31.846   1.297 
ATOM   6139  O4'  DC A 299     -13.952  32.007   0.976 
ATOM   6140  C3'  DC A 299     -15.738  33.161   1.979 
ATOM   6141  O3'  DC A 299     -15.582  33.011   3.385 
ATOM   6142  C2'  DC A 299     -14.701  34.166   1.480 
ATOM   6143  C1'  DC A 299     -13.500  33.227   1.543 
ATOM   6144  N1   DC A 299     -12.328  33.698   0.754 
ATOM   6145  C2   DC A 299     -11.057  33.420   1.251 
ATOM   6146  O2   DC A 299     -10.955  32.800   2.315 
ATOM   6147  N3   DC A 299      -9.975  33.843   0.546 
ATOM   6148  C4   DC A 299     -10.128  34.512  -0.603
[truncated: 415,700 more chars]
