# Supplementary material for: Characterization of lncRNA-protein interactions associated with Prostate cancer and Androgen receptors by molecular docking simulations
Source: Biochem Biophys Rep. 2025 Mar 9;42:101959. doi: 10.1016/j.bbrep.2025.101959 (PMC11929892; doi:10.1016/j.bbrep.2025.101959)
Supplement: Multimedia component 39 [file mmc39.zip › bbrep_00101959_model_28.pdb]

REMARK Number:    28
REMARK Ligand:     lig_628dcb8434e2f.pdb
REMARK Contact:     0     0     0
REMARK Score:  -173.23
REMARK RMSD:    964.70
MODEL       28
ATOM      1  N   ALA A  24      30.357  -5.473 -24.875 
ATOM      2  CA  ALA A  24      30.515  -4.000 -24.871 
ATOM      3  CB  ALA A  24      29.364  -3.347 -25.653 
ATOM      4  C   ALA A  24      30.496  -3.471 -23.474 
ATOM      5  O   ALA A  24      31.409  -3.720 -22.690 
ATOM      6  N   GLN A  25      29.435  -2.716 -23.129 
ATOM      7  CA  GLN A  25      29.334  -2.167 -21.810 
ATOM      8  CB  GLN A  25      28.209  -1.135 -21.640 
ATOM      9  CG  GLN A  25      28.449   0.131 -22.464 
ATOM     10  CD  GLN A  25      27.291   1.085 -22.227 
ATOM     11  OE1 GLN A  25      26.895   1.324 -21.089 
ATOM     12  NE2 GLN A  25      26.734   1.652 -23.331 
ATOM     13  C   GLN A  25      29.084  -3.296 -20.876 
ATOM     14  O   GLN A  25      28.668  -4.376 -21.290 
ATOM     15  N   ASP A  26      29.382  -3.075 -19.584 
ATOM     16  CA  ASP A  26      29.211  -4.105 -18.606 
ATOM     17  CB  ASP A  26      30.274  -4.043 -17.495 
ATOM     18  CG  ASP A  26      30.054  -5.171 -16.494 
ATOM     19  OD1 ASP A  26      28.986  -5.191 -15.826 
ATOM     20  OD2 ASP A  26      30.966  -6.032 -16.381 
ATOM     21  C   ASP A  26      27.866  -3.939 -17.988 
ATOM     22  O   ASP A  26      27.612  -2.985 -17.253 
ATOM     23  N   ASN A  27      26.945  -4.872 -18.288 
ATOM     24  CA  ASN A  27      25.662  -4.773 -17.669 
ATOM     25  CB  ASN A  27      24.503  -4.752 -18.683 
ATOM     26  CG  ASN A  27      24.583  -3.452 -19.471 
ATOM     27  OD1 ASN A  27      24.658  -2.366 -18.897 
ATOM     28  ND2 ASN A  27      24.568  -3.560 -20.827 
ATOM     29  C   ASN A  27      25.467  -5.984 -16.812 
ATOM     30  O   ASN A  27      24.473  -6.696 -16.949 
ATOM     31  N   SER A  28      26.402  -6.226 -15.873 
ATOM     32  CA  SER A  28      26.317  -7.361 -15.002 
ATOM     33  CB  SER A  28      27.559  -7.517 -14.112 
ATOM     34  OG  SER A  28      28.707  -7.731 -14.919 
ATOM     35  C   SER A  28      25.149  -7.145 -14.100 
ATOM     36  O   SER A  28      24.492  -8.089 -13.668 
ATOM     37  N   ARG A  29      24.868  -5.864 -13.806 
ATOM     38  CA  ARG A  29      23.821  -5.471 -12.913 
ATOM     39  CB  ARG A  29      23.787  -3.948 -12.704 
ATOM     40  CG  ARG A  29      25.152  -3.369 -12.324 
ATOM     41  CD  ARG A  29      25.113  -1.897 -11.913 
ATOM     42  NE  ARG A  29      26.512  -1.383 -11.942 
ATOM     43  CZ  ARG A  29      27.390  -1.720 -10.952 
ATOM     44  NH1 ARG A  29      27.024  -2.618  -9.991 
ATOM     45  NH2 ARG A  29      28.642  -1.178 -10.929 
ATOM     46  C   ARG A  29      22.506  -5.884 -13.504 
ATOM     47  O   ARG A  29      21.579  -6.255 -12.784 
ATOM     48  N   TYR A  30      22.378  -5.784 -14.840 
ATOM     49  CA  TYR A  30      21.164  -6.163 -15.505 
ATOM     50  CB  TYR A  30      21.186  -5.817 -17.003 
ATOM     51  CG  TYR A  30      19.900  -6.271 -17.606 
ATOM     52  CD1 TYR A  30      18.727  -5.600 -17.348 
ATOM     53  CD2 TYR A  30      19.876  -7.357 -18.449 
ATOM     54  CE1 TYR A  30      17.543  -6.018 -17.911 
ATOM     55  CE2 TYR A  30      18.698  -7.778 -19.016 
ATOM     56  CZ  TYR A  30      17.529  -7.109 -18.746 
ATOM     57  OH  TYR A  30      16.316  -7.539 -19.327 
ATOM     58  C   TYR A  30      20.959  -7.638 -15.363 
ATOM     59  O   TYR A  30      19.855  -8.092 -15.068 
ATOM     60  N   THR A  31      22.033  -8.431 -15.551 
ATOM     61  CA  THR A  31      21.926  -9.861 -15.473 
ATOM     62  CB  THR A  31      23.230 -10.559 -15.736 
ATOM     63  OG1 THR A  31      23.715 -10.225 -17.028 
ATOM     64  CG2 THR A  31      23.003 -12.080 -15.628 
ATOM     65  C   THR A  31      21.490 -10.229 -14.091 
ATOM     66  O   THR A  31      20.646 -11.105 -13.907 
ATOM     67  N   HIS A  32      22.064  -9.557 -13.079 
ATOM     68  CA  HIS A  32      21.744  -9.842 -11.711 
ATOM     69  ND1 HIS A  32      22.771 -10.826  -8.882 
ATOM     70  CG  HIS A  32      22.450  -9.554  -9.301 
ATOM     71  CB  HIS A  32      22.623  -9.069 -10.710 
ATOM     72  NE2 HIS A  32      22.010  -9.743  -7.096 
ATOM     73  CD2 HIS A  32      21.986  -8.905  -8.198 
ATOM     74  CE1 HIS A  32      22.488 -10.885  -7.556 
ATOM     75  C   HIS A  32      20.311  -9.481 -11.477 
ATOM     76  O   HIS A  32      19.604 -10.145 -10.722 
ATOM     77  N   PHE A  33      19.841  -8.406 -12.133 
ATOM     78  CA  PHE A  33      18.494  -7.942 -11.975 
ATOM     79  CB  PHE A  33      18.233  -6.698 -12.850 
ATOM     80  CG  PHE A  33      16.831  -6.221 -12.683 
ATOM     81  CD1 PHE A  33      15.822  -6.729 -13.471 
ATOM     82  CD2 PHE A  33      16.525  -5.261 -11.749 
ATOM     83  CE1 PHE A  33      14.528  -6.288 -13.327 
ATOM     84  CE2 PHE A  33      15.232  -4.815 -11.599 
ATOM     85  CZ  PHE A  33      14.232  -5.330 -12.388 
ATOM     86  C   PHE A  33      17.577  -9.044 -12.410 
ATOM     87  O   PHE A  33      16.584  -9.337 -11.745 
ATOM     88  N   LEU A  34      17.891  -9.694 -13.546 
ATOM     89  CA  LEU A  34      17.052 -10.740 -14.056 
ATOM     90  CB  LEU A  34      17.509 -11.262 -15.429 
ATOM     91  CG  LEU A  34      17.352 -10.227 -16.561 
ATOM     92  CD1 LEU A  34      17.815 -10.799 -17.911 
ATOM     93  CD2 LEU A  34      15.914  -9.684 -16.622 
ATOM     94  C   LEU A  34      17.034 -11.895 -13.105 
ATOM     95  O   LEU A  34      15.977 -12.463 -12.835 
ATOM     96  N   THR A  35      18.201 -12.276 -12.555 
ATOM     97  CA  THR A  35      18.222 -13.429 -11.706 
ATOM     98  CB  THR A  35      19.611 -13.827 -11.277 
ATOM     99  OG1 THR A  35      19.582 -15.110 -10.672 
ATOM    100  CG2 THR A  35      20.183 -12.793 -10.291 
ATOM    101  C   THR A  35      17.370 -13.183 -10.496 
ATOM    102  O   THR A  35      16.600 -14.054 -10.093 
ATOM    103  N   GLN A  36      17.510 -12.004  -9.861 
ATOM    104  CA  GLN A  36      16.760 -11.714  -8.673 
ATOM    105  CB  GLN A  36      17.330 -10.515  -7.900 
ATOM    106  CG  GLN A  36      18.719 -10.776  -7.318 
ATOM    107  CD  GLN A  36      19.161  -9.521  -6.583 
ATOM    108  OE1 GLN A  36      18.999  -8.403  -7.076 
ATOM    109  NE2 GLN A  36      19.727  -9.702  -5.360 
ATOM    110  C   GLN A  36      15.306 -11.414  -8.928 
ATOM    111  O   GLN A  36      14.428 -11.820  -8.172 
ATOM    112  N   HIS A  37      15.041 -10.560  -9.926 
ATOM    113  CA  HIS A  37      13.739 -10.030 -10.232 
ATOM    114  ND1 HIS A  37      13.488  -7.875  -7.943 
ATOM    115  CG  HIS A  37      14.262  -7.931  -9.081 
ATOM    116  CB  HIS A  37      13.787  -8.508 -10.384 
ATOM    117  NE2 HIS A  37      15.483  -7.062  -7.395 
ATOM    118  CD2 HIS A  37      15.476  -7.429  -8.730 
ATOM    119  CE1 HIS A  37      14.268  -7.348  -6.966 
ATOM    120  C   HIS A  37      12.906 -10.649 -11.327 
ATOM    121  O   HIS A  37      11.752 -10.256 -11.466 
ATOM    122  N   TYR A  38      13.434 -11.530 -12.202 
ATOM    123  CA  TYR A  38      12.632 -11.883 -13.350 
ATOM    124  CB  TYR A  38      13.334 -11.414 -14.642 
ATOM    125  CG  TYR A  38      12.655 -11.872 -15.887 
ATOM    126  CD1 TYR A  38      11.465 -11.319 -16.304 
ATOM    127  CD2 TYR A  38      13.246 -12.841 -16.668 
ATOM    128  CE1 TYR A  38      10.868 -11.746 -17.467 
ATOM    129  CE2 TYR A  38      12.653 -13.271 -17.830 
ATOM    130  CZ  TYR A  38      11.459 -12.724 -18.231 
ATOM    131  OH  TYR A  38      10.848 -13.164 -19.425 
ATOM    132  C   TYR A  38      12.379 -13.364 -13.432 
ATOM    133  O   TYR A  38      13.285 -14.174 -13.250 
ATOM    134  N   ASP A  39      11.102 -13.741 -13.690 
ATOM    135  CA  ASP A  39      10.698 -15.112 -13.886 
ATOM    136  CB  ASP A  39      10.028 -15.729 -12.643 
ATOM    137  CG  ASP A  39       9.940 -17.238 -12.841 
ATOM    138  OD1 ASP A  39      10.562 -17.742 -13.815 
ATOM    139  OD2 ASP A  39       9.249 -17.904 -12.025 
ATOM    140  C   ASP A  39       9.669 -15.081 -14.984 
ATOM    141  O   ASP A  39       8.529 -14.682 -14.754 
ATOM    142  N   ALA A  40      10.037 -15.519 -16.207 
ATOM    143  CA  ALA A  40       9.168 -15.355 -17.343 
ATOM    144  CB  ALA A  40       9.809 -15.843 -18.652 
ATOM    145  C   ALA A  40       7.861 -16.082 -17.196 
ATOM    146  O   ALA A  40       6.812 -15.469 -17.390 
ATOM    147  N   LYS A  41       7.868 -17.386 -16.837 
ATOM    148  CA  LYS A  41       6.612 -18.091 -16.756 
ATOM    149  CB  LYS A  41       6.394 -19.072 -17.922 
ATOM    150  CG  LYS A  41       6.320 -18.394 -19.293 
ATOM    151  CD  LYS A  41       6.383 -19.380 -20.462 
ATOM    152  CE  LYS A  41       6.315 -18.723 -21.842 
ATOM    153  NZ  LYS A  41       6.395 -19.761 -22.893 
ATOM    154  C   LYS A  41       6.607 -18.900 -15.492 
ATOM    155  O   LYS A  41       6.979 -20.072 -15.469 
ATOM    156  N   PRO A  42       6.164 -18.261 -14.447 
ATOM    157  CA  PRO A  42       6.146 -18.766 -13.096 
ATOM    158  CD  PRO A  42       5.459 -16.998 -14.579 
ATOM    159  CB  PRO A  42       5.693 -17.583 -12.242 
ATOM    160  CG  PRO A  42       4.817 -16.760 -13.203 
ATOM    161  C   PRO A  42       5.350 -19.982 -12.740 
ATOM    162  O   PRO A  42       5.866 -20.776 -11.954 
ATOM    163  N   GLN A  43       4.106 -20.125 -13.253 
ATOM    164  CA  GLN A  43       3.233 -21.210 -12.882 
ATOM    165  CB  GLN A  43       3.921 -22.559 -12.575 
ATOM    166  CG  GLN A  43       2.969 -23.746 -12.437 
ATOM    167  CD  GLN A  43       2.653 -24.258 -13.835 
ATOM    168  OE1 GLN A  43       2.011 -23.577 -14.631 
ATOM    169  NE2 GLN A  43       3.125 -25.496 -14.144 
ATOM    170  C   GLN A  43       2.428 -20.772 -11.677 
ATOM    171  O   GLN A  43       1.781 -19.726 -11.696 
ATOM    172  N   GLY A  44       2.476 -21.564 -10.580 
ATOM    173  CA  GLY A  44       1.617 -21.423  -9.423 
ATOM    174  C   GLY A  44       1.682 -20.099  -8.711 
ATOM    175  O   GLY A  44       0.636 -19.515  -8.436 
ATOM    176  N   ARG A  45       2.881 -19.573  -8.391 
ATOM    177  CA  ARG A  45       2.966 -18.320  -7.681 
ATOM    178  CB  ARG A  45       2.277 -17.177  -8.444 
ATOM    179  CG  ARG A  45       2.951 -16.883  -9.786 
ATOM    180  CD  ARG A  45       2.084 -16.065 -10.743 
ATOM    181  NE  ARG A  45       2.134 -14.640 -10.313 
ATOM    182  CZ  ARG A  45       1.083 -13.819 -10.595 
ATOM    183  NH1 ARG A  45      -0.026 -14.325 -11.205 
ATOM    184  NH2 ARG A  45       1.132 -12.493 -10.270 
ATOM    185  C   ARG A  45       2.353 -18.422  -6.307 
ATOM    186  O   ARG A  45       1.777 -17.453  -5.809 
ATOM    187  N   ASP A  46       2.452 -19.607  -5.663 
ATOM    188  CA  ASP A  46       1.984 -19.790  -4.311 
ATOM    189  CB  ASP A  46       1.250 -21.127  -4.079 
ATOM    190  CG  ASP A  46       2.197 -22.277  -4.390 
ATOM    191  OD1 ASP A  46       3.256 -22.021  -5.022 
ATOM    192  OD2 ASP A  46       1.866 -23.431  -4.005 
ATOM    193  C   ASP A  46       3.161 -19.699  -3.376 
ATOM    194  O   ASP A  46       4.259 -19.317  -3.777 
ATOM    195  N   ASP A  47       2.954 -20.056  -2.089 
ATOM    196  CA  ASP A  47       3.986 -19.963  -1.086 
ATOM    197  CB  ASP A  47       3.505 -20.399   0.311 
ATOM    198  CG  ASP A  47       2.512 -19.366   0.829 
ATOM    199  OD1 ASP A  47       2.392 -18.285   0.192 
ATOM    200  OD2 ASP A  47       1.859 -19.643   1.870 
ATOM    201  C   ASP A  47       5.122 -20.868  -1.453 
ATOM    202  O   ASP A  47       6.290 -20.503  -1.321 
ATOM    203  N   ARG A  48       4.797 -22.077  -1.942 
ATOM    204  CA  ARG A  48       5.781 -23.061  -2.293 
ATOM    205  CB  ARG A  48       5.140 -24.351  -2.823 
ATOM    206  CG  ARG A  48       6.146 -25.430  -3.211 
ATOM    207  CD  ARG A  48       5.521 -26.560  -4.029 
ATOM    208  NE  ARG A  48       5.134 -25.982  -5.348 
ATOM    209  CZ  ARG A  48       4.541 -26.764  -6.297 
ATOM    210  NH1 ARG A  48       4.304 -28.084  -6.046 
ATOM    211  NH2 ARG A  48       4.179 -26.221  -7.497 
ATOM    212  C   ARG A  48       6.632 -22.511  -3.395 
ATOM    213  O   ARG A  48       7.843 -22.722  -3.421 
ATOM    214  N   TYR A  49       6.004 -21.778  -4.332 
ATOM    215  CA  TYR A  49       6.690 -21.207  -5.452 
ATOM    216  CB  TYR A  49       5.716 -20.385  -6.317 
ATOM    217  CG  TYR A  49       6.455 -19.484  -7.246 
ATOM    218  CD1 TYR A  49       6.995 -19.944  -8.423 
ATOM    219  CD2 TYR A  49       6.580 -18.149  -6.930 
ATOM    220  CE1 TYR A  49       7.662 -19.084  -9.266 
ATOM    221  CE2 TYR A  49       7.244 -17.287  -7.767 
ATOM    222  CZ  TYR A  49       7.787 -17.755  -8.938 
ATOM    223  OH  TYR A  49       8.468 -16.868  -9.798 
ATOM    224  C   TYR A  49       7.763 -20.299  -4.937 
ATOM    225  O   TYR A  49       8.907 -20.361  -5.387 
ATOM    226  N   CYS A  50       7.427 -19.442  -3.956 
ATOM    227  CA  CYS A  50       8.387 -18.513  -3.432 
ATOM    228  CB  CYS A  50       7.789 -17.543  -2.401 
ATOM    229  SG  CYS A  50       6.919 -16.168  -3.203 
ATOM    230  C   CYS A  50       9.521 -19.233  -2.772 
ATOM    231  O   CYS A  50      10.680 -18.874  -2.966 
ATOM    232  N   GLU A  51       9.232 -20.282  -1.984 
ATOM    233  CA  GLU A  51      10.291 -20.937  -1.274 
ATOM    234  CB  GLU A  51       9.814 -22.052  -0.328 
ATOM    235  CG  GLU A  51       9.046 -21.500   0.875 
ATOM    236  CD  GLU A  51       8.647 -22.660   1.776 
ATOM    237  OE1 GLU A  51       8.797 -23.834   1.341 
ATOM    238  OE2 GLU A  51       8.191 -22.384   2.918 
ATOM    239  C   GLU A  51      11.271 -21.539  -2.238 
ATOM    240  O   GLU A  51      12.477 -21.471  -2.014 
ATOM    241  N   SER A  52      10.782 -22.163  -3.323 
ATOM    242  CA  SER A  52      11.648 -22.819  -4.266 
ATOM    243  CB  SER A  52      10.871 -23.670  -5.287 
ATOM    244  OG  SER A  52      11.770 -24.296  -6.189 
ATOM    245  C   SER A  52      12.484 -21.840  -5.041 
ATOM    246  O   SER A  52      13.695 -22.015  -5.173 
ATOM    247  N   ILE A  53      11.853 -20.774  -5.572 
ATOM    248  CA  ILE A  53      12.510 -19.830  -6.436 
ATOM    249  CB  ILE A  53      11.569 -18.839  -7.063 
ATOM    250  CG1 ILE A  53      12.268 -18.100  -8.213 
ATOM    251  CG2 ILE A  53      11.022 -17.910  -5.967 
ATOM    252  CD1 ILE A  53      11.307 -17.285  -9.080 
ATOM    253  C   ILE A  53      13.564 -19.071  -5.697 
ATOM    254  O   ILE A  53      14.625 -18.777  -6.243 
ATOM    255  N   MET A  54      13.288 -18.724  -4.431 
ATOM    256  CA  MET A  54      14.208 -17.931  -3.681 
ATOM    257  CB  MET A  54      13.657 -17.630  -2.278 
ATOM    258  CG  MET A  54      14.129 -16.292  -1.716 
ATOM    259  SD  MET A  54      13.400 -14.851  -2.557 
ATOM    260  CE  MET A  54      13.965 -13.641  -1.327 
ATOM    261  C   MET A  54      15.482 -18.715  -3.574 
ATOM    262  O   MET A  54      16.577 -18.162  -3.661 
ATOM    263  N   ARG A  55      15.360 -20.040  -3.377 
ATOM    264  CA  ARG A  55      16.487 -20.926  -3.259 
ATOM    265  CB  ARG A  55      16.035 -22.353  -2.921 
ATOM    266  CG  ARG A  55      15.198 -22.413  -1.641 
ATOM    267  CD  ARG A  55      14.502 -23.757  -1.423 
ATOM    268  NE  ARG A  55      15.339 -24.566  -0.498 
ATOM    269  CZ  ARG A  55      15.110 -25.907  -0.399 
ATOM    270  NH1 ARG A  55      14.168 -26.490  -1.198 
ATOM    271  NH2 ARG A  55      15.823 -26.659   0.486 
ATOM    272  C   ARG A  55      17.249 -20.983  -4.555 
ATOM    273  O   ARG A  55      18.476 -20.907  -4.565 
ATOM    274  N   ARG A  56      16.538 -21.101  -5.694 
ATOM    275  CA  ARG A  56      17.186 -21.258  -6.971 
ATOM    276  CB  ARG A  56      16.203 -21.454  -8.140 
ATOM    277  CG  ARG A  56      15.409 -22.759  -8.083 
ATOM    278  CD  ARG A  56      14.767 -23.128  -9.423 
ATOM    279  NE  ARG A  56      13.877 -22.004  -9.821 
ATOM    280  CZ  ARG A  56      12.561 -22.008  -9.459 
ATOM    281  NH1 ARG A  56      12.047 -23.057  -8.752 
ATOM    282  NH2 ARG A  56      11.757 -20.960  -9.804 
ATOM    283  C   ARG A  56      17.993 -20.038  -7.297 
ATOM    284  O   ARG A  56      19.094 -20.132  -7.842 
ATOM    285  N   ARG A  57      17.434 -18.858  -6.981 
ATOM    286  CA  ARG A  57      17.989 -17.566  -7.272 
ATOM    287  CB  ARG A  57      16.981 -16.432  -7.028 
ATOM    288  CG  ARG A  57      15.720 -16.618  -7.872 
ATOM    289  CD  ARG A  57      16.007 -16.749  -9.368 
ATOM    290  NE  ARG A  57      14.774 -17.286 -10.009 
ATOM    291  CZ  ARG A  57      14.462 -16.937 -11.292 
ATOM    292  NH1 ARG A  57      15.255 -16.058 -11.970 
ATOM    293  NH2 ARG A  57      13.356 -17.462 -11.896 
ATOM    294  C   ARG A  57      19.215 -17.308  -6.446 
ATOM    295  O   ARG A  57      20.047 -16.489  -6.833 
ATOM    296  N   GLY A  58      19.345 -17.952  -5.266 
ATOM    297  CA  GLY A  58      20.518 -17.749  -4.452 
ATOM    298  C   GLY A  58      20.249 -16.676  -3.435 
ATOM    299  O   GLY A  58      21.171 -16.056  -2.910 
ATOM    300  N   LEU A  59      18.957 -16.404  -3.197 
ATOM    301  CA  LEU A  59      18.390 -15.442  -2.291 
ATOM    302  CB  LEU A  59      16.997 -14.993  -2.748 
ATOM    303  CG  LEU A  59      17.057 -14.335  -4.141 
ATOM    304  CD1 LEU A  59      15.690 -13.786  -4.573 
ATOM    305  CD2 LEU A  59      18.175 -13.282  -4.214 
ATOM    306  C   LEU A  59      18.342 -15.875  -0.842 
ATOM    307  O   LEU A  59      17.877 -15.107  -0.005 
ATOM    308  N   THR A  60      18.628 -17.158  -0.543 
ATOM    309  CA  THR A  60      18.521 -17.780   0.758 
ATOM    310  CB  THR A  60      18.422 -19.273   0.655 
ATOM    311  OG1 THR A  60      19.592 -19.810   0.057 
ATOM    312  CG2 THR A  60      17.192 -19.608  -0.204 
ATOM    313  C   THR A  60      19.582 -17.448   1.776 
ATOM    314  O   THR A  60      19.306 -17.592   2.964 
ATOM    315  N   SER A  61      20.833 -17.093   1.412 
ATOM    316  CA  SER A  61      21.758 -16.859   2.493 
ATOM    317  CB  SER A  61      22.957 -17.826   2.485 
ATOM    318  OG  SER A  61      22.517 -19.158   2.702 
ATOM    319  C   SER A  61      22.320 -15.475   2.407 
ATOM    320  O   SER A  61      23.186 -15.209   1.575 
ATOM    321  N   PRO A  62      21.889 -14.572   3.254 
ATOM    322  CA  PRO A  62      20.832 -14.844   4.197 
ATOM    323  CD  PRO A  62      22.847 -13.617   3.787 
ATOM    324  CB  PRO A  62      20.985 -13.822   5.320 
ATOM    325  CG  PRO A  62      22.467 -13.428   5.263 
ATOM    326  C   PRO A  62      19.514 -14.718   3.499 
ATOM    327  O   PRO A  62      19.488 -14.279   2.350 
ATOM    328  N   CYS A  63      18.409 -15.091   4.176 
ATOM    329  CA  CYS A  63      17.107 -15.029   3.577 
ATOM    330  CB  CYS A  63      15.980 -15.525   4.508 
ATOM    331  SG  CYS A  63      16.264 -17.191   5.180 
ATOM    332  C   CYS A  63      16.811 -13.590   3.286 
ATOM    333  O   CYS A  63      16.979 -12.728   4.148 
ATOM    334  N   LYS A  64      16.363 -13.286   2.050 
ATOM    335  CA  LYS A  64      16.024 -11.933   1.733 
ATOM    336  CB  LYS A  64      15.958 -11.675   0.217 
ATOM    337  CG  LYS A  64      15.947 -10.196  -0.175 
ATOM    338  CD  LYS A  64      16.188  -9.974  -1.671 
ATOM    339  CE  LYS A  64      16.192  -8.501  -2.084 
ATOM    340  NZ  LYS A  64      16.367  -8.389  -3.549 
ATOM    341  C   LYS A  64      14.671 -11.685   2.334 
ATOM    342  O   LYS A  64      13.782 -12.531   2.250 
ATOM    343  N   ASP A  65      14.485 -10.514   2.975 
ATOM    344  CA  ASP A  65      13.252 -10.245   3.660 
ATOM    345  CB  ASP A  65      13.310  -8.967   4.522 
ATOM    346  CG  ASP A  65      13.625  -7.757   3.647 
ATOM    347  OD1 ASP A  65      14.224  -7.939   2.553 
ATOM    348  OD2 ASP A  65      13.278  -6.626   4.077 
ATOM    349  C   ASP A  65      12.107 -10.144   2.699 
ATOM    350  O   ASP A  65      11.037 -10.700   2.946 
ATOM    351  N   ILE A  66      12.280  -9.419   1.579 
ATOM    352  CA  ILE A  66      11.198  -9.300   0.645 
ATOM    353  CB  ILE A  66      10.432  -8.019   0.848 
ATOM    354  CG1 ILE A  66       9.083  -8.013   0.109 
ATOM    355  CG2 ILE A  66      11.366  -6.859   0.468 
ATOM    356  CD1 ILE A  66       9.205  -8.016  -1.410 
ATOM    357  C   ILE A  66      11.805  -9.311  -0.725 
ATOM    358  O   ILE A  66      12.863  -8.720  -0.940 
ATOM    359  N   ASN A  67      11.179 -10.019  -1.688 
ATOM    360  CA  ASN A  67      11.720 -10.015  -3.017 
ATOM    361  CB  ASN A  67      12.741 -11.139  -3.259 
ATOM    362  CG  ASN A  67      13.477 -10.847  -4.558 
ATOM    363  OD1 ASN A  67      14.272  -9.911  -4.638 
ATOM    364  ND2 ASN A  67      13.214 -11.676  -5.603 
ATOM    365  C   ASN A  67      10.584 -10.205  -3.973 
ATOM    366  O   ASN A  67       9.740 -11.082  -3.786 
ATOM    367  N   THR A  68      10.556  -9.392  -5.048 
ATOM    368  CA  THR A  68       9.471  -9.467  -5.982 
ATOM    369  CB  THR A  68       8.762  -8.158  -6.145 
ATOM    370  OG1 THR A  68       8.269  -7.721  -4.886 
ATOM    371  CG2 THR A  68       7.598  -8.348  -7.130 
ATOM    372  C   THR A  68       9.996  -9.879  -7.324 
ATOM    373  O   THR A  68      11.059  -9.439  -7.762 
ATOM    374  N   PHE A  69       9.236 -10.761  -8.006 
ATOM    375  CA  PHE A  69       9.601 -11.241  -9.309 
ATOM    376  CB  PHE A  69       9.527 -12.774  -9.435 
ATOM    377  CG  PHE A  69      10.543 -13.384  -8.526 
ATOM    378  CD1 PHE A  69      11.831 -13.609  -8.956 
ATOM    379  CD2 PHE A  69      10.207 -13.734  -7.237 
ATOM    380  CE1 PHE A  69      12.768 -14.171  -8.120 
ATOM    381  CE2 PHE A  69      11.140 -14.295  -6.395 
ATOM    382  CZ  PHE A  69      12.423 -14.515  -6.835 
ATOM    383  C   PHE A  69       8.608 -10.690 -10.287 
ATOM    384  O   PHE A  69       7.415 -10.605 -10.001 
ATOM    385  N   ILE A  70       9.099 -10.300 -11.480 
ATOM    386  CA  ILE A  70       8.279  -9.766 -12.530 
ATOM    387  CB  ILE A  70       8.894  -8.585 -13.228 
ATOM    388  CG1 ILE A  70       9.137  -7.438 -12.235 
ATOM    389  CG2 ILE A  70       7.982  -8.201 -14.407 
ATOM    390  CD1 ILE A  70      10.026  -6.325 -12.786 
ATOM    391  C   ILE A  70       8.146 -10.852 -13.550 
ATOM    392  O   ILE A  70       9.106 -11.572 -13.824 
ATOM    393  N   HIS A  71       6.934 -11.011 -14.122 
ATOM    394  CA  HIS A  71       6.704 -12.056 -15.078 
ATOM    395  ND1 HIS A  71       6.623 -14.322 -12.875 
ATOM    396  CG  HIS A  71       5.646 -13.442 -13.288 
ATOM    397  CB  HIS A  71       5.509 -12.942 -14.696 
ATOM    398  NE2 HIS A  71       5.416 -13.823 -11.074 
ATOM    399  CD2 HIS A  71       4.918 -13.148 -12.176 
ATOM    400  CE1 HIS A  71       6.439 -14.514 -11.544 
ATOM    401  C   HIS A  71       6.415 -11.410 -16.399 
ATOM    402  O   HIS A  71       6.310 -10.188 -16.486 
ATOM    403  N   GLY A  72       6.286 -12.218 -17.476 
ATOM    404  CA  GLY A  72       6.017 -11.656 -18.772 
ATOM    405  C   GLY A  72       7.295 -11.593 -19.560 
ATOM    406  O   GLY A  72       8.294 -12.209 -19.193 
ATOM    407  N   ASN A  73       7.269 -10.867 -20.702 
ATOM    408  CA  ASN A  73       8.405 -10.782 -21.584 
ATOM    409  CB  ASN A  73       8.034 -10.508 -23.057 
ATOM    410  CG  ASN A  73       7.346  -9.151 -23.163 
ATOM    411  OD1 ASN A  73       7.968  -8.146 -23.502 
ATOM    412  ND2 ASN A  73       6.017  -9.119 -22.872 
ATOM    413  C   ASN A  73       9.371  -9.723 -21.133 
ATOM    414  O   ASN A  73       8.994  -8.716 -20.538 
ATOM    415  N   LYS A  74      10.668  -9.952 -21.434 
ATOM    416  CA  LYS A  74      11.764  -9.101 -21.052 
ATOM    417  CB  LYS A  74      13.152  -9.709 -21.329 
ATOM    418  CG  LYS A  74      13.502 -10.903 -20.438 
ATOM    419  CD  LYS A  74      14.866 -11.514 -20.762 
ATOM    420  CE  LYS A  74      14.989 -11.999 -22.206 
ATOM    421  NZ  LYS A  74      16.380 -12.427 -22.480 
ATOM    422  C   LYS A  74      11.726  -7.769 -21.741 
ATOM    423  O   LYS A  74      12.108  -6.759 -21.152 
ATOM    424  N   ARG A  75      11.268  -7.726 -23.005 
ATOM    425  CA  ARG A  75      11.336  -6.518 -23.783 
ATOM    426  CB  ARG A  75      10.706  -6.680 -25.174 
ATOM    427  CG  ARG A  75      11.275  -7.856 -25.964 
ATOM    428  CD  ARG A  75      10.777  -7.928 -27.407 
ATOM    429  NE  ARG A  75       9.288  -7.909 -27.372 
ATOM    430  CZ  ARG A  75       8.587  -9.047 -27.093 
ATOM    431  NH1 ARG A  75       9.247 -10.192 -26.754 
ATOM    432  NH2 ARG A  75       7.223  -9.036 -27.147 
ATOM    433  C   ARG A  75      10.568  -5.434 -23.096 
ATOM    434  O   ARG A  75      11.000  -4.283 -23.058 
ATOM    435  N   SER A  76       9.396  -5.775 -22.533 
ATOM    436  CA  SER A  76       8.562  -4.791 -21.905 
ATOM    437  CB  SER A  76       7.236  -5.385 -21.396 
ATOM    438  OG  SER A  76       6.471  -5.878 -22.487 
ATOM    439  C   SER A  76       9.281  -4.196 -20.730 
ATOM    440  O   SER A  76       9.132  -3.009 -20.441 
ATOM    441  N   ILE A  77      10.063  -5.017 -20.003 
ATOM    442  CA  ILE A  77      10.777  -4.552 -18.848 
ATOM    443  CB  ILE A  77      11.426  -5.664 -18.076 
ATOM    444  CG1 ILE A  77      10.357  -6.647 -17.572 
ATOM    445  CG2 ILE A  77      12.260  -5.039 -16.946 
ATOM    446  CD1 ILE A  77      10.932  -7.947 -17.010 
ATOM    447  C   ILE A  77      11.850  -3.586 -19.254 
ATOM    448  O   ILE A  77      12.029  -2.547 -18.626 
ATOM    449  N   LYS A  78      12.600  -3.902 -20.324 
ATOM    450  CA  LYS A  78      13.670  -3.048 -20.763 
ATOM    451  CB  LYS A  78      14.457  -3.613 -21.957 
ATOM    452  CG  LYS A  78      15.314  -4.836 -21.619 
ATOM    453  CD  LYS A  78      15.896  -5.526 -22.854 
ATOM    454  CE  LYS A  78      16.828  -6.696 -22.531 
ATOM    455  NZ  LYS A  78      16.037  -7.912 -22.246 
ATOM    456  C   LYS A  78      13.105  -1.727 -21.186 
ATOM    457  O   LYS A  78      13.736  -0.686 -21.012 
ATOM    458  N   ALA A  79      11.881  -1.748 -21.741 
ATOM    459  CA  ALA A  79      11.200  -0.603 -22.284 
ATOM    460  CB  ALA A  79       9.821  -0.951 -22.871 
ATOM    461  C   ALA A  79      10.987   0.445 -21.231 
ATOM    462  O   ALA A  79      10.878   1.630 -21.545 
ATOM    463  N   ILE A  80      10.868   0.044 -19.956 
ATOM    464  CA  ILE A  80      10.626   1.016 -18.927 
ATOM    465  CB  ILE A  80      10.255   0.446 -17.581 
ATOM    466  CG1 ILE A  80      11.316  -0.473 -16.984 
ATOM    467  CG2 ILE A  80       8.892  -0.240 -17.747 
ATOM    468  CD1 ILE A  80      10.900  -1.026 -15.623 
ATOM    469  C   ILE A  80      11.745   2.022 -18.874 
ATOM    470  O   ILE A  80      11.546   3.160 -18.452 
ATOM    471  N   CYS A  81      12.966   1.624 -19.275 
ATOM    472  CA  CYS A  81      14.117   2.486 -19.280 
ATOM    473  CB  CYS A  81      15.428   1.734 -19.567 
ATOM    474  SG  CYS A  81      15.754   0.459 -18.312 
ATOM    475  C   CYS A  81      13.959   3.596 -20.289 
ATOM    476  O   CYS A  81      14.689   4.586 -20.237 
ATOM    477  N   GLU A  82      13.062   3.434 -21.284 
ATOM    478  CA  GLU A  82      12.862   4.454 -22.277 
ATOM    479  CB  GLU A  82      12.970   3.920 -23.715 
ATOM    480  CG  GLU A  82      11.961   2.809 -24.013 
ATOM    481  CD  GLU A  82      12.156   2.352 -25.452 
ATOM    482  OE1 GLU A  82      12.213   3.228 -26.356 
ATOM    483  OE2 GLU A  82      12.249   1.114 -25.666 
ATOM    484  C   GLU A  82      11.484   5.028 -22.107 
ATOM    485  O   GLU A  82      10.696   4.562 -21.287 
ATOM    486  N   ASN A  83      11.173   6.085 -22.884 
ATOM    487  CA  ASN A  83       9.911   6.767 -22.808 
ATOM    488  CB  ASN A  83       9.851   8.042 -23.664 
ATOM    489  CG  ASN A  83      10.676   9.103 -22.944 
ATOM    490  OD1 ASN A  83      10.664   9.185 -21.715 
ATOM    491  ND2 ASN A  83      11.416   9.938 -23.723 
ATOM    492  C   ASN A  83       8.817   5.839 -23.229 
ATOM    493  O   ASN A  83       7.665   6.001 -22.831 
ATOM    494  N   LYS A  84       9.156   4.826 -24.043 
ATOM    495  CA  LYS A  84       8.180   3.925 -24.580 
ATOM    496  CB  LYS A  84       8.857   2.817 -25.416 
ATOM    497  CG  LYS A  84       7.921   1.834 -26.122 
ATOM    498  CD  LYS A  84       7.153   0.911 -25.178 
ATOM    499  CE  LYS A  84       6.396  -0.197 -25.909 
ATOM    500  NZ  LYS A  84       7.357  -1.190 -26.441 
ATOM    501  C   LYS A  84       7.386   3.298 -23.466 
ATOM    502  O   LYS A  84       6.161   3.232 -23.563 
ATOM    503  N   ASN A  85       8.029   2.807 -22.383 
ATOM    504  CA  ASN A  85       7.206   2.217 -21.358 
ATOM    505  CB  ASN A  85       7.343   0.680 -21.318 
ATOM    506  CG  ASN A  85       6.232   0.074 -20.468 
ATOM    507  OD1 ASN A  85       5.067   0.455 -20.576 
ATOM    508  ND2 ASN A  85       6.604  -0.897 -19.592 
ATOM    509  C   ASN A  85       7.600   2.737 -20.000 
ATOM    510  O   ASN A  85       7.516   2.004 -19.015 
ATOM    511  N   GLY A  86       7.987   4.025 -19.869 
ATOM    512  CA  GLY A  86       8.358   4.440 -18.541 
ATOM    513  C   GLY A  86       8.406   5.935 -18.432 
ATOM    514  O   GLY A  86       8.529   6.651 -19.426 
ATOM    515  N   ASN A  87       8.313   6.432 -17.176 
ATOM    516  CA  ASN A  87       8.388   7.834 -16.866 
ATOM    517  CB  ASN A  87       7.070   8.434 -16.338 
ATOM    518  CG  ASN A  87       6.033   8.383 -17.450 
ATOM    519  OD1 ASN A  87       5.564   7.312 -17.828 
ATOM    520  ND2 ASN A  87       5.650   9.574 -17.983 
ATOM    521  C   ASN A  87       9.381   7.966 -15.753 
ATOM    522  O   ASN A  87       9.660   7.005 -15.039 
ATOM    523  N   PRO A  88       9.943   9.130 -15.590 
ATOM    524  CA  PRO A  88      10.890   9.367 -14.542 
ATOM    525  CD  PRO A  88       9.915  10.189 -16.582 
ATOM    526  CB  PRO A  88      11.522  10.727 -14.851 
ATOM    527  CG  PRO A  88      10.555  11.384 -15.857 
ATOM    528  C   PRO A  88      10.168   9.304 -13.236 
ATOM    529  O   PRO A  88       9.050   9.812 -13.144 
ATOM    530  N   HIS A  89      10.804   8.706 -12.212 
ATOM    531  CA  HIS A  89      10.210   8.527 -10.923 
ATOM    532  ND1 HIS A  89       7.895   6.729  -9.424 
ATOM    533  CG  HIS A  89       9.268   6.743  -9.344 
ATOM    534  CB  HIS A  89      10.169   7.046 -10.506 
ATOM    535  NE2 HIS A  89       8.415   6.182  -7.333 
ATOM    536  CD2 HIS A  89       9.569   6.408  -8.061 
ATOM    537  CE1 HIS A  89       7.434   6.387  -8.195 
ATOM    538  C   HIS A  89      11.094   9.291 -10.006 
ATOM    539  O   HIS A  89      12.249   9.524 -10.348 
ATOM    540  N   ARG A  90      10.614   9.570  -8.777 
ATOM    541  CA  ARG A  90      11.134  10.633  -7.973 
ATOM    542  CB  ARG A  90      10.638  10.532  -6.524 
ATOM    543  CG  ARG A  90       9.118  10.621  -6.401 
ATOM    544  CD  ARG A  90       8.581  12.052  -6.436 
ATOM    545  NE  ARG A  90       7.099  11.972  -6.308 
ATOM    546  CZ  ARG A  90       6.398  13.027  -5.801 
ATOM    547  NH1 ARG A  90       7.050  14.164  -5.418 
ATOM    548  NH2 ARG A  90       5.043  12.938  -5.660 
ATOM    549  C   ARG A  90      12.627  10.723  -7.915 
ATOM    550  O   ARG A  90      13.186  11.625  -8.535 
ATOM    551  N   GLU A  91      13.353   9.801  -7.262 
ATOM    552  CA  GLU A  91      14.755  10.115  -7.224 
ATOM    553  CB  GLU A  91      15.367  10.061  -5.812 
ATOM    554  CG  GLU A  91      14.958  11.232  -4.914 
ATOM    555  CD  GLU A  91      13.537  11.000  -4.427 
ATOM    556  OE1 GLU A  91      13.280   9.918  -3.836 
ATOM    557  OE2 GLU A  91      12.688  11.907  -4.644 
ATOM    558  C   GLU A  91      15.504   9.143  -8.074 
ATOM    559  O   GLU A  91      15.859   8.056  -7.623 
ATOM    560  N   ASN A  92      15.780   9.542  -9.330 
ATOM    561  CA  ASN A  92      16.570   8.776 -10.253 
ATOM    562  CB  ASN A  92      18.015   8.583  -9.762 
ATOM    563  CG  ASN A  92      18.669   9.953  -9.678 
ATOM    564  OD1 ASN A  92      18.547  10.766 -10.593 
ATOM    565  ND2 ASN A  92      19.371  10.227  -8.547 
ATOM    566  C   ASN A  92      15.991   7.412 -10.460 
ATOM    567  O   ASN A  92      16.733   6.456 -10.678 
ATOM    568  N   LEU A  93      14.653   7.283 -10.421 
ATOM    569  CA  LEU A  93      14.046   5.998 -10.644 
ATOM    570  CB  LEU A  93      13.196   5.499  -9.462 
ATOM    571  CG  LEU A  93      14.013   5.127  -8.208 
ATOM    572  CD1 LEU A  93      13.097   4.644  -7.072 
ATOM    573  CD2 LEU A  93      15.107   4.099  -8.543 
ATOM    574  C   LEU A  93      13.141   6.137 -11.825 
ATOM    575  O   LEU A  93      12.979   7.226 -12.373 
ATOM    576  N   ARG A  94      12.563   5.007 -12.286 
ATOM    577  CA  ARG A  94      11.651   5.047 -13.395 
ATOM    578  CB  ARG A  94      12.264   4.533 -14.706 
ATOM    579  CG  ARG A  94      13.421   5.410 -15.185 
ATOM    580  CD  ARG A  94      13.981   5.008 -16.550 
ATOM    581  NE  ARG A  94      12.929   5.315 -17.557 
ATOM    582  CZ  ARG A  94      12.803   6.585 -18.040 
ATOM    583  NH1 ARG A  94      13.625   7.577 -17.590 
ATOM    584  NH2 ARG A  94      11.843   6.868 -18.966 
ATOM    585  C   ARG A  94      10.481   4.169 -13.054 
ATOM    586  O   ARG A  94      10.637   3.137 -12.403 
ATOM    587  N   ILE A  95       9.268   4.577 -13.488 
ATOM    588  CA  ILE A  95       8.059   3.839 -13.228 
ATOM    589  CB  ILE A  95       7.025   4.653 -12.501 
ATOM    590  CG1 ILE A  95       5.820   3.791 -12.084 
ATOM    591  CG2 ILE A  95       6.656   5.846 -13.397 
ATOM    592  CD1 ILE A  95       6.118   2.807 -10.956 
ATOM    593  C   ILE A  95       7.471   3.433 -14.552 
ATOM    594  O   ILE A  95       7.417   4.230 -15.487 
ATOM    595  N   SER A  96       7.017   2.167 -14.668 
ATOM    596  CA  SER A  96       6.520   1.669 -15.924 
ATOM    597  CB  SER A  96       6.521   0.132 -16.021 
ATOM    598  OG  SER A  96       5.638  -0.423 -15.057 
ATOM    599  C   SER A  96       5.122   2.137 -16.200 
ATOM    600  O   SER A  96       4.324   2.355 -15.289 
ATOM    601  N   LYS A  97       4.824   2.366 -17.497 
ATOM    602  CA  LYS A  97       3.513   2.735 -17.955 
ATOM    603  CB  LYS A  97       3.499   3.283 -19.390 
ATOM    604  CG  LYS A  97       4.096   4.687 -19.504 
ATOM    605  CD  LYS A  97       4.273   5.153 -20.949 
ATOM    606  CE  LYS A  97       4.718   6.611 -21.063 
ATOM    607  NZ  LYS A  97       6.152   6.728 -20.709 
ATOM    608  C   LYS A  97       2.610   1.543 -17.924 
ATOM    609  O   LYS A  97       1.429   1.655 -17.600 
ATOM    610  N   SER A  98       3.157   0.372 -18.304 
ATOM    611  CA  SER A  98       2.430  -0.864 -18.402 
ATOM    612  CB  SER A  98       3.113  -1.826 -19.387 
ATOM    613  OG  SER A  98       2.438  -3.069 -19.433 
ATOM    614  C   SER A  98       2.391  -1.529 -17.062 
ATOM    615  O   SER A  98       3.191  -1.233 -16.178 
ATOM    616  N   SER A  99       1.438  -2.468 -16.892 
ATOM    617  CA  SER A  99       1.316  -3.181 -15.654 
ATOM    618  CB  SER A  99      -0.138  -3.329 -15.182 
ATOM    619  OG  SER A  99      -0.171  -4.036 -13.953 
ATOM    620  C   SER A  99       1.866  -4.551 -15.901 
ATOM    621  O   SER A  99       1.756  -5.075 -17.006 
ATOM    622  N   PHE A 100       2.499  -5.160 -14.875 
ATOM    623  CA  PHE A 100       3.096  -6.452 -15.063 
ATOM    624  CB  PHE A 100       4.625  -6.462 -14.858 
ATOM    625  CG  PHE A 100       5.327  -5.637 -15.887 
ATOM    626  CD1 PHE A 100       5.439  -4.271 -15.743 
ATOM    627  CD2 PHE A 100       5.897  -6.234 -16.988 
ATOM    628  CE1 PHE A 100       6.097  -3.516 -16.687 
ATOM    629  CE2 PHE A 100       6.556  -5.484 -17.934 
ATOM    630  CZ  PHE A 100       6.657  -4.121 -17.787 
ATOM    631  C   PHE A 100       2.572  -7.384 -14.016 
ATOM    632  O   PHE A 100       2.195  -6.966 -12.922 
ATOM    633  N   GLN A 101       2.513  -8.691 -14.344 
ATOM    634  CA  GLN A 101       2.171  -9.658 -13.345 
ATOM    635  CB  GLN A 101       1.839 -11.052 -13.904 
ATOM    636  CG  GLN A 101       0.489 -11.131 -14.617 
ATOM    637  CD  GLN A 101      -0.593 -11.194 -13.547 
ATOM    638  OE1 GLN A 101      -0.366 -11.697 -12.449 
ATOM    639  NE2 GLN A 101      -1.804 -10.667 -13.873 
ATOM    640  C   GLN A 101       3.394  -9.793 -12.496 
ATOM    641  O   GLN A 101       4.508  -9.873 -13.015 
ATOM    642  N   VAL A 102       3.218  -9.802 -11.161 
ATOM    643  CA  VAL A 102       4.354  -9.886 -10.293 
ATOM    644  CB  VAL A 102       4.759  -8.562  -9.714 
ATOM    645  CG1 VAL A 102       5.195  -7.637 -10.861 
ATOM    646  CG2 VAL A 102       3.584  -8.007  -8.887 
ATOM    647  C   VAL A 102       4.011 -10.774  -9.139 
ATOM    648  O   VAL A 102       2.841 -11.025  -8.854 
ATOM    649  N   THR A 103       5.050 -11.314  -8.467 
ATOM    650  CA  THR A 103       4.829 -12.120  -7.304 
ATOM    651  CB  THR A 103       5.112 -13.577  -7.530 
ATOM    652  OG1 THR A 103       4.295 -14.080  -8.577 
ATOM    653  CG2 THR A 103       4.826 -14.343  -6.226 
ATOM    654  C   THR A 103       5.781 -11.637  -6.255 
ATOM    655  O   THR A 103       6.988 -11.574  -6.489 
ATOM    656  N   THR A 104       5.262 -11.297  -5.057 
ATOM    657  CA  THR A 104       6.109 -10.812  -4.005 
ATOM    658  CB  THR A 104       5.546  -9.614  -3.295 
ATOM    659  OG1 THR A 104       5.356  -8.546  -4.210 
ATOM    660  CG2 THR A 104       6.514  -9.193  -2.176 
ATOM    661  C   THR A 104       6.242 -11.896  -2.986 
ATOM    662  O   THR A 104       5.251 -12.502  -2.581 
ATOM    663  N   CYS A 105       7.490 -12.172  -2.555 
ATOM    664  CA  CYS A 105       7.738 -13.200  -1.586 
ATOM    665  CB  CYS A 105       8.849 -14.165  -2.029 
ATOM    666  SG  CYS A 105       8.448 -14.908  -3.639 
ATOM    667  C   CYS A 105       8.189 -12.511  -0.339 
ATOM    668  O   CYS A 105       9.178 -11.779  -0.349 
ATOM    669  N   LYS A 106       7.459 -12.730   0.774 
ATOM    670  CA  LYS A 106       7.781 -12.086   2.014 
ATOM    671  CB  LYS A 106       6.585 -11.338   2.628 
ATOM    672  CG  LYS A 106       6.127 -10.139   1.793 
ATOM    673  CD  LYS A 106       4.735  -9.634   2.178 
ATOM    674  CE  LYS A 106       4.309  -8.374   1.425 
ATOM    675  NZ  LYS A 106       5.014  -7.194   1.974 
ATOM    676  C   LYS A 106       8.204 -13.134   2.988 
ATOM    677  O   LYS A 106       7.514 -14.131   3.203 
ATOM    678  N   LEU A 107       9.370 -12.908   3.618 
ATOM    679  CA  LEU A 107       9.910 -13.866   4.533 
ATOM    680  CB  LEU A 107      11.381 -13.570   4.883 
ATOM    681  CG  LEU A 107      12.026 -14.570   5.857 
ATOM    682  CD1 LEU A 107      12.138 -15.973   5.238 
ATOM    683  CD2 LEU A 107      13.375 -14.044   6.370 
ATOM    684  C   LEU A 107       9.105 -13.824   5.787 
ATOM    685  O   LEU A 107       8.661 -12.764   6.225 
ATOM    686  N   HIS A 108       8.855 -15.005   6.380 
ATOM    687  CA  HIS A 108       8.191 -15.020   7.648 
ATOM    688  ND1 HIS A 108       6.503 -17.160   5.722 
ATOM    689  CG  HIS A 108       6.507 -16.861   7.063 
ATOM    690  CB  HIS A 108       6.725 -15.489   7.618 
ATOM    691  NE2 HIS A 108       6.076 -19.059   6.793 
ATOM    692  CD2 HIS A 108       6.247 -18.033   7.703 
ATOM    693  CE1 HIS A 108       6.239 -18.488   5.615 
ATOM    694  C   HIS A 108       8.993 -15.906   8.534 
ATOM    695  O   HIS A 108       9.644 -16.843   8.076 
ATOM    696  N   GLY A 109       8.958 -15.620   9.846 
ATOM    697  CA  GLY A 109       9.793 -16.334  10.759 
ATOM    698  C   GLY A 109      10.861 -15.362  11.144 
ATOM    699  O   GLY A 109      11.206 -14.465  10.376 
ATOM    700  N   GLY A 110      11.378 -15.513  12.376 
ATOM    701  CA  GLY A 110      12.344 -14.642  12.983 
ATOM    702  C   GLY A 110      13.717 -14.700  12.379 
ATOM    703  O   GLY A 110      14.419 -13.689  12.376 
ATOM    704  N   SER A 111      14.166 -15.876  11.892 
ATOM    705  CA  SER A 111      15.555 -15.993  11.521 
ATOM    706  CB  SER A 111      16.129 -17.404  11.740 
ATOM    707  OG  SER A 111      17.494 -17.439  11.353 
ATOM    708  C   SER A 111      15.827 -15.629  10.092 
ATOM    709  O   SER A 111      15.060 -15.888   9.167 
ATOM    710  N   PRO A 112      16.953 -14.967   9.967 
ATOM    711  CA  PRO A 112      17.492 -14.571   8.686 
ATOM    712  CD  PRO A 112      17.334 -14.031  11.015 
ATOM    713  CB  PRO A 112      18.504 -13.462   8.973 
ATOM    714  CG  PRO A 112      18.025 -12.860  10.301 
ATOM    715  C   PRO A 112      18.112 -15.709   7.930 
ATOM    716  O   PRO A 112      18.498 -15.507   6.778 
ATOM    717  N   TRP A 113      18.254 -16.900   8.543 
ATOM    718  CA  TRP A 113      18.952 -17.947   7.848 
ATOM    719  CB  TRP A 113      20.140 -18.493   8.653 
ATOM    720  CG  TRP A 113      21.239 -17.473   8.801 
ATOM    721  CD2 TRP A 113      22.171 -17.157   7.757 
ATOM    722  CD1 TRP A 113      21.549 -16.668   9.857 
ATOM    723  NE1 TRP A 113      22.625 -15.874   9.541 
ATOM    724  CE2 TRP A 113      23.017 -16.164   8.250 
ATOM    725  CE3 TRP A 113      22.310 -17.654   6.495 
ATOM    726  CZ2 TRP A 113      24.022 -15.652   7.480 
ATOM    727  CZ3 TRP A 113      23.322 -17.137   5.721 
ATOM    728  CH2 TRP A 113      24.162 -16.156   6.206 
ATOM    729  C   TRP A 113      18.019 -19.078   7.526 
ATOM    730  O   TRP A 113      16.980 -19.259   8.157 
ATOM    731  N   PRO A 114      18.387 -19.844   6.525 
ATOM    732  CA  PRO A 114      17.605 -20.941   6.018 
ATOM    733  CD  PRO A 114      19.726 -19.807   5.959 
ATOM    734  CB  PRO A 114      18.412 -21.510   4.849 
ATOM    735  CG  PRO A 114      19.865 -21.131   5.190 
ATOM    736  C   PRO A 114      17.349 -21.963   7.077 
ATOM    737  O   PRO A 114      18.132 -22.055   8.021 
ATOM    738  N   PRO A 115      16.287 -22.717   6.949 
ATOM    739  CA  PRO A 115      15.417 -22.592   5.810 
ATOM    740  CD  PRO A 115      16.308 -24.080   7.460 
ATOM    741  CB  PRO A 115      14.554 -23.850   5.796 
ATOM    742  CG  PRO A 115      15.436 -24.898   6.494 
ATOM    743  C   PRO A 115      14.624 -21.326   5.826 
ATOM    744  O   PRO A 115      14.324 -20.822   6.907 
ATOM    745  N   CYS A 116      14.262 -20.805   4.637 
ATOM    746  CA  CYS A 116      13.552 -19.559   4.576 
ATOM    747  CB  CYS A 116      14.136 -18.609   3.509 
ATOM    748  SG  CYS A 116      15.947 -18.432   3.606 
ATOM    749  C   CYS A 116      12.141 -19.851   4.153 
ATOM    750  O   CYS A 116      11.913 -20.416   3.083 
ATOM    751  N   GLN A 117      11.145 -19.461   4.980 
ATOM    752  CA  GLN A 117       9.776 -19.689   4.605 
ATOM    753  CB  GLN A 117       8.829 -20.057   5.761 
ATOM    754  CG  GLN A 117       9.262 -21.272   6.578 
ATOM    755  CD  GLN A 117       9.944 -20.724   7.818 
ATOM    756  OE1 GLN A 117      10.525 -19.641   7.791 
ATOM    757  NE2 GLN A 117       9.847 -21.480   8.943 
ATOM    758  C   GLN A 117       9.264 -18.399   4.045 
ATOM    759  O   GLN A 117       9.593 -17.322   4.542 
ATOM    760  N   TYR A 118       8.444 -18.476   2.979 
ATOM    761  CA  TYR A 118       7.961 -17.279   2.352 
ATOM    762  CB  TYR A 118       8.554 -17.047   0.952 
ATOM    763  CG  TYR A 118      10.003 -16.728   1.079 
ATOM    764  CD1 TYR A 118      10.406 -15.445   1.371 
ATOM    765  CD2 TYR A 118      10.958 -17.702   0.895 
ATOM    766  CE1 TYR A 118      11.740 -15.138   1.486 
ATOM    767  CE2 TYR A 118      12.294 -17.401   1.008 
ATOM    768  CZ  TYR A 118      12.686 -16.117   1.304 
ATOM    769  OH  TYR A 118      14.057 -15.806   1.420 
ATOM    770  C   TYR A 118       6.480 -17.356   2.150 
ATOM    771  O   TYR A 118       5.907 -18.436   2.018 
ATOM    772  N   ARG A 119       5.827 -16.174   2.139 
ATOM    773  CA  ARG A 119       4.427 -16.059   1.843 
ATOM    774  CB  ARG A 119       3.652 -15.202   2.858 
ATOM    775  CG  ARG A 119       3.673 -15.788   4.269 
ATOM    776  CD  ARG A 119       2.594 -16.840   4.518 
ATOM    777  NE  ARG A 119       2.885 -17.449   5.844 
ATOM    778  CZ  ARG A 119       1.863 -17.879   6.638 
ATOM    779  NH1 ARG A 119       0.571 -17.731   6.223 
ATOM    780  NH2 ARG A 119       2.135 -18.448   7.848 
ATOM    781  C   ARG A 119       4.365 -15.344   0.526 
ATOM    782  O   ARG A 119       5.061 -14.349   0.325 
ATOM    783  N   ALA A 120       3.524 -15.828  -0.411 
ATOM    784  CA  ALA A 120       3.516 -15.241  -1.722 
ATOM    785  CB  ALA A 120       3.540 -16.279  -2.857 
ATOM    786  C   ALA A 120       2.290 -14.411  -1.918 
ATOM    787  O   ALA A 120       1.191 -14.774  -1.498 
ATOM    788  N   THR A 121       2.473 -13.235  -2.553 
ATOM    789  CA  THR A 121       1.362 -12.387  -2.858 
ATOM    790  CB  THR A 121       1.414 -11.077  -2.132 
ATOM    791  OG1 THR A 121       1.493 -11.279  -0.729 
ATOM    792  CG2 THR A 121       0.136 -10.304  -2.467 
ATOM    793  C   THR A 121       1.454 -12.058  -4.319 
ATOM    794  O   THR A 121       2.368 -11.355  -4.746 
ATOM    795  N   ALA A 122       0.503 -12.561  -5.131 
ATOM    796  CA  ALA A 122       0.506 -12.258  -6.535 
ATOM    797  CB  ALA A 122      -0.363 -13.214  -7.372 
ATOM    798  C   ALA A 122      -0.051 -10.879  -6.695 
ATOM    799  O   ALA A 122      -0.797 -10.403  -5.841 
ATOM    800  N   GLY A 123       0.311 -10.190  -7.800 
ATOM    801  CA  GLY A 123      -0.202  -8.866  -8.009 
ATOM    802  C   GLY A 123      -0.066  -8.514  -9.455 
ATOM    803  O   GLY A 123       0.601  -9.210 -10.221 
ATOM    804  N   PHE A 124      -0.738  -7.418  -9.864 
ATOM    805  CA  PHE A 124      -0.677  -6.940 -11.215 
ATOM    806  CB  PHE A 124      -1.952  -7.333 -11.988 
ATOM    807  CG  PHE A 124      -1.880  -6.953 -13.427 
ATOM    808  CD1 PHE A 124      -1.110  -7.677 -14.309 
ATOM    809  CD2 PHE A 124      -2.620  -5.893 -13.902 
ATOM    810  CE1 PHE A 124      -1.058  -7.330 -15.640 
ATOM    811  CE2 PHE A 124      -2.573  -5.544 -15.231 
ATOM    812  CZ  PHE A 124      -1.789  -6.263 -16.103 
ATOM    813  C   PHE A 124      -0.614  -5.444 -11.112 
ATOM    814  O   PHE A 124      -1.586  -4.807 -10.707 
ATOM    815  N   ARG A 125       0.538  -4.838 -11.470 
ATOM    816  CA  ARG A 125       0.653  -3.408 -11.368 
ATOM    817  CB  ARG A 125       0.731  -2.905  -9.919 
ATOM    818  CG  ARG A 125       1.922  -3.477  -9.148 
ATOM    819  CD  ARG A 125       2.201  -2.737  -7.841 
ATOM    820  NE  ARG A 125       2.654  -1.368  -8.212 
ATOM    821  CZ  ARG A 125       2.539  -0.343  -7.320 
ATOM    822  NH1 ARG A 125       2.021  -0.575  -6.078 
ATOM    823  NH2 ARG A 125       2.940   0.912  -7.672 
ATOM    824  C   ARG A 125       1.930  -2.974 -12.029 
ATOM    825  O   ARG A 125       2.704  -3.796 -12.517 
ATOM    826  N   ASN A 126       2.164  -1.643 -12.058 
ATOM    827  CA  ASN A 126       3.348  -1.060 -12.631 
ATOM    828  CB  ASN A 126       3.319   0.475 -12.733 
ATOM    829  CG  ASN A 126       2.288   0.920 -13.750 
ATOM    830  OD1 ASN A 126       1.798   0.128 -14.551 
ATOM    831  ND2 ASN A 126       1.954   2.238 -13.724 
ATOM    832  C   ASN A 126       4.475  -1.326 -11.687 
ATOM    833  O   ASN A 126       4.252  -1.649 -10.522 
ATOM    834  N   VAL A 127       5.728  -1.187 -12.170 
ATOM    835  CA  VAL A 127       6.853  -1.442 -11.318 
ATOM    836  CB  VAL A 127       7.620  -2.670 -11.710 
ATOM    837  CG1 VAL A 127       6.692  -3.888 -11.560 
ATOM    838  CG2 VAL A 127       8.164  -2.479 -13.137 
ATOM    839  C   VAL A 127       7.801  -0.286 -11.389 
ATOM    840  O   VAL A 127       7.791   0.482 -12.349 
ATOM    841  N   VAL A 128       8.640  -0.129 -10.338 
ATOM    842  CA  VAL A 128       9.608   0.932 -10.290 
ATOM    843  CB  VAL A 128       9.558   1.739  -9.024 
ATOM    844  CG1 VAL A 128      10.684   2.788  -9.058 
ATOM    845  CG2 VAL A 128       8.156   2.343  -8.876 
ATOM    846  C   VAL A 128      10.968   0.306 -10.332 
ATOM    847  O   VAL A 128      11.242  -0.659  -9.620 
ATOM    848  N   VAL A 129      11.864   0.853 -11.180 
ATOM    849  CA  VAL A 129      13.192   0.316 -11.293 
ATOM    850  CB  VAL A 129      13.377  -0.597 -12.470 
ATOM    851  CG1 VAL A 129      12.475  -1.829 -12.285 
ATOM    852  CG2 VAL A 129      13.103   0.196 -13.761 
ATOM    853  C   VAL A 129      14.143   1.454 -11.487 
ATOM    854  O   VAL A 129      13.740   2.610 -11.599 
ATOM    855  N   ALA A 130      15.453   1.141 -11.469 
ATOM    856  CA  ALA A 130      16.471   2.102 -11.776 
ATOM    857  CB  ALA A 130      17.570   2.201 -10.704 
ATOM    858  C   ALA A 130      17.107   1.586 -13.029 
ATOM    859  O   ALA A 130      17.251   0.376 -13.195 
ATOM    860  N   CYS A 131      17.489   2.483 -13.964 
ATOM    861  CA  CYS A 131      18.044   1.992 -15.195 
ATOM    862  CB  CYS A 131      17.222   2.356 -16.450 
ATOM    863  SG  CYS A 131      15.649   1.450 -16.538 
ATOM    864  C   CYS A 131      19.424   2.528 -15.408 
ATOM    865  O   CYS A 131      19.772   3.615 -14.946 
ATOM    866  N   GLU A 132      20.255   1.724 -16.108 
ATOM    867  CA  GLU A 132      21.592   2.093 -16.475 
ATOM    868  CB  GLU A 132      22.653   1.496 -15.531 
ATOM    869  CG  GLU A 132      24.095   1.876 -15.875 
ATOM    870  CD  GLU A 132      25.017   1.153 -14.901 
ATOM    871  OE1 GLU A 132      24.867  -0.090 -14.759 
ATOM    872  OE2 GLU A 132      25.883   1.833 -14.288 
ATOM    873  C   GLU A 132      21.835   1.497 -17.828 
ATOM    874  O   GLU A 132      21.581   0.315 -18.054 
ATOM    875  N   ASN A 133      22.341   2.307 -18.771 
ATOM    876  CA  ASN A 133      22.633   1.807 -20.081 
ATOM    877  CB  ASN A 133      23.666   0.669 -20.045 
ATOM    878  CG  ASN A 133      24.142   0.395 -21.460 
ATOM    879  OD1 ASN A 133      23.716   1.047 -22.412 
ATOM    880  ND2 ASN A 133      25.042  -0.612 -21.602 
ATOM    881  C   ASN A 133      21.369   1.284 -20.700 
ATOM    882  O   ASN A 133      21.405   0.415 -21.569 
ATOM    883  N   GLY A 134      20.206   1.809 -20.274 
ATOM    884  CA  GLY A 134      18.973   1.431 -20.908 
ATOM    885  C   GLY A 134      18.488   0.100 -20.407 
ATOM    886  O   GLY A 134      17.601  -0.497 -21.016 
ATOM    887  N   LEU A 135      19.052  -0.410 -19.291 
ATOM    888  CA  LEU A 135      18.626  -1.689 -18.777 
ATOM    889  CB  LEU A 135      19.722  -2.763 -18.865 
ATOM    890  CG  LEU A 135      20.118  -3.122 -20.306 
ATOM    891  CD1 LEU A 135      21.217  -4.195 -20.327 
ATOM    892  CD2 LEU A 135      18.890  -3.538 -21.130 
ATOM    893  C   LEU A 135      18.301  -1.547 -17.317 
ATOM    894  O   LEU A 135      18.890  -0.715 -16.629 
ATOM    895  N   PRO A 136      17.352  -2.313 -16.825 
ATOM    896  CA  PRO A 136      17.021  -2.252 -15.420 
ATOM    897  CD  PRO A 136      16.196  -2.669 -17.633 
ATOM    898  CB  PRO A 136      15.657  -2.921 -15.271 
ATOM    899  CG  PRO A 136      15.011  -2.730 -16.653 
ATOM    900  C   PRO A 136      18.077  -2.865 -14.544 
ATOM    901  O   PRO A 136      18.366  -4.050 -14.698 
ATOM    902  N   VAL A 137      18.700  -2.052 -13.670 
ATOM    903  CA  VAL A 137      19.685  -2.428 -12.695 
ATOM    904  CB  VAL A 137      20.708  -1.352 -12.497 
ATOM    905  CG1 VAL A 137      21.444  -1.158 -13.835 
ATOM    906  CG2 VAL A 137      20.006  -0.082 -11.995 
ATOM    907  C   VAL A 137      19.111  -2.788 -11.354 
ATOM    908  O   VAL A 137      19.737  -3.522 -10.593 
ATOM    909  N   HIS A 138      17.948  -2.222 -10.978 
ATOM    910  CA  HIS A 138      17.482  -2.425  -9.634 
ATOM    911  ND1 HIS A 138      17.868  -2.477  -6.392 
ATOM    912  CG  HIS A 138      17.517  -1.474  -7.267 
ATOM    913  CB  HIS A 138      18.027  -1.352  -8.671 
ATOM    914  NE2 HIS A 138      16.458  -1.147  -5.302 
ATOM    915  CD2 HIS A 138      16.654  -0.671  -6.586 
ATOM    916  CE1 HIS A 138      17.208  -2.233  -5.232 
ATOM    917  C   HIS A 138      15.989  -2.347  -9.596 
ATOM    918  O   HIS A 138      15.368  -1.672 -10.416 
ATOM    919  N   LEU A 139      15.380  -3.059  -8.624 
ATOM    920  CA  LEU A 139      13.959  -3.022  -8.464 
ATOM    921  CB  LEU A 139      13.328  -4.424  -8.387 
ATOM    922  CG  LEU A 139      11.796  -4.427  -8.219 
ATOM    923  CD1 LEU A 139      11.097  -3.859  -9.466 
ATOM    924  CD2 LEU A 139      11.275  -5.821  -7.830 
ATOM    925  C   LEU A 139      13.692  -2.338  -7.155 
ATOM    926  O   LEU A 139      14.328  -2.642  -6.146 
ATOM    927  N   ASP A 140      12.744  -1.377  -7.146 
ATOM    928  CA  ASP A 140      12.392  -0.683  -5.938 
ATOM    929  CB  ASP A 140      11.787   0.709  -6.222 
ATOM    930  CG  ASP A 140      11.444   1.439  -4.927 
ATOM    931  OD1 ASP A 140      10.721   0.858  -4.076 
ATOM    932  OD2 ASP A 140      11.902   2.602  -4.774 
ATOM    933  C   ASP A 140      11.357  -1.523  -5.257 
ATOM    934  O   ASP A 140      10.230  -1.654  -5.728 
ATOM    935  N   GLN A 141      11.749  -2.130  -4.123 
ATOM    936  CA  GLN A 141      10.948  -3.011  -3.316 
ATOM    937  CB  GLN A 141      11.779  -3.783  -2.278 
ATOM    938  CG  GLN A 141      12.762  -4.776  -2.905 
ATOM    939  CD  GLN A 141      11.952  -5.908  -3.523 
ATOM    940  OE1 GLN A 141      12.497  -6.786  -4.190 
ATOM    941  NE2 GLN A 141      10.610  -5.884  -3.303 
ATOM    942  C   GLN A 141       9.851  -2.293  -2.576 
ATOM    943  O   GLN A 141       8.819  -2.893  -2.282 
ATOM    944  N   SER A 142      10.034  -0.997  -2.253 
ATOM    945  CA  SER A 142       9.150  -0.301  -1.351 
ATOM    946  CB  SER A 142       9.491   1.193  -1.188 
ATOM    947  OG  SER A 142       9.124   1.919  -2.352 
ATOM    948  C   SER A 142       7.710  -0.375  -1.771 
ATOM    949  O   SER A 142       6.824  -0.464  -0.923 
ATOM    950  N   ILE A 143       7.420  -0.350  -3.080 
ATOM    951  CA  ILE A 143       6.051  -0.356  -3.517 
ATOM    952  CB  ILE A 143       5.929  -0.210  -5.009 
ATOM    953  CG1 ILE A 143       6.581  -1.395  -5.742 
ATOM    954  CG2 ILE A 143       6.534   1.151  -5.388 
ATOM    955  CD1 ILE A 143       6.281  -1.418  -7.241 
ATOM    956  C   ILE A 143       5.389  -1.633  -3.085 
ATOM    957  O   ILE A 143       4.203  -1.660  -2.760 
ATOM    958  N   PHE A 144       6.139  -2.743  -3.129 
ATOM    959  CA  PHE A 144       5.663  -4.054  -2.785 
ATOM    960  CB  PHE A 144       6.569  -5.164  -3.332 
ATOM    961  CG  PHE A 144       6.507  -4.997  -4.812 
ATOM    962  CD1 PHE A 144       5.397  -5.403  -5.519 
ATOM    963  CD2 PHE A 144       7.560  -4.429  -5.496 
ATOM    964  CE1 PHE A 144       5.340  -5.244  -6.884 
ATOM    965  CE2 PHE A 144       7.507  -4.271  -6.860 
ATOM    966  CZ  PHE A 144       6.396  -4.677  -7.557 
ATOM    967  C   PHE A 144       5.482  -4.230  -1.309 
ATOM    968  O   PHE A 144       4.699  -5.077  -0.876 
ATOM    969  N   ARG A 145       6.264  -3.500  -0.495 
ATOM    970  CA  ARG A 145       6.177  -3.640   0.929 
ATOM    971  CB  ARG A 145       7.187  -2.736   1.646 
ATOM    972  CG  ARG A 145       8.616  -2.950   1.149 
ATOM    973  CD  ARG A 145       9.671  -2.223   1.979 
ATOM    974  NE  ARG A 145       9.994  -3.112   3.127 
ATOM    975  CZ  ARG A 145      10.901  -4.116   2.955 
ATOM    976  NH1 ARG A 145      11.537  -4.250   1.755 
ATOM    977  NH2 ARG A 145      11.162  -4.987   3.973 
ATOM    978  C   ARG A 145       4.810  -3.223   1.343 
ATOM    979  O   ARG A 145       4.160  -3.893   2.145 
ATOM    980  N   ARG A 146       4.339  -2.101   0.769 
ATOM    981  CA  ARG A 146       3.061  -1.554   1.109 
ATOM    982  CB  ARG A 146       2.944  -0.061   0.750 
ATOM    983  CG  ARG A 146       4.017   0.799   1.422 
ATOM    984  CD  ARG A 146       3.933   2.291   1.088 
ATOM    985  NE  ARG A 146       5.205   2.914   1.552 
ATOM    986  CZ  ARG A 146       6.283   2.930   0.714 
ATOM    987  NH1 ARG A 146       6.168   2.412  -0.544 
ATOM    988  NH2 ARG A 146       7.470   3.456   1.131 
ATOM    989  C   ARG A 146       2.016  -2.301   0.298 
ATOM    990  O   ARG A 146       1.257  -1.625  -0.446 
ATOM    991  OXT ARG A 146       1.959  -3.554   0.415 
TER
HEADER lig_28.pdb
ATOM      1  P    DC A   1     -12.707  53.977  17.335 
ATOM      2  OP1  DC A   1     -13.505  54.287  18.542 
ATOM      3  OP2  DC A   1     -11.869  52.760  17.406 
ATOM      4  O5'  DC A   1     -13.671  53.891  16.060 
ATOM      5  C5'  DC A   1     -13.999  55.099  15.349 
ATOM      6  C4'  DC A   1     -13.914  54.861  13.855 
ATOM      7  O4'  DC A   1     -12.575  55.091  13.330 
ATOM      8  C3'  DC A   1     -14.254  53.446  13.387 
ATOM      9  O3'  DC A   1     -14.946  53.525  12.146 
ATOM     10  C2'  DC A   1     -12.900  52.781  13.146 
ATOM     11  C1'  DC A   1     -12.220  53.989  12.509 
ATOM     12  N1   DC A   1     -10.734  53.894  12.480 
ATOM     13  C2   DC A   1     -10.069  54.451  11.390 
ATOM     14  O2   DC A   1     -10.733  54.995  10.501 
ATOM     15  N3   DC A   1      -8.715  54.374  11.344 
ATOM     16  C4   DC A   1      -8.031  53.775  12.328 
ATOM     17  N4   DC A   1      -6.711  53.727  12.237 
ATOM     18  C5   DC A   1      -8.695  53.197  13.457 
ATOM     19  C6   DC A   1     -10.050  53.283  13.485 
ATOM     20  P    DA A   2     -16.169  52.530  11.874 
ATOM     21  OP1  DA A   2     -17.403  53.085  12.474 
ATOM     22  OP2  DA A   2     -15.799  51.162  12.298 
ATOM     23  O5'  DA A   2     -16.274  52.587  10.279 
ATOM     24  C5'  DA A   2     -15.884  53.794   9.596 
ATOM     25  C4'  DA A   2     -15.055  53.453   8.373 
ATOM     26  O4'  DA A   2     -13.635  53.343   8.678 
ATOM     27  C3'  DA A   2     -15.390  52.127   7.692 
ATOM     28  O3'  DA A   2     -15.256  52.285   6.284 
ATOM     29  C2'  DA A   2     -14.311  51.159   8.177 
ATOM     30  C1'  DA A   2     -13.146  52.142   8.102 
ATOM     31  N9   DA A   2     -11.948  51.712   8.877 
ATOM     32  C8   DA A   2     -11.902  51.021  10.053 
ATOM     33  N7   DA A   2     -10.699  50.794  10.482 
ATOM     34  C5   DA A   2      -9.886  51.376   9.519 
ATOM     35  C6   DA A   2      -8.491  51.479   9.394 
ATOM     36  N6   DA A   2      -7.629  50.972  10.288 
ATOM     37  N1   DA A   2      -8.011  52.123   8.314 
ATOM     38  C2   DA A   2      -8.873  52.624   7.430 
ATOM     39  N3   DA A   2     -10.188  52.590   7.442 
ATOM     40  C4   DA A   2     -10.641  51.941   8.532 
ATOM     41  P    DT A   3     -16.318  51.577   5.319 
ATOM     42  OP1  DT A   3     -17.521  52.432   5.194 
ATOM     43  OP2  DT A   3     -16.553  50.189   5.773 
ATOM     44  O5'  DT A   3     -15.522  51.561   3.931 
ATOM     45  C5'  DT A   3     -14.567  52.605   3.662 
ATOM     46  C4'  DT A   3     -13.307  52.013   3.063 
ATOM     47  O4'  DT A   3     -12.349  51.604   4.079 
ATOM     48  C3'  DT A   3     -13.500  50.758   2.213 
ATOM     49  O3'  DT A   3     -12.591  50.797   1.120 
ATOM     50  C2'  DT A   3     -13.105  49.603   3.132 
ATOM     51  C1'  DT A   3     -11.906  50.291   3.774 
ATOM     52  N1   DT A   3     -11.454  49.648   5.040 
ATOM     53  C2   DT A   3     -10.105  49.659   5.300 
ATOM     54  O2   DT A   3      -9.288  50.163   4.548 
ATOM     55  N3   DT A   3      -9.722  49.054   6.482 
ATOM     56  C4   DT A   3     -10.558  48.455   7.402 
ATOM     57  O4   DT A   3     -10.100  47.945   8.426 
ATOM     58  C5   DT A   3     -11.956  48.494   7.041 
ATOM     59  C7   DT A   3     -12.935  47.864   7.988 
ATOM     60  C6   DT A   3     -12.355  49.076   5.898 
ATOM     61  P    DG A   4     -13.082  50.291  -0.318 
ATOM     62  OP1  DG A   4     -13.797  51.386  -1.011 
ATOM     63  OP2  DG A   4     -13.827  49.022  -0.169 
ATOM     64  O5'  DG A   4     -11.686  50.013  -1.048 
ATOM     65  C5'  DG A   4     -10.536  50.796  -0.678 
ATOM     66  C4'  DG A   4      -9.322  49.899  -0.539 
ATOM     67  O4'  DG A   4      -9.190  49.346   0.802 
ATOM     68  C3'  DG A   4      -9.293  48.672  -1.450 
ATOM     69  O3'  DG A   4      -7.953  48.439  -1.867 
ATOM     70  C2'  DG A   4      -9.730  47.514  -0.551 
ATOM     71  C1'  DG A   4      -8.956  47.950   0.688 
ATOM     72  N9   DG A   4      -9.422  47.300   1.945 
ATOM     73  C8   DG A   4     -10.696  46.924   2.311 
ATOM     74  N7   DG A   4     -10.769  46.369   3.496 
ATOM     75  C5   DG A   4      -9.450  46.378   3.948 
ATOM     76  C6   DG A   4      -8.900  45.910   5.169 
ATOM     77  O6   DG A   4      -9.471  45.382   6.119 
ATOM     78  N1   DG A   4      -7.514  46.114   5.217 
ATOM     79  C2   DG A   4      -6.759  46.695   4.216 
ATOM     80  N2   DG A   4      -5.450  46.800   4.456 
ATOM     81  N3   DG A   4      -7.277  47.135   3.072 
ATOM     82  C4   DG A   4      -8.620  46.944   3.009 
ATOM     83  P    DA A   5      -7.681  47.971  -3.373 
ATOM     84  OP1  DA A   5      -7.639  49.156  -4.261 
ATOM     85  OP2  DA A   5      -8.645  46.914  -3.747 
ATOM     86  O5'  DA A   5      -6.215  47.341  -3.248 
ATOM     87  C5'  DA A   5      -5.313  47.864  -2.256 
ATOM     88  C4'  DA A   5      -4.605  46.727  -1.548 
ATOM     89  O4'  DA A   5      -5.351  46.239  -0.396 
ATOM     90  C3'  DA A   5      -4.359  45.472  -2.386 
ATOM     91  O3'  DA A   5      -3.099  44.918  -2.025 
ATOM     92  C2'  DA A   5      -5.457  44.499  -1.958 
ATOM     93  C1'  DA A   5      -5.409  44.823  -0.467 
ATOM     94  N9   DA A   5      -6.614  44.372   0.283 
ATOM     95  C8   DA A   5      -7.911  44.323  -0.144 
ATOM     96  N7   DA A   5      -8.740  43.878   0.748 
ATOM     97  C5   DA A   5      -7.937  43.611   1.848 
ATOM     98  C6   DA A   5      -8.222  43.111   3.130 
ATOM     99  N6   DA A   5      -9.455  42.777   3.537 
ATOM    100  N1   DA A   5      -7.189  42.967   3.981 
ATOM    101  C2   DA A   5      -5.967  43.301   3.571 
ATOM    102  N3   DA A   5      -5.582  43.775   2.406 
ATOM    103  C4   DA A   5      -6.634  43.909   1.573 
ATOM    104  P    DA A   6      -2.162  44.311  -3.173 
ATOM    105  OP1  DA A   6      -1.383  45.400  -3.804 
ATOM    106  OP2  DA A   6      -2.973  43.479  -4.088 
ATOM    107  O5'  DA A   6      -1.184  43.375  -2.319 
ATOM    108  C5'  DA A   6      -0.878  43.740  -0.961 
ATOM    109  C4'  DA A   6      -0.942  42.515  -0.068 
ATOM    110  O4'  DA A   6      -2.281  42.279   0.454 
ATOM    111  C3'  DA A   6      -0.566  41.190  -0.729 
ATOM    112  O3'  DA A   6       0.135  40.388   0.214 
ATOM    113  C2'  DA A   6      -1.903  40.518  -1.040 
ATOM    114  C1'  DA A   6      -2.604  40.911   0.257 
ATOM    115  N9   DA A   6      -4.087  40.790   0.197 
ATOM    116  C8   DA A   6      -4.914  41.010  -0.866 
ATOM    117  N7   DA A   6      -6.169  40.819  -0.604 
ATOM    118  C5   DA A   6      -6.178  40.443   0.732 
ATOM    119  C6   DA A   6      -7.216  40.099   1.613 
ATOM    120  N6   DA A   6      -8.510  40.077   1.260 
ATOM    121  N1   DA A   6      -6.877  39.776   2.875 
ATOM    122  C2   DA A   6      -5.590  39.800   3.220 
ATOM    123  N3   DA A   6      -4.540  40.103   2.490 
ATOM    124  C4   DA A   6      -4.907  40.422   1.231 
ATOM    125  P    DG A   7       1.382  39.517  -0.283 
ATOM    126  OP1  DG A   7       2.598  40.363  -0.308 
ATOM    127  OP2  DG A   7       1.039  38.837  -1.551 
ATOM    128  O5'  DG A   7       1.502  38.437   0.892 
ATOM    129  C5'  DG A   7       1.090  38.804   2.222 
ATOM    130  C4'  DG A   7       0.282  37.683   2.842 
ATOM    131  O4'  DG A   7      -1.138  37.787   2.535 
ATOM    132  C3'  DG A   7       0.653  36.269   2.395 
ATOM    133  O3'  DG A   7       0.527  35.387   3.504 
ATOM    134  C2'  DG A   7      -0.410  35.899   1.359 
ATOM    135  C1'  DG A   7      -1.595  36.518   2.094 
ATOM    136  N9   DG A   7      -2.790  36.731   1.230 
ATOM    137  C8   DG A   7      -2.851  37.071  -0.104 
ATOM    138  N7   DG A   7      -4.071  37.182  -0.571 
ATOM    139  C5   DG A   7      -4.874  36.895   0.531 
ATOM    140  C6   DG A   7      -6.289  36.857   0.645 
ATOM    141  O6   DG A   7      -7.137  37.072  -0.217 
ATOM    142  N1   DG A   7      -6.688  36.521   1.946 
ATOM    143  C2   DG A   7      -5.834  36.258   2.999 
ATOM    144  N2   DG A   7      -6.413  35.956   4.163 
ATOM    145  N3   DG A   7      -4.507  36.295   2.891 
ATOM    146  C4   DG A   7      -4.103  36.618   1.635 
ATOM    147  P    DA A   8       1.615  34.229   3.701 
ATOM    148  OP1  DA A   8       2.799  34.774   4.404 
ATOM    149  OP2  DA A   8       1.877  33.569   2.404 
ATOM    150  O5'  DA A   8       0.833  33.222   4.668 
ATOM    151  C5'  DA A   8      -0.143  33.752   5.586 
ATOM    152  C4'  DA A   8      -1.384  32.881   5.583 
ATOM    153  O4'  DA A   8      -2.343  33.285   4.563 
ATOM    154  C3'  DA A   8      -1.154  31.396   5.304 
ATOM    155  O3'  DA A   8      -2.055  30.634   6.099 
ATOM    156  C2'  DA A   8      -1.531  31.215   3.834 
ATOM    157  C1'  DA A   8      -2.754  32.128   3.851 
ATOM    158  N9   DA A   8      -3.202  32.554   2.496 
ATOM    159  C8   DA A   8      -2.441  32.812   1.392 
ATOM    160  N7   DA A   8      -3.129  33.165   0.350 
ATOM    161  C5   DA A   8      -4.444  33.140   0.795 
ATOM    162  C6   DA A   8      -5.664  33.418   0.158 
ATOM    163  N6   DA A   8      -5.760  33.795  -1.125 
ATOM    164  N1   DA A   8      -6.787  33.295   0.890 
ATOM    165  C2   DA A   8      -6.686  32.920   2.164 
ATOM    166  N3   DA A   8      -5.609  32.635   2.862 
ATOM    167  C4   DA A   8      -4.499  32.766   2.107 
ATOM    168  P    DA A   9      -1.539  29.274   6.768 
ATOM    169  OP1  DA A   9      -0.843  29.579   8.038 
ATOM    170  OP2  DA A   9      -0.767  28.495   5.775 
ATOM    171  O5'  DA A   9      -2.921  28.530   7.077 
ATOM    172  C5'  DA A   9      -4.092  29.321   7.354 
ATOM    173  C4'  DA A   9      -5.288  28.755   6.614 
ATOM    174  O4'  DA A   9      -5.419  29.303   5.271 
ATOM    175  C3'  DA A   9      -5.279  27.242   6.395 
ATOM    176  O3'  DA A   9      -6.609  26.752   6.515 
ATOM    177  C2'  DA A   9      -4.824  27.062   4.947 
ATOM    178  C1'  DA A   9      -5.619  28.228   4.366 
ATOM    179  N9   DA A   9      -5.151  28.662   3.021 
ATOM    180  C8   DA A   9      -3.877  28.674   2.529 
ATOM    181  N7   DA A   9      -3.788  29.110   1.311 
ATOM    182  C5   DA A   9      -5.100  29.410   0.967 
ATOM    183  C6   DA A   9      -5.679  29.918  -0.208 
ATOM    184  N6   DA A   9      -4.974  30.229  -1.305 
ATOM    185  N1   DA A   9      -7.013  30.096  -0.213 
ATOM    186  C2   DA A   9      -7.708  29.785   0.880 
ATOM    187  N3   DA A   9      -7.280  29.306   2.028 
ATOM    188  C4   DA A   9      -5.941  29.138   2.008 
ATOM    189  P    DA A  10      -6.858  25.353   7.253 
ATOM    190  OP1  DA A  10      -6.918  25.569   8.716 
ATOM    191  OP2  DA A  10      -5.866  24.362   6.783 
ATOM    192  O5'  DA A  10      -8.309  24.961   6.706 
ATOM    193  C5'  DA A  10      -9.233  26.011   6.362 
ATOM    194  C4'  DA A  10      -9.922  25.686   5.052 
ATOM    195  O4'  DA A  10      -9.176  26.168   3.897 
ATOM    196  C3'  DA A  10     -10.132  24.201   4.761 
ATOM    197  O3'  DA A  10     -11.381  24.032   4.103 
ATOM    198  C2'  DA A  10      -9.015  23.836   3.783 
ATOM    199  C1'  DA A  10      -9.084  25.114   2.952 
ATOM    200  N9   DA A  10      -7.876  25.349   2.112 
ATOM    201  C8   DA A  10      -6.576  25.044   2.394 
ATOM    202  N7   DA A  10      -5.744  25.375   1.454 
ATOM    203  C5   DA A  10      -6.551  25.942   0.477 
ATOM    204  C6   DA A  10      -6.267  26.496  -0.781 
ATOM    205  N6   DA A  10      -5.032  26.574  -1.295 
ATOM    206  N1   DA A  10      -7.304  26.970  -1.497 
ATOM    207  C2   DA A  10      -8.530  26.891  -0.982 
ATOM    208  N3   DA A  10      -8.915  26.398   0.174 
ATOM    209  C4   DA A  10      -7.858  25.930   0.871 
ATOM    210  P    DG A  11     -12.294  22.772   4.482 
ATOM    211  OP1  DG A  11     -13.092  23.083   5.689 
ATOM    212  OP2  DG A  11     -11.455  21.556   4.553 
ATOM    213  O5'  DG A  11     -13.258  22.687   3.207 
ATOM    214  C5'  DG A  11     -13.585  23.895   2.497 
ATOM    215  C4'  DG A  11     -13.501  23.657   1.002 
ATOM    216  O4'  DG A  11     -12.162  23.887   0.477 
ATOM    217  C3'  DG A  11     -13.841  22.242   0.534 
ATOM    218  O3'  DG A  11     -14.533  22.321  -0.707 
ATOM    219  C2'  DG A  11     -12.487  21.577   0.294 
ATOM    220  C1'  DG A  11     -11.807  22.785  -0.344 
ATOM    221  N9   DG A  11     -10.321  22.690  -0.373 
ATOM    222  C8   DG A  11      -9.466  22.116   0.543 
ATOM    223  N7   DG A  11      -8.199  22.202   0.217 
ATOM    224  C5   DG A  11      -8.216  22.880  -1.000 
ATOM    225  C6   DG A  11      -7.142  23.269  -1.844 
ATOM    226  O6   DG A  11      -5.937  23.092  -1.688 
ATOM    227  N1   DG A  11      -7.606  23.938  -2.985 
ATOM    228  C2   DG A  11      -8.931  24.198  -3.273 
ATOM    229  N2   DG A  11      -9.167  24.851  -4.414 
ATOM    230  N3   DG A  11      -9.937  23.834  -2.480 
ATOM    231  C4   DG A  11      -9.505  23.183  -1.369 
ATOM    232  P    DA A  12     -15.756  21.326  -0.979 
ATOM    233  OP1  DA A  12     -16.989  21.881  -0.379 
ATOM    234  OP2  DA A  12     -15.386  19.957  -0.555 
ATOM    235  O5'  DA A  12     -15.861  21.383  -2.574 
ATOM    236  C5'  DA A  12     -15.471  22.590  -3.257 
ATOM    237  C4'  DA A  12     -14.642  22.249  -4.480 
ATOM    238  O4'  DA A  12     -13.222  22.139  -4.175 
ATOM    239  C3'  DA A  12     -14.976  20.922  -5.161 
ATOM    240  O3'  DA A  12     -14.842  21.081  -6.569 
ATOM    241  C2'  DA A  12     -13.898  19.955  -4.676 
ATOM    242  C1'  DA A  12     -12.733  20.938  -4.751 
ATOM    243  N9   DA A  12     -11.535  20.508  -3.976 
ATOM    244  C8   DA A  12     -11.489  19.817  -2.799 
ATOM    245  N7   DA A  12     -10.286  19.590  -2.371 
ATOM    246  C5   DA A  12      -9.473  20.172  -3.333 
ATOM    247  C6   DA A  12      -8.078  20.275  -3.459 
ATOM    248  N6   DA A  12      -7.216  19.768  -2.565 
ATOM    249  N1   DA A  12      -7.598  20.918  -4.539 
ATOM    250  C2   DA A  12      -8.460  21.420  -5.422 
ATOM    251  N3   DA A  12      -9.775  21.386  -5.411 
ATOM    252  C4   DA A  12     -10.228  20.736  -4.321 
ATOM    253  P    DC A  13     -15.905  20.373  -7.534 
ATOM    254  OP1  DC A  13     -17.107  21.228  -7.659 
ATOM    255  OP2  DC A  13     -16.140  18.985  -7.080 
ATOM    256  O5'  DC A  13     -15.109  20.357  -8.921 
ATOM    257  C5'  DC A  13     -14.154  21.401  -9.191 
ATOM    258  C4'  DC A  13     -12.894  20.809  -9.790 
ATOM    259  O4'  DC A  13     -11.936  20.400  -8.773 
ATOM    260  C3'  DC A  13     -13.087  19.554 -10.640 
ATOM    261  O3'  DC A  13     -12.178  19.593 -11.733 
ATOM    262  C2'  DC A  13     -12.692  18.398  -9.721 
ATOM    263  C1'  DC A  13     -11.492  19.086  -9.079 
ATOM    264  N1   DC A  13     -11.040  18.444  -7.812 
ATOM    265  C2   DC A  13      -9.676  18.446  -7.535 
ATOM    266  O2   DC A  13      -8.904  18.976  -8.342 
ATOM    267  N3   DC A  13      -9.243  17.865  -6.386 
ATOM    268  C4   DC A  13     -10.112  17.302  -5.537 
ATOM    269  N4   DC A  13      -9.642  16.749  -4.430 
ATOM    270  C5   DC A  13     -11.520  17.289  -5.805 
ATOM    271  C6   DC A  13     -11.932  17.874  -6.958 
ATOM    272  P    DG A  14     -12.669  19.087 -13.170 
ATOM    273  OP1  DG A  14     -13.384  20.182 -13.864 
ATOM    274  OP2  DG A  14     -13.414  17.818 -13.021 
ATOM    275  O5'  DG A  14     -11.273  18.808 -13.901 
ATOM    276  C5'  DG A  14     -10.123  19.592 -13.531 
ATOM    277  C4'  DG A  14      -8.909  18.695 -13.392 
ATOM    278  O4'  DG A  14      -8.777  18.141 -12.051 
ATOM    279  C3'  DG A  14      -8.880  17.468 -14.302 
ATOM    280  O3'  DG A  14      -7.540  17.234 -14.720 
ATOM    281  C2'  DG A  14      -9.317  16.310 -13.404 
ATOM    282  C1'  DG A  14      -8.543  16.746 -12.165 
ATOM    283  N9   DG A  14      -9.008  16.096 -10.908 
ATOM    284  C8   DG A  14     -10.283  15.719 -10.542 
ATOM    285  N7   DG A  14     -10.356  15.165  -9.357 
ATOM    286  C5   DG A  14      -9.037  15.174  -8.905 
ATOM    287  C6   DG A  14      -8.487  14.705  -7.684 
ATOM    288  O6   DG A  14      -9.058  14.178  -6.734 
ATOM    289  N1   DG A  14      -7.101  14.910  -7.636 
ATOM    290  C2   DG A  14      -6.346  15.491  -8.637 
ATOM    291  N2   DG A  14      -5.036  15.595  -8.397 
ATOM    292  N3   DG A  14      -6.864  15.930  -9.781 
ATOM    293  C4   DG A  14      -8.207  15.740  -9.844 
ATOM    294  P    DT A  15      -7.267  16.767 -16.226 
ATOM    295  OP1  DT A  15      -7.226  17.952 -17.113 
ATOM    296  OP2  DT A  15      -8.232  15.710 -16.600 
ATOM    297  O5'  DT A  15      -5.802  16.137 -16.101 
ATOM    298  C5'  DT A  15      -4.900  16.660 -15.108 
ATOM    299  C4'  DT A  15      -4.192  15.523 -14.401 
ATOM    300  O4'  DT A  15      -4.938  15.035 -13.249 
ATOM    301  C3'  DT A  15      -3.946  14.268 -15.238 
ATOM    302  O3'  DT A  15      -2.686  13.713 -14.878 
ATOM    303  C2'  DT A  15      -5.044  13.295 -14.810 
ATOM    304  C1'  DT A  15      -4.996  13.619 -13.320 
ATOM    305  N1   DT A  15      -6.201  13.167 -12.570 
ATOM    306  C2   DT A  15      -6.009  12.738 -11.279 
ATOM    307  O2   DT A  15      -4.915  12.715 -10.743 
ATOM    308  N3   DT A  15      -7.149  12.326 -10.615 
ATOM    309  C4   DT A  15      -8.432  12.310 -11.125 
ATOM    310  O4   DT A  15      -9.374  11.919 -10.433 
ATOM    311  C5   DT A  15      -8.531  12.778 -12.486 
ATOM    312  C7   DT A  15      -9.894  12.793 -13.116 
ATOM    313  C6   DT A  15      -7.440  13.184 -13.155 
ATOM    314  P    DG A  16      -1.748  13.107 -16.026 
ATOM    315  OP1  DG A  16      -0.970  14.196 -16.657 
ATOM    316  OP2  DG A  16      -2.560  12.275 -16.941 
ATOM    317  O5'  DG A  16      -0.771  12.170 -15.172 
ATOM    318  C5'  DG A  16      -0.465  12.535 -13.814 
ATOM    319  C4'  DG A  16      -0.529  11.311 -12.921 
ATOM    320  O4'  DG A  16      -1.868  11.075 -12.399 
ATOM    321  C3'  DG A  16      -0.153   9.986 -13.582 
ATOM    322  O3'  DG A  16       0.548   9.184 -12.639 
ATOM    323  C2'  DG A  16      -1.490   9.314 -13.893 
ATOM    324  C1'  DG A  16      -2.191   9.707 -12.596 
ATOM    325  N9   DG A  16      -3.674   9.586 -12.655 
ATOM    326  C8   DG A  16      -4.523   9.803 -13.718 
ATOM    327  N7   DG A  16      -5.790   9.606 -13.439 
ATOM    328  C5   DG A  16      -5.777   9.231 -12.096 
ATOM    329  C6   DG A  16      -6.851   8.888 -11.233 
ATOM    330  O6   DG A  16      -8.053   8.846 -11.480 
ATOM    331  N1   DG A  16      -6.392   8.570  -9.947 
ATOM    332  C2   DG A  16      -5.070   8.582  -9.548 
ATOM    333  N2   DG A  16      -4.839   8.247  -8.276 
ATOM    334  N3   DG A  16      -4.063   8.904 -10.358 
ATOM    335  C4   DG A  16      -4.492   9.215 -11.609 
ATOM    336  P    DC A  17       1.796   8.313 -13.135 
ATOM    337  OP1  DC A  17       3.011   9.158 -13.160 
ATOM    338  OP2  DC A  17       1.453   7.633 -14.403 
ATOM    339  O5'  DC A  17       1.915   7.233 -11.961 
ATOM    340  C5'  DC A  17       1.504   7.600 -10.631 
ATOM    341  C4'  DC A  17       0.695   6.478 -10.011 
ATOM    342  O4'  DC A  17      -0.725   6.583 -10.317 
ATOM    343  C3'  DC A  17       1.066   5.065 -10.458 
ATOM    344  O3'  DC A  17       0.941   4.183  -9.349 
ATOM    345  C2'  DC A  17       0.003   4.695 -11.493 
ATOM    346  C1'  DC A  17      -1.182   5.313 -10.759 
ATOM    347  N1   DC A  17      -2.377   5.527 -11.622 
ATOM    348  C2   DC A  17      -3.634   5.370 -11.043 
ATOM    349  O2   DC A  17      -3.705   5.064  -9.848 
ATOM    350  N3   DC A  17      -4.735   5.559 -11.814 
ATOM    351  C4   DC A  17      -4.615   5.891 -13.106 
ATOM    352  N4   DC A  17      -5.719   6.065 -13.816 
ATOM    353  C5   DC A  17      -3.332   6.056 -13.721 
ATOM    354  C6   DC A  17      -2.243   5.862 -12.934 
ATOM    355  P    DG A  18       2.028   3.025  -9.151 
ATOM    356  OP1  DG A  18       3.212   3.570  -8.449 
ATOM    357  OP2  DG A  18       2.290   2.364 -10.449 
ATOM    358  O5'  DG A  18       1.246   2.018  -8.184 
ATOM    359  C5'  DG A  18       0.270   2.548  -7.266 
ATOM    360  C4'  DG A  18      -0.971   1.677  -7.270 
ATOM    361  O4'  DG A  18      -1.930   2.081  -8.289 
ATOM    362  C3'  DG A  18      -0.741   0.192  -7.549 
ATOM    363  O3'  DG A  18      -1.642  -0.570  -6.754 
ATOM    364  C2'  DG A  18      -1.118   0.011  -9.019 
ATOM    365  C1'  DG A  18      -2.341   0.924  -9.002 
ATOM    366  N9   DG A  18      -2.789   1.350 -10.357 
ATOM    367  C8   DG A  18      -2.037   1.614 -11.481 
ATOM    368  N7   DG A  18      -2.745   1.970 -12.525 
ATOM    369  C5   DG A  18      -4.059   1.938 -12.060 
ATOM    370  C6   DG A  18      -5.273   2.227 -12.735 
ATOM    371  O6   DG A  18      -5.443   2.576 -13.900 
ATOM    372  N1   DG A  18      -6.380   2.069 -11.889 
ATOM    373  C2   DG A  18      -6.320   1.684 -10.564 
ATOM    374  N2   DG A  18      -7.489   1.591  -9.926 
ATOM    375  N3   DG A  18      -5.179   1.414  -9.932 
ATOM    376  C4   DG A  18      -4.097   1.561 -10.739 
ATOM    377  P    DG A  19      -1.126  -1.930  -6.085 
ATOM    378  OP1  DG A  19      -0.429  -1.625  -4.815 
ATOM    379  OP2  DG A  19      -0.354  -2.709  -7.078 
ATOM    380  O5'  DG A  19      -2.508  -2.674  -5.776 
ATOM    381  C5'  DG A  19      -3.679  -1.883  -5.498 
ATOM    382  C4'  DG A  19      -4.874  -2.449  -6.239 
ATOM    383  O4'  DG A  19      -5.006  -1.901  -7.582 
ATOM    384  C3'  DG A  19      -4.866  -3.962  -6.458 
ATOM    385  O3'  DG A  19      -6.196  -4.452  -6.338 
ATOM    386  C2'  DG A  19      -4.411  -4.142  -7.906 
ATOM    387  C1'  DG A  19      -5.206  -2.976  -8.487 
ATOM    388  N9   DG A  19      -4.738  -2.543  -9.832 
ATOM    389  C8   DG A  19      -3.459  -2.523 -10.345 
ATOM    390  N7   DG A  19      -3.384  -2.080 -11.577 
ATOM    391  C5   DG A  19      -4.707  -1.785 -11.903 
ATOM    392  C6   DG A  19      -5.258  -1.271 -13.105 
ATOM    393  O6   DG A  19      -4.684  -0.963 -14.145 
ATOM    394  N1   DG A  19      -6.650  -1.123 -13.008 
ATOM    395  C2   DG A  19      -7.407  -1.432 -11.896 
ATOM    396  N2   DG A  19      -8.721  -1.219 -12.004 
ATOM    397  N3   DG A  19      -6.889  -1.915 -10.768 
ATOM    398  C4   DG A  19      -5.541  -2.064 -10.846 
ATOM    399  P    DA A  20      -6.444  -5.851  -5.600 
ATOM    400  OP1  DA A  20      -6.504  -5.635  -4.137 
ATOM    401  OP2  DA A  20      -5.452  -6.842  -6.070 
ATOM    402  O5'  DA A  20      -7.896  -6.243  -6.147 
ATOM    403  C5'  DA A  20      -8.820  -5.193  -6.491 
ATOM    404  C4'  DA A  20      -9.509  -5.518  -7.801 
ATOM    405  O4'  DA A  20      -8.763  -5.036  -8.955 
ATOM    406  C3'  DA A  20      -9.719  -7.004  -8.092 
ATOM    407  O3'  DA A  20     -10.968  -7.172  -8.750 
ATOM    408  C2'  DA A  20      -8.602  -7.368  -9.070 
ATOM    409  C1'  DA A  20      -8.671  -6.090  -9.901 
ATOM    410  N9   DA A  20      -7.463  -5.855 -10.741 
ATOM    411  C8   DA A  20      -6.162  -6.160 -10.459 
ATOM    412  N7   DA A  20      -5.331  -5.829 -11.398 
ATOM    413  C5   DA A  20      -6.138  -5.262 -12.375 
ATOM    414  C6   DA A  20      -5.854  -4.708 -13.634 
ATOM    415  N6   DA A  20      -4.618  -4.630 -14.147 
ATOM    416  N1   DA A  20      -6.891  -4.234 -14.350 
ATOM    417  C2   DA A  20      -8.117  -4.313 -13.835 
ATOM    418  N3   DA A  20      -8.502  -4.806 -12.679 
ATOM    419  C4   DA A  20      -7.445  -5.274 -11.981 
ATOM    420  P    DT A  21     -11.881  -8.432  -8.371 
ATOM    421  OP1  DT A  21     -12.679  -8.121  -7.163 
ATOM    422  OP2  DT A  21     -11.042  -9.648  -8.300 
ATOM    423  O5'  DT A  21     -12.845  -8.518  -9.645 
ATOM    424  C5'  DT A  21     -13.172  -7.309 -10.356 
ATOM    425  C4'  DT A  21     -13.088  -7.548 -11.851 
ATOM    426  O4'  DT A  21     -11.749  -7.317 -12.375 
ATOM    427  C3'  DT A  21     -13.428  -8.962 -12.319 
ATOM    428  O3'  DT A  21     -14.119  -8.883 -13.559 
ATOM    429  C2'  DT A  21     -12.073  -9.627 -12.559 
ATOM    430  C1'  DT A  21     -11.394  -8.419 -13.196 
ATOM    431  N1   DT A  21      -9.908  -8.514 -13.226 
ATOM    432  C2   DT A  21      -9.267  -7.960 -14.307 
ATOM    433  O2   DT A  21      -9.859  -7.409 -15.219 
ATOM    434  N3   DT A  21      -7.889  -8.068 -14.301 
ATOM    435  C4   DT A  21      -7.121  -8.669 -13.325 
ATOM    436  O4   DT A  21      -5.893  -8.704 -13.429 
ATOM    437  C5   DT A  21      -7.882  -9.221 -12.230 
ATOM    438  C7   DT A  21      -7.123  -9.893 -11.125 
ATOM    439  C6   DT A  21      -9.222  -9.130 -12.211 
ATOM    440  P    DC A  22     -15.343  -9.878 -13.832 
ATOM    441  OP1  DC A  22     -16.576  -9.324 -13.231 
ATOM    442  OP2  DC A  22     -14.973 -11.247 -13.408 
ATOM    443  O5'  DC A  22     -15.448  -9.821 -15.427 
ATOM    444  C5'  DC A  22     -15.058  -8.614 -16.109 
ATOM    445  C4'  DC A  22     -14.229  -8.955 -17.332 
ATOM    446  O4'  DC A  22     -12.809  -9.065 -17.028 
ATOM    447  C3'  DC A  22     -14.563 -10.282 -18.014 
ATOM    448  O3'  DC A  22     -14.429 -10.123 -19.421 
ATOM    449  C2'  DC A  22     -13.484 -11.249 -17.529 
ATOM    450  C1'  DC A  22     -12.320 -10.266 -17.604 
ATOM    451  N1   DC A  22     -11.122 -10.696 -16.829 
ATOM    452  C2   DC A  22      -9.868 -10.371 -17.339 
ATOM    453  O2   DC A  22      -9.801  -9.745 -18.403 
ATOM    454  N3   DC A  22      -8.763 -10.754 -16.649 
ATOM    455  C4   DC A  22      -8.879 -11.432 -15.499 
ATOM    456  N4   DC A  22      -7.772 -11.783 -14.862 
ATOM    457  C5   DC A  22     -10.159 -11.777 -14.957 
ATOM    458  C6   DC A  22     -11.251 -11.385 -15.663 
ATOM    459  P    DC A  23     -15.492 -10.831 -20.387 
ATOM    460  OP1  DC A  23     -16.694  -9.977 -20.512 
ATOM    461  OP2  DC A  23     -15.727 -12.220 -19.933 
ATOM    462  O5'  DC A  23     -14.696 -10.847 -21.774 
ATOM    463  C5'  DC A  23     -13.741  -9.803 -22.044 
ATOM    464  C4'  DC A  23     -12.481 -10.395 -22.643 
ATOM    465  O4'  DC A  23     -11.522 -10.804 -21.626 
ATOM    466  C3'  DC A  23     -12.674 -11.650 -23.493 
ATOM    467  O3'  DC A  23     -11.765 -11.611 -24.586 
ATOM    468  C2'  DC A  23     -12.279 -12.806 -22.574 
ATOM    469  C1'  DC A  23     -11.079 -12.118 -21.932 
ATOM    470  N1   DC A  23     -10.627 -12.760 -20.665 
ATOM    471  C2   DC A  23      -9.263 -12.758 -20.388 
ATOM    472  O2   DC A  23      -8.490 -12.228 -21.195 
ATOM    473  N3   DC A  23      -8.830 -13.339 -19.239 
ATOM    474  C4   DC A  23      -9.699 -13.902 -18.390 
ATOM    475  N4   DC A  23      -9.228 -14.456 -17.283 
ATOM    476  C5   DC A  23     -11.107 -13.915 -18.658 
ATOM    477  C6   DC A  23     -11.519 -13.330 -19.811 
ATOM    478  P    DT A  24     -12.256 -12.117 -26.023 
ATOM    479  OP1  DT A  24     -12.970 -11.022 -26.716 
ATOM    480  OP2  DT A  24     -13.001 -13.386 -25.874 
ATOM    481  O5'  DT A  24     -10.859 -12.396 -26.753 
ATOM    482  C5'  DT A  24      -9.709 -11.612 -26.384 
ATOM    483  C4'  DT A  24      -8.496 -12.509 -26.245 
ATOM    484  O4'  DT A  24      -8.364 -13.063 -24.904 
ATOM    485  C3'  DT A  24      -8.467 -13.737 -27.155 
ATOM    486  O3'  DT A  24      -7.127 -13.970 -27.573 
ATOM    487  C2'  DT A  24      -8.904 -14.894 -26.257 
ATOM    488  C1'  DT A  24      -8.129 -14.458 -25.017 
ATOM    489  N1   DT A  24      -8.595 -15.108 -23.760 
ATOM    490  C2   DT A  24      -7.643 -15.388 -22.811 
ATOM    491  O2   DT A  24      -6.462 -15.127 -22.959 
ATOM    492  N3   DT A  24      -8.112 -15.991 -21.659 
ATOM    493  C4   DT A  24      -9.422 -16.329 -21.388 
ATOM    494  O4   DT A  24      -9.722 -16.867 -20.319 
ATOM    495  C5   DT A  24     -10.348 -15.997 -22.444 
ATOM    496  C7   DT A  24     -11.795 -16.331 -22.231 
ATOM    497  C6   DT A  24      -9.919 -15.410 -23.574 
ATOM    498  P    DG A  25      -6.854 -14.437 -29.079 
ATOM    499  OP1  DG A  25      -6.813 -13.252 -29.966 
ATOM    500  OP2  DG A  25      -7.819 -15.494 -29.453 
ATOM    501  O5'  DG A  25      -5.389 -15.067 -28.954 
ATOM    502  C5'  DG A  25      -4.487 -14.544 -27.961 
ATOM    503  C4'  DG A  25      -3.778 -15.681 -27.253 
ATOM    504  O4'  DG A  25      -4.525 -16.169 -26.101 
ATOM    505  C3'  DG A  25      -3.532 -16.936 -28.091 
ATOM    506  O3'  DG A  25      -2.273 -17.491 -27.731 
ATOM    507  C2'  DG A  25      -4.631 -17.909 -27.663 
ATOM    508  C1'  DG A  25      -4.583 -17.586 -26.173 
ATOM    509  N9   DG A  25      -5.787 -18.037 -25.423 
ATOM    510  C8   DG A  25      -7.101 -18.093 -25.836 
ATOM    511  N7   DG A  25      -7.929 -18.544 -24.925 
ATOM    512  C5   DG A  25      -7.106 -18.806 -23.831 
ATOM    513  C6   DG A  25      -7.429 -19.313 -22.546 
ATOM    514  O6   DG A  25      -8.526 -19.640 -22.100 
ATOM    515  N1   DG A  25      -6.288 -19.425 -21.738 
ATOM    516  C2   DG A  25      -5.005 -19.091 -22.122 
ATOM    517  N2   DG A  25      -4.052 -19.270 -21.204 
ATOM    518  N3   DG A  25      -4.703 -18.614 -23.329 
ATOM    519  C4   DG A  25      -5.798 -18.501 -24.124 
ATOM    520  P    DC A  26      -1.335 -18.097 -28.878 
ATOM    521  OP1  DC A  26      -0.557 -17.008 -29.510 
ATOM    522  OP2  DC A  26      -2.146 -18.929 -29.793 
ATOM    523  O5'  DC A  26      -0.358 -19.034 -28.025 
ATOM    524  C5'  DC A  26      -0.052 -18.669 -26.667 
ATOM    525  C4'  DC A  26      -0.116 -19.893 -25.774 
ATOM    526  O4'  DC A  26      -1.455 -20.129 -25.251 
ATOM    527  C3'  DC A  26       0.261 -21.218 -26.435 
ATOM    528  O3'  DC A  26       0.961 -22.020 -25.492 
ATOM    529  C2'  DC A  26      -1.077 -21.890 -26.746 
ATOM    530  C1'  DC A  26      -1.778 -21.497 -25.449 
ATOM    531  N1   DC A  26      -3.261 -21.619 -25.508 
ATOM    532  C2   DC A  26      -3.927 -22.007 -24.349 
ATOM    533  O2   DC A  26      -3.267 -22.231 -23.328 
ATOM    534  N3   DC A  26      -5.280 -22.124 -24.383 
ATOM    535  C4   DC A  26      -5.959 -21.871 -25.509 
ATOM    536  N4   DC A  26      -7.276 -22.000 -25.491 
ATOM    537  C5   DC A  26      -5.292 -21.472 -26.712 
ATOM    538  C6   DC A  26      -3.940 -21.361 -26.658 
ATOM    539  P    DT A  27       2.209 -22.891 -25.988 
ATOM    540  OP1  DT A  27       3.424 -22.046 -26.013 
ATOM    541  OP2  DT A  27       1.866 -23.572 -27.256 
ATOM    542  O5'  DT A  27       2.328 -23.971 -24.814 
ATOM    543  C5'  DT A  27       1.917 -23.604 -23.484 
ATOM    544  C4'  DT A  27       1.108 -24.726 -22.863 
ATOM    545  O4'  DT A  27      -0.312 -24.621 -23.170 
ATOM    546  C3'  DT A  27       1.479 -26.139 -23.311 
ATOM    547  O3'  DT A  27       1.354 -27.021 -22.202 
ATOM    548  C2'  DT A  27       0.416 -26.509 -24.346 
ATOM    549  C1'  DT A  27      -0.769 -25.891 -23.611 
ATOM    550  N1   DT A  27      -1.964 -25.677 -24.475 
ATOM    551  C2   DT A  27      -3.196 -25.836 -23.889 
ATOM    552  O2   DT A  27      -3.339 -26.137 -22.716 
ATOM    553  N3   DT A  27      -4.280 -25.631 -24.721 
ATOM    554  C4   DT A  27      -4.233 -25.288 -26.057 
ATOM    555  O4   DT A  27      -5.273 -25.132 -26.700 
ATOM    556  C5   DT A  27      -2.896 -25.145 -26.582 
ATOM    557  C7   DT A  27      -2.755 -24.774 -28.030 
ATOM    558  C6   DT A  27      -1.825 -25.339 -25.796 
ATOM    559  P    DG A  28       2.441 -28.179 -22.004 
ATOM    560  OP1  DG A  28       3.625 -27.634 -21.302 
ATOM    561  OP2  DG A  28       2.703 -28.840 -23.301 
ATOM    562  O5'  DG A  28       1.659 -29.186 -21.037 
ATOM    563  C5'  DG A  28       0.683 -28.656 -20.119 
ATOM    564  C4'  DG A  28      -0.558 -29.527 -20.123 
ATOM    565  O4'  DG A  28      -1.517 -29.123 -21.142 
ATOM    566  C3'  DG A  28      -0.328 -31.012 -20.401 
ATOM    567  O3'  DG A  28      -1.229 -31.774 -19.607 
ATOM    568  C2'  DG A  28      -0.705 -31.193 -21.872 
ATOM    569  C1'  DG A  28      -1.927 -30.280 -21.855 
ATOM    570  N9   DG A  28      -2.376 -29.854 -23.209 
ATOM    571  C8   DG A  28      -1.624 -29.590 -24.334 
ATOM    572  N7   DG A  28      -2.332 -29.234 -25.378 
ATOM    573  C5   DG A  28      -3.646 -29.266 -24.913 
ATOM    574  C6   DG A  28      -4.860 -28.977 -25.588 
ATOM    575  O6   DG A  28      -5.030 -28.628 -26.753 
ATOM    576  N1   DG A  28      -5.967 -29.135 -24.741 
ATOM    577  C2   DG A  28      -5.906 -29.521 -23.417 
ATOM    578  N2   DG A  28      -7.076 -29.613 -22.779 
ATOM    579  N3   DG A  28      -4.766 -29.791 -22.785 
ATOM    580  C4   DG A  28      -3.684 -29.643 -23.592 
ATOM    581  P    DG A  29      -0.713 -33.134 -18.938 
ATOM    582  OP1  DG A  29      -0.016 -32.829 -17.668 
ATOM    583  OP2  DG A  29       0.059 -33.913 -19.931 
ATOM    584  O5'  DG A  29      -2.095 -33.878 -18.629 
ATOM    585  C5'  DG A  29      -3.266 -33.087 -18.351 
ATOM    586  C4'  DG A  29      -4.461 -33.654 -19.092 
ATOM    587  O4'  DG A  29      -4.592 -33.106 -20.434 
ATOM    588  C3'  DG A  29      -4.452 -35.166 -19.311 
ATOM    589  O3'  DG A  29      -5.783 -35.656 -19.191 
ATOM    590  C2'  DG A  29      -3.998 -35.346 -20.759 
ATOM    591  C1'  DG A  29      -4.793 -34.181 -21.340 
ATOM    592  N9   DG A  29      -4.325 -33.747 -22.685 
ATOM    593  C8   DG A  29      -3.046 -33.727 -23.198 
ATOM    594  N7   DG A  29      -2.971 -33.284 -24.429 
ATOM    595  C5   DG A  29      -4.294 -32.989 -24.756 
ATOM    596  C6   DG A  29      -4.845 -32.475 -25.958 
ATOM    597  O6   DG A  29      -4.271 -32.167 -26.998 
ATOM    598  N1   DG A  29      -6.237 -32.327 -25.861 
ATOM    599  C2   DG A  29      -6.994 -32.637 -24.749 
ATOM    600  N2   DG A  29      -8.308 -32.424 -24.857 
ATOM    601  N3   DG A  29      -6.476 -33.119 -23.621 
ATOM    602  C4   DG A  29      -5.127 -33.268 -23.699 
ATOM    603  P    DT A  30      -6.031 -37.055 -18.452 
ATOM    604  OP1  DT A  30      -6.091 -36.839 -16.990 
ATOM    605  OP2  DT A  30      -5.039 -38.047 -18.922 
ATOM    606  O5'  DT A  30      -7.483 -37.447 -19.000 
ATOM    607  C5'  DT A  30      -8.407 -36.397 -19.344 
ATOM    608  C4'  DT A  30      -9.096 -36.722 -20.654 
ATOM    609  O4'  DT A  30      -8.350 -36.240 -21.808 
ATOM    610  C3'  DT A  30      -9.305 -38.208 -20.945 
ATOM    611  O3'  DT A  30     -10.555 -38.376 -21.603 
ATOM    612  C2'  DT A  30      -8.189 -38.572 -21.923 
ATOM    613  C1'  DT A  30      -8.257 -37.294 -22.754 
ATOM    614  N1   DT A  30      -7.050 -37.059 -23.593 
ATOM    615  C2   DT A  30      -7.244 -36.459 -24.814 
ATOM    616  O2   DT A  30      -8.342 -36.122 -25.221 
ATOM    617  N3   DT A  30      -6.101 -36.258 -25.564 
ATOM    618  C4   DT A  30      -4.814 -36.599 -25.203 
ATOM    619  O4   DT A  30      -3.868 -36.368 -25.960 
ATOM    620  C5   DT A  30      -4.711 -37.223 -23.905 
ATOM    621  C7   DT A  30      -3.345 -37.626 -23.434 
ATOM    622  C6   DT A  30      -5.806 -37.431 -23.155 
ATOM    623  P    DA A  31     -11.468 -39.636 -21.223 
ATOM    624  OP1  DA A  31     -12.265 -39.325 -20.016 
ATOM    625  OP2  DA A  31     -10.629 -40.852 -21.152 
ATOM    626  O5'  DA A  31     -12.432 -39.722 -22.498 
ATOM    627  C5'  DA A  31     -12.759 -38.513 -23.209 
ATOM    628  C4'  DA A  31     -12.675 -38.752 -24.704 
ATOM    629  O4'  DA A  31     -11.336 -38.521 -25.228 
ATOM    630  C3'  DA A  31     -13.015 -40.166 -25.171 
ATOM    631  O3'  DA A  31     -13.706 -40.087 -26.412 
ATOM    632  C2'  DA A  31     -11.660 -40.831 -25.412 
ATOM    633  C1'  DA A  31     -10.981 -39.623 -26.049 
ATOM    634  N9   DA A  31      -9.495 -39.718 -26.079 
ATOM    635  C8   DA A  31      -8.663 -40.292 -25.160 
ATOM    636  N7   DA A  31      -7.406 -40.214 -25.470 
ATOM    637  C5   DA A  31      -7.401 -39.540 -26.683 
ATOM    638  C6   DA A  31      -6.363 -39.140 -27.541 
ATOM    639  N6   DA A  31      -5.067 -39.375 -27.293 
ATOM    640  N1   DA A  31      -6.708 -38.488 -28.667 
ATOM    641  C2   DA A  31      -7.997 -38.257 -28.908 
ATOM    642  N3   DA A  31      -9.047 -38.581 -28.185 
ATOM    643  C4   DA A  31      -8.676 -39.232 -27.064 
ATOM    644  P    DG A  32     -14.930 -41.083 -26.685 
ATOM    645  OP1  DG A  32     -16.163 -40.528 -26.084 
ATOM    646  OP2  DG A  32     -14.560 -42.451 -26.261 
ATOM    647  O5'  DG A  32     -15.035 -41.025 -28.280 
ATOM    648  C5'  DG A  32     -14.645 -39.818 -28.962 
ATOM    649  C4'  DG A  32     -13.816 -40.159 -30.185 
ATOM    650  O4'  DG A  32     -12.396 -40.269 -29.881 
ATOM    651  C3'  DG A  32     -14.150 -41.486 -30.867 
ATOM    652  O3'  DG A  32     -14.016 -41.327 -32.274 
ATOM    653  C2'  DG A  32     -13.071 -42.453 -30.382 
ATOM    654  C1'  DG A  32     -11.906 -41.471 -30.456 
ATOM    655  N9   DG A  32     -10.709 -41.900 -29.682 
ATOM    656  C8   DG A  32     -10.643 -42.597 -28.495 
ATOM    657  N7   DG A  32      -9.422 -42.819 -28.073 
ATOM    658  C5   DG A  32      -8.622 -42.229 -29.050 
ATOM    659  C6   DG A  32      -7.209 -42.144 -29.145 
ATOM    660  O6   DG A  32      -6.358 -42.579 -28.374 
ATOM    661  N1   DG A  32      -6.813 -41.457 -30.302 
ATOM    662  C2   DG A  32      -7.672 -40.922 -31.242 
ATOM    663  N2   DG A  32      -7.097 -40.303 -32.276 
ATOM    664  N3   DG A  32      -8.998 -41.002 -31.152 
ATOM    665  C4   DG A  32      -9.397 -41.666 -30.036 
ATOM    666  P    DG A  33     -15.078 -42.035 -33.240 
ATOM    667  OP1  DG A  33     -16.281 -41.181 -33.365 
ATOM    668  OP2  DG A  33     -15.314 -43.424 -32.785 
ATOM    669  O5'  DG A  33     -14.283 -42.051 -34.627 
ATOM    670  C5'  DG A  33     -13.328 -41.007 -34.897 
ATOM    671  C4'  DG A  33     -12.067 -41.599 -35.496 
ATOM    672  O4'  DG A  33     -11.109 -42.008 -34.479 
ATOM    673  C3'  DG A  33     -12.261 -42.854 -36.346 
ATOM    674  O3'  DG A  33     -11.352 -42.815 -37.439 
ATOM    675  C2'  DG A  33     -11.866 -44.010 -35.427 
ATOM    676  C1'  DG A  33     -10.666 -43.322 -34.784 
ATOM    677  N9   DG A  33     -10.214 -43.964 -33.518 
ATOM    678  C8   DG A  33     -10.961 -44.585 -32.542 
ATOM    679  N7   DG A  33     -10.253 -45.052 -31.542 
ATOM    680  C5   DG A  33      -8.942 -44.717 -31.882 
ATOM    681  C6   DG A  33      -7.728 -44.960 -31.188 
ATOM    682  O6   DG A  33      -7.556 -45.529 -30.114 
ATOM    683  N1   DG A  33      -6.626 -44.451 -31.890 
ATOM    684  C2   DG A  33      -6.691 -43.793 -33.103 
ATOM    685  N2   DG A  33      -5.525 -43.383 -33.610 
ATOM    686  N3   DG A  33      -7.829 -43.565 -33.753 
ATOM    687  C4   DG A  33      -8.908 -44.053 -33.086 
ATOM    688  P    DA A  34     -11.842 -43.321 -38.876 
ATOM    689  OP1  DA A  34     -12.557 -42.226 -39.569 
ATOM    690  OP2  DA A  34     -12.588 -44.591 -38.727 
ATOM    691  O5'  DA A  34     -10.446 -43.600 -39.606 
ATOM    692  C5'  DA A  34      -9.296 -42.816 -39.237 
ATOM    693  C4'  DA A  34      -8.082 -43.713 -39.097 
ATOM    694  O4'  DA A  34      -7.950 -44.267 -37.757 
ATOM    695  C3'  DA A  34      -8.054 -44.941 -40.008 
ATOM    696  O3'  DA A  34      -6.714 -45.174 -40.426 
ATOM    697  C2'  DA A  34      -8.491 -46.098 -39.110 
ATOM    698  C1'  DA A  34      -7.716 -45.662 -37.870 
ATOM    699  N9   DA A  34      -8.182 -46.313 -36.613 
ATOM    700  C8   DA A  34      -9.452 -46.678 -36.268 
ATOM    701  N7   DA A  34      -9.538 -47.229 -35.097 
ATOM    702  C5   DA A  34      -8.231 -47.229 -34.629 
ATOM    703  C6   DA A  34      -7.654 -47.682 -33.432 
ATOM    704  N6   DA A  34      -8.354 -48.250 -32.440 
ATOM    705  N1   DA A  34      -6.323 -47.530 -33.290 
ATOM    706  C2   DA A  34      -5.633 -46.965 -34.279 
ATOM    707  N3   DA A  34      -6.060 -46.506 -35.434 
ATOM    708  C4   DA A  34      -7.394 -46.670 -35.551 
ATOM    709  P    DG A  35      -6.441 -45.641 -41.932 
ATOM    710  OP1  DG A  35      -6.400 -44.456 -42.819 
ATOM    711  OP2  DG A  35      -7.406 -46.698 -42.306 
ATOM    712  O5'  DG A  35      -4.976 -46.271 -41.807 
ATOM    713  C5'  DG A  35      -4.074 -45.748 -40.814 
ATOM    714  C4'  DG A  35      -3.365 -46.886 -40.106 
ATOM    715  O4'  DG A  35      -4.111 -47.373 -38.954 
ATOM    716  C3'  DG A  35      -3.119 -48.140 -40.944 
ATOM    717  O3'  DG A  35      -1.859 -48.695 -40.583 
ATOM    718  C2'  DG A  35      -4.218 -49.113 -40.516 
ATOM    719  C1'  DG A  35      -4.170 -48.790 -39.025 
ATOM    720  N9   DG A  35      -5.374 -49.241 -38.276 
ATOM    721  C8   DG A  35      -6.688 -49.297 -38.689 
ATOM    722  N7   DG A  35      -7.516 -49.748 -37.778 
ATOM    723  C5   DG A  35      -6.693 -50.010 -36.684 
ATOM    724  C6   DG A  35      -7.016 -50.517 -35.399 
ATOM    725  O6   DG A  35      -8.113 -50.844 -34.953 
ATOM    726  N1   DG A  35      -5.875 -50.629 -34.590 
ATOM    727  C2   DG A  35      -4.591 -50.295 -34.975 
ATOM    728  N2   DG A  35      -3.639 -50.474 -34.057 
ATOM    729  N3   DG A  35      -4.290 -49.819 -36.182 
ATOM    730  C4   DG A  35      -5.385 -49.705 -36.977 
ATOM    731  P    DA A  36      -0.922 -49.301 -41.731 
ATOM    732  OP1  DA A  36      -0.144 -48.212 -42.362 
ATOM    733  OP2  DA A  36      -1.733 -50.133 -42.646 
ATOM    734  O5'  DA A  36       0.056 -50.238 -40.878 
ATOM    735  C5'  DA A  36       0.361 -49.873 -39.519 
ATOM    736  C4'  DA A  36       0.297 -51.097 -38.626 
ATOM    737  O4'  DA A  36      -1.042 -51.333 -38.104 
ATOM    738  C3'  DA A  36       0.674 -52.423 -39.287 
ATOM    739  O3'  DA A  36       1.375 -53.225 -38.344 
ATOM    740  C2'  DA A  36      -0.663 -53.094 -39.599 
ATOM    741  C1'  DA A  36      -1.365 -52.701 -38.301 
ATOM    742  N9   DA A  36      -2.848 -52.823 -38.361 
ATOM    743  C8   DA A  36      -3.674 -52.602 -39.425 
ATOM    744  N7   DA A  36      -4.930 -52.794 -39.163 
ATOM    745  C5   DA A  36      -4.938 -53.169 -37.826 
ATOM    746  C6   DA A  36      -5.977 -53.513 -36.945 
ATOM    747  N6   DA A  36      -7.270 -53.535 -37.298 
ATOM    748  N1   DA A  36      -5.637 -53.836 -35.683 
ATOM    749  C2   DA A  36      -4.350 -53.812 -35.338 
ATOM    750  N3   DA A  36      -3.300 -53.509 -36.069 
ATOM    751  C4   DA A  36      -3.667 -53.190 -37.327 
ATOM    752  P    DA A  37       2.622 -54.095 -38.841 
ATOM    753  OP1  DA A  37       3.837 -53.250 -38.866 
ATOM    754  OP2  DA A  37       2.279 -54.776 -40.109 
ATOM    755  O5'  DA A  37       2.741 -55.175 -37.667 
ATOM    756  C5'  DA A  37       2.330 -54.808 -36.337 
ATOM    757  C4'  DA A  37       1.521 -55.930 -35.716 
ATOM    758  O4'  DA A  37       0.101 -55.826 -36.023 
ATOM    759  C3'  DA A  37       1.892 -57.344 -36.163 
ATOM    760  O3'  DA A  37       1.767 -58.225 -35.054 
ATOM    761  C2'  DA A  37       0.830 -57.713 -37.199 
ATOM    762  C1'  DA A  37      -0.356 -57.095 -36.464 
ATOM    763  N9   DA A  37      -1.550 -56.881 -37.328 
ATOM    764  C8   DA A  37      -1.591 -56.544 -38.651 
ATOM    765  N7   DA A  37      -2.793 -56.431 -39.126 
ATOM    766  C5   DA A  37      -3.610 -56.714 -38.040 
ATOM    767  C6   DA A  37      -5.006 -56.760 -37.893 
ATOM    768  N6   DA A  37      -5.865 -56.511 -38.891 
ATOM    769  N1   DA A  37      -5.490 -57.075 -36.677 
ATOM    770  C2   DA A  37      -4.632 -57.322 -35.688 
ATOM    771  N3   DA A  37      -3.317 -57.309 -35.707 
ATOM    772  C4   DA A  37      -2.858 -56.991 -36.935 
ATOM    773  P    DC A  38       2.855 -59.383 -34.857 
ATOM    774  OP1  DC A  38       4.038 -58.838 -34.155 
ATOM    775  OP2  DC A  38       3.117 -60.044 -36.154 
ATOM    776  O5'  DC A  38       2.072 -60.390 -33.890 
ATOM    777  C5'  DC A  38       1.096 -59.861 -32.972 
ATOM    778  C4'  DC A  38      -0.145 -60.731 -32.976 
ATOM    779  O4'  DC A  38      -1.104 -60.327 -33.995 
ATOM    780  C3'  DC A  38       0.085 -62.216 -33.254 
ATOM    781  O3'  DC A  38      -0.815 -62.978 -32.460 
ATOM    782  C2'  DC A  38      -0.292 -62.397 -34.725 
ATOM    783  C1'  DC A  38      -1.514 -61.484 -34.707 
ATOM    784  N1   DC A  38      -1.963 -61.059 -36.062 
ATOM    785  C2   DC A  38      -3.330 -60.892 -36.271 
ATOM    786  O2   DC A  38      -4.107 -61.102 -35.332 
ATOM    787  N3   DC A  38      -3.760 -60.506 -37.499 
ATOM    788  C4   DC A  38      -2.885 -60.288 -38.491 
ATOM    789  N4   DC A  38      -3.355 -59.912 -39.671 
ATOM    790  C5   DC A  38      -1.476 -60.454 -38.297 
ATOM    791  C6   DC A  38      -1.067 -60.841 -37.062 
ATOM    792  P    DC A  39      -0.299 -64.338 -31.790 
ATOM    793  OP1  DC A  39       0.397 -64.034 -30.521 
ATOM    794  OP2  DC A  39       0.472 -65.118 -32.784 
ATOM    795  O5'  DC A  39      -1.682 -65.082 -31.481 
ATOM    796  C5'  DC A  39      -2.853 -64.291 -31.204 
ATOM    797  C4'  DC A  39      -4.048 -64.858 -31.945 
ATOM    798  O4'  DC A  39      -4.179 -64.310 -33.287 
ATOM    799  C3'  DC A  39      -4.039 -66.370 -32.163 
ATOM    800  O3'  DC A  39      -5.369 -66.860 -32.043 
ATOM    801  C2'  DC A  39      -3.585 -66.550 -33.612 
ATOM    802  C1'  DC A  39      -4.380 -65.385 -34.192 
ATOM    803  N1   DC A  39      -3.912 -64.951 -35.538 
ATOM    804  C2   DC A  39      -4.867 -64.493 -36.441 
ATOM    805  O2   DC A  39      -6.053 -64.465 -36.093 
ATOM    806  N3   DC A  39      -4.460 -64.093 -37.674 
ATOM    807  C4   DC A  39      -3.166 -64.139 -38.013 
ATOM    808  N4   DC A  39      -2.819 -63.738 -39.227 
ATOM    809  C5   DC A  39      -2.168 -64.607 -37.099 
ATOM    810  C6   DC A  39      -2.594 -65.002 -35.872 
ATOM    811  P    DT A  40      -5.618 -68.259 -31.305 
ATOM    812  OP1  DT A  40      -5.678 -68.044 -29.843 
ATOM    813  OP2  DT A  40      -4.626 -69.251 -31.775 
ATOM    814  O5'  DT A  40      -7.070 -68.651 -31.853 
ATOM    815  C5'  DT A  40      -7.994 -67.601 -32.196 
ATOM    816  C4'  DT A  40      -8.683 -67.926 -33.507 
ATOM    817  O4'  DT A  40      -7.936 -67.444 -34.661 
ATOM    818  C3'  DT A  40      -8.892 -69.412 -33.798 
ATOM    819  O3'  DT A  40     -10.142 -69.580 -34.456 
ATOM    820  C2'  DT A  40      -7.775 -69.776 -34.776 
ATOM    821  C1'  DT A  40      -7.844 -68.498 -35.607 
ATOM    822  N1   DT A  40      -6.636 -68.263 -36.446 
ATOM    823  C2   DT A  40      -6.830 -67.663 -37.667 
ATOM    824  O2   DT A  40      -7.929 -67.326 -38.073 
ATOM    825  N3   DT A  40      -5.688 -67.462 -38.417 
ATOM    826  C4   DT A  40      -4.401 -67.803 -38.056 
ATOM    827  O4   DT A  40      -3.455 -67.573 -38.813 
ATOM    828  C5   DT A  40      -4.298 -68.427 -36.758 
ATOM    829  C7   DT A  40      -2.932 -68.830 -36.287 
ATOM    830  C6   DT A  40      -5.393 -68.635 -36.008 
ATOM    831  P    DA A  41     -11.054 -70.840 -34.076 
ATOM    832  OP1  DA A  41     -11.852 -70.529 -32.869 
ATOM    833  OP2  DA A  41     -10.216 -72.057 -34.005 
ATOM    834  O5'  DA A  41     -12.019 -70.926 -35.351 
ATOM    835  C5'  DA A  41     -12.346 -69.717 -36.062 
ATOM    836  C4'  DA A  41     -12.261 -69.956 -37.556 
ATOM    837  O4'  DA A  41     -10.923 -69.725 -38.081 
ATOM    838  C3'  DA A  41     -12.602 -71.371 -38.024 
ATOM    839  O3'  DA A  41     -13.293 -71.291 -39.265 
ATOM    840  C2'  DA A  41     -11.247 -72.035 -38.265 
ATOM    841  C1'  DA A  41     -10.568 -70.827 -38.902 
ATOM    842  N9   DA A  41      -9.082 -70.922 -38.931 
ATOM    843  C8   DA A  41      -8.250 -71.496 -38.013 
ATOM    844  N7   DA A  41      -6.993 -71.419 -38.323 
ATOM    845  C5   DA A  41      -6.988 -70.744 -39.536 
ATOM    846  C6   DA A  41      -5.950 -70.344 -40.393 
ATOM    847  N6   DA A  41      -4.654 -70.579 -40.146 
ATOM    848  N1   DA A  41      -6.294 -69.693 -41.520 
ATOM    849  C2   DA A  41      -7.584 -69.461 -41.760 
ATOM    850  N3   DA A  41      -8.634 -69.785 -41.037 
ATOM    851  C4   DA A  41      -8.262 -70.436 -39.917 
ATOM    852  P    DG A  42     -14.517 -72.287 -39.538 
ATOM    853  OP1  DG A  42     -15.750 -71.732 -38.937 
ATOM    854  OP2  DG A  42     -14.146 -73.655 -39.113 
ATOM    855  O5'  DG A  42     -14.622 -72.229 -41.132 
ATOM    856  C5'  DG A  42     -14.232 -71.023 -41.815 
ATOM    857  C4'  DG A  42     -13.403 -71.363 -43.038 
ATOM    858  O4'  DG A  42     -11.983 -71.473 -42.734 
ATOM    859  C3'  DG A  42     -13.737 -72.690 -43.719 
ATOM    860  O3'  DG A  42     -13.603 -72.531 -45.127 
ATOM    861  C2'  DG A  42     -12.658 -73.658 -43.235 
ATOM    862  C1'  DG A  42     -11.493 -72.675 -43.309 
ATOM    863  N9   DG A  42     -10.296 -73.104 -42.534 
ATOM    864  C8   DG A  42     -10.230 -73.801 -41.347 
ATOM    865  N7   DG A  42      -9.009 -74.024 -40.926 
ATOM    866  C5   DG A  42      -8.209 -73.433 -41.903 
ATOM    867  C6   DG A  42      -6.796 -73.348 -41.998 
ATOM    868  O6   DG A  42      -5.945 -73.784 -41.227 
ATOM    869  N1   DG A  42      -6.400 -72.661 -43.154 
ATOM    870  C2   DG A  42      -7.259 -72.126 -44.095 
ATOM    871  N2   DG A  42      -6.684 -71.507 -45.128 
ATOM    872  N3   DG A  42      -8.585 -72.206 -44.005 
ATOM    873  C4   DG A  42      -8.984 -72.870 -42.889 
ATOM    874  P    DA A  43     -14.665 -73.239 -46.092 
ATOM    875  OP1  DA A  43     -15.868 -72.385 -46.217 
ATOM    876  OP2  DA A  43     -14.901 -74.628 -45.638 
ATOM    877  O5'  DA A  43     -13.870 -73.255 -47.480 
ATOM    878  C5'  DA A  43     -12.915 -72.211 -47.750 
ATOM    879  C4'  DA A  43     -11.654 -72.803 -48.348 
ATOM    880  O4'  DA A  43     -10.696 -73.213 -47.332 
ATOM    881  C3'  DA A  43     -11.848 -74.059 -49.199 
ATOM    882  O3'  DA A  43     -10.939 -74.019 -50.292 
ATOM    883  C2'  DA A  43     -11.453 -75.214 -48.279 
ATOM    884  C1'  DA A  43     -10.253 -74.526 -47.637 
ATOM    885  N9   DA A  43      -9.801 -75.168 -46.371 
ATOM    886  C8   DA A  43     -10.557 -75.779 -45.412 
ATOM    887  N7   DA A  43      -9.868 -76.247 -44.419 
ATOM    888  C5   DA A  43      -8.557 -75.922 -44.739 
ATOM    889  C6   DA A  43      -7.337 -76.145 -44.079 
ATOM    890  N6   DA A  43      -7.238 -76.779 -42.902 
ATOM    891  N1   DA A  43      -6.218 -75.693 -44.675 
ATOM    892  C2   DA A  43      -6.323 -75.063 -45.845 
ATOM    893  N3   DA A  43      -7.400 -74.798 -46.551 
ATOM    894  C4   DA A  43      -8.506 -75.262 -45.933 
ATOM    895  P    DG A  44     -11.429 -74.525 -51.729 
ATOM    896  OP1  DG A  44     -12.144 -73.430 -52.422 
ATOM    897  OP2  DG A  44     -12.175 -75.795 -51.580 
ATOM    898  O5'  DG A  44     -10.033 -74.804 -52.459 
ATOM    899  C5'  DG A  44      -8.883 -74.021 -52.089 
ATOM    900  C4'  DG A  44      -7.669 -74.917 -51.950 
ATOM    901  O4'  DG A  44      -7.537 -75.471 -50.610 
ATOM    902  C3'  DG A  44      -7.640 -76.145 -52.861 
ATOM    903  O3'  DG A  44      -6.301 -76.378 -53.278 
ATOM    904  C2'  DG A  44      -8.078 -77.303 -51.962 
ATOM    905  C1'  DG A  44      -7.303 -76.866 -50.723 
ATOM    906  N9   DG A  44      -7.769 -77.517 -49.466 
ATOM    907  C8   DG A  44      -9.043 -77.893 -49.100 
ATOM    908  N7   DG A  44      -9.116 -78.447 -47.915 
ATOM    909  C5   DG A  44      -7.798 -78.438 -47.463 
ATOM    910  C6   DG A  44      -7.247 -78.907 -46.242 
ATOM    911  O6   DG A  44      -7.819 -79.435 -45.292 
ATOM    912  N1   DG A  44      -5.861 -78.703 -46.194 
ATOM    913  C2   DG A  44      -5.107 -78.122 -47.195 
ATOM    914  N2   DG A  44      -3.797 -78.017 -46.955 
ATOM    915  N3   DG A  44      -5.624 -77.682 -48.339 
ATOM    916  C4   DG A  44      -6.968 -77.873 -48.402 
ATOM    917  P    DT A  45      -6.028 -76.845 -54.784 
ATOM    918  OP1  DT A  45      -5.987 -75.660 -55.672 
ATOM    919  OP2  DT A  45      -6.993 -77.903 -55.158 
ATOM    920  O5'  DT A  45      -4.563 -77.475 -54.660 
ATOM    921  C5'  DT A  45      -3.660 -76.952 -53.667 
ATOM    922  C4'  DT A  45      -2.952 -78.090 -52.959 
ATOM    923  O4'  DT A  45      -3.698 -78.577 -51.807 
ATOM    924  C3'  DT A  45      -2.706 -79.344 -53.797 
ATOM    925  O3'  DT A  45      -1.446 -79.899 -53.436 
ATOM    926  C2'  DT A  45      -3.804 -80.317 -53.369 
ATOM    927  C1'  DT A  45      -3.757 -79.994 -51.878 
ATOM    928  N1   DT A  45      -4.961 -80.445 -51.129 
ATOM    929  C2   DT A  45      -4.769 -80.875 -49.837 
ATOM    930  O2   DT A  45      -3.676 -80.897 -49.301 
ATOM    931  N3   DT A  45      -5.910 -81.287 -49.174 
ATOM    932  C4   DT A  45      -7.192 -81.303 -49.683 
ATOM    933  O4   DT A  45      -8.135 -81.694 -48.992 
ATOM    934  C5   DT A  45      -7.292 -80.834 -51.045 
ATOM    935  C7   DT A  45      -8.654 -80.820 -51.675 
ATOM    936  C6   DT A  45      -6.201 -80.428 -51.714 
ATOM    937  P    DT A  46      -0.509 -80.505 -54.584 
ATOM    938  OP1  DT A  46       0.270 -79.416 -55.215 
ATOM    939  OP2  DT A  46      -1.320 -81.337 -55.499 
ATOM    940  O5'  DT A  46       0.469 -81.442 -53.730 
ATOM    941  C5'  DT A  46       0.775 -81.077 -52.372 
ATOM    942  C4'  DT A  46       0.710 -82.301 -51.479 
ATOM    943  O4'  DT A  46      -0.628 -82.537 -50.957 
ATOM    944  C3'  DT A  46       1.087 -83.627 -52.140 
ATOM    945  O3'  DT A  46       1.788 -84.429 -51.197 
ATOM    946  C2'  DT A  46      -0.250 -84.298 -52.452 
ATOM    947  C1'  DT A  46      -0.951 -83.905 -51.154 
ATOM    948  N1   DT A  46      -2.435 -84.027 -51.214 
ATOM    949  C2   DT A  46      -3.077 -84.410 -50.062 
ATOM    950  O2   DT A  46      -2.488 -84.647 -49.021 
ATOM    951  N3   DT A  46      -4.452 -84.513 -50.155 
ATOM    952  C4   DT A  46      -5.217 -84.270 -51.278 
ATOM    953  O4   DT A  46      -6.442 -84.395 -51.241 
ATOM    954  C5   DT A  46      -4.452 -83.873 -52.437 
ATOM    955  C7   DT A  46      -5.208 -83.589 -53.702 
ATOM    956  C6   DT A  46      -3.115 -83.766 -52.374 
ATOM    957  P    DG A  47       3.035 -85.299 -51.694 
ATOM    958  OP1  DG A  47       4.251 -84.454 -51.719 
ATOM    959  OP2  DG A  47       2.692 -85.980 -52.962 
ATOM    960  O5'  DG A  47       3.155 -86.379 -50.519 
ATOM    961  C5'  DG A  47       2.743 -86.012 -49.189 
ATOM    962  C4'  DG A  47       1.935 -87.134 -48.569 
ATOM    963  O4'  DG A  47       0.515 -87.030 -48.876 
ATOM    964  C3'  DG A  47       2.305 -88.548 -49.016 
ATOM    965  O3'  DG A  47       2.180 -89.429 -47.907 
ATOM    966  C2'  DG A  47       1.243 -88.917 -50.052 
ATOM    967  C1'  DG A  47       0.058 -88.299 -49.317 
ATOM    968  N9   DG A  47      -1.137 -88.086 -50.181 
ATOM    969  C8   DG A  47      -1.198 -87.746 -51.515 
ATOM    970  N7   DG A  47      -2.418 -87.634 -51.982 
ATOM    971  C5   DG A  47      -3.222 -87.921 -50.880 
ATOM    972  C6   DG A  47      -4.636 -87.960 -50.766 
ATOM    973  O6   DG A  47      -5.484 -87.745 -51.629 
ATOM    974  N1   DG A  47      -5.036 -88.296 -49.465 
ATOM    975  C2   DG A  47      -4.181 -88.559 -48.412 
ATOM    976  N2   DG A  47      -4.760 -88.860 -47.248 
ATOM    977  N3   DG A  47      -2.855 -88.522 -48.521 
ATOM    978  C4   DG A  47      -2.450 -88.198 -49.776 
ATOM    979  P    DG A  48       3.268 -90.587 -47.710 
ATOM    980  OP1  DG A  48       4.451 -90.042 -47.007 
ATOM    981  OP2  DG A  48       3.530 -91.248 -49.007 
ATOM    982  O5'  DG A  48       2.485 -91.594 -46.743 
ATOM    983  C5'  DG A  48       1.510 -91.065 -45.825 
ATOM    984  C4'  DG A  48       0.268 -91.935 -45.828 
ATOM    985  O4'  DG A  48      -0.691 -91.531 -46.848 
ATOM    986  C3'  DG A  48       0.498 -93.420 -46.107 
ATOM    987  O3'  DG A  48      -0.402 -94.182 -45.312 
ATOM    988  C2'  DG A  48       0.121 -93.602 -47.578 
ATOM    989  C1'  DG A  48      -1.101 -92.688 -47.560 
ATOM    990  N9   DG A  48      -1.549 -92.263 -48.915 
ATOM    991  C8   DG A  48      -0.797 -91.998 -50.040 
ATOM    992  N7   DG A  48      -1.505 -91.642 -51.084 
ATOM    993  C5   DG A  48      -2.820 -91.674 -50.619 
ATOM    994  C6   DG A  48      -4.034 -91.385 -51.294 
ATOM    995  O6   DG A  48      -4.203 -91.036 -52.459 
ATOM    996  N1   DG A  48      -5.140 -91.543 -50.447 
ATOM    997  C2   DG A  48      -5.080 -91.929 -49.122 
ATOM    998  N2   DG A  48      -6.250 -92.021 -48.484 
ATOM    999  N3   DG A  48      -3.939 -92.199 -48.490 
ATOM   1000  C4   DG A  48      -2.858 -92.051 -49.297 
ATOM   1001  P    DG A  49       0.114 -95.543 -44.643 
ATOM   1002  OP1  DG A  49       0.810 -95.238 -43.373 
ATOM   1003  OP2  DG A  49       0.886 -96.322 -45.637 
ATOM   1004  O5'  DG A  49      -1.269 -96.286 -44.334 
ATOM   1005  C5'  DG A  49      -2.440 -95.496 -44.057 
ATOM   1006  C4'  DG A  49      -3.635 -96.062 -44.798 
ATOM   1007  O4'  DG A  49      -3.766 -95.514 -46.140 
ATOM   1008  C3'  DG A  49      -3.626 -97.575 -45.016 
ATOM   1009  O3'  DG A  49      -4.956 -98.065 -44.896 
ATOM   1010  C2'  DG A  49      -3.172 -97.754 -46.464 
ATOM   1011  C1'  DG A  49      -3.967 -96.589 -47.045 
ATOM   1012  N9   DG A  49      -3.499 -96.155 -48.390 
ATOM   1013  C8   DG A  49      -2.220 -96.136 -48.903 
ATOM   1014  N7   DG A  49      -2.144 -95.692 -50.135 
ATOM   1015  C5   DG A  49      -3.467 -95.398 -50.462 
ATOM   1016  C6   DG A  49      -4.019 -94.883 -51.663 
ATOM   1017  O6   DG A  49      -3.444 -94.576 -52.704 
ATOM   1018  N1   DG A  49      -5.410 -94.736 -51.567 
ATOM   1019  C2   DG A  49      -6.168 -95.045 -50.455 
ATOM   1020  N2   DG A  49      -7.482 -94.832 -50.562 
ATOM   1021  N3   DG A  49      -5.649 -95.527 -49.327 
ATOM   1022  C4   DG A  49      -4.301 -95.677 -49.404 
ATOM   1023  P    DA A  50      -5.205 -99.463 -44.158 
ATOM   1024  OP1  DA A  50      -5.265 -99.248 -42.695 
ATOM   1025  OP2  DA A  50      -4.213-100.455 -44.628 
ATOM   1026  O5'  DA A  50      -6.657 -99.855 -44.705 
ATOM   1027  C5'  DA A  50      -7.580 -98.805 -45.049 
ATOM   1028  C4'  DA A  50      -8.269 -99.130 -46.359 
ATOM   1029  O4'  DA A  50      -7.523 -98.648 -47.514 
ATOM   1030  C3'  DA A  50      -8.479-100.616 -46.650 
ATOM   1031  O3'  DA A  50      -9.729-100.785 -47.308 
ATOM   1032  C2'  DA A  50      -7.362-100.980 -47.629 
ATOM   1033  C1'  DA A  50      -7.431 -99.702 -48.460 
ATOM   1034  N9   DA A  50      -6.223 -99.467 -49.299 
ATOM   1035  C8   DA A  50      -4.923 -99.772 -49.018 
ATOM   1036  N7   DA A  50      -4.092 -99.442 -49.957 
ATOM   1037  C5   DA A  50      -4.898 -98.875 -50.934 
ATOM   1038  C6   DA A  50      -4.615 -98.320 -52.192 
ATOM   1039  N6   DA A  50      -3.379 -98.243 -52.706 
ATOM   1040  N1   DA A  50      -5.651 -97.846 -52.909 
ATOM   1041  C2   DA A  50      -6.877 -97.925 -52.393 
ATOM   1042  N3   DA A  50      -7.262 -98.419 -51.237 
ATOM   1043  C4   DA A  50      -6.205 -98.887 -50.540 
ATOM   1044  P    DA A  51     -10.641-102.044 -46.929 
ATOM   1045  OP1  DA A  51     -11.439-101.733 -45.722 
ATOM   1046  OP2  DA A  51      -9.803-103.261 -46.858 
ATOM   1047  O5'  DA A  51     -11.605-102.130 -48.204 
ATOM   1048  C5'  DA A  51     -11.933-100.921 -48.914 
ATOM   1049  C4'  DA A  51     -11.848-101.160 -50.409 
ATOM   1050  O4'  DA A  51     -10.510-100.929 -50.934 
ATOM   1051  C3'  DA A  51     -12.189-102.575 -50.877 
ATOM   1052  O3'  DA A  51     -12.880-102.496 -52.118 
ATOM   1053  C2'  DA A  51     -10.834-103.240 -51.118 
ATOM   1054  C1'  DA A  51     -10.155-102.032 -51.755 
ATOM   1055  N9   DA A  51      -8.668-102.126 -51.784 
ATOM   1056  C8   DA A  51      -7.837-102.700 -50.865 
ATOM   1057  N7   DA A  51      -6.580-102.623 -51.176 
ATOM   1058  C5   DA A  51      -6.574-101.948 -52.389 
ATOM   1059  C6   DA A  51      -5.537-101.549 -53.246 
ATOM   1060  N6   DA A  51      -4.241-101.784 -52.999 
ATOM   1061  N1   DA A  51      -5.881-100.897 -54.372 
ATOM   1062  C2   DA A  51      -7.171-100.665 -54.613 
ATOM   1063  N3   DA A  51      -8.221-100.989 -53.890 
ATOM   1064  C4   DA A  51      -7.849-101.640 -52.770 
ATOM   1065  P    DG A  52     -14.103-103.491 -52.390 
ATOM   1066  OP1  DG A  52     -15.337-102.936 -51.790 
ATOM   1067  OP2  DG A  52     -13.733-104.859 -51.966 
ATOM   1068  O5'  DG A  52     -14.208-103.433 -53.985 
ATOM   1069  C5'  DG A  52     -13.819-102.227 -54.668 
ATOM   1070  C4'  DG A  52     -12.989-102.568 -55.891 
ATOM   1071  O4'  DG A  52     -11.569-102.677 -55.586 
ATOM   1072  C3'  DG A  52     -13.324-103.894 -56.572 
ATOM   1073  O3'  DG A  52     -13.190-103.736 -57.980 
ATOM   1074  C2'  DG A  52     -12.245-104.862 -56.087 
ATOM   1075  C1'  DG A  52     -11.080-103.879 -56.162 
ATOM   1076  N9   DG A  52      -9.883-104.309 -55.387 
ATOM   1077  C8   DG A  52      -9.817-105.005 -54.200 
ATOM   1078  N7   DG A  52      -8.596-105.228 -53.779 
ATOM   1079  C5   DG A  52      -7.796-104.637 -54.756 
ATOM   1080  C6   DG A  52      -6.383-104.552 -54.851 
ATOM   1081  O6   DG A  52      -5.532-104.988 -54.079 
ATOM   1082  N1   DG A  52      -5.987-103.865 -56.007 
ATOM   1083  C2   DG A  52      -6.846-103.330 -56.948 
ATOM   1084  N2   DG A  52      -6.270-102.711 -57.981 
ATOM   1085  N3   DG A  52      -8.172-103.410 -56.858 
ATOM   1086  C4   DG A  52      -8.571-104.074 -55.742 
ATOM   1087  P    DA A  53     -14.252-104.443 -58.945 
ATOM   1088  OP1  DA A  53     -15.455-103.589 -59.070 
ATOM   1089  OP2  DA A  53     -14.487-105.832 -58.491 
ATOM   1090  O5'  DA A  53     -13.457-104.459 -60.333 
ATOM   1091  C5'  DA A  53     -12.502-103.415 -60.602 
ATOM   1092  C4'  DA A  53     -11.241-104.007 -61.201 
ATOM   1093  O4'  DA A  53     -10.283-104.417 -60.185 
ATOM   1094  C3'  DA A  53     -11.435-105.263 -62.051 
ATOM   1095  O3'  DA A  53     -10.525-105.223 -63.144 
ATOM   1096  C2'  DA A  53     -11.039-106.418 -61.132 
ATOM   1097  C1'  DA A  53      -9.840-105.730 -60.490 
ATOM   1098  N9   DA A  53      -9.388-106.372 -59.224 
ATOM   1099  C8   DA A  53     -10.144-106.984 -58.265 
ATOM   1100  N7   DA A  53      -9.455-107.451 -57.272 
ATOM   1101  C5   DA A  53      -8.144-107.126 -57.592 
ATOM   1102  C6   DA A  53      -6.924-107.350 -56.932 
ATOM   1103  N6   DA A  53      -6.825-107.983 -55.755 
ATOM   1104  N1   DA A  53      -5.805-106.897 -57.528 
ATOM   1105  C2   DA A  53      -5.910-106.267 -58.698 
ATOM   1106  N3   DA A  53      -6.987-106.002 -59.404 
ATOM   1107  C4   DA A  53      -8.093-106.466 -58.786 
ATOM   1108  P    DC A  54     -11.016-105.729 -64.581 
ATOM   1109  OP1  DC A  54     -11.731-104.634 -65.275 
ATOM   1110  OP2  DC A  54     -11.761-106.999 -64.433 
ATOM   1111  O5'  DC A  54      -9.620-106.008 -65.312 
ATOM   1112  C5'  DC A  54      -8.470-105.225 -64.942 
ATOM   1113  C4'  DC A  54      -7.256-106.121 -64.803 
ATOM   1114  O4'  DC A  54      -7.124-106.675 -63.462 
ATOM   1115  C3'  DC A  54      -7.227-107.349 -65.713 
ATOM   1116  O3'  DC A  54      -5.887-107.582 -66.131 
ATOM   1117  C2'  DC A  54      -7.665-108.507 -64.815 
ATOM   1118  C1'  DC A  54      -6.890-108.070 -63.576 
ATOM   1119  N1   DC A  54      -7.356-108.721 -62.319 
ATOM   1120  C2   DC A  54      -6.403-109.011 -61.346 
ATOM   1121  O2   DC A  54      -5.221-108.718 -61.563 
ATOM   1122  N3   DC A  54      -6.807-109.604 -60.194 
ATOM   1123  C4   DC A  54      -8.097-109.904 -59.997 
ATOM   1124  N4   DC A  54      -8.442-110.483 -58.856 
ATOM   1125  C5   DC A  54      -9.093-109.615 -60.985 
ATOM   1126  C6   DC A  54      -8.669-109.023 -62.130 
ATOM   1127  P    DG A  55      -5.615-108.049 -67.637 
ATOM   1128  OP1  DG A  55      -5.573-106.865 -68.525 
ATOM   1129  OP2  DG A  55      -6.580-109.107 -68.011 
ATOM   1130  O5'  DG A  55      -4.149-108.680 -67.512 
ATOM   1131  C5'  DG A  55      -3.247-108.156 -66.520 
ATOM   1132  C4'  DG A  55      -2.539-109.294 -65.812 
ATOM   1133  O4'  DG A  55      -3.285-109.782 -64.660 
ATOM   1134  C3'  DG A  55      -2.293-110.548 -66.649 
ATOM   1135  O3'  DG A  55      -1.033-111.103 -66.289 
ATOM   1136  C2'  DG A  55      -3.391-111.521 -66.222 
ATOM   1137  C1'  DG A  55      -3.344-111.198 -64.731 
ATOM   1138  N9   DG A  55      -4.548-111.649 -63.981 
ATOM   1139  C8   DG A  55      -5.861-111.705 -64.395 
ATOM   1140  N7   DG A  55      -6.689-112.156 -63.484 
ATOM   1141  C5   DG A  55      -5.867-112.419 -62.389 
ATOM   1142  C6   DG A  55      -6.189-112.925 -61.104 
ATOM   1143  O6   DG A  55      -7.287-113.252 -60.658 
ATOM   1144  N1   DG A  55      -5.048-113.038 -60.296 
ATOM   1145  C2   DG A  55      -3.765-112.703 -60.681 
ATOM   1146  N2   DG A  55      -2.813-112.882 -59.763 
ATOM   1147  N3   DG A  55      -3.463-112.227 -61.887 
ATOM   1148  C4   DG A  55      -4.558-112.113 -62.682 
ATOM   1149  P    DT A  56      -0.096-111.709 -67.437 
ATOM   1150  OP1  DT A  56       0.683-110.620 -68.068 
ATOM   1151  OP2  DT A  56      -0.907-112.542 -68.352 
ATOM   1152  O5'  DT A  56       0.882-112.646 -66.583 
ATOM   1153  C5'  DT A  56       1.188-112.281 -65.225 
ATOM   1154  C4'  DT A  56       1.123-113.505 -64.332 
ATOM   1155  O4'  DT A  56      -0.215-113.741 -63.810 
ATOM   1156  C3'  DT A  56       1.500-114.831 -64.993 
ATOM   1157  O3'  DT A  56       2.201-115.633 -64.050 
ATOM   1158  C2'  DT A  56       0.163-115.502 -65.304 
ATOM   1159  C1'  DT A  56      -0.538-115.109 -64.007 
ATOM   1160  N1   DT A  56      -2.022-115.231 -64.066 
ATOM   1161  C2   DT A  56      -2.664-115.615 -62.914 
ATOM   1162  O2   DT A  56      -2.075-115.851 -61.874 
ATOM   1163  N3   DT A  56      -4.038-115.717 -63.008 
ATOM   1164  C4   DT A  56      -4.804-115.474 -64.131 
ATOM   1165  O4   DT A  56      -6.029-115.599 -64.094 
ATOM   1166  C5   DT A  56      -4.038-115.077 -65.290 
ATOM   1167  C7   DT A  56      -4.794-114.793 -66.555 
ATOM   1168  C6   DT A  56      -2.702-114.970 -65.227 
ATOM   1169  P    DC A  57       3.448-116.503 -64.546 
ATOM   1170  OP1  DC A  57       4.664-115.658 -64.571 
ATOM   1171  OP2  DC A  57       3.105-117.184 -65.815 
ATOM   1172  O5'  DC A  57       3.568-117.583 -63.372 
ATOM   1173  C5'  DC A  57       3.156-117.216 -62.042 
ATOM   1174  C4'  DC A  57       2.348-118.338 -61.422 
ATOM   1175  O4'  DC A  57       0.928-118.234 -61.728 
ATOM   1176  C3'  DC A  57       2.718-119.752 -61.869 
ATOM   1177  O3'  DC A  57       2.593-120.633 -60.760 
ATOM   1178  C2'  DC A  57       1.656-120.121 -62.904 
ATOM   1179  C1'  DC A  57       0.471-119.503 -62.170 
ATOM   1180  N1   DC A  57      -0.724-119.290 -63.033 
ATOM   1181  C2   DC A  57      -1.981-119.446 -62.454 
ATOM   1182  O2   DC A  57      -2.052-119.753 -61.259 
ATOM   1183  N3   DC A  57      -3.082-119.257 -63.225 
ATOM   1184  C4   DC A  57      -2.962-118.926 -64.517 
ATOM   1185  N4   DC A  57      -4.067-118.752 -65.227 
ATOM   1186  C5   DC A  57      -1.679-118.760 -65.132 
ATOM   1187  C6   DC A  57      -0.591-118.954 -64.345 
ATOM   1188  P    DA A  58       3.681-121.792 -60.562 
ATOM   1189  OP1  DA A  58       4.865-121.246 -59.860 
ATOM   1190  OP2  DA A  58       3.943-122.452 -61.860 
ATOM   1191  O5'  DA A  58       2.898-122.798 -59.595 
ATOM   1192  C5'  DA A  58       1.923-122.269 -58.678 
ATOM   1193  C4'  DA A  58       0.682-123.139 -58.681 
ATOM   1194  O4'  DA A  58      -0.277-122.735 -59.701 
ATOM   1195  C3'  DA A  58       0.911-124.624 -58.960 
ATOM   1196  O3'  DA A  58       0.011-125.387 -58.165 
ATOM   1197  C2'  DA A  58       0.534-124.806 -60.430 
ATOM   1198  C1'  DA A  58      -0.688-123.892 -60.413 
ATOM   1199  N9   DA A  58      -1.136-123.467 -61.768 
ATOM   1200  C8   DA A  58      -0.375-123.209 -62.872 
ATOM   1201  N7   DA A  58      -1.063-122.856 -63.913 
ATOM   1202  C5   DA A  58      -2.378-122.881 -63.469 
ATOM   1203  C6   DA A  58      -3.598-122.602 -64.106 
ATOM   1204  N6   DA A  58      -3.694-122.225 -65.389 
ATOM   1205  N1   DA A  58      -4.721-122.726 -63.374 
ATOM   1206  C2   DA A  58      -4.620-123.100 -62.100 
ATOM   1207  N3   DA A  58      -3.543-123.386 -61.402 
ATOM   1208  C4   DA A  58      -2.433-123.254 -62.157 
ATOM   1209  P    DC A  59       0.527-126.747 -57.496 
ATOM   1210  OP1  DC A  59       1.223-126.442 -56.226 
ATOM   1211  OP2  DC A  59       1.299-127.526 -58.489 
ATOM   1212  O5'  DC A  59      -0.855-127.490 -57.187 
ATOM   1213  C5'  DC A  59      -2.027-126.700 -56.910 
ATOM   1214  C4'  DC A  59      -3.222-127.266 -57.650 
ATOM   1215  O4'  DC A  59      -3.353-126.718 -58.993 
ATOM   1216  C3'  DC A  59      -3.213-128.779 -57.869 
ATOM   1217  O3'  DC A  59      -4.543-129.269 -57.749 
ATOM   1218  C2'  DC A  59      -2.758-128.958 -59.317 
ATOM   1219  C1'  DC A  59      -3.554-127.793 -59.898 
ATOM   1220  N1   DC A  59      -3.085-127.359 -61.243 
ATOM   1221  C2   DC A  59      -4.041-126.901 -62.147 
ATOM   1222  O2   DC A  59      -5.227-126.873 -61.798 
ATOM   1223  N3   DC A  59      -3.634-126.501 -63.380 
ATOM   1224  C4   DC A  59      -2.340-126.547 -63.719 
ATOM   1225  N4   DC A  59      -1.993-126.146 -64.932 
ATOM   1226  C5   DC A  59      -1.341-127.015 -62.804 
ATOM   1227  C6   DC A  59      -1.768-127.411 -61.577 
ATOM   1228  P    DT A  60      -4.792-130.667 -57.011 
ATOM   1229  OP1  DT A  60      -4.852-130.452 -55.548 
ATOM   1230  OP2  DT A  60      -3.800-131.659 -57.481 
ATOM   1231  O5'  DT A  60      -6.244-131.059 -57.558 
ATOM   1232  C5'  DT A  60      -7.167-130.009 -57.902 
ATOM   1233  C4'  DT A  60      -7.856-130.334 -59.212 
ATOM   1234  O4'  DT A  60      -7.110-129.852 -60.367 
ATOM   1235  C3'  DT A  60      -8.066-131.820 -59.503 
ATOM   1236  O3'  DT A  60      -9.315-131.989 -60.161 
ATOM   1237  C2'  DT A  60      -6.949-132.184 -60.481 
ATOM   1238  C1'  DT A  60      -7.018-130.907 -61.312 
ATOM   1239  N1   DT A  60      -5.810-130.671 -62.152 
ATOM   1240  C2   DT A  60      -6.004-130.071 -63.373 
ATOM   1241  O2   DT A  60      -7.103-129.735 -63.779 
ATOM   1242  N3   DT A  60      -4.862-129.871 -64.123 
ATOM   1243  C4   DT A  60      -3.574-130.211 -63.762 
ATOM   1244  O4   DT A  60      -2.629-129.981 -64.519 
ATOM   1245  C5   DT A  60      -3.472-130.835 -62.464 
ATOM   1246  C7   DT A  60      -2.105-131.238 -61.993 
ATOM   1247  C6   DT A  60      -4.567-131.043 -61.713 
ATOM   1248  P    DG A  61     -10.228-133.248 -59.782 
ATOM   1249  OP1  DG A  61     -11.026-132.937 -58.575 
ATOM   1250  OP2  DG A  61      -9.390-134.465 -59.711 
ATOM   1251  O5'  DG A  61     -11.192-133.334 -61.057 
ATOM   1252  C5'  DG A  61     -11.520-132.125 -61.767 
ATOM   1253  C4'  DG A  61     -11.435-132.364 -63.262 
ATOM   1254  O4'  DG A  61     -10.096-132.134 -63.786 
ATOM   1255  C3'  DG A  61     -11.775-133.779 -63.730 
ATOM   1256  O3'  DG A  61     -12.467-133.700 -64.971 
ATOM   1257  C2'  DG A  61     -10.421-134.444 -63.970 
ATOM   1258  C1'  DG A  61      -9.741-133.236 -64.607 
ATOM   1259  N9   DG A  61      -8.255-133.330 -64.637 
ATOM   1260  C8   DG A  61      -7.400-133.905 -63.721 
ATOM   1261  N7   DG A  61      -6.134-133.819 -64.047 
ATOM   1262  C5   DG A  61      -6.150-133.141 -65.264 
ATOM   1263  C6   DG A  61      -5.077-132.752 -66.108 
ATOM   1264  O6   DG A  61      -3.871-132.929 -65.952 
ATOM   1265  N1   DG A  61      -5.540-132.082 -67.249 
ATOM   1266  C2   DG A  61      -6.865-131.822 -67.537 
ATOM   1267  N2   DG A  61      -7.101-131.169 -68.678 
ATOM   1268  N3   DG A  61      -7.871-132.187 -66.744 
ATOM   1269  C4   DG A  61      -7.439-132.838 -65.633 
ATOM   1270  P    DA A  62     -13.690-134.695 -65.243 
ATOM   1271  OP1  DA A  62     -14.924-134.140 -64.642 
ATOM   1272  OP2  DA A  62     -13.320-136.063 -64.819 
ATOM   1273  O5'  DA A  62     -13.795-134.638 -66.838 
ATOM   1274  C5'  DA A  62     -13.405-133.431 -67.521 
ATOM   1275  C4'  DA A  62     -12.576-133.772 -68.744 
ATOM   1276  O4'  DA A  62     -11.156-133.882 -68.439 
ATOM   1277  C3'  DA A  62     -12.911-135.098 -69.425 
ATOM   1278  O3'  DA A  62     -12.777-134.940 -70.833 
ATOM   1279  C2'  DA A  62     -11.832-136.066 -68.940 
ATOM   1280  C1'  DA A  62     -10.667-135.083 -69.015 
ATOM   1281  N9   DA A  62      -9.469-135.513 -68.240 
ATOM   1282  C8   DA A  62      -9.423-136.203 -67.063 
ATOM   1283  N7   DA A  62      -8.220-136.431 -66.634 
ATOM   1284  C5   DA A  62      -7.407-135.849 -67.597 
ATOM   1285  C6   DA A  62      -6.012-135.746 -67.723 
ATOM   1286  N6   DA A  62      -5.150-136.253 -66.829 
ATOM   1287  N1   DA A  62      -5.532-135.102 -68.803 
ATOM   1288  C2   DA A  62      -6.394-134.601 -69.686 
ATOM   1289  N3   DA A  62      -7.709-134.634 -69.675 
ATOM   1290  C4   DA A  62      -8.162-135.284 -68.585 
ATOM   1291  P    DT A  63     -13.839-135.647 -71.798 
ATOM   1292  OP1  DT A  63     -15.042-134.793 -71.923 
ATOM   1293  OP2  DT A  63     -14.074-137.036 -71.344 
ATOM   1294  O5'  DT A  63     -13.043-135.664 -73.185 
ATOM   1295  C5'  DT A  63     -12.088-134.619 -73.455 
ATOM   1296  C4'  DT A  63     -10.828-135.212 -74.054 
ATOM   1297  O4'  DT A  63      -9.870-135.621 -73.037 
ATOM   1298  C3'  DT A  63     -11.021-136.467 -74.904 
ATOM   1299  O3'  DT A  63     -10.112-136.428 -75.997 
ATOM   1300  C2'  DT A  63     -10.626-137.622 -73.985 
ATOM   1301  C1'  DT A  63      -9.427-136.934 -73.343 
ATOM   1302  N1   DT A  63      -8.975-137.576 -72.076 
ATOM   1303  C2   DT A  63      -7.626-137.566 -71.817 
ATOM   1304  O2   DT A  63      -6.809-137.062 -72.569 
ATOM   1305  N3   DT A  63      -7.243-138.171 -70.635 
ATOM   1306  C4   DT A  63      -8.079-138.770 -69.715 
ATOM   1307  O4   DT A  63      -7.621-139.280 -68.691 
ATOM   1308  C5   DT A  63      -9.477-138.730 -70.076 
ATOM   1309  C7   DT A  63     -10.456-139.361 -69.129 
ATOM   1310  C6   DT A  63      -9.876-138.149 -71.219 
ATOM   1311  P    DT A  64     -10.603-136.933 -77.434 
ATOM   1312  OP1  DT A  64     -11.318-135.839 -78.128 
ATOM   1313  OP2  DT A  64     -11.348-138.203 -77.285 
ATOM   1314  O5'  DT A  64      -9.207-137.212 -78.164 
ATOM   1315  C5'  DT A  64      -8.057-136.429 -77.795 
ATOM   1316  C4'  DT A  64      -6.843-137.326 -77.656 
ATOM   1317  O4'  DT A  64      -6.711-137.879 -76.315 
ATOM   1318  C3'  DT A  64      -6.814-138.553 -78.566 
ATOM   1319  O3'  DT A  64      -5.474-138.786 -78.984 
ATOM   1320  C2'  DT A  64      -7.251-139.711 -77.668 
ATOM   1321  C1'  DT A  64      -6.477-139.275 -76.428 
ATOM   1322  N1   DT A  64      -6.943-139.925 -75.171 
ATOM   1323  C2   DT A  64      -5.991-140.204 -74.222 
ATOM   1324  O2   DT A  64      -4.809-139.943 -74.370 
ATOM   1325  N3   DT A  64      -6.460-140.808 -73.070 
ATOM   1326  C4   DT A  64      -7.770-141.146 -72.799 
ATOM   1327  O4   DT A  64      -8.069-141.684 -71.731 
ATOM   1328  C5   DT A  64      -8.695-140.814 -73.856 
ATOM   1329  C7   DT A  64     -10.142-141.148 -73.642 
ATOM   1330  C6   DT A  64      -8.266-140.227 -74.986 
ATOM   1331  P    DA A  65      -5.202-139.254 -80.490 
ATOM   1332  OP1  DA A  65      -5.160-138.069 -81.377 
ATOM   1333  OP2  DA A  65      -6.166-140.311 -80.864 
ATOM   1334  O5'  DA A  65      -3.736-139.884 -80.365 
ATOM   1335  C5'  DA A  65      -2.834-139.360 -79.372 
ATOM   1336  C4'  DA A  65      -2.126-140.498 -78.665 
ATOM   1337  O4'  DA A  65      -2.872-140.986 -77.513 
ATOM   1338  C3'  DA A  65      -1.880-141.753 -79.502 
ATOM   1339  O3'  DA A  65      -0.620-142.307 -79.142 
ATOM   1340  C2'  DA A  65      -2.978-142.725 -79.074 
ATOM   1341  C1'  DA A  65      -2.930-142.402 -77.584 
ATOM   1342  N9   DA A  65      -4.135-142.853 -76.834 
ATOM   1343  C8   DA A  65      -5.432-142.901 -77.261 
ATOM   1344  N7   DA A  65      -6.261-143.347 -76.368 
ATOM   1345  C5   DA A  65      -5.458-143.614 -75.269 
ATOM   1346  C6   DA A  65      -5.743-144.113 -73.987 
ATOM   1347  N6   DA A  65      -6.976-144.448 -73.580 
ATOM   1348  N1   DA A  65      -4.710-144.258 -73.136 
ATOM   1349  C2   DA A  65      -3.488-143.924 -73.545 
ATOM   1350  N3   DA A  65      -3.103-143.450 -74.711 
ATOM   1351  C4   DA A  65      -4.155-143.316 -75.544 
ATOM   1352  P    DT A  66       0.317-142.913 -80.290 
ATOM   1353  OP1  DT A  66       1.096-141.824 -80.921 
ATOM   1354  OP2  DT A  66      -0.494-143.746 -81.204 
ATOM   1355  O5'  DT A  66       1.295-143.850 -79.436 
ATOM   1356  C5'  DT A  66       1.601-143.485 -78.078 
ATOM   1357  C4'  DT A  66       1.537-144.709 -77.185 
ATOM   1358  O4'  DT A  66       0.198-144.945 -76.663 
ATOM   1359  C3'  DT A  66       1.913-146.035 -77.846 
ATOM   1360  O3'  DT A  66       2.614-146.837 -76.903 
ATOM   1361  C2'  DT A  66       0.576-146.706 -78.157 
ATOM   1362  C1'  DT A  66      -0.125-146.314 -76.860 
ATOM   1363  N1   DT A  66      -1.608-146.435 -76.919 
ATOM   1364  C2   DT A  66      -2.251-146.819 -75.767 
ATOM   1365  O2   DT A  66      -1.662-147.055 -74.727 
ATOM   1366  N3   DT A  66      -3.625-146.922 -75.861 
ATOM   1367  C4   DT A  66      -4.390-146.678 -76.984 
ATOM   1368  O4   DT A  66      -5.616-146.803 -76.947 
ATOM   1369  C5   DT A  66      -3.625-146.281 -78.143 
ATOM   1370  C7   DT A  66      -4.381-145.997 -79.408 
ATOM   1371  C6   DT A  66      -2.288-146.174 -78.080 
ATOM   1372  P    DG A  67       3.861-147.707 -77.399 
ATOM   1373  OP1  DG A  67       5.077-146.862 -77.424 
ATOM   1374  OP2  DG A  67       3.518-148.388 -78.667 
ATOM   1375  O5'  DG A  67       3.981-148.788 -76.225 
ATOM   1376  C5'  DG A  67       3.569-148.421 -74.895 
ATOM   1377  C4'  DG A  67       2.761-149.542 -74.274 
ATOM   1378  O4'  DG A  67       1.341-149.438 -74.581 
ATOM   1379  C3'  DG A  67       3.132-150.956 -74.722 
ATOM   1380  O3'  DG A  67       3.006-151.837 -73.613 
ATOM   1381  C2'  DG A  67       2.069-151.326 -75.757 
ATOM   1382  C1'  DG A  67       0.884-150.707 -75.023 
ATOM   1383  N9   DG A  67      -0.311-150.494 -75.886 
ATOM   1384  C8   DG A  67      -0.372-150.154 -77.220 
ATOM   1385  N7   DG A  67      -1.592-150.042 -77.688 
ATOM   1386  C5   DG A  67      -2.395-150.330 -76.586 
ATOM   1387  C6   DG A  67      -3.810-150.368 -76.472 
ATOM   1388  O6   DG A  67      -4.658-150.153 -77.334 
ATOM   1389  N1   DG A  67      -4.209-150.704 -75.170 
ATOM   1390  C2   DG A  67      -3.355-150.967 -74.118 
ATOM   1391  N2   DG A  67      -3.934-151.269 -72.953 
ATOM   1392  N3   DG A  67      -2.028-150.930 -74.226 
ATOM   1393  C4   DG A  67      -1.624-150.606 -75.482 
ATOM   1394  P    DT A  68       4.094-152.996 -73.415 
ATOM   1395  OP1  DT A  68       5.278-152.450 -72.713 
ATOM   1396  OP2  DT A  68       4.356-153.656 -74.713 
ATOM   1397  O5'  DT A  68       3.312-154.002 -72.448 
ATOM   1398  C5'  DT A  68       2.336-153.473 -71.530 
ATOM   1399  C4'  DT A  68       1.095-154.343 -71.534 
ATOM   1400  O4'  DT A  68       0.136-153.940 -72.553 
ATOM   1401  C3'  DT A  68       1.325-155.829 -71.812 
ATOM   1402  O3'  DT A  68       0.424-156.591 -71.018 
ATOM   1403  C2'  DT A  68       0.948-156.010 -73.283 
ATOM   1404  C1'  DT A  68      -0.275-155.097 -73.266 
ATOM   1405  N1   DT A  68      -0.723-154.671 -74.620 
ATOM   1406  C2   DT A  68      -2.075-154.511 -74.810 
ATOM   1407  O2   DT A  68      -2.895-154.701 -73.929 
ATOM   1408  N3   DT A  68      -2.454-154.117 -76.078 
ATOM   1409  C4   DT A  68      -1.613-153.875 -77.146 
ATOM   1410  O4   DT A  68      -2.070-153.526 -78.237 
ATOM   1411  C5   DT A  68      -0.214-154.070 -76.849 
ATOM   1412  C7   DT A  68       0.771-153.828 -77.957 
ATOM   1413  C6   DT A  68       0.183-154.453 -75.626 
ATOM   1414  P    DC A  69       0.940-157.951 -70.349 
ATOM   1415  OP1  DC A  69       1.636-157.646 -69.079 
ATOM   1416  OP2  DC A  69       1.712-158.730 -71.342 
ATOM   1417  O5'  DC A  69      -0.442-158.695 -70.040 
ATOM   1418  C5'  DC A  69      -1.613-157.904 -69.762 
ATOM   1419  C4'  DC A  69      -2.809-158.470 -70.503 
ATOM   1420  O4'  DC A  69      -2.940-157.922 -71.846 
ATOM   1421  C3'  DC A  69      -2.800-159.983 -70.722 
ATOM   1422  O3'  DC A  69      -4.130-160.473 -70.602 
ATOM   1423  C2'  DC A  69      -2.345-160.162 -72.170 
ATOM   1424  C1'  DC A  69      -3.140-158.997 -72.751 
ATOM   1425  N1   DC A  69      -2.672-158.563 -74.096 
ATOM   1426  C2   DC A  69      -3.628-158.105 -75.000 
ATOM   1427  O2   DC A  69      -4.814-158.077 -74.651 
ATOM   1428  N3   DC A  69      -3.221-157.706 -76.233 
ATOM   1429  C4   DC A  69      -1.927-157.751 -76.571 
ATOM   1430  N4   DC A  69      -1.580-157.350 -77.785 
ATOM   1431  C5   DC A  69      -0.928-158.220 -75.657 
ATOM   1432  C6   DC A  69      -1.355-158.615 -74.430 
ATOM   1433  P    DT A  70      -4.379-161.871 -69.864 
ATOM   1434  OP1  DT A  70      -4.439-161.656 -68.401 
ATOM   1435  OP2  DT A  70      -3.387-162.863 -70.334 
ATOM   1436  O5'  DT A  70      -5.830-162.263 -70.411 
ATOM   1437  C5'  DT A  70      -6.754-161.214 -70.755 
ATOM   1438  C4'  DT A  70      -7.443-161.538 -72.065 
ATOM   1439  O4'  DT A  70      -6.697-161.056 -73.219 
ATOM   1440  C3'  DT A  70      -7.653-163.024 -72.356 
ATOM   1441  O3'  DT A  70      -8.902-163.193 -73.014 
ATOM   1442  C2'  DT A  70      -6.536-163.389 -73.334 
ATOM   1443  C1'  DT A  70      -6.605-162.111 -74.165 
ATOM   1444  N1   DT A  70      -5.397-161.875 -75.005 
ATOM   1445  C2   DT A  70      -5.591-161.276 -76.226 
ATOM   1446  O2   DT A  70      -6.689-160.939 -76.632 
ATOM   1447  N3   DT A  70      -4.448-161.075 -76.976 
ATOM   1448  C4   DT A  70      -3.161-161.415 -76.614 
ATOM   1449  O4   DT A  70      -2.216-161.185 -77.372 
ATOM   1450  C5   DT A  70      -3.059-162.039 -75.316 
ATOM   1451  C7   DT A  70      -1.692-162.442 -74.846 
ATOM   1452  C6   DT A  70      -4.154-162.247 -74.566 
ATOM   1453  P    DG A  71      -9.815-164.452 -72.634 
ATOM   1454  OP1  DG A  71     -10.613-164.141 -71.427 
ATOM   1455  OP2  DG A  71      -8.976-165.669 -72.564 
ATOM   1456  O5'  DG A  71     -10.779-164.538 -73.909 
ATOM   1457  C5'  DG A  71     -11.106-163.329 -74.620 
ATOM   1458  C4'  DG A  71     -11.022-163.568 -76.115 
ATOM   1459  O4'  DG A  71      -9.683-163.338 -76.639 
ATOM   1460  C3'  DG A  71     -11.362-164.983 -76.582 
ATOM   1461  O3'  DG A  71     -12.054-164.904 -77.823 
ATOM   1462  C2'  DG A  71     -10.008-165.648 -76.823 
ATOM   1463  C1'  DG A  71      -9.328-164.440 -77.460 
ATOM   1464  N9   DG A  71      -7.842-164.534 -77.490 
ATOM   1465  C8   DG A  71      -6.987-165.109 -76.574 
ATOM   1466  N7   DG A  71      -5.720-165.023 -76.899 
ATOM   1467  C5   DG A  71      -5.737-164.345 -78.117 
ATOM   1468  C6   DG A  71      -4.663-163.956 -78.961 
ATOM   1469  O6   DG A  71      -3.458-164.133 -78.804 
ATOM   1470  N1   DG A  71      -5.127-163.286 -80.102 
ATOM   1471  C2   DG A  71      -6.452-163.026 -80.390 
ATOM   1472  N2   DG A  71      -6.688-162.374 -81.530 
ATOM   1473  N3   DG A  71      -7.458-163.391 -79.597 
ATOM   1474  C4   DG A  71      -7.026-164.042 -78.486 
ATOM   1475  P    DG A  72     -13.277-165.899 -78.096 
ATOM   1476  OP1  DG A  72     -14.510-165.344 -77.495 
ATOM   1477  OP2  DG A  72     -12.907-167.267 -77.672 
ATOM   1478  O5'  DG A  72     -13.382-165.842 -79.691 
ATOM   1479  C5'  DG A  72     -12.992-164.635 -80.373 
ATOM   1480  C4'  DG A  72     -12.163-164.976 -81.596 
ATOM   1481  O4'  DG A  72     -10.743-165.086 -81.292 
ATOM   1482  C3'  DG A  72     -12.497-166.302 -82.278 
ATOM   1483  O3'  DG A  72     -12.363-166.144 -83.685 
ATOM   1484  C2'  DG A  72     -11.419-167.270 -81.793 
ATOM   1485  C1'  DG A  72     -10.254-166.287 -81.867 
ATOM   1486  N9   DG A  72      -9.056-166.717 -81.093 
ATOM   1487  C8   DG A  72      -8.990-167.414 -79.906 
ATOM   1488  N7   DG A  72      -7.770-167.636 -79.484 
ATOM   1489  C5   DG A  72      -6.969-167.046 -80.461 
ATOM   1490  C6   DG A  72      -5.556-166.961 -80.557 
ATOM   1491  O6   DG A  72      -4.706-167.396 -79.785 
ATOM   1492  N1   DG A  72      -5.161-166.274 -81.713 
ATOM   1493  C2   DG A  72      -6.019-165.739 -82.653 
ATOM   1494  N2   DG A  72      -5.444-165.119 -83.687 
ATOM   1495  N3   DG A  72      -7.346-165.818 -82.563 
ATOM   1496  C4   DG A  72      -7.745-166.482 -81.447 
ATOM   1497  P    DT A  73     -13.426-166.852 -84.651 
ATOM   1498  OP1  DT A  73     -14.628-165.997 -84.776 
ATOM   1499  OP2  DT A  73     -13.661-168.240 -84.197 
ATOM   1500  O5'  DT A  73     -12.630-166.868 -86.038 
ATOM   1501  C5'  DT A  73     -11.675-165.824 -86.308 
ATOM   1502  C4'  DT A  73     -10.415-166.416 -86.907 
ATOM   1503  O4'  DT A  73      -9.457-166.825 -85.890 
ATOM   1504  C3'  DT A  73     -10.608-167.671 -87.757 
ATOM   1505  O3'  DT A  73      -9.699-167.632 -88.850 
ATOM   1506  C2'  DT A  73     -10.213-168.826 -86.838 
ATOM   1507  C1'  DT A  73      -9.013-168.138 -86.195 
ATOM   1508  N1   DT A  73      -8.561-168.780 -84.929 
ATOM   1509  C2   DT A  73      -7.212-168.770 -84.670 
ATOM   1510  O2   DT A  73      -6.395-168.266 -85.421 
ATOM   1511  N3   DT A  73      -6.830-169.375 -83.488 
ATOM   1512  C4   DT A  73      -7.666-169.974 -82.568 
ATOM   1513  O4   DT A  73      -7.208-170.484 -81.543 
ATOM   1514  C5   DT A  73      -9.064-169.935 -82.929 
ATOM   1515  C7   DT A  73     -10.042-170.565 -81.981 
ATOM   1516  C6   DT A  73      -9.463-169.353 -84.072 
ATOM   1517  P    DC A  74     -10.190-168.138 -90.287 
ATOM   1518  OP1  DC A  74     -10.905-167.043 -90.980 
ATOM   1519  OP2  DC A  74     -10.935-169.407 -90.138 
ATOM   1520  O5'  DC A  74      -8.794-168.416 -91.017 
ATOM   1521  C5'  DC A  74      -7.644-167.633 -90.648 
ATOM   1522  C4'  DC A  74      -6.430-168.530 -90.509 
ATOM   1523  O4'  DC A  74      -6.298-169.083 -89.168 
ATOM   1524  C3'  DC A  74      -6.401-169.757 -91.419 
ATOM   1525  O3'  DC A  74      -5.061-169.990 -91.837 
ATOM   1526  C2'  DC A  74      -6.838-170.915 -90.521 
ATOM   1527  C1'  DC A  74      -6.064-170.479 -89.281 
ATOM   1528  N1   DC A  74      -6.529-171.129 -88.024 
ATOM   1529  C2   DC A  74      -5.576-171.419 -87.051 
ATOM   1530  O2   DC A  74      -4.395-171.127 -87.269 
ATOM   1531  N3   DC A  74      -5.981-172.012 -85.899 
ATOM   1532  C4   DC A  74      -7.271-172.313 -85.702 
ATOM   1533  N4   DC A  74      -7.615-172.891 -84.562 
ATOM   1534  C5   DC A  74      -8.267-172.024 -86.691 
ATOM   1535  C6   DC A  74      -7.843-171.431 -87.835 
ATOM   1536  P    DA A  75      -4.788-170.458 -93.343 
ATOM   1537  OP1  DA A  75      -4.747-169.273 -94.230 
ATOM   1538  OP2  DA A  75      -5.753-171.515 -93.717 
ATOM   1539  O5'  DA A  75      -3.323-171.088 -93.218 
ATOM   1540  C5'  DA A  75      -2.421-170.564 -92.225 
ATOM   1541  C4'  DA A  75      -1.713-171.702 -91.517 
ATOM   1542  O4'  DA A  75      -2.459-172.190 -90.365 
ATOM   1543  C3'  DA A  75      -1.467-172.957 -92.355 
ATOM   1544  O3'  DA A  75      -0.207-173.511 -91.994 
ATOM   1545  C2'  DA A  75      -2.565-173.930 -91.927 
ATOM   1546  C1'  DA A  75      -2.517-173.606 -90.437 
ATOM   1547  N9   DA A  75      -3.722-174.057 -89.687 
ATOM   1548  C8   DA A  75      -5.019-174.105 -90.114 
ATOM   1549  N7   DA A  75      -5.848-174.551 -89.221 
ATOM   1550  C5   DA A  75      -5.045-174.818 -88.122 
ATOM   1551  C6   DA A  75      -5.329-175.318 -86.840 
ATOM   1552  N6   DA A  75      -6.562-175.652 -86.432 
ATOM   1553  N1   DA A  75      -4.297-175.462 -85.989 
ATOM   1554  C2   DA A  75      -3.075-175.128 -86.398 
ATOM   1555  N3   DA A  75      -2.690-174.654 -87.564 
ATOM   1556  C4   DA A  75      -3.742-174.520 -88.397 
ATOM   1557  P    DG A  76       0.731-174.118 -93.142 
ATOM   1558  OP1  DG A  76       1.509-173.029 -93.773 
ATOM   1559  OP2  DG A  76      -0.081-174.950 -94.057 
ATOM   1560  O5'  DG A  76       1.708-175.054 -92.289 
ATOM   1561  C5'  DG A  76       2.014-174.689 -90.930 
ATOM   1562  C4'  DG A  76       1.950-175.913 -90.038 
ATOM   1563  O4'  DG A  76       0.611-176.150 -89.515 
ATOM   1564  C3'  DG A  76       2.326-177.239 -90.699 
ATOM   1565  O3'  DG A  76       3.027-178.041 -89.756 
ATOM   1566  C2'  DG A  76       0.989-177.911 -91.010 
ATOM   1567  C1'  DG A  76       0.288-177.518 -89.713 
ATOM   1568  N9   DG A  76      -1.195-177.639 -89.772 
ATOM   1569  C8   DG A  76      -2.044-177.422 -90.835 
ATOM   1570  N7   DG A  76      -3.311-177.618 -90.555 
ATOM   1571  C5   DG A  76      -3.298-177.994 -89.213 
ATOM   1572  C6   DG A  76      -4.372-178.337 -88.349 
ATOM   1573  O6   DG A  76      -5.574-178.379 -88.597 
ATOM   1574  N1   DG A  76      -3.913-178.655 -87.064 
ATOM   1575  C2   DG A  76      -2.591-178.643 -86.664 
ATOM   1576  N2   DG A  76      -2.360-178.977 -85.392 
ATOM   1577  N3   DG A  76      -1.584-178.320 -87.474 
ATOM   1578  C4   DG A  76      -2.013-178.010 -88.726 
ATOM   1579  P    DT A  77       4.275-178.911 -90.252 
ATOM   1580  OP1  DT A  77       5.490-178.066 -90.277 
ATOM   1581  OP2  DT A  77       3.932-179.592 -91.520 
ATOM   1582  O5'  DT A  77       4.394-179.992 -89.078 
ATOM   1583  C5'  DT A  77       3.983-179.625 -87.748 
ATOM   1584  C4'  DT A  77       3.174-180.746 -87.127 
ATOM   1585  O4'  DT A  77       1.754-180.642 -87.434 
ATOM   1586  C3'  DT A  77       3.545-182.160 -87.575 
ATOM   1587  O3'  DT A  77       3.420-183.042 -86.465 
ATOM   1588  C2'  DT A  77       2.482-182.530 -88.610 
ATOM   1589  C1'  DT A  77       1.297-181.911 -87.875 
ATOM   1590  N1   DT A  77       0.102-181.698 -88.739 
ATOM   1591  C2   DT A  77      -1.130-181.856 -88.153 
ATOM   1592  O2   DT A  77      -1.273-182.157 -86.980 
ATOM   1593  N3   DT A  77      -2.214-181.651 -88.984 
ATOM   1594  C4   DT A  77      -2.167-181.309 -90.321 
ATOM   1595  O4   DT A  77      -3.207-181.152 -90.963 
ATOM   1596  C5   DT A  77      -0.831-181.166 -90.846 
ATOM   1597  C7   DT A  77      -0.689-180.795 -92.294 
ATOM   1598  C6   DT A  77       0.241-181.360 -90.060 
ATOM   1599  P    DG A  78       4.507-184.200 -86.268 
ATOM   1600  OP1  DG A  78       5.691-183.655 -85.566 
ATOM   1601  OP2  DG A  78       4.769-184.860 -87.565 
ATOM   1602  O5'  DG A  78       3.725-185.207 -85.301 
ATOM   1603  C5'  DG A  78       2.749-184.677 -84.383 
ATOM   1604  C4'  DG A  78       1.508-185.548 -84.387 
ATOM   1605  O4'  DG A  78       0.549-185.144 -85.406 
ATOM   1606  C3'  DG A  78       1.738-187.033 -84.665 
ATOM   1607  O3'  DG A  78       0.837-187.795 -83.871 
ATOM   1608  C2'  DG A  78       1.361-187.214 -86.136 
ATOM   1609  C1'  DG A  78       0.138-186.301 -86.118 
ATOM   1610  N9   DG A  78      -0.310-185.875 -87.473 
ATOM   1611  C8   DG A  78       0.442-185.611 -88.598 
ATOM   1612  N7   DG A  78      -0.266-185.255 -89.642 
ATOM   1613  C5   DG A  78      -1.580-185.286 -89.177 
ATOM   1614  C6   DG A  78      -2.794-184.997 -89.852 
ATOM   1615  O6   DG A  78      -2.964-184.649 -91.017 
ATOM   1616  N1   DG A  78      -3.901-185.155 -89.005 
ATOM   1617  C2   DG A  78      -3.841-185.541 -87.681 
ATOM   1618  N2   DG A  78      -5.010-185.633 -87.043 
ATOM   1619  N3   DG A  78      -2.700-185.811 -87.049 
ATOM   1620  C4   DG A  78      -1.618-185.664 -87.856 
ATOM   1621  P    DA A  79       1.353-189.155 -83.201 
ATOM   1622  OP1  DA A  79       2.050-188.850 -81.932 
ATOM   1623  OP2  DA A  79       2.125-189.934 -84.195 
ATOM   1624  O5'  DA A  79      -0.029-189.899 -82.892 
ATOM   1625  C5'  DA A  79      -1.200-189.108 -82.615 
ATOM   1626  C4'  DA A  79      -2.395-189.674 -83.356 
ATOM   1627  O4'  DA A  79      -2.527-189.126 -84.698 
ATOM   1628  C3'  DA A  79      -2.387-191.187 -83.574 
ATOM   1629  O3'  DA A  79      -3.717-191.677 -83.455 
ATOM   1630  C2'  DA A  79      -1.932-191.366 -85.023 
ATOM   1631  C1'  DA A  79      -2.727-190.201 -85.603 
ATOM   1632  N9   DA A  79      -2.259-189.767 -86.949 
ATOM   1633  C8   DA A  79      -0.985-189.755 -87.440 
ATOM   1634  N7   DA A  79      -0.896-189.319 -88.659 
ATOM   1635  C5   DA A  79      -2.208-189.019 -89.002 
ATOM   1636  C6   DA A  79      -2.787-188.511 -90.177 
ATOM   1637  N6   DA A  79      -2.082-188.200 -91.274 
ATOM   1638  N1   DA A  79      -4.121-188.333 -90.183 
ATOM   1639  C2   DA A  79      -4.815-188.644 -89.090 
ATOM   1640  N3   DA A  79      -4.387-189.123 -87.942 
ATOM   1641  C4   DA A  79      -3.049-189.291 -87.962 
ATOM   1642  P    DA A  80      -3.965-193.076 -82.716 
ATOM   1643  OP1  DA A  80      -4.025-192.860 -81.254 
ATOM   1644  OP2  DA A  80      -2.973-194.067 -83.186 
ATOM   1645  O5'  DA A  80      -5.417-193.467 -83.264 
ATOM   1646  C5'  DA A  80      -6.341-192.418 -83.608 
ATOM   1647  C4'  DA A  80      -7.030-192.743 -84.918 
ATOM   1648  O4'  DA A  80      -6.284-192.261 -86.072 
ATOM   1649  C3'  DA A  80      -7.240-194.228 -85.209 
ATOM   1650  O3'  DA A  80      -8.489-194.397 -85.867 
ATOM   1651  C2'  DA A  80      -6.123-194.593 -86.187 
ATOM   1652  C1'  DA A  80      -6.192-193.315 -87.018 
ATOM   1653  N9   DA A  80      -4.984-193.080 -87.857 
ATOM   1654  C8   DA A  80      -3.683-193.385 -87.576 
ATOM   1655  N7   DA A  80      -2.852-193.054 -88.515 
ATOM   1656  C5   DA A  80      -3.659-192.487 -89.492 
ATOM   1657  C6   DA A  80      -3.375-191.933 -90.750 
ATOM   1658  N6   DA A  80      -2.139-191.855 -91.264 
ATOM   1659  N1   DA A  80      -4.412-191.459 -91.467 
ATOM   1660  C2   DA A  80      -5.638-191.538 -90.952 
ATOM   1661  N3   DA A  80      -6.023-192.031 -89.795 
ATOM   1662  C4   DA A  80      -4.966-192.499 -89.098 
ATOM   1663  P    DG A  81      -9.402-195.657 -85.487 
ATOM   1664  OP1  DG A  81     -10.200-195.346 -84.280 
ATOM   1665  OP2  DG A  81      -8.563-196.873 -85.416 
ATOM   1666  O5'  DG A  81     -10.366-195.742 -86.762 
ATOM   1667  C5'  DG A  81     -10.693-194.534 -87.473 
ATOM   1668  C4'  DG A  81     -10.609-194.772 -88.968 
ATOM   1669  O4'  DG A  81      -9.270-194.542 -89.492 
ATOM   1670  C3'  DG A  81     -10.949-196.187 -89.435 
ATOM   1671  O3'  DG A  81     -11.640-196.108 -90.676 
ATOM   1672  C2'  DG A  81      -9.594-196.852 -89.676 
ATOM   1673  C1'  DG A  81      -8.915-195.644 -90.313 
ATOM   1674  N9   DG A  81      -7.429-195.739 -90.343 
ATOM   1675  C8   DG A  81      -6.574-196.313 -89.427 
ATOM   1676  N7   DG A  81      -5.307-196.227 -89.752 
ATOM   1677  C5   DG A  81      -5.324-195.549 -90.970 
ATOM   1678  C6   DG A  81      -4.250-195.160 -91.813 
ATOM   1679  O6   DG A  81      -3.045-195.337 -91.657 
ATOM   1680  N1   DG A  81      -4.713-194.491 -92.955 
ATOM   1681  C2   DG A  81      -6.039-194.230 -93.243 
ATOM   1682  N2   DG A  81      -6.275-193.578 -94.383 
ATOM   1683  N3   DG A  81      -7.045-194.595 -92.449 
ATOM   1684  C4   DG A  81      -6.613-195.246 -91.339 
ATOM   1685  P    DA A  82     -12.864-197.103 -90.949 
ATOM   1686  OP1  DA A  82     -14.097-196.548 -90.348 
ATOM   1687  OP2  DA A  82     -12.494-198.471 -90.525 
ATOM   1688  O5'  DA A  82     -12.969-197.046 -92.544 
ATOM   1689  C5'  DA A  82     -12.579-195.839 -93.226 
ATOM   1690  C4'  DA A  82     -11.750-196.180 -94.449 
ATOM   1691  O4'  DA A  82     -10.330-196.290 -94.145 
ATOM   1692  C3'  DA A  82     -12.084-197.507 -95.131 
ATOM   1693  O3'  DA A  82     -11.950-197.348 -96.538 
ATOM   1694  C2'  DA A  82     -11.005-198.474 -94.646 
ATOM   1695  C1'  DA A  82      -9.841-197.491 -94.720 
ATOM   1696  N9   DA A  82      -8.643-197.921 -93.946 
ATOM   1697  C8   DA A  82      -8.597-198.612 -92.769 
ATOM   1698  N7   DA A  82      -7.394-198.839 -92.340 
ATOM   1699  C5   DA A  82      -6.581-198.257 -93.303 
ATOM   1700  C6   DA A  82      -5.186-198.154 -93.428 
ATOM   1701  N6   DA A  82      -4.323-198.661 -92.535 
ATOM   1702  N1   DA A  82      -4.706-197.510 -94.508 
ATOM   1703  C2   DA A  82      -5.568-197.009 -95.392 
ATOM   1704  N3   DA A  82      -6.883-197.043 -95.381 
ATOM   1705  C4   DA A  82      -7.336-197.693 -94.290 
ATOM   1706  P    DA A  83     -13.013-198.056 -97.503 
ATOM   1707  OP1  DA A  83     -14.215-197.201 -97.629 
ATOM   1708  OP2  DA A  83     -13.248-199.444 -97.049 
ATOM   1709  O5'  DA A  83     -12.217-198.072 -98.891 
ATOM   1710  C5'  DA A  83     -11.262-197.028 -99.161 
ATOM   1711  C4'  DA A  83     -10.002-197.620 -99.759 
ATOM   1712  O4'  DA A  83      -9.043-198.029 -98.743 
ATOM   1713  C3'  DA A  83     -10.195-198.875-100.610 
ATOM   1714  O3'  DA A  83      -9.286-198.836-101.703 
ATOM   1715  C2'  DA A  83      -9.800-200.030 -99.690 
ATOM   1716  C1'  DA A  83      -8.600-199.343 -99.048 
ATOM   1717  N9   DA A  83      -8.148-199.985 -97.782 
ATOM   1718  C8   DA A  83      -8.904-200.596 -96.824 
ATOM   1719  N7   DA A  83      -8.215-201.063 -95.830 
ATOM   1720  C5   DA A  83      -6.904-200.739 -96.150 
ATOM   1721  C6   DA A  83      -5.685-200.962 -95.490 
ATOM   1722  N6   DA A  83      -5.585-201.596 -94.313 
ATOM   1723  N1   DA A  83      -4.566-200.509 -96.086 
ATOM   1724  C2   DA A  83      -4.670-199.879 -97.256 
ATOM   1725  N3   DA A  83      -5.748-199.615 -97.963 
ATOM   1726  C4   DA A  83      -6.853-200.078 -97.344 
ATOM   1727  P    DT A  84      -9.776-199.342-103.140 
ATOM   1728  OP1  DT A  84     -10.491-198.247-103.833 
ATOM   1729  OP2  DT A  84     -10.522-200.611-102.991 
ATOM   1730  O5'  DT A  84      -8.380-199.620-103.870 
ATOM   1731  C5'  DT A  84      -7.230-198.837-103.500 
ATOM   1732  C4'  DT A  84      -6.017-199.734-103.361 
ATOM   1733  O4'  DT A  84      -5.885-200.288-102.021 
ATOM   1734  C3'  DT A  84      -5.988-200.961-104.272 
ATOM   1735  O3'  DT A  84      -4.648-201.195-104.690 
ATOM   1736  C2'  DT A  84      -6.425-202.119-103.374 
ATOM   1737  C1'  DT A  84      -5.650-201.683-102.134 
ATOM   1738  N1   DT A  84      -6.116-202.333-100.877 
ATOM   1739  C2   DT A  84      -5.164-202.612 -99.927 
ATOM   1740  O2   DT A  84      -3.983-202.352-100.076 
ATOM   1741  N3   DT A  84      -5.633-203.216 -98.776 
ATOM   1742  C4   DT A  84      -6.943-203.554 -98.504 
ATOM   1743  O4   DT A  84      -7.243-204.092 -97.436 
ATOM   1744  C5   DT A  84      -7.869-203.222 -99.561 
ATOM   1745  C7   DT A  84      -9.316-203.556 -99.347 
ATOM   1746  C6   DT A  84      -7.440-202.635-100.691 
ATOM   1747  P    DT A  85      -4.375-201.662-106.195 
ATOM   1748  OP1  DT A  85      -4.334-200.477-107.083 
ATOM   1749  OP2  DT A  85      -5.340-202.719-106.569 
ATOM   1750  O5'  DT A  85      -2.910-202.292-106.071 
ATOM   1751  C5'  DT A  85      -2.008-201.769-105.078 
ATOM   1752  C4'  DT A  85      -1.299-202.906-104.370 
ATOM   1753  O4'  DT A  85      -2.046-203.394-103.218 
ATOM   1754  C3'  DT A  85      -1.053-204.161-105.208 
ATOM   1755  O3'  DT A  85       0.206-204.716-104.847 
ATOM   1756  C2'  DT A  85      -2.152-205.134-104.780 
ATOM   1757  C1'  DT A  85      -2.104-204.810-103.289 
ATOM   1758  N1   DT A  85      -3.308-205.262-102.540 
ATOM   1759  C2   DT A  85      -3.117-205.691-101.249 
ATOM   1760  O2   DT A  85      -2.023-205.714-100.712 
ATOM   1761  N3   DT A  85      -4.257-206.103-100.585 
ATOM   1762  C4   DT A  85      -5.540-206.119-101.094 
ATOM   1763  O4   DT A  85      -6.482-206.510-100.403 
ATOM   1764  C5   DT A  85      -5.639-205.650-102.456 
ATOM   1765  C7   DT A  85      -7.001-205.636-103.086 
ATOM   1766  C6   DT A  85      -4.548-205.245-103.125 
ATOM   1767  P    DT A  86       1.144-205.322-105.995 
ATOM   1768  OP1  DT A  86       1.922-204.233-106.626 
ATOM   1769  OP2  DT A  86       0.333-206.154-106.910 
ATOM   1770  O5'  DT A  86       2.121-206.258-105.141 
ATOM   1771  C5'  DT A  86       2.427-205.893-103.783 
ATOM   1772  C4'  DT A  86       2.363-207.118-102.890 
ATOM   1773  O4'  DT A  86       1.024-207.354-102.368 
ATOM   1774  C3'  DT A  86       2.740-208.443-103.551 
ATOM   1775  O3'  DT A  86       3.440-209.245-102.608 
ATOM   1776  C2'  DT A  86       1.402-209.115-103.863 
ATOM   1777  C1'  DT A  86       0.701-208.722-102.565 
ATOM   1778  N1   DT A  86      -0.782-208.843-102.625 
ATOM   1779  C2   DT A  86      -1.425-209.227-101.473 
ATOM   1780  O2   DT A  86      -0.836-209.464-100.433 
ATOM   1781  N3   DT A  86      -2.799-209.330-101.567 
ATOM   1782  C4   DT A  86      -3.564-209.086-102.689 
ATOM   1783  O4   DT A  86      -4.789-209.212-102.652 
ATOM   1784  C5   DT A  86      -2.799-208.690-103.848 
ATOM   1785  C7   DT A  86      -3.555-208.406-105.114 
ATOM   1786  C6   DT A  86      -1.462-208.582-103.785 
ATOM   1787  P    DC A  87       4.688-210.116-103.105 
ATOM   1788  OP1  DC A  87       5.903-209.270-103.130 
ATOM   1789  OP2  DC A  87       4.345-210.796-104.373 
ATOM   1790  O5'  DC A  87       4.807-211.196-101.931 
ATOM   1791  C5'  DC A  87       4.396-210.829-100.600 
ATOM   1792  C4'  DC A  87       3.587-211.950 -99.980 
ATOM   1793  O4'  DC A  87       2.167-211.846-100.287 
ATOM   1794  C3'  DC A  87       3.958-213.364-100.427 
ATOM   1795  O3'  DC A  87       3.833-214.246 -99.318 
ATOM   1796  C2'  DC A  87       2.895-213.734-101.463 
ATOM   1797  C1'  DC A  87       1.710-213.116-100.728 
ATOM   1798  N1   DC A  87       0.515-212.902-101.592 
ATOM   1799  C2   DC A  87      -0.741-213.059-101.013 
ATOM   1800  O2   DC A  87      -0.813-213.365 -99.817 
ATOM   1801  N3   DC A  87      -1.842-212.869-101.784 
ATOM   1802  C4   DC A  87      -1.723-212.538-103.075 
ATOM   1803  N4   DC A  87      -2.827-212.364-103.785 
ATOM   1804  C5   DC A  87      -0.440-212.373-103.691 
ATOM   1805  C6   DC A  87       0.649-212.567-102.903 
ATOM   1806  P    DC A  88       4.920-215.404 -99.121 
ATOM   1807  OP1  DC A  88       6.104-214.859 -98.418 
ATOM   1808  OP2  DC A  88       5.182-216.064-100.418 
ATOM   1809  O5'  DC A  88       4.138-216.411 -98.154 
ATOM   1810  C5'  DC A  88       3.162-215.881 -97.236 
ATOM   1811  C4'  DC A  88       1.921-216.752 -97.239 
ATOM   1812  O4'  DC A  88       0.962-216.348 -98.259 
ATOM   1813  C3'  DC A  88       2.151-218.237 -97.518 
ATOM   1814  O3'  DC A  88       1.250-218.999 -96.723 
ATOM   1815  C2'  DC A  88       1.774-218.418 -98.989 
ATOM   1816  C1'  DC A  88       0.552-217.505 -98.971 
ATOM   1817  N1   DC A  88       0.103-217.079-100.326 
ATOM   1818  C2   DC A  88      -1.264-216.913-100.535 
ATOM   1819  O2   DC A  88      -2.041-217.123 -99.596 
ATOM   1820  N3   DC A  88      -1.694-216.526-101.763 
ATOM   1821  C4   DC A  88      -0.820-216.308-102.755 
ATOM   1822  N4   DC A  88      -1.289-215.933-103.935 
ATOM   1823  C5   DC A  88       0.590-216.475-102.561 
ATOM   1824  C6   DC A  88       0.999-216.862-101.326 
ATOM   1825  P    DA A  89       1.766-220.359 -96.054 
ATOM   1826  OP1  DA A  89       2.463-220.054 -94.784 
ATOM   1827  OP2  DA A  89       2.538-221.138 -97.048 
ATOM   1828  O5'  DA A  89       0.384-221.103 -95.745 
ATOM   1829  C5'  DA A  89      -0.787-220.312 -95.468 
ATOM   1830  C4'  DA A  89      -1.982-220.878 -96.209 
ATOM   1831  O4'  DA A  89      -2.113-220.330 -97.551 
ATOM   1832  C3'  DA A  89      -1.973-222.391 -96.427 
ATOM   1833  O3'  DA A  89      -3.304-222.881 -96.307 
ATOM   1834  C2'  DA A  89      -1.519-222.571 -97.875 
ATOM   1835  C1'  DA A  89      -2.314-221.405 -98.456 
ATOM   1836  N9   DA A  89      -1.846-220.971 -99.802 
ATOM   1837  C8   DA A  89      -0.572-220.959-100.293 
ATOM   1838  N7   DA A  89      -0.483-220.523-101.511 
ATOM   1839  C5   DA A  89      -1.794-220.223-101.855 
ATOM   1840  C6   DA A  89      -2.373-219.715-103.030 
ATOM   1841  N6   DA A  89      -1.669-219.404-104.127 
ATOM   1842  N1   DA A  89      -3.708-219.538-103.036 
ATOM   1843  C2   DA A  89      -4.402-219.848-101.942 
ATOM   1844  N3   DA A  89      -3.974-220.327-100.795 
ATOM   1845  C4   DA A  89      -2.636-220.495-100.815 
ATOM   1846  P    DG A  90      -3.552-224.280 -95.569 
ATOM   1847  OP1  DG A  90      -3.612-224.064 -94.106 
ATOM   1848  OP2  DG A  90      -2.560-225.271 -96.039 
ATOM   1849  O5'  DG A  90      -5.004-224.672 -96.116 
ATOM   1850  C5'  DG A  90      -5.928-223.622 -96.460 
ATOM   1851  C4'  DG A  90      -6.617-223.947 -97.771 
ATOM   1852  O4'  DG A  90      -5.871-223.465 -98.925 
ATOM   1853  C3'  DG A  90      -6.826-225.433 -98.062 
ATOM   1854  O3'  DG A  90      -8.076-225.601 -98.719 
ATOM   1855  C2'  DG A  90      -5.709-225.797 -99.040 
ATOM   1856  C1'  DG A  90      -5.778-224.519 -99.871 
ATOM   1857  N9   DG A  90      -4.571-224.284-100.710 
ATOM   1858  C8   DG A  90      -3.253-224.585-100.444 
ATOM   1859  N7   DG A  90      -2.424-224.244-101.401 
ATOM   1860  C5   DG A  90      -3.251-223.679-102.370 
ATOM   1861  C6   DG A  90      -2.929-223.126-103.637 
ATOM   1862  O6   DG A  90      -1.829-223.019-104.172 
ATOM   1863  N1   DG A  90      -4.074-222.663-104.299 
ATOM   1864  C2   DG A  90      -5.361-222.725-103.802 
ATOM   1865  N2   DG A  90      -6.318-222.228-104.590 
ATOM   1866  N3   DG A  90      -5.663-223.244-102.613 
ATOM   1867  C4   DG A  90      -4.563-223.698-101.958 
ATOM   1868  P    DA A  91      -8.989-226.861 -98.340 
ATOM   1869  OP1  DA A  91      -9.786-226.550 -97.133 
ATOM   1870  OP2  DA A  91      -8.150-228.077 -98.269 
ATOM   1871  O5'  DA A  91      -9.953-226.946 -99.615 
ATOM   1872  C5'  DA A  91     -10.280-225.738-100.326 
ATOM   1873  C4'  DA A  91     -10.196-225.976-101.820 
ATOM   1874  O4'  DA A  91      -8.857-225.746-102.345 
ATOM   1875  C3'  DA A  91     -10.536-227.391-102.288 
ATOM   1876  O3'  DA A  91     -11.227-227.312-103.529 
ATOM   1877  C2'  DA A  91      -9.181-228.056-102.529 
ATOM   1878  C1'  DA A  91      -8.502-226.848-103.166 
ATOM   1879  N9   DA A  91      -7.016-226.943-103.195 
ATOM   1880  C8   DA A  91      -6.184-227.517-102.276 
ATOM   1881  N7   DA A  91      -4.927-227.439-102.587 
ATOM   1882  C5   DA A  91      -4.922-226.764-103.800 
ATOM   1883  C6   DA A  91      -3.884-226.365-104.657 
ATOM   1884  N6   DA A  91      -2.588-226.600-104.410 
ATOM   1885  N1   DA A  91      -4.229-225.713-105.784 
ATOM   1886  C2   DA A  91      -5.518-225.482-106.024 
ATOM   1887  N3   DA A  91      -6.568-225.806-105.301 
ATOM   1888  C4   DA A  91      -6.197-226.457-104.181 
ATOM   1889  P    DA A  92     -12.451-228.307-103.801 
ATOM   1890  OP1  DA A  92     -13.684-227.752-103.201 
ATOM   1891  OP2  DA A  92     -12.081-229.676-103.377 
ATOM   1892  O5'  DA A  92     -12.556-228.250-105.396 
ATOM   1893  C5'  DA A  92     -12.166-227.043-106.079 
ATOM   1894  C4'  DA A  92     -11.337-227.384-107.302 
ATOM   1895  O4'  DA A  92      -9.917-227.494-106.997 
ATOM   1896  C3'  DA A  92     -11.671-228.711-107.983 
ATOM   1897  O3'  DA A  92     -11.537-228.552-109.391 
ATOM   1898  C2'  DA A  92     -10.592-229.678-107.498 
ATOM   1899  C1'  DA A  92      -9.427-228.695-107.573 
ATOM   1900  N9   DA A  92      -8.230-229.125-106.798 
ATOM   1901  C8   DA A  92      -8.184-229.816-105.622 
ATOM   1902  N7   DA A  92      -6.981-230.044-105.193 
ATOM   1903  C5   DA A  92      -6.168-229.461-106.156 
ATOM   1904  C6   DA A  92      -4.772-229.358-106.281 
ATOM   1905  N6   DA A  92      -3.910-229.865-105.387 
ATOM   1906  N1   DA A  92      -4.293-228.715-107.361 
ATOM   1907  C2   DA A  92      -5.155-228.213-108.245 
ATOM   1908  N3   DA A  92      -6.469-228.247-108.233 
ATOM   1909  C4   DA A  92      -6.923-228.897-107.143 
ATOM   1910  P    DG A  93     -12.599-229.260-110.356 
ATOM   1911  OP1  DG A  93     -13.802-228.405-110.481 
ATOM   1912  OP2  DG A  93     -12.835-230.648-109.902 
ATOM   1913  O5'  DG A  93     -11.804-229.276-111.744 
ATOM   1914  C5'  DG A  93     -10.849-228.232-112.013 
ATOM   1915  C4'  DG A  93      -9.588-228.824-112.612 
ATOM   1916  O4'  DG A  93      -8.630-229.233-111.596 
ATOM   1917  C3'  DG A  93      -9.782-230.079-113.463 
ATOM   1918  O3'  DG A  93      -8.873-230.040-114.555 
ATOM   1919  C2'  DG A  93      -9.387-231.235-112.543 
ATOM   1920  C1'  DG A  93      -8.187-230.547-111.901 
ATOM   1921  N9   DG A  93      -7.735-231.189-110.635 
ATOM   1922  C8   DG A  93      -8.482-231.810-109.658 
ATOM   1923  N7   DG A  93      -7.774-232.277-108.659 
ATOM   1924  C5   DG A  93      -6.463-231.942-108.999 
ATOM   1925  C6   DG A  93      -5.249-232.185-108.305 
ATOM   1926  O6   DG A  93      -5.077-232.754-107.230 
ATOM   1927  N1   DG A  93      -4.147-231.676-109.007 
ATOM   1928  C2   DG A  93      -4.212-231.018-110.220 
ATOM   1929  N2   DG A  93      -3.046-230.608-110.726 
ATOM   1930  N3   DG A  93      -5.350-230.790-110.870 
ATOM   1931  C4   DG A  93      -6.429-231.278-110.203 
ATOM   1932  P    DA A  94      -9.363-230.546-115.993 
ATOM   1933  OP1  DA A  94     -10.078-229.451-116.686 
ATOM   1934  OP2  DA A  94     -10.109-231.815-115.844 
ATOM   1935  O5'  DA A  94      -7.967-230.825-116.723 
ATOM   1936  C5'  DA A  94      -6.817-230.041-116.353 
ATOM   1937  C4'  DA A  94      -5.603-230.938-116.214 
ATOM   1938  O4'  DA A  94      -5.471-231.492-114.873 
ATOM   1939  C3'  DA A  94      -5.575-232.165-117.125 
ATOM   1940  O3'  DA A  94      -4.235-232.399-117.542 
ATOM   1941  C2'  DA A  94      -6.012-233.323-116.226 
ATOM   1942  C1'  DA A  94      -5.237-232.887-114.987 
ATOM   1943  N9   DA A  94      -5.703-233.537-113.730 
ATOM   1944  C8   DA A  94      -6.973-233.903-113.384 
ATOM   1945  N7   DA A  94      -7.059-234.454-112.213 
ATOM   1946  C5   DA A  94      -5.752-234.454-111.745 
ATOM   1947  C6   DA A  94      -5.175-234.907-110.548 
ATOM   1948  N6   DA A  94      -5.875-235.475-109.557 
ATOM   1949  N1   DA A  94      -3.844-234.755-110.407 
ATOM   1950  C2   DA A  94      -3.154-234.189-111.395 
ATOM   1951  N3   DA A  94      -3.581-233.731-112.551 
ATOM   1952  C4   DA A  94      -4.915-233.895-112.668 
ATOM   1953  P    DG A  95      -3.962-232.866-119.048 
ATOM   1954  OP1  DG A  95      -3.921-231.681-119.936 
ATOM   1955  OP2  DG A  95      -4.927-233.923-119.422 
ATOM   1956  O5'  DG A  95      -2.497-233.496-118.923 
ATOM   1957  C5'  DG A  95      -1.595-232.973-117.931 
ATOM   1958  C4'  DG A  95      -0.886-234.110-117.223 
ATOM   1959  O4'  DG A  95      -1.632-234.598-116.071 
ATOM   1960  C3'  DG A  95      -0.640-235.365-118.061 
ATOM   1961  O3'  DG A  95       0.620-235.920-117.700 
ATOM   1962  C2'  DG A  95      -1.739-236.338-117.633 
ATOM   1963  C1'  DG A  95      -1.691-236.014-116.142 
ATOM   1964  N9   DG A  95      -2.895-236.466-115.393 
ATOM   1965  C8   DG A  95      -4.209-236.522-115.806 
ATOM   1966  N7   DG A  95      -5.037-236.973-114.895 
ATOM   1967  C5   DG A  95      -4.214-237.235-113.800 
ATOM   1968  C6   DG A  95      -4.537-237.742-112.515 
ATOM   1969  O6   DG A  95      -5.634-238.069-112.069 
ATOM   1970  N1   DG A  95      -3.396-237.854-111.707 
ATOM   1971  C2   DG A  95      -2.112-237.520-112.092 
ATOM   1972  N2   DG A  95      -1.160-237.699-111.174 
ATOM   1973  N3   DG A  95      -1.811-237.043-113.299 
ATOM   1974  C4   DG A  95      -2.905-236.929-114.094 
ATOM   1975  P    DG A  96       1.557-236.526-118.848 
ATOM   1976  OP1  DG A  96       2.335-235.437-119.479 
ATOM   1977  OP2  DG A  96       0.746-237.358-119.763 
ATOM   1978  O5'  DG A  96       2.535-237.463-117.994 
ATOM   1979  C5'  DG A  96       2.840-237.098-116.636 
ATOM   1980  C4'  DG A  96       2.776-238.322-115.743 
ATOM   1981  O4'  DG A  96       1.437-238.558-115.221 
ATOM   1982  C3'  DG A  96       3.153-239.647-116.404 
ATOM   1983  O3'  DG A  96       3.854-240.449-115.461 
ATOM   1984  C2'  DG A  96       1.816-240.319-116.715 
ATOM   1985  C1'  DG A  96       1.114-239.926-115.418 
ATOM   1986  N9   DG A  96      -0.369-240.048-115.478 
ATOM   1987  C8   DG A  96      -1.218-239.830-116.540 
ATOM   1988  N7   DG A  96      -2.484-240.027-116.261 
ATOM   1989  C5   DG A  96      -2.472-240.402-114.918 
ATOM   1990  C6   DG A  96      -3.545-240.745-114.055 
ATOM   1991  O6   DG A  96      -4.747-240.787-114.303 
ATOM   1992  N1   DG A  96      -3.087-241.063-112.769 
ATOM   1993  C2   DG A  96      -1.764-241.051-112.370 
ATOM   1994  N2   DG A  96      -1.534-241.386-111.098 
ATOM   1995  N3   DG A  96      -0.758-240.729-113.180 
ATOM   1996  C4   DG A  96      -1.186-240.418-114.431 
ATOM   1997  P    DT A  97       5.101-241.320-115.958 
ATOM   1998  OP1  DT A  97       6.316-240.475-115.983 
ATOM   1999  OP2  DT A  97       4.758-242.000-117.226 
ATOM   2000  O5'  DT A  97       5.220-242.400-114.783 
ATOM   2001  C5'  DT A  97       4.809-242.033-113.453 
ATOM   2002  C4'  DT A  97       4.000-243.155-112.833 
ATOM   2003  O4'  DT A  97       2.580-243.050-113.140 
ATOM   2004  C3'  DT A  97       4.371-244.568-113.280 
ATOM   2005  O3'  DT A  97       4.246-245.450-112.171 
ATOM   2006  C2'  DT A  97       3.309-244.938-114.316 
ATOM   2007  C1'  DT A  97       2.123-244.320-113.581 
ATOM   2008  N1   DT A  97       0.929-244.106-114.445 
ATOM   2009  C2   DT A  97      -0.304-244.264-113.859 
ATOM   2010  O2   DT A  97      -0.447-244.565-112.686 
ATOM   2011  N3   DT A  97      -1.388-244.060-114.690 
ATOM   2012  C4   DT A  97      -1.341-243.717-116.026 
ATOM   2013  O4   DT A  97      -2.381-243.560-116.669 
ATOM   2014  C5   DT A  97      -0.004-243.574-116.551 
ATOM   2015  C7   DT A  97       0.137-243.203-117.999 
ATOM   2016  C6   DT A  97       1.068-243.768-115.765 
ATOM   2017  P    DT A  98       5.334-246.608-111.974 
ATOM   2018  OP1  DT A  98       6.517-246.063-111.271 
ATOM   2019  OP2  DT A  98       5.596-247.269-113.271 
ATOM   2020  O5'  DT A  98       4.551-247.615-111.007 
ATOM   2021  C5'  DT A  98       3.575-247.085-110.089 
ATOM   2022  C4'  DT A  98       2.334-247.956-110.092 
ATOM   2023  O4'  DT A  98       1.375-247.552-111.112 
ATOM   2024  C3'  DT A  98       2.564-249.441-110.371 
ATOM   2025  O3'  DT A  98       1.664-250.203-109.576 
ATOM   2026  C2'  DT A  98       2.187-249.622-111.841 
ATOM   2027  C1'  DT A  98       0.965-248.709-111.824 
ATOM   2028  N1   DT A  98       0.516-248.283-113.179 
ATOM   2029  C2   DT A  98      -0.836-248.124-113.369 
ATOM   2030  O2   DT A  98      -1.656-248.314-112.487 
ATOM   2031  N3   DT A  98      -1.214-247.730-114.637 
ATOM   2032  C4   DT A  98      -0.373-247.488-115.704 
ATOM   2033  O4   DT A  98      -0.830-247.138-116.795 
ATOM   2034  C5   DT A  98       1.026-247.682-115.408 
ATOM   2035  C7   DT A  98       2.010-247.440-116.515 
ATOM   2036  C6   DT A  98       1.422-248.065-114.184 
ATOM   2037  P    DC A  99       2.180-251.563-108.907 
ATOM   2038  OP1  DC A  99       2.876-251.258-107.637 
ATOM   2039  OP2  DC A  99       2.951-252.342-109.900 
ATOM   2040  O5'  DC A  99       0.797-252.307-108.598 
ATOM   2041  C5'  DC A  99      -0.374-251.516-108.321 
ATOM   2042  C4'  DC A  99      -1.569-252.082-109.062 
ATOM   2043  O4'  DC A  99      -1.700-251.535-110.404 
ATOM   2044  C3'  DC A  99      -1.560-253.595-109.280 
ATOM   2045  O3'  DC A  99      -2.890-254.085-109.160 
ATOM   2046  C2'  DC A  99      -1.106-253.775-110.728 
ATOM   2047  C1'  DC A  99      -1.901-252.609-111.309 
ATOM   2048  N1   DC A  99      -1.433-252.176-112.654 
ATOM   2049  C2   DC A  99      -2.388-251.718-113.558 
ATOM   2050  O2   DC A  99      -3.574-251.690-113.209 
ATOM   2051  N3   DC A  99      -1.981-251.318-114.791 
ATOM   2052  C4   DC A  99      -0.687-251.364-115.130 
ATOM   2053  N4   DC A  99      -0.340-250.963-116.343 
ATOM   2054  C5   DC A  99       0.311-251.832-114.215 
ATOM   2055  C6   DC A  99      -0.115-252.227-112.989 
ATOM   2056  P    DC A 100      -3.139-255.484-108.422 
ATOM   2057  OP1  DC A 100      -3.199-255.268-106.959 
ATOM   2058  OP2  DC A 100      -2.147-256.476-108.892 
ATOM   2059  O5'  DC A 100      -4.591-255.876-108.969 
ATOM   2060  C5'  DC A 100      -5.515-254.826-109.313 
ATOM   2061  C4'  DC A 100      -6.204-255.151-110.623 
ATOM   2062  O4'  DC A 100      -5.457-254.669-111.778 
ATOM   2063  C3'  DC A 100      -6.413-256.637-110.914 
ATOM   2064  O3'  DC A 100      -7.663-256.805-111.572 
ATOM   2065  C2'  DC A 100      -5.296-257.001-111.892 
ATOM   2066  C1'  DC A 100      -5.365-255.723-112.723 
ATOM   2067  N1   DC A 100      -4.157-255.488-113.563 
ATOM   2068  C2   DC A 100      -4.337-254.881-114.803 
ATOM   2069  O2   DC A 100      -5.480-254.565-115.153 
ATOM   2070  N3   DC A 100      -3.249-254.658-115.584 
ATOM   2071  C4   DC A 100      -2.027-255.015-115.169 
ATOM   2072  N4   DC A 100      -0.997-254.777-115.966 
ATOM   2073  C5   DC A 100      -1.820-255.642-113.897 
ATOM   2074  C6   DC A 100      -2.921-255.856-113.131 
ATOM   2075  P    DT A 101      -8.575-258.065-111.193 
ATOM   2076  OP1  DT A 101      -9.373-257.754-109.986 
ATOM   2077  OP2  DT A 101      -7.737-259.281-111.122 
ATOM   2078  O5'  DT A 101      -9.540-258.151-112.468 
ATOM   2079  C5'  DT A 101      -9.867-256.942-113.178 
ATOM   2080  C4'  DT A 101      -9.782-257.181-114.673 
ATOM   2081  O4'  DT A 101      -8.444-256.950-115.198 
ATOM   2082  C3'  DT A 101     -10.123-258.595-115.141 
ATOM   2083  O3'  DT A 101     -10.814-258.516-116.382 
ATOM   2084  C2'  DT A 101      -8.768-259.260-115.381 
ATOM   2085  C1'  DT A 101      -8.089-258.052-116.019 
ATOM   2086  N1   DT A 101      -6.603-258.147-116.048 
ATOM   2087  C2   DT A 101      -5.961-257.593-117.130 
ATOM   2088  O2   DT A 101      -6.554-257.042-118.041 
ATOM   2089  N3   DT A 101      -4.584-257.701-117.123 
ATOM   2090  C4   DT A 101      -3.815-258.302-116.148 
ATOM   2091  O4   DT A 101      -2.587-258.337-116.251 
ATOM   2092  C5   DT A 101      -4.577-258.854-115.053 
ATOM   2093  C7   DT A 101      -3.817-259.526-113.947 
ATOM   2094  C6   DT A 101      -5.917-258.763-115.033 
ATOM   2095  P    DC A 102     -12.038-259.512-116.654 
ATOM   2096  OP1  DC A 102     -13.271-258.957-116.054 
ATOM   2097  OP2  DC A 102     -11.667-260.880-116.230 
ATOM   2098  O5'  DC A 102     -12.143-259.454-118.249 
ATOM   2099  C5'  DC A 102     -11.753-258.247-118.932 
ATOM   2100  C4'  DC A 102     -10.924-258.588-120.155 
ATOM   2101  O4'  DC A 102      -9.504-258.698-119.850 
ATOM   2102  C3'  DC A 102     -11.258-259.915-120.836 
ATOM   2103  O3'  DC A 102     -11.124-259.756-122.244 
ATOM   2104  C2'  DC A 102     -10.179-260.882-120.351 
ATOM   2105  C1'  DC A 102      -9.014-259.900-120.426 
ATOM   2106  N1   DC A 102      -7.817-260.329-119.651 
ATOM   2107  C2   DC A 102      -6.563-260.004-120.161 
ATOM   2108  O2   DC A 102      -6.496-259.378-121.225 
ATOM   2109  N3   DC A 102      -5.458-260.387-119.471 
ATOM   2110  C4   DC A 102      -5.574-261.065-118.321 
ATOM   2111  N4   DC A 102      -4.466-261.416-117.685 
ATOM   2112  C5   DC A 102      -6.854-261.410-117.779 
ATOM   2113  C6   DC A 102      -7.945-261.018-118.485 
ATOM   2114  P    DC A 103     -12.186-260.464-123.209 
ATOM   2115  OP1  DC A 103     -13.389-259.610-123.334 
ATOM   2116  OP2  DC A 103     -12.422-261.853-122.755 
ATOM   2117  O5'  DC A 103     -11.391-260.480-124.596 
ATOM   2118  C5'  DC A 103     -10.436-259.436-124.866 
ATOM   2119  C4'  DC A 103      -9.175-260.028-125.465 
ATOM   2120  O4'  DC A 103      -8.217-260.437-124.449 
ATOM   2121  C3'  DC A 103      -9.369-261.283-126.315 
ATOM   2122  O3'  DC A 103      -8.460-261.244-127.408 
ATOM   2123  C2'  DC A 103      -8.974-262.439-125.396 
ATOM   2124  C1'  DC A 103      -7.774-261.751-124.754 
ATOM   2125  N1   DC A 103      -7.322-262.393-123.488 
ATOM   2126  C2   DC A 103      -5.958-262.391-123.210 
ATOM   2127  O2   DC A 103      -5.185-261.861-124.017 
ATOM   2128  N3   DC A 103      -5.525-262.972-122.061 
ATOM   2129  C4   DC A 103      -6.394-263.535-121.212 
ATOM   2130  N4   DC A 103      -5.923-264.089-120.106 
ATOM   2131  C5   DC A 103      -7.801-263.549-121.480 
ATOM   2132  C6   DC A 103      -8.213-262.963-122.633 
ATOM   2133  P    DC A 104      -8.950-261.750-128.845 
ATOM   2134  OP1  DC A 104      -9.665-260.655-129.539 
ATOM   2135  OP2  DC A 104      -9.696-263.020-128.696 
ATOM   2136  O5'  DC A 104      -7.554-262.029-129.576 
ATOM   2137  C5'  DC A 104      -6.404-261.245-129.206 
ATOM   2138  C4'  DC A 104      -5.190-262.142-129.067 
ATOM   2139  O4'  DC A 104      -5.058-262.696-127.726 
ATOM   2140  C3'  DC A 104      -5.161-263.370-129.977 
ATOM   2141  O3'  DC A 104      -3.822-263.603-130.395 
ATOM   2142  C2'  DC A 104      -5.599-264.527-129.079 
ATOM   2143  C1'  DC A 104      -4.824-264.091-127.840 
ATOM   2144  N1   DC A 104      -5.290-264.742-126.583 
ATOM   2145  C2   DC A 104      -4.337-265.031-125.610 
ATOM   2146  O2   DC A 104      -3.156-264.739-125.827 
ATOM   2147  N3   DC A 104      -4.742-265.625-124.458 
ATOM   2148  C4   DC A 104      -6.031-265.925-124.261 
ATOM   2149  N4   DC A 104      -6.376-266.503-123.120 
ATOM   2150  C5   DC A 104      -7.027-265.636-125.249 
ATOM   2151  C6   DC A 104      -6.603-265.043-126.394 
ATOM   2152  P    DC A 105      -3.549-264.070-131.901 
ATOM   2153  OP1  DC A 105      -3.507-262.885-132.788 
ATOM   2154  OP2  DC A 105      -4.514-265.127-132.275 
ATOM   2155  O5'  DC A 105      -2.084-264.700-131.776 
ATOM   2156  C5'  DC A 105      -1.181-264.177-130.783 
ATOM   2157  C4'  DC A 105      -0.473-265.315-130.076 
ATOM   2158  O4'  DC A 105      -1.219-265.802-128.924 
ATOM   2159  C3'  DC A 105      -0.227-266.569-130.913 
ATOM   2160  O3'  DC A 105       1.033-267.124-130.553 
ATOM   2161  C2'  DC A 105      -1.325-267.542-130.485 
ATOM   2162  C1'  DC A 105      -1.278-267.219-128.995 
ATOM   2163  N1   DC A 105      -2.482-267.670-128.245 
ATOM   2164  C2   DC A 105      -2.306-268.109-126.935 
ATOM   2165  O2   DC A 105      -1.166-268.105-126.454 
ATOM   2166  N3   DC A 105      -3.391-268.525-126.235 
ATOM   2167  C4   DC A 105      -4.608-268.514-126.792 
ATOM   2168  N4   DC A 105      -5.636-268.930-126.067 
ATOM   2169  C5   DC A 105      -4.812-268.067-128.138 
ATOM   2170  C6   DC A 105      -3.715-267.655-128.822 
ATOM   2171  P    DG A 106       1.970-267.730-131.701 
ATOM   2172  OP1  DG A 106       2.749-266.641-132.332 
ATOM   2173  OP2  DG A 106       1.159-268.562-132.616 
ATOM   2174  O5'  DG A 106       2.948-268.667-130.847 
ATOM   2175  C5'  DG A 106       3.254-268.302-129.489 
ATOM   2176  C4'  DG A 106       3.189-269.526-128.596 
ATOM   2177  O4'  DG A 106       1.851-269.762-128.074 
ATOM   2178  C3'  DG A 106       3.566-270.852-129.257 
ATOM   2179  O3'  DG A 106       4.267-271.654-128.314 
ATOM   2180  C2'  DG A 106       2.229-271.523-129.568 
ATOM   2181  C1'  DG A 106       1.528-271.130-128.271 
ATOM   2182  N9   DG A 106       0.044-271.252-128.330 
ATOM   2183  C8   DG A 106      -0.805-271.034-129.393 
ATOM   2184  N7   DG A 106      -2.071-271.231-129.114 
ATOM   2185  C5   DG A 106      -2.059-271.606-127.771 
ATOM   2186  C6   DG A 106      -3.132-271.949-126.908 
ATOM   2187  O6   DG A 106      -4.334-271.992-127.155 
ATOM   2188  N1   DG A 106      -2.673-272.267-125.622 
ATOM   2189  C2   DG A 106      -1.351-272.255-125.223 
ATOM   2190  N2   DG A 106      -1.121-272.590-123.951 
ATOM   2191  N3   DG A 106      -0.345-271.933-126.033 
ATOM   2192  C4   DG A 106      -0.773-271.622-127.284 
ATOM   2193  P    DG A 107       5.514-272.524-128.810 
ATOM   2194  OP1  DG A 107       6.730-271.679-128.835 
ATOM   2195  OP2  DG A 107       5.171-273.205-130.078 
ATOM   2196  O5'  DG A 107       5.634-273.604-127.636 
ATOM   2197  C5'  DG A 107       5.222-273.237-126.306 
ATOM   2198  C4'  DG A 107       4.414-274.359-125.686 
ATOM   2199  O4'  DG A 107       2.994-274.254-125.992 
ATOM   2200  C3'  DG A 107       4.784-275.773-126.133 
ATOM   2201  O3'  DG A 107       4.659-276.654-125.024 
ATOM   2202  C2'  DG A 107       3.722-276.142-127.168 
ATOM   2203  C1'  DG A 107       2.537-275.524-126.434 
ATOM   2204  N9   DG A 107       1.342-275.310-127.297 
ATOM   2205  C8   DG A 107       1.281-274.970-128.631 
ATOM   2206  N7   DG A 107       0.061-274.859-129.099 
ATOM   2207  C5   DG A 107      -0.743-275.146-127.997 
ATOM   2208  C6   DG A 107      -2.157-275.185-127.883 
ATOM   2209  O6   DG A 107      -3.005-274.969-128.745 
ATOM   2210  N1   DG A 107      -2.557-275.521-126.581 
ATOM   2211  C2   DG A 107      -1.702-275.784-125.529 
ATOM   2212  N2   DG A 107      -2.281-276.085-124.364 
ATOM   2213  N3   DG A 107      -0.376-275.746-125.637 
ATOM   2214  C4   DG A 107       0.029-275.423-126.893 
ATOM   2215  P    DG A 108       5.747-277.812-124.826 
ATOM   2216  OP1  DG A 108       6.930-277.267-124.124 
ATOM   2217  OP2  DG A 108       6.009-278.473-126.124 
ATOM   2218  O5'  DG A 108       4.964-278.819-123.859 
ATOM   2219  C5'  DG A 108       3.989-278.290-122.941 
ATOM   2220  C4'  DG A 108       2.747-279.160-122.945 
ATOM   2221  O4'  DG A 108       1.788-278.756-123.964 
ATOM   2222  C3'  DG A 108       2.977-280.645-123.224 
ATOM   2223  O3'  DG A 108       2.077-281.407-122.429 
ATOM   2224  C2'  DG A 108       2.600-280.826-124.694 
ATOM   2225  C1'  DG A 108       1.378-279.913-124.677 
ATOM   2226  N9   DG A 108       0.930-279.488-126.032 
ATOM   2227  C8   DG A 108       1.682-279.223-127.156 
ATOM   2228  N7   DG A 108       0.974-278.867-128.200 
ATOM   2229  C5   DG A 108      -0.341-278.899-127.735 
ATOM   2230  C6   DG A 108      -1.555-278.610-128.410 
ATOM   2231  O6   DG A 108      -1.724-278.261-129.575 
ATOM   2232  N1   DG A 108      -2.661-278.768-127.564 
ATOM   2233  C2   DG A 108      -2.601-279.154-126.239 
ATOM   2234  N2   DG A 108      -3.771-279.246-125.601 
ATOM   2235  N3   DG A 108      -1.460-279.424-125.607 
ATOM   2236  C4   DG A 108      -0.379-279.276-126.414 
ATOM   2237  P    DC A 109       2.593-282.767-121.760 
ATOM   2238  OP1  DC A 109       3.289-282.462-120.490 
ATOM   2239  OP2  DC A 109       3.365-283.546-122.753 
ATOM   2240  O5'  DC A 109       1.210-283.511-121.451 
ATOM   2241  C5'  DC A 109       0.039-282.720-121.173 
ATOM   2242  C4'  DC A 109      -1.156-283.287-121.914 
ATOM   2243  O4'  DC A 109      -1.287-282.739-123.257 
ATOM   2244  C3'  DC A 109      -1.147-284.799-122.133 
ATOM   2245  O3'  DC A 109      -2.477-285.289-122.013 
ATOM   2246  C2'  DC A 109      -0.693-284.979-123.581 
ATOM   2247  C1'  DC A 109      -1.488-283.814-124.162 
ATOM   2248  N1   DC A 109      -1.020-283.380-125.507 
ATOM   2249  C2   DC A 109      -1.975-282.922-126.411 
ATOM   2250  O2   DC A 109      -3.161-282.894-126.062 
ATOM   2251  N3   DC A 109      -1.568-282.522-127.644 
ATOM   2252  C4   DC A 109      -0.274-282.568-127.983 
ATOM   2253  N4   DC A 109       0.073-282.167-129.196 
ATOM   2254  C5   DC A 109       0.724-283.036-127.068 
ATOM   2255  C6   DC A 109       0.298-283.431-125.841 
ATOM   2256  P    DA A 110      -2.726-286.688-121.275 
ATOM   2257  OP1  DA A 110      -2.786-286.472-119.812 
ATOM   2258  OP2  DA A 110      -1.734-287.680-121.745 
ATOM   2259  O5'  DA A 110      -4.178-287.080-121.822 
ATOM   2260  C5'  DA A 110      -5.101-286.030-122.166 
ATOM   2261  C4'  DA A 110      -5.790-286.355-123.476 
ATOM   2262  O4'  DA A 110      -5.044-285.873-124.630 
ATOM   2263  C3'  DA A 110      -6.000-287.841-123.767 
ATOM   2264  O3'  DA A 110      -7.250-288.009-124.425 
ATOM   2265  C2'  DA A 110      -4.883-288.205-124.745 
ATOM   2266  C1'  DA A 110      -4.952-286.927-125.576 
ATOM   2267  N9   DA A 110      -3.744-286.692-126.416 
ATOM   2268  C8   DA A 110      -2.444-286.997-126.134 
ATOM   2269  N7   DA A 110      -1.613-286.667-127.073 
ATOM   2270  C5   DA A 110      -2.419-286.099-128.050 
ATOM   2271  C6   DA A 110      -2.136-285.545-129.309 
ATOM   2272  N6   DA A 110      -0.900-285.467-129.822 
ATOM   2273  N1   DA A 110      -3.172-285.071-130.025 
ATOM   2274  C2   DA A 110      -4.398-285.150-129.510 
ATOM   2275  N3   DA A 110      -4.783-285.644-128.354 
ATOM   2276  C4   DA A 110      -3.726-286.111-127.657 
ATOM   2277  P    DG A 111      -8.162-289.269-124.046 
ATOM   2278  OP1  DG A 111      -8.960-288.958-122.838 
ATOM   2279  OP2  DG A 111      -7.324-290.486-123.975 
ATOM   2280  O5'  DG A 111      -9.126-289.355-125.320 
ATOM   2281  C5'  DG A 111      -9.454-288.146-126.031 
ATOM   2282  C4'  DG A 111      -9.369-288.385-127.526 
ATOM   2283  O4'  DG A 111      -8.031-288.154-128.050 
ATOM   2284  C3'  DG A 111      -9.710-289.799-127.994 
ATOM   2285  O3'  DG A 111     -10.401-289.720-129.234 
ATOM   2286  C2'  DG A 111      -8.355-290.464-128.234 
ATOM   2287  C1'  DG A 111      -7.676-289.256-128.871 
ATOM   2288  N9   DG A 111      -6.189-289.351-128.901 
ATOM   2289  C8   DG A 111      -5.334-289.926-127.985 
ATOM   2290  N7   DG A 111      -4.068-289.840-128.310 
ATOM   2291  C5   DG A 111      -4.084-289.161-129.528 
ATOM   2292  C6   DG A 111      -3.011-288.772-130.372 
ATOM   2293  O6   DG A 111      -1.805-288.949-130.216 
ATOM   2294  N1   DG A 111      -3.474-288.103-131.513 
ATOM   2295  C2   DG A 111      -4.799-287.843-131.801 
ATOM   2296  N2   DG A 111      -5.035-287.190-132.942 
ATOM   2297  N3   DG A 111      -5.806-288.208-131.008 
ATOM   2298  C4   DG A 111      -5.374-288.858-129.897 
ATOM   2299  P    DA A 112     -11.624-290.716-129.507 
ATOM   2300  OP1  DA A 112     -12.858-290.161-128.906 
ATOM   2301  OP2  DA A 112     -11.254-292.084-129.083 
ATOM   2302  O5'  DA A 112     -11.729-290.658-131.102 
ATOM   2303  C5'  DA A 112     -11.340-289.452-131.784 
ATOM   2304  C4'  DA A 112     -10.510-289.792-133.007 
ATOM   2305  O4'  DA A 112      -9.090-289.902-132.703 
ATOM   2306  C3'  DA A 112     -10.845-291.119-133.689 
ATOM   2307  O3'  DA A 112     -10.711-290.960-135.096 
ATOM   2308  C2'  DA A 112      -9.766-292.086-133.204 
ATOM   2309  C1'  DA A 112      -8.601-291.104-133.279 
ATOM   2310  N9   DA A 112      -7.404-291.533-132.504 
ATOM   2311  C8   DA A 112      -7.357-292.224-131.327 
ATOM   2312  N7   DA A 112      -6.155-292.452-130.898 
ATOM   2313  C5   DA A 112      -5.341-291.869-131.861 
ATOM   2314  C6   DA A 112      -3.946-291.767-131.987 
ATOM   2315  N6   DA A 112      -3.084-292.274-131.093 
ATOM   2316  N1   DA A 112      -3.466-291.123-133.067 
ATOM   2317  C2   DA A 112      -4.328-290.621-133.950 
ATOM   2318  N3   DA A 112      -5.643-290.655-133.939 
ATOM   2319  C4   DA A 112      -6.097-291.305-132.848 
ATOM   2320  P    DA A 113     -11.773-291.668-136.062 
ATOM   2321  OP1  DA A 113     -12.976-290.814-136.187 
ATOM   2322  OP2  DA A 113     -12.008-293.057-135.608 
ATOM   2323  O5'  DA A 113     -10.978-291.684-137.449 
ATOM   2324  C5'  DA A 113     -10.023-290.640-137.719 
ATOM   2325  C4'  DA A 113      -8.762-291.232-138.318 
ATOM   2326  O4'  DA A 113      -7.804-291.642-137.301 
ATOM   2327  C3'  DA A 113      -8.956-292.487-139.168 
ATOM   2328  O3'  DA A 113      -8.046-292.448-140.261 
ATOM   2329  C2'  DA A 113      -8.560-293.643-138.249 
ATOM   2330  C1'  DA A 113      -7.361-292.955-137.607 
ATOM   2331  N9   DA A 113      -6.909-293.597-136.340 
ATOM   2332  C8   DA A 113      -7.665-294.208-135.382 
ATOM   2333  N7   DA A 113      -6.976-294.675-134.389 
ATOM   2334  C5   DA A 113      -5.665-294.351-134.708 
ATOM   2335  C6   DA A 113      -4.445-294.574-134.048 
ATOM   2336  N6   DA A 113      -4.346-295.208-132.871 
ATOM   2337  N1   DA A 113      -3.326-294.121-134.645 
ATOM   2338  C2   DA A 113      -3.431-293.492-135.814 
ATOM   2339  N3   DA A 113      -4.508-293.227-136.521 
ATOM   2340  C4   DA A 113      -5.614-293.691-135.903 
ATOM   2341  P    DG A 114      -8.537-292.954-141.698 
ATOM   2342  OP1  DG A 114      -9.252-291.859-142.391 
ATOM   2343  OP2  DG A 114      -9.282-294.224-141.549 
ATOM   2344  O5'  DG A 114      -7.141-293.233-142.428 
ATOM   2345  C5'  DG A 114      -5.991-292.450-142.059 
ATOM   2346  C4'  DG A 114      -4.777-293.346-141.920 
ATOM   2347  O4'  DG A 114      -4.645-293.900-140.579 
ATOM   2348  C3'  DG A 114      -4.748-294.574-142.830 
ATOM   2349  O3'  DG A 114      -3.408-294.807-143.248 
ATOM   2350  C2'  DG A 114      -5.186-295.732-141.932 
ATOM   2351  C1'  DG A 114      -4.411-295.295-140.692 
ATOM   2352  N9   DG A 114      -4.877-295.946-139.435 
ATOM   2353  C8   DG A 114      -6.151-296.322-139.069 
ATOM   2354  N7   DG A 114      -6.224-296.876-137.884 
ATOM   2355  C5   DG A 114      -4.905-296.867-137.433 
ATOM   2356  C6   DG A 114      -4.355-297.336-136.211 
ATOM   2357  O6   DG A 114      -4.926-297.863-135.261 
ATOM   2358  N1   DG A 114      -2.969-297.132-136.164 
ATOM   2359  C2   DG A 114      -2.214-296.551-137.164 
ATOM   2360  N2   DG A 114      -0.905-296.446-136.925 
ATOM   2361  N3   DG A 114      -2.732-296.111-138.309 
ATOM   2362  C4   DG A 114      -4.075-296.302-138.372 
ATOM   2363  P    DA A 115      -3.136-295.274-144.754 
ATOM   2364  OP1  DA A 115      -3.094-294.089-145.641 
ATOM   2365  OP2  DA A 115      -4.101-296.331-145.128 
ATOM   2366  O5'  DA A 115      -1.670-295.904-144.629 
ATOM   2367  C5'  DA A 115      -0.768-295.381-143.636 
ATOM   2368  C4'  DA A 115      -0.060-296.519-142.928 
ATOM   2369  O4'  DA A 115      -0.806-297.006-141.776 
ATOM   2370  C3'  DA A 115       0.186-297.773-143.766 
ATOM   2371  O3'  DA A 115       1.446-298.328-143.406 
ATOM   2372  C2'  DA A 115      -0.912-298.746-143.338 
ATOM   2373  C1'  DA A 115      -0.865-298.423-141.848 
ATOM   2374  N9   DA A 115      -2.069-298.874-141.098 
ATOM   2375  C8   DA A 115      -3.366-298.922-141.525 
ATOM   2376  N7   DA A 115      -4.195-299.368-140.632 
ATOM   2377  C5   DA A 115      -3.392-299.635-139.533 
ATOM   2378  C6   DA A 115      -3.677-300.134-138.251 
ATOM   2379  N6   DA A 115      -4.910-300.468-137.844 
ATOM   2380  N1   DA A 115      -2.645-300.278-137.400 
ATOM   2381  C2   DA A 115      -1.423-299.944-137.809 
ATOM   2382  N3   DA A 115      -1.037-299.471-138.975 
ATOM   2383  C4   DA A 115      -2.089-299.336-139.808 
ATOM   2384  P    DA A 116       2.383-298.934-144.553 
ATOM   2385  OP1  DA A 116       3.162-297.845-145.185 
ATOM   2386  OP2  DA A 116       1.572-299.766-145.468 
ATOM   2387  O5'  DA A 116       3.361-299.871-143.700 
ATOM   2388  C5'  DA A 116       3.667-299.506-142.342 
ATOM   2389  C4'  DA A 116       3.602-300.730-141.449 
ATOM   2390  O4'  DA A 116       2.264-300.966-140.927 
ATOM   2391  C3'  DA A 116       3.979-302.056-142.110 
ATOM   2392  O3'  DA A 116       4.680-302.858-141.167 
ATOM   2393  C2'  DA A 116       2.642-302.727-142.421 
ATOM   2394  C1'  DA A 116       1.941-302.334-141.124 
ATOM   2395  N9   DA A 116       0.457-302.456-141.183 
ATOM   2396  C8   DA A 116      -0.369-302.235-142.247 
ATOM   2397  N7   DA A 116      -1.625-302.427-141.985 
ATOM   2398  C5   DA A 116      -1.633-302.802-140.648 
ATOM   2399  C6   DA A 116      -2.672-303.146-139.767 
ATOM   2400  N6   DA A 116      -3.965-303.168-140.120 
ATOM   2401  N1   DA A 116      -2.332-303.469-138.505 
ATOM   2402  C2   DA A 116      -1.045-303.445-138.160 
ATOM   2403  N3   DA A 116       0.005-303.142-138.891 
ATOM   2404  C4   DA A 116      -0.362-302.823-140.149 
ATOM   2405  P    DA A 117       5.927-303.728-141.663 
ATOM   2406  OP1  DA A 117       7.143-302.883-141.688 
ATOM   2407  OP2  DA A 117       5.584-304.409-142.931 
ATOM   2408  O5'  DA A 117       6.047-304.808-140.489 
ATOM   2409  C5'  DA A 117       5.635-304.441-139.159 
ATOM   2410  C4'  DA A 117       4.827-305.563-138.538 
ATOM   2411  O4'  DA A 117       3.407-305.459-138.845 
ATOM   2412  C3'  DA A 117       5.197-306.977-138.986 
ATOM   2413  O3'  DA A 117       5.072-307.858-137.877 
ATOM   2414  C2'  DA A 117       4.135-307.346-140.021 
ATOM   2415  C1'  DA A 117       2.950-306.728-139.286 
ATOM   2416  N9   DA A 117       1.755-306.514-140.150 
ATOM   2417  C8   DA A 117       1.714-306.177-141.473 
ATOM   2418  N7   DA A 117       0.512-306.064-141.948 
ATOM   2419  C5   DA A 117      -0.305-306.347-140.862 
ATOM   2420  C6   DA A 117      -1.701-306.393-140.715 
ATOM   2421  N6   DA A 117      -2.560-306.144-141.713 
ATOM   2422  N1   DA A 117      -2.184-306.708-139.499 
ATOM   2423  C2   DA A 117      -1.326-306.955-138.510 
ATOM   2424  N3   DA A 117      -0.012-306.942-138.529 
ATOM   2425  C4   DA A 117       0.447-306.624-139.758 
ATOM   2426  P    DT A 118       6.160-309.016-137.679 
ATOM   2427  OP1  DT A 118       7.344-308.471-136.977 
ATOM   2428  OP2  DT A 118       6.422-309.677-138.976 
ATOM   2429  O5'  DT A 118       5.377-310.023-136.712 
ATOM   2430  C5'  DT A 118       4.402-309.494-135.794 
ATOM   2431  C4'  DT A 118       3.161-310.364-135.798 
ATOM   2432  O4'  DT A 118       2.202-309.960-136.817 
ATOM   2433  C3'  DT A 118       3.390-311.849-136.076 
ATOM   2434  O3'  DT A 118       2.490-312.611-135.282 
ATOM   2435  C2'  DT A 118       3.013-312.031-137.547 
ATOM   2436  C1'  DT A 118       1.791-311.117-137.530 
ATOM   2437  N1   DT A 118       1.343-310.692-138.884 
ATOM   2438  C2   DT A 118      -0.009-310.532-139.074 
ATOM   2439  O2   DT A 118      -0.830-310.722-138.193 
ATOM   2440  N3   DT A 118      -0.388-310.138-140.342 
ATOM   2441  C4   DT A 118       0.453-309.896-141.410 
ATOM   2442  O4   DT A 118      -0.004-309.547-142.501 
ATOM   2443  C5   DT A 118       1.852-310.090-141.113 
ATOM   2444  C7   DT A 118       2.837-309.848-142.221 
ATOM   2445  C6   DT A 118       2.249-310.473-139.889 
ATOM   2446  P    DC A 119       3.006-313.972-134.613 
ATOM   2447  OP1  DC A 119       3.702-313.667-133.343 
ATOM   2448  OP2  DC A 119       3.778-314.751-135.606 
ATOM   2449  O5'  DC A 119       1.624-314.715-134.304 
ATOM   2450  C5'  DC A 119       0.452-313.925-134.026 
ATOM   2451  C4'  DC A 119      -0.743-314.491-134.767 
ATOM   2452  O4'  DC A 119      -0.874-313.943-136.110 
ATOM   2453  C3'  DC A 119      -0.734-316.004-134.986 
ATOM   2454  O3'  DC A 119      -2.064-316.493-134.866 
ATOM   2455  C2'  DC A 119      -0.279-316.183-136.434 
ATOM   2456  C1'  DC A 119      -1.075-315.018-137.015 
ATOM   2457  N1   DC A 119      -0.606-314.584-138.360 
ATOM   2458  C2   DC A 119      -1.562-314.126-139.263 
ATOM   2459  O2   DC A 119      -2.748-314.098-138.915 
ATOM   2460  N3   DC A 119      -1.155-313.726-140.497 
ATOM   2461  C4   DC A 119       0.139-313.772-140.835 
ATOM   2462  N4   DC A 119       0.486-313.371-142.049 
ATOM   2463  C5   DC A 119       1.138-314.240-139.921 
ATOM   2464  C6   DC A 119       0.711-314.635-138.694 
ATOM   2465  P    DA A 120      -2.313-317.892-134.128 
ATOM   2466  OP1  DA A 120      -2.373-317.677-132.665 
ATOM   2467  OP2  DA A 120      -1.321-318.884-134.597 
ATOM   2468  O5'  DA A 120      -3.765-318.284-134.675 
ATOM   2469  C5'  DA A 120      -4.688-317.234-135.019 
ATOM   2470  C4'  DA A 120      -5.377-317.559-136.329 
ATOM   2471  O4'  DA A 120      -4.631-317.077-137.483 
ATOM   2472  C3'  DA A 120      -5.587-319.045-136.620 
ATOM   2473  O3'  DA A 120      -6.836-319.213-137.278 
ATOM   2474  C2'  DA A 120      -4.470-319.409-137.598 
ATOM   2475  C1'  DA A 120      -4.539-318.131-138.429 
ATOM   2476  N9   DA A 120      -3.331-317.896-139.268 
ATOM   2477  C8   DA A 120      -2.031-318.201-138.987 
ATOM   2478  N7   DA A 120      -1.199-317.871-139.926 
ATOM   2479  C5   DA A 120      -2.006-317.304-140.903 
ATOM   2480  C6   DA A 120      -1.722-316.749-142.162 
ATOM   2481  N6   DA A 120      -0.487-316.672-142.675 
ATOM   2482  N1   DA A 120      -2.759-316.275-142.878 
ATOM   2483  C2   DA A 120      -3.985-316.354-142.363 
ATOM   2484  N3   DA A 120      -4.370-316.848-141.206 
ATOM   2485  C4   DA A 120      -3.313-317.316-140.509 
ATOM   2486  P    DC A 121      -7.749-320.473-136.898 
ATOM   2487  OP1  DC A 121      -8.547-320.162-135.691 
ATOM   2488  OP2  DC A 121      -6.911-321.690-136.827 
ATOM   2489  O5'  DC A 121      -8.713-320.559-138.173 
ATOM   2490  C5'  DC A 121      -9.041-319.350-138.884 
ATOM   2491  C4'  DC A 121      -8.956-319.589-140.379 
ATOM   2492  O4'  DC A 121      -7.617-319.358-140.903 
ATOM   2493  C3'  DC A 121      -9.296-321.004-140.846 
ATOM   2494  O3'  DC A 121      -9.988-320.925-142.087 
ATOM   2495  C2'  DC A 121      -7.942-321.669-141.087 
ATOM   2496  C1'  DC A 121      -7.262-320.460-141.724 
ATOM   2497  N1   DC A 121      -5.776-320.555-141.754 
ATOM   2498  C2   DC A 121      -5.111-319.999-142.843 
ATOM   2499  O2   DC A 121      -5.775-319.454-143.733 
ATOM   2500  N3   DC A 121      -3.757-320.076-142.889 
ATOM   2501  C4   DC A 121      -3.073-320.674-141.905 
ATOM   2502  N4   DC A 121      -1.753-320.723-141.997 
ATOM   2503  C5   DC A 121      -3.737-321.253-140.776 
ATOM   2504  C6   DC A 121      -5.092-321.167-140.748 
ATOM   2505  P    DC A 122     -11.211-321.920-142.360 
ATOM   2506  OP1  DC A 122     -12.445-321.365-141.759 
ATOM   2507  OP2  DC A 122     -10.841-323.288-141.936 
ATOM   2508  O5'  DC A 122     -11.316-321.862-143.955 
ATOM   2509  C5'  DC A 122     -10.926-320.656-144.637 
ATOM   2510  C4'  DC A 122     -10.097-320.996-145.860 
ATOM   2511  O4'  DC A 122      -8.677-321.106-145.556 
ATOM   2512  C3'  DC A 122     -10.432-322.323-146.542 
ATOM   2513  O3'  DC A 122     -10.298-322.164-147.949 
ATOM   2514  C2'  DC A 122      -9.353-323.291-146.057 
ATOM   2515  C1'  DC A 122      -8.188-322.308-146.131 
ATOM   2516  N1   DC A 122      -6.990-322.737-145.357 
ATOM   2517  C2   DC A 122      -5.736-322.412-145.867 
ATOM   2518  O2   DC A 122      -5.670-321.786-146.931 
ATOM   2519  N3   DC A 122      -4.632-322.796-145.176 
ATOM   2520  C4   DC A 122      -4.747-323.473-144.026 
ATOM   2521  N4   DC A 122      -3.640-323.824-143.390 
ATOM   2522  C5   DC A 122      -6.028-323.818-143.485 
ATOM   2523  C6   DC A 122      -7.119-323.426-144.191 
ATOM   2524  P    DA A 123     -11.360-322.872-148.915 
ATOM   2525  OP1  DA A 123     -12.563-322.018-149.040 
ATOM   2526  OP2  DA A 123     -11.595-324.261-148.460 
ATOM   2527  O5'  DA A 123     -10.564-322.888-150.302 
ATOM   2528  C5'  DA A 123      -9.609-321.844-150.572 
ATOM   2529  C4'  DA A 123      -8.349-322.436-151.171 
ATOM   2530  O4'  DA A 123      -7.391-322.846-150.154 
ATOM   2531  C3'  DA A 123      -8.542-323.692-152.021 
ATOM   2532  O3'  DA A 123      -7.633-323.652-153.114 
ATOM   2533  C2'  DA A 123      -8.147-324.847-151.102 
ATOM   2534  C1'  DA A 123      -6.948-324.159-150.459 
ATOM   2535  N9   DA A 123      -6.496-324.801-149.193 
ATOM   2536  C8   DA A 123      -7.252-325.413-148.235 
ATOM   2537  N7   DA A 123      -6.562-325.880-147.241 
ATOM   2538  C5   DA A 123      -5.252-325.555-147.561 
ATOM   2539  C6   DA A 123      -4.032-325.779-146.901 
ATOM   2540  N6   DA A 123      -3.932-326.412-145.724 
ATOM   2541  N1   DA A 123      -2.913-325.326-147.498 
ATOM   2542  C2   DA A 123      -3.018-324.696-148.667 
ATOM   2543  N3   DA A 123      -4.095-324.431-149.374 
ATOM   2544  C4   DA A 123      -5.201-324.895-148.755 
ATOM   2545  P    DT A 124      -8.124-324.158-154.551 
ATOM   2546  OP1  DT A 124      -8.839-323.063-155.244 
ATOM   2547  OP2  DT A 124      -8.869-325.428-154.402 
ATOM   2548  O5'  DT A 124      -6.728-324.437-155.281 
ATOM   2549  C5'  DT A 124      -5.578-323.654-154.912 
ATOM   2550  C4'  DT A 124      -4.364-324.550-154.772 
ATOM   2551  O4'  DT A 124      -4.232-325.104-153.432 
ATOM   2552  C3'  DT A 124      -4.335-325.778-155.683 
ATOM   2553  O3'  DT A 124      -2.995-326.011-156.101 
ATOM   2554  C2'  DT A 124      -4.772-326.936-154.785 
ATOM   2555  C1'  DT A 124      -3.998-326.499-153.545 
ATOM   2556  N1   DT A 124      -4.464-327.150-152.288 
ATOM   2557  C2   DT A 124      -3.512-327.429-151.339 
ATOM   2558  O2   DT A 124      -2.330-327.168-151.487 
ATOM   2559  N3   DT A 124      -3.981-328.033-150.187 
ATOM   2560  C4   DT A 124      -5.291-328.371-149.916 
ATOM   2561  O4   DT A 124      -5.590-328.909-148.847 
ATOM   2562  C5   DT A 124      -6.216-328.038-150.972 
ATOM   2563  C7   DT A 124      -7.663-328.373-150.759 
ATOM   2564  C6   DT A 124      -5.787-327.451-152.102 
ATOM   2565  P    DT A 125      -2.723-326.478-157.607 
ATOM   2566  OP1  DT A 125      -2.681-325.294-158.494 
ATOM   2567  OP2  DT A 125      -3.687-327.536-157.981 
ATOM   2568  O5'  DT A 125      -1.257-327.108-157.482 
ATOM   2569  C5'  DT A 125      -0.355-326.585-156.489 
ATOM   2570  C4'  DT A 125       0.353-327.723-155.781 
ATOM   2571  O4'  DT A 125      -0.393-328.210-154.629 
ATOM   2572  C3'  DT A 125       0.599-328.977-156.619 
ATOM   2573  O3'  DT A 125       1.859-329.532-156.258 
ATOM   2574  C2'  DT A 125      -0.499-329.950-156.191 
ATOM   2575  C1'  DT A 125      -0.451-329.627-154.700 
ATOM   2576  N1   DT A 125      -1.656-330.078-153.951 
ATOM   2577  C2   DT A 125      -1.464-330.508-152.660 
ATOM   2578  O2   DT A 125      -0.370-330.530-152.123 
ATOM   2579  N3   DT A 125      -2.604-330.920-151.996 
ATOM   2580  C4   DT A 125      -3.887-330.936-152.505 
ATOM   2581  O4   DT A 125      -4.830-331.327-151.814 
ATOM   2582  C5   DT A 125      -3.987-330.467-153.867 
ATOM   2583  C7   DT A 125      -5.349-330.453-154.497 
ATOM   2584  C6   DT A 125      -2.895-330.061-154.536 
ATOM   2585  P    DC A 126       2.796-330.138-157.406 
ATOM   2586  OP1  DC A 126       3.575-329.049-158.037 
ATOM   2587  OP2  DC A 126       1.985-330.971-158.321 
ATOM   2588  O5'  DC A 126       3.774-331.075-156.553 
ATOM   2589  C5'  DC A 126       4.080-330.710-155.194 
ATOM   2590  C4'  DC A 126       4.016-331.934-154.301 
ATOM   2591  O4'  DC A 126       2.677-332.170-153.779 
ATOM   2592  C3'  DC A 126       4.392-333.260-154.963 
ATOM   2593  O3'  DC A 126       5.093-334.062-154.019 
ATOM   2594  C2'  DC A 126       3.055-333.931-155.274 
ATOM   2595  C1'  DC A 126       2.354-333.538-153.976 
ATOM   2596  N1   DC A 126       0.871-333.660-154.036 
ATOM   2597  C2   DC A 126       0.204-334.048-152.876 
ATOM   2598  O2   DC A 126       0.865-334.272-151.856 
ATOM   2599  N3   DC A 126      -1.149-334.165-152.911 
ATOM   2600  C4   DC A 126      -1.827-333.913-154.037 
ATOM   2601  N4   DC A 126      -3.145-334.041-154.019 
ATOM   2602  C5   DC A 126      -1.160-333.513-155.240 
ATOM   2603  C6   DC A 126       0.191-333.402-155.186 
ATOM   2604  P    DC A 127       6.340-334.932-154.516 
ATOM   2605  OP1  DC A 127       7.556-334.087-154.541 
ATOM   2606  OP2  DC A 127       5.997-335.613-155.784 
ATOM   2607  O5'  DC A 127       6.460-336.012-153.342 
ATOM   2608  C5'  DC A 127       6.048-335.645-152.012 
ATOM   2609  C4'  DC A 127       5.240-336.767-151.391 
ATOM   2610  O4'  DC A 127       3.820-336.663-151.698 
ATOM   2611  C3'  DC A 127       5.611-338.181-151.838 
ATOM   2612  O3'  DC A 127       5.485-339.062-150.729 
ATOM   2613  C2'  DC A 127       4.548-338.550-152.874 
ATOM   2614  C1'  DC A 127       3.363-337.932-152.139 
ATOM   2615  N1   DC A 127       2.168-337.719-153.003 
ATOM   2616  C2   DC A 127       0.911-337.875-152.424 
ATOM   2617  O2   DC A 127       0.840-338.182-151.228 
ATOM   2618  N3   DC A 127      -0.190-337.686-153.195 
ATOM   2619  C4   DC A 127      -0.070-337.355-154.486 
ATOM   2620  N4   DC A 127      -1.174-337.181-155.196 
ATOM   2621  C5   DC A 127       1.213-337.189-155.102 
ATOM   2622  C6   DC A 127       2.301-337.383-154.315 
ATOM   2623  P    DA A 128       6.573-340.220-150.532 
ATOM   2624  OP1  DA A 128       7.757-339.675-149.830 
ATOM   2625  OP2  DA A 128       6.835-340.881-151.829 
ATOM   2626  O5'  DA A 128       5.791-341.227-149.565 
ATOM   2627  C5'  DA A 128       4.815-340.698-148.647 
ATOM   2628  C4'  DA A 128       3.574-341.568-148.651 
ATOM   2629  O4'  DA A 128       2.615-341.164-149.670 
ATOM   2630  C3'  DA A 128       3.804-343.053-148.929 
ATOM   2631  O3'  DA A 128       2.903-343.816-148.135 
ATOM   2632  C2'  DA A 128       3.427-343.235-150.400 
ATOM   2633  C1'  DA A 128       2.204-342.321-150.382 
ATOM   2634  N9   DA A 128       1.756-341.896-151.737 
ATOM   2635  C8   DA A 128       2.517-341.638-152.841 
ATOM   2636  N7   DA A 128       1.829-341.285-153.883 
ATOM   2637  C5   DA A 128       0.514-341.310-153.438 
ATOM   2638  C6   DA A 128      -0.706-341.031-154.075 
ATOM   2639  N6   DA A 128      -0.802-340.654-155.359 
ATOM   2640  N1   DA A 128      -1.829-341.155-153.344 
ATOM   2641  C2   DA A 128      -1.728-341.529-152.070 
ATOM   2642  N3   DA A 128      -0.651-341.815-151.371 
ATOM   2643  C4   DA A 128       0.459-341.683-152.127 
ATOM   2644  P    DG A 129       3.419-345.176-147.465 
ATOM   2645  OP1  DG A 129       4.115-344.871-146.196 
ATOM   2646  OP2  DG A 129       4.191-345.955-148.459 
ATOM   2647  O5'  DG A 129       2.037-345.919-147.156 
ATOM   2648  C5'  DG A 129       0.866-345.129-146.879 
ATOM   2649  C4'  DG A 129      -0.330-345.695-147.620 
ATOM   2650  O4'  DG A 129      -0.461-345.147-148.962 
ATOM   2651  C3'  DG A 129      -0.321-347.208-147.838 
ATOM   2652  O3'  DG A 129      -1.651-347.698-147.719 
ATOM   2653  C2'  DG A 129       0.134-347.387-149.287 
ATOM   2654  C1'  DG A 129      -0.661-346.222-149.867 
ATOM   2655  N9   DG A 129      -0.193-345.788-151.213 
ATOM   2656  C8   DG A 129       1.086-345.769-151.726 
ATOM   2657  N7   DG A 129       1.161-345.325-152.957 
ATOM   2658  C5   DG A 129      -0.162-345.031-153.284 
ATOM   2659  C6   DG A 129      -0.714-344.516-154.485 
ATOM   2660  O6   DG A 129      -0.139-344.209-155.526 
ATOM   2661  N1   DG A 129      -2.105-344.369-154.389 
ATOM   2662  C2   DG A 129      -2.863-344.678-153.277 
ATOM   2663  N2   DG A 129      -4.176-344.465-153.384 
ATOM   2664  N3   DG A 129      -2.344-345.160-152.149 
ATOM   2665  C4   DG A 129      -0.996-345.310-152.227 
ATOM   2666  P    DC A 130      -1.900-349.096-146.980 
ATOM   2667  OP1  DC A 130      -1.960-348.881-145.518 
ATOM   2668  OP2  DC A 130      -0.908-350.088-147.450 
ATOM   2669  O5'  DC A 130      -3.351-349.488-147.528 
ATOM   2670  C5'  DC A 130      -4.275-348.438-147.871 
ATOM   2671  C4'  DC A 130      -4.964-348.763-149.182 
ATOM   2672  O4'  DC A 130      -4.218-348.281-150.336 
ATOM   2673  C3'  DC A 130      -5.174-350.249-149.473 
ATOM   2674  O3'  DC A 130      -6.423-350.418-150.131 
ATOM   2675  C2'  DC A 130      -4.057-350.613-150.451 
ATOM   2676  C1'  DC A 130      -4.126-349.335-151.282 
ATOM   2677  N1   DC A 130      -2.918-349.100-152.121 
ATOM   2678  C2   DC A 130      -3.098-348.493-153.362 
ATOM   2679  O2   DC A 130      -4.241-348.177-153.711 
ATOM   2680  N3   DC A 130      -2.009-348.271-154.143 
ATOM   2681  C4   DC A 130      -0.787-348.628-153.727 
ATOM   2682  N4   DC A 130       0.243-348.390-154.525 
ATOM   2683  C5   DC A 130      -0.581-349.254-152.455 
ATOM   2684  C6   DC A 130      -1.681-349.468-151.690 
ATOM   2685  P    DT A 131      -7.336-351.677-149.751 
ATOM   2686  OP1  DT A 131      -8.134-351.366-148.544 
ATOM   2687  OP2  DT A 131      -6.497-352.894-149.680 
ATOM   2688  O5'  DT A 131      -8.300-351.763-151.026 
ATOM   2689  C5'  DT A 131      -8.627-350.554-151.737 
ATOM   2690  C4'  DT A 131      -8.543-350.793-153.231 
ATOM   2691  O4'  DT A 131      -7.204-350.562-153.756 
ATOM   2692  C3'  DT A 131      -8.883-352.208-153.699 
ATOM   2693  O3'  DT A 131      -9.575-352.129-154.940 
ATOM   2694  C2'  DT A 131      -7.529-352.873-153.940 
ATOM   2695  C1'  DT A 131      -6.849-351.665-154.577 
ATOM   2696  N1   DT A 131      -5.363-351.759-154.607 
ATOM   2697  C2   DT A 131      -4.722-351.206-155.688 
ATOM   2698  O2   DT A 131      -5.314-350.654-156.599 
ATOM   2699  N3   DT A 131      -3.344-351.313-155.682 
ATOM   2700  C4   DT A 131      -2.576-351.914-154.706 
ATOM   2701  O4   DT A 131      -1.348-351.949-154.810 
ATOM   2702  C5   DT A 131      -3.337-352.466-153.611 
ATOM   2703  C7   DT A 131      -2.578-353.138-152.505 
ATOM   2704  C6   DT A 131      -4.678-352.376-153.592 
ATOM   2705  P    DG A 132     -10.798-353.124-155.213 
ATOM   2706  OP1  DG A 132     -12.031-352.569-154.612 
ATOM   2707  OP2  DG A 132     -10.428-354.492-154.788 
ATOM   2708  O5'  DG A 132     -10.903-353.066-156.807 
ATOM   2709  C5'  DG A 132     -10.513-351.860-157.490 
ATOM   2710  C4'  DG A 132      -9.684-352.201-158.713 
ATOM   2711  O4'  DG A 132      -8.264-352.310-158.409 
ATOM   2712  C3'  DG A 132     -10.018-353.527-159.395 
ATOM   2713  O3'  DG A 132      -9.884-353.369-160.802 
ATOM   2714  C2'  DG A 132      -8.940-354.495-158.910 
ATOM   2715  C1'  DG A 132      -7.775-353.512-158.984 
ATOM   2716  N9   DG A 132      -6.577-353.942-158.210 
ATOM   2717  C8   DG A 132      -6.511-354.638-157.022 
ATOM   2718  N7   DG A 132      -5.291-354.861-156.601 
ATOM   2719  C5   DG A 132      -4.490-354.270-157.578 
ATOM   2720  C6   DG A 132      -3.077-354.185-157.673 
ATOM   2721  O6   DG A 132      -2.227-354.621-156.902 
ATOM   2722  N1   DG A 132      -2.682-353.498-158.829 
ATOM   2723  C2   DG A 132      -3.540-352.963-159.770 
ATOM   2724  N2   DG A 132      -2.965-352.344-160.803 
ATOM   2725  N3   DG A 132      -4.867-353.043-159.680 
ATOM   2726  C4   DG A 132      -5.266-353.707-158.564 
ATOM   2727  P    DA A 133     -10.947-354.076-161.767 
ATOM   2728  OP1  DA A 133     -12.149-353.222-161.892 
ATOM   2729  OP2  DA A 133     -11.182-355.465-161.313 
ATOM   2730  O5'  DA A 133     -10.151-354.092-163.155 
ATOM   2731  C5'  DA A 133      -9.196-353.048-163.425 
ATOM   2732  C4'  DA A 133      -7.936-353.641-164.023 
ATOM   2733  O4'  DA A 133      -6.978-354.050-163.007 
ATOM   2734  C3'  DA A 133      -8.129-354.896-164.874 
ATOM   2735  O3'  DA A 133      -7.220-354.856-165.967 
ATOM   2736  C2'  DA A 133      -7.734-356.051-163.954 
ATOM   2737  C1'  DA A 133      -6.534-355.363-163.312 
ATOM   2738  N9   DA A 133      -6.082-356.005-162.046 
ATOM   2739  C8   DA A 133      -6.839-356.617-161.087 
ATOM   2740  N7   DA A 133      -6.149-357.084-160.094 
ATOM   2741  C5   DA A 133      -4.838-356.759-160.414 
ATOM   2742  C6   DA A 133      -3.619-356.983-159.754 
ATOM   2743  N6   DA A 133      -3.519-357.617-158.577 
ATOM   2744  N1   DA A 133      -2.500-356.530-160.350 
ATOM   2745  C2   DA A 133      -2.605-355.900-161.520 
ATOM   2746  N3   DA A 133      -3.682-355.635-162.227 
ATOM   2747  C4   DA A 133      -4.788-356.099-161.608 
ATOM   2748  P    DT A 134      -7.711-355.362-167.404 
ATOM   2749  OP1  DT A 134      -8.426-354.267-168.097 
ATOM   2750  OP2  DT A 134      -8.456-356.632-167.255 
ATOM   2751  O5'  DT A 134      -6.315-355.641-168.134 
ATOM   2752  C5'  DT A 134      -5.165-354.858-167.764 
ATOM   2753  C4'  DT A 134      -3.951-355.754-167.625 
ATOM   2754  O4'  DT A 134      -3.819-356.308-166.285 
ATOM   2755  C3'  DT A 134      -3.922-356.982-168.536 
ATOM   2756  O3'  DT A 134      -2.582-357.215-168.953 
ATOM   2757  C2'  DT A 134      -4.359-358.140-167.637 
ATOM   2758  C1'  DT A 134      -3.585-357.703-166.398 
ATOM   2759  N1   DT A 134      -4.050-358.354-165.141 
ATOM   2760  C2   DT A 134      -3.098-358.633-164.191 
ATOM   2761  O2   DT A 134      -1.917-358.372-164.340 
ATOM   2762  N3   DT A 134      -3.568-359.237-163.040 
ATOM   2763  C4   DT A 134      -4.878-359.575-162.768 
ATOM   2764  O4   DT A 134      -5.177-360.113-161.700 
ATOM   2765  C5   DT A 134      -5.803-359.242-163.825 
ATOM   2766  C7   DT A 134      -7.250-359.577-163.611 
ATOM   2767  C6   DT A 134      -5.374-358.656-164.955 
ATOM   2768  P    DG A 135      -2.309-357.683-170.459 
ATOM   2769  OP1  DG A 135      -2.268-356.498-171.347 
ATOM   2770  OP2  DG A 135      -3.274-358.740-170.833 
ATOM   2771  O5'  DG A 135      -0.844-358.313-170.335 
ATOM   2772  C5'  DG A 135       0.058-357.789-169.342 
ATOM   2773  C4'  DG A 135       0.766-358.927-168.634 
ATOM   2774  O4'  DG A 135       0.020-359.415-167.482 
ATOM   2775  C3'  DG A 135       1.012-360.181-169.472 
ATOM   2776  O3'  DG A 135       2.272-360.736-169.111 
ATOM   2777  C2'  DG A 135      -0.086-361.154-169.044 
ATOM   2778  C1'  DG A 135      -0.038-360.831-167.553 
ATOM   2779  N9   DG A 135      -1.243-361.282-166.804 
ATOM   2780  C8   DG A 135      -2.556-361.338-167.217 
ATOM   2781  N7   DG A 135      -3.384-361.789-166.306 
ATOM   2782  C5   DG A 135      -2.561-362.052-165.212 
ATOM   2783  C6   DG A 135      -2.884-362.558-163.926 
ATOM   2784  O6   DG A 135      -3.981-362.885-163.481 
ATOM   2785  N1   DG A 135      -1.743-362.671-163.118 
ATOM   2786  C2   DG A 135      -0.460-362.336-163.503 
ATOM   2787  N2   DG A 135       0.493-362.516-162.585 
ATOM   2788  N3   DG A 135      -0.158-361.860-164.710 
ATOM   2789  C4   DG A 135      -1.253-361.746-165.505 
ATOM   2790  P    DT A 136       3.210-361.342-170.259 
ATOM   2791  OP1  DT A 136       3.988-360.253-170.890 
ATOM   2792  OP2  DT A 136       2.398-362.175-171.174 
ATOM   2793  O5'  DT A 136       4.187-362.279-169.405 
ATOM   2794  C5'  DT A 136       4.493-361.914-168.047 
ATOM   2795  C4'  DT A 136       4.429-363.138-167.154 
ATOM   2796  O4'  DT A 136       3.090-363.374-166.632 
ATOM   2797  C3'  DT A 136       4.805-364.464-167.815 
ATOM   2798  O3'  DT A 136       5.506-365.266-166.872 
ATOM   2799  C2'  DT A 136       3.468-365.135-168.127 
ATOM   2800  C1'  DT A 136       2.767-364.742-166.829 
ATOM   2801  N1   DT A 136       1.284-364.864-166.889 
ATOM   2802  C2   DT A 136       0.641-365.248-165.737 
ATOM   2803  O2   DT A 136       1.230-365.484-164.697 
ATOM   2804  N3   DT A 136      -0.733-365.350-165.830 
ATOM   2805  C4   DT A 136      -1.498-365.107-166.953 
ATOM   2806  O4   DT A 136      -2.724-365.232-166.916 
ATOM   2807  C5   DT A 136      -0.733-364.710-168.112 
ATOM   2808  C7   DT A 136      -1.489-364.426-169.378 
ATOM   2809  C6   DT A 136       0.604-364.603-168.049 
ATOM   2810  P    DC A 137       6.754-366.136-167.369 
ATOM   2811  OP1  DC A 137       7.969-365.291-167.394 
ATOM   2812  OP2  DC A 137       6.411-366.817-168.637 
ATOM   2813  O5'  DC A 137       6.873-367.216-166.194 
ATOM   2814  C5'  DC A 137       6.462-366.849-164.864 
ATOM   2815  C4'  DC A 137       5.653-367.971-164.244 
ATOM   2816  O4'  DC A 137       4.233-367.867-164.551 
ATOM   2817  C3'  DC A 137       6.024-369.385-164.691 
ATOM   2818  O3'  DC A 137       5.899-370.266-163.582 
ATOM   2819  C2'  DC A 137       4.961-369.755-165.727 
ATOM   2820  C1'  DC A 137       3.776-369.136-164.992 
ATOM   2821  N1   DC A 137       2.581-368.923-165.856 
ATOM   2822  C2   DC A 137       1.324-369.079-165.277 
ATOM   2823  O2   DC A 137       1.253-369.386-164.081 
ATOM   2824  N3   DC A 137       0.223-368.890-166.047 
ATOM   2825  C4   DC A 137       0.343-368.559-167.339 
ATOM   2826  N4   DC A 137      -0.761-368.385-168.049 
ATOM   2827  C5   DC A 137       1.626-368.393-167.954 
ATOM   2828  C6   DC A 137       2.715-368.587-167.167 
ATOM   2829  P    DA A 138       6.986-371.425-163.385 
ATOM   2830  OP1  DA A 138       8.170-370.879-162.682 
ATOM   2831  OP2  DA A 138       7.248-372.085-164.682 
ATOM   2832  O5'  DA A 138       6.204-372.431-162.418 
ATOM   2833  C5'  DA A 138       5.228-371.902-161.500 
ATOM   2834  C4'  DA A 138       3.987-372.772-161.503 
ATOM   2835  O4'  DA A 138       3.028-372.368-162.523 
ATOM   2836  C3'  DA A 138       4.217-374.258-161.782 
ATOM   2837  O3'  DA A 138       3.316-375.020-160.987 
ATOM   2838  C2'  DA A 138       3.840-374.439-163.253 
ATOM   2839  C1'  DA A 138       2.617-373.526-163.235 
ATOM   2840  N9   DA A 138       2.169-373.100-164.590 
ATOM   2841  C8   DA A 138       2.930-372.842-165.694 
ATOM   2842  N7   DA A 138       2.242-372.489-166.736 
ATOM   2843  C5   DA A 138       0.927-372.514-166.291 
ATOM   2844  C6   DA A 138      -0.293-372.235-166.928 
ATOM   2845  N6   DA A 138      -0.389-371.858-168.211 
ATOM   2846  N1   DA A 138      -1.416-372.359-166.196 
ATOM   2847  C2   DA A 138      -1.314-372.733-164.922 
ATOM   2848  N3   DA A 138      -0.238-373.019-164.224 
ATOM   2849  C4   DA A 138       0.872-372.888-164.979 
ATOM   2850  P    DC A 139       3.832-376.380-160.318 
ATOM   2851  OP1  DC A 139       4.529-376.075-159.048 
ATOM   2852  OP2  DC A 139       4.604-377.159-161.312 
ATOM   2853  O5'  DC A 139       2.450-377.123-160.009 
ATOM   2854  C5'  DC A 139       1.279-376.333-159.732 
ATOM   2855  C4'  DC A 139       0.084-376.899-160.473 
ATOM   2856  O4'  DC A 139      -0.048-376.351-161.815 
ATOM   2857  C3'  DC A 139       0.092-378.412-160.691 
ATOM   2858  O3'  DC A 139      -1.238-378.902-160.571 
ATOM   2859  C2'  DC A 139       0.547-378.591-162.139 
ATOM   2860  C1'  DC A 139      -0.248-377.426-162.720 
ATOM   2861  N1   DC A 139       0.220-376.992-164.065 
ATOM   2862  C2   DC A 139      -0.736-376.534-164.969 
ATOM   2863  O2   DC A 139      -1.922-376.506-164.621 
ATOM   2864  N3   DC A 139      -0.328-376.134-166.202 
ATOM   2865  C4   DC A 139       0.965-376.180-166.541 
ATOM   2866  N4   DC A 139       1.312-375.779-167.755 
ATOM   2867  C5   DC A 139       1.964-376.648-165.626 
ATOM   2868  C6   DC A 139       1.538-377.044-164.400 
ATOM   2869  P    DC A 140      -1.486-380.300-159.833 
ATOM   2870  OP1  DC A 140      -1.546-380.085-158.370 
ATOM   2871  OP2  DC A 140      -0.494-381.292-160.303 
ATOM   2872  O5'  DC A 140      -2.938-380.692-160.380 
ATOM   2873  C5'  DC A 140      -3.862-379.642-160.724 
ATOM   2874  C4'  DC A 140      -4.551-379.967-162.034 
ATOM   2875  O4'  DC A 140      -3.805-379.485-163.189 
ATOM   2876  C3'  DC A 140      -4.761-381.453-162.326 
ATOM   2877  O3'  DC A 140      -6.010-381.622-162.983 
ATOM   2878  C2'  DC A 140      -3.644-381.818-163.304 
ATOM   2879  C1'  DC A 140      -3.713-380.540-164.135 
ATOM   2880  N1   DC A 140      -2.505-380.304-164.974 
ATOM   2881  C2   DC A 140      -2.685-379.697-166.215 
ATOM   2882  O2   DC A 140      -3.828-379.381-166.564 
ATOM   2883  N3   DC A 140      -1.596-379.475-166.995 
ATOM   2884  C4   DC A 140      -0.374-379.832-166.580 
ATOM   2885  N4   DC A 140       0.656-379.594-167.377 
ATOM   2886  C5   DC A 140      -0.167-380.458-165.308 
ATOM   2887  C6   DC A 140      -1.268-380.672-164.542 
ATOM   2888  P    DC A 141      -6.923-382.881-162.604 
ATOM   2889  OP1  DC A 141      -7.721-382.570-161.397 
ATOM   2890  OP2  DC A 141      -6.084-384.098-162.533 
ATOM   2891  O5'  DC A 141      -7.887-382.967-163.879 
ATOM   2892  C5'  DC A 141      -8.214-381.758-164.589 
ATOM   2893  C4'  DC A 141      -8.130-381.997-166.084 
ATOM   2894  O4'  DC A 141      -6.791-381.767-166.609 
ATOM   2895  C3'  DC A 141      -8.470-383.412-166.552 
ATOM   2896  O3'  DC A 141      -9.161-383.333-167.793 
ATOM   2897  C2'  DC A 141      -7.115-384.077-166.793 
ATOM   2898  C1'  DC A 141      -6.436-382.869-167.430 
ATOM   2899  N1   DC A 141      -4.950-382.963-167.459 
ATOM   2900  C2   DC A 141      -4.285-382.407-168.549 
ATOM   2901  O2   DC A 141      -4.949-381.863-169.438 
ATOM   2902  N3   DC A 141      -2.930-382.484-168.595 
ATOM   2903  C4   DC A 141      -2.247-383.083-167.611 
ATOM   2904  N4   DC A 141      -0.927-383.131-167.702 
ATOM   2905  C5   DC A 141      -2.911-383.661-166.482 
ATOM   2906  C6   DC A 141      -4.265-383.575-166.454 
ATOM   2907  P    DC A 142     -10.385-384.328-168.065 
ATOM   2908  OP1  DC A 142     -11.618-383.773-167.465 
ATOM   2909  OP2  DC A 142     -10.015-385.696-167.641 
ATOM   2910  O5'  DC A 142     -10.490-384.271-169.660 
ATOM   2911  C5'  DC A 142     -10.100-383.064-170.343 
ATOM   2912  C4'  DC A 142      -9.271-383.405-171.566 
ATOM   2913  O4'  DC A 142      -7.851-383.515-171.261 
ATOM   2914  C3'  DC A 142      -9.605-384.731-172.247 
ATOM   2915  O3'  DC A 142      -9.471-384.573-173.655 
ATOM   2916  C2'  DC A 142      -8.526-385.699-171.762 
ATOM   2917  C1'  DC A 142      -7.362-384.716-171.837 
ATOM   2918  N1   DC A 142      -6.164-385.146-171.062 
ATOM   2919  C2   DC A 142      -4.910-384.821-171.573 
ATOM   2920  O2   DC A 142      -4.843-384.194-172.637 
ATOM   2921  N3   DC A 142      -3.805-385.204-170.882 
ATOM   2922  C4   DC A 142      -3.921-385.881-169.732 
ATOM   2923  N4   DC A 142      -2.814-386.233-169.096 
ATOM   2924  C5   DC A 142      -5.201-386.226-169.190 
ATOM   2925  C6   DC A 142      -6.293-385.834-169.896 
ATOM   2926  P    DA A 143     -10.534-385.281-174.620 
ATOM   2927  OP1  DA A 143     -11.736-384.426-174.745 
ATOM   2928  OP2  DA A 143     -10.769-386.669-174.166 
ATOM   2929  O5'  DA A 143      -9.738-385.297-176.008 
ATOM   2930  C5'  DA A 143      -8.783-384.252-176.277 
ATOM   2931  C4'  DA A 143      -7.523-384.845-176.876 
ATOM   2932  O4'  DA A 143      -6.564-385.254-175.860 
ATOM   2933  C3'  DA A 143      -7.716-386.100-177.726 
ATOM   2934  O3'  DA A 143      -6.807-386.061-178.819 
ATOM   2935  C2'  DA A 143      -7.321-387.255-176.807 
ATOM   2936  C1'  DA A 143      -6.121-386.567-176.165 
ATOM   2937  N9   DA A 143      -5.669-387.209-174.899 
ATOM   2938  C8   DA A 143      -6.425-387.821-173.940 
ATOM   2939  N7   DA A 143      -5.736-388.288-172.947 
ATOM   2940  C5   DA A 143      -4.425-387.964-173.267 
ATOM   2941  C6   DA A 143      -3.206-388.187-172.607 
ATOM   2942  N6   DA A 143      -3.106-388.821-171.430 
ATOM   2943  N1   DA A 143      -2.087-387.734-173.203 
ATOM   2944  C2   DA A 143      -2.191-387.104-174.373 
ATOM   2945  N3   DA A 143      -3.269-386.839-175.079 
ATOM   2946  C4   DA A 143      -4.374-387.303-174.461 
ATOM   2947  P    DG A 144      -7.297-386.566-180.257 
ATOM   2948  OP1  DG A 144      -8.012-385.472-180.950 
ATOM   2949  OP2  DG A 144      -8.043-387.836-180.108 
ATOM   2950  O5'  DG A 144      -5.901-386.845-180.987 
ATOM   2951  C5'  DG A 144      -4.751-386.062-180.617 
ATOM   2952  C4'  DG A 144      -3.538-386.959-180.478 
ATOM   2953  O4'  DG A 144      -3.406-387.512-179.137 
ATOM   2954  C3'  DG A 144      -3.509-388.186-181.389 
ATOM   2955  O3'  DG A 144      -2.169-388.419-181.806 
ATOM   2956  C2'  DG A 144      -3.946-389.344-180.490 
ATOM   2957  C1'  DG A 144      -3.171-388.908-179.251 
ATOM   2958  N9   DG A 144      -3.637-389.558-177.994 
ATOM   2959  C8   DG A 144      -4.912-389.934-177.628 
ATOM   2960  N7   DG A 144      -4.985-390.488-176.443 
ATOM   2961  C5   DG A 144      -3.666-390.480-175.991 
ATOM   2962  C6   DG A 144      -3.115-390.948-174.770 
ATOM   2963  O6   DG A 144      -3.687-391.476-173.820 
ATOM   2964  N1   DG A 144      -1.730-390.744-174.722 
ATOM   2965  C2   DG A 144      -0.975-390.163-175.723 
ATOM   2966  N2   DG A 144       0.335-390.058-175.483 
ATOM   2967  N3   DG A 144      -1.493-389.723-176.867 
ATOM   2968  C4   DG A 144      -2.836-389.914-176.930 
ATOM   2969  P    DA A 145      -1.896-388.887-183.312 
ATOM   2970  OP1  DA A 145      -1.855-387.702-184.200 
ATOM   2971  OP2  DA A 145      -2.861-389.944-183.686 
ATOM   2972  O5'  DA A 145      -0.431-389.517-183.187 
ATOM   2973  C5'  DA A 145       0.471-388.993-182.195 
ATOM   2974  C4'  DA A 145       1.180-390.131-181.487 
ATOM   2975  O4'  DA A 145       0.433-390.619-180.335 
ATOM   2976  C3'  DA A 145       1.426-391.386-182.324 
ATOM   2977  O3'  DA A 145       2.685-391.940-181.964 
ATOM   2978  C2'  DA A 145       0.327-392.358-181.897 
ATOM   2979  C1'  DA A 145       0.375-392.035-180.406 
ATOM   2980  N9   DA A 145      -0.829-392.486-179.656 
ATOM   2981  C8   DA A 145      -2.126-392.534-180.083 
ATOM   2982  N7   DA A 145      -2.956-392.980-179.191 
ATOM   2983  C5   DA A 145      -2.153-393.247-178.091 
ATOM   2984  C6   DA A 145      -2.437-393.746-176.809 
ATOM   2985  N6   DA A 145      -3.670-394.081-176.402 
ATOM   2986  N1   DA A 145      -1.405-393.891-175.958 
ATOM   2987  C2   DA A 145      -0.183-393.557-176.368 
ATOM   2988  N3   DA A 145       0.202-393.083-177.533 
ATOM   2989  C4   DA A 145      -0.850-392.949-178.366 
ATOM   2990  P    DG A 146       3.623-392.547-183.112 
ATOM   2991  OP1  DG A 146       4.401-391.457-183.743 
ATOM   2992  OP2  DG A 146       2.812-393.379-184.027 
ATOM   2993  O5'  DG A 146       4.600-393.483-182.258 
ATOM   2994  C5'  DG A 146       4.906-393.118-180.900 
ATOM   2995  C4'  DG A 146       4.842-394.342-180.007 
ATOM   2996  O4'  DG A 146       3.503-394.578-179.485 
ATOM   2997  C3'  DG A 146       5.219-395.668-180.668 
ATOM   2998  O3'  DG A 146       5.919-396.470-179.725 
ATOM   2999  C2'  DG A 146       3.881-396.340-180.979 
ATOM   3000  C1'  DG A 146       3.180-395.947-179.682 
ATOM   3001  N9   DG A 146       1.697-396.068-179.741 
ATOM   3002  C8   DG A 146       0.848-395.850-180.804 
ATOM   3003  N7   DG A 146      -0.419-396.047-180.525 
ATOM   3004  C5   DG A 146      -0.406-396.423-179.182 
ATOM   3005  C6   DG A 146      -1.479-396.765-178.319 
ATOM   3006  O6   DG A 146      -2.681-396.808-178.566 
ATOM   3007  N1   DG A 146      -1.021-397.084-177.033 
ATOM   3008  C2   DG A 146       0.301-397.071-176.634 
ATOM   3009  N2   DG A 146       0.532-397.406-175.362 
ATOM   3010  N3   DG A 146       1.308-396.749-177.444 
ATOM   3011  C4   DG A 146       0.879-396.439-178.695 
ATOM   3012  P    DA A 147       7.167-397.340-180.221 
ATOM   3013  OP1  DA A 147       8.382-396.495-180.246 
ATOM   3014  OP2  DA A 147       6.824-398.021-181.490 
ATOM   3015  O5'  DA A 147       7.286-398.421-179.047 
ATOM   3016  C5'  DA A 147       6.875-398.054-177.717 
ATOM   3017  C4'  DA A 147       6.066-399.175-177.097 
ATOM   3018  O4'  DA A 147       4.646-399.071-177.403 
ATOM   3019  C3'  DA A 147       6.437-400.589-177.544 
ATOM   3020  O3'  DA A 147       6.312-401.470-176.435 
ATOM   3021  C2'  DA A 147       5.374-400.959-178.579 
ATOM   3022  C1'  DA A 147       4.189-400.340-177.845 
ATOM   3023  N9   DA A 147       2.994-400.127-178.708 
ATOM   3024  C8   DA A 147       2.954-399.789-180.031 
ATOM   3025  N7   DA A 147       1.752-399.676-180.507 
ATOM   3026  C5   DA A 147       0.934-399.959-179.421 
ATOM   3027  C6   DA A 147      -0.462-400.006-179.274 
ATOM   3028  N6   DA A 147      -1.320-399.756-180.272 
ATOM   3029  N1   DA A 147      -0.945-400.321-178.057 
ATOM   3030  C2   DA A 147      -0.087-400.568-177.068 
ATOM   3031  N3   DA A 147       1.228-400.554-177.088 
ATOM   3032  C4   DA A 147       1.687-400.237-178.316 
ATOM   3033  P    DG A 148       7.399-402.629-176.238 
ATOM   3034  OP1  DG A 148       8.583-402.084-175.535 
ATOM   3035  OP2  DG A 148       7.661-403.289-177.535 
ATOM   3036  O5'  DG A 148       6.617-403.635-175.270 
ATOM   3037  C5'  DG A 148       5.641-403.106-174.353 
ATOM   3038  C4'  DG A 148       4.400-403.977-174.356 
ATOM   3039  O4'  DG A 148       3.441-403.573-175.376 
ATOM   3040  C3'  DG A 148       4.630-405.462-174.635 
ATOM   3041  O3'  DG A 148       3.729-406.224-173.840 
ATOM   3042  C2'  DG A 148       4.253-405.643-176.105 
ATOM   3043  C1'  DG A 148       3.031-404.730-176.088 
ATOM   3044  N9   DG A 148       2.582-404.304-177.443 
ATOM   3045  C8   DG A 148       3.334-404.040-178.567 
ATOM   3046  N7   DG A 148       2.626-403.684-179.612 
ATOM   3047  C5   DG A 148       1.312-403.715-179.147 
ATOM   3048  C6   DG A 148       0.098-403.426-179.821 
ATOM   3049  O6   DG A 148      -0.072-403.078-180.986 
ATOM   3050  N1   DG A 148      -1.009-403.584-178.975 
ATOM   3051  C2   DG A 148      -0.948-403.970-177.650 
ATOM   3052  N2   DG A 148      -2.118-404.062-177.012 
ATOM   3053  N3   DG A 148       0.192-404.240-177.018 
ATOM   3054  C4   DG A 148       1.274-404.092-177.825 
ATOM   3055  P    DA A 149       4.245-407.584-173.171 
ATOM   3056  OP1  DA A 149       4.942-407.279-171.901 
ATOM   3057  OP2  DA A 149       5.017-408.363-174.164 
ATOM   3058  O5'  DA A 149       2.863-408.328-172.862 
ATOM   3059  C5'  DA A 149       1.692-407.537-172.585 
ATOM   3060  C4'  DA A 149       0.497-408.103-173.325 
ATOM   3061  O4'  DA A 149       0.366-407.555-174.668 
ATOM   3062  C3'  DA A 149       0.506-409.616-173.544 
ATOM   3063  O3'  DA A 149      -0.825-410.106-173.424 
ATOM   3064  C2'  DA A 149       0.960-409.795-174.992 
ATOM   3065  C1'  DA A 149       0.165-408.630-175.573 
ATOM   3066  N9   DA A 149       0.633-408.196-176.918 
ATOM   3067  C8   DA A 149       1.907-408.184-177.410 
ATOM   3068  N7   DA A 149       1.996-407.748-178.628 
ATOM   3069  C5   DA A 149       0.685-407.448-178.972 
ATOM   3070  C6   DA A 149       0.106-406.940-180.147 
ATOM   3071  N6   DA A 149       0.810-406.629-181.244 
ATOM   3072  N1   DA A 149      -1.229-406.762-180.152 
ATOM   3073  C2   DA A 149      -1.923-407.073-179.059 
ATOM   3074  N3   DA A 149      -1.495-407.551-177.911 
ATOM   3075  C4   DA A 149      -0.157-407.720-177.931 
ATOM   3076  P    DG A 150      -1.073-411.505-172.686 
ATOM   3077  OP1  DG A 150      -1.133-411.289-171.223 
ATOM   3078  OP2  DG A 150      -0.081-412.496-173.156 
ATOM   3079  O5'  DG A 150      -2.525-411.896-173.233 
ATOM   3080  C5'  DG A 150      -3.449-410.847-173.577 
ATOM   3081  C4'  DG A 150      -4.138-411.172-174.887 
ATOM   3082  O4'  DG A 150      -3.392-410.690-176.042 
ATOM   3083  C3'  DG A 150      -4.347-412.657-175.178 
ATOM   3084  O3'  DG A 150      -5.597-412.826-175.836 
ATOM   3085  C2'  DG A 150      -3.230-413.022-176.156 
ATOM   3086  C1'  DG A 150      -3.299-411.744-176.987 
ATOM   3087  N9   DG A 150      -2.092-411.508-177.827 
ATOM   3088  C8   DG A 150      -0.774-411.809-177.561 
ATOM   3089  N7   DG A 150       0.055-411.469-178.518 
ATOM   3090  C5   DG A 150      -0.772-410.904-179.486 
ATOM   3091  C6   DG A 150      -0.450-410.351-180.753 
ATOM   3092  O6   DG A 150       0.650-410.244-181.289 
ATOM   3093  N1   DG A 150      -1.595-409.887-181.415 
ATOM   3094  C2   DG A 150      -2.882-409.950-180.919 
ATOM   3095  N2   DG A 150      -3.839-409.452-181.706 
ATOM   3096  N3   DG A 150      -3.184-410.469-179.730 
ATOM   3097  C4   DG A 150      -2.084-410.923-179.075 
ATOM   3098  P    DT A 151      -6.510-414.086-175.457 
ATOM   3099  OP1  DT A 151      -7.307-413.775-174.250 
ATOM   3100  OP2  DT A 151      -5.671-415.302-175.386 
ATOM   3101  O5'  DT A 151      -7.474-414.171-176.732 
ATOM   3102  C5'  DT A 151      -7.801-412.962-177.442 
ATOM   3103  C4'  DT A 151      -7.717-413.201-178.937 
ATOM   3104  O4'  DT A 151      -6.378-412.971-179.461 
ATOM   3105  C3'  DT A 151      -8.057-414.616-179.405 
ATOM   3106  O3'  DT A 151      -8.748-414.537-180.646 
ATOM   3107  C2'  DT A 151      -6.702-415.281-179.645 
ATOM   3108  C1'  DT A 151      -6.023-414.073-180.282 
ATOM   3109  N1   DT A 151      -4.537-414.168-180.312 
ATOM   3110  C2   DT A 151      -3.896-413.614-181.394 
ATOM   3111  O2   DT A 151      -4.488-413.063-182.305 
ATOM   3112  N3   DT A 151      -2.518-413.722-181.387 
ATOM   3113  C4   DT A 151      -1.749-414.322-180.411 
ATOM   3114  O4   DT A 151      -0.521-414.357-180.515 
ATOM   3115  C5   DT A 151      -2.511-414.874-179.316 
ATOM   3116  C7   DT A 151      -1.751-415.547-178.211 
ATOM   3117  C6   DT A 151      -3.851-414.784-179.297 
ATOM   3118  P    DT A 152      -9.972-415.532-180.918 
ATOM   3119  OP1  DT A 152     -11.205-414.977-180.317 
ATOM   3120  OP2  DT A 152      -9.602-416.900-180.494 
ATOM   3121  O5'  DT A 152     -10.077-415.475-182.513 
ATOM   3122  C5'  DT A 152      -9.687-414.268-183.196 
ATOM   3123  C4'  DT A 152      -8.858-414.609-184.419 
ATOM   3124  O4'  DT A 152      -7.438-414.719-184.114 
ATOM   3125  C3'  DT A 152      -9.192-415.935-185.100 
ATOM   3126  O3'  DT A 152      -9.058-415.777-186.508 
ATOM   3127  C2'  DT A 152      -8.113-416.903-184.615 
ATOM   3128  C1'  DT A 152      -6.948-415.920-184.690 
ATOM   3129  N1   DT A 152      -5.751-416.350-183.915 
ATOM   3130  C2   DT A 152      -4.521-416.021-184.432 
ATOM   3131  O2   DT A 152      -4.383-415.406-185.475 
ATOM   3132  N3   DT A 152      -3.434-416.437-183.686 
ATOM   3133  C4   DT A 152      -3.477-417.136-182.498 
ATOM   3134  O4   DT A 152      -2.434-417.454-181.921 
ATOM   3135  C5   DT A 152      -4.811-417.435-182.037 
ATOM   3136  C7   DT A 152      -4.946-418.194-180.749 
ATOM   3137  C6   DT A 152      -5.885-417.043-182.741 
ATOM   3138  P    DC A 153     -10.120-416.485-187.473 
ATOM   3139  OP1  DC A 153     -11.323-415.630-187.598 
ATOM   3140  OP2  DC A 153     -10.356-417.873-187.019 
ATOM   3141  O5'  DC A 153      -9.325-416.501-188.860 
ATOM   3142  C5'  DC A 153      -8.370-415.457-189.130 
ATOM   3143  C4'  DC A 153      -7.109-416.049-189.729 
ATOM   3144  O4'  DC A 153      -6.151-416.458-188.712 
ATOM   3145  C3'  DC A 153      -7.303-417.304-190.579 
ATOM   3146  O3'  DC A 153      -6.394-417.265-191.672 
ATOM   3147  C2'  DC A 153      -6.908-418.459-189.660 
ATOM   3148  C1'  DC A 153      -5.708-417.771-189.018 
ATOM   3149  N1   DC A 153      -5.256-418.414-187.751 
ATOM   3150  C2   DC A 153      -3.892-418.411-187.474 
ATOM   3151  O2   DC A 153      -3.119-417.882-188.281 
ATOM   3152  N3   DC A 153      -3.459-418.993-186.325 
ATOM   3153  C4   DC A 153      -4.328-419.556-185.476 
ATOM   3154  N4   DC A 153      -3.857-420.109-184.369 
ATOM   3155  C5   DC A 153      -5.736-419.569-185.744 
ATOM   3156  C6   DC A 153      -6.147-418.984-186.897 
ATOM   3157  P    DC A 154      -6.884-417.771-193.109 
ATOM   3158  OP1  DC A 154      -7.599-416.676-193.803 
ATOM   3159  OP2  DC A 154      -7.630-419.040-192.960 
ATOM   3160  O5'  DC A 154      -5.488-418.049-193.840 
ATOM   3161  C5'  DC A 154      -4.338-417.266-193.470 
ATOM   3162  C4'  DC A 154      -3.124-418.163-193.331 
ATOM   3163  O4'  DC A 154      -2.992-418.717-191.990 
ATOM   3164  C3'  DC A 154      -3.096-419.390-194.241 
ATOM   3165  O3'  DC A 154      -1.756-419.623-194.659 
ATOM   3166  C2'  DC A 154      -3.533-420.548-193.343 
ATOM   3167  C1'  DC A 154      -2.758-420.112-192.103 
ATOM   3168  N1   DC A 154      -3.224-420.762-190.846 
ATOM   3169  C2   DC A 154      -2.271-421.052-189.874 
ATOM   3170  O2   DC A 154      -1.090-420.760-190.091 
ATOM   3171  N3   DC A 154      -2.676-421.645-188.722 
ATOM   3172  C4   DC A 154      -3.966-421.946-188.525 
ATOM   3173  N4   DC A 154      -4.310-422.524-187.384 
ATOM   3174  C5   DC A 154      -4.962-421.657-189.513 
ATOM   3175  C6   DC A 154      -4.537-421.064-190.658 
ATOM   3176  P    DA A 155      -1.483-420.091-196.165 
ATOM   3177  OP1  DA A 155      -1.442-418.906-197.052 
ATOM   3178  OP2  DA A 155      -2.448-421.148-196.539 
ATOM   3179  O5'  DA A 155      -0.018-420.721-196.040 
ATOM   3180  C5'  DA A 155       0.884-420.198-195.047 
ATOM   3181  C4'  DA A 155       1.593-421.335-194.340 
ATOM   3182  O4'  DA A 155       0.847-421.823-193.188 
ATOM   3183  C3'  DA A 155       1.839-422.590-195.177 
ATOM   3184  O3'  DA A 155       3.099-423.145-194.817 
ATOM   3185  C2'  DA A 155       0.740-423.563-194.749 
ATOM   3186  C1'  DA A 155       0.788-423.239-193.259 
ATOM   3187  N9   DA A 155      -0.416-423.690-192.509 
ATOM   3188  C8   DA A 155      -1.713-423.739-192.936 
ATOM   3189  N7   DA A 155      -2.542-424.184-192.044 
ATOM   3190  C5   DA A 155      -1.739-424.451-190.944 
ATOM   3191  C6   DA A 155      -2.024-424.951-189.662 
ATOM   3192  N6   DA A 155      -3.257-425.285-189.255 
ATOM   3193  N1   DA A 155      -0.992-425.095-188.811 
ATOM   3194  C2   DA A 155       0.230-424.761-189.220 
ATOM   3195  N3   DA A 155       0.616-424.288-190.386 
ATOM   3196  C4   DA A 155      -0.436-424.153-191.219 
ATOM   3197  P    DA A 156       4.036-423.751-195.965 
ATOM   3198  OP1  DA A 156       4.814-422.662-196.596 
ATOM   3199  OP2  DA A 156       3.225-424.583-196.880 
ATOM   3200  O5'  DA A 156       5.014-424.687-195.111 
ATOM   3201  C5'  DA A 156       5.319-424.322-193.753 
ATOM   3202  C4'  DA A 156       5.255-425.547-192.860 
ATOM   3203  O4'  DA A 156       3.916-425.783-192.338 
ATOM   3204  C3'  DA A 156       5.632-426.872-193.521 
ATOM   3205  O3'  DA A 156       6.333-427.674-192.578 
ATOM   3206  C2'  DA A 156       4.295-427.544-193.832 
ATOM   3207  C1'  DA A 156       3.593-427.151-192.535 
ATOM   3208  N9   DA A 156       2.110-427.272-192.594 
ATOM   3209  C8   DA A 156       1.284-427.052-193.658 
ATOM   3210  N7   DA A 156       0.028-427.243-193.396 
ATOM   3211  C5   DA A 156       0.020-427.619-192.059 
ATOM   3212  C6   DA A 156      -1.019-427.963-191.178 
ATOM   3213  N6   DA A 156      -2.312-427.985-191.531 
ATOM   3214  N1   DA A 156      -0.679-428.286-189.916 
ATOM   3215  C2   DA A 156       0.608-428.262-189.571 
ATOM   3216  N3   DA A 156       1.658-427.959-190.302 
ATOM   3217  C4   DA A 156       1.291-427.640-191.560 
ATOM   3218  P    DC A 157       7.580-428.545-193.074 
ATOM   3219  OP1  DC A 157       8.795-427.699-193.099 
ATOM   3220  OP2  DC A 157       7.237-429.225-194.342 
ATOM   3221  O5'  DC A 157       7.699-429.625-191.900 
ATOM   3222  C5'  DC A 157       7.288-429.258-190.570 
ATOM   3223  C4'  DC A 157       6.479-430.379-189.949 
ATOM   3224  O4'  DC A 157       5.059-430.275-190.256 
ATOM   3225  C3'  DC A 157       6.850-431.793-190.397 
ATOM   3226  O3'  DC A 157       6.725-432.675-189.288 
ATOM   3227  C2'  DC A 157       5.788-432.163-191.432 
ATOM   3228  C1'  DC A 157       4.602-431.544-190.698 
ATOM   3229  N1   DC A 157       3.408-431.331-191.561 
ATOM   3230  C2   DC A 157       2.151-431.488-190.982 
ATOM   3231  O2   DC A 157       2.080-431.794-189.786 
ATOM   3232  N3   DC A 157       1.050-431.298-191.753 
ATOM   3233  C4   DC A 157       1.170-430.967-193.045 
ATOM   3234  N4   DC A 157       0.065-430.793-193.755 
ATOM   3235  C5   DC A 157       2.452-430.802-193.660 
ATOM   3236  C6   DC A 157       3.541-430.996-192.873 
ATOM   3237  P    DA A 158       7.813-433.833-189.090 
ATOM   3238  OP1  DA A 158       8.996-433.288-188.388 
ATOM   3239  OP2  DA A 158       8.075-434.493-190.388 
ATOM   3240  O5'  DA A 158       7.030-434.840-188.123 
ATOM   3241  C5'  DA A 158       6.054-434.310-187.205 
ATOM   3242  C4'  DA A 158       4.813-435.181-187.209 
ATOM   3243  O4'  DA A 158       3.854-434.777-188.228 
ATOM   3244  C3'  DA A 158       5.043-436.666-187.487 
ATOM   3245  O3'  DA A 158       4.143-437.428-186.693 
ATOM   3246  C2'  DA A 158       4.666-436.847-188.958 
ATOM   3247  C1'  DA A 158       3.444-435.934-188.941 
ATOM   3248  N9   DA A 158       2.995-435.508-190.295 
ATOM   3249  C8   DA A 158       3.756-435.250-191.399 
ATOM   3250  N7   DA A 158       3.068-434.897-192.441 
ATOM   3251  C5   DA A 158       1.754-434.922-191.997 
ATOM   3252  C6   DA A 158       0.533-434.644-192.634 
ATOM   3253  N6   DA A 158       0.437-434.267-193.917 
ATOM   3254  N1   DA A 158      -0.590-434.767-191.902 
ATOM   3255  C2   DA A 158      -0.488-435.142-190.628 
ATOM   3256  N3   DA A 158       0.588-435.427-189.930 
ATOM   3257  C4   DA A 158       1.698-435.296-190.685 
ATOM   3258  P    DC A 159       4.659-438.788-186.024 
ATOM   3259  OP1  DC A 159       5.355-438.483-184.754 
ATOM   3260  OP2  DC A 159       5.430-439.567-187.017 
ATOM   3261  O5'  DC A 159       3.276-439.532-185.715 
ATOM   3262  C5'  DC A 159       2.105-438.741-185.437 
ATOM   3263  C4'  DC A 159       0.910-439.307-186.178 
ATOM   3264  O4'  DC A 159       0.779-438.759-187.521 
ATOM   3265  C3'  DC A 159       0.919-440.820-186.397 
ATOM   3266  O3'  DC A 159      -0.411-441.310-186.277 
ATOM   3267  C2'  DC A 159       1.373-441.000-187.845 
ATOM   3268  C1'  DC A 159       0.578-439.834-188.426 
ATOM   3269  N1   DC A 159       1.046-439.400-189.771 
ATOM   3270  C2   DC A 159       0.091-438.942-190.675 
ATOM   3271  O2   DC A 159      -1.095-438.915-190.326 
ATOM   3272  N3   DC A 159       0.498-438.543-191.908 
ATOM   3273  C4   DC A 159       1.792-438.588-192.246 
ATOM   3274  N4   DC A 159       2.139-438.188-193.460 
ATOM   3275  C5   DC A 159       2.790-439.057-191.332 
ATOM   3276  C6   DC A 159       2.364-439.452-190.105 
ATOM   3277  P    DA A 160      -0.660-442.709-185.539 
ATOM   3278  OP1  DA A 160      -0.720-442.493-184.076 
ATOM   3279  OP2  DA A 160       0.332-443.700-186.009 
ATOM   3280  O5'  DA A 160      -2.112-443.101-186.086 
ATOM   3281  C5'  DA A 160      -3.036-442.051-186.430 
ATOM   3282  C4'  DA A 160      -3.725-442.376-187.740 
ATOM   3283  O4'  DA A 160      -2.978-441.894-188.894 
ATOM   3284  C3'  DA A 160      -3.934-443.861-188.031 
ATOM   3285  O3'  DA A 160      -5.184-444.030-188.689 
ATOM   3286  C2'  DA A 160      -2.817-444.226-189.009 
ATOM   3287  C1'  DA A 160      -2.886-442.948-189.840 
ATOM   3288  N9   DA A 160      -1.678-442.713-190.680 
ATOM   3289  C8   DA A 160      -0.378-443.018-190.398 
ATOM   3290  N7   DA A 160       0.453-442.687-191.337 
ATOM   3291  C5   DA A 160      -0.353-442.120-192.314 
ATOM   3292  C6   DA A 160      -0.070-441.566-193.573 
ATOM   3293  N6   DA A 160       1.166-441.488-194.086 
ATOM   3294  N1   DA A 160      -1.107-441.092-194.289 
ATOM   3295  C2   DA A 160      -2.333-441.171-193.774 
ATOM   3296  N3   DA A 160      -2.717-441.664-192.618 
ATOM   3297  C4   DA A 160      -1.661-442.132-191.920 
ATOM   3298  P    DC A 161      -6.096-445.290-188.310 
ATOM   3299  OP1  DC A 161      -6.894-444.979-187.102 
ATOM   3300  OP2  DC A 161      -5.258-446.506-188.239 
ATOM   3301  O5'  DC A 161      -7.061-445.375-189.584 
ATOM   3302  C5'  DC A 161      -7.388-444.167-190.295 
ATOM   3303  C4'  DC A 161      -7.303-444.405-191.790 
ATOM   3304  O4'  DC A 161      -5.965-444.175-192.314 
ATOM   3305  C3'  DC A 161      -7.644-445.820-192.257 
ATOM   3306  O3'  DC A 161      -8.335-445.741-193.498 
ATOM   3307  C2'  DC A 161      -6.289-446.485-192.498 
ATOM   3308  C1'  DC A 161      -5.610-445.277-193.135 
ATOM   3309  N1   DC A 161      -4.124-445.372-193.165 
ATOM   3310  C2   DC A 161      -3.459-444.816-194.255 
ATOM   3311  O2   DC A 161      -4.123-444.271-195.144 
ATOM   3312  N3   DC A 161      -2.104-444.892-194.301 
ATOM   3313  C4   DC A 161      -1.420-445.491-193.316 
ATOM   3314  N4   DC A 161      -0.100-445.540-193.408 
ATOM   3315  C5   DC A 161      -2.085-446.070-192.187 
ATOM   3316  C6   DC A 161      -3.439-445.983-192.160 
ATOM   3317  P    DA A 162      -9.559-446.736-193.771 
ATOM   3318  OP1  DA A 162     -10.792-446.181-193.170 
ATOM   3319  OP2  DA A 162      -9.188-448.105-193.347 
ATOM   3320  O5'  DA A 162      -9.664-446.679-195.366 
ATOM   3321  C5'  DA A 162      -9.274-445.472-196.048 
ATOM   3322  C4'  DA A 162      -8.445-445.813-197.271 
ATOM   3323  O4'  DA A 162      -7.025-445.923-196.967 
ATOM   3324  C3'  DA A 162      -8.779-447.140-197.953 
ATOM   3325  O3'  DA A 162      -8.645-446.981-199.360 
ATOM   3326  C2'  DA A 162      -7.700-448.107-197.468 
ATOM   3327  C1'  DA A 162      -6.535-447.124-197.542 
ATOM   3328  N9   DA A 162      -5.338-447.554-196.768 
ATOM   3329  C8   DA A 162      -5.292-448.245-195.591 
ATOM   3330  N7   DA A 162      -4.089-448.473-195.162 
ATOM   3331  C5   DA A 162      -3.275-447.890-196.125 
ATOM   3332  C6   DA A 162      -1.880-447.787-196.250 
ATOM   3333  N6   DA A 162      -1.018-448.294-195.357 
ATOM   3334  N1   DA A 162      -1.401-447.144-197.331 
ATOM   3335  C2   DA A 162      -2.263-446.642-198.214 
ATOM   3336  N3   DA A 162      -3.577-446.676-198.203 
ATOM   3337  C4   DA A 162      -4.031-447.326-197.112 
ATOM   3338  P    DT A 163      -9.707-447.689-200.326 
ATOM   3339  OP1  DT A 163     -10.910-446.834-200.451 
ATOM   3340  OP2  DT A 163      -9.943-449.077-199.872 
ATOM   3341  O5'  DT A 163      -8.912-447.705-201.713 
ATOM   3342  C5'  DT A 163      -7.957-446.661-201.983 
ATOM   3343  C4'  DT A 163      -6.696-447.253-202.582 
ATOM   3344  O4'  DT A 163      -5.738-447.662-201.565 
ATOM   3345  C3'  DT A 163      -6.890-448.508-203.432 
ATOM   3346  O3'  DT A 163      -5.981-448.469-204.525 
ATOM   3347  C2'  DT A 163      -6.495-449.664-202.513 
ATOM   3348  C1'  DT A 163      -5.295-448.976-201.870 
ATOM   3349  N1   DT A 163      -4.843-449.618-200.604 
ATOM   3350  C2   DT A 163      -3.494-449.607-200.345 
ATOM   3351  O2   DT A 163      -2.677-449.103-201.096 
ATOM   3352  N3   DT A 163      -3.112-450.212-199.163 
ATOM   3353  C4   DT A 163      -3.948-450.811-198.243 
ATOM   3354  O4   DT A 163      -3.489-451.321-197.219 
ATOM   3355  C5   DT A 163      -5.346-450.772-198.604 
ATOM   3356  C7   DT A 163      -6.324-451.402-197.656 
ATOM   3357  C6   DT A 163      -5.744-450.190-199.747 
ATOM   3358  P    DT A 164      -6.471-448.975-205.962 
ATOM   3359  OP1  DT A 164      -7.186-447.880-206.655 
ATOM   3360  OP2  DT A 164      -7.217-450.244-205.813 
ATOM   3361  O5'  DT A 164      -5.075-449.254-206.692 
ATOM   3362  C5'  DT A 164      -3.925-448.470-206.323 
ATOM   3363  C4'  DT A 164      -2.711-449.367-206.184 
ATOM   3364  O4'  DT A 164      -2.579-449.921-204.843 
ATOM   3365  C3'  DT A 164      -2.682-450.594-207.094 
ATOM   3366  O3'  DT A 164      -1.343-450.828-207.512 
ATOM   3367  C2'  DT A 164      -3.120-451.752-206.196 
ATOM   3368  C1'  DT A 164      -2.345-451.316-204.956 
ATOM   3369  N1   DT A 164      -2.811-451.966-203.699 
ATOM   3370  C2   DT A 164      -1.859-452.245-202.750 
ATOM   3371  O2   DT A 164      -0.678-451.985-202.898 
ATOM   3372  N3   DT A 164      -2.328-452.849-201.598 
ATOM   3373  C4   DT A 164      -3.638-453.187-201.327 
ATOM   3374  O4   DT A 164      -3.937-453.725-200.258 
ATOM   3375  C5   DT A 164      -4.563-452.855-202.383 
ATOM   3376  C7   DT A 164      -6.010-453.189-202.170 
ATOM   3377  C6   DT A 164      -4.135-452.268-203.513 
ATOM   3378  P    DA A 165      -1.070-451.295-209.018 
ATOM   3379  OP1  DA A 165      -1.028-450.110-209.905 
ATOM   3380  OP2  DA A 165      -2.035-452.352-209.392 
ATOM   3381  O5'  DA A 165       0.395-451.925-208.893 
ATOM   3382  C5'  DA A 165       1.298-451.402-207.900 
ATOM   3383  C4'  DA A 165       2.006-452.539-207.192 
ATOM   3384  O4'  DA A 165       1.260-453.027-206.040 
ATOM   3385  C3'  DA A 165       2.252-453.794-208.030 
ATOM   3386  O3'  DA A 165       3.512-454.349-207.670 
ATOM   3387  C2'  DA A 165       1.154-454.767-207.602 
ATOM   3388  C1'  DA A 165       1.201-454.443-206.112 
ATOM   3389  N9   DA A 165      -0.003-454.895-205.362 
ATOM   3390  C8   DA A 165      -1.300-454.943-205.789 
ATOM   3391  N7   DA A 165      -2.129-455.388-204.896 
ATOM   3392  C5   DA A 165      -1.326-455.655-203.797 
ATOM   3393  C6   DA A 165      -1.611-456.155-202.515 
ATOM   3394  N6   DA A 165      -2.844-456.489-202.107 
ATOM   3395  N1   DA A 165      -0.579-456.299-201.664 
ATOM   3396  C2   DA A 165       0.643-455.965-202.073 
ATOM   3397  N3   DA A 165       1.029-455.492-203.239 
ATOM   3398  C4   DA A 165      -0.023-455.357-204.072 
ATOM   3399  P    DT A 166       4.449-454.955-208.817 
ATOM   3400  OP1  DT A 166       5.228-453.866-209.449 
ATOM   3401  OP2  DT A 166       3.638-455.787-209.732 
ATOM   3402  O5'  DT A 166       5.427-455.892-207.964 
ATOM   3403  C5'  DT A 166       5.733-455.527-206.605 
ATOM   3404  C4'  DT A 166       5.668-456.751-205.713 
ATOM   3405  O4'  DT A 166       4.330-456.987-205.190 
ATOM   3406  C3'  DT A 166       6.045-458.076-206.374 
ATOM   3407  O3'  DT A 166       6.746-458.878-205.431 
ATOM   3408  C2'  DT A 166       4.708-458.748-206.685 
ATOM   3409  C1'  DT A 166       4.007-458.355-205.388 
ATOM   3410  N1   DT A 166       2.523-458.476-205.447 
ATOM   3411  C2   DT A 166       1.881-458.860-204.295 
ATOM   3412  O2   DT A 166       2.470-459.097-203.255 
ATOM   3413  N3   DT A 166       0.506-458.963-204.389 
ATOM   3414  C4   DT A 166      -0.259-458.719-205.511 
ATOM   3415  O4   DT A 166      -1.484-458.845-205.475 
ATOM   3416  C5   DT A 166       0.506-458.323-206.671 
ATOM   3417  C7   DT A 166      -0.250-458.039-207.936 
ATOM   3418  C6   DT A 166       1.843-458.215-206.607 
ATOM   3419  P    DA A 167       7.993-459.749-205.927 
ATOM   3420  OP1  DA A 167       9.209-458.904-205.952 
ATOM   3421  OP2  DA A 167       7.650-460.429-207.195 
ATOM   3422  O5'  DA A 167       8.113-460.829-204.753 
ATOM   3423  C5'  DA A 167       7.701-460.462-203.423 
ATOM   3424  C4'  DA A 167       6.893-461.584-202.802 
ATOM   3425  O4'  DA A 167       5.473-461.479-203.109 
ATOM   3426  C3'  DA A 167       7.263-462.997-203.250 
ATOM   3427  O3'  DA A 167       7.138-463.879-202.140 
ATOM   3428  C2'  DA A 167       6.201-463.367-204.285 
ATOM   3429  C1'  DA A 167       5.016-462.749-203.550 
ATOM   3430  N9   DA A 167       3.821-462.535-204.414 
ATOM   3431  C8   DA A 167       3.780-462.197-205.737 
ATOM   3432  N7   DA A 167       2.578-462.085-206.212 
ATOM   3433  C5   DA A 167       1.761-462.367-205.126 
ATOM   3434  C6   DA A 167       0.365-462.414-204.979 
ATOM   3435  N6   DA A 167      -0.494-462.165-205.977 
ATOM   3436  N1   DA A 167      -0.119-462.729-203.763 
ATOM   3437  C2   DA A 167       0.739-462.976-202.774 
ATOM   3438  N3   DA A 167       2.054-462.962-202.793 
ATOM   3439  C4   DA A 167       2.513-462.645-204.022 
ATOM   3440  P    DG A 168       8.226-465.037-201.943 
ATOM   3441  OP1  DG A 168       9.409-464.492-201.241 
ATOM   3442  OP2  DG A 168       8.488-465.698-203.240 
ATOM   3443  O5'  DG A 168       7.443-466.044-200.976 
ATOM   3444  C5'  DG A 168       6.468-465.514-200.058 
ATOM   3445  C4'  DG A 168       5.226-466.385-200.062 
ATOM   3446  O4'  DG A 168       4.267-465.981-201.081 
ATOM   3447  C3'  DG A 168       5.456-467.870-200.340 
ATOM   3448  O3'  DG A 168       4.556-468.632-199.546 
ATOM   3449  C2'  DG A 168       5.079-468.051-201.811 
ATOM   3450  C1'  DG A 168       3.857-467.138-201.793 
ATOM   3451  N9   DG A 168       3.409-466.712-203.148 
ATOM   3452  C8   DG A 168       4.161-466.448-204.273 
ATOM   3453  N7   DG A 168       3.453-466.092-205.317 
ATOM   3454  C5   DG A 168       2.138-466.124-204.852 
ATOM   3455  C6   DG A 168       0.924-465.835-205.527 
ATOM   3456  O6   DG A 168       0.755-465.486-206.692 
ATOM   3457  N1   DG A 168      -0.182-465.993-204.680 
ATOM   3458  C2   DG A 168      -0.122-466.378-203.356 
ATOM   3459  N2   DG A 168      -1.292-466.471-202.718 
ATOM   3460  N3   DG A 168       1.019-466.648-202.724 
ATOM   3461  C4   DG A 168       2.100-466.501-203.531 
ATOM   3462  P    DA A 169       5.072-469.992-198.876 
ATOM   3463  OP1  DA A 169       5.768-469.687-197.607 
ATOM   3464  OP2  DA A 169       5.844-470.771-199.870 
ATOM   3465  O5'  DA A 169       3.689-470.736-198.567 
ATOM   3466  C5'  DA A 169       2.518-469.945-198.290 
ATOM   3467  C4'  DA A 169       1.323-470.511-199.031 
ATOM   3468  O4'  DA A 169       1.192-469.963-200.373 
ATOM   3469  C3'  DA A 169       1.332-472.024-199.249 
ATOM   3470  O3'  DA A 169       0.002-472.514-199.130 
ATOM   3471  C2'  DA A 169       1.786-472.204-200.698 
ATOM   3472  C1'  DA A 169       0.991-471.038-201.278 
ATOM   3473  N9   DA A 169       1.459-470.605-202.624 
ATOM   3474  C8   DA A 169       2.733-470.592-203.115 
ATOM   3475  N7   DA A 169       2.822-470.156-204.334 
ATOM   3476  C5   DA A 169       1.511-469.856-204.677 
ATOM   3477  C6   DA A 169       0.932-469.348-205.852 
ATOM   3478  N6   DA A 169       1.636-469.037-206.949 
ATOM   3479  N1   DA A 169      -0.403-469.171-205.858 
ATOM   3480  C2   DA A 169      -1.097-469.481-204.765 
ATOM   3481  N3   DA A 169      -0.669-469.960-203.617 
ATOM   3482  C4   DA A 169       0.669-470.128-203.637 
ATOM   3483  P    DT A 170      -0.247-473.913-198.391 
ATOM   3484  OP1  DT A 170      -0.307-473.697-196.929 
ATOM   3485  OP2  DT A 170       0.745-474.905-198.861 
ATOM   3486  O5'  DT A 170      -1.699-474.305-198.939 
ATOM   3487  C5'  DT A 170      -2.622-473.255-199.283 
ATOM   3488  C4'  DT A 170      -3.311-473.580-200.593 
ATOM   3489  O4'  DT A 170      -2.565-473.098-201.747 
ATOM   3490  C3'  DT A 170      -3.521-475.066-200.884 
ATOM   3491  O3'  DT A 170      -4.771-475.234-201.542 
ATOM   3492  C2'  DT A 170      -2.404-475.430-201.862 
ATOM   3493  C1'  DT A 170      -2.473-474.152-202.693 
ATOM   3494  N1   DT A 170      -1.265-473.917-203.532 
ATOM   3495  C2   DT A 170      -1.459-473.317-204.753 
ATOM   3496  O2   DT A 170      -2.558-472.980-205.160 
ATOM   3497  N3   DT A 170      -0.317-473.116-205.503 
ATOM   3498  C4   DT A 170       0.970-473.457-205.142 
ATOM   3499  O4   DT A 170       1.916-473.226-205.899 
ATOM   3500  C5   DT A 170       1.073-474.081-203.844 
ATOM   3501  C7   DT A 170       2.440-474.484-203.373 
ATOM   3502  C6   DT A 170      -0.022-474.288-203.094 
ATOM   3503  P    DT A 171      -5.683-476.494-201.162 
ATOM   3504  OP1  DT A 171      -6.481-476.183-199.955 
ATOM   3505  OP2  DT A 171      -4.845-477.710-201.091 
ATOM   3506  O5'  DT A 171      -6.647-476.580-202.437 
ATOM   3507  C5'  DT A 171      -6.975-475.371-203.148 
ATOM   3508  C4'  DT A 171      -6.890-475.609-204.643 
ATOM   3509  O4'  DT A 171      -5.552-475.379-205.167 
ATOM   3510  C3'  DT A 171      -7.231-477.024-205.110 
ATOM   3511  O3'  DT A 171      -7.922-476.945-206.351 
ATOM   3512  C2'  DT A 171      -5.876-477.689-205.351 
ATOM   3513  C1'  DT A 171      -5.197-476.481-205.988 
ATOM   3514  N1   DT A 171      -3.710-476.576-206.018 
ATOM   3515  C2   DT A 171      -3.069-476.022-207.099 
ATOM   3516  O2   DT A 171      -3.662-475.471-208.010 
ATOM   3517  N3   DT A 171      -1.692-476.130-207.093 
ATOM   3518  C4   DT A 171      -0.923-476.731-206.117 
ATOM   3519  O4   DT A 171       0.305-476.766-206.221 
ATOM   3520  C5   DT A 171      -1.685-477.282-205.022 
ATOM   3521  C7   DT A 171      -0.925-477.955-203.916 
ATOM   3522  C6   DT A 171      -3.025-477.192-205.003 
ATOM   3523  P    DA A 172      -9.145-477.940-206.624 
ATOM   3524  OP1  DA A 172     -10.379-477.385-206.023 
ATOM   3525  OP2  DA A 172      -8.775-479.309-206.200 
ATOM   3526  O5'  DA A 172      -9.250-477.883-208.219 
ATOM   3527  C5'  DA A 172      -8.861-476.676-208.901 
ATOM   3528  C4'  DA A 172      -8.031-477.017-210.124 
ATOM   3529  O4'  DA A 172      -6.611-477.127-209.820 
ATOM   3530  C3'  DA A 172      -8.366-478.344-210.806 
ATOM   3531  O3'  DA A 172      -8.232-478.185-212.213 
ATOM   3532  C2'  DA A 172      -7.287-479.311-210.321 
ATOM   3533  C1'  DA A 172      -6.122-478.328-210.395 
ATOM   3534  N9   DA A 172      -4.925-478.758-209.621 
ATOM   3535  C8   DA A 172      -4.878-479.449-208.444 
ATOM   3536  N7   DA A 172      -3.676-479.677-208.015 
ATOM   3537  C5   DA A 172      -2.862-479.094-208.978 
ATOM   3538  C6   DA A 172      -1.467-478.992-209.103 
ATOM   3539  N6   DA A 172      -0.605-479.498-208.210 
ATOM   3540  N1   DA A 172      -0.987-478.348-210.184 
ATOM   3541  C2   DA A 172      -1.849-477.846-211.067 
ATOM   3542  N3   DA A 172      -3.164-477.880-211.056 
ATOM   3543  C4   DA A 172      -3.618-478.530-209.965 
ATOM   3544  P    DC A 173      -9.294-478.893-213.178 
ATOM   3545  OP1  DC A 173     -10.497-478.039-213.304 
ATOM   3546  OP2  DC A 173      -9.529-480.282-212.724 
ATOM   3547  O5'  DC A 173      -8.499-478.909-214.566 
ATOM   3548  C5'  DC A 173      -7.544-477.865-214.836 
ATOM   3549  C4'  DC A 173      -6.283-478.457-215.435 
ATOM   3550  O4'  DC A 173      -5.325-478.866-214.418 
ATOM   3551  C3'  DC A 173      -6.477-479.712-216.285 
ATOM   3552  O3'  DC A 173      -5.567-479.673-217.378 
ATOM   3553  C2'  DC A 173      -6.081-480.868-215.366 
ATOM   3554  C1'  DC A 173      -4.882-480.180-214.723 
ATOM   3555  N1   DC A 173      -4.430-480.822-213.457 
ATOM   3556  C2   DC A 173      -3.065-480.820-213.179 
ATOM   3557  O2   DC A 173      -2.293-480.290-213.987 
ATOM   3558  N3   DC A 173      -2.632-481.401-212.030 
ATOM   3559  C4   DC A 173      -3.501-481.964-211.182 
ATOM   3560  N4   DC A 173      -3.031-482.518-210.075 
ATOM   3561  C5   DC A 173      -4.909-481.977-211.449 
ATOM   3562  C6   DC A 173      -5.321-481.392-212.602 
ATOM   3563  P    DT A 174      -6.058-480.179-218.815 
ATOM   3564  OP1  DT A 174      -6.773-479.084-219.508 
ATOM   3565  OP2  DT A 174      -6.803-481.448-218.666 
ATOM   3566  O5'  DT A 174      -4.662-480.458-219.545 
ATOM   3567  C5'  DT A 174      -3.512-479.674-219.176 
ATOM   3568  C4'  DT A 174      -2.298-480.571-219.036 
ATOM   3569  O4'  DT A 174      -2.166-481.125-217.696 
ATOM   3570  C3'  DT A 174      -2.269-481.799-219.947 
ATOM   3571  O3'  DT A 174      -0.929-482.032-220.365 
ATOM   3572  C2'  DT A 174      -2.707-482.956-219.049 
ATOM   3573  C1'  DT A 174      -1.932-482.520-217.809 
ATOM   3574  N1   DT A 174      -2.398-483.170-216.552 
ATOM   3575  C2   DT A 174      -1.446-483.449-215.602 
ATOM   3576  O2   DT A 174      -0.264-483.189-215.751 
ATOM   3577  N3   DT A 174      -1.915-484.053-214.451 
ATOM   3578  C4   DT A 174      -3.225-484.391-214.179 
ATOM   3579  O4   DT A 174      -3.524-484.929-213.111 
ATOM   3580  C5   DT A 174      -4.150-484.059-215.236 
ATOM   3581  C7   DT A 174      -5.597-484.393-215.022 
ATOM   3582  C6   DT A 174      -3.721-483.472-216.366 
ATOM   3583  P    DC A 175      -0.657-482.499-221.871 
ATOM   3584  OP1  DC A 175      -0.615-481.314-222.758 
ATOM   3585  OP2  DC A 175      -1.622-483.556-222.244 
ATOM   3586  O5'  DC A 175       0.809-483.129-221.746 
ATOM   3587  C5'  DC A 175       1.711-482.606-220.753 
ATOM   3588  C4'  DC A 175       2.419-483.743-220.045 
ATOM   3589  O4'  DC A 175       1.673-484.231-218.893 
ATOM   3590  C3'  DC A 175       2.665-484.998-220.883 
ATOM   3591  O3'  DC A 175       3.925-485.553-220.522 
ATOM   3592  C2'  DC A 175       1.567-485.971-220.455 
ATOM   3593  C1'  DC A 175       1.614-485.648-218.964 
ATOM   3594  N1   DC A 175       0.410-486.099-218.215 
ATOM   3595  C2   DC A 175       0.586-486.538-216.905 
ATOM   3596  O2   DC A 175       1.726-486.534-216.423 
ATOM   3597  N3   DC A 175      -0.499-486.954-216.205 
ATOM   3598  C4   DC A 175      -1.716-486.943-216.762 
ATOM   3599  N4   DC A 175      -2.744-487.359-216.037 
ATOM   3600  C5   DC A 175      -1.920-486.496-218.108 
ATOM   3601  C6   DC A 175      -0.822-486.084-218.791 
ATOM   3602  P    DA A 176       4.862-486.159-221.670 
ATOM   3603  OP1  DA A 176       5.641-485.070-222.301 
ATOM   3604  OP2  DA A 176       4.051-486.991-222.585 
ATOM   3605  O5'  DA A 176       5.840-487.096-220.816 
ATOM   3606  C5'  DA A 176       6.146-486.731-219.458 
ATOM   3607  C4'  DA A 176       6.081-487.955-218.565 
ATOM   3608  O4'  DA A 176       4.743-488.191-218.043 
ATOM   3609  C3'  DA A 176       6.458-489.280-219.226 
ATOM   3610  O3'  DA A 176       7.159-490.083-218.283 
ATOM   3611  C2'  DA A 176       5.121-489.952-219.538 
ATOM   3612  C1'  DA A 176       4.420-489.559-218.240 
ATOM   3613  N9   DA A 176       2.936-489.681-218.300 
ATOM   3614  C8   DA A 176       2.110-489.460-219.364 
ATOM   3615  N7   DA A 176       0.854-489.652-219.102 
ATOM   3616  C5   DA A 176       0.846-490.027-217.765 
ATOM   3617  C6   DA A 176      -0.193-490.371-216.884 
ATOM   3618  N6   DA A 176      -1.486-490.393-217.237 
ATOM   3619  N1   DA A 176       0.147-490.694-215.622 
ATOM   3620  C2   DA A 176       1.434-490.670-215.277 
ATOM   3621  N3   DA A 176       2.484-490.367-216.008 
ATOM   3622  C4   DA A 176       2.117-490.048-217.266 
ATOM   3623  P    DG A 177       8.406-490.953-218.780 
ATOM   3624  OP1  DG A 177       9.622-490.108-218.805 
ATOM   3625  OP2  DG A 177       8.063-491.634-220.048 
ATOM   3626  O5'  DG A 177       8.526-492.033-217.606 
ATOM   3627  C5'  DG A 177       8.114-491.666-216.275 
ATOM   3628  C4'  DG A 177       7.306-492.788-215.655 
ATOM   3629  O4'  DG A 177       5.886-492.683-215.962 
ATOM   3630  C3'  DG A 177       7.676-494.201-216.102 
ATOM   3631  O3'  DG A 177       7.551-495.083-214.993 
ATOM   3632  C2'  DG A 177       6.614-494.571-217.138 
ATOM   3633  C1'  DG A 177       5.429-493.953-216.403 
ATOM   3634  N9   DG A 177       4.234-493.739-217.267 
ATOM   3635  C8   DG A 177       4.173-493.399-218.601 
ATOM   3636  N7   DG A 177       2.953-493.288-219.068 
ATOM   3637  C5   DG A 177       2.149-493.575-217.966 
ATOM   3638  C6   DG A 177       0.735-493.614-217.852 
ATOM   3639  O6   DG A 177      -0.113-493.398-218.715 
ATOM   3640  N1   DG A 177       0.335-493.949-216.551 
ATOM   3641  C2   DG A 177       1.190-494.213-215.498 
ATOM   3642  N2   DG A 177       0.611-494.514-214.334 
ATOM   3643  N3   DG A 177       2.516-494.175-215.607 
ATOM   3644  C4   DG A 177       2.921-493.852-216.862 
ATOM   3645  P    DA A 178       8.639-496.241-214.796 
ATOM   3646  OP1  DA A 178       9.823-495.696-214.093 
ATOM   3647  OP2  DA A 178       8.901-496.902-216.093 
ATOM   3648  O5'  DA A 178       7.856-497.248-213.829 
ATOM   3649  C5'  DA A 178       6.881-496.718-212.911 
ATOM   3650  C4'  DA A 178       5.640-497.589-212.915 
ATOM   3651  O4'  DA A 178       4.681-497.185-213.934 
ATOM   3652  C3'  DA A 178       5.869-499.074-213.193 
ATOM   3653  O3'  DA A 178       4.969-499.836-212.398 
ATOM   3654  C2'  DA A 178       5.492-499.255-214.664 
ATOM   3655  C1'  DA A 178       4.270-498.342-214.646 
ATOM   3656  N9   DA A 178       3.822-497.916-216.001 
ATOM   3657  C8   DA A 178       4.583-497.658-217.105 
ATOM   3658  N7   DA A 178       3.895-497.305-218.147 
ATOM   3659  C5   DA A 178       2.580-497.331-217.702 
ATOM   3660  C6   DA A 178       1.360-497.052-218.339 
ATOM   3661  N6   DA A 178       1.264-496.675-219.622 
ATOM   3662  N1   DA A 178       0.237-497.176-217.607 
ATOM   3663  C2   DA A 178       0.338-497.550-216.334 
ATOM   3664  N3   DA A 178       1.415-497.835-215.635 
ATOM   3665  C4   DA A 178       2.525-497.704-216.390 
ATOM   3666  P    DA A 179       5.485-501.196-211.729 
ATOM   3667  OP1  DA A 179       6.181-500.891-210.459 
ATOM   3668  OP2  DA A 179       6.257-501.975-212.723 
ATOM   3669  O5'  DA A 179       4.103-501.940-211.420 
ATOM   3670  C5'  DA A 179       2.931-501.149-211.143 
ATOM   3671  C4'  DA A 179       1.736-501.716-211.884 
ATOM   3672  O4'  DA A 179       1.605-501.168-213.226 
ATOM   3673  C3'  DA A 179       1.745-503.228-212.102 
ATOM   3674  O3'  DA A 179       0.415-503.718-211.982 
ATOM   3675  C2'  DA A 179       2.200-503.408-213.550 
ATOM   3676  C1'  DA A 179       1.404-502.243-214.131 
ATOM   3677  N9   DA A 179       1.873-501.809-215.477 
ATOM   3678  C8   DA A 179       3.146-501.796-215.968 
ATOM   3679  N7   DA A 179       3.235-501.360-217.186 
ATOM   3680  C5   DA A 179       1.924-501.061-217.530 
ATOM   3681  C6   DA A 179       1.345-500.552-218.705 
ATOM   3682  N6   DA A 179       2.050-500.241-219.802 
ATOM   3683  N1   DA A 179       0.011-500.375-218.711 
ATOM   3684  C2   DA A 179      -0.684-500.685-217.617 
ATOM   3685  N3   DA A 179      -0.256-501.164-216.470 
ATOM   3686  C4   DA A 179       1.083-501.333-216.490 
ATOM   3687  P    DG A 180       0.166-505.117-211.244 
ATOM   3688  OP1  DG A 180       0.106-504.901-209.781 
ATOM   3689  OP2  DG A 180       1.158-506.109-211.714 
ATOM   3690  O5'  DG A 180      -1.286-505.509-211.791 
ATOM   3691  C5'  DG A 180      -2.209-504.459-212.135 
ATOM   3692  C4'  DG A 180      -2.898-504.784-213.446 
ATOM   3693  O4'  DG A 180      -2.152-504.302-214.600 
ATOM   3694  C3'  DG A 180      -3.108-506.270-213.737 
ATOM   3695  O3'  DG A 180      -4.357-506.438-214.394 
ATOM   3696  C2'  DG A 180      -1.991-506.634-214.715 
ATOM   3697  C1'  DG A 180      -2.060-505.356-215.546 
ATOM   3698  N9   DG A 180      -0.852-505.121-216.385 
ATOM   3699  C8   DG A 180       0.466-505.422-216.119 
ATOM   3700  N7   DG A 180       1.295-505.082-217.076 
ATOM   3701  C5   DG A 180       0.467-504.516-218.045 
ATOM   3702  C6   DG A 180       0.790-503.963-219.312 
ATOM   3703  O6   DG A 180       1.890-503.856-219.847 
ATOM   3704  N1   DG A 180      -0.355-503.500-219.974 
ATOM   3705  C2   DG A 180      -1.642-503.562-219.477 
ATOM   3706  N2   DG A 180      -2.600-503.065-220.265 
ATOM   3707  N3   DG A 180      -1.944-504.081-218.288 
ATOM   3708  C4   DG A 180      -0.844-504.535-217.633 
ATOM   3709  P    DC A 181      -5.270-507.698-214.015 
ATOM   3710  OP1  DC A 181      -6.068-507.387-212.808 
ATOM   3711  OP2  DC A 181      -4.432-508.914-213.944 
ATOM   3712  O5'  DC A 181      -6.234-507.784-215.290 
ATOM   3713  C5'  DC A 181      -6.562-506.575-216.001 
ATOM   3714  C4'  DC A 181      -6.477-506.814-217.495 
ATOM   3715  O4'  DC A 181      -5.138-506.583-218.020 
ATOM   3716  C3'  DC A 181      -6.817-508.228-217.963 
ATOM   3717  O3'  DC A 181      -7.509-508.149-219.204 
ATOM   3718  C2'  DC A 181      -5.463-508.893-218.204 
ATOM   3719  C1'  DC A 181      -4.783-507.685-218.841 
ATOM   3720  N1   DC A 181      -3.297-507.780-218.870 
ATOM   3721  C2   DC A 181      -2.632-507.224-219.960 
ATOM   3722  O2   DC A 181      -3.296-506.679-220.849 
ATOM   3723  N3   DC A 181      -1.278-507.301-220.006 
ATOM   3724  C4   DC A 181      -0.594-507.899-219.022 
ATOM   3725  N4   DC A 181       0.726-507.948-219.113 
ATOM   3726  C5   DC A 181      -1.258-508.478-217.893 
ATOM   3727  C6   DC A 181      -2.613-508.392-217.865 
ATOM   3728  P    DA A 182      -8.732-509.145-219.477 
ATOM   3729  OP1  DA A 182      -9.966-508.590-218.876 
ATOM   3730  OP2  DA A 182      -8.362-510.513-219.052 
ATOM   3731  O5'  DA A 182      -8.837-509.087-221.071 
ATOM   3732  C5'  DA A 182      -8.447-507.880-221.754 
ATOM   3733  C4'  DA A 182      -7.618-508.221-222.977 
ATOM   3734  O4'  DA A 182      -6.198-508.331-222.672 
ATOM   3735  C3'  DA A 182      -7.953-509.548-223.658 
ATOM   3736  O3'  DA A 182      -7.819-509.389-225.066 
ATOM   3737  C2'  DA A 182      -6.874-510.515-223.173 
ATOM   3738  C1'  DA A 182      -5.709-509.533-223.248 
ATOM   3739  N9   DA A 182      -4.511-509.962-222.473 
ATOM   3740  C8   DA A 182      -4.465-510.653-221.297 
ATOM   3741  N7   DA A 182      -3.262-510.881-220.868 
ATOM   3742  C5   DA A 182      -2.449-510.298-221.831 
ATOM   3743  C6   DA A 182      -1.054-510.196-221.956 
ATOM   3744  N6   DA A 182      -0.192-510.703-221.062 
ATOM   3745  N1   DA A 182      -0.574-509.552-223.036 
ATOM   3746  C2   DA A 182      -1.436-509.050-223.920 
ATOM   3747  N3   DA A 182      -2.751-509.084-223.908 
ATOM   3748  C4   DA A 182      -3.204-509.734-222.818 
ATOM   3749  P    DG A 183      -8.881-510.097-226.031 
ATOM   3750  OP1  DG A 183     -10.084-509.243-226.156 
ATOM   3751  OP2  DG A 183      -9.116-511.486-225.577 
ATOM   3752  O5'  DG A 183      -8.085-510.113-227.419 
ATOM   3753  C5'  DG A 183      -7.130-509.069-227.688 
ATOM   3754  C4'  DG A 183      -5.870-509.661-228.287 
ATOM   3755  O4'  DG A 183      -4.912-510.070-227.271 
ATOM   3756  C3'  DG A 183      -6.063-510.916-229.138 
ATOM   3757  O3'  DG A 183      -5.154-510.877-230.230 
ATOM   3758  C2'  DG A 183      -5.668-512.072-228.218 
ATOM   3759  C1'  DG A 183      -4.469-511.384-227.576 
ATOM   3760  N9   DG A 183      -4.017-512.026-226.310 
ATOM   3761  C8   DG A 183      -4.764-512.647-225.333 
ATOM   3762  N7   DG A 183      -4.055-513.114-224.334 
ATOM   3763  C5   DG A 183      -2.744-512.779-224.674 
ATOM   3764  C6   DG A 183      -1.531-513.022-223.980 
ATOM   3765  O6   DG A 183      -1.358-513.591-222.906 
ATOM   3766  N1   DG A 183      -0.429-512.513-224.682 
ATOM   3767  C2   DG A 183      -0.493-511.855-225.895 
ATOM   3768  N2   DG A 183       0.673-511.445-226.402 
ATOM   3769  N3   DG A 183      -1.632-511.627-226.545 
ATOM   3770  C4   DG A 183      -2.711-512.115-225.878 
ATOM   3771  P    DA A 184      -5.645-511.383-231.668 
ATOM   3772  OP1  DA A 184      -6.360-510.288-232.361 
ATOM   3773  OP2  DA A 184      -6.390-512.653-231.519 
ATOM   3774  O5'  DA A 184      -4.249-511.662-232.398 
ATOM   3775  C5'  DA A 184      -3.099-510.878-232.028 
ATOM   3776  C4'  DA A 184      -1.885-511.775-231.889 
ATOM   3777  O4'  DA A 184      -1.753-512.329-230.548 
ATOM   3778  C3'  DA A 184      -1.856-513.003-232.800 
ATOM   3779  O3'  DA A 184      -0.516-513.236-233.217 
ATOM   3780  C2'  DA A 184      -2.293-514.160-231.901 
ATOM   3781  C1'  DA A 184      -1.519-513.724-230.662 
ATOM   3782  N9   DA A 184      -1.985-514.375-229.405 
ATOM   3783  C8   DA A 184      -3.255-514.740-229.059 
ATOM   3784  N7   DA A 184      -3.341-515.291-227.888 
ATOM   3785  C5   DA A 184      -2.034-515.291-227.420 
ATOM   3786  C6   DA A 184      -1.457-515.744-226.223 
ATOM   3787  N6   DA A 184      -2.157-516.312-225.232 
ATOM   3788  N1   DA A 184      -0.126-515.592-226.082 
ATOM   3789  C2   DA A 184       0.565-515.027-227.070 
ATOM   3790  N3   DA A 184       0.138-514.568-228.226 
ATOM   3791  C4   DA A 184      -1.196-514.732-228.343 
ATOM   3792  P    DA A 185      -0.244-513.703-234.723 
ATOM   3793  OP1  DA A 185      -0.202-512.518-235.611 
ATOM   3794  OP2  DA A 185      -1.208-514.760-235.097 
ATOM   3795  O5'  DA A 185       1.222-514.333-234.598 
ATOM   3796  C5'  DA A 185       2.124-513.810-233.606 
ATOM   3797  C4'  DA A 185       2.832-514.948-232.898 
ATOM   3798  O4'  DA A 185       2.086-515.435-231.746 
ATOM   3799  C3'  DA A 185       3.078-516.202-233.736 
ATOM   3800  O3'  DA A 185       4.338-516.757-233.375 
ATOM   3801  C2'  DA A 185       1.980-517.175-233.308 
ATOM   3802  C1'  DA A 185       2.028-516.852-231.817 
ATOM   3803  N9   DA A 185       0.823-517.303-231.068 
ATOM   3804  C8   DA A 185      -0.474-517.351-231.494 
ATOM   3805  N7   DA A 185      -1.303-517.797-230.602 
ATOM   3806  C5   DA A 185      -0.500-518.064-229.502 
ATOM   3807  C6   DA A 185      -0.785-518.563-228.220 
ATOM   3808  N6   DA A 185      -2.018-518.897-227.813 
ATOM   3809  N1   DA A 185       0.248-518.707-227.369 
ATOM   3810  C2   DA A 185       1.470-518.373-227.779 
ATOM   3811  N3   DA A 185       1.855-517.900-228.944 
ATOM   3812  C4   DA A 185       0.803-517.765-229.777 
ATOM   3813  P    DC A 186       5.275-517.363-234.523 
ATOM   3814  OP1  DC A 186       6.054-516.274-235.154 
ATOM   3815  OP2  DC A 186       4.464-518.195-235.438 
ATOM   3816  O5'  DC A 186       6.253-518.300-233.669 
ATOM   3817  C5'  DC A 186       6.559-517.935-232.311 
ATOM   3818  C4'  DC A 186       6.495-519.159-231.418 
ATOM   3819  O4'  DC A 186       5.156-519.395-230.896 
ATOM   3820  C3'  DC A 186       6.871-520.485-232.079 
ATOM   3821  O3'  DC A 186       7.572-521.287-231.136 
ATOM   3822  C2'  DC A 186       5.534-521.156-232.391 
ATOM   3823  C1'  DC A 186       4.833-520.763-231.093 
ATOM   3824  N1   DC A 186       3.350-520.885-231.153 
ATOM   3825  C2   DC A 186       2.683-521.273-229.993 
ATOM   3826  O2   DC A 186       3.344-521.497-228.973 
ATOM   3827  N3   DC A 186       1.330-521.390-230.028 
ATOM   3828  C4   DC A 186       0.652-521.137-231.154 
ATOM   3829  N4   DC A 186      -0.666-521.266-231.135 
ATOM   3830  C5   DC A 186       1.319-520.738-232.357 
ATOM   3831  C6   DC A 186       2.670-520.627-232.303 
ATOM   3832  P    DA A 187       8.819-522.157-231.633 
ATOM   3833  OP1  DA A 187      10.035-521.312-231.658 
ATOM   3834  OP2  DA A 187       8.476-522.838-232.901 
ATOM   3835  O5'  DA A 187       8.939-523.237-230.458 
ATOM   3836  C5'  DA A 187       8.527-522.870-229.128 
ATOM   3837  C4'  DA A 187       7.719-523.992-228.508 
ATOM   3838  O4'  DA A 187       6.299-523.888-228.815 
ATOM   3839  C3'  DA A 187       8.090-525.406-228.955 
ATOM   3840  O3'  DA A 187       7.964-526.287-227.846 
ATOM   3841  C2'  DA A 187       7.027-525.775-229.991 
ATOM   3842  C1'  DA A 187       5.842-525.157-229.256 
ATOM   3843  N9   DA A 187       4.647-524.943-230.120 
ATOM   3844  C8   DA A 187       4.606-524.606-231.442 
ATOM   3845  N7   DA A 187       3.404-524.493-231.918 
ATOM   3846  C5   DA A 187       2.587-524.776-230.832 
ATOM   3847  C6   DA A 187       1.191-524.822-230.685 
ATOM   3848  N6   DA A 187       0.332-524.573-231.683 
ATOM   3849  N1   DA A 187       0.708-525.137-229.468 
ATOM   3850  C2   DA A 187       1.566-525.384-228.479 
ATOM   3851  N3   DA A 187       2.881-525.371-228.499 
ATOM   3852  C4   DA A 187       3.339-525.053-229.727 
ATOM   3853  P    DG A 188       9.052-527.445-227.649 
ATOM   3854  OP1  DG A 188      10.236-526.900-226.946 
ATOM   3855  OP2  DG A 188       9.314-528.106-228.946 
ATOM   3856  O5'  DG A 188       8.270-528.452-226.682 
ATOM   3857  C5'  DG A 188       7.294-527.923-225.764 
ATOM   3858  C4'  DG A 188       6.053-528.793-225.767 
ATOM   3859  O4'  DG A 188       5.094-528.389-226.787 
ATOM   3860  C3'  DG A 188       6.283-530.278-226.046 
ATOM   3861  O3'  DG A 188       5.382-531.040-225.251 
ATOM   3862  C2'  DG A 188       5.906-530.459-227.516 
ATOM   3863  C1'  DG A 188       4.683-529.546-227.499 
ATOM   3864  N9   DG A 188       4.235-529.121-228.854 
ATOM   3865  C8   DG A 188       4.987-528.856-229.978 
ATOM   3866  N7   DG A 188       4.279-528.500-231.023 
ATOM   3867  C5   DG A 188       2.965-528.532-230.558 
ATOM   3868  C6   DG A 188       1.751-528.243-231.233 
ATOM   3869  O6   DG A 188       1.581-527.894-232.397 
ATOM   3870  N1   DG A 188       0.644-528.401-230.386 
ATOM   3871  C2   DG A 188       0.704-528.787-229.061 
ATOM   3872  N2   DG A 188      -0.465-528.879-228.423 
ATOM   3873  N3   DG A 188       1.845-529.057-228.429 
ATOM   3874  C4   DG A 188       2.927-528.909-229.236 
ATOM   3875  P    DA A 189       5.898-532.400-224.582 
ATOM   3876  OP1  DA A 189       6.594-532.096-223.312 
ATOM   3877  OP2  DA A 189       6.670-533.180-225.575 
ATOM   3878  O5'  DA A 189       4.516-533.144-224.273 
ATOM   3879  C5'  DA A 189       3.345-532.353-223.996 
ATOM   3880  C4'  DA A 189       2.149-532.920-224.737 
ATOM   3881  O4'  DA A 189       2.018-532.372-226.079 
ATOM   3882  C3'  DA A 189       2.158-534.432-224.955 
ATOM   3883  O3'  DA A 189       0.828-534.922-224.835 
ATOM   3884  C2'  DA A 189       2.613-534.612-226.403 
ATOM   3885  C1'  DA A 189       1.818-533.447-226.984 
ATOM   3886  N9   DA A 189       2.286-533.013-228.329 
ATOM   3887  C8   DA A 189       3.560-533.000-228.821 
ATOM   3888  N7   DA A 189       3.649-532.564-230.039 
ATOM   3889  C5   DA A 189       2.337-532.265-230.383 
ATOM   3890  C6   DA A 189       1.758-531.756-231.558 
ATOM   3891  N6   DA A 189       2.463-531.445-232.655 
ATOM   3892  N1   DA A 189       0.424-531.579-231.563 
ATOM   3893  C2   DA A 189      -0.271-531.889-230.470 
ATOM   3894  N3   DA A 189       0.157-532.368-229.323 
ATOM   3895  C4   DA A 189       1.496-532.537-229.343 
ATOM   3896  P    DG A 190       0.579-536.321-224.097 
ATOM   3897  OP1  DG A 190       0.519-536.106-222.634 
ATOM   3898  OP2  DG A 190       1.571-537.313-224.567 
ATOM   3899  O5'  DG A 190      -0.872-536.713-224.644 
ATOM   3900  C5'  DG A 190      -1.796-535.663-224.988 
ATOM   3901  C4'  DG A 190      -2.485-535.988-226.298 
ATOM   3902  O4'  DG A 190      -1.739-535.506-227.453 
ATOM   3903  C3'  DG A 190      -2.695-537.474-226.589 
ATOM   3904  O3'  DG A 190      -3.944-537.642-227.247 
ATOM   3905  C2'  DG A 190      -1.578-537.838-227.567 
ATOM   3906  C1'  DG A 190      -1.647-536.560-228.398 
ATOM   3907  N9   DG A 190      -0.439-536.325-229.238 
ATOM   3908  C8   DG A 190       0.879-536.626-228.972 
ATOM   3909  N7   DG A 190       1.708-536.286-229.929 
ATOM   3910  C5   DG A 190       0.881-535.720-230.898 
ATOM   3911  C6   DG A 190       1.203-535.167-232.164 
ATOM   3912  O6   DG A 190       2.303-535.061-232.700 
ATOM   3913  N1   DG A 190       0.058-534.704-232.827 
ATOM   3914  C2   DG A 190      -1.229-534.767-232.330 
ATOM   3915  N2   DG A 190      -2.186-534.269-233.117 
ATOM   3916  N3   DG A 190      -1.531-535.285-231.141 
ATOM   3917  C4   DG A 190      -0.431-535.740-230.486 
ATOM   3918  P    DT A 191      -4.857-538.902-226.868 
ATOM   3919  OP1  DT A 191      -5.655-538.591-225.661 
ATOM   3920  OP2  DT A 191      -4.018-540.119-226.797 
ATOM   3921  O5'  DT A 191      -5.821-538.988-228.143 
ATOM   3922  C5'  DT A 191      -6.148-537.779-228.853 
ATOM   3923  C4'  DT A 191      -6.064-538.018-230.348 
ATOM   3924  O4'  DT A 191      -4.725-537.787-230.873 
ATOM   3925  C3'  DT A 191      -6.404-539.433-230.816 
ATOM   3926  O3'  DT A 191      -7.096-539.353-232.057 
ATOM   3927  C2'  DT A 191      -5.050-540.097-231.057 
ATOM   3928  C1'  DT A 191      -4.370-538.889-231.694 
ATOM   3929  N1   DT A 191      -2.884-538.984-231.723 
ATOM   3930  C2   DT A 191      -2.243-538.431-232.805 
ATOM   3931  O2   DT A 191      -2.835-537.879-233.716 
ATOM   3932  N3   DT A 191      -0.865-538.538-232.798 
ATOM   3933  C4   DT A 191      -0.097-539.139-231.823 
ATOM   3934  O4   DT A 191       1.131-539.174-231.926 
ATOM   3935  C5   DT A 191      -0.858-539.691-230.728 
ATOM   3936  C7   DT A 191      -0.099-540.363-229.622 
ATOM   3937  C6   DT A 191      -2.199-539.601-230.709 
ATOM   3938  P    DG A 192      -8.319-540.349-232.329 
ATOM   3939  OP1  DG A 192      -9.552-539.794-231.729 
ATOM   3940  OP2  DG A 192      -7.949-541.717-231.905 
ATOM   3941  O5'  DG A 192      -8.424-540.291-233.924 
ATOM   3942  C5'  DG A 192      -8.034-539.085-234.607 
ATOM   3943  C4'  DG A 192      -7.205-539.425-235.830 
ATOM   3944  O4'  DG A 192      -5.785-539.535-235.525 
ATOM   3945  C3'  DG A 192      -7.539-540.752-236.511 
ATOM   3946  O3'  DG A 192      -7.405-540.593-237.919 
ATOM   3947  C2'  DG A 192      -6.461-541.719-236.026 
ATOM   3948  C1'  DG A 192      -5.296-540.737-236.101 
ATOM   3949  N9   DG A 192      -4.098-541.166-235.326 
ATOM   3950  C8   DG A 192      -4.032-541.863-234.139 
ATOM   3951  N7   DG A 192      -2.812-542.086-233.718 
ATOM   3952  C5   DG A 192      -2.011-541.495-234.695 
ATOM   3953  C6   DG A 192      -0.598-541.410-234.790 
ATOM   3954  O6   DG A 192       0.252-541.846-234.018 
ATOM   3955  N1   DG A 192      -0.203-540.723-235.946 
ATOM   3956  C2   DG A 192      -1.061-540.188-236.887 
ATOM   3957  N2   DG A 192      -0.486-539.569-237.920 
ATOM   3958  N3   DG A 192      -2.388-540.268-236.796 
ATOM   3959  C4   DG A 192      -2.787-540.932-235.681 
ATOM   3960  P    DA A 193      -8.468-541.301-238.884 
ATOM   3961  OP1  DA A 193      -9.670-540.447-239.009 
ATOM   3962  OP2  DA A 193      -8.703-542.690-238.430 
ATOM   3963  O5'  DA A 193      -7.672-541.317-240.271 
ATOM   3964  C5'  DA A 193      -6.717-540.273-240.541 
ATOM   3965  C4'  DA A 193      -5.457-540.865-241.140 
ATOM   3966  O4'  DA A 193      -4.499-541.275-240.124 
ATOM   3967  C3'  DA A 193      -5.650-542.121-241.990 
ATOM   3968  O3'  DA A 193      -4.741-542.081-243.083 
ATOM   3969  C2'  DA A 193      -5.255-543.276-241.071 
ATOM   3970  C1'  DA A 193      -4.055-542.588-240.429 
ATOM   3971  N9   DA A 193      -3.603-543.230-239.163 
ATOM   3972  C8   DA A 193      -4.360-543.841-238.204 
ATOM   3973  N7   DA A 193      -3.670-544.309-237.211 
ATOM   3974  C5   DA A 193      -2.359-543.984-237.531 
ATOM   3975  C6   DA A 193      -1.140-544.207-236.871 
ATOM   3976  N6   DA A 193      -1.040-544.841-235.693 
ATOM   3977  N1   DA A 193      -0.021-543.754-237.467 
ATOM   3978  C2   DA A 193      -0.126-543.125-238.637 
ATOM   3979  N3   DA A 193      -1.203-542.860-239.343 
ATOM   3980  C4   DA A 193      -2.309-543.324-238.725 
ATOM   3981  P    DT A 194      -5.232-542.587-244.520 
ATOM   3982  OP1  DT A 194      -5.947-541.492-245.214 
ATOM   3983  OP2  DT A 194      -5.977-543.857-244.371 
ATOM   3984  O5'  DT A 194      -3.836-542.866-245.251 
ATOM   3985  C5'  DT A 194      -2.686-542.083-244.881 
ATOM   3986  C4'  DT A 194      -1.472-542.979-244.742 
ATOM   3987  O4'  DT A 194      -1.340-543.533-243.401 
ATOM   3988  C3'  DT A 194      -1.443-544.207-245.652 
ATOM   3989  O3'  DT A 194      -0.103-544.440-246.070 
ATOM   3990  C2'  DT A 194      -1.880-545.365-244.754 
ATOM   3991  C1'  DT A 194      -1.106-544.928-243.515 
ATOM   3992  N1   DT A 194      -1.571-545.579-242.258 
ATOM   3993  C2   DT A 194      -0.619-545.858-241.308 
ATOM   3994  O2   DT A 194       0.562-545.597-241.456 
ATOM   3995  N3   DT A 194      -1.089-546.461-240.157 
ATOM   3996  C4   DT A 194      -2.399-546.799-239.885 
ATOM   3997  O4   DT A 194      -2.698-547.338-238.817 
ATOM   3998  C5   DT A 194      -3.324-546.467-240.942 
ATOM   3999  C7   DT A 194      -4.771-546.802-240.728 
ATOM   4000  C6   DT A 194      -2.895-545.880-242.072 
ATOM   4001  P    DG A 195       0.170-544.907-247.576 
ATOM   4002  OP1  DG A 195       0.211-543.723-248.463 
ATOM   4003  OP2  DG A 195      -0.795-545.964-247.950 
ATOM   4004  O5'  DG A 195       1.635-545.537-247.451 
ATOM   4005  C5'  DG A 195       2.537-545.014-246.458 
ATOM   4006  C4'  DG A 195       3.245-546.152-245.751 
ATOM   4007  O4'  DG A 195       2.499-546.639-244.599 
ATOM   4008  C3'  DG A 195       3.491-547.406-246.588 
ATOM   4009  O3'  DG A 195       4.751-547.961-246.228 
ATOM   4010  C2'  DG A 195       2.393-548.379-246.160 
ATOM   4011  C1'  DG A 195       2.441-548.056-244.670 
ATOM   4012  N9   DG A 195       1.236-548.507-243.920 
ATOM   4013  C8   DG A 195      -0.077-548.563-244.334 
ATOM   4014  N7   DG A 195      -0.905-549.014-243.423 
ATOM   4015  C5   DG A 195      -0.082-549.276-242.328 
ATOM   4016  C6   DG A 195      -0.405-549.783-241.043 
ATOM   4017  O6   DG A 195      -1.502-550.110-240.597 
ATOM   4018  N1   DG A 195       0.736-549.895-240.235 
ATOM   4019  C2   DG A 195       2.019-549.561-240.619 
ATOM   4020  N2   DG A 195       2.972-549.740-239.702 
ATOM   4021  N3   DG A 195       2.321-549.085-241.826 
ATOM   4022  C4   DG A 195       1.226-548.971-242.621 
ATOM   4023  P    DA A 196       5.689-548.567-247.376 
ATOM   4024  OP1  DA A 196       6.467-547.478-248.007 
ATOM   4025  OP2  DA A 196       4.877-549.399-248.291 
ATOM   4026  O5'  DA A 196       6.666-549.504-246.522 
ATOM   4027  C5'  DA A 196       6.972-549.139-245.164 
ATOM   4028  C4'  DA A 196       6.908-550.363-244.271 
ATOM   4029  O4'  DA A 196       5.569-550.599-243.749 
ATOM   4030  C3'  DA A 196       7.284-551.689-244.932 
ATOM   4031  O3'  DA A 196       7.985-552.491-243.989 
ATOM   4032  C2'  DA A 196       5.947-552.360-245.243 
ATOM   4033  C1'  DA A 196       5.246-551.967-243.946 
ATOM   4034  N9   DA A 196       3.763-552.089-244.005 
ATOM   4035  C8   DA A 196       2.936-551.868-245.069 
ATOM   4036  N7   DA A 196       1.681-552.060-244.807 
ATOM   4037  C5   DA A 196       1.672-552.435-243.471 
ATOM   4038  C6   DA A 196       0.634-552.780-242.589 
ATOM   4039  N6   DA A 196      -0.659-552.802-242.943 
ATOM   4040  N1   DA A 196       0.973-553.102-241.328 
ATOM   4041  C2   DA A 196       2.260-553.078-240.983 
ATOM   4042  N3   DA A 196       3.310-552.775-241.713 
ATOM   4043  C4   DA A 196       2.943-552.456-242.971 
ATOM   4044  P    DA A 197       9.233-553.361-244.485 
ATOM   4045  OP1  DA A 197      10.448-552.516-244.510 
ATOM   4046  OP2  DA A 197       8.890-554.042-245.753 
ATOM   4047  O5'  DA A 197       9.352-554.441-243.311 
ATOM   4048  C5'  DA A 197       8.941-554.074-241.981 
ATOM   4049  C4'  DA A 197       8.132-555.196-241.361 
ATOM   4050  O4'  DA A 197       6.712-555.092-241.667 
ATOM   4051  C3'  DA A 197       8.503-556.610-241.808 
ATOM   4052  O3'  DA A 197       8.378-557.491-240.699 
ATOM   4053  C2'  DA A 197       7.440-556.979-242.843 
ATOM   4054  C1'  DA A 197       6.255-556.361-242.109 
ATOM   4055  N9   DA A 197       5.060-556.148-242.972 
ATOM   4056  C8   DA A 197       5.019-555.810-244.295 
ATOM   4057  N7   DA A 197       3.818-555.697-244.771 
ATOM   4058  C5   DA A 197       3.000-555.980-243.685 
ATOM   4059  C6   DA A 197       1.604-556.026-243.538 
ATOM   4060  N6   DA A 197       0.746-555.777-244.536 
ATOM   4061  N1   DA A 197       1.121-556.341-242.321 
ATOM   4062  C2   DA A 197       1.979-556.588-241.332 
ATOM   4063  N3   DA A 197       3.294-556.575-241.352 
ATOM   4064  C4   DA A 197       3.752-556.257-242.580 
ATOM   4065  P    DC A 198       9.465-558.649-240.501 
ATOM   4066  OP1  DC A 198      10.649-558.104-239.799 
ATOM   4067  OP2  DC A 198       9.727-559.310-241.799 
ATOM   4068  O5'  DC A 198       8.683-559.656-239.534 
ATOM   4069  C5'  DC A 198       7.707-559.127-238.616 
ATOM   4070  C4'  DC A 198       6.466-559.997-238.620 
ATOM   4071  O4'  DC A 198       5.507-559.593-239.639 
ATOM   4072  C3'  DC A 198       6.696-561.482-238.899 
ATOM   4073  O3'  DC A 198       5.795-562.244-238.104 
ATOM   4074  C2'  DC A 198       6.319-561.664-240.369 
ATOM   4075  C1'  DC A 198       5.096-560.750-240.352 
ATOM   4076  N1   DC A 198       4.648-560.325-241.707 
ATOM   4077  C2   DC A 198       3.281-560.158-241.915 
ATOM   4078  O2   DC A 198       2.504-560.368-240.976 
ATOM   4079  N3   DC A 198       2.851-559.772-243.144 
ATOM   4080  C4   DC A 198       3.725-559.554-244.135 
ATOM   4081  N4   DC A 198       3.256-559.178-245.315 
ATOM   4082  C5   DC A 198       5.135-559.720-243.941 
ATOM   4083  C6   DC A 198       5.544-560.108-242.707 
ATOM   4084  P    DA A 199       6.311-563.605-237.435 
ATOM   4085  OP1  DA A 199       7.008-563.300-236.165 
ATOM   4086  OP2  DA A 199       7.083-564.384-238.428 
ATOM   4087  O5'  DA A 199       4.929-564.348-237.126 
ATOM   4088  C5'  DA A 199       3.758-563.558-236.849 
ATOM   4089  C4'  DA A 199       2.563-564.124-237.589 
ATOM   4090  O4'  DA A 199       2.431-563.576-238.932 
ATOM   4091  C3'  DA A 199       2.571-565.637-237.808 
ATOM   4092  O3'  DA A 199       1.241-566.126-237.688 
ATOM   4093  C2'  DA A 199       3.026-565.816-239.256 
ATOM   4094  C1'  DA A 199       2.231-564.651-239.837 
ATOM   4095  N9   DA A 199       2.699-564.217-241.182 
ATOM   4096  C8   DA A 199       3.973-564.204-241.674 
ATOM   4097  N7   DA A 199       4.062-563.768-242.892 
ATOM   4098  C5   DA A 199       2.750-563.469-243.236 
ATOM   4099  C6   DA A 199       2.171-562.960-244.410 
ATOM   4100  N6   DA A 199       2.876-562.649-245.507 
ATOM   4101  N1   DA A 199       0.837-562.783-244.416 
ATOM   4102  C2   DA A 199       0.143-563.093-243.323 
ATOM   4103  N3   DA A 199       0.571-563.572-242.175 
ATOM   4104  C4   DA A 199       1.909-563.741-242.195 
ATOM   4105  P    DA A 200       0.993-567.525-236.950 
ATOM   4106  OP1  DA A 200       0.933-567.310-235.487 
ATOM   4107  OP2  DA A 200       1.985-568.517-237.420 
ATOM   4108  O5'  DA A 200      -0.459-567.917-237.497 
ATOM   4109  C5'  DA A 200      -1.383-566.867-237.841 
ATOM   4110  C4'  DA A 200      -2.072-567.192-239.151 
ATOM   4111  O4'  DA A 200      -1.326-566.710-240.305 
ATOM   4112  C3'  DA A 200      -2.282-568.678-239.442 
ATOM   4113  O3'  DA A 200      -3.531-568.846-240.100 
ATOM   4114  C2'  DA A 200      -1.165-569.042-240.420 
ATOM   4115  C1'  DA A 200      -1.234-567.764-241.251 
ATOM   4116  N9   DA A 200      -0.026-567.529-242.091 
ATOM   4117  C8   DA A 200       1.275-567.834-241.809 
ATOM   4118  N7   DA A 200       2.106-567.504-242.748 
ATOM   4119  C5   DA A 200       1.300-566.937-243.725 
ATOM   4120  C6   DA A 200       1.583-566.382-244.984 
ATOM   4121  N6   DA A 200       2.819-566.305-245.497 
ATOM   4122  N1   DA A 200       0.546-565.908-245.700 
ATOM   4123  C2   DA A 200      -0.680-565.987-245.185 
ATOM   4124  N3   DA A 200      -1.064-566.481-244.029 
ATOM   4125  C4   DA A 200      -0.008-566.949-243.332 
ATOM   4126  P    DC A 201      -4.444-570.106-239.721 
ATOM   4127  OP1  DC A 201      -5.242-569.795-238.513 
ATOM   4128  OP2  DC A 201      -3.605-571.323-239.650 
ATOM   4129  O5'  DC A 201      -5.408-570.192-240.995 
ATOM   4130  C5'  DC A 201      -5.735-568.983-241.706 
ATOM   4131  C4'  DC A 201      -5.651-569.222-243.201 
ATOM   4132  O4'  DC A 201      -4.312-568.991-243.725 
ATOM   4133  C3'  DC A 201      -5.991-570.637-243.669 
ATOM   4134  O3'  DC A 201      -6.682-570.558-244.910 
ATOM   4135  C2'  DC A 201      -4.636-571.302-243.909 
ATOM   4136  C1'  DC A 201      -3.957-570.094-244.546 
ATOM   4137  N1   DC A 201      -2.471-570.188-244.576 
ATOM   4138  C2   DC A 201      -1.806-569.632-245.666 
ATOM   4139  O2   DC A 201      -2.470-569.088-246.555 
ATOM   4140  N3   DC A 201      -0.451-569.709-245.712 
ATOM   4141  C4   DC A 201       0.232-570.307-244.727 
ATOM   4142  N4   DC A 201       1.552-570.356-244.819 
ATOM   4143  C5   DC A 201      -0.432-570.886-243.598 
ATOM   4144  C6   DC A 201      -1.786-570.800-243.571 
ATOM   4145  P    DT A 202      -7.906-571.553-245.182 
ATOM   4146  OP1  DT A 202      -9.139-570.998-244.581 
ATOM   4147  OP2  DT A 202      -7.536-572.921-244.758 
ATOM   4148  O5'  DT A 202      -8.011-571.495-246.777 
ATOM   4149  C5'  DT A 202      -7.621-570.289-247.459 
ATOM   4150  C4'  DT A 202      -6.792-570.630-248.683 
ATOM   4151  O4'  DT A 202      -5.372-570.739-248.378 
ATOM   4152  C3'  DT A 202      -7.126-571.956-249.364 
ATOM   4153  O3'  DT A 202      -6.992-571.798-250.771 
ATOM   4154  C2'  DT A 202      -6.047-572.924-248.879 
ATOM   4155  C1'  DT A 202      -4.883-571.941-248.954 
ATOM   4156  N1   DT A 202      -3.685-572.371-248.179 
ATOM   4157  C2   DT A 202      -2.455-572.042-248.696 
ATOM   4158  O2   DT A 202      -2.317-571.427-249.739 
ATOM   4159  N3   DT A 202      -1.368-572.458-247.950 
ATOM   4160  C4   DT A 202      -1.411-573.157-246.762 
ATOM   4161  O4   DT A 202      -0.368-573.475-246.185 
ATOM   4162  C5   DT A 202      -2.746-573.455-246.300 
ATOM   4163  C7   DT A 202      -2.881-574.215-245.013 
ATOM   4164  C6   DT A 202      -3.819-573.064-247.004 
ATOM   4165  P    DT A 203      -8.055-572.505-251.737 
ATOM   4166  OP1  DT A 203      -9.257-571.651-251.862 
ATOM   4167  OP2  DT A 203      -8.290-573.894-251.283 
ATOM   4168  O5'  DT A 203      -7.259-572.521-253.124 
ATOM   4169  C5'  DT A 203      -6.304-571.477-253.394 
ATOM   4170  C4'  DT A 203      -5.044-572.069-253.993 
ATOM   4171  O4'  DT A 203      -4.085-572.479-252.976 
ATOM   4172  C3'  DT A 203      -5.237-573.325-254.843 
ATOM   4173  O3'  DT A 203      -4.328-573.285-255.936 
ATOM   4174  C2'  DT A 203      -4.842-574.480-253.924 
ATOM   4175  C1'  DT A 203      -3.642-573.792-253.282 
ATOM   4176  N1   DT A 203      -3.190-574.434-252.015 
ATOM   4177  C2   DT A 203      -1.841-574.424-251.756 
ATOM   4178  O2   DT A 203      -1.024-573.919-252.508 
ATOM   4179  N3   DT A 203      -1.459-575.029-250.574 
ATOM   4180  C4   DT A 203      -2.295-575.628-249.654 
ATOM   4181  O4   DT A 203      -1.837-576.138-248.630 
ATOM   4182  C5   DT A 203      -3.693-575.588-250.015 
ATOM   4183  C7   DT A 203      -4.671-576.219-249.067 
ATOM   4184  C6   DT A 203      -4.092-575.007-251.158 
ATOM   4185  P    DC A 204      -4.818-573.791-257.373 
ATOM   4186  OP1  DC A 204      -5.533-572.696-258.066 
ATOM   4187  OP2  DC A 204      -5.564-575.061-257.224 
ATOM   4188  O5'  DC A 204      -3.422-574.070-258.103 
ATOM   4189  C5'  DC A 204      -2.272-573.287-257.734 
ATOM   4190  C4'  DC A 204      -1.059-574.183-257.595 
ATOM   4191  O4'  DC A 204      -0.927-574.737-256.254 
ATOM   4192  C3'  DC A 204      -1.030-575.411-258.505 
ATOM   4193  O3'  DC A 204       0.310-575.644-258.923 
ATOM   4194  C2'  DC A 204      -1.467-576.569-257.607 
ATOM   4195  C1'  DC A 204      -0.692-576.132-256.367 
ATOM   4196  N1   DC A 204      -1.158-576.783-255.110 
ATOM   4197  C2   DC A 204      -0.205-577.073-254.138 
ATOM   4198  O2   DC A 204       0.976-576.780-254.355 
ATOM   4199  N3   DC A 204      -0.610-577.666-252.986 
ATOM   4200  C4   DC A 204      -1.900-577.966-252.789 
ATOM   4201  N4   DC A 204      -2.244-578.545-251.648 
ATOM   4202  C5   DC A 204      -2.896-577.677-253.777 
ATOM   4203  C6   DC A 204      -2.471-577.085-254.922 
ATOM   4204  P    DA A 205       0.583-576.112-260.429 
ATOM   4205  OP1  DA A 205       0.624-574.927-261.316 
ATOM   4206  OP2  DA A 205      -0.382-577.169-260.803 
ATOM   4207  O5'  DA A 205       2.048-576.742-260.304 
ATOM   4208  C5'  DA A 205       2.950-576.218-259.311 
ATOM   4209  C4'  DA A 205       3.659-577.356-258.604 
ATOM   4210  O4'  DA A 205       2.912-577.844-257.451 
ATOM   4211  C3'  DA A 205       3.905-578.610-259.441 
ATOM   4212  O3'  DA A 205       5.164-579.165-259.081 
ATOM   4213  C2'  DA A 205       2.806-579.583-259.013 
ATOM   4214  C1'  DA A 205       2.854-579.260-257.523 
ATOM   4215  N9   DA A 205       1.650-579.711-256.773 
ATOM   4216  C8   DA A 205       0.353-579.759-257.200 
ATOM   4217  N7   DA A 205      -0.477-580.205-256.307 
ATOM   4218  C5   DA A 205       0.326-580.472-255.208 
ATOM   4219  C6   DA A 205       0.042-580.971-253.926 
ATOM   4220  N6   DA A 205      -1.191-581.306-253.519 
ATOM   4221  N1   DA A 205       1.074-581.115-253.075 
ATOM   4222  C2   DA A 205       2.296-580.781-253.484 
ATOM   4223  N3   DA A 205       2.681-580.308-254.650 
ATOM   4224  C4   DA A 205       1.629-580.174-255.483 
ATOM   4225  P    DT A 206       6.102-579.771-260.229 
ATOM   4226  OP1  DT A 206       6.880-578.682-260.860 
ATOM   4227  OP2  DT A 206       5.291-580.604-261.143 
ATOM   4228  O5'  DT A 206       7.079-580.708-259.375 
ATOM   4229  C5'  DT A 206       7.385-580.343-258.017 
ATOM   4230  C4'  DT A 206       7.321-581.567-257.124 
ATOM   4231  O4'  DT A 206       5.982-581.803-256.602 
ATOM   4232  C3'  DT A 206       7.698-582.893-257.785 
ATOM   4233  O3'  DT A 206       8.398-583.695-256.842 
ATOM   4234  C2'  DT A 206       6.360-583.564-258.096 
ATOM   4235  C1'  DT A 206       5.659-583.171-256.799 
ATOM   4236  N1   DT A 206       4.176-583.293-256.858 
ATOM   4237  C2   DT A 206       3.533-583.677-255.706 
ATOM   4238  O2   DT A 206       4.122-583.913-254.666 
ATOM   4239  N3   DT A 206       2.159-583.779-255.800 
ATOM   4240  C4   DT A 206       1.394-583.536-256.923 
ATOM   4241  O4   DT A 206       0.169-583.661-256.886 
ATOM   4242  C5   DT A 206       2.159-583.139-258.082 
ATOM   4243  C7   DT A 206       1.403-582.855-259.347 
ATOM   4244  C6   DT A 206       3.496-583.032-258.019 
ATOM   4245  P    DC A 207       9.646-584.565-257.338 
ATOM   4246  OP1  DC A 207      10.861-583.720-257.363 
ATOM   4247  OP2  DC A 207       9.303-585.246-258.606 
ATOM   4248  O5'  DC A 207       9.765-585.645-256.164 
ATOM   4249  C5'  DC A 207       9.354-585.278-254.834 
ATOM   4250  C4'  DC A 207       8.545-586.400-254.213 
ATOM   4251  O4'  DC A 207       7.125-586.296-254.520 
ATOM   4252  C3'  DC A 207       8.916-587.814-254.661 
ATOM   4253  O3'  DC A 207       8.791-588.695-253.552 
ATOM   4254  C2'  DC A 207       7.853-588.183-255.696 
ATOM   4255  C1'  DC A 207       6.668-587.565-254.961 
ATOM   4256  N1   DC A 207       5.473-587.352-255.825 
ATOM   4257  C2   DC A 207       4.217-587.508-255.246 
ATOM   4258  O2   DC A 207       4.145-587.815-254.050 
ATOM   4259  N3   DC A 207       3.116-587.319-256.017 
ATOM   4260  C4   DC A 207       3.235-586.988-257.309 
ATOM   4261  N4   DC A 207       2.131-586.814-258.019 
ATOM   4262  C5   DC A 207       4.518-586.822-257.924 
ATOM   4263  C6   DC A 207       5.607-587.016-257.137 
ATOM   4264  P    DA A 208       9.878-589.854-253.354 
ATOM   4265  OP1  DA A 208      11.062-589.308-252.652 
ATOM   4266  OP2  DA A 208      10.140-590.514-254.652 
ATOM   4267  O5'  DA A 208       9.096-590.860-252.387 
ATOM   4268  C5'  DA A 208       8.120-590.331-251.469 
ATOM   4269  C4'  DA A 208       6.879-591.201-251.473 
ATOM   4270  O4'  DA A 208       5.920-590.797-252.492 
ATOM   4271  C3'  DA A 208       7.109-592.686-251.751 
ATOM   4272  O3'  DA A 208       6.208-593.449-250.957 
ATOM   4273  C2'  DA A 208       6.732-592.868-253.222 
ATOM   4274  C1'  DA A 208       5.510-591.954-253.205 
ATOM   4275  N9   DA A 208       5.061-591.529-254.559 
ATOM   4276  C8   DA A 208       5.822-591.271-255.663 
ATOM   4277  N7   DA A 208       5.134-590.918-256.705 
ATOM   4278  C5   DA A 208       3.820-590.943-256.261 
ATOM   4279  C6   DA A 208       2.599-590.664-256.898 
ATOM   4280  N6   DA A 208       2.503-590.287-258.181 
ATOM   4281  N1   DA A 208       1.476-590.788-256.166 
ATOM   4282  C2   DA A 208       1.578-591.162-254.892 
ATOM   4283  N3   DA A 208       2.654-591.448-254.193 
ATOM   4284  C4   DA A 208       3.764-591.316-254.949 
ATOM   4285  P    DA A 209       6.724-594.809-250.288 
ATOM   4286  OP1  DA A 209       7.421-594.504-249.018 
ATOM   4287  OP2  DA A 209       7.496-595.588-251.281 
ATOM   4288  O5'  DA A 209       5.342-595.552-249.979 
ATOM   4289  C5'  DA A 209       4.171-594.762-249.701 
ATOM   4290  C4'  DA A 209       2.976-595.328-250.442 
ATOM   4291  O4'  DA A 209       2.845-594.780-251.785 
ATOM   4292  C3'  DA A 209       2.985-596.841-250.661 
ATOM   4293  O3'  DA A 209       1.654-597.331-250.541 
ATOM   4294  C2'  DA A 209       3.439-597.020-252.109 
ATOM   4295  C1'  DA A 209       2.644-595.855-252.690 
ATOM   4296  N9   DA A 209       3.112-595.421-254.035 
ATOM   4297  C8   DA A 209       4.386-595.408-254.526 
ATOM   4298  N7   DA A 209       4.475-594.972-255.745 
ATOM   4299  C5   DA A 209       3.164-594.673-256.089 
ATOM   4300  C6   DA A 209       2.585-594.164-257.263 
ATOM   4301  N6   DA A 209       3.289-593.853-258.360 
ATOM   4302  N1   DA A 209       1.250-593.987-257.269 
ATOM   4303  C2   DA A 209       0.556-594.297-256.176 
ATOM   4304  N3   DA A 209       0.984-594.776-255.028 
ATOM   4305  C4   DA A 209       2.322-594.945-255.048 
ATOM   4306  P    DG A 210       1.406-598.729-249.803 
ATOM   4307  OP1  DG A 210       1.346-598.514-248.340 
ATOM   4308  OP2  DG A 210       2.398-599.721-250.272 
ATOM   4309  O5'  DG A 210      -0.046-599.121-250.350 
ATOM   4310  C5'  DG A 210      -0.970-598.071-250.694 
ATOM   4311  C4'  DG A 210      -1.659-598.396-252.004 
ATOM   4312  O4'  DG A 210      -0.913-597.914-253.158 
ATOM   4313  C3'  DG A 210      -1.868-599.882-252.295 
ATOM   4314  O3'  DG A 210      -3.118-600.051-252.953 
ATOM   4315  C2'  DG A 210      -0.751-600.246-253.273 
ATOM   4316  C1'  DG A 210      -0.820-598.969-254.104 
ATOM   4317  N9   DG A 210       0.387-598.733-254.943 
ATOM   4318  C8   DG A 210       1.705-599.034-254.677 
ATOM   4319  N7   DG A 210       2.534-598.694-255.634 
ATOM   4320  C5   DG A 210       1.707-598.128-256.603 
ATOM   4321  C6   DG A 210       2.029-597.575-257.870 
ATOM   4322  O6   DG A 210       3.129-597.469-258.406 
ATOM   4323  N1   DG A 210       0.884-597.112-258.532 
ATOM   4324  C2   DG A 210      -0.403-597.175-258.036 
ATOM   4325  N2   DG A 210      -1.360-596.677-258.823 
ATOM   4326  N3   DG A 210      -0.705-597.693-256.847 
ATOM   4327  C4   DG A 210       0.395-598.148-256.191 
ATOM   4328  P    DA A 211      -4.031-601.310-252.573 
ATOM   4329  OP1  DA A 211      -4.828-600.999-251.366 
ATOM   4330  OP2  DA A 211      -3.192-602.527-252.502 
ATOM   4331  O5'  DA A 211      -4.995-601.396-253.848 
ATOM   4332  C5'  DA A 211      -5.322-600.187-254.559 
ATOM   4333  C4'  DA A 211      -5.238-600.426-256.054 
ATOM   4334  O4'  DA A 211      -3.899-600.196-256.578 
ATOM   4335  C3'  DA A 211      -5.578-601.841-256.521 
ATOM   4336  O3'  DA A 211      -6.269-601.762-257.762 
ATOM   4337  C2'  DA A 211      -4.223-602.506-256.762 
ATOM   4338  C1'  DA A 211      -3.544-601.298-257.399 
ATOM   4339  N9   DA A 211      -2.058-601.392-257.429 
ATOM   4340  C8   DA A 211      -1.226-601.966-256.510 
ATOM   4341  N7   DA A 211       0.031-601.889-256.821 
ATOM   4342  C5   DA A 211       0.036-601.214-258.033 
ATOM   4343  C6   DA A 211       1.074-600.815-258.891 
ATOM   4344  N6   DA A 211       2.370-601.050-258.643 
ATOM   4345  N1   DA A 211       0.729-600.163-260.017 
ATOM   4346  C2   DA A 211      -0.560-599.932-260.258 
ATOM   4347  N3   DA A 211      -1.610-600.255-259.535 
ATOM   4348  C4   DA A 211      -1.239-600.906-258.414 
ATOM   4349  P    DA A 212      -7.493-602.757-258.035 
ATOM   4350  OP1  DA A 212      -8.726-602.202-257.434 
ATOM   4351  OP2  DA A 212      -7.123-604.125-257.611 
ATOM   4352  O5'  DA A 212      -7.598-602.700-259.630 
ATOM   4353  C5'  DA A 212      -7.208-601.493-260.312 
ATOM   4354  C4'  DA A 212      -6.379-601.834-261.535 
ATOM   4355  O4'  DA A 212      -4.959-601.944-261.231 
ATOM   4356  C3'  DA A 212      -6.713-603.160-262.217 
ATOM   4357  O3'  DA A 212      -6.579-603.002-263.624 
ATOM   4358  C2'  DA A 212      -5.634-604.128-261.732 
ATOM   4359  C1'  DA A 212      -4.469-603.145-261.806 
ATOM   4360  N9   DA A 212      -3.272-603.575-261.032 
ATOM   4361  C8   DA A 212      -3.226-604.265-259.855 
ATOM   4362  N7   DA A 212      -2.023-604.493-259.426 
ATOM   4363  C5   DA A 212      -1.210-603.911-260.389 
ATOM   4364  C6   DA A 212       0.186-603.808-260.514 
ATOM   4365  N6   DA A 212       1.048-604.315-259.621 
ATOM   4366  N1   DA A 212       0.665-603.164-261.595 
ATOM   4367  C2   DA A 212      -0.197-602.662-262.478 
ATOM   4368  N3   DA A 212      -1.511-602.696-262.467 
ATOM   4369  C4   DA A 212      -1.965-603.346-261.376 
ATOM   4370  P    DA A 213      -7.641-603.709-264.590 
ATOM   4371  OP1  DA A 213      -8.844-602.855-264.715 
ATOM   4372  OP2  DA A 213      -7.877-605.098-264.135 
ATOM   4373  O5'  DA A 213      -6.846-603.726-265.977 
ATOM   4374  C5'  DA A 213      -5.891-602.681-266.247 
ATOM   4375  C4'  DA A 213      -4.630-603.274-266.846 
ATOM   4376  O4'  DA A 213      -3.672-603.683-265.829 
ATOM   4377  C3'  DA A 213      -4.824-604.529-267.696 
ATOM   4378  O3'  DA A 213      -3.915-604.490-268.789 
ATOM   4379  C2'  DA A 213      -4.429-605.684-266.777 
ATOM   4380  C1'  DA A 213      -3.229-604.996-266.134 
ATOM   4381  N9   DA A 213      -2.777-605.638-264.868 
ATOM   4382  C8   DA A 213      -3.533-606.250-263.910 
ATOM   4383  N7   DA A 213      -2.844-606.717-262.916 
ATOM   4384  C5   DA A 213      -1.533-606.393-263.236 
ATOM   4385  C6   DA A 213      -0.313-606.616-262.576 
ATOM   4386  N6   DA A 213      -0.214-607.250-261.399 
ATOM   4387  N1   DA A 213       0.805-606.163-263.173 
ATOM   4388  C2   DA A 213       0.701-605.533-264.342 
ATOM   4389  N3   DA A 213      -0.377-605.268-265.049 
ATOM   4390  C4   DA A 213      -1.482-605.732-264.431 
ATOM   4391  P    DT A 214      -4.405-604.995-270.226 
ATOM   4392  OP1  DT A 214      -5.120-603.901-270.919 
ATOM   4393  OP2  DT A 214      -5.151-606.265-270.077 
ATOM   4394  O5'  DT A 214      -3.009-605.274-270.956 
ATOM   4395  C5'  DT A 214      -1.859-604.491-270.587 
ATOM   4396  C4'  DT A 214      -0.645-605.388-270.448 
ATOM   4397  O4'  DT A 214      -0.513-605.941-269.107 
ATOM   4398  C3'  DT A 214      -0.617-606.615-271.358 
ATOM   4399  O3'  DT A 214       0.723-606.848-271.776 
ATOM   4400  C2'  DT A 214      -1.054-607.773-270.460 
ATOM   4401  C1'  DT A 214      -0.279-607.337-269.220 
ATOM   4402  N1   DT A 214      -0.745-607.987-267.963 
ATOM   4403  C2   DT A 214       0.207-608.266-267.014 
ATOM   4404  O2   DT A 214       1.388-608.005-267.162 
ATOM   4405  N3   DT A 214      -0.262-608.870-265.862 
ATOM   4406  C4   DT A 214      -1.572-609.208-265.591 
ATOM   4407  O4   DT A 214      -1.871-609.746-264.522 
ATOM   4408  C5   DT A 214      -2.498-608.876-266.647 
ATOM   4409  C7   DT A 214      -3.945-609.210-266.434 
ATOM   4410  C6   DT A 214      -2.069-608.289-267.777 
ATOM   4411  P    DA A 215       0.996-607.316-273.282 
ATOM   4412  OP1  DA A 215       1.037-606.131-274.169 
ATOM   4413  OP2  DA A 215       0.031-608.373-273.656 
ATOM   4414  O5'  DA A 215       2.461-607.946-273.157 
ATOM   4415  C5'  DA A 215       3.363-607.422-272.164 
ATOM   4416  C4'  DA A 215       4.072-608.560-271.456 
ATOM   4417  O4'  DA A 215       3.326-609.048-270.304 
ATOM   4418  C3'  DA A 215       4.318-609.815-272.294 
ATOM   4419  O3'  DA A 215       5.578-610.369-271.933 
ATOM   4420  C2'  DA A 215       3.219-610.787-271.866 
ATOM   4421  C1'  DA A 215       3.267-610.464-270.375 
ATOM   4422  N9   DA A 215       2.063-610.915-269.626 
ATOM   4423  C8   DA A 215       0.766-610.963-270.053 
ATOM   4424  N7   DA A 215      -0.063-611.409-269.160 
ATOM   4425  C5   DA A 215       0.740-611.676-268.060 
ATOM   4426  C6   DA A 215       0.455-612.175-266.779 
ATOM   4427  N6   DA A 215      -0.778-612.510-266.371 
ATOM   4428  N1   DA A 215       1.487-612.320-265.928 
ATOM   4429  C2   DA A 215       2.709-611.986-266.337 
ATOM   4430  N3   DA A 215       3.095-611.512-267.503 
ATOM   4431  C4   DA A 215       2.043-611.378-268.336 
ATOM   4432  P    DT A 216       6.515-610.975-273.081 
ATOM   4433  OP1  DT A 216       7.293-609.886-273.712 
ATOM   4434  OP2  DT A 216       5.704-611.808-273.996 
ATOM   4435  O5'  DT A 216       7.493-611.912-272.228 
ATOM   4436  C5'  DT A 216       7.798-611.547-270.869 
ATOM   4437  C4'  DT A 216       7.734-612.771-269.976 
ATOM   4438  O4'  DT A 216       6.395-613.007-269.454 
ATOM   4439  C3'  DT A 216       8.111-614.097-270.638 
ATOM   4440  O3'  DT A 216       8.812-614.899-269.694 
ATOM   4441  C2'  DT A 216       6.774-614.768-270.949 
ATOM   4442  C1'  DT A 216       6.072-614.375-269.651 
ATOM   4443  N1   DT A 216       4.589-614.497-269.711 
ATOM   4444  C2   DT A 216       3.946-614.881-268.559 
ATOM   4445  O2   DT A 216       4.535-615.117-267.519 
ATOM   4446  N3   DT A 216       2.572-614.984-268.653 
ATOM   4447  C4   DT A 216       1.807-614.740-269.775 
ATOM   4448  O4   DT A 216       0.582-614.866-269.738 
ATOM   4449  C5   DT A 216       2.572-614.343-270.935 
ATOM   4450  C7   DT A 216       1.816-614.059-272.200 
ATOM   4451  C6   DT A 216       3.909-614.236-270.871 
ATOM   4452  P    DC A 217      10.059-615.769-270.191 
ATOM   4453  OP1  DC A 217      11.274-614.924-270.216 
ATOM   4454  OP2  DC A 217       9.716-616.450-271.459 
ATOM   4455  O5'  DC A 217      10.178-616.850-269.017 
ATOM   4456  C5'  DC A 217       9.767-616.482-267.687 
ATOM   4457  C4'  DC A 217       8.958-617.604-267.066 
ATOM   4458  O4'  DC A 217       7.538-617.500-267.373 
ATOM   4459  C3'  DC A 217       9.329-619.018-267.513 
ATOM   4460  O3'  DC A 217       9.204-619.899-266.404 
ATOM   4461  C2'  DC A 217       8.267-619.388-268.549 
ATOM   4462  C1'  DC A 217       7.081-618.769-267.814 
ATOM   4463  N1   DC A 217       5.887-618.556-268.678 
ATOM   4464  C2   DC A 217       4.630-618.713-268.099 
ATOM   4465  O2   DC A 217       4.559-619.019-266.903 
ATOM   4466  N3   DC A 217       3.529-618.523-268.870 
ATOM   4467  C4   DC A 217       3.649-618.192-270.161 
ATOM   4468  N4   DC A 217       2.544-618.018-270.871 
ATOM   4469  C5   DC A 217       4.931-618.026-270.777 
ATOM   4470  C6   DC A 217       6.020-618.220-269.990 
ATOM   4471  P    DT A 218      10.292-621.058-266.207 
ATOM   4472  OP1  DT A 218      11.475-620.513-265.505 
ATOM   4473  OP2  DT A 218      10.554-621.718-267.504 
ATOM   4474  O5'  DT A 218       9.509-622.064-265.240 
ATOM   4475  C5'  DT A 218       8.533-621.535-264.322 
ATOM   4476  C4'  DT A 218       7.292-622.405-264.326 
ATOM   4477  O4'  DT A 218       6.333-622.002-265.345 
ATOM   4478  C3'  DT A 218       7.522-623.891-264.604 
ATOM   4479  O3'  DT A 218       6.622-624.653-263.810 
ATOM   4480  C2'  DT A 218       7.145-624.072-266.075 
ATOM   4481  C1'  DT A 218       5.923-623.159-266.057 
ATOM   4482  N1   DT A 218       5.474-622.733-267.412 
ATOM   4483  C2   DT A 218       4.122-622.573-267.602 
ATOM   4484  O2   DT A 218       3.302-622.763-266.720 
ATOM   4485  N3   DT A 218       3.744-622.179-268.870 
ATOM   4486  C4   DT A 218       4.585-621.937-269.938 
ATOM   4487  O4   DT A 218       4.128-621.588-271.028 
ATOM   4488  C5   DT A 218       5.984-622.132-269.641 
ATOM   4489  C7   DT A 218       6.968-621.890-270.748 
ATOM   4490  C6   DT A 218       6.380-622.515-268.417 
ATOM   4491  P    DC A 219       7.138-626.013-263.140 
ATOM   4492  OP1  DC A 219       7.834-625.708-261.871 
ATOM   4493  OP2  DC A 219       7.909-626.792-264.134 
ATOM   4494  O5'  DC A 219       5.755-626.757-262.831 
ATOM   4495  C5'  DC A 219       4.584-625.966-262.554 
ATOM   4496  C4'  DC A 219       3.389-626.532-263.295 
ATOM   4497  O4'  DC A 219       3.258-625.984-264.637 
ATOM   4498  C3'  DC A 219       3.398-628.045-263.513 
ATOM   4499  O3'  DC A 219       2.068-628.535-263.394 
ATOM   4500  C2'  DC A 219       3.852-628.224-264.962 
ATOM   4501  C1'  DC A 219       3.057-627.059-265.542 
ATOM   4502  N1   DC A 219       3.525-626.625-266.888 
ATOM   4503  C2   DC A 219       2.570-626.167-267.791 
ATOM   4504  O2   DC A 219       1.384-626.139-267.443 
ATOM   4505  N3   DC A 219       2.977-625.768-269.024 
ATOM   4506  C4   DC A 219       4.271-625.813-269.363 
ATOM   4507  N4   DC A 219       4.618-625.412-270.577 
ATOM   4508  C5   DC A 219       5.269-626.281-268.449 
ATOM   4509  C6   DC A 219       4.843-626.677-267.222 
ATOM   4510  P    DA A 220       1.819-629.933-262.655 
ATOM   4511  OP1  DA A 220       1.759-629.718-261.193 
ATOM   4512  OP2  DA A 220       2.811-630.925-263.125 
ATOM   4513  O5'  DA A 220       0.367-630.325-263.203 
ATOM   4514  C5'  DA A 220      -0.557-629.276-263.547 
ATOM   4515  C4'  DA A 220      -1.246-629.601-264.857 
ATOM   4516  O4'  DA A 220      -0.499-629.118-266.011 
ATOM   4517  C3'  DA A 220      -1.455-631.086-265.148 
ATOM   4518  O3'  DA A 220      -2.705-631.255-265.806 
ATOM   4519  C2'  DA A 220      -0.338-631.451-266.126 
ATOM   4520  C1'  DA A 220      -0.407-630.173-266.957 
ATOM   4521  N9   DA A 220       0.801-629.937-267.796 
ATOM   4522  C8   DA A 220       2.101-630.243-267.515 
ATOM   4523  N7   DA A 220       2.932-629.912-268.454 
ATOM   4524  C5   DA A 220       2.126-629.345-269.431 
ATOM   4525  C6   DA A 220       2.409-628.790-270.689 
ATOM   4526  N6   DA A 220       3.645-628.713-271.203 
ATOM   4527  N1   DA A 220       1.372-628.316-271.406 
ATOM   4528  C2   DA A 220       0.146-628.396-270.891 
ATOM   4529  N3   DA A 220      -0.238-628.889-269.734 
ATOM   4530  C4   DA A 220       0.818-629.357-269.037 
ATOM   4531  P    DG A 221      -3.617-632.514-265.426 
ATOM   4532  OP1  DG A 221      -4.415-632.203-264.219 
ATOM   4533  OP2  DG A 221      -2.779-633.731-265.355 
ATOM   4534  O5'  DG A 221      -4.582-632.600-266.701 
ATOM   4535  C5'  DG A 221      -4.909-631.391-267.412 
ATOM   4536  C4'  DG A 221      -4.824-631.630-268.907 
ATOM   4537  O4'  DG A 221      -3.486-631.400-269.431 
ATOM   4538  C3'  DG A 221      -5.165-633.045-269.374 
ATOM   4539  O3'  DG A 221      -5.856-632.966-270.615 
ATOM   4540  C2'  DG A 221      -3.810-633.710-269.615 
ATOM   4541  C1'  DG A 221      -3.131-632.502-270.252 
ATOM   4542  N9   DG A 221      -1.645-632.596-270.282 
ATOM   4543  C8   DG A 221      -0.789-633.171-269.366 
ATOM   4544  N7   DG A 221       0.477-633.085-269.691 
ATOM   4545  C5   DG A 221       0.461-632.407-270.908 
ATOM   4546  C6   DG A 221       1.534-632.018-271.752 
ATOM   4547  O6   DG A 221       2.740-632.195-271.596 
ATOM   4548  N1   DG A 221       1.071-631.348-272.893 
ATOM   4549  C2   DG A 221      -0.254-631.088-273.181 
ATOM   4550  N2   DG A 221      -0.490-630.436-274.322 
ATOM   4551  N3   DG A 221      -1.261-631.453-272.388 
ATOM   4552  C4   DG A 221      -0.829-632.104-271.278 
ATOM   4553  P    DG A 222      -7.080-633.961-270.888 
ATOM   4554  OP1  DG A 222      -8.313-633.406-270.287 
ATOM   4555  OP2  DG A 222      -6.709-635.329-270.464 
ATOM   4556  O5'  DG A 222      -7.185-633.904-272.483 
ATOM   4557  C5'  DG A 222      -6.795-632.697-273.165 
ATOM   4558  C4'  DG A 222      -5.966-633.038-274.388 
ATOM   4559  O4'  DG A 222      -4.546-633.148-274.084 
ATOM   4560  C3'  DG A 222      -6.300-634.364-275.070 
ATOM   4561  O3'  DG A 222      -6.166-634.206-276.477 
ATOM   4562  C2'  DG A 222      -5.221-635.332-274.585 
ATOM   4563  C1'  DG A 222      -4.056-634.349-274.659 
ATOM   4564  N9   DG A 222      -2.859-634.779-273.885 
ATOM   4565  C8   DG A 222      -2.793-635.476-272.697 
ATOM   4566  N7   DG A 222      -1.572-635.698-272.276 
ATOM   4567  C5   DG A 222      -0.772-635.108-273.253 
ATOM   4568  C6   DG A 222       0.641-635.023-273.348 
ATOM   4569  O6   DG A 222       1.492-635.458-272.577 
ATOM   4570  N1   DG A 222       1.037-634.336-274.504 
ATOM   4571  C2   DG A 222       0.178-633.801-275.445 
ATOM   4572  N2   DG A 222       0.753-633.181-276.478 
ATOM   4573  N3   DG A 222      -1.148-633.880-275.355 
ATOM   4574  C4   DG A 222      -1.547-634.544-274.239 
ATOM   4575  P    DC A 223      -7.228-634.914-277.442 
ATOM   4576  OP1  DC A 223      -8.431-634.059-277.567 
ATOM   4577  OP2  DC A 223      -7.464-636.302-276.988 
ATOM   4578  O5'  DC A 223      -6.433-634.930-278.830 
ATOM   4579  C5'  DC A 223      -5.478-633.885-279.100 
ATOM   4580  C4'  DC A 223      -4.217-634.478-279.698 
ATOM   4581  O4'  DC A 223      -3.259-634.887-278.682 
ATOM   4582  C3'  DC A 223      -4.411-635.733-280.549 
ATOM   4583  O3'  DC A 223      -3.502-635.694-281.642 
ATOM   4584  C2'  DC A 223      -4.016-636.888-279.629 
ATOM   4585  C1'  DC A 223      -2.816-636.200-278.987 
ATOM   4586  N1   DC A 223      -2.364-636.842-277.721 
ATOM   4587  C2   DC A 223      -1.000-636.840-277.443 
ATOM   4588  O2   DC A 223      -0.227-636.310-278.251 
ATOM   4589  N3   DC A 223      -0.567-637.421-276.294 
ATOM   4590  C4   DC A 223      -1.436-637.985-275.446 
ATOM   4591  N4   DC A 223      -0.965-638.538-274.339 
ATOM   4592  C5   DC A 223      -2.843-637.998-275.713 
ATOM   4593  C6   DC A 223      -3.255-637.413-276.866 
ATOM   4594  P    DT A 224      -3.992-636.200-283.079 
ATOM   4595  OP1  DT A 224      -4.707-635.105-283.772 
ATOM   4596  OP2  DT A 224      -4.738-637.469-282.930 
ATOM   4597  O5'  DT A 224      -2.596-636.478-283.809 
ATOM   4598  C5'  DT A 224      -1.446-635.695-283.439 
ATOM   4599  C4'  DT A 224      -0.232-636.592-283.300 
ATOM   4600  O4'  DT A 224      -0.100-637.145-281.960 
ATOM   4601  C3'  DT A 224      -0.203-637.819-284.211 
ATOM   4602  O3'  DT A 224       1.136-638.052-284.628 
ATOM   4603  C2'  DT A 224      -0.641-638.977-283.312 
ATOM   4604  C1'  DT A 224       0.134-638.541-282.073 
ATOM   4605  N1   DT A 224      -0.332-639.191-280.816 
ATOM   4606  C2   DT A 224       0.620-639.470-279.866 
ATOM   4607  O2   DT A 224       1.801-639.210-280.015 
ATOM   4608  N3   DT A 224       0.151-640.074-278.715 
ATOM   4609  C4   DT A 224      -1.159-640.412-278.443 
ATOM   4610  O4   DT A 224      -1.458-640.950-277.375 
ATOM   4611  C5   DT A 224      -2.084-640.080-279.500 
ATOM   4612  C7   DT A 224      -3.531-640.414-279.286 
ATOM   4613  C6   DT A 224      -1.655-639.493-280.630 
ATOM   4614  P    DA A 225       1.409-638.520-286.134 
ATOM   4615  OP1  DA A 225       1.451-637.335-287.022 
ATOM   4616  OP2  DA A 225       0.444-639.577-286.508 
ATOM   4617  O5'  DA A 225       2.874-639.150-286.010 
ATOM   4618  C5'  DA A 225       3.777-638.626-285.017 
ATOM   4619  C4'  DA A 225       4.485-639.764-284.309 
ATOM   4620  O4'  DA A 225       3.739-640.252-283.157 
ATOM   4621  C3'  DA A 225       4.731-641.019-285.147 
ATOM   4622  O3'  DA A 225       5.991-641.573-284.786 
ATOM   4623  C2'  DA A 225       3.633-641.992-284.719 
ATOM   4624  C1'  DA A 225       3.680-641.668-283.228 
ATOM   4625  N9   DA A 225       2.476-642.119-282.479 
ATOM   4626  C8   DA A 225       1.179-642.167-282.905 
ATOM   4627  N7   DA A 225       0.350-642.613-282.013 
ATOM   4628  C5   DA A 225       1.153-642.880-280.913 
ATOM   4629  C6   DA A 225       0.868-643.380-279.631 
ATOM   4630  N6   DA A 225      -0.365-643.714-279.224 
ATOM   4631  N1   DA A 225       1.900-643.524-278.780 
ATOM   4632  C2   DA A 225       3.122-643.190-279.190 
ATOM   4633  N3   DA A 225       3.508-642.716-280.355 
ATOM   4634  C4   DA A 225       2.456-642.582-281.188 
ATOM   4635  P    DA A 226       6.928-642.180-285.934 
ATOM   4636  OP1  DA A 226       7.707-641.091-286.565 
ATOM   4637  OP2  DA A 226       6.117-643.012-286.849 
ATOM   4638  O5'  DA A 226       7.906-643.116-285.080 
ATOM   4639  C5'  DA A 226       8.212-642.751-283.722 
ATOM   4640  C4'  DA A 226       8.147-643.976-282.829 
ATOM   4641  O4'  DA A 226       6.809-644.212-282.307 
ATOM   4642  C3'  DA A 226       8.524-645.301-283.490 
ATOM   4643  O3'  DA A 226       9.225-646.103-282.547 
ATOM   4644  C2'  DA A 226       7.187-645.973-283.802 
ATOM   4645  C1'  DA A 226       6.486-645.580-282.504 
ATOM   4646  N9   DA A 226       5.002-645.701-282.564 
ATOM   4647  C8   DA A 226       4.176-645.481-283.628 
ATOM   4648  N7   DA A 226       2.920-645.672-283.365 
ATOM   4649  C5   DA A 226       2.912-646.048-282.029 
ATOM   4650  C6   DA A 226       1.873-646.392-281.148 
ATOM   4651  N6   DA A 226       0.580-646.414-281.501 
ATOM   4652  N1   DA A 226       2.213-646.715-279.886 
ATOM   4653  C2   DA A 226       3.500-646.690-279.541 
ATOM   4654  N3   DA A 226       4.550-646.388-280.271 
ATOM   4655  C4   DA A 226       4.183-646.069-281.530 
ATOM   4656  P    DT A 227      10.472-646.974-283.044 
ATOM   4657  OP1  DT A 227      11.688-646.128-283.069 
ATOM   4658  OP2  DT A 227      10.129-647.654-284.312 
ATOM   4659  O5'  DT A 227      10.592-648.054-281.870 
ATOM   4660  C5'  DT A 227      10.180-647.687-280.539 
ATOM   4661  C4'  DT A 227       9.372-648.808-279.919 
ATOM   4662  O4'  DT A 227       7.952-648.704-280.226 
ATOM   4663  C3'  DT A 227       9.742-650.222-280.366 
ATOM   4664  O3'  DT A 227       9.617-651.104-279.257 
ATOM   4665  C2'  DT A 227       8.680-650.592-281.402 
ATOM   4666  C1'  DT A 227       7.495-649.973-280.667 
ATOM   4667  N1   DT A 227       6.300-649.760-281.531 
ATOM   4668  C2   DT A 227       5.068-649.918-280.945 
ATOM   4669  O2   DT A 227       4.924-650.219-279.772 
ATOM   4670  N3   DT A 227       3.984-649.713-281.776 
ATOM   4671  C4   DT A 227       4.030-649.371-283.112 
ATOM   4672  O4   DT A 227       2.990-649.214-283.755 
ATOM   4673  C5   DT A 227       5.367-649.228-283.638 
ATOM   4674  C7   DT A 227       5.508-648.857-285.085 
ATOM   4675  C6   DT A 227       6.439-649.422-282.852 
ATOM   4676  P    DG A 228      10.705-652.262-279.060 
ATOM   4677  OP1  DG A 228      11.888-651.717-278.357 
ATOM   4678  OP2  DG A 228      10.967-652.922-280.357 
ATOM   4679  O5'  DG A 228       9.922-653.269-278.093 
ATOM   4680  C5'  DG A 228       8.947-652.739-277.175 
ATOM   4681  C4'  DG A 228       7.705-653.610-277.178 
ATOM   4682  O4'  DG A 228       6.746-653.206-278.198 
ATOM   4683  C3'  DG A 228       7.935-655.095-277.457 
ATOM   4684  O3'  DG A 228       7.035-655.857-276.662 
ATOM   4685  C2'  DG A 228       7.558-655.276-278.928 
ATOM   4686  C1'  DG A 228       6.336-654.363-278.910 
ATOM   4687  N9   DG A 228       5.888-653.937-280.265 
ATOM   4688  C8   DG A 228       6.640-653.673-281.390 
ATOM   4689  N7   DG A 228       5.932-653.317-282.434 
ATOM   4690  C5   DG A 228       4.617-653.348-281.969 
ATOM   4691  C6   DG A 228       3.403-653.059-282.644 
ATOM   4692  O6   DG A 228       3.234-652.711-283.809 
ATOM   4693  N1   DG A 228       2.297-653.217-281.797 
ATOM   4694  C2   DG A 228       2.357-653.603-280.472 
ATOM   4695  N2   DG A 228       1.187-653.695-279.834 
ATOM   4696  N3   DG A 228       3.498-653.873-279.840 
ATOM   4697  C4   DG A 228       4.579-653.726-280.647 
ATOM   4698  P    DT A 229       7.551-657.217-275.993 
ATOM   4699  OP1  DT A 229       8.247-656.912-274.723 
ATOM   4700  OP2  DT A 229       8.323-657.996-276.987 
ATOM   4701  O5'  DT A 229       6.168-657.961-275.684 
ATOM   4702  C5'  DT A 229       4.997-657.170-275.407 
ATOM   4703  C4'  DT A 229       3.802-657.736-276.148 
ATOM   4704  O4'  DT A 229       3.671-657.188-277.490 
ATOM   4705  C3'  DT A 229       3.811-659.249-276.366 
ATOM   4706  O3'  DT A 229       2.481-659.739-276.246 
ATOM   4707  C2'  DT A 229       4.265-659.428-277.814 
ATOM   4708  C1'  DT A 229       3.470-658.263-278.395 
ATOM   4709  N1   DT A 229       3.938-657.829-279.740 
ATOM   4710  C2   DT A 229       2.983-657.380-280.621 
ATOM   4711  O2   DT A 229       1.798-657.326-280.342 
ATOM   4712  N3   DT A 229       3.455-656.987-281.859 
ATOM   4713  C4   DT A 229       4.770-657.006-282.277 
ATOM   4714  O4   DT A 229       5.072-656.629-283.411 
ATOM   4715  C5   DT A 229       5.698-657.494-281.284 
ATOM   4716  C7   DT A 229       7.150-657.547-281.659 
ATOM   4717  C6   DT A 229       5.267-657.882-280.073 
ATOM   4718  P    DC A 230       2.232-661.138-275.508 
ATOM   4719  OP1  DC A 230       2.172-660.922-274.045 
ATOM   4720  OP2  DC A 230       3.224-662.129-275.978 
ATOM   4721  O5'  DC A 230       0.780-661.529-276.055 
ATOM   4722  C5'  DC A 230      -0.143-660.480-276.399 
ATOM   4723  C4'  DC A 230      -0.832-660.805-277.709 
ATOM   4724  O4'  DC A 230      -0.086-660.323-278.864 
ATOM   4725  C3'  DC A 230      -1.042-662.290-278.001 
ATOM   4726  O3'  DC A 230      -2.292-662.459-278.658 
ATOM   4727  C2'  DC A 230       0.075-662.655-278.979 
ATOM   4728  C1'  DC A 230       0.006-661.377-279.810 
ATOM   4729  N1   DC A 230       1.214-661.142-280.649 
ATOM   4730  C2   DC A 230       1.034-660.535-281.890 
ATOM   4731  O2   DC A 230      -0.109-660.219-282.239 
ATOM   4732  N3   DC A 230       2.123-660.312-282.670 
ATOM   4733  C4   DC A 230       3.345-660.669-282.255 
ATOM   4734  N4   DC A 230       4.374-660.431-283.052 
ATOM   4735  C5   DC A 230       3.551-661.295-280.983 
ATOM   4736  C6   DC A 230       2.450-661.510-280.217 
ATOM   4737  P    DG A 231      -3.204-663.719-278.279 
ATOM   4738  OP1  DG A 231      -4.002-663.408-277.072 
ATOM   4739  OP2  DG A 231      -2.366-664.935-278.208 
ATOM   4740  O5'  DG A 231      -4.168-663.804-279.554 
ATOM   4741  C5'  DG A 231      -4.496-662.596-280.264 
ATOM   4742  C4'  DG A 231      -4.411-662.834-281.759 
ATOM   4743  O4'  DG A 231      -3.073-662.604-282.284 
ATOM   4744  C3'  DG A 231      -4.752-664.249-282.227 
ATOM   4745  O3'  DG A 231      -5.443-664.170-283.468 
ATOM   4746  C2'  DG A 231      -3.397-664.914-282.468 
ATOM   4747  C1'  DG A 231      -2.718-663.706-283.105 
ATOM   4748  N9   DG A 231      -1.231-663.801-283.134 
ATOM   4749  C8   DG A 231      -0.376-664.375-282.219 
ATOM   4750  N7   DG A 231       0.890-664.289-282.544 
ATOM   4751  C5   DG A 231       0.874-663.611-283.761 
ATOM   4752  C6   DG A 231       1.947-663.222-284.605 
ATOM   4753  O6   DG A 231       3.153-663.399-284.449 
ATOM   4754  N1   DG A 231       1.484-662.552-285.746 
ATOM   4755  C2   DG A 231       0.159-662.292-286.034 
ATOM   4756  N2   DG A 231      -0.077-661.640-287.175 
ATOM   4757  N3   DG A 231      -0.848-662.657-285.241 
ATOM   4758  C4   DG A 231      -0.416-663.308-284.130 
ATOM   4759  P    DT A 232      -6.666-665.165-283.740 
ATOM   4760  OP1  DT A 232      -7.900-664.610-283.140 
ATOM   4761  OP2  DT A 232      -6.296-666.533-283.316 
ATOM   4762  O5'  DT A 232      -6.771-665.108-285.335 
ATOM   4763  C5'  DT A 232      -6.382-663.901-286.018 
ATOM   4764  C4'  DT A 232      -5.552-664.242-287.241 
ATOM   4765  O4'  DT A 232      -4.132-664.352-286.936 
ATOM   4766  C3'  DT A 232      -5.887-665.569-287.922 
ATOM   4767  O3'  DT A 232      -5.753-665.410-289.330 
ATOM   4768  C2'  DT A 232      -4.808-666.536-287.437 
ATOM   4769  C1'  DT A 232      -3.643-665.553-287.512 
ATOM   4770  N1   DT A 232      -2.446-665.983-286.737 
ATOM   4771  C2   DT A 232      -1.216-665.654-287.254 
ATOM   4772  O2   DT A 232      -1.077-665.039-288.297 
ATOM   4773  N3   DT A 232      -0.129-666.070-286.509 
ATOM   4774  C4   DT A 232      -0.171-666.769-285.320 
ATOM   4775  O4   DT A 232       0.871-667.087-284.743 
ATOM   4776  C5   DT A 232      -1.506-667.068-284.859 
ATOM   4777  C7   DT A 232      -1.641-667.827-283.571 
ATOM   4778  C6   DT A 232      -2.580-666.676-285.563 
ATOM   4779  P    DC A 233      -6.815-666.118-290.295 
ATOM   4780  OP1  DC A 233      -8.018-665.263-290.420 
ATOM   4781  OP2  DC A 233      -7.050-667.506-289.841 
ATOM   4782  O5'  DC A 233      -6.020-666.134-291.683 
ATOM   4783  C5'  DC A 233      -5.065-665.090-291.952 
ATOM   4784  C4'  DC A 233      -3.804-665.682-292.551 
ATOM   4785  O4'  DC A 233      -2.846-666.091-291.535 
ATOM   4786  C3'  DC A 233      -3.998-666.937-293.401 
ATOM   4787  O3'  DC A 233      -3.088-666.898-294.494 
ATOM   4788  C2'  DC A 233      -3.602-668.092-292.482 
ATOM   4789  C1'  DC A 233      -2.403-667.405-291.840 
ATOM   4790  N1   DC A 233      -1.951-668.047-290.574 
ATOM   4791  C2   DC A 233      -0.586-668.044-290.296 
ATOM   4792  O2   DC A 233       0.186-667.515-291.104 
ATOM   4793  N3   DC A 233      -0.153-668.626-289.147 
ATOM   4794  C4   DC A 233      -1.022-669.189-288.299 
ATOM   4795  N4   DC A 233      -0.552-669.742-287.192 
ATOM   4796  C5   DC A 233      -2.430-669.202-288.566 
ATOM   4797  C6   DC A 233      -2.842-668.617-289.719 
ATOM   4798  P    DT A 234      -3.579-667.404-295.932 
ATOM   4799  OP1  DT A 234      -4.294-666.309-296.625 
ATOM   4800  OP2  DT A 234      -4.324-668.673-295.783 
ATOM   4801  O5'  DT A 234      -2.183-667.682-296.662 
ATOM   4802  C5'  DT A 234      -1.033-666.899-296.292 
ATOM   4803  C4'  DT A 234       0.181-667.796-296.153 
ATOM   4804  O4'  DT A 234       0.313-668.350-294.812 
ATOM   4805  C3'  DT A 234       0.210-669.023-297.064 
ATOM   4806  O3'  DT A 234       1.550-669.256-297.481 
ATOM   4807  C2'  DT A 234      -0.228-670.181-296.165 
ATOM   4808  C1'  DT A 234       0.547-669.745-294.926 
ATOM   4809  N1   DT A 234       0.081-670.395-293.669 
ATOM   4810  C2   DT A 234       1.033-670.674-292.719 
ATOM   4811  O2   DT A 234       2.215-670.414-292.867 
ATOM   4812  N3   DT A 234       0.564-671.278-291.568 
ATOM   4813  C4   DT A 234      -0.746-671.616-291.296 
ATOM   4814  O4   DT A 234      -1.045-672.154-290.228 
ATOM   4815  C5   DT A 234      -1.671-671.284-292.353 
ATOM   4816  C7   DT A 234      -3.118-671.618-292.139 
ATOM   4817  C6   DT A 234      -1.242-670.697-293.483 
ATOM   4818  P    DG A 235       1.822-669.724-298.987 
ATOM   4819  OP1  DG A 235       1.864-668.539-299.875 
ATOM   4820  OP2  DG A 235       0.857-670.781-299.361 
ATOM   4821  O5'  DG A 235       3.288-670.354-298.862 
ATOM   4822  C5'  DG A 235       4.190-669.831-297.870 
ATOM   4823  C4'  DG A 235       4.898-670.968-297.162 
ATOM   4824  O4'  DG A 235       4.152-671.456-296.010 
ATOM   4825  C3'  DG A 235       5.144-672.223-298.000 
ATOM   4826  O3'  DG A 235       6.404-672.778-297.639 
ATOM   4827  C2'  DG A 235       4.046-673.196-297.572 
ATOM   4828  C1'  DG A 235       4.093-672.872-296.081 
ATOM   4829  N9   DG A 235       2.889-673.324-295.331 
ATOM   4830  C8   DG A 235       1.576-673.379-295.745 
ATOM   4831  N7   DG A 235       0.748-673.831-294.834 
ATOM   4832  C5   DG A 235       1.570-674.093-293.739 
ATOM   4833  C6   DG A 235       1.248-674.600-292.454 
ATOM   4834  O6   DG A 235       0.150-674.927-292.008 
ATOM   4835  N1   DG A 235       2.389-674.712-291.646 
ATOM   4836  C2   DG A 235       3.672-674.378-292.031 
ATOM   4837  N2   DG A 235       4.624-674.557-291.113 
ATOM   4838  N3   DG A 235       3.974-673.901-293.237 
ATOM   4839  C4   DG A 235       2.879-673.787-294.032 
ATOM   4840  P    DT A 236       7.341-673.384-298.787 
ATOM   4841  OP1  DT A 236       8.120-672.295-299.418 
ATOM   4842  OP2  DT A 236       6.530-674.216-299.702 
ATOM   4843  O5'  DT A 236       8.319-674.320-297.933 
ATOM   4844  C5'  DT A 236       8.625-673.955-296.575 
ATOM   4845  C4'  DT A 236       8.560-675.180-295.682 
ATOM   4846  O4'  DT A 236       7.222-675.416-295.160 
ATOM   4847  C3'  DT A 236       8.937-676.505-296.343 
ATOM   4848  O3'  DT A 236       9.638-677.307-295.400 
ATOM   4849  C2'  DT A 236       7.600-677.177-296.654 
ATOM   4850  C1'  DT A 236       6.899-676.784-295.357 
ATOM   4851  N1   DT A 236       5.415-676.905-295.417 
ATOM   4852  C2   DT A 236       4.773-677.289-294.264 
ATOM   4853  O2   DT A 236       5.362-677.526-293.224 
ATOM   4854  N3   DT A 236       3.399-677.392-294.358 
ATOM   4855  C4   DT A 236       2.633-677.148-295.481 
ATOM   4856  O4   DT A 236       1.408-677.274-295.444 
ATOM   4857  C5   DT A 236       3.399-676.752-296.640 
ATOM   4858  C7   DT A 236       2.643-676.468-297.905 
ATOM   4859  C6   DT A 236       4.735-676.644-296.577 
ATOM   4860  P    DA A 237      10.885-678.178-295.897 
ATOM   4861  OP1  DA A 237      12.101-677.333-295.921 
ATOM   4862  OP2  DA A 237      10.542-678.858-297.165 
ATOM   4863  O5'  DA A 237      11.005-679.258-294.722 
ATOM   4864  C5'  DA A 237      10.593-678.891-293.392 
ATOM   4865  C4'  DA A 237       9.785-680.013-292.772 
ATOM   4866  O4'  DA A 237       8.365-679.908-293.078 
ATOM   4867  C3'  DA A 237      10.155-681.426-293.219 
ATOM   4868  O3'  DA A 237      10.030-682.308-292.110 
ATOM   4869  C2'  DA A 237       9.093-681.796-294.255 
ATOM   4870  C1'  DA A 237       7.908-681.177-293.520 
ATOM   4871  N9   DA A 237       6.713-680.964-294.383 
ATOM   4872  C8   DA A 237       6.672-680.626-295.706 
ATOM   4873  N7   DA A 237       5.470-680.513-296.182 
ATOM   4874  C5   DA A 237       4.653-680.796-295.096 
ATOM   4875  C6   DA A 237       3.257-680.843-294.949 
ATOM   4876  N6   DA A 237       2.398-680.594-295.947 
ATOM   4877  N1   DA A 237       2.774-681.158-293.732 
ATOM   4878  C2   DA A 237       3.632-681.405-292.743 
ATOM   4879  N3   DA A 237       4.946-681.391-292.763 
ATOM   4880  C4   DA A 237       5.405-681.074-293.991 
ATOM   4881  P    DT A 238      11.118-683.466-291.913 
ATOM   4882  OP1  DT A 238      12.302-682.921-291.210 
ATOM   4883  OP2  DT A 238      11.380-684.126-293.210 
ATOM   4884  O5'  DT A 238      10.335-684.473-290.946 
ATOM   4885  C5'  DT A 238       9.360-683.943-290.028 
ATOM   4886  C4'  DT A 238       8.119-684.814-290.031 
ATOM   4887  O4'  DT A 238       7.160-684.410-291.051 
ATOM   4888  C3'  DT A 238       8.348-686.299-290.310 
ATOM   4889  O3'  DT A 238       7.448-687.061-289.515 
ATOM   4890  C2'  DT A 238       7.971-686.480-291.780 
ATOM   4891  C1'  DT A 238       6.749-685.567-291.763 
ATOM   4892  N1   DT A 238       6.301-685.141-293.118 
ATOM   4893  C2   DT A 238       4.949-684.981-293.308 
ATOM   4894  O2   DT A 238       4.128-685.172-292.426 
ATOM   4895  N3   DT A 238       4.570-684.587-294.576 
ATOM   4896  C4   DT A 238       5.411-684.345-295.643 
ATOM   4897  O4   DT A 238       4.954-683.996-296.734 
ATOM   4898  C5   DT A 238       6.810-684.540-295.347 
ATOM   4899  C7   DT A 238       7.795-684.298-296.454 
ATOM   4900  C6   DT A 238       7.207-684.923-294.123 
ATOM   4901  P    DA A 239       7.964-688.421-288.846 
ATOM   4902  OP1  DA A 239       8.660-688.116-287.576 
ATOM   4903  OP2  DA A 239       8.736-689.200-289.839 
ATOM   4904  O5'  DA A 239       6.582-689.165-288.537 
ATOM   4905  C5'  DA A 239       5.410-688.374-288.260 
ATOM   4906  C4'  DA A 239       4.215-688.940-289.000 
ATOM   4907  O4'  DA A 239       4.084-688.392-290.343 
ATOM   4908  C3'  DA A 239       4.224-690.453-289.219 
ATOM   4909  O3'  DA A 239       2.894-690.943-289.099 
ATOM   4910  C2'  DA A 239       4.679-690.633-290.667 
ATOM   4911  C1'  DA A 239       3.883-689.467-291.248 
ATOM   4912  N9   DA A 239       4.352-689.033-292.593 
ATOM   4913  C8   DA A 239       5.625-689.021-293.085 
ATOM   4914  N7   DA A 239       5.714-688.585-294.303 
ATOM   4915  C5   DA A 239       4.403-688.285-294.647 
ATOM   4916  C6   DA A 239       3.824-687.777-295.822 
ATOM   4917  N6   DA A 239       4.529-687.466-296.919 
ATOM   4918  N1   DA A 239       2.490-687.599-295.827 
ATOM   4919  C2   DA A 239       1.795-687.910-294.734 
ATOM   4920  N3   DA A 239       2.223-688.389-293.586 
ATOM   4921  C4   DA A 239       3.562-688.557-293.606 
ATOM   4922  P    DG A 240       2.645-692.342-288.361 
ATOM   4923  OP1  DG A 240       2.585-692.126-286.898 
ATOM   4924  OP2  DG A 240       3.637-693.333-288.831 
ATOM   4925  O5'  DG A 240       1.193-692.734-288.908 
ATOM   4926  C5'  DG A 240       0.270-691.684-289.252 
ATOM   4927  C4'  DG A 240      -0.419-692.009-290.562 
ATOM   4928  O4'  DG A 240       0.327-691.527-291.717 
ATOM   4929  C3'  DG A 240      -0.629-693.495-290.853 
ATOM   4930  O3'  DG A 240      -1.878-693.663-291.511 
ATOM   4931  C2'  DG A 240       0.488-693.859-291.831 
ATOM   4932  C1'  DG A 240       0.419-692.581-292.662 
ATOM   4933  N9   DG A 240       1.627-692.346-293.502 
ATOM   4934  C8   DG A 240       2.945-692.647-293.236 
ATOM   4935  N7   DG A 240       3.774-692.306-294.193 
ATOM   4936  C5   DG A 240       2.946-691.741-295.161 
ATOM   4937  C6   DG A 240       3.269-691.188-296.428 
ATOM   4938  O6   DG A 240       4.369-691.081-296.964 
ATOM   4939  N1   DG A 240       2.124-690.725-297.090 
ATOM   4940  C2   DG A 240       0.837-690.787-296.594 
ATOM   4941  N2   DG A 240      -0.121-690.290-297.381 
ATOM   4942  N3   DG A 240       0.535-691.306-295.405 
ATOM   4943  C4   DG A 240       1.635-691.760-294.750 
ATOM   4944  P    DT A 241      -2.791-694.923-291.132 
ATOM   4945  OP1  DT A 241      -3.589-694.612-289.925 
ATOM   4946  OP2  DT A 241      -1.953-696.139-291.061 
ATOM   4947  O5'  DT A 241      -3.755-695.009-292.407 
ATOM   4948  C5'  DT A 241      -4.083-693.800-293.117 
ATOM   4949  C4'  DT A 241      -3.998-694.038-294.612 
ATOM   4950  O4'  DT A 241      -2.659-693.808-295.136 
ATOM   4951  C3'  DT A 241      -4.338-695.453-295.080 
ATOM   4952  O3'  DT A 241      -5.030-695.374-296.321 
ATOM   4953  C2'  DT A 241      -2.984-696.118-295.320 
ATOM   4954  C1'  DT A 241      -2.304-694.910-295.958 
ATOM   4955  N1   DT A 241      -0.818-695.005-295.987 
ATOM   4956  C2   DT A 241      -0.177-694.451-297.069 
ATOM   4957  O2   DT A 241      -0.770-693.900-297.980 
ATOM   4958  N3   DT A 241       1.201-694.559-297.062 
ATOM   4959  C4   DT A 241       1.969-695.159-296.086 
ATOM   4960  O4   DT A 241       3.197-695.195-296.190 
ATOM   4961  C5   DT A 241       1.207-695.711-294.991 
ATOM   4962  C7   DT A 241       1.967-696.384-293.886 
ATOM   4963  C6   DT A 241      -0.133-695.621-294.972 
ATOM   4964  P    DG A 242      -6.253-696.369-296.593 
ATOM   4965  OP1  DG A 242      -7.487-695.814-295.992 
ATOM   4966  OP2  DG A 242      -5.883-697.738-296.169 
ATOM   4967  O5'  DG A 242      -6.358-696.312-298.188 
ATOM   4968  C5'  DG A 242      -5.968-695.105-298.871 
ATOM   4969  C4'  DG A 242      -5.139-695.446-300.094 
ATOM   4970  O4'  DG A 242      -3.719-695.556-299.789 
ATOM   4971  C3'  DG A 242      -5.474-696.773-300.775 
ATOM   4972  O3'  DG A 242      -5.340-696.614-302.183 
ATOM   4973  C2'  DG A 242      -4.395-697.740-300.290 
ATOM   4974  C1'  DG A 242      -3.230-696.757-300.365 
ATOM   4975  N9   DG A 242      -2.032-697.187-299.590 
ATOM   4976  C8   DG A 242      -1.967-697.884-298.403 
ATOM   4977  N7   DG A 242      -0.746-698.106-297.982 
ATOM   4978  C5   DG A 242       0.054-697.516-298.958 
ATOM   4979  C6   DG A 242       1.468-697.431-299.054 
ATOM   4980  O6   DG A 242       2.318-697.866-298.282 
ATOM   4981  N1   DG A 242       1.863-696.744-300.210 
ATOM   4982  C2   DG A 242       1.005-696.209-301.151 
ATOM   4983  N2   DG A 242       1.580-695.590-302.184 
ATOM   4984  N3   DG A 242      -0.322-696.288-301.060 
ATOM   4985  C4   DG A 242      -0.721-696.952-299.944 
ATOM   4986  P    DT A 243      -6.402-697.322-303.148 
ATOM   4987  OP1  DT A 243      -7.605-696.468-303.273 
ATOM   4988  OP2  DT A 243      -6.637-698.710-302.694 
ATOM   4989  O5'  DT A 243      -5.606-697.338-304.535 
ATOM   4990  C5'  DT A 243      -4.651-696.294-304.805 
ATOM   4991  C4'  DT A 243      -3.391-696.886-305.404 
ATOM   4992  O4'  DT A 243      -2.433-697.295-304.387 
ATOM   4993  C3'  DT A 243      -3.584-698.141-306.254 
ATOM   4994  O3'  DT A 243      -2.675-698.102-307.347 
ATOM   4995  C2'  DT A 243      -3.189-699.297-305.335 
ATOM   4996  C1'  DT A 243      -1.990-698.609-304.693 
ATOM   4997  N1   DT A 243      -1.538-699.251-303.426 
ATOM   4998  C2   DT A 243      -0.189-699.240-303.167 
ATOM   4999  O2   DT A 243       0.628-698.736-303.919 
ATOM   5000  N3   DT A 243       0.194-699.845-301.985 
ATOM   5001  C4   DT A 243      -0.642-700.444-301.065 
ATOM   5002  O4   DT A 243      -0.184-700.954-300.041 
ATOM   5003  C5   DT A 243      -2.040-700.405-301.426 
ATOM   5004  C7   DT A 243      -3.019-701.035-300.479 
ATOM   5005  C6   DT A 243      -2.439-699.824-302.569 
ATOM   5006  P    DA A 244      -3.166-698.608-308.784 
ATOM   5007  OP1  DA A 244      -3.881-697.513-309.478 
ATOM   5008  OP2  DA A 244      -3.911-699.877-308.635 
ATOM   5009  O5'  DA A 244      -1.770-698.887-309.515 
ATOM   5010  C5'  DA A 244      -0.620-698.103-309.145 
ATOM   5011  C4'  DA A 244       0.594-699.000-309.006 
ATOM   5012  O4'  DA A 244       0.726-699.554-307.665 
ATOM   5013  C3'  DA A 244       0.623-700.227-309.916 
ATOM   5014  O3'  DA A 244       1.963-700.461-310.334 
ATOM   5015  C2'  DA A 244       0.186-701.385-309.018 
ATOM   5016  C1'  DA A 244       0.960-700.949-307.778 
ATOM   5017  N9   DA A 244       0.494-701.599-306.521 
ATOM   5018  C8   DA A 244      -0.776-701.965-306.176 
ATOM   5019  N7   DA A 244      -0.862-702.516-305.005 
ATOM   5020  C5   DA A 244       0.445-702.516-304.537 
ATOM   5021  C6   DA A 244       1.022-702.969-303.340 
ATOM   5022  N6   DA A 244       0.322-703.537-302.349 
ATOM   5023  N1   DA A 244       2.353-702.817-303.198 
ATOM   5024  C2   DA A 244       3.044-702.251-304.187 
ATOM   5025  N3   DA A 244       2.617-701.793-305.342 
ATOM   5026  C4   DA A 244       1.283-701.957-305.460 
ATOM   5027  P    DT A 245       2.235-700.928-311.840 
ATOM   5028  OP1  DT A 245       2.277-699.743-312.727 
ATOM   5029  OP2  DT A 245       1.271-701.985-312.214 
ATOM   5030  O5'  DT A 245       3.701-701.558-311.715 
ATOM   5031  C5'  DT A 245       4.603-701.035-310.722 
ATOM   5032  C4'  DT A 245       5.311-702.172-310.015 
ATOM   5033  O4'  DT A 245       4.565-702.660-308.863 
ATOM   5034  C3'  DT A 245       5.557-703.427-310.852 
ATOM   5035  O3'  DT A 245       6.817-703.982-310.492 
ATOM   5036  C2'  DT A 245       4.459-704.400-310.424 
ATOM   5037  C1'  DT A 245       4.507-704.076-308.934 
ATOM   5038  N1   DT A 245       3.302-704.528-308.184 
ATOM   5039  C2   DT A 245       3.494-704.957-306.893 
ATOM   5040  O2   DT A 245       4.588-704.980-306.357 
ATOM   5041  N3   DT A 245       2.354-705.369-306.229 
ATOM   5042  C4   DT A 245       1.071-705.385-306.739 
ATOM   5043  O4   DT A 245       0.128-705.777-306.047 
ATOM   5044  C5   DT A 245       0.971-704.917-308.100 
ATOM   5045  C7   DT A 245      -0.391-704.902-308.730 
ATOM   5046  C6   DT A 245       2.063-704.511-308.769 
ATOM   5047  P    DG A 246       7.754-704.588-311.640 
ATOM   5048  OP1  DG A 246       8.533-703.499-312.271 
ATOM   5049  OP2  DG A 246       6.943-705.420-312.555 
ATOM   5050  O5'  DG A 246       8.732-705.525-310.786 
ATOM   5051  C5'  DG A 246       9.038-705.160-309.428 
ATOM   5052  C4'  DG A 246       8.974-706.384-308.535 
ATOM   5053  O4'  DG A 246       7.635-706.620-308.013 
ATOM   5054  C3'  DG A 246       9.350-707.709-309.196 
ATOM   5055  O3'  DG A 246      10.051-708.511-308.253 
ATOM   5056  C2'  DG A 246       8.013-708.381-309.507 
ATOM   5057  C1'  DG A 246       7.312-707.988-308.210 
ATOM   5058  N9   DG A 246       5.829-708.110-308.269 
ATOM   5059  C8   DG A 246       4.980-707.892-309.332 
ATOM   5060  N7   DG A 246       3.713-708.089-309.052 
ATOM   5061  C5   DG A 246       3.726-708.464-307.710 
ATOM   5062  C6   DG A 246       2.652-708.807-306.847 
ATOM   5063  O6   DG A 246       1.450-708.849-307.094 
ATOM   5064  N1   DG A 246       3.111-709.125-305.561 
ATOM   5065  C2   DG A 246       4.433-709.113-305.162 
ATOM   5066  N2   DG A 246       4.663-709.448-303.890 
ATOM   5067  N3   DG A 246       5.439-708.791-305.972 
ATOM   5068  C4   DG A 246       5.011-708.480-307.223 
ATOM   5069  P    DC A 247      11.298-709.382-308.749 
ATOM   5070  OP1  DC A 247      12.514-708.537-308.774 
ATOM   5071  OP2  DC A 247      10.955-710.062-310.017 
ATOM   5072  O5'  DC A 247      11.418-710.462-307.575 
ATOM   5073  C5'  DC A 247      11.006-710.095-306.245 
ATOM   5074  C4'  DC A 247      10.198-711.217-305.625 
ATOM   5075  O4'  DC A 247       8.778-711.112-305.931 
ATOM   5076  C3'  DC A 247      10.569-712.630-306.072 
ATOM   5077  O3'  DC A 247      10.443-713.512-304.963 
ATOM   5078  C2'  DC A 247       9.506-713.000-307.107 
ATOM   5079  C1'  DC A 247       8.321-712.382-306.373 
ATOM   5080  N1   DC A 247       7.126-712.168-307.236 
ATOM   5081  C2   DC A 247       5.869-712.325-306.657 
ATOM   5082  O2   DC A 247       5.798-712.631-305.461 
ATOM   5083  N3   DC A 247       4.768-712.136-307.428 
ATOM   5084  C4   DC A 247       4.888-711.804-308.720 
ATOM   5085  N4   DC A 247       3.784-711.630-309.430 
ATOM   5086  C5   DC A 247       6.171-711.639-309.335 
ATOM   5087  C6   DC A 247       7.259-711.833-308.548 
ATOM   5088  P    DC A 248      11.531-714.670-304.765 
ATOM   5089  OP1  DC A 248      12.715-714.125-304.063 
ATOM   5090  OP2  DC A 248      11.793-715.331-306.063 
ATOM   5091  O5'  DC A 248      10.749-715.677-303.798 
ATOM   5092  C5'  DC A 248       9.773-715.147-302.880 
ATOM   5093  C4'  DC A 248       8.532-716.018-302.884 
ATOM   5094  O4'  DC A 248       7.573-715.614-303.903 
ATOM   5095  C3'  DC A 248       8.762-717.503-303.163 
ATOM   5096  O3'  DC A 248       7.861-718.265-302.368 
ATOM   5097  C2'  DC A 248       8.385-717.684-304.633 
ATOM   5098  C1'  DC A 248       7.162-716.771-304.616 
ATOM   5099  N1   DC A 248       6.714-716.345-305.970 
ATOM   5100  C2   DC A 248       5.347-716.179-306.179 
ATOM   5101  O2   DC A 248       4.570-716.389-305.240 
ATOM   5102  N3   DC A 248       4.917-715.792-307.408 
ATOM   5103  C4   DC A 248       5.791-715.575-308.399 
ATOM   5104  N4   DC A 248       5.322-715.199-309.579 
ATOM   5105  C5   DC A 248       7.201-715.741-308.205 
ATOM   5106  C6   DC A 248       7.610-716.128-306.971 
ATOM   5107  P    DG A 249       8.377-719.625-301.699 
ATOM   5108  OP1  DG A 249       9.073-719.320-300.429 
ATOM   5109  OP2  DG A 249       9.149-720.404-302.692 
ATOM   5110  O5'  DG A 249       6.995-720.369-301.390 
ATOM   5111  C5'  DG A 249       5.824-719.578-301.112 
ATOM   5112  C4'  DG A 249       4.628-720.145-301.853 
ATOM   5113  O4'  DG A 249       4.497-719.596-303.196 
ATOM   5114  C3'  DG A 249       4.637-721.657-302.072 
ATOM   5115  O3'  DG A 249       3.307-722.147-301.952 
ATOM   5116  C2'  DG A 249       5.092-721.837-303.520 
ATOM   5117  C1'  DG A 249       4.297-720.671-304.101 
ATOM   5118  N9   DG A 249       4.765-720.238-305.446 
ATOM   5119  C8   DG A 249       6.044-720.218-305.959 
ATOM   5120  N7   DG A 249       6.119-719.775-307.190 
ATOM   5121  C5   DG A 249       4.796-719.480-307.517 
ATOM   5122  C6   DG A 249       4.244-718.966-308.719 
ATOM   5123  O6   DG A 249       4.819-718.658-309.759 
ATOM   5124  N1   DG A 249       2.853-718.818-308.622 
ATOM   5125  C2   DG A 249       2.095-719.127-307.510 
ATOM   5126  N2   DG A 249       0.782-718.915-307.618 
ATOM   5127  N3   DG A 249       2.614-719.610-306.382 
ATOM   5128  C4   DG A 249       3.962-719.759-306.460 
ATOM   5129  P    DT A 250       3.058-723.546-301.214 
ATOM   5130  OP1  DT A 250       2.998-723.330-299.751 
ATOM   5131  OP2  DT A 250       4.050-724.538-301.684 
ATOM   5132  O5'  DT A 250       1.607-723.938-301.761 
ATOM   5133  C5'  DT A 250       0.683-722.888-302.105 
ATOM   5134  C4'  DT A 250      -0.006-723.213-303.415 
ATOM   5135  O4'  DT A 250       0.740-722.731-304.569 
ATOM   5136  C3'  DT A 250      -0.216-724.699-303.706 
ATOM   5137  O3'  DT A 250      -1.465-724.867-304.364 
ATOM   5138  C2'  DT A 250       0.901-725.063-304.684 
ATOM   5139  C1'  DT A 250       0.832-723.785-305.515 
ATOM   5140  N1   DT A 250       2.040-723.550-306.355 
ATOM   5141  C2   DT A 250       1.846-722.950-307.576 
ATOM   5142  O2   DT A 250       0.748-722.613-307.982 
ATOM   5143  N3   DT A 250       2.989-722.749-308.326 
ATOM   5144  C4   DT A 250       4.276-723.090-307.965 
ATOM   5145  O4   DT A 250       5.221-722.859-308.722 
ATOM   5146  C5   DT A 250       4.378-723.714-306.666 
ATOM   5147  C7   DT A 250       5.745-724.117-306.196 
ATOM   5148  C6   DT A 250       3.283-723.922-305.916 
ATOM   5149  P    DT A 251      -2.378-726.127-303.985 
ATOM   5150  OP1  DT A 251      -3.176-725.816-302.777 
ATOM   5151  OP2  DT A 251      -1.539-727.343-303.914 
ATOM   5152  O5'  DT A 251      -3.342-726.213-305.259 
ATOM   5153  C5'  DT A 251      -3.669-725.004-305.970 
ATOM   5154  C4'  DT A 251      -3.585-725.243-307.465 
ATOM   5155  O4'  DT A 251      -2.246-725.012-307.989 
ATOM   5156  C3'  DT A 251      -3.925-726.657-307.933 
ATOM   5157  O3'  DT A 251      -4.617-726.578-309.173 
ATOM   5158  C2'  DT A 251      -2.571-727.322-308.173 
ATOM   5159  C1'  DT A 251      -1.891-726.114-308.810 
ATOM   5160  N1   DT A 251      -0.405-726.209-308.840 
ATOM   5161  C2   DT A 251       0.236-725.655-309.921 
ATOM   5162  O2   DT A 251      -0.356-725.104-310.833 
ATOM   5163  N3   DT A 251       1.614-725.763-309.915 
ATOM   5164  C4   DT A 251       2.382-726.364-308.939 
ATOM   5165  O4   DT A 251       3.610-726.399-309.043 
ATOM   5166  C5   DT A 251       1.621-726.916-307.844 
ATOM   5167  C7   DT A 251       2.380-727.588-306.739 
ATOM   5168  C6   DT A 251       0.280-726.825-307.825 
ATOM   5169  P    DA A 252      -5.840-727.574-309.446 
ATOM   5170  OP1  DA A 252      -7.073-727.019-308.845 
ATOM   5171  OP2  DA A 252      -5.470-728.942-309.022 
ATOM   5172  O5'  DA A 252      -5.945-727.516-311.041 
ATOM   5173  C5'  DA A 252      -5.555-726.309-311.723 
ATOM   5174  C4'  DA A 252      -4.726-726.650-312.946 
ATOM   5175  O4'  DA A 252      -3.306-726.760-312.642 
ATOM   5176  C3'  DA A 252      -5.060-727.977-313.628 
ATOM   5177  O3'  DA A 252      -4.926-727.818-315.035 
ATOM   5178  C2'  DA A 252      -3.982-728.944-313.143 
ATOM   5179  C1'  DA A 252      -2.817-727.962-313.217 
ATOM   5180  N9   DA A 252      -1.619-728.391-312.443 
ATOM   5181  C8   DA A 252      -1.573-729.082-311.266 
ATOM   5182  N7   DA A 252      -0.370-729.310-310.837 
ATOM   5183  C5   DA A 252       0.443-728.727-311.800 
ATOM   5184  C6   DA A 252       1.838-728.625-311.925 
ATOM   5185  N6   DA A 252       2.700-729.132-311.032 
ATOM   5186  N1   DA A 252       2.318-727.981-313.006 
ATOM   5187  C2   DA A 252       1.456-727.479-313.889 
ATOM   5188  N3   DA A 252       0.141-727.513-313.878 
ATOM   5189  C4   DA A 252      -0.312-728.163-312.787 
ATOM   5190  P    DA A 253      -5.989-728.526-316.001 
ATOM   5191  OP1  DA A 253      -7.191-727.672-316.126 
ATOM   5192  OP2  DA A 253      -6.224-729.915-315.547 
ATOM   5193  O5'  DA A 253      -5.193-728.542-317.388 
ATOM   5194  C5'  DA A 253      -4.238-727.498-317.658 
ATOM   5195  C4'  DA A 253      -2.978-728.090-318.257 
ATOM   5196  O4'  DA A 253      -2.020-728.499-317.240 
ATOM   5197  C3'  DA A 253      -3.171-729.345-319.107 
ATOM   5198  O3'  DA A 253      -2.262-729.306-320.200 
ATOM   5199  C2'  DA A 253      -2.776-730.501-318.188 
ATOM   5200  C1'  DA A 253      -1.576-729.813-317.545 
ATOM   5201  N9   DA A 253      -1.124-730.455-316.279 
ATOM   5202  C8   DA A 253      -1.881-731.066-315.321 
ATOM   5203  N7   DA A 253      -1.191-731.533-314.327 
ATOM   5204  C5   DA A 253       0.120-731.209-314.647 
ATOM   5205  C6   DA A 253       1.339-731.432-313.987 
ATOM   5206  N6   DA A 253       1.439-732.066-312.810 
ATOM   5207  N1   DA A 253       2.458-730.979-314.584 
ATOM   5208  C2   DA A 253       2.353-730.350-315.753 
ATOM   5209  N3   DA A 253       1.276-730.085-316.460 
ATOM   5210  C4   DA A 253       0.170-730.549-315.842 
ATOM   5211  P    DC A 254      -2.753-729.812-321.637 
ATOM   5212  OP1  DC A 254      -3.468-728.717-322.330 
ATOM   5213  OP2  DC A 254      -3.498-731.082-321.488 
ATOM   5214  O5'  DC A 254      -1.357-730.091-322.367 
ATOM   5215  C5'  DC A 254      -0.207-729.307-321.998 
ATOM   5216  C4'  DC A 254       1.007-730.204-321.859 
ATOM   5217  O4'  DC A 254       1.139-730.758-320.518 
ATOM   5218  C3'  DC A 254       1.036-731.432-322.769 
ATOM   5219  O3'  DC A 254       2.376-731.665-323.187 
ATOM   5220  C2'  DC A 254       0.599-732.589-321.871 
ATOM   5221  C1'  DC A 254       1.373-732.153-320.631 
ATOM   5222  N1   DC A 254       0.908-732.804-319.374 
ATOM   5223  C2   DC A 254       1.861-733.093-318.401 
ATOM   5224  O2   DC A 254       3.042-732.801-318.619 
ATOM   5225  N3   DC A 254       1.456-733.687-317.249 
ATOM   5226  C4   DC A 254       0.166-733.987-317.052 
ATOM   5227  N4   DC A 254      -0.178-734.565-315.912 
ATOM   5228  C5   DC A 254      -0.830-733.698-318.041 
ATOM   5229  C6   DC A 254      -0.406-733.105-319.186 
ATOM   5230  P    DA A 255       2.649-732.132-324.693 
ATOM   5231  OP1  DA A 255       2.690-730.947-325.580 
ATOM   5232  OP2  DA A 255       1.684-733.189-325.067 
ATOM   5233  O5'  DA A 255       4.114-732.762-324.568 
ATOM   5234  C5'  DA A 255       5.016-732.239-323.575 
ATOM   5235  C4'  DA A 255       5.724-733.377-322.867 
ATOM   5236  O4'  DA A 255       4.978-733.864-321.715 
ATOM   5237  C3'  DA A 255       5.970-734.631-323.705 
ATOM   5238  O3'  DA A 255       7.230-735.186-323.345 
ATOM   5239  C2'  DA A 255       4.872-735.604-323.277 
ATOM   5240  C1'  DA A 255       4.920-735.281-321.787 
ATOM   5241  N9   DA A 255       3.715-735.732-321.037 
ATOM   5242  C8   DA A 255       2.418-735.780-321.464 
ATOM   5243  N7   DA A 255       1.589-736.225-320.571 
ATOM   5244  C5   DA A 255       2.392-736.493-319.472 
ATOM   5245  C6   DA A 255       2.108-736.992-318.190 
ATOM   5246  N6   DA A 255       0.875-737.326-317.782 
ATOM   5247  N1   DA A 255       3.140-737.136-317.339 
ATOM   5248  C2   DA A 255       4.362-736.802-317.748 
ATOM   5249  N3   DA A 255       4.747-736.329-318.914 
ATOM   5250  C4   DA A 255       3.695-736.194-319.747 
ATOM   5251  P    DA A 256       8.168-735.792-324.492 
ATOM   5252  OP1  DA A 256       8.946-734.703-325.124 
ATOM   5253  OP2  DA A 256       7.356-736.624-325.407 
ATOM   5254  O5'  DA A 256       9.145-736.729-323.639 
ATOM   5255  C5'  DA A 256       9.451-736.364-322.280 
ATOM   5256  C4'  DA A 256       9.387-737.588-321.388 
ATOM   5257  O4'  DA A 256       8.048-737.824-320.865 
ATOM   5258  C3'  DA A 256       9.763-738.914-322.049 
ATOM   5259  O3'  DA A 256      10.464-739.716-321.106 
ATOM   5260  C2'  DA A 256       8.426-739.585-322.360 
ATOM   5261  C1'  DA A 256       7.725-739.192-321.063 
ATOM   5262  N9   DA A 256       6.242-739.314-321.122 
ATOM   5263  C8   DA A 256       5.415-739.093-322.186 
ATOM   5264  N7   DA A 256       4.160-739.285-321.924 
ATOM   5265  C5   DA A 256       4.151-739.660-320.587 
ATOM   5266  C6   DA A 256       3.113-740.004-319.706 
ATOM   5267  N6   DA A 256       1.820-740.026-320.059 
ATOM   5268  N1   DA A 256       3.452-740.327-318.444 
ATOM   5269  C2   DA A 256       4.739-740.303-318.099 
ATOM   5270  N3   DA A 256       5.789-740.000-318.830 
ATOM   5271  C4   DA A 256       5.422-739.681-320.088 
ATOM   5272  P    DC A 257      11.712-740.586-321.602 
ATOM   5273  OP1  DC A 257      12.927-739.741-321.627 
ATOM   5274  OP2  DC A 257      11.369-741.267-322.870 
ATOM   5275  O5'  DC A 257      11.831-741.666-320.428 
ATOM   5276  C5'  DC A 257      11.420-741.299-319.098 
ATOM   5277  C4'  DC A 257      10.611-742.421-318.477 
ATOM   5278  O4'  DC A 257       9.191-742.316-318.784 
ATOM   5279  C3'  DC A 257      10.982-743.835-318.925 
ATOM   5280  O3'  DC A 257      10.857-744.716-317.815 
ATOM   5281  C2'  DC A 257       9.919-744.204-319.960 
ATOM   5282  C1'  DC A 257       8.734-743.586-319.225 
ATOM   5283  N1   DC A 257       7.539-743.372-320.089 
ATOM   5284  C2   DC A 257       6.282-743.529-319.510 
ATOM   5285  O2   DC A 257       6.211-743.835-318.314 
ATOM   5286  N3   DC A 257       5.181-743.340-320.281 
ATOM   5287  C4   DC A 257       5.301-743.008-321.573 
ATOM   5288  N4   DC A 257       4.197-742.834-322.283 
ATOM   5289  C5   DC A 257       6.584-742.843-322.188 
ATOM   5290  C6   DC A 257       7.673-743.037-321.401 
ATOM   5291  P    DA A 258      11.944-745.874-317.618 
ATOM   5292  OP1  DA A 258      13.128-745.329-316.916 
ATOM   5293  OP2  DA A 258      12.206-746.535-318.915 
ATOM   5294  O5'  DA A 258      11.162-746.881-316.651 
ATOM   5295  C5'  DA A 258      10.186-746.352-315.733 
ATOM   5296  C4'  DA A 258       8.945-747.222-315.737 
ATOM   5297  O4'  DA A 258       7.986-746.818-316.756 
ATOM   5298  C3'  DA A 258       9.175-748.707-316.015 
ATOM   5299  O3'  DA A 258       8.274-749.469-315.221 
ATOM   5300  C2'  DA A 258       8.798-748.888-317.486 
ATOM   5301  C1'  DA A 258       7.575-747.975-317.468 
ATOM   5302  N9   DA A 258       7.127-747.550-318.823 
ATOM   5303  C8   DA A 258       7.888-747.291-319.927 
ATOM   5304  N7   DA A 258       7.200-746.938-320.969 
ATOM   5305  C5   DA A 258       5.885-746.964-320.525 
ATOM   5306  C6   DA A 258       4.665-746.685-321.162 
ATOM   5307  N6   DA A 258       4.569-746.308-322.445 
ATOM   5308  N1   DA A 258       3.542-746.809-320.430 
ATOM   5309  C2   DA A 258       3.644-747.183-319.156 
ATOM   5310  N3   DA A 258       4.720-747.468-318.457 
ATOM   5311  C4   DA A 258       5.830-747.337-319.213 
ATOM   5312  P    DA A 259       8.790-750.829-314.552 
ATOM   5313  OP1  DA A 259       9.487-750.524-313.282 
ATOM   5314  OP2  DA A 259       9.562-751.608-315.545 
ATOM   5315  O5'  DA A 259       7.408-751.573-314.242 
ATOM   5316  C5'  DA A 259       6.237-750.782-313.965 
ATOM   5317  C4'  DA A 259       5.042-751.349-314.706 
ATOM   5318  O4'  DA A 259       4.910-750.801-316.048 
ATOM   5319  C3'  DA A 259       5.051-752.861-314.924 
ATOM   5320  O3'  DA A 259       3.720-753.351-314.805 
ATOM   5321  C2'  DA A 259       5.505-753.041-316.373 
ATOM   5322  C1'  DA A 259       4.710-751.876-316.953 
ATOM   5323  N9   DA A 259       5.178-751.442-318.299 
ATOM   5324  C8   DA A 259       6.452-751.429-318.790 
ATOM   5325  N7   DA A 259       6.541-750.993-320.009 
ATOM   5326  C5   DA A 259       5.229-750.694-320.352 
ATOM   5327  C6   DA A 259       4.650-750.185-321.527 
ATOM   5328  N6   DA A 259       5.355-749.874-322.624 
ATOM   5329  N1   DA A 259       3.316-750.008-321.533 
ATOM   5330  C2   DA A 259       2.622-750.318-320.440 
ATOM   5331  N3   DA A 259       3.050-750.797-319.292 
ATOM   5332  C4   DA A 259       4.388-750.966-319.312 
ATOM   5333  P    DG A 260       3.472-754.750-314.066 
ATOM   5334  OP1  DG A 260       3.412-754.534-312.604 
ATOM   5335  OP2  DG A 260       4.464-755.742-314.536 
ATOM   5336  O5'  DG A 260       2.020-755.142-314.614 
ATOM   5337  C5'  DG A 260       1.096-754.092-314.958 
ATOM   5338  C4'  DG A 260       0.407-754.417-316.268 
ATOM   5339  O4'  DG A 260       1.153-753.935-317.422 
ATOM   5340  C3'  DG A 260       0.197-755.903-316.559 
ATOM   5341  O3'  DG A 260      -1.052-756.071-317.217 
ATOM   5342  C2'  DG A 260       1.314-756.267-317.537 
ATOM   5343  C1'  DG A 260       1.245-754.989-318.368 
ATOM   5344  N9   DG A 260       2.453-754.754-319.207 
ATOM   5345  C8   DG A 260       3.771-755.055-318.941 
ATOM   5346  N7   DG A 260       4.600-754.715-319.898 
ATOM   5347  C5   DG A 260       3.773-754.149-320.867 
ATOM   5348  C6   DG A 260       4.095-753.596-322.134 
ATOM   5349  O6   DG A 260       5.195-753.490-322.670 
ATOM   5350  N1   DG A 260       2.950-753.133-322.796 
ATOM   5351  C2   DG A 260       1.663-753.196-322.300 
ATOM   5352  N2   DG A 260       0.706-752.698-323.087 
ATOM   5353  N3   DG A 260       1.361-753.714-321.111 
ATOM   5354  C4   DG A 260       2.461-754.168-320.455 
ATOM   5355  P    DC A 261      -1.965-757.331-316.837 
ATOM   5356  OP1  DC A 261      -2.763-757.020-315.630 
ATOM   5357  OP2  DC A 261      -1.126-758.547-316.766 
ATOM   5358  O5'  DC A 261      -2.929-757.417-318.112 
ATOM   5359  C5'  DC A 261      -3.256-756.208-318.823 
ATOM   5360  C4'  DC A 261      -3.172-756.447-320.318 
ATOM   5361  O4'  DC A 261      -1.833-756.216-320.842 
ATOM   5362  C3'  DC A 261      -3.512-757.861-320.785 
ATOM   5363  O3'  DC A 261      -4.203-757.782-322.026 
ATOM   5364  C2'  DC A 261      -2.157-758.526-321.026 
ATOM   5365  C1'  DC A 261      -1.478-757.318-321.663 
ATOM   5366  N1   DC A 261       0.008-757.413-321.693 
ATOM   5367  C2   DC A 261       0.673-756.857-322.782 
ATOM   5368  O2   DC A 261       0.009-756.312-323.672 
ATOM   5369  N3   DC A 261       2.028-756.934-322.828 
ATOM   5370  C4   DC A 261       2.711-757.532-321.844 
ATOM   5371  N4   DC A 261       4.031-757.581-321.935 
ATOM   5372  C5   DC A 261       2.047-758.111-320.715 
ATOM   5373  C6   DC A 261       0.693-758.025-320.687 
ATOM   5374  P    DA A 262      -5.427-758.778-322.299 
ATOM   5375  OP1  DA A 262      -6.660-758.223-321.698 
ATOM   5376  OP2  DA A 262      -5.057-760.146-321.875 
ATOM   5377  O5'  DA A 262      -5.532-758.720-323.894 
ATOM   5378  C5'  DA A 262      -5.142-757.514-324.576 
ATOM   5379  C4'  DA A 262      -4.313-757.854-325.799 
ATOM   5380  O4'  DA A 262      -2.893-757.964-325.495 
ATOM   5381  C3'  DA A 262      -4.647-759.181-326.481 
ATOM   5382  O3'  DA A 262      -4.513-759.022-327.888 
ATOM   5383  C2'  DA A 262      -3.568-760.148-325.996 
ATOM   5384  C1'  DA A 262      -2.404-759.166-326.070 
ATOM   5385  N9   DA A 262      -1.206-759.595-325.296 
ATOM   5386  C8   DA A 262      -1.160-760.286-324.119 
ATOM   5387  N7   DA A 262       0.043-760.514-323.690 
ATOM   5388  C5   DA A 262       0.856-759.931-324.653 
ATOM   5389  C6   DA A 262       2.251-759.829-324.778 
ATOM   5390  N6   DA A 262       3.114-760.336-323.885 
ATOM   5391  N1   DA A 262       2.731-759.185-325.859 
ATOM   5392  C2   DA A 262       1.869-758.683-326.742 
ATOM   5393  N3   DA A 262       0.554-758.717-326.731 
ATOM   5394  C4   DA A 262       0.101-759.367-325.640 
ATOM   5395  P    DT A 263      -5.576-759.730-328.853 
ATOM   5396  OP1  DT A 263      -6.778-758.876-328.979 
ATOM   5397  OP2  DT A 263      -5.811-761.119-328.399 
ATOM   5398  O5'  DT A 263      -4.780-759.746-330.241 
ATOM   5399  C5'  DT A 263      -3.825-758.702-330.511 
ATOM   5400  C4'  DT A 263      -2.565-759.294-331.110 
ATOM   5401  O4'  DT A 263      -1.606-759.703-330.093 
ATOM   5402  C3'  DT A 263      -2.758-760.549-331.960 
ATOM   5403  O3'  DT A 263      -1.849-760.510-333.053 
ATOM   5404  C2'  DT A 263      -2.363-761.705-331.041 
ATOM   5405  C1'  DT A 263      -1.163-761.017-330.398 
ATOM   5406  N1   DT A 263      -0.711-761.659-329.132 
ATOM   5407  C2   DT A 263       0.638-761.649-328.872 
ATOM   5408  O2   DT A 263       1.455-761.144-329.624 
ATOM   5409  N3   DT A 263       1.020-762.254-327.691 
ATOM   5410  C4   DT A 263       0.184-762.852-326.770 
ATOM   5411  O4   DT A 263       0.642-763.362-325.746 
ATOM   5412  C5   DT A 263      -1.214-762.813-327.131 
ATOM   5413  C7   DT A 263      -2.192-763.443-326.184 
ATOM   5414  C6   DT A 263      -1.613-762.232-328.274 
ATOM   5415  P    DT A 264      -2.339-761.016-334.490 
ATOM   5416  OP1  DT A 264      -3.054-759.921-335.183 
ATOM   5417  OP2  DT A 264      -3.085-762.286-334.341 
ATOM   5418  O5'  DT A 264      -0.943-761.295-335.220 
ATOM   5419  C5'  DT A 264       0.207-760.511-334.851 
ATOM   5420  C4'  DT A 264       1.420-761.408-334.711 
ATOM   5421  O4'  DT A 264       1.552-761.962-333.371 
ATOM   5422  C3'  DT A 264       1.449-762.636-335.622 
ATOM   5423  O3'  DT A 264       2.789-762.869-336.040 
ATOM   5424  C2'  DT A 264       1.012-763.794-334.724 
ATOM   5425  C1'  DT A 264       1.787-763.357-333.484 
ATOM   5426  N1   DT A 264       1.321-764.008-332.227 
ATOM   5427  C2   DT A 264       2.273-764.287-331.277 
ATOM   5428  O2   DT A 264       3.454-764.026-331.426 
ATOM   5429  N3   DT A 264       1.804-764.890-330.126 
ATOM   5430  C4   DT A 264       0.494-765.228-329.854 
ATOM   5431  O4   DT A 264       0.194-765.766-328.786 
ATOM   5432  C5   DT A 264      -0.432-764.896-330.911 
ATOM   5433  C7   DT A 264      -1.879-765.231-330.697 
ATOM   5434  C6   DT A 264      -0.003-764.309-332.041 
ATOM   5435  P    DC A 265       3.062-763.336-337.546 
ATOM   5436  OP1  DC A 265       3.103-762.151-338.433 
ATOM   5437  OP2  DC A 265       2.097-764.393-337.920 
ATOM   5438  O5'  DC A 265       4.527-763.966-337.421 
ATOM   5439  C5'  DC A 265       5.429-763.443-336.428 
ATOM   5440  C4'  DC A 265       6.138-764.581-335.720 
ATOM   5441  O4'  DC A 265       5.391-765.068-334.568 
ATOM   5442  C3'  DC A 265       6.384-765.835-336.558 
ATOM   5443  O3'  DC A 265       7.643-766.390-336.197 
ATOM   5444  C2'  DC A 265       5.285-766.808-336.130 
ATOM   5445  C1'  DC A 265       5.333-766.485-334.639 
ATOM   5446  N1   DC A 265       4.129-766.936-333.890 
ATOM   5447  C2   DC A 265       4.305-767.375-332.580 
ATOM   5448  O2   DC A 265       5.444-767.371-332.098 
ATOM   5449  N3   DC A 265       3.219-767.791-331.880 
ATOM   5450  C4   DC A 265       2.003-767.780-332.437 
ATOM   5451  N4   DC A 265       0.975-768.196-331.712 
ATOM   5452  C5   DC A 265       1.799-767.333-333.783 
ATOM   5453  C6   DC A 265       2.896-766.922-334.466 
ATOM   5454  P    DT A 266       8.581-766.996-337.345 
ATOM   5455  OP1  DT A 266       9.359-765.907-337.976 
ATOM   5456  OP2  DT A 266       7.770-767.828-338.260 
ATOM   5457  O5'  DT A 266       9.558-767.933-336.492 
ATOM   5458  C5'  DT A 266       9.864-767.568-335.133 
ATOM   5459  C4'  DT A 266       9.800-768.792-334.240 
ATOM   5460  O4'  DT A 266       8.461-769.028-333.718 
ATOM   5461  C3'  DT A 266      10.177-770.118-334.901 
ATOM   5462  O3'  DT A 266      10.877-770.920-333.958 
ATOM   5463  C2'  DT A 266       8.839-770.789-335.213 
ATOM   5464  C1'  DT A 266       8.138-770.396-333.915 
ATOM   5465  N1   DT A 266       6.655-770.518-333.975 
ATOM   5466  C2   DT A 266       6.012-770.901-332.823 
ATOM   5467  O2   DT A 266       6.601-771.138-331.783 
ATOM   5468  N3   DT A 266       4.638-771.004-332.917 
ATOM   5469  C4   DT A 266       3.873-770.761-334.039 
ATOM   5470  O4   DT A 266       2.648-770.886-334.002 
ATOM   5471  C5   DT A 266       4.638-770.364-335.198 
ATOM   5472  C7   DT A 266       3.882-770.080-336.464 
ATOM   5473  C6   DT A 266       5.975-770.257-335.135 
ATOM   5474  P    DA A 267      12.125-771.790-334.455 
ATOM   5475  OP1  DA A 267      13.340-770.945-334.480 
ATOM   5476  OP2  DA A 267      11.782-772.471-335.723 
ATOM   5477  O5'  DA A 267      12.244-772.870-333.281 
ATOM   5478  C5'  DA A 267      11.833-772.503-331.951 
ATOM   5479  C4'  DA A 267      11.024-773.625-331.330 
ATOM   5480  O4'  DA A 267       9.604-773.521-331.637 
ATOM   5481  C3'  DA A 267      11.395-775.039-331.777 
ATOM   5482  O3'  DA A 267      11.270-775.920-330.668 
ATOM   5483  C2'  DA A 267      10.332-775.408-332.813 
ATOM   5484  C1'  DA A 267       9.147-774.790-332.078 
ATOM   5485  N9   DA A 267       7.952-774.577-332.942 
ATOM   5486  C8   DA A 267       7.912-774.239-334.265 
ATOM   5487  N7   DA A 267       6.710-774.126-334.740 
ATOM   5488  C5   DA A 267       5.892-774.409-333.654 
ATOM   5489  C6   DA A 267       4.496-774.455-333.507 
ATOM   5490  N6   DA A 267       3.638-774.206-334.505 
ATOM   5491  N1   DA A 267       4.013-774.770-332.291 
ATOM   5492  C2   DA A 267       4.871-775.017-331.301 
ATOM   5493  N3   DA A 267       6.186-775.004-331.321 
ATOM   5494  C4   DA A 267       6.645-774.686-332.549 
ATOM   5495  P    DT A 268      12.358-777.078-330.471 
ATOM   5496  OP1  DT A 268      13.541-776.533-329.768 
ATOM   5497  OP2  DT A 268      12.619-777.739-331.768 
ATOM   5498  O5'  DT A 268      11.575-778.085-329.504 
ATOM   5499  C5'  DT A 268      10.599-777.556-328.586 
ATOM   5500  C4'  DT A 268       9.358-778.426-328.590 
ATOM   5501  O4'  DT A 268       8.399-778.022-329.609 
ATOM   5502  C3'  DT A 268       9.588-779.911-328.868 
ATOM   5503  O3'  DT A 268       8.687-780.673-328.074 
ATOM   5504  C2'  DT A 268       9.211-780.093-330.339 
ATOM   5505  C1'  DT A 268       7.989-779.179-330.321 
ATOM   5506  N1   DT A 268       7.540-778.754-331.676 
ATOM   5507  C2   DT A 268       6.188-778.594-331.866 
ATOM   5508  O2   DT A 268       5.368-778.784-330.984 
ATOM   5509  N3   DT A 268       5.810-778.200-333.134 
ATOM   5510  C4   DT A 268       6.650-777.958-334.201 
ATOM   5511  O4   DT A 268       6.193-777.609-335.292 
ATOM   5512  C5   DT A 268       8.050-778.152-333.905 
ATOM   5513  C7   DT A 268       9.034-777.910-335.012 
ATOM   5514  C6   DT A 268       8.446-778.535-332.681 
ATOM   5515  P    DT A 269       9.203-782.034-327.404 
ATOM   5516  OP1  DT A 269       9.900-781.729-326.134 
ATOM   5517  OP2  DT A 269       9.975-782.813-328.398 
ATOM   5518  O5'  DT A 269       7.821-782.777-327.095 
ATOM   5519  C5'  DT A 269       6.650-781.987-326.818 
ATOM   5520  C4'  DT A 269       5.455-782.553-327.559 
ATOM   5521  O4'  DT A 269       5.324-782.005-328.901 
ATOM   5522  C3'  DT A 269       5.464-784.066-327.777 
ATOM   5523  O3'  DT A 269       4.133-784.555-327.657 
ATOM   5524  C2'  DT A 269       5.918-784.245-329.226 
ATOM   5525  C1'  DT A 269       5.123-783.080-329.806 
ATOM   5526  N1   DT A 269       5.591-782.646-331.152 
ATOM   5527  C2   DT A 269       4.636-782.197-332.032 
ATOM   5528  O2   DT A 269       3.451-782.143-331.753 
ATOM   5529  N3   DT A 269       5.108-781.804-333.270 
ATOM   5530  C4   DT A 269       6.423-781.823-333.688 
ATOM   5531  O4   DT A 269       6.725-781.446-334.822 
ATOM   5532  C5   DT A 269       7.351-782.310-332.695 
ATOM   5533  C7   DT A 269       8.803-782.364-333.070 
ATOM   5534  C6   DT A 269       6.920-782.699-331.484 
ATOM   5535  P    DG A 270       3.885-785.954-326.919 
ATOM   5536  OP1  DG A 270       3.825-785.739-325.457 
ATOM   5537  OP2  DG A 270       4.877-786.946-327.389 
ATOM   5538  O5'  DG A 270       2.433-786.346-327.466 
ATOM   5539  C5'  DG A 270       1.509-785.296-327.810 
ATOM   5540  C4'  DG A 270       0.820-785.621-329.121 
ATOM   5541  O4'  DG A 270       1.567-785.139-330.275 
ATOM   5542  C3'  DG A 270       0.611-787.107-329.412 
ATOM   5543  O3'  DG A 270      -0.639-787.275-330.069 
ATOM   5544  C2'  DG A 270       1.728-787.471-330.390 
ATOM   5545  C1'  DG A 270       1.659-786.193-331.221 
ATOM   5546  N9   DG A 270       2.866-785.958-332.060 
ATOM   5547  C8   DG A 270       4.184-786.259-331.794 
ATOM   5548  N7   DG A 270       5.013-785.919-332.751 
ATOM   5549  C5   DG A 270       4.186-785.353-333.720 
ATOM   5550  C6   DG A 270       4.508-784.800-334.987 
ATOM   5551  O6   DG A 270       5.608-784.694-335.522 
ATOM   5552  N1   DG A 270       3.363-784.337-335.649 
ATOM   5553  C2   DG A 270       2.076-784.400-335.152 
ATOM   5554  N2   DG A 270       1.119-783.902-335.940 
ATOM   5555  N3   DG A 270       1.774-784.918-333.964 
ATOM   5556  C4   DG A 270       2.874-785.373-333.308 
ATOM   5557  P    DA A 271      -1.552-788.535-329.690 
ATOM   5558  OP1  DA A 271      -2.349-788.224-328.483 
ATOM   5559  OP2  DA A 271      -0.713-789.752-329.619 
ATOM   5560  O5'  DA A 271      -2.516-788.621-330.965 
ATOM   5561  C5'  DA A 271      -2.843-787.412-331.676 
ATOM   5562  C4'  DA A 271      -2.759-787.651-333.170 
ATOM   5563  O4'  DA A 271      -1.420-787.420-333.695 
ATOM   5564  C3'  DA A 271      -3.099-789.066-333.638 
ATOM   5565  O3'  DA A 271      -3.790-788.987-334.879 
ATOM   5566  C2'  DA A 271      -1.744-789.731-333.879 
ATOM   5567  C1'  DA A 271      -1.065-788.522-334.516 
ATOM   5568  N9   DA A 271       0.421-788.617-334.545 
ATOM   5569  C8   DA A 271       1.253-789.191-333.627 
ATOM   5570  N7   DA A 271       2.510-789.114-333.937 
ATOM   5571  C5   DA A 271       2.515-788.439-335.150 
ATOM   5572  C6   DA A 271       3.553-788.040-336.007 
ATOM   5573  N6   DA A 271       4.849-788.275-335.760 
ATOM   5574  N1   DA A 271       3.208-787.388-337.134 
ATOM   5575  C2   DA A 271       1.919-787.156-337.374 
ATOM   5576  N3   DA A 271       0.869-787.480-336.651 
ATOM   5577  C4   DA A 271       1.240-788.131-335.531 
ATOM   5578  P    DT A 272      -5.014-789.982-335.152 
ATOM   5579  OP1  DT A 272      -6.247-789.427-334.551 
ATOM   5580  OP2  DT A 272      -4.644-791.350-334.727 
ATOM   5581  O5'  DT A 272      -5.119-789.924-336.746 
ATOM   5582  C5'  DT A 272      -4.729-788.718-337.429 
ATOM   5583  C4'  DT A 272      -3.900-789.058-338.652 
ATOM   5584  O4'  DT A 272      -2.480-789.168-338.348 
ATOM   5585  C3'  DT A 272      -4.234-790.385-339.333 
ATOM   5586  O3'  DT A 272      -4.100-790.226-340.741 
ATOM   5587  C2'  DT A 272      -3.155-791.353-338.848 
ATOM   5588  C1'  DT A 272      -1.990-790.370-338.923 
ATOM   5589  N1   DT A 272      -0.793-790.799-338.148 
ATOM   5590  C2   DT A 272       0.437-790.471-338.666 
ATOM   5591  O2   DT A 272       0.575-789.856-339.708 
ATOM   5592  N3   DT A 272       1.524-790.887-337.920 
ATOM   5593  C4   DT A 272       1.481-791.586-336.731 
ATOM   5594  O4   DT A 272       2.524-791.904-336.154 
ATOM   5595  C5   DT A 272       0.147-791.884-336.270 
ATOM   5596  C7   DT A 272       0.012-792.643-334.982 
ATOM   5597  C6   DT A 272      -0.927-791.493-336.974 
ATOM   5598  P    DA A 273      -5.162-790.934-341.706 
ATOM   5599  OP1  DA A 273      -6.365-790.080-341.831 
ATOM   5600  OP2  DA A 273      -5.398-792.323-341.252 
ATOM   5601  O5'  DA A 273      -4.367-790.950-343.094 
ATOM   5602  C5'  DA A 273      -3.412-789.906-343.363 
ATOM   5603  C4'  DA A 273      -2.151-790.498-343.962 
ATOM   5604  O4'  DA A 273      -1.193-790.908-342.946 
ATOM   5605  C3'  DA A 273      -2.345-791.754-344.813 
ATOM   5606  O3'  DA A 273      -1.436-791.714-345.906 
ATOM   5607  C2'  DA A 273      -1.950-792.909-343.893 
ATOM   5608  C1'  DA A 273      -0.750-792.221-343.251 
ATOM   5609  N9   DA A 273      -0.298-792.863-341.985 
ATOM   5610  C8   DA A 273      -1.054-793.475-341.026 
ATOM   5611  N7   DA A 273      -0.365-793.942-340.033 
ATOM   5612  C5   DA A 273       0.946-793.617-340.353 
ATOM   5613  C6   DA A 273       2.166-793.841-339.693 
ATOM   5614  N6   DA A 273       2.265-794.474-338.516 
ATOM   5615  N1   DA A 273       3.284-793.388-340.289 
ATOM   5616  C2   DA A 273       3.180-792.758-341.459 
ATOM   5617  N3   DA A 273       2.102-792.493-342.165 
ATOM   5618  C4   DA A 273       0.997-792.957-341.547 
ATOM   5619  P    DA A 274      -1.926-792.220-347.343 
ATOM   5620  OP1  DA A 274      -2.641-791.125-348.036 
ATOM   5621  OP2  DA A 274      -2.672-793.490-347.194 
ATOM   5622  O5'  DA A 274      -0.530-792.499-348.073 
ATOM   5623  C5'  DA A 274       0.620-791.716-347.703 
ATOM   5624  C4'  DA A 274       1.834-792.612-347.564 
ATOM   5625  O4'  DA A 274       1.966-793.166-346.224 
ATOM   5626  C3'  DA A 274       1.862-793.840-348.475 
ATOM   5627  O3'  DA A 274       3.202-794.073-348.892 
ATOM   5628  C2'  DA A 274       1.425-794.998-347.576 
ATOM   5629  C1'  DA A 274       2.200-794.561-346.337 
ATOM   5630  N9   DA A 274       1.734-795.212-345.080 
ATOM   5631  C8   DA A 274       0.464-795.578-344.734 
ATOM   5632  N7   DA A 274       0.378-796.128-343.563 
ATOM   5633  C5   DA A 274       1.685-796.128-343.095 
ATOM   5634  C6   DA A 274       2.262-796.581-341.898 
ATOM   5635  N6   DA A 274       1.562-797.149-340.907 
ATOM   5636  N1   DA A 274       3.593-796.429-341.757 
ATOM   5637  C2   DA A 274       4.283-795.864-342.745 
ATOM   5638  N3   DA A 274       3.856-795.405-343.901 
ATOM   5639  C4   DA A 274       2.522-795.570-344.018 
ATOM   5640  P    DG A 275       3.475-794.540-350.398 
ATOM   5641  OP1  DG A 275       3.516-793.356-351.286 
ATOM   5642  OP2  DG A 275       2.510-795.598-350.772 
ATOM   5643  O5'  DG A 275       4.940-795.171-350.274 
ATOM   5644  C5'  DG A 275       5.842-794.647-349.281 
ATOM   5645  C4'  DG A 275       6.551-795.785-348.573 
ATOM   5646  O4'  DG A 275       5.805-796.272-347.421 
ATOM   5647  C3'  DG A 275       6.797-797.039-349.411 
ATOM   5648  O3'  DG A 275       8.057-797.594-349.050 
ATOM   5649  C2'  DG A 275       5.698-798.012-348.983 
ATOM   5650  C1'  DG A 275       5.746-797.689-347.492 
ATOM   5651  N9   DG A 275       4.542-798.140-346.743 
ATOM   5652  C8   DG A 275       3.228-798.196-347.156 
ATOM   5653  N7   DG A 275       2.400-798.647-346.245 
ATOM   5654  C5   DG A 275       3.223-798.910-345.151 
ATOM   5655  C6   DG A 275       2.900-799.416-343.865 
ATOM   5656  O6   DG A 275       1.803-799.743-343.420 
ATOM   5657  N1   DG A 275       4.041-799.528-343.057 
ATOM   5658  C2   DG A 275       5.325-799.194-343.442 
ATOM   5659  N2   DG A 275       6.277-799.373-342.524 
ATOM   5660  N3   DG A 275       5.626-798.718-344.649 
ATOM   5661  C4   DG A 275       4.532-798.604-345.444 
ATOM   5662  P    DG A 276       8.994-798.200-350.198 
ATOM   5663  OP1  DG A 276       9.772-797.111-350.829 
ATOM   5664  OP2  DG A 276       8.183-799.033-351.113 
ATOM   5665  O5'  DG A 276       9.972-799.137-349.344 
ATOM   5666  C5'  DG A 276      10.277-798.772-347.986 
ATOM   5667  C4'  DG A 276      10.213-799.996-347.093 
ATOM   5668  O4'  DG A 276       8.874-800.232-346.571 
ATOM   5669  C3'  DG A 276      10.590-801.322-347.754 
ATOM   5670  O3'  DG A 276      11.291-802.124-346.811 
ATOM   5671  C2'  DG A 276       9.253-801.993-348.066 
ATOM   5672  C1'  DG A 276       8.551-801.600-346.768 
ATOM   5673  N9   DG A 276       7.068-801.722-346.828 
ATOM   5674  C8   DG A 276       6.219-801.504-347.891 
ATOM   5675  N7   DG A 276       4.953-801.701-347.611 
ATOM   5676  C5   DG A 276       4.965-802.076-346.269 
ATOM   5677  C6   DG A 276       3.892-802.419-345.405 
ATOM   5678  O6   DG A 276       2.690-802.462-345.653 
ATOM   5679  N1   DG A 276       4.350-802.737-344.119 
ATOM   5680  C2   DG A 276       5.673-802.725-343.720 
ATOM   5681  N2   DG A 276       5.903-803.060-342.448 
ATOM   5682  N3   DG A 276       6.679-802.403-344.530 
ATOM   5683  C4   DG A 276       6.251-802.092-345.781 
ATOM   5684  P    DT A 277      12.538-802.994-347.308 
ATOM   5685  OP1  DT A 277      13.753-802.149-347.333 
ATOM   5686  OP2  DT A 277      12.195-803.675-348.576 
ATOM   5687  O5'  DT A 277      12.657-804.074-346.133 
ATOM   5688  C5'  DT A 277      12.246-803.707-344.803 
ATOM   5689  C4'  DT A 277      11.437-804.829-344.183 
ATOM   5690  O4'  DT A 277      10.017-804.725-344.490 
ATOM   5691  C3'  DT A 277      11.808-806.243-344.630 
ATOM   5692  O3'  DT A 277      11.683-807.124-343.521 
ATOM   5693  C2'  DT A 277      10.746-806.612-345.666 
ATOM   5694  C1'  DT A 277       9.560-805.994-344.931 
ATOM   5695  N1   DT A 277       8.366-805.781-345.795 
ATOM   5696  C2   DT A 277       7.133-805.939-345.209 
ATOM   5697  O2   DT A 277       6.990-806.240-344.036 
ATOM   5698  N3   DT A 277       6.049-805.734-346.040 
ATOM   5699  C4   DT A 277       6.096-805.392-347.376 
ATOM   5700  O4   DT A 277       5.056-805.235-348.019 
ATOM   5701  C5   DT A 277       7.433-805.249-347.901 
ATOM   5702  C7   DT A 277       7.574-804.878-349.349 
ATOM   5703  C6   DT A 277       8.505-805.442-347.115 
ATOM   5704  P    DA A 278      12.771-808.282-343.324 
ATOM   5705  OP1  DA A 278      13.954-807.737-342.621 
ATOM   5706  OP2  DA A 278      13.033-808.943-344.621 
ATOM   5707  O5'  DA A 278      11.988-809.289-342.357 
ATOM   5708  C5'  DA A 278      11.012-808.760-341.439 
ATOM   5709  C4'  DA A 278       9.771-809.630-341.442 
ATOM   5710  O4'  DA A 278       8.812-809.226-342.462 
ATOM   5711  C3'  DA A 278      10.001-811.115-341.721 
ATOM   5712  O3'  DA A 278       9.101-811.878-340.926 
ATOM   5713  C2'  DA A 278       9.624-811.297-343.192 
ATOM   5714  C1'  DA A 278       8.402-810.383-343.174 
ATOM   5715  N9   DA A 278       7.953-809.958-344.529 
ATOM   5716  C8   DA A 278       8.714-809.700-345.633 
ATOM   5717  N7   DA A 278       8.026-809.347-346.675 
ATOM   5718  C5   DA A 278       6.712-809.372-346.230 
ATOM   5719  C6   DA A 278       5.491-809.093-346.867 
ATOM   5720  N6   DA A 278       5.395-808.716-348.150 
ATOM   5721  N1   DA A 278       4.368-809.217-346.135 
ATOM   5722  C2   DA A 278       4.470-809.591-344.861 
ATOM   5723  N3   DA A 278       5.546-809.876-344.163 
ATOM   5724  C4   DA A 278       6.656-809.745-344.918 
ATOM   5725  P    DA A 279       9.617-813.238-340.257 
ATOM   5726  OP1  DA A 279      10.313-812.933-338.987 
ATOM   5727  OP2  DA A 279      10.388-814.017-341.250 
ATOM   5728  O5'  DA A 279       8.234-813.981-339.948 
ATOM   5729  C5'  DA A 279       7.063-813.191-339.671 
ATOM   5730  C4'  DA A 279       5.868-813.757-340.412 
ATOM   5731  O4'  DA A 279       5.737-813.209-341.754 
ATOM   5732  C3'  DA A 279       5.877-815.270-340.630 
ATOM   5733  O3'  DA A 279       4.547-815.760-340.510 
ATOM   5734  C2'  DA A 279       6.331-815.449-342.078 
ATOM   5735  C1'  DA A 279       5.536-814.284-342.659 
ATOM   5736  N9   DA A 279       6.004-813.850-344.004 
ATOM   5737  C8   DA A 279       7.278-813.837-344.496 
ATOM   5738  N7   DA A 279       7.367-813.401-345.714 
ATOM   5739  C5   DA A 279       6.056-813.102-346.058 
ATOM   5740  C6   DA A 279       5.477-812.593-347.233 
ATOM   5741  N6   DA A 279       6.181-812.282-348.330 
ATOM   5742  N1   DA A 279       4.142-812.416-347.238 
ATOM   5743  C2   DA A 279       3.448-812.726-346.145 
ATOM   5744  N3   DA A 279       3.876-813.205-344.998 
ATOM   5745  C4   DA A 279       5.214-813.374-345.018 
ATOM   5746  P    DC A 280       4.298-817.158-339.772 
ATOM   5747  OP1  DC A 280       4.238-816.943-338.309 
ATOM   5748  OP2  DC A 280       5.290-818.150-340.242 
ATOM   5749  O5'  DC A 280       2.846-817.550-340.319 
ATOM   5750  C5'  DC A 280       1.922-816.500-340.663 
ATOM   5751  C4'  DC A 280       1.233-816.825-341.973 
ATOM   5752  O4'  DC A 280       1.980-816.343-343.128 
ATOM   5753  C3'  DC A 280       1.024-818.311-342.264 
ATOM   5754  O3'  DC A 280      -0.226-818.480-342.922 
ATOM   5755  C2'  DC A 280       2.141-818.675-343.242 
ATOM   5756  C1'  DC A 280       2.072-817.397-344.073 
ATOM   5757  N1   DC A 280       3.280-817.162-344.913 
ATOM   5758  C2   DC A 280       3.100-816.555-346.154 
ATOM   5759  O2   DC A 280       1.957-816.239-346.503 
ATOM   5760  N3   DC A 280       4.188-816.333-346.934 
ATOM   5761  C4   DC A 280       5.410-816.690-346.519 
ATOM   5762  N4   DC A 280       6.440-816.452-347.316 
ATOM   5763  C5   DC A 280       5.617-817.316-345.247 
ATOM   5764  C6   DC A 280       4.516-817.530-344.481 
ATOM   5765  P    DA A 281      -1.138-819.739-342.543 
ATOM   5766  OP1  DA A 281      -1.936-819.428-341.336 
ATOM   5767  OP2  DA A 281      -0.300-820.956-342.472 
ATOM   5768  O5'  DA A 281      -2.103-819.825-343.818 
ATOM   5769  C5'  DA A 281      -2.430-818.616-344.528 
ATOM   5770  C4'  DA A 281      -2.345-818.855-346.023 
ATOM   5771  O4'  DA A 281      -1.007-818.625-346.548 
ATOM   5772  C3'  DA A 281      -2.686-820.270-346.491 
ATOM   5773  O3'  DA A 281      -3.377-820.191-347.732 
ATOM   5774  C2'  DA A 281      -1.331-820.935-346.732 
ATOM   5775  C1'  DA A 281      -0.652-819.727-347.369 
ATOM   5776  N9   DA A 281       0.834-819.821-347.398 
ATOM   5777  C8   DA A 281       1.666-820.395-346.479 
ATOM   5778  N7   DA A 281       2.923-820.318-346.790 
ATOM   5779  C5   DA A 281       2.928-819.643-348.003 
ATOM   5780  C6   DA A 281       3.966-819.244-348.860 
ATOM   5781  N6   DA A 281       5.262-819.479-348.613 
ATOM   5782  N1   DA A 281       3.622-818.592-349.986 
ATOM   5783  C2   DA A 281       2.332-818.360-350.227 
ATOM   5784  N3   DA A 281       1.282-818.684-349.504 
ATOM   5785  C4   DA A 281       1.654-819.335-348.384 
ATOM   5786  P    DA A 282      -4.601-821.186-348.004 
ATOM   5787  OP1  DA A 282      -5.834-820.631-347.404 
ATOM   5788  OP2  DA A 282      -4.230-822.554-347.580 
ATOM   5789  O5'  DA A 282      -4.706-821.129-349.599 
ATOM   5790  C5'  DA A 282      -4.316-819.922-350.282 
ATOM   5791  C4'  DA A 282      -3.487-820.263-351.505 
ATOM   5792  O4'  DA A 282      -2.067-820.372-351.200 
ATOM   5793  C3'  DA A 282      -3.821-821.589-352.186 
ATOM   5794  O3'  DA A 282      -3.687-821.431-353.594 
ATOM   5795  C2'  DA A 282      -2.742-822.557-351.701 
ATOM   5796  C1'  DA A 282      -1.577-821.574-351.776 
ATOM   5797  N9   DA A 282      -0.380-822.004-351.001 
ATOM   5798  C8   DA A 282      -0.334-822.694-349.825 
ATOM   5799  N7   DA A 282       0.869-822.922-349.396 
ATOM   5800  C5   DA A 282       1.683-822.340-350.358 
ATOM   5801  C6   DA A 282       3.078-822.237-350.484 
ATOM   5802  N6   DA A 282       3.940-822.744-349.590 
ATOM   5803  N1   DA A 282       3.557-821.593-351.564 
ATOM   5804  C2   DA A 282       2.695-821.091-352.447 
ATOM   5805  N3   DA A 282       1.381-821.125-352.436 
ATOM   5806  C4   DA A 282       0.927-821.775-351.346 
ATOM   5807  P    DG A 283      -4.749-822.138-354.559 
ATOM   5808  OP1  DG A 283      -5.952-821.284-354.684 
ATOM   5809  OP2  DG A 283      -4.985-823.527-354.105 
ATOM   5810  O5'  DG A 283      -3.954-822.155-355.947 
ATOM   5811  C5'  DG A 283      -2.999-821.110-356.216 
ATOM   5812  C4'  DG A 283      -1.738-821.703-356.815 
ATOM   5813  O4'  DG A 283      -0.780-822.112-355.799 
ATOM   5814  C3'  DG A 283      -1.932-822.958-357.665 
ATOM   5815  O3'  DG A 283      -1.023-822.918-358.758 
ATOM   5816  C2'  DG A 283      -1.537-824.113-356.746 
ATOM   5817  C1'  DG A 283      -0.337-823.425-356.104 
ATOM   5818  N9   DG A 283       0.115-824.067-354.838 
ATOM   5819  C8   DG A 283      -0.632-824.688-353.861 
ATOM   5820  N7   DG A 283       0.077-825.155-352.862 
ATOM   5821  C5   DG A 283       1.387-824.821-353.201 
ATOM   5822  C6   DG A 283       2.601-825.063-352.508 
ATOM   5823  O6   DG A 283       2.773-825.632-351.433 
ATOM   5824  N1   DG A 283       3.703-824.554-353.209 
ATOM   5825  C2   DG A 283       3.638-823.896-354.423 
ATOM   5826  N2   DG A 283       4.804-823.486-354.929 
ATOM   5827  N3   DG A 283       2.500-823.669-355.073 
ATOM   5828  C4   DG A 283       1.421-824.157-354.405 
ATOM   5829  P    DT A 284      -1.513-823.424-360.195 
ATOM   5830  OP1  DT A 284      -2.228-822.329-360.889 
ATOM   5831  OP2  DT A 284      -2.259-824.694-360.047 
ATOM   5832  O5'  DT A 284      -0.117-823.703-360.926 
ATOM   5833  C5'  DT A 284       1.033-822.920-360.556 
ATOM   5834  C4'  DT A 284       2.247-823.817-360.417 
ATOM   5835  O4'  DT A 284       2.379-824.370-359.076 
ATOM   5836  C3'  DT A 284       2.276-825.044-361.327 
ATOM   5837  O3'  DT A 284       3.615-825.277-361.745 
ATOM   5838  C2'  DT A 284       1.838-826.202-360.429 
ATOM   5839  C1'  DT A 284       2.613-825.766-359.190 
ATOM   5840  N1   DT A 284       2.147-826.416-357.933 
ATOM   5841  C2   DT A 284       3.099-826.695-356.983 
ATOM   5842  O2   DT A 284       4.280-826.434-357.131 
ATOM   5843  N3   DT A 284       2.630-827.299-355.832 
ATOM   5844  C4   DT A 284       1.320-827.637-355.560 
ATOM   5845  O4   DT A 284       1.021-828.175-354.492 
ATOM   5846  C5   DT A 284       0.395-827.305-356.617 
ATOM   5847  C7   DT A 284      -1.052-827.639-356.403 
ATOM   5848  C6   DT A 284       0.824-826.718-357.747 
ATOM   5849  P    DC A 285       3.888-825.745-363.251 
ATOM   5850  OP1  DC A 285       3.930-824.560-364.138 
ATOM   5851  OP2  DC A 285       2.923-826.802-363.625 
ATOM   5852  O5'  DC A 285       5.353-826.375-363.126 
ATOM   5853  C5'  DC A 285       6.256-825.851-362.133 
ATOM   5854  C4'  DC A 285       6.964-826.989-361.426 
ATOM   5855  O4'  DC A 285       6.218-827.477-360.274 
ATOM   5856  C3'  DC A 285       7.210-828.244-362.263 
ATOM   5857  O3'  DC A 285       8.470-828.798-361.903 
ATOM   5858  C2'  DC A 285       6.112-829.216-361.836 
ATOM   5859  C1'  DC A 285       6.159-828.893-360.345 
ATOM   5860  N1   DC A 285       4.955-829.344-359.595 
ATOM   5861  C2   DC A 285       5.131-829.783-358.285 
ATOM   5862  O2   DC A 285       6.271-829.779-357.804 
ATOM   5863  N3   DC A 285       4.046-830.199-357.585 
ATOM   5864  C4   DC A 285       2.829-830.188-358.142 
ATOM   5865  N4   DC A 285       1.801-830.604-357.417 
ATOM   5866  C5   DC A 285       2.625-829.741-359.489 
ATOM   5867  C6   DC A 285       3.722-829.330-360.172 
ATOM   5868  P    DG A 286       9.407-829.404-363.051 
ATOM   5869  OP1  DG A 286      10.186-828.315-363.682 
ATOM   5870  OP2  DG A 286       8.596-830.237-363.966 
ATOM   5871  O5'  DG A 286      10.385-830.341-362.197 
ATOM   5872  C5'  DG A 286      10.691-829.976-360.839 
ATOM   5873  C4'  DG A 286      10.626-831.200-359.946 
ATOM   5874  O4'  DG A 286       9.288-831.436-359.424 
ATOM   5875  C3'  DG A 286      11.003-832.526-360.607 
ATOM   5876  O3'  DG A 286      11.704-833.328-359.664 
ATOM   5877  C2'  DG A 286       9.666-833.197-360.918 
ATOM   5878  C1'  DG A 286       8.965-832.804-359.621 
ATOM   5879  N9   DG A 286       7.481-832.926-359.680 
ATOM   5880  C8   DG A 286       6.632-832.708-360.743 
ATOM   5881  N7   DG A 286       5.366-832.905-360.464 
ATOM   5882  C5   DG A 286       5.378-833.281-359.121 
ATOM   5883  C6   DG A 286       4.305-833.623-358.258 
ATOM   5884  O6   DG A 286       3.103-833.666-358.505 
ATOM   5885  N1   DG A 286       4.764-833.941-356.972 
ATOM   5886  C2   DG A 286       6.086-833.929-356.573 
ATOM   5887  N2   DG A 286       6.316-834.264-355.301 
ATOM   5888  N3   DG A 286       7.092-833.607-357.383 
ATOM   5889  C4   DG A 286       6.664-833.297-358.634 
ATOM   5890  P    DA A 287      12.951-834.198-360.160 
ATOM   5891  OP1  DA A 287      14.167-833.353-360.185 
ATOM   5892  OP2  DA A 287      12.608-834.879-361.428 
ATOM   5893  O5'  DA A 287      13.071-835.278-358.986 
ATOM   5894  C5'  DA A 287      12.659-834.911-357.656 
ATOM   5895  C4'  DA A 287      11.851-836.033-357.036 
ATOM   5896  O4'  DA A 287      10.431-835.929-357.342 
ATOM   5897  C3'  DA A 287      12.221-837.447-357.483 
ATOM   5898  O3'  DA A 287      12.096-838.328-356.374 
ATOM   5899  C2'  DA A 287      11.159-837.817-358.518 
ATOM   5900  C1'  DA A 287       9.974-837.198-357.784 
ATOM   5901  N9   DA A 287       8.779-836.985-358.647 
ATOM   5902  C8   DA A 287       8.738-836.647-359.970 
ATOM   5903  N7   DA A 287       7.536-836.534-360.446 
ATOM   5904  C5   DA A 287       6.719-836.817-359.360 
ATOM   5905  C6   DA A 287       5.323-836.864-359.213 
ATOM   5906  N6   DA A 287       4.464-836.614-360.211 
ATOM   5907  N1   DA A 287       4.839-837.179-357.996 
ATOM   5908  C2   DA A 287       5.697-837.425-357.007 
ATOM   5909  N3   DA A 287       7.012-837.412-357.027 
ATOM   5910  C4   DA A 287       7.471-837.095-358.255 
ATOM   5911  P    DT A 288      13.184-839.487-356.176 
ATOM   5912  OP1  DT A 288      14.367-838.941-355.474 
ATOM   5913  OP2  DT A 288      13.446-840.147-357.474 
ATOM   5914  O5'  DT A 288      12.401-840.493-355.209 
ATOM   5915  C5'  DT A 288      11.426-839.964-354.292 
ATOM   5916  C4'  DT A 288      10.184-840.834-354.295 
ATOM   5917  O4'  DT A 288       9.225-840.430-355.315 
ATOM   5918  C3'  DT A 288      10.414-842.320-354.574 
ATOM   5919  O3'  DT A 288       9.514-843.082-353.779 
ATOM   5920  C2'  DT A 288      10.037-842.501-356.044 
ATOM   5921  C1'  DT A 288       8.815-841.588-356.027 
ATOM   5922  N1   DT A 288       8.367-841.162-357.382 
ATOM   5923  C2   DT A 288       7.015-841.002-357.572 
ATOM   5924  O2   DT A 288       6.194-841.192-356.690 
ATOM   5925  N3   DT A 288       6.636-840.608-358.840 
ATOM   5926  C4   DT A 288       7.477-840.366-359.907 
ATOM   5927  O4   DT A 288       7.020-840.017-360.998 
ATOM   5928  C5   DT A 288       8.876-840.560-359.611 
ATOM   5929  C7   DT A 288       9.861-840.318-360.718 
ATOM   5930  C6   DT A 288       9.273-840.944-358.387 
ATOM   5931  P    DG A 289      10.030-844.442-353.110 
ATOM   5932  OP1  DG A 289      10.726-844.137-351.840 
ATOM   5933  OP2  DG A 289      10.802-845.221-354.103 
ATOM   5934  O5'  DG A 289       8.647-845.186-352.801 
ATOM   5935  C5'  DG A 289       7.476-844.395-352.524 
ATOM   5936  C4'  DG A 289       6.281-844.961-353.264 
ATOM   5937  O4'  DG A 289       6.150-844.413-354.607 
ATOM   5938  C3'  DG A 289       6.290-846.474-353.483 
ATOM   5939  O3'  DG A 289       4.960-846.964-353.363 
ATOM   5940  C2'  DG A 289       6.744-846.653-354.931 
ATOM   5941  C1'  DG A 289       5.949-845.488-355.512 
ATOM   5942  N9   DG A 289       6.417-845.054-356.857 
ATOM   5943  C8   DG A 289       7.696-845.035-357.370 
ATOM   5944  N7   DG A 289       7.772-844.591-358.602 
ATOM   5945  C5   DG A 289       6.449-844.297-358.928 
ATOM   5946  C6   DG A 289       5.897-843.782-360.130 
ATOM   5947  O6   DG A 289       6.472-843.475-361.170 
ATOM   5948  N1   DG A 289       4.506-843.635-360.033 
ATOM   5949  C2   DG A 289       3.748-843.944-358.921 
ATOM   5950  N2   DG A 289       2.434-843.731-359.029 
ATOM   5951  N3   DG A 289       4.267-844.427-357.793 
ATOM   5952  C4   DG A 289       5.615-844.576-357.871 
ATOM   5953  P    DG A 290       4.711-848.362-352.625 
ATOM   5954  OP1  DG A 290       4.651-848.147-351.162 
ATOM   5955  OP2  DG A 290       5.703-849.354-353.095 
ATOM   5956  O5'  DG A 290       3.259-848.754-353.172 
ATOM   5957  C5'  DG A 290       2.336-847.704-353.516 
ATOM   5958  C4'  DG A 290       1.647-848.029-354.826 
ATOM   5959  O4'  DG A 290       2.393-847.547-355.980 
ATOM   5960  C3'  DG A 290       1.437-849.515-355.117 
ATOM   5961  O3'  DG A 290       0.187-849.684-355.775 
ATOM   5962  C2'  DG A 290       2.554-849.880-356.095 
ATOM   5963  C1'  DG A 290       2.485-848.602-356.926 
ATOM   5964  N9   DG A 290       3.693-848.366-357.766 
ATOM   5965  C8   DG A 290       5.011-848.667-357.499 
ATOM   5966  N7   DG A 290       5.840-848.327-358.457 
ATOM   5967  C5   DG A 290       5.012-847.762-359.425 
ATOM   5968  C6   DG A 290       5.335-847.208-360.692 
ATOM   5969  O6   DG A 290       6.434-847.102-361.228 
ATOM   5970  N1   DG A 290       4.190-846.745-361.354 
ATOM   5971  C2   DG A 290       2.903-846.808-360.858 
ATOM   5972  N2   DG A 290       1.945-846.310-361.645 
ATOM   5973  N3   DG A 290       2.601-847.326-359.669 
ATOM   5974  C4   DG A 290       3.701-847.781-359.014 
ATOM   5975  P    DA A 291      -0.725-850.943-355.396 
ATOM   5976  OP1  DA A 291      -1.523-850.632-354.188 
ATOM   5977  OP2  DA A 291       0.113-852.160-355.325 
ATOM   5978  O5'  DA A 291      -1.689-851.029-356.671 
ATOM   5979  C5'  DA A 291      -2.017-849.820-357.381 
ATOM   5980  C4'  DA A 291      -1.932-850.059-358.876 
ATOM   5981  O4'  DA A 291      -0.594-849.829-359.400 
ATOM   5982  C3'  DA A 291      -2.273-851.474-359.344 
ATOM   5983  O3'  DA A 291      -2.964-851.395-360.585 
ATOM   5984  C2'  DA A 291      -0.918-852.139-359.584 
ATOM   5985  C1'  DA A 291      -0.239-850.931-360.221 
ATOM   5986  N9   DA A 291       1.248-851.025-360.251 
ATOM   5987  C8   DA A 291       2.079-851.599-359.332 
ATOM   5988  N7   DA A 291       3.336-851.522-359.643 
ATOM   5989  C5   DA A 291       3.342-850.847-360.855 
ATOM   5990  C6   DA A 291       4.379-850.448-361.713 
ATOM   5991  N6   DA A 291       5.675-850.683-361.466 
ATOM   5992  N1   DA A 291       4.035-849.796-362.839 
ATOM   5993  C2   DA A 291       2.745-849.565-363.080 
ATOM   5994  N3   DA A 291       1.695-849.888-362.357 
ATOM   5995  C4   DA A 291       2.067-850.539-361.236 
ATOM   5996  P    DT A 292      -4.187-852.390-360.857 
ATOM   5997  OP1  DT A 292      -5.421-851.835-360.256 
ATOM   5998  OP2  DT A 292      -3.817-853.758-360.433 
ATOM   5999  O5'  DT A 292      -4.292-852.333-362.452 
ATOM   6000  C5'  DT A 292      -3.903-851.126-363.135 
ATOM   6001  C4'  DT A 292      -3.073-851.467-364.358 
ATOM   6002  O4'  DT A 292      -1.653-851.577-364.053 
ATOM   6003  C3'  DT A 292      -3.408-852.793-365.039 
ATOM   6004  O3'  DT A 292      -3.274-852.635-366.446 
ATOM   6005  C2'  DT A 292      -2.329-853.761-364.554 
ATOM   6006  C1'  DT A 292      -1.164-852.778-364.629 
ATOM   6007  N1   DT A 292       0.033-853.208-363.854 
ATOM   6008  C2   DT A 292       1.263-852.879-364.371 
ATOM   6009  O2   DT A 292       1.402-852.264-365.414 
ATOM   6010  N3   DT A 292       2.350-853.295-363.625 
ATOM   6011  C4   DT A 292       2.308-853.994-362.437 
ATOM   6012  O4   DT A 292       3.350-854.312-361.860 
ATOM   6013  C5   DT A 292       0.973-854.292-361.975 
ATOM   6014  C7   DT A 292       0.838-855.052-360.688 
ATOM   6015  C6   DT A 292      -0.101-853.901-362.680 
ATOM   6016  P    DT A 293      -4.336-853.343-367.412 
ATOM   6017  OP1  DT A 293      -5.539-852.488-367.537 
ATOM   6018  OP2  DT A 293      -4.571-854.731-366.958 
ATOM   6019  O5'  DT A 293      -3.541-853.359-368.799 
ATOM   6020  C5'  DT A 293      -2.586-852.314-369.069 
ATOM   6021  C4'  DT A 293      -1.325-852.907-369.668 
ATOM   6022  O4'  DT A 293      -0.367-853.316-368.651 
ATOM   6023  C3'  DT A 293      -1.519-854.162-370.518 
ATOM   6024  O3'  DT A 293      -0.609-854.123-371.611 
ATOM   6025  C2'  DT A 293      -1.123-855.317-369.599 
ATOM   6026  C1'  DT A 293       0.076-854.629-368.957 
ATOM   6027  N1   DT A 293       0.528-855.271-367.690 
ATOM   6028  C2   DT A 293       1.877-855.261-367.431 
ATOM   6029  O2   DT A 293       2.694-854.757-368.183 
ATOM   6030  N3   DT A 293       2.259-855.866-366.249 
ATOM   6031  C4   DT A 293       1.423-856.465-365.329 
ATOM   6032  O4   DT A 293       1.882-856.975-364.305 
ATOM   6033  C5   DT A 293       0.026-856.426-365.690 
ATOM   6034  C7   DT A 293      -0.953-857.056-364.742 
ATOM   6035  C6   DT A 293      -0.373-855.844-366.833 
ATOM   6036  P    DC A 294      -1.100-854.628-373.048 
ATOM   6037  OP1  DC A 294      -1.815-853.534-373.741 
ATOM   6038  OP2  DC A 294      -1.845-855.898-372.899 
ATOM   6039  O5'  DC A 294       0.296-854.907-373.778 
ATOM   6040  C5'  DC A 294       1.446-854.124-373.409 
ATOM   6041  C4'  DC A 294       2.660-855.021-373.270 
ATOM   6042  O4'  DC A 294       2.792-855.574-371.929 
ATOM   6043  C3'  DC A 294       2.689-856.248-374.180 
ATOM   6044  O3'  DC A 294       4.029-856.481-374.598 
ATOM   6045  C2'  DC A 294       2.251-857.406-373.282 
ATOM   6046  C1'  DC A 294       3.026-856.970-372.042 
ATOM   6047  N1   DC A 294       2.560-857.620-370.785 
ATOM   6048  C2   DC A 294       3.513-857.910-369.813 
ATOM   6049  O2   DC A 294       4.695-857.617-370.030 
ATOM   6050  N3   DC A 294       3.109-858.503-368.661 
ATOM   6051  C4   DC A 294       1.819-858.804-368.464 
ATOM   6052  N4   DC A 294       1.474-859.382-367.323 
ATOM   6053  C5   DC A 294       0.823-858.515-369.452 
ATOM   6054  C6   DC A 294       1.247-857.922-370.597 
ATOM   6055  P    DC A 295       4.301-856.949-376.104 
ATOM   6056  OP1  DC A 295       4.343-855.764-376.991 
ATOM   6057  OP2  DC A 295       3.336-858.006-376.478 
ATOM   6058  O5'  DC A 295       5.767-857.579-375.979 
ATOM   6059  C5'  DC A 295       6.669-857.055-374.986 
ATOM   6060  C4'  DC A 295       7.377-858.193-374.279 
ATOM   6061  O4'  DC A 295       6.631-858.681-373.126 
ATOM   6062  C3'  DC A 295       7.623-859.448-375.116 
ATOM   6063  O3'  DC A 295       8.883-860.002-374.756 
ATOM   6064  C2'  DC A 295       6.525-860.420-374.688 
ATOM   6065  C1'  DC A 295       6.572-860.097-373.198 
ATOM   6066  N1   DC A 295       5.368-860.548-372.448 
ATOM   6067  C2   DC A 295       5.544-860.987-371.138 
ATOM   6068  O2   DC A 295       6.684-860.983-370.656 
ATOM   6069  N3   DC A 295       4.459-861.404-370.438 
ATOM   6070  C4   DC A 295       3.242-861.392-370.995 
ATOM   6071  N4   DC A 295       2.214-861.808-370.270 
ATOM   6072  C5   DC A 295       3.038-860.946-372.341 
ATOM   6073  C6   DC A 295       4.136-860.534-373.024 
ATOM   6074  P    DT A 296       9.820-860.609-375.904 
ATOM   6075  OP1  DT A 296      10.599-859.519-376.535 
ATOM   6076  OP2  DT A 296       9.009-861.441-376.818 
ATOM   6077  O5'  DT A 296      10.798-861.545-375.050 
ATOM   6078  C5'  DT A 296      11.104-861.180-373.692 
ATOM   6079  C4'  DT A 296      11.039-862.404-372.799 
ATOM   6080  O4'  DT A 296       9.701-862.641-372.277 
ATOM   6081  C3'  DT A 296      11.416-863.730-373.460 
ATOM   6082  O3'  DT A 296      12.117-864.532-372.517 
ATOM   6083  C2'  DT A 296      10.079-864.401-373.771 
ATOM   6084  C1'  DT A 296       9.378-864.009-372.474 
ATOM   6085  N1   DT A 296       7.894-864.130-372.533 
ATOM   6086  C2   DT A 296       7.252-864.514-371.381 
ATOM   6087  O2   DT A 296       7.841-864.751-370.341 
ATOM   6088  N3   DT A 296       5.878-864.617-371.475 
ATOM   6089  C4   DT A 296       5.112-864.373-372.598 
ATOM   6090  O4   DT A 296       3.887-864.499-372.561 
ATOM   6091  C5   DT A 296       5.878-863.976-373.757 
ATOM   6092  C7   DT A 296       5.122-863.692-375.022 
ATOM   6093  C6   DT A 296       7.214-863.869-373.694 
ATOM   6094  P    DC A 297      13.364-865.402-373.013 
ATOM   6095  OP1  DC A 297      14.580-864.557-373.038 
ATOM   6096  OP2  DC A 297      13.021-866.083-374.281 
ATOM   6097  O5'  DC A 297      13.484-866.483-371.839 
ATOM   6098  C5'  DC A 297      13.072-866.116-370.509 
ATOM   6099  C4'  DC A 297      12.264-867.237-369.888 
ATOM   6100  O4'  DC A 297      10.844-867.133-370.195 
ATOM   6101  C3'  DC A 297      12.634-868.651-370.336 
ATOM   6102  O3'  DC A 297      12.509-869.532-369.227 
ATOM   6103  C2'  DC A 297      11.572-869.021-371.371 
ATOM   6104  C1'  DC A 297      10.387-868.402-370.637 
ATOM   6105  N1   DC A 297       9.192-868.189-371.500 
ATOM   6106  C2   DC A 297       7.935-868.346-370.921 
ATOM   6107  O2   DC A 297       7.864-868.652-369.725 
ATOM   6108  N3   DC A 297       6.834-868.156-371.692 
ATOM   6109  C4   DC A 297       6.954-867.825-372.984 
ATOM   6110  N4   DC A 297       5.849-867.651-373.694 
ATOM   6111  C5   DC A 297       8.237-867.659-373.599 
ATOM   6112  C6   DC A 297       9.325-867.853-372.812 
ATOM   6113  P    DT A 298      13.597-870.691-369.029 
ATOM   6114  OP1  DT A 298      14.781-870.146-368.327 
ATOM   6115  OP2  DT A 298      13.859-871.351-370.327 
ATOM   6116  O5'  DT A 298      12.814-871.698-368.062 
ATOM   6117  C5'  DT A 298      11.839-871.168-367.144 
ATOM   6118  C4'  DT A 298      10.598-872.039-367.148 
ATOM   6119  O4'  DT A 298       9.639-871.635-368.167 
ATOM   6120  C3'  DT A 298      10.827-873.524-367.426 
ATOM   6121  O3'  DT A 298       9.927-874.286-366.632 
ATOM   6122  C2'  DT A 298      10.450-873.705-368.897 
ATOM   6123  C1'  DT A 298       9.228-872.792-368.880 
ATOM   6124  N1   DT A 298       8.780-872.366-370.234 
ATOM   6125  C2   DT A 298       7.428-872.206-370.424 
ATOM   6126  O2   DT A 298       6.607-872.396-369.543 
ATOM   6127  N3   DT A 298       7.049-871.812-371.692 
ATOM   6128  C4   DT A 298       7.890-871.570-372.760 
ATOM   6129  O4   DT A 298       7.433-871.221-373.851 
ATOM   6130  C5   DT A 298       9.289-871.765-372.463 
ATOM   6131  C7   DT A 298      10.274-871.523-373.571 
ATOM   6132  C6   DT A 298       9.686-872.148-371.240 
ATOM   6133  P    DC A 299      10.443-875.646-365.963 
ATOM   6134  OP1  DC A 299      11.139-875.341-364.693 
ATOM   6135  OP2  DC A 299      11.215-876.425-366.956 
ATOM   6136  O5'  DC A 299       9.061-876.390-365.654 
ATOM   6137  C5'  DC A 299       7.889-875.599-365.376 
ATOM   6138  C4'  DC A 299       6.694-876.165-366.117 
ATOM   6139  O4'  DC A 299       6.563-875.617-367.460 
ATOM   6140  C3'  DC A 299       6.703-877.678-366.336 
ATOM   6141  O3'  DC A 299       5.373-878.168-366.216 
ATOM   6142  C2'  DC A 299       7.158-877.857-367.784 
ATOM   6143  C1'  DC A 299       6.362-876.692-368.365 
ATOM   6144  N1   DC A 299       6.831-876.258-369.710 
ATOM   6145  C2   DC A 299       5.875-875.800-370.613 
ATOM   6146  O2   DC A 299       4.689-875.772-370.265 
ATOM   6147  N3   DC A 299       6.282-875.401-371.847 
ATOM   6148  C4   DC A 299       7.576-875.446-372.185
[truncated: 415,700 more chars]
