# Supplementary material for: Characterization of lncRNA-protein interactions associated with Prostate cancer and Androgen receptors by molecular docking simulations
Source: Biochem Biophys Rep. 2025 Mar 9;42:101959. doi: 10.1016/j.bbrep.2025.101959 (PMC11929892; doi:10.1016/j.bbrep.2025.101959)
Supplement: Multimedia component 40 [file mmc40.zip › bbrep_00101959_model_29.pdb]

REMARK Number:    29
REMARK Ligand:     lig_628dcb8434e2f.pdb
REMARK Contact:     0     0     0
REMARK Score:  -171.91
REMARK RMSD:    729.63
MODEL       29
ATOM      1  N   ALA A  24      30.357  -5.473 -24.875 
ATOM      2  CA  ALA A  24      30.515  -4.000 -24.871 
ATOM      3  CB  ALA A  24      29.364  -3.347 -25.653 
ATOM      4  C   ALA A  24      30.496  -3.471 -23.474 
ATOM      5  O   ALA A  24      31.409  -3.720 -22.690 
ATOM      6  N   GLN A  25      29.435  -2.716 -23.129 
ATOM      7  CA  GLN A  25      29.334  -2.167 -21.810 
ATOM      8  CB  GLN A  25      28.209  -1.135 -21.640 
ATOM      9  CG  GLN A  25      28.449   0.131 -22.464 
ATOM     10  CD  GLN A  25      27.291   1.085 -22.227 
ATOM     11  OE1 GLN A  25      26.895   1.324 -21.089 
ATOM     12  NE2 GLN A  25      26.734   1.652 -23.331 
ATOM     13  C   GLN A  25      29.084  -3.296 -20.876 
ATOM     14  O   GLN A  25      28.668  -4.376 -21.290 
ATOM     15  N   ASP A  26      29.382  -3.075 -19.584 
ATOM     16  CA  ASP A  26      29.211  -4.105 -18.606 
ATOM     17  CB  ASP A  26      30.274  -4.043 -17.495 
ATOM     18  CG  ASP A  26      30.054  -5.171 -16.494 
ATOM     19  OD1 ASP A  26      28.986  -5.191 -15.826 
ATOM     20  OD2 ASP A  26      30.966  -6.032 -16.381 
ATOM     21  C   ASP A  26      27.866  -3.939 -17.988 
ATOM     22  O   ASP A  26      27.612  -2.985 -17.253 
ATOM     23  N   ASN A  27      26.945  -4.872 -18.288 
ATOM     24  CA  ASN A  27      25.662  -4.773 -17.669 
ATOM     25  CB  ASN A  27      24.503  -4.752 -18.683 
ATOM     26  CG  ASN A  27      24.583  -3.452 -19.471 
ATOM     27  OD1 ASN A  27      24.658  -2.366 -18.897 
ATOM     28  ND2 ASN A  27      24.568  -3.560 -20.827 
ATOM     29  C   ASN A  27      25.467  -5.984 -16.812 
ATOM     30  O   ASN A  27      24.473  -6.696 -16.949 
ATOM     31  N   SER A  28      26.402  -6.226 -15.873 
ATOM     32  CA  SER A  28      26.317  -7.361 -15.002 
ATOM     33  CB  SER A  28      27.559  -7.517 -14.112 
ATOM     34  OG  SER A  28      28.707  -7.731 -14.919 
ATOM     35  C   SER A  28      25.149  -7.145 -14.100 
ATOM     36  O   SER A  28      24.492  -8.089 -13.668 
ATOM     37  N   ARG A  29      24.868  -5.864 -13.806 
ATOM     38  CA  ARG A  29      23.821  -5.471 -12.913 
ATOM     39  CB  ARG A  29      23.787  -3.948 -12.704 
ATOM     40  CG  ARG A  29      25.152  -3.369 -12.324 
ATOM     41  CD  ARG A  29      25.113  -1.897 -11.913 
ATOM     42  NE  ARG A  29      26.512  -1.383 -11.942 
ATOM     43  CZ  ARG A  29      27.390  -1.720 -10.952 
ATOM     44  NH1 ARG A  29      27.024  -2.618  -9.991 
ATOM     45  NH2 ARG A  29      28.642  -1.178 -10.929 
ATOM     46  C   ARG A  29      22.506  -5.884 -13.504 
ATOM     47  O   ARG A  29      21.579  -6.255 -12.784 
ATOM     48  N   TYR A  30      22.378  -5.784 -14.840 
ATOM     49  CA  TYR A  30      21.164  -6.163 -15.505 
ATOM     50  CB  TYR A  30      21.186  -5.817 -17.003 
ATOM     51  CG  TYR A  30      19.900  -6.271 -17.606 
ATOM     52  CD1 TYR A  30      18.727  -5.600 -17.348 
ATOM     53  CD2 TYR A  30      19.876  -7.357 -18.449 
ATOM     54  CE1 TYR A  30      17.543  -6.018 -17.911 
ATOM     55  CE2 TYR A  30      18.698  -7.778 -19.016 
ATOM     56  CZ  TYR A  30      17.529  -7.109 -18.746 
ATOM     57  OH  TYR A  30      16.316  -7.539 -19.327 
ATOM     58  C   TYR A  30      20.959  -7.638 -15.363 
ATOM     59  O   TYR A  30      19.855  -8.092 -15.068 
ATOM     60  N   THR A  31      22.033  -8.431 -15.551 
ATOM     61  CA  THR A  31      21.926  -9.861 -15.473 
ATOM     62  CB  THR A  31      23.230 -10.559 -15.736 
ATOM     63  OG1 THR A  31      23.715 -10.225 -17.028 
ATOM     64  CG2 THR A  31      23.003 -12.080 -15.628 
ATOM     65  C   THR A  31      21.490 -10.229 -14.091 
ATOM     66  O   THR A  31      20.646 -11.105 -13.907 
ATOM     67  N   HIS A  32      22.064  -9.557 -13.079 
ATOM     68  CA  HIS A  32      21.744  -9.842 -11.711 
ATOM     69  ND1 HIS A  32      22.771 -10.826  -8.882 
ATOM     70  CG  HIS A  32      22.450  -9.554  -9.301 
ATOM     71  CB  HIS A  32      22.623  -9.069 -10.710 
ATOM     72  NE2 HIS A  32      22.010  -9.743  -7.096 
ATOM     73  CD2 HIS A  32      21.986  -8.905  -8.198 
ATOM     74  CE1 HIS A  32      22.488 -10.885  -7.556 
ATOM     75  C   HIS A  32      20.311  -9.481 -11.477 
ATOM     76  O   HIS A  32      19.604 -10.145 -10.722 
ATOM     77  N   PHE A  33      19.841  -8.406 -12.133 
ATOM     78  CA  PHE A  33      18.494  -7.942 -11.975 
ATOM     79  CB  PHE A  33      18.233  -6.698 -12.850 
ATOM     80  CG  PHE A  33      16.831  -6.221 -12.683 
ATOM     81  CD1 PHE A  33      15.822  -6.729 -13.471 
ATOM     82  CD2 PHE A  33      16.525  -5.261 -11.749 
ATOM     83  CE1 PHE A  33      14.528  -6.288 -13.327 
ATOM     84  CE2 PHE A  33      15.232  -4.815 -11.599 
ATOM     85  CZ  PHE A  33      14.232  -5.330 -12.388 
ATOM     86  C   PHE A  33      17.577  -9.044 -12.410 
ATOM     87  O   PHE A  33      16.584  -9.337 -11.745 
ATOM     88  N   LEU A  34      17.891  -9.694 -13.546 
ATOM     89  CA  LEU A  34      17.052 -10.740 -14.056 
ATOM     90  CB  LEU A  34      17.509 -11.262 -15.429 
ATOM     91  CG  LEU A  34      17.352 -10.227 -16.561 
ATOM     92  CD1 LEU A  34      17.815 -10.799 -17.911 
ATOM     93  CD2 LEU A  34      15.914  -9.684 -16.622 
ATOM     94  C   LEU A  34      17.034 -11.895 -13.105 
ATOM     95  O   LEU A  34      15.977 -12.463 -12.835 
ATOM     96  N   THR A  35      18.201 -12.276 -12.555 
ATOM     97  CA  THR A  35      18.222 -13.429 -11.706 
ATOM     98  CB  THR A  35      19.611 -13.827 -11.277 
ATOM     99  OG1 THR A  35      19.582 -15.110 -10.672 
ATOM    100  CG2 THR A  35      20.183 -12.793 -10.291 
ATOM    101  C   THR A  35      17.370 -13.183 -10.496 
ATOM    102  O   THR A  35      16.600 -14.054 -10.093 
ATOM    103  N   GLN A  36      17.510 -12.004  -9.861 
ATOM    104  CA  GLN A  36      16.760 -11.714  -8.673 
ATOM    105  CB  GLN A  36      17.330 -10.515  -7.900 
ATOM    106  CG  GLN A  36      18.719 -10.776  -7.318 
ATOM    107  CD  GLN A  36      19.161  -9.521  -6.583 
ATOM    108  OE1 GLN A  36      18.999  -8.403  -7.076 
ATOM    109  NE2 GLN A  36      19.727  -9.702  -5.360 
ATOM    110  C   GLN A  36      15.306 -11.414  -8.928 
ATOM    111  O   GLN A  36      14.428 -11.820  -8.172 
ATOM    112  N   HIS A  37      15.041 -10.560  -9.926 
ATOM    113  CA  HIS A  37      13.739 -10.030 -10.232 
ATOM    114  ND1 HIS A  37      13.488  -7.875  -7.943 
ATOM    115  CG  HIS A  37      14.262  -7.931  -9.081 
ATOM    116  CB  HIS A  37      13.787  -8.508 -10.384 
ATOM    117  NE2 HIS A  37      15.483  -7.062  -7.395 
ATOM    118  CD2 HIS A  37      15.476  -7.429  -8.730 
ATOM    119  CE1 HIS A  37      14.268  -7.348  -6.966 
ATOM    120  C   HIS A  37      12.906 -10.649 -11.327 
ATOM    121  O   HIS A  37      11.752 -10.256 -11.466 
ATOM    122  N   TYR A  38      13.434 -11.530 -12.202 
ATOM    123  CA  TYR A  38      12.632 -11.883 -13.350 
ATOM    124  CB  TYR A  38      13.334 -11.414 -14.642 
ATOM    125  CG  TYR A  38      12.655 -11.872 -15.887 
ATOM    126  CD1 TYR A  38      11.465 -11.319 -16.304 
ATOM    127  CD2 TYR A  38      13.246 -12.841 -16.668 
ATOM    128  CE1 TYR A  38      10.868 -11.746 -17.467 
ATOM    129  CE2 TYR A  38      12.653 -13.271 -17.830 
ATOM    130  CZ  TYR A  38      11.459 -12.724 -18.231 
ATOM    131  OH  TYR A  38      10.848 -13.164 -19.425 
ATOM    132  C   TYR A  38      12.379 -13.364 -13.432 
ATOM    133  O   TYR A  38      13.285 -14.174 -13.250 
ATOM    134  N   ASP A  39      11.102 -13.741 -13.690 
ATOM    135  CA  ASP A  39      10.698 -15.112 -13.886 
ATOM    136  CB  ASP A  39      10.028 -15.729 -12.643 
ATOM    137  CG  ASP A  39       9.940 -17.238 -12.841 
ATOM    138  OD1 ASP A  39      10.562 -17.742 -13.815 
ATOM    139  OD2 ASP A  39       9.249 -17.904 -12.025 
ATOM    140  C   ASP A  39       9.669 -15.081 -14.984 
ATOM    141  O   ASP A  39       8.529 -14.682 -14.754 
ATOM    142  N   ALA A  40      10.037 -15.519 -16.207 
ATOM    143  CA  ALA A  40       9.168 -15.355 -17.343 
ATOM    144  CB  ALA A  40       9.809 -15.843 -18.652 
ATOM    145  C   ALA A  40       7.861 -16.082 -17.196 
ATOM    146  O   ALA A  40       6.812 -15.469 -17.390 
ATOM    147  N   LYS A  41       7.868 -17.386 -16.837 
ATOM    148  CA  LYS A  41       6.612 -18.091 -16.756 
ATOM    149  CB  LYS A  41       6.394 -19.072 -17.922 
ATOM    150  CG  LYS A  41       6.320 -18.394 -19.293 
ATOM    151  CD  LYS A  41       6.383 -19.380 -20.462 
ATOM    152  CE  LYS A  41       6.315 -18.723 -21.842 
ATOM    153  NZ  LYS A  41       6.395 -19.761 -22.893 
ATOM    154  C   LYS A  41       6.607 -18.900 -15.492 
ATOM    155  O   LYS A  41       6.979 -20.072 -15.469 
ATOM    156  N   PRO A  42       6.164 -18.261 -14.447 
ATOM    157  CA  PRO A  42       6.146 -18.766 -13.096 
ATOM    158  CD  PRO A  42       5.459 -16.998 -14.579 
ATOM    159  CB  PRO A  42       5.693 -17.583 -12.242 
ATOM    160  CG  PRO A  42       4.817 -16.760 -13.203 
ATOM    161  C   PRO A  42       5.350 -19.982 -12.740 
ATOM    162  O   PRO A  42       5.866 -20.776 -11.954 
ATOM    163  N   GLN A  43       4.106 -20.125 -13.253 
ATOM    164  CA  GLN A  43       3.233 -21.210 -12.882 
ATOM    165  CB  GLN A  43       3.921 -22.559 -12.575 
ATOM    166  CG  GLN A  43       2.969 -23.746 -12.437 
ATOM    167  CD  GLN A  43       2.653 -24.258 -13.835 
ATOM    168  OE1 GLN A  43       2.011 -23.577 -14.631 
ATOM    169  NE2 GLN A  43       3.125 -25.496 -14.144 
ATOM    170  C   GLN A  43       2.428 -20.772 -11.677 
ATOM    171  O   GLN A  43       1.781 -19.726 -11.696 
ATOM    172  N   GLY A  44       2.476 -21.564 -10.580 
ATOM    173  CA  GLY A  44       1.617 -21.423  -9.423 
ATOM    174  C   GLY A  44       1.682 -20.099  -8.711 
ATOM    175  O   GLY A  44       0.636 -19.515  -8.436 
ATOM    176  N   ARG A  45       2.881 -19.573  -8.391 
ATOM    177  CA  ARG A  45       2.966 -18.320  -7.681 
ATOM    178  CB  ARG A  45       2.277 -17.177  -8.444 
ATOM    179  CG  ARG A  45       2.951 -16.883  -9.786 
ATOM    180  CD  ARG A  45       2.084 -16.065 -10.743 
ATOM    181  NE  ARG A  45       2.134 -14.640 -10.313 
ATOM    182  CZ  ARG A  45       1.083 -13.819 -10.595 
ATOM    183  NH1 ARG A  45      -0.026 -14.325 -11.205 
ATOM    184  NH2 ARG A  45       1.132 -12.493 -10.270 
ATOM    185  C   ARG A  45       2.353 -18.422  -6.307 
ATOM    186  O   ARG A  45       1.777 -17.453  -5.809 
ATOM    187  N   ASP A  46       2.452 -19.607  -5.663 
ATOM    188  CA  ASP A  46       1.984 -19.790  -4.311 
ATOM    189  CB  ASP A  46       1.250 -21.127  -4.079 
ATOM    190  CG  ASP A  46       2.197 -22.277  -4.390 
ATOM    191  OD1 ASP A  46       3.256 -22.021  -5.022 
ATOM    192  OD2 ASP A  46       1.866 -23.431  -4.005 
ATOM    193  C   ASP A  46       3.161 -19.699  -3.376 
ATOM    194  O   ASP A  46       4.259 -19.317  -3.777 
ATOM    195  N   ASP A  47       2.954 -20.056  -2.089 
ATOM    196  CA  ASP A  47       3.986 -19.963  -1.086 
ATOM    197  CB  ASP A  47       3.505 -20.399   0.311 
ATOM    198  CG  ASP A  47       2.512 -19.366   0.829 
ATOM    199  OD1 ASP A  47       2.392 -18.285   0.192 
ATOM    200  OD2 ASP A  47       1.859 -19.643   1.870 
ATOM    201  C   ASP A  47       5.122 -20.868  -1.453 
ATOM    202  O   ASP A  47       6.290 -20.503  -1.321 
ATOM    203  N   ARG A  48       4.797 -22.077  -1.942 
ATOM    204  CA  ARG A  48       5.781 -23.061  -2.293 
ATOM    205  CB  ARG A  48       5.140 -24.351  -2.823 
ATOM    206  CG  ARG A  48       6.146 -25.430  -3.211 
ATOM    207  CD  ARG A  48       5.521 -26.560  -4.029 
ATOM    208  NE  ARG A  48       5.134 -25.982  -5.348 
ATOM    209  CZ  ARG A  48       4.541 -26.764  -6.297 
ATOM    210  NH1 ARG A  48       4.304 -28.084  -6.046 
ATOM    211  NH2 ARG A  48       4.179 -26.221  -7.497 
ATOM    212  C   ARG A  48       6.632 -22.511  -3.395 
ATOM    213  O   ARG A  48       7.843 -22.722  -3.421 
ATOM    214  N   TYR A  49       6.004 -21.778  -4.332 
ATOM    215  CA  TYR A  49       6.690 -21.207  -5.452 
ATOM    216  CB  TYR A  49       5.716 -20.385  -6.317 
ATOM    217  CG  TYR A  49       6.455 -19.484  -7.246 
ATOM    218  CD1 TYR A  49       6.995 -19.944  -8.423 
ATOM    219  CD2 TYR A  49       6.580 -18.149  -6.930 
ATOM    220  CE1 TYR A  49       7.662 -19.084  -9.266 
ATOM    221  CE2 TYR A  49       7.244 -17.287  -7.767 
ATOM    222  CZ  TYR A  49       7.787 -17.755  -8.938 
ATOM    223  OH  TYR A  49       8.468 -16.868  -9.798 
ATOM    224  C   TYR A  49       7.763 -20.299  -4.937 
ATOM    225  O   TYR A  49       8.907 -20.361  -5.387 
ATOM    226  N   CYS A  50       7.427 -19.442  -3.956 
ATOM    227  CA  CYS A  50       8.387 -18.513  -3.432 
ATOM    228  CB  CYS A  50       7.789 -17.543  -2.401 
ATOM    229  SG  CYS A  50       6.919 -16.168  -3.203 
ATOM    230  C   CYS A  50       9.521 -19.233  -2.772 
ATOM    231  O   CYS A  50      10.680 -18.874  -2.966 
ATOM    232  N   GLU A  51       9.232 -20.282  -1.984 
ATOM    233  CA  GLU A  51      10.291 -20.937  -1.274 
ATOM    234  CB  GLU A  51       9.814 -22.052  -0.328 
ATOM    235  CG  GLU A  51       9.046 -21.500   0.875 
ATOM    236  CD  GLU A  51       8.647 -22.660   1.776 
ATOM    237  OE1 GLU A  51       8.797 -23.834   1.341 
ATOM    238  OE2 GLU A  51       8.191 -22.384   2.918 
ATOM    239  C   GLU A  51      11.271 -21.539  -2.238 
ATOM    240  O   GLU A  51      12.477 -21.471  -2.014 
ATOM    241  N   SER A  52      10.782 -22.163  -3.323 
ATOM    242  CA  SER A  52      11.648 -22.819  -4.266 
ATOM    243  CB  SER A  52      10.871 -23.670  -5.287 
ATOM    244  OG  SER A  52      11.770 -24.296  -6.189 
ATOM    245  C   SER A  52      12.484 -21.840  -5.041 
ATOM    246  O   SER A  52      13.695 -22.015  -5.173 
ATOM    247  N   ILE A  53      11.853 -20.774  -5.572 
ATOM    248  CA  ILE A  53      12.510 -19.830  -6.436 
ATOM    249  CB  ILE A  53      11.569 -18.839  -7.063 
ATOM    250  CG1 ILE A  53      12.268 -18.100  -8.213 
ATOM    251  CG2 ILE A  53      11.022 -17.910  -5.967 
ATOM    252  CD1 ILE A  53      11.307 -17.285  -9.080 
ATOM    253  C   ILE A  53      13.564 -19.071  -5.697 
ATOM    254  O   ILE A  53      14.625 -18.777  -6.243 
ATOM    255  N   MET A  54      13.288 -18.724  -4.431 
ATOM    256  CA  MET A  54      14.208 -17.931  -3.681 
ATOM    257  CB  MET A  54      13.657 -17.630  -2.278 
ATOM    258  CG  MET A  54      14.129 -16.292  -1.716 
ATOM    259  SD  MET A  54      13.400 -14.851  -2.557 
ATOM    260  CE  MET A  54      13.965 -13.641  -1.327 
ATOM    261  C   MET A  54      15.482 -18.715  -3.574 
ATOM    262  O   MET A  54      16.577 -18.162  -3.661 
ATOM    263  N   ARG A  55      15.360 -20.040  -3.377 
ATOM    264  CA  ARG A  55      16.487 -20.926  -3.259 
ATOM    265  CB  ARG A  55      16.035 -22.353  -2.921 
ATOM    266  CG  ARG A  55      15.198 -22.413  -1.641 
ATOM    267  CD  ARG A  55      14.502 -23.757  -1.423 
ATOM    268  NE  ARG A  55      15.339 -24.566  -0.498 
ATOM    269  CZ  ARG A  55      15.110 -25.907  -0.399 
ATOM    270  NH1 ARG A  55      14.168 -26.490  -1.198 
ATOM    271  NH2 ARG A  55      15.823 -26.659   0.486 
ATOM    272  C   ARG A  55      17.249 -20.983  -4.555 
ATOM    273  O   ARG A  55      18.476 -20.907  -4.565 
ATOM    274  N   ARG A  56      16.538 -21.101  -5.694 
ATOM    275  CA  ARG A  56      17.186 -21.258  -6.971 
ATOM    276  CB  ARG A  56      16.203 -21.454  -8.140 
ATOM    277  CG  ARG A  56      15.409 -22.759  -8.083 
ATOM    278  CD  ARG A  56      14.767 -23.128  -9.423 
ATOM    279  NE  ARG A  56      13.877 -22.004  -9.821 
ATOM    280  CZ  ARG A  56      12.561 -22.008  -9.459 
ATOM    281  NH1 ARG A  56      12.047 -23.057  -8.752 
ATOM    282  NH2 ARG A  56      11.757 -20.960  -9.804 
ATOM    283  C   ARG A  56      17.993 -20.038  -7.297 
ATOM    284  O   ARG A  56      19.094 -20.132  -7.842 
ATOM    285  N   ARG A  57      17.434 -18.858  -6.981 
ATOM    286  CA  ARG A  57      17.989 -17.566  -7.272 
ATOM    287  CB  ARG A  57      16.981 -16.432  -7.028 
ATOM    288  CG  ARG A  57      15.720 -16.618  -7.872 
ATOM    289  CD  ARG A  57      16.007 -16.749  -9.368 
ATOM    290  NE  ARG A  57      14.774 -17.286 -10.009 
ATOM    291  CZ  ARG A  57      14.462 -16.937 -11.292 
ATOM    292  NH1 ARG A  57      15.255 -16.058 -11.970 
ATOM    293  NH2 ARG A  57      13.356 -17.462 -11.896 
ATOM    294  C   ARG A  57      19.215 -17.308  -6.446 
ATOM    295  O   ARG A  57      20.047 -16.489  -6.833 
ATOM    296  N   GLY A  58      19.345 -17.952  -5.266 
ATOM    297  CA  GLY A  58      20.518 -17.749  -4.452 
ATOM    298  C   GLY A  58      20.249 -16.676  -3.435 
ATOM    299  O   GLY A  58      21.171 -16.056  -2.910 
ATOM    300  N   LEU A  59      18.957 -16.404  -3.197 
ATOM    301  CA  LEU A  59      18.390 -15.442  -2.291 
ATOM    302  CB  LEU A  59      16.997 -14.993  -2.748 
ATOM    303  CG  LEU A  59      17.057 -14.335  -4.141 
ATOM    304  CD1 LEU A  59      15.690 -13.786  -4.573 
ATOM    305  CD2 LEU A  59      18.175 -13.282  -4.214 
ATOM    306  C   LEU A  59      18.342 -15.875  -0.842 
ATOM    307  O   LEU A  59      17.877 -15.107  -0.005 
ATOM    308  N   THR A  60      18.628 -17.158  -0.543 
ATOM    309  CA  THR A  60      18.521 -17.780   0.758 
ATOM    310  CB  THR A  60      18.422 -19.273   0.655 
ATOM    311  OG1 THR A  60      19.592 -19.810   0.057 
ATOM    312  CG2 THR A  60      17.192 -19.608  -0.204 
ATOM    313  C   THR A  60      19.582 -17.448   1.776 
ATOM    314  O   THR A  60      19.306 -17.592   2.964 
ATOM    315  N   SER A  61      20.833 -17.093   1.412 
ATOM    316  CA  SER A  61      21.758 -16.859   2.493 
ATOM    317  CB  SER A  61      22.957 -17.826   2.485 
ATOM    318  OG  SER A  61      22.517 -19.158   2.702 
ATOM    319  C   SER A  61      22.320 -15.475   2.407 
ATOM    320  O   SER A  61      23.186 -15.209   1.575 
ATOM    321  N   PRO A  62      21.889 -14.572   3.254 
ATOM    322  CA  PRO A  62      20.832 -14.844   4.197 
ATOM    323  CD  PRO A  62      22.847 -13.617   3.787 
ATOM    324  CB  PRO A  62      20.985 -13.822   5.320 
ATOM    325  CG  PRO A  62      22.467 -13.428   5.263 
ATOM    326  C   PRO A  62      19.514 -14.718   3.499 
ATOM    327  O   PRO A  62      19.488 -14.279   2.350 
ATOM    328  N   CYS A  63      18.409 -15.091   4.176 
ATOM    329  CA  CYS A  63      17.107 -15.029   3.577 
ATOM    330  CB  CYS A  63      15.980 -15.525   4.508 
ATOM    331  SG  CYS A  63      16.264 -17.191   5.180 
ATOM    332  C   CYS A  63      16.811 -13.590   3.286 
ATOM    333  O   CYS A  63      16.979 -12.728   4.148 
ATOM    334  N   LYS A  64      16.363 -13.286   2.050 
ATOM    335  CA  LYS A  64      16.024 -11.933   1.733 
ATOM    336  CB  LYS A  64      15.958 -11.675   0.217 
ATOM    337  CG  LYS A  64      15.947 -10.196  -0.175 
ATOM    338  CD  LYS A  64      16.188  -9.974  -1.671 
ATOM    339  CE  LYS A  64      16.192  -8.501  -2.084 
ATOM    340  NZ  LYS A  64      16.367  -8.389  -3.549 
ATOM    341  C   LYS A  64      14.671 -11.685   2.334 
ATOM    342  O   LYS A  64      13.782 -12.531   2.250 
ATOM    343  N   ASP A  65      14.485 -10.514   2.975 
ATOM    344  CA  ASP A  65      13.252 -10.245   3.660 
ATOM    345  CB  ASP A  65      13.310  -8.967   4.522 
ATOM    346  CG  ASP A  65      13.625  -7.757   3.647 
ATOM    347  OD1 ASP A  65      14.224  -7.939   2.553 
ATOM    348  OD2 ASP A  65      13.278  -6.626   4.077 
ATOM    349  C   ASP A  65      12.107 -10.144   2.699 
ATOM    350  O   ASP A  65      11.037 -10.700   2.946 
ATOM    351  N   ILE A  66      12.280  -9.419   1.579 
ATOM    352  CA  ILE A  66      11.198  -9.300   0.645 
ATOM    353  CB  ILE A  66      10.432  -8.019   0.848 
ATOM    354  CG1 ILE A  66       9.083  -8.013   0.109 
ATOM    355  CG2 ILE A  66      11.366  -6.859   0.468 
ATOM    356  CD1 ILE A  66       9.205  -8.016  -1.410 
ATOM    357  C   ILE A  66      11.805  -9.311  -0.725 
ATOM    358  O   ILE A  66      12.863  -8.720  -0.940 
ATOM    359  N   ASN A  67      11.179 -10.019  -1.688 
ATOM    360  CA  ASN A  67      11.720 -10.015  -3.017 
ATOM    361  CB  ASN A  67      12.741 -11.139  -3.259 
ATOM    362  CG  ASN A  67      13.477 -10.847  -4.558 
ATOM    363  OD1 ASN A  67      14.272  -9.911  -4.638 
ATOM    364  ND2 ASN A  67      13.214 -11.676  -5.603 
ATOM    365  C   ASN A  67      10.584 -10.205  -3.973 
ATOM    366  O   ASN A  67       9.740 -11.082  -3.786 
ATOM    367  N   THR A  68      10.556  -9.392  -5.048 
ATOM    368  CA  THR A  68       9.471  -9.467  -5.982 
ATOM    369  CB  THR A  68       8.762  -8.158  -6.145 
ATOM    370  OG1 THR A  68       8.269  -7.721  -4.886 
ATOM    371  CG2 THR A  68       7.598  -8.348  -7.130 
ATOM    372  C   THR A  68       9.996  -9.879  -7.324 
ATOM    373  O   THR A  68      11.059  -9.439  -7.762 
ATOM    374  N   PHE A  69       9.236 -10.761  -8.006 
ATOM    375  CA  PHE A  69       9.601 -11.241  -9.309 
ATOM    376  CB  PHE A  69       9.527 -12.774  -9.435 
ATOM    377  CG  PHE A  69      10.543 -13.384  -8.526 
ATOM    378  CD1 PHE A  69      11.831 -13.609  -8.956 
ATOM    379  CD2 PHE A  69      10.207 -13.734  -7.237 
ATOM    380  CE1 PHE A  69      12.768 -14.171  -8.120 
ATOM    381  CE2 PHE A  69      11.140 -14.295  -6.395 
ATOM    382  CZ  PHE A  69      12.423 -14.515  -6.835 
ATOM    383  C   PHE A  69       8.608 -10.690 -10.287 
ATOM    384  O   PHE A  69       7.415 -10.605 -10.001 
ATOM    385  N   ILE A  70       9.099 -10.300 -11.480 
ATOM    386  CA  ILE A  70       8.279  -9.766 -12.530 
ATOM    387  CB  ILE A  70       8.894  -8.585 -13.228 
ATOM    388  CG1 ILE A  70       9.137  -7.438 -12.235 
ATOM    389  CG2 ILE A  70       7.982  -8.201 -14.407 
ATOM    390  CD1 ILE A  70      10.026  -6.325 -12.786 
ATOM    391  C   ILE A  70       8.146 -10.852 -13.550 
ATOM    392  O   ILE A  70       9.106 -11.572 -13.824 
ATOM    393  N   HIS A  71       6.934 -11.011 -14.122 
ATOM    394  CA  HIS A  71       6.704 -12.056 -15.078 
ATOM    395  ND1 HIS A  71       6.623 -14.322 -12.875 
ATOM    396  CG  HIS A  71       5.646 -13.442 -13.288 
ATOM    397  CB  HIS A  71       5.509 -12.942 -14.696 
ATOM    398  NE2 HIS A  71       5.416 -13.823 -11.074 
ATOM    399  CD2 HIS A  71       4.918 -13.148 -12.176 
ATOM    400  CE1 HIS A  71       6.439 -14.514 -11.544 
ATOM    401  C   HIS A  71       6.415 -11.410 -16.399 
ATOM    402  O   HIS A  71       6.310 -10.188 -16.486 
ATOM    403  N   GLY A  72       6.286 -12.218 -17.476 
ATOM    404  CA  GLY A  72       6.017 -11.656 -18.772 
ATOM    405  C   GLY A  72       7.295 -11.593 -19.560 
ATOM    406  O   GLY A  72       8.294 -12.209 -19.193 
ATOM    407  N   ASN A  73       7.269 -10.867 -20.702 
ATOM    408  CA  ASN A  73       8.405 -10.782 -21.584 
ATOM    409  CB  ASN A  73       8.034 -10.508 -23.057 
ATOM    410  CG  ASN A  73       7.346  -9.151 -23.163 
ATOM    411  OD1 ASN A  73       7.968  -8.146 -23.502 
ATOM    412  ND2 ASN A  73       6.017  -9.119 -22.872 
ATOM    413  C   ASN A  73       9.371  -9.723 -21.133 
ATOM    414  O   ASN A  73       8.994  -8.716 -20.538 
ATOM    415  N   LYS A  74      10.668  -9.952 -21.434 
ATOM    416  CA  LYS A  74      11.764  -9.101 -21.052 
ATOM    417  CB  LYS A  74      13.152  -9.709 -21.329 
ATOM    418  CG  LYS A  74      13.502 -10.903 -20.438 
ATOM    419  CD  LYS A  74      14.866 -11.514 -20.762 
ATOM    420  CE  LYS A  74      14.989 -11.999 -22.206 
ATOM    421  NZ  LYS A  74      16.380 -12.427 -22.480 
ATOM    422  C   LYS A  74      11.726  -7.769 -21.741 
ATOM    423  O   LYS A  74      12.108  -6.759 -21.152 
ATOM    424  N   ARG A  75      11.268  -7.726 -23.005 
ATOM    425  CA  ARG A  75      11.336  -6.518 -23.783 
ATOM    426  CB  ARG A  75      10.706  -6.680 -25.174 
ATOM    427  CG  ARG A  75      11.275  -7.856 -25.964 
ATOM    428  CD  ARG A  75      10.777  -7.928 -27.407 
ATOM    429  NE  ARG A  75       9.288  -7.909 -27.372 
ATOM    430  CZ  ARG A  75       8.587  -9.047 -27.093 
ATOM    431  NH1 ARG A  75       9.247 -10.192 -26.754 
ATOM    432  NH2 ARG A  75       7.223  -9.036 -27.147 
ATOM    433  C   ARG A  75      10.568  -5.434 -23.096 
ATOM    434  O   ARG A  75      11.000  -4.283 -23.058 
ATOM    435  N   SER A  76       9.396  -5.775 -22.533 
ATOM    436  CA  SER A  76       8.562  -4.791 -21.905 
ATOM    437  CB  SER A  76       7.236  -5.385 -21.396 
ATOM    438  OG  SER A  76       6.471  -5.878 -22.487 
ATOM    439  C   SER A  76       9.281  -4.196 -20.730 
ATOM    440  O   SER A  76       9.132  -3.009 -20.441 
ATOM    441  N   ILE A  77      10.063  -5.017 -20.003 
ATOM    442  CA  ILE A  77      10.777  -4.552 -18.848 
ATOM    443  CB  ILE A  77      11.426  -5.664 -18.076 
ATOM    444  CG1 ILE A  77      10.357  -6.647 -17.572 
ATOM    445  CG2 ILE A  77      12.260  -5.039 -16.946 
ATOM    446  CD1 ILE A  77      10.932  -7.947 -17.010 
ATOM    447  C   ILE A  77      11.850  -3.586 -19.254 
ATOM    448  O   ILE A  77      12.029  -2.547 -18.626 
ATOM    449  N   LYS A  78      12.600  -3.902 -20.324 
ATOM    450  CA  LYS A  78      13.670  -3.048 -20.763 
ATOM    451  CB  LYS A  78      14.457  -3.613 -21.957 
ATOM    452  CG  LYS A  78      15.314  -4.836 -21.619 
ATOM    453  CD  LYS A  78      15.896  -5.526 -22.854 
ATOM    454  CE  LYS A  78      16.828  -6.696 -22.531 
ATOM    455  NZ  LYS A  78      16.037  -7.912 -22.246 
ATOM    456  C   LYS A  78      13.105  -1.727 -21.186 
ATOM    457  O   LYS A  78      13.736  -0.686 -21.012 
ATOM    458  N   ALA A  79      11.881  -1.748 -21.741 
ATOM    459  CA  ALA A  79      11.200  -0.603 -22.284 
ATOM    460  CB  ALA A  79       9.821  -0.951 -22.871 
ATOM    461  C   ALA A  79      10.987   0.445 -21.231 
ATOM    462  O   ALA A  79      10.878   1.630 -21.545 
ATOM    463  N   ILE A  80      10.868   0.044 -19.956 
ATOM    464  CA  ILE A  80      10.626   1.016 -18.927 
ATOM    465  CB  ILE A  80      10.255   0.446 -17.581 
ATOM    466  CG1 ILE A  80      11.316  -0.473 -16.984 
ATOM    467  CG2 ILE A  80       8.892  -0.240 -17.747 
ATOM    468  CD1 ILE A  80      10.900  -1.026 -15.623 
ATOM    469  C   ILE A  80      11.745   2.022 -18.874 
ATOM    470  O   ILE A  80      11.546   3.160 -18.452 
ATOM    471  N   CYS A  81      12.966   1.624 -19.275 
ATOM    472  CA  CYS A  81      14.117   2.486 -19.280 
ATOM    473  CB  CYS A  81      15.428   1.734 -19.567 
ATOM    474  SG  CYS A  81      15.754   0.459 -18.312 
ATOM    475  C   CYS A  81      13.959   3.596 -20.289 
ATOM    476  O   CYS A  81      14.689   4.586 -20.237 
ATOM    477  N   GLU A  82      13.062   3.434 -21.284 
ATOM    478  CA  GLU A  82      12.862   4.454 -22.277 
ATOM    479  CB  GLU A  82      12.970   3.920 -23.715 
ATOM    480  CG  GLU A  82      11.961   2.809 -24.013 
ATOM    481  CD  GLU A  82      12.156   2.352 -25.452 
ATOM    482  OE1 GLU A  82      12.213   3.228 -26.356 
ATOM    483  OE2 GLU A  82      12.249   1.114 -25.666 
ATOM    484  C   GLU A  82      11.484   5.028 -22.107 
ATOM    485  O   GLU A  82      10.696   4.562 -21.287 
ATOM    486  N   ASN A  83      11.173   6.085 -22.884 
ATOM    487  CA  ASN A  83       9.911   6.767 -22.808 
ATOM    488  CB  ASN A  83       9.851   8.042 -23.664 
ATOM    489  CG  ASN A  83      10.676   9.103 -22.944 
ATOM    490  OD1 ASN A  83      10.664   9.185 -21.715 
ATOM    491  ND2 ASN A  83      11.416   9.938 -23.723 
ATOM    492  C   ASN A  83       8.817   5.839 -23.229 
ATOM    493  O   ASN A  83       7.665   6.001 -22.831 
ATOM    494  N   LYS A  84       9.156   4.826 -24.043 
ATOM    495  CA  LYS A  84       8.180   3.925 -24.580 
ATOM    496  CB  LYS A  84       8.857   2.817 -25.416 
ATOM    497  CG  LYS A  84       7.921   1.834 -26.122 
ATOM    498  CD  LYS A  84       7.153   0.911 -25.178 
ATOM    499  CE  LYS A  84       6.396  -0.197 -25.909 
ATOM    500  NZ  LYS A  84       7.357  -1.190 -26.441 
ATOM    501  C   LYS A  84       7.386   3.298 -23.466 
ATOM    502  O   LYS A  84       6.161   3.232 -23.563 
ATOM    503  N   ASN A  85       8.029   2.807 -22.383 
ATOM    504  CA  ASN A  85       7.206   2.217 -21.358 
ATOM    505  CB  ASN A  85       7.343   0.680 -21.318 
ATOM    506  CG  ASN A  85       6.232   0.074 -20.468 
ATOM    507  OD1 ASN A  85       5.067   0.455 -20.576 
ATOM    508  ND2 ASN A  85       6.604  -0.897 -19.592 
ATOM    509  C   ASN A  85       7.600   2.737 -20.000 
ATOM    510  O   ASN A  85       7.516   2.004 -19.015 
ATOM    511  N   GLY A  86       7.987   4.025 -19.869 
ATOM    512  CA  GLY A  86       8.358   4.440 -18.541 
ATOM    513  C   GLY A  86       8.406   5.935 -18.432 
ATOM    514  O   GLY A  86       8.529   6.651 -19.426 
ATOM    515  N   ASN A  87       8.313   6.432 -17.176 
ATOM    516  CA  ASN A  87       8.388   7.834 -16.866 
ATOM    517  CB  ASN A  87       7.070   8.434 -16.338 
ATOM    518  CG  ASN A  87       6.033   8.383 -17.450 
ATOM    519  OD1 ASN A  87       5.564   7.312 -17.828 
ATOM    520  ND2 ASN A  87       5.650   9.574 -17.983 
ATOM    521  C   ASN A  87       9.381   7.966 -15.753 
ATOM    522  O   ASN A  87       9.660   7.005 -15.039 
ATOM    523  N   PRO A  88       9.943   9.130 -15.590 
ATOM    524  CA  PRO A  88      10.890   9.367 -14.542 
ATOM    525  CD  PRO A  88       9.915  10.189 -16.582 
ATOM    526  CB  PRO A  88      11.522  10.727 -14.851 
ATOM    527  CG  PRO A  88      10.555  11.384 -15.857 
ATOM    528  C   PRO A  88      10.168   9.304 -13.236 
ATOM    529  O   PRO A  88       9.050   9.812 -13.144 
ATOM    530  N   HIS A  89      10.804   8.706 -12.212 
ATOM    531  CA  HIS A  89      10.210   8.527 -10.923 
ATOM    532  ND1 HIS A  89       7.895   6.729  -9.424 
ATOM    533  CG  HIS A  89       9.268   6.743  -9.344 
ATOM    534  CB  HIS A  89      10.169   7.046 -10.506 
ATOM    535  NE2 HIS A  89       8.415   6.182  -7.333 
ATOM    536  CD2 HIS A  89       9.569   6.408  -8.061 
ATOM    537  CE1 HIS A  89       7.434   6.387  -8.195 
ATOM    538  C   HIS A  89      11.094   9.291 -10.006 
ATOM    539  O   HIS A  89      12.249   9.524 -10.348 
ATOM    540  N   ARG A  90      10.614   9.570  -8.777 
ATOM    541  CA  ARG A  90      11.134  10.633  -7.973 
ATOM    542  CB  ARG A  90      10.638  10.532  -6.524 
ATOM    543  CG  ARG A  90       9.118  10.621  -6.401 
ATOM    544  CD  ARG A  90       8.581  12.052  -6.436 
ATOM    545  NE  ARG A  90       7.099  11.972  -6.308 
ATOM    546  CZ  ARG A  90       6.398  13.027  -5.801 
ATOM    547  NH1 ARG A  90       7.050  14.164  -5.418 
ATOM    548  NH2 ARG A  90       5.043  12.938  -5.660 
ATOM    549  C   ARG A  90      12.627  10.723  -7.915 
ATOM    550  O   ARG A  90      13.186  11.625  -8.535 
ATOM    551  N   GLU A  91      13.353   9.801  -7.262 
ATOM    552  CA  GLU A  91      14.755  10.115  -7.224 
ATOM    553  CB  GLU A  91      15.367  10.061  -5.812 
ATOM    554  CG  GLU A  91      14.958  11.232  -4.914 
ATOM    555  CD  GLU A  91      13.537  11.000  -4.427 
ATOM    556  OE1 GLU A  91      13.280   9.918  -3.836 
ATOM    557  OE2 GLU A  91      12.688  11.907  -4.644 
ATOM    558  C   GLU A  91      15.504   9.143  -8.074 
ATOM    559  O   GLU A  91      15.859   8.056  -7.623 
ATOM    560  N   ASN A  92      15.780   9.542  -9.330 
ATOM    561  CA  ASN A  92      16.570   8.776 -10.253 
ATOM    562  CB  ASN A  92      18.015   8.583  -9.762 
ATOM    563  CG  ASN A  92      18.669   9.953  -9.678 
ATOM    564  OD1 ASN A  92      18.547  10.766 -10.593 
ATOM    565  ND2 ASN A  92      19.371  10.227  -8.547 
ATOM    566  C   ASN A  92      15.991   7.412 -10.460 
ATOM    567  O   ASN A  92      16.733   6.456 -10.678 
ATOM    568  N   LEU A  93      14.653   7.283 -10.421 
ATOM    569  CA  LEU A  93      14.046   5.998 -10.644 
ATOM    570  CB  LEU A  93      13.196   5.499  -9.462 
ATOM    571  CG  LEU A  93      14.013   5.127  -8.208 
ATOM    572  CD1 LEU A  93      13.097   4.644  -7.072 
ATOM    573  CD2 LEU A  93      15.107   4.099  -8.543 
ATOM    574  C   LEU A  93      13.141   6.137 -11.825 
ATOM    575  O   LEU A  93      12.979   7.226 -12.373 
ATOM    576  N   ARG A  94      12.563   5.007 -12.286 
ATOM    577  CA  ARG A  94      11.651   5.047 -13.395 
ATOM    578  CB  ARG A  94      12.264   4.533 -14.706 
ATOM    579  CG  ARG A  94      13.421   5.410 -15.185 
ATOM    580  CD  ARG A  94      13.981   5.008 -16.550 
ATOM    581  NE  ARG A  94      12.929   5.315 -17.557 
ATOM    582  CZ  ARG A  94      12.803   6.585 -18.040 
ATOM    583  NH1 ARG A  94      13.625   7.577 -17.590 
ATOM    584  NH2 ARG A  94      11.843   6.868 -18.966 
ATOM    585  C   ARG A  94      10.481   4.169 -13.054 
ATOM    586  O   ARG A  94      10.637   3.137 -12.403 
ATOM    587  N   ILE A  95       9.268   4.577 -13.488 
ATOM    588  CA  ILE A  95       8.059   3.839 -13.228 
ATOM    589  CB  ILE A  95       7.025   4.653 -12.501 
ATOM    590  CG1 ILE A  95       5.820   3.791 -12.084 
ATOM    591  CG2 ILE A  95       6.656   5.846 -13.397 
ATOM    592  CD1 ILE A  95       6.118   2.807 -10.956 
ATOM    593  C   ILE A  95       7.471   3.433 -14.552 
ATOM    594  O   ILE A  95       7.417   4.230 -15.487 
ATOM    595  N   SER A  96       7.017   2.167 -14.668 
ATOM    596  CA  SER A  96       6.520   1.669 -15.924 
ATOM    597  CB  SER A  96       6.521   0.132 -16.021 
ATOM    598  OG  SER A  96       5.638  -0.423 -15.057 
ATOM    599  C   SER A  96       5.122   2.137 -16.200 
ATOM    600  O   SER A  96       4.324   2.355 -15.289 
ATOM    601  N   LYS A  97       4.824   2.366 -17.497 
ATOM    602  CA  LYS A  97       3.513   2.735 -17.955 
ATOM    603  CB  LYS A  97       3.499   3.283 -19.390 
ATOM    604  CG  LYS A  97       4.096   4.687 -19.504 
ATOM    605  CD  LYS A  97       4.273   5.153 -20.949 
ATOM    606  CE  LYS A  97       4.718   6.611 -21.063 
ATOM    607  NZ  LYS A  97       6.152   6.728 -20.709 
ATOM    608  C   LYS A  97       2.610   1.543 -17.924 
ATOM    609  O   LYS A  97       1.429   1.655 -17.600 
ATOM    610  N   SER A  98       3.157   0.372 -18.304 
ATOM    611  CA  SER A  98       2.430  -0.864 -18.402 
ATOM    612  CB  SER A  98       3.113  -1.826 -19.387 
ATOM    613  OG  SER A  98       2.438  -3.069 -19.433 
ATOM    614  C   SER A  98       2.391  -1.529 -17.062 
ATOM    615  O   SER A  98       3.191  -1.233 -16.178 
ATOM    616  N   SER A  99       1.438  -2.468 -16.892 
ATOM    617  CA  SER A  99       1.316  -3.181 -15.654 
ATOM    618  CB  SER A  99      -0.138  -3.329 -15.182 
ATOM    619  OG  SER A  99      -0.171  -4.036 -13.953 
ATOM    620  C   SER A  99       1.866  -4.551 -15.901 
ATOM    621  O   SER A  99       1.756  -5.075 -17.006 
ATOM    622  N   PHE A 100       2.499  -5.160 -14.875 
ATOM    623  CA  PHE A 100       3.096  -6.452 -15.063 
ATOM    624  CB  PHE A 100       4.625  -6.462 -14.858 
ATOM    625  CG  PHE A 100       5.327  -5.637 -15.887 
ATOM    626  CD1 PHE A 100       5.439  -4.271 -15.743 
ATOM    627  CD2 PHE A 100       5.897  -6.234 -16.988 
ATOM    628  CE1 PHE A 100       6.097  -3.516 -16.687 
ATOM    629  CE2 PHE A 100       6.556  -5.484 -17.934 
ATOM    630  CZ  PHE A 100       6.657  -4.121 -17.787 
ATOM    631  C   PHE A 100       2.572  -7.384 -14.016 
ATOM    632  O   PHE A 100       2.195  -6.966 -12.922 
ATOM    633  N   GLN A 101       2.513  -8.691 -14.344 
ATOM    634  CA  GLN A 101       2.171  -9.658 -13.345 
ATOM    635  CB  GLN A 101       1.839 -11.052 -13.904 
ATOM    636  CG  GLN A 101       0.489 -11.131 -14.617 
ATOM    637  CD  GLN A 101      -0.593 -11.194 -13.547 
ATOM    638  OE1 GLN A 101      -0.366 -11.697 -12.449 
ATOM    639  NE2 GLN A 101      -1.804 -10.667 -13.873 
ATOM    640  C   GLN A 101       3.394  -9.793 -12.496 
ATOM    641  O   GLN A 101       4.508  -9.873 -13.015 
ATOM    642  N   VAL A 102       3.218  -9.802 -11.161 
ATOM    643  CA  VAL A 102       4.354  -9.886 -10.293 
ATOM    644  CB  VAL A 102       4.759  -8.562  -9.714 
ATOM    645  CG1 VAL A 102       5.195  -7.637 -10.861 
ATOM    646  CG2 VAL A 102       3.584  -8.007  -8.887 
ATOM    647  C   VAL A 102       4.011 -10.774  -9.139 
ATOM    648  O   VAL A 102       2.841 -11.025  -8.854 
ATOM    649  N   THR A 103       5.050 -11.314  -8.467 
ATOM    650  CA  THR A 103       4.829 -12.120  -7.304 
ATOM    651  CB  THR A 103       5.112 -13.577  -7.530 
ATOM    652  OG1 THR A 103       4.295 -14.080  -8.577 
ATOM    653  CG2 THR A 103       4.826 -14.343  -6.226 
ATOM    654  C   THR A 103       5.781 -11.637  -6.255 
ATOM    655  O   THR A 103       6.988 -11.574  -6.489 
ATOM    656  N   THR A 104       5.262 -11.297  -5.057 
ATOM    657  CA  THR A 104       6.109 -10.812  -4.005 
ATOM    658  CB  THR A 104       5.546  -9.614  -3.295 
ATOM    659  OG1 THR A 104       5.356  -8.546  -4.210 
ATOM    660  CG2 THR A 104       6.514  -9.193  -2.176 
ATOM    661  C   THR A 104       6.242 -11.896  -2.986 
ATOM    662  O   THR A 104       5.251 -12.502  -2.581 
ATOM    663  N   CYS A 105       7.490 -12.172  -2.555 
ATOM    664  CA  CYS A 105       7.738 -13.200  -1.586 
ATOM    665  CB  CYS A 105       8.849 -14.165  -2.029 
ATOM    666  SG  CYS A 105       8.448 -14.908  -3.639 
ATOM    667  C   CYS A 105       8.189 -12.511  -0.339 
ATOM    668  O   CYS A 105       9.178 -11.779  -0.349 
ATOM    669  N   LYS A 106       7.459 -12.730   0.774 
ATOM    670  CA  LYS A 106       7.781 -12.086   2.014 
ATOM    671  CB  LYS A 106       6.585 -11.338   2.628 
ATOM    672  CG  LYS A 106       6.127 -10.139   1.793 
ATOM    673  CD  LYS A 106       4.735  -9.634   2.178 
ATOM    674  CE  LYS A 106       4.309  -8.374   1.425 
ATOM    675  NZ  LYS A 106       5.014  -7.194   1.974 
ATOM    676  C   LYS A 106       8.204 -13.134   2.988 
ATOM    677  O   LYS A 106       7.514 -14.131   3.203 
ATOM    678  N   LEU A 107       9.370 -12.908   3.618 
ATOM    679  CA  LEU A 107       9.910 -13.866   4.533 
ATOM    680  CB  LEU A 107      11.381 -13.570   4.883 
ATOM    681  CG  LEU A 107      12.026 -14.570   5.857 
ATOM    682  CD1 LEU A 107      12.138 -15.973   5.238 
ATOM    683  CD2 LEU A 107      13.375 -14.044   6.370 
ATOM    684  C   LEU A 107       9.105 -13.824   5.787 
ATOM    685  O   LEU A 107       8.661 -12.764   6.225 
ATOM    686  N   HIS A 108       8.855 -15.005   6.380 
ATOM    687  CA  HIS A 108       8.191 -15.020   7.648 
ATOM    688  ND1 HIS A 108       6.503 -17.160   5.722 
ATOM    689  CG  HIS A 108       6.507 -16.861   7.063 
ATOM    690  CB  HIS A 108       6.725 -15.489   7.618 
ATOM    691  NE2 HIS A 108       6.076 -19.059   6.793 
ATOM    692  CD2 HIS A 108       6.247 -18.033   7.703 
ATOM    693  CE1 HIS A 108       6.239 -18.488   5.615 
ATOM    694  C   HIS A 108       8.993 -15.906   8.534 
ATOM    695  O   HIS A 108       9.644 -16.843   8.076 
ATOM    696  N   GLY A 109       8.958 -15.620   9.846 
ATOM    697  CA  GLY A 109       9.793 -16.334  10.759 
ATOM    698  C   GLY A 109      10.861 -15.362  11.144 
ATOM    699  O   GLY A 109      11.206 -14.465  10.376 
ATOM    700  N   GLY A 110      11.378 -15.513  12.376 
ATOM    701  CA  GLY A 110      12.344 -14.642  12.983 
ATOM    702  C   GLY A 110      13.717 -14.700  12.379 
ATOM    703  O   GLY A 110      14.419 -13.689  12.376 
ATOM    704  N   SER A 111      14.166 -15.876  11.892 
ATOM    705  CA  SER A 111      15.555 -15.993  11.521 
ATOM    706  CB  SER A 111      16.129 -17.404  11.740 
ATOM    707  OG  SER A 111      17.494 -17.439  11.353 
ATOM    708  C   SER A 111      15.827 -15.629  10.092 
ATOM    709  O   SER A 111      15.060 -15.888   9.167 
ATOM    710  N   PRO A 112      16.953 -14.967   9.967 
ATOM    711  CA  PRO A 112      17.492 -14.571   8.686 
ATOM    712  CD  PRO A 112      17.334 -14.031  11.015 
ATOM    713  CB  PRO A 112      18.504 -13.462   8.973 
ATOM    714  CG  PRO A 112      18.025 -12.860  10.301 
ATOM    715  C   PRO A 112      18.112 -15.709   7.930 
ATOM    716  O   PRO A 112      18.498 -15.507   6.778 
ATOM    717  N   TRP A 113      18.254 -16.900   8.543 
ATOM    718  CA  TRP A 113      18.952 -17.947   7.848 
ATOM    719  CB  TRP A 113      20.140 -18.493   8.653 
ATOM    720  CG  TRP A 113      21.239 -17.473   8.801 
ATOM    721  CD2 TRP A 113      22.171 -17.157   7.757 
ATOM    722  CD1 TRP A 113      21.549 -16.668   9.857 
ATOM    723  NE1 TRP A 113      22.625 -15.874   9.541 
ATOM    724  CE2 TRP A 113      23.017 -16.164   8.250 
ATOM    725  CE3 TRP A 113      22.310 -17.654   6.495 
ATOM    726  CZ2 TRP A 113      24.022 -15.652   7.480 
ATOM    727  CZ3 TRP A 113      23.322 -17.137   5.721 
ATOM    728  CH2 TRP A 113      24.162 -16.156   6.206 
ATOM    729  C   TRP A 113      18.019 -19.078   7.526 
ATOM    730  O   TRP A 113      16.980 -19.259   8.157 
ATOM    731  N   PRO A 114      18.387 -19.844   6.525 
ATOM    732  CA  PRO A 114      17.605 -20.941   6.018 
ATOM    733  CD  PRO A 114      19.726 -19.807   5.959 
ATOM    734  CB  PRO A 114      18.412 -21.510   4.849 
ATOM    735  CG  PRO A 114      19.865 -21.131   5.190 
ATOM    736  C   PRO A 114      17.349 -21.963   7.077 
ATOM    737  O   PRO A 114      18.132 -22.055   8.021 
ATOM    738  N   PRO A 115      16.287 -22.717   6.949 
ATOM    739  CA  PRO A 115      15.417 -22.592   5.810 
ATOM    740  CD  PRO A 115      16.308 -24.080   7.460 
ATOM    741  CB  PRO A 115      14.554 -23.850   5.796 
ATOM    742  CG  PRO A 115      15.436 -24.898   6.494 
ATOM    743  C   PRO A 115      14.624 -21.326   5.826 
ATOM    744  O   PRO A 115      14.324 -20.822   6.907 
ATOM    745  N   CYS A 116      14.262 -20.805   4.637 
ATOM    746  CA  CYS A 116      13.552 -19.559   4.576 
ATOM    747  CB  CYS A 116      14.136 -18.609   3.509 
ATOM    748  SG  CYS A 116      15.947 -18.432   3.606 
ATOM    749  C   CYS A 116      12.141 -19.851   4.153 
ATOM    750  O   CYS A 116      11.913 -20.416   3.083 
ATOM    751  N   GLN A 117      11.145 -19.461   4.980 
ATOM    752  CA  GLN A 117       9.776 -19.689   4.605 
ATOM    753  CB  GLN A 117       8.829 -20.057   5.761 
ATOM    754  CG  GLN A 117       9.262 -21.272   6.578 
ATOM    755  CD  GLN A 117       9.944 -20.724   7.818 
ATOM    756  OE1 GLN A 117      10.525 -19.641   7.791 
ATOM    757  NE2 GLN A 117       9.847 -21.480   8.943 
ATOM    758  C   GLN A 117       9.264 -18.399   4.045 
ATOM    759  O   GLN A 117       9.593 -17.322   4.542 
ATOM    760  N   TYR A 118       8.444 -18.476   2.979 
ATOM    761  CA  TYR A 118       7.961 -17.279   2.352 
ATOM    762  CB  TYR A 118       8.554 -17.047   0.952 
ATOM    763  CG  TYR A 118      10.003 -16.728   1.079 
ATOM    764  CD1 TYR A 118      10.406 -15.445   1.371 
ATOM    765  CD2 TYR A 118      10.958 -17.702   0.895 
ATOM    766  CE1 TYR A 118      11.740 -15.138   1.486 
ATOM    767  CE2 TYR A 118      12.294 -17.401   1.008 
ATOM    768  CZ  TYR A 118      12.686 -16.117   1.304 
ATOM    769  OH  TYR A 118      14.057 -15.806   1.420 
ATOM    770  C   TYR A 118       6.480 -17.356   2.150 
ATOM    771  O   TYR A 118       5.907 -18.436   2.018 
ATOM    772  N   ARG A 119       5.827 -16.174   2.139 
ATOM    773  CA  ARG A 119       4.427 -16.059   1.843 
ATOM    774  CB  ARG A 119       3.652 -15.202   2.858 
ATOM    775  CG  ARG A 119       3.673 -15.788   4.269 
ATOM    776  CD  ARG A 119       2.594 -16.840   4.518 
ATOM    777  NE  ARG A 119       2.885 -17.449   5.844 
ATOM    778  CZ  ARG A 119       1.863 -17.879   6.638 
ATOM    779  NH1 ARG A 119       0.571 -17.731   6.223 
ATOM    780  NH2 ARG A 119       2.135 -18.448   7.848 
ATOM    781  C   ARG A 119       4.365 -15.344   0.526 
ATOM    782  O   ARG A 119       5.061 -14.349   0.325 
ATOM    783  N   ALA A 120       3.524 -15.828  -0.411 
ATOM    784  CA  ALA A 120       3.516 -15.241  -1.722 
ATOM    785  CB  ALA A 120       3.540 -16.279  -2.857 
ATOM    786  C   ALA A 120       2.290 -14.411  -1.918 
ATOM    787  O   ALA A 120       1.191 -14.774  -1.498 
ATOM    788  N   THR A 121       2.473 -13.235  -2.553 
ATOM    789  CA  THR A 121       1.362 -12.387  -2.858 
ATOM    790  CB  THR A 121       1.414 -11.077  -2.132 
ATOM    791  OG1 THR A 121       1.493 -11.279  -0.729 
ATOM    792  CG2 THR A 121       0.136 -10.304  -2.467 
ATOM    793  C   THR A 121       1.454 -12.058  -4.319 
ATOM    794  O   THR A 121       2.368 -11.355  -4.746 
ATOM    795  N   ALA A 122       0.503 -12.561  -5.131 
ATOM    796  CA  ALA A 122       0.506 -12.258  -6.535 
ATOM    797  CB  ALA A 122      -0.363 -13.214  -7.372 
ATOM    798  C   ALA A 122      -0.051 -10.879  -6.695 
ATOM    799  O   ALA A 122      -0.797 -10.403  -5.841 
ATOM    800  N   GLY A 123       0.311 -10.190  -7.800 
ATOM    801  CA  GLY A 123      -0.202  -8.866  -8.009 
ATOM    802  C   GLY A 123      -0.066  -8.514  -9.455 
ATOM    803  O   GLY A 123       0.601  -9.210 -10.221 
ATOM    804  N   PHE A 124      -0.738  -7.418  -9.864 
ATOM    805  CA  PHE A 124      -0.677  -6.940 -11.215 
ATOM    806  CB  PHE A 124      -1.952  -7.333 -11.988 
ATOM    807  CG  PHE A 124      -1.880  -6.953 -13.427 
ATOM    808  CD1 PHE A 124      -1.110  -7.677 -14.309 
ATOM    809  CD2 PHE A 124      -2.620  -5.893 -13.902 
ATOM    810  CE1 PHE A 124      -1.058  -7.330 -15.640 
ATOM    811  CE2 PHE A 124      -2.573  -5.544 -15.231 
ATOM    812  CZ  PHE A 124      -1.789  -6.263 -16.103 
ATOM    813  C   PHE A 124      -0.614  -5.444 -11.112 
ATOM    814  O   PHE A 124      -1.586  -4.807 -10.707 
ATOM    815  N   ARG A 125       0.538  -4.838 -11.470 
ATOM    816  CA  ARG A 125       0.653  -3.408 -11.368 
ATOM    817  CB  ARG A 125       0.731  -2.905  -9.919 
ATOM    818  CG  ARG A 125       1.922  -3.477  -9.148 
ATOM    819  CD  ARG A 125       2.201  -2.737  -7.841 
ATOM    820  NE  ARG A 125       2.654  -1.368  -8.212 
ATOM    821  CZ  ARG A 125       2.539  -0.343  -7.320 
ATOM    822  NH1 ARG A 125       2.021  -0.575  -6.078 
ATOM    823  NH2 ARG A 125       2.940   0.912  -7.672 
ATOM    824  C   ARG A 125       1.930  -2.974 -12.029 
ATOM    825  O   ARG A 125       2.704  -3.796 -12.517 
ATOM    826  N   ASN A 126       2.164  -1.643 -12.058 
ATOM    827  CA  ASN A 126       3.348  -1.060 -12.631 
ATOM    828  CB  ASN A 126       3.319   0.475 -12.733 
ATOM    829  CG  ASN A 126       2.288   0.920 -13.750 
ATOM    830  OD1 ASN A 126       1.798   0.128 -14.551 
ATOM    831  ND2 ASN A 126       1.954   2.238 -13.724 
ATOM    832  C   ASN A 126       4.475  -1.326 -11.687 
ATOM    833  O   ASN A 126       4.252  -1.649 -10.522 
ATOM    834  N   VAL A 127       5.728  -1.187 -12.170 
ATOM    835  CA  VAL A 127       6.853  -1.442 -11.318 
ATOM    836  CB  VAL A 127       7.620  -2.670 -11.710 
ATOM    837  CG1 VAL A 127       6.692  -3.888 -11.560 
ATOM    838  CG2 VAL A 127       8.164  -2.479 -13.137 
ATOM    839  C   VAL A 127       7.801  -0.286 -11.389 
ATOM    840  O   VAL A 127       7.791   0.482 -12.349 
ATOM    841  N   VAL A 128       8.640  -0.129 -10.338 
ATOM    842  CA  VAL A 128       9.608   0.932 -10.290 
ATOM    843  CB  VAL A 128       9.558   1.739  -9.024 
ATOM    844  CG1 VAL A 128      10.684   2.788  -9.058 
ATOM    845  CG2 VAL A 128       8.156   2.343  -8.876 
ATOM    846  C   VAL A 128      10.968   0.306 -10.332 
ATOM    847  O   VAL A 128      11.242  -0.659  -9.620 
ATOM    848  N   VAL A 129      11.864   0.853 -11.180 
ATOM    849  CA  VAL A 129      13.192   0.316 -11.293 
ATOM    850  CB  VAL A 129      13.377  -0.597 -12.470 
ATOM    851  CG1 VAL A 129      12.475  -1.829 -12.285 
ATOM    852  CG2 VAL A 129      13.103   0.196 -13.761 
ATOM    853  C   VAL A 129      14.143   1.454 -11.487 
ATOM    854  O   VAL A 129      13.740   2.610 -11.599 
ATOM    855  N   ALA A 130      15.453   1.141 -11.469 
ATOM    856  CA  ALA A 130      16.471   2.102 -11.776 
ATOM    857  CB  ALA A 130      17.570   2.201 -10.704 
ATOM    858  C   ALA A 130      17.107   1.586 -13.029 
ATOM    859  O   ALA A 130      17.251   0.376 -13.195 
ATOM    860  N   CYS A 131      17.489   2.483 -13.964 
ATOM    861  CA  CYS A 131      18.044   1.992 -15.195 
ATOM    862  CB  CYS A 131      17.222   2.356 -16.450 
ATOM    863  SG  CYS A 131      15.649   1.450 -16.538 
ATOM    864  C   CYS A 131      19.424   2.528 -15.408 
ATOM    865  O   CYS A 131      19.772   3.615 -14.946 
ATOM    866  N   GLU A 132      20.255   1.724 -16.108 
ATOM    867  CA  GLU A 132      21.592   2.093 -16.475 
ATOM    868  CB  GLU A 132      22.653   1.496 -15.531 
ATOM    869  CG  GLU A 132      24.095   1.876 -15.875 
ATOM    870  CD  GLU A 132      25.017   1.153 -14.901 
ATOM    871  OE1 GLU A 132      24.867  -0.090 -14.759 
ATOM    872  OE2 GLU A 132      25.883   1.833 -14.288 
ATOM    873  C   GLU A 132      21.835   1.497 -17.828 
ATOM    874  O   GLU A 132      21.581   0.315 -18.054 
ATOM    875  N   ASN A 133      22.341   2.307 -18.771 
ATOM    876  CA  ASN A 133      22.633   1.807 -20.081 
ATOM    877  CB  ASN A 133      23.666   0.669 -20.045 
ATOM    878  CG  ASN A 133      24.142   0.395 -21.460 
ATOM    879  OD1 ASN A 133      23.716   1.047 -22.412 
ATOM    880  ND2 ASN A 133      25.042  -0.612 -21.602 
ATOM    881  C   ASN A 133      21.369   1.284 -20.700 
ATOM    882  O   ASN A 133      21.405   0.415 -21.569 
ATOM    883  N   GLY A 134      20.206   1.809 -20.274 
ATOM    884  CA  GLY A 134      18.973   1.431 -20.908 
ATOM    885  C   GLY A 134      18.488   0.100 -20.407 
ATOM    886  O   GLY A 134      17.601  -0.497 -21.016 
ATOM    887  N   LEU A 135      19.052  -0.410 -19.291 
ATOM    888  CA  LEU A 135      18.626  -1.689 -18.777 
ATOM    889  CB  LEU A 135      19.722  -2.763 -18.865 
ATOM    890  CG  LEU A 135      20.118  -3.122 -20.306 
ATOM    891  CD1 LEU A 135      21.217  -4.195 -20.327 
ATOM    892  CD2 LEU A 135      18.890  -3.538 -21.130 
ATOM    893  C   LEU A 135      18.301  -1.547 -17.317 
ATOM    894  O   LEU A 135      18.890  -0.715 -16.629 
ATOM    895  N   PRO A 136      17.352  -2.313 -16.825 
ATOM    896  CA  PRO A 136      17.021  -2.252 -15.420 
ATOM    897  CD  PRO A 136      16.196  -2.669 -17.633 
ATOM    898  CB  PRO A 136      15.657  -2.921 -15.271 
ATOM    899  CG  PRO A 136      15.011  -2.730 -16.653 
ATOM    900  C   PRO A 136      18.077  -2.865 -14.544 
ATOM    901  O   PRO A 136      18.366  -4.050 -14.698 
ATOM    902  N   VAL A 137      18.700  -2.052 -13.670 
ATOM    903  CA  VAL A 137      19.685  -2.428 -12.695 
ATOM    904  CB  VAL A 137      20.708  -1.352 -12.497 
ATOM    905  CG1 VAL A 137      21.444  -1.158 -13.835 
ATOM    906  CG2 VAL A 137      20.006  -0.082 -11.995 
ATOM    907  C   VAL A 137      19.111  -2.788 -11.354 
ATOM    908  O   VAL A 137      19.737  -3.522 -10.593 
ATOM    909  N   HIS A 138      17.948  -2.222 -10.978 
ATOM    910  CA  HIS A 138      17.482  -2.425  -9.634 
ATOM    911  ND1 HIS A 138      17.868  -2.477  -6.392 
ATOM    912  CG  HIS A 138      17.517  -1.474  -7.267 
ATOM    913  CB  HIS A 138      18.027  -1.352  -8.671 
ATOM    914  NE2 HIS A 138      16.458  -1.147  -5.302 
ATOM    915  CD2 HIS A 138      16.654  -0.671  -6.586 
ATOM    916  CE1 HIS A 138      17.208  -2.233  -5.232 
ATOM    917  C   HIS A 138      15.989  -2.347  -9.596 
ATOM    918  O   HIS A 138      15.368  -1.672 -10.416 
ATOM    919  N   LEU A 139      15.380  -3.059  -8.624 
ATOM    920  CA  LEU A 139      13.959  -3.022  -8.464 
ATOM    921  CB  LEU A 139      13.328  -4.424  -8.387 
ATOM    922  CG  LEU A 139      11.796  -4.427  -8.219 
ATOM    923  CD1 LEU A 139      11.097  -3.859  -9.466 
ATOM    924  CD2 LEU A 139      11.275  -5.821  -7.830 
ATOM    925  C   LEU A 139      13.692  -2.338  -7.155 
ATOM    926  O   LEU A 139      14.328  -2.642  -6.146 
ATOM    927  N   ASP A 140      12.744  -1.377  -7.146 
ATOM    928  CA  ASP A 140      12.392  -0.683  -5.938 
ATOM    929  CB  ASP A 140      11.787   0.709  -6.222 
ATOM    930  CG  ASP A 140      11.444   1.439  -4.927 
ATOM    931  OD1 ASP A 140      10.721   0.858  -4.076 
ATOM    932  OD2 ASP A 140      11.902   2.602  -4.774 
ATOM    933  C   ASP A 140      11.357  -1.523  -5.257 
ATOM    934  O   ASP A 140      10.230  -1.654  -5.728 
ATOM    935  N   GLN A 141      11.749  -2.130  -4.123 
ATOM    936  CA  GLN A 141      10.948  -3.011  -3.316 
ATOM    937  CB  GLN A 141      11.779  -3.783  -2.278 
ATOM    938  CG  GLN A 141      12.762  -4.776  -2.905 
ATOM    939  CD  GLN A 141      11.952  -5.908  -3.523 
ATOM    940  OE1 GLN A 141      12.497  -6.786  -4.190 
ATOM    941  NE2 GLN A 141      10.610  -5.884  -3.303 
ATOM    942  C   GLN A 141       9.851  -2.293  -2.576 
ATOM    943  O   GLN A 141       8.819  -2.893  -2.282 
ATOM    944  N   SER A 142      10.034  -0.997  -2.253 
ATOM    945  CA  SER A 142       9.150  -0.301  -1.351 
ATOM    946  CB  SER A 142       9.491   1.193  -1.188 
ATOM    947  OG  SER A 142       9.124   1.919  -2.352 
ATOM    948  C   SER A 142       7.710  -0.375  -1.771 
ATOM    949  O   SER A 142       6.824  -0.464  -0.923 
ATOM    950  N   ILE A 143       7.420  -0.350  -3.080 
ATOM    951  CA  ILE A 143       6.051  -0.356  -3.517 
ATOM    952  CB  ILE A 143       5.929  -0.210  -5.009 
ATOM    953  CG1 ILE A 143       6.581  -1.395  -5.742 
ATOM    954  CG2 ILE A 143       6.534   1.151  -5.388 
ATOM    955  CD1 ILE A 143       6.281  -1.418  -7.241 
ATOM    956  C   ILE A 143       5.389  -1.633  -3.085 
ATOM    957  O   ILE A 143       4.203  -1.660  -2.760 
ATOM    958  N   PHE A 144       6.139  -2.743  -3.129 
ATOM    959  CA  PHE A 144       5.663  -4.054  -2.785 
ATOM    960  CB  PHE A 144       6.569  -5.164  -3.332 
ATOM    961  CG  PHE A 144       6.507  -4.997  -4.812 
ATOM    962  CD1 PHE A 144       5.397  -5.403  -5.519 
ATOM    963  CD2 PHE A 144       7.560  -4.429  -5.496 
ATOM    964  CE1 PHE A 144       5.340  -5.244  -6.884 
ATOM    965  CE2 PHE A 144       7.507  -4.271  -6.860 
ATOM    966  CZ  PHE A 144       6.396  -4.677  -7.557 
ATOM    967  C   PHE A 144       5.482  -4.230  -1.309 
ATOM    968  O   PHE A 144       4.699  -5.077  -0.876 
ATOM    969  N   ARG A 145       6.264  -3.500  -0.495 
ATOM    970  CA  ARG A 145       6.177  -3.640   0.929 
ATOM    971  CB  ARG A 145       7.187  -2.736   1.646 
ATOM    972  CG  ARG A 145       8.616  -2.950   1.149 
ATOM    973  CD  ARG A 145       9.671  -2.223   1.979 
ATOM    974  NE  ARG A 145       9.994  -3.112   3.127 
ATOM    975  CZ  ARG A 145      10.901  -4.116   2.955 
ATOM    976  NH1 ARG A 145      11.537  -4.250   1.755 
ATOM    977  NH2 ARG A 145      11.162  -4.987   3.973 
ATOM    978  C   ARG A 145       4.810  -3.223   1.343 
ATOM    979  O   ARG A 145       4.160  -3.893   2.145 
ATOM    980  N   ARG A 146       4.339  -2.101   0.769 
ATOM    981  CA  ARG A 146       3.061  -1.554   1.109 
ATOM    982  CB  ARG A 146       2.944  -0.061   0.750 
ATOM    983  CG  ARG A 146       4.017   0.799   1.422 
ATOM    984  CD  ARG A 146       3.933   2.291   1.088 
ATOM    985  NE  ARG A 146       5.205   2.914   1.552 
ATOM    986  CZ  ARG A 146       6.283   2.930   0.714 
ATOM    987  NH1 ARG A 146       6.168   2.412  -0.544 
ATOM    988  NH2 ARG A 146       7.470   3.456   1.131 
ATOM    989  C   ARG A 146       2.016  -2.301   0.298 
ATOM    990  O   ARG A 146       1.257  -1.625  -0.446 
ATOM    991  OXT ARG A 146       1.959  -3.554   0.415 
TER
HEADER lig_29.pdb
ATOM      1  P    DC A   1     -26.141 406.128 148.458 
ATOM      2  OP1  DC A   1     -26.610 406.389 149.838 
ATOM      3  OP2  DC A   1     -25.146 405.044 148.304 
ATOM      4  O5'  DC A   1     -27.397 405.844 147.508 
ATOM      5  C5'  DC A   1     -28.083 406.957 146.905 
ATOM      6  C4'  DC A   1     -28.382 406.654 145.449 
ATOM      7  O4'  DC A   1     -27.290 407.040 144.566 
ATOM      8  C3'  DC A   1     -28.626 405.184 145.113 
ATOM      9  O3'  DC A   1     -29.638 405.102 144.116 
ATOM     10  C2'  DC A   1     -27.309 404.700 144.508 
ATOM     11  C1'  DC A   1     -27.018 405.955 143.691 
ATOM     12  N1   DC A   1     -25.601 406.065 143.245 
ATOM     13  C2   DC A   1     -25.354 406.650 142.006 
ATOM     14  O2   DC A   1     -26.311 407.051 141.334 
ATOM     15  N3   DC A   1     -24.069 406.759 141.581 
ATOM     16  C4   DC A   1     -23.059 406.312 142.339 
ATOM     17  N4   DC A   1     -21.824 406.442 141.880 
ATOM     18  C5   DC A   1     -23.292 405.708 143.616 
ATOM     19  C6   DC A   1     -24.583 405.608 144.024 
ATOM     20  P    DA A   2     -30.729 403.934 144.211 
ATOM     21  OP1  DA A   2     -31.815 404.344 145.129 
ATOM     22  OP2  DA A   2     -30.059 402.654 144.529 
ATOM     23  O5'  DA A   2     -31.279 403.893 142.710 
ATOM     24  C5'  DA A   2     -31.276 405.104 141.931 
ATOM     25  C4'  DA A   2     -30.778 404.818 140.528 
ATOM     26  O4'  DA A   2     -29.329 404.921 140.421 
ATOM     27  C3'  DA A   2     -31.089 403.424 139.984 
ATOM     28  O3'  DA A   2     -31.375 403.526 138.594 
ATOM     29  C2'  DA A   2     -29.788 402.641 140.156 
ATOM     30  C1'  DA A   2     -28.847 403.770 139.745 
ATOM     31  N9   DA A   2     -27.432 403.551 140.156 
ATOM     32  C8   DA A   2     -26.960 402.936 141.279 
ATOM     33  N7   DA A   2     -25.666 402.899 141.354 
ATOM     34  C5   DA A   2     -25.246 403.537 140.195 
ATOM     35  C6   DA A   2     -23.971 403.824 139.680 
ATOM     36  N6   DA A   2     -22.830 403.488 140.300 
ATOM     37  N1   DA A   2     -23.910 404.471 138.501 
ATOM     38  C2   DA A   2     -25.047 404.802 137.891 
ATOM     39  N3   DA A   2     -26.287 404.587 138.273 
ATOM     40  C4   DA A   2     -26.320 403.939 139.454 
ATOM     41  P    DT A   3     -32.547 402.629 137.975 
ATOM     42  OP1  DT A   3     -33.849 403.301 138.184 
ATOM     43  OP2  DT A   3     -32.440 401.246 138.493 
ATOM     44  O5'  DT A   3     -32.174 402.650 136.420 
ATOM     45  C5'  DT A   3     -31.496 403.800 135.880 
ATOM     46  C4'  DT A   3     -30.378 403.357 134.957 
ATOM     47  O4'  DT A   3     -29.126 403.138 135.667 
ATOM     48  C3'  DT A   3     -30.612 402.044 134.210 
ATOM     49  O3'  DT A   3     -30.058 402.152 132.905 
ATOM     50  C2'  DT A   3     -29.812 401.004 134.994 
ATOM     51  C1'  DT A   3     -28.596 401.884 135.264 
ATOM     52  N1   DT A   3     -27.722 401.377 136.359 
ATOM     53  C2   DT A   3     -26.370 401.587 136.228 
ATOM     54  O2   DT A   3     -25.877 402.160 135.271 
ATOM     55  N3   DT A   3     -25.591 401.104 137.261 
ATOM     56  C4   DT A   3     -26.042 400.444 138.386 
ATOM     57  O4   DT A   3     -25.248 400.057 139.245 
ATOM     58  C5   DT A   3     -27.475 400.271 138.433 
ATOM     59  C7   DT A   3     -28.048 399.562 139.625 
ATOM     60  C6   DT A   3     -28.256 400.731 137.442 
ATOM     61  P    DG A   4     -30.847 401.508 131.670 
ATOM     62  OP1  DG A   4     -31.879 402.456 131.194 
ATOM     63  OP2  DG A   4     -31.327 400.158 132.038 
ATOM     64  O5'  DG A   4     -29.683 401.387 130.580 
ATOM     65  C5'  DG A   4     -28.604 402.340 130.601 
ATOM     66  C4'  DG A   4     -27.281 401.628 130.403 
ATOM     67  O4'  DG A   4     -26.703 401.168 131.658 
ATOM     68  C3'  DG A   4     -27.326 400.370 129.535 
ATOM     69  O3'  DG A   4     -26.135 400.302 128.759 
ATOM     70  C2'  DG A   4     -27.322 399.211 130.533 
ATOM     71  C1'  DG A   4     -26.307 399.815 131.499 
ATOM     72  N9   DG A   4     -26.305 399.173 132.844 
ATOM     73  C8   DG A   4     -27.358 398.644 133.558 
ATOM     74  N7   DG A   4     -27.018 398.148 134.722 
ATOM     75  C5   DG A   4     -25.641 398.362 134.784 
ATOM     76  C6   DG A   4     -24.711 398.038 135.806 
ATOM     77  O6   DG A   4     -24.913 397.488 136.884 
ATOM     78  N1   DG A   4     -23.412 398.434 135.459 
ATOM     79  C2   DG A   4     -23.058 399.061 134.279 
ATOM     80  N2   DG A   4     -21.764 399.358 134.139 
ATOM     81  N3   DG A   4     -23.932 399.364 133.322 
ATOM     82  C4   DG A   4     -25.197 398.987 133.642 
ATOM     83  P    DA A   5     -26.225 399.799 127.243 
ATOM     84  OP1  DA A   5     -26.606 400.930 126.366 
ATOM     85  OP2  DA A   5     -27.089 398.601 127.168 
ATOM     86  O5'  DA A   5     -24.706 399.384 126.957 
ATOM     87  C5'  DA A   5     -23.651 400.078 127.649 
ATOM     88  C4'  DA A   5     -22.615 399.088 128.142 
ATOM     89  O4'  DA A   5     -22.933 398.563 129.463 
ATOM     90  C3'  DA A   5     -22.429 397.837 127.283 
ATOM     91  O3'  DA A   5     -21.051 397.481 127.280 
ATOM     92  C2'  DA A   5     -23.210 396.746 128.014 
ATOM     93  C1'  DA A   5     -22.799 397.150 129.427 
ATOM     94  N9   DA A   5     -23.669 396.577 130.491 
ATOM     95  C8   DA A   5     -25.012 396.328 130.448 
ATOM     96  N7   DA A   5     -25.486 395.820 131.542 
ATOM     97  C5   DA A   5     -24.379 395.724 132.374 
ATOM     98  C6   DA A   5     -24.221 395.258 133.690 
ATOM     99  N6   DA A   5     -25.230 394.778 134.432 
ATOM    100  N1   DA A   5     -22.984 395.302 134.217 
ATOM    101  C2   DA A   5     -21.986 395.780 133.476 
ATOM    102  N3   DA A   5     -22.013 396.240 132.244 
ATOM    103  C4   DA A   5     -23.262 396.184 131.740 
ATOM    104  P    DA A   6     -20.390 396.951 125.922 
ATOM    105  OP1  DA A   6     -19.986 398.103 125.084 
ATOM    106  OP2  DA A   6     -21.292 395.968 125.282 
ATOM    107  O5'  DA A   6     -19.088 396.204 126.476 
ATOM    108  C5'  DA A   6     -18.475 396.678 127.689 
ATOM    109  C4'  DA A   6     -18.108 395.505 128.577 
ATOM    110  O4'  DA A   6     -19.200 395.115 129.458 
ATOM    111  C3'  DA A   6     -17.739 394.212 127.852 
ATOM    112  O3'  DA A   6     -16.694 393.565 128.568 
ATOM    113  C2'  DA A   6     -18.996 393.347 127.938 
ATOM    114  C1'  DA A   6     -19.360 393.707 129.376 
ATOM    115  N9   DA A   6     -20.767 393.379 129.738 
ATOM    116  C8   DA A   6     -21.879 393.427 128.948 
ATOM    117  N7   DA A   6     -22.970 393.078 129.555 
ATOM    118  C5   DA A   6     -22.552 392.776 130.844 
ATOM    119  C6   DA A   6     -23.244 392.338 131.986 
ATOM    120  N6   DA A   6     -24.566 392.119 132.012 
ATOM    121  N1   DA A   6     -22.524 392.132 133.105 
ATOM    122  C2   DA A   6     -21.210 392.351 133.073 
ATOM    123  N3   DA A   6     -20.460 392.757 132.073 
ATOM    124  C4   DA A   6     -21.204 392.956 130.965 
ATOM    125  P    DG A   7     -15.519 392.850 127.751 
ATOM    126  OP1  DG A   7     -14.496 393.852 127.374 
ATOM    127  OP2  DG A   7     -16.096 392.063 126.638 
ATOM    128  O5'  DG A   7     -14.921 391.859 128.856 
ATOM    129  C5'  DG A   7     -14.997 392.235 130.244 
ATOM    130  C4'  DG A   7     -15.428 391.047 131.080 
ATOM    131  O4'  DG A   7     -16.876 390.938 131.184 
ATOM    132  C3'  DG A   7     -14.992 389.676 130.562 
ATOM    133  O3'  DG A   7     -14.674 388.845 131.672 
ATOM    134  C2'  DG A   7     -16.233 389.110 129.872 
ATOM    135  C1'  DG A   7     -17.246 389.596 130.904 
ATOM    136  N9   DG A   7     -18.651 389.597 130.410 
ATOM    137  C8   DG A   7     -19.129 389.855 129.143 
ATOM    138  N7   DG A   7     -20.433 389.773 129.037 
ATOM    139  C5   DG A   7     -20.849 389.436 130.324 
ATOM    140  C6   DG A   7     -22.155 389.208 130.833 
ATOM    141  O6   DG A   7     -23.230 389.259 130.242 
ATOM    142  N1   DG A   7     -22.124 388.889 132.198 
ATOM    143  C2   DG A   7     -20.981 388.802 132.970 
ATOM    144  N2   DG A   7     -21.164 388.485 134.254 
ATOM    145  N3   DG A   7     -19.758 389.016 132.492 
ATOM    146  C4   DG A   7     -19.769 389.326 131.169 
ATOM    147  P    DA A   8     -13.416 387.860 131.568 
ATOM    148  OP1  DA A   8     -12.178 388.599 131.902 
ATOM    149  OP2  DA A   8     -13.430 387.175 130.257 
ATOM    150  O5'  DA A   8     -13.743 386.807 132.727 
ATOM    151  C5'  DA A   8     -14.493 387.244 133.877 
ATOM    152  C4'  DA A   8     -15.544 386.212 134.233 
ATOM    153  O4'  DA A   8     -16.796 386.425 133.521 
ATOM    154  C3'  DA A   8     -15.184 384.760 133.918 
ATOM    155  O3'  DA A   8     -15.707 383.923 134.943 
ATOM    156  C2'  DA A   8     -15.923 384.452 132.616 
ATOM    157  C1'  DA A   8     -17.213 385.187 132.966 
ATOM    158  N9   DA A   8     -18.077 385.475 131.788 
ATOM    159  C8   DA A   8     -17.699 385.778 130.512 
ATOM    160  N7   DA A   8     -18.693 385.978 129.702 
ATOM    161  C5   DA A   8     -19.814 385.794 130.499 
ATOM    162  C6   DA A   8     -21.190 385.868 130.229 
ATOM    163  N6   DA A   8     -21.693 386.161 129.021 
ATOM    164  N1   DA A   8     -22.036 385.629 131.249 
ATOM    165  C2   DA A   8     -21.531 385.340 132.447 
ATOM    166  N3   DA A   8     -20.273 385.243 132.817 
ATOM    167  C4   DA A   8     -19.448 385.486 131.778 
ATOM    168  P    DA A   9     -14.831 382.684 135.455 
ATOM    169  OP1  DA A   9     -13.863 383.148 136.474 
ATOM    170  OP2  DA A   9     -14.259 381.968 134.294 
ATOM    171  O5'  DA A   9     -15.949 381.774 136.150 
ATOM    172  C5'  DA A   9     -17.100 382.409 136.737 
ATOM    173  C4'  DA A   9     -18.357 381.645 136.369 
ATOM    174  O4'  DA A   9     -18.934 382.099 135.112 
ATOM    175  C3'  DA A   9     -18.187 380.139 136.175 
ATOM    176  O3'  DA A   9     -19.345 379.477 136.670 
ATOM    177  C2'  DA A   9     -18.130 379.949 134.659 
ATOM    178  C1'  DA A   9     -19.218 380.961 134.313 
ATOM    179  N9   DA A   9     -19.210 381.384 132.885 
ATOM    180  C8   DA A   9     -18.139 381.547 132.054 
ATOM    181  N7   DA A   9     -18.456 381.927 130.855 
ATOM    182  C5   DA A   9     -19.840 382.024 130.892 
ATOM    183  C6   DA A   9     -20.791 382.386 129.922 
ATOM    184  N6   DA A   9     -20.471 382.733 128.668 
ATOM    185  N1   DA A   9     -22.085 382.376 130.291 
ATOM    186  C2   DA A   9     -22.396 382.031 131.539 
ATOM    187  N3   DA A   9     -21.601 381.676 132.525 
ATOM    188  C4   DA A   9     -20.311 381.693 132.130 
ATOM    189  P    DA A  10     -19.170 378.098 137.464 
ATOM    190  OP1  DA A  10     -18.854 378.380 138.882 
ATOM    191  OP2  DA A  10     -18.213 377.230 136.745 
ATOM    192  O5'  DA A  10     -20.643 377.482 137.353 
ATOM    193  C5'  DA A  10     -21.770 378.375 137.271 
ATOM    194  C4'  DA A  10     -22.739 377.889 136.212 
ATOM    195  O4'  DA A  10     -22.421 378.409 134.889 
ATOM    196  C3'  DA A  10     -22.800 376.376 136.009 
ATOM    197  O3'  DA A  10     -24.144 376.002 135.732 
ATOM    198  C2'  DA A  10     -21.957 376.118 134.760 
ATOM    199  C1'  DA A  10     -22.441 377.329 133.968 
ATOM    200  N9   DA A  10     -21.562 377.685 132.819 
ATOM    201  C8   DA A  10     -20.204 377.577 132.726 
ATOM    202  N7   DA A  10     -19.724 377.970 131.587 
ATOM    203  C5   DA A  10     -20.844 378.368 130.871 
ATOM    204  C6   DA A  10     -21.005 378.890 129.577 
ATOM    205  N6   DA A  10     -19.985 379.110 128.735 
ATOM    206  N1   DA A  10     -22.258 379.178 129.176 
ATOM    207  C2   DA A  10     -23.267 378.958 130.017 
ATOM    208  N3   DA A  10     -23.239 378.477 131.241 
ATOM    209  C4   DA A  10     -21.974 378.197 131.617 
ATOM    210  P    DG A  11     -24.720 374.650 136.368 
ATOM    211  OP1  DG A  11     -25.189 374.911 137.747 
ATOM    212  OP2  DG A  11     -23.726 373.567 136.213 
ATOM    213  O5'  DG A  11     -25.976 374.366 135.417 
ATOM    214  C5'  DG A  11     -26.662 375.479 134.814 
ATOM    215  C4'  DG A  11     -26.961 375.176 133.359 
ATOM    216  O4'  DG A  11     -25.869 375.562 132.476 
ATOM    217  C3'  DG A  11     -27.206 373.706 133.022 
ATOM    218  O3'  DG A  11     -28.218 373.624 132.026 
ATOM    219  C2'  DG A  11     -25.888 373.222 132.417 
ATOM    220  C1'  DG A  11     -25.598 374.478 131.601 
ATOM    221  N9   DG A  11     -24.181 374.587 131.154 
ATOM    222  C8   DG A  11     -23.031 374.185 131.798 
ATOM    223  N7   DG A  11     -21.931 374.428 131.129 
ATOM    224  C5   DG A  11     -22.384 375.033 129.958 
ATOM    225  C6   DG A  11     -21.656 375.521 128.841 
ATOM    226  O6   DG A  11     -20.442 375.521 128.653 
ATOM    227  N1   DG A  11     -22.510 376.060 127.869 
ATOM    228  C2   DG A  11     -23.887 376.119 127.963 
ATOM    229  N2   DG A  11     -24.523 376.673 126.928 
ATOM    230  N3   DG A  11     -24.569 375.661 129.012 
ATOM    231  C4   DG A  11     -23.755 375.135 129.963 
ATOM    232  P    DA A  12     -29.309 372.456 132.120 
ATOM    233  OP1  DA A  12     -30.395 372.866 133.038 
ATOM    234  OP2  DA A  12     -28.638 371.176 132.439 
ATOM    235  O5'  DA A  12     -29.859 372.415 130.619 
ATOM    236  C5'  DA A  12     -29.855 373.627 129.841 
ATOM    237  C4'  DA A  12     -29.357 373.340 128.437 
ATOM    238  O4'  DA A  12     -27.908 373.443 128.331 
ATOM    239  C3'  DA A  12     -29.668 371.946 127.893 
ATOM    240  O3'  DA A  12     -29.954 372.048 126.503 
ATOM    241  C2'  DA A  12     -28.367 371.163 128.065 
ATOM    242  C1'  DA A  12     -27.426 372.292 127.654 
ATOM    243  N9   DA A  12     -26.011 372.073 128.065 
ATOM    244  C8   DA A  12     -25.540 371.458 129.189 
ATOM    245  N7   DA A  12     -24.245 371.421 129.264 
ATOM    246  C5   DA A  12     -23.825 372.059 128.104 
ATOM    247  C6   DA A  12     -22.551 372.346 127.590 
ATOM    248  N6   DA A  12     -21.410 372.011 128.209 
ATOM    249  N1   DA A  12     -22.489 372.993 126.411 
ATOM    250  C2   DA A  12     -23.627 373.324 125.800 
ATOM    251  N3   DA A  12     -24.867 373.110 126.182 
ATOM    252  C4   DA A  12     -24.899 372.461 127.363 
ATOM    253  P    DC A  13     -31.126 371.151 125.885 
ATOM    254  OP1  DC A  13     -32.429 371.823 126.094 
ATOM    255  OP2  DC A  13     -31.020 369.768 126.402 
ATOM    256  O5'  DC A  13     -30.753 371.172 124.329 
ATOM    257  C5'  DC A  13     -30.075 372.322 123.789 
ATOM    258  C4'  DC A  13     -28.957 371.879 122.866 
ATOM    259  O4'  DC A  13     -27.705 371.660 123.576 
ATOM    260  C3'  DC A  13     -29.192 370.567 122.120 
ATOM    261  O3'  DC A  13     -28.637 370.674 120.814 
ATOM    262  C2'  DC A  13     -28.392 369.526 122.903 
ATOM    263  C1'  DC A  13     -27.176 370.406 123.174 
ATOM    264  N1   DC A  13     -26.301 369.900 124.268 
ATOM    265  C2   DC A  13     -24.929 370.104 124.150 
ATOM    266  O2   DC A  13     -24.497 370.693 123.152 
ATOM    267  N3   DC A  13     -24.114 369.649 125.137 
ATOM    268  C4   DC A  13     -24.621 369.017 126.202 
ATOM    269  N4   DC A  13     -23.786 368.592 127.138 
ATOM    270  C5   DC A  13     -26.030 368.795 126.343 
ATOM    271  C6   DC A  13     -26.827 369.257 125.346 
ATOM    272  P    DG A  14     -29.427 370.030 119.580 
ATOM    273  OP1  DG A  14     -30.459 370.978 119.103 
ATOM    274  OP2  DG A  14     -29.907 368.680 119.947 
ATOM    275  O5'  DG A  14     -28.263 369.909 118.489 
ATOM    276  C5'  DG A  14     -27.184 370.862 118.510 
ATOM    277  C4'  DG A  14     -25.861 370.150 118.312 
ATOM    278  O4'  DG A  14     -25.282 369.690 119.567 
ATOM    279  C3'  DG A  14     -25.905 368.892 117.444 
ATOM    280  O3'  DG A  14     -24.714 368.824 116.669 
ATOM    281  C2'  DG A  14     -25.901 367.734 118.443 
ATOM    282  C1'  DG A  14     -24.886 368.337 119.409 
ATOM    283  N9   DG A  14     -24.884 367.695 120.753 
ATOM    284  C8   DG A  14     -25.937 367.166 121.468 
ATOM    285  N7   DG A  14     -25.597 366.670 122.632 
ATOM    286  C5   DG A  14     -24.221 366.884 122.693 
ATOM    287  C6   DG A  14     -23.291 366.561 123.715 
ATOM    288  O6   DG A  14     -23.492 366.010 124.794 
ATOM    289  N1   DG A  14     -21.992 366.956 123.368 
ATOM    290  C2   DG A  14     -21.638 367.583 122.188 
ATOM    291  N2   DG A  14     -20.343 367.880 122.048 
ATOM    292  N3   DG A  14     -22.511 367.886 121.232 
ATOM    293  C4   DG A  14     -23.776 367.509 121.552 
ATOM    294  P    DT A  15     -24.804 368.321 115.152 
ATOM    295  OP1  DT A  15     -25.185 369.452 114.276 
ATOM    296  OP2  DT A  15     -25.668 367.123 115.077 
ATOM    297  O5'  DT A  15     -23.285 367.907 114.866 
ATOM    298  C5'  DT A  15     -22.231 368.601 115.559 
ATOM    299  C4'  DT A  15     -21.194 367.610 116.051 
ATOM    300  O4'  DT A  15     -21.512 367.085 117.372 
ATOM    301  C3'  DT A  15     -21.009 366.359 115.192 
ATOM    302  O3'  DT A  15     -19.631 366.003 115.189 
ATOM    303  C2'  DT A  15     -21.790 365.268 115.923 
ATOM    304  C1'  DT A  15     -21.379 365.672 117.336 
ATOM    305  N1   DT A  15     -22.248 365.099 118.400 
ATOM    306  C2   DT A  15     -21.645 364.768 119.590 
ATOM    307  O2   DT A  15     -20.455 364.925 119.796 
ATOM    308  N3   DT A  15     -22.483 364.238 120.553 
ATOM    309  C4   DT A  15     -23.840 364.019 120.426 
ATOM    310  O4   DT A  15     -24.486 363.538 121.359 
ATOM    311  C5   DT A  15     -24.381 364.397 119.142 
ATOM    312  C7   DT A  15     -25.851 364.191 118.921 
ATOM    313  C6   DT A  15     -23.590 364.914 118.188 
ATOM    314  P    DG A  16     -18.970 365.473 113.831 
ATOM    315  OP1  DG A  16     -18.566 366.625 112.993 
ATOM    316  OP2  DG A  16     -19.871 364.490 113.191 
ATOM    317  O5'  DG A  16     -17.667 364.726 114.385 
ATOM    318  C5'  DG A  16     -17.054 365.201 115.598 
ATOM    319  C4'  DG A  16     -16.687 364.028 116.487 
ATOM    320  O4'  DG A  16     -17.779 363.637 117.367 
ATOM    321  C3'  DG A  16     -16.318 362.734 115.761 
ATOM    322  O3'  DG A  16     -15.273 362.087 116.478 
ATOM    323  C2'  DG A  16     -17.575 361.869 115.847 
ATOM    324  C1'  DG A  16     -17.939 362.229 117.285 
ATOM    325  N9   DG A  16     -19.346 361.901 117.647 
ATOM    326  C8   DG A  16     -20.479 361.943 116.864 
ATOM    327  N7   DG A  16     -21.575 361.589 117.492 
ATOM    328  C5   DG A  16     -21.136 361.289 118.781 
ATOM    329  C6   DG A  16     -21.865 360.847 119.915 
ATOM    330  O6   DG A  16     -23.069 360.626 120.017 
ATOM    331  N1   DG A  16     -21.026 360.663 121.023 
ATOM    332  C2   DG A  16     -19.662 360.878 121.034 
ATOM    333  N2   DG A  16     -19.042 360.646 122.193 
ATOM    334  N3   DG A  16     -18.979 361.294 119.969 
ATOM    335  C4   DG A  16     -19.778 361.476 118.886 
ATOM    336  P    DC A  17     -14.098 361.372 115.660 
ATOM    337  OP1  DC A  17     -13.076 362.374 115.284 
ATOM    338  OP2  DC A  17     -14.675 360.585 114.548 
ATOM    339  O5'  DC A  17     -13.501 360.382 116.765 
ATOM    340  C5'  DC A  17     -13.577 360.757 118.153 
ATOM    341  C4'  DC A  17     -14.007 359.569 118.989 
ATOM    342  O4'  DC A  17     -15.456 359.460 119.094 
ATOM    343  C3'  DC A  17     -13.571 358.198 118.471 
ATOM    344  O3'  DC A  17     -13.253 357.367 119.581 
ATOM    345  C2'  DC A  17     -14.813 357.632 117.782 
ATOM    346  C1'  DC A  17     -15.825 358.118 118.813 
ATOM    347  N1   DC A  17     -17.231 358.120 118.319 
ATOM    348  C2   DC A  17     -18.241 357.821 119.231 
ATOM    349  O2   DC A  17     -17.931 357.571 120.401 
ATOM    350  N3   DC A  17     -19.527 357.816 118.799 
ATOM    351  C4   DC A  17     -19.820 358.093 117.522 
ATOM    352  N4   DC A  17     -21.091 358.076 117.151 
ATOM    353  C5   DC A  17     -18.797 358.402 116.569 
ATOM    354  C6   DC A  17     -17.517 358.401 117.019 
ATOM    355  P    DG A  18     -11.995 356.382 119.477 
ATOM    356  OP1  DG A  18     -10.757 357.121 119.811 
ATOM    357  OP2  DG A  18     -12.009 355.697 118.166 
ATOM    358  O5'  DG A  18     -12.322 355.329 120.637 
ATOM    359  C5'  DG A  18     -13.072 355.766 121.786 
ATOM    360  C4'  DG A  18     -14.123 354.734 122.143 
ATOM    361  O4'  DG A  18     -15.376 354.948 121.430 
ATOM    362  C3'  DG A  18     -13.764 353.282 121.828 
ATOM    363  O3'  DG A  18     -14.287 352.445 122.852 
ATOM    364  C2'  DG A  18     -14.503 352.974 120.525 
ATOM    365  C1'  DG A  18     -15.793 353.709 120.876 
ATOM    366  N9   DG A  18     -16.657 353.997 119.697 
ATOM    367  C8   DG A  18     -16.293 354.304 118.404 
ATOM    368  N7   DG A  18     -17.307 354.504 117.597 
ATOM    369  C5   DG A  18     -18.421 354.315 118.414 
ATOM    370  C6   DG A  18     -19.804 354.398 118.105 
ATOM    371  O6   DG A  18     -20.339 354.659 117.032 
ATOM    372  N1   DG A  18     -20.597 354.134 119.231 
ATOM    373  C2   DG A  18     -20.116 353.830 120.490 
ATOM    374  N2   DG A  18     -21.036 353.610 121.433 
ATOM    375  N3   DG A  18     -18.818 353.753 120.778 
ATOM    376  C4   DG A  18     -18.036 354.006 119.697 
ATOM    377  P    DG A  19     -13.411 351.206 123.364 
ATOM    378  OP1  DG A  19     -12.443 351.671 124.383 
ATOM    379  OP2  DG A  19     -12.839 350.490 122.203 
ATOM    380  O5'  DG A  19     -14.528 350.296 124.059 
ATOM    381  C5'  DG A  19     -15.680 350.931 124.646 
ATOM    382  C4'  DG A  19     -16.937 350.168 124.279 
ATOM    383  O4'  DG A  19     -17.514 350.621 123.021 
ATOM    384  C3'  DG A  19     -16.766 348.661 124.084 
ATOM    385  O3'  DG A  19     -17.924 347.999 124.579 
ATOM    386  C2'  DG A  19     -16.710 348.471 122.568 
ATOM    387  C1'  DG A  19     -17.797 349.483 122.222 
ATOM    388  N9   DG A  19     -17.789 349.906 120.794 
ATOM    389  C8   DG A  19     -16.720 350.075 119.942 
ATOM    390  N7   DG A  19     -17.055 350.460 118.734 
ATOM    391  C5   DG A  19     -18.445 350.551 118.790 
ATOM    392  C6   DG A  19     -19.378 350.921 117.787 
ATOM    393  O6   DG A  19     -19.166 351.250 116.623 
ATOM    394  N1   DG A  19     -20.694 350.880 118.270 
ATOM    395  C2   DG A  19     -21.059 350.528 119.554 
ATOM    396  N2   DG A  19     -22.368 350.552 119.818 
ATOM    397  N3   DG A  19     -20.183 350.181 120.495 
ATOM    398  C4   DG A  19     -18.903 350.216 120.042 
ATOM    399  P    DA A  20     -17.750 346.620 125.374 
ATOM    400  OP1  DA A  20     -17.433 346.902 126.791 
ATOM    401  OP2  DA A  20     -16.792 345.752 124.655 
ATOM    402  O5'  DA A  20     -19.222 346.004 125.262 
ATOM    403  C5'  DA A  20     -20.349 346.897 125.181 
ATOM    404  C4'  DA A  20     -21.319 346.412 124.122 
ATOM    405  O4'  DA A  20     -21.001 346.931 122.798 
ATOM    406  C3'  DA A  20     -21.380 344.898 123.918 
ATOM    407  O3'  DA A  20     -22.724 344.524 123.641 
ATOM    408  C2'  DA A  20     -20.537 344.640 122.669 
ATOM    409  C1'  DA A  20     -21.021 345.851 121.877 
ATOM    410  N9   DA A  20     -20.141 346.207 120.729 
ATOM    411  C8   DA A  20     -18.783 346.099 120.635 
ATOM    412  N7   DA A  20     -18.303 346.492 119.497 
ATOM    413  C5   DA A  20     -19.423 346.890 118.780 
ATOM    414  C6   DA A  20     -19.584 347.412 117.486 
ATOM    415  N6   DA A  20     -18.565 347.632 116.645 
ATOM    416  N1   DA A  20     -20.837 347.700 117.086 
ATOM    417  C2   DA A  20     -21.847 347.480 117.926 
ATOM    418  N3   DA A  20     -21.819 346.999 119.150 
ATOM    419  C4   DA A  20     -20.553 346.719 119.526 
ATOM    420  P    DT A  21     -23.300 343.172 124.277 
ATOM    421  OP1  DT A  21     -23.768 343.433 125.656 
ATOM    422  OP2  DT A  21     -22.305 342.089 124.123 
ATOM    423  O5'  DT A  21     -24.556 342.888 123.327 
ATOM    424  C5'  DT A  21     -25.242 344.001 122.723 
ATOM    425  C4'  DT A  21     -25.541 343.698 121.268 
ATOM    426  O4'  DT A  21     -24.449 344.084 120.385 
ATOM    427  C3'  DT A  21     -25.785 342.228 120.931 
ATOM    428  O3'  DT A  21     -26.797 342.146 119.935 
ATOM    429  C2'  DT A  21     -24.468 341.744 120.326 
ATOM    430  C1'  DT A  21     -24.177 343.000 119.510 
ATOM    431  N1   DT A  21     -22.760 343.110 119.064 
ATOM    432  C2   DT A  21     -22.533 343.689 117.839 
ATOM    433  O2   DT A  21     -23.429 344.105 117.125 
ATOM    434  N3   DT A  21     -21.207 343.773 117.458 
ATOM    435  C4   DT A  21     -20.119 343.336 118.185 
ATOM    436  O4   DT A  21     -18.976 343.465 117.739 
ATOM    437  C5   DT A  21     -20.457 342.742 119.456 
ATOM    438  C7   DT A  21     -19.330 342.240 120.310 
ATOM    439  C6   DT A  21     -21.737 342.647 119.851 
ATOM    440  P    DC A  22     -27.888 340.978 120.030 
ATOM    441  OP1  DC A  22     -28.974 341.388 120.947 
ATOM    442  OP2  DC A  22     -27.218 339.698 120.348 
ATOM    443  O5'  DC A  22     -28.438 340.937 118.528 
ATOM    444  C5'  DC A  22     -28.435 342.149 117.750 
ATOM    445  C4'  DC A  22     -27.936 341.862 116.347 
ATOM    446  O4'  DC A  22     -26.487 341.965 116.240 
ATOM    447  C3'  DC A  22     -28.247 340.468 115.802 
ATOM    448  O3'  DC A  22     -28.534 340.570 114.412 
ATOM    449  C2'  DC A  22     -26.946 339.685 115.975 
ATOM    450  C1'  DC A  22     -26.006 340.814 115.564 
ATOM    451  N1   DC A  22     -24.591 340.595 115.974 
ATOM    452  C2   DC A  22     -23.589 341.063 115.127 
ATOM    453  O2   DC A  22     -23.913 341.636 114.081 
ATOM    454  N3   DC A  22     -22.292 340.872 115.483 
ATOM    455  C4   DC A  22     -21.984 340.246 116.627 
ATOM    456  N4   DC A  22     -20.704 340.085 116.929 
ATOM    457  C5   DC A  22     -22.999 339.757 117.511 
ATOM    458  C6   DC A  22     -24.288 339.957 117.137 
ATOM    459  P    DC A  23     -29.706 339.673 113.794 
ATOM    460  OP1  DC A  23     -31.008 340.345 114.003 
ATOM    461  OP2  DC A  23     -29.599 338.291 114.312 
ATOM    462  O5'  DC A  23     -29.333 339.694 112.239 
ATOM    463  C5'  DC A  23     -28.654 340.844 111.699 
ATOM    464  C4'  DC A  23     -27.536 340.401 110.776 
ATOM    465  O4'  DC A  23     -26.285 340.182 111.486 
ATOM    466  C3'  DC A  23     -27.771 339.089 110.029 
ATOM    467  O3'  DC A  23     -27.216 339.196 108.724 
ATOM    468  C2'  DC A  23     -26.971 338.048 110.813 
ATOM    469  C1'  DC A  23     -25.755 338.928 111.083 
ATOM    470  N1   DC A  23     -24.881 338.422 112.178 
ATOM    471  C2   DC A  23     -23.509 338.626 112.059 
ATOM    472  O2   DC A  23     -23.077 339.215 111.061 
ATOM    473  N3   DC A  23     -22.693 338.172 113.046 
ATOM    474  C4   DC A  23     -23.200 337.539 114.112 
ATOM    475  N4   DC A  23     -22.365 337.114 115.047 
ATOM    476  C5   DC A  23     -24.609 337.318 114.252 
ATOM    477  C6   DC A  23     -25.406 337.779 113.255 
ATOM    478  P    DT A  24     -28.006 338.553 107.489 
ATOM    479  OP1  DT A  24     -29.038 339.500 107.013 
ATOM    480  OP2  DT A  24     -28.486 337.202 107.856 
ATOM    481  O5'  DT A  24     -26.842 338.431 106.398 
ATOM    482  C5'  DT A  24     -25.763 339.384 106.420 
ATOM    483  C4'  DT A  24     -24.440 338.672 106.221 
ATOM    484  O4'  DT A  24     -23.861 338.213 107.477 
ATOM    485  C3'  DT A  24     -24.484 337.414 105.354 
ATOM    486  O3'  DT A  24     -23.294 337.347 104.578 
ATOM    487  C2'  DT A  24     -24.480 336.256 106.352 
ATOM    488  C1'  DT A  24     -23.465 336.859 107.318 
ATOM    489  N1   DT A  24     -23.464 336.217 108.662 
ATOM    490  C2   DT A  24     -22.255 336.122 109.308 
ATOM    491  O2   DT A  24     -21.213 336.535 108.830 
ATOM    492  N3   DT A  24     -22.293 335.521 110.552 
ATOM    493  C4   DT A  24     -23.412 335.020 111.186 
ATOM    494  O4   DT A  24     -23.320 334.502 112.301 
ATOM    495  C5   DT A  24     -24.632 335.165 110.429 
ATOM    496  C7   DT A  24     -25.898 334.646 111.046 
ATOM    497  C6   DT A  24     -24.624 335.746 109.217 
ATOM    498  P    DG A  25     -23.383 336.843 103.062 
ATOM    499  OP1  DG A  25     -23.764 337.974 102.185 
ATOM    500  OP2  DG A  25     -24.248 335.645 102.987 
ATOM    501  O5'  DG A  25     -21.865 336.429 102.776 
ATOM    502  C5'  DG A  25     -20.810 337.123 103.468 
ATOM    503  C4'  DG A  25     -19.774 336.132 103.960 
ATOM    504  O4'  DG A  25     -20.091 335.607 105.281 
ATOM    505  C3'  DG A  25     -19.588 334.882 103.101 
ATOM    506  O3'  DG A  25     -18.210 334.526 103.099 
ATOM    507  C2'  DG A  25     -20.369 333.790 103.833 
ATOM    508  C1'  DG A  25     -19.958 334.195 105.246 
ATOM    509  N9   DG A  25     -20.828 333.621 106.309 
ATOM    510  C8   DG A  25     -22.181 333.363 106.284 
ATOM    511  N7   DG A  25     -22.648 332.850 107.396 
ATOM    512  C5   DG A  25     -21.525 332.762 108.217 
ATOM    513  C6   DG A  25     -21.401 332.283 109.547 
ATOM    514  O6   DG A  25     -22.271 331.832 110.288 
ATOM    515  N1   DG A  25     -20.077 332.372 110.002 
ATOM    516  C2   DG A  25     -19.014 332.860 109.268 
ATOM    517  N2   DG A  25     -17.829 332.862 109.882 
ATOM    518  N3   DG A  25     -19.132 333.309 108.019 
ATOM    519  C4   DG A  25     -20.409 333.229 107.564 
ATOM    520  P    DC A  26     -17.549 333.995 101.740 
ATOM    521  OP1  DC A  26     -17.145 335.147 100.903 
ATOM    522  OP2  DC A  26     -18.451 333.012 101.101 
ATOM    523  O5'  DC A  26     -16.246 333.248 102.294 
ATOM    524  C5'  DC A  26     -15.633 333.723 103.507 
ATOM    525  C4'  DC A  26     -15.267 332.550 104.396 
ATOM    526  O4'  DC A  26     -16.358 332.159 105.277 
ATOM    527  C3'  DC A  26     -14.897 331.256 103.671 
ATOM    528  O3'  DC A  26     -13.853 330.609 104.387 
ATOM    529  C2'  DC A  26     -16.155 330.391 103.756 
ATOM    530  C1'  DC A  26     -16.518 330.751 105.194 
ATOM    531  N1   DC A  26     -17.926 330.423 105.557 
ATOM    532  C2   DC A  26     -18.180 330.008 106.861 
ATOM    533  O2   DC A  26     -17.237 329.930 107.657 
ATOM    534  N3   DC A  26     -19.457 329.703 107.211 
ATOM    535  C4   DC A  26     -20.450 329.801 106.319 
ATOM    536  N4   DC A  26     -21.677 329.492 106.709 
ATOM    537  C5   DC A  26     -20.209 330.225 104.972 
ATOM    538  C6   DC A  26     -18.927 330.524 104.642 
ATOM    539  P    DT A  27     -12.678 329.894 103.569 
ATOM    540  OP1  DT A  27     -11.655 330.896 103.193 
ATOM    541  OP2  DT A  27     -13.255 329.107 102.457 
ATOM    542  O5'  DT A  27     -12.080 328.904 104.674 
ATOM    543  C5'  DT A  27     -12.156 329.280 106.062 
ATOM    544  C4'  DT A  27     -12.587 328.091 106.898 
ATOM    545  O4'  DT A  27     -14.035 327.982 107.003 
ATOM    546  C3'  DT A  27     -12.151 326.720 106.381 
ATOM    547  O3'  DT A  27     -11.832 325.889 107.490 
ATOM    548  C2'  DT A  27     -13.392 326.154 105.691 
ATOM    549  C1'  DT A  27     -14.405 326.641 106.723 
ATOM    550  N1   DT A  27     -15.810 326.642 106.228 
ATOM    551  C2   DT A  27     -16.794 326.346 107.140 
ATOM    552  O2   DT A  27     -16.561 326.090 108.309 
ATOM    553  N3   DT A  27     -18.084 326.355 106.645 
ATOM    554  C4   DT A  27     -18.461 326.630 105.346 
ATOM    555  O4   DT A  27     -19.649 326.608 105.021 
ATOM    556  C5   DT A  27     -17.358 326.929 104.464 
ATOM    557  C7   DT A  27     -17.680 327.240 103.031 
ATOM    558  C6   DT A  27     -16.094 326.926 104.918 
ATOM    559  P    DG A  28     -10.575 324.904 107.386 
ATOM    560  OP1  DG A  28      -9.336 325.643 107.720 
ATOM    561  OP2  DG A  28     -10.588 324.219 106.075 
ATOM    562  O5'  DG A  28     -10.901 323.851 108.546 
ATOM    563  C5'  DG A  28     -11.651 324.288 109.696 
ATOM    564  C4'  DG A  28     -12.703 323.256 110.052 
ATOM    565  O4'  DG A  28     -13.955 323.470 109.339 
ATOM    566  C3'  DG A  28     -12.343 321.804 109.737 
ATOM    567  O3'  DG A  28     -12.866 320.968 110.762 
ATOM    568  C2'  DG A  28     -13.082 321.496 108.434 
ATOM    569  C1'  DG A  28     -14.372 322.231 108.785 
ATOM    570  N9   DG A  28     -15.236 322.520 107.607 
ATOM    571  C8   DG A  28     -14.873 322.826 106.313 
ATOM    572  N7   DG A  28     -15.887 323.026 105.506 
ATOM    573  C5   DG A  28     -17.001 322.837 106.323 
ATOM    574  C6   DG A  28     -18.383 322.920 106.015 
ATOM    575  O6   DG A  28     -18.918 323.181 104.941 
ATOM    576  N1   DG A  28     -19.176 322.656 107.141 
ATOM    577  C2   DG A  28     -18.695 322.352 108.399 
ATOM    578  N2   DG A  28     -19.615 322.133 109.342 
ATOM    579  N3   DG A  28     -17.397 322.275 108.687 
ATOM    580  C4   DG A  28     -16.615 322.528 107.606 
ATOM    581  P    DG A  29     -11.990 319.729 111.274 
ATOM    582  OP1  DG A  29     -11.022 320.193 112.292 
ATOM    583  OP2  DG A  29     -11.418 319.013 110.112 
ATOM    584  O5'  DG A  29     -13.108 318.818 111.968 
ATOM    585  C5'  DG A  29     -14.259 319.453 112.555 
ATOM    586  C4'  DG A  29     -15.516 318.690 112.188 
ATOM    587  O4'  DG A  29     -16.093 319.143 110.931 
ATOM    588  C3'  DG A  29     -15.346 317.183 111.993 
ATOM    589  O3'  DG A  29     -16.503 316.521 112.489 
ATOM    590  C2'  DG A  29     -15.289 316.993 110.478 
ATOM    591  C1'  DG A  29     -16.377 318.005 110.131 
ATOM    592  N9   DG A  29     -16.369 318.428 108.704 
ATOM    593  C8   DG A  29     -15.299 318.597 107.851 
ATOM    594  N7   DG A  29     -15.635 318.982 106.643 
ATOM    595  C5   DG A  29     -17.025 319.073 106.699 
ATOM    596  C6   DG A  29     -17.957 319.443 105.696 
ATOM    597  O6   DG A  29     -17.745 319.772 104.532 
ATOM    598  N1   DG A  29     -19.273 319.402 106.179 
ATOM    599  C2   DG A  29     -19.639 319.050 107.463 
ATOM    600  N2   DG A  29     -20.947 319.074 107.728 
ATOM    601  N3   DG A  29     -18.763 318.703 108.404 
ATOM    602  C4   DG A  29     -17.482 318.738 107.952 
ATOM    603  P    DT A  30     -16.329 315.142 113.283 
ATOM    604  OP1  DT A  30     -16.012 315.424 114.701 
ATOM    605  OP2  DT A  30     -15.371 314.274 112.564 
ATOM    606  O5'  DT A  30     -17.802 314.526 113.172 
ATOM    607  C5'  DT A  30     -18.928 315.419 113.090 
ATOM    608  C4'  DT A  30     -19.898 314.934 112.031 
ATOM    609  O4'  DT A  30     -19.580 315.453 110.708 
ATOM    610  C3'  DT A  30     -19.959 313.420 111.828 
ATOM    611  O3'  DT A  30     -21.303 313.047 111.551 
ATOM    612  C2'  DT A  30     -19.116 313.163 110.579 
ATOM    613  C1'  DT A  30     -19.600 314.374 109.786 
ATOM    614  N1   DT A  30     -18.720 314.729 108.638 
ATOM    615  C2   DT A  30     -19.331 315.232 107.514 
ATOM    616  O2   DT A  30     -20.536 315.392 107.430 
ATOM    617  N3   DT A  30     -18.484 315.549 106.470 
ATOM    618  C4   DT A  30     -17.111 315.408 106.458 
ATOM    619  O4   DT A  30     -16.457 315.727 105.462 
ATOM    620  C5   DT A  30     -16.563 314.873 107.682 
ATOM    621  C7   DT A  30     -15.075 314.688 107.753 
ATOM    622  C6   DT A  30     -17.364 314.556 108.712 
ATOM    623  P    DA A  31     -21.879 311.695 112.186 
ATOM    624  OP1  DA A  31     -22.348 311.955 113.566 
ATOM    625  OP2  DA A  31     -20.884 310.611 112.032 
ATOM    626  O5'  DA A  31     -23.135 311.410 111.236 
ATOM    627  C5'  DA A  31     -23.821 312.523 110.632 
ATOM    628  C4'  DA A  31     -24.120 312.221 109.177 
ATOM    629  O4'  DA A  31     -23.028 312.606 108.294 
ATOM    630  C3'  DA A  31     -24.365 310.750 108.841 
ATOM    631  O3'  DA A  31     -25.376 310.668 107.844 
ATOM    632  C2'  DA A  31     -23.047 310.267 108.236 
ATOM    633  C1'  DA A  31     -22.757 311.522 107.419 
ATOM    634  N9   DA A  31     -21.340 311.632 106.973 
ATOM    635  C8   DA A  31     -20.211 311.227 107.627 
ATOM    636  N7   DA A  31     -19.115 311.461 106.973 
ATOM    637  C5   DA A  31     -19.545 312.065 105.801 
ATOM    638  C6   DA A  31     -18.857 312.559 104.681 
ATOM    639  N6   DA A  31     -17.523 312.518 104.556 
ATOM    640  N1   DA A  31     -19.591 313.097 103.690 
ATOM    641  C2   DA A  31     -20.917 313.135 103.820 
ATOM    642  N3   DA A  31     -21.666 312.708 104.814 
ATOM    643  C4   DA A  31     -20.906 312.174 105.791 
ATOM    644  P    DG A  32     -26.467 309.500 107.939 
ATOM    645  OP1  DG A  32     -27.554 309.910 108.856 
ATOM    646  OP2  DG A  32     -25.797 308.220 108.257 
ATOM    647  O5'  DG A  32     -27.018 309.459 106.438 
ATOM    648  C5'  DG A  32     -27.014 310.671 105.659 
ATOM    649  C4'  DG A  32     -26.516 310.384 104.256 
ATOM    650  O4'  DG A  32     -25.067 310.487 104.149 
ATOM    651  C3'  DG A  32     -26.827 308.990 103.712 
ATOM    652  O3'  DG A  32     -27.113 309.092 102.322 
ATOM    653  C2'  DG A  32     -25.526 308.208 103.884 
ATOM    654  C1'  DG A  32     -24.585 309.336 103.473 
ATOM    655  N9   DG A  32     -23.170 309.117 103.883 
ATOM    656  C8   DG A  32     -22.676 308.499 105.012 
ATOM    657  N7   DG A  32     -21.367 308.470 105.074 
ATOM    658  C5   DG A  32     -20.965 309.113 103.905 
ATOM    659  C6   DG A  32     -19.662 309.387 103.414 
ATOM    660  O6   DG A  32     -18.577 309.114 103.920 
ATOM    661  N1   DG A  32     -19.708 310.061 102.186 
ATOM    662  C2   DG A  32     -20.863 310.422 101.519 
ATOM    663  N2   DG A  32     -20.694 311.060 100.358 
ATOM    664  N3   DG A  32     -22.086 310.165 101.980 
ATOM    665  C4   DG A  32     -22.057 309.512 103.171 
ATOM    666  P    DG A  33     -28.285 308.195 101.703 
ATOM    667  OP1  DG A  33     -29.587 308.867 101.912 
ATOM    668  OP2  DG A  33     -28.178 306.813 102.221 
ATOM    669  O5'  DG A  33     -27.912 308.216 100.148 
ATOM    670  C5'  DG A  33     -27.234 309.366  99.608 
ATOM    671  C4'  DG A  33     -26.116 308.923  98.685 
ATOM    672  O4'  DG A  33     -24.864 308.704  99.395 
ATOM    673  C3'  DG A  33     -26.350 307.611  97.938 
ATOM    674  O3'  DG A  33     -25.796 307.718  96.633 
ATOM    675  C2'  DG A  33     -25.550 306.571  98.722 
ATOM    676  C1'  DG A  33     -24.335 307.450  98.992 
ATOM    677  N9   DG A  33     -23.460 306.944 100.087 
ATOM    678  C8   DG A  33     -23.808 306.278 101.241 
ATOM    679  N7   DG A  33     -22.789 305.966 102.006 
ATOM    680  C5   DG A  33     -21.688 306.460 101.307 
ATOM    681  C6   DG A  33     -20.307 306.423 101.633 
ATOM    682  O6   DG A  33     -19.762 305.941 102.622 
ATOM    683  N1   DG A  33     -19.531 307.042 100.643 
ATOM    684  C2   DG A  33     -20.025 307.621  99.490 
ATOM    685  N2   DG A  33     -19.118 308.161  98.671 
ATOM    686  N3   DG A  33     -21.320 307.655  99.185 
ATOM    687  C4   DG A  33     -22.087 307.058 100.135 
ATOM    688  P    DA A  34     -26.586 307.075  95.398 
ATOM    689  OP1  DA A  34     -27.618 308.023  94.922 
ATOM    690  OP2  DA A  34     -27.065 305.724  95.766 
ATOM    691  O5'  DA A  34     -25.421 306.953  94.307 
ATOM    692  C5'  DA A  34     -24.342 307.906  94.329 
ATOM    693  C4'  DA A  34     -23.019 307.194  94.130 
ATOM    694  O4'  DA A  34     -22.441 306.735  95.386 
ATOM    695  C3'  DA A  34     -23.064 305.936  93.263 
ATOM    696  O3'  DA A  34     -21.873 305.869  92.487 
ATOM    697  C2'  DA A  34     -23.060 304.778  94.261 
ATOM    698  C1'  DA A  34     -22.045 305.381  95.227 
ATOM    699  N9   DA A  34     -22.043 304.739  96.572 
ATOM    700  C8   DA A  34     -23.099 304.220  97.265 
ATOM    701  N7   DA A  34     -22.775 303.725  98.419 
ATOM    702  C5   DA A  34     -21.405 303.930  98.500 
ATOM    703  C6   DA A  34     -20.458 303.624  99.491 
ATOM    704  N6   DA A  34     -20.765 303.018 100.646 
ATOM    705  N1   DA A  34     -19.178 303.965  99.250 
ATOM    706  C2   DA A  34     -18.880 304.568  98.100 
ATOM    707  N3   DA A  34     -19.673 304.902  97.107 
ATOM    708  C4   DA A  34     -20.947 304.550  97.372 
ATOM    709  P    DG A  35     -21.963 305.365  90.971 
ATOM    710  OP1  DG A  35     -22.344 306.496  90.094 
ATOM    711  OP2  DG A  35     -22.827 304.167  90.896 
ATOM    712  O5'  DG A  35     -20.444 304.951  90.685 
ATOM    713  C5'  DG A  35     -19.389 305.645  91.377 
ATOM    714  C4'  DG A  35     -18.353 304.654  91.869 
ATOM    715  O4'  DG A  35     -18.671 304.129  93.191 
ATOM    716  C3'  DG A  35     -18.167 303.404  91.011 
ATOM    717  O3'  DG A  35     -16.790 303.048  91.008 
ATOM    718  C2'  DG A  35     -18.949 302.312  91.742 
ATOM    719  C1'  DG A  35     -18.538 302.717  93.155 
ATOM    720  N9   DG A  35     -19.407 302.143  94.219 
ATOM    721  C8   DG A  35     -20.760 301.885  94.193 
ATOM    722  N7   DG A  35     -21.228 301.372  95.305 
ATOM    723  C5   DG A  35     -20.105 301.284  96.126 
ATOM    724  C6   DG A  35     -19.980 300.805  97.456 
ATOM    725  O6   DG A  35     -20.850 300.354  98.197 
ATOM    726  N1   DG A  35     -18.656 300.894  97.911 
ATOM    727  C2   DG A  35     -17.594 301.382  97.177 
ATOM    728  N2   DG A  35     -16.409 301.384  97.791 
ATOM    729  N3   DG A  35     -17.712 301.831  95.929 
ATOM    730  C4   DG A  35     -18.988 301.751  95.473 
ATOM    731  P    DA A  36     -16.129 302.517  89.649 
ATOM    732  OP1  DA A  36     -15.725 303.669  88.812 
ATOM    733  OP2  DA A  36     -17.030 301.534  89.010 
ATOM    734  O5'  DA A  36     -14.826 301.771  90.204 
ATOM    735  C5'  DA A  36     -14.213 302.245  91.416 
ATOM    736  C4'  DA A  36     -13.846 301.072  92.305 
ATOM    737  O4'  DA A  36     -14.938 300.681  93.186 
ATOM    738  C3'  DA A  36     -13.477 299.778  91.580 
ATOM    739  O3'  DA A  36     -12.432 299.131  92.296 
ATOM    740  C2'  DA A  36     -14.734 298.913  91.666 
ATOM    741  C1'  DA A  36     -15.098 299.273  93.104 
ATOM    742  N9   DA A  36     -16.505 298.945  93.466 
ATOM    743  C8   DA A  36     -17.617 298.993  92.676 
ATOM    744  N7   DA A  36     -18.708 298.644  93.283 
ATOM    745  C5   DA A  36     -18.290 298.342  94.572 
ATOM    746  C6   DA A  36     -18.982 297.904  95.714 
ATOM    747  N6   DA A  36     -20.304 297.685  95.740 
ATOM    748  N1   DA A  36     -18.262 297.698  96.833 
ATOM    749  C2   DA A  36     -16.948 297.917  96.801 
ATOM    750  N3   DA A  36     -16.198 298.324  95.800 
ATOM    751  C4   DA A  36     -16.942 298.522  94.693 
ATOM    752  P    DA A  37     -11.257 298.416  91.478 
ATOM    753  OP1  DA A  37     -10.234 299.419  91.102 
ATOM    754  OP2  DA A  37     -11.834 297.629  90.366 
ATOM    755  O5'  DA A  37     -10.659 297.426  92.584 
ATOM    756  C5'  DA A  37     -10.735 297.802  93.971 
ATOM    757  C4'  DA A  37     -11.166 296.613  94.807 
ATOM    758  O4'  DA A  37     -12.615 296.504  94.912 
ATOM    759  C3'  DA A  37     -10.730 295.243  94.290 
ATOM    760  O3'  DA A  37     -10.412 294.411  95.399 
ATOM    761  C2'  DA A  37     -11.972 294.676  93.600 
ATOM    762  C1'  DA A  37     -12.984 295.163  94.632 
ATOM    763  N9   DA A  37     -14.389 295.164  94.138 
ATOM    764  C8   DA A  37     -14.845 295.423  92.876 
ATOM    765  N7   DA A  37     -16.134 295.344  92.757 
ATOM    766  C5   DA A  37     -16.568 295.008  94.033 
ATOM    767  C6   DA A  37     -17.845 294.777  94.568 
ATOM    768  N6   DA A  37     -18.974 294.853  93.850 
ATOM    769  N1   DA A  37     -17.921 294.462  95.875 
ATOM    770  C2   DA A  37     -16.796 294.388  96.585 
ATOM    771  N3   DA A  37     -15.555 294.582  96.195 
ATOM    772  C4   DA A  37     -15.506 294.895  94.884 
ATOM    773  P    DC A  38      -9.154 293.426  95.295 
ATOM    774  OP1  DC A  38      -7.916 294.166  95.629 
ATOM    775  OP2  DC A  38      -9.168 292.741  93.984 
ATOM    776  O5'  DC A  38      -9.481 292.373  96.455 
ATOM    777  C5'  DC A  38     -10.231 292.810  97.605 
ATOM    778  C4'  DC A  38     -11.282 291.778  97.961 
ATOM    779  O4'  DC A  38     -12.535 291.992  97.249 
ATOM    780  C3'  DC A  38     -10.923 290.326  97.646 
ATOM    781  O3'  DC A  38     -11.445 289.490  98.671 
ATOM    782  C2'  DC A  38     -11.661 290.018  96.343 
ATOM    783  C1'  DC A  38     -12.952 290.753  96.694 
ATOM    784  N1   DC A  38     -13.815 291.042  95.516 
ATOM    785  C2   DC A  38     -15.196 291.007  95.699 
ATOM    786  O2   DC A  38     -15.642 290.741  96.821 
ATOM    787  N3   DC A  38     -16.001 291.266  94.637 
ATOM    788  C4   DC A  38     -15.478 291.550  93.437 
ATOM    789  N4   DC A  38     -16.306 291.795  92.433 
ATOM    790  C5   DC A  38     -14.062 291.590  93.228 
ATOM    791  C6   DC A  38     -13.274 291.328  94.301 
ATOM    792  P    DC A  39     -10.570 288.251  99.183 
ATOM    793  OP1  DC A  39      -9.601 288.715 100.202 
ATOM    794  OP2  DC A  39      -9.998 287.535  98.021 
ATOM    795  O5'  DC A  39     -11.687 287.341  99.878 
ATOM    796  C5'  DC A  39     -12.839 287.975 100.465 
ATOM    797  C4'  DC A  39     -14.095 287.212 100.097 
ATOM    798  O4'  DC A  39     -14.673 287.665  98.840 
ATOM    799  C3'  DC A  39     -13.925 285.705  99.902 
ATOM    800  O3'  DC A  39     -15.083 285.044 100.398 
ATOM    801  C2'  DC A  39     -13.868 285.515  98.387 
ATOM    802  C1'  DC A  39     -14.956 286.527  98.041 
ATOM    803  N1   DC A  39     -14.948 286.951  96.613 
ATOM    804  C2   DC A  39     -16.173 287.224  96.010 
ATOM    805  O2   DC A  39     -17.207 287.106  96.678 
ATOM    806  N3   DC A  39     -16.187 287.611  94.708 
ATOM    807  C4   DC A  39     -15.046 287.727  94.019 
ATOM    808  N4   DC A  39     -15.112 288.108  92.752 
ATOM    809  C5   DC A  39     -13.775 287.449  94.620 
ATOM    810  C6   DC A  39     -13.782 287.064  95.922 
ATOM    811  P    DT A  40     -14.908 283.664 101.192 
ATOM    812  OP1  DT A  40     -14.592 283.946 102.610 
ATOM    813  OP2  DT A  40     -13.951 282.796 100.473 
ATOM    814  O5'  DT A  40     -16.381 283.048 101.081 
ATOM    815  C5'  DT A  40     -17.508 283.941 100.999 
ATOM    816  C4'  DT A  40     -18.477 283.456  99.940 
ATOM    817  O4'  DT A  40     -18.160 283.975  98.617 
ATOM    818  C3'  DT A  40     -18.538 281.942  99.737 
ATOM    819  O3'  DT A  40     -19.882 281.569  99.460 
ATOM    820  C2'  DT A  40     -17.695 281.685  98.488 
ATOM    821  C1'  DT A  40     -18.179 282.896  97.696 
ATOM    822  N1   DT A  40     -17.300 283.251  96.547 
ATOM    823  C2   DT A  40     -17.911 283.754  95.423 
ATOM    824  O2   DT A  40     -19.116 283.914  95.339 
ATOM    825  N3   DT A  40     -17.063 284.071  94.380 
ATOM    826  C4   DT A  40     -15.691 283.930  94.367 
ATOM    827  O4   DT A  40     -15.037 284.249  93.372 
ATOM    828  C5   DT A  40     -15.142 283.395  95.591 
ATOM    829  C7   DT A  40     -13.655 283.210  95.662 
ATOM    830  C6   DT A  40     -15.943 283.078  96.621 
ATOM    831  P    DA A  41     -20.458 280.217 100.095 
ATOM    832  OP1  DA A  41     -20.927 280.477 101.475 
ATOM    833  OP2  DA A  41     -19.464 279.133  99.941 
ATOM    834  O5'  DA A  41     -21.715 279.932  99.145 
ATOM    835  C5'  DA A  41     -22.400 281.045  98.542 
ATOM    836  C4'  DA A  41     -22.699 280.743  97.087 
ATOM    837  O4'  DA A  41     -21.607 281.128  96.204 
ATOM    838  C3'  DA A  41     -22.944 279.272  96.750 
ATOM    839  O3'  DA A  41     -23.956 279.190  95.753 
ATOM    840  C2'  DA A  41     -21.627 278.789  96.145 
ATOM    841  C1'  DA A  41     -21.336 280.044  95.328 
ATOM    842  N9   DA A  41     -19.919 280.154  94.882 
ATOM    843  C8   DA A  41     -18.790 279.749  95.536 
ATOM    844  N7   DA A  41     -17.694 279.983  94.883 
ATOM    845  C5   DA A  41     -18.124 280.587  93.710 
ATOM    846  C6   DA A  41     -17.436 281.081  92.591 
ATOM    847  N6   DA A  41     -16.102 281.040  92.465 
ATOM    848  N1   DA A  41     -18.171 281.619  91.600 
ATOM    849  C2   DA A  41     -19.496 281.657  91.729 
ATOM    850  N3   DA A  41     -20.245 281.230  92.723 
ATOM    851  C4   DA A  41     -19.486 280.696  93.700 
ATOM    852  P    DG A  42     -25.047 278.022  95.848 
ATOM    853  OP1  DG A  42     -26.133 278.433  96.766 
ATOM    854  OP2  DG A  42     -24.376 276.742  96.166 
ATOM    855  O5'  DG A  42     -25.597 277.981  94.347 
ATOM    856  C5'  DG A  42     -25.594 279.193  93.568 
ATOM    857  C4'  DG A  42     -25.095 278.906  92.165 
ATOM    858  O4'  DG A  42     -23.646 279.009  92.058 
ATOM    859  C3'  DG A  42     -25.406 277.512  91.621 
ATOM    860  O3'  DG A  42     -25.692 277.614  90.231 
ATOM    861  C2'  DG A  42     -24.105 276.730  91.793 
ATOM    862  C1'  DG A  42     -23.164 277.858  91.382 
ATOM    863  N9   DG A  42     -21.749 277.639  91.793 
ATOM    864  C8   DG A  42     -21.255 277.021  92.921 
ATOM    865  N7   DG A  42     -19.947 276.992  92.984 
ATOM    866  C5   DG A  42     -19.545 277.635  91.814 
ATOM    867  C6   DG A  42     -18.242 277.909  91.323 
ATOM    868  O6   DG A  42     -17.156 277.636  91.829 
ATOM    869  N1   DG A  42     -18.288 278.583  90.095 
ATOM    870  C2   DG A  42     -19.442 278.944  89.428 
ATOM    871  N2   DG A  42     -19.274 279.582  88.268 
ATOM    872  N3   DG A  42     -20.665 278.687  89.890 
ATOM    873  C4   DG A  42     -20.637 278.034  91.080 
ATOM    874  P    DA A  43     -26.865 276.717  89.612 
ATOM    875  OP1  DA A  43     -28.167 277.389  89.822 
ATOM    876  OP2  DA A  43     -26.758 275.335  90.130 
ATOM    877  O5'  DA A  43     -26.491 276.738  88.057 
ATOM    878  C5'  DA A  43     -25.813 277.889  87.517 
ATOM    879  C4'  DA A  43     -24.695 277.445  86.594 
ATOM    880  O4'  DA A  43     -23.443 277.226  87.304 
ATOM    881  C3'  DA A  43     -24.930 276.133  85.847 
ATOM    882  O3'  DA A  43     -24.375 276.240  84.542 
ATOM    883  C2'  DA A  43     -24.130 275.093  86.631 
ATOM    884  C1'  DA A  43     -22.914 275.972  86.901 
ATOM    885  N9   DA A  43     -22.039 275.466  87.996 
ATOM    886  C8   DA A  43     -22.402 274.807  89.136 
ATOM    887  N7   DA A  43     -21.403 274.492  89.900 
ATOM    888  C5   DA A  43     -20.295 274.977  89.220 
ATOM    889  C6   DA A  43     -18.921 274.959  89.512 
ATOM    890  N6   DA A  43     -18.407 274.407  90.620 
ATOM    891  N1   DA A  43     -18.091 275.530  88.619 
ATOM    892  C2   DA A  43     -18.607 276.077  87.519 
ATOM    893  N3   DA A  43     -19.865 276.154  87.142 
ATOM    894  C4   DA A  43     -20.675 275.574  88.052 
ATOM    895  P    DG A  44     -25.165 275.597  83.307 
ATOM    896  OP1  DG A  44     -26.197 276.545  82.831 
ATOM    897  OP2  DG A  44     -25.645 274.246  83.675 
ATOM    898  O5'  DG A  44     -24.001 275.475  82.217 
ATOM    899  C5'  DG A  44     -22.922 276.428  82.238 
ATOM    900  C4'  DG A  44     -21.599 275.716  82.040 
ATOM    901  O4'  DG A  44     -21.020 275.257  83.295 
ATOM    902  C3'  DG A  44     -21.643 274.458  81.172 
ATOM    903  O3'  DG A  44     -20.452 274.391  80.396 
ATOM    904  C2'  DG A  44     -21.639 273.300  82.170 
ATOM    905  C1'  DG A  44     -20.624 273.903  83.136 
ATOM    906  N9   DG A  44     -20.622 273.261  84.481 
ATOM    907  C8   DG A  44     -21.676 272.732  85.195 
ATOM    908  N7   DG A  44     -21.335 272.236  86.359 
ATOM    909  C5   DG A  44     -19.959 272.451  86.421 
ATOM    910  C6   DG A  44     -19.029 272.127  87.443 
ATOM    911  O6   DG A  44     -19.230 271.576  88.521 
ATOM    912  N1   DG A  44     -17.730 272.523  87.096 
ATOM    913  C2   DG A  44     -17.376 273.149  85.916 
ATOM    914  N2   DG A  44     -16.081 273.446  85.776 
ATOM    915  N3   DG A  44     -18.250 273.453  84.959 
ATOM    916  C4   DG A  44     -19.514 273.075  85.280 
ATOM    917  P    DT A  45     -20.542 273.887  78.880 
ATOM    918  OP1  DT A  45     -20.923 275.018  78.004 
ATOM    919  OP2  DT A  45     -21.406 272.689  78.805 
ATOM    920  O5'  DT A  45     -19.024 273.473  78.594 
ATOM    921  C5'  DT A  45     -17.969 274.167  79.286 
ATOM    922  C4'  DT A  45     -16.933 273.177  79.779 
ATOM    923  O4'  DT A  45     -17.250 272.651  81.100 
ATOM    924  C3'  DT A  45     -16.747 271.926  78.920 
ATOM    925  O3'  DT A  45     -15.369 271.570  78.917 
ATOM    926  C2'  DT A  45     -17.528 270.834  79.651 
ATOM    927  C1'  DT A  45     -17.117 271.239  81.064 
ATOM    928  N1   DT A  45     -17.986 270.666  82.128 
ATOM    929  C2   DT A  45     -17.383 270.334  83.317 
ATOM    930  O2   DT A  45     -16.193 270.491  83.524 
ATOM    931  N3   DT A  45     -18.221 269.804  84.280 
ATOM    932  C4   DT A  45     -19.578 269.585  84.153 
ATOM    933  O4   DT A  45     -20.224 269.104  85.087 
ATOM    934  C5   DT A  45     -20.119 269.964  82.870 
ATOM    935  C7   DT A  45     -21.589 269.757  82.649 
ATOM    936  C6   DT A  45     -19.328 270.481  81.916 
ATOM    937  P    DT A  46     -14.708 271.040  77.559 
ATOM    938  OP1  DT A  46     -14.304 272.191  76.721 
ATOM    939  OP2  DT A  46     -15.609 270.057  76.919 
ATOM    940  O5'  DT A  46     -13.405 270.293  78.113 
ATOM    941  C5'  DT A  46     -12.792 270.767  79.326 
ATOM    942  C4'  DT A  46     -12.426 269.594  80.214 
ATOM    943  O4'  DT A  46     -13.517 269.203  81.095 
ATOM    944  C3'  DT A  46     -12.056 268.300  79.489 
ATOM    945  O3'  DT A  46     -11.011 267.653  80.205 
ATOM    946  C2'  DT A  46     -13.313 267.435  79.575 
ATOM    947  C1'  DT A  46     -13.677 267.795  81.013 
ATOM    948  N1   DT A  46     -15.084 267.467  81.375 
ATOM    949  C2   DT A  46     -15.319 267.059  82.666 
ATOM    950  O2   DT A  46     -14.436 266.961  83.501 
ATOM    951  N3   DT A  46     -16.634 266.763  82.964 
ATOM    952  C4   DT A  46     -17.708 266.840  82.100 
ATOM    953  O4   DT A  46     -18.843 266.548  82.482 
ATOM    954  C5   DT A  46     -17.361 267.277  80.768 
ATOM    955  C7   DT A  46     -18.471 267.387  79.764 
ATOM    956  C6   DT A  46     -16.090 267.571  80.451 
ATOM    957  P    DG A  47      -9.837 266.938  79.388 
ATOM    958  OP1  DG A  47      -8.814 267.941  79.011 
ATOM    959  OP2  DG A  47     -10.414 266.151  78.275 
ATOM    960  O5'  DG A  47      -9.239 265.948  80.493 
ATOM    961  C5'  DG A  47      -9.315 266.324  81.881 
ATOM    962  C4'  DG A  47      -9.745 265.135  82.717 
ATOM    963  O4'  DG A  47     -11.194 265.026  82.821 
ATOM    964  C3'  DG A  47      -9.310 263.765  82.199 
ATOM    965  O3'  DG A  47      -8.991 262.934  83.309 
ATOM    966  C2'  DG A  47     -10.551 263.198  81.509 
ATOM    967  C1'  DG A  47     -11.564 263.685  82.541 
ATOM    968  N9   DG A  47     -12.969 263.686  82.047 
ATOM    969  C8   DG A  47     -13.447 263.944  80.780 
ATOM    970  N7   DG A  47     -14.751 263.861  80.674 
ATOM    971  C5   DG A  47     -15.166 263.524  81.961 
ATOM    972  C6   DG A  47     -16.472 263.297  82.470 
ATOM    973  O6   DG A  47     -17.548 263.347  81.879 
ATOM    974  N1   DG A  47     -16.441 262.977  83.835 
ATOM    975  C2   DG A  47     -15.299 262.890  84.607 
ATOM    976  N2   DG A  47     -15.482 262.573  85.891 
ATOM    977  N3   DG A  47     -14.075 263.104  84.129 
ATOM    978  C4   DG A  47     -14.087 263.414  82.806 
ATOM    979  P    DG A  48      -7.733 261.948  83.205 
ATOM    980  OP1  DG A  48      -6.495 262.688  83.539 
ATOM    981  OP2  DG A  48      -7.747 261.263  81.894 
ATOM    982  O5'  DG A  48      -8.060 260.895  84.364 
ATOM    983  C5'  DG A  48      -8.810 261.332  85.514 
ATOM    984  C4'  DG A  48      -9.862 260.300  85.870 
ATOM    985  O4'  DG A  48     -11.114 260.514  85.158 
ATOM    986  C3'  DG A  48      -9.502 258.848  85.555 
ATOM    987  O3'  DG A  48     -10.025 258.012  86.580 
ATOM    988  C2'  DG A  48     -10.241 258.540  84.253 
ATOM    989  C1'  DG A  48     -11.531 259.276  84.604 
ATOM    990  N9   DG A  48     -12.395 259.564  83.425 
ATOM    991  C8   DG A  48     -12.031 259.870  82.131 
ATOM    992  N7   DG A  48     -13.045 260.070  81.325 
ATOM    993  C5   DG A  48     -14.160 259.882  82.142 
ATOM    994  C6   DG A  48     -15.542 259.965  81.833 
ATOM    995  O6   DG A  48     -16.077 260.225  80.759 
ATOM    996  N1   DG A  48     -16.335 259.700  82.959 
ATOM    997  C2   DG A  48     -15.854 259.396  84.217 
ATOM    998  N2   DG A  48     -16.774 259.177  85.160 
ATOM    999  N3   DG A  48     -14.556 259.319  84.506 
ATOM   1000  C4   DG A  48     -13.774 259.572  83.425 
ATOM   1001  P    DG A  49      -9.149 256.773  87.092 
ATOM   1002  OP1  DG A  49      -8.181 257.237  88.111 
ATOM   1003  OP2  DG A  49      -8.577 256.057  85.931 
ATOM   1004  O5'  DG A  49     -10.267 255.863  87.787 
ATOM   1005  C5'  DG A  49     -11.418 256.498  88.374 
ATOM   1006  C4'  DG A  49     -12.675 255.734  88.007 
ATOM   1007  O4'  DG A  49     -13.252 256.188  86.749 
ATOM   1008  C3'  DG A  49     -12.504 254.227  87.812 
ATOM   1009  O3'  DG A  49     -13.662 253.566  88.307 
ATOM   1010  C2'  DG A  49     -12.448 254.037  86.296 
ATOM   1011  C1'  DG A  49     -13.535 255.049  85.950 
ATOM   1012  N9   DG A  49     -13.528 255.473  84.522 
ATOM   1013  C8   DG A  49     -12.458 255.641  83.669 
ATOM   1014  N7   DG A  49     -12.793 256.026  82.462 
ATOM   1015  C5   DG A  49     -14.183 256.118  82.518 
ATOM   1016  C6   DG A  49     -15.116 256.488  81.514 
ATOM   1017  O6   DG A  49     -14.904 256.817  80.351 
ATOM   1018  N1   DG A  49     -16.432 256.446  81.998 
ATOM   1019  C2   DG A  49     -16.798 256.094  83.281 
ATOM   1020  N2   DG A  49     -18.106 256.118  83.546 
ATOM   1021  N3   DG A  49     -15.921 255.748  84.223 
ATOM   1022  C4   DG A  49     -14.641 255.782  83.770 
ATOM   1023  P    DA A  50     -13.488 252.187  89.101 
ATOM   1024  OP1  DA A  50     -13.171 252.468  90.519 
ATOM   1025  OP2  DA A  50     -12.530 251.318  88.382 
ATOM   1026  O5'  DA A  50     -14.960 251.570  88.990 
ATOM   1027  C5'  DA A  50     -16.087 252.463  88.908 
ATOM   1028  C4'  DA A  50     -17.057 251.978  87.849 
ATOM   1029  O4'  DA A  50     -16.739 252.497  86.526 
ATOM   1030  C3'  DA A  50     -17.118 250.464  87.646 
ATOM   1031  O3'  DA A  50     -18.462 250.091  87.369 
ATOM   1032  C2'  DA A  50     -16.275 250.207  86.397 
ATOM   1033  C1'  DA A  50     -16.759 251.418  85.605 
ATOM   1034  N9   DA A  50     -15.879 251.773  84.456 
ATOM   1035  C8   DA A  50     -14.522 251.665  84.363 
ATOM   1036  N7   DA A  50     -14.041 252.058  83.224 
ATOM   1037  C5   DA A  50     -15.161 252.457  82.508 
ATOM   1038  C6   DA A  50     -15.322 252.978  81.214 
ATOM   1039  N6   DA A  50     -14.303 253.199  80.372 
ATOM   1040  N1   DA A  50     -16.575 253.266  80.814 
ATOM   1041  C2   DA A  50     -17.585 253.046  81.654 
ATOM   1042  N3   DA A  50     -17.557 252.565  82.878 
ATOM   1043  C4   DA A  50     -16.291 252.285  83.254 
ATOM   1044  P    DA A  51     -19.038 248.739  88.005 
ATOM   1045  OP1  DA A  51     -19.507 248.999  89.384 
ATOM   1046  OP2  DA A  51     -18.043 247.655  87.850 
ATOM   1047  O5'  DA A  51     -20.294 248.454  87.054 
ATOM   1048  C5'  DA A  51     -20.980 249.567  86.451 
ATOM   1049  C4'  DA A  51     -21.279 249.265  84.996 
ATOM   1050  O4'  DA A  51     -20.187 249.650  84.113 
ATOM   1051  C3'  DA A  51     -21.523 247.794  84.659 
ATOM   1052  O3'  DA A  51     -22.535 247.712  83.663 
ATOM   1053  C2'  DA A  51     -20.206 247.311  84.054 
ATOM   1054  C1'  DA A  51     -19.915 248.566  83.238 
ATOM   1055  N9   DA A  51     -18.498 248.676  82.791 
ATOM   1056  C8   DA A  51     -17.369 248.271  83.445 
ATOM   1057  N7   DA A  51     -16.273 248.505  82.792 
ATOM   1058  C5   DA A  51     -16.704 249.109  81.619 
ATOM   1059  C6   DA A  51     -16.015 249.603  80.500 
ATOM   1060  N6   DA A  51     -14.681 249.562  80.374 
ATOM   1061  N1   DA A  51     -16.750 250.141  79.509 
ATOM   1062  C2   DA A  51     -18.075 250.179  79.639 
ATOM   1063  N3   DA A  51     -18.825 249.752  80.632 
ATOM   1064  C4   DA A  51     -18.065 249.218  81.610 
ATOM   1065  P    DG A  52     -23.626 246.544  83.757 
ATOM   1066  OP1  DG A  52     -24.712 246.955  84.675 
ATOM   1067  OP2  DG A  52     -22.956 245.264  84.076 
ATOM   1068  O5'  DG A  52     -24.176 246.503  82.256 
ATOM   1069  C5'  DG A  52     -24.173 247.715  81.478 
ATOM   1070  C4'  DG A  52     -23.674 247.428  80.075 
ATOM   1071  O4'  DG A  52     -22.226 247.531  79.968 
ATOM   1072  C3'  DG A  52     -23.986 246.034  79.530 
ATOM   1073  O3'  DG A  52     -24.272 246.136  78.140 
ATOM   1074  C2'  DG A  52     -22.684 245.252  79.702 
ATOM   1075  C1'  DG A  52     -21.744 246.381  79.291 
ATOM   1076  N9   DG A  52     -20.329 246.161  79.702 
ATOM   1077  C8   DG A  52     -19.835 245.543  80.830 
ATOM   1078  N7   DG A  52     -18.526 245.514  80.893 
ATOM   1079  C5   DG A  52     -18.124 246.157  79.724 
ATOM   1080  C6   DG A  52     -16.821 246.431  79.233 
ATOM   1081  O6   DG A  52     -15.735 246.158  79.738 
ATOM   1082  N1   DG A  52     -16.867 247.105  78.004 
ATOM   1083  C2   DG A  52     -18.022 247.466  77.338 
ATOM   1084  N2   DG A  52     -17.853 248.104  76.177 
ATOM   1085  N3   DG A  52     -19.244 247.209  77.799 
ATOM   1086  C4   DG A  52     -19.216 246.556  78.990 
ATOM   1087  P    DA A  53     -25.444 245.239  77.522 
ATOM   1088  OP1  DA A  53     -26.746 245.912  77.731 
ATOM   1089  OP2  DA A  53     -25.337 243.857  78.039 
ATOM   1090  O5'  DA A  53     -25.071 245.260  75.966 
ATOM   1091  C5'  DA A  53     -24.393 246.411  75.427 
ATOM   1092  C4'  DA A  53     -23.274 245.968  74.504 
ATOM   1093  O4'  DA A  53     -22.023 245.748  75.213 
ATOM   1094  C3'  DA A  53     -23.509 244.655  73.757 
ATOM   1095  O3'  DA A  53     -22.955 244.762  72.451 
ATOM   1096  C2'  DA A  53     -22.709 243.615  74.540 
ATOM   1097  C1'  DA A  53     -21.493 244.494  74.811 
ATOM   1098  N9   DA A  53     -20.619 243.988  75.905 
ATOM   1099  C8   DA A  53     -20.981 243.329  77.045 
ATOM   1100  N7   DA A  53     -19.983 243.014  77.809 
ATOM   1101  C5   DA A  53     -18.874 243.499  77.129 
ATOM   1102  C6   DA A  53     -17.500 243.481  77.421 
ATOM   1103  N6   DA A  53     -16.986 242.929  78.530 
ATOM   1104  N1   DA A  53     -16.670 244.052  76.528 
ATOM   1105  C2   DA A  53     -17.186 244.599  75.429 
ATOM   1106  N3   DA A  53     -18.444 244.676  75.051 
ATOM   1107  C4   DA A  53     -19.254 244.097  75.961 
ATOM   1108  P    DC A  54     -23.744 244.119  71.217 
ATOM   1109  OP1  DC A  54     -24.776 245.067  70.741 
ATOM   1110  OP2  DC A  54     -24.224 242.768  71.584 
ATOM   1111  O5'  DC A  54     -22.580 243.997  70.126 
ATOM   1112  C5'  DC A  54     -21.501 244.950  70.147 
ATOM   1113  C4'  DC A  54     -20.178 244.238  69.949 
ATOM   1114  O4'  DC A  54     -19.600 243.779  71.204 
ATOM   1115  C3'  DC A  54     -20.222 242.980  69.081 
ATOM   1116  O3'  DC A  54     -19.032 242.913  68.306 
ATOM   1117  C2'  DC A  54     -20.218 241.822  70.080 
ATOM   1118  C1'  DC A  54     -19.204 242.425  71.046 
ATOM   1119  N1   DC A  54     -19.202 241.783  72.390 
ATOM   1120  C2   DC A  54     -17.984 241.679  73.058 
ATOM   1121  O2   DC A  54     -16.966 242.120  72.514 
ATOM   1122  N3   DC A  54     -17.962 241.097  74.284 
ATOM   1123  C4   DC A  54     -19.088 240.632  74.840 
ATOM   1124  N4   DC A  54     -19.014 240.072  76.038 
ATOM   1125  C5   DC A  54     -20.350 240.729  74.169 
ATOM   1126  C6   DC A  54     -20.352 241.314  72.945 
ATOM   1127  P    DG A  55     -19.122 242.409  66.789 
ATOM   1128  OP1  DG A  55     -19.503 243.541  65.913 
ATOM   1129  OP2  DG A  55     -19.986 241.211  66.715 
ATOM   1130  O5'  DG A  55     -17.603 241.995  66.503 
ATOM   1131  C5'  DG A  55     -16.548 242.689  67.196 
ATOM   1132  C4'  DG A  55     -15.512 241.699  67.688 
ATOM   1133  O4'  DG A  55     -15.829 241.174  69.009 
ATOM   1134  C3'  DG A  55     -15.326 240.448  66.829 
ATOM   1135  O3'  DG A  55     -13.948 240.092  66.826 
ATOM   1136  C2'  DG A  55     -16.107 239.356  67.561 
ATOM   1137  C1'  DG A  55     -15.696 239.761  68.973 
ATOM   1138  N9   DG A  55     -16.566 239.188  70.037 
ATOM   1139  C8   DG A  55     -17.919 238.929  70.011 
ATOM   1140  N7   DG A  55     -18.387 238.417  71.124 
ATOM   1141  C5   DG A  55     -17.263 238.328  71.945 
ATOM   1142  C6   DG A  55     -17.139 237.850  73.275 
ATOM   1143  O6   DG A  55     -18.009 237.398  74.015 
ATOM   1144  N1   DG A  55     -15.815 237.938  73.730 
ATOM   1145  C2   DG A  55     -14.752 238.426  72.995 
ATOM   1146  N2   DG A  55     -13.568 238.428  73.609 
ATOM   1147  N3   DG A  55     -14.871 238.875  71.747 
ATOM   1148  C4   DG A  55     -16.147 238.795  71.292 
ATOM   1149  P    DT A  56     -13.287 239.562  65.468 
ATOM   1150  OP1  DT A  56     -12.883 240.713  64.631 
ATOM   1151  OP2  DT A  56     -14.189 238.579  64.828 
ATOM   1152  O5'  DT A  56     -11.985 238.815  66.022 
ATOM   1153  C5'  DT A  56     -11.371 239.289  67.235 
ATOM   1154  C4'  DT A  56     -11.005 238.116  68.124 
ATOM   1155  O4'  DT A  56     -12.097 237.725  69.004 
ATOM   1156  C3'  DT A  56     -10.636 236.822  67.398 
ATOM   1157  O3'  DT A  56      -9.591 236.175  68.115 
ATOM   1158  C2'  DT A  56     -11.893 235.957  67.484 
ATOM   1159  C1'  DT A  56     -12.257 236.317  68.922 
ATOM   1160  N1   DT A  56     -13.664 235.989  69.284 
ATOM   1161  C2   DT A  56     -13.898 235.581  70.575 
ATOM   1162  O2   DT A  56     -13.016 235.483  71.410 
ATOM   1163  N3   DT A  56     -15.214 235.285  70.874 
ATOM   1164  C4   DT A  56     -16.287 235.362  70.010 
ATOM   1165  O4   DT A  56     -17.422 235.070  70.392 
ATOM   1166  C5   DT A  56     -15.940 235.799  68.677 
ATOM   1167  C7   DT A  56     -17.051 235.909  67.673 
ATOM   1168  C6   DT A  56     -14.669 236.093  68.360 
ATOM   1169  P    DC A  57      -8.416 235.460  67.297 
ATOM   1170  OP1  DC A  57      -7.393 236.463  66.921 
ATOM   1171  OP2  DC A  57      -8.993 234.674  66.185 
ATOM   1172  O5'  DC A  57      -7.818 234.470  68.402 
ATOM   1173  C5'  DC A  57      -7.894 234.846  69.790 
ATOM   1174  C4'  DC A  57      -8.325 233.657  70.626 
ATOM   1175  O4'  DC A  57      -9.773 233.548  70.731 
ATOM   1176  C3'  DC A  57      -7.889 232.287  70.108 
ATOM   1177  O3'  DC A  57      -7.571 231.456  71.218 
ATOM   1178  C2'  DC A  57      -9.130 231.720  69.419 
ATOM   1179  C1'  DC A  57     -10.143 232.207  70.450 
ATOM   1180  N1   DC A  57     -11.548 232.208  69.956 
ATOM   1181  C2   DC A  57     -12.558 231.910  70.868 
ATOM   1182  O2   DC A  57     -12.249 231.660  72.038 
ATOM   1183  N3   DC A  57     -13.845 231.905  70.436 
ATOM   1184  C4   DC A  57     -14.138 232.182  69.159 
ATOM   1185  N4   DC A  57     -15.409 232.164  68.788 
ATOM   1186  C5   DC A  57     -13.115 232.490  68.206 
ATOM   1187  C6   DC A  57     -11.835 232.489  68.656 
ATOM   1188  P    DA A  58      -6.313 230.471  71.114 
ATOM   1189  OP1  DA A  58      -5.074 231.210  71.448 
ATOM   1190  OP2  DA A  58      -6.326 229.785  69.803 
ATOM   1191  O5'  DA A  58      -6.640 229.417  72.274 
ATOM   1192  C5'  DA A  58      -7.389 229.854  73.423 
ATOM   1193  C4'  DA A  58      -8.441 228.822  73.780 
ATOM   1194  O4'  DA A  58      -9.693 229.036  73.067 
ATOM   1195  C3'  DA A  58      -8.081 227.370  73.465 
ATOM   1196  O3'  DA A  58      -8.604 226.534  74.489 
ATOM   1197  C2'  DA A  58      -8.820 227.062  72.162 
ATOM   1198  C1'  DA A  58     -10.110 227.798  72.513 
ATOM   1199  N9   DA A  58     -10.974 228.086  71.335 
ATOM   1200  C8   DA A  58     -10.596 228.388  70.058 
ATOM   1201  N7   DA A  58     -11.590 228.588  69.248 
ATOM   1202  C5   DA A  58     -12.711 228.405  70.046 
ATOM   1203  C6   DA A  58     -14.087 228.479  69.775 
ATOM   1204  N6   DA A  58     -14.590 228.771  68.567 
ATOM   1205  N1   DA A  58     -14.933 228.240  70.795 
ATOM   1206  C2   DA A  58     -14.428 227.950  71.993 
ATOM   1207  N3   DA A  58     -13.170 227.853  72.363 
ATOM   1208  C4   DA A  58     -12.345 228.097  71.324 
ATOM   1209  P    DC A  59      -7.728 225.295  75.002 
ATOM   1210  OP1  DC A  59      -6.760 225.759  76.020 
ATOM   1211  OP2  DC A  59      -7.156 224.579  73.840 
ATOM   1212  O5'  DC A  59      -8.846 224.385  75.696 
ATOM   1213  C5'  DC A  59      -9.997 225.020  76.283 
ATOM   1214  C4'  DC A  59     -11.254 224.256  75.916 
ATOM   1215  O4'  DC A  59     -11.831 224.710  74.659 
ATOM   1216  C3'  DC A  59     -11.084 222.750  75.721 
ATOM   1217  O3'  DC A  59     -12.241 222.088  76.216 
ATOM   1218  C2'  DC A  59     -11.027 222.559  74.205 
ATOM   1219  C1'  DC A  59     -12.115 223.571  73.859 
ATOM   1220  N1   DC A  59     -12.107 223.995  72.432 
ATOM   1221  C2   DC A  59     -13.332 224.268  71.829 
ATOM   1222  O2   DC A  59     -14.366 224.151  72.497 
ATOM   1223  N3   DC A  59     -13.346 224.656  70.526 
ATOM   1224  C4   DC A  59     -12.205 224.771  69.837 
ATOM   1225  N4   DC A  59     -12.271 225.152  68.571 
ATOM   1226  C5   DC A  59     -10.934 224.494  70.439 
ATOM   1227  C6   DC A  59     -10.941 224.108  71.740 
ATOM   1228  P    DT A  60     -12.067 220.709  77.011 
ATOM   1229  OP1  DT A  60     -11.750 220.990  78.428 
ATOM   1230  OP2  DT A  60     -11.110 219.840  76.292 
ATOM   1231  O5'  DT A  60     -13.540 220.092  76.899 
ATOM   1232  C5'  DT A  60     -14.667 220.985  76.818 
ATOM   1233  C4'  DT A  60     -15.636 220.500  75.759 
ATOM   1234  O4'  DT A  60     -15.318 221.019  74.435 
ATOM   1235  C3'  DT A  60     -15.697 218.986  75.555 
ATOM   1236  O3'  DT A  60     -17.041 218.613  75.278 
ATOM   1237  C2'  DT A  60     -14.854 218.729  74.306 
ATOM   1238  C1'  DT A  60     -15.338 219.940  73.514 
ATOM   1239  N1   DT A  60     -14.458 220.295  72.366 
ATOM   1240  C2   DT A  60     -15.069 220.798  71.242 
ATOM   1241  O2   DT A  60     -16.274 220.958  71.158 
ATOM   1242  N3   DT A  60     -14.222 221.115  70.198 
ATOM   1243  C4   DT A  60     -12.850 220.975  70.186 
ATOM   1244  O4   DT A  60     -12.196 221.293  69.190 
ATOM   1245  C5   DT A  60     -12.301 220.439  71.409 
ATOM   1246  C7   DT A  60     -10.813 220.254  71.480 
ATOM   1247  C6   DT A  60     -13.102 220.122  72.440 
ATOM   1248  P    DG A  61     -17.617 217.261  75.914 
ATOM   1249  OP1  DG A  61     -18.086 217.521  77.293 
ATOM   1250  OP2  DG A  61     -16.622 216.177  75.760 
ATOM   1251  O5'  DG A  61     -18.873 216.976  74.964 
ATOM   1252  C5'  DG A  61     -19.559 218.089  74.360 
ATOM   1253  C4'  DG A  61     -19.858 217.787  72.905 
ATOM   1254  O4'  DG A  61     -18.766 218.172  72.022 
ATOM   1255  C3'  DG A  61     -20.103 216.316  72.569 
ATOM   1256  O3'  DG A  61     -21.115 216.234  71.572 
ATOM   1257  C2'  DG A  61     -18.785 215.833  71.963 
ATOM   1258  C1'  DG A  61     -18.495 217.088  71.147 
ATOM   1259  N9   DG A  61     -17.078 217.198  70.701 
ATOM   1260  C8   DG A  61     -15.928 216.796  71.345 
ATOM   1261  N7   DG A  61     -14.828 217.038  70.675 
ATOM   1262  C5   DG A  61     -15.281 217.643  69.504 
ATOM   1263  C6   DG A  61     -14.552 218.132  68.387 
ATOM   1264  O6   DG A  61     -13.338 218.131  68.199 
ATOM   1265  N1   DG A  61     -15.407 218.670  67.415 
ATOM   1266  C2   DG A  61     -16.783 218.730  67.510 
ATOM   1267  N2   DG A  61     -17.420 219.283  66.474 
ATOM   1268  N3   DG A  61     -17.465 218.271  68.558 
ATOM   1269  C4   DG A  61     -16.652 217.746  69.509 
ATOM   1270  P    DA A  62     -22.205 215.067  71.667 
ATOM   1271  OP1  DA A  62     -23.292 215.477  72.584 
ATOM   1272  OP2  DA A  62     -21.535 213.787  71.985 
ATOM   1273  O5'  DA A  62     -22.756 215.025  70.165 
ATOM   1274  C5'  DA A  62     -22.752 216.237  69.387 
ATOM   1275  C4'  DA A  62     -22.254 215.950  67.984 
ATOM   1276  O4'  DA A  62     -20.805 216.054  67.877 
ATOM   1277  C3'  DA A  62     -22.565 214.557  67.439 
ATOM   1278  O3'  DA A  62     -22.851 214.658  66.050 
ATOM   1279  C2'  DA A  62     -21.264 213.774  67.612 
ATOM   1280  C1'  DA A  62     -20.323 214.903  67.201 
ATOM   1281  N9   DA A  62     -18.908 214.683  67.611 
ATOM   1282  C8   DA A  62     -18.437 214.068  68.735 
ATOM   1283  N7   DA A  62     -17.142 214.031  68.810 
ATOM   1284  C5   DA A  62     -16.722 214.669  67.651 
ATOM   1285  C6   DA A  62     -15.448 214.957  67.136 
ATOM   1286  N6   DA A  62     -14.307 214.621  67.756 
ATOM   1287  N1   DA A  62     -15.386 215.603  65.957 
ATOM   1288  C2   DA A  62     -16.523 215.934  65.347 
ATOM   1289  N3   DA A  62     -17.764 215.720  65.728 
ATOM   1290  C4   DA A  62     -17.796 215.072  66.910 
ATOM   1291  P    DT A  63     -24.023 213.761  65.431 
ATOM   1292  OP1  DT A  63     -25.326 214.434  65.640 
ATOM   1293  OP2  DT A  63     -23.917 212.379  65.949 
ATOM   1294  O5'  DT A  63     -23.650 213.782  63.876 
ATOM   1295  C5'  DT A  63     -22.972 214.933  63.336 
ATOM   1296  C4'  DT A  63     -21.854 214.490  62.413 
ATOM   1297  O4'  DT A  63     -20.602 214.270  63.123 
ATOM   1298  C3'  DT A  63     -22.089 213.177  61.666 
ATOM   1299  O3'  DT A  63     -21.534 213.284  60.361 
ATOM   1300  C2'  DT A  63     -21.289 212.137  62.450 
ATOM   1301  C1'  DT A  63     -20.073 213.016  62.720 
ATOM   1302  N1   DT A  63     -19.198 212.510  63.815 
ATOM   1303  C2   DT A  63     -17.847 212.720  63.683 
ATOM   1304  O2   DT A  63     -17.354 213.292  62.726 
ATOM   1305  N3   DT A  63     -17.067 212.236  64.716 
ATOM   1306  C4   DT A  63     -17.518 211.577  65.842 
ATOM   1307  O4   DT A  63     -16.724 211.189  66.701 
ATOM   1308  C5   DT A  63     -18.951 211.404  65.889 
ATOM   1309  C7   DT A  63     -19.525 210.695  67.081 
ATOM   1310  C6   DT A  63     -19.732 211.864  64.898 
ATOM   1311  P    DT A  64     -22.324 212.641  59.126 
ATOM   1312  OP1  DT A  64     -23.356 213.589  58.650 
ATOM   1313  OP2  DT A  64     -22.803 211.290  59.493 
ATOM   1314  O5'  DT A  64     -21.160 212.520  58.035 
ATOM   1315  C5'  DT A  64     -20.081 213.472  58.057 
ATOM   1316  C4'  DT A  64     -18.757 212.760  57.858 
ATOM   1317  O4'  DT A  64     -18.179 212.301  59.114 
ATOM   1318  C3'  DT A  64     -18.802 211.503  56.991 
ATOM   1319  O3'  DT A  64     -17.611 211.435  56.215 
ATOM   1320  C2'  DT A  64     -18.798 210.344  57.989 
ATOM   1321  C1'  DT A  64     -17.783 210.947  58.955 
ATOM   1322  N1   DT A  64     -17.781 210.306  60.300 
ATOM   1323  C2   DT A  64     -16.573 210.211  60.945 
ATOM   1324  O2   DT A  64     -15.531 210.624  60.467 
ATOM   1325  N3   DT A  64     -16.610 209.609  62.189 
ATOM   1326  C4   DT A  64     -17.729 209.108  62.823 
ATOM   1327  O4   DT A  64     -17.638 208.591  63.938 
ATOM   1328  C5   DT A  64     -18.950 209.254  62.066 
ATOM   1329  C7   DT A  64     -20.215 208.735  62.683 
ATOM   1330  C6   DT A  64     -18.942 209.834  60.854 
ATOM   1331  P    DA A  65     -17.701 210.932  54.699 
ATOM   1332  OP1  DA A  65     -18.082 212.063  53.822 
ATOM   1333  OP2  DA A  65     -18.565 209.733  54.624 
ATOM   1334  O5'  DA A  65     -16.182 210.517  54.413 
ATOM   1335  C5'  DA A  65     -15.128 211.211  55.105 
ATOM   1336  C4'  DA A  65     -14.091 210.221  55.597 
ATOM   1337  O4'  DA A  65     -14.409 209.696  56.918 
ATOM   1338  C3'  DA A  65     -13.905 208.970  54.739 
ATOM   1339  O3'  DA A  65     -12.528 208.614  54.736 
ATOM   1340  C2'  DA A  65     -14.687 207.879  55.470 
ATOM   1341  C1'  DA A  65     -14.276 208.283  56.883 
ATOM   1342  N9   DA A  65     -15.145 207.710  57.946 
ATOM   1343  C8   DA A  65     -16.488 207.461  57.903 
ATOM   1344  N7   DA A  65     -16.962 206.952  58.998 
ATOM   1345  C5   DA A  65     -15.856 206.857  59.830 
ATOM   1346  C6   DA A  65     -15.697 206.391  61.146 
ATOM   1347  N6   DA A  65     -16.706 205.911  61.888 
ATOM   1348  N1   DA A  65     -14.460 206.435  61.673 
ATOM   1349  C2   DA A  65     -13.462 206.912  60.932 
ATOM   1350  N3   DA A  65     -13.489 207.373  59.700 
ATOM   1351  C4   DA A  65     -14.739 207.317  59.195 
ATOM   1352  P    DT A  66     -11.867 208.084  53.377 
ATOM   1353  OP1  DT A  66     -11.463 209.235  52.540 
ATOM   1354  OP2  DT A  66     -12.768 207.101  52.738 
ATOM   1355  O5'  DT A  66     -10.564 207.337  53.931 
ATOM   1356  C5'  DT A  66      -9.951 207.811  55.144 
ATOM   1357  C4'  DT A  66      -9.584 206.638  56.033 
ATOM   1358  O4'  DT A  66     -10.676 206.247  56.914 
ATOM   1359  C3'  DT A  66      -9.215 205.344  55.308 
ATOM   1360  O3'  DT A  66      -8.170 204.697  56.024 
ATOM   1361  C2'  DT A  66     -10.472 204.479  55.394 
ATOM   1362  C1'  DT A  66     -10.836 204.839  56.831 
ATOM   1363  N1   DT A  66     -12.243 204.511  57.194 
ATOM   1364  C2   DT A  66     -12.477 204.103  58.484 
ATOM   1365  O2   DT A  66     -11.595 204.005  59.319 
ATOM   1366  N3   DT A  66     -13.793 203.807  58.783 
ATOM   1367  C4   DT A  66     -14.867 203.884  57.919 
ATOM   1368  O4   DT A  66     -16.001 203.592  58.301 
ATOM   1369  C5   DT A  66     -14.520 204.321  56.586 
ATOM   1370  C7   DT A  66     -15.630 204.431  55.582 
ATOM   1371  C6   DT A  66     -13.249 204.615  56.269 
ATOM   1372  P    DG A  67      -6.995 203.983  55.206 
ATOM   1373  OP1  DG A  67      -5.972 204.985  54.830 
ATOM   1374  OP2  DG A  67      -7.572 203.196  54.094 
ATOM   1375  O5'  DG A  67      -6.398 202.992  56.311 
ATOM   1376  C5'  DG A  67      -6.474 203.368  57.699 
ATOM   1377  C4'  DG A  67      -6.904 202.179  58.535 
ATOM   1378  O4'  DG A  67      -8.353 202.070  58.640 
ATOM   1379  C3'  DG A  67      -6.468 200.809  58.018 
ATOM   1380  O3'  DG A  67      -6.150 199.978  59.127 
ATOM   1381  C2'  DG A  67      -7.710 200.243  57.328 
ATOM   1382  C1'  DG A  67      -8.722 200.729  58.360 
ATOM   1383  N9   DG A  67     -10.128 200.730  57.865 
ATOM   1384  C8   DG A  67     -10.605 200.988  56.599 
ATOM   1385  N7   DG A  67     -11.910 200.905  56.493 
ATOM   1386  C5   DG A  67     -12.325 200.568  57.780 
ATOM   1387  C6   DG A  67     -13.631 200.341  58.288 
ATOM   1388  O6   DG A  67     -14.706 200.392  57.698 
ATOM   1389  N1   DG A  67     -13.600 200.022  59.653 
ATOM   1390  C2   DG A  67     -12.458 199.934  60.425 
ATOM   1391  N2   DG A  67     -12.641 199.617  61.709 
ATOM   1392  N3   DG A  67     -11.234 200.149  59.947 
ATOM   1393  C4   DG A  67     -11.246 200.459  58.625 
ATOM   1394  P    DT A  68      -4.892 198.993  59.023 
ATOM   1395  OP1  DT A  68      -3.654 199.732  59.357 
ATOM   1396  OP2  DT A  68      -4.906 198.308  57.712 
ATOM   1397  O5'  DT A  68      -5.219 197.940  60.183 
ATOM   1398  C5'  DT A  68      -5.969 198.377  61.333 
ATOM   1399  C4'  DT A  68      -7.020 197.344  61.689 
ATOM   1400  O4'  DT A  68      -8.273 197.558  60.976 
ATOM   1401  C3'  DT A  68      -6.661 195.892  61.374 
ATOM   1402  O3'  DT A  68      -7.183 195.056  62.399 
ATOM   1403  C2'  DT A  68      -7.400 195.584  60.071 
ATOM   1404  C1'  DT A  68      -8.690 196.320  60.422 
ATOM   1405  N1   DT A  68      -9.554 196.608  59.244 
ATOM   1406  C2   DT A  68     -10.913 196.570  59.441 
ATOM   1407  O2   DT A  68     -11.420 196.314  60.520 
ATOM   1408  N3   DT A  68     -11.682 196.841  58.326 
ATOM   1409  C4   DT A  68     -11.215 197.140  57.063 
ATOM   1410  O4   DT A  68     -12.003 197.365  56.141 
ATOM   1411  C5   DT A  68      -9.776 197.156  56.955 
ATOM   1412  C7   DT A  68      -9.184 197.474  55.612 
ATOM   1413  C6   DT A  68      -9.004 196.896  58.022 
ATOM   1414  P    DC A  69      -6.308 193.817  62.911 
ATOM   1415  OP1  DC A  69      -5.340 194.281  63.929 
ATOM   1416  OP2  DC A  69      -5.736 193.101  61.749 
ATOM   1417  O5'  DC A  69      -7.425 192.907  63.605 
ATOM   1418  C5'  DC A  69      -8.577 193.542  64.192 
ATOM   1419  C4'  DC A  69      -9.834 192.778  63.825 
ATOM   1420  O4'  DC A  69     -10.411 193.232  62.568 
ATOM   1421  C3'  DC A  69      -9.663 191.272  63.630 
ATOM   1422  O3'  DC A  69     -10.821 190.610  64.126 
ATOM   1423  C2'  DC A  69      -9.607 191.081  62.115 
ATOM   1424  C1'  DC A  69     -10.694 192.094  61.768 
ATOM   1425  N1   DC A  69     -10.686 192.517  60.341 
ATOM   1426  C2   DC A  69     -11.911 192.791  59.738 
ATOM   1427  O2   DC A  69     -12.945 192.673  60.406 
ATOM   1428  N3   DC A  69     -11.925 193.178  58.436 
ATOM   1429  C4   DC A  69     -10.784 193.293  57.746 
ATOM   1430  N4   DC A  69     -10.850 193.674  56.480 
ATOM   1431  C5   DC A  69      -9.514 193.016  58.348 
ATOM   1432  C6   DC A  69      -9.520 192.630  59.649 
ATOM   1433  P    DT A  70     -10.647 189.231  64.920 
ATOM   1434  OP1  DT A  70     -10.330 189.512  66.338 
ATOM   1435  OP2  DT A  70      -9.689 188.362  64.201 
ATOM   1436  O5'  DT A  70     -12.119 188.614  64.809 
ATOM   1437  C5'  DT A  70     -13.246 189.507  64.727 
ATOM   1438  C4'  DT A  70     -14.215 189.022  63.668 
ATOM   1439  O4'  DT A  70     -13.898 189.541  62.345 
ATOM   1440  C3'  DT A  70     -14.277 187.508  63.465 
ATOM   1441  O3'  DT A  70     -15.621 187.135  63.188 
ATOM   1442  C2'  DT A  70     -13.434 187.251  62.216 
ATOM   1443  C1'  DT A  70     -13.917 188.462  61.423 
ATOM   1444  N1   DT A  70     -13.038 188.817  60.275 
ATOM   1445  C2   DT A  70     -13.649 189.320  59.151 
ATOM   1446  O2   DT A  70     -14.854 189.480  59.067 
ATOM   1447  N3   DT A  70     -12.801 189.637  58.107 
ATOM   1448  C4   DT A  70     -11.429 189.497  58.095 
ATOM   1449  O4   DT A  70     -10.775 189.815  57.099 
ATOM   1450  C5   DT A  70     -10.880 188.961  59.319 
ATOM   1451  C7   DT A  70      -9.393 188.776  59.390 
ATOM   1452  C6   DT A  70     -11.681 188.644  60.349 
ATOM   1453  P    DG A  71     -16.197 185.783  63.823 
ATOM   1454  OP1  DG A  71     -16.665 186.044  65.203 
ATOM   1455  OP2  DG A  71     -15.202 184.699  63.669 
ATOM   1456  O5'  DG A  71     -17.453 185.498  62.873 
ATOM   1457  C5'  DG A  71     -18.138 186.612  62.270 
ATOM   1458  C4'  DG A  71     -18.437 186.309  60.814 
ATOM   1459  O4'  DG A  71     -17.346 186.694  59.931 
ATOM   1460  C3'  DG A  71     -18.682 184.838  60.478 
ATOM   1461  O3'  DG A  71     -19.694 184.756  59.481 
ATOM   1462  C2'  DG A  71     -17.365 184.355  59.873 
ATOM   1463  C1'  DG A  71     -17.074 185.610  59.056 
ATOM   1464  N9   DG A  71     -15.657 185.720  58.610 
ATOM   1465  C8   DG A  71     -14.507 185.318  59.254 
ATOM   1466  N7   DG A  71     -13.407 185.560  58.584 
ATOM   1467  C5   DG A  71     -13.860 186.165  57.413 
ATOM   1468  C6   DG A  71     -13.132 186.654  56.296 
ATOM   1469  O6   DG A  71     -11.918 186.653  56.109 
ATOM   1470  N1   DG A  71     -13.986 187.192  55.325 
ATOM   1471  C2   DG A  71     -15.363 187.252  55.419 
ATOM   1472  N2   DG A  71     -15.999 187.805  54.383 
ATOM   1473  N3   DG A  71     -16.045 186.794  56.468 
ATOM   1474  C4   DG A  71     -15.231 186.268  57.419 
ATOM   1475  P    DG A  72     -20.785 183.589  59.576 
ATOM   1476  OP1  DG A  72     -21.871 183.999  60.494 
ATOM   1477  OP2  DG A  72     -20.115 182.309  59.894 
ATOM   1478  O5'  DG A  72     -21.335 183.548  58.075 
ATOM   1479  C5'  DG A  72     -21.332 184.759  57.296 
ATOM   1480  C4'  DG A  72     -20.833 184.473  55.893 
ATOM   1481  O4'  DG A  72     -19.384 184.576  55.786 
ATOM   1482  C3'  DG A  72     -21.144 183.079  55.349 
ATOM   1483  O3'  DG A  72     -21.431 183.180  53.959 
ATOM   1484  C2'  DG A  72     -19.843 182.296  55.521 
ATOM   1485  C1'  DG A  72     -18.903 183.425  55.110 
ATOM   1486  N9   DG A  72     -17.488 183.206  55.520 
ATOM   1487  C8   DG A  72     -16.993 182.587  56.649 
ATOM   1488  N7   DG A  72     -15.685 182.558  56.711 
ATOM   1489  C5   DG A  72     -15.283 183.201  55.542 
ATOM   1490  C6   DG A  72     -13.980 183.475  55.051 
ATOM   1491  O6   DG A  72     -12.894 183.203  55.557 
ATOM   1492  N1   DG A  72     -14.026 184.149  53.823 
ATOM   1493  C2   DG A  72     -15.180 184.510  53.156 
ATOM   1494  N2   DG A  72     -15.012 185.148  51.996 
ATOM   1495  N3   DG A  72     -16.403 184.253  53.617 
ATOM   1496  C4   DG A  72     -16.375 183.600  54.808 
ATOM   1497  P    DT A  73     -22.603 182.283  53.340 
ATOM   1498  OP1  DT A  73     -23.905 182.956  53.549 
ATOM   1499  OP2  DT A  73     -22.496 180.901  53.858 
ATOM   1500  O5'  DT A  73     -22.230 182.304  51.785 
ATOM   1501  C5'  DT A  73     -21.551 183.455  51.245 
ATOM   1502  C4'  DT A  73     -20.433 183.012  50.322 
ATOM   1503  O4'  DT A  73     -19.181 182.792  51.032 
ATOM   1504  C3'  DT A  73     -20.668 181.699  49.575 
ATOM   1505  O3'  DT A  73     -20.113 181.806  48.270 
ATOM   1506  C2'  DT A  73     -19.868 180.659  50.359 
ATOM   1507  C1'  DT A  73     -18.652 181.539  50.629 
ATOM   1508  N1   DT A  73     -17.777 181.032  51.724 
ATOM   1509  C2   DT A  73     -16.426 181.242  51.593 
ATOM   1510  O2   DT A  73     -15.933 181.814  50.635 
ATOM   1511  N3   DT A  73     -15.647 180.758  52.626 
ATOM   1512  C4   DT A  73     -16.097 180.099  53.751 
ATOM   1513  O4   DT A  73     -15.303 179.711  54.610 
ATOM   1514  C5   DT A  73     -17.531 179.926  53.798 
ATOM   1515  C7   DT A  73     -18.104 179.217  54.990 
ATOM   1516  C6   DT A  73     -18.311 180.386  52.807 
ATOM   1517  P    DC A  74     -20.903 181.163  47.035 
ATOM   1518  OP1  DC A  74     -21.935 182.111  46.559 
ATOM   1519  OP2  DC A  74     -21.383 179.812  47.403 
ATOM   1520  O5'  DC A  74     -19.739 181.042  45.944 
ATOM   1521  C5'  DC A  74     -18.660 181.994  45.966 
ATOM   1522  C4'  DC A  74     -17.337 181.282  45.767 
ATOM   1523  O4'  DC A  74     -16.758 180.823  47.023 
ATOM   1524  C3'  DC A  74     -17.381 180.025  44.900 
ATOM   1525  O3'  DC A  74     -16.191 179.957  44.124 
ATOM   1526  C2'  DC A  74     -17.377 178.866  45.898 
ATOM   1527  C1'  DC A  74     -16.362 179.469  46.864 
ATOM   1528  N1   DC A  74     -16.361 178.828  48.209 
ATOM   1529  C2   DC A  74     -15.143 178.723  48.877 
ATOM   1530  O2   DC A  74     -14.125 179.164  48.332 
ATOM   1531  N3   DC A  74     -15.121 178.141  50.103 
ATOM   1532  C4   DC A  74     -16.247 177.676  50.659 
ATOM   1533  N4   DC A  74     -16.173 177.116  51.857 
ATOM   1534  C5   DC A  74     -17.509 177.773  49.988 
ATOM   1535  C6   DC A  74     -17.511 178.358  48.763 
ATOM   1536  P    DA A  75     -16.280 179.454  42.608 
ATOM   1537  OP1  DA A  75     -16.661 180.585  41.731 
ATOM   1538  OP2  DA A  75     -17.145 178.255  42.533 
ATOM   1539  O5'  DA A  75     -14.762 179.039  42.322 
ATOM   1540  C5'  DA A  75     -13.707 179.733  43.014 
ATOM   1541  C4'  DA A  75     -12.671 178.743  43.506 
ATOM   1542  O4'  DA A  75     -12.988 178.218  44.828 
ATOM   1543  C3'  DA A  75     -12.485 177.492  42.648 
ATOM   1544  O3'  DA A  75     -11.107 177.136  42.645 
ATOM   1545  C2'  DA A  75     -13.266 176.401  43.379 
ATOM   1546  C1'  DA A  75     -12.855 176.805  44.792 
ATOM   1547  N9   DA A  75     -13.725 176.232  45.856 
ATOM   1548  C8   DA A  75     -15.067 175.983  45.812 
ATOM   1549  N7   DA A  75     -15.542 175.475  46.907 
ATOM   1550  C5   DA A  75     -14.435 175.379  47.739 
ATOM   1551  C6   DA A  75     -14.277 174.913  49.055 
ATOM   1552  N6   DA A  75     -15.285 174.433  49.797 
ATOM   1553  N1   DA A  75     -13.039 174.957  49.582 
ATOM   1554  C2   DA A  75     -12.042 175.434  48.841 
ATOM   1555  N3   DA A  75     -12.068 175.895  47.609 
ATOM   1556  C4   DA A  75     -13.318 175.839  47.105 
ATOM   1557  P    DG A  76     -10.446 176.606  41.286 
ATOM   1558  OP1  DG A  76     -10.042 177.757  40.449 
ATOM   1559  OP2  DG A  76     -11.348 175.623  40.647 
ATOM   1560  O5'  DG A  76      -9.143 175.859  41.841 
ATOM   1561  C5'  DG A  76      -8.530 176.333  43.053 
ATOM   1562  C4'  DG A  76      -8.164 175.160  43.942 
ATOM   1563  O4'  DG A  76      -9.255 174.769  44.823 
ATOM   1564  C3'  DG A  76      -7.794 173.867  43.217 
ATOM   1565  O3'  DG A  76      -6.750 173.219  43.933 
ATOM   1566  C2'  DG A  76      -9.052 173.002  43.303 
ATOM   1567  C1'  DG A  76      -9.415 173.361  44.741 
ATOM   1568  N9   DG A  76     -10.822 173.033  45.103 
ATOM   1569  C8   DG A  76     -11.955 173.076  44.320 
ATOM   1570  N7   DG A  76     -13.051 172.721  44.948 
ATOM   1571  C5   DG A  76     -12.612 172.422  46.236 
ATOM   1572  C6   DG A  76     -13.341 171.980  47.371 
ATOM   1573  O6   DG A  76     -14.545 171.759  47.473 
ATOM   1574  N1   DG A  76     -12.503 171.796  48.479 
ATOM   1575  C2   DG A  76     -11.138 172.011  48.489 
ATOM   1576  N2   DG A  76     -10.518 171.778  49.648 
ATOM   1577  N3   DG A  76     -10.455 172.426  47.425 
ATOM   1578  C4   DG A  76     -11.254 172.609  46.342 
ATOM   1579  P    DT A  77      -5.575 172.505  43.115 
ATOM   1580  OP1  DT A  77      -4.552 173.507  42.739 
ATOM   1581  OP2  DT A  77      -6.152 171.718  42.003 
ATOM   1582  O5'  DT A  77      -4.977 171.514  44.221 
ATOM   1583  C5'  DT A  77      -5.053 171.890  45.609 
ATOM   1584  C4'  DT A  77      -5.484 170.701  46.444 
ATOM   1585  O4'  DT A  77      -6.932 170.593  46.549 
ATOM   1586  C3'  DT A  77      -5.048 169.331  45.927 
ATOM   1587  O3'  DT A  77      -4.729 168.500  47.036 
ATOM   1588  C2'  DT A  77      -6.289 168.765  45.237 
ATOM   1589  C1'  DT A  77      -7.302 169.251  46.269 
ATOM   1590  N1   DT A  77      -8.707 169.252  45.775 
ATOM   1591  C2   DT A  77      -9.691 168.956  46.686 
ATOM   1592  O2   DT A  77      -9.458 168.700  47.855 
ATOM   1593  N3   DT A  77     -10.981 168.966  46.191 
ATOM   1594  C4   DT A  77     -11.358 169.241  44.892 
ATOM   1595  O4   DT A  77     -12.546 169.219  44.567 
ATOM   1596  C5   DT A  77     -10.255 169.539  44.010 
ATOM   1597  C7   DT A  77     -10.576 169.850  42.577 
ATOM   1598  C6   DT A  77      -8.991 169.537  44.465 
ATOM   1599  P    DG A  78      -3.471 167.515  46.932 
ATOM   1600  OP1  DG A  78      -2.233 168.254  47.267 
ATOM   1601  OP2  DG A  78      -3.485 166.830  45.622 
ATOM   1602  O5'  DG A  78      -3.798 166.462  48.092 
ATOM   1603  C5'  DG A  78      -4.548 166.899  49.242 
ATOM   1604  C4'  DG A  78      -5.600 165.866  49.598 
ATOM   1605  O4'  DG A  78      -6.852 166.080  48.886 
ATOM   1606  C3'  DG A  78      -5.240 164.415  49.283 
ATOM   1607  O3'  DG A  78      -5.763 163.578  50.308 
ATOM   1608  C2'  DG A  78      -5.979 164.106  47.980 
ATOM   1609  C1'  DG A  78      -7.269 164.842  48.331 
ATOM   1610  N9   DG A  78      -8.133 165.130  47.153 
ATOM   1611  C8   DG A  78      -7.770 165.436  45.859 
ATOM   1612  N7   DG A  78      -8.784 165.636  45.053 
ATOM   1613  C5   DG A  78      -9.898 165.448  45.870 
ATOM   1614  C6   DG A  78     -11.280 165.531  45.561 
ATOM   1615  O6   DG A  78     -11.815 165.792  44.487 
ATOM   1616  N1   DG A  78     -12.073 165.266  46.687 
ATOM   1617  C2   DG A  78     -11.592 164.962  47.945 
ATOM   1618  N2   DG A  78     -12.512 164.743  48.888 
ATOM   1619  N3   DG A  78     -10.294 164.886  48.233 
ATOM   1620  C4   DG A  78      -9.512 165.139  47.152 
ATOM   1621  P    DA A  79      -4.887 162.339  50.820 
ATOM   1622  OP1  DA A  79      -3.919 162.803  51.839 
ATOM   1623  OP2  DA A  79      -4.315 161.623  49.658 
ATOM   1624  O5'  DA A  79      -6.005 161.429  51.515 
ATOM   1625  C5'  DA A  79      -7.156 162.064  52.102 
ATOM   1626  C4'  DA A  79      -8.413 161.300  51.734 
ATOM   1627  O4'  DA A  79      -8.990 161.754  50.477 
ATOM   1628  C3'  DA A  79      -8.243 159.794  51.539 
ATOM   1629  O3'  DA A  79      -9.400 159.132  52.035 
ATOM   1630  C2'  DA A  79      -8.186 159.603  50.024 
ATOM   1631  C1'  DA A  79      -9.273 160.616  49.678 
ATOM   1632  N9   DA A  79      -9.266 161.039  48.250 
ATOM   1633  C8   DA A  79      -8.194 161.202  47.419 
ATOM   1634  N7   DA A  79      -8.512 161.581  46.220 
ATOM   1635  C5   DA A  79      -9.896 161.679  46.257 
ATOM   1636  C6   DA A  79     -10.846 162.040  45.287 
ATOM   1637  N6   DA A  79     -10.527 162.387  44.033 
ATOM   1638  N1   DA A  79     -12.141 162.031  45.656 
ATOM   1639  C2   DA A  79     -12.452 161.686  46.904 
ATOM   1640  N3   DA A  79     -11.657 161.331  47.890 
ATOM   1641  C4   DA A  79     -10.367 161.348  47.495 
ATOM   1642  P    DA A  80      -9.226 157.753  52.829 
ATOM   1643  OP1  DA A  80      -8.909 158.034  54.247 
ATOM   1644  OP2  DA A  80      -8.268 156.884  52.110 
ATOM   1645  O5'  DA A  80     -10.699 157.136  52.718 
ATOM   1646  C5'  DA A  80     -11.825 158.029  52.636 
ATOM   1647  C4'  DA A  80     -12.795 157.544  51.577 
ATOM   1648  O4'  DA A  80     -12.477 158.064  50.254 
ATOM   1649  C3'  DA A  80     -12.856 156.031  51.374 
ATOM   1650  O3'  DA A  80     -14.200 155.657  51.097 
ATOM   1651  C2'  DA A  80     -12.013 155.773  50.125 
ATOM   1652  C1'  DA A  80     -12.497 156.984  49.333 
ATOM   1653  N9   DA A  80     -11.617 157.339  48.184 
ATOM   1654  C8   DA A  80     -10.260 157.232  48.091 
ATOM   1655  N7   DA A  80      -9.779 157.624  46.952 
ATOM   1656  C5   DA A  80     -10.899 158.023  46.236 
ATOM   1657  C6   DA A  80     -11.060 158.544  44.942 
ATOM   1658  N6   DA A  80     -10.041 158.765  44.100 
ATOM   1659  N1   DA A  80     -12.313 158.833  44.541 
ATOM   1660  C2   DA A  80     -13.323 158.612  45.382 
ATOM   1661  N3   DA A  80     -13.295 158.132  46.606 
ATOM   1662  C4   DA A  80     -12.030 157.851  46.982 
ATOM   1663  P    DG A  81     -14.776 154.305  51.733 
ATOM   1664  OP1  DG A  81     -15.245 154.566  53.112 
ATOM   1665  OP2  DG A  81     -13.781 153.221  51.578 
ATOM   1666  O5'  DG A  81     -16.032 154.021  50.782 
ATOM   1667  C5'  DG A  81     -16.718 155.134  50.179 
ATOM   1668  C4'  DG A  81     -17.017 154.831  48.724 
ATOM   1669  O4'  DG A  81     -15.925 155.216  47.841 
ATOM   1670  C3'  DG A  81     -17.261 153.360  48.387 
ATOM   1671  O3'  DG A  81     -18.273 153.278  47.390 
ATOM   1672  C2'  DG A  81     -15.944 152.877  47.782 
ATOM   1673  C1'  DG A  81     -15.653 154.132  46.965 
ATOM   1674  N9   DG A  81     -14.237 154.242  46.519 
ATOM   1675  C8   DG A  81     -13.086 153.840  47.163 
ATOM   1676  N7   DG A  81     -11.986 154.082  46.493 
ATOM   1677  C5   DG A  81     -12.439 154.688  45.322 
ATOM   1678  C6   DG A  81     -11.711 155.176  44.206 
ATOM   1679  O6   DG A  81     -10.497 155.175  44.018 
ATOM   1680  N1   DG A  81     -12.566 155.715  43.234 
ATOM   1681  C2   DG A  81     -13.942 155.774  43.328 
ATOM   1682  N2   DG A  81     -14.579 156.327  42.293 
ATOM   1683  N3   DG A  81     -14.624 155.316  44.377 
ATOM   1684  C4   DG A  81     -13.810 154.790  45.328 
ATOM   1685  P    DA A  82     -19.364 152.111  47.485 
ATOM   1686  OP1  DA A  82     -20.450 152.521  48.403 
ATOM   1687  OP2  DA A  82     -18.694 150.831  47.803 
ATOM   1688  O5'  DA A  82     -19.914 152.070  45.984 
ATOM   1689  C5'  DA A  82     -19.911 153.281  45.206 
ATOM   1690  C4'  DA A  82     -19.413 152.995  43.802 
ATOM   1691  O4'  DA A  82     -17.964 153.098  43.695 
ATOM   1692  C3'  DA A  82     -19.724 151.601  43.258 
ATOM   1693  O3'  DA A  82     -20.010 151.702  41.868 
ATOM   1694  C2'  DA A  82     -18.423 150.818  43.430 
ATOM   1695  C1'  DA A  82     -17.482 151.947  43.019 
ATOM   1696  N9   DA A  82     -16.067 151.728  43.430 
ATOM   1697  C8   DA A  82     -15.595 151.112  44.553 
ATOM   1698  N7   DA A  82     -14.301 151.076  44.629 
ATOM   1699  C5   DA A  82     -13.881 151.714  43.469 
ATOM   1700  C6   DA A  82     -12.606 152.001  42.954 
ATOM   1701  N6   DA A  82     -11.465 151.665  43.574 
ATOM   1702  N1   DA A  82     -12.545 152.647  41.775 
ATOM   1703  C2   DA A  82     -13.682 152.978  41.165 
ATOM   1704  N3   DA A  82     -14.922 152.764  41.547 
ATOM   1705  C4   DA A  82     -14.955 152.116  42.728 
ATOM   1706  P    DA A  83     -21.182 150.805  41.249 
ATOM   1707  OP1  DA A  83     -22.484 151.478  41.459 
ATOM   1708  OP2  DA A  83     -21.075 149.423  41.767 
ATOM   1709  O5'  DA A  83     -20.809 150.827  39.694 
ATOM   1710  C5'  DA A  83     -20.131 151.977  39.154 
ATOM   1711  C4'  DA A  83     -19.013 151.534  38.231 
ATOM   1712  O4'  DA A  83     -17.761 151.314  38.941 
ATOM   1713  C3'  DA A  83     -19.247 150.221  37.485 
ATOM   1714  O3'  DA A  83     -18.693 150.328  36.179 
ATOM   1715  C2'  DA A  83     -18.447 149.181  38.268 
ATOM   1716  C1'  DA A  83     -17.231 150.061  38.538 
ATOM   1717  N9   DA A  83     -16.357 149.554  39.633 
ATOM   1718  C8   DA A  83     -16.719 148.895  40.773 
ATOM   1719  N7   DA A  83     -15.721 148.580  41.537 
ATOM   1720  C5   DA A  83     -14.612 149.065  40.857 
ATOM   1721  C6   DA A  83     -13.239 149.047  41.149 
ATOM   1722  N6   DA A  83     -12.725 148.496  42.257 
ATOM   1723  N1   DA A  83     -12.408 149.618  40.256 
ATOM   1724  C2   DA A  83     -12.924 150.166  39.156 
ATOM   1725  N3   DA A  83     -14.182 150.242  38.779 
ATOM   1726  C4   DA A  83     -14.992 149.663  39.689 
ATOM   1727  P    DT A  84     -19.483 149.685  34.944 
ATOM   1728  OP1  DT A  84     -20.515 150.633  34.468 
ATOM   1729  OP2  DT A  84     -19.962 148.334  35.312 
ATOM   1730  O5'  DT A  84     -18.318 149.564  33.854 
ATOM   1731  C5'  DT A  84     -17.239 150.517  33.875 
ATOM   1732  C4'  DT A  84     -15.916 149.804  33.677 
ATOM   1733  O4'  DT A  84     -15.338 149.345  34.932 
ATOM   1734  C3'  DT A  84     -15.961 148.547  32.809 
ATOM   1735  O3'  DT A  84     -14.770 148.479  32.034 
ATOM   1736  C2'  DT A  84     -15.957 147.388  33.807 
ATOM   1737  C1'  DT A  84     -14.942 147.991  34.773 
ATOM   1738  N1   DT A  84     -14.940 147.350  36.118 
ATOM   1739  C2   DT A  84     -13.732 147.255  36.764 
ATOM   1740  O2   DT A  84     -12.689 147.668  36.286 
ATOM   1741  N3   DT A  84     -13.769 146.653  38.008 
ATOM   1742  C4   DT A  84     -14.888 146.152  38.641 
ATOM   1743  O4   DT A  84     -14.797 145.635  39.757 
ATOM   1744  C5   DT A  84     -16.108 146.298  37.885 
ATOM   1745  C7   DT A  84     -17.374 145.779  38.501 
ATOM   1746  C6   DT A  84     -16.101 146.878  36.673 
ATOM   1747  P    DT A  85     -14.860 147.976  30.517 
ATOM   1748  OP1  DT A  85     -15.241 149.107  29.641 
ATOM   1749  OP2  DT A  85     -15.724 146.777  30.442 
ATOM   1750  O5'  DT A  85     -13.341 147.561  30.231 
ATOM   1751  C5'  DT A  85     -12.286 148.255  30.923 
ATOM   1752  C4'  DT A  85     -11.250 147.265  31.416 
ATOM   1753  O4'  DT A  85     -11.568 146.740  32.737 
ATOM   1754  C3'  DT A  85     -11.064 146.014  30.557 
ATOM   1755  O3'  DT A  85      -9.686 145.658  30.554 
ATOM   1756  C2'  DT A  85     -11.845 144.923  31.288 
ATOM   1757  C1'  DT A  85     -11.434 145.327  32.701 
ATOM   1758  N1   DT A  85     -12.304 144.754  33.765 
ATOM   1759  C2   DT A  85     -11.701 144.423  34.955 
ATOM   1760  O2   DT A  85     -10.510 144.579  35.161 
ATOM   1761  N3   DT A  85     -12.539 143.893  35.918 
ATOM   1762  C4   DT A  85     -13.896 143.673  35.791 
ATOM   1763  O4   DT A  85     -14.541 143.193  36.724 
ATOM   1764  C5   DT A  85     -14.437 144.052  34.507 
ATOM   1765  C7   DT A  85     -15.907 143.845  34.286 
ATOM   1766  C6   DT A  85     -13.646 144.569  33.553 
ATOM   1767  P    DT A  86      -9.025 145.128  29.196 
ATOM   1768  OP1  DT A  86      -8.621 146.279  28.358 
ATOM   1769  OP2  DT A  86      -9.927 144.145  28.556 
ATOM   1770  O5'  DT A  86      -7.723 144.381  29.750 
ATOM   1771  C5'  DT A  86      -7.110 144.855  30.963 
ATOM   1772  C4'  DT A  86      -6.743 143.682  31.851 
ATOM   1773  O4'  DT A  86      -7.835 143.291  32.732 
ATOM   1774  C3'  DT A  86      -6.374 142.389  31.126 
ATOM   1775  O3'  DT A  86      -5.329 141.741  31.843 
ATOM   1776  C2'  DT A  86      -7.631 141.524  31.212 
ATOM   1777  C1'  DT A  86      -7.995 141.883  32.650 
ATOM   1778  N1   DT A  86      -9.402 141.555  33.012 
ATOM   1779  C2   DT A  86      -9.636 141.148  34.303 
ATOM   1780  O2   DT A  86      -8.754 141.049  35.138 
ATOM   1781  N3   DT A  86     -10.952 140.851  34.601 
ATOM   1782  C4   DT A  86     -12.025 140.928  33.737 
ATOM   1783  O4   DT A  86     -13.160 140.637  34.119 
ATOM   1784  C5   DT A  86     -11.679 141.365  32.405 
ATOM   1785  C7   DT A  86     -12.789 141.476  31.401 
ATOM   1786  C6   DT A  86     -10.408 141.659  32.088 
ATOM   1787  P    DC A  87      -4.154 141.027  31.025 
ATOM   1788  OP1  DC A  87      -3.131 142.029  30.649 
ATOM   1789  OP2  DC A  87      -4.731 140.240  29.912 
ATOM   1790  O5'  DC A  87      -3.556 140.036  32.130 
ATOM   1791  C5'  DC A  87      -3.632 140.412  33.518 
ATOM   1792  C4'  DC A  87      -4.063 139.224  34.354 
ATOM   1793  O4'  DC A  87      -5.512 139.115  34.458 
ATOM   1794  C3'  DC A  87      -3.627 137.853  33.836 
ATOM   1795  O3'  DC A  87      -3.309 137.022  34.946 
ATOM   1796  C2'  DC A  87      -4.869 137.287  33.147 
ATOM   1797  C1'  DC A  87      -5.881 137.773  34.178 
ATOM   1798  N1   DC A  87      -7.286 137.774  33.684 
ATOM   1799  C2   DC A  87      -8.296 137.476  34.595 
ATOM   1800  O2   DC A  87      -7.987 137.226  35.766 
ATOM   1801  N3   DC A  87      -9.583 137.471  34.164 
ATOM   1802  C4   DC A  87      -9.876 137.748  32.887 
ATOM   1803  N4   DC A  87     -11.147 137.730  32.515 
ATOM   1804  C5   DC A  87      -8.853 138.056  31.934 
ATOM   1805  C6   DC A  87      -7.573 138.056  32.384 
ATOM   1806  P    DC A  88      -2.051 136.037  34.842 
ATOM   1807  OP1  DC A  88      -0.813 136.776  35.176 
ATOM   1808  OP2  DC A  88      -2.065 135.352  33.531 
ATOM   1809  O5'  DC A  88      -2.378 134.984  36.002 
ATOM   1810  C5'  DC A  88      -3.128 135.421  37.151 
ATOM   1811  C4'  DC A  88      -4.179 134.388  37.507 
ATOM   1812  O4'  DC A  88      -5.432 134.602  36.795 
ATOM   1813  C3'  DC A  88      -3.820 132.937  37.192 
ATOM   1814  O3'  DC A  88      -4.342 132.100  38.217 
ATOM   1815  C2'  DC A  88      -4.558 132.628  35.890 
ATOM   1816  C1'  DC A  88      -5.848 133.364  36.241 
ATOM   1817  N1   DC A  88      -6.712 133.652  35.062 
ATOM   1818  C2   DC A  88      -8.093 133.617  35.245 
ATOM   1819  O2   DC A  88      -8.539 133.351  36.368 
ATOM   1820  N3   DC A  88      -8.898 133.876  34.183 
ATOM   1821  C4   DC A  88      -8.375 134.160  32.983 
ATOM   1822  N4   DC A  88      -9.203 134.405  31.979 
ATOM   1823  C5   DC A  88      -6.958 134.200  32.774 
ATOM   1824  C6   DC A  88      -6.171 133.938  33.848 
ATOM   1825  P    DA A  89      -3.467 130.861  38.729 
ATOM   1826  OP1  DA A  89      -2.498 131.325  39.748 
ATOM   1827  OP2  DA A  89      -2.895 130.145  37.568 
ATOM   1828  O5'  DA A  89      -4.584 129.951  39.424 
ATOM   1829  C5'  DA A  89      -5.735 130.586  40.011 
ATOM   1830  C4'  DA A  89      -6.992 129.822  39.644 
ATOM   1831  O4'  DA A  89      -7.570 130.276  38.386 
ATOM   1832  C3'  DA A  89      -6.822 128.316  39.449 
ATOM   1833  O3'  DA A  89      -7.980 127.654  39.944 
ATOM   1834  C2'  DA A  89      -6.765 128.125  37.933 
ATOM   1835  C1'  DA A  89      -7.853 129.138  37.587 
ATOM   1836  N9   DA A  89      -7.845 129.561  36.159 
ATOM   1837  C8   DA A  89      -6.774 129.724  35.329 
ATOM   1838  N7   DA A  89      -7.091 130.103  34.130 
ATOM   1839  C5   DA A  89      -8.475 130.201  34.166 
ATOM   1840  C6   DA A  89      -9.426 130.562  33.196 
ATOM   1841  N6   DA A  89      -9.106 130.910  31.942 
ATOM   1842  N1   DA A  89     -10.720 130.553  33.565 
ATOM   1843  C2   DA A  89     -11.031 130.208  34.813 
ATOM   1844  N3   DA A  89     -10.236 129.853  35.799 
ATOM   1845  C4   DA A  89      -8.946 129.870  35.404 
ATOM   1846  P    DG A  90      -7.805 126.275  40.739 
ATOM   1847  OP1  DG A  90      -7.489 126.556  42.156 
ATOM   1848  OP2  DG A  90      -6.848 125.406  40.019 
ATOM   1849  O5'  DG A  90      -9.278 125.658  40.627 
ATOM   1850  C5'  DG A  90     -10.405 126.551  40.545 
ATOM   1851  C4'  DG A  90     -11.374 126.066  39.486 
ATOM   1852  O4'  DG A  90     -11.057 126.586  38.163 
ATOM   1853  C3'  DG A  90     -11.435 124.553  39.283 
ATOM   1854  O3'  DG A  90     -12.779 124.179  39.006 
ATOM   1855  C2'  DG A  90     -10.592 124.295  38.034 
ATOM   1856  C1'  DG A  90     -11.076 125.506  37.242 
ATOM   1857  N9   DG A  90     -10.197 125.862  36.093 
ATOM   1858  C8   DG A  90      -8.827 125.760  35.981 
ATOM   1859  N7   DG A  90      -8.355 126.161  34.825 
ATOM   1860  C5   DG A  90      -9.493 126.555  34.122 
ATOM   1861  C6   DG A  90      -9.619 127.080  32.810 
ATOM   1862  O6   DG A  90      -8.739 127.309  31.985 
ATOM   1863  N1   DG A  90     -10.958 127.346  32.492 
ATOM   1864  C2   DG A  90     -12.033 127.132  33.332 
ATOM   1865  N2   DG A  90     -13.234 127.451  32.840 
ATOM   1866  N3   DG A  90     -11.914 126.640  34.563 
ATOM   1867  C4   DG A  90     -10.621 126.377  34.887 
ATOM   1868  P    DA A  91     -13.355 122.827  39.642 
ATOM   1869  OP1  DA A  91     -13.824 123.088  41.021 
ATOM   1870  OP2  DA A  91     -12.361 121.743  39.487 
ATOM   1871  O5'  DA A  91     -14.612 122.543  38.691 
ATOM   1872  C5'  DA A  91     -15.297 123.656  38.088 
ATOM   1873  C4'  DA A  91     -15.596 123.353  36.633 
ATOM   1874  O4'  DA A  91     -14.504 123.738  35.750 
ATOM   1875  C3'  DA A  91     -15.841 121.882  36.296 
ATOM   1876  O3'  DA A  91     -16.853 121.800  35.300 
ATOM   1877  C2'  DA A  91     -14.523 121.399  35.691 
ATOM   1878  C1'  DA A  91     -14.233 122.654  34.875 
ATOM   1879  N9   DA A  91     -12.816 122.764  34.429 
ATOM   1880  C8   DA A  91     -11.687 122.359  35.082 
ATOM   1881  N7   DA A  91     -10.591 122.593  34.429 
ATOM   1882  C5   DA A  91     -11.021 123.198  33.257 
ATOM   1883  C6   DA A  91     -10.333 123.691  32.137 
ATOM   1884  N6   DA A  91      -8.999 123.650  32.011 
ATOM   1885  N1   DA A  91     -11.068 124.229  31.146 
ATOM   1886  C2   DA A  91     -12.393 124.268  31.276 
ATOM   1887  N3   DA A  91     -13.142 123.841  32.269 
ATOM   1888  C4   DA A  91     -12.383 123.306  33.247 
ATOM   1889  P    DA A  92     -17.944 120.633  35.394 
ATOM   1890  OP1  DA A  92     -19.030 121.043  36.312 
ATOM   1891  OP2  DA A  92     -17.273 119.353  35.713 
ATOM   1892  O5'  DA A  92     -18.494 120.592  33.893 
ATOM   1893  C5'  DA A  92     -18.490 121.803  33.115 
ATOM   1894  C4'  DA A  92     -17.992 121.517  31.712 
ATOM   1895  O4'  DA A  92     -16.543 121.620  31.605 
ATOM   1896  C3'  DA A  92     -18.303 120.123  31.167 
ATOM   1897  O3'  DA A  92     -18.589 120.224  29.777 
ATOM   1898  C2'  DA A  92     -17.002 119.340  31.339 
ATOM   1899  C1'  DA A  92     -16.061 120.469  30.928 
ATOM   1900  N9   DA A  92     -14.646 120.250  31.339 
ATOM   1901  C8   DA A  92     -14.175 119.635  32.463 
ATOM   1902  N7   DA A  92     -12.880 119.598  32.538 
ATOM   1903  C5   DA A  92     -12.461 120.236  31.378 
ATOM   1904  C6   DA A  92     -11.186 120.523  30.864 
ATOM   1905  N6   DA A  92     -10.045 120.187  31.484 
ATOM   1906  N1   DA A  92     -11.124 121.169  29.685 
ATOM   1907  C2   DA A  92     -12.262 121.501  29.074 
ATOM   1908  N3   DA A  92     -13.502 121.286  29.456 
ATOM   1909  C4   DA A  92     -13.534 120.638  30.637 
ATOM   1910  P    DG A  93     -19.761 119.327  29.159 
ATOM   1911  OP1  DG A  93     -21.064 120.000  29.368 
ATOM   1912  OP2  DG A  93     -19.655 117.945  29.677 
ATOM   1913  O5'  DG A  93     -19.388 119.349  27.604 
ATOM   1914  C5'  DG A  93     -18.710 120.499  27.064 
ATOM   1915  C4'  DG A  93     -17.592 120.056  26.141 
ATOM   1916  O4'  DG A  93     -16.340 119.837  26.851 
ATOM   1917  C3'  DG A  93     -17.827 118.743  25.394 
ATOM   1918  O3'  DG A  93     -17.272 118.850  24.088 
ATOM   1919  C2'  DG A  93     -17.027 117.703  26.178 
ATOM   1920  C1'  DG A  93     -15.811 118.583  26.448 
ATOM   1921  N9   DG A  93     -14.936 118.076  27.542 
ATOM   1922  C8   DG A  93     -15.284 117.410  28.697 
ATOM   1923  N7   DG A  93     -14.265 117.098  29.461 
ATOM   1924  C5   DG A  93     -13.164 117.592  28.762 
ATOM   1925  C6   DG A  93     -11.783 117.556  29.089 
ATOM   1926  O6   DG A  93     -11.238 117.073  30.077 
ATOM   1927  N1   DG A  93     -11.007 118.175  28.099 
ATOM   1928  C2   DG A  93     -11.501 118.753  26.946 
ATOM   1929  N2   DG A  93     -10.595 119.293  26.126 
ATOM   1930  N3   DG A  93     -12.796 118.787  26.640 
ATOM   1931  C4   DG A  93     -13.563 118.191  27.590 
ATOM   1932  P    DA A  94     -18.062 118.207  22.854 
ATOM   1933  OP1  DA A  94     -19.094 119.155  22.378 
ATOM   1934  OP2  DA A  94     -18.542 116.856  23.221 
ATOM   1935  O5'  DA A  94     -16.898 118.086  21.763 
ATOM   1936  C5'  DA A  94     -15.819 119.039  21.784 
ATOM   1937  C4'  DA A  94     -14.496 118.327  21.586 
ATOM   1938  O4'  DA A  94     -13.917 117.867  22.841 
ATOM   1939  C3'  DA A  94     -14.540 117.069  20.718 
ATOM   1940  O3'  DA A  94     -13.349 117.001  19.943 
ATOM   1941  C2'  DA A  94     -14.536 115.910  21.717 
ATOM   1942  C1'  DA A  94     -13.521 116.514  22.683 
ATOM   1943  N9   DA A  94     -13.519 115.872  24.027 
ATOM   1944  C8   DA A  94     -14.576 115.353  24.721 
ATOM   1945  N7   DA A  94     -14.252 114.858  25.875 
ATOM   1946  C5   DA A  94     -12.881 115.062  25.955 
ATOM   1947  C6   DA A  94     -11.935 114.757  26.946 
ATOM   1948  N6   DA A  94     -12.241 114.150  28.102 
ATOM   1949  N1   DA A  94     -10.654 115.098  26.706 
ATOM   1950  C2   DA A  94     -10.356 115.701  25.556 
ATOM   1951  N3   DA A  94     -11.149 116.035  24.563 
ATOM   1952  C4   DA A  94     -12.424 115.682  24.828 
ATOM   1953  P    DG A  95     -13.439 116.498  18.426 
ATOM   1954  OP1  DG A  95     -13.820 117.629  17.550 
ATOM   1955  OP2  DG A  95     -14.303 115.299  18.352 
ATOM   1956  O5'  DG A  95     -11.920 116.083  18.140 
ATOM   1957  C5'  DG A  95     -10.866 116.777  18.833 
ATOM   1958  C4'  DG A  95      -9.830 115.787  19.325 
ATOM   1959  O4'  DG A  95     -10.147 115.262  20.646 
ATOM   1960  C3'  DG A  95      -9.644 114.536  18.466 
ATOM   1961  O3'  DG A  95      -8.266 114.180  18.464 
ATOM   1962  C2'  DG A  95     -10.425 113.445  19.198 
ATOM   1963  C1'  DG A  95     -10.014 113.849  20.610 
ATOM   1964  N9   DG A  95     -10.883 113.276  21.674 
ATOM   1965  C8   DG A  95     -12.237 113.018  21.648 
ATOM   1966  N7   DG A  95     -12.704 112.505  22.761 
ATOM   1967  C5   DG A  95     -11.581 112.416  23.582 
ATOM   1968  C6   DG A  95     -11.456 111.938  24.912 
ATOM   1969  O6   DG A  95     -12.327 111.487  25.652 
ATOM   1970  N1   DG A  95     -10.133 112.027  25.367 
ATOM   1971  C2   DG A  95      -9.070 112.514  24.632 
ATOM   1972  N2   DG A  95      -7.885 112.516  25.247 
ATOM   1973  N3   DG A  95      -9.188 112.964  23.384 
ATOM   1974  C4   DG A  95     -10.465 112.884  22.929 
ATOM   1975  P    DG A  96      -7.605 113.650  17.105 
ATOM   1976  OP1  DG A  96      -7.201 114.802  16.268 
ATOM   1977  OP2  DG A  96      -8.506 112.667  16.465 
ATOM   1978  O5'  DG A  96      -6.302 112.903  17.659 
ATOM   1979  C5'  DG A  96      -5.689 113.377  18.872 
ATOM   1980  C4'  DG A  96      -5.323 112.204  19.761 
ATOM   1981  O4'  DG A  96      -6.414 111.814  20.642 
ATOM   1982  C3'  DG A  96      -4.953 110.911  19.035 
ATOM   1983  O3'  DG A  96      -3.908 110.263  19.752 
ATOM   1984  C2'  DG A  96      -6.210 110.046  19.121 
ATOM   1985  C1'  DG A  96      -6.574 110.406  20.559 
ATOM   1986  N9   DG A  96      -7.981 110.077  20.922 
ATOM   1987  C8   DG A  96      -9.114 110.120  20.139 
ATOM   1988  N7   DG A  96     -10.210 109.765  20.766 
ATOM   1989  C5   DG A  96      -9.771 109.466  22.055 
ATOM   1990  C6   DG A  96     -10.500 109.024  23.190 
ATOM   1991  O6   DG A  96     -11.704 108.803  23.291 
ATOM   1992  N1   DG A  96      -9.662 108.840  24.298 
ATOM   1993  C2   DG A  96      -8.297 109.055  24.308 
ATOM   1994  N2   DG A  96      -7.677 108.822  25.467 
ATOM   1995  N3   DG A  96      -7.614 109.470  23.243 
ATOM   1996  C4   DG A  96      -8.413 109.653  22.160 
ATOM   1997  P    DT A  97      -2.733 109.549  18.934 
ATOM   1998  OP1  DT A  97      -1.711 110.551  18.558 
ATOM   1999  OP2  DT A  97      -3.310 108.762  17.822 
ATOM   2000  O5'  DT A  97      -2.136 108.558  20.039 
ATOM   2001  C5'  DT A  97      -2.212 108.934  21.427 
ATOM   2002  C4'  DT A  97      -2.642 107.746  22.263 
ATOM   2003  O4'  DT A  97      -4.091 107.637  22.368 
ATOM   2004  C3'  DT A  97      -2.206 106.375  21.746 
ATOM   2005  O3'  DT A  97      -1.888 105.544  22.855 
ATOM   2006  C2'  DT A  97      -3.448 105.809  21.056 
ATOM   2007  C1'  DT A  97      -4.461 106.295  22.088 
ATOM   2008  N1   DT A  97      -5.866 106.296  21.593 
ATOM   2009  C2   DT A  97      -6.850 106.000  22.504 
ATOM   2010  O2   DT A  97      -6.617 105.744  23.673 
ATOM   2011  N3   DT A  97      -8.140 106.010  22.010 
ATOM   2012  C4   DT A  97      -8.516 106.285  20.711 
ATOM   2013  O4   DT A  97      -9.705 106.263  20.386 
ATOM   2014  C5   DT A  97      -7.414 106.584  19.829 
ATOM   2015  C7   DT A  97      -7.735 106.894  18.396 
ATOM   2016  C6   DT A  97      -6.150 106.581  20.283 
ATOM   2017  P    DT A  98      -0.630 104.559  22.751 
ATOM   2018  OP1  DT A  98       0.608 105.298  23.085 
ATOM   2019  OP2  DT A  98      -0.644 103.874  21.440 
ATOM   2020  O5'  DT A  98      -0.957 103.506  23.911 
ATOM   2021  C5'  DT A  98      -1.707 103.943  25.060 
ATOM   2022  C4'  DT A  98      -2.758 102.910  25.417 
ATOM   2023  O4'  DT A  98      -4.011 103.124  24.704 
ATOM   2024  C3'  DT A  98      -2.399 101.459  25.102 
ATOM   2025  O3'  DT A  98      -2.922 100.622  26.126 
ATOM   2026  C2'  DT A  98      -3.138 101.150  23.799 
ATOM   2027  C1'  DT A  98      -4.428 101.886  24.150 
ATOM   2028  N1   DT A  98      -5.292 102.174  22.972 
ATOM   2029  C2   DT A  98      -6.652 102.136  23.168 
ATOM   2030  O2   DT A  98      -7.158 101.881  24.248 
ATOM   2031  N3   DT A  98      -7.420 102.407  22.054 
ATOM   2032  C4   DT A  98      -6.954 102.706  20.790 
ATOM   2033  O4   DT A  98      -7.741 102.932  19.869 
ATOM   2034  C5   DT A  98      -5.514 102.723  20.683 
ATOM   2035  C7   DT A  98      -4.922 103.040  19.340 
ATOM   2036  C6   DT A  98      -4.742 102.463  21.749 
ATOM   2037  P    DC A  99      -2.046  99.383  26.639 
ATOM   2038  OP1  DC A  99      -1.078  99.847  27.657 
ATOM   2039  OP2  DC A  99      -1.474  98.667  25.477 
ATOM   2040  O5'  DC A  99      -3.163  98.473  27.333 
ATOM   2041  C5'  DC A  99      -4.315  99.108  27.920 
ATOM   2042  C4'  DC A  99      -5.572  98.344  27.553 
ATOM   2043  O4'  DC A  99      -6.149  98.798  26.296 
ATOM   2044  C3'  DC A  99      -5.401  96.838  27.358 
ATOM   2045  O3'  DC A  99      -6.559  96.176  27.853 
ATOM   2046  C2'  DC A  99      -5.345  96.647  25.842 
ATOM   2047  C1'  DC A  99      -6.432  97.660  25.496 
ATOM   2048  N1   DC A  99      -6.424  98.083  24.069 
ATOM   2049  C2   DC A  99      -7.649  98.357  23.466 
ATOM   2050  O2   DC A  99      -8.683  98.239  24.134 
ATOM   2051  N3   DC A  99      -7.664  98.744  22.163 
ATOM   2052  C4   DC A  99      -6.522  98.860  21.474 
ATOM   2053  N4   DC A  99      -6.588  99.240  20.208 
ATOM   2054  C5   DC A  99      -5.252  98.582  22.076 
ATOM   2055  C6   DC A  99      -5.258  98.196  23.377 
ATOM   2056  P    DC A 100      -6.385  94.797  28.648 
ATOM   2057  OP1  DC A 100      -6.068  95.078  30.066 
ATOM   2058  OP2  DC A 100      -5.427  93.928  27.929 
ATOM   2059  O5'  DC A 100      -7.857  94.180  28.536 
ATOM   2060  C5'  DC A 100      -8.984  95.073  28.455 
ATOM   2061  C4'  DC A 100      -9.954  94.588  27.396 
ATOM   2062  O4'  DC A 100      -9.636  95.108  26.072 
ATOM   2063  C3'  DC A 100     -10.015  93.075  27.192 
ATOM   2064  O3'  DC A 100     -11.359  92.701  26.915 
ATOM   2065  C2'  DC A 100      -9.172  92.817  25.944 
ATOM   2066  C1'  DC A 100      -9.656  94.028  25.151 
ATOM   2067  N1   DC A 100      -8.776  94.384  24.003 
ATOM   2068  C2   DC A 100      -9.380  94.894  22.856 
ATOM   2069  O2   DC A 100     -10.609  95.031  22.840 
ATOM   2070  N3   DC A 100      -8.595  95.224  21.798 
ATOM   2071  C4   DC A 100      -7.267  95.061  21.856 
ATOM   2072  N4   DC A 100      -6.546  95.397  20.798 
ATOM   2073  C5   DC A 100      -6.627  94.536  23.025 
ATOM   2074  C6   DC A 100      -7.428  94.213  24.072 
ATOM   2075  P    DT A 101     -11.935  91.349  27.551 
ATOM   2076  OP1  DT A 101     -12.403  91.610  28.931 
ATOM   2077  OP2  DT A 101     -10.940  90.265  27.397 
ATOM   2078  O5'  DT A 101     -13.191  91.065  26.601 
ATOM   2079  C5'  DT A 101     -13.877  92.178  25.997 
ATOM   2080  C4'  DT A 101     -14.176  91.875  24.542 
ATOM   2081  O4'  DT A 101     -13.084  92.260  23.659 
ATOM   2082  C3'  DT A 101     -14.420  90.405  24.206 
ATOM   2083  O3'  DT A 101     -15.432  90.322  23.209 
ATOM   2084  C2'  DT A 101     -13.103  89.921  23.600 
ATOM   2085  C1'  DT A 101     -12.812  91.176  22.784 
ATOM   2086  N1   DT A 101     -11.395  91.286  22.338 
ATOM   2087  C2   DT A 101     -11.168  91.866  21.113 
ATOM   2088  O2   DT A 101     -12.064  92.282  20.400 
ATOM   2089  N3   DT A 101      -9.842  91.950  20.732 
ATOM   2090  C4   DT A 101      -8.754  91.513  21.459 
ATOM   2091  O4   DT A 101      -7.611  91.642  21.013 
ATOM   2092  C5   DT A 101      -9.092  90.919  22.730 
ATOM   2093  C7   DT A 101      -7.965  90.417  23.584 
ATOM   2094  C6   DT A 101     -10.372  90.824  23.125 
ATOM   2095  P    DC A 102     -16.523  89.155  23.304 
ATOM   2096  OP1  DC A 102     -17.609  89.565  24.221 
ATOM   2097  OP2  DC A 102     -15.853  87.875  23.622 
ATOM   2098  O5'  DC A 102     -17.073  89.114  21.803 
ATOM   2099  C5'  DC A 102     -17.070  90.325  21.024 
ATOM   2100  C4'  DC A 102     -16.571  90.039  19.621 
ATOM   2101  O4'  DC A 102     -15.122  90.142  19.514 
ATOM   2102  C3'  DC A 102     -16.882  88.645  19.076 
ATOM   2103  O3'  DC A 102     -17.169  88.747  17.687 
ATOM   2104  C2'  DC A 102     -15.581  87.862  19.249 
ATOM   2105  C1'  DC A 102     -14.641  88.991  18.838 
ATOM   2106  N1   DC A 102     -13.226  88.772  19.248 
ATOM   2107  C2   DC A 102     -12.224  89.240  18.402 
ATOM   2108  O2   DC A 102     -12.548  89.813  17.355 
ATOM   2109  N3   DC A 102     -10.927  89.049  18.757 
ATOM   2110  C4   DC A 102     -10.619  88.423  19.901 
ATOM   2111  N4   DC A 102      -9.340  88.262  20.203 
ATOM   2112  C5   DC A 102     -11.634  87.934  20.785 
ATOM   2113  C6   DC A 102     -12.923  88.134  20.411 
ATOM   2114  P    DC A 103     -18.341  87.849  17.068 
ATOM   2115  OP1  DC A 103     -19.643  88.522  17.277 
ATOM   2116  OP2  DC A 103     -18.234  86.467  17.586 
ATOM   2117  O5'  DC A 103     -17.968  87.871  15.513 
ATOM   2118  C5'  DC A 103     -17.289  89.021  14.973 
ATOM   2119  C4'  DC A 103     -16.171  88.578  14.050 
ATOM   2120  O4'  DC A 103     -14.920  88.359  14.760 
ATOM   2121  C3'  DC A 103     -16.406  87.265  13.303 
ATOM   2122  O3'  DC A 103     -15.852  87.372  11.998 
ATOM   2123  C2'  DC A 103     -15.606  86.225  14.087 
ATOM   2124  C1'  DC A 103     -14.390  87.105  14.357 
ATOM   2125  N1   DC A 103     -13.516  86.598  15.452 
ATOM   2126  C2   DC A 103     -12.144  86.803  15.334 
ATOM   2127  O2   DC A 103     -11.712  87.392  14.335 
ATOM   2128  N3   DC A 103     -11.328  86.348  16.321 
ATOM   2129  C4   DC A 103     -11.836  85.716  17.386 
ATOM   2130  N4   DC A 103     -11.001  85.291  18.322 
ATOM   2131  C5   DC A 103     -13.244  85.494  17.526 
ATOM   2132  C6   DC A 103     -14.041  85.956  16.529 
ATOM   2133  P    DC A 104     -16.641  86.729  10.763 
ATOM   2134  OP1  DC A 104     -17.673  87.677  10.287 
ATOM   2135  OP2  DC A 104     -17.121  85.379  11.130 
ATOM   2136  O5'  DC A 104     -15.477  86.608   9.672 
ATOM   2137  C5'  DC A 104     -14.398  87.561   9.694 
ATOM   2138  C4'  DC A 104     -13.075  86.849   9.495 
ATOM   2139  O4'  DC A 104     -12.497  86.389  10.751 
ATOM   2140  C3'  DC A 104     -13.119  85.591   8.628 
ATOM   2141  O3'  DC A 104     -11.929  85.523   7.852 
ATOM   2142  C2'  DC A 104     -13.115  84.432   9.626 
ATOM   2143  C1'  DC A 104     -12.100  85.036  10.592 
ATOM   2144  N1   DC A 104     -12.099  84.394  11.937 
ATOM   2145  C2   DC A 104     -10.881  84.290  12.605 
ATOM   2146  O2   DC A 104      -9.863  84.730  12.060 
ATOM   2147  N3   DC A 104     -10.859  83.707  13.831 
ATOM   2148  C4   DC A 104     -11.985  83.242  14.387 
ATOM   2149  N4   DC A 104     -11.911  82.683  15.584 
ATOM   2150  C5   DC A 104     -13.247  83.339  13.716 
ATOM   2151  C6   DC A 104     -13.249  83.924  12.491 
ATOM   2152  P    DC A 105     -12.018  85.020   6.336 
ATOM   2153  OP1  DC A 105     -12.399  86.151   5.459 
ATOM   2154  OP2  DC A 105     -12.883  83.822   6.261 
ATOM   2155  O5'  DC A 105     -10.500  84.605   6.050 
ATOM   2156  C5'  DC A 105      -9.445  85.299   6.742 
ATOM   2157  C4'  DC A 105      -8.409  84.309   7.234 
ATOM   2158  O4'  DC A 105      -8.726  83.784   8.555 
ATOM   2159  C3'  DC A 105      -8.223  83.058   6.376 
ATOM   2160  O3'  DC A 105      -6.845  82.702   6.373 
ATOM   2161  C2'  DC A 105      -9.004  81.967   7.107 
ATOM   2162  C1'  DC A 105      -8.593  82.371   8.520 
ATOM   2163  N1   DC A 105      -9.463  81.798   9.583 
ATOM   2164  C2   DC A 105      -8.868  81.457  10.796 
ATOM   2165  O2   DC A 105      -7.653  81.643  10.937 
ATOM   2166  N3   DC A 105      -9.643  80.932  11.778 
ATOM   2167  C4   DC A 105     -10.954  80.746  11.586 
ATOM   2168  N4   DC A 105     -11.668  80.231  12.576 
ATOM   2169  C5   DC A 105     -11.587  81.089  10.347 
ATOM   2170  C6   DC A 105     -10.795  81.612   9.378 
ATOM   2171  P    DG A 106      -6.184  82.172   5.014 
ATOM   2172  OP1  DG A 106      -5.780  83.324   4.177 
ATOM   2173  OP2  DG A 106      -7.086  81.189   4.375 
ATOM   2174  O5'  DG A 106      -4.882  81.425   5.568 
ATOM   2175  C5'  DG A 106      -4.268  81.899   6.781 
ATOM   2176  C4'  DG A 106      -3.902  80.727   7.670 
ATOM   2177  O4'  DG A 106      -4.993  80.336   8.551 
ATOM   2178  C3'  DG A 106      -3.532  79.433   6.945 
ATOM   2179  O3'  DG A 106      -2.488  78.785   7.661 
ATOM   2180  C2'  DG A 106      -4.790  78.568   7.031 
ATOM   2181  C1'  DG A 106      -5.153  78.928   8.468 
ATOM   2182  N9   DG A 106      -6.561  78.600   8.831 
ATOM   2183  C8   DG A 106      -7.693  78.642   8.048 
ATOM   2184  N7   DG A 106      -8.789  78.287   8.675 
ATOM   2185  C5   DG A 106      -8.350  77.988   9.964 
ATOM   2186  C6   DG A 106      -9.080  77.546  11.099 
ATOM   2187  O6   DG A 106     -10.283  77.325  11.201 
ATOM   2188  N1   DG A 106      -8.241  77.362  12.207 
ATOM   2189  C2   DG A 106      -6.877  77.577  12.217 
ATOM   2190  N2   DG A 106      -6.256  77.344  13.376 
ATOM   2191  N3   DG A 106      -6.193  77.992  11.153 
ATOM   2192  C4   DG A 106      -6.992  78.175  10.069 
ATOM   2193  P    DG A 107      -1.313  78.071   6.843 
ATOM   2194  OP1  DG A 107      -0.290  79.073   6.467 
ATOM   2195  OP2  DG A 107      -1.890  77.284   5.731 
ATOM   2196  O5'  DG A 107      -0.715  77.080   7.948 
ATOM   2197  C5'  DG A 107      -0.791  77.456   9.336 
ATOM   2198  C4'  DG A 107      -1.222  76.268  10.172 
ATOM   2199  O4'  DG A 107      -2.670  76.159  10.277 
ATOM   2200  C3'  DG A 107      -0.786  74.897   9.655 
ATOM   2201  O3'  DG A 107      -0.468  74.066  10.764 
ATOM   2202  C2'  DG A 107      -2.027  74.331   8.965 
ATOM   2203  C1'  DG A 107      -3.040  74.817   9.997 
ATOM   2204  N9   DG A 107      -4.445  74.818   9.503 
ATOM   2205  C8   DG A 107      -4.923  75.076   8.236 
ATOM   2206  N7   DG A 107      -6.227  74.994   8.130 
ATOM   2207  C5   DG A 107      -6.642  74.657   9.417 
ATOM   2208  C6   DG A 107      -7.948  74.429   9.926 
ATOM   2209  O6   DG A 107      -9.024  74.480   9.335 
ATOM   2210  N1   DG A 107      -7.917  74.110  11.290 
ATOM   2211  C2   DG A 107      -6.775  74.023  12.062 
ATOM   2212  N2   DG A 107      -6.958  73.706  13.346 
ATOM   2213  N3   DG A 107      -5.552  74.237  11.584 
ATOM   2214  C4   DG A 107      -5.563  74.547  10.262 
ATOM   2215  P    DG A 108       0.790  73.081  10.660 
ATOM   2216  OP1  DG A 108       2.029  73.820  10.994 
ATOM   2217  OP2  DG A 108       0.777  72.396   9.349 
ATOM   2218  O5'  DG A 108       0.463  72.028  11.820 
ATOM   2219  C5'  DG A 108      -0.286  72.465  12.970 
ATOM   2220  C4'  DG A 108      -1.338  71.433  13.326 
ATOM   2221  O4'  DG A 108      -2.590  71.646  12.614 
ATOM   2222  C3'  DG A 108      -0.978  69.981  13.011 
ATOM   2223  O3'  DG A 108      -1.501  69.144  14.036 
ATOM   2224  C2'  DG A 108      -1.717  69.673  11.708 
ATOM   2225  C1'  DG A 108      -3.007  70.408  12.059 
ATOM   2226  N9   DG A 108      -3.871  70.696  10.881 
ATOM   2227  C8   DG A 108      -3.508  71.003   9.587 
ATOM   2228  N7   DG A 108      -4.522  71.202   8.780 
ATOM   2229  C5   DG A 108      -5.636  71.014   9.597 
ATOM   2230  C6   DG A 108      -7.018  71.097   9.289 
ATOM   2231  O6   DG A 108      -7.554  71.358   8.215 
ATOM   2232  N1   DG A 108      -7.811  70.833  10.415 
ATOM   2233  C2   DG A 108      -7.330  70.529  11.673 
ATOM   2234  N2   DG A 108      -8.250  70.309  12.616 
ATOM   2235  N3   DG A 108      -6.032  70.452  11.961 
ATOM   2236  C4   DG A 108      -5.250  70.705  10.880 
ATOM   2237  P    DC A 109      -0.625  67.905  14.548 
ATOM   2238  OP1  DC A 109       0.343  68.369  15.566 
ATOM   2239  OP2  DC A 109      -0.053  67.189  13.386 
ATOM   2240  O5'  DC A 109      -1.743  66.995  15.242 
ATOM   2241  C5'  DC A 109      -2.894  67.630  15.829 
ATOM   2242  C4'  DC A 109      -4.151  66.866  15.462 
ATOM   2243  O4'  DC A 109      -4.728  67.320  14.205 
ATOM   2244  C3'  DC A 109      -3.981  65.360  15.267 
ATOM   2245  O3'  DC A 109      -5.138  64.698  15.763 
ATOM   2246  C2'  DC A 109      -3.924  65.169  13.752 
ATOM   2247  C1'  DC A 109      -5.012  66.182  13.405 
ATOM   2248  N1   DC A 109      -5.004  66.605  11.978 
ATOM   2249  C2   DC A 109      -6.229  66.879  11.375 
ATOM   2250  O2   DC A 109      -7.263  66.761  12.043 
ATOM   2251  N3   DC A 109      -6.243  67.266  10.073 
ATOM   2252  C4   DC A 109      -5.102  67.382   9.383 
ATOM   2253  N4   DC A 109      -5.168  67.762   8.117 
ATOM   2254  C5   DC A 109      -3.831  67.104   9.985 
ATOM   2255  C6   DC A 109      -3.838  66.719  11.286 
ATOM   2256  P    DA A 110      -4.964  63.319  16.557 
ATOM   2257  OP1  DA A 110      -4.647  63.601  17.975 
ATOM   2258  OP2  DA A 110      -4.007  62.451  15.838 
ATOM   2259  O5'  DA A 110      -6.437  62.703  16.446 
ATOM   2260  C5'  DA A 110      -7.563  63.595  16.364 
ATOM   2261  C4'  DA A 110      -8.533  63.110  15.305 
ATOM   2262  O4'  DA A 110      -8.215  63.630  13.982 
ATOM   2263  C3'  DA A 110      -8.594  61.597  15.102 
ATOM   2264  O3'  DA A 110      -9.938  61.223  14.825 
ATOM   2265  C2'  DA A 110      -7.751  61.339  13.853 
ATOM   2266  C1'  DA A 110      -8.235  62.550  13.060 
ATOM   2267  N9   DA A 110      -7.355  62.906  11.912 
ATOM   2268  C8   DA A 110      -5.998  62.798  11.819 
ATOM   2269  N7   DA A 110      -5.517  63.191  10.680 
ATOM   2270  C5   DA A 110      -6.637  63.589   9.963 
ATOM   2271  C6   DA A 110      -6.799  64.111   8.670 
ATOM   2272  N6   DA A 110      -5.779  64.331   7.828 
ATOM   2273  N1   DA A 110      -8.051  64.399   8.269 
ATOM   2274  C2   DA A 110      -9.061  64.178   9.110 
ATOM   2275  N3   DA A 110      -9.033  63.698  10.333 
ATOM   2276  C4   DA A 110      -7.768  63.418  10.710 
ATOM   2277  P    DG A 111     -10.514  59.871  15.460 
ATOM   2278  OP1  DG A 111     -10.983  60.132  16.840 
ATOM   2279  OP2  DG A 111      -9.519  58.787  15.306 
ATOM   2280  O5'  DG A 111     -11.770  59.587  14.510 
ATOM   2281  C5'  DG A 111     -12.456  60.700  13.907 
ATOM   2282  C4'  DG A 111     -12.755  60.397  12.451 
ATOM   2283  O4'  DG A 111     -11.663  60.783  11.568 
ATOM   2284  C3'  DG A 111     -13.000  58.927  12.115 
ATOM   2285  O3'  DG A 111     -14.011  58.844  11.118 
ATOM   2286  C2'  DG A 111     -11.682  58.443  11.510 
ATOM   2287  C1'  DG A 111     -11.392  59.699  10.693 
ATOM   2288  N9   DG A 111      -9.975  59.808  10.247 
ATOM   2289  C8   DG A 111      -8.824  59.406  10.891 
ATOM   2290  N7   DG A 111      -7.725  59.649  10.221 
ATOM   2291  C5   DG A 111      -8.178  60.254   9.050 
ATOM   2292  C6   DG A 111      -7.449  60.742   7.933 
ATOM   2293  O6   DG A 111      -6.235  60.742   7.746 
ATOM   2294  N1   DG A 111      -8.304  61.281   6.962 
ATOM   2295  C2   DG A 111      -9.680  61.340   7.056 
ATOM   2296  N2   DG A 111     -10.317  61.893   6.021 
ATOM   2297  N3   DG A 111     -10.362  60.882   8.105 
ATOM   2298  C4   DG A 111      -9.549  60.356   9.056 
ATOM   2299  P    DA A 112     -15.102  57.677  11.213 
ATOM   2300  OP1  DA A 112     -16.189  58.087  12.131 
ATOM   2301  OP2  DA A 112     -14.432  56.397  11.531 
ATOM   2302  O5'  DA A 112     -15.653  57.636   9.712 
ATOM   2303  C5'  DA A 112     -15.649  58.847   8.933 
ATOM   2304  C4'  DA A 112     -15.151  58.561   7.530 
ATOM   2305  O4'  DA A 112     -13.702  58.664   7.423 
ATOM   2306  C3'  DA A 112     -15.462  57.167   6.986 
ATOM   2307  O3'  DA A 112     -15.748  57.269   5.596 
ATOM   2308  C2'  DA A 112     -14.161  56.384   7.158 
ATOM   2309  C1'  DA A 112     -13.220  57.513   6.747 
ATOM   2310  N9   DA A 112     -11.805  57.294   7.157 
ATOM   2311  C8   DA A 112     -11.334  56.679   8.281 
ATOM   2312  N7   DA A 112     -10.039  56.642   8.356 
ATOM   2313  C5   DA A 112      -9.619  57.280   7.197 
ATOM   2314  C6   DA A 112      -8.345  57.567   6.682 
ATOM   2315  N6   DA A 112      -7.204  57.232   7.302 
ATOM   2316  N1   DA A 112      -8.283  58.214   5.503 
ATOM   2317  C2   DA A 112      -9.420  58.545   4.893 
ATOM   2318  N3   DA A 112     -10.660  58.330   5.274 
ATOM   2319  C4   DA A 112     -10.693  57.682   6.456 
ATOM   2320  P    DA A 113     -16.920  56.372   4.977 
ATOM   2321  OP1  DA A 113     -18.222  57.044   5.186 
ATOM   2322  OP2  DA A 113     -16.813  54.989   5.495 
ATOM   2323  O5'  DA A 113     -16.547  56.393   3.422 
ATOM   2324  C5'  DA A 113     -15.869  57.543   2.882 
ATOM   2325  C4'  DA A 113     -14.751  57.100   1.959 
ATOM   2326  O4'  DA A 113     -13.499  56.881   2.669 
ATOM   2327  C3'  DA A 113     -14.986  55.787   1.212 
ATOM   2328  O3'  DA A 113     -14.431  55.895  -0.093 
ATOM   2329  C2'  DA A 113     -14.186  54.747   1.996 
ATOM   2330  C1'  DA A 113     -12.970  55.627   2.266 
ATOM   2331  N9   DA A 113     -12.095  55.120   3.361 
ATOM   2332  C8   DA A 113     -12.457  54.462   4.501 
ATOM   2333  N7   DA A 113     -11.459  54.147   5.265 
ATOM   2334  C5   DA A 113     -10.351  54.632   4.585 
ATOM   2335  C6   DA A 113      -8.977  54.614   4.877 
ATOM   2336  N6   DA A 113      -8.463  54.062   5.985 
ATOM   2337  N1   DA A 113      -8.146  55.185   3.984 
ATOM   2338  C2   DA A 113      -8.662  55.732   2.884 
ATOM   2339  N3   DA A 113      -9.920  55.808   2.507 
ATOM   2340  C4   DA A 113     -10.730  55.229   3.417 
ATOM   2341  P    DG A 114     -15.221  55.251  -1.328 
ATOM   2342  OP1  DG A 114     -16.253  56.199  -1.804 
ATOM   2343  OP2  DG A 114     -15.700  53.901  -0.960 
ATOM   2344  O5'  DG A 114     -14.057  55.130  -2.419 
ATOM   2345  C5'  DG A 114     -12.977  56.083  -2.397 
ATOM   2346  C4'  DG A 114     -11.654  55.371  -2.595 
ATOM   2347  O4'  DG A 114     -11.076  54.911  -1.340 
ATOM   2348  C3'  DG A 114     -11.699  54.113  -3.463 
ATOM   2349  O3'  DG A 114     -10.508  54.045  -4.239 
ATOM   2350  C2'  DG A 114     -11.695  52.955  -2.465 
ATOM   2351  C1'  DG A 114     -10.680  53.558  -1.499 
ATOM   2352  N9   DG A 114     -10.678  52.916  -0.154 
ATOM   2353  C8   DG A 114     -11.731  52.387   0.560 
ATOM   2354  N7   DG A 114     -11.391  51.891   1.724 
ATOM   2355  C5   DG A 114     -10.014  52.105   1.786 
ATOM   2356  C6   DG A 114      -9.084  51.782   2.808 
ATOM   2357  O6   DG A 114      -9.286  51.231   3.886 
ATOM   2358  N1   DG A 114      -7.785  52.177   2.461 
ATOM   2359  C2   DG A 114      -7.432  52.804   1.281 
ATOM   2360  N2   DG A 114      -6.137  53.101   1.141 
ATOM   2361  N3   DG A 114      -8.305  53.107   0.324 
ATOM   2362  C4   DG A 114      -9.570  52.730   0.644 
ATOM   2363  P    DA A 115     -10.598  53.542  -5.755 
ATOM   2364  OP1  DA A 115     -10.979  54.673  -6.632 
ATOM   2365  OP2  DA A 115     -11.462  52.344  -5.830 
ATOM   2366  O5'  DA A 115      -9.079  53.127  -6.041 
ATOM   2367  C5'  DA A 115      -8.024  53.822  -5.349 
ATOM   2368  C4'  DA A 115      -6.988  52.831  -4.856 
ATOM   2369  O4'  DA A 115      -7.306  52.306  -3.535 
ATOM   2370  C3'  DA A 115      -6.802  51.580  -5.715 
ATOM   2371  O3'  DA A 115      -5.425  51.224  -5.718 
ATOM   2372  C2'  DA A 115      -7.584  50.489  -4.984 
ATOM   2373  C1'  DA A 115      -7.173  50.893  -3.571 
ATOM   2374  N9   DA A 115      -8.042  50.320  -2.507 
ATOM   2375  C8   DA A 115      -9.385  50.071  -2.550 
ATOM   2376  N7   DA A 115      -9.859  49.563  -1.456 
ATOM   2377  C5   DA A 115      -8.752  49.467  -0.624 
ATOM   2378  C6   DA A 115      -8.594  49.001   0.692 
ATOM   2379  N6   DA A 115      -9.603  48.521   1.434 
ATOM   2380  N1   DA A 115      -7.357  49.045   1.219 
ATOM   2381  C2   DA A 115      -6.359  49.523   0.478 
ATOM   2382  N3   DA A 115      -6.386  49.983  -0.754 
ATOM   2383  C4   DA A 115      -7.635  49.927  -1.258 
ATOM   2384  P    DA A 116      -4.764  50.694  -7.076 
ATOM   2385  OP1  DA A 116      -4.360  51.846  -7.914 
ATOM   2386  OP2  DA A 116      -5.665  49.711  -7.716 
ATOM   2387  O5'  DA A 116      -3.461  49.947  -6.522 
ATOM   2388  C5'  DA A 116      -2.848  50.422  -5.310 
ATOM   2389  C4'  DA A 116      -2.481  49.249  -4.421 
ATOM   2390  O4'  DA A 116      -3.573  48.858  -3.540 
ATOM   2391  C3'  DA A 116      -2.112  47.955  -5.146 
ATOM   2392  O3'  DA A 116      -1.067  47.308  -4.430 
ATOM   2393  C2'  DA A 116      -3.369  47.090  -5.060 
ATOM   2394  C1'  DA A 116      -3.733  47.450  -3.622 
ATOM   2395  N9   DA A 116      -5.140  47.122  -3.260 
ATOM   2396  C8   DA A 116      -6.252  47.170  -4.050 
ATOM   2397  N7   DA A 116      -7.343  46.821  -3.443 
ATOM   2398  C5   DA A 116      -6.926  46.519  -2.154 
ATOM   2399  C6   DA A 116      -7.617  46.081  -1.012 
ATOM   2400  N6   DA A 116      -8.939  45.862  -0.986 
ATOM   2401  N1   DA A 116      -6.897  45.875   0.107 
ATOM   2402  C2   DA A 116      -5.583  46.094   0.075 
ATOM   2403  N3   DA A 116      -4.833  46.500  -0.925 
ATOM   2404  C4   DA A 116      -5.577  46.699  -2.033 
ATOM   2405  P    DA A 117       0.108  46.593  -5.248 
ATOM   2406  OP1  DA A 117       1.131  47.595  -5.624 
ATOM   2407  OP2  DA A 117      -0.469  45.806  -6.360 
ATOM   2408  O5'  DA A 117       0.706  45.603  -4.142 
ATOM   2409  C5'  DA A 117       0.630  45.978  -2.754 
ATOM   2410  C4'  DA A 117       0.199  44.790  -1.919 
ATOM   2411  O4'  DA A 117      -1.250  44.681  -1.814 
ATOM   2412  C3'  DA A 117       0.635  43.419  -2.436 
ATOM   2413  O3'  DA A 117       0.953  42.588  -1.327 
ATOM   2414  C2'  DA A 117      -0.607  42.853  -3.126 
ATOM   2415  C1'  DA A 117      -1.619  43.339  -2.094 
ATOM   2416  N9   DA A 117      -3.024  43.340  -2.588 
ATOM   2417  C8   DA A 117      -3.480  43.600  -3.850 
ATOM   2418  N7   DA A 117      -4.769  43.521  -3.968 
ATOM   2419  C5   DA A 117      -5.203  43.185  -2.693 
ATOM   2420  C6   DA A 117      -6.480  42.954  -2.158 
ATOM   2421  N6   DA A 117      -7.609  43.030  -2.876 
ATOM   2422  N1   DA A 117      -6.556  42.639  -0.851 
ATOM   2423  C2   DA A 117      -5.431  42.565  -0.141 
ATOM   2424  N3   DA A 117      -4.190  42.759  -0.530 
ATOM   2425  C4   DA A 117      -4.141  43.072  -1.842 
ATOM   2426  P    DT A 118       2.211  41.603  -1.431 
ATOM   2427  OP1  DT A 118       3.449  42.342  -1.096 
ATOM   2428  OP2  DT A 118       2.197  40.918  -2.741 
ATOM   2429  O5'  DT A 118       1.884  40.550  -0.271 
ATOM   2430  C5'  DT A 118       1.134  40.987   0.879 
ATOM   2431  C4'  DT A 118       0.083  39.955   1.235 
ATOM   2432  O4'  DT A 118      -1.170  40.168   0.523 
ATOM   2433  C3'  DT A 118       0.442  38.503   0.920 
ATOM   2434  O3'  DT A 118      -0.080  37.666   1.945 
ATOM   2435  C2'  DT A 118      -0.297  38.195  -0.382 
ATOM   2436  C1'  DT A 118      -1.587  38.930  -0.032 
ATOM   2437  N1   DT A 118      -2.450  39.218  -1.210 
ATOM   2438  C2   DT A 118      -3.810  39.180  -1.013 
ATOM   2439  O2   DT A 118      -4.317  38.925   0.066 
ATOM   2440  N3   DT A 118      -4.579  39.451  -2.127 
ATOM   2441  C4   DT A 118      -4.112  39.751  -3.391 
ATOM   2442  O4   DT A 118      -4.900  39.976  -4.313 
ATOM   2443  C5   DT A 118      -2.673  39.767  -3.499 
ATOM   2444  C7   DT A 118      -2.081  40.084  -4.841 
ATOM   2445  C6   DT A 118      -1.901  39.507  -2.432 
ATOM   2446  P    DC A 119       0.795  36.427   2.457 
ATOM   2447  OP1  DC A 119       1.764  36.892   3.476 
ATOM   2448  OP2  DC A 119       1.367  35.711   1.295 
ATOM   2449  O5'  DC A 119      -0.322  35.517   3.152 
ATOM   2450  C5'  DC A 119      -1.474  36.152   3.739 
ATOM   2451  C4'  DC A 119      -2.730  35.389   3.371 
ATOM   2452  O4'  DC A 119      -3.308  35.842   2.114 
ATOM   2453  C3'  DC A 119      -2.560  33.882   3.177 
ATOM   2454  O3'  DC A 119      -3.718  33.220   3.672 
ATOM   2455  C2'  DC A 119      -2.504  33.692   1.661 
ATOM   2456  C1'  DC A 119      -3.591  34.704   1.315 
ATOM   2457  N1   DC A 119      -3.583  35.127  -0.113 
ATOM   2458  C2   DC A 119      -4.808  35.401  -0.716 
ATOM   2459  O2   DC A 119      -5.842  35.283  -0.047 
ATOM   2460  N3   DC A 119      -4.822  35.788  -2.018 
ATOM   2461  C4   DC A 119      -3.681  35.904  -2.707 
ATOM   2462  N4   DC A 119      -3.747  36.284  -3.974 
ATOM   2463  C5   DC A 119      -2.411  35.626  -2.106 
ATOM   2464  C6   DC A 119      -2.417  35.241  -0.804 
ATOM   2465  P    DA A 120      -3.543  31.841   4.466 
ATOM   2466  OP1  DA A 120      -3.227  32.123   5.884 
ATOM   2467  OP2  DA A 120      -2.586  30.973   3.747 
ATOM   2468  O5'  DA A 120      -5.016  31.225   4.355 
ATOM   2469  C5'  DA A 120      -6.143  32.118   4.273 
ATOM   2470  C4'  DA A 120      -7.112  31.633   3.214 
ATOM   2471  O4'  DA A 120      -6.795  32.152   1.891 
ATOM   2472  C3'  DA A 120      -7.174  30.119   3.011 
ATOM   2473  O3'  DA A 120      -8.517  29.745   2.734 
ATOM   2474  C2'  DA A 120      -6.331  29.861   1.762 
ATOM   2475  C1'  DA A 120      -6.814  31.072   0.970 
ATOM   2476  N9   DA A 120      -5.935  31.428  -0.179 
ATOM   2477  C8   DA A 120      -4.577  31.320  -0.272 
ATOM   2478  N7   DA A 120      -4.097  31.713  -1.411 
ATOM   2479  C5   DA A 120      -5.217  32.111  -2.127 
ATOM   2480  C6   DA A 120      -5.378  32.633  -3.421 
ATOM   2481  N6   DA A 120      -4.359  32.853  -4.263 
ATOM   2482  N1   DA A 120      -6.631  32.921  -3.822 
ATOM   2483  C2   DA A 120      -7.640  32.701  -2.981 
ATOM   2484  N3   DA A 120      -7.612  32.220  -1.757 
ATOM   2485  C4   DA A 120      -6.347  31.940  -1.381 
ATOM   2486  P    DC A 121      -9.094  28.393   3.370 
ATOM   2487  OP1  DC A 121      -9.562  28.654   4.749 
ATOM   2488  OP2  DC A 121      -8.099  27.310   3.215 
ATOM   2489  O5'  DC A 121     -10.350  28.109   2.419 
ATOM   2490  C5'  DC A 121     -11.035  29.222   1.816 
ATOM   2491  C4'  DC A 121     -11.334  28.919   0.361 
ATOM   2492  O4'  DC A 121     -10.243  29.305  -0.522 
ATOM   2493  C3'  DC A 121     -11.579  27.449   0.024 
ATOM   2494  O3'  DC A 121     -12.591  27.367  -0.972 
ATOM   2495  C2'  DC A 121     -10.262  26.965  -0.581 
ATOM   2496  C1'  DC A 121      -9.971  28.221  -1.398 
ATOM   2497  N1   DC A 121      -8.554  28.331  -1.844 
ATOM   2498  C2   DC A 121      -8.307  28.915  -3.083 
ATOM   2499  O2   DC A 121      -9.264  29.316  -3.755 
ATOM   2500  N3   DC A 121      -7.022  29.024  -3.508 
ATOM   2501  C4   DC A 121      -6.012  28.578  -2.749 
ATOM   2502  N4   DC A 121      -4.777  28.707  -3.209 
ATOM   2503  C5   DC A 121      -6.244  27.973  -1.472 
ATOM   2504  C6   DC A 121      -7.535  27.873  -1.065 
ATOM   2505  P    DC A 122     -13.682  26.199  -0.878 
ATOM   2506  OP1  DC A 122     -14.768  26.609   0.040 
ATOM   2507  OP2  DC A 122     -13.011  24.919  -0.560 
ATOM   2508  O5'  DC A 122     -14.232  26.158  -2.379 
ATOM   2509  C5'  DC A 122     -14.229  27.370  -3.157 
ATOM   2510  C4'  DC A 122     -13.730  27.083  -4.561 
ATOM   2511  O4'  DC A 122     -12.281  27.186  -4.667 
ATOM   2512  C3'  DC A 122     -14.041  25.689  -5.105 
ATOM   2513  O3'  DC A 122     -14.328  25.791  -6.495 
ATOM   2514  C2'  DC A 122     -12.740  24.906  -4.933 
ATOM   2515  C1'  DC A 122     -11.799  26.035  -5.344 
ATOM   2516  N1   DC A 122     -10.384  25.816  -4.933 
ATOM   2517  C2   DC A 122      -9.383  26.284  -5.780 
ATOM   2518  O2   DC A 122      -9.707  26.857  -6.827 
ATOM   2519  N3   DC A 122      -8.086  26.093  -5.424 
ATOM   2520  C4   DC A 122      -7.778  25.467  -4.281 
ATOM   2521  N4   DC A 122      -6.498  25.306  -3.978 
ATOM   2522  C5   DC A 122      -8.793  24.978  -3.396 
ATOM   2523  C6   DC A 122     -10.082  25.178  -3.770 
ATOM   2524  P    DA A 123     -15.500  24.894  -7.114 
ATOM   2525  OP1  DA A 123     -16.802  25.566  -6.904 
ATOM   2526  OP2  DA A 123     -15.393  23.512  -6.596 
ATOM   2527  O5'  DA A 123     -15.126  24.915  -8.669 
ATOM   2528  C5'  DA A 123     -14.448  26.065  -9.209 
ATOM   2529  C4'  DA A 123     -13.330  25.622 -10.132 
ATOM   2530  O4'  DA A 123     -12.078  25.403  -9.422 
ATOM   2531  C3'  DA A 123     -13.565  24.310 -10.878 
ATOM   2532  O3'  DA A 123     -13.010  24.417 -12.184 
ATOM   2533  C2'  DA A 123     -12.765  23.269 -10.095 
ATOM   2534  C1'  DA A 123     -11.549  24.149  -9.824 
ATOM   2535  N9   DA A 123     -10.674  23.643  -8.730 
ATOM   2536  C8   DA A 123     -11.037  22.984  -7.590 
ATOM   2537  N7   DA A 123     -10.038  22.669  -6.826 
ATOM   2538  C5   DA A 123      -8.930  23.154  -7.506 
ATOM   2539  C6   DA A 123      -7.556  23.136  -7.214 
ATOM   2540  N6   DA A 123      -7.042  22.584  -6.105 
ATOM   2541  N1   DA A 123      -6.726  23.707  -8.107 
ATOM   2542  C2   DA A 123      -7.242  24.254  -9.206 
ATOM   2543  N3   DA A 123      -8.500  24.330  -9.584 
ATOM   2544  C4   DA A 123      -9.310  23.751  -8.674 
ATOM   2545  P    DT A 124     -13.800  23.773 -13.418 
ATOM   2546  OP1  DT A 124     -14.832  24.721 -13.895 
ATOM   2547  OP2  DT A 124     -14.280  22.423 -13.051 
ATOM   2548  O5'  DT A 124     -12.636  23.652 -14.509 
ATOM   2549  C5'  DT A 124     -11.557  24.605 -14.488 
ATOM   2550  C4'  DT A 124     -10.234  23.893 -14.686 
ATOM   2551  O4'  DT A 124      -9.655  23.433 -13.431 
ATOM   2552  C3'  DT A 124     -10.278  22.635 -15.554 
ATOM   2553  O3'  DT A 124      -9.088  22.567 -16.329 
ATOM   2554  C2'  DT A 124     -10.274  21.477 -14.555 
ATOM   2555  C1'  DT A 124      -9.259  22.080 -13.590 
ATOM   2556  N1   DT A 124      -9.257  21.438 -12.245 
ATOM   2557  C2   DT A 124      -8.049  21.343 -11.599 
ATOM   2558  O2   DT A 124      -7.007  21.756 -12.077 
ATOM   2559  N3   DT A 124      -8.087  20.741 -10.355 
ATOM   2560  C4   DT A 124      -9.206  20.241  -9.722 
ATOM   2561  O4   DT A 124      -9.114  19.723  -8.606 
ATOM   2562  C5   DT A 124     -10.426  20.386 -10.478 
ATOM   2563  C7   DT A 124     -11.691  19.867  -9.862 
ATOM   2564  C6   DT A 124     -10.418  20.967 -11.690 
ATOM   2565  P    DT A 125      -9.177  22.064 -17.846 
ATOM   2566  OP1  DT A 125      -9.558  23.195 -18.722 
ATOM   2567  OP2  DT A 125     -10.041  20.866 -17.921 
ATOM   2568  O5'  DT A 125      -7.659  21.650 -18.132 
ATOM   2569  C5'  DT A 125      -6.604  22.344 -17.440 
ATOM   2570  C4'  DT A 125      -5.568  21.353 -16.947 
ATOM   2571  O4'  DT A 125      -5.885  20.828 -15.626 
ATOM   2572  C3'  DT A 125      -5.382  20.102 -17.806 
ATOM   2573  O3'  DT A 125      -4.004  19.746 -17.809 
ATOM   2574  C2'  DT A 125      -6.163  19.011 -17.075 
ATOM   2575  C1'  DT A 125      -5.752  19.416 -15.662 
ATOM   2576  N1   DT A 125      -6.621  18.842 -14.598 
ATOM   2577  C2   DT A 125      -6.018  18.511 -13.408 
ATOM   2578  O2   DT A 125      -4.828  18.668 -13.202 
ATOM   2579  N3   DT A 125      -6.856  17.981 -12.445 
ATOM   2580  C4   DT A 125      -8.213  17.762 -12.572 
ATOM   2581  O4   DT A 125      -8.859  17.281 -11.639 
ATOM   2582  C5   DT A 125      -8.754  18.140 -13.856 
ATOM   2583  C7   DT A 125     -10.224  17.934 -14.077 
ATOM   2584  C6   DT A 125      -7.963  18.657 -14.810 
ATOM   2585  P    DC A 126      -3.343  19.216 -19.167 
ATOM   2586  OP1  DC A 126      -2.939  20.368 -20.005 
ATOM   2587  OP2  DC A 126      -4.244  18.233 -19.807 
ATOM   2588  O5'  DC A 126      -2.040  18.469 -18.613 
ATOM   2589  C5'  DC A 126      -1.427  18.944 -17.400 
ATOM   2590  C4'  DC A 126      -1.061  17.771 -16.512 
ATOM   2591  O4'  DC A 126      -2.152  17.380 -15.631 
ATOM   2592  C3'  DC A 126      -0.691  16.477 -17.237 
ATOM   2593  O3'  DC A 126       0.354  15.830 -16.520 
ATOM   2594  C2'  DC A 126      -1.948  15.612 -17.151 
ATOM   2595  C1'  DC A 126      -2.312  15.972 -15.713 
ATOM   2596  N1   DC A 126      -3.719  15.644 -15.351 
ATOM   2597  C2   DC A 126      -3.973  15.229 -14.046 
ATOM   2598  O2   DC A 126      -3.031  15.151 -13.251 
ATOM   2599  N3   DC A 126      -5.250  14.924 -13.696 
ATOM   2600  C4   DC A 126      -6.244  15.022 -14.589 
ATOM   2601  N4   DC A 126      -7.471  14.713 -14.198 
ATOM   2602  C5   DC A 126      -6.003  15.446 -15.935 
ATOM   2603  C6   DC A 126      -4.721  15.745 -16.266 
ATOM   2604  P    DC A 127       1.528  15.115 -17.338 
ATOM   2605  OP1  DC A 127       2.551  16.117 -17.714 
ATOM   2606  OP2  DC A 127       0.951  14.328 -18.450 
ATOM   2607  O5'  DC A 127       2.126  14.125 -16.233 
ATOM   2608  C5'  DC A 127       2.050  14.500 -14.845 
ATOM   2609  C4'  DC A 127       1.620  13.312 -14.009 
ATOM   2610  O4'  DC A 127       0.171  13.203 -13.905 
ATOM   2611  C3'  DC A 127       2.055  11.941 -14.527 
ATOM   2612  O3'  DC A 127       2.374  11.110 -13.417 
ATOM   2613  C2'  DC A 127       0.814  11.375 -15.216 
ATOM   2614  C1'  DC A 127      -0.199  11.862 -14.185 
ATOM   2615  N1   DC A 127      -1.604  11.863 -14.679 
ATOM   2616  C2   DC A 127      -2.614  11.564 -13.767 
ATOM   2617  O2   DC A 127      -2.305  11.314 -12.597 
ATOM   2618  N3   DC A 127      -3.901  11.559 -14.199 
ATOM   2619  C4   DC A 127      -4.194  11.836 -15.476 
ATOM   2620  N4   DC A 127      -5.465  11.819 -15.848 
ATOM   2621  C5   DC A 127      -3.170  12.145 -16.429 
ATOM   2622  C6   DC A 127      -1.890  12.144 -15.979 
ATOM   2623  P    DA A 128       3.632  10.125 -13.521 
ATOM   2624  OP1  DA A 128       4.870  10.864 -13.187 
ATOM   2625  OP2  DA A 128       3.618   9.440 -14.832 
ATOM   2626  O5'  DA A 128       3.305   9.072 -12.361 
ATOM   2627  C5'  DA A 128       2.555   9.509 -11.212 
ATOM   2628  C4'  DA A 128       1.503   8.477 -10.856 
ATOM   2629  O4'  DA A 128       0.251   8.691 -11.568 
ATOM   2630  C3'  DA A 128       1.863   7.025 -11.171 
ATOM   2631  O3'  DA A 128       1.340   6.188 -10.146 
ATOM   2632  C2'  DA A 128       1.124   6.717 -12.473 
ATOM   2633  C1'  DA A 128      -0.166   7.452 -12.122 
ATOM   2634  N9   DA A 128      -1.030   7.740 -13.301 
ATOM   2635  C8   DA A 128      -0.651   8.043 -14.577 
ATOM   2636  N7   DA A 128      -1.645   8.243 -15.387 
ATOM   2637  C5   DA A 128      -2.767   8.060 -14.590 
ATOM   2638  C6   DA A 128      -4.143   8.133 -14.860 
ATOM   2639  N6   DA A 128      -4.645   8.426 -16.068 
ATOM   2640  N1   DA A 128      -4.988   7.894 -13.840 
ATOM   2641  C2   DA A 128      -4.483   7.605 -12.642 
ATOM   2642  N3   DA A 128      -3.226   7.508 -12.272 
ATOM   2643  C4   DA A 128      -2.401   7.751 -13.311 
ATOM   2644  P    DG A 129       2.216   4.950  -9.634 
ATOM   2645  OP1  DG A 129       3.184   5.414  -8.615 
ATOM   2646  OP2  DG A 129       2.788   4.234 -10.795 
ATOM   2647  O5'  DG A 129       1.098   4.039  -8.939 
ATOM   2648  C5'  DG A 129      -0.053   4.674  -8.352 
ATOM   2649  C4'  DG A 129      -1.310   3.911  -8.719 
ATOM   2650  O4'  DG A 129      -1.887   4.364  -9.977 
ATOM   2651  C3'  DG A 129      -1.139   2.404  -8.914 
ATOM   2652  O3'  DG A 129      -2.297   1.742  -8.419 
ATOM   2653  C2'  DG A 129      -1.083   2.214 -10.430 
ATOM   2654  C1'  DG A 129      -2.170   3.226 -10.776 
ATOM   2655  N9   DG A 129      -2.163   3.649 -12.204 
ATOM   2656  C8   DG A 129      -1.093   3.818 -13.056 
ATOM   2657  N7   DG A 129      -1.428   4.203 -14.264 
ATOM   2658  C5   DG A 129      -2.818   4.294 -14.208 
ATOM   2659  C6   DG A 129      -3.751   4.664 -15.211 
ATOM   2660  O6   DG A 129      -3.539   4.993 -16.375 
ATOM   2661  N1   DG A 129      -5.067   4.623 -14.728 
ATOM   2662  C2   DG A 129      -5.433   4.271 -13.445 
ATOM   2663  N2   DG A 129      -6.741   4.295 -13.180 
ATOM   2664  N3   DG A 129      -4.557   3.924 -12.503 
ATOM   2665  C4   DG A 129      -3.276   3.959 -12.956 
ATOM   2666  P    DC A 130      -2.123   0.363  -7.624 
ATOM   2667  OP1  DC A 130      -1.806   0.645  -6.207 
ATOM   2668  OP2  DC A 130      -1.165  -0.505  -8.344 
ATOM   2669  O5'  DC A 130      -3.595  -0.253  -7.736 
ATOM   2670  C5'  DC A 130      -4.722   0.640  -7.817 
ATOM   2671  C4'  DC A 130      -5.692   0.155  -8.877 
ATOM   2672  O4'  DC A 130      -5.374   0.674 -10.200 
ATOM   2673  C3'  DC A 130      -5.753  -1.359  -9.080 
ATOM   2674  O3'  DC A 130      -7.097  -1.733  -9.357 
ATOM   2675  C2'  DC A 130      -4.910  -1.616 -10.329 
ATOM   2676  C1'  DC A 130      -5.394  -0.405 -11.121 
ATOM   2677  N1   DC A 130      -4.514  -0.050 -12.270 
ATOM   2678  C2   DC A 130      -5.118   0.461 -13.416 
ATOM   2679  O2   DC A 130      -6.347   0.597 -13.433 
ATOM   2680  N3   DC A 130      -4.334   0.790 -14.475 
ATOM   2681  C4   DC A 130      -3.006   0.627 -14.416 
ATOM   2682  N4   DC A 130      -2.284   0.963 -15.474 
ATOM   2683  C5   DC A 130      -2.365   0.103 -13.247 
ATOM   2684  C6   DC A 130      -3.166  -0.221 -12.200 
ATOM   2685  P    DT A 131      -7.673  -3.084  -8.721 
ATOM   2686  OP1  DT A 131      -8.142  -2.824  -7.342 
ATOM   2687  OP2  DT A 131      -6.678  -4.168  -8.875 
ATOM   2688  O5'  DT A 131      -8.929  -3.369  -9.672 
ATOM   2689  C5'  DT A 131      -9.615  -2.256 -10.275 
ATOM   2690  C4'  DT A 131      -9.914  -2.558 -11.730 
ATOM   2691  O4'  DT A 131      -8.822  -2.173 -12.613 
ATOM   2692  C3'  DT A 131     -10.158  -4.029 -12.067 
ATOM   2693  O3'  DT A 131     -11.170  -4.111 -13.063 
ATOM   2694  C2'  DT A 131      -8.841  -4.513 -12.672 
ATOM   2695  C1'  DT A 131      -8.550  -3.257 -13.488 
ATOM   2696  N1   DT A 131      -7.133  -3.147 -13.934 
ATOM   2697  C2   DT A 131      -6.906  -2.568 -15.159 
ATOM   2698  O2   DT A 131      -7.802  -2.152 -15.873 
ATOM   2699  N3   DT A 131      -5.580  -2.484 -15.540 
ATOM   2700  C4   DT A 131      -4.492  -2.921 -14.814 
ATOM   2701  O4   DT A 131      -3.349  -2.792 -15.259 
ATOM   2702  C5   DT A 131      -4.830  -3.515 -13.542 
ATOM   2703  C7   DT A 131      -3.703  -4.017 -12.688 
ATOM   2704  C6   DT A 131      -6.111  -3.609 -13.147 
ATOM   2705  P    DG A 132     -12.261  -5.279 -12.969 
ATOM   2706  OP1  DG A 132     -13.347  -4.869 -12.051 
ATOM   2707  OP2  DG A 132     -11.591  -6.559 -12.650 
ATOM   2708  O5'  DG A 132     -12.811  -5.320 -14.470 
ATOM   2709  C5'  DG A 132     -12.808  -4.108 -15.248 
ATOM   2710  C4'  DG A 132     -12.309  -4.395 -16.651 
ATOM   2711  O4'  DG A 132     -10.861  -4.292 -16.758 
ATOM   2712  C3'  DG A 132     -12.621  -5.789 -17.196 
ATOM   2713  O3'  DG A 132     -12.907  -5.687 -18.586 
ATOM   2714  C2'  DG A 132     -11.320  -6.571 -17.023 
ATOM   2715  C1'  DG A 132     -10.379  -5.443 -17.434 
ATOM   2716  N9   DG A 132      -8.964  -5.662 -17.024 
ATOM   2717  C8   DG A 132      -8.470  -6.280 -15.896 
ATOM   2718  N7   DG A 132      -7.161  -6.309 -15.833 
ATOM   2719  C5   DG A 132      -6.759  -5.666 -17.002 
ATOM   2720  C6   DG A 132      -5.456  -5.392 -17.493 
ATOM   2721  O6   DG A 132      -4.370  -5.665 -16.988 
ATOM   2722  N1   DG A 132      -5.502  -4.718 -18.722 
ATOM   2723  C2   DG A 132      -6.657  -4.357 -19.388 
ATOM   2724  N2   DG A 132      -6.488  -3.719 -20.549 
ATOM   2725  N3   DG A 132      -7.879  -4.614 -18.927 
ATOM   2726  C4   DG A 132      -7.851  -5.267 -17.736 
ATOM   2727  P    DA A 133     -14.079  -6.584 -19.204 
ATOM   2728  OP1  DA A 133     -15.381  -5.912 -18.995 
ATOM   2729  OP2  DA A 133     -13.972  -7.966 -18.686 
ATOM   2730  O5'  DA A 133     -13.706  -6.563 -20.759 
ATOM   2731  C5'  DA A 133     -13.028  -5.413 -21.299 
ATOM   2732  C4'  DA A 133     -11.910  -5.856 -22.222 
ATOM   2733  O4'  DA A 133     -10.658  -6.075 -21.512 
ATOM   2734  C3'  DA A 133     -12.144  -7.168 -22.969 
ATOM   2735  O3'  DA A 133     -11.590  -7.061 -24.274 
ATOM   2736  C2'  DA A 133     -11.344  -8.208 -22.185 
ATOM   2737  C1'  DA A 133     -10.128  -7.329 -21.915 
ATOM   2738  N9   DA A 133      -9.254  -7.835 -20.820 
ATOM   2739  C8   DA A 133      -9.616  -8.494 -19.681 
ATOM   2740  N7   DA A 133      -8.618  -8.809 -18.917 
ATOM   2741  C5   DA A 133      -7.509  -8.324 -19.597 
ATOM   2742  C6   DA A 133      -6.135  -8.342 -19.305 
ATOM   2743  N6   DA A 133      -5.622  -8.894 -18.196 
ATOM   2744  N1   DA A 133      -5.305  -7.771 -20.197 
ATOM   2745  C2   DA A 133      -5.821  -7.224 -21.297 
ATOM   2746  N3   DA A 133      -7.079  -7.148 -21.674 
ATOM   2747  C4   DA A 133      -7.889  -7.727 -20.764 
ATOM   2748  P    DT A 134     -12.379  -7.704 -25.509 
ATOM   2749  OP1  DT A 134     -13.411  -6.756 -25.985 
ATOM   2750  OP2  DT A 134     -12.859  -9.055 -25.142 
ATOM   2751  O5'  DT A 134     -11.215  -7.826 -26.600 
ATOM   2752  C5'  DT A 134     -10.136  -6.873 -26.579 
ATOM   2753  C4'  DT A 134      -8.813  -7.585 -26.777 
ATOM   2754  O4'  DT A 134      -8.235  -8.044 -25.522 
ATOM   2755  C3'  DT A 134      -8.858  -8.843 -27.645 
ATOM   2756  O3'  DT A 134      -7.667  -8.910 -28.420 
ATOM   2757  C2'  DT A 134      -8.853 -10.001 -26.646 
ATOM   2758  C1'  DT A 134      -7.839  -9.398 -25.680 
ATOM   2759  N1   DT A 134      -7.837 -10.040 -24.336 
ATOM   2760  C2   DT A 134      -6.629 -10.135 -23.690 
ATOM   2761  O2   DT A 134      -5.586  -9.722 -24.168 
ATOM   2762  N3   DT A 134      -6.666 -10.736 -22.446 
ATOM   2763  C4   DT A 134      -7.785 -11.237 -21.812 
ATOM   2764  O4   DT A 134      -7.694 -11.755 -20.697 
ATOM   2765  C5   DT A 134      -9.005 -11.092 -22.569 
ATOM   2766  C7   DT A 134     -10.271 -11.611 -21.952 
ATOM   2767  C6   DT A 134      -8.998 -10.511 -23.781 
ATOM   2768  P    DG A 135      -7.757  -9.414 -29.937 
ATOM   2769  OP1  DG A 135      -8.138  -8.283 -30.813 
ATOM   2770  OP2  DG A 135      -8.621 -10.612 -30.011 
ATOM   2771  O5'  DG A 135      -6.238  -9.828 -30.223 
ATOM   2772  C5'  DG A 135      -5.183  -9.134 -29.530 
ATOM   2773  C4'  DG A 135      -4.147 -10.125 -29.038 
ATOM   2774  O4'  DG A 135      -4.465 -10.650 -27.717 
ATOM   2775  C3'  DG A 135      -3.961 -11.375 -29.897 
ATOM   2776  O3'  DG A 135      -2.583 -11.731 -29.899 
ATOM   2777  C2'  DG A 135      -4.742 -12.467 -29.165 
ATOM   2778  C1'  DG A 135      -4.331 -12.062 -27.753 
ATOM   2779  N9   DG A 135      -5.201 -12.636 -26.689 
ATOM   2780  C8   DG A 135      -6.554 -12.894 -26.714 
ATOM   2781  N7   DG A 135      -7.022 -13.407 -25.602 
ATOM   2782  C5   DG A 135      -5.899 -13.495 -24.781 
ATOM   2783  C6   DG A 135      -5.774 -13.974 -23.451 
ATOM   2784  O6   DG A 135      -6.644 -14.425 -22.710 
ATOM   2785  N1   DG A 135      -4.450 -13.885 -22.996 
ATOM   2786  C2   DG A 135      -3.388 -13.397 -23.731 
ATOM   2787  N2   DG A 135      -2.203 -13.395 -23.116 
ATOM   2788  N3   DG A 135      -3.506 -12.948 -24.979 
ATOM   2789  C4   DG A 135      -4.782 -13.028 -25.434 
ATOM   2790  P    DT A 136      -1.922 -12.262 -31.258 
ATOM   2791  OP1  DT A 136      -1.518 -11.110 -32.095 
ATOM   2792  OP2  DT A 136      -2.824 -13.245 -31.898 
ATOM   2793  O5'  DT A 136      -0.620 -13.009 -30.704 
ATOM   2794  C5'  DT A 136      -0.007 -12.534 -29.491 
ATOM   2795  C4'  DT A 136       0.360 -13.707 -28.602 
ATOM   2796  O4'  DT A 136      -0.732 -14.098 -27.721 
ATOM   2797  C3'  DT A 136       0.729 -15.001 -29.328 
ATOM   2798  O3'  DT A 136       1.774 -15.648 -28.611 
ATOM   2799  C2'  DT A 136      -0.528 -15.866 -29.242 
ATOM   2800  C1'  DT A 136      -0.892 -15.506 -27.804 
ATOM   2801  N1   DT A 136      -2.299 -15.834 -27.441 
ATOM   2802  C2   DT A 136      -2.533 -16.242 -26.151 
ATOM   2803  O2   DT A 136      -1.651 -16.340 -25.316 
ATOM   2804  N3   DT A 136      -3.849 -16.538 -25.852 
ATOM   2805  C4   DT A 136      -4.922 -16.462 -26.716 
ATOM   2806  O4   DT A 136      -6.057 -16.753 -26.334 
ATOM   2807  C5   DT A 136      -4.575 -16.024 -28.049 
ATOM   2808  C7   DT A 136      -5.686 -15.914 -29.053 
ATOM   2809  C6   DT A 136      -3.304 -15.730 -28.366 
ATOM   2810  P    DC A 137       2.949 -16.363 -29.429 
ATOM   2811  OP1  DC A 137       3.972 -15.361 -29.805 
ATOM   2812  OP2  DC A 137       2.372 -17.150 -30.541 
ATOM   2813  O5'  DC A 137       3.547 -17.353 -28.324 
ATOM   2814  C5'  DC A 137       3.471 -16.977 -26.936 
ATOM   2815  C4'  DC A 137       3.040 -18.166 -26.100 
ATOM   2816  O4'  DC A 137       1.592 -18.275 -25.995 
ATOM   2817  C3'  DC A 137       3.476 -19.537 -26.617 
ATOM   2818  O3'  DC A 137       3.794 -20.368 -25.508 
ATOM   2819  C2'  DC A 137       2.235 -20.103 -27.307 
ATOM   2820  C1'  DC A 137       1.222 -19.616 -26.275 
ATOM   2821  N1   DC A 137      -0.183 -19.615 -26.770 
ATOM   2822  C2   DC A 137      -1.193 -19.913 -25.858 
ATOM   2823  O2   DC A 137      -0.884 -20.164 -24.687 
ATOM   2824  N3   DC A 137      -2.480 -19.918 -26.290 
ATOM   2825  C4   DC A 137      -2.773 -19.642 -27.566 
ATOM   2826  N4   DC A 137      -4.044 -19.659 -27.938 
ATOM   2827  C5   DC A 137      -1.750 -19.333 -28.520 
ATOM   2828  C6   DC A 137      -0.470 -19.334 -28.069 
ATOM   2829  P    DA A 138       5.052 -21.353 -25.612 
ATOM   2830  OP1  DA A 138       6.290 -20.613 -25.278 
ATOM   2831  OP2  DA A 138       5.038 -22.038 -26.923 
ATOM   2832  O5'  DA A 138       4.725 -22.406 -24.452 
ATOM   2833  C5'  DA A 138       3.975 -21.969 -23.303 
ATOM   2834  C4'  DA A 138       2.924 -23.001 -22.946 
ATOM   2835  O4'  DA A 138       1.672 -22.787 -23.659 
ATOM   2836  C3'  DA A 138       3.284 -24.453 -23.261 
ATOM   2837  O3'  DA A 138       2.761 -25.289 -22.236 
ATOM   2838  C2'  DA A 138       2.545 -24.761 -24.564 
ATOM   2839  C1'  DA A 138       1.255 -24.026 -24.213 
ATOM   2840  N9   DA A 138       0.391 -23.737 -25.391 
ATOM   2841  C8   DA A 138       0.769 -23.435 -26.668 
ATOM   2842  N7   DA A 138      -0.225 -23.235 -27.478 
ATOM   2843  C5   DA A 138      -1.346 -23.418 -26.680 
ATOM   2844  C6   DA A 138      -2.722 -23.344 -26.951 
ATOM   2845  N6   DA A 138      -3.225 -23.052 -28.159 
ATOM   2846  N1   DA A 138      -3.568 -23.584 -25.931 
ATOM   2847  C2   DA A 138      -3.063 -23.873 -24.733 
ATOM   2848  N3   DA A 138      -1.805 -23.970 -24.363 
ATOM   2849  C4   DA A 138      -0.980 -23.727 -25.402 
ATOM   2850  P    DC A 139       3.637 -26.528 -21.724 
ATOM   2851  OP1  DC A 139       4.605 -26.064 -20.706 
ATOM   2852  OP2  DC A 139       4.209 -27.244 -22.886 
ATOM   2853  O5'  DC A 139       2.519 -27.439 -21.030 
ATOM   2854  C5'  DC A 139       1.368 -26.804 -20.443 
ATOM   2855  C4'  DC A 139       0.111 -27.567 -20.810 
ATOM   2856  O4'  DC A 139      -0.466 -27.114 -22.067 
ATOM   2857  C3'  DC A 139       0.281 -29.074 -21.005 
ATOM   2858  O3'  DC A 139      -0.877 -29.736 -20.509 
ATOM   2859  C2'  DC A 139       0.338 -29.264 -22.520 
ATOM   2860  C1'  DC A 139      -0.750 -28.252 -22.867 
ATOM   2861  N1   DC A 139      -0.742 -27.829 -24.294 
ATOM   2862  C2   DC A 139      -1.967 -27.555 -24.897 
ATOM   2863  O2   DC A 139      -3.001 -27.673 -24.229 
ATOM   2864  N3   DC A 139      -1.981 -27.168 -26.200 
ATOM   2865  C4   DC A 139      -0.840 -27.052 -26.889 
ATOM   2866  N4   DC A 139      -0.906 -26.671 -28.155 
ATOM   2867  C5   DC A 139       0.431 -27.330 -26.287 
ATOM   2868  C6   DC A 139       0.424 -27.715 -24.986 
ATOM   2869  P    DC A 140      -0.702 -31.115 -19.715 
ATOM   2870  OP1  DC A 140      -0.386 -30.833 -18.297 
ATOM   2871  OP2  DC A 140       0.255 -31.983 -20.434 
ATOM   2872  O5'  DC A 140      -2.175 -31.731 -19.827 
ATOM   2873  C5'  DC A 140      -3.302 -30.838 -19.908 
ATOM   2874  C4'  DC A 140      -4.271 -31.323 -20.967 
ATOM   2875  O4'  DC A 140      -3.953 -30.804 -22.291 
ATOM   2876  C3'  DC A 140      -4.332 -32.837 -21.170 
ATOM   2877  O3'  DC A 140      -5.676 -33.210 -21.447 
ATOM   2878  C2'  DC A 140      -3.489 -33.094 -22.419 
ATOM   2879  C1'  DC A 140      -3.973 -31.883 -23.212 
ATOM   2880  N1   DC A 140      -3.094 -31.528 -24.360 
ATOM   2881  C2   DC A 140      -3.698 -31.017 -25.507 
ATOM   2882  O2   DC A 140      -4.926 -30.881 -25.523 
ATOM   2883  N3   DC A 140      -2.913 -30.688 -26.565 
ATOM   2884  C4   DC A 140      -1.585 -30.851 -26.507 
ATOM   2885  N4   DC A 140      -0.863 -30.515 -27.565 
ATOM   2886  C5   DC A 140      -0.944 -31.375 -25.337 
ATOM   2887  C6   DC A 140      -1.746 -31.699 -24.290 
ATOM   2888  P    DC A 141      -6.252 -34.562 -20.812 
ATOM   2889  OP1  DC A 141      -6.721 -34.302 -19.432 
ATOM   2890  OP2  DC A 141      -5.258 -35.646 -20.966 
ATOM   2891  O5'  DC A 141      -7.508 -34.847 -21.762 
ATOM   2892  C5'  DC A 141      -8.194 -33.734 -22.366 
ATOM   2893  C4'  DC A 141      -8.493 -34.036 -23.821 
ATOM   2894  O4'  DC A 141      -7.401 -33.651 -24.704 
ATOM   2895  C3'  DC A 141      -8.738 -35.507 -24.157 
ATOM   2896  O3'  DC A 141      -9.750 -35.589 -25.154 
ATOM   2897  C2'  DC A 141      -7.420 -35.990 -24.762 
ATOM   2898  C1'  DC A 141      -7.130 -34.735 -25.579 
ATOM   2899  N1   DC A 141      -5.713 -34.625 -26.025 
ATOM   2900  C2   DC A 141      -5.465 -34.041 -27.264 
ATOM   2901  O2   DC A 141      -6.422 -33.640 -27.937 
ATOM   2902  N3   DC A 141      -4.181 -33.932 -27.689 
ATOM   2903  C4   DC A 141      -3.170 -34.378 -26.931 
ATOM   2904  N4   DC A 141      -1.935 -34.249 -27.390 
ATOM   2905  C5   DC A 141      -3.403 -34.983 -25.654 
ATOM   2906  C6   DC A 141      -4.694 -35.083 -25.247 
ATOM   2907  P    DC A 142     -10.841 -36.757 -25.059 
ATOM   2908  OP1  DC A 142     -11.927 -36.346 -24.142 
ATOM   2909  OP2  DC A 142     -10.170 -38.037 -24.741 
ATOM   2910  O5'  DC A 142     -11.391 -36.798 -26.560 
ATOM   2911  C5'  DC A 142     -11.387 -35.586 -27.339 
ATOM   2912  C4'  DC A 142     -10.889 -35.873 -28.742 
ATOM   2913  O4'  DC A 142      -9.440 -35.770 -28.849 
ATOM   2914  C3'  DC A 142     -11.200 -37.267 -29.286 
ATOM   2915  O3'  DC A 142     -11.486 -37.165 -30.676 
ATOM   2916  C2'  DC A 142      -9.899 -38.049 -29.114 
ATOM   2917  C1'  DC A 142      -8.958 -36.921 -29.525 
ATOM   2918  N1   DC A 142      -7.543 -37.140 -29.115 
ATOM   2919  C2   DC A 142      -6.542 -36.672 -29.961 
ATOM   2920  O2   DC A 142      -6.866 -36.099 -31.008 
ATOM   2921  N3   DC A 142      -5.245 -36.862 -29.606 
ATOM   2922  C4   DC A 142      -4.937 -37.488 -28.462 
ATOM   2923  N4   DC A 142      -3.657 -37.650 -28.160 
ATOM   2924  C5   DC A 142      -5.952 -37.978 -27.578 
ATOM   2925  C6   DC A 142      -7.241 -37.778 -27.952 
ATOM   2926  P    DA A 143     -12.658 -38.062 -31.295 
ATOM   2927  OP1  DA A 143     -13.961 -37.390 -31.086 
ATOM   2928  OP2  DA A 143     -12.552 -39.444 -30.777 
ATOM   2929  O5'  DA A 143     -12.285 -38.041 -32.850 
ATOM   2930  C5'  DA A 143     -11.607 -36.890 -33.390 
ATOM   2931  C4'  DA A 143     -10.489 -37.334 -34.313 
ATOM   2932  O4'  DA A 143      -9.237 -37.553 -33.603 
ATOM   2933  C3'  DA A 143     -10.724 -38.646 -35.060 
ATOM   2934  O3'  DA A 143     -10.169 -38.539 -36.365 
ATOM   2935  C2'  DA A 143      -9.924 -39.686 -34.276 
ATOM   2936  C1'  DA A 143      -8.708 -38.807 -34.006 
ATOM   2937  N9   DA A 143      -7.833 -39.313 -32.911 
ATOM   2938  C8   DA A 143      -8.196 -39.972 -31.772 
ATOM   2939  N7   DA A 143      -7.197 -40.287 -31.008 
ATOM   2940  C5   DA A 143      -6.089 -39.802 -31.687 
ATOM   2941  C6   DA A 143      -4.715 -39.820 -31.396 
ATOM   2942  N6   DA A 143      -4.201 -40.372 -30.287 
ATOM   2943  N1   DA A 143      -3.885 -39.249 -32.288 
ATOM   2944  C2   DA A 143      -4.401 -38.702 -33.388 
ATOM   2945  N3   DA A 143      -5.658 -38.625 -33.765 
ATOM   2946  C4   DA A 143      -6.469 -39.205 -32.855 
ATOM   2947  P    DG A 144     -10.959 -39.182 -37.600 
ATOM   2948  OP1  DG A 144     -11.991 -38.234 -38.076 
ATOM   2949  OP2  DG A 144     -11.439 -40.533 -37.232 
ATOM   2950  O5'  DG A 144      -9.795 -39.304 -38.691 
ATOM   2951  C5'  DG A 144      -8.716 -38.351 -38.669 
ATOM   2952  C4'  DG A 144      -7.392 -39.063 -38.868 
ATOM   2953  O4'  DG A 144      -6.814 -39.522 -37.612 
ATOM   2954  C3'  DG A 144      -7.437 -40.321 -39.735 
ATOM   2955  O3'  DG A 144      -6.246 -40.388 -40.511 
ATOM   2956  C2'  DG A 144      -7.433 -41.479 -38.737 
ATOM   2957  C1'  DG A 144      -6.418 -40.876 -37.771 
ATOM   2958  N9   DG A 144      -6.416 -41.518 -36.426 
ATOM   2959  C8   DG A 144      -7.469 -42.047 -35.712 
ATOM   2960  N7   DG A 144      -7.129 -42.543 -34.548 
ATOM   2961  C5   DG A 144      -5.753 -42.328 -34.486 
ATOM   2962  C6   DG A 144      -4.823 -42.652 -33.464 
ATOM   2963  O6   DG A 144      -5.024 -43.203 -32.386 
ATOM   2964  N1   DG A 144      -3.524 -42.256 -33.812 
ATOM   2965  C2   DG A 144      -3.170 -41.630 -34.991 
ATOM   2966  N2   DG A 144      -1.875 -41.333 -35.131 
ATOM   2967  N3   DG A 144      -4.043 -41.326 -35.948 
ATOM   2968  C4   DG A 144      -5.308 -41.704 -35.628 
ATOM   2969  P    DA A 145      -6.336 -40.892 -42.027 
ATOM   2970  OP1  DA A 145      -6.717 -39.761 -42.904 
ATOM   2971  OP2  DA A 145      -7.200 -42.090 -42.102 
ATOM   2972  O5'  DA A 145      -4.817 -41.306 -42.313 
ATOM   2973  C5'  DA A 145      -3.763 -40.612 -41.621 
ATOM   2974  C4'  DA A 145      -2.726 -41.603 -41.129 
ATOM   2975  O4'  DA A 145      -3.044 -42.128 -39.808 
ATOM   2976  C3'  DA A 145      -2.541 -42.853 -41.987 
ATOM   2977  O3'  DA A 145      -1.163 -43.209 -41.990 
ATOM   2978  C2'  DA A 145      -3.322 -43.945 -41.256 
ATOM   2979  C1'  DA A 145      -2.911 -43.540 -39.843 
ATOM   2980  N9   DA A 145      -3.780 -44.114 -38.779 
ATOM   2981  C8   DA A 145      -5.123 -44.362 -38.823 
ATOM   2982  N7   DA A 145      -5.597 -44.871 -37.728 
ATOM   2983  C5   DA A 145      -4.491 -44.967 -36.896 
ATOM   2984  C6   DA A 145      -4.332 -45.433 -35.580 
ATOM   2985  N6   DA A 145      -5.341 -45.912 -34.838 
ATOM   2986  N1   DA A 145      -3.095 -45.388 -35.053 
ATOM   2987  C2   DA A 145      -2.097 -44.911 -35.794 
ATOM   2988  N3   DA A 145      -2.124 -44.451 -37.026 
ATOM   2989  C4   DA A 145      -3.374 -44.506 -37.531 
ATOM   2990  P    DG A 146      -0.502 -43.739 -43.349 
ATOM   2991  OP1  DG A 146      -0.098 -42.588 -44.186 
ATOM   2992  OP2  DG A 146      -1.403 -44.723 -43.988 
ATOM   2993  O5'  DG A 146       0.801 -44.486 -42.795 
ATOM   2994  C5'  DG A 146       1.414 -44.012 -41.582 
ATOM   2995  C4'  DG A 146       1.781 -45.185 -40.693 
ATOM   2996  O4'  DG A 146       0.689 -45.576 -39.812 
ATOM   2997  C3'  DG A 146       2.150 -46.479 -41.418 
ATOM   2998  O3'  DG A 146       3.195 -47.126 -40.702 
ATOM   2999  C2'  DG A 146       0.893 -47.344 -41.332 
ATOM   3000  C1'  DG A 146       0.529 -46.984 -39.895 
ATOM   3001  N9   DG A 146      -0.878 -47.312 -39.532 
ATOM   3002  C8   DG A 146      -2.011 -47.269 -40.315 
ATOM   3003  N7   DG A 146      -3.107 -47.624 -39.688 
ATOM   3004  C5   DG A 146      -2.668 -47.924 -38.399 
ATOM   3005  C6   DG A 146      -3.397 -48.366 -37.264 
ATOM   3006  O6   DG A 146      -4.601 -48.587 -37.162 
ATOM   3007  N1   DG A 146      -2.558 -48.550 -36.156 
ATOM   3008  C2   DG A 146      -1.194 -48.334 -36.146 
ATOM   3009  N2   DG A 146      -0.574 -48.567 -34.987 
ATOM   3010  N3   DG A 146      -0.510 -47.919 -37.210 
ATOM   3011  C4   DG A 146      -1.310 -47.737 -38.294 
ATOM   3012  P    DA A 147       4.370 -47.841 -41.520 
ATOM   3013  OP1  DA A 147       5.392 -46.838 -41.896 
ATOM   3014  OP2  DA A 147       3.793 -48.628 -42.632 
ATOM   3015  O5'  DA A 147       4.967 -48.831 -40.415 
ATOM   3016  C5'  DA A 147       4.891 -48.455 -39.027 
ATOM   3017  C4'  DA A 147       4.461 -49.644 -38.191 
ATOM   3018  O4'  DA A 147       3.012 -49.753 -38.086 
ATOM   3019  C3'  DA A 147       4.897 -51.014 -38.708 
ATOM   3020  O3'  DA A 147       5.215 -51.845 -37.599 
ATOM   3021  C2'  DA A 147       3.655 -51.581 -39.398 
ATOM   3022  C1'  DA A 147       2.643 -51.094 -38.366 
ATOM   3023  N9   DA A 147       1.237 -51.093 -38.860 
ATOM   3024  C8   DA A 147       0.782 -50.834 -40.122 
ATOM   3025  N7   DA A 147      -0.507 -50.913 -40.241 
ATOM   3026  C5   DA A 147      -0.941 -51.249 -38.965 
ATOM   3027  C6   DA A 147      -2.219 -51.480 -38.430 
ATOM   3028  N6   DA A 147      -3.347 -51.404 -39.148 
ATOM   3029  N1   DA A 147      -2.294 -51.794 -37.123 
ATOM   3030  C2   DA A 147      -1.169 -51.868 -36.413 
ATOM   3031  N3   DA A 147       0.072 -51.675 -36.803 
ATOM   3032  C4   DA A 147       0.120 -51.362 -38.114 
ATOM   3033  P    DG A 148       6.473 -52.831 -37.703 
ATOM   3034  OP1  DG A 148       7.711 -52.091 -37.369 
ATOM   3035  OP2  DG A 148       6.459 -53.516 -39.014 
ATOM   3036  O5'  DG A 148       6.146 -53.884 -36.543 
ATOM   3037  C5'  DG A 148       5.396 -53.447 -35.393 
ATOM   3038  C4'  DG A 148       4.345 -54.479 -35.037 
ATOM   3039  O4'  DG A 148       3.092 -54.265 -35.749 
ATOM   3040  C3'  DG A 148       4.704 -55.931 -35.352 
ATOM   3041  O3'  DG A 148       4.181 -56.767 -34.327 
ATOM   3042  C2'  DG A 148       3.965 -56.239 -36.655 
ATOM   3043  C1'  DG A 148       2.675 -55.504 -36.304 
ATOM   3044  N9   DG A 148       1.811 -55.215 -37.482 
ATOM   3045  C8   DG A 148       2.175 -54.909 -38.776 
ATOM   3046  N7   DG A 148       1.161 -54.709 -39.582 
ATOM   3047  C5   DG A 148       0.047 -54.897 -38.766 
ATOM   3048  C6   DG A 148      -1.336 -54.814 -39.074 
ATOM   3049  O6   DG A 148      -1.871 -54.554 -40.148 
ATOM   3050  N1   DG A 148      -2.129 -55.079 -37.948 
ATOM   3051  C2   DG A 148      -1.648 -55.383 -36.690 
ATOM   3052  N2   DG A 148      -2.568 -55.602 -35.747 
ATOM   3053  N3   DG A 148      -0.350 -55.460 -36.402 
ATOM   3054  C4   DG A 148       0.432 -55.207 -37.483 
ATOM   3055  P    DA A 149       5.057 -58.006 -33.815 
ATOM   3056  OP1  DA A 149       6.025 -57.542 -32.797 
ATOM   3057  OP2  DA A 149       5.629 -58.722 -34.977 
ATOM   3058  O5'  DA A 149       3.940 -58.916 -33.120 
ATOM   3059  C5'  DA A 149       2.788 -58.281 -32.533 
ATOM   3060  C4'  DA A 149       1.531 -59.045 -32.901 
ATOM   3061  O4'  DA A 149       0.954 -58.592 -34.158 
ATOM   3062  C3'  DA A 149       1.702 -60.552 -33.096 
ATOM   3063  O3'  DA A 149       0.544 -61.213 -32.600 
ATOM   3064  C2'  DA A 149       1.758 -60.742 -34.611 
ATOM   3065  C1'  DA A 149       0.671 -59.730 -34.958 
ATOM   3066  N9   DA A 149       0.679 -59.306 -36.385 
ATOM   3067  C8   DA A 149       1.750 -59.144 -37.216 
ATOM   3068  N7   DA A 149       1.433 -58.764 -38.415 
ATOM   3069  C5   DA A 149       0.048 -58.667 -38.378 
ATOM   3070  C6   DA A 149      -0.902 -58.305 -39.348 
ATOM   3071  N6   DA A 149      -0.583 -57.958 -40.603 
ATOM   3072  N1   DA A 149      -2.197 -58.314 -38.980 
ATOM   3073  C2   DA A 149      -2.507 -58.660 -37.731 
ATOM   3074  N3   DA A 149      -1.712 -59.014 -36.746 
ATOM   3075  C4   DA A 149      -0.422 -58.998 -37.140 
ATOM   3076  P    DG A 150       0.718 -62.592 -31.806 
ATOM   3077  OP1  DG A 150       1.035 -62.311 -30.388 
ATOM   3078  OP2  DG A 150       1.676 -63.461 -32.525 
ATOM   3079  O5'  DG A 150      -0.754 -63.209 -31.917 
ATOM   3080  C5'  DG A 150      -1.881 -62.316 -31.999 
ATOM   3081  C4'  DG A 150      -2.851 -62.801 -33.058 
ATOM   3082  O4'  DG A 150      -2.533 -62.282 -34.381 
ATOM   3083  C3'  DG A 150      -2.912 -64.315 -33.261 
ATOM   3084  O3'  DG A 150      -4.256 -64.688 -33.538 
ATOM   3085  C2'  DG A 150      -2.069 -64.572 -34.510 
ATOM   3086  C1'  DG A 150      -2.553 -63.361 -35.303 
ATOM   3087  N9   DG A 150      -1.673 -63.006 -36.451 
ATOM   3088  C8   DG A 150      -0.303 -63.108 -36.564 
ATOM   3089  N7   DG A 150       0.168 -62.707 -37.719 
ATOM   3090  C5   DG A 150      -0.969 -62.312 -38.422 
ATOM   3091  C6   DG A 150      -1.095 -61.787 -39.735 
ATOM   3092  O6   DG A 150      -0.215 -61.558 -40.560 
ATOM   3093  N1   DG A 150      -2.434 -61.522 -40.053 
ATOM   3094  C2   DG A 150      -3.510 -61.735 -39.213 
ATOM   3095  N2   DG A 150      -4.710 -61.416 -39.704 
ATOM   3096  N3   DG A 150      -3.390 -62.228 -37.981 
ATOM   3097  C4   DG A 150      -2.097 -62.491 -37.657 
ATOM   3098  P    DT A 151      -4.832 -66.040 -32.903 
ATOM   3099  OP1  DT A 151      -5.300 -65.780 -31.523 
ATOM   3100  OP2  DT A 151      -3.837 -67.124 -33.057 
ATOM   3101  O5'  DT A 151      -6.088 -66.325 -33.853 
ATOM   3102  C5'  DT A 151      -6.774 -65.212 -34.456 
ATOM   3103  C4'  DT A 151      -7.072 -65.514 -35.912 
ATOM   3104  O4'  DT A 151      -5.981 -65.129 -36.795 
ATOM   3105  C3'  DT A 151      -7.317 -66.985 -36.248 
ATOM   3106  O3'  DT A 151      -8.329 -67.067 -37.245 
ATOM   3107  C2'  DT A 151      -6.000 -67.468 -36.853 
ATOM   3108  C1'  DT A 151      -5.709 -66.213 -37.670 
ATOM   3109  N1   DT A 151      -4.292 -66.103 -38.116 
ATOM   3110  C2   DT A 151      -4.065 -65.524 -39.340 
ATOM   3111  O2   DT A 151      -4.961 -65.108 -40.054 
ATOM   3112  N3   DT A 151      -2.739 -65.440 -39.721 
ATOM   3113  C4   DT A 151      -1.651 -65.877 -38.995 
ATOM   3114  O4   DT A 151      -0.508 -65.747 -39.440 
ATOM   3115  C5   DT A 151      -1.989 -66.471 -37.723 
ATOM   3116  C7   DT A 151      -0.862 -66.973 -36.869 
ATOM   3117  C6   DT A 151      -3.269 -66.565 -37.329 
ATOM   3118  P    DT A 152      -9.420 -68.235 -37.150 
ATOM   3119  OP1  DT A 152     -10.506 -67.824 -36.232 
ATOM   3120  OP2  DT A 152      -8.750 -69.515 -36.832 
ATOM   3121  O5'  DT A 152      -9.970 -68.276 -38.651 
ATOM   3122  C5'  DT A 152      -9.967 -67.064 -39.430 
ATOM   3123  C4'  DT A 152      -9.468 -67.351 -40.833 
ATOM   3124  O4'  DT A 152      -8.019 -67.248 -40.940 
ATOM   3125  C3'  DT A 152      -9.779 -68.745 -41.377 
ATOM   3126  O3'  DT A 152     -10.066 -68.643 -42.767 
ATOM   3127  C2'  DT A 152      -8.478 -69.527 -41.205 
ATOM   3128  C1'  DT A 152      -7.538 -68.398 -41.616 
ATOM   3129  N1   DT A 152      -6.123 -68.618 -41.205 
ATOM   3130  C2   DT A 152      -5.147 -68.150 -42.052 
ATOM   3131  O2   DT A 152      -5.395 -67.577 -43.098 
ATOM   3132  N3   DT A 152      -3.847 -68.372 -41.638 
ATOM   3133  C4   DT A 152      -3.455 -69.007 -40.478 
ATOM   3134  O4   DT A 152      -2.258 -69.148 -40.214 
ATOM   3135  C5   DT A 152      -4.550 -69.463 -39.656 
ATOM   3136  C7   DT A 152      -4.210 -70.165 -38.374 
ATOM   3137  C6   DT A 152      -5.823 -69.260 -40.033 
ATOM   3138  P    DC A 153     -11.238 -69.540 -43.386 
ATOM   3139  OP1  DC A 153     -12.540 -68.867 -43.177 
ATOM   3140  OP2  DC A 153     -11.131 -70.922 -42.868 
ATOM   3141  O5'  DC A 153     -10.865 -69.519 -44.941 
ATOM   3142  C5'  DC A 153     -10.186 -68.368 -45.481 
ATOM   3143  C4'  DC A 153      -9.068 -68.811 -46.404 
ATOM   3144  O4'  DC A 153      -7.817 -69.031 -45.694 
ATOM   3145  C3'  DC A 153      -9.303 -70.124 -47.151 
ATOM   3146  O3'  DC A 153      -8.748 -70.017 -48.456 
ATOM   3147  C2'  DC A 153      -8.503 -71.164 -46.367 
ATOM   3148  C1'  DC A 153      -7.287 -70.285 -46.097 
ATOM   3149  N1   DC A 153      -6.413 -70.791 -45.002 
ATOM   3150  C2   DC A 153      -5.041 -70.586 -45.120 
ATOM   3151  O2   DC A 153      -4.609 -69.998 -46.119 
ATOM   3152  N3   DC A 153      -4.225 -71.041 -44.133 
ATOM   3153  C4   DC A 153      -4.732 -71.674 -43.068 
ATOM   3154  N4   DC A 153      -3.897 -72.098 -42.132 
ATOM   3155  C5   DC A 153      -6.141 -71.895 -42.927 
ATOM   3156  C6   DC A 153      -6.938 -71.434 -43.924 
ATOM   3157  P    DC A 154      -9.538 -70.660 -49.691 
ATOM   3158  OP1  DC A 154     -10.570 -69.712 -50.167 
ATOM   3159  OP2  DC A 154     -10.018 -72.011 -49.323 
ATOM   3160  O5'  DC A 154      -8.374 -70.782 -50.781 
ATOM   3161  C5'  DC A 154      -7.295 -69.829 -50.760 
ATOM   3162  C4'  DC A 154      -5.972 -70.541 -50.958 
ATOM   3163  O4'  DC A 154      -5.393 -71.000 -49.703 
ATOM   3164  C3'  DC A 154      -6.016 -71.799 -51.826 
ATOM   3165  O3'  DC A 154      -4.826 -71.866 -52.602 
ATOM   3166  C2'  DC A 154      -6.012 -72.957 -50.828 
ATOM   3167  C1'  DC A 154      -4.997 -72.354 -49.862 
ATOM   3168  N1   DC A 154      -4.996 -72.996 -48.517 
ATOM   3169  C2   DC A 154      -3.778 -73.100 -47.849 
ATOM   3170  O2   DC A 154      -2.760 -72.659 -48.394 
ATOM   3171  N3   DC A 154      -3.756 -73.682 -46.623 
ATOM   3172  C4   DC A 154      -4.882 -74.147 -46.067 
ATOM   3173  N4   DC A 154      -4.808 -74.707 -44.869 
ATOM   3174  C5   DC A 154      -6.144 -74.050 -46.738 
ATOM   3175  C6   DC A 154      -6.146 -73.465 -47.962 
ATOM   3176  P    DA A 155      -4.915 -72.370 -54.118 
ATOM   3177  OP1  DA A 155      -5.296 -71.238 -54.995 
ATOM   3178  OP2  DA A 155      -5.780 -73.568 -54.193 
ATOM   3179  O5'  DA A 155      -3.397 -72.784 -54.404 
ATOM   3180  C5'  DA A 155      -2.342 -72.090 -53.712 
ATOM   3181  C4'  DA A 155      -1.306 -73.080 -53.219 
ATOM   3182  O4'  DA A 155      -1.623 -73.605 -51.898 
ATOM   3183  C3'  DA A 155      -1.120 -74.331 -54.078 
ATOM   3184  O3'  DA A 155       0.258 -74.687 -54.081 
ATOM   3185  C2'  DA A 155      -1.901 -75.423 -53.347 
ATOM   3186  C1'  DA A 155      -1.490 -75.018 -51.934 
ATOM   3187  N9   DA A 155      -2.360 -75.591 -50.870 
ATOM   3188  C8   DA A 155      -3.702 -75.840 -50.913 
ATOM   3189  N7   DA A 155      -4.177 -76.349 -49.819 
ATOM   3190  C5   DA A 155      -3.070 -76.444 -48.987 
ATOM   3191  C6   DA A 155      -2.912 -76.911 -47.671 
ATOM   3192  N6   DA A 155      -3.920 -77.390 -46.929 
ATOM   3193  N1   DA A 155      -1.674 -76.866 -47.144 
ATOM   3194  C2   DA A 155      -0.677 -76.389 -47.885 
ATOM   3195  N3   DA A 155      -0.703 -75.928 -49.117 
ATOM   3196  C4   DA A 155      -1.953 -75.984 -49.621 
ATOM   3197  P    DA A 156       0.919 -75.217 -55.439 
ATOM   3198  OP1  DA A 156       1.323 -74.066 -56.277 
ATOM   3199  OP2  DA A 156       0.017 -76.200 -56.079 
ATOM   3200  O5'  DA A 156       2.222 -75.964 -54.885 
ATOM   3201  C5'  DA A 156       2.835 -75.490 -53.673 
ATOM   3202  C4'  DA A 156       3.201 -76.663 -52.784 
ATOM   3203  O4'  DA A 156       2.110 -77.054 -51.903 
ATOM   3204  C3'  DA A 156       3.571 -77.957 -53.509 
ATOM   3205  O3'  DA A 156       4.615 -78.604 -52.793 
ATOM   3206  C2'  DA A 156       2.313 -78.822 -53.423 
ATOM   3207  C1'  DA A 156       1.950 -78.462 -51.985 
ATOM   3208  N9   DA A 156       0.542 -78.790 -51.623 
ATOM   3209  C8   DA A 156      -0.569 -78.741 -52.413 
ATOM   3210  N7   DA A 156      -1.661 -79.091 -51.806 
ATOM   3211  C5   DA A 156      -1.243 -79.393 -50.517 
ATOM   3212  C6   DA A 156      -1.934 -79.831 -49.375 
ATOM   3213  N6   DA A 156      -3.257 -80.049 -49.349 
ATOM   3214  N1   DA A 156      -1.215 -80.037 -48.256 
ATOM   3215  C2   DA A 156       0.099 -79.818 -48.288 
ATOM   3216  N3   DA A 156       0.849 -79.411 -49.288 
ATOM   3217  C4   DA A 156       0.105 -79.212 -50.396 
ATOM   3218  P    DC A 157       5.790 -79.319 -53.611 
ATOM   3219  OP1  DC A 157       6.813 -78.316 -53.987 
ATOM   3220  OP2  DC A 157       5.213 -80.106 -54.723 
ATOM   3221  O5'  DC A 157       6.388 -80.309 -52.505 
ATOM   3222  C5'  DC A 157       6.312 -79.933 -51.117 
ATOM   3223  C4'  DC A 157       5.881 -81.122 -50.281 
ATOM   3224  O4'  DC A 157       4.433 -81.231 -50.177 
ATOM   3225  C3'  DC A 157       6.317 -82.492 -50.799 
ATOM   3226  O3'  DC A 157       6.636 -83.323 -49.690 
ATOM   3227  C2'  DC A 157       5.076 -83.059 -51.489 
ATOM   3228  C1'  DC A 157       4.063 -82.572 -50.457 
ATOM   3229  N1   DC A 157       2.658 -82.571 -50.951 
ATOM   3230  C2   DC A 157       1.648 -82.869 -50.040 
ATOM   3231  O2   DC A 157       1.957 -83.120 -48.869 
ATOM   3232  N3   DC A 157       0.361 -82.874 -50.471 
ATOM   3233  C4   DC A 157       0.068 -82.598 -51.748 
ATOM   3234  N4   DC A 157      -1.203 -82.615 -52.120 
ATOM   3235  C5   DC A 157       1.091 -82.289 -52.702 
ATOM   3236  C6   DC A 157       2.372 -82.290 -52.251 
ATOM   3237  P    DA A 158       7.893 -84.308 -49.793 
ATOM   3238  OP1  DA A 158       9.132 -83.569 -49.459 
ATOM   3239  OP2  DA A 158       7.880 -84.994 -51.104 
ATOM   3240  O5'  DA A 158       7.567 -85.362 -48.634 
ATOM   3241  C5'  DA A 158       6.817 -84.925 -47.484 
ATOM   3242  C4'  DA A 158       5.765 -85.957 -47.128 
ATOM   3243  O4'  DA A 158       4.513 -85.743 -47.840 
ATOM   3244  C3'  DA A 158       6.125 -87.409 -47.443 
ATOM   3245  O3'  DA A 158       5.602 -88.245 -46.418 
ATOM   3246  C2'  DA A 158       5.386 -87.717 -48.745 
ATOM   3247  C1'  DA A 158       4.096 -86.981 -48.395 
ATOM   3248  N9   DA A 158       3.232 -86.693 -49.573 
ATOM   3249  C8   DA A 158       3.611 -86.391 -50.849 
ATOM   3250  N7   DA A 158       2.617 -86.191 -51.659 
ATOM   3251  C5   DA A 158       1.495 -86.374 -50.862 
ATOM   3252  C6   DA A 158       0.119 -86.300 -51.132 
ATOM   3253  N6   DA A 158      -0.383 -86.008 -52.340 
ATOM   3254  N1   DA A 158      -0.726 -86.539 -50.112 
ATOM   3255  C2   DA A 158      -0.222 -86.829 -48.914 
ATOM   3256  N3   DA A 158       1.036 -86.926 -48.544 
ATOM   3257  C4   DA A 158       1.861 -86.682 -49.583 
ATOM   3258  P    DC A 159       6.478 -89.484 -45.906 
ATOM   3259  OP1  DC A 159       7.446 -89.020 -44.887 
ATOM   3260  OP2  DC A 159       7.050 -90.200 -47.067 
ATOM   3261  O5'  DC A 159       5.360 -90.394 -45.211 
ATOM   3262  C5'  DC A 159       4.209 -89.759 -44.624 
ATOM   3263  C4'  DC A 159       2.952 -90.523 -44.992 
ATOM   3264  O4'  DC A 159       2.375 -90.069 -46.249 
ATOM   3265  C3'  DC A 159       3.122 -92.029 -45.186 
ATOM   3266  O3'  DC A 159       1.965 -92.691 -44.691 
ATOM   3267  C2'  DC A 159       3.179 -92.220 -46.702 
ATOM   3268  C1'  DC A 159       2.091 -91.208 -47.048 
ATOM   3269  N1   DC A 159       2.099 -90.784 -48.476 
ATOM   3270  C2   DC A 159       0.874 -90.511 -49.079 
ATOM   3271  O2   DC A 159      -0.160 -90.628 -48.410 
ATOM   3272  N3   DC A 159       0.860 -90.123 -50.381 
ATOM   3273  C4   DC A 159       2.002 -90.008 -51.070 
ATOM   3274  N4   DC A 159       1.935 -89.627 -52.337 
ATOM   3275  C5   DC A 159       3.272 -90.285 -50.469 
ATOM   3276  C6   DC A 159       3.265 -90.671 -49.167 
ATOM   3277  P    DA A 160       2.139 -94.070 -43.897 
ATOM   3278  OP1  DA A 160       2.456 -93.789 -42.479 
ATOM   3279  OP2  DA A 160       3.097 -94.939 -44.616 
ATOM   3280  O5'  DA A 160       0.666 -94.687 -44.008 
ATOM   3281  C5'  DA A 160      -0.460 -93.794 -44.090 
ATOM   3282  C4'  DA A 160      -1.430 -94.279 -45.149 
ATOM   3283  O4'  DA A 160      -1.112 -93.760 -46.472 
ATOM   3284  C3'  DA A 160      -1.491 -95.793 -45.352 
ATOM   3285  O3'  DA A 160      -2.835 -96.166 -45.629 
ATOM   3286  C2'  DA A 160      -0.648 -96.050 -46.601 
ATOM   3287  C1'  DA A 160      -1.132 -94.839 -47.393 
ATOM   3288  N9   DA A 160      -0.252 -94.484 -48.542 
ATOM   3289  C8   DA A 160       1.105 -94.592 -48.635 
ATOM   3290  N7   DA A 160       1.586 -94.199 -49.774 
ATOM   3291  C5   DA A 160       0.466 -93.800 -50.490 
ATOM   3292  C6   DA A 160       0.304 -93.279 -51.784 
ATOM   3293  N6   DA A 160       1.324 -93.058 -52.626 
ATOM   3294  N1   DA A 160      -0.948 -92.991 -52.185 
ATOM   3295  C2   DA A 160      -1.958 -93.211 -51.344 
ATOM   3296  N3   DA A 160      -1.930 -93.692 -50.120 
ATOM   3297  C4   DA A 160      -0.665 -93.972 -49.744 
ATOM   3298  P    DC A 161      -3.411 -97.518 -44.993 
ATOM   3299  OP1  DC A 161      -3.880 -97.258 -43.614 
ATOM   3300  OP2  DC A 161      -2.416 -98.602 -45.148 
ATOM   3301  O5'  DC A 161      -4.667 -97.803 -45.944 
ATOM   3302  C5'  DC A 161      -5.353 -96.690 -46.547 
ATOM   3303  C4'  DC A 161      -5.652 -96.992 -48.002 
ATOM   3304  O4'  DC A 161      -4.560 -96.607 -48.885 
ATOM   3305  C3'  DC A 161      -5.897 -98.463 -48.339 
ATOM   3306  O3'  DC A 161      -6.908 -98.545 -49.335 
ATOM   3307  C2'  DC A 161      -4.579 -98.946 -48.944 
ATOM   3308  C1'  DC A 161      -4.289 -97.691 -49.760 
ATOM   3309  N1   DC A 161      -2.872 -97.581 -50.207 
ATOM   3310  C2   DC A 161      -2.624 -96.996 -51.446 
ATOM   3311  O2   DC A 161      -3.581 -96.596 -52.118 
ATOM   3312  N3   DC A 161      -1.339 -96.888 -51.871 
ATOM   3313  C4   DC A 161      -0.329 -97.334 -51.112 
ATOM   3314  N4   DC A 161       0.906 -97.205 -51.572 
ATOM   3315  C5   DC A 161      -0.562 -97.939 -49.835 
ATOM   3316  C6   DC A 161      -1.853 -98.039 -49.428 
ATOM   3317  P    DA A 162      -7.999 -99.712 -49.241 
ATOM   3318  OP1  DA A 162      -9.085 -99.302 -48.323 
ATOM   3319  OP2  DA A 162      -7.329-100.992 -48.922 
ATOM   3320  O5'  DA A 162      -8.550 -99.754 -50.742 
ATOM   3321  C5'  DA A 162      -8.546 -98.542 -51.520 
ATOM   3322  C4'  DA A 162      -8.048 -98.829 -52.924 
ATOM   3323  O4'  DA A 162      -6.599 -98.725 -53.030 
ATOM   3324  C3'  DA A 162      -8.359-100.223 -53.468 
ATOM   3325  O3'  DA A 162      -8.645-100.121 -54.858 
ATOM   3326  C2'  DA A 162      -7.058-101.005 -53.296 
ATOM   3327  C1'  DA A 162      -6.117 -99.876 -53.707 
ATOM   3328  N9   DA A 162      -4.702-100.096 -53.296 
ATOM   3329  C8   DA A 162      -4.230-100.711 -52.172 
ATOM   3330  N7   DA A 162      -2.936-100.748 -52.097 
ATOM   3331  C5   DA A 162      -2.516-100.110 -53.257 
ATOM   3332  C6   DA A 162      -1.242 -99.822 -53.772 
ATOM   3333  N6   DA A 162      -0.101-100.158 -53.152 
ATOM   3334  N1   DA A 162      -1.180 -99.176 -54.951 
ATOM   3335  C2   DA A 162      -2.317 -98.845 -55.561 
ATOM   3336  N3   DA A 162      -3.557 -99.059 -55.179 
ATOM   3337  C4   DA A 162      -3.590 -99.707 -53.998 
ATOM   3338  P    DT A 163      -9.817-101.018 -55.476 
ATOM   3339  OP1  DT A 163     -11.119-100.345 -55.267 
ATOM   3340  OP2  DT A 163      -9.710-102.400 -54.959 
ATOM   3341  O5'  DT A 163      -9.444-100.997 -57.032 
ATOM   3342  C5'  DT A 163      -8.766 -99.846 -57.572 
ATOM   3343  C4'  DT A 163      -7.648-100.289 -58.495 
ATOM   3344  O4'  DT A 163      -6.396-100.509 -57.785 
ATOM   3345  C3'  DT A 163      -7.882-101.602 -59.241 
ATOM   3346  O3'  DT A 163      -7.328-101.495 -60.547 
ATOM   3347  C2'  DT A 163      -7.082-102.642 -58.458 
ATOM   3348  C1'  DT A 163      -5.867-101.763 -58.187 
ATOM   3349  N1   DT A 163      -4.992-102.269 -57.093 
ATOM   3350  C2   DT A 163      -3.641-102.059 -57.224 
ATOM   3351  O2   DT A 163      -3.147-101.487 -58.181 
ATOM   3352  N3   DT A 163      -2.861-102.543 -56.191 
ATOM   3353  C4   DT A 163      -3.312-103.202 -55.066 
ATOM   3354  O4   DT A 163      -2.518-103.590 -54.206 
ATOM   3355  C5   DT A 163      -4.745-103.375 -55.018 
ATOM   3356  C7   DT A 163      -5.318-104.084 -53.827 
ATOM   3357  C6   DT A 163      -5.526-102.915 -56.009 
ATOM   3358  P    DT A 164      -8.118-102.138 -61.781 
ATOM   3359  OP1  DT A 164      -9.150-101.190 -62.258 
ATOM   3360  OP2  DT A 164      -8.597-103.489 -61.414 
ATOM   3361  O5'  DT A 164      -6.953-102.259 -62.872 
ATOM   3362  C5'  DT A 164      -5.874-101.307 -62.851 
ATOM   3363  C4'  DT A 164      -4.551-102.019 -63.049 
ATOM   3364  O4'  DT A 164      -3.973-102.478 -61.794 
ATOM   3365  C3'  DT A 164      -4.596-103.277 -63.917 
ATOM   3366  O3'  DT A 164      -3.405-103.344 -64.692 
ATOM   3367  C2'  DT A 164      -4.592-104.435 -62.918 
ATOM   3368  C1'  DT A 164      -3.577-103.832 -61.952 
ATOM   3369  N1   DT A 164      -3.575-104.474 -60.608 
ATOM   3370  C2   DT A 164      -2.367-104.568 -59.962 
ATOM   3371  O2   DT A 164      -1.324-104.156 -60.440 
ATOM   3372  N3   DT A 164      -2.404-105.170 -58.718 
ATOM   3373  C4   DT A 164      -3.523-105.671 -58.085 
ATOM   3374  O4   DT A 164      -3.432-106.188 -56.969 
ATOM   3375  C5   DT A 164      -4.743-105.525 -58.841 
ATOM   3376  C7   DT A 164      -6.009-106.045 -58.225 
ATOM   3377  C6   DT A 164      -4.736-104.945 -60.053 
ATOM   3378  P    DA A 165      -3.495-103.848 -66.209 
ATOM   3379  OP1  DA A 165      -3.876-102.716 -67.085 
ATOM   3380  OP2  DA A 165      -4.359-105.046 -66.284 
ATOM   3381  O5'  DA A 165      -1.976-104.262 -66.495 
ATOM   3382  C5'  DA A 165      -0.921-103.568 -65.802 
ATOM   3383  C4'  DA A 165       0.115-104.558 -65.310 
ATOM   3384  O4'  DA A 165      -0.203-105.083 -63.989 
ATOM   3385  C3'  DA A 165       0.301-105.809 -66.169 
ATOM   3386  O3'  DA A 165       1.678-106.165 -66.172 
ATOM   3387  C2'  DA A 165      -0.481-106.900 -65.438 
ATOM   3388  C1'  DA A 165      -0.070-106.496 -64.025 
ATOM   3389  N9   DA A 165      -0.939-107.069 -62.961 
ATOM   3390  C8   DA A 165      -2.282-107.318 -63.004 
ATOM   3391  N7   DA A 165      -2.756-107.827 -61.909 
ATOM   3392  C5   DA A 165      -1.649-107.922 -61.077 
ATOM   3393  C6   DA A 165      -1.491-108.389 -59.762 
ATOM   3394  N6   DA A 165      -2.500-108.868 -59.020 
ATOM   3395  N1   DA A 165      -0.254-108.344 -59.235 
ATOM   3396  C2   DA A 165       0.744-107.867 -59.976 
ATOM   3397  N3   DA A 165       0.717-107.406 -61.208 
ATOM   3398  C4   DA A 165      -0.532-107.462 -61.712 
ATOM   3399  P    DT A 166       2.339-106.695 -67.530 
ATOM   3400  OP1  DT A 166       2.743-105.544 -68.368 
ATOM   3401  OP2  DT A 166       1.438-107.678 -68.170 
ATOM   3402  O5'  DT A 166       3.642-107.442 -66.976 
ATOM   3403  C5'  DT A 166       4.255-106.968 -65.763 
ATOM   3404  C4'  DT A 166       4.622-108.141 -64.874 
ATOM   3405  O4'  DT A 166       3.530-108.532 -63.994 
ATOM   3406  C3'  DT A 166       4.991-109.435 -65.600 
ATOM   3407  O3'  DT A 166       6.036-110.082 -64.883 
ATOM   3408  C2'  DT A 166       3.734-110.300 -65.514 
ATOM   3409  C1'  DT A 166       3.370-109.940 -64.076 
ATOM   3410  N1   DT A 166       1.963-110.268 -63.714 
ATOM   3411  C2   DT A 166       1.729-110.676 -62.423 
ATOM   3412  O2   DT A 166       2.611-110.774 -61.588 
ATOM   3413  N3   DT A 166       0.413-110.972 -62.124 
ATOM   3414  C4   DT A 166      -0.660-110.895 -62.989 
ATOM   3415  O4   DT A 166      -1.795-111.187 -62.606 
ATOM   3416  C5   DT A 166      -0.314-110.458 -64.321 
ATOM   3417  C7   DT A 166      -1.424-110.348 -65.325 
ATOM   3418  C6   DT A 166       0.957-110.164 -64.638 
ATOM   3419  P    DA A 167       7.211-110.797 -65.701 
ATOM   3420  OP1  DA A 167       8.234-109.794 -66.077 
ATOM   3421  OP2  DA A 167       6.634-111.583 -66.813 
ATOM   3422  O5'  DA A 167       7.809-111.787 -64.596 
ATOM   3423  C5'  DA A 167       7.733-111.411 -63.208 
ATOM   3424  C4'  DA A 167       7.302-112.600 -62.372 
ATOM   3425  O4'  DA A 167       5.853-112.709 -62.268 
ATOM   3426  C3'  DA A 167       7.738-113.970 -62.890 
ATOM   3427  O3'  DA A 167       8.056-114.801 -61.780 
ATOM   3428  C2'  DA A 167       6.496-114.537 -63.579 
ATOM   3429  C1'  DA A 167       5.484-114.050 -62.548 
ATOM   3430  N9   DA A 167       4.079-114.049 -63.042 
ATOM   3431  C8   DA A 167       3.623-113.790 -64.303 
ATOM   3432  N7   DA A 167       2.334-113.869 -64.422 
ATOM   3433  C5   DA A 167       1.901-114.205 -63.146 
ATOM   3434  C6   DA A 167       0.623-114.436 -62.611 
ATOM   3435  N6   DA A 167      -0.506-114.360 -63.330 
ATOM   3436  N1   DA A 167       0.547-114.750 -61.305 
ATOM   3437  C2   DA A 167       1.672-114.824 -60.595 
ATOM   3438  N3   DA A 167       2.913-114.630 -60.984 
ATOM   3439  C4   DA A 167       2.962-114.318 -62.295 
ATOM   3440  P    DG A 168       9.314-115.786 -61.884 
ATOM   3441  OP1  DG A 168      10.552-115.047 -61.550 
ATOM   3442  OP2  DG A 168       9.300-116.471 -63.195 
ATOM   3443  O5'  DG A 168       8.987-116.840 -60.724 
ATOM   3444  C5'  DG A 168       8.237-116.403 -59.575 
ATOM   3445  C4'  DG A 168       7.186-117.435 -59.218 
ATOM   3446  O4'  DG A 168       5.933-117.221 -59.931 
ATOM   3447  C3'  DG A 168       7.545-118.887 -59.533 
ATOM   3448  O3'  DG A 168       7.023-119.723 -58.509 
ATOM   3449  C2'  DG A 168       6.807-119.195 -60.836 
ATOM   3450  C1'  DG A 168       5.516-118.459 -60.485 
ATOM   3451  N9   DG A 168       4.653-118.171 -61.664 
ATOM   3452  C8   DG A 168       5.016-117.865 -62.957 
ATOM   3453  N7   DG A 168       4.002-117.665 -63.764 
ATOM   3454  C5   DG A 168       2.888-117.853 -62.947 
ATOM   3455  C6   DG A 168       1.505-117.770 -63.256 
ATOM   3456  O6   DG A 168       0.970-117.510 -64.329 
ATOM   3457  N1   DG A 168       0.713-118.035 -62.130 
ATOM   3458  C2   DG A 168       1.194-118.339 -60.871 
ATOM   3459  N2   DG A 168       0.274-118.558 -59.928 
ATOM   3460  N3   DG A 168       2.492-118.416 -60.583 
ATOM   3461  C4   DG A 168       3.273-118.162 -61.664 
ATOM   3462  P    DA A 169       7.898-120.962 -57.997 
ATOM   3463  OP1  DA A 169       8.867-120.498 -56.978 
ATOM   3464  OP2  DA A 169       8.470-121.678 -59.158 
ATOM   3465  O5'  DA A 169       6.781-121.872 -57.302 
ATOM   3466  C5'  DA A 169       5.629-121.237 -56.715 
ATOM   3467  C4'  DA A 169       4.373-122.001 -57.082 
ATOM   3468  O4'  DA A 169       3.795-121.547 -58.340 
ATOM   3469  C3'  DA A 169       4.543-123.507 -57.277 
ATOM   3470  O3'  DA A 169       3.385-124.169 -56.782 
ATOM   3471  C2'  DA A 169       4.600-123.698 -58.793 
ATOM   3472  C1'  DA A 169       3.512-122.686 -59.139 
ATOM   3473  N9   DA A 169       3.520-122.262 -60.567 
ATOM   3474  C8   DA A 169       4.591-122.100 -61.397 
ATOM   3475  N7   DA A 169       4.274-121.720 -62.596 
ATOM   3476  C5   DA A 169       2.890-121.623 -62.560 
ATOM   3477  C6   DA A 169       1.939-121.261 -63.530 
ATOM   3478  N6   DA A 169       2.258-120.914 -64.784 
ATOM   3479  N1   DA A 169       0.645-121.270 -63.161 
ATOM   3480  C2   DA A 169       0.334-121.616 -61.913 
ATOM   3481  N3   DA A 169       1.129-121.970 -60.927 
ATOM   3482  C4   DA A 169       2.419-121.953 -61.321 
ATOM   3483  P    DT A 170       3.560-125.548 -55.987 
ATOM   3484  OP1  DT A 170       3.876-125.267 -54.570 
ATOM   3485  OP2  DT A 170       4.517-126.417 -56.706 
ATOM   3486  O5'  DT A 170       2.087-126.165 -56.099 
ATOM   3487  C5'  DT A 170       0.960-125.272 -56.180 
ATOM   3488  C4'  DT A 170      -0.009-125.757 -57.239 
ATOM   3489  O4'  DT A 170       0.308-125.238 -58.563 
ATOM   3490  C3'  DT A 170      -0.070-127.271 -57.443 
ATOM   3491  O3'  DT A 170      -1.414-127.644 -57.720 
ATOM   3492  C2'  DT A 170       0.773-127.528 -58.692 
ATOM   3493  C1'  DT A 170       0.289-126.317 -59.484 
ATOM   3494  N1   DT A 170       1.168-125.962 -60.632 
ATOM   3495  C2   DT A 170       0.557-125.459 -61.756 
ATOM   3496  O2   DT A 170      -0.648-125.299 -61.840 
ATOM   3497  N3   DT A 170       1.405-125.142 -62.800 
ATOM   3498  C4   DT A 170       2.777-125.282 -62.812 
ATOM   3499  O4   DT A 170       3.431-124.964 -63.808 
ATOM   3500  C5   DT A 170       3.326-125.818 -61.589 
ATOM   3501  C7   DT A 170       4.813-126.003 -61.518 
ATOM   3502  C6   DT A 170       2.525-126.135 -60.558 
ATOM   3503  P    DT A 171      -1.990-128.996 -57.084 
ATOM   3504  OP1  DT A 171      -2.459-128.735 -55.705 
ATOM   3505  OP2  DT A 171      -0.996-130.080 -57.238 
ATOM   3506  O5'  DT A 171      -3.247-129.281 -58.034 
ATOM   3507  C5'  DT A 171      -3.932-128.167 -58.638 
ATOM   3508  C4'  DT A 171      -4.231-128.470 -60.093 
ATOM   3509  O4'  DT A 171      -3.139-128.085 -60.976 
ATOM   3510  C3'  DT A 171      -4.476-129.941 -60.430 
ATOM   3511  O3'  DT A 171      -5.488-130.023 -61.426 
ATOM   3512  C2'  DT A 171      -3.159-130.424 -61.035 
ATOM   3513  C1'  DT A 171      -2.868-129.169 -61.851 
ATOM   3514  N1   DT A 171      -1.451-129.059 -62.297 
ATOM   3515  C2   DT A 171      -1.223-128.480 -63.522 
ATOM   3516  O2   DT A 171      -2.120-128.064 -64.236 
ATOM   3517  N3   DT A 171       0.102-128.396 -63.903 
ATOM   3518  C4   DT A 171       1.191-128.833 -63.176 
ATOM   3519  O4   DT A 171       2.333-128.703 -63.622 
ATOM   3520  C5   DT A 171       0.852-129.426 -61.905 
ATOM   3521  C7   DT A 171       1.979-129.929 -61.051 
ATOM   3522  C6   DT A 171      -0.428-129.521 -61.510 
ATOM   3523  P    DA A 172      -6.579-131.190 -61.331 
ATOM   3524  OP1  DA A 172      -7.665-130.780 -60.414 
ATOM   3525  OP2  DA A 172      -5.908-132.470 -61.013 
ATOM   3526  O5'  DA A 172      -7.129-131.231 -62.833 
ATOM   3527  C5'  DA A 172      -7.125-130.020 -63.611 
ATOM   3528  C4'  DA A 172      -6.627-130.307 -65.014 
ATOM   3529  O4'  DA A 172      -5.178-130.203 -65.121 
ATOM   3530  C3'  DA A 172      -6.938-131.700 -65.559 
ATOM   3531  O3'  DA A 172      -7.224-131.599 -66.949 
ATOM   3532  C2'  DA A 172      -5.637-132.483 -65.386 
ATOM   3533  C1'  DA A 172      -4.696-131.354 -65.797 
ATOM   3534  N9   DA A 172      -3.281-131.573 -65.387 
ATOM   3535  C8   DA A 172      -2.810-132.189 -64.263 
ATOM   3536  N7   DA A 172      -1.515-132.226 -64.188 
ATOM   3537  C5   DA A 172      -1.096-131.588 -65.348 
ATOM   3538  C6   DA A 172       0.179-131.300 -65.862 
ATOM   3539  N6   DA A 172       1.320-131.636 -65.242 
ATOM   3540  N1   DA A 172       0.240-130.654 -67.041 
ATOM   3541  C2   DA A 172      -0.897-130.323 -67.651 
ATOM   3542  N3   DA A 172      -2.137-130.537 -67.270 
ATOM   3543  C4   DA A 172      -2.170-131.185 -66.088 
ATOM   3544  P    DC A 173      -8.396-132.496 -67.567 
ATOM   3545  OP1  DC A 173      -9.699-131.823 -67.358 
ATOM   3546  OP2  DC A 173      -8.290-133.878 -67.049 
ATOM   3547  O5'  DC A 173      -8.023-132.475 -69.122 
ATOM   3548  C5'  DC A 173      -7.345-131.324 -69.662 
ATOM   3549  C4'  DC A 173      -6.227-131.767 -70.585 
ATOM   3550  O4'  DC A 173      -4.975-131.987 -69.875 
ATOM   3551  C3'  DC A 173      -6.462-133.080 -71.332 
ATOM   3552  O3'  DC A 173      -5.907-132.973 -72.637 
ATOM   3553  C2'  DC A 173      -5.662-134.120 -70.548 
ATOM   3554  C1'  DC A 173      -4.446-133.241 -70.278 
ATOM   3555  N1   DC A 173      -3.571-133.747 -69.183 
ATOM   3556  C2   DC A 173      -2.199-133.542 -69.302 
ATOM   3557  O2   DC A 173      -1.768-132.954 -70.300 
ATOM   3558  N3   DC A 173      -1.384-133.997 -68.315 
ATOM   3559  C4   DC A 173      -1.891-134.630 -67.249 
ATOM   3560  N4   DC A 173      -1.056-135.054 -66.314 
ATOM   3561  C5   DC A 173      -3.300-134.851 -67.109 
ATOM   3562  C6   DC A 173      -4.097-134.389 -68.106 
ATOM   3563  P    DT A 174      -6.697-133.616 -73.872 
ATOM   3564  OP1  DT A 174      -7.729-132.668 -74.348 
ATOM   3565  OP2  DT A 174      -7.177-134.967 -73.505 
ATOM   3566  O5'  DT A 174      -5.533-133.737 -74.963 
ATOM   3567  C5'  DT A 174      -4.454-132.785 -74.941 
ATOM   3568  C4'  DT A 174      -3.131-133.497 -75.140 
ATOM   3569  O4'  DT A 174      -2.552-133.956 -73.885 
ATOM   3570  C3'  DT A 174      -3.175-134.754 -76.007 
ATOM   3571  O3'  DT A 174      -1.984-134.822 -76.783 
ATOM   3572  C2'  DT A 174      -3.171-135.913 -75.009 
ATOM   3573  C1'  DT A 174      -2.156-135.310 -74.043 
ATOM   3574  N1   DT A 174      -2.154-135.951 -72.699 
ATOM   3575  C2   DT A 174      -0.946-136.046 -72.053 
ATOM   3576  O2   DT A 174       0.096-135.633 -72.531 
ATOM   3577  N3   DT A 174      -0.984-136.648 -70.809 
ATOM   3578  C4   DT A 174      -2.102-137.149 -70.175 
ATOM   3579  O4   DT A 174      -2.011-137.666 -69.060 
ATOM   3580  C5   DT A 174      -3.323-137.003 -70.932 
ATOM   3581  C7   DT A 174      -4.588-137.522 -70.315 
ATOM   3582  C6   DT A 174      -3.315-136.423 -72.144 
ATOM   3583  P    DC A 175      -2.074-135.325 -78.299 
ATOM   3584  OP1  DC A 175      -2.455-134.194 -79.176 
ATOM   3585  OP2  DC A 175      -2.938-136.524 -78.374 
ATOM   3586  O5'  DC A 175      -0.556-135.740 -78.586 
ATOM   3587  C5'  DC A 175       0.499-135.046 -77.893 
ATOM   3588  C4'  DC A 175       1.535-136.036 -77.401 
ATOM   3589  O4'  DC A 175       1.218-136.561 -76.080 
ATOM   3590  C3'  DC A 175       1.721-137.287 -78.260 
ATOM   3591  O3'  DC A 175       3.099-137.643 -78.262 
ATOM   3592  C2'  DC A 175       0.940-138.378 -77.528 
ATOM   3593  C1'  DC A 175       1.351-137.974 -76.115 
ATOM   3594  N1   DC A 175       0.482-138.547 -75.052 
ATOM   3595  C2   DC A 175       1.077-138.888 -73.839 
ATOM   3596  O2   DC A 175       2.292-138.702 -73.699 
ATOM   3597  N3   DC A 175       0.301-139.413 -72.857 
ATOM   3598  C4   DC A 175      -1.010-139.599 -73.049 
ATOM   3599  N4   DC A 175      -1.724-140.115 -72.059 
ATOM   3600  C5   DC A 175      -1.643-139.256 -74.288 
ATOM   3601  C6   DC A 175      -0.850-138.733 -75.257 
ATOM   3602  P    DA A 176       3.760-138.173 -79.621 
ATOM   3603  OP1  DA A 176       4.164-137.022 -80.458 
ATOM   3604  OP2  DA A 176       2.859-139.156 -80.260 
ATOM   3605  O5'  DA A 176       5.063-138.920 -79.067 
ATOM   3606  C5'  DA A 176       5.676-138.446 -77.854 
ATOM   3607  C4'  DA A 176       6.042-139.619 -76.965 
ATOM   3608  O4'  DA A 176       4.951-140.010 -76.084 
ATOM   3609  C3'  DA A 176       6.412-140.913 -77.690 
ATOM   3610  O3'  DA A 176       7.457-141.560 -76.974 
ATOM   3611  C2'  DA A 176       5.155-141.777 -77.605 
ATOM   3612  C1'  DA A 176       4.791-141.418 -76.167 
ATOM   3613  N9   DA A 176       3.384-141.746 -75.804 
ATOM   3614  C8   DA A 176       2.272-141.697 -76.595 
ATOM   3615  N7   DA A 176       1.180-142.046 -75.987 
ATOM   3616  C5   DA A 176       1.598-142.349 -74.698 
ATOM   3617  C6   DA A 176       0.907-142.787 -73.556 
ATOM   3618  N6   DA A 176      -0.416-143.005 -73.530 
ATOM   3619  N1   DA A 176       1.627-142.993 -72.438 
ATOM   3620  C2   DA A 176       2.941-142.773 -72.469 
ATOM   3621  N3   DA A 176       3.690-142.367 -73.470 
ATOM   3622  C4   DA A 176       2.946-142.168 -74.577 
ATOM   3623  P    DG A 177       8.631-142.274 -77.792 
ATOM   3624  OP1  DG A 177       9.654-141.272 -78.168 
ATOM   3625  OP2  DG A 177       8.054-143.061 -78.904 
ATOM   3626  O5'  DG A 177       9.229-143.265 -76.687 
ATOM   3627  C5'  DG A 177       9.153-142.889 -75.299 
ATOM   3628  C4'  DG A 177       8.723-144.078 -74.463 
ATOM   3629  O4'  DG A 177       7.274-144.186 -74.358 
ATOM   3630  C3'  DG A 177       9.158-145.448 -74.980 
ATOM   3631  O3'  DG A 177       9.477-146.279 -73.871 
ATOM   3632  C2'  DG A 177       7.917-146.014 -75.670 
ATOM   3633  C1'  DG A 177       6.904-145.528 -74.638 
ATOM   3634  N9   DG A 177       5.499-145.527 -75.133 
ATOM   3635  C8   DG A 177       5.021-145.269 -76.399 
ATOM   3636  N7   DG A 177       3.717-145.351 -76.505 
ATOM   3637  C5   DG A 177       3.302-145.689 -75.218 
ATOM   3638  C6   DG A 177       1.996-145.916 -74.710 
ATOM   3639  O6   DG A 177       0.920-145.865 -75.300 
ATOM   3640  N1   DG A 177       2.027-146.235 -73.345 
ATOM   3641  C2   DG A 177       3.169-146.323 -72.573 
ATOM   3642  N2   DG A 177       2.986-146.640 -71.289 
ATOM   3643  N3   DG A 177       4.393-146.108 -73.051 
ATOM   3644  C4   DG A 177       4.381-145.798 -74.373 
ATOM   3645  P    DA A 178      10.735-147.264 -73.975 
ATOM   3646  OP1  DA A 178      11.973-146.525 -73.641 
ATOM   3647  OP2  DA A 178      10.721-147.949 -75.286 
ATOM   3648  O5'  DA A 178      10.408-148.317 -72.815 
ATOM   3649  C5'  DA A 178       9.658-147.880 -71.666 
ATOM   3650  C4'  DA A 178       8.606-148.913 -71.309 
ATOM   3651  O4'  DA A 178       7.354-148.699 -72.022 
ATOM   3652  C3'  DA A 178       8.966-150.365 -71.624 
ATOM   3653  O3'  DA A 178       8.443-151.201 -70.599 
ATOM   3654  C2'  DA A 178       8.227-150.673 -72.927 
ATOM   3655  C1'  DA A 178       6.937-149.937 -72.576 
ATOM   3656  N9   DA A 178       6.073-149.649 -73.754 
ATOM   3657  C8   DA A 178       6.452-149.346 -75.031 
ATOM   3658  N7   DA A 178       5.458-149.147 -75.840 
ATOM   3659  C5   DA A 178       4.337-149.330 -75.043 
ATOM   3660  C6   DA A 178       2.960-149.256 -75.314 
ATOM   3661  N6   DA A 178       2.458-148.964 -76.522 
ATOM   3662  N1   DA A 178       2.115-149.495 -74.294 
ATOM   3663  C2   DA A 178       2.620-149.785 -73.096 
ATOM   3664  N3   DA A 178       3.877-149.882 -72.726 
ATOM   3665  C4   DA A 178       4.702-149.638 -73.765 
ATOM   3666  P    DA A 179       9.319-152.440 -70.087 
ATOM   3667  OP1  DA A 179      10.287-151.976 -69.069 
ATOM   3668  OP2  DA A 179       9.891-153.156 -71.249 
ATOM   3669  O5'  DA A 179       8.201-153.350 -69.393 
ATOM   3670  C5'  DA A 179       7.050-152.715 -68.806 
ATOM   3671  C4'  DA A 179       5.793-153.479 -69.173 
ATOM   3672  O4'  DA A 179       5.216-153.025 -70.430 
ATOM   3673  C3'  DA A 179       5.964-154.985 -69.368 
ATOM   3674  O3'  DA A 179       4.806-155.647 -68.872 
ATOM   3675  C2'  DA A 179       6.020-155.176 -70.883 
ATOM   3676  C1'  DA A 179       4.933-154.163 -71.230 
ATOM   3677  N9   DA A 179       4.940-153.740 -72.657 
ATOM   3678  C8   DA A 179       6.012-153.577 -73.488 
ATOM   3679  N7   DA A 179       5.695-153.198 -74.687 
ATOM   3680  C5   DA A 179       4.310-153.100 -74.651 
ATOM   3681  C6   DA A 179       3.360-152.739 -75.620 
ATOM   3682  N6   DA A 179       3.679-152.392 -76.875 
ATOM   3683  N1   DA A 179       2.065-152.748 -75.252 
ATOM   3684  C2   DA A 179       1.755-153.093 -74.004 
ATOM   3685  N3   DA A 179       2.550-153.448 -73.018 
ATOM   3686  C4   DA A 179       3.839-153.431 -73.412 
ATOM   3687  P    DG A 180       4.980-157.026 -68.078 
ATOM   3688  OP1  DG A 180       5.297-156.745 -66.660 
ATOM   3689  OP2  DG A 180       5.938-157.895 -68.797 
ATOM   3690  O5'  DG A 180       3.508-157.643 -68.189 
ATOM   3691  C5'  DG A 180       2.381-156.750 -68.271 
ATOM   3692  C4'  DG A 180       1.411-157.235 -69.330 
ATOM   3693  O4'  DG A 180       1.729-156.716 -70.654 
ATOM   3694  C3'  DG A 180       1.350-158.749 -69.533 
ATOM   3695  O3'  DG A 180       0.006-159.122 -69.810 
ATOM   3696  C2'  DG A 180       2.193-159.006 -70.782 
ATOM   3697  C1'  DG A 180       1.709-157.795 -71.575 
ATOM   3698  N9   DG A 180       2.589-157.440 -72.723 
ATOM   3699  C8   DG A 180       3.958-157.541 -72.836 
ATOM   3700  N7   DG A 180       4.430-157.141 -73.992 
ATOM   3701  C5   DG A 180       3.293-156.746 -74.694 
ATOM   3702  C6   DG A 180       3.166-156.221 -76.007 
ATOM   3703  O6   DG A 180       4.046-155.992 -76.832 
ATOM   3704  N1   DG A 180       1.827-155.956 -76.325 
ATOM   3705  C2   DG A 180       0.752-156.169 -75.485 
ATOM   3706  N2   DG A 180      -0.448-155.850 -75.976 
ATOM   3707  N3   DG A 180       0.871-156.661 -74.253 
ATOM   3708  C4   DG A 180       2.164-156.925 -73.929 
ATOM   3709  P    DC A 181      -0.570-160.474 -69.175 
ATOM   3710  OP1  DC A 181      -1.039-160.213 -67.795 
ATOM   3711  OP2  DC A 181       0.425-161.558 -69.329 
ATOM   3712  O5'  DC A 181      -1.826-160.759 -70.125 
ATOM   3713  C5'  DC A 181      -2.512-159.645 -70.729 
ATOM   3714  C4'  DC A 181      -2.811-159.948 -72.184 
ATOM   3715  O4'  DC A 181      -1.719-159.563 -73.067 
ATOM   3716  C3'  DC A 181      -3.055-161.419 -72.520 
ATOM   3717  O3'  DC A 181      -4.067-161.501 -73.517 
ATOM   3718  C2'  DC A 181      -1.738-161.902 -73.125 
ATOM   3719  C1'  DC A 181      -1.447-160.647 -73.942 
ATOM   3720  N1   DC A 181      -0.030-160.537 -74.388 
ATOM   3721  C2   DC A 181       0.217-159.952 -75.627 
ATOM   3722  O2   DC A 181      -0.740-159.552 -76.299 
ATOM   3723  N3   DC A 181       1.502-159.844 -76.052 
ATOM   3724  C4   DC A 181       2.512-160.290 -75.294 
ATOM   3725  N4   DC A 181       3.747-160.161 -75.753 
ATOM   3726  C5   DC A 181       2.279-160.895 -74.017 
ATOM   3727  C6   DC A 181       0.988-160.995 -73.610 
ATOM   3728  P    DA A 182      -5.158-162.668 -73.422 
ATOM   3729  OP1  DA A 182      -6.244-162.258 -72.505 
ATOM   3730  OP2  DA A 182      -4.488-163.948 -73.104 
ATOM   3731  O5'  DA A 182      -5.708-162.709 -74.923 
ATOM   3732  C5'  DA A 182      -5.705-161.498 -75.702 
ATOM   3733  C4'  DA A 182      -5.206-161.784 -77.105 
ATOM   3734  O4'  DA A 182      -3.758-161.681 -77.212 
ATOM   3735  C3'  DA A 182      -5.518-163.178 -77.649 
ATOM   3736  O3'  DA A 182      -5.804-163.077 -79.039 
ATOM   3737  C2'  DA A 182      -4.216-163.961 -77.477 
ATOM   3738  C1'  DA A 182      -3.276-162.832 -77.888 
ATOM   3739  N9   DA A 182      -1.861-163.051 -77.478 
ATOM   3740  C8   DA A 182      -1.389-163.667 -76.354 
ATOM   3741  N7   DA A 182      -0.095-163.703 -76.279 
ATOM   3742  C5   DA A 182       0.325-163.065 -77.438 
ATOM   3743  C6   DA A 182       1.600-162.778 -77.953 
ATOM   3744  N6   DA A 182       2.741-163.114 -77.333 
ATOM   3745  N1   DA A 182       1.661-162.132 -79.132 
ATOM   3746  C2   DA A 182       0.524-161.801 -79.742 
ATOM   3747  N3   DA A 182      -0.716-162.015 -79.361 
ATOM   3748  C4   DA A 182      -0.749-162.663 -78.179 
ATOM   3749  P    DG A 183      -6.976-163.974 -79.658 
ATOM   3750  OP1  DG A 183      -8.278-163.301 -79.449 
ATOM   3751  OP2  DG A 183      -6.869-165.356 -79.140 
ATOM   3752  O5'  DG A 183      -6.603-163.952 -81.213 
ATOM   3753  C5'  DG A 183      -5.924-162.802 -81.753 
ATOM   3754  C4'  DG A 183      -4.806-163.245 -82.676 
ATOM   3755  O4'  DG A 183      -3.555-163.465 -81.966 
ATOM   3756  C3'  DG A 183      -5.041-164.558 -83.423 
ATOM   3757  O3'  DG A 183      -4.487-164.451 -84.728 
ATOM   3758  C2'  DG A 183      -4.241-165.598 -82.639 
ATOM   3759  C1'  DG A 183      -3.025-164.718 -82.369 
ATOM   3760  N9   DG A 183      -2.151-165.225 -81.274 
ATOM   3761  C8   DG A 183      -2.498-165.891 -80.120 
ATOM   3762  N7   DG A 183      -1.480-166.203 -79.355 
ATOM   3763  C5   DG A 183      -0.378-165.709 -80.054 
ATOM   3764  C6   DG A 183       1.002-165.745 -79.728 
ATOM   3765  O6   DG A 183       1.547-166.228 -78.739 
ATOM   3766  N1   DG A 183       1.779-165.126 -80.718 
ATOM   3767  C2   DG A 183       1.284-164.548 -81.871 
ATOM   3768  N2   DG A 183       2.191-164.008 -82.690 
ATOM   3769  N3   DG A 183      -0.010-164.514 -82.176 
ATOM   3770  C4   DG A 183      -0.778-165.110 -81.226 
ATOM   3771  P    DA A 184      -5.276-165.094 -85.963 
ATOM   3772  OP1  DA A 184      -6.308-164.146 -86.439 
ATOM   3773  OP2  DA A 184      -5.756-166.445 -85.595 
ATOM   3774  O5'  DA A 184      -4.112-165.215 -87.054 
ATOM   3775  C5'  DA A 184      -3.033-164.262 -87.032 
ATOM   3776  C4'  DA A 184      -1.710-164.975 -87.231 
ATOM   3777  O4'  DA A 184      -1.132-165.434 -85.975 
ATOM   3778  C3'  DA A 184      -1.754-166.232 -88.098 
ATOM   3779  O3'  DA A 184      -0.564-166.300 -88.874 
ATOM   3780  C2'  DA A 184      -1.750-167.391 -87.100 
ATOM   3781  C1'  DA A 184      -0.736-166.788 -86.134 
ATOM   3782  N9   DA A 184      -0.734-167.429 -84.789 
ATOM   3783  C8   DA A 184      -1.790-167.948 -84.096 
ATOM   3784  N7   DA A 184      -1.466-168.443 -82.942 
ATOM   3785  C5   DA A 184      -0.096-168.239 -82.861 
ATOM   3786  C6   DA A 184       0.851-168.544 -81.870 
ATOM   3787  N6   DA A 184       0.544-169.151 -80.715 
ATOM   3788  N1   DA A 184       2.132-168.203 -82.111 
ATOM   3789  C2   DA A 184       2.430-167.600 -83.261 
ATOM   3790  N3   DA A 184       1.637-167.266 -84.254 
ATOM   3791  C4   DA A 184       0.362-167.619 -83.989 
ATOM   3792  P    DA A 185      -0.654-166.803 -90.390 
ATOM   3793  OP1  DA A 185      -1.035-165.672 -91.267 
ATOM   3794  OP2  DA A 185      -1.518-168.002 -90.465 
ATOM   3795  O5'  DA A 185       0.865-167.218 -90.676 
ATOM   3796  C5'  DA A 185       1.920-166.524 -89.984 
ATOM   3797  C4'  DA A 185       2.956-167.514 -89.492 
ATOM   3798  O4'  DA A 185       2.639-168.039 -88.171 
ATOM   3799  C3'  DA A 185       3.142-168.765 -90.350 
ATOM   3800  O3'  DA A 185       4.520-169.121 -90.353 
ATOM   3801  C2'  DA A 185       2.361-169.856 -89.619 
ATOM   3802  C1'  DA A 185       2.772-169.452 -88.206 
ATOM   3803  N9   DA A 185       1.902-170.025 -87.142 
ATOM   3804  C8   DA A 185       0.560-170.274 -87.186 
ATOM   3805  N7   DA A 185       0.085-170.782 -86.091 
ATOM   3806  C5   DA A 185       1.192-170.878 -85.259 
ATOM   3807  C6   DA A 185       1.350-171.344 -83.943 
ATOM   3808  N6   DA A 185       0.342-171.824 -83.201 
ATOM   3809  N1   DA A 185       2.587-171.300 -83.416 
ATOM   3810  C2   DA A 185       3.585-170.823 -84.157 
ATOM   3811  N3   DA A 185       3.558-170.362 -85.389 
ATOM   3812  C4   DA A 185       2.309-170.418 -85.894 
ATOM   3813  P    DC A 186       5.181-169.651 -91.712 
ATOM   3814  OP1  DC A 186       5.585-168.500 -92.549 
ATOM   3815  OP2  DC A 186       4.279-170.634 -92.351 
ATOM   3816  O5'  DC A 186       6.483-170.398 -91.157 
ATOM   3817  C5'  DC A 186       7.097-169.924 -89.945 
ATOM   3818  C4'  DC A 186       7.463-171.097 -89.056 
ATOM   3819  O4'  DC A 186       6.372-171.488 -88.175 
ATOM   3820  C3'  DC A 186       7.832-172.390 -89.781 
ATOM   3821  O3'  DC A 186       8.877-173.038 -89.065 
ATOM   3822  C2'  DC A 186       6.575-173.255 -89.695 
ATOM   3823  C1'  DC A 186       6.211-172.896 -88.257 
ATOM   3824  N1   DC A 186       4.804-173.224 -87.895 
ATOM   3825  C2   DC A 186       4.550-173.639 -86.590 
ATOM   3826  O2   DC A 186       5.493-173.716 -85.795 
ATOM   3827  N3   DC A 186       3.273-173.943 -86.241 
ATOM   3828  C4   DC A 186       2.280-173.846 -87.133 
ATOM   3829  N4   DC A 186       1.053-174.154 -86.743 
ATOM   3830  C5   DC A 186       2.521-173.422 -88.480 
ATOM   3831  C6   DC A 186       3.803-173.122 -88.810 
ATOM   3832  P    DA A 187      10.052-173.752 -89.883 
ATOM   3833  OP1  DA A 187      11.075-172.750 -90.259 
ATOM   3834  OP2  DA A 187       9.475-174.539 -90.995 
ATOM   3835  O5'  DA A 187      10.650-174.743 -88.777 
ATOM   3836  C5'  DA A 187      10.574-174.367 -87.390 
ATOM   3837  C4'  DA A 187      10.143-175.556 -86.554 
ATOM   3838  O4'  DA A 187       8.695-175.664 -86.449 
ATOM   3839  C3'  DA A 187      10.579-176.926 -87.071 
ATOM   3840  O3'  DA A 187      10.897-177.757 -85.962 
ATOM   3841  C2'  DA A 187       9.338-177.492 -87.761 
ATOM   3842  C1'  DA A 187       8.325-177.006 -86.729 
ATOM   3843  N9   DA A 187       6.920-177.005 -87.223 
ATOM   3844  C8   DA A 187       6.465-176.746 -88.485 
ATOM   3845  N7   DA A 187       5.175-176.825 -88.604 
ATOM   3846  C5   DA A 187       4.742-177.161 -87.328 
ATOM   3847  C6   DA A 187       3.464-177.392 -86.793 
ATOM   3848  N6   DA A 187       2.335-177.316 -87.511 
ATOM   3849  N1   DA A 187       3.388-177.706 -85.486 
ATOM   3850  C2   DA A 187       4.514-177.780 -84.776 
ATOM   3851  N3   DA A 187       5.755-177.586 -85.166 
ATOM   3852  C4   DA A 187       5.803-177.273 -86.477 
ATOM   3853  P    DG A 188      12.155-178.742 -86.066 
ATOM   3854  OP1  DG A 188      13.394-178.003 -85.732 
ATOM   3855  OP2  DG A 188      12.142-179.427 -87.377 
ATOM   3856  O5'  DG A 188      11.828-179.795 -84.906 
ATOM   3857  C5'  DG A 188      11.079-179.358 -83.756 
ATOM   3858  C4'  DG A 188      10.027-180.391 -83.400 
ATOM   3859  O4'  DG A 188       8.775-180.177 -84.112 
ATOM   3860  C3'  DG A 188      10.387-181.842 -83.715 
ATOM   3861  O3'  DG A 188       9.864-182.679 -82.690 
ATOM   3862  C2'  DG A 188       9.648-182.151 -85.018 
ATOM   3863  C1'  DG A 188       8.358-181.415 -84.667 
ATOM   3864  N9   DG A 188       7.494-181.127 -85.845 
ATOM   3865  C8   DG A 188       7.857-180.820 -87.139 
ATOM   3866  N7   DG A 188       6.843-180.621 -87.945 
ATOM   3867  C5   DG A 188       5.729-180.809 -87.129 
ATOM   3868  C6   DG A 188       4.347-180.726 -87.437 
ATOM   3869  O6   DG A 188       3.811-180.465 -88.511 
ATOM   3870  N1   DG A 188       3.554-180.991 -86.311 
ATOM   3871  C2   DG A 188       4.035-181.295 -85.053 
ATOM   3872  N2   DG A 188       3.115-181.514 -84.110 
ATOM   3873  N3   DG A 188       5.333-181.371 -84.765 
ATOM   3874  C4   DG A 188       6.114-181.118 -85.846 
ATOM   3875  P    DA A 189      10.740-183.918 -82.178 
ATOM   3876  OP1  DA A 189      11.708-183.454 -81.160 
ATOM   3877  OP2  DA A 189      11.312-184.634 -83.340 
ATOM   3878  O5'  DA A 189       9.622-184.828 -81.483 
ATOM   3879  C5'  DA A 189       8.471-184.193 -80.896 
ATOM   3880  C4'  DA A 189       7.214-184.957 -81.264 
ATOM   3881  O4'  DA A 189       6.637-184.503 -82.521 
ATOM   3882  C3'  DA A 189       7.384-186.463 -81.459 
ATOM   3883  O3'  DA A 189       6.227-187.125 -80.963 
ATOM   3884  C2'  DA A 189       7.441-186.654 -82.974 
ATOM   3885  C1'  DA A 189       6.353-185.641 -83.320 
ATOM   3886  N9   DA A 189       6.361-185.218 -84.748 
ATOM   3887  C8   DA A 189       7.432-185.055 -85.579 
ATOM   3888  N7   DA A 189       7.115-184.676 -86.778 
ATOM   3889  C5   DA A 189       5.731-184.578 -86.741 
ATOM   3890  C6   DA A 189       4.781-184.217 -87.711 
ATOM   3891  N6   DA A 189       5.100-183.869 -88.966 
ATOM   3892  N1   DA A 189       3.486-184.226 -87.342 
ATOM   3893  C2   DA A 189       3.175-184.571 -86.094 
ATOM   3894  N3   DA A 189       3.970-184.926 -85.108 
ATOM   3895  C4   DA A 189       5.260-184.909 -85.503 
ATOM   3896  P    DG A 190       6.401-188.504 -80.169 
ATOM   3897  OP1  DG A 190       6.718-188.223 -78.751 
ATOM   3898  OP2  DG A 190       7.358-189.373 -80.888 
ATOM   3899  O5'  DG A 190       4.928-189.121 -80.280 
ATOM   3900  C5'  DG A 190       3.801-188.228 -80.362 
ATOM   3901  C4'  DG A 190       2.832-188.713 -81.421 
ATOM   3902  O4'  DG A 190       3.150-188.193 -82.744 
ATOM   3903  C3'  DG A 190       2.771-190.226 -81.624 
ATOM   3904  O3'  DG A 190       1.427-190.600 -81.901 
ATOM   3905  C2'  DG A 190       3.614-190.484 -82.873 
ATOM   3906  C1'  DG A 190       3.130-189.273 -83.665 
ATOM   3907  N9   DG A 190       4.010-188.917 -84.814 
ATOM   3908  C8   DG A 190       5.379-189.019 -84.927 
ATOM   3909  N7   DG A 190       5.851-188.618 -86.082 
ATOM   3910  C5   DG A 190       4.713-188.224 -86.785 
ATOM   3911  C6   DG A 190       4.587-187.699 -88.098 
ATOM   3912  O6   DG A 190       5.467-187.470 -88.923 
ATOM   3913  N1   DG A 190       3.248-187.433 -88.415 
ATOM   3914  C2   DG A 190       2.173-187.647 -87.576 
ATOM   3915  N2   DG A 190       0.973-187.328 -88.067 
ATOM   3916  N3   DG A 190       2.292-188.139 -86.344 
ATOM   3917  C4   DG A 190       3.585-188.403 -86.020 
ATOM   3918  P    DT A 191       0.851-191.952 -81.266 
ATOM   3919  OP1  DT A 191       0.382-191.691 -79.886 
ATOM   3920  OP2  DT A 191       1.846-193.036 -81.420 
ATOM   3921  O5'  DT A 191      -0.405-192.236 -82.216 
ATOM   3922  C5'  DT A 191      -1.091-191.123 -82.819 
ATOM   3923  C4'  DT A 191      -1.390-191.426 -84.274 
ATOM   3924  O4'  DT A 191      -0.298-191.041 -85.158 
ATOM   3925  C3'  DT A 191      -1.635-192.897 -84.611 
ATOM   3926  O3'  DT A 191      -2.647-192.979 -85.608 
ATOM   3927  C2'  DT A 191      -0.317-193.380 -85.216 
ATOM   3928  C1'  DT A 191      -0.027-192.125 -86.033 
ATOM   3929  N1   DT A 191       1.390-192.015 -86.479 
ATOM   3930  C2   DT A 191       1.618-191.436 -87.703 
ATOM   3931  O2   DT A 191       0.722-191.020 -88.417 
ATOM   3932  N3   DT A 191       2.943-191.352 -88.084 
ATOM   3933  C4   DT A 191       4.032-191.788 -87.358 
ATOM   3934  O4   DT A 191       5.174-191.659 -87.803 
ATOM   3935  C5   DT A 191       3.693-192.382 -86.086 
ATOM   3936  C7   DT A 191       4.820-192.885 -85.232 
ATOM   3937  C6   DT A 191       2.413-192.477 -85.692 
ATOM   3938  P    DG A 192      -3.737-194.146 -85.513 
ATOM   3939  OP1  DG A 192      -4.824-193.736 -84.595 
ATOM   3940  OP2  DG A 192      -3.067-195.426 -85.195 
ATOM   3941  O5'  DG A 192      -4.288-194.187 -87.014 
ATOM   3942  C5'  DG A 192      -4.284-192.976 -87.793 
ATOM   3943  C4'  DG A 192      -3.786-193.262 -89.196 
ATOM   3944  O4'  DG A 192      -2.337-193.159 -89.303 
ATOM   3945  C3'  DG A 192      -4.097-194.656 -89.740 
ATOM   3946  O3'  DG A 192      -4.383-194.555 -91.130 
ATOM   3947  C2'  DG A 192      -2.796-195.439 -89.568 
ATOM   3948  C1'  DG A 192      -1.855-194.310 -89.979 
ATOM   3949  N9   DG A 192      -0.440-194.529 -89.568 
ATOM   3950  C8   DG A 192       0.054-195.147 -88.440 
ATOM   3951  N7   DG A 192       1.362-195.177 -88.377 
ATOM   3952  C5   DG A 192       1.765-194.534 -89.547 
ATOM   3953  C6   DG A 192       3.068-194.259 -90.038 
ATOM   3954  O6   DG A 192       4.153-194.532 -89.532 
ATOM   3955  N1   DG A 192       3.022-193.586 -91.266 
ATOM   3956  C2   DG A 192       1.867-193.224 -91.933 
ATOM   3957  N2   DG A 192       2.036-192.587 -93.093 
ATOM   3958  N3   DG A 192       0.644-193.481 -91.471 
ATOM   3959  C4   DG A 192       0.672-194.135 -90.281 
ATOM   3960  P    DA A 193      -5.555-195.452 -91.749 
ATOM   3961  OP1  DA A 193      -6.858-194.779 -91.540 
ATOM   3962  OP2  DA A 193      -5.449-196.834 -91.231 
ATOM   3963  O5'  DA A 193      -5.182-195.430 -93.304 
ATOM   3964  C5'  DA A 193      -4.504-194.280 -93.844 
ATOM   3965  C4'  DA A 193      -3.386-194.723 -94.767 
ATOM   3966  O4'  DA A 193      -2.134-194.942 -94.057 
ATOM   3967  C3'  DA A 193      -3.621-196.036 -95.514 
ATOM   3968  O3'  DA A 193      -3.066-195.929 -96.819 
ATOM   3969  C2'  DA A 193      -2.821-197.076 -94.730 
ATOM   3970  C1'  DA A 193      -1.605-196.196 -94.460 
ATOM   3971  N9   DA A 193      -0.730-196.703 -93.365 
ATOM   3972  C8   DA A 193      -1.092-197.362 -92.225 
ATOM   3973  N7   DA A 193      -0.094-197.677 -91.461 
ATOM   3974  C5   DA A 193       1.014-197.192 -92.141 
ATOM   3975  C6   DA A 193       2.388-197.210 -91.849 
ATOM   3976  N6   DA A 193       2.902-197.761 -90.741 
ATOM   3977  N1   DA A 193       3.219-196.638 -92.742 
ATOM   3978  C2   DA A 193       2.702-196.091 -93.842 
ATOM   3979  N3   DA A 193       1.445-196.015 -94.219 
ATOM   3980  C4   DA A 193       0.634-196.594 -93.309 
ATOM   3981  P    DT A 194      -3.856-196.572 -98.054 
ATOM   3982  OP1  DT A 194      -4.888-195.624 -98.530 
ATOM   3983  OP2  DT A 194      -4.335-197.923 -97.686 
ATOM   3984  O5'  DT A 194      -2.692-196.693 -99.144 
ATOM   3985  C5'  DT A 194      -1.613-195.740 -99.123 
ATOM   3986  C4'  DT A 194      -0.289-196.453 -99.321 
ATOM   3987  O4'  DT A 194       0.289-196.912 -98.066 
ATOM   3988  C3'  DT A 194      -0.334-197.710-100.189 
ATOM   3989  O3'  DT A 194       0.857-197.778-100.965 
ATOM   3990  C2'  DT A 194      -0.330-198.869 -99.191 
ATOM   3991  C1'  DT A 194       0.685-198.265 -98.225 
ATOM   3992  N1   DT A 194       0.687-198.907 -96.880 
ATOM   3993  C2   DT A 194       1.895-199.002 -96.234 
ATOM   3994  O2   DT A 194       2.937-198.589 -96.712 
ATOM   3995  N3   DT A 194       1.858-199.604 -94.990 
ATOM   3996  C4   DT A 194       0.739-200.105 -94.357 
ATOM   3997  O4   DT A 194       0.830-200.622 -93.241 
ATOM   3998  C5   DT A 194      -0.482-199.959 -95.114 
ATOM   3999  C7   DT A 194      -1.747-200.478 -94.497 
ATOM   4000  C6   DT A 194      -0.474-199.379 -96.325 
ATOM   4001  P    DG A 195       0.767-198.281-102.481 
ATOM   4002  OP1  DG A 195       0.386-197.150-103.358 
ATOM   4003  OP2  DG A 195      -0.097-199.480-102.556 
ATOM   4004  O5'  DG A 195       2.286-198.696-102.767 
ATOM   4005  C5'  DG A 195       3.340-198.002-102.075 
ATOM   4006  C4'  DG A 195       4.377-198.992-101.582 
ATOM   4007  O4'  DG A 195       4.059-199.517-100.261 
ATOM   4008  C3'  DG A 195       4.563-200.243-102.441 
ATOM   4009  O3'  DG A 195       5.940-200.599-102.444 
ATOM   4010  C2'  DG A 195       3.781-201.334-101.710 
ATOM   4011  C1'  DG A 195       4.192-200.930-100.297 
ATOM   4012  N9   DG A 195       3.323-201.503 -99.233 
ATOM   4013  C8   DG A 195       1.970-201.761 -99.259 
ATOM   4014  N7   DG A 195       1.502-202.274 -98.146 
ATOM   4015  C5   DG A 195       2.625-202.363 -97.325 
ATOM   4016  C6   DG A 195       2.750-202.841 -95.996 
ATOM   4017  O6   DG A 195       1.880-203.292 -95.255 
ATOM   4018  N1   DG A 195       4.073-202.752 -95.540 
ATOM   4019  C2   DG A 195       5.136-202.265 -96.275 
ATOM   4020  N2   DG A 195       6.321-202.263 -95.661 
ATOM   4021  N3   DG A 195       5.018-201.815 -97.523 
ATOM   4022  C4   DG A 195       3.741-201.895 -97.979 
ATOM   4023  P    DA A 196       6.601-201.129-103.802 
ATOM   4024  OP1  DA A 196       7.005-199.977-104.640 
ATOM   4025  OP2  DA A 196       5.700-202.112-104.442 
ATOM   4026  O5'  DA A 196       7.904-201.876-103.248 
ATOM   4027  C5'  DA A 196       8.517-201.402-102.035 
ATOM   4028  C4'  DA A 196       8.884-202.575-101.147 
ATOM   4029  O4'  DA A 196       7.792-202.965-100.266 
ATOM   4030  C3'  DA A 196       9.253-203.868-101.872 
ATOM   4031  O3'  DA A 196      10.298-204.516-101.156 
ATOM   4032  C2'  DA A 196       7.996-204.733-101.786 
ATOM   4033  C1'  DA A 196       7.632-204.373-100.348 
ATOM   4034  N9   DA A 196       6.225-204.702 -99.986 
ATOM   4035  C8   DA A 196       5.113-204.653-100.776 
ATOM   4036  N7   DA A 196       4.022-205.002-100.169 
ATOM   4037  C5   DA A 196       4.439-205.305 -98.880 
ATOM   4038  C6   DA A 196       3.748-205.742 -97.738 
ATOM   4039  N6   DA A 196       2.426-205.961 -97.712 
ATOM   4040  N1   DA A 196       4.468-205.949 -96.619 
ATOM   4041  C2   DA A 196       5.782-205.729 -96.651 
ATOM   4042  N3   DA A 196       6.532-205.323 -97.651 
ATOM   4043  C4   DA A 196       5.788-205.124 -98.759 
ATOM   4044  P    DA A 197      11.473-205.230-101.973 
ATOM   4045  OP1  DA A 197      12.496-204.228-102.350 
ATOM   4046  OP2  DA A 197      10.896-206.017-103.086 
ATOM   4047  O5'  DA A 197      12.070-206.221-100.868 
ATOM   4048  C5'  DA A 197      11.994-205.845 -99.480 
ATOM   4049  C4'  DA A 197      11.564-207.033 -98.644 
ATOM   4050  O4'  DA A 197      10.115-207.142 -98.540 
ATOM   4051  C3'  DA A 197      12.000-208.404 -99.162 
ATOM   4052  O3'  DA A 197      12.318-209.235 -98.052 
ATOM   4053  C2'  DA A 197      10.758-208.970 -99.852 
ATOM   4054  C1'  DA A 197       9.746-208.484 -98.820 
ATOM   4055  N9   DA A 197       8.340-208.483 -99.314 
ATOM   4056  C8   DA A 197       7.885-208.224-100.576 
ATOM   4057  N7   DA A 197       6.596-208.303-100.694 
ATOM   4058  C5   DA A 197       6.162-208.638 -99.419 
ATOM   4059  C6   DA A 197       4.884-208.869 -98.884 
ATOM   4060  N6   DA A 197       3.756-208.794 -99.602 
ATOM   4061  N1   DA A 197       4.809-209.184 -97.577 
ATOM   4062  C2   DA A 197       5.934-209.258 -96.867 
ATOM   4063  N3   DA A 197       7.175-209.064 -97.256 
ATOM   4064  C4   DA A 197       7.224-208.751 -98.568 
ATOM   4065  P    DC A 198      13.576-210.220 -98.156 
ATOM   4066  OP1  DC A 198      14.814-209.481 -97.822 
ATOM   4067  OP2  DC A 198      13.562-210.905 -99.467 
ATOM   4068  O5'  DC A 198      13.249-211.273 -96.997 
ATOM   4069  C5'  DC A 198      12.499-210.836 -95.847 
ATOM   4070  C4'  DC A 198      11.448-211.869 -95.491 
ATOM   4071  O4'  DC A 198      10.195-211.655 -96.203 
ATOM   4072  C3'  DC A 198      11.807-213.320 -95.806 
ATOM   4073  O3'  DC A 198      11.285-214.157 -94.781 
ATOM   4074  C2'  DC A 198      11.068-213.629 -97.108 
ATOM   4075  C1'  DC A 198       9.778-212.893 -96.758 
ATOM   4076  N1   DC A 198       8.915-212.605 -97.936 
ATOM   4077  C2   DC A 198       7.534-212.640 -97.753 
ATOM   4078  O2   DC A 198       7.088-212.906 -96.630 
ATOM   4079  N3   DC A 198       6.728-212.381 -98.815 
ATOM   4080  C4   DC A 198       7.252-212.097-100.015 
ATOM   4081  N4   DC A 198       6.423-211.852-101.019 
ATOM   4082  C5   DC A 198       8.668-212.057-100.224 
ATOM   4083  C6   DC A 198       9.456-212.319 -99.150 
ATOM   4084  P    DA A 199      12.160-215.396 -94.269 
ATOM   4085  OP1  DA A 199      13.129-214.932 -93.250 
ATOM   4086  OP2  DA A 199      12.732-216.112 -95.430 
ATOM   4087  O5'  DA A 199      11.043-216.306 -93.574 
ATOM   4088  C5'  DA A 199       9.891-215.671 -92.987 
ATOM   4089  C4'  DA A 199       8.634-216.435 -93.355 
ATOM   4090  O4'  DA A 199       8.057-215.981 -94.612 
ATOM   4091  C3'  DA A 199       8.805-217.941 -93.549 
ATOM   4092  O3'  DA A 199       7.647-218.603 -93.054 
ATOM   4093  C2'  DA A 199       8.861-218.132 -95.065 
ATOM   4094  C1'  DA A 199       7.774-217.119 -95.411 
ATOM   4095  N9   DA A 199       7.782-216.696 -96.839 
ATOM   4096  C8   DA A 199       8.853-216.533 -97.670 
ATOM   4097  N7   DA A 199       8.536-216.154 -98.868 
ATOM   4098  C5   DA A 199       7.151-216.056 -98.832 
ATOM   4099  C6   DA A 199       6.201-215.695 -99.802 
ATOM   4100  N6   DA A 199       6.520-215.347-101.056 
ATOM   4101  N1   DA A 199       4.906-215.704 -99.433 
ATOM   4102  C2   DA A 199       4.596-216.049 -98.185 
ATOM   4103  N3   DA A 199       5.391-216.404 -97.199 
ATOM   4104  C4   DA A 199       6.681-216.387 -97.594 
ATOM   4105  P    DA A 200       7.822-219.982 -92.260 
ATOM   4106  OP1  DA A 200       8.138-219.701 -90.842 
ATOM   4107  OP2  DA A 200       8.779-220.851 -92.979 
ATOM   4108  O5'  DA A 200       6.349-220.599 -92.371 
ATOM   4109  C5'  DA A 200       5.222-219.706 -92.453 
ATOM   4110  C4'  DA A 200       4.253-220.191 -93.512 
ATOM   4111  O4'  DA A 200       4.570-219.671 -94.835 
ATOM   4112  C3'  DA A 200       4.191-221.704 -93.715 
ATOM   4113  O3'  DA A 200       2.848-222.078 -93.992 
ATOM   4114  C2'  DA A 200       5.034-221.962 -94.964 
ATOM   4115  C1'  DA A 200       4.551-220.751 -95.756 
ATOM   4116  N9   DA A 200       5.430-220.395 -96.905 
ATOM   4117  C8   DA A 200       6.788-220.503 -96.998 
ATOM   4118  N7   DA A 200       7.268-220.110 -98.137 
ATOM   4119  C5   DA A 200       6.148-219.712 -98.853 
ATOM   4120  C6   DA A 200       5.987-219.190-100.147 
ATOM   4121  N6   DA A 200       7.006-218.970-100.989 
ATOM   4122  N1   DA A 200       4.734-218.902-100.547 
ATOM   4123  C2   DA A 200       3.725-219.123 -99.707 
ATOM   4124  N3   DA A 200       3.752-219.603 -98.483 
ATOM   4125  C4   DA A 200       5.018-219.884 -98.107 
ATOM   4126  P    DC A 201       2.271-223.430 -93.356 
ATOM   4127  OP1  DC A 201       1.803-223.169 -91.977 
ATOM   4128  OP2  DC A 201       3.266-224.514 -93.511 
ATOM   4129  O5'  DC A 201       1.015-223.714 -94.307 
ATOM   4130  C5'  DC A 201       0.330-222.601 -94.910 
ATOM   4131  C4'  DC A 201       0.031-222.904 -96.365 
ATOM   4132  O4'  DC A 201       1.122-222.519 -97.248 
ATOM   4133  C3'  DC A 201      -0.214-224.375 -96.702 
ATOM   4134  O3'  DC A 201      -1.226-224.457 -97.698 
ATOM   4135  C2'  DC A 201       1.103-224.858 -97.307 
ATOM   4136  C1'  DC A 201       1.394-223.603 -98.123 
ATOM   4137  N1   DC A 201       2.811-223.493 -98.570 
ATOM   4138  C2   DC A 201       3.058-222.908 -99.809 
ATOM   4139  O2   DC A 201       2.101-222.508-100.481 
ATOM   4140  N3   DC A 201       4.343-222.799-100.234 
ATOM   4141  C4   DC A 201       5.353-223.246 -99.475 
ATOM   4142  N4   DC A 201       6.588-223.116 -99.935 
ATOM   4143  C5   DC A 201       5.121-223.851 -98.198 
ATOM   4144  C6   DC A 201       3.830-223.951 -97.791 
ATOM   4145  P    DT A 202      -2.317-225.624 -97.604 
ATOM   4146  OP1  DT A 202      -3.403-225.214 -96.686 
ATOM   4147  OP2  DT A 202      -1.647-226.904 -97.285 
ATOM   4148  O5'  DT A 202      -2.867-225.665 -99.105 
ATOM   4149  C5'  DT A 202      -2.864-224.454 -99.883 
ATOM   4150  C4'  DT A 202      -2.365-224.740-101.286 
ATOM   4151  O4'  DT A 202      -0.916-224.637-101.393 
ATOM   4152  C3'  DT A 202      -2.676-226.134-101.831 
ATOM   4153  O3'  DT A 202      -2.963-226.032-103.221 
ATOM   4154  C2'  DT A 202      -1.375-226.917-101.659 
ATOM   4155  C1'  DT A 202      -0.435-225.788-102.070 
ATOM   4156  N1   DT A 202       0.980-226.007-101.659 
ATOM   4157  C2   DT A 202       1.956-225.539-102.506 
ATOM   4158  O2   DT A 202       1.708-224.966-103.552 
ATOM   4159  N3   DT A 202       3.256-225.762-102.092 
ATOM   4160  C4   DT A 202       3.648-226.397-100.931 
ATOM   4161  O4   DT A 202       4.845-226.537-100.668 
ATOM   4162  C5   DT A 202       2.553-226.852-100.109 
ATOM   4163  C7   DT A 202       2.893-227.554 -98.827 
ATOM   4164  C6   DT A 202       1.281-226.650-100.487 
ATOM   4165  P    DT A 203      -4.135-226.930-103.839 
ATOM   4166  OP1  DT A 203      -5.437-226.257-103.630 
ATOM   4167  OP2  DT A 203      -4.028-228.312-103.322 
ATOM   4168  O5'  DT A 203      -3.761-226.908-105.395 
ATOM   4169  C5'  DT A 203      -3.083-225.758-105.934 
ATOM   4170  C4'  DT A 203      -1.965-226.201-106.857 
ATOM   4171  O4'  DT A 203      -0.713-226.420-106.148 
ATOM   4172  C3'  DT A 203      -2.200-227.514-107.604 
ATOM   4173  O3'  DT A 203      -1.645-227.407-108.910 
ATOM   4174  C2'  DT A 203      -1.400-228.554-106.821 
ATOM   4175  C1'  DT A 203      -0.184-227.674-106.550 
ATOM   4176  N1   DT A 203       0.691-228.181-105.456 
ATOM   4177  C2   DT A 203       2.042-227.971-105.587 
ATOM   4178  O2   DT A 203       2.535-227.398-106.544 
ATOM   4179  N3   DT A 203       2.821-228.454-104.554 
ATOM   4180  C4   DT A 203       2.371-229.114-103.428 
ATOM   4181  O4   DT A 203       3.165-229.501-102.569 
ATOM   4182  C5   DT A 203       0.938-229.287-103.381 
ATOM   4183  C7   DT A 203       0.364-229.996-102.190 
ATOM   4184  C6   DT A 203       0.157-228.827-104.372 
ATOM   4185  P    DC A 204      -2.435-228.050-110.144 
ATOM   4186  OP1  DC A 204      -3.467-227.102-110.620 
ATOM   4187  OP2  DC A 204      -2.915-229.401-109.777 
ATOM   4188  O5'  DC A 204      -1.271-228.171-111.235 
ATOM   4189  C5'  DC A 204      -0.192-227.218-111.214 
ATOM   4190  C4'  DC A 204       1.131-227.930-111.412 
ATOM   4191  O4'  DC A 204       1.710-228.390-110.157 
ATOM   4192  C3'  DC A 204       1.087-229.188-112.280 
ATOM   4193  O3'  DC A 204       2.277-229.256-113.055 
ATOM   4194  C2'  DC A 204       1.091-230.347-111.281 
ATOM   4195  C1'  DC A 204       2.106-229.743-110.315 
ATOM   4196  N1   DC A 204       2.108-230.385-108.971 
ATOM   4197  C2   DC A 204       3.325-230.489-108.303 
ATOM   4198  O2   DC A 204       4.343-230.049-108.847 
ATOM   4199  N3   DC A 204       3.347-231.072-107.077 
ATOM   4200  C4   DC A 204       2.221-231.537-106.521 
ATOM   4201  N4   DC A 204       2.295-232.096-105.323 
ATOM   4202  C5   DC A 204       0.959-231.440-107.192 
ATOM   4203  C6   DC A 204       0.957-230.855-108.416 
ATOM   4204  P    DA A 205       2.188-229.759-114.572 
ATOM   4205  OP1  DA A 205       1.807-228.628-115.448 
ATOM   4206  OP2  DA A 205       1.323-230.957-114.646 
ATOM   4207  O5'  DA A 205       3.706-230.174-114.858 
ATOM   4208  C5'  DA A 205       4.761-229.480-114.165 
ATOM   4209  C4'  DA A 205       5.797-230.470-113.673 
ATOM   4210  O4'  DA A 205       5.480-230.995-112.352 
ATOM   4211  C3'  DA A 205       5.983-231.721-114.532 
ATOM   4212  O3'  DA A 205       7.361-232.077-114.535 
ATOM   4213  C2'  DA A 205       5.202-232.812-113.801 
ATOM   4214  C1'  DA A 205       5.613-232.408-112.388 
ATOM   4215  N9   DA A 205       4.743-232.981-111.324 
ATOM   4216  C8   DA A 205       3.401-233.230-111.367 
ATOM   4217  N7   DA A 205       2.926-233.738-110.272 
ATOM   4218  C5   DA A 205       4.033-233.834-109.440 
ATOM   4219  C6   DA A 205       4.191-234.300-108.125 
ATOM   4220  N6   DA A 205       3.183-234.780-107.383 
ATOM   4221  N1   DA A 205       5.429-234.256-107.598 
ATOM   4222  C2   DA A 205       6.426-233.778-108.339 
ATOM   4223  N3   DA A 205       6.400-233.318-109.571 
ATOM   4224  C4   DA A 205       5.150-233.374-110.075 
ATOM   4225  P    DT A 206       8.022-232.607-115.893 
ATOM   4226  OP1  DT A 206       8.426-231.455-116.730 
ATOM   4227  OP2  DT A 206       7.120-233.590-116.533 
ATOM   4228  O5'  DT A 206       9.325-233.354-115.339 
ATOM   4229  C5'  DT A 206       9.938-232.880-114.126 
ATOM   4230  C4'  DT A 206      10.304-234.053-113.237 
ATOM   4231  O4'  DT A 206       9.213-234.443-112.357 
ATOM   4232  C3'  DT A 206      10.674-235.346-113.963 
ATOM   4233  O3'  DT A 206      11.718-235.994-113.246 
ATOM   4234  C2'  DT A 206       9.417-236.211-113.877 
ATOM   4235  C1'  DT A 206       9.053-235.851-112.439 
ATOM   4236  N1   DT A 206       7.646-236.180-112.077 
ATOM   4237  C2   DT A 206       7.411-236.587-110.786 
ATOM   4238  O2   DT A 206       8.293-236.686-109.951 
ATOM   4239  N3   DT A 206       6.096-236.883-110.487 
ATOM   4240  C4   DT A 206       5.022-236.807-111.352 
ATOM   4241  O4   DT A 206       3.887-237.098-110.969 
ATOM   4242  C5   DT A 206       5.369-236.370-112.684 
ATOM   4243  C7   DT A 206       4.259-236.259-113.688 
ATOM   4244  C6   DT A 206       6.640-236.076-113.001 
ATOM   4245  P    DC A 207      12.893-236.708-114.064 
ATOM   4246  OP1  DC A 207      13.916-235.706-114.440 
ATOM   4247  OP2  DC A 207      12.316-237.495-115.176 
ATOM   4248  O5'  DC A 207      13.491-237.699-112.959 
ATOM   4249  C5'  DC A 207      13.415-237.323-111.571 
ATOM   4250  C4'  DC A 207      12.984-238.511-110.735 
ATOM   4251  O4'  DC A 207      11.536-238.620-110.630 
ATOM   4252  C3'  DC A 207      13.420-239.882-111.253 
ATOM   4253  O3'  DC A 207      13.739-240.713-110.143 
ATOM   4254  C2'  DC A 207      12.179-240.448-111.942 
ATOM   4255  C1'  DC A 207      11.166-239.962-110.911 
ATOM   4256  N1   DC A 207       9.761-239.961-111.405 
ATOM   4257  C2   DC A 207       8.751-240.259-110.493 
ATOM   4258  O2   DC A 207       9.060-240.509-109.323 
ATOM   4259  N3   DC A 207       7.464-240.264-110.925 
ATOM   4260  C4   DC A 207       7.171-239.987-112.202 
ATOM   4261  N4   DC A 207       5.900-240.004-112.573 
ATOM   4262  C5   DC A 207       8.194-239.679-113.155 
ATOM   4263  C6   DC A 207       9.475-239.679-112.705 
ATOM   4264  P    DA A 208      14.997-241.698-110.247 
ATOM   4265  OP1  DA A 208      16.235-240.959-109.913 
ATOM   4266  OP2  DA A 208      14.983-242.383-111.558 
ATOM   4267  O5'  DA A 208      14.670-242.751-109.087 
ATOM   4268  C5'  DA A 208      13.920-242.314-107.938 
ATOM   4269  C4'  DA A 208      12.868-243.347-107.581 
ATOM   4270  O4'  DA A 208      11.616-243.133-108.294 
ATOM   4271  C3'  DA A 208      13.228-244.798-107.896 
ATOM   4272  O3'  DA A 208      12.705-245.635-106.872 
ATOM   4273  C2'  DA A 208      12.489-245.106-109.199 
ATOM   4274  C1'  DA A 208      11.199-244.371-108.848 
ATOM   4275  N9   DA A 208      10.335-244.083-110.027 
ATOM   4276  C8   DA A 208      10.714-243.780-111.303 
ATOM   4277  N7   DA A 208       9.720-243.581-112.113 
ATOM   4278  C5   DA A 208       8.598-243.764-111.315 
ATOM   4279  C6   DA A 208       7.222-243.690-111.586 
ATOM   4280  N6   DA A 208       6.720-243.397-112.794 
ATOM   4281  N1   DA A 208       6.377-243.929-110.566 
ATOM   4282  C2   DA A 208       6.881-244.218-109.368 
ATOM   4283  N3   DA A 208       8.139-244.315-108.998 
ATOM   4284  C4   DA A 208       8.964-244.072-110.037 
ATOM   4285  P    DA A 209      13.581-246.874-106.360 
ATOM   4286  OP1  DA A 209      14.549-246.410-105.341 
ATOM   4287  OP2  DA A 209      14.153-247.590-107.521 
ATOM   4288  O5'  DA A 209      12.463-247.784-105.665 
ATOM   4289  C5'  DA A 209      11.312-247.149-105.078 
ATOM   4290  C4'  DA A 209      10.055-247.913-105.445 
ATOM   4291  O4'  DA A 209       9.478-247.459-106.702 
ATOM   4292  C3'  DA A 209      10.226-249.419-105.640 
ATOM   4293  O3'  DA A 209       9.068-250.081-105.145 
ATOM   4294  C2'  DA A 209      10.282-249.610-107.156 
ATOM   4295  C1'  DA A 209       9.195-248.597-107.502 
ATOM   4296  N9   DA A 209       9.202-248.174-108.930 
ATOM   4297  C8   DA A 209      10.274-248.011-109.760 
ATOM   4298  N7   DA A 209       9.956-247.631-110.959 
ATOM   4299  C5   DA A 209       8.572-247.534-110.923 
ATOM   4300  C6   DA A 209       7.622-247.173-111.892 
ATOM   4301  N6   DA A 209       7.941-246.825-113.147 
ATOM   4302  N1   DA A 209       6.327-247.182-111.524 
ATOM   4303  C2   DA A 209       6.016-247.527-110.276 
ATOM   4304  N3   DA A 209       6.811-247.882-109.290 
ATOM   4305  C4   DA A 209       8.101-247.865-109.684 
ATOM   4306  P    DG A 210       9.242-251.460-104.350 
ATOM   4307  OP1  DG A 210       9.559-251.179-102.933 
ATOM   4308  OP2  DG A 210      10.200-252.328-105.069 
ATOM   4309  O5'  DG A 210       7.769-252.077-104.462 
ATOM   4310  C5'  DG A 210       6.643-251.184-104.543 
ATOM   4311  C4'  DG A 210       5.673-251.669-105.602 
ATOM   4312  O4'  DG A 210       5.991-251.149-106.926 
ATOM   4313  C3'  DG A 210       5.612-253.182-105.806 
ATOM   4314  O3'  DG A 210       4.268-253.556-106.083 
ATOM   4315  C2'  DG A 210       6.455-253.440-107.055 
ATOM   4316  C1'  DG A 210       5.971-252.229-107.847 
ATOM   4317  N9   DG A 210       6.851-251.873-108.995 
ATOM   4318  C8   DG A 210       8.220-251.975-109.108 
ATOM   4319  N7   DG A 210       8.692-251.574-110.264 
ATOM   4320  C5   DG A 210       7.555-251.180-110.966 
ATOM   4321  C6   DG A 210       7.428-250.655-112.279 
ATOM   4322  O6   DG A 210       8.308-250.426-113.104 
ATOM   4323  N1   DG A 210       6.089-250.389-112.597 
ATOM   4324  C2   DG A 210       5.014-250.603-111.757 
ATOM   4325  N2   DG A 210       3.814-250.284-112.248 
ATOM   4326  N3   DG A 210       5.133-251.095-110.526 
ATOM   4327  C4   DG A 210       6.426-251.358-110.202 
ATOM   4328  P    DA A 211       3.692-254.908-105.447 
ATOM   4329  OP1  DA A 211       3.223-254.647-104.068 
ATOM   4330  OP2  DA A 211       4.687-255.992-105.601 
ATOM   4331  O5'  DA A 211       2.436-255.192-106.397 
ATOM   4332  C5'  DA A 211       1.750-254.079-107.001 
ATOM   4333  C4'  DA A 211       1.451-254.382-108.456 
ATOM   4334  O4'  DA A 211       2.543-253.996-109.339 
ATOM   4335  C3'  DA A 211       1.207-255.852-108.793 
ATOM   4336  O3'  DA A 211       0.195-255.935-109.789 
ATOM   4337  C2'  DA A 211       2.524-256.336-109.398 
ATOM   4338  C1'  DA A 211       2.815-255.081-110.214 
ATOM   4339  N9   DA A 211       4.232-254.971-110.660 
ATOM   4340  C8   DA A 211       5.361-255.376-110.007 
ATOM   4341  N7   DA A 211       6.456-255.142-110.660 
ATOM   4342  C5   DA A 211       6.026-254.537-111.832 
ATOM   4343  C6   DA A 211       6.714-254.044-112.952 
ATOM   4344  N6   DA A 211       8.049-254.084-113.077 
ATOM   4345  N1   DA A 211       5.980-253.505-113.943 
ATOM   4346  C2   DA A 211       4.654-253.467-113.813 
ATOM   4347  N3   DA A 211       3.905-253.894-112.820 
ATOM   4348  C4   DA A 211       4.665-254.428-111.842 
ATOM   4349  P    DA A 212      -0.896-257.102-109.694 
ATOM   4350  OP1  DA A 212      -1.982-256.692-108.777 
ATOM   4351  OP2  DA A 212      -0.226-258.382-109.376 
ATOM   4352  O5'  DA A 212      -1.446-257.143-111.196 
ATOM   4353  C5'  DA A 212      -1.443-255.932-111.974 
ATOM   4354  C4'  DA A 212      -0.945-256.218-113.377 
ATOM   4355  O4'  DA A 212       0.504-256.115-113.484 
ATOM   4356  C3'  DA A 212      -1.256-257.612-113.922 
ATOM   4357  O3'  DA A 212      -1.542-257.510-115.311 
ATOM   4358  C2'  DA A 212       0.045-258.395-113.749 
ATOM   4359  C1'  DA A 212       0.986-257.266-114.160 
ATOM   4360  N9   DA A 212       2.401-257.485-113.750 
ATOM   4361  C8   DA A 212       2.873-258.100-112.626 
ATOM   4362  N7   DA A 212       4.167-258.137-112.551 
ATOM   4363  C5   DA A 212       4.587-257.499-113.711 
ATOM   4364  C6   DA A 212       5.862-257.212-114.225 
ATOM   4365  N6   DA A 212       7.003-257.547-113.605 
ATOM   4366  N1   DA A 212       5.923-256.565-115.404 
ATOM   4367  C2   DA A 212       4.786-256.234-116.014 
ATOM   4368  N3   DA A 212       3.546-256.449-115.633 
ATOM   4369  C4   DA A 212       3.513-257.097-114.451 
ATOM   4370  P    DA A 213      -2.714-258.407-115.930 
ATOM   4371  OP1  DA A 213      -4.016-257.735-115.721 
ATOM   4372  OP2  DA A 213      -2.607-259.790-115.412 
ATOM   4373  O5'  DA A 213      -2.341-258.386-117.485 
ATOM   4374  C5'  DA A 213      -1.663-257.236-118.025 
ATOM   4375  C4'  DA A 213      -0.545-257.679-118.948 
ATOM   4376  O4'  DA A 213       0.707-257.898-118.238 
ATOM   4377  C3'  DA A 213      -0.779-258.992-119.695 
ATOM   4378  O3'  DA A 213      -0.225-258.884-121.000 
ATOM   4379  C2'  DA A 213       0.021-260.032-118.911 
ATOM   4380  C1'  DA A 213       1.237-259.152-118.641 
ATOM   4381  N9   DA A 213       2.111-259.659-117.546 
ATOM   4382  C8   DA A 213       1.749-260.318-116.407 
ATOM   4383  N7   DA A 213       2.747-260.632-115.643 
ATOM   4384  C5   DA A 213       3.856-260.147-116.323 
ATOM   4385  C6   DA A 213       5.229-260.165-116.031 
ATOM   4386  N6   DA A 213       5.743-260.717-114.922 
ATOM   4387  N1   DA A 213       6.060-259.594-116.923 
ATOM   4388  C2   DA A 213       5.544-259.047-118.023 
ATOM   4389  N3   DA A 213       4.286-258.971-118.400 
ATOM   4390  C4   DA A 213       3.476-259.550-117.490 
ATOM   4391  P    DT A 214      -1.015-259.528-122.235 
ATOM   4392  OP1  DT A 214      -2.047-258.580-122.711 
ATOM   4393  OP2  DT A 214      -1.494-260.878-121.868 
ATOM   4394  O5'  DT A 214       0.150-259.649-123.326 
ATOM   4395  C5'  DT A 214       1.229-258.696-123.304 
ATOM   4396  C4'  DT A 214       2.552-259.408-123.503 
ATOM   4397  O4'  DT A 214       3.130-259.868-122.247 
ATOM   4398  C3'  DT A 214       2.507-260.666-124.370 
ATOM   4399  O3'  DT A 214       3.698-260.734-125.146 
ATOM   4400  C2'  DT A 214       2.511-261.825-123.372 
ATOM   4401  C1'  DT A 214       3.526-261.221-122.406 
ATOM   4402  N1   DT A 214       3.528-261.863-121.062 
ATOM   4403  C2   DT A 214       4.736-261.958-120.416 
ATOM   4404  O2   DT A 214       5.779-261.545-120.894 
ATOM   4405  N3   DT A 214       4.699-262.560-119.172 
ATOM   4406  C4   DT A 214       3.580-263.060-118.538 
ATOM   4407  O4   DT A 214       3.671-263.578-117.423 
ATOM   4408  C5   DT A 214       2.360-262.915-119.295 
ATOM   4409  C7   DT A 214       1.094-263.434-118.678 
ATOM   4410  C6   DT A 214       2.367-262.334-120.507 
ATOM   4411  P    DA A 215       3.608-261.237-126.662 
ATOM   4412  OP1  DA A 215       3.227-260.106-127.539 
ATOM   4413  OP2  DA A 215       2.744-262.435-126.737 
ATOM   4414  O5'  DA A 215       5.127-261.652-126.948 
ATOM   4415  C5'  DA A 215       6.182-260.957-126.256 
ATOM   4416  C4'  DA A 215       7.218-261.948-125.764 
ATOM   4417  O4'  DA A 215       6.900-262.473-124.443 
ATOM   4418  C3'  DA A 215       7.404-263.199-126.622 
ATOM   4419  O3'  DA A 215       8.782-263.555-126.625 
ATOM   4420  C2'  DA A 215       6.623-264.290-125.891 
ATOM   4421  C1'  DA A 215       7.034-263.886-124.478 
ATOM   4422  N9   DA A 215       6.164-264.459-123.415 
ATOM   4423  C8   DA A 215       4.821-264.708-123.458 
ATOM   4424  N7   DA A 215       4.347-265.216-122.363 
ATOM   4425  C5   DA A 215       5.454-265.312-121.531 
ATOM   4426  C6   DA A 215       5.612-265.778-120.215 
ATOM   4427  N6   DA A 215       4.603-266.258-119.473 
ATOM   4428  N1   DA A 215       6.849-265.734-119.688 
ATOM   4429  C2   DA A 215       7.847-265.256-120.429 
ATOM   4430  N3   DA A 215       7.820-264.796-121.661 
ATOM   4431  C4   DA A 215       6.571-264.852-122.166 
ATOM   4432  P    DT A 216       9.443-264.085-127.984 
ATOM   4433  OP1  DT A 216       9.847-262.933-128.821 
ATOM   4434  OP2  DT A 216       8.541-265.068-128.623 
ATOM   4435  O5'  DT A 216      10.745-264.832-127.430 
ATOM   4436  C5'  DT A 216      11.358-264.358-126.217 
ATOM   4437  C4'  DT A 216      11.725-265.530-125.328 
ATOM   4438  O4'  DT A 216      10.633-265.921-124.447 
ATOM   4439  C3'  DT A 216      12.094-266.824-126.053 
ATOM   4440  O3'  DT A 216      13.139-267.471-125.337 
ATOM   4441  C2'  DT A 216      10.837-267.689-125.968 
ATOM   4442  C1'  DT A 216      10.473-267.329-124.530 
ATOM   4443  N1   DT A 216       9.066-267.657-124.167 
ATOM   4444  C2   DT A 216       8.832-268.065-122.877 
ATOM   4445  O2   DT A 216       9.714-268.164-122.042 
ATOM   4446  N3   DT A 216       7.516-268.361-122.578 
ATOM   4447  C4   DT A 216       6.443-268.285-123.442 
ATOM   4448  O4   DT A 216       5.308-268.576-123.060 
ATOM   4449  C5   DT A 216       6.789-267.848-124.775 
ATOM   4450  C7   DT A 216       5.679-267.737-125.779 
ATOM   4451  C6   DT A 216       8.060-267.554-125.092 
ATOM   4452  P    DC A 217      14.314-268.186-126.155 
ATOM   4453  OP1  DC A 217      15.337-267.184-126.531 
ATOM   4454  OP2  DC A 217      13.737-268.973-127.267 
ATOM   4455  O5'  DC A 217      14.912-269.177-125.050 
ATOM   4456  C5'  DC A 217      14.836-268.801-123.662 
ATOM   4457  C4'  DC A 217      14.405-269.989-122.826 
ATOM   4458  O4'  DC A 217      12.956-270.098-122.721 
ATOM   4459  C3'  DC A 217      14.841-271.360-123.343 
ATOM   4460  O3'  DC A 217      15.159-272.191-122.234 
ATOM   4461  C2'  DC A 217      13.599-271.926-124.033 
ATOM   4462  C1'  DC A 217      12.587-271.440-123.001 
ATOM   4463  N1   DC A 217      11.182-271.439-123.496 
ATOM   4464  C2   DC A 217      10.172-271.737-122.584 
ATOM   4465  O2   DC A 217      10.481-271.987-121.413 
ATOM   4466  N3   DC A 217       8.885-271.742-123.015 
ATOM   4467  C4   DC A 217       8.592-271.465-124.292 
ATOM   4468  N4   DC A 217       7.321-271.482-124.664 
ATOM   4469  C5   DC A 217       9.615-271.156-125.246 
ATOM   4470  C6   DC A 217      10.895-271.157-124.795 
ATOM   4471  P    DT A 218      16.417-273.176-122.338 
ATOM   4472  OP1  DT A 218      17.655-272.437-122.004 
ATOM   4473  OP2  DT A 218      16.403-273.861-123.649 
ATOM   4474  O5'  DT A 218      16.090-274.229-121.178 
ATOM   4475  C5'  DT A 218      15.340-273.792-120.028 
ATOM   4476  C4'  DT A 218      14.289-274.824-119.672 
ATOM   4477  O4'  DT A 218      13.036-274.611-120.385 
ATOM   4478  C3'  DT A 218      14.648-276.276-119.987 
ATOM   4479  O3'  DT A 218      14.126-277.113-118.962 
ATOM   4480  C2'  DT A 218      13.910-276.584-121.290 
ATOM   4481  C1'  DT A 218      12.620-275.849-120.939 
ATOM   4482  N1   DT A 218      11.756-275.561-122.117 
ATOM   4483  C2   DT A 218      10.396-275.599-121.920 
ATOM   4484  O2   DT A 218       9.889-275.854-120.841 
ATOM   4485  N3   DT A 218       9.627-275.328-123.035 
ATOM   4486  C4   DT A 218      10.094-275.028-124.298 
ATOM   4487  O4   DT A 218       9.306-274.803-125.220 
ATOM   4488  C5   DT A 218      11.533-275.012-124.406 
ATOM   4489  C7   DT A 218      12.125-274.695-125.749 
ATOM   4490  C6   DT A 218      12.305-275.272-123.339 
ATOM   4491  P    DC A 219      15.001-278.352-118.450 
ATOM   4492  OP1  DC A 219      15.970-277.888-117.432 
ATOM   4493  OP2  DC A 219      15.573-279.068-119.612 
ATOM   4494  O5'  DC A 219      13.884-279.262-117.756 
ATOM   4495  C5'  DC A 219      12.733-278.627-117.169 
ATOM   4496  C4'  DC A 219      11.476-279.391-117.536 
ATOM   4497  O4'  DC A 219      10.898-278.937-118.793 
ATOM   4498  C3'  DC A 219      11.646-280.897-117.731 
ATOM   4499  O3'  DC A 219      10.488-281.559-117.235 
ATOM   4500  C2'  DC A 219      11.703-281.087-119.246 
ATOM   4501  C1'  DC A 219      10.615-280.075-119.593 
ATOM   4502  N1   DC A 219      10.623-279.652-121.020 
ATOM   4503  C2   DC A 219       9.398-279.378-121.623 
ATOM   4504  O2   DC A 219       8.364-279.496-120.955 
ATOM   4505  N3   DC A 219       9.384-278.991-122.926 
ATOM   4506  C4   DC A 219      10.525-278.875-123.615 
ATOM   4507  N4   DC A 219      10.459-278.495-124.881 
ATOM   4508  C5   DC A 219      11.796-279.153-123.013 
ATOM   4509  C6   DC A 219      11.789-279.538-121.712 
ATOM   4510  P    DA A 220      10.663-282.938-116.441 
ATOM   4511  OP1  DA A 220      10.979-282.656-115.023 
ATOM   4512  OP2  DA A 220      11.620-283.806-117.160 
ATOM   4513  O5'  DA A 220       9.190-283.554-116.552 
ATOM   4514  C5'  DA A 220       8.063-282.661-116.634 
ATOM   4515  C4'  DA A 220       7.094-283.147-117.693 
ATOM   4516  O4'  DA A 220       7.411-282.627-119.016 
ATOM   4517  C3'  DA A 220       7.033-284.660-117.896 
ATOM   4518  O3'  DA A 220       5.689-285.034-118.173 
ATOM   4519  C2'  DA A 220       7.876-284.918-119.145 
ATOM   4520  C1'  DA A 220       7.392-283.707-119.938 
ATOM   4521  N9   DA A 220       8.271-283.351-121.086 
ATOM   4522  C8   DA A 220       9.629-283.459-121.179 
ATOM   4523  N7   DA A 220      10.109-283.066-122.318 
ATOM   4524  C5   DA A 220       8.989-282.668-123.035 
ATOM   4525  C6   DA A 220       8.828-282.146-124.328 
ATOM   4526  N6   DA A 220       9.848-281.926-125.170 
ATOM   4527  N1   DA A 220       7.575-281.858-124.729 
ATOM   4528  C2   DA A 220       6.566-282.078-123.888 
ATOM   4529  N3   DA A 220       6.594-282.559-122.665 
ATOM   4530  C4   DA A 220       7.859-282.839-122.288 
ATOM   4531  P    DG A 221       5.113-286.386-117.538 
ATOM   4532  OP1  DG A 221       4.644-286.125-116.158 
ATOM   4533  OP2  DG A 221       6.107-287.469-117.692 
ATOM   4534  O5'  DG A 221       3.856-286.670-118.488 
ATOM   4535  C5'  DG A 221       3.171-285.557-119.091 
ATOM   4536  C4'  DG A 221       2.872-285.860-120.547 
ATOM   4537  O4'  DG A 221       3.964-285.474-121.430 
ATOM   4538  C3'  DG A 221       2.627-287.330-120.883 
ATOM   4539  O3'  DG A 221       1.615-287.412-121.880 
ATOM   4540  C2'  DG A 221       3.945-287.814-121.488 
ATOM   4541  C1'  DG A 221       4.235-286.558-122.305 
ATOM   4542  N9   DG A 221       5.652-286.449-122.751 
ATOM   4543  C8   DG A 221       6.802-286.851-122.107 
ATOM   4544  N7   DG A 221       7.902-286.608-122.777 
ATOM   4545  C5   DG A 221       7.449-286.003-123.948 
ATOM   4546  C6   DG A 221       8.177-285.515-125.065 
ATOM   4547  O6   DG A 221       9.391-285.515-125.252 
ATOM   4548  N1   DG A 221       7.323-284.976-126.036 
ATOM   4549  C2   DG A 221       5.946-284.917-125.942 
ATOM   4550  N2   DG A 221       5.310-284.363-126.978 
ATOM   4551  N3   DG A 221       5.264-285.375-124.893 
ATOM   4552  C4   DG A 221       6.078-285.901-123.942 
ATOM   4553  P    DG A 222       0.524-288.580-121.785 
ATOM   4554  OP1  DG A 222      -0.562-288.170-120.868 
ATOM   4555  OP2  DG A 222       1.195-289.860-121.467 
ATOM   4556  O5'  DG A 222      -0.026-288.621-123.286 
ATOM   4557  C5'  DG A 222      -0.022-287.409-124.065 
ATOM   4558  C4'  DG A 222       0.476-287.696-125.468 
ATOM   4559  O4'  DG A 222       1.925-287.593-125.575 
ATOM   4560  C3'  DG A 222       0.165-289.090-126.012 
ATOM   4561  O3'  DG A 222      -0.121-288.988-127.402 
ATOM   4562  C2'  DG A 222       1.466-289.873-125.840 
ATOM   4563  C1'  DG A 222       2.407-288.744-126.251 
ATOM   4564  N9   DG A 222       3.822-288.963-125.841 
ATOM   4565  C8   DG A 222       4.316-289.581-124.712 
ATOM   4566  N7   DG A 222       5.624-289.610-124.650 
ATOM   4567  C5   DG A 222       6.027-288.967-125.819 
ATOM   4568  C6   DG A 222       7.329-288.693-126.310 
ATOM   4569  O6   DG A 222       8.415-288.966-125.804 
ATOM   4570  N1   DG A 222       7.283-288.020-127.538 
ATOM   4571  C2   DG A 222       6.129-287.658-128.205 
ATOM   4572  N2   DG A 222       6.297-287.020-129.365 
ATOM   4573  N3   DG A 222       4.906-287.915-127.744 
ATOM   4574  C4   DG A 222       4.934-288.568-126.553 
ATOM   4575  P    DC A 223      -1.293-289.885-128.021 
ATOM   4576  OP1  DC A 223      -2.596-289.213-127.812 
ATOM   4577  OP2  DC A 223      -1.187-291.267-127.503 
ATOM   4578  O5'  DC A 223      -0.920-289.864-129.576 
ATOM   4579  C5'  DC A 223      -0.242-288.714-130.116 
ATOM   4580  C4'  DC A 223       0.876-289.157-131.039 
ATOM   4581  O4'  DC A 223       2.128-289.376-130.329 
ATOM   4582  C3'  DC A 223       0.641-290.470-131.786 
ATOM   4583  O3'  DC A 223       1.196-290.362-133.091 
ATOM   4584  C2'  DC A 223       1.441-291.510-131.002 
ATOM   4585  C1'  DC A 223       2.657-290.630-130.732 
ATOM   4586  N1   DC A 223       3.532-291.137-129.637 
ATOM   4587  C2   DC A 223       4.904-290.932-129.755 
ATOM   4588  O2   DC A 223       5.335-290.343-130.754 
ATOM   4589  N3   DC A 223       5.719-291.387-128.768 
ATOM   4590  C4   DC A 223       5.212-292.019-127.703 
ATOM   4591  N4   DC A 223       6.047-292.444-126.767 
ATOM   4592  C5   DC A 223       3.803-292.241-127.563 
ATOM   4593  C6   DC A 223       3.006-291.779-128.559 
ATOM   4594  P    DT A 224       0.406-291.006-134.326 
ATOM   4595  OP1  DT A 224      -0.626-290.058-134.802 
ATOM   4596  OP2  DT A 224      -0.074-292.356-133.958 
ATOM   4597  O5'  DT A 224       1.570-291.127-135.417 
ATOM   4598  C5'  DT A 224       2.649-290.174-135.395 
ATOM   4599  C4'  DT A 224       3.972-290.886-135.594 
ATOM   4600  O4'  DT A 224       4.551-291.346-134.338 
ATOM   4601  C3'  DT A 224       3.928-292.144-136.461 
ATOM   4602  O3'  DT A 224       5.119-292.212-137.237 
ATOM   4603  C2'  DT A 224       3.932-293.302-135.463 
ATOM   4604  C1'  DT A 224       4.947-292.699-134.497 
ATOM   4605  N1   DT A 224       4.949-293.341-133.152 
ATOM   4606  C2   DT A 224       6.157-293.436-132.506 
ATOM   4607  O2   DT A 224       7.199-293.023-132.984 
ATOM   4608  N3   DT A 224       6.120-294.038-131.263 
ATOM   4609  C4   DT A 224       5.001-294.538-130.629 
ATOM   4610  O4   DT A 224       5.092-295.056-129.514 
ATOM   4611  C5   DT A 224       3.780-294.393-131.386 
ATOM   4612  C7   DT A 224       2.515-294.912-130.769 
ATOM   4613  C6   DT A 224       3.788-293.812-132.598 
ATOM   4614  P    DA A 225       5.029-292.715-138.753 
ATOM   4615  OP1  DA A 225       4.648-291.584-139.630 
ATOM   4616  OP2  DA A 225       4.165-293.913-138.828 
ATOM   4617  O5'  DA A 225       6.548-293.129-139.039 
ATOM   4618  C5'  DA A 225       7.602-292.435-138.347 
ATOM   4619  C4'  DA A 225       8.638-293.426-137.855 
ATOM   4620  O4'  DA A 225       8.321-293.951-136.533 
ATOM   4621  C3'  DA A 225       8.824-294.677-138.713 
ATOM   4622  O3'  DA A 225      10.202-295.033-138.716 
ATOM   4623  C2'  DA A 225       8.043-295.768-137.982 
ATOM   4624  C1'  DA A 225       8.454-295.364-136.569 
ATOM   4625  N9   DA A 225       7.585-295.937-135.505 
ATOM   4626  C8   DA A 225       6.242-296.186-135.549 
ATOM   4627  N7   DA A 225       5.768-296.694-134.454 
ATOM   4628  C5   DA A 225       6.874-296.790-133.622 
ATOM   4629  C6   DA A 225       7.033-297.256-132.306 
ATOM   4630  N6   DA A 225       6.024-297.736-131.564 
ATOM   4631  N1   DA A 225       8.270-297.212-131.779 
ATOM   4632  C2   DA A 225       9.268-296.734-132.520 
ATOM   4633  N3   DA A 225       9.241-296.274-133.752 
ATOM   4634  C4   DA A 225       7.991-296.330-134.256 
ATOM   4635  P    DA A 226      10.863-295.563-140.075 
ATOM   4636  OP1  DA A 226      11.267-294.411-140.912 
ATOM   4637  OP2  DA A 226       9.962-296.546-140.714 
ATOM   4638  O5'  DA A 226      12.166-296.310-139.520 
ATOM   4639  C5'  DA A 226      12.779-295.835-138.308 
ATOM   4640  C4'  DA A 226      13.145-297.008-137.419 
ATOM   4641  O4'  DA A 226      12.054-297.399-136.538 
ATOM   4642  C3'  DA A 226      13.515-298.302-138.144 
ATOM   4643  O3'  DA A 226      14.560-298.949-137.428 
ATOM   4644  C2'  DA A 226      12.258-299.167-138.058 
ATOM   4645  C1'  DA A 226      11.894-298.807-136.620 
ATOM   4646  N9   DA A 226      10.487-299.135-136.258 
ATOM   4647  C8   DA A 226       9.375-299.087-137.048 
ATOM   4648  N7   DA A 226       8.284-299.436-136.441 
ATOM   4649  C5   DA A 226       8.701-299.738-135.152 
ATOM   4650  C6   DA A 226       8.010-300.176-134.010 
ATOM   4651  N6   DA A 226       6.688-300.395-133.984 
ATOM   4652  N1   DA A 226       8.730-300.382-132.891 
ATOM   4653  C2   DA A 226      10.044-300.163-132.923 
ATOM   4654  N3   DA A 226      10.794-299.757-133.924 
ATOM   4655  C4   DA A 226      10.050-299.558-135.031 
ATOM   4656  P    DT A 227      15.735-299.664-138.246 
ATOM   4657  OP1  DT A 227      16.757-298.662-138.622 
ATOM   4658  OP2  DT A 227      15.158-300.451-139.358 
ATOM   4659  O5'  DT A 227      16.332-300.654-137.140 
ATOM   4660  C5'  DT A 227      16.256-300.279-135.753 
ATOM   4661  C4'  DT A 227      15.826-301.467-134.917 
ATOM   4662  O4'  DT A 227      14.377-301.576-134.812 
ATOM   4663  C3'  DT A 227      16.262-302.838-135.434 
ATOM   4664  O3'  DT A 227      16.580-303.669-134.325 
ATOM   4665  C2'  DT A 227      15.020-303.404-136.124 
ATOM   4666  C1'  DT A 227      14.008-302.917-135.092 
ATOM   4667  N1   DT A 227      12.602-302.916-135.586 
ATOM   4668  C2   DT A 227      11.618-303.212-134.675 
ATOM   4669  O2   DT A 227      11.851-303.468-133.506 
ATOM   4670  N3   DT A 227      10.328-303.203-135.170 
ATOM   4671  C4   DT A 227       9.952-302.928-136.469 
ATOM   4672  O4   DT A 227       8.763-302.950-136.794 
ATOM   4673  C5   DT A 227      11.054-302.629-137.351 
ATOM   4674  C7   DT A 227      10.733-302.318-138.784 
ATOM   4675  C6   DT A 227      12.318-302.632-136.896 
ATOM   4676  P    DG A 228      17.838-304.654-134.429 
ATOM   4677  OP1  DG A 228      19.076-303.915-134.095 
ATOM   4678  OP2  DG A 228      17.824-305.339-135.739 
ATOM   4679  O5'  DG A 228      17.511-305.707-133.269 
ATOM   4680  C5'  DG A 228      16.761-305.270-132.119 
ATOM   4681  C4'  DG A 228      15.710-306.302-131.763 
ATOM   4682  O4'  DG A 228      14.457-306.088-132.475 
ATOM   4683  C3'  DG A 228      16.069-307.754-132.078 
ATOM   4684  O3'  DG A 228      15.546-308.591-131.053 
ATOM   4685  C2'  DG A 228      15.330-308.062-133.381 
ATOM   4686  C1'  DG A 228      14.040-307.327-133.030 
ATOM   4687  N9   DG A 228      13.176-307.039-134.208 
ATOM   4688  C8   DG A 228      13.540-306.732-135.502 
ATOM   4689  N7   DG A 228      12.526-306.532-136.308 
ATOM   4690  C5   DG A 228      11.411-306.721-135.491 
ATOM   4691  C6   DG A 228      10.029-306.638-135.800 
ATOM   4692  O6   DG A 228       9.494-306.377-136.874 
ATOM   4693  N1   DG A 228       9.236-306.902-134.674 
ATOM   4694  C2   DG A 228       9.717-307.206-133.416 
ATOM   4695  N2   DG A 228       8.797-307.426-132.473 
ATOM   4696  N3   DG A 228      11.015-307.283-133.128 
ATOM   4697  C4   DG A 228      11.797-307.030-134.209 
ATOM   4698  P    DT A 229      16.422-309.830-130.541 
ATOM   4699  OP1  DT A 229      17.390-309.365-129.522 
ATOM   4700  OP2  DT A 229      16.994-310.546-131.703 
ATOM   4701  O5'  DT A 229      15.305-310.740-129.846 
ATOM   4702  C5'  DT A 229      14.153-310.105-129.259 
ATOM   4703  C4'  DT A 229      12.896-310.868-129.627 
ATOM   4704  O4'  DT A 229      12.319-310.415-130.884 
ATOM   4705  C3'  DT A 229      13.067-312.375-129.822 
ATOM   4706  O3'  DT A 229      11.909-313.037-129.326 
ATOM   4707  C2'  DT A 229      13.123-312.565-131.337 
ATOM   4708  C1'  DT A 229      12.036-311.553-131.683 
ATOM   4709  N1   DT A 229      12.044-311.130-133.111 
ATOM   4710  C2   DT A 229      10.827-310.863-133.691 
ATOM   4711  O2   DT A 229       9.771-310.959-133.091 
ATOM   4712  N3   DT A 229      10.874-310.474-135.017 
ATOM   4713  C4   DT A 229      12.009-310.333-135.789 
ATOM   4714  O4   DT A 229      11.926-309.978-136.966 
ATOM   4715  C5   DT A 229      13.237-310.636-135.092 
ATOM   4716  C7   DT A 229      14.520-310.508-135.860 
ATOM   4717  C6   DT A 229      13.221-311.016-133.804 
ATOM   4718  P    DC A 230      12.083-314.416-128.532 
ATOM   4719  OP1  DC A 230      12.400-314.134-127.114 
ATOM   4720  OP2  DC A 230      13.041-315.284-129.251 
ATOM   4721  O5'  DC A 230      10.611-315.032-128.643 
ATOM   4722  C5'  DC A 230       9.484-314.139-128.725 
ATOM   4723  C4'  DC A 230       8.514-314.624-129.784 
ATOM   4724  O4'  DC A 230       8.832-314.105-131.107 
ATOM   4725  C3'  DC A 230       8.453-316.138-129.987 
ATOM   4726  O3'  DC A 230       7.109-316.512-130.264 
ATOM   4727  C2'  DC A 230       9.296-316.396-131.236 
ATOM   4728  C1'  DC A 230       8.812-315.184-132.028 
ATOM   4729  N1   DC A 230       9.692-314.829-133.177 
ATOM   4730  C2   DC A 230       9.088-314.318-134.323 
ATOM   4731  O2   DC A 230       7.859-314.182-134.340 
ATOM   4732  N3   DC A 230       9.873-313.989-135.382 
ATOM   4733  C4   DC A 230      11.201-314.152-135.324 
ATOM   4734  N4   DC A 230      11.922-313.816-136.382 
ATOM   4735  C5   DC A 230      11.841-314.676-134.154 
ATOM   4736  C6   DC A 230      11.040-315.000-133.107 
ATOM   4737  P    DG A 231       6.533-317.864-129.629 
ATOM   4738  OP1  DG A 231       6.065-317.603-128.249 
ATOM   4739  OP2  DG A 231       7.528-318.947-129.783 
ATOM   4740  O5'  DG A 231       5.277-318.148-130.579 
ATOM   4741  C5'  DG A 231       4.591-317.035-131.182 
ATOM   4742  C4'  DG A 231       4.292-317.338-132.637 
ATOM   4743  O4'  DG A 231       5.384-316.952-133.520 
ATOM   4744  C3'  DG A 231       4.048-318.808-132.974 
ATOM   4745  O3'  DG A 231       3.036-318.890-133.971 
ATOM   4746  C2'  DG A 231       5.365-319.292-133.579 
ATOM   4747  C1'  DG A 231       5.656-318.036-134.396 
ATOM   4748  N9   DG A 231       7.073-317.926-134.842 
ATOM   4749  C8   DG A 231       8.223-318.329-134.198 
ATOM   4750  N7   DG A 231       9.323-318.086-134.868 
ATOM   4751  C5   DG A 231       8.870-317.481-136.039 
ATOM   4752  C6   DG A 231       9.598-316.992-137.155 
ATOM   4753  O6   DG A 231      10.812-316.993-137.343 
ATOM   4754  N1   DG A 231       8.743-316.454-138.127 
ATOM   4755  C2   DG A 231       7.367-316.395-138.033 
ATOM   4756  N2   DG A 231       6.731-315.841-139.068 
ATOM   4757  N3   DG A 231       6.685-316.853-136.984 
ATOM   4758  C4   DG A 231       7.499-317.379-136.033 
ATOM   4759  P    DT A 232       1.945-320.058-133.876 
ATOM   4760  OP1  DT A 232       0.859-319.648-132.958 
ATOM   4761  OP2  DT A 232       2.615-321.338-133.558 
ATOM   4762  O5'  DT A 232       1.395-320.099-135.377 
ATOM   4763  C5'  DT A 232       1.398-318.887-136.156 
ATOM   4764  C4'  DT A 232       1.897-319.174-137.559 
ATOM   4765  O4'  DT A 232       3.346-319.071-137.666 
ATOM   4766  C3'  DT A 232       1.586-320.568-138.103 
ATOM   4767  O3'  DT A 232       1.299-320.466-139.493 
ATOM   4768  C2'  DT A 232       2.887-321.351-137.931 
ATOM   4769  C1'  DT A 232       3.827-320.222-138.342 
ATOM   4770  N1   DT A 232       5.242-320.441-137.931 
ATOM   4771  C2   DT A 232       6.218-319.973-138.778 
ATOM   4772  O2   DT A 232       5.970-319.400-139.824 
ATOM   4773  N3   DT A 232       7.518-320.196-138.364 
ATOM   4774  C4   DT A 232       7.910-320.831-137.203 
ATOM   4775  O4   DT A 232       9.107-320.971-136.940 
ATOM   4776  C5   DT A 232       6.815-321.286-136.381 
ATOM   4777  C7   DT A 232       7.155-321.988-135.099 
ATOM   4778  C6   DT A 232       5.542-321.084-136.759 
ATOM   4779  P    DC A 233       0.127-321.363-140.112 
ATOM   4780  OP1  DC A 233      -1.175-320.691-139.902 
ATOM   4781  OP2  DC A 233       0.234-322.745-139.594 
ATOM   4782  O5'  DC A 233       0.500-321.342-141.667 
ATOM   4783  C5'  DC A 233       1.179-320.192-142.207 
ATOM   4784  C4'  DC A 233       2.297-320.635-143.130 
ATOM   4785  O4'  DC A 233       3.548-320.854-142.420 
ATOM   4786  C3'  DC A 233       2.062-321.947-143.877 
ATOM   4787  O3'  DC A 233       2.616-321.840-145.182 
ATOM   4788  C2'  DC A 233       2.862-322.988-143.093 
ATOM   4789  C1'  DC A 233       4.078-322.108-142.823 
ATOM   4790  N1   DC A 233       4.952-322.614-141.728 
ATOM   4791  C2   DC A 233       6.324-322.410-141.846 
ATOM   4792  O2   DC A 233       6.756-321.821-142.844 
ATOM   4793  N3   DC A 233       7.140-322.864-140.859 
ATOM   4794  C4   DC A 233       6.632-323.497-139.794 
ATOM   4795  N4   DC A 233       7.468-323.922-138.858 
ATOM   4796  C5   DC A 233       5.224-323.719-139.653 
ATOM   4797  C6   DC A 233       4.427-323.257-140.650 
ATOM   4798  P    DT A 234       1.827-322.483-146.417 
ATOM   4799  OP1  DT A 234       0.795-321.536-146.893 
ATOM   4800  OP2  DT A 234       1.347-323.834-146.049 
ATOM   4801  O5'  DT A 234       2.991-322.605-147.507 
ATOM   4802  C5'  DT A 234       4.070-321.652-147.486 
ATOM   4803  C4'  DT A 234       5.393-322.364-147.684 
ATOM   4804  O4'  DT A 234       5.971-322.823-146.429 
ATOM   4805  C3'  DT A 234       5.349-323.622-148.552 
ATOM   4806  O3'  DT A 234       6.539-323.689-149.328 
ATOM   4807  C2'  DT A 234       5.353-324.780-147.554 
ATOM   4808  C1'  DT A 234       6.368-324.177-146.588 
ATOM   4809  N1   DT A 234       6.369-324.819-145.243 
ATOM   4810  C2   DT A 234       7.578-324.914-144.597 
ATOM   4811  O2   DT A 234       8.620-324.501-145.075 
ATOM   4812  N3   DT A 234       7.540-325.515-143.353 
ATOM   4813  C4   DT A 234       6.421-326.016-142.720 
ATOM   4814  O4   DT A 234       6.512-326.534-141.604 
ATOM   4815  C5   DT A 234       5.201-325.871-143.476 
ATOM   4816  C7   DT A 234       3.935-326.390-142.860 
ATOM   4817  C6   DT A 234       5.209-325.290-144.688 
ATOM   4818  P    DG A 235       6.450-324.193-150.844 
ATOM   4819  OP1  DG A 235       6.069-323.062-151.720 
ATOM   4820  OP2  DG A 235       5.585-325.391-150.919 
ATOM   4821  O5'  DG A 235       7.968-324.607-151.130 
ATOM   4822  C5'  DG A 235       9.023-323.913-150.438 
ATOM   4823  C4'  DG A 235      10.059-324.904-149.945 
ATOM   4824  O4'  DG A 235       9.742-325.429-148.624 
ATOM   4825  C3'  DG A 235      10.245-326.154-150.804 
ATOM   4826  O3'  DG A 235      11.623-326.510-150.807 
ATOM   4827  C2'  DG A 235       9.464-327.246-150.073 
ATOM   4828  C1'  DG A 235       9.875-326.841-148.660 
ATOM   4829  N9   DG A 235       9.005-327.415-147.596 
ATOM   4830  C8   DG A 235       7.652-327.673-147.622 
ATOM   4831  N7   DG A 235       7.184-328.186-146.509 
ATOM   4832  C5   DG A 235       8.308-328.274-145.688 
ATOM   4833  C6   DG A 235       8.432-328.753-144.359 
ATOM   4834  O6   DG A 235       7.562-329.204-143.618 
ATOM   4835  N1   DG A 235       9.756-328.664-143.903 
ATOM   4836  C2   DG A 235      10.819-328.176-144.638 
ATOM   4837  N2   DG A 235      12.004-328.174-144.024 
ATOM   4838  N3   DG A 235      10.700-327.727-145.886 
ATOM   4839  C4   DG A 235       9.424-327.807-146.342 
ATOM   4840  P    DT A 236      12.284-327.041-152.165 
ATOM   4841  OP1  DT A 236      12.688-325.889-153.003 
ATOM   4842  OP2  DT A 236      11.382-328.024-152.805 
ATOM   4843  O5'  DT A 236      13.587-327.788-151.611 
ATOM   4844  C5'  DT A 236      14.200-327.313-150.398 
ATOM   4845  C4'  DT A 236      14.566-328.486-149.510 
ATOM   4846  O4'  DT A 236      13.475-328.877-148.629 
ATOM   4847  C3'  DT A 236      14.936-329.780-150.235 
ATOM   4848  O3'  DT A 236      15.980-330.427-149.518 
ATOM   4849  C2'  DT A 236      13.678-330.645-150.149 
ATOM   4850  C1'  DT A 236      13.315-330.285-148.711 
ATOM   4851  N1   DT A 236      11.907-330.613-148.349 
ATOM   4852  C2   DT A 236      11.673-331.021-147.058 
ATOM   4853  O2   DT A 236      12.555-331.119-146.223 
ATOM   4854  N3   DT A 236      10.357-331.317-146.760 
ATOM   4855  C4   DT A 236       9.284-331.241-147.624 
ATOM   4856  O4   DT A 236       8.149-331.532-147.242 
ATOM   4857  C5   DT A 236       9.631-330.803-148.956 
ATOM   4858  C7   DT A 236       8.520-330.693-149.960 
ATOM   4859  C6   DT A 236      10.902-330.509-149.273 
ATOM   4860  P    DA A 237      17.155-331.142-150.336 
ATOM   4861  OP1  DA A 237      18.178-330.140-150.713 
ATOM   4862  OP2  DA A 237      16.578-331.929-151.449 
ATOM   4863  O5'  DA A 237      17.753-332.132-149.231 
ATOM   4864  C5'  DA A 237      17.677-331.756-147.843 
ATOM   4865  C4'  DA A 237      17.246-332.945-147.007 
ATOM   4866  O4'  DA A 237      15.798-333.054-146.903 
ATOM   4867  C3'  DA A 237      17.682-334.316-147.525 
ATOM   4868  O3'  DA A 237      18.000-335.147-146.415 
ATOM   4869  C2'  DA A 237      16.441-334.882-148.215 
ATOM   4870  C1'  DA A 237      15.428-334.395-147.183 
ATOM   4871  N9   DA A 237      14.023-334.394-147.677 
ATOM   4872  C8   DA A 237      13.568-334.135-148.939 
ATOM   4873  N7   DA A 237      12.278-334.214-149.057 
ATOM   4874  C5   DA A 237      11.845-334.550-147.782 
ATOM   4875  C6   DA A 237      10.567-334.781-147.247 
ATOM   4876  N6   DA A 237       9.438-334.705-147.965 
ATOM   4877  N1   DA A 237      10.492-335.096-145.940 
ATOM   4878  C2   DA A 237      11.617-335.170-145.230 
ATOM   4879  N3   DA A 237      12.858-334.976-145.619 
ATOM   4880  C4   DA A 237      12.906-334.663-146.931 
ATOM   4881  P    DT A 238      19.258-336.132-146.519 
ATOM   4882  OP1  DT A 238      20.497-335.393-146.185 
ATOM   4883  OP2  DT A 238      19.245-336.817-147.830 
ATOM   4884  O5'  DT A 238      18.932-337.185-145.360 
ATOM   4885  C5'  DT A 238      18.182-336.748-144.210 
ATOM   4886  C4'  DT A 238      17.130-337.780-143.854 
ATOM   4887  O4'  DT A 238      15.878-337.566-144.566 
ATOM   4888  C3'  DT A 238      17.490-339.232-144.169 
ATOM   4889  O3'  DT A 238      16.967-340.068-143.144 
ATOM   4890  C2'  DT A 238      16.751-339.540-145.471 
ATOM   4891  C1'  DT A 238      15.461-338.805-145.120 
ATOM   4892  N1   DT A 238      14.597-338.516-146.299 
ATOM   4893  C2   DT A 238      13.237-338.555-146.102 
ATOM   4894  O2   DT A 238      12.731-338.810-145.022 
ATOM   4895  N3   DT A 238      12.468-338.284-147.216 
ATOM   4896  C4   DT A 238      12.935-337.984-148.480 
ATOM   4897  O4   DT A 238      12.147-337.759-149.402 
ATOM   4898  C5   DT A 238      14.374-337.968-148.588 
ATOM   4899  C7   DT A 238      14.967-337.651-149.930 
ATOM   4900  C6   DT A 238      15.146-338.228-147.521 
ATOM   4901  P    DA A 239      17.843-341.307-142.632 
ATOM   4902  OP1  DA A 239      18.811-340.843-141.613 
ATOM   4903  OP2  DA A 239      18.415-342.023-143.793 
ATOM   4904  O5'  DA A 239      16.725-342.218-141.937 
ATOM   4905  C5'  DA A 239      15.574-341.583-141.350 
ATOM   4906  C4'  DA A 239      14.317-342.346-141.717 
ATOM   4907  O4'  DA A 239      13.740-341.893-142.975 
ATOM   4908  C3'  DA A 239      14.487-343.853-141.912 
ATOM   4909  O3'  DA A 239      13.330-344.515-141.417 
ATOM   4910  C2'  DA A 239      14.544-344.043-143.428 
ATOM   4911  C1'  DA A 239      13.456-343.031-143.774 
ATOM   4912  N9   DA A 239      13.464-342.608-145.202 
ATOM   4913  C8   DA A 239      14.536-342.445-146.033 
ATOM   4914  N7   DA A 239      14.218-342.065-147.231 
ATOM   4915  C5   DA A 239      12.834-341.968-147.195 
ATOM   4916  C6   DA A 239      11.884-341.606-148.165 
ATOM   4917  N6   DA A 239      12.203-341.259-149.419 
ATOM   4918  N1   DA A 239      10.589-341.615-147.796 
ATOM   4919  C2   DA A 239      10.278-341.961-146.548 
ATOM   4920  N3   DA A 239      11.073-342.315-145.562 
ATOM   4921  C4   DA A 239      12.363-342.299-145.957 
ATOM   4922  P    DG A 240      13.504-345.894-140.623 
ATOM   4923  OP1  DG A 240      13.821-345.612-139.205 
ATOM   4924  OP2  DG A 240      14.461-346.762-141.342 
ATOM   4925  O5'  DG A 240      12.031-346.510-140.734 
ATOM   4926  C5'  DG A 240      10.905-345.617-140.816 
ATOM   4927  C4'  DG A 240       9.935-346.102-141.875 
ATOM   4928  O4'  DG A 240      10.253-345.583-143.198 
ATOM   4929  C3'  DG A 240       9.874-347.616-142.078 
ATOM   4930  O3'  DG A 240       8.530-347.989-142.355 
ATOM   4931  C2'  DG A 240      10.717-347.873-143.327 
ATOM   4932  C1'  DG A 240      10.233-346.662-144.119 
ATOM   4933  N9   DG A 240      11.113-346.307-145.268 
ATOM   4934  C8   DG A 240      12.482-346.409-145.380 
ATOM   4935  N7   DG A 240      12.954-346.008-146.536 
ATOM   4936  C5   DG A 240      11.817-345.614-147.239 
ATOM   4937  C6   DG A 240      11.690-345.088-148.551 
ATOM   4938  O6   DG A 240      12.570-344.859-149.376 
ATOM   4939  N1   DG A 240      10.351-344.823-148.869 
ATOM   4940  C2   DG A 240       9.276-345.036-148.029 
ATOM   4941  N2   DG A 240       8.076-344.717-148.521 
ATOM   4942  N3   DG A 240       9.395-345.529-146.798 
ATOM   4943  C4   DG A 240      10.688-345.792-146.474 
ATOM   4944  P    DT A 241       7.954-349.341-141.719 
ATOM   4945  OP1  DT A 241       7.485-349.081-140.340 
ATOM   4946  OP2  DT A 241       8.949-350.425-141.874 
ATOM   4947  O5'  DT A 241       6.698-349.626-142.670 
ATOM   4948  C5'  DT A 241       6.012-348.513-143.273 
ATOM   4949  C4'  DT A 241       5.713-348.815-144.728 
ATOM   4950  O4'  DT A 241       6.805-348.430-145.611 
ATOM   4951  C3'  DT A 241       5.468-350.286-145.065 
ATOM   4952  O3'  DT A 241       4.457-350.368-146.061 
ATOM   4953  C2'  DT A 241       6.786-350.769-145.670 
ATOM   4954  C1'  DT A 241       7.076-349.514-146.486 
ATOM   4955  N1   DT A 241       8.493-349.404-146.933 
ATOM   4956  C2   DT A 241       8.721-348.825-148.157 
ATOM   4957  O2   DT A 241       7.825-348.409-148.871 
ATOM   4958  N3   DT A 241      10.047-348.741-148.538 
ATOM   4959  C4   DT A 241      11.135-349.178-147.812 
ATOM   4960  O4   DT A 241      12.277-349.049-148.257 
ATOM   4961  C5   DT A 241      10.797-349.772-146.540 
ATOM   4962  C7   DT A 241      11.923-350.274-145.686 
ATOM   4963  C6   DT A 241       9.516-349.866-146.145 
ATOM   4964  P    DG A 242       3.366-351.536-145.967 
ATOM   4965  OP1  DG A 242       2.279-351.126-145.049 
ATOM   4966  OP2  DG A 242       4.036-352.816-145.648 
ATOM   4967  O5'  DG A 242       2.815-351.577-147.468 
ATOM   4968  C5'  DG A 242       2.819-350.365-148.246 
ATOM   4969  C4'  DG A 242       3.317-350.652-149.649 
ATOM   4970  O4'  DG A 242       4.766-350.549-149.756 
ATOM   4971  C3'  DG A 242       3.006-352.046-150.194 
ATOM   4972  O3'  DG A 242       2.720-351.944-151.584 
ATOM   4973  C2'  DG A 242       4.307-352.828-150.022 
ATOM   4974  C1'  DG A 242       5.248-351.700-150.433 
ATOM   4975  N9   DG A 242       6.663-351.919-150.022 
ATOM   4976  C8   DG A 242       7.157-352.537-148.894 
ATOM   4977  N7   DG A 242       8.465-352.566-148.831 
ATOM   4978  C5   DG A 242       8.868-351.923-150.000 
ATOM   4979  C6   DG A 242      10.171-351.649-150.491 
ATOM   4980  O6   DG A 242      11.256-351.922-149.986 
ATOM   4981  N1   DG A 242      10.125-350.975-151.720 
ATOM   4982  C2   DG A 242       8.970-350.614-152.386 
ATOM   4983  N2   DG A 242       9.139-349.976-153.547 
ATOM   4984  N3   DG A 242       7.747-350.871-151.925 
ATOM   4985  C4   DG A 242       7.776-351.524-150.734 
ATOM   4986  P    DT A 243       1.548-352.841-152.202 
ATOM   4987  OP1  DT A 243       0.246-352.169-151.993 
ATOM   4988  OP2  DT A 243       1.655-354.223-151.684 
ATOM   4989  O5'  DT A 243       1.921-352.820-153.758 
ATOM   4990  C5'  DT A 243       2.599-351.669-154.297 
ATOM   4991  C4'  DT A 243       3.717-352.113-155.220 
ATOM   4992  O4'  DT A 243       4.969-352.332-154.511 
ATOM   4993  C3'  DT A 243       3.482-353.425-155.967 
ATOM   4994  O3'  DT A 243       4.037-353.318-157.273 
ATOM   4995  C2'  DT A 243       4.282-354.465-155.184 
ATOM   4996  C1'  DT A 243       5.498-353.586-154.913 
ATOM   4997  N1   DT A 243       6.373-354.092-153.819 
ATOM   4998  C2   DT A 243       7.724-353.882-153.950 
ATOM   4999  O2   DT A 243       8.217-353.310-154.907 
ATOM   5000  N3   DT A 243       8.504-354.366-152.917 
ATOM   5001  C4   DT A 243       8.053-355.026-151.791 
ATOM   5002  O4   DT A 243       8.847-355.413-150.932 
ATOM   5003  C5   DT A 243       6.620-355.198-151.744 
ATOM   5004  C7   DT A 243       6.046-355.907-150.553 
ATOM   5005  C6   DT A 243       5.839-354.738-152.735 
ATOM   5006  P    DA A 244       3.247-353.961-158.507 
ATOM   5007  OP1  DA A 244       2.215-353.013-158.983 
ATOM   5008  OP2  DA A 244       2.768-355.312-158.140 
ATOM   5009  O5'  DA A 244       4.411-354.083-159.598 
ATOM   5010  C5'  DA A 244       5.491-353.130-159.577 
ATOM   5011  C4'  DA A 244       6.814-353.842-159.775 
ATOM   5012  O4'  DA A 244       7.392-354.301-158.520 
ATOM   5013  C3'  DA A 244       6.769-355.100-160.643 
ATOM   5014  O3'  DA A 244       7.960-355.167-161.418 
ATOM   5015  C2'  DA A 244       6.773-356.258-159.644 
ATOM   5016  C1'  DA A 244       7.788-355.655-158.678 
ATOM   5017  N9   DA A 244       7.790-356.297-157.334 
ATOM   5018  C8   DA A 244       6.734-356.816-156.640 
ATOM   5019  N7   DA A 244       7.058-357.311-155.486 
ATOM   5020  C5   DA A 244       8.428-357.106-155.406 
ATOM   5021  C6   DA A 244       9.375-357.412-154.415 
ATOM   5022  N6   DA A 244       9.068-358.018-153.259 
ATOM   5023  N1   DA A 244      10.655-357.071-154.655 
ATOM   5024  C2   DA A 244      10.953-356.468-155.805 
ATOM   5025  N3   DA A 244      10.160-356.134-156.798 
ATOM   5026  C4   DA A 244       8.886-356.486-156.533 
ATOM   5027  P    DT A 245       7.870-355.671-162.935 
ATOM   5028  OP1  DT A 245       7.489-354.540-163.811 
ATOM   5029  OP2  DT A 245       7.006-356.869-163.009 
ATOM   5030  O5'  DT A 245       9.389-356.085-163.221 
ATOM   5031  C5'  DT A 245      10.444-355.391-162.528 
ATOM   5032  C4'  DT A 245      11.480-356.382-162.036 
ATOM   5033  O4'  DT A 245      11.162-356.907-160.715 
ATOM   5034  C3'  DT A 245      11.666-357.632-162.895 
ATOM   5035  O3'  DT A 245      13.043-357.988-162.898 
ATOM   5036  C2'  DT A 245      10.884-358.724-162.163 
ATOM   5037  C1'  DT A 245      11.295-358.319-160.751 
ATOM   5038  N1   DT A 245      10.426-358.893-159.687 
ATOM   5039  C2   DT A 245      11.029-359.224-158.497 
ATOM   5040  O2   DT A 245      12.220-359.067-158.291 
ATOM   5041  N3   DT A 245      10.191-359.754-157.534 
ATOM   5042  C4   DT A 245       8.834-359.973-157.661 
ATOM   5043  O4   DT A 245       8.188-360.454-156.728 
ATOM   5044  C5   DT A 245       8.293-359.594-158.945 
ATOM   5045  C7   DT A 245       6.823-359.801-159.165 
ATOM   5046  C6   DT A 245       9.084-359.078-159.899 
ATOM   5047  P    DG A 246      13.704-358.519-164.256 
ATOM   5048  OP1  DG A 246      14.108-357.367-165.093 
ATOM   5049  OP2  DG A 246      12.803-359.502-164.896 
ATOM   5050  O5'  DG A 246      15.007-359.266-163.702 
ATOM   5051  C5'  DG A 246      15.620-358.791-162.489 
ATOM   5052  C4'  DG A 246      15.987-359.964-161.600 
ATOM   5053  O4'  DG A 246      14.895-360.355-160.719 
ATOM   5054  C3'  DG A 246      16.356-361.258-162.326 
ATOM   5055  O3'  DG A 246      17.401-361.905-161.609 
ATOM   5056  C2'  DG A 246      15.099-362.123-162.240 
ATOM   5057  C1'  DG A 246      14.735-361.763-160.802 
ATOM   5058  N9   DG A 246      13.328-362.091-160.440 
ATOM   5059  C8   DG A 246      12.195-362.048-161.222 
ATOM   5060  N7   DG A 246      11.099-362.403-160.595 
ATOM   5061  C5   DG A 246      11.538-362.703-159.306 
ATOM   5062  C6   DG A 246      10.809-363.145-158.171 
ATOM   5063  O6   DG A 246       9.605-363.366-158.070 
ATOM   5064  N1   DG A 246      11.648-363.329-157.064 
ATOM   5065  C2   DG A 246      13.012-363.113-157.053 
ATOM   5066  N2   DG A 246      13.633-363.346-155.894 
ATOM   5067  N3   DG A 246      13.696-362.698-158.118 
ATOM   5068  C4   DG A 246      12.896-362.516-159.201 
ATOM   5069  P    DC A 247      18.576-362.620-162.427 
ATOM   5070  OP1  DC A 247      19.599-361.617-162.803 
ATOM   5071  OP2  DC A 247      17.999-363.407-163.539 
ATOM   5072  O5'  DC A 247      19.174-363.610-161.322 
ATOM   5073  C5'  DC A 247      19.098-363.234-159.934 
ATOM   5074  C4'  DC A 247      18.667-364.423-159.098 
ATOM   5075  O4'  DC A 247      17.218-364.532-158.993 
ATOM   5076  C3'  DC A 247      19.103-365.793-159.616 
ATOM   5077  O3'  DC A 247      19.421-366.624-158.506 
ATOM   5078  C2'  DC A 247      17.861-366.360-160.305 
ATOM   5079  C1'  DC A 247      16.849-365.873-159.273 
ATOM   5080  N1   DC A 247      15.444-365.872-159.768 
ATOM   5081  C2   DC A 247      14.434-366.170-158.856 
ATOM   5082  O2   DC A 247      14.743-366.421-157.685 
ATOM   5083  N3   DC A 247      13.147-366.175-159.288 
ATOM   5084  C4   DC A 247      12.854-365.899-160.564 
ATOM   5085  N4   DC A 247      11.583-365.916-160.936 
ATOM   5086  C5   DC A 247      13.877-365.590-161.518 
ATOM   5087  C6   DC A 247      15.157-365.591-161.068 
ATOM   5088  P    DC A 248      20.679-367.610-158.610 
ATOM   5089  OP1  DC A 248      21.917-366.870-158.276 
ATOM   5090  OP2  DC A 248      20.665-368.295-159.921 
ATOM   5091  O5'  DC A 248      20.352-368.663-157.450 
ATOM   5092  C5'  DC A 248      19.602-368.226-156.301 
ATOM   5093  C4'  DC A 248      18.551-369.258-155.944 
ATOM   5094  O4'  DC A 248      17.298-369.044-156.657 
ATOM   5095  C3'  DC A 248      18.910-370.710-156.259 
ATOM   5096  O3'  DC A 248      18.388-371.546-155.235 
ATOM   5097  C2'  DC A 248      18.172-371.018-157.562 
ATOM   5098  C1'  DC A 248      16.881-370.283-157.211 
ATOM   5099  N1   DC A 248      16.018-369.994-158.389 
ATOM   5100  C2   DC A 248      14.637-370.029-158.206 
ATOM   5101  O2   DC A 248      14.191-370.295-157.084 
ATOM   5102  N3   DC A 248      13.832-369.771-159.268 
ATOM   5103  C4   DC A 248      14.355-369.486-160.468 
ATOM   5104  N4   DC A 248      13.527-369.241-161.472 
ATOM   5105  C5   DC A 248      15.771-369.446-160.678 
ATOM   5106  C6   DC A 248      16.559-369.708-159.604 
ATOM   5107  P    DG A 249      19.263-372.785-154.722 
ATOM   5108  OP1  DG A 249      20.232-372.321-153.704 
ATOM   5109  OP2  DG A 249      19.835-373.501-155.884 
ATOM   5110  O5'  DG A 249      18.146-373.695-154.028 
ATOM   5111  C5'  DG A 249      16.994-373.060-153.441 
ATOM   5112  C4'  DG A 249      15.738-373.824-153.808 
ATOM   5113  O4'  DG A 249      15.160-373.371-155.065 
ATOM   5114  C3'  DG A 249      15.908-375.331-154.003 
ATOM   5115  O3'  DG A 249      14.750-375.992-153.508 
ATOM   5116  C2'  DG A 249      15.965-375.521-155.519 
ATOM   5117  C1'  DG A 249      14.877-374.509-155.865 
ATOM   5118  N9   DG A 249      14.885-374.085-157.292 
ATOM   5119  C8   DG A 249      15.954-373.917-158.145 
ATOM   5120  N7   DG A 249      15.619-373.532-159.353 
ATOM   5121  C5   DG A 249      14.229-373.440-159.297 
ATOM   5122  C6   DG A 249      13.297-373.070-160.300 
ATOM   5123  O6   DG A 249      13.508-372.742-161.464 
ATOM   5124  N1   DG A 249      11.981-373.112-159.817 
ATOM   5125  C2   DG A 249      11.615-373.464-158.533 
ATOM   5126  N2   DG A 249      10.306-373.440-158.269 
ATOM   5127  N3   DG A 249      12.491-373.811-157.592 
ATOM   5128  C4   DG A 249      13.771-373.776-158.045 
ATOM   5129  P    DT A 250      14.925-377.372-152.713 
ATOM   5130  OP1  DT A 250      15.241-377.090-151.295 
ATOM   5131  OP2  DT A 250      15.882-378.240-153.432 
ATOM   5132  O5'  DT A 250      13.452-377.988-152.825 
ATOM   5133  C5'  DT A 250      12.325-377.095-152.906 
ATOM   5134  C4'  DT A 250      11.356-377.580-153.965 
ATOM   5135  O4'  DT A 250      11.673-377.061-155.289 
ATOM   5136  C3'  DT A 250      11.294-379.094-154.169 
ATOM   5137  O3'  DT A 250       9.951-379.467-154.446 
ATOM   5138  C2'  DT A 250      12.137-379.351-155.418 
ATOM   5139  C1'  DT A 250      11.654-378.140-156.210 
ATOM   5140  N1   DT A 250      12.533-377.785-157.358 
ATOM   5141  C2   DT A 250      11.922-377.282-158.482 
ATOM   5142  O2   DT A 250      10.717-377.122-158.566 
ATOM   5143  N3   DT A 250      12.770-376.965-159.526 
ATOM   5144  C4   DT A 250      14.142-377.105-159.538 
ATOM   5145  O4   DT A 250      14.796-376.787-160.534 
ATOM   5146  C5   DT A 250      14.691-377.641-158.315 
ATOM   5147  C7   DT A 250      16.178-377.826-158.244 
ATOM   5148  C6   DT A 250      13.890-377.958-157.284 
ATOM   5149  P    DT A 251       9.374-380.819-153.810 
ATOM   5150  OP1  DT A 251       8.906-380.559-152.431 
ATOM   5151  OP2  DT A 251      10.369-381.903-153.964 
ATOM   5152  O5'  DT A 251       8.118-381.104-154.760 
ATOM   5153  C5'  DT A 251       7.433-379.991-155.364 
ATOM   5154  C4'  DT A 251       7.134-380.293-156.819 
ATOM   5155  O4'  DT A 251       8.225-379.908-157.702 
ATOM   5156  C3'  DT A 251       6.889-381.764-157.155 
ATOM   5157  O3'  DT A 251       5.877-381.846-158.152 
ATOM   5158  C2'  DT A 251       8.206-382.247-157.761 
ATOM   5159  C1'  DT A 251       8.497-380.992-158.577 
ATOM   5160  N1   DT A 251       9.914-380.882-159.023 
ATOM   5161  C2   DT A 251      10.142-380.303-160.248 
ATOM   5162  O2   DT A 251       9.245-379.887-160.962 
ATOM   5163  N3   DT A 251      11.467-380.219-160.629 
ATOM   5164  C4   DT A 251      12.556-380.656-159.902 
ATOM   5165  O4   DT A 251      13.698-380.527-160.348 
ATOM   5166  C5   DT A 251      12.217-381.250-158.631 
ATOM   5167  C7   DT A 251      13.344-381.752-157.777 
ATOM   5168  C6   DT A 251      10.937-381.344-158.236 
ATOM   5169  P    DA A 252       4.786-383.014-158.057 
ATOM   5170  OP1  DA A 252       3.700-382.603-157.140 
ATOM   5171  OP2  DA A 252       5.457-384.294-157.739 
ATOM   5172  O5'  DA A 252       4.236-383.055-159.559 
ATOM   5173  C5'  DA A 252       4.239-381.843-160.337 
ATOM   5174  C4'  DA A 252       4.738-382.130-161.740 
ATOM   5175  O4'  DA A 252       6.187-382.027-161.847 
ATOM   5176  C3'  DA A 252       4.427-383.524-162.285 
ATOM   5177  O3'  DA A 252       4.141-383.422-163.674 
ATOM   5178  C2'  DA A 252       5.728-384.306-162.112 
ATOM   5179  C1'  DA A 252       6.669-383.177-162.523 
ATOM   5180  N9   DA A 252       8.084-383.397-162.113 
ATOM   5181  C8   DA A 252       8.555-384.012-160.989 
ATOM   5182  N7   DA A 252       9.850-384.049-160.914 
ATOM   5183  C5   DA A 252      10.269-383.411-162.073 
ATOM   5184  C6   DA A 252      11.544-383.123-162.588 
ATOM   5185  N6   DA A 252      12.685-383.459-161.968 
ATOM   5186  N1   DA A 252      11.605-382.477-163.767 
ATOM   5187  C2   DA A 252      10.468-382.146-164.377 
ATOM   5188  N3   DA A 252       9.228-382.360-163.996 
ATOM   5189  C4   DA A 252       9.195-383.009-162.814 
ATOM   5190  P    DA A 253       2.968-384.319-164.293 
ATOM   5191  OP1  DA A 253       1.666-383.647-164.084 
ATOM   5192  OP2  DA A 253       3.075-385.701-163.775 
ATOM   5193  O5'  DA A 253       3.342-384.298-165.848 
ATOM   5194  C5'  DA A 253       4.020-383.147-166.388 
ATOM   5195  C4'  DA A 253       5.138-383.591-167.311 
ATOM   5196  O4'  DA A 253       6.390-383.810-166.601 
ATOM   5197  C3'  DA A 253       4.903-384.903-168.058 
ATOM   5198  O3'  DA A 253       5.458-384.796-169.363 
ATOM   5199  C2'  DA A 253       5.703-385.943-167.274 
ATOM   5200  C1'  DA A 253       6.919-385.064-167.004 
ATOM   5201  N9   DA A 253       7.794-385.570-165.909 
ATOM   5202  C8   DA A 253       7.431-386.229-164.770 
ATOM   5203  N7   DA A 253       8.430-386.544-164.006 
ATOM   5204  C5   DA A 253       9.538-386.059-164.686 
ATOM   5205  C6   DA A 253      10.912-386.077-164.394 
ATOM   5206  N6   DA A 253      11.426-386.629-163.285 
ATOM   5207  N1   DA A 253      11.742-385.506-165.286 
ATOM   5208  C2   DA A 253      11.226-384.959-166.386 
ATOM   5209  N3   DA A 253       9.968-384.882-166.763 
ATOM   5210  C4   DA A 253       9.158-385.462-165.853 
ATOM   5211  P    DC A 254       4.668-385.439-170.598 
ATOM   5212  OP1  DC A 254       3.636-384.491-171.074 
ATOM   5213  OP2  DC A 254       4.188-386.790-170.231 
ATOM   5214  O5'  DC A 254       5.832-385.561-171.689 
ATOM   5215  C5'  DC A 254       6.911-384.608-171.667 
ATOM   5216  C4'  DC A 254       8.234-385.320-171.866 
ATOM   5217  O4'  DC A 254       8.813-385.779-170.610 
ATOM   5218  C3'  DC A 254       8.190-386.578-172.733 
ATOM   5219  O3'  DC A 254       9.380-386.645-173.509 
ATOM   5220  C2'  DC A 254       8.194-387.736-171.735 
ATOM   5221  C1'  DC A 254       9.209-387.133-170.769 
ATOM   5222  N1   DC A 254       9.211-387.775-169.424 
ATOM   5223  C2   DC A 254      10.428-387.879-168.756 
ATOM   5224  O2   DC A 254      11.446-387.438-169.301 
ATOM   5225  N3   DC A 254      10.450-388.461-167.530 
ATOM   5226  C4   DC A 254       9.324-388.926-166.974 
ATOM   5227  N4   DC A 254       9.398-389.486-165.777 
ATOM   5228  C5   DC A 254       8.062-388.829-167.645 
ATOM   5229  C6   DC A 254       8.060-388.244-168.870 
ATOM   5230  P    DA A 255       9.291-387.149-175.025 
ATOM   5231  OP1  DA A 255       8.910-386.018-175.902 
ATOM   5232  OP2  DA A 255       8.427-388.347-175.100 
ATOM   5233  O5'  DA A 255      10.809-387.563-175.311 
ATOM   5234  C5'  DA A 255      11.864-386.869-174.619 
ATOM   5235  C4'  DA A 255      12.900-387.859-174.127 
ATOM   5236  O4'  DA A 255      12.583-388.384-172.806 
ATOM   5237  C3'  DA A 255      13.086-389.110-174.985 
ATOM   5238  O3'  DA A 255      14.464-389.466-174.988 
ATOM   5239  C2'  DA A 255      12.305-390.202-174.254 
ATOM   5240  C1'  DA A 255      12.716-389.797-172.841 
ATOM   5241  N9   DA A 255      11.847-390.370-171.778 
ATOM   5242  C8   DA A 255      10.504-390.619-171.821 
ATOM   5243  N7   DA A 255      10.030-391.128-170.726 
ATOM   5244  C5   DA A 255      11.136-391.224-169.894 
ATOM   5245  C6   DA A 255      11.295-391.690-168.578 
ATOM   5246  N6   DA A 255      10.286-392.169-167.836 
ATOM   5247  N1   DA A 255      12.532-391.645-168.051 
ATOM   5248  C2   DA A 255      13.529-391.168-168.792 
ATOM   5249  N3   DA A 255      13.503-390.708-170.024 
ATOM   5250  C4   DA A 255      12.253-390.763-170.529 
ATOM   5251  P    DA A 256      15.125-389.996-176.347 
ATOM   5252  OP1  DA A 256      15.529-388.845-177.184 
ATOM   5253  OP2  DA A 256      14.224-390.979-176.986 
ATOM   5254  O5'  DA A 256      16.428-390.743-175.793 
ATOM   5255  C5'  DA A 256      17.041-390.269-174.580 
ATOM   5256  C4'  DA A 256      17.407-391.442-173.691 
ATOM   5257  O4'  DA A 256      16.316-391.833-172.810 
ATOM   5258  C3'  DA A 256      17.777-392.736-174.416 
ATOM   5259  O3'  DA A 256      18.822-393.383-173.700 
ATOM   5260  C2'  DA A 256      16.520-393.601-174.330 
ATOM   5261  C1'  DA A 256      16.156-393.241-172.893 
ATOM   5262  N9   DA A 256      14.749-393.569-172.530 
ATOM   5263  C8   DA A 256      13.637-393.520-173.321 
ATOM   5264  N7   DA A 256      12.545-393.870-172.713 
ATOM   5265  C5   DA A 256      12.963-394.172-171.424 
ATOM   5266  C6   DA A 256      12.272-394.610-170.282 
ATOM   5267  N6   DA A 256      10.949-394.828-170.256 
ATOM   5268  N1   DA A 256      12.992-394.816-169.163 
ATOM   5269  C2   DA A 256      14.306-394.597-169.195 
ATOM   5270  N3   DA A 256      15.055-394.190-170.196 
ATOM   5271  C4   DA A 256      14.311-393.992-171.303 
ATOM   5272  P    DC A 257      19.996-394.098-174.518 
ATOM   5273  OP1  DC A 257      21.019-393.095-174.894 
ATOM   5274  OP2  DC A 257      19.419-394.885-175.630 
ATOM   5275  O5'  DC A 257      20.594-395.088-173.413 
ATOM   5276  C5'  DC A 257      20.518-394.712-172.025 
ATOM   5277  C4'  DC A 257      20.088-395.901-171.189 
ATOM   5278  O4'  DC A 257      18.639-396.010-171.084 
ATOM   5279  C3'  DC A 257      20.523-397.271-171.706 
ATOM   5280  O3'  DC A 257      20.842-398.102-170.597 
ATOM   5281  C2'  DC A 257      19.282-397.838-172.396 
ATOM   5282  C1'  DC A 257      18.269-397.351-171.364 
ATOM   5283  N1   DC A 257      16.864-397.350-171.859 
ATOM   5284  C2   DC A 257      15.854-397.648-170.947 
ATOM   5285  O2   DC A 257      16.163-397.899-169.776 
ATOM   5286  N3   DC A 257      14.567-397.653-171.378 
ATOM   5287  C4   DC A 257      14.274-397.377-172.655 
ATOM   5288  N4   DC A 257      13.003-397.394-173.027 
ATOM   5289  C5   DC A 257      15.298-397.068-173.609 
ATOM   5290  C6   DC A 257      16.578-397.069-173.158 
ATOM   5291  P    DA A 258      22.100-399.087-170.701 
ATOM   5292  OP1  DA A 258      23.338-398.348-170.367 
ATOM   5293  OP2  DA A 258      22.086-399.773-172.012 
ATOM   5294  O5'  DA A 258      21.773-400.141-169.541 
ATOM   5295  C5'  DA A 258      21.023-399.704-168.391 
ATOM   5296  C4'  DA A 258      19.971-400.736-168.035 
ATOM   5297  O4'  DA A 258      18.719-400.522-168.747 
ATOM   5298  C3'  DA A 258      20.331-402.188-168.350 
ATOM   5299  O3'  DA A 258      19.808-403.024-167.325 
ATOM   5300  C2'  DA A 258      19.592-402.496-169.653 
ATOM   5301  C1'  DA A 258      18.302-401.760-169.302 
ATOM   5302  N9   DA A 258      17.438-401.472-170.480 
ATOM   5303  C8   DA A 258      17.817-401.170-171.757 
ATOM   5304  N7   DA A 258      16.823-400.970-172.566 
ATOM   5305  C5   DA A 258      15.701-401.153-171.769 
ATOM   5306  C6   DA A 258      14.325-401.079-172.040 
ATOM   5307  N6   DA A 258      13.823-400.787-173.248 
ATOM   5308  N1   DA A 258      13.480-401.318-171.019 
ATOM   5309  C2   DA A 258      13.985-401.608-169.822 
ATOM   5310  N3   DA A 258      15.242-401.705-169.452 
ATOM   5311  C4   DA A 258      16.067-401.462-170.491 
ATOM   5312  P    DA A 259      20.684-404.263-166.813 
ATOM   5313  OP1  DA A 259      21.652-403.799-165.795 
ATOM   5314  OP2  DA A 259      21.256-404.979-167.975 
ATOM   5315  O5'  DA A 259      19.566-405.173-166.119 
ATOM   5316  C5'  DA A 259      18.415-404.538-165.532 
ATOM   5317  C4'  DA A 259      17.158-405.302-165.899 
ATOM   5318  O4'  DA A 259      16.581-404.848-167.156 
ATOM   5319  C3'  DA A 259      17.329-406.809-166.094 
ATOM   5320  O3'  DA A 259      16.171-407.470-165.598 
ATOM   5321  C2'  DA A 259      17.385-406.999-167.609 
ATOM   5322  C1'  DA A 259      16.298-405.987-167.956 
ATOM   5323  N9   DA A 259      16.305-405.563-169.383 
ATOM   5324  C8   DA A 259      17.377-405.401-170.214 
ATOM   5325  N7   DA A 259      17.059-405.021-171.413 
ATOM   5326  C5   DA A 259      15.675-404.924-171.377 
ATOM   5327  C6   DA A 259      14.725-404.562-172.346 
ATOM   5328  N6   DA A 259      15.044-404.215-173.601 
ATOM   5329  N1   DA A 259      13.430-404.571-171.978 
ATOM   5330  C2   DA A 259      13.120-404.917-170.730 
ATOM   5331  N3   DA A 259      13.915-405.271-169.744 
ATOM   5332  C4   DA A 259      15.204-405.255-170.138 
ATOM   5333  P    DG A 260      16.345-408.849-164.804 
ATOM   5334  OP1  DG A 260      16.662-408.568-163.386 
ATOM   5335  OP2  DG A 260      17.303-409.718-165.523 
ATOM   5336  O5'  DG A 260      14.873-409.466-164.915 
ATOM   5337  C5'  DG A 260      13.746-408.573-164.997 
ATOM   5338  C4'  DG A 260      12.776-409.058-166.056 
ATOM   5339  O4'  DG A 260      13.094-408.539-167.379 
ATOM   5340  C3'  DG A 260      12.715-410.572-166.259 
ATOM   5341  O3'  DG A 260      11.371-410.945-166.536 
ATOM   5342  C2'  DG A 260      13.558-410.829-167.508 
ATOM   5343  C1'  DG A 260      13.074-409.618-168.301 
ATOM   5344  N9   DG A 260      13.954-409.263-169.449 
ATOM   5345  C8   DG A 260      15.323-409.365-169.562 
ATOM   5346  N7   DG A 260      15.795-408.964-170.717 
ATOM   5347  C5   DG A 260      14.658-408.569-171.420 
ATOM   5348  C6   DG A 260      14.531-408.044-172.733 
ATOM   5349  O6   DG A 260      15.411-407.815-173.558 
ATOM   5350  N1   DG A 260      13.192-407.779-173.051 
ATOM   5351  C2   DG A 260      12.117-407.992-172.211 
ATOM   5352  N2   DG A 260      10.917-407.673-172.702 
ATOM   5353  N3   DG A 260      12.236-408.485-170.979 
ATOM   5354  C4   DG A 260      13.529-408.748-170.655 
ATOM   5355  P    DC A 261      10.795-412.297-165.901 
ATOM   5356  OP1  DC A 261      10.326-412.037-164.521 
ATOM   5357  OP2  DC A 261      11.790-413.381-166.055 
ATOM   5358  O5'  DC A 261       9.539-412.582-166.851 
ATOM   5359  C5'  DC A 261       8.853-411.469-167.454 
ATOM   5360  C4'  DC A 261       8.554-411.771-168.910 
ATOM   5361  O4'  DC A 261       9.646-411.386-169.793 
ATOM   5362  C3'  DC A 261       8.310-413.242-169.246 
ATOM   5363  O3'  DC A 261       7.298-413.324-170.243 
ATOM   5364  C2'  DC A 261       9.627-413.725-169.851 
ATOM   5365  C1'  DC A 261       9.918-412.470-170.668 
ATOM   5366  N1   DC A 261      11.335-412.360-171.114 
ATOM   5367  C2   DC A 261      11.582-411.775-172.353 
ATOM   5368  O2   DC A 261      10.625-411.375-173.025 
ATOM   5369  N3   DC A 261      12.867-411.667-172.778 
ATOM   5370  C4   DC A 261      13.877-412.113-172.020 
ATOM   5371  N4   DC A 261      15.112-411.984-172.479 
ATOM   5372  C5   DC A 261      13.644-412.718-170.743 
ATOM   5373  C6   DC A 261      12.353-412.818-170.336 
ATOM   5374  P    DA A 262       6.207-414.491-170.148 
ATOM   5375  OP1  DA A 262       5.121-414.081-169.230 
ATOM   5376  OP2  DA A 262       6.877-415.771-169.830 
ATOM   5377  O5'  DA A 262       5.657-414.533-171.649 
ATOM   5378  C5'  DA A 262       5.660-413.321-172.428 
ATOM   5379  C4'  DA A 262       6.159-413.608-173.831 
ATOM   5380  O4'  DA A 262       7.607-413.504-173.938 
ATOM   5381  C3'  DA A 262       5.847-415.002-174.375 
ATOM   5382  O3'  DA A 262       5.561-414.900-175.765 
ATOM   5383  C2'  DA A 262       7.148-415.784-174.203 
ATOM   5384  C1'  DA A 262       8.089-414.655-174.614 
ATOM   5385  N9   DA A 262       9.504-414.875-174.204 
ATOM   5386  C8   DA A 262       9.976-415.490-173.080 
ATOM   5387  N7   DA A 262      11.270-415.527-173.005 
ATOM   5388  C5   DA A 262      11.690-414.889-174.164 
ATOM   5389  C6   DA A 262      12.965-414.601-174.679 
ATOM   5390  N6   DA A 262      14.106-414.937-174.059 
ATOM   5391  N1   DA A 262      13.026-413.955-175.858 
ATOM   5392  C2   DA A 262      11.889-413.624-176.468 
ATOM   5393  N3   DA A 262      10.649-413.838-176.087 
ATOM   5394  C4   DA A 262      10.616-414.486-174.905 
ATOM   5395  P    DT A 263       4.389-415.797-176.384 
ATOM   5396  OP1  DT A 263       3.087-415.124-176.175 
ATOM   5397  OP2  DT A 263       4.496-417.179-175.866 
ATOM   5398  O5'  DT A 263       4.762-415.776-177.939 
ATOM   5399  C5'  DT A 263       5.440-414.625-178.479 
ATOM   5400  C4'  DT A 263       6.558-415.068-179.402 
ATOM   5401  O4'  DT A 263       7.810-415.288-178.692 
ATOM   5402  C3'  DT A 263       6.324-416.381-180.149 
ATOM   5403  O3'  DT A 263       6.878-416.274-181.454 
ATOM   5404  C2'  DT A 263       7.124-417.421-179.365 
ATOM   5405  C1'  DT A 263       8.340-416.542-179.095 
ATOM   5406  N1   DT A 263       9.214-417.048-178.000 
ATOM   5407  C2   DT A 263      10.566-416.838-178.131 
ATOM   5408  O2   DT A 263      11.059-416.266-179.089 
ATOM   5409  N3   DT A 263      11.345-417.322-177.098 
ATOM   5410  C4   DT A 263      10.894-417.981-175.973 
ATOM   5411  O4   DT A 263      11.688-418.369-175.114 
ATOM   5412  C5   DT A 263       9.461-418.154-175.926 
ATOM   5413  C7   DT A 263       8.888-418.863-174.734 
ATOM   5414  C6   DT A 263       8.680-417.694-176.917 
ATOM   5415  P    DT A 264       6.089-416.917-182.689 
ATOM   5416  OP1  DT A 264       5.057-415.969-183.165 
ATOM   5417  OP2  DT A 264       5.609-418.268-182.321 
ATOM   5418  O5'  DT A 264       7.253-417.039-183.780 
ATOM   5419  C5'  DT A 264       8.332-416.086-183.758 
ATOM   5420  C4'  DT A 264       9.655-416.798-183.957 
ATOM   5421  O4'  DT A 264      10.233-417.257-182.701 
ATOM   5422  C3'  DT A 264       9.610-418.056-184.824 
ATOM   5423  O3'  DT A 264      10.801-418.123-185.600 
ATOM   5424  C2'  DT A 264       9.615-419.214-183.826 
ATOM   5425  C1'  DT A 264      10.629-418.611-182.860 
ATOM   5426  N1   DT A 264      10.631-419.253-181.515 
ATOM   5427  C2   DT A 264      11.839-419.347-180.869 
ATOM   5428  O2   DT A 264      12.882-418.935-181.347 
ATOM   5429  N3   DT A 264      11.802-419.949-179.626 
ATOM   5430  C4   DT A 264      10.683-420.450-178.992 
ATOM   5431  O4   DT A 264      10.774-420.968-177.877 
ATOM   5432  C5   DT A 264       9.463-420.304-179.749 
ATOM   5433  C7   DT A 264       8.197-420.824-179.132 
ATOM   5434  C6   DT A 264       9.470-419.724-180.960 
ATOM   5435  P    DC A 265      10.711-418.627-187.116 
ATOM   5436  OP1  DC A 265      10.330-417.495-187.993 
ATOM   5437  OP2  DC A 265       9.847-419.825-187.191 
ATOM   5438  O5'  DC A 265      12.230-419.041-187.402 
ATOM   5439  C5'  DC A 265      13.285-418.347-186.710 
ATOM   5440  C4'  DC A 265      14.321-419.337-186.218 
ATOM   5441  O4'  DC A 265      14.003-419.862-184.896 
ATOM   5442  C3'  DC A 265      14.507-420.588-187.076 
ATOM   5443  O3'  DC A 265      15.885-420.944-187.079 
ATOM   5444  C2'  DC A 265      13.726-421.680-186.345 
ATOM   5445  C1'  DC A 265      14.137-421.275-184.932 
ATOM   5446  N1   DC A 265      13.267-421.848-183.868 
ATOM   5447  C2   DC A 265      13.862-422.190-182.656 
ATOM   5448  O2   DC A 265      15.077-422.003-182.515 
ATOM   5449  N3   DC A 265      13.087-422.715-181.674 
ATOM   5450  C4   DC A 265      11.775-422.901-181.865 
ATOM   5451  N4   DC A 265      11.062-423.416-180.876 
ATOM   5452  C5   DC A 265      11.143-422.557-183.105 
ATOM   5453  C6   DC A 265      11.935-422.034-184.074 
ATOM   5454  P    DT A 266      16.546-421.474-188.438 
ATOM   5455  OP1  DT A 266      16.950-420.323-189.275 
ATOM   5456  OP2  DT A 266      15.644-422.457-189.077 
ATOM   5457  O5'  DT A 266      17.848-422.221-187.883 
ATOM   5458  C5'  DT A 266      18.461-421.747-186.671 
ATOM   5459  C4'  DT A 266      18.828-422.920-185.782 
ATOM   5460  O4'  DT A 266      17.736-423.311-184.901 
ATOM   5461  C3'  DT A 266      19.197-424.214-186.507 
ATOM   5462  O3'  DT A 266      20.242-424.861-185.791 
ATOM   5463  C2'  DT A 266      17.940-425.079-186.421 
ATOM   5464  C1'  DT A 266      17.576-424.719-184.983 
ATOM   5465  N1   DT A 266      16.169-425.047-184.621 
ATOM   5466  C2   DT A 266      15.935-425.455-183.330 
ATOM   5467  O2   DT A 266      16.817-425.553-182.496 
ATOM   5468  N3   DT A 266      14.619-425.751-183.032 
ATOM   5469  C4   DT A 266      13.546-425.674-183.896 
ATOM   5470  O4   DT A 266      12.411-425.966-183.514 
ATOM   5471  C5   DT A 266      13.893-425.237-185.228 
ATOM   5472  C7   DT A 266      12.782-425.127-186.232 
ATOM   5473  C6   DT A 266      15.164-424.943-185.546 
ATOM   5474  P    DA A 267      21.417-425.576-186.609 
ATOM   5475  OP1  DA A 267      22.440-424.573-186.985 
ATOM   5476  OP2  DA A 267      20.840-426.362-187.721 
ATOM   5477  O5'  DA A 267      22.015-426.566-185.503 
ATOM   5478  C5'  DA A 267      21.939-426.190-184.115 
ATOM   5479  C4'  DA A 267      21.508-427.379-183.280 
ATOM   5480  O4'  DA A 267      20.060-427.488-183.175 
ATOM   5481  C3'  DA A 267      21.944-428.749-183.797 
ATOM   5482  O3'  DA A 267      22.262-429.580-182.688 
ATOM   5483  C2'  DA A 267      20.703-429.316-184.487 
ATOM   5484  C1'  DA A 267      19.690-428.829-183.455 
ATOM   5485  N9   DA A 267      18.285-428.828-183.949 
ATOM   5486  C8   DA A 267      17.830-428.569-185.211 
ATOM   5487  N7   DA A 267      16.540-428.648-185.329 
ATOM   5488  C5   DA A 267      16.107-428.984-184.054 
ATOM   5489  C6   DA A 267      14.829-429.215-183.519 
ATOM   5490  N6   DA A 267      13.700-429.139-184.237 
ATOM   5491  N1   DA A 267      14.753-429.529-182.212 
ATOM   5492  C2   DA A 267      15.879-429.603-181.502 
ATOM   5493  N3   DA A 267      17.120-429.409-181.891 
ATOM   5494  C4   DA A 267      17.168-429.097-183.203 
ATOM   5495  P    DT A 268      23.520-430.565-182.792 
ATOM   5496  OP1  DT A 268      24.759-429.826-182.457 
ATOM   5497  OP2  DT A 268      23.506-431.250-184.102 
ATOM   5498  O5'  DT A 268      23.193-431.619-181.632 
ATOM   5499  C5'  DT A 268      22.443-431.182-180.482 
ATOM   5500  C4'  DT A 268      21.392-432.214-180.126 
ATOM   5501  O4'  DT A 268      20.140-432.000-180.838 
ATOM   5502  C3'  DT A 268      21.752-433.666-180.441 
ATOM   5503  O3'  DT A 268      21.229-434.502-179.416 
ATOM   5504  C2'  DT A 268      21.013-433.974-181.743 
ATOM   5505  C1'  DT A 268      19.723-433.238-181.393 
ATOM   5506  N1   DT A 268      18.859-432.950-182.571 
ATOM   5507  C2   DT A 268      17.499-432.989-182.374 
ATOM   5508  O2   DT A 268      16.992-433.244-181.295 
ATOM   5509  N3   DT A 268      16.730-432.717-183.488 
ATOM   5510  C4   DT A 268      17.197-432.418-184.752 
ATOM   5511  O4   DT A 268      16.409-432.193-185.674 
ATOM   5512  C5   DT A 268      18.636-432.402-184.860 
ATOM   5513  C7   DT A 268      19.229-432.084-186.202 
ATOM   5514  C6   DT A 268      19.408-432.662-183.793 
ATOM   5515  P    DT A 269      22.105-435.741-178.904 
ATOM   5516  OP1  DT A 269      23.073-435.277-177.885 
ATOM   5517  OP2  DT A 269      22.677-436.457-180.066 
ATOM   5518  O5'  DT A 269      20.987-436.651-178.209 
ATOM   5519  C5'  DT A 269      19.836-436.016-177.622 
ATOM   5520  C4'  DT A 269      18.579-436.780-177.990 
ATOM   5521  O4'  DT A 269      18.002-436.326-179.247 
ATOM   5522  C3'  DT A 269      18.749-438.286-178.185 
ATOM   5523  O3'  DT A 269      17.592-438.948-177.689 
ATOM   5524  C2'  DT A 269      18.806-438.477-179.700 
ATOM   5525  C1'  DT A 269      17.718-437.465-180.046 
ATOM   5526  N1   DT A 269      17.726-437.041-181.474 
ATOM   5527  C2   DT A 269      16.509-436.775-182.054 
ATOM   5528  O2   DT A 269      15.453-436.871-181.454 
ATOM   5529  N3   DT A 269      16.556-436.386-183.380 
ATOM   5530  C4   DT A 269      17.691-436.245-184.152 
ATOM   5531  O4   DT A 269      17.608-435.890-185.329 
ATOM   5532  C5   DT A 269      18.920-436.547-183.455 
ATOM   5533  C7   DT A 269      20.202-436.419-184.223 
ATOM   5534  C6   DT A 269      18.903-436.928-182.167 
ATOM   5535  P    DG A 270      17.766-440.327-176.895 
ATOM   5536  OP1  DG A 270      18.082-440.046-175.477 
ATOM   5537  OP2  DG A 270      18.723-441.196-177.614 
ATOM   5538  O5'  DG A 270      16.293-440.944-177.006 
ATOM   5539  C5'  DG A 270      15.166-440.051-177.088 
ATOM   5540  C4'  DG A 270      14.197-440.536-178.147 
ATOM   5541  O4'  DG A 270      14.515-440.017-179.470 
ATOM   5542  C3'  DG A 270      14.136-442.050-178.350 
ATOM   5543  O3'  DG A 270      12.792-442.423-178.627 
ATOM   5544  C2'  DG A 270      14.979-442.307-179.599 
ATOM   5545  C1'  DG A 270      14.495-441.096-180.391 
ATOM   5546  N9   DG A 270      15.375-440.741-181.540 
ATOM   5547  C8   DG A 270      16.744-440.843-181.652 
ATOM   5548  N7   DG A 270      17.216-440.442-182.808 
ATOM   5549  C5   DG A 270      16.078-440.047-183.511 
ATOM   5550  C6   DG A 270      15.952-439.522-184.824 
ATOM   5551  O6   DG A 270      16.832-439.293-185.649 
ATOM   5552  N1   DG A 270      14.613-439.257-185.141 
ATOM   5553  C2   DG A 270      13.538-439.470-184.302 
ATOM   5554  N2   DG A 270      12.338-439.151-184.793 
ATOM   5555  N3   DG A 270      13.657-439.962-183.070 
ATOM   5556  C4   DG A 270      14.950-440.226-182.746 
ATOM   5557  P    DA A 271      12.216-443.775-177.991 
ATOM   5558  OP1  DA A 271      11.747-443.514-176.612 
ATOM   5559  OP2  DA A 271      13.210-444.859-178.146 
ATOM   5560  O5'  DA A 271      10.960-444.060-178.942 
ATOM   5561  C5'  DA A 271      10.274-442.946-179.545 
ATOM   5562  C4'  DA A 271       9.975-443.249-181.000 
ATOM   5563  O4'  DA A 271      11.067-442.864-181.883 
ATOM   5564  C3'  DA A 271       9.730-444.720-181.337 
ATOM   5565  O3'  DA A 271       8.718-444.802-182.334 
ATOM   5566  C2'  DA A 271      11.048-445.203-181.942 
ATOM   5567  C1'  DA A 271      11.338-443.948-182.759 
ATOM   5568  N9   DA A 271      12.755-443.838-183.205 
ATOM   5569  C8   DA A 271      13.884-444.243-182.551 
ATOM   5570  N7   DA A 271      14.980-444.009-183.204 
ATOM   5571  C5   DA A 271      14.550-443.404-184.377 
ATOM   5572  C6   DA A 271      15.238-442.911-185.496 
ATOM   5573  N6   DA A 271      16.572-442.952-185.622 
ATOM   5574  N1   DA A 271      14.503-442.373-186.487 
ATOM   5575  C2   DA A 271      13.178-442.335-186.357 
ATOM   5576  N3   DA A 271      12.429-442.762-185.364 
ATOM   5577  C4   DA A 271      13.188-443.296-184.387 
ATOM   5578  P    DT A 272       7.628-445.969-182.239 
ATOM   5579  OP1  DT A 272       6.541-445.559-181.321 
ATOM   5580  OP2  DT A 272       8.298-447.249-181.921 
ATOM   5581  O5'  DT A 272       7.077-446.011-183.740 
ATOM   5582  C5'  DT A 272       7.081-444.799-184.518 
ATOM   5583  C4'  DT A 272       7.579-445.086-185.922 
ATOM   5584  O4'  DT A 272       9.028-444.982-186.028 
ATOM   5585  C3'  DT A 272       7.268-446.479-186.466 
ATOM   5586  O3'  DT A 272       6.982-446.378-187.856 
ATOM   5587  C2'  DT A 272       8.569-447.262-186.294 
ATOM   5588  C1'  DT A 272       9.510-446.133-186.705 
ATOM   5589  N1   DT A 272      10.925-446.353-186.294 
ATOM   5590  C2   DT A 272      11.901-445.885-187.141 
ATOM   5591  O2   DT A 272      11.653-445.312-188.187 
ATOM   5592  N3   DT A 272      13.201-446.107-186.727 
ATOM   5593  C4   DT A 272      13.593-446.742-185.566 
ATOM   5594  O4   DT A 272      14.789-446.883-185.303 
ATOM   5595  C5   DT A 272      12.497-447.197-184.744 
ATOM   5596  C7   DT A 272      12.837-447.900-183.462 
ATOM   5597  C6   DT A 272      11.225-446.995-185.122 
ATOM   5598  P    DA A 273       5.810-447.275-188.475 
ATOM   5599  OP1  DA A 273       4.507-446.602-188.265 
ATOM   5600  OP2  DA A 273       5.916-448.657-187.957 
ATOM   5601  O5'  DA A 273       6.183-447.254-190.030 
ATOM   5602  C5'  DA A 273       6.861-446.103-190.570 
ATOM   5603  C4'  DA A 273       7.979-446.546-191.493 
ATOM   5604  O4'  DA A 273       9.231-446.766-190.783 
ATOM   5605  C3'  DA A 273       7.744-447.859-192.239 
ATOM   5606  O3'  DA A 273       8.299-447.752-193.545 
ATOM   5607  C2'  DA A 273       8.544-448.899-191.456 
ATOM   5608  C1'  DA A 273       9.760-448.020-191.185 
ATOM   5609  N9   DA A 273      10.635-448.526-190.091 
ATOM   5610  C8   DA A 273      10.272-449.185-188.951 
ATOM   5611  N7   DA A 273      11.271-449.500-188.187 
ATOM   5612  C5   DA A 273      12.379-449.015-188.867 
ATOM   5613  C6   DA A 273      13.753-449.033-188.575 
ATOM   5614  N6   DA A 273      14.267-449.584-187.466 
ATOM   5615  N1   DA A 273      14.583-448.462-189.468 
ATOM   5616  C2   DA A 273      14.067-447.915-190.568 
ATOM   5617  N3   DA A 273      12.810-447.838-190.945 
ATOM   5618  C4   DA A 273      11.999-448.417-190.035 
ATOM   5619  P    DA A 274       7.509-448.395-194.779 
ATOM   5620  OP1  DA A 274       6.477-447.447-195.256 
ATOM   5621  OP2  DA A 274       7.030-449.746-194.412 
ATOM   5622  O5'  DA A 274       8.673-448.516-195.870 
ATOM   5623  C5'  DA A 274       9.752-447.564-195.849 
ATOM   5624  C4'  DA A 274      11.076-448.276-196.047 
ATOM   5625  O4'  DA A 274      11.654-448.735-194.792 
ATOM   5626  C3'  DA A 274      11.031-449.534-196.915 
ATOM   5627  O3'  DA A 274      12.222-449.601-197.690 
ATOM   5628  C2'  DA A 274      11.035-450.692-195.916 
ATOM   5629  C1'  DA A 274      12.050-450.089-194.951 
ATOM   5630  N9   DA A 274      12.052-450.730-193.606 
ATOM   5631  C8   DA A 274      10.996-451.249-192.912 
ATOM   5632  N7   DA A 274      11.319-451.744-191.758 
ATOM   5633  C5   DA A 274      12.690-451.540-191.678 
ATOM   5634  C6   DA A 274      13.636-451.846-190.687 
ATOM   5635  N6   DA A 274      13.330-452.452-189.532 
ATOM   5636  N1   DA A 274      14.917-451.504-190.928 
ATOM   5637  C2   DA A 274      15.215-450.902-192.077 
ATOM   5638  N3   DA A 274      14.422-450.568-193.071 
ATOM   5639  C4   DA A 274      13.147-450.920-192.805 
ATOM   5640  P    DG A 275      12.132-450.104-199.207 
ATOM   5641  OP1  DG A 275      11.751-448.973-200.083 
ATOM   5642  OP2  DG A 275      11.268-451.303-199.282 
ATOM   5643  O5'  DG A 275      13.651-450.519-199.493 
ATOM   5644  C5'  DG A 275      14.705-449.825-198.801 
ATOM   5645  C4'  DG A 275      15.742-450.815-198.308 
ATOM   5646  O4'  DG A 275      15.424-451.340-196.987 
ATOM   5647  C3'  DG A 275      15.927-452.066-199.167 
ATOM   5648  O3'  DG A 275      17.305-452.422-199.170 
ATOM   5649  C2'  DG A 275      15.146-453.157-198.436 
ATOM   5650  C1'  DG A 275      15.557-452.753-197.023 
ATOM   5651  N9   DG A 275      14.688-453.326-195.959 
ATOM   5652  C8   DG A 275      13.335-453.584-195.985 
ATOM   5653  N7   DG A 275      12.867-454.097-194.872 
ATOM   5654  C5   DG A 275      13.990-454.186-194.051 
ATOM   5655  C6   DG A 275      14.115-454.664-192.721 
ATOM   5656  O6   DG A 275      13.244-455.116-191.981 
ATOM   5657  N1   DG A 275      15.438-454.576-192.266 
ATOM   5658  C2   DG A 275      16.501-454.088-193.001 
ATOM   5659  N2   DG A 275      17.686-454.086-192.387 
ATOM   5660  N3   DG A 275      16.383-453.639-194.249 
ATOM   5661  C4   DG A 275      15.106-453.719-194.705 
ATOM   5662  P    DG A 276      17.966-452.952-200.528 
ATOM   5663  OP1  DG A 276      18.370-451.801-201.366 
ATOM   5664  OP2  DG A 276      17.065-453.935-201.168 
ATOM   5665  O5'  DG A 276      19.269-453.699-199.974 
ATOM   5666  C5'  DG A 276      19.882-453.225-198.761 
ATOM   5667  C4'  DG A 276      20.249-454.398-197.873 
ATOM   5668  O4'  DG A 276      19.157-454.789-196.992 
ATOM   5669  C3'  DG A 276      20.618-455.692-198.598 
ATOM   5670  O3'  DG A 276      21.663-456.339-197.881 
ATOM   5671  C2'  DG A 276      19.361-456.557-198.512 
ATOM   5672  C1'  DG A 276      18.997-456.197-197.074 
ATOM   5673  N9   DG A 276      17.590-456.525-196.712 
ATOM   5674  C8   DG A 276      16.457-456.482-197.495 
ATOM   5675  N7   DG A 276      15.361-456.837-196.867 
ATOM   5676  C5   DG A 276      15.800-457.136-195.579 
ATOM   5677  C6   DG A 276      15.071-457.578-194.444 
ATOM   5678  O6   DG A 276      13.867-457.799-194.342 
ATOM   5679  N1   DG A 276      15.910-457.762-193.336 
ATOM   5680  C2   DG A 276      17.274-457.547-193.326 
ATOM   5681  N2   DG A 276      17.894-457.780-192.166 
ATOM   5682  N3   DG A 276      17.958-457.132-194.390 
ATOM   5683  C4   DG A 276      17.158-456.949-195.473 
ATOM   5684  P    DT A 277      22.838-457.053-198.699 
ATOM   5685  OP1  DT A 277      23.860-456.051-199.075 
ATOM   5686  OP2  DT A 277      22.261-457.840-199.811 
ATOM   5687  O5'  DT A 277      23.435-458.044-197.594 
ATOM   5688  C5'  DT A 277      23.359-457.668-196.206 
ATOM   5689  C4'  DT A 277      22.929-458.857-195.370 
ATOM   5690  O4'  DT A 277      21.480-458.965-195.266 
ATOM   5691  C3'  DT A 277      23.365-460.227-195.888 
ATOM   5692  O3'  DT A 277      23.683-461.058-194.778 
ATOM   5693  C2'  DT A 277      22.123-460.793-196.577 
ATOM   5694  C1'  DT A 277      21.111-460.307-195.546 
ATOM   5695  N1   DT A 277      19.705-460.306-196.040 
ATOM   5696  C2   DT A 277      18.721-460.602-195.129 
ATOM   5697  O2   DT A 277      18.954-460.858-193.960 
ATOM   5698  N3   DT A 277      17.431-460.592-195.623 
ATOM   5699  C4   DT A 277      17.055-460.317-196.922 
ATOM   5700  O4   DT A 277      15.866-460.339-197.248 
ATOM   5701  C5   DT A 277      18.157-460.019-197.804 
ATOM   5702  C7   DT A 277      17.836-459.708-199.237 
ATOM   5703  C6   DT A 277      19.422-460.021-197.350 
ATOM   5704  P    DA A 278      24.941-462.043-194.882 
ATOM   5705  OP1  DA A 278      26.179-461.304-194.548 
ATOM   5706  OP2  DA A 278      24.927-462.728-196.193 
ATOM   5707  O5'  DA A 278      24.614-463.096-193.722 
ATOM   5708  C5'  DA A 278      23.864-462.659-192.573 
ATOM   5709  C4'  DA A 278      22.813-463.692-192.217 
ATOM   5710  O4'  DA A 278      21.560-463.478-192.929 
ATOM   5711  C3'  DA A 278      23.172-465.144-192.532 
ATOM   5712  O3'  DA A 278      22.650-465.980-191.507 
ATOM   5713  C2'  DA A 278      22.433-465.452-193.834 
ATOM   5714  C1'  DA A 278      21.143-464.716-193.483 
ATOM   5715  N9   DA A 278      20.279-464.428-194.662 
ATOM   5716  C8   DA A 278      20.658-464.126-195.938 
ATOM   5717  N7   DA A 278      19.664-463.926-196.748 
ATOM   5718  C5   DA A 278      18.543-464.109-195.951 
ATOM   5719  C6   DA A 278      17.166-464.035-196.221 
ATOM   5720  N6   DA A 278      16.664-463.743-197.429 
ATOM   5721  N1   DA A 278      16.321-464.274-195.201 
ATOM   5722  C2   DA A 278      16.826-464.564-194.003 
ATOM   5723  N3   DA A 278      18.083-464.661-193.633 
ATOM   5724  C4   DA A 278      18.909-464.417-194.672 
ATOM   5725  P    DA A 279      23.525-467.219-190.995 
ATOM   5726  OP1  DA A 279      24.493-466.755-189.976 
ATOM   5727  OP2  DA A 279      24.097-467.935-192.156 
ATOM   5728  O5'  DA A 279      22.408-468.129-190.300 
ATOM   5729  C5'  DA A 279      21.256-467.494-189.713 
ATOM   5730  C4'  DA A 279      19.999-468.258-190.080 
ATOM   5731  O4'  DA A 279      19.422-467.804-191.338 
ATOM   5732  C3'  DA A 279      20.170-469.764-190.275 
ATOM   5733  O3'  DA A 279      19.012-470.426-189.780 
ATOM   5734  C2'  DA A 279      20.226-469.955-191.791 
ATOM   5735  C1'  DA A 279      19.139-468.942-192.137 
ATOM   5736  N9   DA A 279      19.147-468.519-193.565 
ATOM   5737  C8   DA A 279      20.218-468.357-194.395 
ATOM   5738  N7   DA A 279      19.901-467.977-195.594 
ATOM   5739  C5   DA A 279      18.516-467.880-195.558 
ATOM   5740  C6   DA A 279      17.566-467.518-196.528 
ATOM   5741  N6   DA A 279      17.885-467.171-197.782 
ATOM   5742  N1   DA A 279      16.271-467.527-196.159 
ATOM   5743  C2   DA A 279      15.961-467.872-194.911 
ATOM   5744  N3   DA A 279      16.756-468.227-193.925 
ATOM   5745  C4   DA A 279      18.046-468.210-194.319 
ATOM   5746  P    DC A 280      19.186-471.805-188.985 
ATOM   5747  OP1  DC A 280      19.503-471.524-187.568 
ATOM   5748  OP2  DC A 280      20.144-472.674-189.705 
ATOM   5749  O5'  DC A 280      17.714-472.422-189.097 
ATOM   5750  C5'  DC A 280      16.587-471.529-189.178 
ATOM   5751  C4'  DC A 280      15.617-472.014-190.238 
ATOM   5752  O4'  DC A 280      15.935-471.495-191.561 
ATOM   5753  C3'  DC A 280      15.556-473.528-190.441 
ATOM   5754  O3'  DC A 280      14.212-473.901-190.718 
ATOM   5755  C2'  DC A 280      16.399-473.785-191.690 
ATOM   5756  C1'  DC A 280      15.915-472.574-192.482 
ATOM   5757  N1   DC A 280      16.795-472.219-193.631 
ATOM   5758  C2   DC A 280      16.191-471.708-194.777 
ATOM   5759  O2   DC A 280      14.963-471.572-194.794 
ATOM   5760  N3   DC A 280      16.976-471.379-195.836 
ATOM   5761  C4   DC A 280      18.304-471.541-195.777 
ATOM   5762  N4   DC A 280      19.025-471.206-196.835 
ATOM   5763  C5   DC A 280      18.944-472.066-194.608 
ATOM   5764  C6   DC A 280      18.143-472.389-193.561 
ATOM   5765  P    DA A 281      13.636-475.253-190.082 
ATOM   5766  OP1  DA A 281      13.168-474.992-188.703 
ATOM   5767  OP2  DA A 281      14.631-476.337-190.236 
ATOM   5768  O5'  DA A 281      12.380-475.538-191.033 
ATOM   5769  C5'  DA A 281      11.694-474.424-191.636 
ATOM   5770  C4'  DA A 281      11.396-474.727-193.091 
ATOM   5771  O4'  DA A 281      12.487-474.342-193.974 
ATOM   5772  C3'  DA A 281      11.151-476.198-193.428 
ATOM   5773  O3'  DA A 281      10.139-476.280-194.424 
ATOM   5774  C2'  DA A 281      12.468-476.681-194.033 
ATOM   5775  C1'  DA A 281      12.759-475.426-194.849 
ATOM   5776  N9   DA A 281      14.176-475.316-195.295 
ATOM   5777  C8   DA A 281      15.305-475.721-194.642 
ATOM   5778  N7   DA A 281      16.401-475.487-195.295 
ATOM   5779  C5   DA A 281      15.970-474.882-196.467 
ATOM   5780  C6   DA A 281      16.659-474.389-197.587 
ATOM   5781  N6   DA A 281      17.993-474.430-197.712 
ATOM   5782  N1   DA A 281      15.924-473.851-198.578 
ATOM   5783  C2   DA A 281      14.599-473.812-198.448 
ATOM   5784  N3   DA A 281      13.850-474.240-197.455 
ATOM   5785  C4   DA A 281      14.609-474.774-196.477 
ATOM   5786  P    DA A 282       9.048-477.447-194.330 
ATOM   5787  OP1  DA A 282       7.962-477.037-193.412 
ATOM   5788  OP2  DA A 282       9.718-478.727-194.011 
ATOM   5789  O5'  DA A 282       8.498-477.488-195.831 
ATOM   5790  C5'  DA A 282       8.501-476.277-196.609 
ATOM   5791  C4'  DA A 282       9.000-476.563-198.012 
ATOM   5792  O4'  DA A 282      10.449-476.460-198.119 
ATOM   5793  C3'  DA A 282       8.689-477.957-198.557 
ATOM   5794  O3'  DA A 282       8.402-477.856-199.947 
ATOM   5795  C2'  DA A 282       9.990-478.740-198.384 
ATOM   5796  C1'  DA A 282      10.930-477.611-198.796 
ATOM   5797  N9   DA A 282      12.345-477.830-198.385 
ATOM   5798  C8   DA A 282      12.817-478.446-197.261 
ATOM   5799  N7   DA A 282      14.111-478.483-197.186 
ATOM   5800  C5   DA A 282      14.531-477.845-198.346 
ATOM   5801  C6   DA A 282      15.806-477.557-198.860 
ATOM   5802  N6   DA A 282      16.947-477.893-198.240 
ATOM   5803  N1   DA A 282      15.867-476.911-200.039 
ATOM   5804  C2   DA A 282      14.730-476.580-200.650 
ATOM   5805  N3   DA A 282      13.490-476.794-200.268 
ATOM   5806  C4   DA A 282      13.457-477.442-199.087 
ATOM   5807  P    DG A 283       7.230-478.753-200.565 
ATOM   5808  OP1  DG A 283       5.928-478.080-200.356 
ATOM   5809  OP2  DG A 283       7.337-480.135-200.047 
ATOM   5810  O5'  DG A 283       7.603-478.732-202.120 
ATOM   5811  C5'  DG A 283       8.282-477.581-202.660 
ATOM   5812  C4'  DG A 283       9.400-478.024-203.583 
ATOM   5813  O4'  DG A 283      10.651-478.244-202.873 
ATOM   5814  C3'  DG A 283       9.165-479.337-204.330 
ATOM   5815  O3'  DG A 283       9.720-479.230-205.635 
ATOM   5816  C2'  DG A 283       9.965-480.377-203.546 
ATOM   5817  C1'  DG A 283      11.181-479.497-203.276 
ATOM   5818  N9   DG A 283      12.055-480.004-202.181 
ATOM   5819  C8   DG A 283      11.708-480.670-201.027 
ATOM   5820  N7   DG A 283      12.726-480.982-200.263 
ATOM   5821  C5   DG A 283      13.828-480.488-200.962 
ATOM   5822  C6   DG A 283      15.208-480.524-200.635 
ATOM   5823  O6   DG A 283      15.753-481.007-199.647 
ATOM   5824  N1   DG A 283      15.985-479.905-201.625 
ATOM   5825  C2   DG A 283      15.491-479.327-202.778 
ATOM   5826  N2   DG A 283      16.397-478.787-203.598 
ATOM   5827  N3   DG A 283      14.196-479.293-203.084 
ATOM   5828  C4   DG A 283      13.428-479.889-202.134 
ATOM   5829  P    DT A 284       8.930-479.873-206.870 
ATOM   5830  OP1  DT A 284       7.898-478.925-207.346 
ATOM   5831  OP2  DT A 284       8.450-481.224-206.503 
ATOM   5832  O5'  DT A 284      10.094-479.994-207.961 
ATOM   5833  C5'  DT A 284      11.173-479.041-207.940 
ATOM   5834  C4'  DT A 284      12.496-479.754-208.138 
ATOM   5835  O4'  DT A 284      13.075-480.213-206.883 
ATOM   5836  C3'  DT A 284      12.452-481.011-209.006 
ATOM   5837  O3'  DT A 284      13.642-481.079-209.781 
ATOM   5838  C2'  DT A 284      12.456-482.170-208.007 
ATOM   5839  C1'  DT A 284      13.471-481.567-207.041 
ATOM   5840  N1   DT A 284      13.472-482.208-205.697 
ATOM   5841  C2   DT A 284      14.681-482.303-205.051 
ATOM   5842  O2   DT A 284      15.723-481.890-205.529 
ATOM   5843  N3   DT A 284      14.643-482.905-203.807 
ATOM   5844  C4   DT A 284      13.524-483.406-203.173 
ATOM   5845  O4   DT A 284      13.616-483.923-202.058 
ATOM   5846  C5   DT A 284      12.304-483.260-203.930 
ATOM   5847  C7   DT A 284      11.039-483.779-203.313 
ATOM   5848  C6   DT A 284      12.312-482.680-205.142 
ATOM   5849  P    DC A 285      13.553-481.582-211.298 
ATOM   5850  OP1  DC A 285      13.172-480.451-212.174 
ATOM   5851  OP2  DC A 285      12.688-482.781-211.372 
ATOM   5852  O5'  DC A 285      15.071-481.997-211.584 
ATOM   5853  C5'  DC A 285      16.126-481.303-210.891 
ATOM   5854  C4'  DC A 285      17.162-482.293-210.399 
ATOM   5855  O4'  DC A 285      16.845-482.818-209.078 
ATOM   5856  C3'  DC A 285      17.348-483.544-211.258 
ATOM   5857  O3'  DC A 285      18.726-483.900-211.260 
ATOM   5858  C2'  DC A 285      16.567-484.635-210.526 
ATOM   5859  C1'  DC A 285      16.978-484.231-209.114 
ATOM   5860  N1   DC A 285      16.108-484.804-208.050 
ATOM   5861  C2   DC A 285      16.703-485.145-206.838 
ATOM   5862  O2   DC A 285      17.918-484.959-206.697 
ATOM   5863  N3   DC A 285      15.928-485.670-205.855 
ATOM   5864  C4   DC A 285      14.617-485.856-206.047 
ATOM   5865  N4   DC A 285      13.903-486.372-205.057 
ATOM   5866  C5   DC A 285      13.984-485.513-207.286 
ATOM   5867  C6   DC A 285      14.776-484.990-208.256 
ATOM   5868  P    DG A 286      19.387-484.430-212.619 
ATOM   5869  OP1  DG A 286      19.791-483.279-213.456 
ATOM   5870  OP2  DG A 286      18.485-485.413-213.259 
ATOM   5871  O5'  DG A 286      20.690-485.177-212.065 
ATOM   5872  C5'  DG A 286      21.303-484.703-210.852 
ATOM   5873  C4'  DG A 286      21.669-485.876-209.963 
ATOM   5874  O4'  DG A 286      20.578-486.267-209.082 
ATOM   5875  C3'  DG A 286      22.039-487.169-210.689 
ATOM   5876  O3'  DG A 286      23.083-487.817-209.972 
ATOM   5877  C2'  DG A 286      20.781-488.034-210.603 
ATOM   5878  C1'  DG A 286      20.418-487.675-209.165 
ATOM   5879  N9   DG A 286      19.011-488.003-208.802 
ATOM   5880  C8   DG A 286      17.878-487.960-209.585 
ATOM   5881  N7   DG A 286      16.782-488.315-208.958 
ATOM   5882  C5   DG A 286      17.221-488.614-207.669 
ATOM   5883  C6   DG A 286      16.492-489.056-206.534 
ATOM   5884  O6   DG A 286      15.288-489.277-206.433 
ATOM   5885  N1   DG A 286      17.330-489.240-205.426 
ATOM   5886  C2   DG A 286      18.695-489.025-205.416 
ATOM   5887  N2   DG A 286      19.315-489.258-204.257 
ATOM   5888  N3   DG A 286      19.378-488.610-206.481 
ATOM   5889  C4   DG A 286      18.579-488.427-207.564 
ATOM   5890  P    DA A 287      24.258-488.531-210.790 
ATOM   5891  OP1  DA A 287      25.281-487.529-211.166 
ATOM   5892  OP2  DA A 287      23.681-489.318-211.902 
ATOM   5893  O5'  DA A 287      24.856-489.522-209.685 
ATOM   5894  C5'  DA A 287      24.780-489.146-208.297 
ATOM   5895  C4'  DA A 287      24.349-490.335-207.461 
ATOM   5896  O4'  DA A 287      22.901-490.443-207.356 
ATOM   5897  C3'  DA A 287      24.785-491.705-207.978 
ATOM   5898  O3'  DA A 287      25.104-492.536-206.869 
ATOM   5899  C2'  DA A 287      23.544-492.271-208.668 
ATOM   5900  C1'  DA A 287      22.531-491.785-207.636 
ATOM   5901  N9   DA A 287      21.126-491.784-208.131 
ATOM   5902  C8   DA A 287      20.671-491.525-209.392 
ATOM   5903  N7   DA A 287      19.381-491.604-209.511 
ATOM   5904  C5   DA A 287      18.948-491.940-208.235 
ATOM   5905  C6   DA A 287      17.670-492.171-207.700 
ATOM   5906  N6   DA A 287      16.541-492.095-208.419 
ATOM   5907  N1   DA A 287      17.595-492.485-206.393 
ATOM   5908  C2   DA A 287      18.720-492.559-205.683 
ATOM   5909  N3   DA A 287      19.961-492.365-206.073 
ATOM   5910  C4   DA A 287      20.009-492.052-207.384 
ATOM   5911  P    DT A 288      26.361-493.521-206.973 
ATOM   5912  OP1  DT A 288      27.600-492.782-206.639 
ATOM   5913  OP2  DT A 288      26.348-494.206-208.284 
ATOM   5914  O5'  DT A 288      26.035-494.574-205.813 
ATOM   5915  C5'  DT A 288      25.285-494.137-204.664 
ATOM   5916  C4'  DT A 288      24.233-495.170-204.307 
ATOM   5917  O4'  DT A 288      22.981-494.956-205.020 
ATOM   5918  C3'  DT A 288      24.593-496.622-204.622 
ATOM   5919  O3'  DT A 288      24.070-497.458-203.598 
ATOM   5920  C2'  DT A 288      23.854-496.930-205.925 
ATOM   5921  C1'  DT A 288      22.564-496.194-205.574 
ATOM   5922  N1   DT A 288      21.700-495.906-206.752 
ATOM   5923  C2   DT A 288      20.340-495.944-206.556 
ATOM   5924  O2   DT A 288      19.834-496.200-205.476 
ATOM   5925  N3   DT A 288      19.571-495.673-207.670 
ATOM   5926  C4   DT A 288      20.038-495.374-208.934 
ATOM   5927  O4   DT A 288      19.250-495.148-209.855 
ATOM   5928  C5   DT A 288      21.477-495.357-209.041 
ATOM   5929  C7   DT A 288      22.070-495.040-210.384 
ATOM   5930  C6   DT A 288      22.250-495.618-207.975 
ATOM   5931  P    DG A 289      24.946-498.697-203.085 
ATOM   5932  OP1  DG A 289      25.914-498.233-202.067 
ATOM   5933  OP2  DG A 289      25.518-499.413-204.247 
ATOM   5934  O5'  DG A 289      23.828-499.607-202.391 
ATOM   5935  C5'  DG A 289      22.677-498.972-201.804 
ATOM   5936  C4'  DG A 289      21.420-499.736-202.171 
ATOM   5937  O4'  DG A 289      20.843-499.282-203.428 
ATOM   5938  C3'  DG A 289      21.590-501.242-202.366 
ATOM   5939  O3'  DG A 289      20.433-501.904-201.870 
ATOM   5940  C2'  DG A 289      21.647-501.433-203.881 
ATOM   5941  C1'  DG A 289      20.560-500.420-204.228 
ATOM   5942  N9   DG A 289      20.567-499.997-205.655 
ATOM   5943  C8   DG A 289      21.637-499.828-206.508 
ATOM   5944  N7   DG A 289      21.302-499.444-207.716 
ATOM   5945  C5   DG A 289      19.911-499.352-207.660 
ATOM   5946  C6   DG A 289      18.979-498.982-208.663 
ATOM   5947  O6   DG A 289      19.191-498.653-209.827 
ATOM   5948  N1   DG A 289      17.663-499.023-208.180 
ATOM   5949  C2   DG A 289      17.297-499.375-206.896 
ATOM   5950  N2   DG A 289      15.989-499.352-206.632 
ATOM   5951  N3   DG A 289      18.173-499.722-205.955 
ATOM   5952  C4   DG A 289      19.454-499.688-206.408 
ATOM   5953  P    DG A 290      20.607-503.283-201.076 
ATOM   5954  OP1  DG A 290      20.924-503.002-199.658 
ATOM   5955  OP2  DG A 290      21.565-504.152-201.795 
ATOM   5956  O5'  DG A 290      19.134-503.900-201.188 
ATOM   5957  C5'  DG A 290      18.008-503.007-201.269 
ATOM   5958  C4'  DG A 290      17.038-503.492-202.328 
ATOM   5959  O4'  DG A 290      17.356-502.972-203.652 
ATOM   5960  C3'  DG A 290      16.977-505.006-202.531 
ATOM   5961  O3'  DG A 290      15.633-505.379-202.809 
ATOM   5962  C2'  DG A 290      17.820-505.263-203.780 
ATOM   5963  C1'  DG A 290      17.336-504.052-204.573 
ATOM   5964  N9   DG A 290      18.216-503.697-205.721 
ATOM   5965  C8   DG A 290      19.585-503.798-205.834 
ATOM   5966  N7   DG A 290      20.057-503.398-206.990 
ATOM   5967  C5   DG A 290      18.920-503.003-207.692 
ATOM   5968  C6   DG A 290      18.793-502.478-209.005 
ATOM   5969  O6   DG A 290      19.673-502.249-209.830 
ATOM   5970  N1   DG A 290      17.454-502.212-209.323 
ATOM   5971  C2   DG A 290      16.379-502.426-208.483 
ATOM   5972  N2   DG A 290      15.179-502.107-208.974 
ATOM   5973  N3   DG A 290      16.498-502.918-207.251 
ATOM   5974  C4   DG A 290      17.791-503.182-206.928 
ATOM   5975  P    DA A 291      15.057-506.731-202.173 
ATOM   5976  OP1  DA A 291      14.588-506.470-200.793 
ATOM   5977  OP2  DA A 291      16.052-507.815-202.327 
ATOM   5978  O5'  DA A 291      13.801-507.016-203.123 
ATOM   5979  C5'  DA A 291      13.115-505.902-203.727 
ATOM   5980  C4'  DA A 291      12.816-506.205-205.182 
ATOM   5981  O4'  DA A 291      13.908-505.820-206.065 
ATOM   5982  C3'  DA A 291      12.571-507.676-205.518 
ATOM   5983  O3'  DA A 291      11.560-507.758-206.515 
ATOM   5984  C2'  DA A 291      13.889-508.159-206.124 
ATOM   5985  C1'  DA A 291      14.180-506.904-206.940 
ATOM   5986  N9   DA A 291      15.596-506.794-207.386 
ATOM   5987  C8   DA A 291      16.725-507.199-206.732 
ATOM   5988  N7   DA A 291      17.821-506.965-207.386 
ATOM   5989  C5   DA A 291      17.391-506.360-208.558 
ATOM   5990  C6   DA A 291      18.079-505.867-209.678 
ATOM   5991  N6   DA A 291      19.414-505.908-209.803 
ATOM   5992  N1   DA A 291      17.345-505.329-210.669 
ATOM   5993  C2   DA A 291      16.019-505.290-210.539 
ATOM   5994  N3   DA A 291      15.270-505.718-209.546 
ATOM   5995  C4   DA A 291      16.030-506.252-208.568 
ATOM   5996  P    DT A 292      10.469-508.925-206.420 
ATOM   5997  OP1  DT A 292       9.383-508.515-205.503 
ATOM   5998  OP2  DT A 292      11.139-510.205-206.102 
ATOM   5999  O5'  DT A 292       9.918-508.966-207.921 
ATOM   6000  C5'  DT A 292       9.922-507.755-208.700 
ATOM   6001  C4'  DT A 292      10.420-508.041-210.103 
ATOM   6002  O4'  DT A 292      11.869-507.938-210.210 
ATOM   6003  C3'  DT A 292      10.109-509.435-210.648 
ATOM   6004  O3'  DT A 292       9.823-509.334-212.037 
ATOM   6005  C2'  DT A 292      11.410-510.218-210.475 
ATOM   6006  C1'  DT A 292      12.351-509.089-210.886 
ATOM   6007  N1   DT A 292      13.766-509.308-210.476 
ATOM   6008  C2   DT A 292      14.742-508.841-211.322 
ATOM   6009  O2   DT A 292      14.494-508.268-212.369 
ATOM   6010  N3   DT A 292      16.042-509.063-210.908 
ATOM   6011  C4   DT A 292      16.434-509.698-209.748 
ATOM   6012  O4   DT A 292      17.631-509.839-209.484 
ATOM   6013  C5   DT A 292      15.338-510.153-208.926 
ATOM   6014  C7   DT A 292      15.679-510.856-207.644 
ATOM   6015  C6   DT A 292      14.066-509.951-209.303 
ATOM   6016  P    DT A 293       8.651-510.231-212.656 
ATOM   6017  OP1  DT A 293       7.349-509.558-212.447 
ATOM   6018  OP2  DT A 293       8.758-511.613-212.138 
ATOM   6019  O5'  DT A 293       9.024-510.209-214.211 
ATOM   6020  C5'  DT A 293       9.702-509.059-214.751 
ATOM   6021  C4'  DT A 293      10.820-509.502-215.674 
ATOM   6022  O4'  DT A 293      12.072-509.722-214.964 
ATOM   6023  C3'  DT A 293      10.586-510.815-216.421 
ATOM   6024  O3'  DT A 293      11.140-510.708-217.726 
ATOM   6025  C2'  DT A 293      11.386-511.855-215.637 
ATOM   6026  C1'  DT A 293      12.601-510.975-215.367 
ATOM   6027  N1   DT A 293      13.476-511.482-214.272 
ATOM   6028  C2   DT A 293      14.827-511.272-214.403 
ATOM   6029  O2   DT A 293      15.321-510.700-215.361 
ATOM   6030  N3   DT A 293      15.607-511.756-213.371 
ATOM   6031  C4   DT A 293      15.156-512.415-212.245 
ATOM   6032  O4   DT A 293      15.950-512.803-211.386 
ATOM   6033  C5   DT A 293      13.723-512.588-212.198 
ATOM   6034  C7   DT A 293      13.150-513.297-211.006 
ATOM   6035  C6   DT A 293      12.942-512.128-213.189 
ATOM   6036  P    DC A 294      10.350-511.351-218.961 
ATOM   6037  OP1  DC A 294       9.318-510.403-219.437 
ATOM   6038  OP2  DC A 294       9.871-512.702-218.593 
ATOM   6039  O5'  DC A 294      11.515-511.472-220.052 
ATOM   6040  C5'  DC A 294      12.594-510.519-220.030 
ATOM   6041  C4'  DC A 294      13.917-511.232-220.229 
ATOM   6042  O4'  DC A 294      14.495-511.691-218.973 
ATOM   6043  C3'  DC A 294      13.872-512.489-221.096 
ATOM   6044  O3'  DC A 294      15.063-512.557-221.872 
ATOM   6045  C2'  DC A 294      13.876-513.648-220.098 
ATOM   6046  C1'  DC A 294      14.891-513.044-219.132 
ATOM   6047  N1   DC A 294      14.893-513.686-217.787 
ATOM   6048  C2   DC A 294      16.110-513.790-217.119 
ATOM   6049  O2   DC A 294      17.129-513.350-217.664 
ATOM   6050  N3   DC A 294      16.133-514.373-215.893 
ATOM   6051  C4   DC A 294      15.007-514.838-215.337 
ATOM   6052  N4   DC A 294      15.081-515.397-214.139 
ATOM   6053  C5   DC A 294      13.744-514.741-216.008 
ATOM   6054  C6   DC A 294      13.743-514.156-217.233 
ATOM   6055  P    DC A 295      14.973-513.060-223.388 
ATOM   6056  OP1  DC A 295      14.592-511.929-224.265 
ATOM   6057  OP2  DC A 295      14.109-514.259-223.463 
ATOM   6058  O5'  DC A 295      16.492-513.475-223.674 
ATOM   6059  C5'  DC A 295      17.547-512.781-222.982 
ATOM   6060  C4'  DC A 295      18.583-513.771-222.490 
ATOM   6061  O4'  DC A 295      18.265-514.296-221.169 
ATOM   6062  C3'  DC A 295      18.769-515.022-223.348 
ATOM   6063  O3'  DC A 295      20.146-515.378-223.351 
ATOM   6064  C2'  DC A 295      17.988-516.113-222.617 
ATOM   6065  C1'  DC A 295      18.398-515.709-221.204 
ATOM   6066  N1   DC A 295      17.529-516.282-220.141 
ATOM   6067  C2   DC A 295      18.124-516.623-218.928 
ATOM   6068  O2   DC A 295      19.339-516.437-218.787 
ATOM   6069  N3   DC A 295      17.349-517.148-217.946 
ATOM   6070  C4   DC A 295      16.037-517.334-218.138 
ATOM   6071  N4   DC A 295      15.323-517.850-217.148 
ATOM   6072  C5   DC A 295      15.405-516.991-219.377 
ATOM   6073  C6   DC A 295      16.197-516.468-220.346 
ATOM   6074  P    DT A 296      20.808-515.908-224.710 
ATOM   6075  OP1  DT A 296      21.212-514.757-225.547 
ATOM   6076  OP2  DT A 296      19.906-516.891-225.349 
ATOM   6077  O5'  DT A 296      22.110-516.655-224.156 
ATOM   6078  C5'  DT A 296      22.723-516.181-222.943 
ATOM   6079  C4'  DT A 296      23.090-517.354-222.054 
ATOM   6080  O4'  DT A 296      21.998-517.745-221.173 
ATOM   6081  C3'  DT A 296      23.459-518.647-222.779 
ATOM   6082  O3'  DT A 296      24.504-519.295-222.063 
ATOM   6083  C2'  DT A 296      22.202-519.512-222.693 
ATOM   6084  C1'  DT A 296      21.838-519.153-221.256 
ATOM   6085  N1   DT A 296      20.431-519.481-220.893 
ATOM   6086  C2   DT A 296      20.197-519.888-219.602 
ATOM   6087  O2   DT A 296      21.079-519.987-218.768 
ATOM   6088  N3   DT A 296      18.881-520.185-219.304 
ATOM   6089  C4   DT A 296      17.808-520.108-220.168 
ATOM   6090  O4   DT A 296      16.673-520.399-219.786 
ATOM   6091  C5   DT A 296      18.154-519.671-221.500 
ATOM   6092  C7   DT A 296      17.044-519.560-222.504 
ATOM   6093  C6   DT A 296      19.425-519.377-221.818 
ATOM   6094  P    DC A 297      25.679-520.009-222.881 
ATOM   6095  OP1  DC A 297      26.702-519.007-223.257 
ATOM   6096  OP2  DC A 297      25.102-520.796-223.993 
ATOM   6097  O5'  DC A 297      26.277-521.000-221.776 
ATOM   6098  C5'  DC A 297      26.201-520.624-220.388 
ATOM   6099  C4'  DC A 297      25.770-521.812-219.552 
ATOM   6100  O4'  DC A 297      24.321-521.921-219.447 
ATOM   6101  C3'  DC A 297      26.206-523.183-220.069 
ATOM   6102  O3'  DC A 297      26.524-524.014-218.960 
ATOM   6103  C2'  DC A 297      24.964-523.749-220.759 
ATOM   6104  C1'  DC A 297      23.952-523.263-219.727 
ATOM   6105  N1   DC A 297      22.547-523.262-220.221 
ATOM   6106  C2   DC A 297      21.537-523.560-219.310 
ATOM   6107  O2   DC A 297      21.846-523.810-218.139 
ATOM   6108  N3   DC A 297      20.250-523.565-219.741 
ATOM   6109  C4   DC A 297      19.957-523.288-221.018 
ATOM   6110  N4   DC A 297      18.686-523.306-221.390 
ATOM   6111  C5   DC A 297      20.980-522.980-221.972 
ATOM   6112  C6   DC A 297      22.260-522.980-221.521 
ATOM   6113  P    DT A 298      27.782-524.999-219.064 
ATOM   6114  OP1  DT A 298      29.020-524.260-218.730 
ATOM   6115  OP2  DT A 298      27.768-525.684-220.375 
ATOM   6116  O5'  DT A 298      27.455-526.052-217.904 
ATOM   6117  C5'  DT A 298      26.705-525.615-216.754 
ATOM   6118  C4'  DT A 298      25.654-526.648-216.398 
ATOM   6119  O4'  DT A 298      24.401-526.434-217.110 
ATOM   6120  C3'  DT A 298      26.013-528.099-216.713 
ATOM   6121  O3'  DT A 298      25.491-528.936-215.688 
ATOM   6122  C2'  DT A 298      25.275-528.408-218.016 
ATOM   6123  C1'  DT A 298      23.985-527.672-217.665 
ATOM   6124  N1   DT A 298      23.121-527.384-218.843 
ATOM   6125  C2   DT A 298      21.761-527.422-218.646 
ATOM   6126  O2   DT A 298      21.254-527.677-217.567 
ATOM   6127  N3   DT A 298      20.992-527.151-219.761 
ATOM   6128  C4   DT A 298      21.459-526.852-221.024 
ATOM   6129  O4   DT A 298      20.671-526.626-221.946 
ATOM   6130  C5   DT A 298      22.898-526.835-221.132 
ATOM   6131  C7   DT A 298      23.490-526.518-222.475 
ATOM   6132  C6   DT A 298      23.670-527.096-220.065 
ATOM   6133  P    DC A 299      26.366-530.175-215.176 
ATOM   6134  OP1  DC A 299      27.335-529.711-214.158 
ATOM   6135  OP2  DC A 299      26.938-530.891-216.338 
ATOM   6136  O5'  DC A 299      25.249-531.085-214.482 
ATOM   6137  C5'  DC A 299      24.097-530.450-213.894 
ATOM   6138  C4'  DC A 299      22.841-531.214-214.262 
ATOM   6139  O4'  DC A 299      22.263-530.760-215.519 
ATOM   6140  C3'  DC A 299      23.011-532.720-214.457 
ATOM   6141  O3'  DC A 299      21.853-533.382-213.961 
ATOM   6142  C2'  DC A 299      23.068-532.911-215.972 
ATOM   6143  C1'  DC A 299      21.980-531.898-216.319 
ATOM   6144  N1   DC A 299      21.988-531.475-217.746 
ATOM   6145  C2   DC A 299      20.763-531.201-218.349 
ATOM   6146  O2   DC A 299      19.729-531.319-217.681 
ATOM   6147  N3   DC A 299      20.749-530.814-219.651 
ATOM   6148  C4   DC A 299      21.890-530.698-220.340
[truncated: 415,700 more chars]
