# Supplementary material for: Characterization of lncRNA-protein interactions associated with Prostate cancer and Androgen receptors by molecular docking simulations
Source: Biochem Biophys Rep. 2025 Mar 9;42:101959. doi: 10.1016/j.bbrep.2025.101959 (PMC11929892; doi:10.1016/j.bbrep.2025.101959)
Supplement: Multimedia component 41 [file mmc41.zip › bbrep_00101959_model_30.pdb]

REMARK Number:    30
REMARK Ligand:     lig_628dcb8434e2f.pdb
REMARK Contact:     0     0     0
REMARK Score:  -171.43
REMARK RMSD:    775.89
MODEL       30
ATOM      1  N   ALA A  24      30.357  -5.473 -24.875 
ATOM      2  CA  ALA A  24      30.515  -4.000 -24.871 
ATOM      3  CB  ALA A  24      29.364  -3.347 -25.653 
ATOM      4  C   ALA A  24      30.496  -3.471 -23.474 
ATOM      5  O   ALA A  24      31.409  -3.720 -22.690 
ATOM      6  N   GLN A  25      29.435  -2.716 -23.129 
ATOM      7  CA  GLN A  25      29.334  -2.167 -21.810 
ATOM      8  CB  GLN A  25      28.209  -1.135 -21.640 
ATOM      9  CG  GLN A  25      28.449   0.131 -22.464 
ATOM     10  CD  GLN A  25      27.291   1.085 -22.227 
ATOM     11  OE1 GLN A  25      26.895   1.324 -21.089 
ATOM     12  NE2 GLN A  25      26.734   1.652 -23.331 
ATOM     13  C   GLN A  25      29.084  -3.296 -20.876 
ATOM     14  O   GLN A  25      28.668  -4.376 -21.290 
ATOM     15  N   ASP A  26      29.382  -3.075 -19.584 
ATOM     16  CA  ASP A  26      29.211  -4.105 -18.606 
ATOM     17  CB  ASP A  26      30.274  -4.043 -17.495 
ATOM     18  CG  ASP A  26      30.054  -5.171 -16.494 
ATOM     19  OD1 ASP A  26      28.986  -5.191 -15.826 
ATOM     20  OD2 ASP A  26      30.966  -6.032 -16.381 
ATOM     21  C   ASP A  26      27.866  -3.939 -17.988 
ATOM     22  O   ASP A  26      27.612  -2.985 -17.253 
ATOM     23  N   ASN A  27      26.945  -4.872 -18.288 
ATOM     24  CA  ASN A  27      25.662  -4.773 -17.669 
ATOM     25  CB  ASN A  27      24.503  -4.752 -18.683 
ATOM     26  CG  ASN A  27      24.583  -3.452 -19.471 
ATOM     27  OD1 ASN A  27      24.658  -2.366 -18.897 
ATOM     28  ND2 ASN A  27      24.568  -3.560 -20.827 
ATOM     29  C   ASN A  27      25.467  -5.984 -16.812 
ATOM     30  O   ASN A  27      24.473  -6.696 -16.949 
ATOM     31  N   SER A  28      26.402  -6.226 -15.873 
ATOM     32  CA  SER A  28      26.317  -7.361 -15.002 
ATOM     33  CB  SER A  28      27.559  -7.517 -14.112 
ATOM     34  OG  SER A  28      28.707  -7.731 -14.919 
ATOM     35  C   SER A  28      25.149  -7.145 -14.100 
ATOM     36  O   SER A  28      24.492  -8.089 -13.668 
ATOM     37  N   ARG A  29      24.868  -5.864 -13.806 
ATOM     38  CA  ARG A  29      23.821  -5.471 -12.913 
ATOM     39  CB  ARG A  29      23.787  -3.948 -12.704 
ATOM     40  CG  ARG A  29      25.152  -3.369 -12.324 
ATOM     41  CD  ARG A  29      25.113  -1.897 -11.913 
ATOM     42  NE  ARG A  29      26.512  -1.383 -11.942 
ATOM     43  CZ  ARG A  29      27.390  -1.720 -10.952 
ATOM     44  NH1 ARG A  29      27.024  -2.618  -9.991 
ATOM     45  NH2 ARG A  29      28.642  -1.178 -10.929 
ATOM     46  C   ARG A  29      22.506  -5.884 -13.504 
ATOM     47  O   ARG A  29      21.579  -6.255 -12.784 
ATOM     48  N   TYR A  30      22.378  -5.784 -14.840 
ATOM     49  CA  TYR A  30      21.164  -6.163 -15.505 
ATOM     50  CB  TYR A  30      21.186  -5.817 -17.003 
ATOM     51  CG  TYR A  30      19.900  -6.271 -17.606 
ATOM     52  CD1 TYR A  30      18.727  -5.600 -17.348 
ATOM     53  CD2 TYR A  30      19.876  -7.357 -18.449 
ATOM     54  CE1 TYR A  30      17.543  -6.018 -17.911 
ATOM     55  CE2 TYR A  30      18.698  -7.778 -19.016 
ATOM     56  CZ  TYR A  30      17.529  -7.109 -18.746 
ATOM     57  OH  TYR A  30      16.316  -7.539 -19.327 
ATOM     58  C   TYR A  30      20.959  -7.638 -15.363 
ATOM     59  O   TYR A  30      19.855  -8.092 -15.068 
ATOM     60  N   THR A  31      22.033  -8.431 -15.551 
ATOM     61  CA  THR A  31      21.926  -9.861 -15.473 
ATOM     62  CB  THR A  31      23.230 -10.559 -15.736 
ATOM     63  OG1 THR A  31      23.715 -10.225 -17.028 
ATOM     64  CG2 THR A  31      23.003 -12.080 -15.628 
ATOM     65  C   THR A  31      21.490 -10.229 -14.091 
ATOM     66  O   THR A  31      20.646 -11.105 -13.907 
ATOM     67  N   HIS A  32      22.064  -9.557 -13.079 
ATOM     68  CA  HIS A  32      21.744  -9.842 -11.711 
ATOM     69  ND1 HIS A  32      22.771 -10.826  -8.882 
ATOM     70  CG  HIS A  32      22.450  -9.554  -9.301 
ATOM     71  CB  HIS A  32      22.623  -9.069 -10.710 
ATOM     72  NE2 HIS A  32      22.010  -9.743  -7.096 
ATOM     73  CD2 HIS A  32      21.986  -8.905  -8.198 
ATOM     74  CE1 HIS A  32      22.488 -10.885  -7.556 
ATOM     75  C   HIS A  32      20.311  -9.481 -11.477 
ATOM     76  O   HIS A  32      19.604 -10.145 -10.722 
ATOM     77  N   PHE A  33      19.841  -8.406 -12.133 
ATOM     78  CA  PHE A  33      18.494  -7.942 -11.975 
ATOM     79  CB  PHE A  33      18.233  -6.698 -12.850 
ATOM     80  CG  PHE A  33      16.831  -6.221 -12.683 
ATOM     81  CD1 PHE A  33      15.822  -6.729 -13.471 
ATOM     82  CD2 PHE A  33      16.525  -5.261 -11.749 
ATOM     83  CE1 PHE A  33      14.528  -6.288 -13.327 
ATOM     84  CE2 PHE A  33      15.232  -4.815 -11.599 
ATOM     85  CZ  PHE A  33      14.232  -5.330 -12.388 
ATOM     86  C   PHE A  33      17.577  -9.044 -12.410 
ATOM     87  O   PHE A  33      16.584  -9.337 -11.745 
ATOM     88  N   LEU A  34      17.891  -9.694 -13.546 
ATOM     89  CA  LEU A  34      17.052 -10.740 -14.056 
ATOM     90  CB  LEU A  34      17.509 -11.262 -15.429 
ATOM     91  CG  LEU A  34      17.352 -10.227 -16.561 
ATOM     92  CD1 LEU A  34      17.815 -10.799 -17.911 
ATOM     93  CD2 LEU A  34      15.914  -9.684 -16.622 
ATOM     94  C   LEU A  34      17.034 -11.895 -13.105 
ATOM     95  O   LEU A  34      15.977 -12.463 -12.835 
ATOM     96  N   THR A  35      18.201 -12.276 -12.555 
ATOM     97  CA  THR A  35      18.222 -13.429 -11.706 
ATOM     98  CB  THR A  35      19.611 -13.827 -11.277 
ATOM     99  OG1 THR A  35      19.582 -15.110 -10.672 
ATOM    100  CG2 THR A  35      20.183 -12.793 -10.291 
ATOM    101  C   THR A  35      17.370 -13.183 -10.496 
ATOM    102  O   THR A  35      16.600 -14.054 -10.093 
ATOM    103  N   GLN A  36      17.510 -12.004  -9.861 
ATOM    104  CA  GLN A  36      16.760 -11.714  -8.673 
ATOM    105  CB  GLN A  36      17.330 -10.515  -7.900 
ATOM    106  CG  GLN A  36      18.719 -10.776  -7.318 
ATOM    107  CD  GLN A  36      19.161  -9.521  -6.583 
ATOM    108  OE1 GLN A  36      18.999  -8.403  -7.076 
ATOM    109  NE2 GLN A  36      19.727  -9.702  -5.360 
ATOM    110  C   GLN A  36      15.306 -11.414  -8.928 
ATOM    111  O   GLN A  36      14.428 -11.820  -8.172 
ATOM    112  N   HIS A  37      15.041 -10.560  -9.926 
ATOM    113  CA  HIS A  37      13.739 -10.030 -10.232 
ATOM    114  ND1 HIS A  37      13.488  -7.875  -7.943 
ATOM    115  CG  HIS A  37      14.262  -7.931  -9.081 
ATOM    116  CB  HIS A  37      13.787  -8.508 -10.384 
ATOM    117  NE2 HIS A  37      15.483  -7.062  -7.395 
ATOM    118  CD2 HIS A  37      15.476  -7.429  -8.730 
ATOM    119  CE1 HIS A  37      14.268  -7.348  -6.966 
ATOM    120  C   HIS A  37      12.906 -10.649 -11.327 
ATOM    121  O   HIS A  37      11.752 -10.256 -11.466 
ATOM    122  N   TYR A  38      13.434 -11.530 -12.202 
ATOM    123  CA  TYR A  38      12.632 -11.883 -13.350 
ATOM    124  CB  TYR A  38      13.334 -11.414 -14.642 
ATOM    125  CG  TYR A  38      12.655 -11.872 -15.887 
ATOM    126  CD1 TYR A  38      11.465 -11.319 -16.304 
ATOM    127  CD2 TYR A  38      13.246 -12.841 -16.668 
ATOM    128  CE1 TYR A  38      10.868 -11.746 -17.467 
ATOM    129  CE2 TYR A  38      12.653 -13.271 -17.830 
ATOM    130  CZ  TYR A  38      11.459 -12.724 -18.231 
ATOM    131  OH  TYR A  38      10.848 -13.164 -19.425 
ATOM    132  C   TYR A  38      12.379 -13.364 -13.432 
ATOM    133  O   TYR A  38      13.285 -14.174 -13.250 
ATOM    134  N   ASP A  39      11.102 -13.741 -13.690 
ATOM    135  CA  ASP A  39      10.698 -15.112 -13.886 
ATOM    136  CB  ASP A  39      10.028 -15.729 -12.643 
ATOM    137  CG  ASP A  39       9.940 -17.238 -12.841 
ATOM    138  OD1 ASP A  39      10.562 -17.742 -13.815 
ATOM    139  OD2 ASP A  39       9.249 -17.904 -12.025 
ATOM    140  C   ASP A  39       9.669 -15.081 -14.984 
ATOM    141  O   ASP A  39       8.529 -14.682 -14.754 
ATOM    142  N   ALA A  40      10.037 -15.519 -16.207 
ATOM    143  CA  ALA A  40       9.168 -15.355 -17.343 
ATOM    144  CB  ALA A  40       9.809 -15.843 -18.652 
ATOM    145  C   ALA A  40       7.861 -16.082 -17.196 
ATOM    146  O   ALA A  40       6.812 -15.469 -17.390 
ATOM    147  N   LYS A  41       7.868 -17.386 -16.837 
ATOM    148  CA  LYS A  41       6.612 -18.091 -16.756 
ATOM    149  CB  LYS A  41       6.394 -19.072 -17.922 
ATOM    150  CG  LYS A  41       6.320 -18.394 -19.293 
ATOM    151  CD  LYS A  41       6.383 -19.380 -20.462 
ATOM    152  CE  LYS A  41       6.315 -18.723 -21.842 
ATOM    153  NZ  LYS A  41       6.395 -19.761 -22.893 
ATOM    154  C   LYS A  41       6.607 -18.900 -15.492 
ATOM    155  O   LYS A  41       6.979 -20.072 -15.469 
ATOM    156  N   PRO A  42       6.164 -18.261 -14.447 
ATOM    157  CA  PRO A  42       6.146 -18.766 -13.096 
ATOM    158  CD  PRO A  42       5.459 -16.998 -14.579 
ATOM    159  CB  PRO A  42       5.693 -17.583 -12.242 
ATOM    160  CG  PRO A  42       4.817 -16.760 -13.203 
ATOM    161  C   PRO A  42       5.350 -19.982 -12.740 
ATOM    162  O   PRO A  42       5.866 -20.776 -11.954 
ATOM    163  N   GLN A  43       4.106 -20.125 -13.253 
ATOM    164  CA  GLN A  43       3.233 -21.210 -12.882 
ATOM    165  CB  GLN A  43       3.921 -22.559 -12.575 
ATOM    166  CG  GLN A  43       2.969 -23.746 -12.437 
ATOM    167  CD  GLN A  43       2.653 -24.258 -13.835 
ATOM    168  OE1 GLN A  43       2.011 -23.577 -14.631 
ATOM    169  NE2 GLN A  43       3.125 -25.496 -14.144 
ATOM    170  C   GLN A  43       2.428 -20.772 -11.677 
ATOM    171  O   GLN A  43       1.781 -19.726 -11.696 
ATOM    172  N   GLY A  44       2.476 -21.564 -10.580 
ATOM    173  CA  GLY A  44       1.617 -21.423  -9.423 
ATOM    174  C   GLY A  44       1.682 -20.099  -8.711 
ATOM    175  O   GLY A  44       0.636 -19.515  -8.436 
ATOM    176  N   ARG A  45       2.881 -19.573  -8.391 
ATOM    177  CA  ARG A  45       2.966 -18.320  -7.681 
ATOM    178  CB  ARG A  45       2.277 -17.177  -8.444 
ATOM    179  CG  ARG A  45       2.951 -16.883  -9.786 
ATOM    180  CD  ARG A  45       2.084 -16.065 -10.743 
ATOM    181  NE  ARG A  45       2.134 -14.640 -10.313 
ATOM    182  CZ  ARG A  45       1.083 -13.819 -10.595 
ATOM    183  NH1 ARG A  45      -0.026 -14.325 -11.205 
ATOM    184  NH2 ARG A  45       1.132 -12.493 -10.270 
ATOM    185  C   ARG A  45       2.353 -18.422  -6.307 
ATOM    186  O   ARG A  45       1.777 -17.453  -5.809 
ATOM    187  N   ASP A  46       2.452 -19.607  -5.663 
ATOM    188  CA  ASP A  46       1.984 -19.790  -4.311 
ATOM    189  CB  ASP A  46       1.250 -21.127  -4.079 
ATOM    190  CG  ASP A  46       2.197 -22.277  -4.390 
ATOM    191  OD1 ASP A  46       3.256 -22.021  -5.022 
ATOM    192  OD2 ASP A  46       1.866 -23.431  -4.005 
ATOM    193  C   ASP A  46       3.161 -19.699  -3.376 
ATOM    194  O   ASP A  46       4.259 -19.317  -3.777 
ATOM    195  N   ASP A  47       2.954 -20.056  -2.089 
ATOM    196  CA  ASP A  47       3.986 -19.963  -1.086 
ATOM    197  CB  ASP A  47       3.505 -20.399   0.311 
ATOM    198  CG  ASP A  47       2.512 -19.366   0.829 
ATOM    199  OD1 ASP A  47       2.392 -18.285   0.192 
ATOM    200  OD2 ASP A  47       1.859 -19.643   1.870 
ATOM    201  C   ASP A  47       5.122 -20.868  -1.453 
ATOM    202  O   ASP A  47       6.290 -20.503  -1.321 
ATOM    203  N   ARG A  48       4.797 -22.077  -1.942 
ATOM    204  CA  ARG A  48       5.781 -23.061  -2.293 
ATOM    205  CB  ARG A  48       5.140 -24.351  -2.823 
ATOM    206  CG  ARG A  48       6.146 -25.430  -3.211 
ATOM    207  CD  ARG A  48       5.521 -26.560  -4.029 
ATOM    208  NE  ARG A  48       5.134 -25.982  -5.348 
ATOM    209  CZ  ARG A  48       4.541 -26.764  -6.297 
ATOM    210  NH1 ARG A  48       4.304 -28.084  -6.046 
ATOM    211  NH2 ARG A  48       4.179 -26.221  -7.497 
ATOM    212  C   ARG A  48       6.632 -22.511  -3.395 
ATOM    213  O   ARG A  48       7.843 -22.722  -3.421 
ATOM    214  N   TYR A  49       6.004 -21.778  -4.332 
ATOM    215  CA  TYR A  49       6.690 -21.207  -5.452 
ATOM    216  CB  TYR A  49       5.716 -20.385  -6.317 
ATOM    217  CG  TYR A  49       6.455 -19.484  -7.246 
ATOM    218  CD1 TYR A  49       6.995 -19.944  -8.423 
ATOM    219  CD2 TYR A  49       6.580 -18.149  -6.930 
ATOM    220  CE1 TYR A  49       7.662 -19.084  -9.266 
ATOM    221  CE2 TYR A  49       7.244 -17.287  -7.767 
ATOM    222  CZ  TYR A  49       7.787 -17.755  -8.938 
ATOM    223  OH  TYR A  49       8.468 -16.868  -9.798 
ATOM    224  C   TYR A  49       7.763 -20.299  -4.937 
ATOM    225  O   TYR A  49       8.907 -20.361  -5.387 
ATOM    226  N   CYS A  50       7.427 -19.442  -3.956 
ATOM    227  CA  CYS A  50       8.387 -18.513  -3.432 
ATOM    228  CB  CYS A  50       7.789 -17.543  -2.401 
ATOM    229  SG  CYS A  50       6.919 -16.168  -3.203 
ATOM    230  C   CYS A  50       9.521 -19.233  -2.772 
ATOM    231  O   CYS A  50      10.680 -18.874  -2.966 
ATOM    232  N   GLU A  51       9.232 -20.282  -1.984 
ATOM    233  CA  GLU A  51      10.291 -20.937  -1.274 
ATOM    234  CB  GLU A  51       9.814 -22.052  -0.328 
ATOM    235  CG  GLU A  51       9.046 -21.500   0.875 
ATOM    236  CD  GLU A  51       8.647 -22.660   1.776 
ATOM    237  OE1 GLU A  51       8.797 -23.834   1.341 
ATOM    238  OE2 GLU A  51       8.191 -22.384   2.918 
ATOM    239  C   GLU A  51      11.271 -21.539  -2.238 
ATOM    240  O   GLU A  51      12.477 -21.471  -2.014 
ATOM    241  N   SER A  52      10.782 -22.163  -3.323 
ATOM    242  CA  SER A  52      11.648 -22.819  -4.266 
ATOM    243  CB  SER A  52      10.871 -23.670  -5.287 
ATOM    244  OG  SER A  52      11.770 -24.296  -6.189 
ATOM    245  C   SER A  52      12.484 -21.840  -5.041 
ATOM    246  O   SER A  52      13.695 -22.015  -5.173 
ATOM    247  N   ILE A  53      11.853 -20.774  -5.572 
ATOM    248  CA  ILE A  53      12.510 -19.830  -6.436 
ATOM    249  CB  ILE A  53      11.569 -18.839  -7.063 
ATOM    250  CG1 ILE A  53      12.268 -18.100  -8.213 
ATOM    251  CG2 ILE A  53      11.022 -17.910  -5.967 
ATOM    252  CD1 ILE A  53      11.307 -17.285  -9.080 
ATOM    253  C   ILE A  53      13.564 -19.071  -5.697 
ATOM    254  O   ILE A  53      14.625 -18.777  -6.243 
ATOM    255  N   MET A  54      13.288 -18.724  -4.431 
ATOM    256  CA  MET A  54      14.208 -17.931  -3.681 
ATOM    257  CB  MET A  54      13.657 -17.630  -2.278 
ATOM    258  CG  MET A  54      14.129 -16.292  -1.716 
ATOM    259  SD  MET A  54      13.400 -14.851  -2.557 
ATOM    260  CE  MET A  54      13.965 -13.641  -1.327 
ATOM    261  C   MET A  54      15.482 -18.715  -3.574 
ATOM    262  O   MET A  54      16.577 -18.162  -3.661 
ATOM    263  N   ARG A  55      15.360 -20.040  -3.377 
ATOM    264  CA  ARG A  55      16.487 -20.926  -3.259 
ATOM    265  CB  ARG A  55      16.035 -22.353  -2.921 
ATOM    266  CG  ARG A  55      15.198 -22.413  -1.641 
ATOM    267  CD  ARG A  55      14.502 -23.757  -1.423 
ATOM    268  NE  ARG A  55      15.339 -24.566  -0.498 
ATOM    269  CZ  ARG A  55      15.110 -25.907  -0.399 
ATOM    270  NH1 ARG A  55      14.168 -26.490  -1.198 
ATOM    271  NH2 ARG A  55      15.823 -26.659   0.486 
ATOM    272  C   ARG A  55      17.249 -20.983  -4.555 
ATOM    273  O   ARG A  55      18.476 -20.907  -4.565 
ATOM    274  N   ARG A  56      16.538 -21.101  -5.694 
ATOM    275  CA  ARG A  56      17.186 -21.258  -6.971 
ATOM    276  CB  ARG A  56      16.203 -21.454  -8.140 
ATOM    277  CG  ARG A  56      15.409 -22.759  -8.083 
ATOM    278  CD  ARG A  56      14.767 -23.128  -9.423 
ATOM    279  NE  ARG A  56      13.877 -22.004  -9.821 
ATOM    280  CZ  ARG A  56      12.561 -22.008  -9.459 
ATOM    281  NH1 ARG A  56      12.047 -23.057  -8.752 
ATOM    282  NH2 ARG A  56      11.757 -20.960  -9.804 
ATOM    283  C   ARG A  56      17.993 -20.038  -7.297 
ATOM    284  O   ARG A  56      19.094 -20.132  -7.842 
ATOM    285  N   ARG A  57      17.434 -18.858  -6.981 
ATOM    286  CA  ARG A  57      17.989 -17.566  -7.272 
ATOM    287  CB  ARG A  57      16.981 -16.432  -7.028 
ATOM    288  CG  ARG A  57      15.720 -16.618  -7.872 
ATOM    289  CD  ARG A  57      16.007 -16.749  -9.368 
ATOM    290  NE  ARG A  57      14.774 -17.286 -10.009 
ATOM    291  CZ  ARG A  57      14.462 -16.937 -11.292 
ATOM    292  NH1 ARG A  57      15.255 -16.058 -11.970 
ATOM    293  NH2 ARG A  57      13.356 -17.462 -11.896 
ATOM    294  C   ARG A  57      19.215 -17.308  -6.446 
ATOM    295  O   ARG A  57      20.047 -16.489  -6.833 
ATOM    296  N   GLY A  58      19.345 -17.952  -5.266 
ATOM    297  CA  GLY A  58      20.518 -17.749  -4.452 
ATOM    298  C   GLY A  58      20.249 -16.676  -3.435 
ATOM    299  O   GLY A  58      21.171 -16.056  -2.910 
ATOM    300  N   LEU A  59      18.957 -16.404  -3.197 
ATOM    301  CA  LEU A  59      18.390 -15.442  -2.291 
ATOM    302  CB  LEU A  59      16.997 -14.993  -2.748 
ATOM    303  CG  LEU A  59      17.057 -14.335  -4.141 
ATOM    304  CD1 LEU A  59      15.690 -13.786  -4.573 
ATOM    305  CD2 LEU A  59      18.175 -13.282  -4.214 
ATOM    306  C   LEU A  59      18.342 -15.875  -0.842 
ATOM    307  O   LEU A  59      17.877 -15.107  -0.005 
ATOM    308  N   THR A  60      18.628 -17.158  -0.543 
ATOM    309  CA  THR A  60      18.521 -17.780   0.758 
ATOM    310  CB  THR A  60      18.422 -19.273   0.655 
ATOM    311  OG1 THR A  60      19.592 -19.810   0.057 
ATOM    312  CG2 THR A  60      17.192 -19.608  -0.204 
ATOM    313  C   THR A  60      19.582 -17.448   1.776 
ATOM    314  O   THR A  60      19.306 -17.592   2.964 
ATOM    315  N   SER A  61      20.833 -17.093   1.412 
ATOM    316  CA  SER A  61      21.758 -16.859   2.493 
ATOM    317  CB  SER A  61      22.957 -17.826   2.485 
ATOM    318  OG  SER A  61      22.517 -19.158   2.702 
ATOM    319  C   SER A  61      22.320 -15.475   2.407 
ATOM    320  O   SER A  61      23.186 -15.209   1.575 
ATOM    321  N   PRO A  62      21.889 -14.572   3.254 
ATOM    322  CA  PRO A  62      20.832 -14.844   4.197 
ATOM    323  CD  PRO A  62      22.847 -13.617   3.787 
ATOM    324  CB  PRO A  62      20.985 -13.822   5.320 
ATOM    325  CG  PRO A  62      22.467 -13.428   5.263 
ATOM    326  C   PRO A  62      19.514 -14.718   3.499 
ATOM    327  O   PRO A  62      19.488 -14.279   2.350 
ATOM    328  N   CYS A  63      18.409 -15.091   4.176 
ATOM    329  CA  CYS A  63      17.107 -15.029   3.577 
ATOM    330  CB  CYS A  63      15.980 -15.525   4.508 
ATOM    331  SG  CYS A  63      16.264 -17.191   5.180 
ATOM    332  C   CYS A  63      16.811 -13.590   3.286 
ATOM    333  O   CYS A  63      16.979 -12.728   4.148 
ATOM    334  N   LYS A  64      16.363 -13.286   2.050 
ATOM    335  CA  LYS A  64      16.024 -11.933   1.733 
ATOM    336  CB  LYS A  64      15.958 -11.675   0.217 
ATOM    337  CG  LYS A  64      15.947 -10.196  -0.175 
ATOM    338  CD  LYS A  64      16.188  -9.974  -1.671 
ATOM    339  CE  LYS A  64      16.192  -8.501  -2.084 
ATOM    340  NZ  LYS A  64      16.367  -8.389  -3.549 
ATOM    341  C   LYS A  64      14.671 -11.685   2.334 
ATOM    342  O   LYS A  64      13.782 -12.531   2.250 
ATOM    343  N   ASP A  65      14.485 -10.514   2.975 
ATOM    344  CA  ASP A  65      13.252 -10.245   3.660 
ATOM    345  CB  ASP A  65      13.310  -8.967   4.522 
ATOM    346  CG  ASP A  65      13.625  -7.757   3.647 
ATOM    347  OD1 ASP A  65      14.224  -7.939   2.553 
ATOM    348  OD2 ASP A  65      13.278  -6.626   4.077 
ATOM    349  C   ASP A  65      12.107 -10.144   2.699 
ATOM    350  O   ASP A  65      11.037 -10.700   2.946 
ATOM    351  N   ILE A  66      12.280  -9.419   1.579 
ATOM    352  CA  ILE A  66      11.198  -9.300   0.645 
ATOM    353  CB  ILE A  66      10.432  -8.019   0.848 
ATOM    354  CG1 ILE A  66       9.083  -8.013   0.109 
ATOM    355  CG2 ILE A  66      11.366  -6.859   0.468 
ATOM    356  CD1 ILE A  66       9.205  -8.016  -1.410 
ATOM    357  C   ILE A  66      11.805  -9.311  -0.725 
ATOM    358  O   ILE A  66      12.863  -8.720  -0.940 
ATOM    359  N   ASN A  67      11.179 -10.019  -1.688 
ATOM    360  CA  ASN A  67      11.720 -10.015  -3.017 
ATOM    361  CB  ASN A  67      12.741 -11.139  -3.259 
ATOM    362  CG  ASN A  67      13.477 -10.847  -4.558 
ATOM    363  OD1 ASN A  67      14.272  -9.911  -4.638 
ATOM    364  ND2 ASN A  67      13.214 -11.676  -5.603 
ATOM    365  C   ASN A  67      10.584 -10.205  -3.973 
ATOM    366  O   ASN A  67       9.740 -11.082  -3.786 
ATOM    367  N   THR A  68      10.556  -9.392  -5.048 
ATOM    368  CA  THR A  68       9.471  -9.467  -5.982 
ATOM    369  CB  THR A  68       8.762  -8.158  -6.145 
ATOM    370  OG1 THR A  68       8.269  -7.721  -4.886 
ATOM    371  CG2 THR A  68       7.598  -8.348  -7.130 
ATOM    372  C   THR A  68       9.996  -9.879  -7.324 
ATOM    373  O   THR A  68      11.059  -9.439  -7.762 
ATOM    374  N   PHE A  69       9.236 -10.761  -8.006 
ATOM    375  CA  PHE A  69       9.601 -11.241  -9.309 
ATOM    376  CB  PHE A  69       9.527 -12.774  -9.435 
ATOM    377  CG  PHE A  69      10.543 -13.384  -8.526 
ATOM    378  CD1 PHE A  69      11.831 -13.609  -8.956 
ATOM    379  CD2 PHE A  69      10.207 -13.734  -7.237 
ATOM    380  CE1 PHE A  69      12.768 -14.171  -8.120 
ATOM    381  CE2 PHE A  69      11.140 -14.295  -6.395 
ATOM    382  CZ  PHE A  69      12.423 -14.515  -6.835 
ATOM    383  C   PHE A  69       8.608 -10.690 -10.287 
ATOM    384  O   PHE A  69       7.415 -10.605 -10.001 
ATOM    385  N   ILE A  70       9.099 -10.300 -11.480 
ATOM    386  CA  ILE A  70       8.279  -9.766 -12.530 
ATOM    387  CB  ILE A  70       8.894  -8.585 -13.228 
ATOM    388  CG1 ILE A  70       9.137  -7.438 -12.235 
ATOM    389  CG2 ILE A  70       7.982  -8.201 -14.407 
ATOM    390  CD1 ILE A  70      10.026  -6.325 -12.786 
ATOM    391  C   ILE A  70       8.146 -10.852 -13.550 
ATOM    392  O   ILE A  70       9.106 -11.572 -13.824 
ATOM    393  N   HIS A  71       6.934 -11.011 -14.122 
ATOM    394  CA  HIS A  71       6.704 -12.056 -15.078 
ATOM    395  ND1 HIS A  71       6.623 -14.322 -12.875 
ATOM    396  CG  HIS A  71       5.646 -13.442 -13.288 
ATOM    397  CB  HIS A  71       5.509 -12.942 -14.696 
ATOM    398  NE2 HIS A  71       5.416 -13.823 -11.074 
ATOM    399  CD2 HIS A  71       4.918 -13.148 -12.176 
ATOM    400  CE1 HIS A  71       6.439 -14.514 -11.544 
ATOM    401  C   HIS A  71       6.415 -11.410 -16.399 
ATOM    402  O   HIS A  71       6.310 -10.188 -16.486 
ATOM    403  N   GLY A  72       6.286 -12.218 -17.476 
ATOM    404  CA  GLY A  72       6.017 -11.656 -18.772 
ATOM    405  C   GLY A  72       7.295 -11.593 -19.560 
ATOM    406  O   GLY A  72       8.294 -12.209 -19.193 
ATOM    407  N   ASN A  73       7.269 -10.867 -20.702 
ATOM    408  CA  ASN A  73       8.405 -10.782 -21.584 
ATOM    409  CB  ASN A  73       8.034 -10.508 -23.057 
ATOM    410  CG  ASN A  73       7.346  -9.151 -23.163 
ATOM    411  OD1 ASN A  73       7.968  -8.146 -23.502 
ATOM    412  ND2 ASN A  73       6.017  -9.119 -22.872 
ATOM    413  C   ASN A  73       9.371  -9.723 -21.133 
ATOM    414  O   ASN A  73       8.994  -8.716 -20.538 
ATOM    415  N   LYS A  74      10.668  -9.952 -21.434 
ATOM    416  CA  LYS A  74      11.764  -9.101 -21.052 
ATOM    417  CB  LYS A  74      13.152  -9.709 -21.329 
ATOM    418  CG  LYS A  74      13.502 -10.903 -20.438 
ATOM    419  CD  LYS A  74      14.866 -11.514 -20.762 
ATOM    420  CE  LYS A  74      14.989 -11.999 -22.206 
ATOM    421  NZ  LYS A  74      16.380 -12.427 -22.480 
ATOM    422  C   LYS A  74      11.726  -7.769 -21.741 
ATOM    423  O   LYS A  74      12.108  -6.759 -21.152 
ATOM    424  N   ARG A  75      11.268  -7.726 -23.005 
ATOM    425  CA  ARG A  75      11.336  -6.518 -23.783 
ATOM    426  CB  ARG A  75      10.706  -6.680 -25.174 
ATOM    427  CG  ARG A  75      11.275  -7.856 -25.964 
ATOM    428  CD  ARG A  75      10.777  -7.928 -27.407 
ATOM    429  NE  ARG A  75       9.288  -7.909 -27.372 
ATOM    430  CZ  ARG A  75       8.587  -9.047 -27.093 
ATOM    431  NH1 ARG A  75       9.247 -10.192 -26.754 
ATOM    432  NH2 ARG A  75       7.223  -9.036 -27.147 
ATOM    433  C   ARG A  75      10.568  -5.434 -23.096 
ATOM    434  O   ARG A  75      11.000  -4.283 -23.058 
ATOM    435  N   SER A  76       9.396  -5.775 -22.533 
ATOM    436  CA  SER A  76       8.562  -4.791 -21.905 
ATOM    437  CB  SER A  76       7.236  -5.385 -21.396 
ATOM    438  OG  SER A  76       6.471  -5.878 -22.487 
ATOM    439  C   SER A  76       9.281  -4.196 -20.730 
ATOM    440  O   SER A  76       9.132  -3.009 -20.441 
ATOM    441  N   ILE A  77      10.063  -5.017 -20.003 
ATOM    442  CA  ILE A  77      10.777  -4.552 -18.848 
ATOM    443  CB  ILE A  77      11.426  -5.664 -18.076 
ATOM    444  CG1 ILE A  77      10.357  -6.647 -17.572 
ATOM    445  CG2 ILE A  77      12.260  -5.039 -16.946 
ATOM    446  CD1 ILE A  77      10.932  -7.947 -17.010 
ATOM    447  C   ILE A  77      11.850  -3.586 -19.254 
ATOM    448  O   ILE A  77      12.029  -2.547 -18.626 
ATOM    449  N   LYS A  78      12.600  -3.902 -20.324 
ATOM    450  CA  LYS A  78      13.670  -3.048 -20.763 
ATOM    451  CB  LYS A  78      14.457  -3.613 -21.957 
ATOM    452  CG  LYS A  78      15.314  -4.836 -21.619 
ATOM    453  CD  LYS A  78      15.896  -5.526 -22.854 
ATOM    454  CE  LYS A  78      16.828  -6.696 -22.531 
ATOM    455  NZ  LYS A  78      16.037  -7.912 -22.246 
ATOM    456  C   LYS A  78      13.105  -1.727 -21.186 
ATOM    457  O   LYS A  78      13.736  -0.686 -21.012 
ATOM    458  N   ALA A  79      11.881  -1.748 -21.741 
ATOM    459  CA  ALA A  79      11.200  -0.603 -22.284 
ATOM    460  CB  ALA A  79       9.821  -0.951 -22.871 
ATOM    461  C   ALA A  79      10.987   0.445 -21.231 
ATOM    462  O   ALA A  79      10.878   1.630 -21.545 
ATOM    463  N   ILE A  80      10.868   0.044 -19.956 
ATOM    464  CA  ILE A  80      10.626   1.016 -18.927 
ATOM    465  CB  ILE A  80      10.255   0.446 -17.581 
ATOM    466  CG1 ILE A  80      11.316  -0.473 -16.984 
ATOM    467  CG2 ILE A  80       8.892  -0.240 -17.747 
ATOM    468  CD1 ILE A  80      10.900  -1.026 -15.623 
ATOM    469  C   ILE A  80      11.745   2.022 -18.874 
ATOM    470  O   ILE A  80      11.546   3.160 -18.452 
ATOM    471  N   CYS A  81      12.966   1.624 -19.275 
ATOM    472  CA  CYS A  81      14.117   2.486 -19.280 
ATOM    473  CB  CYS A  81      15.428   1.734 -19.567 
ATOM    474  SG  CYS A  81      15.754   0.459 -18.312 
ATOM    475  C   CYS A  81      13.959   3.596 -20.289 
ATOM    476  O   CYS A  81      14.689   4.586 -20.237 
ATOM    477  N   GLU A  82      13.062   3.434 -21.284 
ATOM    478  CA  GLU A  82      12.862   4.454 -22.277 
ATOM    479  CB  GLU A  82      12.970   3.920 -23.715 
ATOM    480  CG  GLU A  82      11.961   2.809 -24.013 
ATOM    481  CD  GLU A  82      12.156   2.352 -25.452 
ATOM    482  OE1 GLU A  82      12.213   3.228 -26.356 
ATOM    483  OE2 GLU A  82      12.249   1.114 -25.666 
ATOM    484  C   GLU A  82      11.484   5.028 -22.107 
ATOM    485  O   GLU A  82      10.696   4.562 -21.287 
ATOM    486  N   ASN A  83      11.173   6.085 -22.884 
ATOM    487  CA  ASN A  83       9.911   6.767 -22.808 
ATOM    488  CB  ASN A  83       9.851   8.042 -23.664 
ATOM    489  CG  ASN A  83      10.676   9.103 -22.944 
ATOM    490  OD1 ASN A  83      10.664   9.185 -21.715 
ATOM    491  ND2 ASN A  83      11.416   9.938 -23.723 
ATOM    492  C   ASN A  83       8.817   5.839 -23.229 
ATOM    493  O   ASN A  83       7.665   6.001 -22.831 
ATOM    494  N   LYS A  84       9.156   4.826 -24.043 
ATOM    495  CA  LYS A  84       8.180   3.925 -24.580 
ATOM    496  CB  LYS A  84       8.857   2.817 -25.416 
ATOM    497  CG  LYS A  84       7.921   1.834 -26.122 
ATOM    498  CD  LYS A  84       7.153   0.911 -25.178 
ATOM    499  CE  LYS A  84       6.396  -0.197 -25.909 
ATOM    500  NZ  LYS A  84       7.357  -1.190 -26.441 
ATOM    501  C   LYS A  84       7.386   3.298 -23.466 
ATOM    502  O   LYS A  84       6.161   3.232 -23.563 
ATOM    503  N   ASN A  85       8.029   2.807 -22.383 
ATOM    504  CA  ASN A  85       7.206   2.217 -21.358 
ATOM    505  CB  ASN A  85       7.343   0.680 -21.318 
ATOM    506  CG  ASN A  85       6.232   0.074 -20.468 
ATOM    507  OD1 ASN A  85       5.067   0.455 -20.576 
ATOM    508  ND2 ASN A  85       6.604  -0.897 -19.592 
ATOM    509  C   ASN A  85       7.600   2.737 -20.000 
ATOM    510  O   ASN A  85       7.516   2.004 -19.015 
ATOM    511  N   GLY A  86       7.987   4.025 -19.869 
ATOM    512  CA  GLY A  86       8.358   4.440 -18.541 
ATOM    513  C   GLY A  86       8.406   5.935 -18.432 
ATOM    514  O   GLY A  86       8.529   6.651 -19.426 
ATOM    515  N   ASN A  87       8.313   6.432 -17.176 
ATOM    516  CA  ASN A  87       8.388   7.834 -16.866 
ATOM    517  CB  ASN A  87       7.070   8.434 -16.338 
ATOM    518  CG  ASN A  87       6.033   8.383 -17.450 
ATOM    519  OD1 ASN A  87       5.564   7.312 -17.828 
ATOM    520  ND2 ASN A  87       5.650   9.574 -17.983 
ATOM    521  C   ASN A  87       9.381   7.966 -15.753 
ATOM    522  O   ASN A  87       9.660   7.005 -15.039 
ATOM    523  N   PRO A  88       9.943   9.130 -15.590 
ATOM    524  CA  PRO A  88      10.890   9.367 -14.542 
ATOM    525  CD  PRO A  88       9.915  10.189 -16.582 
ATOM    526  CB  PRO A  88      11.522  10.727 -14.851 
ATOM    527  CG  PRO A  88      10.555  11.384 -15.857 
ATOM    528  C   PRO A  88      10.168   9.304 -13.236 
ATOM    529  O   PRO A  88       9.050   9.812 -13.144 
ATOM    530  N   HIS A  89      10.804   8.706 -12.212 
ATOM    531  CA  HIS A  89      10.210   8.527 -10.923 
ATOM    532  ND1 HIS A  89       7.895   6.729  -9.424 
ATOM    533  CG  HIS A  89       9.268   6.743  -9.344 
ATOM    534  CB  HIS A  89      10.169   7.046 -10.506 
ATOM    535  NE2 HIS A  89       8.415   6.182  -7.333 
ATOM    536  CD2 HIS A  89       9.569   6.408  -8.061 
ATOM    537  CE1 HIS A  89       7.434   6.387  -8.195 
ATOM    538  C   HIS A  89      11.094   9.291 -10.006 
ATOM    539  O   HIS A  89      12.249   9.524 -10.348 
ATOM    540  N   ARG A  90      10.614   9.570  -8.777 
ATOM    541  CA  ARG A  90      11.134  10.633  -7.973 
ATOM    542  CB  ARG A  90      10.638  10.532  -6.524 
ATOM    543  CG  ARG A  90       9.118  10.621  -6.401 
ATOM    544  CD  ARG A  90       8.581  12.052  -6.436 
ATOM    545  NE  ARG A  90       7.099  11.972  -6.308 
ATOM    546  CZ  ARG A  90       6.398  13.027  -5.801 
ATOM    547  NH1 ARG A  90       7.050  14.164  -5.418 
ATOM    548  NH2 ARG A  90       5.043  12.938  -5.660 
ATOM    549  C   ARG A  90      12.627  10.723  -7.915 
ATOM    550  O   ARG A  90      13.186  11.625  -8.535 
ATOM    551  N   GLU A  91      13.353   9.801  -7.262 
ATOM    552  CA  GLU A  91      14.755  10.115  -7.224 
ATOM    553  CB  GLU A  91      15.367  10.061  -5.812 
ATOM    554  CG  GLU A  91      14.958  11.232  -4.914 
ATOM    555  CD  GLU A  91      13.537  11.000  -4.427 
ATOM    556  OE1 GLU A  91      13.280   9.918  -3.836 
ATOM    557  OE2 GLU A  91      12.688  11.907  -4.644 
ATOM    558  C   GLU A  91      15.504   9.143  -8.074 
ATOM    559  O   GLU A  91      15.859   8.056  -7.623 
ATOM    560  N   ASN A  92      15.780   9.542  -9.330 
ATOM    561  CA  ASN A  92      16.570   8.776 -10.253 
ATOM    562  CB  ASN A  92      18.015   8.583  -9.762 
ATOM    563  CG  ASN A  92      18.669   9.953  -9.678 
ATOM    564  OD1 ASN A  92      18.547  10.766 -10.593 
ATOM    565  ND2 ASN A  92      19.371  10.227  -8.547 
ATOM    566  C   ASN A  92      15.991   7.412 -10.460 
ATOM    567  O   ASN A  92      16.733   6.456 -10.678 
ATOM    568  N   LEU A  93      14.653   7.283 -10.421 
ATOM    569  CA  LEU A  93      14.046   5.998 -10.644 
ATOM    570  CB  LEU A  93      13.196   5.499  -9.462 
ATOM    571  CG  LEU A  93      14.013   5.127  -8.208 
ATOM    572  CD1 LEU A  93      13.097   4.644  -7.072 
ATOM    573  CD2 LEU A  93      15.107   4.099  -8.543 
ATOM    574  C   LEU A  93      13.141   6.137 -11.825 
ATOM    575  O   LEU A  93      12.979   7.226 -12.373 
ATOM    576  N   ARG A  94      12.563   5.007 -12.286 
ATOM    577  CA  ARG A  94      11.651   5.047 -13.395 
ATOM    578  CB  ARG A  94      12.264   4.533 -14.706 
ATOM    579  CG  ARG A  94      13.421   5.410 -15.185 
ATOM    580  CD  ARG A  94      13.981   5.008 -16.550 
ATOM    581  NE  ARG A  94      12.929   5.315 -17.557 
ATOM    582  CZ  ARG A  94      12.803   6.585 -18.040 
ATOM    583  NH1 ARG A  94      13.625   7.577 -17.590 
ATOM    584  NH2 ARG A  94      11.843   6.868 -18.966 
ATOM    585  C   ARG A  94      10.481   4.169 -13.054 
ATOM    586  O   ARG A  94      10.637   3.137 -12.403 
ATOM    587  N   ILE A  95       9.268   4.577 -13.488 
ATOM    588  CA  ILE A  95       8.059   3.839 -13.228 
ATOM    589  CB  ILE A  95       7.025   4.653 -12.501 
ATOM    590  CG1 ILE A  95       5.820   3.791 -12.084 
ATOM    591  CG2 ILE A  95       6.656   5.846 -13.397 
ATOM    592  CD1 ILE A  95       6.118   2.807 -10.956 
ATOM    593  C   ILE A  95       7.471   3.433 -14.552 
ATOM    594  O   ILE A  95       7.417   4.230 -15.487 
ATOM    595  N   SER A  96       7.017   2.167 -14.668 
ATOM    596  CA  SER A  96       6.520   1.669 -15.924 
ATOM    597  CB  SER A  96       6.521   0.132 -16.021 
ATOM    598  OG  SER A  96       5.638  -0.423 -15.057 
ATOM    599  C   SER A  96       5.122   2.137 -16.200 
ATOM    600  O   SER A  96       4.324   2.355 -15.289 
ATOM    601  N   LYS A  97       4.824   2.366 -17.497 
ATOM    602  CA  LYS A  97       3.513   2.735 -17.955 
ATOM    603  CB  LYS A  97       3.499   3.283 -19.390 
ATOM    604  CG  LYS A  97       4.096   4.687 -19.504 
ATOM    605  CD  LYS A  97       4.273   5.153 -20.949 
ATOM    606  CE  LYS A  97       4.718   6.611 -21.063 
ATOM    607  NZ  LYS A  97       6.152   6.728 -20.709 
ATOM    608  C   LYS A  97       2.610   1.543 -17.924 
ATOM    609  O   LYS A  97       1.429   1.655 -17.600 
ATOM    610  N   SER A  98       3.157   0.372 -18.304 
ATOM    611  CA  SER A  98       2.430  -0.864 -18.402 
ATOM    612  CB  SER A  98       3.113  -1.826 -19.387 
ATOM    613  OG  SER A  98       2.438  -3.069 -19.433 
ATOM    614  C   SER A  98       2.391  -1.529 -17.062 
ATOM    615  O   SER A  98       3.191  -1.233 -16.178 
ATOM    616  N   SER A  99       1.438  -2.468 -16.892 
ATOM    617  CA  SER A  99       1.316  -3.181 -15.654 
ATOM    618  CB  SER A  99      -0.138  -3.329 -15.182 
ATOM    619  OG  SER A  99      -0.171  -4.036 -13.953 
ATOM    620  C   SER A  99       1.866  -4.551 -15.901 
ATOM    621  O   SER A  99       1.756  -5.075 -17.006 
ATOM    622  N   PHE A 100       2.499  -5.160 -14.875 
ATOM    623  CA  PHE A 100       3.096  -6.452 -15.063 
ATOM    624  CB  PHE A 100       4.625  -6.462 -14.858 
ATOM    625  CG  PHE A 100       5.327  -5.637 -15.887 
ATOM    626  CD1 PHE A 100       5.439  -4.271 -15.743 
ATOM    627  CD2 PHE A 100       5.897  -6.234 -16.988 
ATOM    628  CE1 PHE A 100       6.097  -3.516 -16.687 
ATOM    629  CE2 PHE A 100       6.556  -5.484 -17.934 
ATOM    630  CZ  PHE A 100       6.657  -4.121 -17.787 
ATOM    631  C   PHE A 100       2.572  -7.384 -14.016 
ATOM    632  O   PHE A 100       2.195  -6.966 -12.922 
ATOM    633  N   GLN A 101       2.513  -8.691 -14.344 
ATOM    634  CA  GLN A 101       2.171  -9.658 -13.345 
ATOM    635  CB  GLN A 101       1.839 -11.052 -13.904 
ATOM    636  CG  GLN A 101       0.489 -11.131 -14.617 
ATOM    637  CD  GLN A 101      -0.593 -11.194 -13.547 
ATOM    638  OE1 GLN A 101      -0.366 -11.697 -12.449 
ATOM    639  NE2 GLN A 101      -1.804 -10.667 -13.873 
ATOM    640  C   GLN A 101       3.394  -9.793 -12.496 
ATOM    641  O   GLN A 101       4.508  -9.873 -13.015 
ATOM    642  N   VAL A 102       3.218  -9.802 -11.161 
ATOM    643  CA  VAL A 102       4.354  -9.886 -10.293 
ATOM    644  CB  VAL A 102       4.759  -8.562  -9.714 
ATOM    645  CG1 VAL A 102       5.195  -7.637 -10.861 
ATOM    646  CG2 VAL A 102       3.584  -8.007  -8.887 
ATOM    647  C   VAL A 102       4.011 -10.774  -9.139 
ATOM    648  O   VAL A 102       2.841 -11.025  -8.854 
ATOM    649  N   THR A 103       5.050 -11.314  -8.467 
ATOM    650  CA  THR A 103       4.829 -12.120  -7.304 
ATOM    651  CB  THR A 103       5.112 -13.577  -7.530 
ATOM    652  OG1 THR A 103       4.295 -14.080  -8.577 
ATOM    653  CG2 THR A 103       4.826 -14.343  -6.226 
ATOM    654  C   THR A 103       5.781 -11.637  -6.255 
ATOM    655  O   THR A 103       6.988 -11.574  -6.489 
ATOM    656  N   THR A 104       5.262 -11.297  -5.057 
ATOM    657  CA  THR A 104       6.109 -10.812  -4.005 
ATOM    658  CB  THR A 104       5.546  -9.614  -3.295 
ATOM    659  OG1 THR A 104       5.356  -8.546  -4.210 
ATOM    660  CG2 THR A 104       6.514  -9.193  -2.176 
ATOM    661  C   THR A 104       6.242 -11.896  -2.986 
ATOM    662  O   THR A 104       5.251 -12.502  -2.581 
ATOM    663  N   CYS A 105       7.490 -12.172  -2.555 
ATOM    664  CA  CYS A 105       7.738 -13.200  -1.586 
ATOM    665  CB  CYS A 105       8.849 -14.165  -2.029 
ATOM    666  SG  CYS A 105       8.448 -14.908  -3.639 
ATOM    667  C   CYS A 105       8.189 -12.511  -0.339 
ATOM    668  O   CYS A 105       9.178 -11.779  -0.349 
ATOM    669  N   LYS A 106       7.459 -12.730   0.774 
ATOM    670  CA  LYS A 106       7.781 -12.086   2.014 
ATOM    671  CB  LYS A 106       6.585 -11.338   2.628 
ATOM    672  CG  LYS A 106       6.127 -10.139   1.793 
ATOM    673  CD  LYS A 106       4.735  -9.634   2.178 
ATOM    674  CE  LYS A 106       4.309  -8.374   1.425 
ATOM    675  NZ  LYS A 106       5.014  -7.194   1.974 
ATOM    676  C   LYS A 106       8.204 -13.134   2.988 
ATOM    677  O   LYS A 106       7.514 -14.131   3.203 
ATOM    678  N   LEU A 107       9.370 -12.908   3.618 
ATOM    679  CA  LEU A 107       9.910 -13.866   4.533 
ATOM    680  CB  LEU A 107      11.381 -13.570   4.883 
ATOM    681  CG  LEU A 107      12.026 -14.570   5.857 
ATOM    682  CD1 LEU A 107      12.138 -15.973   5.238 
ATOM    683  CD2 LEU A 107      13.375 -14.044   6.370 
ATOM    684  C   LEU A 107       9.105 -13.824   5.787 
ATOM    685  O   LEU A 107       8.661 -12.764   6.225 
ATOM    686  N   HIS A 108       8.855 -15.005   6.380 
ATOM    687  CA  HIS A 108       8.191 -15.020   7.648 
ATOM    688  ND1 HIS A 108       6.503 -17.160   5.722 
ATOM    689  CG  HIS A 108       6.507 -16.861   7.063 
ATOM    690  CB  HIS A 108       6.725 -15.489   7.618 
ATOM    691  NE2 HIS A 108       6.076 -19.059   6.793 
ATOM    692  CD2 HIS A 108       6.247 -18.033   7.703 
ATOM    693  CE1 HIS A 108       6.239 -18.488   5.615 
ATOM    694  C   HIS A 108       8.993 -15.906   8.534 
ATOM    695  O   HIS A 108       9.644 -16.843   8.076 
ATOM    696  N   GLY A 109       8.958 -15.620   9.846 
ATOM    697  CA  GLY A 109       9.793 -16.334  10.759 
ATOM    698  C   GLY A 109      10.861 -15.362  11.144 
ATOM    699  O   GLY A 109      11.206 -14.465  10.376 
ATOM    700  N   GLY A 110      11.378 -15.513  12.376 
ATOM    701  CA  GLY A 110      12.344 -14.642  12.983 
ATOM    702  C   GLY A 110      13.717 -14.700  12.379 
ATOM    703  O   GLY A 110      14.419 -13.689  12.376 
ATOM    704  N   SER A 111      14.166 -15.876  11.892 
ATOM    705  CA  SER A 111      15.555 -15.993  11.521 
ATOM    706  CB  SER A 111      16.129 -17.404  11.740 
ATOM    707  OG  SER A 111      17.494 -17.439  11.353 
ATOM    708  C   SER A 111      15.827 -15.629  10.092 
ATOM    709  O   SER A 111      15.060 -15.888   9.167 
ATOM    710  N   PRO A 112      16.953 -14.967   9.967 
ATOM    711  CA  PRO A 112      17.492 -14.571   8.686 
ATOM    712  CD  PRO A 112      17.334 -14.031  11.015 
ATOM    713  CB  PRO A 112      18.504 -13.462   8.973 
ATOM    714  CG  PRO A 112      18.025 -12.860  10.301 
ATOM    715  C   PRO A 112      18.112 -15.709   7.930 
ATOM    716  O   PRO A 112      18.498 -15.507   6.778 
ATOM    717  N   TRP A 113      18.254 -16.900   8.543 
ATOM    718  CA  TRP A 113      18.952 -17.947   7.848 
ATOM    719  CB  TRP A 113      20.140 -18.493   8.653 
ATOM    720  CG  TRP A 113      21.239 -17.473   8.801 
ATOM    721  CD2 TRP A 113      22.171 -17.157   7.757 
ATOM    722  CD1 TRP A 113      21.549 -16.668   9.857 
ATOM    723  NE1 TRP A 113      22.625 -15.874   9.541 
ATOM    724  CE2 TRP A 113      23.017 -16.164   8.250 
ATOM    725  CE3 TRP A 113      22.310 -17.654   6.495 
ATOM    726  CZ2 TRP A 113      24.022 -15.652   7.480 
ATOM    727  CZ3 TRP A 113      23.322 -17.137   5.721 
ATOM    728  CH2 TRP A 113      24.162 -16.156   6.206 
ATOM    729  C   TRP A 113      18.019 -19.078   7.526 
ATOM    730  O   TRP A 113      16.980 -19.259   8.157 
ATOM    731  N   PRO A 114      18.387 -19.844   6.525 
ATOM    732  CA  PRO A 114      17.605 -20.941   6.018 
ATOM    733  CD  PRO A 114      19.726 -19.807   5.959 
ATOM    734  CB  PRO A 114      18.412 -21.510   4.849 
ATOM    735  CG  PRO A 114      19.865 -21.131   5.190 
ATOM    736  C   PRO A 114      17.349 -21.963   7.077 
ATOM    737  O   PRO A 114      18.132 -22.055   8.021 
ATOM    738  N   PRO A 115      16.287 -22.717   6.949 
ATOM    739  CA  PRO A 115      15.417 -22.592   5.810 
ATOM    740  CD  PRO A 115      16.308 -24.080   7.460 
ATOM    741  CB  PRO A 115      14.554 -23.850   5.796 
ATOM    742  CG  PRO A 115      15.436 -24.898   6.494 
ATOM    743  C   PRO A 115      14.624 -21.326   5.826 
ATOM    744  O   PRO A 115      14.324 -20.822   6.907 
ATOM    745  N   CYS A 116      14.262 -20.805   4.637 
ATOM    746  CA  CYS A 116      13.552 -19.559   4.576 
ATOM    747  CB  CYS A 116      14.136 -18.609   3.509 
ATOM    748  SG  CYS A 116      15.947 -18.432   3.606 
ATOM    749  C   CYS A 116      12.141 -19.851   4.153 
ATOM    750  O   CYS A 116      11.913 -20.416   3.083 
ATOM    751  N   GLN A 117      11.145 -19.461   4.980 
ATOM    752  CA  GLN A 117       9.776 -19.689   4.605 
ATOM    753  CB  GLN A 117       8.829 -20.057   5.761 
ATOM    754  CG  GLN A 117       9.262 -21.272   6.578 
ATOM    755  CD  GLN A 117       9.944 -20.724   7.818 
ATOM    756  OE1 GLN A 117      10.525 -19.641   7.791 
ATOM    757  NE2 GLN A 117       9.847 -21.480   8.943 
ATOM    758  C   GLN A 117       9.264 -18.399   4.045 
ATOM    759  O   GLN A 117       9.593 -17.322   4.542 
ATOM    760  N   TYR A 118       8.444 -18.476   2.979 
ATOM    761  CA  TYR A 118       7.961 -17.279   2.352 
ATOM    762  CB  TYR A 118       8.554 -17.047   0.952 
ATOM    763  CG  TYR A 118      10.003 -16.728   1.079 
ATOM    764  CD1 TYR A 118      10.406 -15.445   1.371 
ATOM    765  CD2 TYR A 118      10.958 -17.702   0.895 
ATOM    766  CE1 TYR A 118      11.740 -15.138   1.486 
ATOM    767  CE2 TYR A 118      12.294 -17.401   1.008 
ATOM    768  CZ  TYR A 118      12.686 -16.117   1.304 
ATOM    769  OH  TYR A 118      14.057 -15.806   1.420 
ATOM    770  C   TYR A 118       6.480 -17.356   2.150 
ATOM    771  O   TYR A 118       5.907 -18.436   2.018 
ATOM    772  N   ARG A 119       5.827 -16.174   2.139 
ATOM    773  CA  ARG A 119       4.427 -16.059   1.843 
ATOM    774  CB  ARG A 119       3.652 -15.202   2.858 
ATOM    775  CG  ARG A 119       3.673 -15.788   4.269 
ATOM    776  CD  ARG A 119       2.594 -16.840   4.518 
ATOM    777  NE  ARG A 119       2.885 -17.449   5.844 
ATOM    778  CZ  ARG A 119       1.863 -17.879   6.638 
ATOM    779  NH1 ARG A 119       0.571 -17.731   6.223 
ATOM    780  NH2 ARG A 119       2.135 -18.448   7.848 
ATOM    781  C   ARG A 119       4.365 -15.344   0.526 
ATOM    782  O   ARG A 119       5.061 -14.349   0.325 
ATOM    783  N   ALA A 120       3.524 -15.828  -0.411 
ATOM    784  CA  ALA A 120       3.516 -15.241  -1.722 
ATOM    785  CB  ALA A 120       3.540 -16.279  -2.857 
ATOM    786  C   ALA A 120       2.290 -14.411  -1.918 
ATOM    787  O   ALA A 120       1.191 -14.774  -1.498 
ATOM    788  N   THR A 121       2.473 -13.235  -2.553 
ATOM    789  CA  THR A 121       1.362 -12.387  -2.858 
ATOM    790  CB  THR A 121       1.414 -11.077  -2.132 
ATOM    791  OG1 THR A 121       1.493 -11.279  -0.729 
ATOM    792  CG2 THR A 121       0.136 -10.304  -2.467 
ATOM    793  C   THR A 121       1.454 -12.058  -4.319 
ATOM    794  O   THR A 121       2.368 -11.355  -4.746 
ATOM    795  N   ALA A 122       0.503 -12.561  -5.131 
ATOM    796  CA  ALA A 122       0.506 -12.258  -6.535 
ATOM    797  CB  ALA A 122      -0.363 -13.214  -7.372 
ATOM    798  C   ALA A 122      -0.051 -10.879  -6.695 
ATOM    799  O   ALA A 122      -0.797 -10.403  -5.841 
ATOM    800  N   GLY A 123       0.311 -10.190  -7.800 
ATOM    801  CA  GLY A 123      -0.202  -8.866  -8.009 
ATOM    802  C   GLY A 123      -0.066  -8.514  -9.455 
ATOM    803  O   GLY A 123       0.601  -9.210 -10.221 
ATOM    804  N   PHE A 124      -0.738  -7.418  -9.864 
ATOM    805  CA  PHE A 124      -0.677  -6.940 -11.215 
ATOM    806  CB  PHE A 124      -1.952  -7.333 -11.988 
ATOM    807  CG  PHE A 124      -1.880  -6.953 -13.427 
ATOM    808  CD1 PHE A 124      -1.110  -7.677 -14.309 
ATOM    809  CD2 PHE A 124      -2.620  -5.893 -13.902 
ATOM    810  CE1 PHE A 124      -1.058  -7.330 -15.640 
ATOM    811  CE2 PHE A 124      -2.573  -5.544 -15.231 
ATOM    812  CZ  PHE A 124      -1.789  -6.263 -16.103 
ATOM    813  C   PHE A 124      -0.614  -5.444 -11.112 
ATOM    814  O   PHE A 124      -1.586  -4.807 -10.707 
ATOM    815  N   ARG A 125       0.538  -4.838 -11.470 
ATOM    816  CA  ARG A 125       0.653  -3.408 -11.368 
ATOM    817  CB  ARG A 125       0.731  -2.905  -9.919 
ATOM    818  CG  ARG A 125       1.922  -3.477  -9.148 
ATOM    819  CD  ARG A 125       2.201  -2.737  -7.841 
ATOM    820  NE  ARG A 125       2.654  -1.368  -8.212 
ATOM    821  CZ  ARG A 125       2.539  -0.343  -7.320 
ATOM    822  NH1 ARG A 125       2.021  -0.575  -6.078 
ATOM    823  NH2 ARG A 125       2.940   0.912  -7.672 
ATOM    824  C   ARG A 125       1.930  -2.974 -12.029 
ATOM    825  O   ARG A 125       2.704  -3.796 -12.517 
ATOM    826  N   ASN A 126       2.164  -1.643 -12.058 
ATOM    827  CA  ASN A 126       3.348  -1.060 -12.631 
ATOM    828  CB  ASN A 126       3.319   0.475 -12.733 
ATOM    829  CG  ASN A 126       2.288   0.920 -13.750 
ATOM    830  OD1 ASN A 126       1.798   0.128 -14.551 
ATOM    831  ND2 ASN A 126       1.954   2.238 -13.724 
ATOM    832  C   ASN A 126       4.475  -1.326 -11.687 
ATOM    833  O   ASN A 126       4.252  -1.649 -10.522 
ATOM    834  N   VAL A 127       5.728  -1.187 -12.170 
ATOM    835  CA  VAL A 127       6.853  -1.442 -11.318 
ATOM    836  CB  VAL A 127       7.620  -2.670 -11.710 
ATOM    837  CG1 VAL A 127       6.692  -3.888 -11.560 
ATOM    838  CG2 VAL A 127       8.164  -2.479 -13.137 
ATOM    839  C   VAL A 127       7.801  -0.286 -11.389 
ATOM    840  O   VAL A 127       7.791   0.482 -12.349 
ATOM    841  N   VAL A 128       8.640  -0.129 -10.338 
ATOM    842  CA  VAL A 128       9.608   0.932 -10.290 
ATOM    843  CB  VAL A 128       9.558   1.739  -9.024 
ATOM    844  CG1 VAL A 128      10.684   2.788  -9.058 
ATOM    845  CG2 VAL A 128       8.156   2.343  -8.876 
ATOM    846  C   VAL A 128      10.968   0.306 -10.332 
ATOM    847  O   VAL A 128      11.242  -0.659  -9.620 
ATOM    848  N   VAL A 129      11.864   0.853 -11.180 
ATOM    849  CA  VAL A 129      13.192   0.316 -11.293 
ATOM    850  CB  VAL A 129      13.377  -0.597 -12.470 
ATOM    851  CG1 VAL A 129      12.475  -1.829 -12.285 
ATOM    852  CG2 VAL A 129      13.103   0.196 -13.761 
ATOM    853  C   VAL A 129      14.143   1.454 -11.487 
ATOM    854  O   VAL A 129      13.740   2.610 -11.599 
ATOM    855  N   ALA A 130      15.453   1.141 -11.469 
ATOM    856  CA  ALA A 130      16.471   2.102 -11.776 
ATOM    857  CB  ALA A 130      17.570   2.201 -10.704 
ATOM    858  C   ALA A 130      17.107   1.586 -13.029 
ATOM    859  O   ALA A 130      17.251   0.376 -13.195 
ATOM    860  N   CYS A 131      17.489   2.483 -13.964 
ATOM    861  CA  CYS A 131      18.044   1.992 -15.195 
ATOM    862  CB  CYS A 131      17.222   2.356 -16.450 
ATOM    863  SG  CYS A 131      15.649   1.450 -16.538 
ATOM    864  C   CYS A 131      19.424   2.528 -15.408 
ATOM    865  O   CYS A 131      19.772   3.615 -14.946 
ATOM    866  N   GLU A 132      20.255   1.724 -16.108 
ATOM    867  CA  GLU A 132      21.592   2.093 -16.475 
ATOM    868  CB  GLU A 132      22.653   1.496 -15.531 
ATOM    869  CG  GLU A 132      24.095   1.876 -15.875 
ATOM    870  CD  GLU A 132      25.017   1.153 -14.901 
ATOM    871  OE1 GLU A 132      24.867  -0.090 -14.759 
ATOM    872  OE2 GLU A 132      25.883   1.833 -14.288 
ATOM    873  C   GLU A 132      21.835   1.497 -17.828 
ATOM    874  O   GLU A 132      21.581   0.315 -18.054 
ATOM    875  N   ASN A 133      22.341   2.307 -18.771 
ATOM    876  CA  ASN A 133      22.633   1.807 -20.081 
ATOM    877  CB  ASN A 133      23.666   0.669 -20.045 
ATOM    878  CG  ASN A 133      24.142   0.395 -21.460 
ATOM    879  OD1 ASN A 133      23.716   1.047 -22.412 
ATOM    880  ND2 ASN A 133      25.042  -0.612 -21.602 
ATOM    881  C   ASN A 133      21.369   1.284 -20.700 
ATOM    882  O   ASN A 133      21.405   0.415 -21.569 
ATOM    883  N   GLY A 134      20.206   1.809 -20.274 
ATOM    884  CA  GLY A 134      18.973   1.431 -20.908 
ATOM    885  C   GLY A 134      18.488   0.100 -20.407 
ATOM    886  O   GLY A 134      17.601  -0.497 -21.016 
ATOM    887  N   LEU A 135      19.052  -0.410 -19.291 
ATOM    888  CA  LEU A 135      18.626  -1.689 -18.777 
ATOM    889  CB  LEU A 135      19.722  -2.763 -18.865 
ATOM    890  CG  LEU A 135      20.118  -3.122 -20.306 
ATOM    891  CD1 LEU A 135      21.217  -4.195 -20.327 
ATOM    892  CD2 LEU A 135      18.890  -3.538 -21.130 
ATOM    893  C   LEU A 135      18.301  -1.547 -17.317 
ATOM    894  O   LEU A 135      18.890  -0.715 -16.629 
ATOM    895  N   PRO A 136      17.352  -2.313 -16.825 
ATOM    896  CA  PRO A 136      17.021  -2.252 -15.420 
ATOM    897  CD  PRO A 136      16.196  -2.669 -17.633 
ATOM    898  CB  PRO A 136      15.657  -2.921 -15.271 
ATOM    899  CG  PRO A 136      15.011  -2.730 -16.653 
ATOM    900  C   PRO A 136      18.077  -2.865 -14.544 
ATOM    901  O   PRO A 136      18.366  -4.050 -14.698 
ATOM    902  N   VAL A 137      18.700  -2.052 -13.670 
ATOM    903  CA  VAL A 137      19.685  -2.428 -12.695 
ATOM    904  CB  VAL A 137      20.708  -1.352 -12.497 
ATOM    905  CG1 VAL A 137      21.444  -1.158 -13.835 
ATOM    906  CG2 VAL A 137      20.006  -0.082 -11.995 
ATOM    907  C   VAL A 137      19.111  -2.788 -11.354 
ATOM    908  O   VAL A 137      19.737  -3.522 -10.593 
ATOM    909  N   HIS A 138      17.948  -2.222 -10.978 
ATOM    910  CA  HIS A 138      17.482  -2.425  -9.634 
ATOM    911  ND1 HIS A 138      17.868  -2.477  -6.392 
ATOM    912  CG  HIS A 138      17.517  -1.474  -7.267 
ATOM    913  CB  HIS A 138      18.027  -1.352  -8.671 
ATOM    914  NE2 HIS A 138      16.458  -1.147  -5.302 
ATOM    915  CD2 HIS A 138      16.654  -0.671  -6.586 
ATOM    916  CE1 HIS A 138      17.208  -2.233  -5.232 
ATOM    917  C   HIS A 138      15.989  -2.347  -9.596 
ATOM    918  O   HIS A 138      15.368  -1.672 -10.416 
ATOM    919  N   LEU A 139      15.380  -3.059  -8.624 
ATOM    920  CA  LEU A 139      13.959  -3.022  -8.464 
ATOM    921  CB  LEU A 139      13.328  -4.424  -8.387 
ATOM    922  CG  LEU A 139      11.796  -4.427  -8.219 
ATOM    923  CD1 LEU A 139      11.097  -3.859  -9.466 
ATOM    924  CD2 LEU A 139      11.275  -5.821  -7.830 
ATOM    925  C   LEU A 139      13.692  -2.338  -7.155 
ATOM    926  O   LEU A 139      14.328  -2.642  -6.146 
ATOM    927  N   ASP A 140      12.744  -1.377  -7.146 
ATOM    928  CA  ASP A 140      12.392  -0.683  -5.938 
ATOM    929  CB  ASP A 140      11.787   0.709  -6.222 
ATOM    930  CG  ASP A 140      11.444   1.439  -4.927 
ATOM    931  OD1 ASP A 140      10.721   0.858  -4.076 
ATOM    932  OD2 ASP A 140      11.902   2.602  -4.774 
ATOM    933  C   ASP A 140      11.357  -1.523  -5.257 
ATOM    934  O   ASP A 140      10.230  -1.654  -5.728 
ATOM    935  N   GLN A 141      11.749  -2.130  -4.123 
ATOM    936  CA  GLN A 141      10.948  -3.011  -3.316 
ATOM    937  CB  GLN A 141      11.779  -3.783  -2.278 
ATOM    938  CG  GLN A 141      12.762  -4.776  -2.905 
ATOM    939  CD  GLN A 141      11.952  -5.908  -3.523 
ATOM    940  OE1 GLN A 141      12.497  -6.786  -4.190 
ATOM    941  NE2 GLN A 141      10.610  -5.884  -3.303 
ATOM    942  C   GLN A 141       9.851  -2.293  -2.576 
ATOM    943  O   GLN A 141       8.819  -2.893  -2.282 
ATOM    944  N   SER A 142      10.034  -0.997  -2.253 
ATOM    945  CA  SER A 142       9.150  -0.301  -1.351 
ATOM    946  CB  SER A 142       9.491   1.193  -1.188 
ATOM    947  OG  SER A 142       9.124   1.919  -2.352 
ATOM    948  C   SER A 142       7.710  -0.375  -1.771 
ATOM    949  O   SER A 142       6.824  -0.464  -0.923 
ATOM    950  N   ILE A 143       7.420  -0.350  -3.080 
ATOM    951  CA  ILE A 143       6.051  -0.356  -3.517 
ATOM    952  CB  ILE A 143       5.929  -0.210  -5.009 
ATOM    953  CG1 ILE A 143       6.581  -1.395  -5.742 
ATOM    954  CG2 ILE A 143       6.534   1.151  -5.388 
ATOM    955  CD1 ILE A 143       6.281  -1.418  -7.241 
ATOM    956  C   ILE A 143       5.389  -1.633  -3.085 
ATOM    957  O   ILE A 143       4.203  -1.660  -2.760 
ATOM    958  N   PHE A 144       6.139  -2.743  -3.129 
ATOM    959  CA  PHE A 144       5.663  -4.054  -2.785 
ATOM    960  CB  PHE A 144       6.569  -5.164  -3.332 
ATOM    961  CG  PHE A 144       6.507  -4.997  -4.812 
ATOM    962  CD1 PHE A 144       5.397  -5.403  -5.519 
ATOM    963  CD2 PHE A 144       7.560  -4.429  -5.496 
ATOM    964  CE1 PHE A 144       5.340  -5.244  -6.884 
ATOM    965  CE2 PHE A 144       7.507  -4.271  -6.860 
ATOM    966  CZ  PHE A 144       6.396  -4.677  -7.557 
ATOM    967  C   PHE A 144       5.482  -4.230  -1.309 
ATOM    968  O   PHE A 144       4.699  -5.077  -0.876 
ATOM    969  N   ARG A 145       6.264  -3.500  -0.495 
ATOM    970  CA  ARG A 145       6.177  -3.640   0.929 
ATOM    971  CB  ARG A 145       7.187  -2.736   1.646 
ATOM    972  CG  ARG A 145       8.616  -2.950   1.149 
ATOM    973  CD  ARG A 145       9.671  -2.223   1.979 
ATOM    974  NE  ARG A 145       9.994  -3.112   3.127 
ATOM    975  CZ  ARG A 145      10.901  -4.116   2.955 
ATOM    976  NH1 ARG A 145      11.537  -4.250   1.755 
ATOM    977  NH2 ARG A 145      11.162  -4.987   3.973 
ATOM    978  C   ARG A 145       4.810  -3.223   1.343 
ATOM    979  O   ARG A 145       4.160  -3.893   2.145 
ATOM    980  N   ARG A 146       4.339  -2.101   0.769 
ATOM    981  CA  ARG A 146       3.061  -1.554   1.109 
ATOM    982  CB  ARG A 146       2.944  -0.061   0.750 
ATOM    983  CG  ARG A 146       4.017   0.799   1.422 
ATOM    984  CD  ARG A 146       3.933   2.291   1.088 
ATOM    985  NE  ARG A 146       5.205   2.914   1.552 
ATOM    986  CZ  ARG A 146       6.283   2.930   0.714 
ATOM    987  NH1 ARG A 146       6.168   2.412  -0.544 
ATOM    988  NH2 ARG A 146       7.470   3.456   1.131 
ATOM    989  C   ARG A 146       2.016  -2.301   0.298 
ATOM    990  O   ARG A 146       1.257  -1.625  -0.446 
ATOM    991  OXT ARG A 146       1.959  -3.554   0.415 
TER
HEADER lig_30.pdb
ATOM      1  P    DC A   1     -44.704-443.525-228.493 
ATOM      2  OP1  DC A   1     -45.206-444.703-227.751 
ATOM      3  OP2  DC A   1     -45.501-442.286-228.360 
ATOM      4  O5'  DC A   1     -43.186-443.234-228.078 
ATOM      5  C5'  DC A   1     -42.129-443.930-228.766 
ATOM      6  C4'  DC A   1     -41.007-442.967-229.100 
ATOM      7  O4'  DC A   1     -41.206-442.307-230.383 
ATOM      8  C3'  DC A   1     -40.807-441.812-228.119 
ATOM      9  O3'  DC A   1     -39.415-441.546-227.998 
ATOM     10  C2'  DC A   1     -41.474-440.612-228.792 
ATOM     11  C1'  DC A   1     -40.994-440.914-230.208 
ATOM     12  N1   DC A   1     -41.756-440.194-231.266 
ATOM     13  C2   DC A   1     -41.063-439.785-232.402 
ATOM     14  O2   DC A   1     -39.855-440.034-232.485 
ATOM     15  N3   DC A   1     -41.740-439.126-233.377 
ATOM     16  C4   DC A   1     -43.050-438.875-233.248 
ATOM     17  N4   DC A   1     -43.665-438.229-234.227 
ATOM     18  C5   DC A   1     -43.781-439.287-232.088 
ATOM     19  C6   DC A   1     -43.087-439.944-231.124 
ATOM     20  P    DA A   2     -38.816-441.182-226.560 
ATOM     21  OP1  DA A   2     -38.534-442.426-225.810 
ATOM     22  OP2  DA A   2     -39.700-440.205-225.887 
ATOM     23  O5'  DA A   2     -37.439-440.472-226.961 
ATOM     24  C5'  DA A   2     -36.774-440.874-228.173 
ATOM     25  C4'  DA A   2     -36.283-439.652-228.925 
ATOM     26  O4'  DA A   2     -37.289-439.116-229.831 
ATOM     27  C3'  DA A   2     -35.889-438.454-228.061 
ATOM     28  O3'  DA A   2     -34.763-437.813-228.649 
ATOM     29  C2'  DA A   2     -37.085-437.507-228.143 
ATOM     30  C1'  DA A   2     -37.373-437.714-229.627 
ATOM     31  N9   DA A   2     -38.732-437.266-230.042 
ATOM     32  C8   DA A   2     -39.895-437.314-229.330 
ATOM     33  N7   DA A   2     -40.922-436.844-229.967 
ATOM     34  C5   DA A   2     -40.403-436.454-231.195 
ATOM     35  C6   DA A   2     -40.990-435.874-232.331 
ATOM     36  N6   DA A   2     -42.293-435.570-232.416 
ATOM     37  N1   DA A   2     -40.187-435.614-233.380 
ATOM     38  C2   DA A   2     -38.893-435.918-233.288 
ATOM     39  N3   DA A   2     -38.236-436.459-232.286 
ATOM     40  C4   DA A   2     -39.062-436.708-231.250 
ATOM     41  P    DT A   3     -33.606-437.250-227.698 
ATOM     42  OP1  DT A   3     -32.669-438.345-227.356 
ATOM     43  OP2  DT A   3     -34.209-436.531-226.554 
ATOM     44  O5'  DT A   3     -32.881-436.205-228.668 
ATOM     45  C5'  DT A   3     -32.885-436.449-230.087 
ATOM     46  C4'  DT A   3     -33.191-435.166-230.834 
ATOM     47  O4'  DT A   3     -34.620-434.957-231.016 
ATOM     48  C3'  DT A   3     -32.712-433.877-230.165 
ATOM     49  O3'  DT A   3     -32.273-432.973-231.171 
ATOM     50  C2'  DT A   3     -33.962-433.298-229.502 
ATOM     51  C1'  DT A   3     -34.930-433.625-230.634 
ATOM     52  N1   DT A   3     -36.363-433.582-230.228 
ATOM     53  C2   DT A   3     -37.265-433.144-231.167 
ATOM     54  O2   DT A   3     -36.941-432.799-232.291 
ATOM     55  N3   DT A   3     -38.584-433.116-230.755 
ATOM     56  C4   DT A   3     -39.061-433.481-229.513 
ATOM     57  O4   DT A   3     -40.265-433.413-229.259 
ATOM     58  C5   DT A   3     -38.038-433.927-228.596 
ATOM     59  C7   DT A   3     -38.472-434.343-227.222 
ATOM     60  C6   DT A   3     -36.748-433.963-228.971 
ATOM     61  P    DG A   4     -30.971-432.082-230.899 
ATOM     62  OP1  DG A   4     -29.758-432.866-231.224 
ATOM     63  OP2  DG A   4     -31.032-431.518-229.533 
ATOM     64  O5'  DG A   4     -31.159-430.911-231.973 
ATOM     65  C5'  DG A   4     -31.854-431.196-233.201 
ATOM     66  C4'  DG A   4     -32.819-430.072-233.523 
ATOM     67  O4'  DG A   4     -34.126-430.268-232.912 
ATOM     68  C3'  DG A   4     -32.398-428.679-233.054 
ATOM     69  O3'  DG A   4     -32.802-427.723-234.026 
ATOM     70  C2'  DG A   4     -33.203-428.442-231.775 
ATOM     71  C1'  DG A   4     -34.507-429.060-232.271 
ATOM     72  N9   DG A   4     -35.463-429.397-231.180 
ATOM     73  C8   DG A   4     -35.204-429.840-229.900 
ATOM     74  N7   DG A   4     -36.279-430.046-229.180 
ATOM     75  C5   DG A   4     -37.324-429.716-230.041 
ATOM     76  C6   DG A   4     -38.727-429.739-229.826 
ATOM     77  O6   DG A   4     -39.346-430.060-228.816 
ATOM     78  N1   DG A   4     -39.425-429.325-230.969 
ATOM     79  C2   DG A   4     -38.845-428.941-232.162 
ATOM     80  N2   DG A   4     -39.687-428.581-233.134 
ATOM     81  N3   DG A   4     -37.530-428.921-232.362 
ATOM     82  C4   DG A   4     -36.837-429.319-231.264 
ATOM     83  P    DA A   5     -31.826-426.501-234.366 
ATOM     84  OP1  DA A   5     -30.819-426.933-235.362 
ATOM     85  OP2  DA A   5     -31.292-425.929-233.110 
ATOM     86  O5'  DA A   5     -32.840-425.464-235.040 
ATOM     87  C5'  DA A   5     -33.984-425.969-235.752 
ATOM     88  C4'  DA A   5     -35.216-425.164-235.393 
ATOM     89  O4'  DA A   5     -35.902-425.690-234.220 
ATOM     90  C3'  DA A   5     -34.974-423.694-235.048 
ATOM     91  O3'  DA A   5     -36.056-422.919-235.549 
ATOM     92  C2'  DA A   5     -35.007-423.644-233.521 
ATOM     93  C1'  DA A   5     -36.172-424.612-233.337 
ATOM     94  N9   DA A   5     -36.283-425.161-231.958 
ATOM     95  C8   DA A   5     -35.279-425.465-231.082 
ATOM     96  N7   DA A   5     -35.698-425.929-229.946 
ATOM     97  C5   DA A   5     -37.080-425.935-230.075 
ATOM     98  C6   DA A   5     -38.112-426.321-229.203 
ATOM     99  N6   DA A   5     -37.897-426.798-227.968 
ATOM    100  N1   DA A   5     -39.376-426.197-229.647 
ATOM    101  C2   DA A   5     -39.583-425.723-230.873 
ATOM    102  N3   DA A   5     -38.705-425.332-231.772 
ATOM    103  C4   DA A   5     -37.448-425.466-231.303 
ATOM    104  P    DA A   6     -35.750-421.488-236.200 
ATOM    105  OP1  DA A   6     -35.356-421.661-237.616 
ATOM    106  OP2  DA A   6     -34.794-420.750-235.346 
ATOM    107  O5'  DA A   6     -37.189-420.792-236.122 
ATOM    108  C5'  DA A   6     -38.367-421.616-236.192 
ATOM    109  C4'  DA A   6     -39.377-421.167-235.153 
ATOM    110  O4'  DA A   6     -39.177-421.821-233.868 
ATOM    111  C3'  DA A   6     -39.364-419.677-234.814 
ATOM    112  O3'  DA A   6     -40.700-419.245-234.586 
ATOM    113  C2'  DA A   6     -38.592-419.586-233.498 
ATOM    114  C1'  DA A   6     -39.197-420.829-232.852 
ATOM    115  N9   DA A   6     -38.417-421.341-231.690 
ATOM    116  C8   DA A   6     -37.065-421.328-231.505 
ATOM    117  N7   DA A   6     -36.684-421.850-230.381 
ATOM    118  C5   DA A   6     -37.871-422.239-229.775 
ATOM    119  C6   DA A   6     -38.147-422.863-228.547 
ATOM    120  N6   DA A   6     -37.199-423.222-227.669 
ATOM    121  N1   DA A   6     -39.438-423.106-228.252 
ATOM    122  C2   DA A   6     -40.375-422.748-229.129 
ATOM    123  N3   DA A   6     -40.238-422.163-230.298 
ATOM    124  C4   DA A   6     -38.938-421.931-230.569 
ATOM    125  P    DG A   7     -41.154-417.808-235.126 
ATOM    126  OP1  DG A   7     -41.543-417.914-236.550 
ATOM    127  OP2  DG A   7     -40.110-416.808-234.811 
ATOM    128  O5'  DG A   7     -42.451-417.530-234.232 
ATOM    129  C5'  DG A   7     -43.238-418.648-233.778 
ATOM    130  C4'  DG A   7     -43.616-418.457-232.322 
ATOM    131  O4'  DG A   7     -42.609-418.988-231.414 
ATOM    132  C3'  DG A   7     -43.797-417.010-231.866 
ATOM    133  O3'  DG A   7     -44.866-416.954-230.929 
ATOM    134  C2'  DG A   7     -42.497-416.667-231.139 
ATOM    135  C1'  DG A   7     -42.334-418.006-230.427 
ATOM    136  N9   DG A   7     -40.959-418.245-229.907 
ATOM    137  C8   DG A   7     -39.747-417.860-230.440 
ATOM    138  N7   DG A   7     -38.709-418.231-229.729 
ATOM    139  C5   DG A   7     -39.273-418.909-228.650 
ATOM    140  C6   DG A   7     -38.651-419.540-227.541 
ATOM    141  O6   DG A   7     -37.454-419.633-227.281 
ATOM    142  N1   DG A   7     -39.598-420.108-226.677 
ATOM    143  C2   DG A   7     -40.966-420.071-226.861 
ATOM    144  N2   DG A   7     -41.700-420.673-225.922 
ATOM    145  N3   DG A   7     -41.549-419.479-227.901 
ATOM    146  C4   DG A   7     -40.645-418.923-228.748 
ATOM    147  P    DA A   8     -45.880-415.715-230.981 
ATOM    148  OP1  DA A   8     -46.925-415.972-231.997 
ATOM    149  OP2  DA A   8     -45.118-414.457-231.137 
ATOM    150  O5'  DA A   8     -46.526-415.774-229.518 
ATOM    151  C5'  DA A   8     -46.644-417.048-228.857 
ATOM    152  C4'  DA A   8     -46.224-416.920-227.406 
ATOM    153  O4'  DA A   8     -44.794-417.124-227.221 
ATOM    154  C3'  DA A   8     -46.490-415.563-226.754 
ATOM    155  O3'  DA A   8     -46.872-415.770-225.400 
ATOM    156  C2'  DA A   8     -45.137-414.852-226.773 
ATOM    157  C1'  DA A   8     -44.292-416.071-226.412 
ATOM    158  N9   DA A   8     -42.843-415.906-226.714 
ATOM    159  C8   DA A   8     -42.263-415.224-227.745 
ATOM    160  N7   DA A   8     -40.966-415.262-227.737 
ATOM    161  C5   DA A   8     -40.662-416.026-226.619 
ATOM    162  C6   DA A   8     -39.443-416.439-226.057 
ATOM    163  N6   DA A   8     -38.246-416.122-226.571 
ATOM    164  N1   DA A   8     -39.498-417.190-224.941 
ATOM    165  C2   DA A   8     -40.690-417.502-224.435 
ATOM    166  N3   DA A   8     -41.887-417.177-224.869 
ATOM    167  C4   DA A   8     -41.804-416.424-225.986 
ATOM    168  P    DA A   9     -48.031-414.860-224.773 
ATOM    169  OP1  DA A   9     -49.352-415.427-225.122 
ATOM    170  OP2  DA A   9     -47.810-413.447-225.152 
ATOM    171  O5'  DA A   9     -47.763-415.044-223.206 
ATOM    172  C5'  DA A   9     -47.189-416.278-222.736 
ATOM    173  C4'  DA A   9     -46.111-415.991-221.709 
ATOM    174  O4'  DA A   9     -44.805-415.788-222.318 
ATOM    175  C3'  DA A   9     -46.320-414.738-220.860 
ATOM    176  O3'  DA A   9     -45.860-414.996-219.538 
ATOM    177  C2'  DA A   9     -45.411-413.684-221.493 
ATOM    178  C1'  DA A   9     -44.232-414.612-221.769 
ATOM    179  N9   DA A   9     -43.259-414.066-222.756 
ATOM    180  C8   DA A   9     -43.506-413.286-223.849 
ATOM    181  N7   DA A   9     -42.443-412.968-224.519 
ATOM    182  C5   DA A   9     -41.412-413.581-223.820 
ATOM    183  C6   DA A   9     -40.023-413.624-224.025 
ATOM    184  N6   DA A   9     -39.406-413.009-225.044 
ATOM    185  N1   DA A   9     -39.288-414.324-223.141 
ATOM    186  C2   DA A   9     -39.907-414.933-222.131 
ATOM    187  N3   DA A   9     -41.189-414.964-221.839 
ATOM    188  C4   DA A   9     -41.902-414.255-222.739 
ATOM    189  P    DA A  10     -46.692-414.417-218.299 
ATOM    190  OP1  DA A  10     -47.806-415.336-217.978 
ATOM    191  OP2  DA A  10     -47.067-413.011-218.567 
ATOM    192  O5'  DA A  10     -45.597-414.467-217.133 
ATOM    193  C5'  DA A  10     -44.575-415.481-217.178 
ATOM    194  C4'  DA A  10     -43.229-414.875-216.833 
ATOM    195  O4'  DA A  10     -42.544-414.343-218.003 
ATOM    196  C3'  DA A  10     -43.259-413.699-215.857 
ATOM    197  O3'  DA A  10     -42.122-413.776-215.007 
ATOM    198  C2'  DA A  10     -43.123-412.459-216.740 
ATOM    199  C1'  DA A  10     -42.083-413.036-217.695 
ATOM    200  N9   DA A  10     -41.955-412.278-218.971 
ATOM    201  C8   DA A  10     -42.930-411.634-219.676 
ATOM    202  N7   DA A  10     -42.503-411.059-220.757 
ATOM    203  C5   DA A  10     -41.144-411.342-220.773 
ATOM    204  C6   DA A  10     -40.117-411.010-221.671 
ATOM    205  N6   DA A  10     -40.311-410.284-222.782 
ATOM    206  N1   DA A  10     -38.878-411.451-221.386 
ATOM    207  C2   DA A  10     -38.691-412.172-220.282 
ATOM    208  N3   DA A  10     -39.567-412.543-219.374 
ATOM    209  C4   DA A  10     -40.799-412.088-219.683 
ATOM    210  P    DG A  11     -42.283-413.406-213.458 
ATOM    211  OP1  DG A  11     -42.785-414.584-212.716 
ATOM    212  OP2  DG A  11     -43.080-412.167-213.325 
ATOM    213  O5'  DG A  11     -40.765-413.115-213.044 
ATOM    214  C5'  DG A  11     -39.708-413.811-213.731 
ATOM    215  C4'  DG A  11     -38.586-412.847-214.066 
ATOM    216  O4'  DG A  11     -38.785-412.188-215.348 
ATOM    217  C3'  DG A  11     -38.386-411.693-213.085 
ATOM    218  O3'  DG A  11     -36.994-411.427-212.964 
ATOM    219  C2'  DG A  11     -39.053-410.493-213.757 
ATOM    220  C1'  DG A  11     -38.573-410.795-215.173 
ATOM    221  N9   DG A  11     -39.335-410.075-216.231 
ATOM    222  C8   DG A  11     -40.671-409.735-216.264 
ATOM    223  N7   DG A  11     -41.032-409.097-217.350 
ATOM    224  C5   DG A  11     -39.854-409.006-218.088 
ATOM    225  C6   DG A  11     -39.614-408.419-219.359 
ATOM    226  O6   DG A  11     -40.406-407.850-220.105 
ATOM    227  N1   DG A  11     -38.271-408.551-219.738 
ATOM    228  C2   DG A  11     -37.289-409.169-218.989 
ATOM    229  N2   DG A  11     -36.067-409.191-219.527 
ATOM    230  N3   DG A  11     -37.515-409.720-217.797 
ATOM    231  C4   DG A  11     -38.813-409.600-217.415 
ATOM    232  P    DA A  12     -36.395-411.062-211.525 
ATOM    233  OP1  DA A  12     -36.113-412.307-210.776 
ATOM    234  OP2  DA A  12     -37.279-410.085-210.852 
ATOM    235  O5'  DA A  12     -35.018-410.353-211.926 
ATOM    236  C5'  DA A  12     -34.353-410.755-213.138 
ATOM    237  C4'  DA A  12     -33.862-409.533-213.890 
ATOM    238  O4'  DA A  12     -34.868-408.997-214.796 
ATOM    239  C3'  DA A  12     -33.468-408.335-213.027 
ATOM    240  O3'  DA A  12     -32.342-407.694-213.615 
ATOM    241  C2'  DA A  12     -34.664-407.388-213.108 
ATOM    242  C1'  DA A  12     -34.952-407.595-214.592 
ATOM    243  N9   DA A  12     -36.311-407.147-215.007 
ATOM    244  C8   DA A  12     -37.474-407.195-214.295 
ATOM    245  N7   DA A  12     -38.501-406.725-214.933 
ATOM    246  C5   DA A  12     -37.982-406.335-216.160 
ATOM    247  C6   DA A  12     -38.569-405.755-217.296 
ATOM    248  N6   DA A  12     -39.872-405.451-217.382 
ATOM    249  N1   DA A  12     -37.766-405.495-218.345 
ATOM    250  C2   DA A  12     -36.472-405.799-218.254 
ATOM    251  N3   DA A  12     -35.815-406.340-217.251 
ATOM    252  C4   DA A  12     -36.641-406.589-216.215 
ATOM    253  P    DC A  13     -31.185-407.131-212.664 
ATOM    254  OP1  DC A  13     -30.249-408.225-212.321 
ATOM    255  OP2  DC A  13     -31.788-406.412-211.520 
ATOM    256  O5'  DC A  13     -30.460-406.086-213.633 
ATOM    257  C5'  DC A  13     -30.464-406.330-215.052 
ATOM    258  C4'  DC A  13     -30.770-405.047-215.799 
ATOM    259  O4'  DC A  13     -32.199-404.838-215.981 
ATOM    260  C3'  DC A  13     -30.291-403.758-215.130 
ATOM    261  O3'  DC A  13     -29.852-402.854-216.136 
ATOM    262  C2'  DC A  13     -31.541-403.179-214.468 
ATOM    263  C1'  DC A  13     -32.509-403.506-215.599 
ATOM    264  N1   DC A  13     -33.942-403.463-215.194 
ATOM    265  C2   DC A  13     -34.869-403.021-216.133 
ATOM    266  O2   DC A  13     -34.469-402.687-217.255 
ATOM    267  N3   DC A  13     -36.181-402.973-215.783 
ATOM    268  C4   DC A  13     -36.573-403.343-214.558 
ATOM    269  N4   DC A  13     -37.863-403.279-214.264 
ATOM    270  C5   DC A  13     -35.635-403.800-213.576 
ATOM    271  C6   DC A  13     -34.330-403.840-213.946 
ATOM    272  P    DG A  14     -28.550-401.963-215.864 
ATOM    273  OP1  DG A  14     -27.337-402.747-216.189 
ATOM    274  OP2  DG A  14     -28.611-401.399-214.498 
ATOM    275  O5'  DG A  14     -28.738-400.792-216.938 
ATOM    276  C5'  DG A  14     -29.433-401.077-218.167 
ATOM    277  C4'  DG A  14     -30.398-399.952-218.488 
ATOM    278  O4'  DG A  14     -31.705-400.149-217.877 
ATOM    279  C3'  DG A  14     -29.977-398.560-218.019 
ATOM    280  O3'  DG A  14     -30.381-397.604-218.991 
ATOM    281  C2'  DG A  14     -30.782-398.323-216.741 
ATOM    282  C1'  DG A  14     -32.086-398.941-217.236 
ATOM    283  N9   DG A  14     -33.042-399.278-216.145 
ATOM    284  C8   DG A  14     -32.783-399.721-214.866 
ATOM    285  N7   DG A  14     -33.858-399.927-214.145 
ATOM    286  C5   DG A  14     -34.903-399.597-215.006 
ATOM    287  C6   DG A  14     -36.306-399.620-214.792 
ATOM    288  O6   DG A  14     -36.925-399.941-213.781 
ATOM    289  N1   DG A  14     -37.004-399.206-215.934 
ATOM    290  C2   DG A  14     -36.424-398.822-217.128 
ATOM    291  N2   DG A  14     -37.266-398.462-218.099 
ATOM    292  N3   DG A  14     -35.109-398.802-217.327 
ATOM    293  C4   DG A  14     -34.416-399.199-216.229 
ATOM    294  P    DT A  15     -29.405-396.382-219.331 
ATOM    295  OP1  DT A  15     -28.398-396.814-220.328 
ATOM    296  OP2  DT A  15     -28.871-395.810-218.076 
ATOM    297  O5'  DT A  15     -30.419-395.344-220.005 
ATOM    298  C5'  DT A  15     -31.563-395.850-220.718 
ATOM    299  C4'  DT A  15     -32.795-395.045-220.358 
ATOM    300  O4'  DT A  15     -33.481-395.571-219.185 
ATOM    301  C3'  DT A  15     -32.553-393.575-220.014 
ATOM    302  O3'  DT A  15     -33.635-392.800-220.515 
ATOM    303  C2'  DT A  15     -32.586-393.525-218.486 
ATOM    304  C1'  DT A  15     -33.751-394.493-218.303 
ATOM    305  N1   DT A  15     -33.862-395.042-216.923 
ATOM    306  C2   DT A  15     -35.128-395.282-216.445 
ATOM    307  O2   DT A  15     -36.135-395.066-217.097 
ATOM    308  N3   DT A  15     -35.191-395.790-215.161 
ATOM    309  C4   DT A  15     -34.119-396.070-214.339 
ATOM    310  O4   DT A  15     -34.301-396.523-213.207 
ATOM    311  C5   DT A  15     -32.833-395.785-214.928 
ATOM    312  C7   DT A  15     -31.614-396.062-214.098 
ATOM    313  C6   DT A  15     -32.742-395.291-216.173 
ATOM    314  P    DG A  16     -33.329-391.369-221.165 
ATOM    315  OP1  DG A  16     -32.935-391.542-222.581 
ATOM    316  OP2  DG A  16     -32.373-390.631-220.311 
ATOM    317  O5'  DG A  16     -34.768-390.673-221.087 
ATOM    318  C5'  DG A  16     -35.946-391.497-221.157 
ATOM    319  C4'  DG A  16     -36.956-391.048-220.118 
ATOM    320  O4'  DG A  16     -36.756-391.702-218.833 
ATOM    321  C3'  DG A  16     -36.943-389.558-219.779 
ATOM    322  O3'  DG A  16     -38.279-389.126-219.552 
ATOM    323  C2'  DG A  16     -36.171-389.466-218.463 
ATOM    324  C1'  DG A  16     -36.776-390.710-217.817 
ATOM    325  N9   DG A  16     -35.996-391.222-216.656 
ATOM    326  C8   DG A  16     -34.634-391.217-216.452 
ATOM    327  N7   DG A  16     -34.263-391.749-215.311 
ATOM    328  C5   DG A  16     -35.465-392.132-214.719 
ATOM    329  C6   DG A  16     -35.709-392.763-213.471 
ATOM    330  O6   DG A  16     -34.900-393.120-212.619 
ATOM    331  N1   DG A  16     -37.079-392.970-213.261 
ATOM    332  C2   DG A  16     -38.082-392.615-214.142 
ATOM    333  N2   DG A  16     -39.328-392.900-213.756 
ATOM    334  N3   DG A  16     -37.853-392.023-215.312 
ATOM    335  C4   DG A  16     -36.529-391.815-215.531 
ATOM    336  P    DC A  17     -38.733-387.689-220.091 
ATOM    337  OP1  DC A  17     -39.122-387.795-221.516 
ATOM    338  OP2  DC A  17     -37.689-386.689-219.776 
ATOM    339  O5'  DC A  17     -40.030-387.411-219.198 
ATOM    340  C5'  DC A  17     -40.817-388.528-218.743 
ATOM    341  C4'  DC A  17     -41.195-388.338-217.288 
ATOM    342  O4'  DC A  17     -40.188-388.869-216.379 
ATOM    343  C3'  DC A  17     -41.376-386.891-216.831 
ATOM    344  O3'  DC A  17     -42.445-386.835-215.894 
ATOM    345  C2'  DC A  17     -40.076-386.548-216.104 
ATOM    346  C1'  DC A  17     -39.913-387.887-215.392 
ATOM    347  N1   DC A  17     -38.538-388.126-214.872 
ATOM    348  C2   DC A  17     -38.407-388.834-213.680 
ATOM    349  O2   DC A  17     -39.429-389.231-213.108 
ATOM    350  N3   DC A  17     -37.162-389.061-213.190 
ATOM    351  C4   DC A  17     -36.080-388.613-213.840 
ATOM    352  N4   DC A  17     -34.887-388.861-213.321 
ATOM    353  C5   DC A  17     -36.192-387.883-215.067 
ATOM    354  C6   DC A  17     -37.445-387.666-215.541 
ATOM    355  P    DG A  18     -43.459-385.596-215.947 
ATOM    356  OP1  DG A  18     -44.504-385.853-216.963 
ATOM    357  OP2  DG A  18     -42.697-384.338-216.103 
ATOM    358  O5'  DG A  18     -44.105-385.655-214.484 
ATOM    359  C5'  DG A  18     -44.223-386.929-213.822 
ATOM    360  C4'  DG A  18     -43.803-386.801-212.371 
ATOM    361  O4'  DG A  18     -42.373-387.005-212.186 
ATOM    362  C3'  DG A  18     -44.069-385.444-211.719 
ATOM    363  O3'  DG A  18     -44.451-385.651-210.365 
ATOM    364  C2'  DG A  18     -42.716-384.733-211.739 
ATOM    365  C1'  DG A  18     -41.871-385.952-211.378 
ATOM    366  N9   DG A  18     -40.422-385.787-211.679 
ATOM    367  C8   DG A  18     -39.819-385.103-212.713 
ATOM    368  N7   DG A  18     -38.509-385.151-212.693 
ATOM    369  C5   DG A  18     -38.224-385.920-211.566 
ATOM    370  C6   DG A  18     -36.974-386.319-211.025 
ATOM    371  O6   DG A  18     -35.844-386.072-211.435 
ATOM    372  N1   DG A  18     -37.141-387.095-209.869 
ATOM    373  C2   DG A  18     -38.355-387.441-209.311 
ATOM    374  N2   DG A  18     -38.302-388.189-208.206 
ATOM    375  N3   DG A  18     -39.528-387.067-209.820 
ATOM    376  C4   DG A  18     -39.383-386.313-210.940 
ATOM    377  P    DG A  19     -45.610-384.741-209.738 
ATOM    378  OP1  DG A  19     -46.931-385.308-210.088 
ATOM    379  OP2  DG A  19     -45.389-383.328-210.117 
ATOM    380  O5'  DG A  19     -45.342-384.925-208.171 
ATOM    381  C5'  DG A  19     -44.768-386.159-207.702 
ATOM    382  C4'  DG A  19     -43.690-385.872-206.675 
ATOM    383  O4'  DG A  19     -42.384-385.669-207.284 
ATOM    384  C3'  DG A  19     -43.899-384.619-205.825 
ATOM    385  O3'  DG A  19     -43.439-384.877-204.504 
ATOM    386  C2'  DG A  19     -42.990-383.565-206.458 
ATOM    387  C1'  DG A  19     -41.811-384.492-206.734 
ATOM    388  N9   DG A  19     -40.838-383.947-207.721 
ATOM    389  C8   DG A  19     -41.069-383.160-208.828 
ATOM    390  N7   DG A  19     -39.985-382.846-209.496 
ATOM    391  C5   DG A  19     -38.964-383.469-208.781 
ATOM    392  C6   DG A  19     -37.565-383.491-209.017 
ATOM    393  O6   DG A  19     -36.929-382.958-209.922 
ATOM    394  N1   DG A  19     -36.893-384.244-208.044 
ATOM    395  C2   DG A  19     -37.494-384.891-206.982 
ATOM    396  N2   DG A  19     -36.678-385.558-206.163 
ATOM    397  N3   DG A  19     -38.807-384.870-206.761 
ATOM    398  C4   DG A  19     -39.473-384.143-207.696 
ATOM    399  P    DA A  20     -44.271-384.298-203.265 
ATOM    400  OP1  DA A  20     -45.385-385.217-202.943 
ATOM    401  OP2  DA A  20     -44.646-382.892-203.533 
ATOM    402  O5'  DA A  20     -43.176-384.348-202.098 
ATOM    403  C5'  DA A  20     -42.154-385.362-202.143 
ATOM    404  C4'  DA A  20     -40.808-384.756-201.798 
ATOM    405  O4'  DA A  20     -40.123-384.224-202.968 
ATOM    406  C3'  DA A  20     -40.839-383.580-200.822 
ATOM    407  O3'  DA A  20     -39.701-383.657-199.973 
ATOM    408  C2'  DA A  20     -40.702-382.340-201.705 
ATOM    409  C1'  DA A  20     -39.662-382.917-202.661 
ATOM    410  N9   DA A  20     -39.534-382.159-203.937 
ATOM    411  C8   DA A  20     -40.509-381.515-204.641 
ATOM    412  N7   DA A  20     -40.082-380.940-205.723 
ATOM    413  C5   DA A  20     -38.723-381.223-205.738 
ATOM    414  C6   DA A  20     -37.697-380.891-206.637 
ATOM    415  N6   DA A  20     -37.890-380.165-207.747 
ATOM    416  N1   DA A  20     -36.457-381.332-206.352 
ATOM    417  C2   DA A  20     -36.270-382.053-205.247 
ATOM    418  N3   DA A  20     -37.146-382.424-204.339 
ATOM    419  C4   DA A  20     -38.378-381.969-204.648 
ATOM    420  P    DT A  21     -39.862-383.287-198.423 
ATOM    421  OP1  DT A  21     -40.364-384.465-197.681 
ATOM    422  OP2  DT A  21     -40.659-382.048-198.290 
ATOM    423  O5'  DT A  21     -38.344-382.996-198.009 
ATOM    424  C5'  DT A  21     -37.287-383.692-198.696 
ATOM    425  C4'  DT A  21     -36.165-382.728-199.031 
ATOM    426  O4'  DT A  21     -36.364-382.069-200.314 
ATOM    427  C3'  DT A  21     -35.965-381.574-198.050 
ATOM    428  O3'  DT A  21     -34.573-381.308-197.929 
ATOM    429  C2'  DT A  21     -36.632-380.374-198.722 
ATOM    430  C1'  DT A  21     -36.152-380.676-200.138 
ATOM    431  N1   DT A  21     -36.914-379.956-201.196 
ATOM    432  C2   DT A  21     -36.217-379.559-202.310 
ATOM    433  O2   DT A  21     -35.025-379.771-202.458 
ATOM    434  N3   DT A  21     -36.956-378.893-203.269 
ATOM    435  C4   DT A  21     -38.303-378.600-203.205 
ATOM    436  O4   DT A  21     -38.857-377.998-204.127 
ATOM    437  C5   DT A  21     -38.950-379.057-201.998 
ATOM    438  C7   DT A  21     -40.416-378.779-201.848 
ATOM    439  C6   DT A  21     -38.255-379.706-201.050 
ATOM    440  P    DC A  22     -33.974-380.943-196.490 
ATOM    441  OP1  DC A  22     -33.692-382.188-195.741 
ATOM    442  OP2  DC A  22     -34.858-379.966-195.818 
ATOM    443  O5'  DC A  22     -32.597-380.234-196.891 
ATOM    444  C5'  DC A  22     -31.932-380.636-198.104 
ATOM    445  C4'  DC A  22     -31.441-379.414-198.855 
ATOM    446  O4'  DC A  22     -32.448-378.877-199.761 
ATOM    447  C3'  DC A  22     -31.047-378.216-197.992 
ATOM    448  O3'  DC A  22     -29.921-377.575-198.580 
ATOM    449  C2'  DC A  22     -32.243-377.269-198.073 
ATOM    450  C1'  DC A  22     -32.531-377.475-199.557 
ATOM    451  N1   DC A  22     -33.890-377.028-199.973 
ATOM    452  C2   DC A  22     -34.033-376.483-201.246 
ATOM    453  O2   DC A  22     -33.036-376.394-201.972 
ATOM    454  N3   DC A  22     -35.263-376.068-201.643 
ATOM    455  C4   DC A  22     -36.318-376.182-200.826 
ATOM    456  N4   DC A  22     -37.497-375.762-201.260 
ATOM    457  C5   DC A  22     -36.192-376.739-199.512 
ATOM    458  C6   DC A  22     -34.955-377.147-199.134 
ATOM    459  P    DC A  23     -28.764-377.012-197.629 
ATOM    460  OP1  DC A  23     -27.828-378.106-197.286 
ATOM    461  OP2  DC A  23     -29.367-376.293-196.485 
ATOM    462  O5'  DC A  23     -28.039-375.967-198.598 
ATOM    463  C5'  DC A  23     -28.043-376.211-200.018 
ATOM    464  C4'  DC A  23     -28.349-374.928-200.764 
ATOM    465  O4'  DC A  23     -29.778-374.719-200.946 
ATOM    466  C3'  DC A  23     -27.871-373.639-200.096 
ATOM    467  O3'  DC A  23     -27.431-372.735-201.101 
ATOM    468  C2'  DC A  23     -29.120-373.059-199.433 
ATOM    469  C1'  DC A  23     -30.088-373.387-200.565 
ATOM    470  N1   DC A  23     -31.521-373.343-200.159 
ATOM    471  C2   DC A  23     -32.448-372.902-201.098 
ATOM    472  O2   DC A  23     -32.048-372.568-202.220 
ATOM    473  N3   DC A  23     -33.760-372.853-200.748 
ATOM    474  C4   DC A  23     -34.152-373.224-199.523 
ATOM    475  N4   DC A  23     -35.442-373.159-199.229 
ATOM    476  C5   DC A  23     -33.214-373.681-198.541 
ATOM    477  C6   DC A  23     -31.909-373.721-198.911 
ATOM    478  P    DT A  24     -26.129-371.844-200.830 
ATOM    479  OP1  DT A  24     -24.916-372.628-201.154 
ATOM    480  OP2  DT A  24     -26.190-371.280-199.463 
ATOM    481  O5'  DT A  24     -26.317-370.673-201.904 
ATOM    482  C5'  DT A  24     -27.012-370.958-203.132 
ATOM    483  C4'  DT A  24     -27.977-369.833-203.453 
ATOM    484  O4'  DT A  24     -29.284-370.030-202.842 
ATOM    485  C3'  DT A  24     -27.556-368.441-202.984 
ATOM    486  O3'  DT A  24     -27.960-367.485-203.957 
ATOM    487  C2'  DT A  24     -28.361-368.204-201.706 
ATOM    488  C1'  DT A  24     -29.665-368.822-202.202 
ATOM    489  N1   DT A  24     -30.621-369.159-201.110 
ATOM    490  C2   DT A  24     -31.959-369.017-201.385 
ATOM    491  O2   DT A  24     -32.378-368.635-202.464 
ATOM    492  N3   DT A  24     -32.815-369.338-200.349 
ATOM    493  C4   DT A  24     -32.451-369.778-199.093 
ATOM    494  O4   DT A  24     -33.310-370.034-198.246 
ATOM    495  C5   DT A  24     -31.026-369.895-198.899 
ATOM    496  C7   DT A  24     -30.543-370.367-197.560 
ATOM    497  C6   DT A  24     -30.171-369.589-199.890 
ATOM    498  P    DG A  25     -26.984-366.263-204.296 
ATOM    499  OP1  DG A  25     -25.977-366.695-205.293 
ATOM    500  OP2  DG A  25     -26.450-365.691-203.041 
ATOM    501  O5'  DG A  25     -27.998-365.225-204.970 
ATOM    502  C5'  DG A  25     -29.142-365.731-205.683 
ATOM    503  C4'  DG A  25     -30.374-364.925-205.323 
ATOM    504  O4'  DG A  25     -31.060-365.452-204.151 
ATOM    505  C3'  DG A  25     -30.132-363.456-204.979 
ATOM    506  O3'  DG A  25     -31.214-362.681-205.480 
ATOM    507  C2'  DG A  25     -30.165-363.406-203.452 
ATOM    508  C1'  DG A  25     -31.330-364.374-203.268 
ATOM    509  N9   DG A  25     -31.441-364.923-201.888 
ATOM    510  C8   DG A  25     -30.442-365.234-200.992 
ATOM    511  N7   DG A  25     -30.878-365.703-199.848 
ATOM    512  C5   DG A  25     -32.264-365.702-199.996 
ATOM    513  C6   DG A  25     -33.281-366.100-199.090 
ATOM    514  O6   DG A  25     -33.166-366.545-197.951 
ATOM    515  N1   DG A  25     -34.558-365.933-199.646 
ATOM    516  C2   DG A  25     -34.816-365.445-200.912 
ATOM    517  N2   DG A  25     -36.103-365.362-201.257 
ATOM    518  N3   DG A  25     -33.861-365.072-201.762 
ATOM    519  C4   DG A  25     -32.618-365.227-201.237 
ATOM    520  P    DC A  26     -30.908-361.250-206.130 
ATOM    521  OP1  DC A  26     -30.514-361.423-207.546 
ATOM    522  OP2  DC A  26     -29.952-360.512-205.276 
ATOM    523  O5'  DC A  26     -32.347-360.554-206.052 
ATOM    524  C5'  DC A  26     -33.525-361.378-206.123 
ATOM    525  C4'  DC A  26     -34.535-360.929-205.084 
ATOM    526  O4'  DC A  26     -34.335-361.583-203.798 
ATOM    527  C3'  DC A  26     -34.522-359.439-204.744 
ATOM    528  O3'  DC A  26     -35.858-359.007-204.517 
ATOM    529  C2'  DC A  26     -33.750-359.347-203.428 
ATOM    530  C1'  DC A  26     -34.355-360.591-202.783 
ATOM    531  N1   DC A  26     -33.575-361.103-201.621 
ATOM    532  C2   DC A  26     -34.282-361.674-200.566 
ATOM    533  O2   DC A  26     -35.515-361.734-200.638 
ATOM    534  N3   DC A  26     -33.589-362.146-199.497 
ATOM    535  C4   DC A  26     -32.254-362.063-199.459 
ATOM    536  N4   DC A  26     -31.625-362.537-198.395 
ATOM    537  C5   DC A  26     -31.508-361.478-200.533 
ATOM    538  C6   DC A  26     -32.218-361.012-201.592 
ATOM    539  P    DT A  27     -36.312-357.570-205.056 
ATOM    540  OP1  DT A  27     -36.701-357.676-206.481 
ATOM    541  OP2  DT A  27     -35.268-356.570-204.742 
ATOM    542  O5'  DT A  27     -37.609-357.292-204.163 
ATOM    543  C5'  DT A  27     -38.396-358.409-203.708 
ATOM    544  C4'  DT A  27     -38.774-358.219-202.253 
ATOM    545  O4'  DT A  27     -37.767-358.750-201.344 
ATOM    546  C3'  DT A  27     -38.955-356.772-201.796 
ATOM    547  O3'  DT A  27     -40.024-356.716-200.859 
ATOM    548  C2'  DT A  27     -37.655-356.429-201.069 
ATOM    549  C1'  DT A  27     -37.492-357.768-200.357 
ATOM    550  N1   DT A  27     -36.117-358.007-199.838 
ATOM    551  C2   DT A  27     -36.005-358.706-198.661 
ATOM    552  O2   DT A  27     -36.969-359.127-198.045 
ATOM    553  N3   DT A  27     -34.715-358.908-198.210 
ATOM    554  C4   DT A  27     -33.556-358.478-198.824 
ATOM    555  O4   DT A  27     -32.456-358.718-198.324 
ATOM    556  C5   DT A  27     -33.775-357.753-200.053 
ATOM    557  C7   DT A  27     -32.567-357.248-200.787 
ATOM    558  C6   DT A  27     -35.019-357.542-200.514 
ATOM    559  P    DG A  28     -41.038-355.477-200.912 
ATOM    560  OP1  DG A  28     -42.083-355.734-201.928 
ATOM    561  OP2  DG A  28     -40.276-354.219-201.068 
ATOM    562  O5'  DG A  28     -41.684-355.536-199.449 
ATOM    563  C5'  DG A  28     -41.802-356.810-198.788 
ATOM    564  C4'  DG A  28     -41.382-356.682-197.336 
ATOM    565  O4'  DG A  28     -39.952-356.886-197.152 
ATOM    566  C3'  DG A  28     -41.648-355.325-196.685 
ATOM    567  O3'  DG A  28     -42.030-355.532-195.330 
ATOM    568  C2'  DG A  28     -40.295-354.614-196.704 
ATOM    569  C1'  DG A  28     -39.450-355.833-196.343 
ATOM    570  N9   DG A  28     -38.001-355.667-196.645 
ATOM    571  C8   DG A  28     -37.398-354.984-197.678 
ATOM    572  N7   DG A  28     -36.088-355.032-197.658 
ATOM    573  C5   DG A  28     -35.803-355.801-196.531 
ATOM    574  C6   DG A  28     -34.553-356.200-195.990 
ATOM    575  O6   DG A  28     -33.423-355.953-196.400 
ATOM    576  N1   DG A  28     -34.720-356.976-194.834 
ATOM    577  C2   DG A  28     -35.934-357.322-194.276 
ATOM    578  N2   DG A  28     -35.881-358.070-193.171 
ATOM    579  N3   DG A  28     -37.107-356.948-194.785 
ATOM    580  C4   DG A  28     -36.963-356.194-195.905 
ATOM    581  P    DG A  29     -43.189-354.622-194.703 
ATOM    582  OP1  DG A  29     -44.510-355.189-195.053 
ATOM    583  OP2  DG A  29     -42.968-353.209-195.082 
ATOM    584  O5'  DG A  29     -42.921-354.806-193.137 
ATOM    585  C5'  DG A  29     -42.347-356.040-192.667 
ATOM    586  C4'  DG A  29     -41.269-355.753-191.640 
ATOM    587  O4'  DG A  29     -39.963-355.550-192.249 
ATOM    588  C3'  DG A  29     -41.478-354.499-190.790 
ATOM    589  O3'  DG A  29     -41.018-354.758-189.469 
ATOM    590  C2'  DG A  29     -40.569-353.446-191.423 
ATOM    591  C1'  DG A  29     -39.390-354.373-191.700 
ATOM    592  N9   DG A  29     -38.417-353.828-192.686 
ATOM    593  C8   DG A  29     -38.648-353.040-193.794 
ATOM    594  N7   DG A  29     -37.564-352.727-194.462 
ATOM    595  C5   DG A  29     -36.543-353.350-193.746 
ATOM    596  C6   DG A  29     -35.144-353.372-193.983 
ATOM    597  O6   DG A  29     -34.508-352.839-194.887 
ATOM    598  N1   DG A  29     -34.472-354.125-193.009 
ATOM    599  C2   DG A  29     -35.073-354.772-191.947 
ATOM    600  N2   DG A  29     -34.257-355.439-191.128 
ATOM    601  N3   DG A  29     -36.386-354.751-191.726 
ATOM    602  C4   DG A  29     -37.052-354.024-192.662 
ATOM    603  P    DT A  30     -41.850-354.179-188.230 
ATOM    604  OP1  DT A  30     -42.964-355.098-187.908 
ATOM    605  OP2  DT A  30     -42.225-352.773-188.498 
ATOM    606  O5'  DT A  30     -40.755-354.229-187.063 
ATOM    607  C5'  DT A  30     -39.733-355.243-187.108 
ATOM    608  C4'  DT A  30     -38.387-354.637-186.763 
ATOM    609  O4'  DT A  30     -37.702-354.104-187.933 
ATOM    610  C3'  DT A  30     -38.418-353.461-185.787 
ATOM    611  O3'  DT A  30     -37.280-353.538-184.938 
ATOM    612  C2'  DT A  30     -38.281-352.221-186.671 
ATOM    613  C1'  DT A  30     -37.241-352.798-187.626 
ATOM    614  N1   DT A  30     -37.113-352.040-188.902 
ATOM    615  C2   DT A  30     -35.860-351.964-189.462 
ATOM    616  O2   DT A  30     -34.878-352.484-188.961 
ATOM    617  N3   DT A  30     -35.781-351.253-190.643 
ATOM    618  C4   DT A  30     -36.824-350.628-191.295 
ATOM    619  O4   DT A  30     -36.630-350.020-192.349 
ATOM    620  C5   DT A  30     -38.099-350.763-190.630 
ATOM    621  C7   DT A  30     -39.288-350.112-191.273 
ATOM    622  C6   DT A  30     -38.204-351.449-189.480 
ATOM    623  P    DA A  31     -37.441-353.168-183.389 
ATOM    624  OP1  DA A  31     -37.943-354.346-182.647 
ATOM    625  OP2  DA A  31     -38.238-351.929-183.255 
ATOM    626  O5'  DA A  31     -35.923-352.877-182.974 
ATOM    627  C5'  DA A  31     -34.866-353.573-183.661 
ATOM    628  C4'  DA A  31     -33.744-352.609-183.996 
ATOM    629  O4'  DA A  31     -33.943-351.950-185.279 
ATOM    630  C3'  DA A  31     -33.544-351.455-183.015 
ATOM    631  O3'  DA A  31     -32.152-351.189-182.894 
ATOM    632  C2'  DA A  31     -34.211-350.255-183.688 
ATOM    633  C1'  DA A  31     -33.731-350.557-185.104 
ATOM    634  N9   DA A  31     -34.494-349.837-186.161 
ATOM    635  C8   DA A  31     -35.819-349.509-186.176 
ATOM    636  N7   DA A  31     -36.190-348.875-187.246 
ATOM    637  C5   DA A  31     -35.028-348.776-187.997 
ATOM    638  C6   DA A  31     -34.756-348.205-189.251 
ATOM    639  N6   DA A  31     -35.683-347.599-190.005 
ATOM    640  N1   DA A  31     -33.490-348.280-189.704 
ATOM    641  C2   DA A  31     -32.572-348.884-188.951 
ATOM    642  N3   DA A  31     -32.708-349.450-187.771 
ATOM    643  C4   DA A  31     -33.983-349.361-187.341 
ATOM    644  P    DG A  32     -31.553-350.824-181.455 
ATOM    645  OP1  DG A  32     -31.272-352.069-180.706 
ATOM    646  OP2  DG A  32     -32.437-349.847-180.783 
ATOM    647  O5'  DG A  32     -30.176-350.115-181.857 
ATOM    648  C5'  DG A  32     -29.511-350.517-183.069 
ATOM    649  C4'  DG A  32     -29.020-349.295-183.821 
ATOM    650  O4'  DG A  32     -30.027-348.758-184.727 
ATOM    651  C3'  DG A  32     -28.626-348.097-182.957 
ATOM    652  O3'  DG A  32     -27.500-347.456-183.545 
ATOM    653  C2'  DG A  32     -29.822-347.150-183.038 
ATOM    654  C1'  DG A  32     -30.110-347.356-184.523 
ATOM    655  N9   DG A  32     -31.469-346.909-184.938 
ATOM    656  C8   DG A  32     -32.653-346.949-184.233 
ATOM    657  N7   DG A  32     -33.681-346.471-184.890 
ATOM    658  C5   DG A  32     -33.141-346.086-186.116 
ATOM    659  C6   DG A  32     -33.767-345.500-187.247 
ATOM    660  O6   DG A  32     -34.947-345.195-187.401 
ATOM    661  N1   DG A  32     -32.848-345.271-188.280 
ATOM    662  C2   DG A  32     -31.500-345.570-188.227 
ATOM    663  N2   DG A  32     -30.791-345.275-189.319 
ATOM    664  N3   DG A  32     -30.914-346.121-187.166 
ATOM    665  C4   DG A  32     -31.792-346.349-186.156 
ATOM    666  P    DG A  33     -26.343-346.893-182.594 
ATOM    667  OP1  DG A  33     -25.407-347.987-182.251 
ATOM    668  OP2  DG A  33     -26.946-346.174-181.450 
ATOM    669  O5'  DG A  33     -25.618-345.848-183.563 
ATOM    670  C5'  DG A  33     -25.622-346.092-184.983 
ATOM    671  C4'  DG A  33     -25.928-344.809-185.729 
ATOM    672  O4'  DG A  33     -27.357-344.600-185.911 
ATOM    673  C3'  DG A  33     -25.450-343.520-185.061 
ATOM    674  O3'  DG A  33     -25.010-342.615-186.066 
ATOM    675  C2'  DG A  33     -26.699-342.940-184.398 
ATOM    676  C1'  DG A  33     -27.667-343.268-185.530 
ATOM    677  N9   DG A  33     -29.100-343.224-185.124 
ATOM    678  C8   DG A  33     -29.674-343.564-183.919 
ATOM    679  N7   DG A  33     -30.976-343.409-183.885 
ATOM    680  C5   DG A  33     -31.285-342.932-185.159 
ATOM    681  C6   DG A  33     -32.539-342.578-185.722 
ATOM    682  O6   DG A  33     -33.652-342.613-185.206 
ATOM    683  N1   DG A  33     -32.400-342.141-187.047 
ATOM    684  C2   DG A  33     -31.205-342.057-187.736 
ATOM    685  N2   DG A  33     -31.284-341.616-188.994 
ATOM    686  N3   DG A  33     -30.030-342.390-187.207 
ATOM    687  C4   DG A  33     -30.147-342.816-185.922 
ATOM    688  P    DA A  34     -23.708-341.725-185.795 
ATOM    689  OP1  DA A  34     -22.495-342.509-186.120 
ATOM    690  OP2  DA A  34     -23.769-341.161-184.428 
ATOM    691  O5'  DA A  34     -23.896-340.554-186.869 
ATOM    692  C5'  DA A  34     -24.591-340.839-188.097 
ATOM    693  C4'  DA A  34     -25.556-339.714-188.419 
ATOM    694  O4'  DA A  34     -26.863-339.911-187.807 
ATOM    695  C3'  DA A  34     -25.135-338.322-187.949 
ATOM    696  O3'  DA A  34     -25.539-337.366-188.922 
ATOM    697  C2'  DA A  34     -25.940-338.085-186.671 
ATOM    698  C1'  DA A  34     -27.244-338.703-187.167 
ATOM    699  N9   DA A  34     -28.200-339.040-186.075 
ATOM    700  C8   DA A  34     -27.924-339.479-184.811 
ATOM    701  N7   DA A  34     -28.980-339.686-184.087 
ATOM    702  C5   DA A  34     -30.034-339.363-184.930 
ATOM    703  C6   DA A  34     -31.427-339.373-184.751 
ATOM    704  N6   DA A  34     -32.024-339.740-183.609 
ATOM    705  N1   DA A  34     -32.188-338.991-185.795 
ATOM    706  C2   DA A  34     -31.588-338.628-186.927 
ATOM    707  N3   DA A  34     -30.305-338.578-187.210 
ATOM    708  C4   DA A  34     -29.566-338.965-186.149 
ATOM    709  P    DG A  35     -24.563-336.144-189.261 
ATOM    710  OP1  DG A  35     -23.556-336.576-190.258 
ATOM    711  OP2  DG A  35     -24.029-335.572-188.006 
ATOM    712  O5'  DG A  35     -25.577-335.106-189.936 
ATOM    713  C5'  DG A  35     -26.721-335.612-190.648 
ATOM    714  C4'  DG A  35     -27.953-334.806-190.288 
ATOM    715  O4'  DG A  35     -28.639-335.333-189.116 
ATOM    716  C3'  DG A  35     -27.711-333.337-189.944 
ATOM    717  O3'  DG A  35     -28.794-332.562-190.445 
ATOM    718  C2'  DG A  35     -27.744-333.287-188.417 
ATOM    719  C1'  DG A  35     -28.909-334.255-188.233 
ATOM    720  N9   DG A  35     -29.020-334.804-186.854 
ATOM    721  C8   DG A  35     -28.021-335.115-185.957 
ATOM    722  N7   DG A  35     -28.457-335.584-184.813 
ATOM    723  C5   DG A  35     -29.843-335.582-184.961 
ATOM    724  C6   DG A  35     -30.860-335.981-184.056 
ATOM    725  O6   DG A  35     -30.745-336.426-182.916 
ATOM    726  N1   DG A  35     -32.137-335.814-184.612 
ATOM    727  C2   DG A  35     -32.395-335.326-185.877 
ATOM    728  N2   DG A  35     -33.682-335.243-186.222 
ATOM    729  N3   DG A  35     -31.440-334.953-186.727 
ATOM    730  C4   DG A  35     -30.197-335.108-186.203 
ATOM    731  P    DA A  36     -28.487-331.131-191.096 
ATOM    732  OP1  DA A  36     -28.093-331.304-192.512 
ATOM    733  OP2  DA A  36     -27.531-330.393-190.242 
ATOM    734  O5'  DA A  36     -29.926-330.435-191.018 
ATOM    735  C5'  DA A  36     -31.104-331.258-191.088 
ATOM    736  C4'  DA A  36     -32.114-330.810-190.049 
ATOM    737  O4'  DA A  36     -31.914-331.464-188.763 
ATOM    738  C3'  DA A  36     -32.101-329.319-189.710 
ATOM    739  O3'  DA A  36     -33.437-328.887-189.482 
ATOM    740  C2'  DA A  36     -31.329-329.228-188.393 
ATOM    741  C1'  DA A  36     -31.934-330.472-187.748 
ATOM    742  N9   DA A  36     -31.154-330.984-186.586 
ATOM    743  C8   DA A  36     -29.802-330.971-186.401 
ATOM    744  N7   DA A  36     -29.421-331.493-185.277 
ATOM    745  C5   DA A  36     -30.608-331.882-184.670 
ATOM    746  C6   DA A  36     -30.884-332.506-183.443 
ATOM    747  N6   DA A  36     -29.937-332.865-182.565 
ATOM    748  N1   DA A  36     -32.175-332.749-183.148 
ATOM    749  C2   DA A  36     -33.112-332.391-184.025 
ATOM    750  N3   DA A  36     -32.975-331.806-185.194 
ATOM    751  C4   DA A  36     -31.675-331.573-185.465 
ATOM    752  P    DA A  37     -33.891-327.451-190.022 
ATOM    753  OP1  DA A  37     -34.280-327.557-191.446 
ATOM    754  OP2  DA A  37     -32.847-326.451-189.707 
ATOM    755  O5'  DA A  37     -35.188-327.173-189.128 
ATOM    756  C5'  DA A  37     -35.975-328.290-188.674 
ATOM    757  C4'  DA A  37     -36.353-328.100-187.218 
ATOM    758  O4'  DA A  37     -35.346-328.631-186.310 
ATOM    759  C3'  DA A  37     -36.535-326.653-186.761 
ATOM    760  O3'  DA A  37     -37.603-326.596-185.825 
ATOM    761  C2'  DA A  37     -35.234-326.310-186.035 
ATOM    762  C1'  DA A  37     -35.071-327.649-185.322 
ATOM    763  N9   DA A  37     -33.696-327.888-184.803 
ATOM    764  C8   DA A  37     -32.504-327.498-185.346 
ATOM    765  N7   DA A  37     -31.469-327.859-184.652 
ATOM    766  C5   DA A  37     -32.012-328.537-183.569 
ATOM    767  C6   DA A  37     -31.428-329.171-182.460 
ATOM    768  N6   DA A  37     -30.105-329.226-182.250 
ATOM    769  N1   DA A  37     -32.257-329.748-181.570 
ATOM    770  C2   DA A  37     -33.571-329.691-181.784 
ATOM    771  N3   DA A  37     -34.226-329.130-182.777 
ATOM    772  C4   DA A  37     -33.374-328.559-183.653 
ATOM    773  P    DC A  38     -38.617-325.358-185.877 
ATOM    774  OP1  DC A  38     -39.662-325.615-186.893 
ATOM    775  OP2  DC A  38     -37.855-324.100-186.033 
ATOM    776  O5'  DC A  38     -39.263-325.417-184.414 
ATOM    777  C5'  DC A  38     -39.381-326.691-183.753 
ATOM    778  C4'  DC A  38     -38.961-326.563-182.302 
ATOM    779  O4'  DC A  38     -37.531-326.767-182.117 
ATOM    780  C3'  DC A  38     -39.227-325.206-181.650 
ATOM    781  O3'  DC A  38     -39.609-325.413-180.296 
ATOM    782  C2'  DC A  38     -37.874-324.495-181.669 
ATOM    783  C1'  DC A  38     -37.029-325.714-181.308 
ATOM    784  N1   DC A  38     -35.580-325.548-181.610 
ATOM    785  C2   DC A  38     -34.665-326.153-180.751 
ATOM    786  O2   DC A  38     -35.090-326.795-179.783 
ATOM    787  N3   DC A  38     -33.339-326.013-181.008 
ATOM    788  C4   DC A  38     -32.920-325.309-182.067 
ATOM    789  N4   DC A  38     -31.616-325.202-182.274 
ATOM    790  C5   DC A  38     -33.845-324.679-182.962 
ATOM    791  C6   DC A  38     -35.165-324.830-182.688 
ATOM    792  P    DC A  39     -40.768-324.503-179.669 
ATOM    793  OP1  DC A  39     -42.089-325.070-180.018 
ATOM    794  OP2  DC A  39     -40.547-323.090-180.048 
ATOM    795  O5'  DC A  39     -40.500-324.686-178.102 
ATOM    796  C5'  DC A  39     -39.926-325.921-177.632 
ATOM    797  C4'  DC A  39     -38.848-325.634-176.605 
ATOM    798  O4'  DC A  39     -37.542-325.431-177.214 
ATOM    799  C3'  DC A  39     -39.057-324.380-175.755 
ATOM    800  O3'  DC A  39     -38.597-324.639-174.434 
ATOM    801  C2'  DC A  39     -38.148-323.327-176.389 
ATOM    802  C1'  DC A  39     -36.969-324.254-176.665 
ATOM    803  N1   DC A  39     -35.996-323.709-177.652 
ATOM    804  C2   DC A  39     -34.649-324.010-177.470 
ATOM    805  O2   DC A  39     -34.318-324.711-176.506 
ATOM    806  N3   DC A  39     -33.745-323.521-178.359 
ATOM    807  C4   DC A  39     -34.143-322.765-179.389 
ATOM    808  N4   DC A  39     -33.225-322.312-180.229 
ATOM    809  C5   DC A  39     -35.524-322.443-179.594 
ATOM    810  C6   DC A  39     -36.411-322.941-178.695 
ATOM    811  P    DT A  40     -39.429-324.060-173.195 
ATOM    812  OP1  DT A  40     -40.543-324.979-172.873 
ATOM    813  OP2  DT A  40     -39.804-322.654-173.463 
ATOM    814  O5'  DT A  40     -38.334-324.110-172.029 
ATOM    815  C5'  DT A  40     -37.312-325.124-172.074 
ATOM    816  C4'  DT A  40     -35.966-324.518-171.729 
ATOM    817  O4'  DT A  40     -35.281-323.985-172.898 
ATOM    818  C3'  DT A  40     -35.997-323.342-170.752 
ATOM    819  O3'  DT A  40     -34.859-323.419-169.903 
ATOM    820  C2'  DT A  40     -35.860-322.102-171.636 
ATOM    821  C1'  DT A  40     -34.820-322.679-172.591 
ATOM    822  N1   DT A  40     -34.692-321.921-173.867 
ATOM    823  C2   DT A  40     -33.439-321.845-174.427 
ATOM    824  O2   DT A  40     -32.457-322.365-173.926 
ATOM    825  N3   DT A  40     -33.360-321.134-175.608 
ATOM    826  C4   DT A  40     -34.403-320.509-176.260 
ATOM    827  O4   DT A  40     -34.209-319.901-177.315 
ATOM    828  C5   DT A  40     -35.678-320.644-175.596 
ATOM    829  C7   DT A  40     -36.867-319.992-176.238 
ATOM    830  C6   DT A  40     -35.783-321.329-174.445 
ATOM    831  P    DA A  41     -35.020-323.049-168.354 
ATOM    832  OP1  DA A  41     -35.522-324.227-167.612 
ATOM    833  OP2  DA A  41     -35.817-321.810-168.221 
ATOM    834  O5'  DA A  41     -33.502-322.758-167.939 
ATOM    835  C5'  DA A  41     -32.445-323.454-168.627 
ATOM    836  C4'  DA A  41     -31.323-322.490-168.961 
ATOM    837  O4'  DA A  41     -31.522-321.831-170.244 
ATOM    838  C3'  DA A  41     -31.123-321.336-167.980 
ATOM    839  O3'  DA A  41     -29.731-321.070-167.859 
ATOM    840  C2'  DA A  41     -31.790-320.136-168.653 
ATOM    841  C1'  DA A  41     -31.310-320.438-170.069 
ATOM    842  N9   DA A  41     -32.073-319.718-171.127 
ATOM    843  C8   DA A  41     -33.398-319.390-171.142 
ATOM    844  N7   DA A  41     -33.769-318.756-172.211 
ATOM    845  C5   DA A  41     -32.607-318.657-172.962 
ATOM    846  C6   DA A  41     -32.335-318.086-174.216 
ATOM    847  N6   DA A  41     -33.263-317.479-174.970 
ATOM    848  N1   DA A  41     -31.069-318.161-174.669 
ATOM    849  C2   DA A  41     -30.152-318.765-173.916 
ATOM    850  N3   DA A  41     -30.287-319.331-172.736 
ATOM    851  C4   DA A  41     -31.562-319.242-172.306 
ATOM    852  P    DG A  42     -29.132-320.705-166.421 
ATOM    853  OP1  DG A  42     -28.851-321.950-165.671 
ATOM    854  OP2  DG A  42     -30.016-319.728-165.748 
ATOM    855  O5'  DG A  42     -27.755-319.996-166.822 
ATOM    856  C5'  DG A  42     -27.090-320.398-168.034 
ATOM    857  C4'  DG A  42     -26.599-319.176-168.786 
ATOM    858  O4'  DG A  42     -27.606-318.639-169.692 
ATOM    859  C3'  DG A  42     -26.205-317.978-167.922 
ATOM    860  O3'  DG A  42     -25.079-317.337-168.510 
ATOM    861  C2'  DG A  42     -27.401-317.031-168.004 
ATOM    862  C1'  DG A  42     -27.689-317.237-169.488 
ATOM    863  N9   DG A  42     -29.048-316.790-169.903 
ATOM    864  C8   DG A  42     -30.232-316.830-169.199 
ATOM    865  N7   DG A  42     -31.260-316.352-169.855 
ATOM    866  C5   DG A  42     -30.720-315.967-171.081 
ATOM    867  C6   DG A  42     -31.346-315.381-172.212 
ATOM    868  O6   DG A  42     -32.526-315.076-172.366 
ATOM    869  N1   DG A  42     -30.427-315.152-173.245 
ATOM    870  C2   DG A  42     -29.079-315.451-173.193 
ATOM    871  N2   DG A  42     -28.370-315.156-174.285 
ATOM    872  N3   DG A  42     -28.493-316.002-172.132 
ATOM    873  C4   DG A  42     -29.371-316.230-171.121 
ATOM    874  P    DA A  43     -23.922-316.774-167.559 
ATOM    875  OP1  DA A  43     -22.986-317.868-167.217 
ATOM    876  OP2  DA A  43     -24.525-316.055-166.415 
ATOM    877  O5'  DA A  43     -23.197-315.729-168.529 
ATOM    878  C5'  DA A  43     -23.201-315.973-169.948 
ATOM    879  C4'  DA A  43     -23.507-314.690-170.695 
ATOM    880  O4'  DA A  43     -24.936-314.481-170.876 
ATOM    881  C3'  DA A  43     -23.029-313.401-170.026 
ATOM    882  O3'  DA A  43     -22.589-312.496-171.032 
ATOM    883  C2'  DA A  43     -24.278-312.821-169.363 
ATOM    884  C1'  DA A  43     -25.246-313.149-170.495 
ATOM    885  N9   DA A  43     -26.679-313.105-170.089 
ATOM    886  C8   DA A  43     -27.232-313.446-168.888 
ATOM    887  N7   DA A  43     -28.518-313.297-168.841 
ATOM    888  C5   DA A  43     -28.847-312.822-170.103 
ATOM    889  C6   DA A  43     -30.070-312.463-170.692 
ATOM    890  N6   DA A  43     -31.247-312.532-170.054 
ATOM    891  N1   DA A  43     -30.041-312.029-171.966 
ATOM    892  C2   DA A  43     -28.869-311.964-172.596 
ATOM    893  N3   DA A  43     -27.669-312.270-172.152 
ATOM    894  C4   DA A  43     -27.726-312.701-170.874 
ATOM    895  P    DG A  44     -21.287-311.606-170.760 
ATOM    896  OP1  DG A  44     -20.074-312.390-171.085 
ATOM    897  OP2  DG A  44     -21.348-311.042-169.394 
ATOM    898  O5'  DG A  44     -21.475-310.435-171.834 
ATOM    899  C5'  DG A  44     -22.170-310.720-173.062 
ATOM    900  C4'  DG A  44     -23.135-309.595-173.384 
ATOM    901  O4'  DG A  44     -24.442-309.792-172.773 
ATOM    902  C3'  DG A  44     -22.714-308.203-172.915 
ATOM    903  O3'  DG A  44     -23.118-307.247-173.887 
ATOM    904  C2'  DG A  44     -23.519-307.966-171.636 
ATOM    905  C1'  DG A  44     -24.823-308.584-172.132 
ATOM    906  N9   DG A  44     -25.779-308.921-171.041 
ATOM    907  C8   DG A  44     -25.520-309.364-169.761 
ATOM    908  N7   DG A  44     -26.595-309.570-169.041 
ATOM    909  C5   DG A  44     -27.640-309.240-169.902 
ATOM    910  C6   DG A  44     -29.043-309.262-169.687 
ATOM    911  O6   DG A  44     -29.662-309.584-168.677 
ATOM    912  N1   DG A  44     -29.742-308.849-170.830 
ATOM    913  C2   DG A  44     -29.161-308.464-172.023 
ATOM    914  N2   DG A  44     -30.003-308.104-172.995 
ATOM    915  N3   DG A  44     -27.846-308.445-172.223 
ATOM    916  C4   DG A  44     -27.153-308.842-171.125 
ATOM    917  P    DT A  45     -22.142-306.025-174.227 
ATOM    918  OP1  DT A  45     -21.135-306.457-175.223 
ATOM    919  OP2  DT A  45     -21.608-305.453-172.971 
ATOM    920  O5'  DT A  45     -23.156-304.987-174.901 
ATOM    921  C5'  DT A  45     -24.300-305.493-175.613 
ATOM    922  C4'  DT A  45     -25.532-304.687-175.254 
ATOM    923  O4'  DT A  45     -26.218-305.214-174.081 
ATOM    924  C3'  DT A  45     -25.290-303.218-174.909 
ATOM    925  O3'  DT A  45     -26.373-302.443-175.410 
ATOM    926  C2'  DT A  45     -25.323-303.168-173.382 
ATOM    927  C1'  DT A  45     -26.488-304.136-173.198 
ATOM    928  N1   DT A  45     -26.599-304.685-171.819 
ATOM    929  C2   DT A  45     -27.865-304.925-171.341 
ATOM    930  O2   DT A  45     -28.872-304.709-171.992 
ATOM    931  N3   DT A  45     -27.928-305.433-170.057 
ATOM    932  C4   DT A  45     -26.856-305.713-169.234 
ATOM    933  O4   DT A  45     -27.039-306.166-168.102 
ATOM    934  C5   DT A  45     -25.570-305.428-169.824 
ATOM    935  C7   DT A  45     -24.351-305.705-168.994 
ATOM    936  C6   DT A  45     -25.479-304.934-171.069 
ATOM    937  P    DT A  46     -26.066-301.012-176.061 
ATOM    938  OP1  DT A  46     -25.672-301.185-177.477 
ATOM    939  OP2  DT A  46     -25.110-300.274-175.207 
ATOM    940  O5'  DT A  46     -27.505-300.316-175.983 
ATOM    941  C5'  DT A  46     -28.683-301.139-176.053 
ATOM    942  C4'  DT A  46     -29.693-300.691-175.014 
ATOM    943  O4'  DT A  46     -29.494-301.345-173.729 
ATOM    944  C3'  DT A  46     -29.680-299.200-174.675 
ATOM    945  O3'  DT A  46     -31.016-298.768-174.447 
ATOM    946  C2'  DT A  46     -28.908-299.109-173.359 
ATOM    947  C1'  DT A  46     -29.513-300.353-172.713 
ATOM    948  N1   DT A  46     -28.733-300.865-171.551 
ATOM    949  C2   DT A  46     -29.445-301.426-170.519 
ATOM    950  O2   DT A  46     -30.660-301.516-170.524 
ATOM    951  N3   DT A  46     -28.689-301.888-169.460 
ATOM    952  C4   DT A  46     -27.314-301.837-169.351 
ATOM    953  O4   DT A  46     -26.747-302.283-168.352 
ATOM    954  C5   DT A  46     -26.656-301.230-170.484 
ATOM    955  C7   DT A  46     -25.158-301.134-170.446 
ATOM    956  C6   DT A  46     -27.367-300.772-171.527 
ATOM    957  P    DG A  47     -31.470-297.332-174.987 
ATOM    958  OP1  DG A  47     -31.859-297.438-176.411 
ATOM    959  OP2  DG A  47     -30.426-296.331-174.672 
ATOM    960  O5'  DG A  47     -32.767-297.054-174.093 
ATOM    961  C5'  DG A  47     -33.554-298.171-173.639 
ATOM    962  C4'  DG A  47     -33.932-297.981-172.184 
ATOM    963  O4'  DG A  47     -32.925-298.512-171.275 
ATOM    964  C3'  DG A  47     -34.114-296.534-171.727 
ATOM    965  O3'  DG A  47     -35.182-296.477-170.790 
ATOM    966  C2'  DG A  47     -32.813-296.191-171.000 
ATOM    967  C1'  DG A  47     -32.650-297.530-170.288 
ATOM    968  N9   DG A  47     -31.275-297.769-169.768 
ATOM    969  C8   DG A  47     -30.063-297.384-170.301 
ATOM    970  N7   DG A  47     -29.025-297.755-169.590 
ATOM    971  C5   DG A  47     -29.590-298.432-168.511 
ATOM    972  C6   DG A  47     -28.967-299.064-167.402 
ATOM    973  O6   DG A  47     -27.770-299.157-167.142 
ATOM    974  N1   DG A  47     -29.914-299.632-166.538 
ATOM    975  C2   DG A  47     -31.282-299.595-166.722 
ATOM    976  N2   DG A  47     -32.016-300.197-165.783 
ATOM    977  N3   DG A  47     -31.865-299.003-167.762 
ATOM    978  C4   DG A  47     -30.961-298.446-168.609 
ATOM    979  P    DG A  48     -36.196-295.239-170.842 
ATOM    980  OP1  DG A  48     -37.241-295.496-171.859 
ATOM    981  OP2  DG A  48     -35.434-293.981-170.998 
ATOM    982  O5'  DG A  48     -36.842-295.298-169.380 
ATOM    983  C5'  DG A  48     -36.960-296.572-168.718 
ATOM    984  C4'  DG A  48     -36.540-296.444-167.267 
ATOM    985  O4'  DG A  48     -35.110-296.648-167.082 
ATOM    986  C3'  DG A  48     -36.806-295.087-166.615 
ATOM    987  O3'  DG A  48     -37.189-295.294-165.261 
ATOM    988  C2'  DG A  48     -35.453-294.376-166.634 
ATOM    989  C1'  DG A  48     -34.608-295.595-166.273 
ATOM    990  N9   DG A  48     -33.159-295.429-166.575 
ATOM    991  C8   DG A  48     -32.556-294.746-167.609 
ATOM    992  N7   DG A  48     -31.246-294.794-167.589 
ATOM    993  C5   DG A  48     -30.961-295.563-166.461 
ATOM    994  C6   DG A  48     -29.711-295.962-165.920 
ATOM    995  O6   DG A  48     -28.581-295.714-166.330 
ATOM    996  N1   DG A  48     -29.878-296.738-164.765 
ATOM    997  C2   DG A  48     -31.092-297.084-164.206 
ATOM    998  N2   DG A  48     -31.039-297.832-163.102 
ATOM    999  N3   DG A  48     -32.265-296.710-164.716 
ATOM   1000  C4   DG A  48     -32.121-295.956-165.836 
ATOM   1001  P    DG A  49     -38.347-294.384-164.634 
ATOM   1002  OP1  DG A  49     -39.668-294.951-164.983 
ATOM   1003  OP2  DG A  49     -38.126-292.970-165.013 
ATOM   1004  O5'  DG A  49     -38.079-294.567-163.067 
ATOM   1005  C5'  DG A  49     -37.505-295.802-162.597 
ATOM   1006  C4'  DG A  49     -36.428-295.514-161.570 
ATOM   1007  O4'  DG A  49     -35.121-295.312-162.179 
ATOM   1008  C3'  DG A  49     -36.636-294.261-160.721 
ATOM   1009  O3'  DG A  49     -36.176-294.520-159.399 
ATOM   1010  C2'  DG A  49     -35.727-293.208-161.354 
ATOM   1011  C1'  DG A  49     -34.548-294.135-161.630 
ATOM   1012  N9   DG A  49     -33.575-293.590-162.617 
ATOM   1013  C8   DG A  49     -33.806-292.802-163.724 
ATOM   1014  N7   DG A  49     -32.723-292.489-164.392 
ATOM   1015  C5   DG A  49     -31.701-293.112-163.677 
ATOM   1016  C6   DG A  49     -30.302-293.134-163.913 
ATOM   1017  O6   DG A  49     -29.666-292.601-164.817 
ATOM   1018  N1   DG A  49     -29.630-293.887-162.939 
ATOM   1019  C2   DG A  49     -30.231-294.533-161.878 
ATOM   1020  N2   DG A  49     -29.415-295.201-161.059 
ATOM   1021  N3   DG A  49     -31.544-294.512-161.657 
ATOM   1022  C4   DG A  49     -32.211-293.786-162.592 
ATOM   1023  P    DA A  50     -37.008-293.941-158.160 
ATOM   1024  OP1  DA A  50     -38.122-294.860-157.839 
ATOM   1025  OP2  DA A  50     -37.383-292.535-158.428 
ATOM   1026  O5'  DA A  50     -35.913-293.991-156.994 
ATOM   1027  C5'  DA A  50     -34.891-295.005-157.039 
ATOM   1028  C4'  DA A  50     -33.546-294.399-156.694 
ATOM   1029  O4'  DA A  50     -32.860-293.866-157.864 
ATOM   1030  C3'  DA A  50     -33.576-293.223-155.718 
ATOM   1031  O3'  DA A  50     -32.438-293.300-154.868 
ATOM   1032  C2'  DA A  50     -33.439-291.983-156.601 
ATOM   1033  C1'  DA A  50     -32.399-292.560-157.556 
ATOM   1034  N9   DA A  50     -32.271-291.802-158.832 
ATOM   1035  C8   DA A  50     -33.246-291.158-159.537 
ATOM   1036  N7   DA A  50     -32.819-290.583-160.618 
ATOM   1037  C5   DA A  50     -31.460-290.866-160.634 
ATOM   1038  C6   DA A  50     -30.434-290.534-161.532 
ATOM   1039  N6   DA A  50     -30.627-289.808-162.643 
ATOM   1040  N1   DA A  50     -29.194-290.975-161.247 
ATOM   1041  C2   DA A  50     -29.007-291.696-160.143 
ATOM   1042  N3   DA A  50     -29.883-292.066-159.235 
ATOM   1043  C4   DA A  50     -31.115-291.611-159.544 
ATOM   1044  P    DA A  51     -32.599-292.930-153.319 
ATOM   1045  OP1  DA A  51     -33.101-294.108-152.577 
ATOM   1046  OP2  DA A  51     -33.396-291.691-153.186 
ATOM   1047  O5'  DA A  51     -31.081-292.639-152.905 
ATOM   1048  C5'  DA A  51     -30.024-293.335-153.592 
ATOM   1049  C4'  DA A  51     -28.902-292.371-153.927 
ATOM   1050  O4'  DA A  51     -29.101-291.712-155.209 
ATOM   1051  C3'  DA A  51     -28.702-291.216-152.946 
ATOM   1052  O3'  DA A  51     -27.310-290.951-152.825 
ATOM   1053  C2'  DA A  51     -29.369-290.017-153.618 
ATOM   1054  C1'  DA A  51     -28.889-290.319-155.034 
ATOM   1055  N9   DA A  51     -29.652-289.599-156.092 
ATOM   1056  C8   DA A  51     -30.977-289.271-156.107 
ATOM   1057  N7   DA A  51     -31.348-288.637-157.176 
ATOM   1058  C5   DA A  51     -30.186-288.537-157.928 
ATOM   1059  C6   DA A  51     -29.914-287.967-159.181 
ATOM   1060  N6   DA A  51     -30.842-287.360-159.935 
ATOM   1061  N1   DA A  51     -28.648-288.042-159.634 
ATOM   1062  C2   DA A  51     -27.731-288.646-158.881 
ATOM   1063  N3   DA A  51     -27.866-289.212-157.701 
ATOM   1064  C4   DA A  51     -29.141-289.123-157.271 
ATOM   1065  P    DG A  52     -26.711-290.586-151.386 
ATOM   1066  OP1  DG A  52     -26.430-291.831-150.637 
ATOM   1067  OP2  DG A  52     -27.595-289.609-150.713 
ATOM   1068  O5'  DG A  52     -25.334-289.877-151.787 
ATOM   1069  C5'  DG A  52     -24.669-290.279-152.999 
ATOM   1070  C4'  DG A  52     -24.178-289.057-153.751 
ATOM   1071  O4'  DG A  52     -25.185-288.520-154.657 
ATOM   1072  C3'  DG A  52     -23.784-287.859-152.888 
ATOM   1073  O3'  DG A  52     -22.658-287.218-153.476 
ATOM   1074  C2'  DG A  52     -24.981-286.912-152.969 
ATOM   1075  C1'  DG A  52     -25.268-287.118-154.453 
ATOM   1076  N9   DG A  52     -26.627-286.671-154.868 
ATOM   1077  C8   DG A  52     -27.811-286.711-154.164 
ATOM   1078  N7   DG A  52     -28.839-286.233-154.821 
ATOM   1079  C5   DG A  52     -28.299-285.848-156.047 
ATOM   1080  C6   DG A  52     -28.925-285.262-157.177 
ATOM   1081  O6   DG A  52     -30.105-284.956-157.332 
ATOM   1082  N1   DG A  52     -28.006-285.033-158.211 
ATOM   1083  C2   DG A  52     -26.658-285.332-158.158 
ATOM   1084  N2   DG A  52     -25.949-285.037-159.250 
ATOM   1085  N3   DG A  52     -26.072-285.883-157.097 
ATOM   1086  C4   DG A  52     -26.950-286.111-156.086 
ATOM   1087  P    DA A  53     -21.501-286.655-152.525 
ATOM   1088  OP1  DA A  53     -20.565-287.749-152.182 
ATOM   1089  OP2  DA A  53     -22.104-285.936-151.381 
ATOM   1090  O5'  DA A  53     -20.776-285.610-153.494 
ATOM   1091  C5'  DA A  53     -20.780-285.854-154.913 
ATOM   1092  C4'  DA A  53     -21.086-284.571-155.660 
ATOM   1093  O4'  DA A  53     -22.515-284.362-155.842 
ATOM   1094  C3'  DA A  53     -20.608-283.282-154.991 
ATOM   1095  O3'  DA A  53     -20.168-282.377-155.997 
ATOM   1096  C2'  DA A  53     -21.857-282.702-154.329 
ATOM   1097  C1'  DA A  53     -22.825-283.030-155.460 
ATOM   1098  N9   DA A  53     -24.258-282.986-155.055 
ATOM   1099  C8   DA A  53     -24.811-283.327-153.853 
ATOM   1100  N7   DA A  53     -26.097-283.178-153.807 
ATOM   1101  C5   DA A  53     -26.426-282.703-155.069 
ATOM   1102  C6   DA A  53     -27.650-282.344-155.658 
ATOM   1103  N6   DA A  53     -28.826-282.413-155.019 
ATOM   1104  N1   DA A  53     -27.620-281.910-156.931 
ATOM   1105  C2   DA A  53     -26.448-281.845-157.561 
ATOM   1106  N3   DA A  53     -25.248-282.151-157.117 
ATOM   1107  C4   DA A  53     -25.305-282.582-155.840 
ATOM   1108  P    DC A  54     -18.866-281.487-155.725 
ATOM   1109  OP1  DC A  54     -17.653-282.271-156.050 
ATOM   1110  OP2  DC A  54     -18.927-280.923-154.359 
ATOM   1111  O5'  DC A  54     -19.055-280.316-156.799 
ATOM   1112  C5'  DC A  54     -19.749-280.601-158.028 
ATOM   1113  C4'  DC A  54     -20.714-279.476-158.349 
ATOM   1114  O4'  DC A  54     -22.021-279.673-157.738 
ATOM   1115  C3'  DC A  54     -20.293-278.084-157.880 
ATOM   1116  O3'  DC A  54     -20.697-277.128-158.852 
ATOM   1117  C2'  DC A  54     -21.098-277.847-156.602 
ATOM   1118  C1'  DC A  54     -22.402-278.465-157.097 
ATOM   1119  N1   DC A  54     -23.358-278.802-156.006 
ATOM   1120  C2   DC A  54     -24.719-278.663-156.269 
ATOM   1121  O2   DC A  54     -25.073-278.271-157.386 
ATOM   1122  N3   DC A  54     -25.606-278.965-155.286 
ATOM   1123  C4   DC A  54     -25.181-279.387-154.089 
ATOM   1124  N4   DC A  54     -26.086-279.668-153.164 
ATOM   1125  C5   DC A  54     -23.786-279.536-153.798 
ATOM   1126  C6   DC A  54     -22.915-279.229-154.792 
ATOM   1127  P    DG A  55     -19.721-275.906-159.192 
ATOM   1128  OP1  DG A  55     -18.714-276.338-160.189 
ATOM   1129  OP2  DG A  55     -19.187-275.334-157.936 
ATOM   1130  O5'  DG A  55     -20.735-274.868-159.866 
ATOM   1131  C5'  DG A  55     -21.879-275.374-160.579 
ATOM   1132  C4'  DG A  55     -23.112-274.568-160.219 
ATOM   1133  O4'  DG A  55     -23.797-275.095-159.046 
ATOM   1134  C3'  DG A  55     -22.869-273.099-159.875 
ATOM   1135  O3'  DG A  55     -23.952-272.324-160.376 
ATOM   1136  C2'  DG A  55     -22.902-273.049-158.347 
ATOM   1137  C1'  DG A  55     -24.067-274.017-158.164 
ATOM   1138  N9   DG A  55     -24.178-274.566-156.784 
ATOM   1139  C8   DG A  55     -23.179-274.877-155.887 
ATOM   1140  N7   DG A  55     -23.615-275.346-154.743 
ATOM   1141  C5   DG A  55     -25.001-275.344-154.892 
ATOM   1142  C6   DG A  55     -26.018-275.743-153.986 
ATOM   1143  O6   DG A  55     -25.903-276.187-152.846 
ATOM   1144  N1   DG A  55     -27.295-275.575-154.542 
ATOM   1145  C2   DG A  55     -27.553-275.088-155.808 
ATOM   1146  N2   DG A  55     -28.840-275.005-156.152 
ATOM   1147  N3   DG A  55     -26.598-274.714-156.658 
ATOM   1148  C4   DG A  55     -25.355-274.870-156.133 
ATOM   1149  P    DT A  56     -23.645-270.893-161.026 
ATOM   1150  OP1  DT A  56     -23.251-271.066-162.442 
ATOM   1151  OP2  DT A  56     -22.689-270.155-160.172 
ATOM   1152  O5'  DT A  56     -25.084-270.197-160.948 
ATOM   1153  C5'  DT A  56     -26.262-271.020-161.018 
ATOM   1154  C4'  DT A  56     -27.272-270.572-159.979 
ATOM   1155  O4'  DT A  56     -27.073-271.226-158.694 
ATOM   1156  C3'  DT A  56     -27.259-269.081-159.640 
ATOM   1157  O3'  DT A  56     -28.595-268.649-159.413 
ATOM   1158  C2'  DT A  56     -26.487-268.990-158.324 
ATOM   1159  C1'  DT A  56     -27.092-270.234-157.678 
ATOM   1160  N1   DT A  56     -26.312-270.746-156.517 
ATOM   1161  C2   DT A  56     -27.024-271.307-155.484 
ATOM   1162  O2   DT A  56     -28.240-271.397-155.489 
ATOM   1163  N3   DT A  56     -26.268-271.769-154.425 
ATOM   1164  C4   DT A  56     -24.893-271.717-154.316 
ATOM   1165  O4   DT A  56     -24.326-272.164-153.317 
ATOM   1166  C5   DT A  56     -24.235-271.110-155.449 
ATOM   1167  C7   DT A  56     -22.737-271.015-155.411 
ATOM   1168  C6   DT A  56     -24.946-270.653-156.492 
ATOM   1169  P    DC A  57     -29.049-267.213-159.952 
ATOM   1170  OP1  DC A  57     -29.438-267.319-161.377 
ATOM   1171  OP2  DC A  57     -28.005-266.212-159.637 
ATOM   1172  O5'  DC A  57     -30.347-266.935-159.059 
ATOM   1173  C5'  DC A  57     -31.133-268.052-158.604 
ATOM   1174  C4'  DC A  57     -31.511-267.862-157.149 
ATOM   1175  O4'  DC A  57     -30.504-268.393-156.240 
ATOM   1176  C3'  DC A  57     -31.693-266.415-156.692 
ATOM   1177  O3'  DC A  57     -32.761-266.358-155.755 
ATOM   1178  C2'  DC A  57     -30.392-266.072-155.965 
ATOM   1179  C1'  DC A  57     -30.229-267.411-155.253 
ATOM   1180  N1   DC A  57     -28.854-267.650-154.733 
ATOM   1181  C2   DC A  57     -28.723-268.357-153.541 
ATOM   1182  O2   DC A  57     -29.745-268.755-152.969 
ATOM   1183  N3   DC A  57     -27.478-268.584-153.051 
ATOM   1184  C4   DC A  57     -26.396-268.137-153.701 
ATOM   1185  N4   DC A  57     -25.203-268.385-153.182 
ATOM   1186  C5   DC A  57     -26.508-267.407-154.928 
ATOM   1187  C6   DC A  57     -27.762-267.190-155.402 
ATOM   1188  P    DA A  58     -33.775-265.120-155.808 
ATOM   1189  OP1  DA A  58     -34.820-265.377-156.824 
ATOM   1190  OP2  DA A  58     -33.013-263.862-155.964 
ATOM   1191  O5'  DA A  58     -34.421-265.179-154.345 
ATOM   1192  C5'  DA A  58     -34.539-266.453-153.683 
ATOM   1193  C4'  DA A  58     -34.119-266.325-152.232 
ATOM   1194  O4'  DA A  58     -32.689-266.529-152.047 
ATOM   1195  C3'  DA A  58     -34.385-264.968-151.580 
ATOM   1196  O3'  DA A  58     -34.768-265.175-150.226 
ATOM   1197  C2'  DA A  58     -33.032-264.257-151.600 
ATOM   1198  C1'  DA A  58     -32.187-265.476-151.238 
ATOM   1199  N9   DA A  58     -30.738-265.310-151.540 
ATOM   1200  C8   DA A  58     -30.158-264.628-152.571 
ATOM   1201  N7   DA A  58     -28.862-264.667-152.563 
ATOM   1202  C5   DA A  58     -28.558-265.431-151.445 
ATOM   1203  C6   DA A  58     -27.338-265.843-150.883 
ATOM   1204  N6   DA A  58     -26.141-265.527-151.398 
ATOM   1205  N1   DA A  58     -27.393-266.595-149.768 
ATOM   1206  C2   DA A  58     -28.585-266.907-149.261 
ATOM   1207  N3   DA A  58     -29.782-266.582-149.695 
ATOM   1208  C4   DA A  58     -29.699-265.829-150.812 
ATOM   1209  P    DC A  59     -35.926-264.264-149.599 
ATOM   1210  OP1  DC A  59     -37.247-264.832-149.949 
ATOM   1211  OP2  DC A  59     -35.705-262.851-149.978 
ATOM   1212  O5'  DC A  59     -35.658-264.448-148.032 
ATOM   1213  C5'  DC A  59     -35.084-265.683-147.563 
ATOM   1214  C4'  DC A  59     -34.007-265.395-146.536 
ATOM   1215  O4'  DC A  59     -32.700-265.193-147.145 
ATOM   1216  C3'  DC A  59     -34.215-264.142-145.686 
ATOM   1217  O3'  DC A  59     -33.755-264.401-144.365 
ATOM   1218  C2'  DC A  59     -33.306-263.089-146.319 
ATOM   1219  C1'  DC A  59     -32.127-264.016-146.595 
ATOM   1220  N1   DC A  59     -31.154-263.471-147.582 
ATOM   1221  C2   DC A  59     -29.807-263.772-147.400 
ATOM   1222  O2   DC A  59     -29.477-264.473-146.437 
ATOM   1223  N3   DC A  59     -28.903-263.283-148.290 
ATOM   1224  C4   DC A  59     -29.301-262.527-149.320 
ATOM   1225  N4   DC A  59     -28.383-262.074-150.159 
ATOM   1226  C5   DC A  59     -30.682-262.205-149.524 
ATOM   1227  C6   DC A  59     -31.569-262.703-148.625 
ATOM   1228  P    DT A  60     -34.587-263.822-143.126 
ATOM   1229  OP1  DT A  60     -35.701-264.741-142.804 
ATOM   1230  OP2  DT A  60     -34.962-262.416-143.394 
ATOM   1231  O5'  DT A  60     -33.492-263.872-141.959 
ATOM   1232  C5'  DT A  60     -32.470-264.885-142.004 
ATOM   1233  C4'  DT A  60     -31.125-264.280-141.659 
ATOM   1234  O4'  DT A  60     -30.439-263.747-142.829 
ATOM   1235  C3'  DT A  60     -31.155-263.104-140.683 
ATOM   1236  O3'  DT A  60     -30.017-263.181-139.834 
ATOM   1237  C2'  DT A  60     -31.018-261.864-141.566 
ATOM   1238  C1'  DT A  60     -29.978-262.441-142.522 
ATOM   1239  N1   DT A  60     -29.850-261.683-143.798 
ATOM   1240  C2   DT A  60     -28.597-261.607-144.357 
ATOM   1241  O2   DT A  60     -27.615-262.127-143.857 
ATOM   1242  N3   DT A  60     -28.518-260.896-145.539 
ATOM   1243  C4   DT A  60     -29.561-260.271-146.190 
ATOM   1244  O4   DT A  60     -29.367-259.663-147.245 
ATOM   1245  C5   DT A  60     -30.836-260.406-145.526 
ATOM   1246  C7   DT A  60     -32.025-259.754-146.168 
ATOM   1247  C6   DT A  60     -30.942-261.091-144.376 
ATOM   1248  P    DG A  61     -30.178-262.811-138.284 
ATOM   1249  OP1  DG A  61     -30.680-263.989-137.542 
ATOM   1250  OP2  DG A  61     -30.975-261.572-138.151 
ATOM   1251  O5'  DG A  61     -28.660-262.520-137.870 
ATOM   1252  C5'  DG A  61     -27.603-263.215-138.557 
ATOM   1253  C4'  DG A  61     -26.481-262.252-138.892 
ATOM   1254  O4'  DG A  61     -26.680-261.592-140.175 
ATOM   1255  C3'  DG A  61     -26.281-261.097-137.911 
ATOM   1256  O3'  DG A  61     -24.889-260.831-137.790 
ATOM   1257  C2'  DG A  61     -26.948-259.898-138.583 
ATOM   1258  C1'  DG A  61     -26.468-260.200-139.999 
ATOM   1259  N9   DG A  61     -27.231-259.480-141.057 
ATOM   1260  C8   DG A  61     -28.566-259.140-141.090 
ATOM   1261  N7   DG A  61     -28.928-258.501-142.176 
ATOM   1262  C5   DG A  61     -27.749-258.411-142.914 
ATOM   1263  C6   DG A  61     -27.509-257.824-144.185 
ATOM   1264  O6   DG A  61     -28.301-257.254-144.932 
ATOM   1265  N1   DG A  61     -26.166-257.956-144.564 
ATOM   1266  C2   DG A  61     -25.184-258.573-143.815 
ATOM   1267  N2   DG A  61     -23.962-258.596-144.353 
ATOM   1268  N3   DG A  61     -25.410-259.124-142.623 
ATOM   1269  C4   DG A  61     -26.708-259.005-142.241 
ATOM   1270  P    DA A  62     -24.290-260.467-136.351 
ATOM   1271  OP1  DA A  62     -24.009-261.712-135.602 
ATOM   1272  OP2  DA A  62     -25.174-259.490-135.679 
ATOM   1273  O5'  DA A  62     -22.913-259.758-136.752 
ATOM   1274  C5'  DA A  62     -22.248-260.160-137.965 
ATOM   1275  C4'  DA A  62     -21.757-258.938-138.716 
ATOM   1276  O4'  DA A  62     -22.764-258.401-139.622 
ATOM   1277  C3'  DA A  62     -21.363-257.740-137.853 
ATOM   1278  O3'  DA A  62     -20.238-257.098-138.441 
ATOM   1279  C2'  DA A  62     -22.560-256.793-137.934 
ATOM   1280  C1'  DA A  62     -22.847-256.999-139.418 
ATOM   1281  N9   DA A  62     -24.206-256.552-139.834 
ATOM   1282  C8   DA A  62     -25.369-256.600-139.121 
ATOM   1283  N7   DA A  62     -26.396-256.129-139.759 
ATOM   1284  C5   DA A  62     -25.877-255.740-140.986 
ATOM   1285  C6   DA A  62     -26.464-255.159-142.122 
ATOM   1286  N6   DA A  62     -27.768-254.856-142.208 
ATOM   1287  N1   DA A  62     -25.661-254.900-143.171 
ATOM   1288  C2   DA A  62     -24.367-255.204-143.080 
ATOM   1289  N3   DA A  62     -23.710-255.745-142.077 
ATOM   1290  C4   DA A  62     -24.536-255.994-141.041 
ATOM   1291  P    DT A  63     -19.080-256.536-137.490 
ATOM   1292  OP1  DT A  63     -18.144-257.630-137.147 
ATOM   1293  OP2  DT A  63     -19.683-255.817-136.346 
ATOM   1294  O5'  DT A  63     -18.355-255.490-138.459 
ATOM   1295  C5'  DT A  63     -18.359-255.735-139.879 
ATOM   1296  C4'  DT A  63     -18.665-254.452-140.625 
ATOM   1297  O4'  DT A  63     -20.094-254.242-140.807 
ATOM   1298  C3'  DT A  63     -18.187-253.163-139.957 
ATOM   1299  O3'  DT A  63     -17.747-252.258-140.962 
ATOM   1300  C2'  DT A  63     -19.436-252.583-139.294 
ATOM   1301  C1'  DT A  63     -20.404-252.911-140.426 
ATOM   1302  N1   DT A  63     -21.837-252.867-140.020 
ATOM   1303  C2   DT A  63     -22.740-252.429-140.958 
ATOM   1304  O2   DT A  63     -22.415-252.085-142.082 
ATOM   1305  N3   DT A  63     -24.058-252.401-140.546 
ATOM   1306  C4   DT A  63     -24.535-252.767-139.304 
ATOM   1307  O4   DT A  63     -25.739-252.699-139.051 
ATOM   1308  C5   DT A  63     -23.512-253.212-138.388 
ATOM   1309  C7   DT A  63     -23.946-253.628-137.013 
ATOM   1310  C6   DT A  63     -22.223-253.249-138.762 
ATOM   1311  P    DT A  64     -16.445-251.368-140.691 
ATOM   1312  OP1  DT A  64     -15.232-252.151-141.016 
ATOM   1313  OP2  DT A  64     -16.506-250.804-139.324 
ATOM   1314  O5'  DT A  64     -16.634-250.197-141.765 
ATOM   1315  C5'  DT A  64     -17.328-250.481-142.993 
ATOM   1316  C4'  DT A  64     -18.293-249.357-143.314 
ATOM   1317  O4'  DT A  64     -19.600-249.554-142.703 
ATOM   1318  C3'  DT A  64     -17.872-247.965-142.845 
ATOM   1319  O3'  DT A  64     -18.276-247.008-143.818 
ATOM   1320  C2'  DT A  64     -18.677-247.728-141.567 
ATOM   1321  C1'  DT A  64     -19.981-248.346-142.063 
ATOM   1322  N1   DT A  64     -20.937-248.683-140.971 
ATOM   1323  C2   DT A  64     -22.275-248.541-141.246 
ATOM   1324  O2   DT A  64     -22.694-248.159-142.325 
ATOM   1325  N3   DT A  64     -23.132-248.862-140.210 
ATOM   1326  C4   DT A  64     -22.767-249.302-138.954 
ATOM   1327  O4   DT A  64     -23.626-249.558-138.107 
ATOM   1328  C5   DT A  64     -21.342-249.419-138.760 
ATOM   1329  C7   DT A  64     -20.859-249.891-137.421 
ATOM   1330  C6   DT A  64     -20.487-249.113-139.751 
ATOM   1331  P    DA A  65     -17.300-245.787-144.157 
ATOM   1332  OP1  DA A  65     -16.293-246.219-145.154 
ATOM   1333  OP2  DA A  65     -16.766-245.215-142.902 
ATOM   1334  O5'  DA A  65     -18.314-244.749-144.831 
ATOM   1335  C5'  DA A  65     -19.458-245.255-145.544 
ATOM   1336  C4'  DA A  65     -20.691-244.449-145.184 
ATOM   1337  O4'  DA A  65     -21.376-244.976-144.012 
ATOM   1338  C3'  DA A  65     -20.448-242.980-144.840 
ATOM   1339  O3'  DA A  65     -21.531-242.205-145.341 
ATOM   1340  C2'  DA A  65     -20.481-242.929-143.313 
ATOM   1341  C1'  DA A  65     -21.646-243.898-143.129 
ATOM   1342  N9   DA A  65     -21.757-244.447-141.749 
ATOM   1343  C8   DA A  65     -20.754-244.750-140.873 
ATOM   1344  N7   DA A  65     -21.173-245.215-139.737 
ATOM   1345  C5   DA A  65     -22.554-245.220-139.866 
ATOM   1346  C6   DA A  65     -23.586-245.606-138.994 
ATOM   1347  N6   DA A  65     -23.371-246.084-137.760 
ATOM   1348  N1   DA A  65     -24.850-245.483-139.438 
ATOM   1349  C2   DA A  65     -25.057-245.008-140.665 
ATOM   1350  N3   DA A  65     -24.179-244.618-141.564 
ATOM   1351  C4   DA A  65     -22.922-244.752-141.094 
ATOM   1352  P    DT A  66     -21.224-240.774-145.991 
ATOM   1353  OP1  DT A  66     -20.830-240.947-147.407 
ATOM   1354  OP2  DT A  66     -20.268-240.035-145.137 
ATOM   1355  O5'  DT A  66     -22.663-240.078-145.913 
ATOM   1356  C5'  DT A  66     -23.841-240.901-145.984 
ATOM   1357  C4'  DT A  66     -24.851-240.453-144.945 
ATOM   1358  O4'  DT A  66     -24.652-241.107-143.659 
ATOM   1359  C3'  DT A  66     -24.838-238.962-144.605 
ATOM   1360  O3'  DT A  66     -26.174-238.530-144.378 
ATOM   1361  C2'  DT A  66     -24.066-238.871-143.289 
ATOM   1362  C1'  DT A  66     -24.671-240.115-142.644 
ATOM   1363  N1   DT A  66     -23.891-240.627-141.482 
ATOM   1364  C2   DT A  66     -24.603-241.188-140.450 
ATOM   1365  O2   DT A  66     -25.819-241.278-140.455 
ATOM   1366  N3   DT A  66     -23.847-241.650-139.390 
ATOM   1367  C4   DT A  66     -22.472-241.598-139.281 
ATOM   1368  O4   DT A  66     -21.905-242.045-138.282 
ATOM   1369  C5   DT A  66     -21.814-240.991-140.415 
ATOM   1370  C7   DT A  66     -20.316-240.895-140.376 
ATOM   1371  C6   DT A  66     -22.525-240.534-141.457 
ATOM   1372  P    DG A  67     -26.628-237.094-144.917 
ATOM   1373  OP1  DG A  67     -27.017-237.200-146.342 
ATOM   1374  OP2  DG A  67     -25.584-236.093-144.602 
ATOM   1375  O5'  DG A  67     -27.926-236.816-144.024 
ATOM   1376  C5'  DG A  67     -28.712-237.933-143.569 
ATOM   1377  C4'  DG A  67     -29.090-237.743-142.114 
ATOM   1378  O4'  DG A  67     -28.083-238.274-141.205 
ATOM   1379  C3'  DG A  67     -29.272-236.296-141.657 
ATOM   1380  O3'  DG A  67     -30.340-236.239-140.720 
ATOM   1381  C2'  DG A  67     -27.971-235.953-140.930 
ATOM   1382  C1'  DG A  67     -27.808-237.292-140.218 
ATOM   1383  N9   DG A  67     -26.433-237.531-139.699 
ATOM   1384  C8   DG A  67     -25.221-237.146-140.231 
ATOM   1385  N7   DG A  67     -24.184-237.517-139.521 
ATOM   1386  C5   DG A  67     -24.748-238.194-138.441 
ATOM   1387  C6   DG A  67     -24.125-238.826-137.332 
ATOM   1388  O6   DG A  67     -22.928-238.918-137.072 
ATOM   1389  N1   DG A  67     -25.072-239.394-136.469 
ATOM   1390  C2   DG A  67     -26.441-239.357-136.652 
ATOM   1391  N2   DG A  67     -27.174-239.959-135.714 
ATOM   1392  N3   DG A  67     -27.023-238.765-137.693 
ATOM   1393  C4   DG A  67     -26.119-238.208-138.540 
ATOM   1394  P    DT A  68     -31.354-235.001-140.773 
ATOM   1395  OP1  DT A  68     -32.399-235.258-141.789 
ATOM   1396  OP2  DT A  68     -30.592-233.743-140.929 
ATOM   1397  O5'  DT A  68     -32.000-235.060-139.310 
ATOM   1398  C5'  DT A  68     -32.118-236.334-138.649 
ATOM   1399  C4'  DT A  68     -31.698-236.206-137.198 
ATOM   1400  O4'  DT A  68     -30.268-236.410-137.013 
ATOM   1401  C3'  DT A  68     -31.964-234.849-136.546 
ATOM   1402  O3'  DT A  68     -32.347-235.056-135.191 
ATOM   1403  C2'  DT A  68     -30.611-234.138-136.565 
ATOM   1404  C1'  DT A  68     -29.766-235.356-136.204 
ATOM   1405  N1   DT A  68     -28.317-235.191-136.506 
ATOM   1406  C2   DT A  68     -27.427-235.794-135.649 
ATOM   1407  O2   DT A  68     -27.777-236.441-134.677 
ATOM   1408  N3   DT A  68     -26.093-235.618-135.959 
ATOM   1409  C4   DT A  68     -25.588-234.908-137.030 
ATOM   1410  O4   DT A  68     -24.371-234.821-137.205 
ATOM   1411  C5   DT A  68     -26.599-234.313-137.871 
ATOM   1412  C7   DT A  68     -26.135-233.521-139.060 
ATOM   1413  C6   DT A  68     -27.903-234.467-137.593 
ATOM   1414  P    DC A  69     -33.505-234.145-134.564 
ATOM   1415  OP1  DC A  69     -34.826-234.713-134.914 
ATOM   1416  OP2  DC A  69     -33.284-232.732-134.943 
ATOM   1417  O5'  DC A  69     -33.237-234.329-132.998 
ATOM   1418  C5'  DC A  69     -32.663-235.563-132.528 
ATOM   1419  C4'  DC A  69     -31.586-235.276-131.501 
ATOM   1420  O4'  DC A  69     -30.279-235.074-132.110 
ATOM   1421  C3'  DC A  69     -31.794-234.023-130.651 
ATOM   1422  O3'  DC A  69     -31.334-234.281-129.330 
ATOM   1423  C2'  DC A  69     -30.886-232.970-131.284 
ATOM   1424  C1'  DC A  69     -29.706-233.897-131.561 
ATOM   1425  N1   DC A  69     -28.733-233.352-132.547 
ATOM   1426  C2   DC A  69     -27.386-233.653-132.365 
ATOM   1427  O2   DC A  69     -27.056-234.354-131.402 
ATOM   1428  N3   DC A  69     -26.482-233.164-133.255 
ATOM   1429  C4   DC A  69     -26.880-232.408-134.285 
ATOM   1430  N4   DC A  69     -25.962-231.955-135.124 
ATOM   1431  C5   DC A  69     -28.261-232.086-134.490 
ATOM   1432  C6   DC A  69     -29.149-232.584-133.591 
ATOM   1433  P    DT A  70     -32.166-233.703-128.091 
ATOM   1434  OP1  DT A  70     -33.280-234.622-127.769 
ATOM   1435  OP2  DT A  70     -32.541-232.297-128.359 
ATOM   1436  O5'  DT A  70     -31.071-233.753-126.924 
ATOM   1437  C5'  DT A  70     -30.049-234.766-126.969 
ATOM   1438  C4'  DT A  70     -28.704-234.161-126.624 
ATOM   1439  O4'  DT A  70     -28.018-233.628-127.794 
ATOM   1440  C3'  DT A  70     -28.734-232.985-125.648 
ATOM   1441  O3'  DT A  70     -27.596-233.062-124.799 
ATOM   1442  C2'  DT A  70     -28.597-231.745-126.532 
ATOM   1443  C1'  DT A  70     -27.557-232.322-127.487 
ATOM   1444  N1   DT A  70     -27.429-231.564-128.763 
ATOM   1445  C2   DT A  70     -26.176-231.488-129.323 
ATOM   1446  O2   DT A  70     -25.194-232.008-128.822 
ATOM   1447  N3   DT A  70     -26.097-230.777-130.504 
ATOM   1448  C4   DT A  70     -27.140-230.152-131.156 
ATOM   1449  O4   DT A  70     -26.946-229.543-132.210 
ATOM   1450  C5   DT A  70     -28.415-230.287-130.491 
ATOM   1451  C7   DT A  70     -29.604-229.635-131.134 
ATOM   1452  C6   DT A  70     -28.521-230.972-129.341 
ATOM   1453  P    DG A  71     -27.757-232.692-123.250 
ATOM   1454  OP1  DG A  71     -28.259-233.870-122.508 
ATOM   1455  OP2  DG A  71     -28.554-231.453-123.116 
ATOM   1456  O5'  DG A  71     -26.239-232.401-122.835 
ATOM   1457  C5'  DG A  71     -25.182-233.096-123.522 
ATOM   1458  C4'  DG A  71     -24.060-232.133-123.857 
ATOM   1459  O4'  DG A  71     -24.259-231.473-125.140 
ATOM   1460  C3'  DG A  71     -23.860-230.978-122.876 
ATOM   1461  O3'  DG A  71     -22.468-230.712-122.755 
ATOM   1462  C2'  DG A  71     -24.527-229.779-123.549 
ATOM   1463  C1'  DG A  71     -24.047-230.081-124.965 
ATOM   1464  N9   DG A  71     -24.810-229.361-126.022 
ATOM   1465  C8   DG A  71     -26.145-229.021-126.055 
ATOM   1466  N7   DG A  71     -26.507-228.382-127.141 
ATOM   1467  C5   DG A  71     -25.328-228.292-127.880 
ATOM   1468  C6   DG A  71     -25.089-227.705-129.150 
ATOM   1469  O6   DG A  71     -25.880-227.135-129.897 
ATOM   1470  N1   DG A  71     -23.745-227.837-129.529 
ATOM   1471  C2   DG A  71     -22.763-228.454-128.780 
ATOM   1472  N2   DG A  71     -21.541-228.477-129.318 
ATOM   1473  N3   DG A  71     -22.989-229.005-127.589 
ATOM   1474  C4   DG A  71     -24.287-228.886-127.206 
ATOM   1475  P    DG A  72     -21.869-230.348-121.316 
ATOM   1476  OP1  DG A  72     -21.588-231.593-120.567 
ATOM   1477  OP2  DG A  72     -22.753-229.371-120.644 
ATOM   1478  O5'  DG A  72     -20.493-229.639-121.718 
ATOM   1479  C5'  DG A  72     -19.827-230.041-122.930 
ATOM   1480  C4'  DG A  72     -19.336-228.819-123.682 
ATOM   1481  O4'  DG A  72     -20.343-228.282-124.588 
ATOM   1482  C3'  DG A  72     -18.942-227.621-122.818 
ATOM   1483  O3'  DG A  72     -17.817-226.979-123.406 
ATOM   1484  C2'  DG A  72     -20.139-226.674-122.899 
ATOM   1485  C1'  DG A  72     -20.426-226.880-124.384 
ATOM   1486  N9   DG A  72     -21.785-226.433-124.799 
ATOM   1487  C8   DG A  72     -22.969-226.473-124.094 
ATOM   1488  N7   DG A  72     -23.997-225.995-124.751 
ATOM   1489  C5   DG A  72     -23.457-225.610-125.977 
ATOM   1490  C6   DG A  72     -24.083-225.024-127.108 
ATOM   1491  O6   DG A  72     -25.263-224.718-127.262 
ATOM   1492  N1   DG A  72     -23.164-224.795-128.141 
ATOM   1493  C2   DG A  72     -21.816-225.094-128.088 
ATOM   1494  N2   DG A  72     -21.107-224.798-129.180 
ATOM   1495  N3   DG A  72     -21.230-225.645-127.027 
ATOM   1496  C4   DG A  72     -22.108-225.873-126.017 
ATOM   1497  P    DT A  73     -16.659-226.417-122.455 
ATOM   1498  OP1  DT A  73     -15.723-227.511-122.112 
ATOM   1499  OP2  DT A  73     -17.262-225.698-121.311 
ATOM   1500  O5'  DT A  73     -15.934-225.371-123.424 
ATOM   1501  C5'  DT A  73     -15.938-225.616-124.844 
ATOM   1502  C4'  DT A  73     -16.244-224.333-125.590 
ATOM   1503  O4'  DT A  73     -17.673-224.123-125.772 
ATOM   1504  C3'  DT A  73     -15.766-223.044-124.922 
ATOM   1505  O3'  DT A  73     -15.326-222.139-125.927 
ATOM   1506  C2'  DT A  73     -17.015-222.464-124.259 
ATOM   1507  C1'  DT A  73     -17.983-222.792-125.391 
ATOM   1508  N1   DT A  73     -19.416-222.748-124.985 
ATOM   1509  C2   DT A  73     -20.319-222.310-125.924 
ATOM   1510  O2   DT A  73     -19.994-221.966-127.047 
ATOM   1511  N3   DT A  73     -21.637-222.282-125.512 
ATOM   1512  C4   DT A  73     -22.114-222.648-124.269 
ATOM   1513  O4   DT A  73     -23.318-222.580-124.016 
ATOM   1514  C5   DT A  73     -21.091-223.093-123.353 
ATOM   1515  C7   DT A  73     -21.525-223.509-121.978 
ATOM   1516  C6   DT A  73     -19.802-223.130-123.727 
ATOM   1517  P    DC A  74     -14.024-221.249-125.656 
ATOM   1518  OP1  DC A  74     -12.811-222.032-125.981 
ATOM   1519  OP2  DC A  74     -14.085-220.684-124.289 
ATOM   1520  O5'  DC A  74     -14.213-220.078-126.730 
ATOM   1521  C5'  DC A  74     -14.907-220.362-127.958 
ATOM   1522  C4'  DC A  74     -15.872-219.238-128.280 
ATOM   1523  O4'  DC A  74     -17.179-219.435-127.668 
ATOM   1524  C3'  DC A  74     -15.451-217.846-127.810 
ATOM   1525  O3'  DC A  74     -15.855-216.889-128.783 
ATOM   1526  C2'  DC A  74     -16.256-217.609-126.532 
ATOM   1527  C1'  DC A  74     -17.560-218.227-127.028 
ATOM   1528  N1   DC A  74     -18.516-218.564-125.936 
ATOM   1529  C2   DC A  74     -19.877-218.425-126.199 
ATOM   1530  O2   DC A  74     -20.231-218.033-127.317 
ATOM   1531  N3   DC A  74     -20.764-218.727-125.217 
ATOM   1532  C4   DC A  74     -20.339-219.149-124.019 
ATOM   1533  N4   DC A  74     -21.244-219.430-123.094 
ATOM   1534  C5   DC A  74     -18.944-219.298-123.728 
ATOM   1535  C6   DC A  74     -18.073-218.991-124.723 
ATOM   1536  P    DA A  75     -14.879-215.668-129.122 
ATOM   1537  OP1  DA A  75     -13.872-216.099-130.119 
ATOM   1538  OP2  DA A  75     -14.345-215.096-127.867 
ATOM   1539  O5'  DA A  75     -15.893-214.630-129.797 
ATOM   1540  C5'  DA A  75     -17.037-215.136-130.509 
ATOM   1541  C4'  DA A  75     -18.270-214.330-130.149 
ATOM   1542  O4'  DA A  75     -18.955-214.857-128.977 
ATOM   1543  C3'  DA A  75     -18.027-212.861-129.805 
ATOM   1544  O3'  DA A  75     -19.110-212.086-130.306 
ATOM   1545  C2'  DA A  75     -18.060-212.810-128.278 
ATOM   1546  C1'  DA A  75     -19.225-213.779-128.094 
ATOM   1547  N9   DA A  75     -19.336-214.328-126.715 
ATOM   1548  C8   DA A  75     -18.333-214.631-125.839 
ATOM   1549  N7   DA A  75     -18.752-215.095-124.702 
ATOM   1550  C5   DA A  75     -20.133-215.101-124.832 
ATOM   1551  C6   DA A  75     -21.165-215.487-123.960 
ATOM   1552  N6   DA A  75     -20.950-215.965-122.725 
ATOM   1553  N1   DA A  75     -22.429-215.364-124.404 
ATOM   1554  C2   DA A  75     -22.636-214.889-125.630 
ATOM   1555  N3   DA A  75     -21.758-214.499-126.529 
ATOM   1556  C4   DA A  75     -20.501-214.633-126.060 
ATOM   1557  P    DG A  76     -18.803-210.655-130.957 
ATOM   1558  OP1  DG A  76     -18.409-210.828-132.373 
ATOM   1559  OP2  DG A  76     -17.847-209.916-130.103 
ATOM   1560  O5'  DG A  76     -20.242-209.959-130.879 
ATOM   1561  C5'  DG A  76     -21.420-210.782-130.949 
ATOM   1562  C4'  DG A  76     -22.430-210.334-129.910 
ATOM   1563  O4'  DG A  76     -22.231-210.988-128.624 
ATOM   1564  C3'  DG A  76     -22.417-208.843-129.571 
ATOM   1565  O3'  DG A  76     -23.753-208.411-129.343 
ATOM   1566  C2'  DG A  76     -21.645-208.752-128.254 
ATOM   1567  C1'  DG A  76     -22.250-209.996-127.609 
ATOM   1568  N9   DG A  76     -21.470-210.508-126.447 
ATOM   1569  C8   DG A  76     -20.108-210.503-126.243 
ATOM   1570  N7   DG A  76     -19.737-211.034-125.103 
ATOM   1571  C5   DG A  76     -20.939-211.417-124.510 
ATOM   1572  C6   DG A  76     -21.183-212.049-123.263 
ATOM   1573  O6   DG A  76     -20.374-212.406-122.411 
ATOM   1574  N1   DG A  76     -22.554-212.256-123.053 
ATOM   1575  C2   DG A  76     -23.557-211.901-123.933 
ATOM   1576  N2   DG A  76     -24.803-212.186-123.547 
ATOM   1577  N3   DG A  76     -23.327-211.309-125.104 
ATOM   1578  C4   DG A  76     -22.003-211.100-125.322 
ATOM   1579  P    DT A  77     -24.207-206.975-129.883 
ATOM   1580  OP1  DT A  77     -24.596-207.081-131.307 
ATOM   1581  OP2  DT A  77     -23.163-205.974-129.568 
ATOM   1582  O5'  DT A  77     -25.505-206.697-128.989 
ATOM   1583  C5'  DT A  77     -26.291-207.814-128.535 
ATOM   1584  C4'  DT A  77     -26.669-207.624-127.079 
ATOM   1585  O4'  DT A  77     -25.662-208.155-126.171 
ATOM   1586  C3'  DT A  77     -26.851-206.177-126.622 
ATOM   1587  O3'  DT A  77     -27.919-206.120-125.686 
ATOM   1588  C2'  DT A  77     -25.550-205.834-125.896 
ATOM   1589  C1'  DT A  77     -25.387-207.173-125.183 
ATOM   1590  N1   DT A  77     -24.012-207.412-124.664 
ATOM   1591  C2   DT A  77     -23.900-208.111-123.487 
ATOM   1592  O2   DT A  77     -24.864-208.532-122.871 
ATOM   1593  N3   DT A  77     -22.610-208.312-123.036 
ATOM   1594  C4   DT A  77     -21.451-207.882-123.651 
ATOM   1595  O4   DT A  77     -20.351-208.123-123.151 
ATOM   1596  C5   DT A  77     -21.671-207.157-124.879 
ATOM   1597  C7   DT A  77     -20.462-206.653-125.613 
ATOM   1598  C6   DT A  77     -22.914-206.947-125.341 
ATOM   1599  P    DG A  78     -28.933-204.882-125.738 
ATOM   1600  OP1  DG A  78     -29.978-205.139-126.754 
ATOM   1601  OP2  DG A  78     -28.171-203.624-125.894 
ATOM   1602  O5'  DG A  78     -29.579-204.941-124.275 
ATOM   1603  C5'  DG A  78     -29.697-206.215-123.614 
ATOM   1604  C4'  DG A  78     -29.277-206.087-122.163 
ATOM   1605  O4'  DG A  78     -27.847-206.290-121.978 
ATOM   1606  C3'  DG A  78     -29.543-204.730-121.511 
ATOM   1607  O3'  DG A  78     -29.926-204.937-120.157 
ATOM   1608  C2'  DG A  78     -28.190-204.019-121.530 
ATOM   1609  C1'  DG A  78     -27.345-205.237-121.169 
ATOM   1610  N9   DG A  78     -25.897-205.072-121.471 
ATOM   1611  C8   DG A  78     -25.293-204.388-122.505 
ATOM   1612  N7   DG A  78     -23.983-204.436-122.484 
ATOM   1613  C5   DG A  78     -23.698-205.206-121.357 
ATOM   1614  C6   DG A  78     -22.448-205.604-120.816 
ATOM   1615  O6   DG A  78     -21.318-205.357-121.226 
ATOM   1616  N1   DG A  78     -22.615-206.381-119.661 
ATOM   1617  C2   DG A  78     -23.830-206.727-119.102 
ATOM   1618  N2   DG A  78     -23.776-207.475-117.997 
ATOM   1619  N3   DG A  78     -25.002-206.352-119.611 
ATOM   1620  C4   DG A  78     -24.858-205.599-120.732 
ATOM   1621  P    DA A  79     -31.084-204.026-119.530 
ATOM   1622  OP1  DA A  79     -32.405-204.594-119.879 
ATOM   1623  OP2  DA A  79     -30.863-202.613-119.909 
ATOM   1624  O5'  DA A  79     -30.816-204.210-117.963 
ATOM   1625  C5'  DA A  79     -30.242-205.444-117.493 
ATOM   1626  C4'  DA A  79     -29.165-205.157-116.466 
ATOM   1627  O4'  DA A  79     -27.858-204.955-117.075 
ATOM   1628  C3'  DA A  79     -29.373-203.904-115.616 
ATOM   1629  O3'  DA A  79     -28.913-204.162-114.295 
ATOM   1630  C2'  DA A  79     -28.465-202.851-116.250 
ATOM   1631  C1'  DA A  79     -27.285-203.778-116.526 
ATOM   1632  N9   DA A  79     -26.312-203.233-117.513 
ATOM   1633  C8   DA A  79     -26.560-202.453-118.606 
ATOM   1634  N7   DA A  79     -25.496-202.134-119.276 
ATOM   1635  C5   DA A  79     -24.465-202.748-118.577 
ATOM   1636  C6   DA A  79     -23.076-202.791-118.782 
ATOM   1637  N6   DA A  79     -22.459-202.176-119.801 
ATOM   1638  N1   DA A  79     -22.341-203.491-117.897 
ATOM   1639  C2   DA A  79     -22.960-204.100-116.887 
ATOM   1640  N3   DA A  79     -24.242-204.130-116.596 
ATOM   1641  C4   DA A  79     -24.955-203.422-117.495 
ATOM   1642  P    DA A  80     -29.745-203.583-113.056 
ATOM   1643  OP1  DA A  80     -30.859-204.503-112.734 
ATOM   1644  OP2  DA A  80     -30.120-202.178-113.324 
ATOM   1645  O5'  DA A  80     -28.650-203.634-111.890 
ATOM   1646  C5'  DA A  80     -27.628-204.647-111.935 
ATOM   1647  C4'  DA A  80     -26.283-204.041-111.590 
ATOM   1648  O4'  DA A  80     -25.597-203.509-112.759 
ATOM   1649  C3'  DA A  80     -26.313-202.866-110.613 
ATOM   1650  O3'  DA A  80     -25.175-202.943-109.764 
ATOM   1651  C2'  DA A  80     -26.176-201.625-111.497 
ATOM   1652  C1'  DA A  80     -25.136-202.203-112.452 
ATOM   1653  N9   DA A  80     -25.008-201.445-113.728 
ATOM   1654  C8   DA A  80     -25.983-200.801-114.433 
ATOM   1655  N7   DA A  80     -25.556-200.226-115.514 
ATOM   1656  C5   DA A  80     -24.198-200.509-115.530 
ATOM   1657  C6   DA A  80     -23.171-200.176-116.428 
ATOM   1658  N6   DA A  80     -23.364-199.451-117.538 
ATOM   1659  N1   DA A  80     -21.931-200.618-116.143 
ATOM   1660  C2   DA A  80     -21.744-201.339-115.039 
ATOM   1661  N3   DA A  80     -22.620-201.709-114.131 
ATOM   1662  C4   DA A  80     -23.853-201.254-114.439 
ATOM   1663  P    DG A  81     -25.337-202.573-108.215 
ATOM   1664  OP1  DG A  81     -25.838-203.751-107.473 
ATOM   1665  OP2  DG A  81     -26.133-201.333-108.082 
ATOM   1666  O5'  DG A  81     -23.818-202.282-107.800 
ATOM   1667  C5'  DG A  81     -22.761-202.977-108.488 
ATOM   1668  C4'  DG A  81     -21.639-202.014-108.822 
ATOM   1669  O4'  DG A  81     -21.838-201.354-110.105 
ATOM   1670  C3'  DG A  81     -21.439-200.859-107.841 
ATOM   1671  O3'  DG A  81     -20.047-200.593-107.720 
ATOM   1672  C2'  DG A  81     -22.106-199.660-108.514 
ATOM   1673  C1'  DG A  81     -21.626-199.962-109.930 
ATOM   1674  N9   DG A  81     -22.389-199.242-110.988 
ATOM   1675  C8   DG A  81     -23.724-198.901-111.020 
ATOM   1676  N7   DG A  81     -24.086-198.263-112.106 
ATOM   1677  C5   DG A  81     -22.907-198.173-112.845 
ATOM   1678  C6   DG A  81     -22.668-197.586-114.115 
ATOM   1679  O6   DG A  81     -23.459-197.016-114.862 
ATOM   1680  N1   DG A  81     -21.324-197.718-114.494 
ATOM   1681  C2   DG A  81     -20.342-198.335-113.746 
ATOM   1682  N2   DG A  81     -19.120-198.357-114.284 
ATOM   1683  N3   DG A  81     -20.569-198.886-112.554 
ATOM   1684  C4   DG A  81     -21.866-198.767-112.171 
ATOM   1685  P    DA A  82     -19.448-200.229-106.282 
ATOM   1686  OP1  DA A  82     -19.167-201.474-105.532 
ATOM   1687  OP2  DA A  82     -20.332-199.252-105.609 
ATOM   1688  O5'  DA A  82     -18.072-199.520-106.683 
ATOM   1689  C5'  DA A  82     -17.406-199.922-107.895 
ATOM   1690  C4'  DA A  82     -16.915-198.700-108.647 
ATOM   1691  O4'  DA A  82     -17.922-198.163-109.553 
ATOM   1692  C3'  DA A  82     -16.521-197.502-107.783 
ATOM   1693  O3'  DA A  82     -15.396-196.860-108.371 
ATOM   1694  C2'  DA A  82     -17.718-196.555-107.865 
ATOM   1695  C1'  DA A  82     -18.005-196.761-109.349 
ATOM   1696  N9   DA A  82     -19.364-196.314-109.764 
ATOM   1697  C8   DA A  82     -20.528-196.362-109.052 
ATOM   1698  N7   DA A  82     -21.554-195.891-109.689 
ATOM   1699  C5   DA A  82     -21.035-195.502-110.917 
ATOM   1700  C6   DA A  82     -21.622-194.921-112.053 
ATOM   1701  N6   DA A  82     -22.926-194.618-112.138 
ATOM   1702  N1   DA A  82     -20.819-194.662-113.102 
ATOM   1703  C2   DA A  82     -19.525-194.966-113.010 
ATOM   1704  N3   DA A  82     -18.868-195.507-112.008 
ATOM   1705  C4   DA A  82     -19.694-195.756-110.972 
ATOM   1706  P    DA A  83     -14.238-196.298-107.420 
ATOM   1707  OP1  DA A  83     -13.302-197.392-107.078 
ATOM   1708  OP2  DA A  83     -14.842-195.579-106.276 
ATOM   1709  O5'  DA A  83     -13.513-195.252-108.390 
ATOM   1710  C5'  DA A  83     -13.517-195.497-109.809 
ATOM   1711  C4'  DA A  83     -13.823-194.213-110.556 
ATOM   1712  O4'  DA A  83     -15.252-194.004-110.737 
ATOM   1713  C3'  DA A  83     -13.345-192.925-109.887 
ATOM   1714  O3'  DA A  83     -12.905-192.020-110.893 
ATOM   1715  C2'  DA A  83     -14.594-192.345-109.224 
ATOM   1716  C1'  DA A  83     -15.562-192.673-110.356 
ATOM   1717  N9   DA A  83     -16.995-192.629-109.950 
ATOM   1718  C8   DA A  83     -17.548-192.970-108.749 
ATOM   1719  N7   DA A  83     -18.834-192.821-108.702 
ATOM   1720  C5   DA A  83     -19.163-192.346-109.964 
ATOM   1721  C6   DA A  83     -20.387-191.987-110.553 
ATOM   1722  N6   DA A  83     -21.564-192.056-109.915 
ATOM   1723  N1   DA A  83     -20.357-191.553-111.827 
ATOM   1724  C2   DA A  83     -19.185-191.487-112.457 
ATOM   1725  N3   DA A  83     -17.985-191.793-112.013 
ATOM   1726  C4   DA A  83     -18.042-192.225-110.735 
ATOM   1727  P    DT A  84     -11.603-191.130-110.621 
ATOM   1728  OP1  DT A  84     -10.390-191.913-110.946 
ATOM   1729  OP2  DT A  84     -11.664-190.565-109.255 
ATOM   1730  O5'  DT A  84     -11.792-189.959-111.695 
ATOM   1731  C5'  DT A  84     -12.486-190.243-112.923 
ATOM   1732  C4'  DT A  84     -13.451-189.119-113.245 
ATOM   1733  O4'  DT A  84     -14.758-189.316-112.634 
ATOM   1734  C3'  DT A  84     -13.030-187.727-112.776 
ATOM   1735  O3'  DT A  84     -13.434-186.770-113.748 
ATOM   1736  C2'  DT A  84     -13.835-187.490-111.497 
ATOM   1737  C1'  DT A  84     -15.139-188.108-111.993 
ATOM   1738  N1   DT A  84     -16.095-188.445-110.902 
ATOM   1739  C2   DT A  84     -17.433-188.303-111.177 
ATOM   1740  O2   DT A  84     -17.852-187.921-112.256 
ATOM   1741  N3   DT A  84     -18.290-188.624-110.140 
ATOM   1742  C4   DT A  84     -17.925-189.064-108.884 
ATOM   1743  O4   DT A  84     -18.784-189.320-108.037 
ATOM   1744  C5   DT A  84     -16.500-189.181-108.691 
ATOM   1745  C7   DT A  84     -16.017-189.653-107.351 
ATOM   1746  C6   DT A  84     -15.645-188.875-109.681 
ATOM   1747  P    DT A  85     -12.458-185.549-114.088 
ATOM   1748  OP1  DT A  85     -11.451-185.980-115.084 
ATOM   1749  OP2  DT A  85     -11.924-184.977-112.832 
ATOM   1750  O5'  DT A  85     -13.472-184.511-114.762 
ATOM   1751  C5'  DT A  85     -14.616-185.017-115.474 
ATOM   1752  C4'  DT A  85     -15.849-184.211-115.115 
ATOM   1753  O4'  DT A  85     -16.534-184.738-113.942 
ATOM   1754  C3'  DT A  85     -15.606-182.742-114.770 
ATOM   1755  O3'  DT A  85     -16.689-181.966-115.271 
ATOM   1756  C2'  DT A  85     -15.639-182.691-113.243 
ATOM   1757  C1'  DT A  85     -16.804-183.660-113.059 
ATOM   1758  N1   DT A  85     -16.915-184.208-111.680 
ATOM   1759  C2   DT A  85     -18.181-184.448-111.202 
ATOM   1760  O2   DT A  85     -19.188-184.233-111.853 
ATOM   1761  N3   DT A  85     -18.244-184.956-109.918 
ATOM   1762  C4   DT A  85     -17.172-185.237-109.095 
ATOM   1763  O4   DT A  85     -17.355-185.690-107.963 
ATOM   1764  C5   DT A  85     -15.886-184.952-109.685 
ATOM   1765  C7   DT A  85     -14.667-185.229-108.855 
ATOM   1766  C6   DT A  85     -15.795-184.458-110.930 
ATOM   1767  P    DT A  86     -16.382-180.536-115.922 
ATOM   1768  OP1  DT A  86     -15.988-180.709-117.338 
ATOM   1769  OP2  DT A  86     -15.426-179.797-115.068 
ATOM   1770  O5'  DT A  86     -17.821-179.840-115.844 
ATOM   1771  C5'  DT A  86     -19.000-180.663-115.914 
ATOM   1772  C4'  DT A  86     -20.009-180.215-114.875 
ATOM   1773  O4'  DT A  86     -19.810-180.869-113.590 
ATOM   1774  C3'  DT A  86     -19.996-178.724-114.536 
ATOM   1775  O3'  DT A  86     -21.332-178.292-114.308 
ATOM   1776  C2'  DT A  86     -19.224-178.633-113.220 
ATOM   1777  C1'  DT A  86     -19.829-179.877-112.574 
ATOM   1778  N1   DT A  86     -19.049-180.389-111.412 
ATOM   1779  C2   DT A  86     -19.761-180.950-110.380 
ATOM   1780  O2   DT A  86     -20.977-181.040-110.385 
ATOM   1781  N3   DT A  86     -19.005-181.412-109.321 
ATOM   1782  C4   DT A  86     -17.630-181.360-109.212 
ATOM   1783  O4   DT A  86     -17.063-181.807-108.213 
ATOM   1784  C5   DT A  86     -16.972-180.753-110.345 
ATOM   1785  C7   DT A  86     -15.475-180.657-110.307 
ATOM   1786  C6   DT A  86     -17.683-180.295-111.388 
ATOM   1787  P    DC A  87     -21.786-176.856-114.848 
ATOM   1788  OP1  DC A  87     -22.175-176.962-116.272 
ATOM   1789  OP2  DC A  87     -20.742-175.855-114.533 
ATOM   1790  O5'  DC A  87     -23.084-176.578-113.954 
ATOM   1791  C5'  DC A  87     -23.870-177.695-113.500 
ATOM   1792  C4'  DC A  87     -24.248-177.505-112.045 
ATOM   1793  O4'  DC A  87     -23.241-178.036-111.136 
ATOM   1794  C3'  DC A  87     -24.430-176.058-111.588 
ATOM   1795  O3'  DC A  87     -25.498-176.001-110.651 
ATOM   1796  C2'  DC A  87     -23.129-175.715-110.861 
ATOM   1797  C1'  DC A  87     -22.966-177.054-110.149 
ATOM   1798  N1   DC A  87     -21.591-177.293-109.629 
ATOM   1799  C2   DC A  87     -21.460-178.000-108.437 
ATOM   1800  O2   DC A  87     -22.482-178.397-107.865 
ATOM   1801  N3   DC A  87     -20.215-178.227-107.947 
ATOM   1802  C4   DC A  87     -19.133-177.780-108.597 
ATOM   1803  N4   DC A  87     -17.940-178.027-108.078 
ATOM   1804  C5   DC A  87     -19.245-177.050-109.824 
ATOM   1805  C6   DC A  87     -20.499-176.833-110.298 
ATOM   1806  P    DC A  88     -26.512-174.763-110.703 
ATOM   1807  OP1  DC A  88     -27.557-175.020-111.720 
ATOM   1808  OP2  DC A  88     -25.750-173.505-110.859 
ATOM   1809  O5'  DC A  88     -27.158-174.822-109.241 
ATOM   1810  C5'  DC A  88     -27.276-176.096-108.579 
ATOM   1811  C4'  DC A  88     -26.856-175.967-107.128 
ATOM   1812  O4'  DC A  88     -25.426-176.171-106.943 
ATOM   1813  C3'  DC A  88     -27.122-174.611-106.476 
ATOM   1814  O3'  DC A  88     -27.505-174.818-105.122 
ATOM   1815  C2'  DC A  88     -25.769-173.900-106.495 
ATOM   1816  C1'  DC A  88     -24.924-175.118-106.134 
ATOM   1817  N1   DC A  88     -23.476-174.953-106.436 
ATOM   1818  C2   DC A  88     -22.560-175.557-105.577 
ATOM   1819  O2   DC A  88     -22.985-176.200-104.610 
ATOM   1820  N3   DC A  88     -21.234-175.418-105.834 
ATOM   1821  C4   DC A  88     -20.815-174.713-106.893 
ATOM   1822  N4   DC A  88     -19.511-174.607-107.101 
ATOM   1823  C5   DC A  88     -21.740-174.084-107.788 
ATOM   1824  C6   DC A  88     -23.060-174.234-107.514 
ATOM   1825  P    DA A  89     -28.663-173.907-104.495 
ATOM   1826  OP1  DA A  89     -29.984-174.475-104.844 
ATOM   1827  OP2  DA A  89     -28.442-172.494-104.874 
ATOM   1828  O5'  DA A  89     -28.395-174.091-102.928 
ATOM   1829  C5'  DA A  89     -27.821-175.325-102.458 
ATOM   1830  C4'  DA A  89     -26.744-175.038-101.431 
ATOM   1831  O4'  DA A  89     -25.437-174.836-102.040 
ATOM   1832  C3'  DA A  89     -26.952-173.785-100.582 
ATOM   1833  O3'  DA A  89     -26.492-174.043 -99.260 
ATOM   1834  C2'  DA A  89     -26.044-172.732-101.215 
ATOM   1835  C1'  DA A  89     -24.864-173.659-101.491 
ATOM   1836  N9   DA A  89     -23.891-173.114-102.478 
ATOM   1837  C8   DA A  89     -24.139-172.334-103.571 
ATOM   1838  N7   DA A  89     -23.075-172.015-104.241 
ATOM   1839  C5   DA A  89     -22.044-172.629-103.542 
ATOM   1840  C6   DA A  89     -20.655-172.672-103.747 
ATOM   1841  N6   DA A  89     -20.038-172.057-104.766 
ATOM   1842  N1   DA A  89     -19.920-173.372-102.863 
ATOM   1843  C2   DA A  89     -20.539-173.981-101.853 
ATOM   1844  N3   DA A  89     -21.821-174.011-101.561 
ATOM   1845  C4   DA A  89     -22.534-173.303-102.461 
ATOM   1846  P    DG A  90     -27.324-173.464 -98.021 
ATOM   1847  OP1  DG A  90     -28.438-174.384 -97.700 
ATOM   1848  OP2  DG A  90     -27.699-172.059 -98.289 
ATOM   1849  O5'  DG A  90     -26.229-173.515 -96.855 
ATOM   1850  C5'  DG A  90     -25.207-174.528 -96.900 
ATOM   1851  C4'  DG A  90     -23.862-173.922 -96.555 
ATOM   1852  O4'  DG A  90     -23.176-173.390 -97.725 
ATOM   1853  C3'  DG A  90     -23.892-172.747 -95.579 
ATOM   1854  O3'  DG A  90     -22.754-172.824 -94.729 
ATOM   1855  C2'  DG A  90     -23.755-171.506 -96.462 
ATOM   1856  C1'  DG A  90     -22.715-172.084 -97.417 
ATOM   1857  N9   DG A  90     -22.587-171.326 -98.693 
ATOM   1858  C8   DG A  90     -23.558-170.670 -99.418 
ATOM   1859  N7   DG A  90     -23.112-170.094-100.508 
ATOM   1860  C5   DG A  90     -21.750-170.389-100.505 
ATOM   1861  C6   DG A  90     -20.737-170.035-101.434 
ATOM   1862  O6   DG A  90     -20.835-169.378-102.467 
ATOM   1863  N1   DG A  90     -19.489-170.541-101.047 
ATOM   1864  C2   DG A  90     -19.251-171.291 -99.912 
ATOM   1865  N2   DG A  90     -17.988-171.681 -99.720 
ATOM   1866  N3   DG A  90     -20.202-171.624 -99.041 
ATOM   1867  C4   DG A  90     -21.419-171.140 -99.402 
ATOM   1868  P    DA A  91     -22.916-172.454 -93.180 
ATOM   1869  OP1  DA A  91     -23.417-173.632 -92.438 
ATOM   1870  OP2  DA A  91     -23.712-171.214 -93.047 
ATOM   1871  O5'  DA A  91     -21.397-172.163 -92.766 
ATOM   1872  C5'  DA A  91     -20.340-172.858 -93.453 
ATOM   1873  C4'  DA A  91     -19.218-171.895 -93.788 
ATOM   1874  O4'  DA A  91     -19.417-171.235 -95.070 
ATOM   1875  C3'  DA A  91     -19.018-170.740 -92.807 
ATOM   1876  O3'  DA A  91     -17.626-170.474 -92.686 
ATOM   1877  C2'  DA A  91     -19.685-169.541 -93.479 
ATOM   1878  C1'  DA A  91     -19.205-169.843 -94.895 
ATOM   1879  N9   DA A  91     -19.968-169.123 -95.953 
ATOM   1880  C8   DA A  91     -21.294-168.794 -95.968 
ATOM   1881  N7   DA A  91     -21.664-168.161 -97.037 
ATOM   1882  C5   DA A  91     -20.502-168.061 -97.789 
ATOM   1883  C6   DA A  91     -20.230-167.491 -99.042 
ATOM   1884  N6   DA A  91     -21.158-166.884 -99.796 
ATOM   1885  N1   DA A  91     -18.965-167.566 -99.495 
ATOM   1886  C2   DA A  91     -18.047-168.170 -98.742 
ATOM   1887  N3   DA A  91     -18.182-168.736 -97.562 
ATOM   1888  C4   DA A  91     -19.457-168.647 -97.132 
ATOM   1889  P    DA A  92     -17.027-170.110 -91.247 
ATOM   1890  OP1  DA A  92     -16.746-171.355 -90.498 
ATOM   1891  OP2  DA A  92     -17.911-169.133 -90.574 
ATOM   1892  O5'  DA A  92     -15.651-169.401 -91.648 
ATOM   1893  C5'  DA A  92     -14.985-169.803 -92.860 
ATOM   1894  C4'  DA A  92     -14.494-168.581 -93.612 
ATOM   1895  O4'  DA A  92     -15.501-168.044 -94.518 
ATOM   1896  C3'  DA A  92     -14.100-167.383 -92.749 
ATOM   1897  O3'  DA A  92     -12.975-166.741 -93.337 
ATOM   1898  C2'  DA A  92     -15.297-166.436 -92.830 
ATOM   1899  C1'  DA A  92     -15.584-166.642 -94.314 
ATOM   1900  N9   DA A  92     -16.943-166.194 -94.729 
ATOM   1901  C8   DA A  92     -18.107-166.243 -94.017 
ATOM   1902  N7   DA A  92     -19.133-165.772 -94.655 
ATOM   1903  C5   DA A  92     -18.614-165.383 -95.882 
ATOM   1904  C6   DA A  92     -19.201-164.802 -97.018 
ATOM   1905  N6   DA A  92     -20.505-164.499 -97.104 
ATOM   1906  N1   DA A  92     -18.398-164.543 -98.067 
ATOM   1907  C2   DA A  92     -17.105-164.847 -97.975 
ATOM   1908  N3   DA A  92     -16.447-165.388 -96.973 
ATOM   1909  C4   DA A  92     -17.274-165.637 -95.937 
ATOM   1910  P    DG A  93     -11.817-166.179 -92.386 
ATOM   1911  OP1  DG A  93     -10.881-167.273 -92.043 
ATOM   1912  OP2  DG A  93     -12.421-165.459 -91.242 
ATOM   1913  O5'  DG A  93     -11.092-165.133 -93.355 
ATOM   1914  C5'  DG A  93     -11.096-165.378 -94.774 
ATOM   1915  C4'  DG A  93     -11.402-164.094 -95.521 
ATOM   1916  O4'  DG A  93     -12.831-163.885 -95.703 
ATOM   1917  C3'  DG A  93     -10.924-162.806 -94.852 
ATOM   1918  O3'  DG A  93     -10.484-161.901 -95.858 
ATOM   1919  C2'  DG A  93     -12.173-162.226 -94.190 
ATOM   1920  C1'  DG A  93     -13.141-162.554 -95.321 
ATOM   1921  N9   DG A  93     -14.574-162.510 -94.916 
ATOM   1922  C8   DG A  93     -15.148-162.849 -93.710 
ATOM   1923  N7   DG A  93     -16.450-162.694 -93.676 
ATOM   1924  C5   DG A  93     -16.760-162.217 -94.950 
ATOM   1925  C6   DG A  93     -18.013-161.864 -95.513 
ATOM   1926  O6   DG A  93     -19.127-161.898 -94.997 
ATOM   1927  N1   DG A  93     -17.874-161.426 -96.838 
ATOM   1928  C2   DG A  93     -16.679-161.343 -97.527 
ATOM   1929  N2   DG A  93     -16.759-160.901 -98.785 
ATOM   1930  N3   DG A  93     -15.504-161.676 -96.999 
ATOM   1931  C4   DG A  93     -15.622-162.102 -95.713 
ATOM   1932  P    DA A  94      -9.182-161.011 -95.586 
ATOM   1933  OP1  DA A  94      -7.969-161.794 -95.911 
ATOM   1934  OP2  DA A  94      -9.243-160.446 -94.220 
ATOM   1935  O5'  DA A  94      -9.371-159.840 -96.660 
ATOM   1936  C5'  DA A  94     -10.065-160.124 -97.889 
ATOM   1937  C4'  DA A  94     -11.030-159.000 -98.210 
ATOM   1938  O4'  DA A  94     -12.337-159.197 -97.599 
ATOM   1939  C3'  DA A  94     -10.609-157.607 -97.741 
ATOM   1940  O3'  DA A  94     -11.013-156.651 -98.713 
ATOM   1941  C2'  DA A  94     -11.414-157.371 -96.463 
ATOM   1942  C1'  DA A  94     -12.718-157.989 -96.958 
ATOM   1943  N9   DA A  94     -13.674-158.326 -95.867 
ATOM   1944  C8   DA A  94     -13.398-158.765 -94.603 
ATOM   1945  N7   DA A  94     -14.454-158.972 -93.879 
ATOM   1946  C5   DA A  94     -15.508-158.648 -94.721 
ATOM   1947  C6   DA A  94     -16.901-158.659 -94.543 
ATOM   1948  N6   DA A  94     -17.499-159.025 -93.400 
ATOM   1949  N1   DA A  94     -17.662-158.276 -95.586 
ATOM   1950  C2   DA A  94     -17.062-157.914 -96.719 
ATOM   1951  N3   DA A  94     -15.779-157.864 -97.001 
ATOM   1952  C4   DA A  94     -15.040-158.251 -95.941 
ATOM   1953  P    DG A  95     -10.037-155.430 -99.053 
ATOM   1954  OP1  DG A  95      -9.030-155.861-100.050 
ATOM   1955  OP2  DG A  95      -9.503-154.858 -97.798 
ATOM   1956  O5'  DG A  95     -11.051-154.392 -99.727 
ATOM   1957  C5'  DG A  95     -12.196-154.898-100.440 
ATOM   1958  C4'  DG A  95     -13.428-154.092-100.080 
ATOM   1959  O4'  DG A  95     -14.113-154.619 -98.907 
ATOM   1960  C3'  DG A  95     -13.185-152.623 -99.736 
ATOM   1961  O3'  DG A  95     -14.268-151.847-100.237 
ATOM   1962  C2'  DG A  95     -13.218-152.572 -98.208 
ATOM   1963  C1'  DG A  95     -14.383-153.541 -98.025 
ATOM   1964  N9   DG A  95     -14.494-154.089 -96.645 
ATOM   1965  C8   DG A  95     -13.495-154.401 -95.748 
ATOM   1966  N7   DG A  95     -13.931-154.870 -94.604 
ATOM   1967  C5   DG A  95     -15.318-154.868 -94.753 
ATOM   1968  C6   DG A  95     -16.334-155.266 -93.847 
ATOM   1969  O6   DG A  95     -16.219-155.711 -92.707 
ATOM   1970  N1   DG A  95     -17.611-155.099 -94.403 
ATOM   1971  C2   DG A  95     -17.870-154.611 -95.669 
ATOM   1972  N2   DG A  95     -19.156-154.529 -96.013 
ATOM   1973  N3   DG A  95     -16.914-154.238 -96.519 
ATOM   1974  C4   DG A  95     -15.671-154.394 -95.994 
ATOM   1975  P    DG A  96     -13.961-150.417-100.887 
ATOM   1976  OP1  DG A  96     -13.567-150.590-102.303 
ATOM   1977  OP2  DG A  96     -13.005-149.678-100.033 
ATOM   1978  O5'  DG A  96     -15.400-149.720-100.809 
ATOM   1979  C5'  DG A  96     -16.579-150.544-100.879 
ATOM   1980  C4'  DG A  96     -17.588-150.095 -99.840 
ATOM   1981  O4'  DG A  96     -17.389-150.750 -98.555 
ATOM   1982  C3'  DG A  96     -17.575-148.605 -99.501 
ATOM   1983  O3'  DG A  96     -18.911-148.173 -99.274 
ATOM   1984  C2'  DG A  96     -16.803-148.514 -98.185 
ATOM   1985  C1'  DG A  96     -17.408-149.758 -97.539 
ATOM   1986  N9   DG A  96     -16.629-150.269 -96.378 
ATOM   1987  C8   DG A  96     -15.266-150.264 -96.174 
ATOM   1988  N7   DG A  96     -14.895-150.796 -95.033 
ATOM   1989  C5   DG A  96     -16.097-151.179 -94.441 
ATOM   1990  C6   DG A  96     -16.341-151.810 -93.193 
ATOM   1991  O6   DG A  96     -15.532-152.167 -92.341 
ATOM   1992  N1   DG A  96     -17.712-152.018 -92.983 
ATOM   1993  C2   DG A  96     -18.715-151.662 -93.864 
ATOM   1994  N2   DG A  96     -19.961-151.948 -93.478 
ATOM   1995  N3   DG A  96     -18.485-151.071 -95.034 
ATOM   1996  C4   DG A  96     -17.161-150.862 -95.253 
ATOM   1997  P    DT A  97     -19.365-146.737 -99.813 
ATOM   1998  OP1  DT A  97     -19.754-146.843-101.238 
ATOM   1999  OP2  DT A  97     -18.321-145.736 -99.498 
ATOM   2000  O5'  DT A  97     -20.663-146.459 -98.920 
ATOM   2001  C5'  DT A  97     -21.449-147.576 -98.465 
ATOM   2002  C4'  DT A  97     -21.827-147.386 -97.010 
ATOM   2003  O4'  DT A  97     -20.820-147.917 -96.101 
ATOM   2004  C3'  DT A  97     -22.009-145.939 -96.553 
ATOM   2005  O3'  DT A  97     -23.077-145.882 -95.616 
ATOM   2006  C2'  DT A  97     -20.708-145.596 -95.826 
ATOM   2007  C1'  DT A  97     -20.545-146.935 -95.114 
ATOM   2008  N1   DT A  97     -19.170-147.173 -94.594 
ATOM   2009  C2   DT A  97     -19.058-147.873 -93.418 
ATOM   2010  O2   DT A  97     -20.022-148.294 -92.801 
ATOM   2011  N3   DT A  97     -17.768-148.074 -92.966 
ATOM   2012  C4   DT A  97     -16.609-147.644 -93.581 
ATOM   2013  O4   DT A  97     -15.509-147.885 -93.081 
ATOM   2014  C5   DT A  97     -16.829-146.919 -94.810 
ATOM   2015  C7   DT A  97     -15.620-146.415 -95.544 
ATOM   2016  C6   DT A  97     -18.073-146.709 -95.271 
ATOM   2017  P    DT A  98     -24.091-144.644 -95.669 
ATOM   2018  OP1  DT A  98     -25.136-144.901 -96.685 
ATOM   2019  OP2  DT A  98     -23.329-143.386 -95.825 
ATOM   2020  O5'  DT A  98     -24.737-144.702 -94.206 
ATOM   2021  C5'  DT A  98     -24.855-145.977 -93.544 
ATOM   2022  C4'  DT A  98     -24.435-145.848 -92.093 
ATOM   2023  O4'  DT A  98     -23.005-146.052 -91.908 
ATOM   2024  C3'  DT A  98     -24.701-144.492 -91.441 
ATOM   2025  O3'  DT A  98     -25.084-144.699 -90.087 
ATOM   2026  C2'  DT A  98     -23.348-143.781 -91.461 
ATOM   2027  C1'  DT A  98     -22.503-144.999 -91.099 
ATOM   2028  N1   DT A  98     -21.055-144.834 -91.401 
ATOM   2029  C2   DT A  98     -20.164-145.436 -90.544 
ATOM   2030  O2   DT A  98     -20.514-146.084 -89.572 
ATOM   2031  N3   DT A  98     -18.830-145.261 -90.855 
ATOM   2032  C4   DT A  98     -18.325-144.551 -91.925 
ATOM   2033  O4   DT A  98     -17.108-144.464 -92.101 
ATOM   2034  C5   DT A  98     -19.336-143.956 -92.767 
ATOM   2035  C7   DT A  98     -18.872-143.164 -93.955 
ATOM   2036  C6   DT A  98     -20.640-144.109 -92.489 
ATOM   2037  P    DC A  99     -26.242-143.788 -89.460 
ATOM   2038  OP1  DC A  99     -27.563-144.356 -89.810 
ATOM   2039  OP2  DC A  99     -26.021-142.375 -89.839 
ATOM   2040  O5'  DC A  99     -25.974-143.972 -87.893 
ATOM   2041  C5'  DC A  99     -25.400-145.206 -87.424 
ATOM   2042  C4'  DC A  99     -24.323-144.919 -86.397 
ATOM   2043  O4'  DC A  99     -23.016-144.717 -87.006 
ATOM   2044  C3'  DC A  99     -24.531-143.666 -85.547 
ATOM   2045  O3'  DC A  99     -24.071-143.924 -84.226 
ATOM   2046  C2'  DC A  99     -23.623-142.613 -86.180 
ATOM   2047  C1'  DC A  99     -22.443-143.540 -86.456 
ATOM   2048  N1   DC A  99     -21.470-142.995 -87.443 
ATOM   2049  C2   DC A  99     -20.123-143.296 -87.261 
ATOM   2050  O2   DC A  99     -19.793-143.997 -86.298 
ATOM   2051  N3   DC A  99     -19.219-142.807 -88.151 
ATOM   2052  C4   DC A  99     -19.617-142.051 -89.181 
ATOM   2053  N4   DC A  99     -18.699-141.598 -90.020 
ATOM   2054  C5   DC A  99     -20.998-141.729 -89.385 
ATOM   2055  C6   DC A  99     -21.886-142.226 -88.486 
ATOM   2056  P    DC A 100     -24.903-143.345 -82.987 
ATOM   2057  OP1  DC A 100     -26.017-144.265 -82.665 
ATOM   2058  OP2  DC A 100     -25.278-141.940 -83.255 
ATOM   2059  O5'  DC A 100     -23.808-143.396 -81.820 
ATOM   2060  C5'  DC A 100     -22.786-144.409 -81.865 
ATOM   2061  C4'  DC A 100     -21.441-143.803 -81.520 
ATOM   2062  O4'  DC A 100     -20.755-143.271 -82.690 
ATOM   2063  C3'  DC A 100     -21.471-142.628 -80.544 
ATOM   2064  O3'  DC A 100     -20.333-142.705 -79.695 
ATOM   2065  C2'  DC A 100     -21.334-141.387 -81.427 
ATOM   2066  C1'  DC A 100     -20.294-141.964 -82.383 
ATOM   2067  N1   DC A 100     -20.166-141.207 -83.659 
ATOM   2068  C2   DC A 100     -18.903-141.121 -84.239 
ATOM   2069  O2   DC A 100     -17.949-141.672 -83.677 
ATOM   2070  N3   DC A 100     -18.765-140.433 -85.402 
ATOM   2071  C4   DC A 100     -19.823-139.850 -85.980 
ATOM   2072  N4   DC A 100     -19.638-139.192 -87.113 
ATOM   2073  C5   DC A 100     -21.131-139.927 -85.399 
ATOM   2074  C6   DC A 100     -21.248-140.618 -84.236 
ATOM   2075  P    DT A 101     -20.495-142.334 -78.145 
ATOM   2076  OP1  DT A 101     -20.996-143.513 -77.403 
ATOM   2077  OP2  DT A 101     -21.291-141.095 -78.012 
ATOM   2078  O5'  DT A 101     -18.976-142.044 -77.731 
ATOM   2079  C5'  DT A 101     -17.919-142.739 -78.418 
ATOM   2080  C4'  DT A 101     -16.797-141.776 -78.753 
ATOM   2081  O4'  DT A 101     -16.996-141.116 -80.036 
ATOM   2082  C3'  DT A 101     -16.598-140.621 -77.772 
ATOM   2083  O3'  DT A 101     -15.205-140.355 -77.651 
ATOM   2084  C2'  DT A 101     -17.264-139.422 -78.444 
ATOM   2085  C1'  DT A 101     -16.784-139.724 -79.860 
ATOM   2086  N1   DT A 101     -17.547-139.003 -80.918 
ATOM   2087  C2   DT A 101     -16.849-138.606 -82.032 
ATOM   2088  O2   DT A 101     -15.658-138.819 -82.180 
ATOM   2089  N3   DT A 101     -17.588-137.941 -82.991 
ATOM   2090  C4   DT A 101     -18.935-137.648 -82.927 
ATOM   2091  O4   DT A 101     -19.489-137.046 -83.849 
ATOM   2092  C5   DT A 101     -19.582-138.104 -81.720 
ATOM   2093  C7   DT A 101     -21.049-137.826 -81.570 
ATOM   2094  C6   DT A 101     -18.887-138.754 -80.772 
ATOM   2095  P    DC A 102     -14.606-139.991 -76.212 
ATOM   2096  OP1  DC A 102     -14.325-141.236 -75.463 
ATOM   2097  OP2  DC A 102     -15.490-139.014 -75.540 
ATOM   2098  O5'  DC A 102     -13.230-139.282 -76.613 
ATOM   2099  C5'  DC A 102     -12.564-139.684 -77.826 
ATOM   2100  C4'  DC A 102     -12.073-138.461 -78.577 
ATOM   2101  O4'  DC A 102     -13.080-137.925 -79.483 
ATOM   2102  C3'  DC A 102     -11.679-137.264 -77.714 
ATOM   2103  O3'  DC A 102     -10.554-136.622 -78.302 
ATOM   2104  C2'  DC A 102     -12.876-136.317 -77.795 
ATOM   2105  C1'  DC A 102     -13.163-136.523 -79.279 
ATOM   2106  N1   DC A 102     -14.522-136.075 -79.695 
ATOM   2107  C2   DC A 102     -14.665-135.530 -80.968 
ATOM   2108  O2   DC A 102     -13.668-135.442 -81.694 
ATOM   2109  N3   DC A 102     -15.895-135.115 -81.365 
ATOM   2110  C4   DC A 102     -16.951-135.229 -80.548 
ATOM   2111  N4   DC A 102     -18.130-134.810 -80.982 
ATOM   2112  C5   DC A 102     -16.825-135.786 -79.234 
ATOM   2113  C6   DC A 102     -15.587-136.194 -78.856 
ATOM   2114  P    DC A 103      -9.396-136.059 -77.351 
ATOM   2115  OP1  DC A 103      -8.460-137.154 -77.008 
ATOM   2116  OP2  DC A 103     -10.000-135.340 -76.207 
ATOM   2117  O5'  DC A 103      -8.671-135.014 -78.320 
ATOM   2118  C5'  DC A 103      -8.675-135.259 -79.740 
ATOM   2119  C4'  DC A 103      -8.981-133.975 -80.486 
ATOM   2120  O4'  DC A 103     -10.410-133.766 -80.668 
ATOM   2121  C3'  DC A 103      -8.503-132.687 -79.818 
ATOM   2122  O3'  DC A 103      -8.063-131.782 -80.823 
ATOM   2123  C2'  DC A 103      -9.752-132.107 -79.155 
ATOM   2124  C1'  DC A 103     -10.720-132.435 -80.287 
ATOM   2125  N1   DC A 103     -12.153-132.391 -79.881 
ATOM   2126  C2   DC A 103     -13.081-131.949 -80.821 
ATOM   2127  O2   DC A 103     -12.681-131.615 -81.942 
ATOM   2128  N3   DC A 103     -14.392-131.901 -80.470 
ATOM   2129  C4   DC A 103     -14.785-132.272 -79.245 
ATOM   2130  N4   DC A 103     -16.074-132.207 -78.951 
ATOM   2131  C5   DC A 103     -13.846-132.728 -78.263 
ATOM   2132  C6   DC A 103     -12.541-132.769 -78.633 
ATOM   2133  P    DC A 104      -6.761-130.892 -80.552 
ATOM   2134  OP1  DC A 104      -5.548-131.675 -80.877 
ATOM   2135  OP2  DC A 104      -6.822-130.327 -79.185 
ATOM   2136  O5'  DC A 104      -6.950-129.721 -81.626 
ATOM   2137  C5'  DC A 104      -7.645-130.005 -82.854 
ATOM   2138  C4'  DC A 104      -8.609-128.881 -83.175 
ATOM   2139  O4'  DC A 104      -9.916-129.078 -82.564 
ATOM   2140  C3'  DC A 104      -8.188-127.488 -82.706 
ATOM   2141  O3'  DC A 104      -8.592-126.532 -83.679 
ATOM   2142  C2'  DC A 104      -8.994-127.252 -81.428 
ATOM   2143  C1'  DC A 104     -10.297-127.870 -81.924 
ATOM   2144  N1   DC A 104     -11.253-128.207 -80.832 
ATOM   2145  C2   DC A 104     -12.614-128.068 -81.095 
ATOM   2146  O2   DC A 104     -12.968-127.676 -82.212 
ATOM   2147  N3   DC A 104     -13.501-128.369 -80.113 
ATOM   2148  C4   DC A 104     -13.076-128.792 -78.915 
ATOM   2149  N4   DC A 104     -13.981-129.073 -77.990 
ATOM   2150  C5   DC A 104     -11.681-128.940 -78.624 
ATOM   2151  C6   DC A 104     -10.811-128.634 -79.619 
ATOM   2152  P    DC A 105      -7.616-125.311 -84.018 
ATOM   2153  OP1  DC A 105      -6.609-125.742 -85.015 
ATOM   2154  OP2  DC A 105      -7.082-124.739 -82.763 
ATOM   2155  O5'  DC A 105      -8.630-124.273 -84.692 
ATOM   2156  C5'  DC A 105      -9.775-124.779 -85.405 
ATOM   2157  C4'  DC A 105     -11.007-123.973 -85.045 
ATOM   2158  O4'  DC A 105     -11.692-124.500 -83.873 
ATOM   2159  C3'  DC A 105     -10.764-122.504 -84.701 
ATOM   2160  O3'  DC A 105     -11.847-121.728 -85.202 
ATOM   2161  C2'  DC A 105     -10.797-122.453 -83.174 
ATOM   2162  C1'  DC A 105     -11.962-123.422 -82.990 
ATOM   2163  N1   DC A 105     -12.073-123.970 -81.610 
ATOM   2164  C2   DC A 105     -13.349-124.219 -81.110 
ATOM   2165  O2   DC A 105     -14.328-123.977 -81.827 
ATOM   2166  N3   DC A 105     -13.471-124.719 -79.854 
ATOM   2167  C4   DC A 105     -12.387-124.968 -79.110 
ATOM   2168  N4   DC A 105     -12.559-125.455 -77.891 
ATOM   2169  C5   DC A 105     -11.065-124.719 -79.605 
ATOM   2170  C6   DC A 105     -10.964-124.219 -80.862 
ATOM   2171  P    DG A 106     -11.540-120.298 -85.852 
ATOM   2172  OP1  DG A 106     -11.146-120.471 -87.268 
ATOM   2173  OP2  DG A 106     -10.585-119.559 -84.998 
ATOM   2174  O5'  DG A 106     -12.979-119.601 -85.774 
ATOM   2175  C5'  DG A 106     -14.158-120.425 -85.845 
ATOM   2176  C4'  DG A 106     -15.167-119.976 -84.806 
ATOM   2177  O4'  DG A 106     -14.968-120.631 -83.520 
ATOM   2178  C3'  DG A 106     -15.154-118.486 -84.466 
ATOM   2179  O3'  DG A 106     -16.490-118.054 -84.239 
ATOM   2180  C2'  DG A 106     -14.382-118.395 -83.150 
ATOM   2181  C1'  DG A 106     -14.987-119.639 -82.505 
ATOM   2182  N9   DG A 106     -14.208-120.150 -81.343 
ATOM   2183  C8   DG A 106     -12.845-120.145 -81.139 
ATOM   2184  N7   DG A 106     -12.474-120.677 -79.999 
ATOM   2185  C5   DG A 106     -13.676-121.060 -79.406 
ATOM   2186  C6   DG A 106     -13.920-121.691 -78.158 
ATOM   2187  O6   DG A 106     -13.111-122.048 -77.306 
ATOM   2188  N1   DG A 106     -15.291-121.899 -77.949 
ATOM   2189  C2   DG A 106     -16.294-121.543 -78.829 
ATOM   2190  N2   DG A 106     -17.540-121.829 -78.443 
ATOM   2191  N3   DG A 106     -16.064-120.952 -80.000 
ATOM   2192  C4   DG A 106     -14.740-120.743 -80.218 
ATOM   2193  P    DG A 107     -16.944-116.618 -84.778 
ATOM   2194  OP1  DG A 107     -17.333-116.724 -86.203 
ATOM   2195  OP2  DG A 107     -15.900-115.617 -84.464 
ATOM   2196  O5'  DG A 107     -18.242-116.340 -83.885 
ATOM   2197  C5'  DG A 107     -19.028-117.457 -83.430 
ATOM   2198  C4'  DG A 107     -19.406-117.267 -81.975 
ATOM   2199  O4'  DG A 107     -18.399-117.798 -81.066 
ATOM   2200  C3'  DG A 107     -19.588-115.819 -81.518 
ATOM   2201  O3'  DG A 107     -20.656-115.763 -80.581 
ATOM   2202  C2'  DG A 107     -18.287-115.477 -80.791 
ATOM   2203  C1'  DG A 107     -18.124-116.816 -80.079 
ATOM   2204  N9   DG A 107     -16.749-117.054 -79.560 
ATOM   2205  C8   DG A 107     -15.537-116.670 -80.092 
ATOM   2206  N7   DG A 107     -14.500-117.041 -79.382 
ATOM   2207  C5   DG A 107     -15.064-117.718 -78.302 
ATOM   2208  C6   DG A 107     -14.441-118.349 -77.193 
ATOM   2209  O6   DG A 107     -13.244-118.442 -76.933 
ATOM   2210  N1   DG A 107     -15.388-118.917 -76.330 
ATOM   2211  C2   DG A 107     -16.757-118.880 -76.513 
ATOM   2212  N2   DG A 107     -17.490-119.483 -75.575 
ATOM   2213  N3   DG A 107     -17.339-118.289 -77.554 
ATOM   2214  C4   DG A 107     -16.435-117.732 -78.401 
ATOM   2215  P    DG A 108     -21.670-114.525 -80.634 
ATOM   2216  OP1  DG A 108     -22.715-114.782 -81.650 
ATOM   2217  OP2  DG A 108     -20.908-113.267 -80.790 
ATOM   2218  O5'  DG A 108     -22.316-114.583 -79.171 
ATOM   2219  C5'  DG A 108     -22.434-115.858 -78.510 
ATOM   2220  C4'  DG A 108     -22.014-115.729 -77.059 
ATOM   2221  O4'  DG A 108     -20.584-115.933 -76.874 
ATOM   2222  C3'  DG A 108     -22.280-114.373 -76.407 
ATOM   2223  O3'  DG A 108     -22.663-114.580 -75.052 
ATOM   2224  C2'  DG A 108     -20.927-113.662 -76.426 
ATOM   2225  C1'  DG A 108     -20.082-114.880 -76.065 
ATOM   2226  N9   DG A 108     -18.634-114.715 -76.367 
ATOM   2227  C8   DG A 108     -18.030-114.031 -77.400 
ATOM   2228  N7   DG A 108     -16.721-114.079 -77.380 
ATOM   2229  C5   DG A 108     -16.435-114.849 -76.253 
ATOM   2230  C6   DG A 108     -15.186-115.247 -75.712 
ATOM   2231  O6   DG A 108     -14.055-115.000 -76.122 
ATOM   2232  N1   DG A 108     -15.352-116.024 -74.556 
ATOM   2233  C2   DG A 108     -16.567-116.369 -73.998 
ATOM   2234  N2   DG A 108     -16.513-117.118 -72.893 
ATOM   2235  N3   DG A 108     -17.739-115.995 -74.507 
ATOM   2236  C4   DG A 108     -17.595-115.241 -75.627 
ATOM   2237  P    DC A 109     -23.821-113.669 -74.425 
ATOM   2238  OP1  DC A 109     -25.142-114.237 -74.775 
ATOM   2239  OP2  DC A 109     -23.600-112.256 -74.804 
ATOM   2240  O5'  DC A 109     -23.553-113.853 -72.859 
ATOM   2241  C5'  DC A 109     -22.979-115.087 -72.389 
ATOM   2242  C4'  DC A 109     -21.902-114.800 -71.362 
ATOM   2243  O4'  DC A 109     -20.595-114.598 -71.971 
ATOM   2244  C3'  DC A 109     -22.110-113.547 -70.512 
ATOM   2245  O3'  DC A 109     -21.650-113.805 -69.191 
ATOM   2246  C2'  DC A 109     -21.202-112.494 -71.145 
ATOM   2247  C1'  DC A 109     -20.022-113.421 -71.422 
ATOM   2248  N1   DC A 109     -19.049-112.876 -72.408 
ATOM   2249  C2   DC A 109     -17.702-113.177 -72.226 
ATOM   2250  O2   DC A 109     -17.372-113.878 -71.263 
ATOM   2251  N3   DC A 109     -16.798-112.688 -73.116 
ATOM   2252  C4   DC A 109     -17.196-111.932 -74.146 
ATOM   2253  N4   DC A 109     -16.278-111.479 -74.985 
ATOM   2254  C5   DC A 109     -18.577-111.610 -74.351 
ATOM   2255  C6   DC A 109     -19.465-112.107 -73.452 
ATOM   2256  P    DA A 110     -22.482-113.226 -67.952 
ATOM   2257  OP1  DA A 110     -23.596-114.146 -67.630 
ATOM   2258  OP2  DA A 110     -22.857-111.821 -68.220 
ATOM   2259  O5'  DA A 110     -21.387-113.277 -66.785 
ATOM   2260  C5'  DA A 110     -20.365-114.290 -66.830 
ATOM   2261  C4'  DA A 110     -19.020-113.684 -66.485 
ATOM   2262  O4'  DA A 110     -18.334-113.152 -67.655 
ATOM   2263  C3'  DA A 110     -19.050-112.508 -65.509 
ATOM   2264  O3'  DA A 110     -17.912-112.586 -64.660 
ATOM   2265  C2'  DA A 110     -18.913-111.268 -66.393 
ATOM   2266  C1'  DA A 110     -17.873-111.845 -67.348 
ATOM   2267  N9   DA A 110     -17.745-111.088 -68.624 
ATOM   2268  C8   DA A 110     -18.720-110.443 -69.329 
ATOM   2269  N7   DA A 110     -18.293-109.868 -70.410 
ATOM   2270  C5   DA A 110     -16.935-110.151 -70.426 
ATOM   2271  C6   DA A 110     -15.908-109.819 -71.324 
ATOM   2272  N6   DA A 110     -16.101-109.094 -72.434 
ATOM   2273  N1   DA A 110     -14.668-110.261 -71.039 
ATOM   2274  C2   DA A 110     -14.481-110.982 -69.934 
ATOM   2275  N3   DA A 110     -15.357-111.352 -69.026 
ATOM   2276  C4   DA A 110     -16.590-110.897 -69.335 
ATOM   2277  P    DG A 111     -18.074-112.215 -63.111 
ATOM   2278  OP1  DG A 111     -18.575-113.394 -62.369 
ATOM   2279  OP2  DG A 111     -18.870-110.976 -62.977 
ATOM   2280  O5'  DG A 111     -16.555-111.925 -62.696 
ATOM   2281  C5'  DG A 111     -15.498-112.620 -63.383 
ATOM   2282  C4'  DG A 111     -14.376-111.657 -63.718 
ATOM   2283  O4'  DG A 111     -14.575-110.997 -65.001 
ATOM   2284  C3'  DG A 111     -14.177-110.502 -62.737 
ATOM   2285  O3'  DG A 111     -12.784-110.236 -62.616 
ATOM   2286  C2'  DG A 111     -14.843-109.303 -63.410 
ATOM   2287  C1'  DG A 111     -14.363-109.605 -64.826 
ATOM   2288  N9   DG A 111     -15.126-108.884 -65.883 
ATOM   2289  C8   DG A 111     -16.461-108.544 -65.916 
ATOM   2290  N7   DG A 111     -16.823-107.906 -67.002 
ATOM   2291  C5   DG A 111     -15.644-107.816 -67.741 
ATOM   2292  C6   DG A 111     -15.405-107.229 -69.011 
ATOM   2293  O6   DG A 111     -16.196-106.659 -69.758 
ATOM   2294  N1   DG A 111     -14.062-107.361 -69.390 
ATOM   2295  C2   DG A 111     -13.079-107.978 -68.641 
ATOM   2296  N2   DG A 111     -11.858-108.000 -69.179 
ATOM   2297  N3   DG A 111     -13.306-108.529 -67.450 
ATOM   2298  C4   DG A 111     -14.603-108.409 -67.067 
ATOM   2299  P    DA A 112     -12.185-109.872 -61.177 
ATOM   2300  OP1  DA A 112     -11.904-111.117 -60.428 
ATOM   2301  OP2  DA A 112     -13.069-108.895 -60.505 
ATOM   2302  O5'  DA A 112     -10.809-109.163 -61.579 
ATOM   2303  C5'  DA A 112     -10.143-109.564 -62.791 
ATOM   2304  C4'  DA A 112      -9.652-108.342 -63.543 
ATOM   2305  O4'  DA A 112     -10.659-107.806 -64.449 
ATOM   2306  C3'  DA A 112      -9.258-107.145 -62.679 
ATOM   2307  O3'  DA A 112      -8.133-106.503 -63.267 
ATOM   2308  C2'  DA A 112     -10.455-106.198 -62.760 
ATOM   2309  C1'  DA A 112     -10.742-106.404 -64.245 
ATOM   2310  N9   DA A 112     -12.101-105.956 -64.660 
ATOM   2311  C8   DA A 112     -13.265-106.004 -63.947 
ATOM   2312  N7   DA A 112     -14.291-105.534 -64.585 
ATOM   2313  C5   DA A 112     -13.772-105.145 -65.813 
ATOM   2314  C6   DA A 112     -14.359-104.564 -66.949 
ATOM   2315  N6   DA A 112     -15.663-104.261 -67.034 
ATOM   2316  N1   DA A 112     -13.556-104.304 -67.997 
ATOM   2317  C2   DA A 112     -12.263-104.609 -67.906 
ATOM   2318  N3   DA A 112     -11.606-105.150 -66.903 
ATOM   2319  C4   DA A 112     -12.432-105.399 -65.868 
ATOM   2320  P    DA A 113      -6.975-105.940 -62.316 
ATOM   2321  OP1  DA A 113      -6.039-107.035 -61.974 
ATOM   2322  OP2  DA A 113      -7.579-105.221 -61.172 
ATOM   2323  O5'  DA A 113      -6.250-104.895 -63.285 
ATOM   2324  C5'  DA A 113      -6.254-105.140 -64.705 
ATOM   2325  C4'  DA A 113      -6.560-103.856 -65.451 
ATOM   2326  O4'  DA A 113      -7.989-103.647 -65.633 
ATOM   2327  C3'  DA A 113      -6.082-102.568 -64.783 
ATOM   2328  O3'  DA A 113      -5.642-101.663 -65.788 
ATOM   2329  C2'  DA A 113      -7.331-101.988 -64.120 
ATOM   2330  C1'  DA A 113      -8.299-102.316 -65.252 
ATOM   2331  N9   DA A 113      -9.732-102.272 -64.846 
ATOM   2332  C8   DA A 113     -10.285-102.613 -63.645 
ATOM   2333  N7   DA A 113     -11.572-102.463 -63.598 
ATOM   2334  C5   DA A 113     -11.900-101.989 -64.860 
ATOM   2335  C6   DA A 113     -13.124-101.630 -65.449 
ATOM   2336  N6   DA A 113     -14.301-101.698 -64.811 
ATOM   2337  N1   DA A 113     -13.094-101.196 -66.723 
ATOM   2338  C2   DA A 113     -11.922-101.130 -67.353 
ATOM   2339  N3   DA A 113     -10.722-101.436 -66.908 
ATOM   2340  C4   DA A 113     -10.779-101.868 -65.631 
ATOM   2341  P    DG A 114      -4.340-100.773 -65.517 
ATOM   2342  OP1  DG A 114      -3.128-101.556 -65.842 
ATOM   2343  OP2  DG A 114      -4.401-100.208 -64.150 
ATOM   2344  O5'  DG A 114      -4.529 -99.602 -66.591 
ATOM   2345  C5'  DG A 114      -5.224 -99.886 -67.819 
ATOM   2346  C4'  DG A 114      -6.188 -98.762 -68.141 
ATOM   2347  O4'  DG A 114      -7.495 -98.959 -67.529 
ATOM   2348  C3'  DG A 114      -5.767 -97.369 -67.671 
ATOM   2349  O3'  DG A 114      -6.171 -96.413 -68.644 
ATOM   2350  C2'  DG A 114      -6.573 -97.133 -66.393 
ATOM   2351  C1'  DG A 114      -7.876 -97.751 -66.889 
ATOM   2352  N9   DG A 114      -8.832 -98.088 -65.797 
ATOM   2353  C8   DG A 114      -8.574 -98.531 -64.518 
ATOM   2354  N7   DG A 114      -9.648 -98.737 -63.797 
ATOM   2355  C5   DG A 114     -10.693 -98.406 -64.659 
ATOM   2356  C6   DG A 114     -12.096 -98.429 -64.444 
ATOM   2357  O6   DG A 114     -12.715 -98.750 -63.434 
ATOM   2358  N1   DG A 114     -12.795 -98.015 -65.587 
ATOM   2359  C2   DG A 114     -12.214 -97.631 -66.780 
ATOM   2360  N2   DG A 114     -13.057 -97.271 -67.752 
ATOM   2361  N3   DG A 114     -10.899 -97.611 -66.980 
ATOM   2362  C4   DG A 114     -10.206 -98.009 -65.882 
ATOM   2363  P    DA A 115      -5.195 -95.192 -68.983 
ATOM   2364  OP1  DA A 115      -4.188 -95.623 -69.980 
ATOM   2365  OP2  DA A 115      -4.661 -94.620 -67.728 
ATOM   2366  O5'  DA A 115      -6.209 -94.154 -69.658 
ATOM   2367  C5'  DA A 115      -7.354 -94.660 -70.370 
ATOM   2368  C4'  DA A 115      -8.586 -93.854 -70.010 
ATOM   2369  O4'  DA A 115      -9.271 -94.381 -68.838 
ATOM   2370  C3'  DA A 115      -8.343 -92.385 -69.666 
ATOM   2371  O3'  DA A 115      -9.426 -91.609 -70.167 
ATOM   2372  C2'  DA A 115      -8.377 -92.334 -68.139 
ATOM   2373  C1'  DA A 115      -9.541 -93.303 -67.955 
ATOM   2374  N9   DA A 115      -9.652 -93.851 -66.576 
ATOM   2375  C8   DA A 115      -8.649 -94.155 -65.700 
ATOM   2376  N7   DA A 115      -9.068 -94.619 -64.563 
ATOM   2377  C5   DA A 115     -10.449 -94.625 -64.693 
ATOM   2378  C6   DA A 115     -11.481 -95.011 -63.821 
ATOM   2379  N6   DA A 115     -11.267 -95.489 -62.586 
ATOM   2380  N1   DA A 115     -12.745 -94.887 -64.265 
ATOM   2381  C2   DA A 115     -12.952 -94.413 -65.491 
ATOM   2382  N3   DA A 115     -12.074 -94.023 -66.390 
ATOM   2383  C4   DA A 115     -10.817 -94.156 -65.921 
ATOM   2384  P    DA A 116      -9.119 -90.179 -70.818 
ATOM   2385  OP1  DA A 116      -8.725 -90.352 -72.234 
ATOM   2386  OP2  DA A 116      -8.164 -89.440 -69.964 
ATOM   2387  O5'  DA A 116     -10.558 -89.482 -70.740 
ATOM   2388  C5'  DA A 116     -11.737 -90.306 -70.810 
ATOM   2389  C4'  DA A 116     -12.746 -89.857 -69.771 
ATOM   2390  O4'  DA A 116     -12.547 -90.512 -68.485 
ATOM   2391  C3'  DA A 116     -12.733 -88.367 -69.432 
ATOM   2392  O3'  DA A 116     -14.069 -87.935 -69.204 
ATOM   2393  C2'  DA A 116     -11.962 -88.276 -68.115 
ATOM   2394  C1'  DA A 116     -12.566 -89.520 -67.470 
ATOM   2395  N9   DA A 116     -11.787 -90.031 -66.308 
ATOM   2396  C8   DA A 116     -10.434 -90.018 -66.123 
ATOM   2397  N7   DA A 116     -10.053 -90.541 -64.999 
ATOM   2398  C5   DA A 116     -11.240 -90.930 -64.392 
ATOM   2399  C6   DA A 116     -11.517 -91.554 -63.165 
ATOM   2400  N6   DA A 116     -10.569 -91.912 -62.287 
ATOM   2401  N1   DA A 116     -12.807 -91.797 -62.870 
ATOM   2402  C2   DA A 116     -13.745 -91.438 -63.747 
ATOM   2403  N3   DA A 116     -13.608 -90.853 -64.916 
ATOM   2404  C4   DA A 116     -12.307 -90.621 -65.187 
ATOM   2405  P    DA A 117     -14.523 -86.499 -69.744 
ATOM   2406  OP1  DA A 117     -14.912 -86.605 -71.168 
ATOM   2407  OP2  DA A 117     -13.480 -85.498 -69.429 
ATOM   2408  O5'  DA A 117     -15.821 -86.221 -68.850 
ATOM   2409  C5'  DA A 117     -16.607 -87.338 -68.396 
ATOM   2410  C4'  DA A 117     -16.985 -87.148 -66.940 
ATOM   2411  O4'  DA A 117     -15.978 -87.679 -66.032 
ATOM   2412  C3'  DA A 117     -17.167 -85.700 -66.483 
ATOM   2413  O3'  DA A 117     -18.235 -85.644 -65.547 
ATOM   2414  C2'  DA A 117     -15.866 -85.358 -65.757 
ATOM   2415  C1'  DA A 117     -15.703 -86.697 -65.044 
ATOM   2416  N9   DA A 117     -14.328 -86.935 -64.525 
ATOM   2417  C8   DA A 117     -13.137 -86.546 -65.068 
ATOM   2418  N7   DA A 117     -12.101 -86.906 -64.374 
ATOM   2419  C5   DA A 117     -12.644 -87.585 -63.291 
ATOM   2420  C6   DA A 117     -12.060 -88.219 -62.182 
ATOM   2421  N6   DA A 117     -10.738 -88.274 -61.972 
ATOM   2422  N1   DA A 117     -12.889 -88.796 -61.292 
ATOM   2423  C2   DA A 117     -14.203 -88.738 -61.506 
ATOM   2424  N3   DA A 117     -14.859 -88.178 -62.499 
ATOM   2425  C4   DA A 117     -14.006 -87.607 -63.375 
ATOM   2426  P    DT A 118     -19.249 -84.406 -65.599 
ATOM   2427  OP1  DT A 118     -20.294 -84.663 -66.615 
ATOM   2428  OP2  DT A 118     -18.487 -83.147 -65.755 
ATOM   2429  O5'  DT A 118     -19.895 -84.464 -64.136 
ATOM   2430  C5'  DT A 118     -20.013 -85.739 -63.475 
ATOM   2431  C4'  DT A 118     -19.593 -85.610 -62.024 
ATOM   2432  O4'  DT A 118     -18.163 -85.814 -61.839 
ATOM   2433  C3'  DT A 118     -19.859 -84.254 -61.372 
ATOM   2434  O3'  DT A 118     -20.242 -84.461 -60.018 
ATOM   2435  C2'  DT A 118     -18.506 -83.543 -61.391 
ATOM   2436  C1'  DT A 118     -17.661 -84.761 -61.030 
ATOM   2437  N1   DT A 118     -16.213 -84.596 -61.332 
ATOM   2438  C2   DT A 118     -15.322 -85.198 -60.475 
ATOM   2439  O2   DT A 118     -15.673 -85.846 -59.503 
ATOM   2440  N3   DT A 118     -13.989 -85.023 -60.786 
ATOM   2441  C4   DT A 118     -13.484 -84.313 -61.856 
ATOM   2442  O4   DT A 118     -12.266 -84.226 -62.031 
ATOM   2443  C5   DT A 118     -14.494 -83.718 -62.697 
ATOM   2444  C7   DT A 118     -14.030 -82.926 -63.886 
ATOM   2445  C6   DT A 118     -15.798 -83.871 -62.419 
ATOM   2446  P    DC A 119     -21.400 -83.550 -59.391 
ATOM   2447  OP1  DC A 119     -22.721 -84.118 -59.740 
ATOM   2448  OP2  DC A 119     -21.179 -82.137 -59.770 
ATOM   2449  O5'  DC A 119     -21.132 -83.734 -57.824 
ATOM   2450  C5'  DC A 119     -20.558 -84.968 -57.354 
ATOM   2451  C4'  DC A 119     -19.481 -84.681 -56.327 
ATOM   2452  O4'  DC A 119     -18.174 -84.479 -56.936 
ATOM   2453  C3'  DC A 119     -19.689 -83.428 -55.477 
ATOM   2454  O3'  DC A 119     -19.229 -83.686 -54.156 
ATOM   2455  C2'  DC A 119     -18.781 -82.375 -56.111 
ATOM   2456  C1'  DC A 119     -17.601 -83.302 -56.387 
ATOM   2457  N1   DC A 119     -16.628 -82.757 -57.374 
ATOM   2458  C2   DC A 119     -15.281 -83.058 -57.192 
ATOM   2459  O2   DC A 119     -14.951 -83.759 -56.228 
ATOM   2460  N3   DC A 119     -14.377 -82.569 -58.081 
ATOM   2461  C4   DC A 119     -14.775 -81.813 -59.111 
ATOM   2462  N4   DC A 119     -13.857 -81.360 -59.951 
ATOM   2463  C5   DC A 119     -16.156 -81.491 -59.316 
ATOM   2464  C6   DC A 119     -17.044 -81.988 -58.417 
ATOM   2465  P    DA A 120     -20.061 -83.107 -52.917 
ATOM   2466  OP1  DA A 120     -21.175 -84.027 -52.595 
ATOM   2467  OP2  DA A 120     -20.436 -81.702 -53.185 
ATOM   2468  O5'  DA A 120     -18.966 -83.158 -51.751 
ATOM   2469  C5'  DA A 120     -17.944 -84.171 -51.796 
ATOM   2470  C4'  DA A 120     -16.599 -83.565 -51.451 
ATOM   2471  O4'  DA A 120     -15.913 -83.033 -52.620 
ATOM   2472  C3'  DA A 120     -16.629 -82.389 -50.474 
ATOM   2473  O3'  DA A 120     -15.491 -82.467 -49.625 
ATOM   2474  C2'  DA A 120     -16.493 -81.149 -51.358 
ATOM   2475  C1'  DA A 120     -15.452 -81.726 -52.313 
ATOM   2476  N9   DA A 120     -15.324 -80.969 -53.589 
ATOM   2477  C8   DA A 120     -16.299 -80.324 -54.294 
ATOM   2478  N7   DA A 120     -15.872 -79.749 -55.375 
ATOM   2479  C5   DA A 120     -14.514 -80.032 -55.391 
ATOM   2480  C6   DA A 120     -13.487 -79.700 -56.289 
ATOM   2481  N6   DA A 120     -13.680 -78.975 -57.399 
ATOM   2482  N1   DA A 120     -12.247 -80.141 -56.004 
ATOM   2483  C2   DA A 120     -12.060 -80.862 -54.900 
ATOM   2484  N3   DA A 120     -12.936 -81.233 -53.992 
ATOM   2485  C4   DA A 120     -14.169 -80.778 -54.300 
ATOM   2486  P    DC A 121     -15.653 -82.096 -48.076 
ATOM   2487  OP1  DC A 121     -16.154 -83.275 -47.334 
ATOM   2488  OP2  DC A 121     -16.449 -80.857 -47.943 
ATOM   2489  O5'  DC A 121     -14.134 -81.806 -47.661 
ATOM   2490  C5'  DC A 121     -13.077 -82.501 -48.349 
ATOM   2491  C4'  DC A 121     -11.955 -81.538 -48.683 
ATOM   2492  O4'  DC A 121     -12.154 -80.878 -49.966 
ATOM   2493  C3'  DC A 121     -11.756 -80.383 -47.702 
ATOM   2494  O3'  DC A 121     -10.363 -80.117 -47.581 
ATOM   2495  C2'  DC A 121     -12.422 -79.184 -48.375 
ATOM   2496  C1'  DC A 121     -11.942 -79.486 -49.791 
ATOM   2497  N1   DC A 121     -12.705 -78.765 -50.849 
ATOM   2498  C2   DC A 121     -12.012 -78.356 -51.985 
ATOM   2499  O2   DC A 121     -10.804 -78.605 -52.068 
ATOM   2500  N3   DC A 121     -12.689 -77.697 -52.960 
ATOM   2501  C4   DC A 121     -13.998 -77.446 -52.831 
ATOM   2502  N4   DC A 121     -14.613 -76.801 -53.810 
ATOM   2503  C5   DC A 121     -14.730 -77.858 -51.671 
ATOM   2504  C6   DC A 121     -14.035 -78.515 -50.707 
ATOM   2505  P    DC A 122      -9.764 -79.753 -46.143 
ATOM   2506  OP1  DC A 122      -9.483 -80.998 -45.393 
ATOM   2507  OP2  DC A 122     -10.648 -78.776 -45.470 
ATOM   2508  O5'  DC A 122      -8.388 -79.044 -46.544 
ATOM   2509  C5'  DC A 122      -7.722 -79.445 -47.756 
ATOM   2510  C4'  DC A 122      -7.231 -78.223 -48.508 
ATOM   2511  O4'  DC A 122      -8.238 -77.687 -49.414 
ATOM   2512  C3'  DC A 122      -6.837 -77.025 -47.644 
ATOM   2513  O3'  DC A 122      -5.712 -76.384 -48.232 
ATOM   2514  C2'  DC A 122      -8.034 -76.078 -47.726 
ATOM   2515  C1'  DC A 122      -8.321 -76.285 -49.210 
ATOM   2516  N1   DC A 122      -9.680 -75.837 -49.625 
ATOM   2517  C2   DC A 122      -9.823 -75.292 -50.898 
ATOM   2518  O2   DC A 122      -8.826 -75.204 -51.624 
ATOM   2519  N3   DC A 122     -11.054 -74.877 -51.296 
ATOM   2520  C4   DC A 122     -12.109 -74.991 -50.478 
ATOM   2521  N4   DC A 122     -13.288 -74.572 -50.913 
ATOM   2522  C5   DC A 122     -11.983 -75.548 -49.165 
ATOM   2523  C6   DC A 122     -10.745 -75.956 -48.787 
ATOM   2524  P    DA A 123      -4.554 -75.821 -47.281 
ATOM   2525  OP1  DA A 123      -3.618 -76.916 -46.939 
ATOM   2526  OP2  DA A 123      -5.158 -75.102 -46.137 
ATOM   2527  O5'  DA A 123      -3.829 -74.776 -48.251 
ATOM   2528  C5'  DA A 123      -3.833 -75.021 -49.670 
ATOM   2529  C4'  DA A 123      -4.139 -73.737 -50.417 
ATOM   2530  O4'  DA A 123      -5.568 -73.528 -50.598 
ATOM   2531  C3'  DA A 123      -3.661 -72.449 -49.748 
ATOM   2532  O3'  DA A 123      -3.221 -71.544 -50.754 
ATOM   2533  C2'  DA A 123      -4.910 -71.869 -49.085 
ATOM   2534  C1'  DA A 123      -5.878 -72.197 -50.217 
ATOM   2535  N9   DA A 123      -7.311 -72.153 -49.811 
ATOM   2536  C8   DA A 123      -7.864 -72.494 -48.610 
ATOM   2537  N7   DA A 123      -9.151 -72.344 -48.563 
ATOM   2538  C5   DA A 123      -9.479 -71.870 -49.825 
ATOM   2539  C6   DA A 123     -10.703 -71.511 -50.414 
ATOM   2540  N6   DA A 123     -11.880 -71.579 -49.776 
ATOM   2541  N1   DA A 123     -10.673 -71.077 -51.688 
ATOM   2542  C2   DA A 123      -9.501 -71.011 -52.318 
ATOM   2543  N3   DA A 123      -8.302 -71.317 -51.874 
ATOM   2544  C4   DA A 123      -8.359 -71.748 -50.596 
ATOM   2545  P    DT A 124      -1.919 -70.654 -50.482 
ATOM   2546  OP1  DT A 124      -0.707 -71.437 -50.807 
ATOM   2547  OP2  DT A 124      -1.981 -70.089 -49.116 
ATOM   2548  O5'  DT A 124      -2.108 -69.483 -51.556 
ATOM   2549  C5'  DT A 124      -2.803 -69.767 -52.784 
ATOM   2550  C4'  DT A 124      -3.767 -68.643 -53.106 
ATOM   2551  O4'  DT A 124      -5.074 -68.840 -52.495 
ATOM   2552  C3'  DT A 124      -3.346 -67.250 -52.637 
ATOM   2553  O3'  DT A 124      -3.750 -66.294 -53.609 
ATOM   2554  C2'  DT A 124      -4.152 -67.013 -51.358 
ATOM   2555  C1'  DT A 124      -5.455 -67.631 -51.854 
ATOM   2556  N1   DT A 124      -6.411 -67.969 -50.763 
ATOM   2557  C2   DT A 124      -7.749 -67.827 -51.038 
ATOM   2558  O2   DT A 124      -8.168 -67.445 -52.117 
ATOM   2559  N3   DT A 124      -8.606 -68.148 -50.001 
ATOM   2560  C4   DT A 124      -8.242 -68.588 -48.745 
ATOM   2561  O4   DT A 124      -9.100 -68.844 -47.898 
ATOM   2562  C5   DT A 124      -6.816 -68.704 -48.552 
ATOM   2563  C7   DT A 124      -6.333 -69.177 -47.212 
ATOM   2564  C6   DT A 124      -5.961 -68.399 -49.542 
ATOM   2565  P    DT A 125      -2.774 -65.073 -53.949 
ATOM   2566  OP1  DT A 125      -1.767 -65.504 -54.945 
ATOM   2567  OP2  DT A 125      -2.240 -64.501 -52.693 
ATOM   2568  O5'  DT A 125      -3.788 -64.035 -54.623 
ATOM   2569  C5'  DT A 125      -4.933 -64.541 -55.335 
ATOM   2570  C4'  DT A 125      -6.165 -63.735 -54.976 
ATOM   2571  O4'  DT A 125      -6.850 -64.262 -53.803 
ATOM   2572  C3'  DT A 125      -5.922 -62.266 -54.631 
ATOM   2573  O3'  DT A 125      -7.005 -61.490 -55.132 
ATOM   2574  C2'  DT A 125      -5.956 -62.215 -53.104 
ATOM   2575  C1'  DT A 125      -7.120 -63.184 -52.920 
ATOM   2576  N1   DT A 125      -7.231 -63.732 -51.541 
ATOM   2577  C2   DT A 125      -8.497 -63.972 -51.063 
ATOM   2578  O2   DT A 125      -9.504 -63.757 -51.714 
ATOM   2579  N3   DT A 125      -8.561 -64.480 -49.779 
ATOM   2580  C4   DT A 125      -7.489 -64.761 -48.956 
ATOM   2581  O4   DT A 125      -7.671 -65.214 -47.824 
ATOM   2582  C5   DT A 125      -6.202 -64.476 -49.546 
ATOM   2583  C7   DT A 125      -4.983 -64.753 -48.716 
ATOM   2584  C6   DT A 125      -6.111 -63.981 -50.791 
ATOM   2585  P    DC A 126      -6.698 -60.060 -55.783 
ATOM   2586  OP1  DC A 126      -6.304 -60.233 -57.199 
ATOM   2587  OP2  DC A 126      -5.743 -59.321 -54.929 
ATOM   2588  O5'  DC A 126      -8.137 -59.363 -55.705 
ATOM   2589  C5'  DC A 126      -9.316 -60.187 -55.775 
ATOM   2590  C4'  DC A 126     -10.325 -59.738 -54.736 
ATOM   2591  O4'  DC A 126     -10.126 -60.393 -53.451 
ATOM   2592  C3'  DC A 126     -10.312 -58.248 -54.397 
ATOM   2593  O3'  DC A 126     -11.648 -57.816 -54.169 
ATOM   2594  C2'  DC A 126      -9.541 -58.157 -53.081 
ATOM   2595  C1'  DC A 126     -10.145 -59.401 -52.435 
ATOM   2596  N1   DC A 126      -9.366 -59.912 -51.273 
ATOM   2597  C2   DC A 126     -10.073 -60.484 -50.219 
ATOM   2598  O2   DC A 126     -11.305 -60.543 -50.290 
ATOM   2599  N3   DC A 126      -9.380 -60.956 -49.150 
ATOM   2600  C4   DC A 126      -8.044 -60.872 -49.112 
ATOM   2601  N4   DC A 126      -7.415 -61.347 -48.047 
ATOM   2602  C5   DC A 126      -7.299 -60.287 -50.186 
ATOM   2603  C6   DC A 126      -8.009 -59.822 -51.245 
ATOM   2604  P    DC A 127     -12.102 -56.380 -54.709 
ATOM   2605  OP1  DC A 127     -12.491 -56.485 -56.133 
ATOM   2606  OP2  DC A 127     -11.059 -55.379 -54.394 
ATOM   2607  O5'  DC A 127     -13.400 -56.102 -53.815 
ATOM   2608  C5'  DC A 127     -14.186 -57.219 -53.361 
ATOM   2609  C4'  DC A 127     -14.564 -57.029 -51.906 
ATOM   2610  O4'  DC A 127     -13.557 -57.560 -50.997 
ATOM   2611  C3'  DC A 127     -14.746 -55.581 -51.449 
ATOM   2612  O3'  DC A 127     -15.814 -55.525 -50.512 
ATOM   2613  C2'  DC A 127     -13.445 -55.238 -50.722 
ATOM   2614  C1'  DC A 127     -13.282 -56.577 -50.010 
ATOM   2615  N1   DC A 127     -11.907 -56.816 -49.490 
ATOM   2616  C2   DC A 127     -11.776 -57.524 -48.298 
ATOM   2617  O2   DC A 127     -12.798 -57.921 -47.726 
ATOM   2618  N3   DC A 127     -10.531 -57.751 -47.808 
ATOM   2619  C4   DC A 127      -9.450 -57.304 -48.458 
ATOM   2620  N4   DC A 127      -8.256 -57.551 -47.939 
ATOM   2621  C5   DC A 127      -9.562 -56.574 -49.685 
ATOM   2622  C6   DC A 127     -10.815 -56.356 -50.159 
ATOM   2623  P    DA A 128     -16.828 -54.287 -50.564 
ATOM   2624  OP1  DA A 128     -17.873 -54.544 -51.581 
ATOM   2625  OP2  DA A 128     -16.066 -53.028 -50.720 
ATOM   2626  O5'  DA A 128     -17.474 -54.345 -49.102 
ATOM   2627  C5'  DA A 128     -17.592 -55.619 -48.440 
ATOM   2628  C4'  DA A 128     -17.173 -55.491 -46.989 
ATOM   2629  O4'  DA A 128     -15.742 -55.695 -46.804 
ATOM   2630  C3'  DA A 128     -17.438 -54.135 -46.337 
ATOM   2631  O3'  DA A 128     -17.821 -54.342 -44.983 
ATOM   2632  C2'  DA A 128     -16.085 -53.424 -46.356 
ATOM   2633  C1'  DA A 128     -15.241 -54.642 -45.995 
ATOM   2634  N9   DA A 128     -13.792 -54.477 -46.297 
ATOM   2635  C8   DA A 128     -13.212 -53.795 -47.328 
ATOM   2636  N7   DA A 128     -11.915 -53.834 -47.320 
ATOM   2637  C5   DA A 128     -11.611 -54.598 -46.202 
ATOM   2638  C6   DA A 128     -10.391 -55.010 -45.640 
ATOM   2639  N6   DA A 128      -9.195 -54.693 -46.154 
ATOM   2640  N1   DA A 128     -10.447 -55.762 -44.524 
ATOM   2641  C2   DA A 128     -11.638 -56.073 -44.018 
ATOM   2642  N3   DA A 128     -12.836 -55.748 -44.452 
ATOM   2643  C4   DA A 128     -12.753 -54.996 -45.569 
ATOM   2644  P    DG A 129     -18.979 -53.431 -44.356 
ATOM   2645  OP1  DG A 129     -20.300 -53.999 -44.705 
ATOM   2646  OP2  DG A 129     -18.758 -52.018 -44.735 
ATOM   2647  O5'  DG A 129     -18.711 -53.615 -42.789 
ATOM   2648  C5'  DG A 129     -18.137 -54.849 -42.319 
ATOM   2649  C4'  DG A 129     -17.060 -54.562 -41.292 
ATOM   2650  O4'  DG A 129     -15.753 -54.360 -41.901 
ATOM   2651  C3'  DG A 129     -17.268 -53.309 -40.443 
ATOM   2652  O3'  DG A 129     -16.808 -53.567 -39.121 
ATOM   2653  C2'  DG A 129     -16.360 -52.256 -41.076 
ATOM   2654  C1'  DG A 129     -15.180 -53.183 -41.352 
ATOM   2655  N9   DG A 129     -14.207 -52.637 -42.339 
ATOM   2656  C8   DG A 129     -14.438 -51.850 -43.446 
ATOM   2657  N7   DG A 129     -13.355 -51.536 -44.114 
ATOM   2658  C5   DG A 129     -12.333 -52.159 -43.399 
ATOM   2659  C6   DG A 129     -10.934 -52.182 -43.635 
ATOM   2660  O6   DG A 129     -10.298 -51.648 -44.539 
ATOM   2661  N1   DG A 129     -10.262 -52.935 -42.661 
ATOM   2662  C2   DG A 129     -10.863 -53.581 -41.600 
ATOM   2663  N2   DG A 129     -10.047 -54.248 -40.781 
ATOM   2664  N3   DG A 129     -12.177 -53.560 -41.379 
ATOM   2665  C4   DG A 129     -12.843 -52.833 -42.314 
ATOM   2666  P    DC A 130     -17.640 -52.988 -37.882 
ATOM   2667  OP1  DC A 130     -18.754 -53.908 -37.561 
ATOM   2668  OP2  DC A 130     -18.015 -51.583 -38.150 
ATOM   2669  O5'  DC A 130     -16.545 -53.039 -36.716 
ATOM   2670  C5'  DC A 130     -15.523 -54.052 -36.761 
ATOM   2671  C4'  DC A 130     -14.178 -53.446 -36.416 
ATOM   2672  O4'  DC A 130     -13.492 -52.914 -37.586 
ATOM   2673  C3'  DC A 130     -14.208 -52.270 -35.440 
ATOM   2674  O3'  DC A 130     -13.070 -52.348 -34.590 
ATOM   2675  C2'  DC A 130     -14.072 -51.030 -36.323 
ATOM   2676  C1'  DC A 130     -13.031 -51.607 -37.278 
ATOM   2677  N1   DC A 130     -12.903 -50.850 -38.554 
ATOM   2678  C2   DC A 130     -11.640 -50.764 -39.134 
ATOM   2679  O2   DC A 130     -10.686 -51.315 -38.572 
ATOM   2680  N3   DC A 130     -11.502 -50.076 -40.298 
ATOM   2681  C4   DC A 130     -12.560 -49.493 -40.875 
ATOM   2682  N4   DC A 130     -12.375 -48.835 -42.009 
ATOM   2683  C5   DC A 130     -13.868 -49.569 -40.295 
ATOM   2684  C6   DC A 130     -13.985 -50.260 -39.132 
ATOM   2685  P    DT A 131     -13.232 -51.977 -33.041 
ATOM   2686  OP1  DT A 131     -13.733 -53.156 -32.299 
ATOM   2687  OP2  DT A 131     -14.028 -50.738 -32.908 
ATOM   2688  O5'  DT A 131     -11.713 -51.687 -32.627 
ATOM   2689  C5'  DT A 131     -10.656 -52.382 -33.314 
ATOM   2690  C4'  DT A 131      -9.534 -51.419 -33.649 
ATOM   2691  O4'  DT A 131      -9.733 -50.759 -34.931 
ATOM   2692  C3'  DT A 131      -9.335 -50.264 -32.668 
ATOM   2693  O3'  DT A 131      -7.942 -49.998 -32.547 
ATOM   2694  C2'  DT A 131     -10.001 -49.064 -33.340 
ATOM   2695  C1'  DT A 131      -9.521 -49.367 -34.756 
ATOM   2696  N1   DT A 131     -10.284 -48.646 -35.814 
ATOM   2697  C2   DT A 131      -9.586 -48.249 -36.928 
ATOM   2698  O2   DT A 131      -8.395 -48.462 -37.076 
ATOM   2699  N3   DT A 131     -10.325 -47.583 -37.887 
ATOM   2700  C4   DT A 131     -11.672 -47.291 -37.823 
ATOM   2701  O4   DT A 131     -12.226 -46.688 -38.745 
ATOM   2702  C5   DT A 131     -12.319 -47.747 -36.616 
ATOM   2703  C7   DT A 131     -13.786 -47.469 -36.466 
ATOM   2704  C6   DT A 131     -11.624 -48.396 -35.667 
ATOM   2705  P    DG A 132      -7.343 -49.634 -31.108 
ATOM   2706  OP1  DG A 132      -7.062 -50.879 -30.359 
ATOM   2707  OP2  DG A 132      -8.227 -48.657 -30.435 
ATOM   2708  O5'  DG A 132      -5.967 -48.925 -31.509 
ATOM   2709  C5'  DG A 132      -5.301 -49.326 -32.721 
ATOM   2710  C4'  DG A 132      -4.811 -48.104 -33.473 
ATOM   2711  O4'  DG A 132      -5.817 -47.568 -34.379 
ATOM   2712  C3'  DG A 132      -4.416 -46.906 -32.610 
ATOM   2713  O3'  DG A 132      -3.291 -46.265 -33.198 
ATOM   2714  C2'  DG A 132      -5.613 -45.959 -32.691 
ATOM   2715  C1'  DG A 132      -5.900 -46.166 -34.175 
ATOM   2716  N9   DG A 132      -7.259 -45.718 -34.590 
ATOM   2717  C8   DG A 132      -8.443 -45.758 -33.886 
ATOM   2718  N7   DG A 132      -9.471 -45.281 -34.543 
ATOM   2719  C5   DG A 132      -8.932 -44.896 -35.769 
ATOM   2720  C6   DG A 132      -9.557 -44.309 -36.899 
ATOM   2721  O6   DG A 132     -10.737 -44.004 -37.054 
ATOM   2722  N1   DG A 132      -8.638 -44.080 -37.933 
ATOM   2723  C2   DG A 132      -7.291 -44.379 -37.880 
ATOM   2724  N2   DG A 132      -6.581 -44.084 -38.972 
ATOM   2725  N3   DG A 132      -6.704 -44.931 -36.819 
ATOM   2726  C4   DG A 132      -7.582 -45.158 -35.808 
ATOM   2727  P    DA A 133      -2.133 -45.702 -32.247 
ATOM   2728  OP1  DA A 133      -1.197 -46.797 -31.904 
ATOM   2729  OP2  DA A 133      -2.737 -44.983 -31.103 
ATOM   2730  O5'  DA A 133      -1.408 -44.657 -33.216 
ATOM   2731  C5'  DA A 133      -1.412 -44.902 -34.635 
ATOM   2732  C4'  DA A 133      -1.718 -43.618 -35.382 
ATOM   2733  O4'  DA A 133      -3.147 -43.409 -35.564 
ATOM   2734  C3'  DA A 133      -1.240 -42.330 -34.713 
ATOM   2735  O3'  DA A 133      -0.800 -41.425 -35.719 
ATOM   2736  C2'  DA A 133      -2.489 -41.750 -34.051 
ATOM   2737  C1'  DA A 133      -3.457 -42.078 -35.182 
ATOM   2738  N9   DA A 133      -4.890 -42.034 -34.777 
ATOM   2739  C8   DA A 133      -5.443 -42.375 -33.575 
ATOM   2740  N7   DA A 133      -6.730 -42.225 -33.529 
ATOM   2741  C5   DA A 133      -7.058 -41.751 -34.791 
ATOM   2742  C6   DA A 133      -8.282 -41.392 -35.379 
ATOM   2743  N6   DA A 133      -9.459 -41.460 -34.741 
ATOM   2744  N1   DA A 133      -8.252 -40.958 -36.653 
ATOM   2745  C2   DA A 133      -7.080 -40.892 -37.283 
ATOM   2746  N3   DA A 133      -5.881 -41.198 -36.839 
ATOM   2747  C4   DA A 133      -5.938 -41.629 -35.562 
ATOM   2748  P    DT A 134       0.502 -40.534 -35.447 
ATOM   2749  OP1  DT A 134       1.714 -41.318 -35.772 
ATOM   2750  OP2  DT A 134       0.440 -39.970 -34.081 
ATOM   2751  O5'  DT A 134       0.313 -39.364 -36.521 
ATOM   2752  C5'  DT A 134      -0.382 -39.648 -37.750 
ATOM   2753  C4'  DT A 134      -1.346 -38.524 -38.071 
ATOM   2754  O4'  DT A 134      -2.653 -38.720 -37.460 
ATOM   2755  C3'  DT A 134      -0.925 -37.131 -37.602 
ATOM   2756  O3'  DT A 134      -1.329 -36.175 -38.574 
ATOM   2757  C2'  DT A 134      -1.731 -36.894 -36.324 
ATOM   2758  C1'  DT A 134      -3.034 -37.512 -36.819 
ATOM   2759  N1   DT A 134      -3.990 -37.849 -35.728 
ATOM   2760  C2   DT A 134      -5.328 -37.708 -36.003 
ATOM   2761  O2   DT A 134      -5.747 -37.326 -37.082 
ATOM   2762  N3   DT A 134      -6.185 -38.028 -34.966 
ATOM   2763  C4   DT A 134      -5.821 -38.468 -33.710 
ATOM   2764  O4   DT A 134      -6.679 -38.725 -32.863 
ATOM   2765  C5   DT A 134      -4.395 -38.585 -33.517 
ATOM   2766  C7   DT A 134      -3.912 -39.058 -32.177 
ATOM   2767  C6   DT A 134      -3.540 -38.280 -34.507 
ATOM   2768  P    DG A 135      -0.353 -34.953 -38.914 
ATOM   2769  OP1  DG A 135       0.654 -35.385 -39.911 
ATOM   2770  OP2  DG A 135       0.181 -34.381 -37.659 
ATOM   2771  O5'  DG A 135      -1.367 -33.916 -39.588 
ATOM   2772  C5'  DG A 135      -2.512 -34.422 -40.301 
ATOM   2773  C4'  DG A 135      -3.744 -33.616 -39.941 
ATOM   2774  O4'  DG A 135      -4.429 -34.143 -38.768 
ATOM   2775  C3'  DG A 135      -3.501 -32.147 -39.597 
ATOM   2776  O3'  DG A 135      -4.584 -31.371 -40.098 
ATOM   2777  C2'  DG A 135      -3.535 -32.096 -38.069 
ATOM   2778  C1'  DG A 135      -4.699 -33.065 -37.886 
ATOM   2779  N9   DG A 135      -4.810 -33.613 -36.506 
ATOM   2780  C8   DG A 135      -3.811 -33.925 -35.609 
ATOM   2781  N7   DG A 135      -4.247 -34.394 -34.465 
ATOM   2782  C5   DG A 135      -5.634 -34.392 -34.614 
ATOM   2783  C6   DG A 135      -6.650 -34.790 -33.708 
ATOM   2784  O6   DG A 135      -6.535 -35.235 -32.568 
ATOM   2785  N1   DG A 135      -7.927 -34.623 -34.264 
ATOM   2786  C2   DG A 135      -8.186 -34.135 -35.530 
ATOM   2787  N2   DG A 135      -9.472 -34.052 -35.874 
ATOM   2788  N3   DG A 135      -7.230 -33.762 -36.380 
ATOM   2789  C4   DG A 135      -5.988 -33.917 -35.855 
ATOM   2790  P    DT A 136      -4.277 -29.941 -40.748 
ATOM   2791  OP1  DT A 136      -3.883 -30.114 -42.164 
ATOM   2792  OP2  DT A 136      -3.322 -29.202 -39.894 
ATOM   2793  O5'  DT A 136      -5.716 -29.244 -40.670 
ATOM   2794  C5'  DT A 136      -6.895 -30.068 -40.740 
ATOM   2795  C4'  DT A 136      -7.904 -29.619 -39.701 
ATOM   2796  O4'  DT A 136      -7.705 -30.273 -38.416 
ATOM   2797  C3'  DT A 136      -7.891 -28.129 -39.362 
ATOM   2798  O3'  DT A 136      -9.227 -27.697 -39.135 
ATOM   2799  C2'  DT A 136      -7.120 -28.038 -38.046 
ATOM   2800  C1'  DT A 136      -7.724 -29.282 -37.400 
ATOM   2801  N1   DT A 136      -6.945 -29.793 -36.239 
ATOM   2802  C2   DT A 136      -7.657 -30.354 -35.207 
ATOM   2803  O2   DT A 136      -8.872 -30.445 -35.211 
ATOM   2804  N3   DT A 136      -6.900 -30.816 -34.147 
ATOM   2805  C4   DT A 136      -5.525 -30.765 -34.038 
ATOM   2806  O4   DT A 136      -4.959 -31.212 -33.039 
ATOM   2807  C5   DT A 136      -4.867 -30.158 -35.171 
ATOM   2808  C7   DT A 136      -3.370 -30.062 -35.133 
ATOM   2809  C6   DT A 136      -5.578 -29.700 -36.214 
ATOM   2810  P    DC A 137      -9.681 -26.261 -39.674 
ATOM   2811  OP1  DC A 137     -10.070 -26.366 -41.099 
ATOM   2812  OP2  DC A 137      -8.638 -25.260 -39.359 
ATOM   2813  O5'  DC A 137     -10.979 -25.983 -38.781 
ATOM   2814  C5'  DC A 137     -11.765 -27.100 -38.326 
ATOM   2815  C4'  DC A 137     -12.143 -26.910 -36.871 
ATOM   2816  O4'  DC A 137     -11.136 -27.441 -35.962 
ATOM   2817  C3'  DC A 137     -12.325 -25.462 -36.414 
ATOM   2818  O3'  DC A 137     -13.393 -25.406 -35.477 
ATOM   2819  C2'  DC A 137     -11.024 -25.119 -35.687 
ATOM   2820  C1'  DC A 137     -10.862 -26.458 -34.975 
ATOM   2821  N1   DC A 137      -9.486 -26.697 -34.455 
ATOM   2822  C2   DC A 137      -9.355 -27.405 -33.263 
ATOM   2823  O2   DC A 137     -10.377 -27.802 -32.691 
ATOM   2824  N3   DC A 137      -8.110 -27.632 -32.773 
ATOM   2825  C4   DC A 137      -7.029 -27.185 -33.423 
ATOM   2826  N4   DC A 137      -5.835 -27.432 -32.904 
ATOM   2827  C5   DC A 137      -7.141 -26.455 -34.650 
ATOM   2828  C6   DC A 137      -8.394 -26.237 -35.124 
ATOM   2829  P    DA A 138     -14.407 -24.168 -35.530 
ATOM   2830  OP1  DA A 138     -15.452 -24.425 -36.546 
ATOM   2831  OP2  DA A 138     -13.645 -22.909 -35.686 
ATOM   2832  O5'  DA A 138     -15.053 -24.226 -34.067 
ATOM   2833  C5'  DA A 138     -15.171 -25.500 -33.405 
ATOM   2834  C4'  DA A 138     -14.752 -25.372 -31.954 
ATOM   2835  O4'  DA A 138     -13.321 -25.576 -31.769 
ATOM   2836  C3'  DA A 138     -15.017 -24.016 -31.302 
ATOM   2837  O3'  DA A 138     -15.400 -24.223 -29.948 
ATOM   2838  C2'  DA A 138     -13.664 -23.305 -31.322 
ATOM   2839  C1'  DA A 138     -12.820 -24.523 -30.960 
ATOM   2840  N9   DA A 138     -11.371 -24.358 -31.262 
ATOM   2841  C8   DA A 138     -10.791 -23.676 -32.293 
ATOM   2842  N7   DA A 138      -9.494 -23.714 -32.285 
ATOM   2843  C5   DA A 138      -9.190 -24.479 -31.167 
ATOM   2844  C6   DA A 138      -7.970 -24.891 -30.605 
ATOM   2845  N6   DA A 138      -6.774 -24.574 -31.120 
ATOM   2846  N1   DA A 138      -8.026 -25.643 -29.490 
ATOM   2847  C2   DA A 138      -9.217 -25.954 -28.983 
ATOM   2848  N3   DA A 138     -10.415 -25.629 -29.417 
ATOM   2849  C4   DA A 138     -10.332 -24.877 -30.534 
ATOM   2850  P    DC A 139     -16.558 -23.312 -29.321 
ATOM   2851  OP1  DC A 139     -17.879 -23.880 -29.671 
ATOM   2852  OP2  DC A 139     -16.337 -21.899 -29.700 
ATOM   2853  O5'  DC A 139     -16.290 -23.496 -27.754 
ATOM   2854  C5'  DC A 139     -15.716 -24.730 -27.285 
ATOM   2855  C4'  DC A 139     -14.639 -24.443 -26.258 
ATOM   2856  O4'  DC A 139     -13.332 -24.241 -26.867 
ATOM   2857  C3'  DC A 139     -14.848 -23.190 -25.408 
ATOM   2858  O3'  DC A 139     -14.387 -23.448 -24.087 
ATOM   2859  C2'  DC A 139     -13.939 -22.137 -26.041 
ATOM   2860  C1'  DC A 139     -12.759 -23.064 -26.317 
ATOM   2861  N1   DC A 139     -11.786 -22.518 -27.304 
ATOM   2862  C2   DC A 139     -10.439 -22.819 -27.122 
ATOM   2863  O2   DC A 139     -10.109 -23.521 -26.159 
ATOM   2864  N3   DC A 139      -9.536 -22.330 -28.012 
ATOM   2865  C4   DC A 139      -9.933 -21.575 -29.042 
ATOM   2866  N4   DC A 139      -9.015 -21.122 -29.881 
ATOM   2867  C5   DC A 139     -11.315 -21.253 -29.246 
ATOM   2868  C6   DC A 139     -12.202 -21.750 -28.347 
ATOM   2869  P    DC A 140     -15.219 -22.869 -22.848 
ATOM   2870  OP1  DC A 140     -16.333 -23.789 -22.526 
ATOM   2871  OP2  DC A 140     -15.594 -21.464 -23.116 
ATOM   2872  O5'  DC A 140     -14.125 -22.920 -21.681 
ATOM   2873  C5'  DC A 140     -13.102 -23.933 -21.726 
ATOM   2874  C4'  DC A 140     -11.757 -23.327 -21.381 
ATOM   2875  O4'  DC A 140     -11.071 -22.795 -22.551 
ATOM   2876  C3'  DC A 140     -11.787 -22.151 -20.405 
ATOM   2877  O3'  DC A 140     -10.649 -22.228 -19.556 
ATOM   2878  C2'  DC A 140     -11.651 -20.911 -21.288 
ATOM   2879  C1'  DC A 140     -10.610 -21.488 -22.244 
ATOM   2880  N1   DC A 140     -10.482 -20.730 -23.520 
ATOM   2881  C2   DC A 140      -9.219 -20.644 -24.100 
ATOM   2882  O2   DC A 140      -8.266 -21.196 -23.538 
ATOM   2883  N3   DC A 140      -9.081 -19.957 -25.263 
ATOM   2884  C4   DC A 140     -10.139 -19.374 -25.841 
ATOM   2885  N4   DC A 140      -9.954 -18.716 -26.974 
ATOM   2886  C5   DC A 140     -11.447 -19.450 -25.260 
ATOM   2887  C6   DC A 140     -11.564 -20.141 -24.097 
ATOM   2888  P    DC A 141     -10.811 -21.858 -18.006 
ATOM   2889  OP1  DC A 141     -11.312 -23.037 -17.264 
ATOM   2890  OP2  DC A 141     -11.607 -20.619 -17.873 
ATOM   2891  O5'  DC A 141      -9.292 -21.568 -17.592 
ATOM   2892  C5'  DC A 141      -8.235 -22.263 -18.279 
ATOM   2893  C4'  DC A 141      -7.113 -21.300 -18.614 
ATOM   2894  O4'  DC A 141      -7.312 -20.640 -19.897 
ATOM   2895  C3'  DC A 141      -6.914 -20.145 -17.633 
ATOM   2896  O3'  DC A 141      -5.521 -19.879 -17.512 
ATOM   2897  C2'  DC A 141      -7.580 -18.945 -18.305 
ATOM   2898  C1'  DC A 141      -7.100 -19.247 -19.721 
ATOM   2899  N1   DC A 141      -7.863 -18.527 -20.779 
ATOM   2900  C2   DC A 141      -7.170 -18.118 -21.915 
ATOM   2901  O2   DC A 141      -5.962 -18.367 -21.999 
ATOM   2902  N3   DC A 141      -7.847 -17.459 -22.890 
ATOM   2903  C4   DC A 141      -9.157 -17.208 -22.762 
ATOM   2904  N4   DC A 141      -9.771 -16.563 -23.741 
ATOM   2905  C5   DC A 141      -9.888 -17.620 -21.601 
ATOM   2906  C6   DC A 141      -9.193 -18.277 -20.638 
ATOM   2907  P    DC A 142      -4.922 -19.515 -16.073 
ATOM   2908  OP1  DC A 142      -4.641 -20.760 -15.324 
ATOM   2909  OP2  DC A 142      -5.806 -18.538 -15.401 
ATOM   2910  O5'  DC A 142      -3.546 -18.805 -16.474 
ATOM   2911  C5'  DC A 142      -2.880 -19.207 -17.687 
ATOM   2912  C4'  DC A 142      -2.390 -17.985 -18.438 
ATOM   2913  O4'  DC A 142      -3.396 -17.449 -19.344 
ATOM   2914  C3'  DC A 142      -1.995 -16.787 -17.575 
ATOM   2915  O3'  DC A 142      -0.870 -16.146 -18.163 
ATOM   2916  C2'  DC A 142      -3.192 -15.840 -17.656 
ATOM   2917  C1'  DC A 142      -3.480 -16.047 -19.140 
ATOM   2918  N1   DC A 142      -4.838 -15.599 -19.556 
ATOM   2919  C2   DC A 142      -4.981 -15.054 -20.829 
ATOM   2920  O2   DC A 142      -3.984 -14.966 -21.555 
ATOM   2921  N3   DC A 142      -6.212 -14.639 -21.226 
ATOM   2922  C4   DC A 142      -7.267 -14.753 -20.409 
ATOM   2923  N4   DC A 142      -8.446 -14.334 -20.843 
ATOM   2924  C5   DC A 142      -7.141 -15.310 -19.095 
ATOM   2925  C6   DC A 142      -5.903 -15.718 -18.717 
ATOM   2926  P    DA A 143       0.288 -15.583 -17.212 
ATOM   2927  OP1  DA A 143       1.224 -16.678 -16.869 
ATOM   2928  OP2  DA A 143      -0.316 -14.864 -16.068 
ATOM   2929  O5'  DA A 143       1.013 -14.538 -18.181 
ATOM   2930  C5'  DA A 143       1.009 -14.783 -19.601 
ATOM   2931  C4'  DA A 143       0.703 -13.499 -20.347 
ATOM   2932  O4'  DA A 143      -0.726 -13.290 -20.529 
ATOM   2933  C3'  DA A 143       1.181 -12.211 -19.679 
ATOM   2934  O3'  DA A 143       1.621 -11.306 -20.684 
ATOM   2935  C2'  DA A 143      -0.068 -11.631 -19.016 
ATOM   2936  C1'  DA A 143      -1.036 -11.958 -20.148 
ATOM   2937  N9   DA A 143      -2.469 -11.915 -19.742 
ATOM   2938  C8   DA A 143      -3.022 -12.256 -18.541 
ATOM   2939  N7   DA A 143      -4.309 -12.106 -18.494 
ATOM   2940  C5   DA A 143      -4.637 -11.632 -19.756 
ATOM   2941  C6   DA A 143      -5.861 -11.273 -20.345 
ATOM   2942  N6   DA A 143      -7.038 -11.341 -19.706 
ATOM   2943  N1   DA A 143      -5.831 -10.839 -21.619 
ATOM   2944  C2   DA A 143      -4.659 -10.773 -22.249 
ATOM   2945  N3   DA A 143      -3.460 -11.079 -21.804 
ATOM   2946  C4   DA A 143      -3.517 -11.510 -20.527 
ATOM   2947  P    DG A 144       2.923 -10.415 -20.413 
ATOM   2948  OP1  DG A 144       4.135 -11.199 -20.738 
ATOM   2949  OP2  DG A 144       2.861  -9.851 -19.046 
ATOM   2950  O5'  DG A 144       2.734  -9.245 -21.487 
ATOM   2951  C5'  DG A 144       2.039  -9.529 -22.715 
ATOM   2952  C4'  DG A 144       1.075  -8.405 -23.036 
ATOM   2953  O4'  DG A 144      -0.232  -8.601 -22.425 
ATOM   2954  C3'  DG A 144       1.496  -7.012 -22.567 
ATOM   2955  O3'  DG A 144       1.092  -6.056 -23.540 
ATOM   2956  C2'  DG A 144       0.690  -6.775 -21.289 
ATOM   2957  C1'  DG A 144      -0.613  -7.393 -21.785 
ATOM   2958  N9   DG A 144      -1.570  -7.730 -20.693 
ATOM   2959  C8   DG A 144      -1.311  -8.173 -19.414 
ATOM   2960  N7   DG A 144      -2.385  -8.380 -18.693 
ATOM   2961  C5   DG A 144      -3.431  -8.049 -19.555 
ATOM   2962  C6   DG A 144      -4.833  -8.072 -19.340 
ATOM   2963  O6   DG A 144      -5.452  -8.393 -18.330 
ATOM   2964  N1   DG A 144      -5.532  -7.658 -20.482 
ATOM   2965  C2   DG A 144      -4.951  -7.274 -21.676 
ATOM   2966  N2   DG A 144      -5.794  -6.914 -22.648 
ATOM   2967  N3   DG A 144      -3.636  -7.254 -21.876 
ATOM   2968  C4   DG A 144      -2.943  -7.652 -20.777 
ATOM   2969  P    DA A 145       2.068  -4.834 -23.879 
ATOM   2970  OP1  DA A 145       3.075  -5.266 -24.876 
ATOM   2971  OP2  DA A 145       2.602  -4.262 -22.624 
ATOM   2972  O5'  DA A 145       1.054  -3.797 -24.553 
ATOM   2973  C5'  DA A 145      -0.091  -4.303 -25.266 
ATOM   2974  C4'  DA A 145      -1.323  -3.497 -24.906 
ATOM   2975  O4'  DA A 145      -2.008  -4.024 -23.734 
ATOM   2976  C3'  DA A 145      -1.080  -2.028 -24.562 
ATOM   2977  O3'  DA A 145      -2.163  -1.252 -25.063 
ATOM   2978  C2'  DA A 145      -1.114  -1.977 -23.035 
ATOM   2979  C1'  DA A 145      -2.278  -2.945 -22.851 
ATOM   2980  N9   DA A 145      -2.389  -3.494 -21.471 
ATOM   2981  C8   DA A 145      -1.386  -3.798 -20.595 
ATOM   2982  N7   DA A 145      -1.805  -4.262 -19.459 
ATOM   2983  C5   DA A 145      -3.186  -4.268 -19.588 
ATOM   2984  C6   DA A 145      -4.218  -4.654 -18.716 
ATOM   2985  N6   DA A 145      -4.004  -5.132 -17.482 
ATOM   2986  N1   DA A 145      -5.482  -4.530 -19.160 
ATOM   2987  C2   DA A 145      -5.689  -4.056 -20.387 
ATOM   2988  N3   DA A 145      -4.811  -3.665 -21.286 
ATOM   2989  C4   DA A 145      -3.554  -3.799 -20.816 
ATOM   2990  P    DG A 146      -1.856   0.178 -25.713 
ATOM   2991  OP1  DG A 146      -1.463   0.005 -27.129 
ATOM   2992  OP2  DG A 146      -0.901   0.917 -24.859 
ATOM   2993  O5'  DG A 146      -3.296   0.875 -25.635 
ATOM   2994  C5'  DG A 146      -4.474   0.051 -25.706 
ATOM   2995  C4'  DG A 146      -5.483   0.500 -24.667 
ATOM   2996  O4'  DG A 146      -5.284  -0.154 -23.381 
ATOM   2997  C3'  DG A 146      -5.470   1.990 -24.327 
ATOM   2998  O3'  DG A 146      -6.806   2.422 -24.100 
ATOM   2999  C2'  DG A 146      -4.699   2.081 -23.011 
ATOM   3000  C1'  DG A 146      -5.303   0.837 -22.366 
ATOM   3001  N9   DG A 146      -4.524   0.326 -21.204 
ATOM   3002  C8   DG A 146      -3.161   0.331 -21.000 
ATOM   3003  N7   DG A 146      -2.790  -0.201 -19.860 
ATOM   3004  C5   DG A 146      -3.993  -0.584 -19.267 
ATOM   3005  C6   DG A 146      -4.237  -1.215 -18.019 
ATOM   3006  O6   DG A 146      -3.427  -1.572 -17.167 
ATOM   3007  N1   DG A 146      -5.607  -1.423 -17.810 
ATOM   3008  C2   DG A 146      -6.610  -1.067 -18.690 
ATOM   3009  N2   DG A 146      -7.856  -1.352 -18.304 
ATOM   3010  N3   DG A 146      -6.381  -0.476 -19.861 
ATOM   3011  C4   DG A 146      -5.056  -0.267 -20.079 
ATOM   3012  P    DA A 147      -7.260   3.859 -24.639 
ATOM   3013  OP1  DA A 147      -7.649   3.753 -26.064 
ATOM   3014  OP2  DA A 147      -6.217   4.859 -24.325 
ATOM   3015  O5'  DA A 147      -8.558   4.136 -23.746 
ATOM   3016  C5'  DA A 147      -9.344   3.019 -23.291 
ATOM   3017  C4'  DA A 147      -9.722   3.210 -21.836 
ATOM   3018  O4'  DA A 147      -8.715   2.678 -20.927 
ATOM   3019  C3'  DA A 147      -9.904   4.657 -21.379 
ATOM   3020  O3'  DA A 147     -10.972   4.713 -20.442 
ATOM   3021  C2'  DA A 147      -8.603   5.000 -20.652 
ATOM   3022  C1'  DA A 147      -8.441   3.661 -19.940 
ATOM   3023  N9   DA A 147      -7.065   3.422 -19.421 
ATOM   3024  C8   DA A 147      -5.874   3.811 -19.964 
ATOM   3025  N7   DA A 147      -4.838   3.451 -19.270 
ATOM   3026  C5   DA A 147      -5.381   2.773 -18.187 
ATOM   3027  C6   DA A 147      -4.797   2.139 -17.078 
ATOM   3028  N6   DA A 147      -3.475   2.083 -16.868 
ATOM   3029  N1   DA A 147      -5.626   1.562 -16.188 
ATOM   3030  C2   DA A 147      -6.940   1.619 -16.402 
ATOM   3031  N3   DA A 147      -7.596   2.180 -17.395 
ATOM   3032  C4   DA A 147      -6.743   2.750 -18.271 
ATOM   3033  P    DG A 148     -11.986   5.951 -20.495 
ATOM   3034  OP1  DG A 148     -13.031   5.694 -21.511 
ATOM   3035  OP2  DG A 148     -11.224   7.210 -20.651 
ATOM   3036  O5'  DG A 148     -12.632   5.893 -19.032 
ATOM   3037  C5'  DG A 148     -12.750   4.619 -18.371 
ATOM   3038  C4'  DG A 148     -12.331   4.747 -16.920 
ATOM   3039  O4'  DG A 148     -10.900   4.543 -16.735 
ATOM   3040  C3'  DG A 148     -12.596   6.103 -16.268 
ATOM   3041  O3'  DG A 148     -12.979   5.896 -14.913 
ATOM   3042  C2'  DG A 148     -11.243   6.814 -16.287 
ATOM   3043  C1'  DG A 148     -10.399   5.596 -15.926 
ATOM   3044  N9   DG A 148      -8.950   5.761 -16.228 
ATOM   3045  C8   DG A 148      -8.347   6.445 -17.261 
ATOM   3046  N7   DG A 148      -7.037   6.397 -17.241 
ATOM   3047  C5   DG A 148      -6.751   5.628 -16.114 
ATOM   3048  C6   DG A 148      -5.502   5.229 -15.573 
ATOM   3049  O6   DG A 148      -4.371   5.476 -15.983 
ATOM   3050  N1   DG A 148      -5.668   4.453 -14.417 
ATOM   3051  C2   DG A 148      -6.883   4.107 -13.859 
ATOM   3052  N2   DG A 148      -6.829   3.358 -12.754 
ATOM   3053  N3   DG A 148      -8.055   4.481 -14.368 
ATOM   3054  C4   DG A 148      -7.911   5.235 -15.488 
ATOM   3055  P    DA A 149     -14.137   6.807 -14.286 
ATOM   3056  OP1  DA A 149     -15.458   6.239 -14.636 
ATOM   3057  OP2  DA A 149     -13.916   8.220 -14.665 
ATOM   3058  O5'  DA A 149     -13.869   6.623 -12.720 
ATOM   3059  C5'  DA A 149     -13.295   5.389 -12.250 
ATOM   3060  C4'  DA A 149     -12.218   5.676 -11.223 
ATOM   3061  O4'  DA A 149     -10.911   5.878 -11.832 
ATOM   3062  C3'  DA A 149     -12.427   6.929 -10.373 
ATOM   3063  O3'  DA A 149     -11.966   6.671  -9.052 
ATOM   3064  C2'  DA A 149     -11.518   7.982 -11.006 
ATOM   3065  C1'  DA A 149     -10.338   7.055 -11.283 
ATOM   3066  N9   DA A 149      -9.365   7.601 -12.269 
ATOM   3067  C8   DA A 149      -9.613   8.380 -13.363 
ATOM   3068  N7   DA A 149      -8.549   8.699 -14.033 
ATOM   3069  C5   DA A 149      -7.518   8.086 -13.334 
ATOM   3070  C6   DA A 149      -6.129   8.043 -13.539 
ATOM   3071  N6   DA A 149      -5.512   8.657 -14.558 
ATOM   3072  N1   DA A 149      -5.395   7.342 -12.654 
ATOM   3073  C2   DA A 149      -6.013   6.733 -11.644 
ATOM   3074  N3   DA A 149      -7.295   6.703 -11.352 
ATOM   3075  C4   DA A 149      -8.009   7.411 -12.252 
ATOM   3076  P    DG A 150     -12.798   7.250  -7.813 
ATOM   3077  OP1  DG A 150     -13.912   6.331  -7.491 
ATOM   3078  OP2  DG A 150     -13.173   8.656  -8.081 
ATOM   3079  O5'  DG A 150     -11.704   7.199  -6.646 
ATOM   3080  C5'  DG A 150     -10.681   6.186  -6.691 
ATOM   3081  C4'  DG A 150      -9.336   6.792  -6.346 
ATOM   3082  O4'  DG A 150      -8.650   7.324  -7.516 
ATOM   3083  C3'  DG A 150      -9.366   7.968  -5.370 
ATOM   3084  O3'  DG A 150      -8.228   7.891  -4.521 
ATOM   3085  C2'  DG A 150      -9.230   9.208  -6.254 
ATOM   3086  C1'  DG A 150      -8.189   8.631  -7.209 
ATOM   3087  N9   DG A 150      -8.061   9.389  -8.485 
ATOM   3088  C8   DG A 150      -9.032  10.045  -9.210 
ATOM   3089  N7   DG A 150      -8.587  10.620 -10.300 
ATOM   3090  C5   DG A 150      -7.224  10.326 -10.297 
ATOM   3091  C6   DG A 150      -6.211  10.680 -11.226 
ATOM   3092  O6   DG A 150      -6.309  11.336 -12.258 
ATOM   3093  N1   DG A 150      -4.963  10.173 -10.838 
ATOM   3094  C2   DG A 150      -4.725   9.423  -9.704 
ATOM   3095  N2   DG A 150      -3.462   9.033  -9.512 
ATOM   3096  N3   DG A 150      -5.676   9.090  -8.833 
ATOM   3097  C4   DG A 150      -6.894   9.575  -9.194 
ATOM   3098  P    DT A 151      -8.390   8.261  -2.972 
ATOM   3099  OP1  DT A 151      -8.891   7.082  -2.230 
ATOM   3100  OP2  DT A 151      -9.187   9.500  -2.838 
ATOM   3101  O5'  DT A 151      -6.871   8.551  -2.557 
ATOM   3102  C5'  DT A 151      -5.814   7.856  -3.244 
ATOM   3103  C4'  DT A 151      -4.692   8.819  -3.579 
ATOM   3104  O4'  DT A 151      -4.891   9.479  -4.862 
ATOM   3105  C3'  DT A 151      -4.493   9.974  -2.598 
ATOM   3106  O3'  DT A 151      -3.100  10.240  -2.477 
ATOM   3107  C2'  DT A 151      -5.159  11.174  -3.271 
ATOM   3108  C1'  DT A 151      -4.679  10.872  -4.687 
ATOM   3109  N1   DT A 151      -5.442  11.592  -5.744 
ATOM   3110  C2   DT A 151      -4.744  11.989  -6.859 
ATOM   3111  O2   DT A 151      -3.553  11.776  -7.006 
ATOM   3112  N3   DT A 151      -5.484  12.655  -7.818 
ATOM   3113  C4   DT A 151      -6.830  12.947  -7.754 
ATOM   3114  O4   DT A 151      -7.384  13.550  -8.676 
ATOM   3115  C5   DT A 151      -7.477  12.491  -6.546 
ATOM   3116  C7   DT A 151      -8.944  12.769  -6.396 
ATOM   3117  C6   DT A 151      -6.782  11.842  -5.598 
ATOM   3118  P    DT A 152      -2.501  10.604  -1.038 
ATOM   3119  OP1  DT A 152      -2.220   9.359  -0.289 
ATOM   3120  OP2  DT A 152      -3.385  11.581  -0.366 
ATOM   3121  O5'  DT A 152      -1.125  11.314  -1.440 
ATOM   3122  C5'  DT A 152      -0.459  10.912  -2.652 
ATOM   3123  C4'  DT A 152       0.031  12.134  -3.404 
ATOM   3124  O4'  DT A 152      -0.975  12.670  -4.310 
ATOM   3125  C3'  DT A 152       0.426  13.332  -2.540 
ATOM   3126  O3'  DT A 152       1.551  13.973  -3.128 
ATOM   3127  C2'  DT A 152      -0.771  14.279  -2.621 
ATOM   3128  C1'  DT A 152      -1.059  14.072  -4.106 
ATOM   3129  N1   DT A 152      -2.417  14.520  -4.521 
ATOM   3130  C2   DT A 152      -2.541  15.055  -5.780 
ATOM   3131  O2   DT A 152      -1.601  15.172  -6.547 
ATOM   3132  N3   DT A 152      -3.816  15.460  -6.129 
ATOM   3133  C4   DT A 152      -4.946  15.374  -5.342 
ATOM   3134  O4   DT A 152      -6.035  15.770  -5.765 
ATOM   3135  C5   DT A 152      -4.715  14.799  -4.039 
ATOM   3136  C7   DT A 152      -5.893  14.670  -3.119 
ATOM   3137  C6   DT A 152      -3.487  14.398  -3.673 
ATOM   3138  P    DC A 153       2.709  14.536  -2.177 
ATOM   3139  OP1  DC A 153       3.645  13.441  -1.835 
ATOM   3140  OP2  DC A 153       2.105  15.255  -1.033 
ATOM   3141  O5'  DC A 153       3.434  15.581  -3.146 
ATOM   3142  C5'  DC A 153       3.430  15.336  -4.566 
ATOM   3143  C4'  DC A 153       3.124  16.620  -5.312 
ATOM   3144  O4'  DC A 153       1.694  16.829  -5.494 
ATOM   3145  C3'  DC A 153       3.602  17.908  -4.644 
ATOM   3146  O3'  DC A 153       4.041  18.813  -5.649 
ATOM   3147  C2'  DC A 153       2.353  18.488  -3.981 
ATOM   3148  C1'  DC A 153       1.385  18.161  -5.113 
ATOM   3149  N1   DC A 153      -0.048  18.204  -4.707 
ATOM   3150  C2   DC A 153      -0.976  18.646  -5.647 
ATOM   3151  O2   DC A 153      -0.576  18.980  -6.768 
ATOM   3152  N3   DC A 153      -2.287  18.694  -5.297 
ATOM   3153  C4   DC A 153      -2.680  18.324  -4.071 
ATOM   3154  N4   DC A 153      -3.969  18.388  -3.778 
ATOM   3155  C5   DC A 153      -1.741  17.867  -3.089 
ATOM   3156  C6   DC A 153      -0.436  17.827  -3.459 
ATOM   3157  P    DC A 154       5.344  19.704  -5.378 
ATOM   3158  OP1  DC A 154       6.556  18.920  -5.703 
ATOM   3159  OP2  DC A 154       5.282  20.268  -4.011 
ATOM   3160  O5'  DC A 154       5.155  20.875  -6.452 
ATOM   3161  C5'  DC A 154       4.460  20.590  -7.680 
ATOM   3162  C4'  DC A 154       3.496  21.714  -8.002 
ATOM   3163  O4'  DC A 154       2.189  21.518  -7.390 
ATOM   3164  C3'  DC A 154       3.917  23.107  -7.532 
ATOM   3165  O3'  DC A 154       3.512  24.063  -8.505 
ATOM   3166  C2'  DC A 154       3.111  23.344  -6.254 
ATOM   3167  C1'  DC A 154       1.808  22.726  -6.750 
ATOM   3168  N1   DC A 154       0.851  22.389  -5.658 
ATOM   3169  C2   DC A 154      -0.509  22.527  -5.921 
ATOM   3170  O2   DC A 154      -0.863  22.920  -7.039 
ATOM   3171  N3   DC A 154      -1.396  22.226  -4.939 
ATOM   3172  C4   DC A 154      -0.972  21.804  -3.741 
ATOM   3173  N4   DC A 154      -1.877  21.522  -2.816 
ATOM   3174  C5   DC A 154       0.423  21.655  -3.450 
ATOM   3175  C6   DC A 154       1.294  21.961  -4.445 
ATOM   3176  P    DA A 155       4.489  25.285  -8.844 
ATOM   3177  OP1  DA A 155       5.496  24.853  -9.841 
ATOM   3178  OP2  DA A 155       5.023  25.857  -7.589 
ATOM   3179  O5'  DA A 155       3.475  26.322  -9.519 
ATOM   3180  C5'  DA A 155       2.330  25.816 -10.231 
ATOM   3181  C4'  DA A 155       1.098  26.622  -9.871 
ATOM   3182  O4'  DA A 155       0.413  26.095  -8.699 
ATOM   3183  C3'  DA A 155       1.341  28.092  -9.527 
ATOM   3184  O3'  DA A 155       0.258  28.867 -10.028 
ATOM   3185  C2'  DA A 155       1.307  28.142  -8.000 
ATOM   3186  C1'  DA A 155       0.143  27.174  -7.816 
ATOM   3187  N9   DA A 155       0.032  26.625  -6.437 
ATOM   3188  C8   DA A 155       1.035  26.321  -5.561 
ATOM   3189  N7   DA A 155       0.616  25.857  -4.424 
ATOM   3190  C5   DA A 155      -0.766  25.851  -4.554 
ATOM   3191  C6   DA A 155      -1.797  25.465  -3.682 
ATOM   3192  N6   DA A 155      -1.583  24.987  -2.447 
ATOM   3193  N1   DA A 155      -3.061  25.589  -4.126 
ATOM   3194  C2   DA A 155      -3.268  26.063  -5.352 
ATOM   3195  N3   DA A 155      -2.390  26.454  -6.251 
ATOM   3196  C4   DA A 155      -1.133  26.320  -5.782 
ATOM   3197  P    DA A 156       0.565  30.298 -10.679 
ATOM   3198  OP1  DA A 156       0.958  30.124 -12.095 
ATOM   3199  OP2  DA A 156       1.520  31.036  -9.825 
ATOM   3200  O5'  DA A 156      -0.875  30.994 -10.601 
ATOM   3201  C5'  DA A 156      -2.053  30.170 -10.671 
ATOM   3202  C4'  DA A 156      -3.062  30.619  -9.632 
ATOM   3203  O4'  DA A 156      -2.863  29.965  -8.346 
ATOM   3204  C3'  DA A 156      -3.049  32.109  -9.293 
ATOM   3205  O3'  DA A 156      -4.385  32.541  -9.065 
ATOM   3206  C2'  DA A 156      -2.278  32.200  -7.976 
ATOM   3207  C1'  DA A 156      -2.882  30.956  -7.331 
ATOM   3208  N9   DA A 156      -2.103  30.445  -6.169 
ATOM   3209  C8   DA A 156      -0.750  30.458  -5.984 
ATOM   3210  N7   DA A 156      -0.369  29.936  -4.860 
ATOM   3211  C5   DA A 156      -1.556  29.547  -4.253 
ATOM   3212  C6   DA A 156      -1.833  28.922  -3.026 
ATOM   3213  N6   DA A 156      -0.885  28.564  -2.148 
ATOM   3214  N1   DA A 156      -3.124  28.680  -2.731 
ATOM   3215  C2   DA A 156      -4.061  29.038  -3.608 
ATOM   3216  N3   DA A 156      -3.924  29.623  -4.777 
ATOM   3217  C4   DA A 156      -2.623  29.855  -5.048 
ATOM   3218  P    DC A 157      -4.839  33.978  -9.605 
ATOM   3219  OP1  DC A 157      -5.228  33.872 -11.029 
ATOM   3220  OP2  DC A 157      -3.796  34.978  -9.290 
ATOM   3221  O5'  DC A 157      -6.137  34.256  -8.711 
ATOM   3222  C5'  DC A 157      -6.923  33.138  -8.257 
ATOM   3223  C4'  DC A 157      -7.301  33.329  -6.801 
ATOM   3224  O4'  DC A 157      -6.294  32.798  -5.893 
ATOM   3225  C3'  DC A 157      -7.483  34.776  -6.344 
ATOM   3226  O3'  DC A 157      -8.551  34.832  -5.408 
ATOM   3227  C2'  DC A 157      -6.182  35.119  -5.618 
ATOM   3228  C1'  DC A 157      -6.020  33.780  -4.905 
ATOM   3229  N1   DC A 157      -4.644  33.541  -4.386 
ATOM   3230  C2   DC A 157      -4.513  32.833  -3.194 
ATOM   3231  O2   DC A 157      -5.535  32.436  -2.622 
ATOM   3232  N3   DC A 157      -3.268  32.606  -2.703 
ATOM   3233  C4   DC A 157      -2.187  33.053  -3.354 
ATOM   3234  N4   DC A 157      -0.994  32.806  -2.835 
ATOM   3235  C5   DC A 157      -2.299  33.784  -4.581 
ATOM   3236  C6   DC A 157      -3.552  34.001  -5.054 
ATOM   3237  P    DA A 158      -9.565  36.071  -5.460 
ATOM   3238  OP1  DA A 158     -10.610  35.814  -6.476 
ATOM   3239  OP2  DA A 158      -8.803  37.329  -5.616 
ATOM   3240  O5'  DA A 158     -10.211  36.012  -3.997 
ATOM   3241  C5'  DA A 158     -10.329  34.738  -3.336 
ATOM   3242  C4'  DA A 158      -9.910  34.866  -1.885 
ATOM   3243  O4'  DA A 158      -8.479  34.662  -1.700 
ATOM   3244  C3'  DA A 158     -10.175  36.223  -1.233 
ATOM   3245  O3'  DA A 158     -10.558  36.015   0.121 
ATOM   3246  C2'  DA A 158      -8.822  36.934  -1.252 
ATOM   3247  C1'  DA A 158      -7.978  35.715  -0.891 
ATOM   3248  N9   DA A 158      -6.529  35.880  -1.193 
ATOM   3249  C8   DA A 158      -5.949  36.562  -2.224 
ATOM   3250  N7   DA A 158      -4.652  36.524  -2.216 
ATOM   3251  C5   DA A 158      -4.348  35.760  -1.098 
ATOM   3252  C6   DA A 158      -3.129  35.347  -0.536 
ATOM   3253  N6   DA A 158      -1.932  35.664  -1.050 
ATOM   3254  N1   DA A 158      -3.184  34.595   0.580 
ATOM   3255  C2   DA A 158      -4.375  34.284   1.086 
ATOM   3256  N3   DA A 158      -5.573  34.609   0.652 
ATOM   3257  C4   DA A 158      -5.490  35.361  -0.464 
ATOM   3258  P    DC A 159     -11.716  36.926   0.748 
ATOM   3259  OP1  DC A 159     -13.038  36.359   0.399 
ATOM   3260  OP2  DC A 159     -11.495  38.339   0.369 
ATOM   3261  O5'  DC A 159     -11.448  36.742   2.315 
ATOM   3262  C5'  DC A 159     -10.874  35.508   2.785 
ATOM   3263  C4'  DC A 159      -9.797  35.795   3.812 
ATOM   3264  O4'  DC A 159      -8.490  35.997   3.203 
ATOM   3265  C3'  DC A 159     -10.006  37.048   4.662 
ATOM   3266  O3'  DC A 159      -9.545  36.790   5.983 
ATOM   3267  C2'  DC A 159      -9.097  38.102   4.028 
ATOM   3268  C1'  DC A 159      -7.917  37.174   3.752 
ATOM   3269  N1   DC A 159      -6.944  37.720   2.765 
ATOM   3270  C2   DC A 159      -5.597  37.419   2.947 
ATOM   3271  O2   DC A 159      -5.267  36.717   3.911 
ATOM   3272  N3   DC A 159      -4.694  37.908   2.058 
ATOM   3273  C4   DC A 159      -5.092  38.663   1.028 
ATOM   3274  N4   DC A 159      -4.173  39.116   0.188 
ATOM   3275  C5   DC A 159      -6.473  38.985   0.823 
ATOM   3276  C6   DC A 159      -7.360  38.488   1.722 
ATOM   3277  P    DA A 160     -10.377  37.369   7.222 
ATOM   3278  OP1  DA A 160     -11.491  36.450   7.544 
ATOM   3279  OP2  DA A 160     -10.752  38.775   6.954 
ATOM   3280  O5'  DA A 160      -9.283  37.318   8.388 
ATOM   3281  C5'  DA A 160      -8.260  36.305   8.343 
ATOM   3282  C4'  DA A 160      -6.915  36.911   8.688 
ATOM   3283  O4'  DA A 160      -6.229  37.443   7.519 
ATOM   3284  C3'  DA A 160      -6.945  38.087   9.665 
ATOM   3285  O3'  DA A 160      -5.807  38.010  10.514 
ATOM   3286  C2'  DA A 160      -6.809  39.327   8.781 
ATOM   3287  C1'  DA A 160      -5.768  38.750   7.826 
ATOM   3288  N9   DA A 160      -5.640  39.508   6.550 
ATOM   3289  C8   DA A 160      -6.616  40.152   5.845 
ATOM   3290  N7   DA A 160      -6.189  40.727   4.764 
ATOM   3291  C5   DA A 160      -4.830  40.444   4.748 
ATOM   3292  C6   DA A 160      -3.803  40.776   3.850 
ATOM   3293  N6   DA A 160      -3.996  41.502   2.740 
ATOM   3294  N1   DA A 160      -2.563  40.335   4.135 
ATOM   3295  C2   DA A 160      -2.376  39.614   5.239 
ATOM   3296  N3   DA A 160      -3.252  39.243   6.147 
ATOM   3297  C4   DA A 160      -4.485  39.698   5.839 
ATOM   3298  P    DC A 161      -5.969  38.380  12.063 
ATOM   3299  OP1  DC A 161      -6.470  37.202  12.805 
ATOM   3300  OP2  DC A 161      -6.766  39.619  12.196 
ATOM   3301  O5'  DC A 161      -4.450  38.670  12.478 
ATOM   3302  C5'  DC A 161      -3.393  37.975  11.790 
ATOM   3303  C4'  DC A 161      -2.271  38.938  11.456 
ATOM   3304  O4'  DC A 161      -2.470  39.598  10.173 
ATOM   3305  C3'  DC A 161      -2.072  40.093  12.437 
ATOM   3306  O3'  DC A 161      -0.679  40.359  12.558 
ATOM   3307  C2'  DC A 161      -2.738  41.293  11.764 
ATOM   3308  C1'  DC A 161      -2.258  40.991  10.348 
ATOM   3309  N1   DC A 161      -3.021  41.711   9.290 
ATOM   3310  C2   DC A 161      -2.328  42.120   8.154 
ATOM   3311  O2   DC A 161      -1.120  41.871   8.071 
ATOM   3312  N3   DC A 161      -3.005  42.779   7.179 
ATOM   3313  C4   DC A 161      -4.315  43.030   7.308 
ATOM   3314  N4   DC A 161      -4.929  43.676   6.329 
ATOM   3315  C5   DC A 161      -5.046  42.618   8.468 
ATOM   3316  C6   DC A 161      -4.352  41.961   9.432 
ATOM   3317  P    DA A 162      -0.080  40.723  13.996 
ATOM   3318  OP1  DA A 162       0.201  39.478  14.746 
ATOM   3319  OP2  DA A 162      -0.964  41.700  14.669 
ATOM   3320  O5'  DA A 162       1.296  41.433  13.595 
ATOM   3321  C5'  DA A 162       1.961  41.031  12.383 
ATOM   3322  C4'  DA A 162       2.452  42.253  11.631 
ATOM   3323  O4'  DA A 162       1.446  42.789  10.725 
ATOM   3324  C3'  DA A 162       2.847  43.451  12.495 
ATOM   3325  O3'  DA A 162       3.972  44.092  11.907 
ATOM   3326  C2'  DA A 162       1.650  44.398  12.413 
ATOM   3327  C1'  DA A 162       1.362  44.191  10.929 
ATOM   3328  N9   DA A 162       0.004  44.639  10.514 
ATOM   3329  C8   DA A 162      -1.160  44.591  11.226 
ATOM   3330  N7   DA A 162      -2.187  45.061  10.589 
ATOM   3331  C5   DA A 162      -1.667  45.451   9.361 
ATOM   3332  C6   DA A 162      -2.254  46.031   8.225 
ATOM   3333  N6   DA A 162      -3.558  46.335   8.140 
ATOM   3334  N1   DA A 162      -1.452  46.291   7.176 
ATOM   3335  C2   DA A 162      -0.158  45.987   7.268 
ATOM   3336  N3   DA A 162       0.499  45.446   8.270 
ATOM   3337  C4   DA A 162      -0.327  45.197   9.306 
ATOM   3338  P    DT A 163       5.130  44.655  12.858 
ATOM   3339  OP1  DT A 163       6.066  43.560  13.200 
ATOM   3340  OP2  DT A 163       4.526  45.374  14.002 
ATOM   3341  O5'  DT A 163       5.855  45.700  11.888 
ATOM   3342  C5'  DT A 163       5.851  45.455  10.469 
ATOM   3343  C4'  DT A 163       5.545  46.739   9.722 
ATOM   3344  O4'  DT A 163       4.115  46.948   9.541 
ATOM   3345  C3'  DT A 163       6.023  48.028  10.391 
ATOM   3346  O3'  DT A 163       6.462  48.932   9.385 
ATOM   3347  C2'  DT A 163       4.774  48.607  11.054 
ATOM   3348  C1'  DT A 163       3.806  48.280   9.922 
ATOM   3349  N1   DT A 163       2.373  48.323  10.328 
ATOM   3350  C2   DT A 163       1.470  48.761   9.389 
ATOM   3351  O2   DT A 163       1.795  49.106   8.265 
ATOM   3352  N3   DT A 163       0.152  48.789   9.801 
ATOM   3353  C4   DT A 163      -0.326  48.424  11.043 
ATOM   3354  O4   DT A 163      -1.530  48.492  11.297 
ATOM   3355  C5   DT A 163       0.698  47.978  11.960 
ATOM   3356  C7   DT A 163       0.263  47.562  13.334 
ATOM   3357  C6   DT A 163       1.987  47.942  11.585 
ATOM   3358  P    DT A 164       7.765  49.823   9.657 
ATOM   3359  OP1  DT A 164       8.977  49.039   9.332 
ATOM   3360  OP2  DT A 164       7.703  50.387  11.023 
ATOM   3361  O5'  DT A 164       7.576  50.994   8.583 
ATOM   3362  C5'  DT A 164       6.881  50.709   7.355 
ATOM   3363  C4'  DT A 164       5.917  51.833   7.033 
ATOM   3364  O4'  DT A 164       4.610  51.637   7.644 
ATOM   3365  C3'  DT A 164       6.338  53.226   7.502 
ATOM   3366  O3'  DT A 164       5.933  54.182   6.530 
ATOM   3367  C2'  DT A 164       5.532  53.463   8.781 
ATOM   3368  C1'  DT A 164       4.229  52.845   8.285 
ATOM   3369  N1   DT A 164       3.272  52.508   9.376 
ATOM   3370  C2   DT A 164       1.934  52.650   9.101 
ATOM   3371  O2   DT A 164       1.516  53.031   8.022 
ATOM   3372  N3   DT A 164       1.078  52.329  10.138 
ATOM   3373  C4   DT A 164       1.442  51.889  11.394 
ATOM   3374  O4   DT A 164       0.584  51.632  12.241 
ATOM   3375  C5   DT A 164       2.868  51.772  11.587 
ATOM   3376  C7   DT A 164       3.351  51.300  12.927 
ATOM   3377  C6   DT A 164       3.723  52.077  10.597 
ATOM   3378  P    DA A 165       6.910  55.404   6.190 
ATOM   3379  OP1  DA A 165       7.916  54.972   5.194 
ATOM   3380  OP2  DA A 165       7.444  55.976   7.446 
ATOM   3381  O5'  DA A 165       5.896  56.441   5.516 
ATOM   3382  C5'  DA A 165       4.751  55.935   4.804 
ATOM   3383  C4'  DA A 165       3.519  56.741   5.163 
ATOM   3384  O4'  DA A 165       2.834  56.214   6.336 
ATOM   3385  C3'  DA A 165       3.762  58.211   5.508 
ATOM   3386  O3'  DA A 165       2.679  58.986   5.007 
ATOM   3387  C2'  DA A 165       3.728  58.261   7.035 
ATOM   3388  C1'  DA A 165       2.563  57.293   7.219 
ATOM   3389  N9   DA A 165       2.453  56.744   8.598 
ATOM   3390  C8   DA A 165       3.456  56.440   9.474 
ATOM   3391  N7   DA A 165       3.037  55.976  10.610 
ATOM   3392  C5   DA A 165       1.655  55.970  10.481 
ATOM   3393  C6   DA A 165       0.624  55.584  11.353 
ATOM   3394  N6   DA A 165       0.838  55.106  12.588 
ATOM   3395  N1   DA A 165      -0.640  55.708  10.909 
ATOM   3396  C2   DA A 165      -0.847  56.182   9.683 
ATOM   3397  N3   DA A 165       0.031  56.573   8.784 
ATOM   3398  C4   DA A 165       1.288  56.439   9.253 
ATOM   3399  P    DT A 166       2.986  60.417   4.356 
ATOM   3400  OP1  DT A 166       3.379  60.244   2.940 
ATOM   3401  OP2  DT A 166       3.941  61.155   5.210 
ATOM   3402  O5'  DT A 166       1.546  61.113   4.434 
ATOM   3403  C5'  DT A 166       0.368  60.289   4.364 
ATOM   3404  C4'  DT A 166      -0.641  60.738   5.403 
ATOM   3405  O4'  DT A 166      -0.442  60.084   6.688 
ATOM   3406  C3'  DT A 166      -0.628  62.228   5.742 
ATOM   3407  O3'  DT A 166      -1.964  62.660   5.970 
ATOM   3408  C2'  DT A 166       0.143  62.319   7.058 
ATOM   3409  C1'  DT A 166      -0.461  61.075   7.704 
ATOM   3410  N1   DT A 166       0.318  60.564   8.866 
ATOM   3411  C2   DT A 166      -0.394  60.003   9.898 
ATOM   3412  O2   DT A 166      -1.609  59.913   9.893 
ATOM   3413  N3   DT A 166       0.362  59.541  10.957 
ATOM   3414  C4   DT A 166       1.737  59.592  11.066 
ATOM   3415  O4   DT A 166       2.304  59.145  12.065 
ATOM   3416  C5   DT A 166       2.396  60.199   9.933 
ATOM   3417  C7   DT A 166       3.893  60.295   9.971 
ATOM   3418  C6   DT A 166       1.685  60.657   8.890 
ATOM   3419  P    DA A 167      -2.418  64.097   5.430 
ATOM   3420  OP1  DA A 167      -2.807  63.991   4.006 
ATOM   3421  OP2  DA A 167      -1.375  65.097   5.745 
ATOM   3422  O5'  DA A 167      -3.716  64.375   6.324 
ATOM   3423  C5'  DA A 167      -4.502  63.257   6.778 
ATOM   3424  C4'  DA A 167      -4.880  63.448   8.233 
ATOM   3425  O4'  DA A 167      -3.873  62.917   9.142 
ATOM   3426  C3'  DA A 167      -5.062  64.895   8.690 
ATOM   3427  O3'  DA A 167      -6.130  64.951   9.627 
ATOM   3428  C2'  DA A 167      -3.761  65.238   9.417 
ATOM   3429  C1'  DA A 167      -3.599  63.899  10.129 
ATOM   3430  N9   DA A 167      -2.223  63.660  10.649 
ATOM   3431  C8   DA A 167      -1.032  64.049  10.106 
ATOM   3432  N7   DA A 167       0.003  63.689  10.800 
ATOM   3433  C5   DA A 167      -0.539  63.011  11.883 
ATOM   3434  C6   DA A 167       0.045  62.377  12.991 
ATOM   3435  N6   DA A 167       1.367  62.321  13.201 
ATOM   3436  N1   DA A 167      -0.784  61.800  13.881 
ATOM   3437  C2   DA A 167      -2.098  61.857  13.668 
ATOM   3438  N3   DA A 167      -2.754  62.418  12.675 
ATOM   3439  C4   DA A 167      -1.901  62.988  11.799 
ATOM   3440  P    DG A 168      -7.144  66.190   9.575 
ATOM   3441  OP1  DG A 168      -8.189  65.933   8.558 
ATOM   3442  OP2  DG A 168      -6.382  67.448   9.419 
ATOM   3443  O5'  DG A 168      -7.790  66.131  11.037 
ATOM   3444  C5'  DG A 168      -7.908  64.857  11.699 
ATOM   3445  C4'  DG A 168      -7.489  64.985  13.150 
ATOM   3446  O4'  DG A 168      -6.058  64.781  13.335 
ATOM   3447  C3'  DG A 168      -7.755  66.342  13.802 
ATOM   3448  O3'  DG A 168      -8.137  66.134  15.156 
ATOM   3449  C2'  DG A 168      -6.401  67.053  13.783 
ATOM   3450  C1'  DG A 168      -5.557  65.834  14.144 
ATOM   3451  N9   DG A 168      -4.108  65.999  13.842 
ATOM   3452  C8   DG A 168      -3.505  66.683  12.808 
ATOM   3453  N7   DG A 168      -2.195  66.635  12.828 
ATOM   3454  C5   DG A 168      -1.910  65.866  13.956 
ATOM   3455  C6   DG A 168      -0.660  65.467  14.497 
ATOM   3456  O6   DG A 168       0.471  65.714  14.086 
ATOM   3457  N1   DG A 168      -0.826  64.691  15.652 
ATOM   3458  C2   DG A 168      -2.041  64.345  16.211 
ATOM   3459  N2   DG A 168      -1.987  63.596  17.315 
ATOM   3460  N3   DG A 168      -3.213  64.719  15.701 
ATOM   3461  C4   DG A 168      -3.069  65.473  14.581 
ATOM   3462  P    DA A 169      -9.295  67.045  15.783 
ATOM   3463  OP1  DA A 169     -10.617  66.478  15.434 
ATOM   3464  OP2  DA A 169      -9.074  68.458  15.404 
ATOM   3465  O5'  DA A 169      -9.027  66.861  17.350 
ATOM   3466  C5'  DA A 169      -8.453  65.627  17.820 
ATOM   3467  C4'  DA A 169      -7.376  65.914  18.847 
ATOM   3468  O4'  DA A 169      -6.069  66.116  18.238 
ATOM   3469  C3'  DA A 169      -7.585  67.167  19.696 
ATOM   3470  O3'  DA A 169      -7.124  66.909  21.018 
ATOM   3471  C2'  DA A 169      -6.676  68.221  19.063 
ATOM   3472  C1'  DA A 169      -5.496  67.293  18.787 
ATOM   3473  N9   DA A 169      -4.523  67.839  17.800 
ATOM   3474  C8   DA A 169      -4.771  68.618  16.707 
ATOM   3475  N7   DA A 169      -3.707  68.937  16.037 
ATOM   3476  C5   DA A 169      -2.676  68.324  16.736 
ATOM   3477  C6   DA A 169      -1.287  68.281  16.531 
ATOM   3478  N6   DA A 169      -0.671  68.895  15.512 
ATOM   3479  N1   DA A 169      -0.553  67.581  17.415 
ATOM   3480  C2   DA A 169      -1.171  66.972  18.425 
ATOM   3481  N3   DA A 169      -2.453  66.941  18.717 
ATOM   3482  C4   DA A 169      -3.167  67.649  17.817 
ATOM   3483  P    DT A 170      -7.956  67.488  22.257 
ATOM   3484  OP1  DT A 170      -9.070  66.569  22.578 
ATOM   3485  OP2  DT A 170      -8.331  68.894  21.989 
ATOM   3486  O5'  DT A 170      -6.862  67.437  23.423 
ATOM   3487  C5'  DT A 170      -5.840  66.424  23.378 
ATOM   3488  C4'  DT A 170      -4.494  67.030  23.723 
ATOM   3489  O4'  DT A 170      -3.808  67.562  22.553 
ATOM   3490  C3'  DT A 170      -4.524  68.206  24.699 
ATOM   3491  O3'  DT A 170      -3.386  68.129  25.549 
ATOM   3492  C2'  DT A 170      -4.388  69.446  23.816 
ATOM   3493  C1'  DT A 170      -3.347  68.869  22.861 
ATOM   3494  N1   DT A 170      -3.219  69.627  21.585 
ATOM   3495  C2   DT A 170      -1.966  69.702  21.025 
ATOM   3496  O2   DT A 170      -0.984  69.183  21.525 
ATOM   3497  N3   DT A 170      -1.887  70.413  19.843 
ATOM   3498  C4   DT A 170      -2.930  71.039  19.192 
ATOM   3499  O4   DT A 170      -2.736  71.647  18.137 
ATOM   3500  C5   DT A 170      -4.205  70.904  19.856 
ATOM   3501  C7   DT A 170      -5.395  71.555  19.214 
ATOM   3502  C6   DT A 170      -4.311  70.218  21.006 
ATOM   3503  P    DT A 171      -3.548  68.499  27.098 
ATOM   3504  OP1  DT A 171      -4.049  67.321  27.840 
ATOM   3505  OP2  DT A 171      -4.345  69.738  27.231 
ATOM   3506  O5'  DT A 171      -2.029  68.790  27.512 
ATOM   3507  C5'  DT A 171      -0.972  68.094  26.825 
ATOM   3508  C4'  DT A 171       0.150  69.057  26.490 
ATOM   3509  O4'  DT A 171      -0.049  69.717  25.208 
ATOM   3510  C3'  DT A 171       0.349  70.212  27.471 
ATOM   3511  O3'  DT A 171       1.742  70.478  27.592 
ATOM   3512  C2'  DT A 171      -0.317  71.412  26.799 
ATOM   3513  C1'  DT A 171       0.163  71.110  25.383 
ATOM   3514  N1   DT A 171      -0.600  71.830  24.325 
ATOM   3515  C2   DT A 171       0.098  72.227  23.211 
ATOM   3516  O2   DT A 171       1.289  72.014  23.063 
ATOM   3517  N3   DT A 171      -0.642  72.893  22.252 
ATOM   3518  C4   DT A 171      -1.988  73.186  22.316 
ATOM   3519  O4   DT A 171      -2.542  73.788  21.394 
ATOM   3520  C5   DT A 171      -2.635  72.729  23.523 
ATOM   3521  C7   DT A 171      -4.102  73.007  23.673 
ATOM   3522  C6   DT A 171      -1.940  72.080  24.472 
ATOM   3523  P    DA A 172       2.341  70.842  29.031 
ATOM   3524  OP1  DA A 172       2.622  69.598  29.780 
ATOM   3525  OP2  DA A 172       1.457  71.819  29.704 
ATOM   3526  O5'  DA A 172       3.717  71.552  28.630 
ATOM   3527  C5'  DA A 172       4.382  71.150  27.418 
ATOM   3528  C4'  DA A 172       4.873  72.372  26.666 
ATOM   3529  O4'  DA A 172       3.867  72.908  25.760 
ATOM   3530  C3'  DA A 172       5.268  73.570  27.529 
ATOM   3531  O3'  DA A 172       6.393  74.211  26.941 
ATOM   3532  C2'  DA A 172       4.071  74.517  27.448 
ATOM   3533  C1'  DA A 172       3.783  74.310  25.964 
ATOM   3534  N9   DA A 172       2.425  74.758  25.549 
ATOM   3535  C8   DA A 172       1.261  74.710  26.261 
ATOM   3536  N7   DA A 172       0.234  75.180  25.623 
ATOM   3537  C5   DA A 172       0.754  75.570  24.396 
ATOM   3538  C6   DA A 172       0.167  76.150  23.260 
ATOM   3539  N6   DA A 172      -1.137  76.454  23.174 
ATOM   3540  N1   DA A 172       0.969  76.410  22.211 
ATOM   3541  C2   DA A 172       2.263  76.106  22.303 
ATOM   3542  N3   DA A 172       2.920  75.565  23.305 
ATOM   3543  C4   DA A 172       2.094  75.316  24.341 
ATOM   3544  P    DC A 173       7.551  74.774  27.892 
ATOM   3545  OP1  DC A 173       8.487  73.679  28.235 
ATOM   3546  OP2  DC A 173       6.947  75.493  29.036 
ATOM   3547  O5'  DC A 173       8.276  75.819  26.923 
ATOM   3548  C5'  DC A 173       8.272  75.575  25.504 
ATOM   3549  C4'  DC A 173       7.966  76.858  24.757 
ATOM   3550  O4'  DC A 173       6.536  77.067  24.575 
ATOM   3551  C3'  DC A 173       8.444  78.147  25.426 
ATOM   3552  O3'  DC A 173       8.883  79.051  24.420 
ATOM   3553  C2'  DC A 173       7.195  78.726  26.088 
ATOM   3554  C1'  DC A 173       6.227  78.399  24.957 
ATOM   3555  N1   DC A 173       4.794  78.442  25.362 
ATOM   3556  C2   DC A 173       3.866  78.884  24.423 
ATOM   3557  O2   DC A 173       4.266  79.218  23.301 
ATOM   3558  N3   DC A 173       2.555  78.932  24.773 
ATOM   3559  C4   DC A 173       2.162  78.562  25.998 
ATOM   3560  N4   DC A 173       0.873  78.626  26.292 
ATOM   3561  C5   DC A 173       3.101  78.105  26.980 
ATOM   3562  C6   DC A 173       4.406  78.065  26.610 
ATOM   3563  P    DT A 174      10.186  79.942  24.692 
ATOM   3564  OP1  DT A 174      11.398  79.158  24.367 
ATOM   3565  OP2  DT A 174      10.124  80.506  26.058 
ATOM   3566  O5'  DT A 174       9.997  81.113  23.618 
ATOM   3567  C5'  DT A 174       9.302  80.828  22.389 
ATOM   3568  C4'  DT A 174       8.338  81.952  22.068 
ATOM   3569  O4'  DT A 174       7.031  81.756  22.679 
ATOM   3570  C3'  DT A 174       8.759  83.345  22.537 
ATOM   3571  O3'  DT A 174       8.354  84.301  21.565 
ATOM   3572  C2'  DT A 174       7.953  83.582  23.815 
ATOM   3573  C1'  DT A 174       6.650  82.964  23.320 
ATOM   3574  N1   DT A 174       5.693  82.627  24.411 
ATOM   3575  C2   DT A 174       4.355  82.769  24.136 
ATOM   3576  O2   DT A 174       3.937  83.150  23.057 
ATOM   3577  N3   DT A 174       3.499  82.448  25.173 
ATOM   3578  C4   DT A 174       3.863  82.008  26.429 
ATOM   3579  O4   DT A 174       3.004  81.752  27.276 
ATOM   3580  C5   DT A 174       5.289  81.891  26.622 
ATOM   3581  C7   DT A 174       5.772  81.419  27.962 
ATOM   3582  C6   DT A 174       6.144  82.197  25.632 
ATOM   3583  P    DC A 175       9.331  85.523  21.225 
ATOM   3584  OP1  DC A 175      10.337  85.091  20.228 
ATOM   3585  OP2  DC A 175       9.865  86.095  22.480 
ATOM   3586  O5'  DC A 175       8.317  86.560  20.551 
ATOM   3587  C5'  DC A 175       7.172  86.055  19.838 
ATOM   3588  C4'  DC A 175       5.940  86.860  20.198 
ATOM   3589  O4'  DC A 175       5.255  86.334  21.371 
ATOM   3590  C3'  DC A 175       6.183  88.330  20.542 
ATOM   3591  O3'  DC A 175       5.100  89.105  20.041 
ATOM   3592  C2'  DC A 175       6.149  88.380  22.070 
ATOM   3593  C1'  DC A 175       4.984  87.412  22.253 
ATOM   3594  N1   DC A 175       4.874  86.863  23.633 
ATOM   3595  C2   DC A 175       3.598  86.614  24.133 
ATOM   3596  O2   DC A 175       2.619  86.857  23.416 
ATOM   3597  N3   DC A 175       3.475  86.115  25.389 
ATOM   3598  C4   DC A 175       4.560  85.866  26.133 
ATOM   3599  N4   DC A 175       4.387  85.378  27.353 
ATOM   3600  C5   DC A 175       5.881  86.115  25.639 
ATOM   3601  C6   DC A 175       5.983  86.614  24.381 
ATOM   3602  P    DA A 176       5.407  90.536  19.391 
ATOM   3603  OP1  DA A 176       5.800  90.363  17.975 
ATOM   3604  OP2  DA A 176       6.362  91.274  20.245 
ATOM   3605  O5'  DA A 176       3.967  91.232  19.469 
ATOM   3606  C5'  DA A 176       2.789  90.408  19.399 
ATOM   3607  C4'  DA A 176       1.780  90.857  20.438 
ATOM   3608  O4'  DA A 176       1.979  90.203  21.723 
ATOM   3609  C3'  DA A 176       1.793  92.347  20.777 
ATOM   3610  O3'  DA A 176       0.457  92.779  21.004 
ATOM   3611  C2'  DA A 176       2.564  92.438  22.093 
ATOM   3612  C1'  DA A 176       1.960  91.195  22.739 
ATOM   3613  N9   DA A 176       2.739  90.683  23.900 
ATOM   3614  C8   DA A 176       4.092  90.696  24.085 
ATOM   3615  N7   DA A 176       4.473  90.174  25.210 
ATOM   3616  C5   DA A 176       3.286  89.785  25.816 
ATOM   3617  C6   DA A 176       3.009  89.160  27.044 
ATOM   3618  N6   DA A 176       3.957  88.802  27.922 
ATOM   3619  N1   DA A 176       1.718  88.918  27.338 
ATOM   3620  C2   DA A 176       0.781  89.276  26.462 
ATOM   3621  N3   DA A 176       0.918  89.861  25.292 
ATOM   3622  C4   DA A 176       2.219  90.093  25.022 
ATOM   3623  P    DG A 177       0.003  94.216  20.465 
ATOM   3624  OP1  DG A 177      -0.386  94.110  19.040 
ATOM   3625  OP2  DG A 177       1.046  95.216  20.780 
ATOM   3626  O5'  DG A 177      -1.295  94.494  21.358 
ATOM   3627  C5'  DG A 177      -2.081  93.376  21.813 
ATOM   3628  C4'  DG A 177      -2.459  93.567  23.268 
ATOM   3629  O4'  DG A 177      -1.453  93.036  24.177 
ATOM   3630  C3'  DG A 177      -2.641  95.014  23.725 
ATOM   3631  O3'  DG A 177      -3.709  95.070  24.662 
ATOM   3632  C2'  DG A 177      -1.340  95.357  24.452 
ATOM   3633  C1'  DG A 177      -1.178  94.018  25.164 
ATOM   3634  N9   DG A 177       0.198  93.779  25.684 
ATOM   3635  C8   DG A 177       1.409  94.164  25.151 
ATOM   3636  N7   DG A 177       2.447  93.793  25.862 
ATOM   3637  C5   DG A 177       1.883  93.115  26.941 
ATOM   3638  C6   DG A 177       2.506  92.484  28.050 
ATOM   3639  O6   DG A 177       3.703  92.391  28.310 
ATOM   3640  N1   DG A 177       1.559  91.916  28.914 
ATOM   3641  C2   DG A 177       0.190  91.953  28.730 
ATOM   3642  N2   DG A 177      -0.544  91.351  29.669 
ATOM   3643  N3   DG A 177      -0.392  92.545  27.690 
ATOM   3644  C4   DG A 177       0.512  93.101  26.842 
ATOM   3645  P    DA A 178      -4.723  96.309  24.609 
ATOM   3646  OP1  DA A 178      -5.768  96.052  23.593 
ATOM   3647  OP2  DA A 178      -3.961  97.567  24.453 
ATOM   3648  O5'  DA A 178      -5.369  96.250  26.072 
ATOM   3649  C5'  DA A 178      -5.487  94.976  26.734 
ATOM   3650  C4'  DA A 178      -5.068  95.104  28.185 
ATOM   3651  O4'  DA A 178      -3.637  94.900  28.370 
ATOM   3652  C3'  DA A 178      -5.334  96.461  28.837 
ATOM   3653  O3'  DA A 178      -5.716  96.254  30.191 
ATOM   3654  C2'  DA A 178      -3.980  97.172  28.817 
ATOM   3655  C1'  DA A 178      -3.136  95.953  29.179 
ATOM   3656  N9   DA A 178      -1.687  96.118  28.877 
ATOM   3657  C8   DA A 178      -1.107  96.800  27.846 
ATOM   3658  N7   DA A 178       0.190  96.762  27.854 
ATOM   3659  C5   DA A 178       0.494  95.998  28.972 
ATOM   3660  C6   DA A 178       1.713  95.585  29.534 
ATOM   3661  N6   DA A 178       2.910  95.902  29.019 
ATOM   3662  N1   DA A 178       1.658  94.834  30.649 
ATOM   3663  C2   DA A 178       0.467  94.522  31.156 
ATOM   3664  N3   DA A 178      -0.731  94.847  30.722 
ATOM   3665  C4   DA A 178      -0.648  95.600  29.605 
ATOM   3666  P    DA A 179      -6.874  97.164  30.818 
ATOM   3667  OP1  DA A 179      -8.196  96.597  30.468 
ATOM   3668  OP2  DA A 179      -6.653  98.577  30.439 
ATOM   3669  O5'  DA A 179      -6.606  96.980  32.385 
ATOM   3670  C5'  DA A 179      -6.032  95.746  32.854 
ATOM   3671  C4'  DA A 179      -4.955  96.033  33.881 
ATOM   3672  O4'  DA A 179      -3.648  96.236  33.272 
ATOM   3673  C3'  DA A 179      -5.164  97.286  34.731 
ATOM   3674  O3'  DA A 179      -4.703  97.028  36.052 
ATOM   3675  C2'  DA A 179      -4.255  98.340  34.098 
ATOM   3676  C1'  DA A 179      -3.075  97.412  33.822 
ATOM   3677  N9   DA A 179      -2.103  97.958  32.835 
ATOM   3678  C8   DA A 179      -2.350  98.738  31.742 
ATOM   3679  N7   DA A 179      -1.286  99.056  31.071 
ATOM   3680  C5   DA A 179      -0.255  98.443  31.770 
ATOM   3681  C6   DA A 179       1.134  98.400  31.566 
ATOM   3682  N6   DA A 179       1.750  99.014  30.547 
ATOM   3683  N1   DA A 179       1.868  97.700  32.450 
ATOM   3684  C2   DA A 179       1.250  97.091  33.460 
ATOM   3685  N3   DA A 179      -0.032  97.060  33.752 
ATOM   3686  C4   DA A 179      -0.746  97.769  32.852 
ATOM   3687  P    DG A 180      -5.535  97.607  37.291 
ATOM   3688  OP1  DG A 180      -6.649  96.688  37.613 
ATOM   3689  OP2  DG A 180      -5.910  99.013  37.023 
ATOM   3690  O5'  DG A 180      -4.441  97.557  38.458 
ATOM   3691  C5'  DG A 180      -3.419  96.543  38.413 
ATOM   3692  C4'  DG A 180      -2.073  97.149  38.758 
ATOM   3693  O4'  DG A 180      -1.387  97.681  37.588 
ATOM   3694  C3'  DG A 180      -2.103  98.325  39.734 
ATOM   3695  O3'  DG A 180      -0.965  98.248  40.583 
ATOM   3696  C2'  DG A 180      -1.967  99.565  38.851 
ATOM   3697  C1'  DG A 180      -0.926  98.988  37.895 
ATOM   3698  N9   DG A 180      -0.798  99.746  36.619 
ATOM   3699  C8   DG A 180      -1.769 100.402  35.895 
ATOM   3700  N7   DG A 180      -1.324 100.978  34.804 
ATOM   3701  C5   DG A 180       0.039 100.683  34.807 
ATOM   3702  C6   DG A 180       1.052 101.037  33.879 
ATOM   3703  O6   DG A 180       0.954 101.694  32.846 
ATOM   3704  N1   DG A 180       2.300 100.530  34.266 
ATOM   3705  C2   DG A 180       2.538  99.780  35.401 
ATOM   3706  N2   DG A 180       3.801  99.390  35.592 
ATOM   3707  N3   DG A 180       1.586  99.448  36.271 
ATOM   3708  C4   DG A 180       0.369  99.932  35.910 
ATOM   3709  P    DC A 181      -1.127  98.618  42.133 
ATOM   3710  OP1  DC A 181      -1.628  97.440  42.875 
ATOM   3711  OP2  DC A 181      -1.924  99.857  42.266 
ATOM   3712  O5'  DC A 181       0.392  98.909  42.547 
ATOM   3713  C5'  DC A 181       1.449  98.213  41.860 
ATOM   3714  C4'  DC A 181       2.570  99.177  41.525 
ATOM   3715  O4'  DC A 181       2.372  99.836  40.242 
ATOM   3716  C3'  DC A 181       2.770 100.331  42.506 
ATOM   3717  O3'  DC A 181       4.163 100.597  42.627 
ATOM   3718  C2'  DC A 181       2.104 101.531  41.834 
ATOM   3719  C1'  DC A 181       2.584 101.229  40.418 
ATOM   3720  N1   DC A 181       1.821 101.949  39.360 
ATOM   3721  C2   DC A 181       2.514 102.358  38.224 
ATOM   3722  O2   DC A 181       3.722 102.109  38.140 
ATOM   3723  N3   DC A 181       1.837 103.017  37.249 
ATOM   3724  C4   DC A 181       0.527 103.268  37.377 
ATOM   3725  N4   DC A 181      -0.088 103.914  36.398 
ATOM   3726  C5   DC A 181      -0.204 102.856  38.538 
ATOM   3727  C6   DC A 181       0.490 102.199  39.501 
ATOM   3728  P    DA A 182       4.762 100.962  44.066 
ATOM   3729  OP1  DA A 182       5.043  99.717  44.815 
ATOM   3730  OP2  DA A 182       3.877 101.939  44.738 
ATOM   3731  O5'  DA A 182       6.138 101.671  43.665 
ATOM   3732  C5'  DA A 182       6.803 101.269  42.452 
ATOM   3733  C4'  DA A 182       7.294 102.491  41.701 
ATOM   3734  O4'  DA A 182       6.288 103.027  40.795 
ATOM   3735  C3'  DA A 182       7.689 103.689  42.564 
ATOM   3736  O3'  DA A 182       8.814 104.330  41.976 
ATOM   3737  C2'  DA A 182       6.492 104.636  42.483 
ATOM   3738  C1'  DA A 182       6.204 104.429  40.999 
ATOM   3739  N9   DA A 182       4.846 104.877  40.583 
ATOM   3740  C8   DA A 182       3.682 104.829  41.296 
ATOM   3741  N7   DA A 182       2.655 105.299  40.658 
ATOM   3742  C5   DA A 182       3.175 105.689  39.431 
ATOM   3743  C6   DA A 182       2.588 106.269  38.295 
ATOM   3744  N6   DA A 182       1.284 106.573  38.209 
ATOM   3745  N1   DA A 182       3.390 106.529  37.246 
ATOM   3746  C2   DA A 182       4.684 106.225  37.337 
ATOM   3747  N3   DA A 182       5.341 105.684  38.340 
ATOM   3748  C4   DA A 182       4.515 105.435  39.376 
ATOM   3749  P    DG A 183       9.972 104.893  42.927 
ATOM   3750  OP1  DG A 183      10.908 103.798  43.270 
ATOM   3751  OP2  DG A 183       9.368 105.612  44.071 
ATOM   3752  O5'  DG A 183      10.697 105.938  41.958 
ATOM   3753  C5'  DG A 183      10.692 105.694  40.538 
ATOM   3754  C4'  DG A 183      10.386 106.977  39.792 
ATOM   3755  O4'  DG A 183       8.957 107.186  39.610 
ATOM   3756  C3'  DG A 183      10.865 108.266  40.460 
ATOM   3757  O3'  DG A 183      11.304 109.170  39.455 
ATOM   3758  C2'  DG A 183       9.616 108.845  41.123 
ATOM   3759  C1'  DG A 183       8.648 108.518  39.991 
ATOM   3760  N9   DG A 183       7.215 108.561  40.397 
ATOM   3761  C8   DG A 183       6.640 108.222  41.602 
ATOM   3762  N7   DG A 183       5.339 108.377  41.636 
ATOM   3763  C5   DG A 183       5.029 108.854  40.363 
ATOM   3764  C6   DG A 183       3.776 109.208  39.800 
ATOM   3765  O6   DG A 183       2.662 109.173  40.316 
ATOM   3766  N1   DG A 183       3.915 109.645  38.475 
ATOM   3767  C2   DG A 183       5.109 109.728  37.786 
ATOM   3768  N2   DG A 183       5.030 110.170  36.527 
ATOM   3769  N3   DG A 183       6.284 109.396  38.314 
ATOM   3770  C4   DG A 183       6.167 108.970  39.599 
ATOM   3771  P    DA A 184      12.606 110.061  39.726 
ATOM   3772  OP1  DA A 184      13.819 109.277  39.401 
ATOM   3773  OP2  DA A 184      12.545 110.625  41.093 
ATOM   3774  O5'  DA A 184      12.418 111.232  38.652 
ATOM   3775  C5'  DA A 184      11.723 110.947  37.424 
ATOM   3776  C4'  DA A 184      10.759 112.071  37.103 
ATOM   3777  O4'  DA A 184       9.451 111.875  37.714 
ATOM   3778  C3'  DA A 184      11.180 113.464  37.572 
ATOM   3779  O3'  DA A 184      10.775 114.420  36.599 
ATOM   3780  C2'  DA A 184      10.374 113.701  38.850 
ATOM   3781  C1'  DA A 184       9.071 113.083  38.354 
ATOM   3782  N9   DA A 184       8.114 112.746  39.446 
ATOM   3783  C8   DA A 184       8.390 112.307  40.710 
ATOM   3784  N7   DA A 184       7.335 112.100  41.434 
ATOM   3785  C5   DA A 184       6.280 112.423  40.592 
ATOM   3786  C6   DA A 184       4.888 112.413  40.770 
ATOM   3787  N6   DA A 184       4.290 112.046  41.912 
ATOM   3788  N1   DA A 184       4.127 112.795  39.726 
ATOM   3789  C2   DA A 184       4.726 113.158  38.594 
ATOM   3790  N3   DA A 184       6.009 113.208  38.312 
ATOM   3791  C4   DA A 184       6.748 112.821  39.372 
ATOM   3792  P    DA A 185      11.752 115.642  36.260 
ATOM   3793  OP1  DA A 185      12.758 115.210  35.263 
ATOM   3794  OP2  DA A 185      12.286 116.214  37.515 
ATOM   3795  O5'  DA A 185      10.738 116.680  35.586 
ATOM   3796  C5'  DA A 185       9.593 116.174  34.873 
ATOM   3797  C4'  DA A 185       8.361 116.979  35.233 
ATOM   3798  O4'  DA A 185       7.676 116.453  36.405 
ATOM   3799  C3'  DA A 185       8.604 118.449  35.577 
ATOM   3800  O3'  DA A 185       7.521 119.224  35.076 
ATOM   3801  C2'  DA A 185       8.570 118.499  37.104 
ATOM   3802  C1'  DA A 185       7.405 117.531  37.288 
ATOM   3803  N9   DA A 185       7.295 116.982  38.668 
ATOM   3804  C8   DA A 185       8.298 116.678  39.544 
ATOM   3805  N7   DA A 185       7.879 116.214  40.680 
ATOM   3806  C5   DA A 185       6.497 116.208  40.551 
ATOM   3807  C6   DA A 185       5.466 115.822  41.423 
ATOM   3808  N6   DA A 185       5.680 115.345  42.657 
ATOM   3809  N1   DA A 185       4.202 115.946  40.979 
ATOM   3810  C2   DA A 185       3.995 116.420  39.752 
ATOM   3811  N3   DA A 185       4.873 116.811  38.853 
ATOM   3812  C4   DA A 185       6.130 116.677  39.323 
ATOM   3813  P    DC A 186       7.827 120.655  34.426 
ATOM   3814  OP1  DC A 186       8.221 120.482  33.010 
ATOM   3815  OP2  DC A 186       8.783 121.393  35.280 
ATOM   3816  O5'  DC A 186       6.388 121.351  34.504 
ATOM   3817  C5'  DC A 186       5.210 120.527  34.433 
ATOM   3818  C4'  DC A 186       4.201 120.976  35.472 
ATOM   3819  O4'  DC A 186       4.400 120.322  36.758 
ATOM   3820  C3'  DC A 186       4.214 122.466  35.812 
ATOM   3821  O3'  DC A 186       2.878 122.898  36.039 
ATOM   3822  C2'  DC A 186       4.985 122.557  37.128 
ATOM   3823  C1'  DC A 186       4.381 121.314  37.773 
ATOM   3824  N1   DC A 186       5.160 120.802  38.935 
ATOM   3825  C2   DC A 186       4.453 120.230  39.990 
ATOM   3826  O2   DC A 186       3.221 120.171  39.918 
ATOM   3827  N3   DC A 186       5.146 119.759  41.059 
ATOM   3828  C4   DC A 186       6.482 119.842  41.097 
ATOM   3829  N4   DC A 186       7.110 119.368  42.161 
ATOM   3830  C5   DC A 186       7.227 120.427  40.023 
ATOM   3831  C6   DC A 186       6.517 120.893  38.964 
ATOM   3832  P    DA A 187       2.424 124.335  35.500 
ATOM   3833  OP1  DA A 187       2.035 124.229  34.075 
ATOM   3834  OP2  DA A 187       3.467 125.335  35.814 
ATOM   3835  O5'  DA A 187       1.126 124.613  36.393 
ATOM   3836  C5'  DA A 187       0.340 123.495  36.848 
ATOM   3837  C4'  DA A 187      -0.038 123.686  38.303 
ATOM   3838  O4'  DA A 187       0.968 123.155  39.212 
ATOM   3839  C3'  DA A 187      -0.220 125.133  38.760 
ATOM   3840  O3'  DA A 187      -1.289 125.189  39.697 
ATOM   3841  C2'  DA A 187       1.081 125.476  39.486 
ATOM   3842  C1'  DA A 187       1.243 124.137  40.199 
ATOM   3843  N9   DA A 187       2.619 123.898  40.718 
ATOM   3844  C8   DA A 187       3.810 124.287  40.175 
ATOM   3845  N7   DA A 187       4.845 123.927  40.869 
ATOM   3846  C5   DA A 187       4.303 123.249  41.952 
ATOM   3847  C6   DA A 187       4.887 122.615  43.061 
ATOM   3848  N6   DA A 187       6.209 122.559  43.271 
ATOM   3849  N1   DA A 187       4.058 122.038  43.951 
ATOM   3850  C2   DA A 187       2.744 122.095  43.737 
ATOM   3851  N3   DA A 187       2.088 122.656  42.744 
ATOM   3852  C4   DA A 187       2.940 123.227  41.868 
ATOM   3853  P    DG A 188      -2.302 126.428  39.644 
ATOM   3854  OP1  DG A 188      -3.347 126.171  38.628 
ATOM   3855  OP2  DG A 188      -1.540 127.686  39.488 
ATOM   3856  O5'  DG A 188      -2.948 126.369  41.107 
ATOM   3857  C5'  DG A 188      -3.066 125.095  41.768 
ATOM   3858  C4'  DG A 188      -2.647 125.223  43.219 
ATOM   3859  O4'  DG A 188      -1.216 125.019  43.404 
ATOM   3860  C3'  DG A 188      -2.913 126.580  43.871 
ATOM   3861  O3'  DG A 188      -3.295 126.373  45.226 
ATOM   3862  C2'  DG A 188      -1.559 127.291  43.852 
ATOM   3863  C1'  DG A 188      -0.715 126.072  44.213 
ATOM   3864  N9   DG A 188       0.734 126.237  43.911 
ATOM   3865  C8   DG A 188       1.337 126.921  42.878 
ATOM   3866  N7   DG A 188       2.647 126.873  42.898 
ATOM   3867  C5   DG A 188       2.932 126.104  44.025 
ATOM   3868  C6   DG A 188       4.182 125.705  44.566 
ATOM   3869  O6   DG A 188       5.313 125.952  44.156 
ATOM   3870  N1   DG A 188       4.016 124.929  45.722 
ATOM   3871  C2   DG A 188       2.801 124.583  46.280 
ATOM   3872  N2   DG A 188       2.855 123.835  47.385 
ATOM   3873  N3   DG A 188       1.629 124.957  45.771 
ATOM   3874  C4   DG A 188       1.773 125.711  44.651 
ATOM   3875  P    DA A 189      -4.453 127.283  45.853 
ATOM   3876  OP1  DA A 189      -5.775 126.716  45.503 
ATOM   3877  OP2  DA A 189      -4.232 128.696  45.474 
ATOM   3878  O5'  DA A 189      -4.185 127.099  47.419 
ATOM   3879  C5'  DA A 189      -3.611 125.865  47.889 
ATOM   3880  C4'  DA A 189      -2.534 126.152  48.916 
ATOM   3881  O4'  DA A 189      -1.227 126.355  48.307 
ATOM   3882  C3'  DA A 189      -2.743 127.405  49.766 
ATOM   3883  O3'  DA A 189      -2.282 127.147  51.087 
ATOM   3884  C2'  DA A 189      -1.834 128.459  49.133 
ATOM   3885  C1'  DA A 189      -0.654 127.531  48.856 
ATOM   3886  N9   DA A 189       0.318 128.077  47.870 
ATOM   3887  C8   DA A 189       0.071 128.857  46.776 
ATOM   3888  N7   DA A 189       1.135 129.175  46.106 
ATOM   3889  C5   DA A 189       2.165 128.562  46.805 
ATOM   3890  C6   DA A 189       3.555 128.519  46.600 
ATOM   3891  N6   DA A 189       4.171 129.134  45.581 
ATOM   3892  N1   DA A 189       4.289 127.819  47.485 
ATOM   3893  C2   DA A 189       3.671 127.210  48.495 
ATOM   3894  N3   DA A 189       2.389 127.179  48.787 
ATOM   3895  C4   DA A 189       1.675 127.888  47.887 
ATOM   3896  P    DG A 190      -3.114 127.726  52.326 
ATOM   3897  OP1  DG A 190      -4.228 126.807  52.648 
ATOM   3898  OP2  DG A 190      -3.489 129.132  52.058 
ATOM   3899  O5'  DG A 190      -2.020 127.676  53.493 
ATOM   3900  C5'  DG A 190      -0.998 126.662  53.448 
ATOM   3901  C4'  DG A 190       0.348 127.268  53.793 
ATOM   3902  O4'  DG A 190       1.034 127.800  52.623 
ATOM   3903  C3'  DG A 190       0.318 128.444  54.769 
ATOM   3904  O3'  DG A 190       1.456 128.367  55.618 
ATOM   3905  C2'  DG A 190       0.454 129.684  53.885 
ATOM   3906  C1'  DG A 190       1.495 129.107  52.930 
ATOM   3907  N9   DG A 190       1.623 129.865  51.654 
ATOM   3908  C8   DG A 190       0.652 130.521  50.929 
ATOM   3909  N7   DG A 190       1.097 131.097  49.839 
ATOM   3910  C5   DG A 190       2.460 130.802  49.842 
ATOM   3911  C6   DG A 190       3.473 131.156  48.913 
ATOM   3912  O6   DG A 190       3.375 131.813  47.881 
ATOM   3913  N1   DG A 190       4.721 130.649  49.301 
ATOM   3914  C2   DG A 190       4.959 129.899  50.435 
ATOM   3915  N2   DG A 190       6.222 129.509  50.627 
ATOM   3916  N3   DG A 190       4.007 129.567  51.306 
ATOM   3917  C4   DG A 190       2.790 130.051  50.945 
ATOM   3918  P    DT A 191       1.294 128.737  57.167 
ATOM   3919  OP1  DT A 191       0.793 127.559  57.909 
ATOM   3920  OP2  DT A 191       0.497 129.976  57.301 
ATOM   3921  O5'  DT A 191       2.813 129.028  57.582 
ATOM   3922  C5'  DT A 191       3.870 128.332  56.895 
ATOM   3923  C4'  DT A 191       4.991 129.296  56.560 
ATOM   3924  O4'  DT A 191       4.793 129.955  55.277 
ATOM   3925  C3'  DT A 191       5.191 130.450  57.541 
ATOM   3926  O3'  DT A 191       6.583 130.716  57.662 
ATOM   3927  C2'  DT A 191       4.525 131.650  56.868 
ATOM   3928  C1'  DT A 191       5.005 131.348  55.452 
ATOM   3929  N1   DT A 191       4.242 132.068  54.395 
ATOM   3930  C2   DT A 191       4.940 132.465  53.280 
ATOM   3931  O2   DT A 191       6.131 132.253  53.133 
ATOM   3932  N3   DT A 191       4.200 133.131  52.321 
ATOM   3933  C4   DT A 191       2.854 133.424  52.385 
ATOM   3934  O4   DT A 191       2.300 134.026  51.463 
ATOM   3935  C5   DT A 191       2.207 132.967  53.593 
ATOM   3936  C7   DT A 191       0.740 133.245  53.743 
ATOM   3937  C6   DT A 191       2.902 132.318  54.541 
ATOM   3938  P    DG A 192       7.183 131.081  59.101 
ATOM   3939  OP1  DG A 192       7.464 129.836  59.850 
ATOM   3940  OP2  DG A 192       6.298 132.058  59.773 
ATOM   3941  O5'  DG A 192       8.559 131.790  58.699 
ATOM   3942  C5'  DG A 192       9.224 131.388  57.487 
ATOM   3943  C4'  DG A 192       9.715 132.610  56.735 
ATOM   3944  O4'  DG A 192       8.709 133.147  55.829 
ATOM   3945  C3'  DG A 192      10.110 133.808  57.599 
ATOM   3946  O3'  DG A 192      11.235 134.449  57.011 
ATOM   3947  C2'  DG A 192       8.913 134.755  57.518 
ATOM   3948  C1'  DG A 192       8.625 134.548  56.033 
ATOM   3949  N9   DG A 192       7.267 134.996  55.618 
ATOM   3950  C8   DG A 192       6.083 134.956  56.323 
ATOM   3951  N7   DG A 192       5.055 135.434  55.666 
ATOM   3952  C5   DG A 192       5.594 135.819  54.440 
ATOM   3953  C6   DG A 192       4.969 136.405  53.309 
ATOM   3954  O6   DG A 192       3.789 136.710  53.155 
ATOM   3955  N1   DG A 192       5.888 136.634  52.276 
ATOM   3956  C2   DG A 192       7.235 136.335  52.328 
ATOM   3957  N2   DG A 192       7.944 136.630  51.237 
ATOM   3958  N3   DG A 192       7.822 135.784  53.390 
ATOM   3959  C4   DG A 192       6.943 135.556  54.400 
ATOM   3960  P    DA A 193      12.393 135.012  57.962 
ATOM   3961  OP1  DA A 193      13.329 133.918  58.305 
ATOM   3962  OP2  DA A 193      11.789 135.731  59.106 
ATOM   3963  O5'  DA A 193      13.118 136.057  56.993 
ATOM   3964  C5'  DA A 193      13.113 135.813  55.573 
ATOM   3965  C4'  DA A 193      12.807 137.096  54.827 
ATOM   3966  O4'  DA A 193      11.378 137.305  54.645 
ATOM   3967  C3'  DA A 193      13.286 138.385  55.495 
ATOM   3968  O3'  DA A 193      13.725 139.289  54.490 
ATOM   3969  C2'  DA A 193      12.037 138.965  56.158 
ATOM   3970  C1'  DA A 193      11.068 138.637  55.026 
ATOM   3971  N9   DA A 193       9.635 138.681  55.432 
ATOM   3972  C8   DA A 193       9.083 138.339  56.633 
ATOM   3973  N7   DA A 193       7.796 138.489  56.680 
ATOM   3974  C5   DA A 193       7.468 138.964  55.418 
ATOM   3975  C6   DA A 193       6.244 139.322  54.829 
ATOM   3976  N6   DA A 193       5.067 139.254  55.468 
ATOM   3977  N1   DA A 193       6.274 139.757  53.555 
ATOM   3978  C2   DA A 193       7.446 139.822  52.925 
ATOM   3979  N3   DA A 193       8.645 139.516  53.370 
ATOM   3980  C4   DA A 193       8.588 139.085  54.647 
ATOM   3981  P    DT A 194      15.027 140.180  54.761 
ATOM   3982  OP1  DT A 194      16.240 139.396  54.436 
ATOM   3983  OP2  DT A 194      14.966 140.744  56.128 
ATOM   3984  O5'  DT A 194      14.839 141.351  53.687 
ATOM   3985  C5'  DT A 194      14.144 141.066  52.459 
ATOM   3986  C4'  DT A 194      13.180 142.191  52.137 
ATOM   3987  O4'  DT A 194      11.872 141.994  52.749 
ATOM   3988  C3'  DT A 194      13.601 143.583  52.607 
ATOM   3989  O3'  DT A 194      13.196 144.539  51.634 
ATOM   3990  C2'  DT A 194      12.795 143.820  53.885 
ATOM   3991  C1'  DT A 194      11.492 143.202  53.389 
ATOM   3992  N1   DT A 194      10.535 142.865  54.481 
ATOM   3993  C2   DT A 194       9.197 143.007  54.206 
ATOM   3994  O2   DT A 194       8.779 143.388  53.127 
ATOM   3995  N3   DT A 194       8.341 142.686  55.242 
ATOM   3996  C4   DT A 194       8.705 142.246  56.498 
ATOM   3997  O4   DT A 194       7.846 141.990  57.345 
ATOM   3998  C5   DT A 194      10.131 142.129  56.691 
ATOM   3999  C7   DT A 194      10.613 141.657  58.031 
ATOM   4000  C6   DT A 194      10.986 142.435  55.701 
ATOM   4001  P    DG A 195      14.173 145.761  51.295 
ATOM   4002  OP1  DG A 195      15.179 145.329  50.298 
ATOM   4003  OP2  DG A 195      14.707 146.333  52.550 
ATOM   4004  O5'  DG A 195      13.159 146.799  50.620 
ATOM   4005  C5'  DG A 195      12.014 146.293  49.908 
ATOM   4006  C4'  DG A 195      10.782 147.098  50.268 
ATOM   4007  O4'  DG A 195      10.097 146.572  51.440 
ATOM   4008  C3'  DG A 195      11.025 148.568  50.612 
ATOM   4009  O3'  DG A 195       9.942 149.343  50.111 
ATOM   4010  C2'  DG A 195      10.991 148.618  52.139 
ATOM   4011  C1'  DG A 195       9.826 147.650  52.323 
ATOM   4012  N9   DG A 195       9.716 147.101  53.702 
ATOM   4013  C8   DG A 195      10.714 146.790  54.599 
ATOM   4014  N7   DG A 195      10.278 146.321  55.743 
ATOM   4015  C5   DG A 195       8.892 146.322  55.595 
ATOM   4016  C6   DG A 195       7.875 145.924  56.500 
ATOM   4017  O6   DG A 195       7.990 145.479  57.640 
ATOM   4018  N1   DG A 195       6.599 146.091  55.944 
ATOM   4019  C2   DG A 195       6.340 146.579  54.679 
ATOM   4020  N2   DG A 195       5.053 146.662  54.334 
ATOM   4021  N3   DG A 195       7.296 146.952  53.829 
ATOM   4022  C4   DG A 195       8.538 146.797  54.353 
ATOM   4023  P    DA A 196      10.248 150.774  49.460 
ATOM   4024  OP1  DA A 196      10.642 150.601  48.044 
ATOM   4025  OP2  DA A 196      11.204 151.512  50.314 
ATOM   4026  O5'  DA A 196       8.809 151.470  49.538 
ATOM   4027  C5'  DA A 196       7.631 150.646  49.468 
ATOM   4028  C4'  DA A 196       6.622 151.095  50.507 
ATOM   4029  O4'  DA A 196       6.821 150.441  51.793 
ATOM   4030  C3'  DA A 196       6.635 152.585  50.846 
ATOM   4031  O3'  DA A 196       5.299 153.017  51.074 
ATOM   4032  C2'  DA A 196       7.406 152.677  52.163 
ATOM   4033  C1'  DA A 196       6.802 151.433  52.808 
ATOM   4034  N9   DA A 196       7.581 150.921  53.970 
ATOM   4035  C8   DA A 196       8.934 150.934  54.155 
ATOM   4036  N7   DA A 196       9.314 150.412  55.279 
ATOM   4037  C5   DA A 196       8.128 150.023  55.886 
ATOM   4038  C6   DA A 196       7.851 149.399  57.113 
ATOM   4039  N6   DA A 196       8.799 149.040  57.991 
ATOM   4040  N1   DA A 196       6.560 149.156  57.408 
ATOM   4041  C2   DA A 196       5.623 149.514  56.531 
ATOM   4042  N3   DA A 196       5.760 150.099  55.362 
ATOM   4043  C4   DA A 196       7.061 150.332  55.091 
ATOM   4044  P    DA A 197       4.845 154.454  50.534 
ATOM   4045  OP1  DA A 197       4.456 154.348  49.110 
ATOM   4046  OP2  DA A 197       5.888 155.454  50.849 
ATOM   4047  O5'  DA A 197       3.547 154.732  51.428 
ATOM   4048  C5'  DA A 197       2.761 153.615  51.882 
ATOM   4049  C4'  DA A 197       2.383 153.805  53.338 
ATOM   4050  O4'  DA A 197       3.389 153.274  54.246 
ATOM   4051  C3'  DA A 197       2.201 155.252  53.795 
ATOM   4052  O3'  DA A 197       1.132 155.308  54.731 
ATOM   4053  C2'  DA A 197       3.502 155.595  54.521 
ATOM   4054  C1'  DA A 197       3.664 154.256  55.233 
ATOM   4055  N9   DA A 197       5.040 154.017  55.753 
ATOM   4056  C8   DA A 197       6.231 154.407  55.210 
ATOM   4057  N7   DA A 197       7.266 154.046  55.904 
ATOM   4058  C5   DA A 197       6.724 153.368  56.987 
ATOM   4059  C6   DA A 197       7.308 152.734  58.096 
ATOM   4060  N6   DA A 197       8.630 152.678  58.306 
ATOM   4061  N1   DA A 197       6.479 152.157  58.986 
ATOM   4062  C2   DA A 197       5.165 152.214  58.772 
ATOM   4063  N3   DA A 197       4.509 152.775  57.779 
ATOM   4064  C4   DA A 197       5.361 153.346  56.903 
ATOM   4065  P    DC A 198       0.119 156.547  54.679 
ATOM   4066  OP1  DC A 198      -0.927 156.290  53.663 
ATOM   4067  OP2  DC A 198       0.881 157.805  54.523 
ATOM   4068  O5'  DC A 198      -0.528 156.488  56.142 
ATOM   4069  C5'  DC A 198      -0.645 155.214  56.803 
ATOM   4070  C4'  DC A 198      -0.226 155.342  58.254 
ATOM   4071  O4'  DC A 198       1.205 155.138  58.439 
ATOM   4072  C3'  DC A 198      -0.492 156.699  58.906 
ATOM   4073  O3'  DC A 198      -0.874 156.492  60.260 
ATOM   4074  C2'  DC A 198       0.862 157.410  58.887 
ATOM   4075  C1'  DC A 198       1.706 156.191  59.248 
ATOM   4076  N1   DC A 198       3.155 156.357  58.946 
ATOM   4077  C2   DC A 198       4.070 155.752  59.805 
ATOM   4078  O2   DC A 198       3.646 155.109  60.773 
ATOM   4079  N3   DC A 198       5.396 155.892  59.548 
ATOM   4080  C4   DC A 198       5.816 156.596  58.489 
ATOM   4081  N4   DC A 198       7.119 156.702  58.282 
ATOM   4082  C5   DC A 198       4.891 157.226  57.594 
ATOM   4083  C6   DC A 198       3.570 157.075  57.868 
ATOM   4084  P    DA A 199      -2.032 157.402  60.887 
ATOM   4085  OP1  DA A 199      -3.354 156.835  60.538 
ATOM   4086  OP2  DA A 199      -1.811 158.815  60.508 
ATOM   4087  O5'  DA A 199      -1.765 157.218  62.454 
ATOM   4088  C5'  DA A 199      -1.190 155.984  62.924 
ATOM   4089  C4'  DA A 199      -0.113 156.271  63.951 
ATOM   4090  O4'  DA A 199       1.194 156.474  63.342 
ATOM   4091  C3'  DA A 199      -0.322 157.525  64.801 
ATOM   4092  O3'  DA A 199       0.139 157.266  66.122 
ATOM   4093  C2'  DA A 199       0.587 158.578  64.167 
ATOM   4094  C1'  DA A 199       1.767 157.651  63.891 
ATOM   4095  N9   DA A 199       2.739 158.196  62.904 
ATOM   4096  C8   DA A 199       2.492 158.976  61.811 
ATOM   4097  N7   DA A 199       3.556 159.294  61.141 
ATOM   4098  C5   DA A 199       4.586 158.681  61.840 
ATOM   4099  C6   DA A 199       5.976 158.638  61.635 
ATOM   4100  N6   DA A 199       6.592 159.253  60.616 
ATOM   4101  N1   DA A 199       6.710 157.938  62.520 
ATOM   4102  C2   DA A 199       6.092 157.329  63.530 
ATOM   4103  N3   DA A 199       4.810 157.298  63.821 
ATOM   4104  C4   DA A 199       4.096 158.007  62.922 
ATOM   4105  P    DA A 200      -0.693 157.845  67.361 
ATOM   4106  OP1  DA A 200      -1.807 156.926  67.683 
ATOM   4107  OP2  DA A 200      -1.069 159.251  67.093 
ATOM   4108  O5'  DA A 200       0.401 157.795  68.527 
ATOM   4109  C5'  DA A 200       1.423 156.781  68.482 
ATOM   4110  C4'  DA A 200       2.769 157.387  68.827 
ATOM   4111  O4'  DA A 200       3.455 157.919  67.658 
ATOM   4112  C3'  DA A 200       2.739 158.563  69.804 
ATOM   4113  O3'  DA A 200       3.877 158.486  70.653 
ATOM   4114  C2'  DA A 200       2.875 159.803  68.920 
ATOM   4115  C1'  DA A 200       3.916 159.226  67.965 
ATOM   4116  N9   DA A 200       4.044 159.984  66.689 
ATOM   4117  C8   DA A 200       3.068 160.628  65.984 
ATOM   4118  N7   DA A 200       3.495 161.203  64.903 
ATOM   4119  C5   DA A 200       4.854 160.920  64.887 
ATOM   4120  C6   DA A 200       5.881 161.252  63.989 
ATOM   4121  N6   DA A 200       5.687 161.978  62.879 
ATOM   4122  N1   DA A 200       7.121 160.811  64.274 
ATOM   4123  C2   DA A 200       7.307 160.090  65.378 
ATOM   4124  N3   DA A 200       6.432 159.719  66.286 
ATOM   4125  C4   DA A 200       5.199 160.174  65.978 
ATOM   4126  P    DC A 201       3.715 158.856  72.202 
ATOM   4127  OP1  DC A 201       3.214 157.678  72.944 
ATOM   4128  OP2  DC A 201       2.918 160.095  72.335 
ATOM   4129  O5'  DC A 201       5.234 159.147  72.617 
ATOM   4130  C5'  DC A 201       6.291 158.451  71.929 
ATOM   4131  C4'  DC A 201       7.412 159.415  71.595 
ATOM   4132  O4'  DC A 201       7.214 160.074  70.312 
ATOM   4133  C3'  DC A 201       7.612 160.569  72.576 
ATOM   4134  O3'  DC A 201       9.004 160.835  72.697 
ATOM   4135  C2'  DC A 201       6.946 161.769  71.903 
ATOM   4136  C1'  DC A 201       7.426 161.467  70.487 
ATOM   4137  N1   DC A 201       6.663 162.187  69.429 
ATOM   4138  C2   DC A 201       7.356 162.597  68.293 
ATOM   4139  O2   DC A 201       8.564 162.347  68.210 
ATOM   4140  N3   DC A 201       6.679 163.255  67.318 
ATOM   4141  C4   DC A 201       5.369 163.506  67.447 
ATOM   4142  N4   DC A 201       4.754 164.152  66.468 
ATOM   4143  C5   DC A 201       4.638 163.094  68.607 
ATOM   4144  C6   DC A 201       5.332 162.438  69.571 
ATOM   4145  P    DT A 202       9.604 161.200  74.135 
ATOM   4146  OP1  DT A 202       9.885 159.955  74.885 
ATOM   4147  OP2  DT A 202       8.719 162.177  74.808 
ATOM   4148  O5'  DT A 202      10.980 161.909  73.734 
ATOM   4149  C5'  DT A 202      11.645 161.507  72.522 
ATOM   4150  C4'  DT A 202      12.136 162.729  71.770 
ATOM   4151  O4'  DT A 202      11.130 163.266  70.864 
ATOM   4152  C3'  DT A 202      12.531 163.927  72.634 
ATOM   4153  O3'  DT A 202      13.656 164.568  72.046 
ATOM   4154  C2'  DT A 202      11.334 164.874  72.552 
ATOM   4155  C1'  DT A 202      11.046 164.668  71.068 
ATOM   4156  N1   DT A 202       9.688 165.115  70.653 
ATOM   4157  C2   DT A 202       9.564 165.651  69.394 
ATOM   4158  O2   DT A 202      10.503 165.767  68.627 
ATOM   4159  N3   DT A 202       8.289 166.055  69.045 
ATOM   4160  C4   DT A 202       7.159 165.969  69.831 
ATOM   4161  O4   DT A 202       6.070 166.365  69.409 
ATOM   4162  C5   DT A 202       7.390 165.394  71.135 
ATOM   4163  C7   DT A 202       6.211 165.265  72.055 
ATOM   4164  C6   DT A 202       8.618 164.993  71.501 
ATOM   4165  P    DT A 203      14.813 165.131  72.997 
ATOM   4166  OP1  DT A 203      15.750 164.037  73.339 
ATOM   4167  OP2  DT A 203      14.210 165.850  74.141 
ATOM   4168  O5'  DT A 203      15.539 166.176  72.027 
ATOM   4169  C5'  DT A 203      15.534 165.932  70.608 
ATOM   4170  C4'  DT A 203      15.228 167.215  69.861 
ATOM   4171  O4'  DT A 203      13.799 167.424  69.679 
ATOM   4172  C3'  DT A 203      15.707 168.504  70.530 
ATOM   4173  O3'  DT A 203      16.146 169.409  69.524 
ATOM   4174  C2'  DT A 203      14.458 169.084  71.193 
ATOM   4175  C1'  DT A 203      13.489 168.756  70.061 
ATOM   4176  N1   DT A 203      12.056 168.800  70.467 
ATOM   4177  C2   DT A 203      11.154 169.238  69.528 
ATOM   4178  O2   DT A 203      11.479 169.582  68.404 
ATOM   4179  N3   DT A 203       9.835 169.266  69.940 
ATOM   4180  C4   DT A 203       9.358 168.900  71.182 
ATOM   4181  O4   DT A 203       8.154 168.968  71.436 
ATOM   4182  C5   DT A 203      10.382 168.455  72.099 
ATOM   4183  C7   DT A 203       9.947 168.039  73.473 
ATOM   4184  C6   DT A 203      11.671 168.418  71.724 
ATOM   4185  P    DC A 204      17.448 170.299  69.796 
ATOM   4186  OP1  DC A 204      18.661 169.515  69.471 
ATOM   4187  OP2  DC A 204      17.387 170.863  71.162 
ATOM   4188  O5'  DC A 204      17.260 171.470  68.722 
ATOM   4189  C5'  DC A 204      16.565 171.185  67.493 
ATOM   4190  C4'  DC A 204      15.601 172.310  67.172 
ATOM   4191  O4'  DC A 204      14.293 172.113  67.783 
ATOM   4192  C3'  DC A 204      16.022 173.702  67.641 
ATOM   4193  O3'  DC A 204      15.617 174.658  66.669 
ATOM   4194  C2'  DC A 204      15.216 173.939  68.920 
ATOM   4195  C1'  DC A 204      13.913 173.321  68.424 
ATOM   4196  N1   DC A 204      12.956 172.984  69.515 
ATOM   4197  C2   DC A 204      11.596 173.123  69.252 
ATOM   4198  O2   DC A 204      11.242 173.515  68.135 
ATOM   4199  N3   DC A 204      10.709 172.821  70.235 
ATOM   4200  C4   DC A 204      11.133 172.399  71.433 
ATOM   4201  N4   DC A 204      10.228 172.117  72.358 
ATOM   4202  C5   DC A 204      12.528 172.250  71.723 
ATOM   4203  C6   DC A 204      13.399 172.557  70.729 
ATOM   4204  P    DA A 205      16.594 175.880  66.329 
ATOM   4205  OP1  DA A 205      17.600 175.448  65.333 
ATOM   4206  OP2  DA A 205      17.128 176.452  67.585 
ATOM   4207  O5'  DA A 205      15.580 176.918  65.655 
ATOM   4208  C5'  DA A 205      14.435 176.412  64.943 
ATOM   4209  C4'  DA A 205      13.203 177.218  65.302 
ATOM   4210  O4'  DA A 205      12.518 176.691  66.475 
ATOM   4211  C3'  DA A 205      13.446 178.687  65.647 
ATOM   4212  O3'  DA A 205      12.363 179.462  65.146 
ATOM   4213  C2'  DA A 205      13.412 178.737  67.174 
ATOM   4214  C1'  DA A 205      12.247 177.769  67.358 
ATOM   4215  N9   DA A 205      12.137 177.220  68.737 
ATOM   4216  C8   DA A 205      13.140 176.916  69.613 
ATOM   4217  N7   DA A 205      12.721 176.452  70.749 
ATOM   4218  C5   DA A 205      11.339 176.446  70.620 
ATOM   4219  C6   DA A 205      10.308 176.060  71.492 
ATOM   4220  N6   DA A 205      10.522 175.583  72.727 
ATOM   4221  N1   DA A 205       9.044 176.184  71.048 
ATOM   4222  C2   DA A 205       8.837 176.658  69.822 
ATOM   4223  N3   DA A 205       9.715 177.049  68.923 
ATOM   4224  C4   DA A 205      10.972 176.915  69.392 
ATOM   4225  P    DT A 206      12.669 180.893  64.495 
ATOM   4226  OP1  DT A 206      13.063 180.720  63.079 
ATOM   4227  OP2  DT A 206      13.625 181.631  65.349 
ATOM   4228  O5'  DT A 206      11.230 181.589  64.573 
ATOM   4229  C5'  DT A 206      10.052 180.765  64.503 
ATOM   4230  C4'  DT A 206       9.043 181.214  65.542 
ATOM   4231  O4'  DT A 206       9.242 180.560  66.827 
ATOM   4232  C3'  DT A 206       9.056 182.705  65.881 
ATOM   4233  O3'  DT A 206       7.719 183.137  66.109 
ATOM   4234  C2'  DT A 206       9.827 182.796  67.197 
ATOM   4235  C1'  DT A 206       9.223 181.552  67.843 
ATOM   4236  N1   DT A 206      10.002 181.040  69.005 
ATOM   4237  C2   DT A 206       9.290 180.479  70.037 
ATOM   4238  O2   DT A 206       8.075 180.389  70.032 
ATOM   4239  N3   DT A 206      10.046 180.017  71.096 
ATOM   4240  C4   DT A 206      11.421 180.068  71.205 
ATOM   4241  O4   DT A 206      11.988 179.622  72.204 
ATOM   4242  C5   DT A 206      12.080 180.675  70.072 
ATOM   4243  C7   DT A 206      13.577 180.771  70.110 
ATOM   4244  C6   DT A 206      11.369 181.133  69.029 
ATOM   4245  P    DC A 207       7.266 184.573  65.569 
ATOM   4246  OP1  DC A 207       6.876 184.467  64.145 
ATOM   4247  OP2  DC A 207       8.309 185.573  65.884 
ATOM   4248  O5'  DC A 207       5.968 184.851  66.463 
ATOM   4249  C5'  DC A 207       5.182 183.734  66.917 
ATOM   4250  C4'  DC A 207       4.804 183.924  68.372 
ATOM   4251  O4'  DC A 207       5.810 183.393  69.281 
ATOM   4252  C3'  DC A 207       4.622 185.371  68.829 
ATOM   4253  O3'  DC A 207       3.553 185.427  69.766 
ATOM   4254  C2'  DC A 207       5.923 185.714  69.556 
ATOM   4255  C1'  DC A 207       6.085 184.375  70.268 
ATOM   4256  N1   DC A 207       7.461 184.136  70.788 
ATOM   4257  C2   DC A 207       7.591 183.429  71.980 
ATOM   4258  O2   DC A 207       6.570 183.031  72.552 
ATOM   4259  N3   DC A 207       8.836 183.201  72.470 
ATOM   4260  C4   DC A 207       9.918 183.649  71.820 
ATOM   4261  N4   DC A 207      11.111 183.401  72.339 
ATOM   4262  C5   DC A 207       9.806 184.379  70.593 
ATOM   4263  C6   DC A 207       8.553 184.596  70.119 
ATOM   4264  P    DA A 208       2.540 186.666  69.714 
ATOM   4265  OP1  DA A 208       1.494 186.409  68.697 
ATOM   4266  OP2  DA A 208       3.302 187.924  69.558 
ATOM   4267  O5'  DA A 208       1.893 186.607  71.177 
ATOM   4268  C5'  DA A 208       1.776 185.333  71.838 
ATOM   4269  C4'  DA A 208       2.195 185.461  73.289 
ATOM   4270  O4'  DA A 208       3.626 185.257  73.474 
ATOM   4271  C3'  DA A 208       1.929 186.818  73.941 
ATOM   4272  O3'  DA A 208       1.547 186.611  75.295 
ATOM   4273  C2'  DA A 208       3.283 187.529  73.922 
ATOM   4274  C1'  DA A 208       4.127 186.310  74.283 
ATOM   4275  N9   DA A 208       5.576 186.476  73.981 
ATOM   4276  C8   DA A 208       6.156 187.158  72.950 
ATOM   4277  N7   DA A 208       7.453 187.119  72.958 
ATOM   4278  C5   DA A 208       7.757 186.355  74.076 
ATOM   4279  C6   DA A 208       8.976 185.943  74.638 
ATOM   4280  N6   DA A 208      10.173 186.259  74.124 
ATOM   4281  N1   DA A 208       8.921 185.191  75.754 
ATOM   4282  C2   DA A 208       7.730 184.879  76.260 
ATOM   4283  N3   DA A 208       6.532 185.204  75.826 
ATOM   4284  C4   DA A 208       6.615 185.957  74.709 
ATOM   4285  P    DA A 209       0.389 187.521  75.922 
ATOM   4286  OP1  DA A 209      -0.933 186.954  75.573 
ATOM   4287  OP2  DA A 209       0.610 188.934  75.543 
ATOM   4288  O5'  DA A 209       0.656 187.338  77.489 
ATOM   4289  C5'  DA A 209       1.230 186.103  77.959 
ATOM   4290  C4'  DA A 209       2.308 186.390  78.986 
ATOM   4291  O4'  DA A 209       3.615 186.593  78.377 
ATOM   4292  C3'  DA A 209       2.099 187.644  79.835 
ATOM   4293  O3'  DA A 209       2.560 187.385  81.157 
ATOM   4294  C2'  DA A 209       3.008 188.697  79.202 
ATOM   4295  C1'  DA A 209       4.188 187.770  78.926 
ATOM   4296  N9   DA A 209       5.160 188.315  77.939 
ATOM   4297  C8   DA A 209       4.913 189.095  76.846 
ATOM   4298  N7   DA A 209       5.977 189.413  76.176 
ATOM   4299  C5   DA A 209       7.007 188.800  76.875 
ATOM   4300  C6   DA A 209       8.397 188.757  76.670 
ATOM   4301  N6   DA A 209       9.013 189.372  75.651 
ATOM   4302  N1   DA A 209       9.131 188.057  77.554 
ATOM   4303  C2   DA A 209       8.513 187.448  78.564 
ATOM   4304  N3   DA A 209       7.231 187.418  78.856 
ATOM   4305  C4   DA A 209       6.517 188.126  77.956 
ATOM   4306  P    DG A 210       1.728 187.964  82.396 
ATOM   4307  OP1  DG A 210       0.614 187.045  82.717 
ATOM   4308  OP2  DG A 210       1.352 189.370  82.128 
ATOM   4309  O5'  DG A 210       2.822 187.914  83.562 
ATOM   4310  C5'  DG A 210       3.844 186.900  83.517 
ATOM   4311  C4'  DG A 210       5.190 187.506  83.862 
ATOM   4312  O4'  DG A 210       5.876 188.039  82.692 
ATOM   4313  C3'  DG A 210       5.160 188.682  84.838 
ATOM   4314  O3'  DG A 210       6.298 188.605  85.688 
ATOM   4315  C2'  DG A 210       5.296 189.922  83.955 
ATOM   4316  C1'  DG A 210       6.337 189.345  83.000 
ATOM   4317  N9   DG A 210       6.465 190.103  81.724 
ATOM   4318  C8   DG A 210       5.494 190.759  80.999 
ATOM   4319  N7   DG A 210       5.939 191.335  79.908 
ATOM   4320  C5   DG A 210       7.301 191.040  79.912 
ATOM   4321  C6   DG A 210       8.315 191.394  78.983 
ATOM   4322  O6   DG A 210       8.217 192.051  77.950 
ATOM   4323  N1   DG A 210       9.563 190.887  79.370 
ATOM   4324  C2   DG A 210       9.801 190.137  80.505 
ATOM   4325  N2   DG A 210      11.064 189.747  80.696 
ATOM   4326  N3   DG A 210       8.849 189.805  81.376 
ATOM   4327  C4   DG A 210       7.632 190.289  81.015 
ATOM   4328  P    DA A 211       6.136 188.975  87.237 
ATOM   4329  OP1  DA A 211       5.635 187.797  87.979 
ATOM   4330  OP2  DA A 211       5.339 190.214  87.370 
ATOM   4331  O5'  DA A 211       7.655 189.266  87.651 
ATOM   4332  C5'  DA A 211       8.712 188.570  86.964 
ATOM   4333  C4'  DA A 211       9.833 189.534  86.629 
ATOM   4334  O4'  DA A 211       9.635 190.193  85.347 
ATOM   4335  C3'  DA A 211      10.033 190.689  87.610 
ATOM   4336  O3'  DA A 211      11.425 190.954  87.731 
ATOM   4337  C2'  DA A 211       9.367 191.888  86.938 
ATOM   4338  C1'  DA A 211       9.846 191.586  85.522 
ATOM   4339  N9   DA A 211       9.084 192.306  84.464 
ATOM   4340  C8   DA A 211       7.758 192.634  84.449 
ATOM   4341  N7   DA A 211       7.387 193.268  83.380 
ATOM   4342  C5   DA A 211       8.550 193.367  82.628 
ATOM   4343  C6   DA A 211       8.822 193.938  81.375 
ATOM   4344  N6   DA A 211       7.894 194.544  80.621 
ATOM   4345  N1   DA A 211      10.087 193.863  80.922 
ATOM   4346  C2   DA A 211      11.005 193.259  81.675 
ATOM   4347  N3   DA A 211      10.869 192.693  82.854 
ATOM   4348  C4   DA A 211       9.595 192.782  83.285 
ATOM   4349  P    DA A 212      12.025 191.319  89.170 
ATOM   4350  OP1  DA A 212      12.306 190.074  89.919 
ATOM   4351  OP2  DA A 212      11.140 192.296  89.842 
ATOM   4352  O5'  DA A 212      13.401 192.028  88.769 
ATOM   4353  C5'  DA A 212      14.066 191.626  87.557 
ATOM   4354  C4'  DA A 212      14.557 192.848  86.805 
ATOM   4355  O4'  DA A 212      13.551 193.385  85.899 
ATOM   4356  C3'  DA A 212      14.951 194.046  87.668 
ATOM   4357  O3'  DA A 212      16.077 194.687  87.080 
ATOM   4358  C2'  DA A 212      13.755 194.993  87.587 
ATOM   4359  C1'  DA A 212      13.467 194.787  86.103 
ATOM   4360  N9   DA A 212      12.109 195.234  85.688 
ATOM   4361  C8   DA A 212      10.945 195.186  86.400 
ATOM   4362  N7   DA A 212       9.918 195.657  85.762 
ATOM   4363  C5   DA A 212      10.438 196.046  84.535 
ATOM   4364  C6   DA A 212       9.851 196.627  83.399 
ATOM   4365  N6   DA A 212       8.547 196.930  83.313 
ATOM   4366  N1   DA A 212      10.653 196.886  82.350 
ATOM   4367  C2   DA A 212      11.947 196.582  82.442 
ATOM   4368  N3   DA A 212      12.604 196.041  83.444 
ATOM   4369  C4   DA A 212      11.778 195.792  84.480 
ATOM   4370  P    DA A 213      17.234 195.250  88.031 
ATOM   4371  OP1  DA A 213      18.171 194.156  88.374 
ATOM   4372  OP2  DA A 213      16.631 195.969  89.175 
ATOM   4373  O5'  DA A 213      17.960 196.295  87.062 
ATOM   4374  C5'  DA A 213      17.955 196.051  85.643 
ATOM   4375  C4'  DA A 213      17.649 197.334  84.896 
ATOM   4376  O4'  DA A 213      16.220 197.543  84.714 
ATOM   4377  C3'  DA A 213      18.128 198.623  85.565 
ATOM   4378  O3'  DA A 213      18.567 199.528  84.559 
ATOM   4379  C2'  DA A 213      16.879 199.203  86.227 
ATOM   4380  C1'  DA A 213      15.910 198.875  85.096 
ATOM   4381  N9   DA A 213      14.477 198.919  85.501 
ATOM   4382  C8   DA A 213      13.925 198.578  86.703 
ATOM   4383  N7   DA A 213      12.638 198.727  86.749 
ATOM   4384  C5   DA A 213      12.310 199.202  85.487 
ATOM   4385  C6   DA A 213      11.086 199.561  84.898 
ATOM   4386  N6   DA A 213       9.909 199.492  85.537 
ATOM   4387  N1   DA A 213      11.115 199.995  83.625 
ATOM   4388  C2   DA A 213      12.288 200.060  82.995 
ATOM   4389  N3   DA A 213      13.487 199.754  83.439 
ATOM   4390  C4   DA A 213      13.430 199.323  84.716 
ATOM   4391  P    DT A 214      19.869 200.418  84.831 
ATOM   4392  OP1  DT A 214      21.082 199.634  84.506 
ATOM   4393  OP2  DT A 214      19.808 200.982  86.197 
ATOM   4394  O5'  DT A 214      19.681 201.589  83.757 
ATOM   4395  C5'  DT A 214      18.986 201.304  82.528 
ATOM   4396  C4'  DT A 214      18.022 202.429  82.207 
ATOM   4397  O4'  DT A 214      16.714 202.232  82.818 
ATOM   4398  C3'  DT A 214      18.443 203.821  82.676 
ATOM   4399  O3'  DT A 214      18.038 204.777  81.704 
ATOM   4400  C2'  DT A 214      17.637 204.058  83.954 
ATOM   4401  C1'  DT A 214      16.334 203.440  83.458 
ATOM   4402  N1   DT A 214      15.377 203.103  84.550 
ATOM   4403  C2   DT A 214      14.039 203.245  84.275 
ATOM   4404  O2   DT A 214      13.620 203.627  83.196 
ATOM   4405  N3   DT A 214      13.183 202.924  85.312 
ATOM   4406  C4   DT A 214      13.547 202.484  86.568 
ATOM   4407  O4   DT A 214      12.688 202.228  87.415 
ATOM   4408  C5   DT A 214      14.973 202.367  86.761 
ATOM   4409  C7   DT A 214      15.455 201.895  88.101 
ATOM   4410  C6   DT A 214      15.828 202.673  85.771 
ATOM   4411  P    DA A 215      19.015 205.999  81.364 
ATOM   4412  OP1  DA A 215      20.021 205.567  80.367 
ATOM   4413  OP2  DA A 215      19.549 206.571  82.619 
ATOM   4414  O5'  DA A 215      18.001 207.037  80.690 
ATOM   4415  C5'  DA A 215      16.856 206.531  79.977 
ATOM   4416  C4'  DA A 215      15.624 207.337  80.337 
ATOM   4417  O4'  DA A 215      14.939 206.810  81.510 
ATOM   4418  C3'  DA A 215      15.867 208.806  80.681 
ATOM   4419  O3'  DA A 215      14.784 209.581  80.180 
ATOM   4420  C2'  DA A 215      15.833 208.856  82.209 
ATOM   4421  C1'  DA A 215      14.668 207.888  82.392 
ATOM   4422  N9   DA A 215      14.558 207.339  83.772 
ATOM   4423  C8   DA A 215      15.561 207.035  84.648 
ATOM   4424  N7   DA A 215      15.142 206.571  85.784 
ATOM   4425  C5   DA A 215      13.760 206.565  85.655 
ATOM   4426  C6   DA A 215      12.729 206.179  86.527 
ATOM   4427  N6   DA A 215      12.943 205.702  87.761 
ATOM   4428  N1   DA A 215      11.465 206.303  86.083 
ATOM   4429  C2   DA A 215      11.258 206.777  84.856 
ATOM   4430  N3   DA A 215      12.136 207.168  83.957 
ATOM   4431  C4   DA A 215      13.393 207.034  84.427 
ATOM   4432  P    DT A 216      15.090 211.012  79.530 
ATOM   4433  OP1  DT A 216      15.484 210.839  78.114 
ATOM   4434  OP2  DT A 216      16.046 211.750  80.384 
ATOM   4435  O5'  DT A 216      13.651 211.708  79.608 
ATOM   4436  C5'  DT A 216      12.473 210.885  79.537 
ATOM   4437  C4'  DT A 216      11.464 211.333  80.577 
ATOM   4438  O4'  DT A 216      11.663 210.679  81.862 
ATOM   4439  C3'  DT A 216      11.477 212.824  80.916 
ATOM   4440  O3'  DT A 216      10.140 213.256  81.143 
ATOM   4441  C2'  DT A 216      12.248 212.915  82.232 
ATOM   4442  C1'  DT A 216      11.644 211.671  82.878 
ATOM   4443  N1   DT A 216      12.423 211.159  84.039 
ATOM   4444  C2   DT A 216      11.711 210.598  85.071 
ATOM   4445  O2   DT A 216      10.496 210.508  85.067 
ATOM   4446  N3   DT A 216      12.467 210.136  86.131 
ATOM   4447  C4   DT A 216      13.842 210.187  86.240 
ATOM   4448  O4   DT A 216      14.409 209.741  87.239 
ATOM   4449  C5   DT A 216      14.501 210.794  85.107 
ATOM   4450  C7   DT A 216      15.998 210.890  85.145 
ATOM   4451  C6   DT A 216      13.790 211.252  84.064 
ATOM   4452  P    DC A 217       9.687 214.692  80.604 
ATOM   4453  OP1  DC A 217       9.297 214.586  79.179 
ATOM   4454  OP2  DC A 217      10.730 215.693  80.919 
ATOM   4455  O5'  DC A 217       8.389 214.970  81.497 
ATOM   4456  C5'  DC A 217       7.602 213.853  81.952 
ATOM   4457  C4'  DC A 217       7.225 214.043  83.407 
ATOM   4458  O4'  DC A 217       8.231 213.512  84.316 
ATOM   4459  C3'  DC A 217       7.043 215.490  83.864 
ATOM   4460  O3'  DC A 217       5.974 215.547  84.801 
ATOM   4461  C2'  DC A 217       8.344 215.833  84.591 
ATOM   4462  C1'  DC A 217       8.506 214.494  85.303 
ATOM   4463  N1   DC A 217       9.882 214.255  85.823 
ATOM   4464  C2   DC A 217      10.012 213.548  87.015 
ATOM   4465  O2   DC A 217       8.991 213.150  87.587 
ATOM   4466  N3   DC A 217      11.257 213.320  87.505 
ATOM   4467  C4   DC A 217      12.339 213.768  86.855 
ATOM   4468  N4   DC A 217      13.532 213.520  87.374 
ATOM   4469  C5   DC A 217      12.227 214.498  85.628 
ATOM   4470  C6   DC A 217      10.974 214.715  85.154 
ATOM   4471  P    DT A 218       4.961 216.785  84.748 
ATOM   4472  OP1  DT A 218       3.915 216.528  83.732 
ATOM   4473  OP2  DT A 218       5.723 218.043  84.592 
ATOM   4474  O5'  DT A 218       4.314 216.726  86.211 
ATOM   4475  C5'  DT A 218       4.197 215.452  86.873 
ATOM   4476  C4'  DT A 218       4.616 215.580  88.324 
ATOM   4477  O4'  DT A 218       6.047 215.376  88.509 
ATOM   4478  C3'  DT A 218       4.350 216.937  88.976 
ATOM   4479  O3'  DT A 218       3.968 216.730  90.330 
ATOM   4480  C2'  DT A 218       5.704 217.648  88.956 
ATOM   4481  C1'  DT A 218       6.548 216.429  89.317 
ATOM   4482  N1   DT A 218       7.997 216.595  89.016 
ATOM   4483  C2   DT A 218       8.887 215.992  89.872 
ATOM   4484  O2   DT A 218       8.537 215.345  90.845 
ATOM   4485  N3   DT A 218      10.221 216.168  89.562 
ATOM   4486  C4   DT A 218      10.726 216.878  88.492 
ATOM   4487  O4   DT A 218      11.944 216.965  88.316 
ATOM   4488  C5   DT A 218       9.716 217.473  87.650 
ATOM   4489  C7   DT A 218      10.180 218.264  86.462 
ATOM   4490  C6   DT A 218       8.411 217.319  87.928 
ATOM   4491  P    DC A 219       2.810 217.640  90.957 
ATOM   4492  OP1  DC A 219       1.488 217.073  90.607 
ATOM   4493  OP2  DC A 219       3.031 219.053  90.578 
ATOM   4494  O5'  DC A 219       3.077 217.457  92.524 
ATOM   4495  C5'  DC A 219       3.651 216.222  92.993 
ATOM   4496  C4'  DC A 219       4.729 216.510  94.020 
ATOM   4497  O4'  DC A 219       6.036 216.712  93.411 
ATOM   4498  C3'  DC A 219       4.520 217.763  94.870 
ATOM   4499  O3'  DC A 219       4.981 217.504  96.191 
ATOM   4500  C2'  DC A 219       5.429 218.816  94.237 
ATOM   4501  C1'  DC A 219       6.609 217.889  93.961 
ATOM   4502  N1   DC A 219       7.581 218.434  92.974 
ATOM   4503  C2   DC A 219       8.929 218.133  93.156 
ATOM   4504  O2   DC A 219       9.259 217.432  94.119 
ATOM   4505  N3   DC A 219       9.832 218.622  92.266 
ATOM   4506  C4   DC A 219       9.434 219.378  91.236 
ATOM   4507  N4   DC A 219      10.353 219.831  90.397 
ATOM   4508  C5   DC A 219       8.053 219.700  91.032 
ATOM   4509  C6   DC A 219       7.166 219.202  91.931 
ATOM   4510  P    DA A 220       4.148 218.083  97.430 
ATOM   4511  OP1  DA A 220       3.035 217.164  97.752 
ATOM   4512  OP2  DA A 220       3.773 219.489  97.162 
ATOM   4513  O5'  DA A 220       5.243 218.033  98.597 
ATOM   4514  C5'  DA A 220       6.265 217.019  98.552 
ATOM   4515  C4'  DA A 220       7.611 217.625  98.897 
ATOM   4516  O4'  DA A 220       8.297 218.158  97.727 
ATOM   4517  C3'  DA A 220       7.581 218.801  99.873 
ATOM   4518  O3'  DA A 220       8.719 218.724 100.722 
ATOM   4519  C2'  DA A 220       7.717 220.041  98.990 
ATOM   4520  C1'  DA A 220       8.758 219.464  98.034 
ATOM   4521  N9   DA A 220       8.886 220.222  96.758 
ATOM   4522  C8   DA A 220       7.910 220.866  96.054 
ATOM   4523  N7   DA A 220       8.337 221.441  94.972 
ATOM   4524  C5   DA A 220       9.696 221.158  94.957 
ATOM   4525  C6   DA A 220      10.723 221.490  94.058 
ATOM   4526  N6   DA A 220      10.529 222.216  92.948 
ATOM   4527  N1   DA A 220      11.963 221.049  94.343 
ATOM   4528  C2   DA A 220      12.149 220.328  95.448 
ATOM   4529  N3   DA A 220      11.274 219.958  96.356 
ATOM   4530  C4   DA A 220      10.041 220.412  96.047 
ATOM   4531  P    DG A 221       8.557 219.094 102.272 
ATOM   4532  OP1  DG A 221       8.055 217.916 103.014 
ATOM   4533  OP2  DG A 221       7.760 220.333 102.405 
ATOM   4534  O5'  DG A 221      10.075 219.385 102.686 
ATOM   4535  C5'  DG A 221      11.133 218.689 101.999 
ATOM   4536  C4'  DG A 221      12.254 219.653 101.664 
ATOM   4537  O4'  DG A 221      12.056 220.312 100.381 
ATOM   4538  C3'  DG A 221      12.454 220.808 102.645 
ATOM   4539  O3'  DG A 221      13.846 221.073 102.766 
ATOM   4540  C2'  DG A 221      11.788 222.007 101.973 
ATOM   4541  C1'  DG A 221      12.267 221.705 100.557 
ATOM   4542  N9   DG A 221      11.505 222.425  99.499 
ATOM   4543  C8   DG A 221      10.170 222.765  99.466 
ATOM   4544  N7   DG A 221       9.808 223.404  98.380 
ATOM   4545  C5   DG A 221      10.986 223.494  97.642 
ATOM   4546  C6   DG A 221      11.226 224.081  96.371 
ATOM   4547  O6   DG A 221      10.434 224.650  95.624 
ATOM   4548  N1   DG A 221      12.569 223.949  95.992 
ATOM   4549  C2   DG A 221      13.551 223.332  96.741 
ATOM   4550  N2   DG A 221      14.773 223.309  96.203 
ATOM   4551  N3   DG A 221      13.325 222.781  97.933 
ATOM   4552  C4   DG A 221      12.028 222.900  98.315 
ATOM   4553  P    DG A 222      14.446 221.438 104.205 
ATOM   4554  OP1  DG A 222      14.727 220.193 104.954 
ATOM   4555  OP2  DG A 222      13.561 222.415 104.877 
ATOM   4556  O5'  DG A 222      15.822 222.147 103.804 
ATOM   4557  C5'  DG A 222      16.487 221.745 102.591 
ATOM   4558  C4'  DG A 222      16.978 222.967 101.840 
ATOM   4559  O4'  DG A 222      15.972 223.504 100.934 
ATOM   4560  C3'  DG A 222      17.372 224.165 102.703 
ATOM   4561  O3'  DG A 222      18.498 224.806 102.115 
ATOM   4562  C2'  DG A 222      16.176 225.112 102.622 
ATOM   4563  C1'  DG A 222      15.888 224.906 101.138 
ATOM   4564  N9   DG A 222      14.530 225.353 100.722 
ATOM   4565  C8   DG A 222      13.346 225.313 101.427 
ATOM   4566  N7   DG A 222      12.317 225.791 100.770 
ATOM   4567  C5   DG A 222      12.857 226.176  99.544 
ATOM   4568  C6   DG A 222      12.232 226.762  98.413 
ATOM   4569  O6   DG A 222      11.052 227.067  98.259 
ATOM   4570  N1   DG A 222      13.151 226.991  97.380 
ATOM   4571  C2   DG A 222      14.498 226.692  97.433 
ATOM   4572  N2   DG A 222      15.207 226.987  96.341 
ATOM   4573  N3   DG A 222      15.085 226.141  98.494 
ATOM   4574  C4   DG A 222      14.206 225.913  99.505 
ATOM   4575  P    DC A 223      19.655 225.369 103.066 
ATOM   4576  OP1  DC A 223      20.592 224.275 103.409 
ATOM   4577  OP2  DC A 223      19.052 226.088 104.210 
ATOM   4578  O5'  DC A 223      20.381 226.414 102.097 
ATOM   4579  C5'  DC A 223      20.376 226.170 100.677 
ATOM   4580  C4'  DC A 223      20.070 227.453  99.931 
ATOM   4581  O4'  DC A 223      18.641 227.662  99.749 
ATOM   4582  C3'  DC A 223      20.549 228.742 100.599 
ATOM   4583  O3'  DC A 223      20.988 229.647  99.594 
ATOM   4584  C2'  DC A 223      19.300 229.322 101.262 
ATOM   4585  C1'  DC A 223      18.331 228.994 100.130 
ATOM   4586  N1   DC A 223      16.898 229.038 100.536 
ATOM   4587  C2   DC A 223      15.971 229.479  99.596 
ATOM   4588  O2   DC A 223      16.371 229.813  98.475 
ATOM   4589  N3   DC A 223      14.659 229.528  99.947 
ATOM   4590  C4   DC A 223      14.267 229.157 101.172 
ATOM   4591  N4   DC A 223      12.978 229.222 101.466 
ATOM   4592  C5   DC A 223      15.205 228.700 102.154 
ATOM   4593  C6   DC A 223      16.511 228.660 101.784 
ATOM   4594  P    DT A 224      22.290 230.537  99.865 
ATOM   4595  OP1  DT A 224      23.503 229.754  99.540 
ATOM   4596  OP2  DT A 224      22.229 231.101 101.232 
ATOM   4597  O5'  DT A 224      22.102 231.708  98.791 
ATOM   4598  C5'  DT A 224      21.407 231.423  97.563 
ATOM   4599  C4'  DT A 224      20.443 232.548  97.242 
ATOM   4600  O4'  DT A 224      19.135 232.351  97.853 
ATOM   4601  C3'  DT A 224      20.863 233.940  97.711 
ATOM   4602  O3'  DT A 224      20.459 234.896  96.738 
ATOM   4603  C2'  DT A 224      20.058 234.177  98.989 
ATOM   4604  C1'  DT A 224      18.755 233.559  98.493 
ATOM   4605  N1   DT A 224      17.798 233.222  99.585 
ATOM   4606  C2   DT A 224      16.460 233.364  99.310 
ATOM   4607  O2   DT A 224      16.041 233.746  98.231 
ATOM   4608  N3   DT A 224      15.604 233.043 100.346 
ATOM   4609  C4   DT A 224      15.968 232.603 101.602 
ATOM   4610  O4   DT A 224      15.109 232.347 102.449 
ATOM   4611  C5   DT A 224      17.394 232.486 101.796 
ATOM   4612  C7   DT A 224      17.876 232.014 103.135 
ATOM   4613  C6   DT A 224      18.249 232.792 100.805 
ATOM   4614  P    DA A 225      21.436 236.118  96.399 
ATOM   4615  OP1  DA A 225      22.442 235.686  95.402 
ATOM   4616  OP2  DA A 225      21.970 236.690  97.654 
ATOM   4617  O5'  DA A 225      20.422 237.156  95.725 
ATOM   4618  C5'  DA A 225      19.277 236.650  95.012 
ATOM   4619  C4'  DA A 225      18.045 237.456  95.372 
ATOM   4620  O4'  DA A 225      17.360 236.929  96.544 
ATOM   4621  C3'  DA A 225      18.288 238.925  95.716 
ATOM   4622  O3'  DA A 225      17.205 239.700  95.215 
ATOM   4623  C2'  DA A 225      18.254 238.975  97.243 
ATOM   4624  C1'  DA A 225      17.089 238.007  97.427 
ATOM   4625  N9   DA A 225      16.979 237.458  98.807 
ATOM   4626  C8   DA A 225      17.982 237.154  99.683 
ATOM   4627  N7   DA A 225      17.563 236.690 100.819 
ATOM   4628  C5   DA A 225      16.181 236.685 100.690 
ATOM   4629  C6   DA A 225      15.150 236.298 101.562 
ATOM   4630  N6   DA A 225      15.364 235.821 102.796 
ATOM   4631  N1   DA A 225      13.886 236.422 101.118 
ATOM   4632  C2   DA A 225      13.679 236.897  99.891 
ATOM   4633  N3   DA A 225      14.556 237.287  98.992 
ATOM   4634  C4   DA A 225      15.814 237.153  99.462 
ATOM   4635  P    DA A 226      17.511 241.131  94.565 
ATOM   4636  OP1  DA A 226      17.905 240.958  93.149 
ATOM   4637  OP2  DA A 226      18.467 241.869  95.419 
ATOM   4638  O5'  DA A 226      16.072 241.827  94.643 
ATOM   4639  C5'  DA A 226      14.894 241.004  94.572 
ATOM   4640  C4'  DA A 226      13.885 241.452  95.611 
ATOM   4641  O4'  DA A 226      14.084 240.798  96.897 
ATOM   4642  C3'  DA A 226      13.898 242.943  95.951 
ATOM   4643  O3'  DA A 226      12.561 243.375  96.178 
ATOM   4644  C2'  DA A 226      14.669 243.034  97.267 
ATOM   4645  C1'  DA A 226      14.065 241.790  97.912 
ATOM   4646  N9   DA A 226      14.844 241.278  99.074 
ATOM   4647  C8   DA A 226      16.196 241.291  99.259 
ATOM   4648  N7   DA A 226      16.577 240.769 100.383 
ATOM   4649  C5   DA A 226      15.391 240.380 100.990 
ATOM   4650  C6   DA A 226      15.114 239.756 102.218 
ATOM   4651  N6   DA A 226      16.062 239.397 103.095 
ATOM   4652  N1   DA A 226      13.823 239.513 102.512 
ATOM   4653  C2   DA A 226      12.886 239.871 101.635 
ATOM   4654  N3   DA A 226      13.023 240.456 100.466 
ATOM   4655  C4   DA A 226      14.324 240.689 100.195 
ATOM   4656  P    DT A 227      12.108 244.811  95.639 
ATOM   4657  OP1  DT A 227      11.718 244.705  94.214 
ATOM   4658  OP2  DT A 227      13.151 245.812  95.953 
ATOM   4659  O5'  DT A 227      10.810 245.089  96.532 
ATOM   4660  C5'  DT A 227      10.023 243.972  96.987 
ATOM   4661  C4'  DT A 227       9.646 244.162  98.442 
ATOM   4662  O4'  DT A 227      10.652 243.631  99.351 
ATOM   4663  C3'  DT A 227       9.464 245.609  98.899 
ATOM   4664  O3'  DT A 227       8.395 245.666  99.836 
ATOM   4665  C2'  DT A 227      10.765 245.952  99.625 
ATOM   4666  C1'  DT A 227      10.927 244.613 100.338 
ATOM   4667  N1   DT A 227      12.303 244.374 100.857 
ATOM   4668  C2   DT A 227      12.415 243.675 102.034 
ATOM   4669  O2   DT A 227      11.450 243.254 102.650 
ATOM   4670  N3   DT A 227      13.705 243.474 102.485 
ATOM   4671  C4   DT A 227      14.863 243.904 101.871 
ATOM   4672  O4   DT A 227      15.964 243.663 102.371 
ATOM   4673  C5   DT A 227      14.644 244.629 100.642 
ATOM   4674  C7   DT A 227      15.852 245.133  99.908 
ATOM   4675  C6   DT A 227      13.400 244.839 100.181 
ATOM   4676  P    DG A 228       7.382 246.904  99.783 
ATOM   4677  OP1  DG A 228       6.336 246.647  98.767 
ATOM   4678  OP2  DG A 228       8.144 248.162  99.627 
ATOM   4679  O5'  DG A 228       6.735 246.845 101.246 
ATOM   4680  C5'  DG A 228       6.618 245.571 101.907 
ATOM   4681  C4'  DG A 228       7.037 245.699 103.358 
ATOM   4682  O4'  DG A 228       8.468 245.495 103.543 
ATOM   4683  C3'  DG A 228       6.771 247.056 104.010 
ATOM   4684  O3'  DG A 228       6.389 246.849 105.365 
ATOM   4685  C2'  DG A 228       8.125 247.767 103.991 
ATOM   4686  C1'  DG A 228       8.969 246.548 104.352 
ATOM   4687  N9   DG A 228      10.418 246.714 104.050 
ATOM   4688  C8   DG A 228      11.021 247.398 103.017 
ATOM   4689  N7   DG A 228      12.331 247.349 103.037 
ATOM   4690  C5   DG A 228      12.616 246.580 104.164 
ATOM   4691  C6   DG A 228      13.866 246.182 104.705 
ATOM   4692  O6   DG A 228      14.997 246.429 104.295 
ATOM   4693  N1   DG A 228      13.700 245.405 105.861 
ATOM   4694  C2   DG A 228      12.485 245.059 106.419 
ATOM   4695  N2   DG A 228      12.539 244.311 107.524 
ATOM   4696  N3   DG A 228      11.313 245.433 105.910 
ATOM   4697  C4   DG A 228      11.457 246.187 104.790 
ATOM   4698  P    DT A 229       5.231 247.760 105.992 
ATOM   4699  OP1  DT A 229       3.909 247.192 105.642 
ATOM   4700  OP2  DT A 229       5.452 249.173 105.613 
ATOM   4701  O5'  DT A 229       5.498 247.576 107.558 
ATOM   4702  C5'  DT A 229       6.072 246.341 108.028 
ATOM   4703  C4'  DT A 229       7.150 246.629 109.055 
ATOM   4704  O4'  DT A 229       8.457 246.831 108.446 
ATOM   4705  C3'  DT A 229       6.941 247.882 109.905 
ATOM   4706  O3'  DT A 229       7.402 247.623 111.226 
ATOM   4707  C2'  DT A 229       7.850 248.935 109.272 
ATOM   4708  C1'  DT A 229       9.030 248.008 108.995 
ATOM   4709  N1   DT A 229      10.002 248.553 108.009 
ATOM   4710  C2   DT A 229      11.328 248.247 108.202 
ATOM   4711  O2   DT A 229      11.722 247.562 109.129 
ATOM   4712  N3   DT A 229      12.201 248.771 107.267 
ATOM   4713  C4   DT A 229      11.864 249.556 106.183 
ATOM   4714  O4   DT A 229      12.735 249.967 105.413 
ATOM   4715  C5   DT A 229      10.450 249.823 106.064 
ATOM   4716  C7   DT A 229       9.999 250.670 104.911 
ATOM   4717  C6   DT A 229       9.580 249.326 106.959 
ATOM   4718  P    DC A 230       6.569 248.202 112.465 
ATOM   4719  OP1  DC A 230       5.456 247.283 112.787 
ATOM   4720  OP2  DC A 230       6.194 249.608 112.197 
ATOM   4721  O5'  DC A 230       7.664 248.152 113.632 
ATOM   4722  C5'  DC A 230       8.686 247.138 113.587 
ATOM   4723  C4'  DC A 230      10.032 247.744 113.932 
ATOM   4724  O4'  DC A 230      10.718 248.277 112.762 
ATOM   4725  C3'  DC A 230      10.002 248.920 114.908 
ATOM   4726  O3'  DC A 230      11.140 248.843 115.757 
ATOM   4727  C2'  DC A 230      10.138 250.160 114.024 
ATOM   4728  C1'  DC A 230      11.179 249.583 113.069 
ATOM   4729  N1   DC A 230      11.307 250.341 111.793 
ATOM   4730  C2   DC A 230      12.570 250.427 111.213 
ATOM   4731  O2   DC A 230      13.523 249.876 111.775 
ATOM   4732  N3   DC A 230      12.708 251.114 110.050 
ATOM   4733  C4   DC A 230      11.650 251.697 109.472 
ATOM   4734  N4   DC A 230      11.835 252.356 108.339 
ATOM   4735  C5   DC A 230      10.342 251.621 110.053 
ATOM   4736  C6   DC A 230      10.225 250.930 111.216 
ATOM   4737  P    DG A 231      10.978 249.213 117.306 
ATOM   4738  OP1  DG A 231      10.476 248.035 118.048 
ATOM   4739  OP2  DG A 231      10.181 250.452 117.440 
ATOM   4740  O5'  DG A 231      12.496 249.504 117.721 
ATOM   4741  C5'  DG A 231      13.554 248.809 117.034 
ATOM   4742  C4'  DG A 231      14.675 249.772 116.699 
ATOM   4743  O4'  DG A 231      14.477 250.431 115.416 
ATOM   4744  C3'  DG A 231      14.875 250.927 117.680 
ATOM   4745  O3'  DG A 231      16.267 251.193 117.801 
ATOM   4746  C2'  DG A 231      14.209 252.126 117.007 
ATOM   4747  C1'  DG A 231      14.688 251.824 115.591 
ATOM   4748  N9   DG A 231      13.926 252.544 114.534 
ATOM   4749  C8   DG A 231      12.591 252.884 114.501 
ATOM   4750  N7   DG A 231      12.229 253.523 113.415 
ATOM   4751  C5   DG A 231      13.407 253.613 112.676 
ATOM   4752  C6   DG A 231      13.647 254.200 111.406 
ATOM   4753  O6   DG A 231      12.855 254.770 110.659 
ATOM   4754  N1   DG A 231      14.990 254.068 111.027 
ATOM   4755  C2   DG A 231      15.972 253.451 111.776 
ATOM   4756  N2   DG A 231      17.194 253.428 111.238 
ATOM   4757  N3   DG A 231      15.746 252.900 112.967 
ATOM   4758  C4   DG A 231      14.449 253.019 113.350 
ATOM   4759  P    DT A 232      16.867 251.557 119.240 
ATOM   4760  OP1  DT A 232      17.148 250.312 119.989 
ATOM   4761  OP2  DT A 232      15.982 252.534 119.912 
ATOM   4762  O5'  DT A 232      18.243 252.266 118.838 
ATOM   4763  C5'  DT A 232      18.908 251.864 117.626 
ATOM   4764  C4'  DT A 232      19.399 253.086 116.874 
ATOM   4765  O4'  DT A 232      18.393 253.623 115.968 
ATOM   4766  C3'  DT A 232      19.793 254.284 117.738 
ATOM   4767  O3'  DT A 232      20.919 254.925 117.150 
ATOM   4768  C2'  DT A 232      18.597 255.231 117.657 
ATOM   4769  C1'  DT A 232      18.309 255.025 116.172 
ATOM   4770  N1   DT A 232      16.950 255.472 115.757 
ATOM   4771  C2   DT A 232      16.827 256.008 114.498 
ATOM   4772  O2   DT A 232      17.766 256.125 113.731 
ATOM   4773  N3   DT A 232      15.552 256.412 114.149 
ATOM   4774  C4   DT A 232      14.422 256.327 114.936 
ATOM   4775  O4   DT A 232      13.333 256.723 114.513 
ATOM   4776  C5   DT A 232      14.653 255.752 116.239 
ATOM   4777  C7   DT A 232      13.474 255.622 117.159 
ATOM   4778  C6   DT A 232      15.881 255.350 116.605 
ATOM   4779  P    DC A 233      22.076 255.488 118.101 
ATOM   4780  OP1  DC A 233      23.013 254.394 118.444 
ATOM   4781  OP2  DC A 233      21.473 256.207 119.245 
ATOM   4782  O5'  DC A 233      22.802 256.534 117.132 
ATOM   4783  C5'  DC A 233      22.797 256.289 115.712 
ATOM   4784  C4'  DC A 233      22.491 257.572 114.966 
ATOM   4785  O4'  DC A 233      21.062 257.781 114.784 
ATOM   4786  C3'  DC A 233      22.970 258.861 115.634 
ATOM   4787  O3'  DC A 233      23.409 259.766 114.629 
ATOM   4788  C2'  DC A 233      21.720 259.441 116.297 
ATOM   4789  C1'  DC A 233      20.752 259.113 115.165 
ATOM   4790  N1   DC A 233      19.319 259.157 115.571 
ATOM   4791  C2   DC A 233      18.392 259.598 114.631 
ATOM   4792  O2   DC A 233      18.792 259.932 113.509 
ATOM   4793  N3   DC A 233      17.080 259.647 114.981 
ATOM   4794  C4   DC A 233      16.688 259.276 116.207 
ATOM   4795  N4   DC A 233      15.399 259.341 116.500 
ATOM   4796  C5   DC A 233      17.626 258.819 117.189 
ATOM   4797  C6   DC A 233      18.932 258.779 116.819 
ATOM   4798  P    DT A 234      24.711 260.656 114.900 
ATOM   4799  OP1  DT A 234      25.924 259.873 114.575 
ATOM   4800  OP2  DT A 234      24.650 261.220 116.267 
ATOM   4801  O5'  DT A 234      24.523 261.827 113.826 
ATOM   4802  C5'  DT A 234      23.828 261.542 112.598 
ATOM   4803  C4'  DT A 234      22.864 262.667 112.276 
ATOM   4804  O4'  DT A 234      21.556 262.470 112.888 
ATOM   4805  C3'  DT A 234      23.284 264.059 112.746 
ATOM   4806  O3'  DT A 234      22.880 265.016 111.773 
ATOM   4807  C2'  DT A 234      22.479 264.296 114.024 
ATOM   4808  C1'  DT A 234      21.176 263.678 113.528 
ATOM   4809  N1   DT A 234      20.219 263.341 114.620 
ATOM   4810  C2   DT A 234      18.881 263.483 114.345 
ATOM   4811  O2   DT A 234      18.462 263.865 113.266 
ATOM   4812  N3   DT A 234      18.025 263.162 115.381 
ATOM   4813  C4   DT A 234      18.389 262.722 116.637 
ATOM   4814  O4   DT A 234      17.530 262.466 117.484 
ATOM   4815  C5   DT A 234      19.815 262.605 116.830 
ATOM   4816  C7   DT A 234      20.297 262.133 118.170 
ATOM   4817  C6   DT A 234      20.670 262.911 115.840 
ATOM   4818  P    DG A 235      23.857 266.237 111.434 
ATOM   4819  OP1  DG A 235      24.863 265.805 110.437 
ATOM   4820  OP2  DG A 235      24.391 266.809 112.689 
ATOM   4821  O5'  DG A 235      22.843 267.275 110.759 
ATOM   4822  C5'  DG A 235      21.698 266.769 110.047 
ATOM   4823  C4'  DG A 235      20.466 267.575 110.407 
ATOM   4824  O4'  DG A 235      19.781 267.048 111.579 
ATOM   4825  C3'  DG A 235      20.709 269.044 110.751 
ATOM   4826  O3'  DG A 235      19.626 269.819 110.250 
ATOM   4827  C2'  DG A 235      20.675 269.095 112.278 
ATOM   4828  C1'  DG A 235      19.510 268.126 112.462 
ATOM   4829  N9   DG A 235      19.399 267.577 113.841 
ATOM   4830  C8   DG A 235      20.398 267.266 114.738 
ATOM   4831  N7   DG A 235      19.962 266.797 115.882 
ATOM   4832  C5   DG A 235      18.576 266.799 115.734 
ATOM   4833  C6   DG A 235      17.559 266.400 116.639 
ATOM   4834  O6   DG A 235      17.674 265.956 117.779 
ATOM   4835  N1   DG A 235      16.283 266.568 116.083 
ATOM   4836  C2   DG A 235      16.024 267.055 114.818 
ATOM   4837  N2   DG A 235      14.737 267.138 114.473 
ATOM   4838  N3   DG A 235      16.979 267.429 113.968 
ATOM   4839  C4   DG A 235      18.222 267.273 114.492 
ATOM   4840  P    DT A 236      19.932 271.250 109.599 
ATOM   4841  OP1  DT A 236      20.326 271.077 108.183 
ATOM   4842  OP2  DT A 236      20.888 271.988 110.453 
ATOM   4843  O5'  DT A 236      18.493 271.946 109.677 
ATOM   4844  C5'  DT A 236      17.315 271.123 109.607 
ATOM   4845  C4'  DT A 236      16.306 271.571 110.646 
ATOM   4846  O4'  DT A 236      16.505 270.917 111.932 
ATOM   4847  C3'  DT A 236      16.319 273.062 110.985 
ATOM   4848  O3'  DT A 236      14.982 273.494 111.213 
ATOM   4849  C2'  DT A 236      17.090 273.153 112.302 
ATOM   4850  C1'  DT A 236      16.486 271.909 112.947 
ATOM   4851  N1   DT A 236      17.265 271.397 114.109 
ATOM   4852  C2   DT A 236      16.553 270.836 115.141 
ATOM   4853  O2   DT A 236      15.338 270.746 115.136 
ATOM   4854  N3   DT A 236      17.309 270.374 116.201 
ATOM   4855  C4   DT A 236      18.684 270.426 116.310 
ATOM   4856  O4   DT A 236      19.251 269.979 117.309 
ATOM   4857  C5   DT A 236      19.343 271.033 115.176 
ATOM   4858  C7   DT A 236      20.840 271.129 115.214 
ATOM   4859  C6   DT A 236      18.632 271.490 114.133 
ATOM   4860  P    DA A 237      14.529 274.930 110.673 
ATOM   4861  OP1  DA A 237      14.139 274.824 109.249 
ATOM   4862  OP2  DA A 237      15.572 275.931 110.988 
ATOM   4863  O5'  DA A 237      13.231 275.208 111.567 
ATOM   4864  C5'  DA A 237      12.444 274.091 112.021 
ATOM   4865  C4'  DA A 237      12.066 274.281 113.477 
ATOM   4866  O4'  DA A 237      13.073 273.750 114.385 
ATOM   4867  C3'  DA A 237      11.885 275.728 113.934 
ATOM   4868  O3'  DA A 237      10.816 275.785 114.870 
ATOM   4869  C2'  DA A 237      13.186 276.071 114.660 
ATOM   4870  C1'  DA A 237      13.348 274.732 115.372 
ATOM   4871  N9   DA A 237      14.724 274.493 115.892 
ATOM   4872  C8   DA A 237      15.915 274.883 115.349 
ATOM   4873  N7   DA A 237      16.950 274.523 116.043 
ATOM   4874  C5   DA A 237      16.407 273.844 117.126 
ATOM   4875  C6   DA A 237      16.992 273.210 118.235 
ATOM   4876  N6   DA A 237      18.314 273.155 118.445 
ATOM   4877  N1   DA A 237      16.163 272.633 119.124 
ATOM   4878  C2   DA A 237      14.849 272.691 118.911 
ATOM   4879  N3   DA A 237      14.193 273.251 117.918 
ATOM   4880  C4   DA A 237      15.045 273.822 117.042 
ATOM   4881  P    DT A 238       9.803 277.023 114.818 
ATOM   4882  OP1  DT A 238       8.757 276.766 113.802 
ATOM   4883  OP2  DT A 238      10.565 278.281 114.662 
ATOM   4884  O5'  DT A 238       9.156 276.964 116.281 
ATOM   4885  C5'  DT A 238       9.039 275.690 116.942 
ATOM   4886  C4'  DT A 238       9.458 275.818 118.393 
ATOM   4887  O4'  DT A 238      10.889 275.614 118.578 
ATOM   4888  C3'  DT A 238       9.192 277.175 119.045 
ATOM   4889  O3'  DT A 238       8.810 276.968 120.399 
ATOM   4890  C2'  DT A 238      10.546 277.886 119.026 
ATOM   4891  C1'  DT A 238      11.390 276.667 119.387 
ATOM   4892  N1   DT A 238      12.839 276.833 119.085 
ATOM   4893  C2   DT A 238      13.729 276.230 119.942 
ATOM   4894  O2   DT A 238      13.379 275.583 120.914 
ATOM   4895  N3   DT A 238      15.063 276.406 119.631 
ATOM   4896  C4   DT A 238      15.568 277.116 118.561 
ATOM   4897  O4   DT A 238      16.786 277.203 118.386 
ATOM   4898  C5   DT A 238      14.558 277.711 117.720 
ATOM   4899  C7   DT A 238      15.021 278.503 116.531 
ATOM   4900  C6   DT A 238      13.253 277.557 117.998 
ATOM   4901  P    DA A 239       7.652 277.879 121.026 
ATOM   4902  OP1  DA A 239       6.330 277.311 120.677 
ATOM   4903  OP2  DA A 239       7.873 279.292 120.647 
ATOM   4904  O5'  DA A 239       7.919 277.695 122.593 
ATOM   4905  C5'  DA A 239       8.493 276.460 123.063 
ATOM   4906  C4'  DA A 239       9.571 276.748 124.090 
ATOM   4907  O4'  DA A 239      10.878 276.950 123.481 
ATOM   4908  C3'  DA A 239       9.362 278.001 124.940 
ATOM   4909  O3'  DA A 239       9.823 277.742 126.261 
ATOM   4910  C2'  DA A 239      10.271 279.054 124.306 
ATOM   4911  C1'  DA A 239      11.451 278.127 124.030 
ATOM   4912  N9   DA A 239      12.423 278.672 123.043 
ATOM   4913  C8   DA A 239      12.176 279.452 121.950 
ATOM   4914  N7   DA A 239      13.240 279.770 121.280 
ATOM   4915  C5   DA A 239      14.270 279.157 121.979 
ATOM   4916  C6   DA A 239      15.660 279.114 121.774 
ATOM   4917  N6   DA A 239      16.276 279.729 120.755 
ATOM   4918  N1   DA A 239      16.394 278.414 122.659 
ATOM   4919  C2   DA A 239      15.776 277.805 123.669 
ATOM   4920  N3   DA A 239      14.493 277.775 123.960 
ATOM   4921  C4   DA A 239      13.780 278.483 123.061 
ATOM   4922  P    DG A 240       8.990 278.321 127.500 
ATOM   4923  OP1  DG A 240       7.877 277.402 127.822 
ATOM   4924  OP2  DG A 240       8.615 279.727 127.232 
ATOM   4925  O5'  DG A 240      10.085 278.271 128.666 
ATOM   4926  C5'  DG A 240      11.107 277.258 128.621 
ATOM   4927  C4'  DG A 240      12.453 277.864 128.966 
ATOM   4928  O4'  DG A 240      13.138 278.396 127.797 
ATOM   4929  C3'  DG A 240      12.423 279.039 129.943 
ATOM   4930  O3'  DG A 240      13.561 278.962 130.792 
ATOM   4931  C2'  DG A 240      12.559 280.279 129.059 
ATOM   4932  C1'  DG A 240      13.600 279.702 128.104 
ATOM   4933  N9   DG A 240      13.728 280.460 126.828 
ATOM   4934  C8   DG A 240      12.757 281.116 126.103 
ATOM   4935  N7   DG A 240      13.202 281.692 125.013 
ATOM   4936  C5   DG A 240      14.564 281.397 125.016 
ATOM   4937  C6   DG A 240      15.578 281.751 124.087 
ATOM   4938  O6   DG A 240      15.480 282.408 123.054 
ATOM   4939  N1   DG A 240      16.826 281.245 124.475 
ATOM   4940  C2   DG A 240      17.063 280.494 125.609 
ATOM   4941  N2   DG A 240      18.326 280.105 125.801 
ATOM   4942  N3   DG A 240      16.112 280.162 126.480 
ATOM   4943  C4   DG A 240      14.895 280.646 126.119 
ATOM   4944  P    DT A 241      13.399 279.332 132.341 
ATOM   4945  OP1  DT A 241      12.897 278.154 133.083 
ATOM   4946  OP2  DT A 241      12.602 280.571 132.474 
ATOM   4947  O5'  DT A 241      14.917 279.623 132.756 
ATOM   4948  C5'  DT A 241      15.974 278.928 132.068 
ATOM   4949  C4'  DT A 241      17.096 279.891 131.734 
ATOM   4950  O4'  DT A 241      16.898 280.551 130.451 
ATOM   4951  C3'  DT A 241      17.296 281.046 132.715 
ATOM   4952  O3'  DT A 241      18.688 281.312 132.836 
ATOM   4953  C2'  DT A 241      16.630 282.245 132.042 
ATOM   4954  C1'  DT A 241      17.109 281.943 130.626 
ATOM   4955  N1   DT A 241      16.347 282.663 129.568 
ATOM   4956  C2   DT A 241      17.045 283.060 128.454 
ATOM   4957  O2   DT A 241      18.236 282.848 128.307 
ATOM   4958  N3   DT A 241      16.305 283.726 127.495 
ATOM   4959  C4   DT A 241      14.958 284.019 127.559 
ATOM   4960  O4   DT A 241      14.404 284.621 126.637 
ATOM   4961  C5   DT A 241      14.312 283.562 128.766 
ATOM   4962  C7   DT A 241      12.845 283.841 128.916 
ATOM   4963  C6   DT A 241      15.007 282.913 129.715 
ATOM   4964  P    DG A 242      19.288 281.676 134.274 
ATOM   4965  OP1  DG A 242      19.569 280.431 135.024 
ATOM   4966  OP2  DG A 242      18.403 282.653 134.947 
ATOM   4967  O5'  DG A 242      20.664 282.385 133.873 
ATOM   4968  C5'  DG A 242      21.329 281.983 132.661 
ATOM   4969  C4'  DG A 242      21.820 283.205 131.909 
ATOM   4970  O4'  DG A 242      20.814 283.742 131.003 
ATOM   4971  C3'  DG A 242      22.214 284.403 132.773 
ATOM   4972  O3'  DG A 242      23.340 285.045 132.185 
ATOM   4973  C2'  DG A 242      21.018 285.350 132.691 
ATOM   4974  C1'  DG A 242      20.730 285.144 131.207 
ATOM   4975  N9   DG A 242      19.371 285.591 130.792 
ATOM   4976  C8   DG A 242      18.188 285.551 131.496 
ATOM   4977  N7   DG A 242      17.159 286.029 130.840 
ATOM   4978  C5   DG A 242      17.699 286.414 129.614 
ATOM   4979  C6   DG A 242      17.073 287.000 128.483 
ATOM   4980  O6   DG A 242      15.894 287.306 128.329 
ATOM   4981  N1   DG A 242      17.993 287.229 127.450 
ATOM   4982  C2   DG A 242      19.340 286.930 127.502 
ATOM   4983  N2   DG A 242      20.049 287.225 126.410 
ATOM   4984  N3   DG A 242      19.927 286.379 128.563 
ATOM   4985  C4   DG A 242      19.048 286.151 129.574 
ATOM   4986  P    DT A 243      24.497 285.607 133.136 
ATOM   4987  OP1  DT A 243      25.434 284.513 133.478 
ATOM   4988  OP2  DT A 243      23.894 286.326 134.280 
ATOM   4989  O5'  DT A 243      25.223 286.653 132.166 
ATOM   4990  C5'  DT A 243      25.218 286.408 130.747 
ATOM   4991  C4'  DT A 243      24.912 287.691 130.000 
ATOM   4992  O4'  DT A 243      23.483 287.901 129.818 
ATOM   4993  C3'  DT A 243      25.391 288.980 130.669 
ATOM   4994  O3'  DT A 243      25.830 289.885 129.663 
ATOM   4995  C2'  DT A 243      24.141 289.560 131.332 
ATOM   4996  C1'  DT A 243      23.173 289.232 130.200 
ATOM   4997  N1   DT A 243      21.740 289.276 130.606 
ATOM   4998  C2   DT A 243      20.838 289.714 129.667 
ATOM   4999  O2   DT A 243      21.163 290.058 128.543 
ATOM   5000  N3   DT A 243      19.519 289.742 130.079 
ATOM   5001  C4   DT A 243      19.042 289.376 131.321 
ATOM   5002  O4   DT A 243      17.838 289.444 131.575 
ATOM   5003  C5   DT A 243      20.066 288.931 132.238 
ATOM   5004  C7   DT A 243      19.631 288.515 133.612 
ATOM   5005  C6   DT A 243      21.355 288.894 131.863 
ATOM   5006  P    DA A 244      27.132 290.775 129.935 
ATOM   5007  OP1  DA A 244      28.345 289.992 129.610 
ATOM   5008  OP2  DA A 244      27.071 291.340 131.301 
ATOM   5009  O5'  DA A 244      26.944 291.946 128.861 
ATOM   5010  C5'  DA A 244      26.249 291.662 127.632 
ATOM   5011  C4'  DA A 244      25.285 292.786 127.311 
ATOM   5012  O4'  DA A 244      23.977 292.589 127.922 
ATOM   5013  C3'  DA A 244      25.705 294.178 127.780 
ATOM   5014  O3'  DA A 244      25.301 295.135 126.808 
ATOM   5015  C2'  DA A 244      24.900 294.415 129.059 
ATOM   5016  C1'  DA A 244      23.597 293.797 128.563 
ATOM   5017  N9   DA A 244      22.640 293.460 129.654 
ATOM   5018  C8   DA A 244      22.916 293.021 130.918 
ATOM   5019  N7   DA A 244      21.861 292.814 131.643 
ATOM   5020  C5   DA A 244      20.806 293.138 130.800 
ATOM   5021  C6   DA A 244      19.414 293.127 130.978 
ATOM   5022  N6   DA A 244      18.816 292.761 132.121 
ATOM   5023  N1   DA A 244      18.653 293.510 129.935 
ATOM   5024  C2   DA A 244      19.252 293.872 128.802 
ATOM   5025  N3   DA A 244      20.535 293.922 128.520 
ATOM   5026  C4   DA A 244      21.274 293.535 129.580 
ATOM   5027  P    DT A 245      26.278 296.356 126.468 
ATOM   5028  OP1  DT A 245      27.284 295.925 125.472 
ATOM   5029  OP2  DT A 245      26.812 296.928 127.724 
ATOM   5030  O5'  DT A 245      25.264 297.394 125.794 
ATOM   5031  C5'  DT A 245      24.119 296.888 125.082 
ATOM   5032  C4'  DT A 245      22.887 297.694 125.441 
ATOM   5033  O4'  DT A 245      22.202 297.167 126.614 
ATOM   5034  C3'  DT A 245      23.130 299.163 125.786 
ATOM   5035  O3'  DT A 245      22.047 299.938 125.285 
ATOM   5036  C2'  DT A 245      23.096 299.214 127.313 
ATOM   5037  C1'  DT A 245      21.931 298.245 127.497 
ATOM   5038  N1   DT A 245      21.820 297.696 128.876 
ATOM   5039  C2   DT A 245      20.554 297.457 129.354 
ATOM   5040  O2   DT A 245      19.547 297.672 128.703 
ATOM   5041  N3   DT A 245      20.491 296.949 130.638 
ATOM   5042  C4   DT A 245      21.563 296.668 131.461 
ATOM   5043  O4   DT A 245      21.381 296.215 132.593 
ATOM   5044  C5   DT A 245      22.849 296.953 130.871 
ATOM   5045  C7   DT A 245      24.069 296.676 131.701 
ATOM   5046  C6   DT A 245      22.941 297.447 129.626 
ATOM   5047  P    DG A 246      22.353 301.369 124.634 
ATOM   5048  OP1  DG A 246      22.747 301.196 123.218 
ATOM   5049  OP2  DG A 246      23.309 302.108 125.488 
ATOM   5050  O5'  DG A 246      20.914 302.065 124.712 
ATOM   5051  C5'  DG A 246      19.736 301.242 124.642 
ATOM   5052  C4'  DG A 246      18.727 301.690 125.681 
ATOM   5053  O4'  DG A 246      18.926 301.036 126.966 
ATOM   5054  C3'  DG A 246      18.740 303.181 126.020 
ATOM   5055  O3'  DG A 246      17.403 303.613 126.248 
ATOM   5056  C2'  DG A 246      19.511 303.272 127.336 
ATOM   5057  C1'  DG A 246      18.907 302.028 127.982 
ATOM   5058  N9   DG A 246      19.686 301.516 129.144 
ATOM   5059  C8   DG A 246      21.048 301.521 129.347 
ATOM   5060  N7   DG A 246      21.419 300.990 130.488 
ATOM   5061  C5   DG A 246      20.217 300.607 131.080 
ATOM   5062  C6   DG A 246      19.973 299.975 132.328 
ATOM   5063  O6   DG A 246      20.782 299.618 133.180 
ATOM   5064  N1   DG A 246      18.603 299.768 132.538 
ATOM   5065  C2   DG A 246      17.600 300.123 131.657 
ATOM   5066  N2   DG A 246      16.354 299.838 132.043 
ATOM   5067  N3   DG A 246      17.829 300.715 130.487 
ATOM   5068  C4   DG A 246      19.154 300.924 130.269 
ATOM   5069  P    DC A 247      16.950 305.049 125.708 
ATOM   5070  OP1  DC A 247      16.560 304.943 124.284 
ATOM   5071  OP2  DC A 247      17.993 306.050 126.023 
ATOM   5072  O5'  DC A 247      15.652 305.327 126.602 
ATOM   5073  C5'  DC A 247      14.865 304.210 127.056 
ATOM   5074  C4'  DC A 247      14.487 304.400 128.511 
ATOM   5075  O4'  DC A 247      15.494 303.869 129.420 
ATOM   5076  C3'  DC A 247      14.306 305.847 128.968 
ATOM   5077  O3'  DC A 247      13.237 305.904 129.905 
ATOM   5078  C2'  DC A 247      15.607 306.190 129.695 
ATOM   5079  C1'  DC A 247      15.769 304.851 130.407 
ATOM   5080  N1   DC A 247      17.145 304.612 130.927 
ATOM   5081  C2   DC A 247      17.275 303.905 132.119 
ATOM   5082  O2   DC A 247      16.254 303.507 132.691 
ATOM   5083  N3   DC A 247      18.520 303.678 132.609 
ATOM   5084  C4   DC A 247      19.602 304.125 131.959 
ATOM   5085  N4   DC A 247      20.795 303.877 132.478 
ATOM   5086  C5   DC A 247      19.490 304.855 130.732 
ATOM   5087  C6   DC A 247      18.237 305.072 130.258 
ATOM   5088  P    DC A 248      12.224 307.142 129.853 
ATOM   5089  OP1  DC A 248      11.178 306.885 128.836 
ATOM   5090  OP2  DC A 248      12.986 308.400 129.697 
ATOM   5091  O5'  DC A 248      11.577 307.083 131.316 
ATOM   5092  C5'  DC A 248      11.460 305.809 131.977 
ATOM   5093  C4'  DC A 248      11.879 305.937 133.428 
ATOM   5094  O4'  DC A 248      13.310 305.734 133.613 
ATOM   5095  C3'  DC A 248      11.613 307.294 134.080 
ATOM   5096  O3'  DC A 248      11.231 307.087 135.434 
ATOM   5097  C2'  DC A 248      12.967 308.005 134.061 
ATOM   5098  C1'  DC A 248      13.811 306.787 134.422 
ATOM   5099  N1   DC A 248      15.260 306.952 134.120 
ATOM   5100  C2   DC A 248      16.175 306.348 134.979 
ATOM   5101  O2   DC A 248      15.750 305.705 135.946 
ATOM   5102  N3   DC A 248      17.501 306.487 134.722 
ATOM   5103  C4   DC A 248      17.921 307.191 133.663 
ATOM   5104  N4   DC A 248      19.224 307.298 133.455 
ATOM   5105  C5   DC A 248      16.996 307.821 132.768 
ATOM   5106  C6   DC A 248      15.675 307.670 133.042 
ATOM   5107  P    DG A 249      10.073 307.998 136.061 
ATOM   5108  OP1  DG A 249       8.751 307.430 135.712 
ATOM   5109  OP2  DG A 249      10.294 309.411 135.682 
ATOM   5110  O5'  DG A 249      10.340 307.814 137.628 
ATOM   5111  C5'  DG A 249      10.914 306.580 138.098 
ATOM   5112  C4'  DG A 249      11.992 306.867 139.125 
ATOM   5113  O4'  DG A 249      13.299 307.069 138.516 
ATOM   5114  C3'  DG A 249      11.783 308.120 139.974 
ATOM   5115  O3'  DG A 249      12.243 307.862 141.296 
ATOM   5116  C2'  DG A 249      12.692 309.173 139.341 
ATOM   5117  C1'  DG A 249      13.871 308.246 139.065 
ATOM   5118  N9   DG A 249      14.844 308.791 138.078 
ATOM   5119  C8   DG A 249      14.613 309.579 136.971 
ATOM   5120  N7   DG A 249      15.697 309.892 136.303 
ATOM   5121  C5   DG A 249      16.718 309.269 137.018 
ATOM   5122  C6   DG A 249      18.117 309.247 136.782 
ATOM   5123  O6   DG A 249      18.753 309.780 135.878 
ATOM   5124  N1   DG A 249      18.789 308.494 137.756 
ATOM   5125  C2   DG A 249      18.188 307.848 138.817 
ATOM   5126  N2   DG A 249      19.005 307.180 139.636 
ATOM   5127  N3   DG A 249      16.875 307.869 139.038 
ATOM   5128  C4   DG A 249      16.209 308.595 138.103 
ATOM   5129  P    DT A 250      11.411 308.440 142.535 
ATOM   5130  OP1  DT A 250      10.297 307.521 142.856 
ATOM   5131  OP2  DT A 250      11.036 309.846 142.267 
ATOM   5132  O5'  DT A 250      12.506 308.390 143.701 
ATOM   5133  C5'  DT A 250      13.528 307.377 143.656 
ATOM   5134  C4'  DT A 250      14.874 307.983 144.001 
ATOM   5135  O4'  DT A 250      15.559 308.515 142.831 
ATOM   5136  C3'  DT A 250      14.844 309.158 144.977 
ATOM   5137  O3'  DT A 250      15.982 309.081 145.827 
ATOM   5138  C2'  DT A 250      14.980 310.399 144.094 
ATOM   5139  C1'  DT A 250      16.021 309.821 143.139 
ATOM   5140  N1   DT A 250      16.149 310.579 141.863 
ATOM   5141  C2   DT A 250      17.401 310.655 141.303 
ATOM   5142  O2   DT A 250      18.384 310.135 141.803 
ATOM   5143  N3   DT A 250      17.481 311.366 140.121 
ATOM   5144  C4   DT A 250      16.438 311.991 139.470 
ATOM   5145  O4   DT A 250      16.632 312.600 138.415 
ATOM   5146  C5   DT A 250      15.163 311.856 140.134 
ATOM   5147  C7   DT A 250      13.973 312.508 139.492 
ATOM   5148  C6   DT A 250      15.057 311.171 141.284 
ATOM   5149  P    DT A 251      15.820 309.451 147.376 
ATOM   5150  OP1  DT A 251      15.318 308.273 148.118 
ATOM   5151  OP2  DT A 251      15.023 310.690 147.509 
ATOM   5152  O5'  DT A 251      17.338 309.742 147.790 
ATOM   5153  C5'  DT A 251      18.395 309.047 147.103 
ATOM   5154  C4'  DT A 251      19.517 310.010 146.768 
ATOM   5155  O4'  DT A 251      19.319 310.670 145.486 
ATOM   5156  C3'  DT A 251      19.717 311.165 147.749 
ATOM   5157  O3'  DT A 251      21.109 311.431 147.870 
ATOM   5158  C2'  DT A 251      19.051 312.364 147.077 
ATOM   5159  C1'  DT A 251      19.530 312.062 145.661 
ATOM   5160  N1   DT A 251      18.768 312.782 144.603 
ATOM   5161  C2   DT A 251      19.466 313.180 143.489 
ATOM   5162  O2   DT A 251      20.657 312.967 143.341 
ATOM   5163  N3   DT A 251      18.726 313.845 142.530 
ATOM   5164  C4   DT A 251      17.379 314.138 142.594 
ATOM   5165  O4   DT A 251      16.825 314.740 141.672 
ATOM   5166  C5   DT A 251      16.733 313.682 143.801 
ATOM   5167  C7   DT A 251      15.266 313.960 143.951 
ATOM   5168  C6   DT A 251      17.428 313.032 144.749 
ATOM   5169  P    DA A 252      21.709 311.795 149.309 
ATOM   5170  OP1  DA A 252      21.990 310.550 150.058 
ATOM   5171  OP2  DA A 252      20.824 312.772 149.981 
ATOM   5172  O5'  DA A 252      23.085 312.504 148.908 
ATOM   5173  C5'  DA A 252      23.750 312.102 147.696 
ATOM   5174  C4'  DA A 252      24.241 313.324 146.944 
ATOM   5175  O4'  DA A 252      23.235 313.861 146.038 
ATOM   5176  C3'  DA A 252      24.635 314.522 147.807 
ATOM   5177  O3'  DA A 252      25.761 315.164 147.219 
ATOM   5178  C2'  DA A 252      23.439 315.469 147.726 
ATOM   5179  C1'  DA A 252      23.151 315.263 146.242 
ATOM   5180  N9   DA A 252      21.792 315.710 145.827 
ATOM   5181  C8   DA A 252      20.629 315.662 146.539 
ATOM   5182  N7   DA A 252      19.602 316.133 145.901 
ATOM   5183  C5   DA A 252      20.122 316.522 144.674 
ATOM   5184  C6   DA A 252      19.534 317.103 143.538 
ATOM   5185  N6   DA A 252      18.231 317.406 143.452 
ATOM   5186  N1   DA A 252      20.337 317.362 142.489 
ATOM   5187  C2   DA A 252      21.631 317.058 142.581 
ATOM   5188  N3   DA A 252      22.288 316.517 143.583 
ATOM   5189  C4   DA A 252      21.462 316.268 144.619 
ATOM   5190  P    DA A 253      26.918 315.726 148.170 
ATOM   5191  OP1  DA A 253      27.855 314.632 148.513 
ATOM   5192  OP2  DA A 253      26.315 316.445 149.314 
ATOM   5193  O5'  DA A 253      27.644 316.772 147.201 
ATOM   5194  C5'  DA A 253      27.639 316.527 145.782 
ATOM   5195  C4'  DA A 253      27.333 317.811 145.035 
ATOM   5196  O4'  DA A 253      25.904 318.020 144.853 
ATOM   5197  C3'  DA A 253      27.812 319.099 145.704 
ATOM   5198  O3'  DA A 253      28.251 320.004 144.698 
ATOM   5199  C2'  DA A 253      26.562 319.679 146.366 
ATOM   5200  C1'  DA A 253      25.594 319.351 145.235 
ATOM   5201  N9   DA A 253      24.161 319.395 145.640 
ATOM   5202  C8   DA A 253      23.609 319.054 146.842 
ATOM   5203  N7   DA A 253      22.322 319.203 146.888 
ATOM   5204  C5   DA A 253      21.994 319.678 145.626 
ATOM   5205  C6   DA A 253      20.770 320.037 145.037 
ATOM   5206  N6   DA A 253      19.593 319.968 145.676 
ATOM   5207  N1   DA A 253      20.799 320.471 143.764 
ATOM   5208  C2   DA A 253      21.972 320.537 143.134 
ATOM   5209  N3   DA A 253      23.171 320.230 143.578 
ATOM   5210  C4   DA A 253      23.114 319.799 144.855 
ATOM   5211  P    DC A 254      29.553 320.894 144.970 
ATOM   5212  OP1  DC A 254      30.766 320.111 144.645 
ATOM   5213  OP2  DC A 254      29.492 321.459 146.336 
ATOM   5214  O5'  DC A 254      29.365 322.065 143.896 
ATOM   5215  C5'  DC A 254      28.670 321.781 142.667 
ATOM   5216  C4'  DC A 254      27.706 322.905 142.346 
ATOM   5217  O4'  DC A 254      26.398 322.708 142.957 
ATOM   5218  C3'  DC A 254      28.126 324.297 142.815 
ATOM   5219  O3'  DC A 254      27.722 325.254 141.843 
ATOM   5220  C2'  DC A 254      27.321 324.534 144.093 
ATOM   5221  C1'  DC A 254      26.018 323.916 143.597 
ATOM   5222  N1   DC A 254      25.061 323.579 144.689 
ATOM   5223  C2   DC A 254      23.701 323.718 144.426 
ATOM   5224  O2   DC A 254      23.347 324.110 143.309 
ATOM   5225  N3   DC A 254      22.814 323.417 145.409 
ATOM   5226  C4   DC A 254      23.238 322.994 146.606 
ATOM   5227  N4   DC A 254      22.333 322.713 147.531 
ATOM   5228  C5   DC A 254      24.633 322.845 146.897 
ATOM   5229  C6   DC A 254      25.504 323.152 145.903 
ATOM   5230  P    DA A 255      28.699 326.475 141.503 
ATOM   5231  OP1  DA A 255      29.705 326.044 140.506 
ATOM   5232  OP2  DA A 255      29.233 327.047 142.758 
ATOM   5233  O5'  DA A 255      27.684 327.513 140.829 
ATOM   5234  C5'  DA A 255      26.540 327.007 140.116 
ATOM   5235  C4'  DA A 255      25.308 327.813 140.476 
ATOM   5236  O4'  DA A 255      24.623 327.286 141.649 
ATOM   5237  C3'  DA A 255      25.551 329.282 140.820 
ATOM   5238  O3'  DA A 255      24.468 330.057 140.319 
ATOM   5239  C2'  DA A 255      25.517 329.333 142.348 
ATOM   5240  C1'  DA A 255      24.352 328.364 142.531 
ATOM   5241  N9   DA A 255      24.241 327.816 143.911 
ATOM   5242  C8   DA A 255      25.245 327.512 144.787 
ATOM   5243  N7   DA A 255      24.826 327.048 145.923 
ATOM   5244  C5   DA A 255      23.444 327.042 145.794 
ATOM   5245  C6   DA A 255      22.413 326.656 146.666 
ATOM   5246  N6   DA A 255      22.627 326.178 147.900 
ATOM   5247  N1   DA A 255      21.149 326.779 146.222 
ATOM   5248  C2   DA A 255      20.942 327.254 144.995 
ATOM   5249  N3   DA A 255      21.819 327.644 144.096 
ATOM   5250  C4   DA A 255      23.076 327.510 144.566 
ATOM   5251  P    DA A 256      24.774 331.488 139.669 
ATOM   5252  OP1  DA A 256      25.168 331.315 138.253 
ATOM   5253  OP2  DA A 256      25.730 332.227 140.523 
ATOM   5254  O5'  DA A 256      23.335 332.184 139.747 
ATOM   5255  C5'  DA A 256      22.157 331.361 139.676 
ATOM   5256  C4'  DA A 256      21.148 331.810 140.716 
ATOM   5257  O4'  DA A 256      21.347 331.155 142.001 
ATOM   5258  C3'  DA A 256      21.161 333.300 141.055 
ATOM   5259  O3'  DA A 256      19.824 333.732 141.282 
ATOM   5260  C2'  DA A 256      21.932 333.391 142.371 
ATOM   5261  C1'  DA A 256      21.328 332.147 143.016 
ATOM   5262  N9   DA A 256      22.107 331.635 144.178 
ATOM   5263  C8   DA A 256      23.459 331.648 144.363 
ATOM   5264  N7   DA A 256      23.840 331.126 145.488 
ATOM   5265  C5   DA A 256      22.654 330.737 146.094 
ATOM   5266  C6   DA A 256      22.377 330.113 147.322 
ATOM   5267  N6   DA A 256      23.325 329.754 148.200 
ATOM   5268  N1   DA A 256      21.086 329.870 147.616 
ATOM   5269  C2   DA A 256      20.149 330.229 146.740 
ATOM   5270  N3   DA A 256      20.286 330.814 145.570 
ATOM   5271  C4   DA A 256      21.587 331.046 145.300 
ATOM   5272  P    DC A 257      19.371 335.168 140.743 
ATOM   5273  OP1  DC A 257      18.981 335.062 139.318 
ATOM   5274  OP2  DC A 257      20.414 336.169 141.058 
ATOM   5275  O5'  DC A 257      18.073 335.446 141.636 
ATOM   5276  C5'  DC A 257      17.286 334.329 142.091 
ATOM   5277  C4'  DC A 257      16.908 334.519 143.546 
ATOM   5278  O4'  DC A 257      17.915 333.988 144.455 
ATOM   5279  C3'  DC A 257      16.727 335.966 144.003 
ATOM   5280  O3'  DC A 257      15.658 336.023 144.940 
ATOM   5281  C2'  DC A 257      18.028 336.309 144.730 
ATOM   5282  C1'  DC A 257      18.190 334.970 145.442 
ATOM   5283  N1   DC A 257      19.566 334.731 145.962 
ATOM   5284  C2   DC A 257      19.696 334.024 147.154 
ATOM   5285  O2   DC A 257      18.675 333.627 147.726 
ATOM   5286  N3   DC A 257      20.941 333.797 147.644 
ATOM   5287  C4   DC A 257      22.023 334.244 146.994 
ATOM   5288  N4   DC A 257      23.216 333.996 147.513 
ATOM   5289  C5   DC A 257      21.911 334.974 145.767 
ATOM   5290  C6   DC A 257      20.658 335.191 145.293 
ATOM   5291  P    DA A 258      14.645 337.261 144.887 
ATOM   5292  OP1  DA A 258      13.599 337.004 143.871 
ATOM   5293  OP2  DA A 258      15.407 338.519 144.731 
ATOM   5294  O5'  DA A 258      13.998 337.203 146.350 
ATOM   5295  C5'  DA A 258      13.881 335.928 147.012 
ATOM   5296  C4'  DA A 258      14.300 336.057 148.463 
ATOM   5297  O4'  DA A 258      15.730 335.853 148.648 
ATOM   5298  C3'  DA A 258      14.034 337.413 149.115 
ATOM   5299  O3'  DA A 258      13.652 337.206 150.469 
ATOM   5300  C2'  DA A 258      15.388 338.124 149.095 
ATOM   5301  C1'  DA A 258      16.232 336.906 149.456 
ATOM   5302  N9   DA A 258      17.681 337.071 149.155 
ATOM   5303  C8   DA A 258      18.261 337.753 148.124 
ATOM   5304  N7   DA A 258      19.558 337.714 148.132 
ATOM   5305  C5   DA A 258      19.862 336.950 149.250 
ATOM   5306  C6   DA A 258      21.081 336.538 149.812 
ATOM   5307  N6   DA A 258      22.278 336.854 149.297 
ATOM   5308  N1   DA A 258      21.026 335.786 150.927 
ATOM   5309  C2   DA A 258      19.834 335.474 151.434 
ATOM   5310  N3   DA A 258      18.637 335.800 151.000 
ATOM   5311  C4   DA A 258      18.720 336.552 149.883 
ATOM   5312  P    DA A 259      12.493 338.117 151.096 
ATOM   5313  OP1  DA A 259      11.172 337.549 150.746 
ATOM   5314  OP2  DA A 259      12.715 339.530 150.717 
ATOM   5315  O5'  DA A 259      12.761 337.933 152.663 
ATOM   5316  C5'  DA A 259      13.335 336.699 153.132 
ATOM   5317  C4'  DA A 259      14.413 336.986 154.159 
ATOM   5318  O4'  DA A 259      15.720 337.188 153.550 
ATOM   5319  C3'  DA A 259      14.204 338.239 155.009 
ATOM   5320  O3'  DA A 259      14.664 337.981 156.330 
ATOM   5321  C2'  DA A 259      15.113 339.292 154.376 
ATOM   5322  C1'  DA A 259      16.292 338.365 154.100 
ATOM   5323  N9   DA A 259      17.265 338.910 153.113 
ATOM   5324  C8   DA A 259      17.018 339.690 152.020 
ATOM   5325  N7   DA A 259      18.081 340.009 151.349 
ATOM   5326  C5   DA A 259      19.112 339.395 152.048 
ATOM   5327  C6   DA A 259      20.501 339.352 151.844 
ATOM   5328  N6   DA A 259      21.118 339.967 150.825 
ATOM   5329  N1   DA A 259      21.236 338.652 152.728 
ATOM   5330  C2   DA A 259      20.617 338.043 153.738 
ATOM   5331  N3   DA A 259      19.335 338.013 154.030 
ATOM   5332  C4   DA A 259      18.622 338.721 153.130 
ATOM   5333  P    DG A 260      13.832 338.560 157.569 
ATOM   5334  OP1  DG A 260      12.718 337.640 157.891 
ATOM   5335  OP2  DG A 260      13.457 339.965 157.301 
ATOM   5336  O5'  DG A 260      14.927 338.509 158.736 
ATOM   5337  C5'  DG A 260      15.949 337.496 158.691 
ATOM   5338  C4'  DG A 260      17.295 338.102 159.036 
ATOM   5339  O4'  DG A 260      17.980 338.634 157.866 
ATOM   5340  C3'  DG A 260      17.265 339.277 160.012 
ATOM   5341  O3'  DG A 260      18.403 339.200 160.861 
ATOM   5342  C2'  DG A 260      17.401 340.518 159.129 
ATOM   5343  C1'  DG A 260      18.442 339.940 158.173 
ATOM   5344  N9   DG A 260      18.570 340.698 156.897 
ATOM   5345  C8   DG A 260      17.598 341.354 156.173 
ATOM   5346  N7   DG A 260      18.044 341.930 155.082 
ATOM   5347  C5   DG A 260      19.406 341.635 155.085 
ATOM   5348  C6   DG A 260      20.420 341.989 154.157 
ATOM   5349  O6   DG A 260      20.322 342.646 153.124 
ATOM   5350  N1   DG A 260      21.668 341.483 154.544 
ATOM   5351  C2   DG A 260      21.905 340.733 155.679 
ATOM   5352  N2   DG A 260      23.168 340.343 155.870 
ATOM   5353  N3   DG A 260      20.954 340.400 156.549 
ATOM   5354  C4   DG A 260      19.737 340.884 156.188 
ATOM   5355  P    DC A 261      18.241 339.570 162.411 
ATOM   5356  OP1  DC A 261      17.739 338.392 163.153 
ATOM   5357  OP2  DC A 261      17.444 340.810 162.544 
ATOM   5358  O5'  DC A 261      19.759 339.861 162.825 
ATOM   5359  C5'  DC A 261      20.816 339.166 162.138 
ATOM   5360  C4'  DC A 261      21.938 340.129 161.803 
ATOM   5361  O4'  DC A 261      21.740 340.789 160.520 
ATOM   5362  C3'  DC A 261      22.138 341.284 162.784 
ATOM   5363  O3'  DC A 261      23.530 341.550 162.905 
ATOM   5364  C2'  DC A 261      21.471 342.483 162.112 
ATOM   5365  C1'  DC A 261      21.951 342.181 160.696 
ATOM   5366  N1   DC A 261      21.189 342.901 159.638 
ATOM   5367  C2   DC A 261      21.882 343.311 158.502 
ATOM   5368  O2   DC A 261      23.090 343.062 158.418 
ATOM   5369  N3   DC A 261      21.205 343.970 157.527 
ATOM   5370  C4   DC A 261      19.895 344.221 157.655 
ATOM   5371  N4   DC A 261      19.280 344.866 156.676 
ATOM   5372  C5   DC A 261      19.164 343.809 158.816 
ATOM   5373  C6   DC A 261      19.858 343.152 159.779 
ATOM   5374  P    DA A 262      24.130 341.914 164.344 
ATOM   5375  OP1  DA A 262      24.411 340.669 165.093 
ATOM   5376  OP2  DA A 262      23.245 342.891 165.016 
ATOM   5377  O5'  DA A 262      25.506 342.623 163.943 
ATOM   5378  C5'  DA A 262      26.171 342.221 162.730 
ATOM   5379  C4'  DA A 262      26.662 343.443 161.979 
ATOM   5380  O4'  DA A 262      25.656 343.980 161.073 
ATOM   5381  C3'  DA A 262      27.056 344.641 162.842 
ATOM   5382  O3'  DA A 262      28.182 345.283 162.254 
ATOM   5383  C2'  DA A 262      25.860 345.588 162.761 
ATOM   5384  C1'  DA A 262      25.572 345.382 161.277 
ATOM   5385  N9   DA A 262      24.213 345.830 160.861 
ATOM   5386  C8   DA A 262      23.050 345.781 161.574 
ATOM   5387  N7   DA A 262      22.023 346.252 160.936 
ATOM   5388  C5   DA A 262      22.543 346.641 159.709 
ATOM   5389  C6   DA A 262      21.955 347.222 158.573 
ATOM   5390  N6   DA A 262      20.652 347.525 158.487 
ATOM   5391  N1   DA A 262      22.758 347.481 157.524 
ATOM   5392  C2   DA A 262      24.052 347.177 157.615 
ATOM   5393  N3   DA A 262      24.709 346.636 158.618 
ATOM   5394  C4   DA A 262      23.883 346.387 159.654 
ATOM   5395  P    DT A 263      29.339 345.845 163.205 
ATOM   5396  OP1  DT A 263      30.276 344.751 163.548 
ATOM   5397  OP2  DT A 263      28.736 346.564 164.349 
ATOM   5398  O5'  DT A 263      30.065 346.891 162.236 
ATOM   5399  C5'  DT A 263      30.060 346.646 160.816 
ATOM   5400  C4'  DT A 263      29.754 347.930 160.070 
ATOM   5401  O4'  DT A 263      28.325 348.139 159.888 
ATOM   5402  C3'  DT A 263      30.233 349.218 160.738 
ATOM   5403  O3'  DT A 263      30.672 350.123 159.733 
ATOM   5404  C2'  DT A 263      28.983 349.798 161.401 
ATOM   5405  C1'  DT A 263      28.015 349.470 160.269 
ATOM   5406  N1   DT A 263      26.582 349.514 160.675 
ATOM   5407  C2   DT A 263      25.680 349.952 159.737 
ATOM   5408  O2   DT A 263      26.005 350.296 158.613 
ATOM   5409  N3   DT A 263      24.361 349.980 160.149 
ATOM   5410  C4   DT A 263      23.884 349.615 161.391 
ATOM   5411  O4   DT A 263      22.680 349.682 161.644 
ATOM   5412  C5   DT A 263      24.907 349.169 162.307 
ATOM   5413  C7   DT A 263      24.473 348.753 163.682 
ATOM   5414  C6   DT A 263      26.197 349.132 161.933 
ATOM   5415  P    DT A 264      31.974 351.013 160.004 
ATOM   5416  OP1  DT A 264      33.187 350.230 159.679 
ATOM   5417  OP2  DT A 264      31.913 351.578 161.371 
ATOM   5418  O5'  DT A 264      31.786 352.184 158.930 
ATOM   5419  C5'  DT A 264      31.091 351.900 157.702 
ATOM   5420  C4'  DT A 264      30.127 353.024 157.381 
ATOM   5421  O4'  DT A 264      28.819 352.827 157.992 
ATOM   5422  C3'  DT A 264      30.547 354.417 157.850 
ATOM   5423  O3'  DT A 264      30.143 355.373 156.877 
ATOM   5424  C2'  DT A 264      29.742 354.653 159.128 
ATOM   5425  C1'  DT A 264      28.438 354.035 158.632 
ATOM   5426  N1   DT A 264      27.482 353.698 159.724 
ATOM   5427  C2   DT A 264      26.144 353.840 159.449 
ATOM   5428  O2   DT A 264      25.725 354.222 158.370 
ATOM   5429  N3   DT A 264      25.288 353.519 160.485 
ATOM   5430  C4   DT A 264      25.652 353.079 161.741 
ATOM   5431  O4   DT A 264      24.793 352.823 162.588 
ATOM   5432  C5   DT A 264      27.078 352.962 161.935 
ATOM   5433  C7   DT A 264      27.560 352.490 163.274 
ATOM   5434  C6   DT A 264      27.933 353.268 160.944 
ATOM   5435  P    DC A 265      31.120 356.594 156.538 
ATOM   5436  OP1  DC A 265      32.126 356.163 155.541 
ATOM   5437  OP2  DC A 265      31.654 357.166 157.793 
ATOM   5438  O5'  DC A 265      30.105 357.632 155.864 
ATOM   5439  C5'  DC A 265      28.961 357.126 155.151 
ATOM   5440  C4'  DC A 265      27.729 357.932 155.511 
ATOM   5441  O4'  DC A 265      27.044 357.405 156.683 
ATOM   5442  C3'  DC A 265      27.972 359.401 155.855 
ATOM   5443  O3'  DC A 265      26.889 360.177 155.354 
ATOM   5444  C2'  DC A 265      27.938 359.452 157.382 
ATOM   5445  C1'  DC A 265      26.773 358.483 157.566 
ATOM   5446  N1   DC A 265      26.662 357.935 158.946 
ATOM   5447  C2   DC A 265      25.386 357.686 159.446 
ATOM   5448  O2   DC A 265      24.408 357.928 158.729 
ATOM   5449  N3   DC A 265      25.264 357.186 160.702 
ATOM   5450  C4   DC A 265      26.348 356.937 161.446 
ATOM   5451  N4   DC A 265      26.176 356.450 162.665 
ATOM   5452  C5   DC A 265      27.670 357.186 160.951 
ATOM   5453  C6   DC A 265      27.771 357.686 159.694 
ATOM   5454  P    DT A 266      27.195 361.607 154.704 
ATOM   5455  OP1  DT A 266      27.589 361.434 153.288 
ATOM   5456  OP2  DT A 266      28.151 362.346 155.558 
ATOM   5457  O5'  DT A 266      25.756 362.304 154.782 
ATOM   5458  C5'  DT A 266      24.578 361.480 154.711 
ATOM   5459  C4'  DT A 266      23.569 361.929 155.750 
ATOM   5460  O4'  DT A 266      23.768 361.274 157.036 
ATOM   5461  C3'  DT A 266      23.581 363.419 156.090 
ATOM   5462  O3'  DT A 266      22.245 363.851 156.317 
ATOM   5463  C2'  DT A 266      24.353 363.510 157.406 
ATOM   5464  C1'  DT A 266      23.749 362.266 158.051 
ATOM   5465  N1   DT A 266      24.528 361.755 159.213 
ATOM   5466  C2   DT A 266      23.816 361.193 160.245 
ATOM   5467  O2   DT A 266      22.601 361.103 160.240 
ATOM   5468  N3   DT A 266      24.572 360.731 161.305 
ATOM   5469  C4   DT A 266      25.947 360.783 161.414 
ATOM   5470  O4   DT A 266      26.514 360.336 162.413 
ATOM   5471  C5   DT A 266      26.605 361.390 160.280 
ATOM   5472  C7   DT A 266      28.103 361.486 160.319 
ATOM   5473  C6   DT A 266      25.895 361.848 159.238 
ATOM   5474  P    DA A 267      21.792 365.287 155.778 
ATOM   5475  OP1  DA A 267      21.402 365.181 154.353 
ATOM   5476  OP2  DA A 267      22.835 366.288 156.092 
ATOM   5477  O5'  DA A 267      20.494 365.565 156.671 
ATOM   5478  C5'  DA A 267      19.707 364.448 157.126 
ATOM   5479  C4'  DA A 267      19.329 364.638 158.581 
ATOM   5480  O4'  DA A 267      20.336 364.107 159.490 
ATOM   5481  C3'  DA A 267      19.148 366.085 159.038 
ATOM   5482  O3'  DA A 267      18.079 366.142 159.975 
ATOM   5483  C2'  DA A 267      20.449 366.428 159.764 
ATOM   5484  C1'  DA A 267      20.611 365.089 160.477 
ATOM   5485  N9   DA A 267      21.987 364.851 160.996 
ATOM   5486  C8   DA A 267      23.178 365.240 160.453 
ATOM   5487  N7   DA A 267      24.213 364.880 161.147 
ATOM   5488  C5   DA A 267      23.670 364.201 162.230 
ATOM   5489  C6   DA A 267      24.255 363.567 163.339 
ATOM   5490  N6   DA A 267      25.577 363.512 163.549 
ATOM   5491  N1   DA A 267      23.425 362.990 164.229 
ATOM   5492  C2   DA A 267      22.111 363.048 164.015 
ATOM   5493  N3   DA A 267      21.456 363.608 163.022 
ATOM   5494  C4   DA A 267      22.308 364.179 162.146 
ATOM   5495  P    DT A 268      17.066 367.380 159.922 
ATOM   5496  OP1  DT A 268      16.020 367.123 158.906 
ATOM   5497  OP2  DT A 268      17.828 368.638 159.766 
ATOM   5498  O5'  DT A 268      16.419 367.322 161.385 
ATOM   5499  C5'  DT A 268      16.302 366.047 162.046 
ATOM   5500  C4'  DT A 268      16.721 366.176 163.497 
ATOM   5501  O4'  DT A 268      18.151 365.972 163.682 
ATOM   5502  C3'  DT A 268      16.455 367.532 164.149 
ATOM   5503  O3'  DT A 268      16.073 367.325 165.504 
ATOM   5504  C2'  DT A 268      17.809 368.243 164.130 
ATOM   5505  C1'  DT A 268      18.653 367.025 164.491 
ATOM   5506  N1   DT A 268      20.102 367.190 164.189 
ATOM   5507  C2   DT A 268      20.992 366.588 165.046 
ATOM   5508  O2   DT A 268      20.642 365.940 166.018 
ATOM   5509  N3   DT A 268      22.326 366.763 164.736 
ATOM   5510  C4   DT A 268      22.831 367.473 163.665 
ATOM   5511  O4   DT A 268      24.048 367.560 163.490 
ATOM   5512  C5   DT A 268      21.820 368.068 162.824 
ATOM   5513  C7   DT A 268      22.284 368.860 161.635 
ATOM   5514  C6   DT A 268      20.516 367.914 163.102 
ATOM   5515  P    DT A 269      14.914 368.236 166.131 
ATOM   5516  OP1  DT A 269      13.593 367.668 165.781 
ATOM   5517  OP2  DT A 269      15.136 369.649 165.752 
ATOM   5518  O5'  DT A 269      15.182 368.052 167.697 
ATOM   5519  C5'  DT A 269      15.756 366.818 168.167 
ATOM   5520  C4'  DT A 269      16.834 367.105 169.194 
ATOM   5521  O4'  DT A 269      18.141 367.307 168.585 
ATOM   5522  C3'  DT A 269      16.625 368.358 170.044 
ATOM   5523  O3'  DT A 269      17.085 368.100 171.365 
ATOM   5524  C2'  DT A 269      17.534 369.411 169.411 
ATOM   5525  C1'  DT A 269      18.713 368.484 169.134 
ATOM   5526  N1   DT A 269      19.686 369.029 168.148 
ATOM   5527  C2   DT A 269      21.012 368.723 168.341 
ATOM   5528  O2   DT A 269      21.405 368.038 169.268 
ATOM   5529  N3   DT A 269      21.885 369.247 167.406 
ATOM   5530  C4   DT A 269      21.548 370.032 166.322 
ATOM   5531  O4   DT A 269      22.418 370.444 165.552 
ATOM   5532  C5   DT A 269      20.134 370.299 166.203 
ATOM   5533  C7   DT A 269      19.682 371.146 165.050 
ATOM   5534  C6   DT A 269      19.264 369.803 167.098 
ATOM   5535  P    DG A 270      16.253 368.679 172.604 
ATOM   5536  OP1  DG A 270      15.139 367.759 172.926 
ATOM   5537  OP2  DG A 270      15.878 370.084 172.336 
ATOM   5538  O5'  DG A 270      17.348 368.628 173.771 
ATOM   5539  C5'  DG A 270      18.370 367.615 173.726 
ATOM   5540  C4'  DG A 270      19.716 368.221 174.071 
ATOM   5541  O4'  DG A 270      20.401 368.753 172.901 
ATOM   5542  C3'  DG A 270      19.686 369.397 175.047 
ATOM   5543  O3'  DG A 270      20.824 369.319 175.896 
ATOM   5544  C2'  DG A 270      19.822 370.637 174.163 
ATOM   5545  C1'  DG A 270      20.863 370.059 173.208 
ATOM   5546  N9   DG A 270      20.990 370.817 171.932 
ATOM   5547  C8   DG A 270      20.019 371.473 171.207 
ATOM   5548  N7   DG A 270      20.465 372.049 170.117 
ATOM   5549  C5   DG A 270      21.827 371.754 170.120 
ATOM   5550  C6   DG A 270      22.841 372.108 169.191 
ATOM   5551  O6   DG A 270      22.743 372.765 168.159 
ATOM   5552  N1   DG A 270      24.089 371.602 169.579 
ATOM   5553  C2   DG A 270      24.326 370.852 170.713 
ATOM   5554  N2   DG A 270      25.589 370.462 170.905 
ATOM   5555  N3   DG A 270      23.375 370.519 171.584 
ATOM   5556  C4   DG A 270      22.158 371.003 171.223 
ATOM   5557  P    DA A 271      20.662 369.689 177.445 
ATOM   5558  OP1  DA A 271      20.160 368.511 178.187 
ATOM   5559  OP2  DA A 271      19.865 370.929 177.579 
ATOM   5560  O5'  DA A 271      22.180 369.980 177.860 
ATOM   5561  C5'  DA A 271      23.237 369.285 177.173 
ATOM   5562  C4'  DA A 271      24.359 370.248 176.838 
ATOM   5563  O4'  DA A 271      24.160 370.908 175.555 
ATOM   5564  C3'  DA A 271      24.559 371.403 177.819 
ATOM   5565  O3'  DA A 271      25.951 371.669 177.940 
ATOM   5566  C2'  DA A 271      23.892 372.602 177.146 
ATOM   5567  C1'  DA A 271      24.372 372.300 175.730 
ATOM   5568  N9   DA A 271      23.610 373.021 174.673 
ATOM   5569  C8   DA A 271      22.284 373.349 174.658 
ATOM   5570  N7   DA A 271      21.913 373.982 173.588 
ATOM   5571  C5   DA A 271      23.076 374.082 172.837 
ATOM   5572  C6   DA A 271      23.348 374.652 171.583 
ATOM   5573  N6   DA A 271      22.420 375.259 170.829 
ATOM   5574  N1   DA A 271      24.613 374.577 171.130 
ATOM   5575  C2   DA A 271      25.531 373.973 171.883 
ATOM   5576  N3   DA A 271      25.395 373.407 173.063 
ATOM   5577  C4   DA A 271      24.120 373.497 173.493 
ATOM   5578  P    DT A 272      26.551 372.033 179.379 
ATOM   5579  OP1  DT A 272      26.832 370.788 180.128 
ATOM   5580  OP2  DT A 272      25.666 373.010 180.051 
ATOM   5581  O5'  DT A 272      27.927 372.742 178.977 
ATOM   5582  C5'  DT A 272      28.592 372.340 177.765 
ATOM   5583  C4'  DT A 272      29.083 373.563 177.013 
ATOM   5584  O4'  DT A 272      28.077 374.099 176.107 
ATOM   5585  C3'  DT A 272      29.477 374.760 177.877 
ATOM   5586  O3'  DT A 272      30.603 375.402 177.289 
ATOM   5587  C2'  DT A 272      28.281 375.707 177.796 
ATOM   5588  C1'  DT A 272      27.993 375.501 176.311 
ATOM   5589  N1   DT A 272      26.634 375.949 175.896 
ATOM   5590  C2   DT A 272      26.510 376.484 174.637 
ATOM   5591  O2   DT A 272      27.450 376.601 173.870 
ATOM   5592  N3   DT A 272      25.236 376.889 174.288 
ATOM   5593  C4   DT A 272      24.106 376.803 175.075 
ATOM   5594  O4   DT A 272      23.017 377.199 174.652 
ATOM   5595  C5   DT A 272      24.337 376.228 176.378 
ATOM   5596  C7   DT A 272      23.158 376.099 177.298 
ATOM   5597  C6   DT A 272      25.565 375.827 176.744 
ATOM   5598  P    DA A 273      31.760 375.965 178.240 
ATOM   5599  OP1  DA A 273      32.697 374.870 178.582 
ATOM   5600  OP2  DA A 273      31.157 376.684 179.384 
ATOM   5601  O5'  DA A 273      32.486 377.010 177.271 
ATOM   5602  C5'  DA A 273      32.481 376.765 175.851 
ATOM   5603  C4'  DA A 273      32.175 378.049 175.105 
ATOM   5604  O4'  DA A 273      30.746 378.258 174.923 
ATOM   5605  C3'  DA A 273      32.654 379.337 175.773 
ATOM   5606  O3'  DA A 273      33.093 380.242 174.768 
ATOM   5607  C2'  DA A 273      31.404 379.917 176.436 
ATOM   5608  C1'  DA A 273      30.436 379.589 175.304 
ATOM   5609  N9   DA A 273      29.003 379.633 175.710 
ATOM   5610  C8   DA A 273      28.451 379.292 176.911 
ATOM   5611  N7   DA A 273      27.164 379.441 176.958 
ATOM   5612  C5   DA A 273      26.836 379.916 175.696 
ATOM   5613  C6   DA A 273      25.612 380.275 175.107 
ATOM   5614  N6   DA A 273      24.435 380.207 175.745 
ATOM   5615  N1   DA A 273      25.641 380.709 173.833 
ATOM   5616  C2   DA A 273      26.813 380.775 173.203 
ATOM   5617  N3   DA A 273      28.013 380.469 173.648 
ATOM   5618  C4   DA A 273      27.956 380.037 174.925 
ATOM   5619  P    DA A 274      34.395 381.132 175.039 
ATOM   5620  OP1  DA A 274      35.608 380.349 174.714 
ATOM   5621  OP2  DA A 274      34.334 381.697 176.406 
ATOM   5622  O5'  DA A 274      34.207 382.303 173.965 
ATOM   5623  C5'  DA A 274      33.512 382.019 172.737 
ATOM   5624  C4'  DA A 274      32.548 383.143 172.415 
ATOM   5625  O4'  DA A 274      31.240 382.946 173.027 
ATOM   5626  C3'  DA A 274      32.968 384.536 172.885 
ATOM   5627  O3'  DA A 274      32.564 385.492 171.912 
ATOM   5628  C2'  DA A 274      32.163 384.772 174.163 
ATOM   5629  C1'  DA A 274      30.859 384.154 173.667 
ATOM   5630  N9   DA A 274      29.903 383.817 174.759 
ATOM   5631  C8   DA A 274      30.179 383.378 176.023 
ATOM   5632  N7   DA A 274      29.124 383.171 176.747 
ATOM   5633  C5   DA A 274      28.069 383.495 175.904 
ATOM   5634  C6   DA A 274      26.676 383.484 176.083 
ATOM   5635  N6   DA A 274      26.079 383.118 177.225 
ATOM   5636  N1   DA A 274      25.915 383.867 175.039 
ATOM   5637  C2   DA A 274      26.515 384.229 173.907 
ATOM   5638  N3   DA A 274      27.798 384.279 173.624 
ATOM   5639  C4   DA A 274      28.537 383.893 174.685 
ATOM   5640  P    DG A 275      33.541 386.713 171.573 
ATOM   5641  OP1  DG A 275      34.547 386.282 170.576 
ATOM   5642  OP2  DG A 275      34.075 387.285 172.828 
ATOM   5643  O5'  DG A 275      32.526 387.751 170.898 
ATOM   5644  C5'  DG A 275      31.382 387.245 170.186 
ATOM   5645  C4'  DG A 275      30.150 388.051 170.546 
ATOM   5646  O4'  DG A 275      29.465 387.524 171.718 
ATOM   5647  C3'  DG A 275      30.392 389.520 170.890 
ATOM   5648  O3'  DG A 275      29.310 390.296 170.389 
ATOM   5649  C2'  DG A 275      30.359 389.571 172.417 
ATOM   5650  C1'  DG A 275      29.194 388.602 172.601 
ATOM   5651  N9   DG A 275      29.083 388.054 173.980 
ATOM   5652  C8   DG A 275      30.082 387.742 174.877 
ATOM   5653  N7   DG A 275      29.646 387.273 176.021 
ATOM   5654  C5   DG A 275      28.260 387.275 175.873 
ATOM   5655  C6   DG A 275      27.243 386.877 176.778 
ATOM   5656  O6   DG A 275      27.358 386.432 177.918 
ATOM   5657  N1   DG A 275      25.967 387.044 176.222 
ATOM   5658  C2   DG A 275      25.708 387.532 174.957 
ATOM   5659  N2   DG A 275      24.421 387.614 174.612 
ATOM   5660  N3   DG A 275      26.663 387.905 174.107 
ATOM   5661  C4   DG A 275      27.906 387.749 174.631 
ATOM   5662  P    DG A 276      29.616 391.726 169.738 
ATOM   5663  OP1  DG A 276      30.010 391.553 168.322 
ATOM   5664  OP2  DG A 276      30.572 392.465 170.592 
ATOM   5665  O5'  DG A 276      28.177 392.423 169.816 
ATOM   5666  C5'  DG A 276      26.999 391.599 169.746 
ATOM   5667  C4'  DG A 276      25.990 392.048 170.785 
ATOM   5668  O4'  DG A 276      26.189 391.393 172.071 
ATOM   5669  C3'  DG A 276      26.002 393.538 171.124 
ATOM   5670  O3'  DG A 276      24.666 393.970 171.352 
ATOM   5671  C2'  DG A 276      26.774 393.629 172.441 
ATOM   5672  C1'  DG A 276      26.169 392.385 173.086 
ATOM   5673  N9   DG A 276      26.949 391.874 174.248 
ATOM   5674  C8   DG A 276      28.311 391.879 174.452 
ATOM   5675  N7   DG A 276      28.682 391.347 175.592 
ATOM   5676  C5   DG A 276      27.480 390.964 176.185 
ATOM   5677  C6   DG A 276      27.236 390.333 177.432 
ATOM   5678  O6   DG A 276      28.045 389.976 178.284 
ATOM   5679  N1   DG A 276      25.866 390.125 177.642 
ATOM   5680  C2   DG A 276      24.863 390.481 176.762 
ATOM   5681  N2   DG A 276      23.617 390.195 177.148 
ATOM   5682  N3   DG A 276      25.092 391.072 175.591 
ATOM   5683  C4   DG A 276      26.417 391.281 175.373 
ATOM   5684  P    DT A 277      24.213 395.406 170.812 
ATOM   5685  OP1  DT A 277      23.823 395.300 169.388 
ATOM   5686  OP2  DT A 277      25.256 396.407 171.127 
ATOM   5687  O5'  DT A 277      22.915 395.684 171.706 
ATOM   5688  C5'  DT A 277      22.128 394.567 172.160 
ATOM   5689  C4'  DT A 277      21.750 394.757 173.616 
ATOM   5690  O4'  DT A 277      22.757 394.226 174.524 
ATOM   5691  C3'  DT A 277      21.569 396.205 174.073 
ATOM   5692  O3'  DT A 277      20.500 396.261 175.009 
ATOM   5693  C2'  DT A 277      22.869 396.547 174.799 
ATOM   5694  C1'  DT A 277      23.032 395.208 175.511 
ATOM   5695  N1   DT A 277      24.408 394.970 176.031 
ATOM   5696  C2   DT A 277      24.519 394.270 177.208 
ATOM   5697  O2   DT A 277      23.555 393.850 177.824 
ATOM   5698  N3   DT A 277      25.809 394.069 177.659 
ATOM   5699  C4   DT A 277      26.968 394.499 177.044 
ATOM   5700  O4   DT A 277      28.068 394.258 177.544 
ATOM   5701  C5   DT A 277      26.749 395.224 175.816 
ATOM   5702  C7   DT A 277      27.957 395.728 175.082 
ATOM   5703  C6   DT A 277      25.505 395.434 175.354 
ATOM   5704  P    DA A 278      19.487 397.499 174.957 
ATOM   5705  OP1  DA A 278      18.441 397.242 173.941 
ATOM   5706  OP2  DA A 278      20.249 398.757 174.801 
ATOM   5707  O5'  DA A 278      18.840 397.441 176.420 
ATOM   5708  C5'  DA A 278      18.722 396.166 177.081 
ATOM   5709  C4'  DA A 278      19.142 396.295 178.532 
ATOM   5710  O4'  DA A 278      20.572 396.091 178.717 
ATOM   5711  C3'  DA A 278      18.876 397.651 179.184 
ATOM   5712  O3'  DA A 278      18.494 397.444 180.538 
ATOM   5713  C2'  DA A 278      20.230 398.362 179.165 
ATOM   5714  C1'  DA A 278      21.074 397.144 179.526 
ATOM   5715  N9   DA A 278      22.523 397.309 179.224 
ATOM   5716  C8   DA A 278      23.103 397.991 178.193 
ATOM   5717  N7   DA A 278      24.400 397.952 178.201 
ATOM   5718  C5   DA A 278      24.704 397.188 179.319 
ATOM   5719  C6   DA A 278      25.923 396.776 179.881 
ATOM   5720  N6   DA A 278      27.120 397.092 179.367 
ATOM   5721  N1   DA A 278      25.868 396.024 180.997 
ATOM   5722  C2   DA A 278      24.676 395.713 181.503 
ATOM   5723  N3   DA A 278      23.479 396.038 181.069 
ATOM   5724  C4   DA A 278      23.562 396.790 179.953 
ATOM   5725  P    DA A 279      17.335 398.355 181.165 
ATOM   5726  OP1  DA A 279      16.014 397.787 180.816 
ATOM   5727  OP2  DA A 279      17.557 399.768 180.786 
ATOM   5728  O5'  DA A 279      17.603 398.171 182.732 
ATOM   5729  C5'  DA A 279      18.177 396.937 183.202 
ATOM   5730  C4'  DA A 279      19.255 397.224 184.229 
ATOM   5731  O4'  DA A 279      20.562 397.426 183.620 
ATOM   5732  C3'  DA A 279      19.046 398.477 185.079 
ATOM   5733  O3'  DA A 279      19.506 398.219 186.400 
ATOM   5734  C2'  DA A 279      19.955 399.530 184.445 
ATOM   5735  C1'  DA A 279      21.134 398.603 184.169 
ATOM   5736  N9   DA A 279      22.107 399.148 183.182 
ATOM   5737  C8   DA A 279      21.860 399.928 182.089 
ATOM   5738  N7   DA A 279      22.923 400.247 181.419 
ATOM   5739  C5   DA A 279      23.954 399.633 182.118 
ATOM   5740  C6   DA A 279      25.343 399.590 181.913 
ATOM   5741  N6   DA A 279      25.960 400.205 180.894 
ATOM   5742  N1   DA A 279      26.078 398.890 182.798 
ATOM   5743  C2   DA A 279      25.459 398.281 183.808 
ATOM   5744  N3   DA A 279      24.177 398.251 184.099 
ATOM   5745  C4   DA A 279      23.464 398.959 183.200 
ATOM   5746  P    DC A 280      18.674 398.798 187.639 
ATOM   5747  OP1  DC A 280      17.560 397.878 187.961 
ATOM   5748  OP2  DC A 280      18.299 400.203 187.371 
ATOM   5749  O5'  DC A 280      19.769 398.747 188.805 
ATOM   5750  C5'  DC A 280      20.791 397.734 188.760 
ATOM   5751  C4'  DC A 280      22.137 398.340 189.105 
ATOM   5752  O4'  DC A 280      22.822 398.872 187.936 
ATOM   5753  C3'  DC A 280      22.107 399.516 190.082 
ATOM   5754  O3'  DC A 280      23.245 399.438 190.931 
ATOM   5755  C2'  DC A 280      22.243 400.756 189.198 
ATOM   5756  C1'  DC A 280      23.284 400.179 188.243 
ATOM   5757  N1   DC A 280      23.411 400.936 186.967 
ATOM   5758  C2   DC A 280      24.675 401.022 186.387 
ATOM   5759  O2   DC A 280      25.628 400.471 186.949 
ATOM   5760  N3   DC A 280      24.813 401.710 185.224 
ATOM   5761  C4   DC A 280      23.754 402.293 184.646 
ATOM   5762  N4   DC A 280      23.940 402.951 183.513 
ATOM   5763  C5   DC A 280      22.446 402.216 185.227 
ATOM   5764  C6   DC A 280      22.330 401.526 186.390 
ATOM   5765  P    DA A 281      23.083 399.809 192.480 
ATOM   5766  OP1  DA A 281      22.581 398.630 193.222 
ATOM   5767  OP2  DA A 281      22.286 401.048 192.613 
ATOM   5768  O5'  DA A 281      24.601 400.099 192.895 
ATOM   5769  C5'  DA A 281      25.658 399.404 192.207 
ATOM   5770  C4'  DA A 281      26.780 400.367 191.873 
ATOM   5771  O4'  DA A 281      26.581 401.027 190.590 
ATOM   5772  C3'  DA A 281      26.980 401.522 192.854 
ATOM   5773  O3'  DA A 281      28.372 401.788 192.975 
ATOM   5774  C2'  DA A 281      26.313 402.721 192.181 
ATOM   5775  C1'  DA A 281      26.793 402.419 190.765 
ATOM   5776  N9   DA A 281      26.031 403.140 189.707 
ATOM   5777  C8   DA A 281      24.705 403.468 189.692 
ATOM   5778  N7   DA A 281      24.334 404.101 188.623 
ATOM   5779  C5   DA A 281      25.497 404.201 187.872 
ATOM   5780  C6   DA A 281      25.768 404.771 186.618 
ATOM   5781  N6   DA A 281      24.841 405.378 185.864 
ATOM   5782  N1   DA A 281      27.034 404.696 186.165 
ATOM   5783  C2   DA A 281      27.952 404.092 186.918 
ATOM   5784  N3   DA A 281      27.816 403.526 188.098 
ATOM   5785  C4   DA A 281      26.541 403.616 188.528 
ATOM   5786  P    DA A 282      28.972 402.152 194.413 
ATOM   5787  OP1  DA A 282      29.253 400.907 195.163 
ATOM   5788  OP2  DA A 282      28.087 403.129 195.086 
ATOM   5789  O5'  DA A 282      30.348 402.861 194.012 
ATOM   5790  C5'  DA A 282      31.013 402.459 192.800 
ATOM   5791  C4'  DA A 282      31.504 403.682 192.048 
ATOM   5792  O4'  DA A 282      30.498 404.218 191.142 
ATOM   5793  C3'  DA A 282      31.898 404.879 192.912 
ATOM   5794  O3'  DA A 282      33.024 405.521 192.324 
ATOM   5795  C2'  DA A 282      30.702 405.826 192.830 
ATOM   5796  C1'  DA A 282      30.414 405.620 191.346 
ATOM   5797  N9   DA A 282      29.055 406.068 190.931 
ATOM   5798  C8   DA A 282      27.892 406.020 191.643 
ATOM   5799  N7   DA A 282      26.865 406.490 191.005 
ATOM   5800  C5   DA A 282      27.385 406.879 189.778 
ATOM   5801  C6   DA A 282      26.797 407.460 188.642 
ATOM   5802  N6   DA A 282      25.494 407.763 188.557 
ATOM   5803  N1   DA A 282      27.600 407.720 187.593 
ATOM   5804  C2   DA A 282      28.894 407.415 187.685 
ATOM   5805  N3   DA A 282      29.551 406.874 188.687 
ATOM   5806  C4   DA A 282      28.725 406.625 189.723 
ATOM   5807  P    DG A 283      34.181 406.084 193.275 
ATOM   5808  OP1  DG A 283      35.118 404.989 193.617 
ATOM   5809  OP2  DG A 283      33.578 406.803 194.419 
ATOM   5810  O5'  DG A 283      34.907 407.129 192.305 
ATOM   5811  C5'  DG A 283      34.902 406.884 190.886 
ATOM   5812  C4'  DG A 283      34.596 408.168 190.139 
ATOM   5813  O4'  DG A 283      33.167 408.377 189.957 
ATOM   5814  C3'  DG A 283      35.075 409.456 190.808 
ATOM   5815  O3'  DG A 283      35.514 410.361 189.802 
ATOM   5816  C2'  DG A 283      33.825 410.036 191.471 
ATOM   5817  C1'  DG A 283      32.857 409.708 190.339 
ATOM   5818  N9   DG A 283      31.424 409.752 190.745 
ATOM   5819  C8   DG A 283      30.850 409.413 191.950 
ATOM   5820  N7   DG A 283      29.548 409.568 191.984 
ATOM   5821  C5   DG A 283      29.239 410.045 190.710 
ATOM   5822  C6   DG A 283      27.985 410.398 190.147 
ATOM   5823  O6   DG A 283      26.872 410.364 190.663 
ATOM   5824  N1   DG A 283      28.124 410.836 188.822 
ATOM   5825  C2   DG A 283      29.319 410.919 188.133 
ATOM   5826  N2   DG A 283      29.240 411.361 186.875 
ATOM   5827  N3   DG A 283      30.494 410.586 188.662 
ATOM   5828  C4   DG A 283      30.377 410.160 189.947 
ATOM   5829  P    DT A 284      36.816 411.251 190.074 
ATOM   5830  OP1  DT A 284      38.029 410.468 189.749 
ATOM   5831  OP2  DT A 284      36.755 411.816 191.440 
ATOM   5832  O5'  DT A 284      36.628 412.422 189.000 
ATOM   5833  C5'  DT A 284      35.933 412.138 187.771 
ATOM   5834  C4'  DT A 284      34.969 413.262 187.450 
ATOM   5835  O4'  DT A 284      33.661 413.065 188.061 
ATOM   5836  C3'  DT A 284      35.389 414.655 187.919 
ATOM   5837  O3'  DT A 284      34.985 415.611 186.947 
ATOM   5838  C2'  DT A 284      34.584 414.891 189.198 
ATOM   5839  C1'  DT A 284      33.280 414.273 188.702 
ATOM   5840  N1   DT A 284      32.324 413.936 189.793 
ATOM   5841  C2   DT A 284      30.986 414.078 189.518 
ATOM   5842  O2   DT A 284      30.567 414.460 188.439 
ATOM   5843  N3   DT A 284      30.130 413.757 190.555 
ATOM   5844  C4   DT A 284      30.494 413.317 191.811 
ATOM   5845  O4   DT A 284      29.635 413.061 192.658 
ATOM   5846  C5   DT A 284      31.919 413.200 192.004 
ATOM   5847  C7   DT A 284      32.402 412.728 193.344 
ATOM   5848  C6   DT A 284      32.775 413.506 191.014 
ATOM   5849  P    DC A 285      35.961 416.832 186.607 
ATOM   5850  OP1  DC A 285      36.968 416.401 185.611 
ATOM   5851  OP2  DC A 285      36.496 417.404 187.863 
ATOM   5852  O5'  DC A 285      34.947 417.870 185.933 
ATOM   5853  C5'  DC A 285      33.803 417.364 185.221 
ATOM   5854  C4'  DC A 285      32.571 418.170 185.580 
ATOM   5855  O4'  DC A 285      31.886 417.643 186.753 
ATOM   5856  C3'  DC A 285      32.813 419.639 185.925 
ATOM   5857  O3'  DC A 285      31.731 420.415 185.423 
ATOM   5858  C2'  DC A 285      32.780 419.690 187.452 
ATOM   5859  C1'  DC A 285      31.615 418.721 187.636 
ATOM   5860  N1   DC A 285      31.504 418.173 189.015 
ATOM   5861  C2   DC A 285      30.228 417.924 189.515 
ATOM   5862  O2   DC A 285      29.249 418.166 188.799 
ATOM   5863  N3   DC A 285      30.106 417.424 190.771 
ATOM   5864  C4   DC A 285      31.190 417.175 191.515 
ATOM   5865  N4   DC A 285      31.018 416.688 192.735 
ATOM   5866  C5   DC A 285      32.512 417.424 191.021 
ATOM   5867  C6   DC A 285      32.613 417.924 189.763 
ATOM   5868  P    DG A 286      32.037 421.845 184.773 
ATOM   5869  OP1  DG A 286      32.431 421.672 183.357 
ATOM   5870  OP2  DG A 286      32.993 422.584 185.627 
ATOM   5871  O5'  DG A 286      30.598 422.542 184.851 
ATOM   5872  C5'  DG A 286      29.420 421.718 184.781 
ATOM   5873  C4'  DG A 286      28.411 422.167 185.820 
ATOM   5874  O4'  DG A 286      28.610 421.512 187.105 
ATOM   5875  C3'  DG A 286      28.423 423.657 186.159 
ATOM   5876  O3'  DG A 286      27.087 424.089 186.387 
ATOM   5877  C2'  DG A 286      29.195 423.748 187.475 
ATOM   5878  C1'  DG A 286      28.590 422.504 188.121 
ATOM   5879  N9   DG A 286      29.370 421.993 189.283 
ATOM   5880  C8   DG A 286      30.732 421.998 189.486 
ATOM   5881  N7   DG A 286      31.103 421.466 190.627 
ATOM   5882  C5   DG A 286      29.901 421.083 191.219 
ATOM   5883  C6   DG A 286      29.657 420.452 192.467 
ATOM   5884  O6   DG A 286      30.466 420.095 193.319 
ATOM   5885  N1   DG A 286      28.287 420.244 192.677 
ATOM   5886  C2   DG A 286      27.284 420.600 191.796 
ATOM   5887  N2   DG A 286      26.038 420.314 192.182 
ATOM   5888  N3   DG A 286      27.513 421.191 190.626 
ATOM   5889  C4   DG A 286      28.838 421.400 190.408 
ATOM   5890  P    DA A 287      26.634 425.525 185.847 
ATOM   5891  OP1  DA A 287      26.244 425.419 184.423 
ATOM   5892  OP2  DA A 287      27.677 426.526 186.162 
ATOM   5893  O5'  DA A 287      25.336 425.803 186.741 
ATOM   5894  C5'  DA A 287      24.549 424.686 187.195 
ATOM   5895  C4'  DA A 287      24.171 424.876 188.650 
ATOM   5896  O4'  DA A 287      25.178 424.345 189.559 
ATOM   5897  C3'  DA A 287      23.990 426.324 189.107 
ATOM   5898  O3'  DA A 287      22.921 426.380 190.044 
ATOM   5899  C2'  DA A 287      25.290 426.666 189.834 
ATOM   5900  C1'  DA A 287      25.453 425.327 190.546 
ATOM   5901  N9   DA A 287      26.828 425.089 191.066 
ATOM   5902  C8   DA A 287      28.020 425.478 190.523 
ATOM   5903  N7   DA A 287      29.055 425.118 191.217 
ATOM   5904  C5   DA A 287      28.512 424.439 192.300 
ATOM   5905  C6   DA A 287      29.097 423.805 193.408 
ATOM   5906  N6   DA A 287      30.419 423.750 193.618 
ATOM   5907  N1   DA A 287      28.267 423.228 194.298 
ATOM   5908  C2   DA A 287      26.953 423.286 194.085 
ATOM   5909  N3   DA A 287      26.298 423.846 193.092 
ATOM   5910  C4   DA A 287      27.150 424.417 192.216 
ATOM   5911  P    DT A 288      21.908 427.618 189.992 
ATOM   5912  OP1  DT A 288      20.862 427.361 188.975 
ATOM   5913  OP2  DT A 288      22.669 428.876 189.836 
ATOM   5914  O5'  DT A 288      21.261 427.560 191.454 
ATOM   5915  C5'  DT A 288      21.143 426.285 192.116 
ATOM   5916  C4'  DT A 288      21.563 426.414 193.567 
ATOM   5917  O4'  DT A 288      22.993 426.210 193.752 
ATOM   5918  C3'  DT A 288      21.297 427.770 194.219 
ATOM   5919  O3'  DT A 288      20.915 427.563 195.573 
ATOM   5920  C2'  DT A 288      22.651 428.481 194.200 
ATOM   5921  C1'  DT A 288      23.495 427.263 194.561 
ATOM   5922  N1   DT A 288      24.944 427.428 194.259 
ATOM   5923  C2   DT A 288      25.834 426.826 195.116 
ATOM   5924  O2   DT A 288      25.484 426.178 196.088 
ATOM   5925  N3   DT A 288      27.168 427.001 194.805 
ATOM   5926  C4   DT A 288      27.673 427.711 193.735 
ATOM   5927  O4   DT A 288      28.890 427.798 193.559 
ATOM   5928  C5   DT A 288      26.662 428.306 192.894 
ATOM   5929  C7   DT A 288      27.126 429.098 191.705 
ATOM   5930  C6   DT A 288      25.358 428.153 193.172 
ATOM   5931  P    DG A 289      19.756 428.474 196.200 
ATOM   5932  OP1  DG A 289      18.435 427.906 195.851 
ATOM   5933  OP2  DG A 289      19.977 429.887 195.821 
ATOM   5934  O5'  DG A 289      20.024 428.290 197.767 
ATOM   5935  C5'  DG A 289      20.598 427.056 198.237 
ATOM   5936  C4'  DG A 289      21.676 427.343 199.264 
ATOM   5937  O4'  DG A 289      22.983 427.545 198.655 
ATOM   5938  C3'  DG A 289      21.467 428.596 200.113 
ATOM   5939  O3'  DG A 289      21.927 428.338 201.435 
ATOM   5940  C2'  DG A 289      22.376 429.649 199.480 
ATOM   5941  C1'  DG A 289      23.555 428.722 199.204 
ATOM   5942  N9   DG A 289      24.528 429.267 198.217 
ATOM   5943  C8   DG A 289      24.297 430.055 197.110 
ATOM   5944  N7   DG A 289      25.381 430.369 196.442 
ATOM   5945  C5   DG A 289      26.402 429.746 197.157 
ATOM   5946  C6   DG A 289      27.801 429.723 196.921 
ATOM   5947  O6   DG A 289      28.437 430.257 196.017 
ATOM   5948  N1   DG A 289      28.473 428.970 197.895 
ATOM   5949  C2   DG A 289      27.872 428.324 198.956 
ATOM   5950  N2   DG A 289      28.689 427.657 199.775 
ATOM   5951  N3   DG A 289      26.559 428.345 199.177 
ATOM   5952  C4   DG A 289      25.893 429.072 198.242 
ATOM   5953  P    DG A 290      21.095 428.917 202.674 
ATOM   5954  OP1  DG A 290      19.981 427.997 202.995 
ATOM   5955  OP2  DG A 290      20.720 430.322 202.406 
ATOM   5956  O5'  DG A 290      22.190 428.866 203.840 
ATOM   5957  C5'  DG A 290      23.212 427.853 203.795 
ATOM   5958  C4'  DG A 290      24.558 428.459 204.140 
ATOM   5959  O4'  DG A 290      25.243 428.991 202.970 
ATOM   5960  C3'  DG A 290      24.528 429.635 205.116 
ATOM   5961  O3'  DG A 290      25.666 429.557 205.966 
ATOM   5962  C2'  DG A 290      24.664 430.875 204.233 
ATOM   5963  C1'  DG A 290      25.704 430.298 203.278 
ATOM   5964  N9   DG A 290      25.832 431.055 202.002 
ATOM   5965  C8   DG A 290      24.861 431.711 201.277 
ATOM   5966  N7   DG A 290      25.307 432.287 200.186 
ATOM   5967  C5   DG A 290      26.669 431.992 200.190 
ATOM   5968  C6   DG A 290      27.683 432.346 199.261 
ATOM   5969  O6   DG A 290      27.584 433.003 198.228 
ATOM   5970  N1   DG A 290      28.931 431.840 199.648 
ATOM   5971  C2   DG A 290      29.168 431.090 200.783 
ATOM   5972  N2   DG A 290      30.431 430.700 200.974 
ATOM   5973  N3   DG A 290      28.217 430.757 201.654 
ATOM   5974  C4   DG A 290      27.000 431.241 201.293 
ATOM   5975  P    DA A 291      25.504 429.928 207.515 
ATOM   5976  OP1  DA A 291      25.002 428.749 208.257 
ATOM   5977  OP2  DA A 291      24.707 431.167 207.648 
ATOM   5978  O5'  DA A 291      27.022 430.218 207.929 
ATOM   5979  C5'  DA A 291      28.079 429.523 207.242 
ATOM   5980  C4'  DA A 291      29.201 430.486 206.907 
ATOM   5981  O4'  DA A 291      29.002 431.146 205.625 
ATOM   5982  C3'  DA A 291      29.401 431.641 207.888 
ATOM   5983  O3'  DA A 291      30.793 431.907 208.009 
ATOM   5984  C2'  DA A 291      28.734 432.840 207.216 
ATOM   5985  C1'  DA A 291      29.214 432.538 205.800 
ATOM   5986  N9   DA A 291      28.452 433.259 204.742 
ATOM   5987  C8   DA A 291      27.126 433.587 204.727 
ATOM   5988  N7   DA A 291      26.755 434.220 203.658 
ATOM   5989  C5   DA A 291      27.917 434.320 202.906 
ATOM   5990  C6   DA A 291      28.189 434.890 201.653 
ATOM   5991  N6   DA A 291      27.262 435.497 200.899 
ATOM   5992  N1   DA A 291      29.455 434.815 201.200 
ATOM   5993  C2   DA A 291      30.373 434.211 201.953 
ATOM   5994  N3   DA A 291      30.237 433.645 203.133 
ATOM   5995  C4   DA A 291      28.962 433.735 203.563 
ATOM   5996  P    DT A 292      31.393 432.271 209.448 
ATOM   5997  OP1  DT A 292      31.674 431.026 210.197 
ATOM   5998  OP2  DT A 292      30.508 433.248 210.120 
ATOM   5999  O5'  DT A 292      32.769 432.980 209.047 
ATOM   6000  C5'  DT A 292      33.434 432.579 207.835 
ATOM   6001  C4'  DT A 292      33.925 433.801 207.083 
ATOM   6002  O4'  DT A 292      32.919 434.337 206.177 
ATOM   6003  C3'  DT A 292      34.319 434.999 207.946 
ATOM   6004  O3'  DT A 292      35.445 435.640 207.358 
ATOM   6005  C2'  DT A 292      33.123 435.946 207.865 
ATOM   6006  C1'  DT A 292      32.835 435.739 206.381 
ATOM   6007  N1   DT A 292      31.476 436.187 205.966 
ATOM   6008  C2   DT A 292      31.352 436.722 204.706 
ATOM   6009  O2   DT A 292      32.292 436.839 203.940 
ATOM   6010  N3   DT A 292      30.077 437.127 204.357 
ATOM   6011  C4   DT A 292      28.948 437.041 205.144 
ATOM   6012  O4   DT A 292      27.859 437.437 204.721 
ATOM   6013  C5   DT A 292      29.179 436.466 206.448 
ATOM   6014  C7   DT A 292      28.000 436.337 207.367 
ATOM   6015  C6   DT A 292      30.406 436.065 206.813 
ATOM   6016  P    DT A 293      36.602 436.203 208.309 
ATOM   6017  OP1  DT A 293      37.539 435.108 208.652 
ATOM   6018  OP2  DT A 293      35.999 436.922 209.453 
ATOM   6019  O5'  DT A 293      37.327 437.248 207.340 
ATOM   6020  C5'  DT A 293      37.323 437.003 205.921 
ATOM   6021  C4'  DT A 293      37.017 438.287 205.174 
ATOM   6022  O4'  DT A 293      35.588 438.496 204.992 
ATOM   6023  C3'  DT A 293      37.496 439.575 205.843 
ATOM   6024  O3'  DT A 293      37.935 440.480 204.837 
ATOM   6025  C2'  DT A 293      36.246 440.155 206.505 
ATOM   6026  C1'  DT A 293      35.278 439.827 205.374 
ATOM   6027  N1   DT A 293      33.845 439.871 205.779 
ATOM   6028  C2   DT A 293      32.943 440.309 204.841 
ATOM   6029  O2   DT A 293      33.267 440.653 203.717 
ATOM   6030  N3   DT A 293      31.624 440.337 205.253 
ATOM   6031  C4   DT A 293      31.147 439.972 206.495 
ATOM   6032  O4   DT A 293      29.943 440.040 206.748 
ATOM   6033  C5   DT A 293      32.170 439.526 207.411 
ATOM   6034  C7   DT A 293      31.736 439.110 208.786 
ATOM   6035  C6   DT A 293      33.460 439.489 207.037 
ATOM   6036  P    DC A 294      39.237 441.370 205.109 
ATOM   6037  OP1  DC A 294      40.450 440.587 204.784 
ATOM   6038  OP2  DC A 294      39.176 441.935 206.475 
ATOM   6039  O5'  DC A 294      39.049 442.541 204.035 
ATOM   6040  C5'  DC A 294      38.354 442.257 202.806 
ATOM   6041  C4'  DC A 294      37.389 443.381 202.485 
ATOM   6042  O4'  DC A 294      36.082 443.184 203.096 
ATOM   6043  C3'  DC A 294      37.810 444.774 202.954 
ATOM   6044  O3'  DC A 294      37.406 445.730 201.982 
ATOM   6045  C2'  DC A 294      37.005 445.011 204.232 
ATOM   6046  C1'  DC A 294      35.701 444.392 203.736 
ATOM   6047  N1   DC A 294      34.745 444.056 204.828 
ATOM   6048  C2   DC A 294      33.385 444.194 204.565 
ATOM   6049  O2   DC A 294      33.030 444.586 203.448 
ATOM   6050  N3   DC A 294      32.497 443.893 205.548 
ATOM   6051  C4   DC A 294      32.922 443.470 206.745 
ATOM   6052  N4   DC A 294      32.017 443.189 207.670 
ATOM   6053  C5   DC A 294      34.317 443.322 207.036 
ATOM   6054  C6   DC A 294      35.188 443.628 206.042 
ATOM   6055  P    DC A 295      38.382 446.951 201.642 
ATOM   6056  OP1  DC A 295      39.389 446.520 200.645 
ATOM   6057  OP2  DC A 295      38.916 447.523 202.897 
ATOM   6058  O5'  DC A 295      37.368 447.989 200.968 
ATOM   6059  C5'  DC A 295      36.224 447.483 200.255 
ATOM   6060  C4'  DC A 295      34.992 448.289 200.615 
ATOM   6061  O4'  DC A 295      34.306 447.762 201.788 
ATOM   6062  C3'  DC A 295      35.234 449.758 200.959 
ATOM   6063  O3'  DC A 295      34.152 450.534 200.458 
ATOM   6064  C2'  DC A 295      35.201 449.809 202.487 
ATOM   6065  C1'  DC A 295      34.036 448.840 202.670 
ATOM   6066  N1   DC A 295      33.925 448.292 204.050 
ATOM   6067  C2   DC A 295      32.649 448.043 204.550 
ATOM   6068  O2   DC A 295      31.670 448.285 203.833 
ATOM   6069  N3   DC A 295      32.527 447.543 205.806 
ATOM   6070  C4   DC A 295      33.611 447.294 206.550 
ATOM   6071  N4   DC A 295      33.439 446.807 207.770 
ATOM   6072  C5   DC A 295      34.933 447.544 206.056 
ATOM   6073  C6   DC A 295      35.034 448.043 204.798 
ATOM   6074  P    DT A 296      34.458 451.964 199.808 
ATOM   6075  OP1  DT A 296      34.852 451.791 198.392 
ATOM   6076  OP2  DT A 296      35.414 452.703 200.662 
ATOM   6077  O5'  DT A 296      33.019 452.661 199.886 
ATOM   6078  C5'  DT A 296      31.841 451.837 199.815 
ATOM   6079  C4'  DT A 296      30.832 452.286 200.855 
ATOM   6080  O4'  DT A 296      31.031 451.631 202.140 
ATOM   6081  C3'  DT A 296      30.844 453.776 201.194 
ATOM   6082  O3'  DT A 296      29.508 454.208 201.421 
ATOM   6083  C2'  DT A 296      31.616 453.867 202.510 
ATOM   6084  C1'  DT A 296      31.011 452.623 203.156 
ATOM   6085  N1   DT A 296      31.791 452.112 204.317 
ATOM   6086  C2   DT A 296      31.079 451.551 205.349 
ATOM   6087  O2   DT A 296      29.864 451.460 205.345 
ATOM   6088  N3   DT A 296      31.835 451.089 206.409 
ATOM   6089  C4   DT A 296      33.210 451.140 206.518 
ATOM   6090  O4   DT A 296      33.777 450.693 207.517 
ATOM   6091  C5   DT A 296      33.868 451.747 205.385 
ATOM   6092  C7   DT A 296      35.366 451.843 205.423 
ATOM   6093  C6   DT A 296      33.157 452.205 204.342 
ATOM   6094  P    DC A 297      29.054 455.644 200.882 
ATOM   6095  OP1  DC A 297      28.665 455.539 199.457 
ATOM   6096  OP2  DC A 297      30.098 456.645 201.197 
ATOM   6097  O5'  DC A 297      27.757 455.922 201.775 
ATOM   6098  C5'  DC A 297      26.970 454.805 202.230 
ATOM   6099  C4'  DC A 297      26.592 454.995 203.685 
ATOM   6100  O4'  DC A 297      27.599 454.464 204.594 
ATOM   6101  C3'  DC A 297      26.411 456.443 204.142 
ATOM   6102  O3'  DC A 297      25.342 456.499 205.079 
ATOM   6103  C2'  DC A 297      27.711 456.786 204.869 
ATOM   6104  C1'  DC A 297      27.874 455.447 205.581 
ATOM   6105  N1   DC A 297      29.249 455.208 206.101 
ATOM   6106  C2   DC A 297      29.380 454.500 207.293 
ATOM   6107  O2   DC A 297      28.358 454.103 207.865 
ATOM   6108  N3   DC A 297      30.625 454.273 207.783 
ATOM   6109  C4   DC A 297      31.707 454.720 207.133 
ATOM   6110  N4   DC A 297      32.900 454.473 207.652 
ATOM   6111  C5   DC A 297      31.595 455.450 205.906 
ATOM   6112  C6   DC A 297      30.342 455.668 205.432 
ATOM   6113  P    DT A 298      24.328 457.737 205.026 
ATOM   6114  OP1  DT A 298      23.283 457.480 204.010 
ATOM   6115  OP2  DT A 298      25.090 458.996 204.870 
ATOM   6116  O5'  DT A 298      23.682 457.679 206.489 
ATOM   6117  C5'  DT A 298      23.564 456.404 207.151 
ATOM   6118  C4'  DT A 298      23.984 456.533 208.602 
ATOM   6119  O4'  DT A 298      25.414 456.329 208.787 
ATOM   6120  C3'  DT A 298      23.718 457.889 209.254 
ATOM   6121  O3'  DT A 298      23.336 457.682 210.608 
ATOM   6122  C2'  DT A 298      25.071 458.600 209.234 
ATOM   6123  C1'  DT A 298      25.916 457.382 209.595 
ATOM   6124  N1   DT A 298      27.365 457.547 209.294 
ATOM   6125  C2   DT A 298      28.255 456.945 210.150 
ATOM   6126  O2   DT A 298      27.905 456.297 211.123 
ATOM   6127  N3   DT A 298      29.589 457.120 209.840 
ATOM   6128  C4   DT A 298      30.094 457.830 208.770 
ATOM   6129  O4   DT A 298      31.311 457.917 208.594 
ATOM   6130  C5   DT A 298      29.083 458.426 207.928 
ATOM   6131  C7   DT A 298      29.547 459.217 206.740 
ATOM   6132  C6   DT A 298      27.779 458.272 208.206 
ATOM   6133  P    DC A 299      22.177 458.593 211.235 
ATOM   6134  OP1  DC A 299      20.856 458.025 210.885 
ATOM   6135  OP2  DC A 299      22.398 460.006 210.856 
ATOM   6136  O5'  DC A 299      22.445 458.409 212.802 
ATOM   6137  C5'  DC A 299      23.019 457.175 213.271 
ATOM   6138  C4'  DC A 299      24.097 457.462 214.298 
ATOM   6139  O4'  DC A 299      25.404 457.664 213.689 
ATOM   6140  C3'  DC A 299      23.888 458.715 215.148 
ATOM   6141  O3'  DC A 299      24.348 458.457 216.469 
ATOM   6142  C2'  DC A 299      24.797 459.768 214.515 
ATOM   6143  C1'  DC A 299      25.976 458.841 214.239 
ATOM   6144  N1   DC A 299      26.949 459.387 213.252 
ATOM   6145  C2   DC A 299      28.296 459.085 213.434 
ATOM   6146  O2   DC A 299      28.627 458.384 214.397 
ATOM   6147  N3   DC A 299      29.200 459.574 212.544 
ATOM   6148  C4   DC A 299      28.802 460.330 211.514
[truncated: 415,700 more chars]
