# Supplementary material for: Characterization of lncRNA-protein interactions associated with Prostate cancer and Androgen receptors by molecular docking simulations
Source: Biochem Biophys Rep. 2025 Mar 9;42:101959. doi: 10.1016/j.bbrep.2025.101959 (PMC11929892; doi:10.1016/j.bbrep.2025.101959)
Supplement: Multimedia component 42 [file mmc42.zip › bbrep_00101959_model_31.pdb]

REMARK Number:    31
REMARK Ligand:     lig_628dcb8434e2f.pdb
REMARK Contact:     0     0     0
REMARK Score:  -169.52
REMARK RMSD:    471.86
MODEL       31
ATOM      1  N   ALA A  24      30.357  -5.473 -24.875 
ATOM      2  CA  ALA A  24      30.515  -4.000 -24.871 
ATOM      3  CB  ALA A  24      29.364  -3.347 -25.653 
ATOM      4  C   ALA A  24      30.496  -3.471 -23.474 
ATOM      5  O   ALA A  24      31.409  -3.720 -22.690 
ATOM      6  N   GLN A  25      29.435  -2.716 -23.129 
ATOM      7  CA  GLN A  25      29.334  -2.167 -21.810 
ATOM      8  CB  GLN A  25      28.209  -1.135 -21.640 
ATOM      9  CG  GLN A  25      28.449   0.131 -22.464 
ATOM     10  CD  GLN A  25      27.291   1.085 -22.227 
ATOM     11  OE1 GLN A  25      26.895   1.324 -21.089 
ATOM     12  NE2 GLN A  25      26.734   1.652 -23.331 
ATOM     13  C   GLN A  25      29.084  -3.296 -20.876 
ATOM     14  O   GLN A  25      28.668  -4.376 -21.290 
ATOM     15  N   ASP A  26      29.382  -3.075 -19.584 
ATOM     16  CA  ASP A  26      29.211  -4.105 -18.606 
ATOM     17  CB  ASP A  26      30.274  -4.043 -17.495 
ATOM     18  CG  ASP A  26      30.054  -5.171 -16.494 
ATOM     19  OD1 ASP A  26      28.986  -5.191 -15.826 
ATOM     20  OD2 ASP A  26      30.966  -6.032 -16.381 
ATOM     21  C   ASP A  26      27.866  -3.939 -17.988 
ATOM     22  O   ASP A  26      27.612  -2.985 -17.253 
ATOM     23  N   ASN A  27      26.945  -4.872 -18.288 
ATOM     24  CA  ASN A  27      25.662  -4.773 -17.669 
ATOM     25  CB  ASN A  27      24.503  -4.752 -18.683 
ATOM     26  CG  ASN A  27      24.583  -3.452 -19.471 
ATOM     27  OD1 ASN A  27      24.658  -2.366 -18.897 
ATOM     28  ND2 ASN A  27      24.568  -3.560 -20.827 
ATOM     29  C   ASN A  27      25.467  -5.984 -16.812 
ATOM     30  O   ASN A  27      24.473  -6.696 -16.949 
ATOM     31  N   SER A  28      26.402  -6.226 -15.873 
ATOM     32  CA  SER A  28      26.317  -7.361 -15.002 
ATOM     33  CB  SER A  28      27.559  -7.517 -14.112 
ATOM     34  OG  SER A  28      28.707  -7.731 -14.919 
ATOM     35  C   SER A  28      25.149  -7.145 -14.100 
ATOM     36  O   SER A  28      24.492  -8.089 -13.668 
ATOM     37  N   ARG A  29      24.868  -5.864 -13.806 
ATOM     38  CA  ARG A  29      23.821  -5.471 -12.913 
ATOM     39  CB  ARG A  29      23.787  -3.948 -12.704 
ATOM     40  CG  ARG A  29      25.152  -3.369 -12.324 
ATOM     41  CD  ARG A  29      25.113  -1.897 -11.913 
ATOM     42  NE  ARG A  29      26.512  -1.383 -11.942 
ATOM     43  CZ  ARG A  29      27.390  -1.720 -10.952 
ATOM     44  NH1 ARG A  29      27.024  -2.618  -9.991 
ATOM     45  NH2 ARG A  29      28.642  -1.178 -10.929 
ATOM     46  C   ARG A  29      22.506  -5.884 -13.504 
ATOM     47  O   ARG A  29      21.579  -6.255 -12.784 
ATOM     48  N   TYR A  30      22.378  -5.784 -14.840 
ATOM     49  CA  TYR A  30      21.164  -6.163 -15.505 
ATOM     50  CB  TYR A  30      21.186  -5.817 -17.003 
ATOM     51  CG  TYR A  30      19.900  -6.271 -17.606 
ATOM     52  CD1 TYR A  30      18.727  -5.600 -17.348 
ATOM     53  CD2 TYR A  30      19.876  -7.357 -18.449 
ATOM     54  CE1 TYR A  30      17.543  -6.018 -17.911 
ATOM     55  CE2 TYR A  30      18.698  -7.778 -19.016 
ATOM     56  CZ  TYR A  30      17.529  -7.109 -18.746 
ATOM     57  OH  TYR A  30      16.316  -7.539 -19.327 
ATOM     58  C   TYR A  30      20.959  -7.638 -15.363 
ATOM     59  O   TYR A  30      19.855  -8.092 -15.068 
ATOM     60  N   THR A  31      22.033  -8.431 -15.551 
ATOM     61  CA  THR A  31      21.926  -9.861 -15.473 
ATOM     62  CB  THR A  31      23.230 -10.559 -15.736 
ATOM     63  OG1 THR A  31      23.715 -10.225 -17.028 
ATOM     64  CG2 THR A  31      23.003 -12.080 -15.628 
ATOM     65  C   THR A  31      21.490 -10.229 -14.091 
ATOM     66  O   THR A  31      20.646 -11.105 -13.907 
ATOM     67  N   HIS A  32      22.064  -9.557 -13.079 
ATOM     68  CA  HIS A  32      21.744  -9.842 -11.711 
ATOM     69  ND1 HIS A  32      22.771 -10.826  -8.882 
ATOM     70  CG  HIS A  32      22.450  -9.554  -9.301 
ATOM     71  CB  HIS A  32      22.623  -9.069 -10.710 
ATOM     72  NE2 HIS A  32      22.010  -9.743  -7.096 
ATOM     73  CD2 HIS A  32      21.986  -8.905  -8.198 
ATOM     74  CE1 HIS A  32      22.488 -10.885  -7.556 
ATOM     75  C   HIS A  32      20.311  -9.481 -11.477 
ATOM     76  O   HIS A  32      19.604 -10.145 -10.722 
ATOM     77  N   PHE A  33      19.841  -8.406 -12.133 
ATOM     78  CA  PHE A  33      18.494  -7.942 -11.975 
ATOM     79  CB  PHE A  33      18.233  -6.698 -12.850 
ATOM     80  CG  PHE A  33      16.831  -6.221 -12.683 
ATOM     81  CD1 PHE A  33      15.822  -6.729 -13.471 
ATOM     82  CD2 PHE A  33      16.525  -5.261 -11.749 
ATOM     83  CE1 PHE A  33      14.528  -6.288 -13.327 
ATOM     84  CE2 PHE A  33      15.232  -4.815 -11.599 
ATOM     85  CZ  PHE A  33      14.232  -5.330 -12.388 
ATOM     86  C   PHE A  33      17.577  -9.044 -12.410 
ATOM     87  O   PHE A  33      16.584  -9.337 -11.745 
ATOM     88  N   LEU A  34      17.891  -9.694 -13.546 
ATOM     89  CA  LEU A  34      17.052 -10.740 -14.056 
ATOM     90  CB  LEU A  34      17.509 -11.262 -15.429 
ATOM     91  CG  LEU A  34      17.352 -10.227 -16.561 
ATOM     92  CD1 LEU A  34      17.815 -10.799 -17.911 
ATOM     93  CD2 LEU A  34      15.914  -9.684 -16.622 
ATOM     94  C   LEU A  34      17.034 -11.895 -13.105 
ATOM     95  O   LEU A  34      15.977 -12.463 -12.835 
ATOM     96  N   THR A  35      18.201 -12.276 -12.555 
ATOM     97  CA  THR A  35      18.222 -13.429 -11.706 
ATOM     98  CB  THR A  35      19.611 -13.827 -11.277 
ATOM     99  OG1 THR A  35      19.582 -15.110 -10.672 
ATOM    100  CG2 THR A  35      20.183 -12.793 -10.291 
ATOM    101  C   THR A  35      17.370 -13.183 -10.496 
ATOM    102  O   THR A  35      16.600 -14.054 -10.093 
ATOM    103  N   GLN A  36      17.510 -12.004  -9.861 
ATOM    104  CA  GLN A  36      16.760 -11.714  -8.673 
ATOM    105  CB  GLN A  36      17.330 -10.515  -7.900 
ATOM    106  CG  GLN A  36      18.719 -10.776  -7.318 
ATOM    107  CD  GLN A  36      19.161  -9.521  -6.583 
ATOM    108  OE1 GLN A  36      18.999  -8.403  -7.076 
ATOM    109  NE2 GLN A  36      19.727  -9.702  -5.360 
ATOM    110  C   GLN A  36      15.306 -11.414  -8.928 
ATOM    111  O   GLN A  36      14.428 -11.820  -8.172 
ATOM    112  N   HIS A  37      15.041 -10.560  -9.926 
ATOM    113  CA  HIS A  37      13.739 -10.030 -10.232 
ATOM    114  ND1 HIS A  37      13.488  -7.875  -7.943 
ATOM    115  CG  HIS A  37      14.262  -7.931  -9.081 
ATOM    116  CB  HIS A  37      13.787  -8.508 -10.384 
ATOM    117  NE2 HIS A  37      15.483  -7.062  -7.395 
ATOM    118  CD2 HIS A  37      15.476  -7.429  -8.730 
ATOM    119  CE1 HIS A  37      14.268  -7.348  -6.966 
ATOM    120  C   HIS A  37      12.906 -10.649 -11.327 
ATOM    121  O   HIS A  37      11.752 -10.256 -11.466 
ATOM    122  N   TYR A  38      13.434 -11.530 -12.202 
ATOM    123  CA  TYR A  38      12.632 -11.883 -13.350 
ATOM    124  CB  TYR A  38      13.334 -11.414 -14.642 
ATOM    125  CG  TYR A  38      12.655 -11.872 -15.887 
ATOM    126  CD1 TYR A  38      11.465 -11.319 -16.304 
ATOM    127  CD2 TYR A  38      13.246 -12.841 -16.668 
ATOM    128  CE1 TYR A  38      10.868 -11.746 -17.467 
ATOM    129  CE2 TYR A  38      12.653 -13.271 -17.830 
ATOM    130  CZ  TYR A  38      11.459 -12.724 -18.231 
ATOM    131  OH  TYR A  38      10.848 -13.164 -19.425 
ATOM    132  C   TYR A  38      12.379 -13.364 -13.432 
ATOM    133  O   TYR A  38      13.285 -14.174 -13.250 
ATOM    134  N   ASP A  39      11.102 -13.741 -13.690 
ATOM    135  CA  ASP A  39      10.698 -15.112 -13.886 
ATOM    136  CB  ASP A  39      10.028 -15.729 -12.643 
ATOM    137  CG  ASP A  39       9.940 -17.238 -12.841 
ATOM    138  OD1 ASP A  39      10.562 -17.742 -13.815 
ATOM    139  OD2 ASP A  39       9.249 -17.904 -12.025 
ATOM    140  C   ASP A  39       9.669 -15.081 -14.984 
ATOM    141  O   ASP A  39       8.529 -14.682 -14.754 
ATOM    142  N   ALA A  40      10.037 -15.519 -16.207 
ATOM    143  CA  ALA A  40       9.168 -15.355 -17.343 
ATOM    144  CB  ALA A  40       9.809 -15.843 -18.652 
ATOM    145  C   ALA A  40       7.861 -16.082 -17.196 
ATOM    146  O   ALA A  40       6.812 -15.469 -17.390 
ATOM    147  N   LYS A  41       7.868 -17.386 -16.837 
ATOM    148  CA  LYS A  41       6.612 -18.091 -16.756 
ATOM    149  CB  LYS A  41       6.394 -19.072 -17.922 
ATOM    150  CG  LYS A  41       6.320 -18.394 -19.293 
ATOM    151  CD  LYS A  41       6.383 -19.380 -20.462 
ATOM    152  CE  LYS A  41       6.315 -18.723 -21.842 
ATOM    153  NZ  LYS A  41       6.395 -19.761 -22.893 
ATOM    154  C   LYS A  41       6.607 -18.900 -15.492 
ATOM    155  O   LYS A  41       6.979 -20.072 -15.469 
ATOM    156  N   PRO A  42       6.164 -18.261 -14.447 
ATOM    157  CA  PRO A  42       6.146 -18.766 -13.096 
ATOM    158  CD  PRO A  42       5.459 -16.998 -14.579 
ATOM    159  CB  PRO A  42       5.693 -17.583 -12.242 
ATOM    160  CG  PRO A  42       4.817 -16.760 -13.203 
ATOM    161  C   PRO A  42       5.350 -19.982 -12.740 
ATOM    162  O   PRO A  42       5.866 -20.776 -11.954 
ATOM    163  N   GLN A  43       4.106 -20.125 -13.253 
ATOM    164  CA  GLN A  43       3.233 -21.210 -12.882 
ATOM    165  CB  GLN A  43       3.921 -22.559 -12.575 
ATOM    166  CG  GLN A  43       2.969 -23.746 -12.437 
ATOM    167  CD  GLN A  43       2.653 -24.258 -13.835 
ATOM    168  OE1 GLN A  43       2.011 -23.577 -14.631 
ATOM    169  NE2 GLN A  43       3.125 -25.496 -14.144 
ATOM    170  C   GLN A  43       2.428 -20.772 -11.677 
ATOM    171  O   GLN A  43       1.781 -19.726 -11.696 
ATOM    172  N   GLY A  44       2.476 -21.564 -10.580 
ATOM    173  CA  GLY A  44       1.617 -21.423  -9.423 
ATOM    174  C   GLY A  44       1.682 -20.099  -8.711 
ATOM    175  O   GLY A  44       0.636 -19.515  -8.436 
ATOM    176  N   ARG A  45       2.881 -19.573  -8.391 
ATOM    177  CA  ARG A  45       2.966 -18.320  -7.681 
ATOM    178  CB  ARG A  45       2.277 -17.177  -8.444 
ATOM    179  CG  ARG A  45       2.951 -16.883  -9.786 
ATOM    180  CD  ARG A  45       2.084 -16.065 -10.743 
ATOM    181  NE  ARG A  45       2.134 -14.640 -10.313 
ATOM    182  CZ  ARG A  45       1.083 -13.819 -10.595 
ATOM    183  NH1 ARG A  45      -0.026 -14.325 -11.205 
ATOM    184  NH2 ARG A  45       1.132 -12.493 -10.270 
ATOM    185  C   ARG A  45       2.353 -18.422  -6.307 
ATOM    186  O   ARG A  45       1.777 -17.453  -5.809 
ATOM    187  N   ASP A  46       2.452 -19.607  -5.663 
ATOM    188  CA  ASP A  46       1.984 -19.790  -4.311 
ATOM    189  CB  ASP A  46       1.250 -21.127  -4.079 
ATOM    190  CG  ASP A  46       2.197 -22.277  -4.390 
ATOM    191  OD1 ASP A  46       3.256 -22.021  -5.022 
ATOM    192  OD2 ASP A  46       1.866 -23.431  -4.005 
ATOM    193  C   ASP A  46       3.161 -19.699  -3.376 
ATOM    194  O   ASP A  46       4.259 -19.317  -3.777 
ATOM    195  N   ASP A  47       2.954 -20.056  -2.089 
ATOM    196  CA  ASP A  47       3.986 -19.963  -1.086 
ATOM    197  CB  ASP A  47       3.505 -20.399   0.311 
ATOM    198  CG  ASP A  47       2.512 -19.366   0.829 
ATOM    199  OD1 ASP A  47       2.392 -18.285   0.192 
ATOM    200  OD2 ASP A  47       1.859 -19.643   1.870 
ATOM    201  C   ASP A  47       5.122 -20.868  -1.453 
ATOM    202  O   ASP A  47       6.290 -20.503  -1.321 
ATOM    203  N   ARG A  48       4.797 -22.077  -1.942 
ATOM    204  CA  ARG A  48       5.781 -23.061  -2.293 
ATOM    205  CB  ARG A  48       5.140 -24.351  -2.823 
ATOM    206  CG  ARG A  48       6.146 -25.430  -3.211 
ATOM    207  CD  ARG A  48       5.521 -26.560  -4.029 
ATOM    208  NE  ARG A  48       5.134 -25.982  -5.348 
ATOM    209  CZ  ARG A  48       4.541 -26.764  -6.297 
ATOM    210  NH1 ARG A  48       4.304 -28.084  -6.046 
ATOM    211  NH2 ARG A  48       4.179 -26.221  -7.497 
ATOM    212  C   ARG A  48       6.632 -22.511  -3.395 
ATOM    213  O   ARG A  48       7.843 -22.722  -3.421 
ATOM    214  N   TYR A  49       6.004 -21.778  -4.332 
ATOM    215  CA  TYR A  49       6.690 -21.207  -5.452 
ATOM    216  CB  TYR A  49       5.716 -20.385  -6.317 
ATOM    217  CG  TYR A  49       6.455 -19.484  -7.246 
ATOM    218  CD1 TYR A  49       6.995 -19.944  -8.423 
ATOM    219  CD2 TYR A  49       6.580 -18.149  -6.930 
ATOM    220  CE1 TYR A  49       7.662 -19.084  -9.266 
ATOM    221  CE2 TYR A  49       7.244 -17.287  -7.767 
ATOM    222  CZ  TYR A  49       7.787 -17.755  -8.938 
ATOM    223  OH  TYR A  49       8.468 -16.868  -9.798 
ATOM    224  C   TYR A  49       7.763 -20.299  -4.937 
ATOM    225  O   TYR A  49       8.907 -20.361  -5.387 
ATOM    226  N   CYS A  50       7.427 -19.442  -3.956 
ATOM    227  CA  CYS A  50       8.387 -18.513  -3.432 
ATOM    228  CB  CYS A  50       7.789 -17.543  -2.401 
ATOM    229  SG  CYS A  50       6.919 -16.168  -3.203 
ATOM    230  C   CYS A  50       9.521 -19.233  -2.772 
ATOM    231  O   CYS A  50      10.680 -18.874  -2.966 
ATOM    232  N   GLU A  51       9.232 -20.282  -1.984 
ATOM    233  CA  GLU A  51      10.291 -20.937  -1.274 
ATOM    234  CB  GLU A  51       9.814 -22.052  -0.328 
ATOM    235  CG  GLU A  51       9.046 -21.500   0.875 
ATOM    236  CD  GLU A  51       8.647 -22.660   1.776 
ATOM    237  OE1 GLU A  51       8.797 -23.834   1.341 
ATOM    238  OE2 GLU A  51       8.191 -22.384   2.918 
ATOM    239  C   GLU A  51      11.271 -21.539  -2.238 
ATOM    240  O   GLU A  51      12.477 -21.471  -2.014 
ATOM    241  N   SER A  52      10.782 -22.163  -3.323 
ATOM    242  CA  SER A  52      11.648 -22.819  -4.266 
ATOM    243  CB  SER A  52      10.871 -23.670  -5.287 
ATOM    244  OG  SER A  52      11.770 -24.296  -6.189 
ATOM    245  C   SER A  52      12.484 -21.840  -5.041 
ATOM    246  O   SER A  52      13.695 -22.015  -5.173 
ATOM    247  N   ILE A  53      11.853 -20.774  -5.572 
ATOM    248  CA  ILE A  53      12.510 -19.830  -6.436 
ATOM    249  CB  ILE A  53      11.569 -18.839  -7.063 
ATOM    250  CG1 ILE A  53      12.268 -18.100  -8.213 
ATOM    251  CG2 ILE A  53      11.022 -17.910  -5.967 
ATOM    252  CD1 ILE A  53      11.307 -17.285  -9.080 
ATOM    253  C   ILE A  53      13.564 -19.071  -5.697 
ATOM    254  O   ILE A  53      14.625 -18.777  -6.243 
ATOM    255  N   MET A  54      13.288 -18.724  -4.431 
ATOM    256  CA  MET A  54      14.208 -17.931  -3.681 
ATOM    257  CB  MET A  54      13.657 -17.630  -2.278 
ATOM    258  CG  MET A  54      14.129 -16.292  -1.716 
ATOM    259  SD  MET A  54      13.400 -14.851  -2.557 
ATOM    260  CE  MET A  54      13.965 -13.641  -1.327 
ATOM    261  C   MET A  54      15.482 -18.715  -3.574 
ATOM    262  O   MET A  54      16.577 -18.162  -3.661 
ATOM    263  N   ARG A  55      15.360 -20.040  -3.377 
ATOM    264  CA  ARG A  55      16.487 -20.926  -3.259 
ATOM    265  CB  ARG A  55      16.035 -22.353  -2.921 
ATOM    266  CG  ARG A  55      15.198 -22.413  -1.641 
ATOM    267  CD  ARG A  55      14.502 -23.757  -1.423 
ATOM    268  NE  ARG A  55      15.339 -24.566  -0.498 
ATOM    269  CZ  ARG A  55      15.110 -25.907  -0.399 
ATOM    270  NH1 ARG A  55      14.168 -26.490  -1.198 
ATOM    271  NH2 ARG A  55      15.823 -26.659   0.486 
ATOM    272  C   ARG A  55      17.249 -20.983  -4.555 
ATOM    273  O   ARG A  55      18.476 -20.907  -4.565 
ATOM    274  N   ARG A  56      16.538 -21.101  -5.694 
ATOM    275  CA  ARG A  56      17.186 -21.258  -6.971 
ATOM    276  CB  ARG A  56      16.203 -21.454  -8.140 
ATOM    277  CG  ARG A  56      15.409 -22.759  -8.083 
ATOM    278  CD  ARG A  56      14.767 -23.128  -9.423 
ATOM    279  NE  ARG A  56      13.877 -22.004  -9.821 
ATOM    280  CZ  ARG A  56      12.561 -22.008  -9.459 
ATOM    281  NH1 ARG A  56      12.047 -23.057  -8.752 
ATOM    282  NH2 ARG A  56      11.757 -20.960  -9.804 
ATOM    283  C   ARG A  56      17.993 -20.038  -7.297 
ATOM    284  O   ARG A  56      19.094 -20.132  -7.842 
ATOM    285  N   ARG A  57      17.434 -18.858  -6.981 
ATOM    286  CA  ARG A  57      17.989 -17.566  -7.272 
ATOM    287  CB  ARG A  57      16.981 -16.432  -7.028 
ATOM    288  CG  ARG A  57      15.720 -16.618  -7.872 
ATOM    289  CD  ARG A  57      16.007 -16.749  -9.368 
ATOM    290  NE  ARG A  57      14.774 -17.286 -10.009 
ATOM    291  CZ  ARG A  57      14.462 -16.937 -11.292 
ATOM    292  NH1 ARG A  57      15.255 -16.058 -11.970 
ATOM    293  NH2 ARG A  57      13.356 -17.462 -11.896 
ATOM    294  C   ARG A  57      19.215 -17.308  -6.446 
ATOM    295  O   ARG A  57      20.047 -16.489  -6.833 
ATOM    296  N   GLY A  58      19.345 -17.952  -5.266 
ATOM    297  CA  GLY A  58      20.518 -17.749  -4.452 
ATOM    298  C   GLY A  58      20.249 -16.676  -3.435 
ATOM    299  O   GLY A  58      21.171 -16.056  -2.910 
ATOM    300  N   LEU A  59      18.957 -16.404  -3.197 
ATOM    301  CA  LEU A  59      18.390 -15.442  -2.291 
ATOM    302  CB  LEU A  59      16.997 -14.993  -2.748 
ATOM    303  CG  LEU A  59      17.057 -14.335  -4.141 
ATOM    304  CD1 LEU A  59      15.690 -13.786  -4.573 
ATOM    305  CD2 LEU A  59      18.175 -13.282  -4.214 
ATOM    306  C   LEU A  59      18.342 -15.875  -0.842 
ATOM    307  O   LEU A  59      17.877 -15.107  -0.005 
ATOM    308  N   THR A  60      18.628 -17.158  -0.543 
ATOM    309  CA  THR A  60      18.521 -17.780   0.758 
ATOM    310  CB  THR A  60      18.422 -19.273   0.655 
ATOM    311  OG1 THR A  60      19.592 -19.810   0.057 
ATOM    312  CG2 THR A  60      17.192 -19.608  -0.204 
ATOM    313  C   THR A  60      19.582 -17.448   1.776 
ATOM    314  O   THR A  60      19.306 -17.592   2.964 
ATOM    315  N   SER A  61      20.833 -17.093   1.412 
ATOM    316  CA  SER A  61      21.758 -16.859   2.493 
ATOM    317  CB  SER A  61      22.957 -17.826   2.485 
ATOM    318  OG  SER A  61      22.517 -19.158   2.702 
ATOM    319  C   SER A  61      22.320 -15.475   2.407 
ATOM    320  O   SER A  61      23.186 -15.209   1.575 
ATOM    321  N   PRO A  62      21.889 -14.572   3.254 
ATOM    322  CA  PRO A  62      20.832 -14.844   4.197 
ATOM    323  CD  PRO A  62      22.847 -13.617   3.787 
ATOM    324  CB  PRO A  62      20.985 -13.822   5.320 
ATOM    325  CG  PRO A  62      22.467 -13.428   5.263 
ATOM    326  C   PRO A  62      19.514 -14.718   3.499 
ATOM    327  O   PRO A  62      19.488 -14.279   2.350 
ATOM    328  N   CYS A  63      18.409 -15.091   4.176 
ATOM    329  CA  CYS A  63      17.107 -15.029   3.577 
ATOM    330  CB  CYS A  63      15.980 -15.525   4.508 
ATOM    331  SG  CYS A  63      16.264 -17.191   5.180 
ATOM    332  C   CYS A  63      16.811 -13.590   3.286 
ATOM    333  O   CYS A  63      16.979 -12.728   4.148 
ATOM    334  N   LYS A  64      16.363 -13.286   2.050 
ATOM    335  CA  LYS A  64      16.024 -11.933   1.733 
ATOM    336  CB  LYS A  64      15.958 -11.675   0.217 
ATOM    337  CG  LYS A  64      15.947 -10.196  -0.175 
ATOM    338  CD  LYS A  64      16.188  -9.974  -1.671 
ATOM    339  CE  LYS A  64      16.192  -8.501  -2.084 
ATOM    340  NZ  LYS A  64      16.367  -8.389  -3.549 
ATOM    341  C   LYS A  64      14.671 -11.685   2.334 
ATOM    342  O   LYS A  64      13.782 -12.531   2.250 
ATOM    343  N   ASP A  65      14.485 -10.514   2.975 
ATOM    344  CA  ASP A  65      13.252 -10.245   3.660 
ATOM    345  CB  ASP A  65      13.310  -8.967   4.522 
ATOM    346  CG  ASP A  65      13.625  -7.757   3.647 
ATOM    347  OD1 ASP A  65      14.224  -7.939   2.553 
ATOM    348  OD2 ASP A  65      13.278  -6.626   4.077 
ATOM    349  C   ASP A  65      12.107 -10.144   2.699 
ATOM    350  O   ASP A  65      11.037 -10.700   2.946 
ATOM    351  N   ILE A  66      12.280  -9.419   1.579 
ATOM    352  CA  ILE A  66      11.198  -9.300   0.645 
ATOM    353  CB  ILE A  66      10.432  -8.019   0.848 
ATOM    354  CG1 ILE A  66       9.083  -8.013   0.109 
ATOM    355  CG2 ILE A  66      11.366  -6.859   0.468 
ATOM    356  CD1 ILE A  66       9.205  -8.016  -1.410 
ATOM    357  C   ILE A  66      11.805  -9.311  -0.725 
ATOM    358  O   ILE A  66      12.863  -8.720  -0.940 
ATOM    359  N   ASN A  67      11.179 -10.019  -1.688 
ATOM    360  CA  ASN A  67      11.720 -10.015  -3.017 
ATOM    361  CB  ASN A  67      12.741 -11.139  -3.259 
ATOM    362  CG  ASN A  67      13.477 -10.847  -4.558 
ATOM    363  OD1 ASN A  67      14.272  -9.911  -4.638 
ATOM    364  ND2 ASN A  67      13.214 -11.676  -5.603 
ATOM    365  C   ASN A  67      10.584 -10.205  -3.973 
ATOM    366  O   ASN A  67       9.740 -11.082  -3.786 
ATOM    367  N   THR A  68      10.556  -9.392  -5.048 
ATOM    368  CA  THR A  68       9.471  -9.467  -5.982 
ATOM    369  CB  THR A  68       8.762  -8.158  -6.145 
ATOM    370  OG1 THR A  68       8.269  -7.721  -4.886 
ATOM    371  CG2 THR A  68       7.598  -8.348  -7.130 
ATOM    372  C   THR A  68       9.996  -9.879  -7.324 
ATOM    373  O   THR A  68      11.059  -9.439  -7.762 
ATOM    374  N   PHE A  69       9.236 -10.761  -8.006 
ATOM    375  CA  PHE A  69       9.601 -11.241  -9.309 
ATOM    376  CB  PHE A  69       9.527 -12.774  -9.435 
ATOM    377  CG  PHE A  69      10.543 -13.384  -8.526 
ATOM    378  CD1 PHE A  69      11.831 -13.609  -8.956 
ATOM    379  CD2 PHE A  69      10.207 -13.734  -7.237 
ATOM    380  CE1 PHE A  69      12.768 -14.171  -8.120 
ATOM    381  CE2 PHE A  69      11.140 -14.295  -6.395 
ATOM    382  CZ  PHE A  69      12.423 -14.515  -6.835 
ATOM    383  C   PHE A  69       8.608 -10.690 -10.287 
ATOM    384  O   PHE A  69       7.415 -10.605 -10.001 
ATOM    385  N   ILE A  70       9.099 -10.300 -11.480 
ATOM    386  CA  ILE A  70       8.279  -9.766 -12.530 
ATOM    387  CB  ILE A  70       8.894  -8.585 -13.228 
ATOM    388  CG1 ILE A  70       9.137  -7.438 -12.235 
ATOM    389  CG2 ILE A  70       7.982  -8.201 -14.407 
ATOM    390  CD1 ILE A  70      10.026  -6.325 -12.786 
ATOM    391  C   ILE A  70       8.146 -10.852 -13.550 
ATOM    392  O   ILE A  70       9.106 -11.572 -13.824 
ATOM    393  N   HIS A  71       6.934 -11.011 -14.122 
ATOM    394  CA  HIS A  71       6.704 -12.056 -15.078 
ATOM    395  ND1 HIS A  71       6.623 -14.322 -12.875 
ATOM    396  CG  HIS A  71       5.646 -13.442 -13.288 
ATOM    397  CB  HIS A  71       5.509 -12.942 -14.696 
ATOM    398  NE2 HIS A  71       5.416 -13.823 -11.074 
ATOM    399  CD2 HIS A  71       4.918 -13.148 -12.176 
ATOM    400  CE1 HIS A  71       6.439 -14.514 -11.544 
ATOM    401  C   HIS A  71       6.415 -11.410 -16.399 
ATOM    402  O   HIS A  71       6.310 -10.188 -16.486 
ATOM    403  N   GLY A  72       6.286 -12.218 -17.476 
ATOM    404  CA  GLY A  72       6.017 -11.656 -18.772 
ATOM    405  C   GLY A  72       7.295 -11.593 -19.560 
ATOM    406  O   GLY A  72       8.294 -12.209 -19.193 
ATOM    407  N   ASN A  73       7.269 -10.867 -20.702 
ATOM    408  CA  ASN A  73       8.405 -10.782 -21.584 
ATOM    409  CB  ASN A  73       8.034 -10.508 -23.057 
ATOM    410  CG  ASN A  73       7.346  -9.151 -23.163 
ATOM    411  OD1 ASN A  73       7.968  -8.146 -23.502 
ATOM    412  ND2 ASN A  73       6.017  -9.119 -22.872 
ATOM    413  C   ASN A  73       9.371  -9.723 -21.133 
ATOM    414  O   ASN A  73       8.994  -8.716 -20.538 
ATOM    415  N   LYS A  74      10.668  -9.952 -21.434 
ATOM    416  CA  LYS A  74      11.764  -9.101 -21.052 
ATOM    417  CB  LYS A  74      13.152  -9.709 -21.329 
ATOM    418  CG  LYS A  74      13.502 -10.903 -20.438 
ATOM    419  CD  LYS A  74      14.866 -11.514 -20.762 
ATOM    420  CE  LYS A  74      14.989 -11.999 -22.206 
ATOM    421  NZ  LYS A  74      16.380 -12.427 -22.480 
ATOM    422  C   LYS A  74      11.726  -7.769 -21.741 
ATOM    423  O   LYS A  74      12.108  -6.759 -21.152 
ATOM    424  N   ARG A  75      11.268  -7.726 -23.005 
ATOM    425  CA  ARG A  75      11.336  -6.518 -23.783 
ATOM    426  CB  ARG A  75      10.706  -6.680 -25.174 
ATOM    427  CG  ARG A  75      11.275  -7.856 -25.964 
ATOM    428  CD  ARG A  75      10.777  -7.928 -27.407 
ATOM    429  NE  ARG A  75       9.288  -7.909 -27.372 
ATOM    430  CZ  ARG A  75       8.587  -9.047 -27.093 
ATOM    431  NH1 ARG A  75       9.247 -10.192 -26.754 
ATOM    432  NH2 ARG A  75       7.223  -9.036 -27.147 
ATOM    433  C   ARG A  75      10.568  -5.434 -23.096 
ATOM    434  O   ARG A  75      11.000  -4.283 -23.058 
ATOM    435  N   SER A  76       9.396  -5.775 -22.533 
ATOM    436  CA  SER A  76       8.562  -4.791 -21.905 
ATOM    437  CB  SER A  76       7.236  -5.385 -21.396 
ATOM    438  OG  SER A  76       6.471  -5.878 -22.487 
ATOM    439  C   SER A  76       9.281  -4.196 -20.730 
ATOM    440  O   SER A  76       9.132  -3.009 -20.441 
ATOM    441  N   ILE A  77      10.063  -5.017 -20.003 
ATOM    442  CA  ILE A  77      10.777  -4.552 -18.848 
ATOM    443  CB  ILE A  77      11.426  -5.664 -18.076 
ATOM    444  CG1 ILE A  77      10.357  -6.647 -17.572 
ATOM    445  CG2 ILE A  77      12.260  -5.039 -16.946 
ATOM    446  CD1 ILE A  77      10.932  -7.947 -17.010 
ATOM    447  C   ILE A  77      11.850  -3.586 -19.254 
ATOM    448  O   ILE A  77      12.029  -2.547 -18.626 
ATOM    449  N   LYS A  78      12.600  -3.902 -20.324 
ATOM    450  CA  LYS A  78      13.670  -3.048 -20.763 
ATOM    451  CB  LYS A  78      14.457  -3.613 -21.957 
ATOM    452  CG  LYS A  78      15.314  -4.836 -21.619 
ATOM    453  CD  LYS A  78      15.896  -5.526 -22.854 
ATOM    454  CE  LYS A  78      16.828  -6.696 -22.531 
ATOM    455  NZ  LYS A  78      16.037  -7.912 -22.246 
ATOM    456  C   LYS A  78      13.105  -1.727 -21.186 
ATOM    457  O   LYS A  78      13.736  -0.686 -21.012 
ATOM    458  N   ALA A  79      11.881  -1.748 -21.741 
ATOM    459  CA  ALA A  79      11.200  -0.603 -22.284 
ATOM    460  CB  ALA A  79       9.821  -0.951 -22.871 
ATOM    461  C   ALA A  79      10.987   0.445 -21.231 
ATOM    462  O   ALA A  79      10.878   1.630 -21.545 
ATOM    463  N   ILE A  80      10.868   0.044 -19.956 
ATOM    464  CA  ILE A  80      10.626   1.016 -18.927 
ATOM    465  CB  ILE A  80      10.255   0.446 -17.581 
ATOM    466  CG1 ILE A  80      11.316  -0.473 -16.984 
ATOM    467  CG2 ILE A  80       8.892  -0.240 -17.747 
ATOM    468  CD1 ILE A  80      10.900  -1.026 -15.623 
ATOM    469  C   ILE A  80      11.745   2.022 -18.874 
ATOM    470  O   ILE A  80      11.546   3.160 -18.452 
ATOM    471  N   CYS A  81      12.966   1.624 -19.275 
ATOM    472  CA  CYS A  81      14.117   2.486 -19.280 
ATOM    473  CB  CYS A  81      15.428   1.734 -19.567 
ATOM    474  SG  CYS A  81      15.754   0.459 -18.312 
ATOM    475  C   CYS A  81      13.959   3.596 -20.289 
ATOM    476  O   CYS A  81      14.689   4.586 -20.237 
ATOM    477  N   GLU A  82      13.062   3.434 -21.284 
ATOM    478  CA  GLU A  82      12.862   4.454 -22.277 
ATOM    479  CB  GLU A  82      12.970   3.920 -23.715 
ATOM    480  CG  GLU A  82      11.961   2.809 -24.013 
ATOM    481  CD  GLU A  82      12.156   2.352 -25.452 
ATOM    482  OE1 GLU A  82      12.213   3.228 -26.356 
ATOM    483  OE2 GLU A  82      12.249   1.114 -25.666 
ATOM    484  C   GLU A  82      11.484   5.028 -22.107 
ATOM    485  O   GLU A  82      10.696   4.562 -21.287 
ATOM    486  N   ASN A  83      11.173   6.085 -22.884 
ATOM    487  CA  ASN A  83       9.911   6.767 -22.808 
ATOM    488  CB  ASN A  83       9.851   8.042 -23.664 
ATOM    489  CG  ASN A  83      10.676   9.103 -22.944 
ATOM    490  OD1 ASN A  83      10.664   9.185 -21.715 
ATOM    491  ND2 ASN A  83      11.416   9.938 -23.723 
ATOM    492  C   ASN A  83       8.817   5.839 -23.229 
ATOM    493  O   ASN A  83       7.665   6.001 -22.831 
ATOM    494  N   LYS A  84       9.156   4.826 -24.043 
ATOM    495  CA  LYS A  84       8.180   3.925 -24.580 
ATOM    496  CB  LYS A  84       8.857   2.817 -25.416 
ATOM    497  CG  LYS A  84       7.921   1.834 -26.122 
ATOM    498  CD  LYS A  84       7.153   0.911 -25.178 
ATOM    499  CE  LYS A  84       6.396  -0.197 -25.909 
ATOM    500  NZ  LYS A  84       7.357  -1.190 -26.441 
ATOM    501  C   LYS A  84       7.386   3.298 -23.466 
ATOM    502  O   LYS A  84       6.161   3.232 -23.563 
ATOM    503  N   ASN A  85       8.029   2.807 -22.383 
ATOM    504  CA  ASN A  85       7.206   2.217 -21.358 
ATOM    505  CB  ASN A  85       7.343   0.680 -21.318 
ATOM    506  CG  ASN A  85       6.232   0.074 -20.468 
ATOM    507  OD1 ASN A  85       5.067   0.455 -20.576 
ATOM    508  ND2 ASN A  85       6.604  -0.897 -19.592 
ATOM    509  C   ASN A  85       7.600   2.737 -20.000 
ATOM    510  O   ASN A  85       7.516   2.004 -19.015 
ATOM    511  N   GLY A  86       7.987   4.025 -19.869 
ATOM    512  CA  GLY A  86       8.358   4.440 -18.541 
ATOM    513  C   GLY A  86       8.406   5.935 -18.432 
ATOM    514  O   GLY A  86       8.529   6.651 -19.426 
ATOM    515  N   ASN A  87       8.313   6.432 -17.176 
ATOM    516  CA  ASN A  87       8.388   7.834 -16.866 
ATOM    517  CB  ASN A  87       7.070   8.434 -16.338 
ATOM    518  CG  ASN A  87       6.033   8.383 -17.450 
ATOM    519  OD1 ASN A  87       5.564   7.312 -17.828 
ATOM    520  ND2 ASN A  87       5.650   9.574 -17.983 
ATOM    521  C   ASN A  87       9.381   7.966 -15.753 
ATOM    522  O   ASN A  87       9.660   7.005 -15.039 
ATOM    523  N   PRO A  88       9.943   9.130 -15.590 
ATOM    524  CA  PRO A  88      10.890   9.367 -14.542 
ATOM    525  CD  PRO A  88       9.915  10.189 -16.582 
ATOM    526  CB  PRO A  88      11.522  10.727 -14.851 
ATOM    527  CG  PRO A  88      10.555  11.384 -15.857 
ATOM    528  C   PRO A  88      10.168   9.304 -13.236 
ATOM    529  O   PRO A  88       9.050   9.812 -13.144 
ATOM    530  N   HIS A  89      10.804   8.706 -12.212 
ATOM    531  CA  HIS A  89      10.210   8.527 -10.923 
ATOM    532  ND1 HIS A  89       7.895   6.729  -9.424 
ATOM    533  CG  HIS A  89       9.268   6.743  -9.344 
ATOM    534  CB  HIS A  89      10.169   7.046 -10.506 
ATOM    535  NE2 HIS A  89       8.415   6.182  -7.333 
ATOM    536  CD2 HIS A  89       9.569   6.408  -8.061 
ATOM    537  CE1 HIS A  89       7.434   6.387  -8.195 
ATOM    538  C   HIS A  89      11.094   9.291 -10.006 
ATOM    539  O   HIS A  89      12.249   9.524 -10.348 
ATOM    540  N   ARG A  90      10.614   9.570  -8.777 
ATOM    541  CA  ARG A  90      11.134  10.633  -7.973 
ATOM    542  CB  ARG A  90      10.638  10.532  -6.524 
ATOM    543  CG  ARG A  90       9.118  10.621  -6.401 
ATOM    544  CD  ARG A  90       8.581  12.052  -6.436 
ATOM    545  NE  ARG A  90       7.099  11.972  -6.308 
ATOM    546  CZ  ARG A  90       6.398  13.027  -5.801 
ATOM    547  NH1 ARG A  90       7.050  14.164  -5.418 
ATOM    548  NH2 ARG A  90       5.043  12.938  -5.660 
ATOM    549  C   ARG A  90      12.627  10.723  -7.915 
ATOM    550  O   ARG A  90      13.186  11.625  -8.535 
ATOM    551  N   GLU A  91      13.353   9.801  -7.262 
ATOM    552  CA  GLU A  91      14.755  10.115  -7.224 
ATOM    553  CB  GLU A  91      15.367  10.061  -5.812 
ATOM    554  CG  GLU A  91      14.958  11.232  -4.914 
ATOM    555  CD  GLU A  91      13.537  11.000  -4.427 
ATOM    556  OE1 GLU A  91      13.280   9.918  -3.836 
ATOM    557  OE2 GLU A  91      12.688  11.907  -4.644 
ATOM    558  C   GLU A  91      15.504   9.143  -8.074 
ATOM    559  O   GLU A  91      15.859   8.056  -7.623 
ATOM    560  N   ASN A  92      15.780   9.542  -9.330 
ATOM    561  CA  ASN A  92      16.570   8.776 -10.253 
ATOM    562  CB  ASN A  92      18.015   8.583  -9.762 
ATOM    563  CG  ASN A  92      18.669   9.953  -9.678 
ATOM    564  OD1 ASN A  92      18.547  10.766 -10.593 
ATOM    565  ND2 ASN A  92      19.371  10.227  -8.547 
ATOM    566  C   ASN A  92      15.991   7.412 -10.460 
ATOM    567  O   ASN A  92      16.733   6.456 -10.678 
ATOM    568  N   LEU A  93      14.653   7.283 -10.421 
ATOM    569  CA  LEU A  93      14.046   5.998 -10.644 
ATOM    570  CB  LEU A  93      13.196   5.499  -9.462 
ATOM    571  CG  LEU A  93      14.013   5.127  -8.208 
ATOM    572  CD1 LEU A  93      13.097   4.644  -7.072 
ATOM    573  CD2 LEU A  93      15.107   4.099  -8.543 
ATOM    574  C   LEU A  93      13.141   6.137 -11.825 
ATOM    575  O   LEU A  93      12.979   7.226 -12.373 
ATOM    576  N   ARG A  94      12.563   5.007 -12.286 
ATOM    577  CA  ARG A  94      11.651   5.047 -13.395 
ATOM    578  CB  ARG A  94      12.264   4.533 -14.706 
ATOM    579  CG  ARG A  94      13.421   5.410 -15.185 
ATOM    580  CD  ARG A  94      13.981   5.008 -16.550 
ATOM    581  NE  ARG A  94      12.929   5.315 -17.557 
ATOM    582  CZ  ARG A  94      12.803   6.585 -18.040 
ATOM    583  NH1 ARG A  94      13.625   7.577 -17.590 
ATOM    584  NH2 ARG A  94      11.843   6.868 -18.966 
ATOM    585  C   ARG A  94      10.481   4.169 -13.054 
ATOM    586  O   ARG A  94      10.637   3.137 -12.403 
ATOM    587  N   ILE A  95       9.268   4.577 -13.488 
ATOM    588  CA  ILE A  95       8.059   3.839 -13.228 
ATOM    589  CB  ILE A  95       7.025   4.653 -12.501 
ATOM    590  CG1 ILE A  95       5.820   3.791 -12.084 
ATOM    591  CG2 ILE A  95       6.656   5.846 -13.397 
ATOM    592  CD1 ILE A  95       6.118   2.807 -10.956 
ATOM    593  C   ILE A  95       7.471   3.433 -14.552 
ATOM    594  O   ILE A  95       7.417   4.230 -15.487 
ATOM    595  N   SER A  96       7.017   2.167 -14.668 
ATOM    596  CA  SER A  96       6.520   1.669 -15.924 
ATOM    597  CB  SER A  96       6.521   0.132 -16.021 
ATOM    598  OG  SER A  96       5.638  -0.423 -15.057 
ATOM    599  C   SER A  96       5.122   2.137 -16.200 
ATOM    600  O   SER A  96       4.324   2.355 -15.289 
ATOM    601  N   LYS A  97       4.824   2.366 -17.497 
ATOM    602  CA  LYS A  97       3.513   2.735 -17.955 
ATOM    603  CB  LYS A  97       3.499   3.283 -19.390 
ATOM    604  CG  LYS A  97       4.096   4.687 -19.504 
ATOM    605  CD  LYS A  97       4.273   5.153 -20.949 
ATOM    606  CE  LYS A  97       4.718   6.611 -21.063 
ATOM    607  NZ  LYS A  97       6.152   6.728 -20.709 
ATOM    608  C   LYS A  97       2.610   1.543 -17.924 
ATOM    609  O   LYS A  97       1.429   1.655 -17.600 
ATOM    610  N   SER A  98       3.157   0.372 -18.304 
ATOM    611  CA  SER A  98       2.430  -0.864 -18.402 
ATOM    612  CB  SER A  98       3.113  -1.826 -19.387 
ATOM    613  OG  SER A  98       2.438  -3.069 -19.433 
ATOM    614  C   SER A  98       2.391  -1.529 -17.062 
ATOM    615  O   SER A  98       3.191  -1.233 -16.178 
ATOM    616  N   SER A  99       1.438  -2.468 -16.892 
ATOM    617  CA  SER A  99       1.316  -3.181 -15.654 
ATOM    618  CB  SER A  99      -0.138  -3.329 -15.182 
ATOM    619  OG  SER A  99      -0.171  -4.036 -13.953 
ATOM    620  C   SER A  99       1.866  -4.551 -15.901 
ATOM    621  O   SER A  99       1.756  -5.075 -17.006 
ATOM    622  N   PHE A 100       2.499  -5.160 -14.875 
ATOM    623  CA  PHE A 100       3.096  -6.452 -15.063 
ATOM    624  CB  PHE A 100       4.625  -6.462 -14.858 
ATOM    625  CG  PHE A 100       5.327  -5.637 -15.887 
ATOM    626  CD1 PHE A 100       5.439  -4.271 -15.743 
ATOM    627  CD2 PHE A 100       5.897  -6.234 -16.988 
ATOM    628  CE1 PHE A 100       6.097  -3.516 -16.687 
ATOM    629  CE2 PHE A 100       6.556  -5.484 -17.934 
ATOM    630  CZ  PHE A 100       6.657  -4.121 -17.787 
ATOM    631  C   PHE A 100       2.572  -7.384 -14.016 
ATOM    632  O   PHE A 100       2.195  -6.966 -12.922 
ATOM    633  N   GLN A 101       2.513  -8.691 -14.344 
ATOM    634  CA  GLN A 101       2.171  -9.658 -13.345 
ATOM    635  CB  GLN A 101       1.839 -11.052 -13.904 
ATOM    636  CG  GLN A 101       0.489 -11.131 -14.617 
ATOM    637  CD  GLN A 101      -0.593 -11.194 -13.547 
ATOM    638  OE1 GLN A 101      -0.366 -11.697 -12.449 
ATOM    639  NE2 GLN A 101      -1.804 -10.667 -13.873 
ATOM    640  C   GLN A 101       3.394  -9.793 -12.496 
ATOM    641  O   GLN A 101       4.508  -9.873 -13.015 
ATOM    642  N   VAL A 102       3.218  -9.802 -11.161 
ATOM    643  CA  VAL A 102       4.354  -9.886 -10.293 
ATOM    644  CB  VAL A 102       4.759  -8.562  -9.714 
ATOM    645  CG1 VAL A 102       5.195  -7.637 -10.861 
ATOM    646  CG2 VAL A 102       3.584  -8.007  -8.887 
ATOM    647  C   VAL A 102       4.011 -10.774  -9.139 
ATOM    648  O   VAL A 102       2.841 -11.025  -8.854 
ATOM    649  N   THR A 103       5.050 -11.314  -8.467 
ATOM    650  CA  THR A 103       4.829 -12.120  -7.304 
ATOM    651  CB  THR A 103       5.112 -13.577  -7.530 
ATOM    652  OG1 THR A 103       4.295 -14.080  -8.577 
ATOM    653  CG2 THR A 103       4.826 -14.343  -6.226 
ATOM    654  C   THR A 103       5.781 -11.637  -6.255 
ATOM    655  O   THR A 103       6.988 -11.574  -6.489 
ATOM    656  N   THR A 104       5.262 -11.297  -5.057 
ATOM    657  CA  THR A 104       6.109 -10.812  -4.005 
ATOM    658  CB  THR A 104       5.546  -9.614  -3.295 
ATOM    659  OG1 THR A 104       5.356  -8.546  -4.210 
ATOM    660  CG2 THR A 104       6.514  -9.193  -2.176 
ATOM    661  C   THR A 104       6.242 -11.896  -2.986 
ATOM    662  O   THR A 104       5.251 -12.502  -2.581 
ATOM    663  N   CYS A 105       7.490 -12.172  -2.555 
ATOM    664  CA  CYS A 105       7.738 -13.200  -1.586 
ATOM    665  CB  CYS A 105       8.849 -14.165  -2.029 
ATOM    666  SG  CYS A 105       8.448 -14.908  -3.639 
ATOM    667  C   CYS A 105       8.189 -12.511  -0.339 
ATOM    668  O   CYS A 105       9.178 -11.779  -0.349 
ATOM    669  N   LYS A 106       7.459 -12.730   0.774 
ATOM    670  CA  LYS A 106       7.781 -12.086   2.014 
ATOM    671  CB  LYS A 106       6.585 -11.338   2.628 
ATOM    672  CG  LYS A 106       6.127 -10.139   1.793 
ATOM    673  CD  LYS A 106       4.735  -9.634   2.178 
ATOM    674  CE  LYS A 106       4.309  -8.374   1.425 
ATOM    675  NZ  LYS A 106       5.014  -7.194   1.974 
ATOM    676  C   LYS A 106       8.204 -13.134   2.988 
ATOM    677  O   LYS A 106       7.514 -14.131   3.203 
ATOM    678  N   LEU A 107       9.370 -12.908   3.618 
ATOM    679  CA  LEU A 107       9.910 -13.866   4.533 
ATOM    680  CB  LEU A 107      11.381 -13.570   4.883 
ATOM    681  CG  LEU A 107      12.026 -14.570   5.857 
ATOM    682  CD1 LEU A 107      12.138 -15.973   5.238 
ATOM    683  CD2 LEU A 107      13.375 -14.044   6.370 
ATOM    684  C   LEU A 107       9.105 -13.824   5.787 
ATOM    685  O   LEU A 107       8.661 -12.764   6.225 
ATOM    686  N   HIS A 108       8.855 -15.005   6.380 
ATOM    687  CA  HIS A 108       8.191 -15.020   7.648 
ATOM    688  ND1 HIS A 108       6.503 -17.160   5.722 
ATOM    689  CG  HIS A 108       6.507 -16.861   7.063 
ATOM    690  CB  HIS A 108       6.725 -15.489   7.618 
ATOM    691  NE2 HIS A 108       6.076 -19.059   6.793 
ATOM    692  CD2 HIS A 108       6.247 -18.033   7.703 
ATOM    693  CE1 HIS A 108       6.239 -18.488   5.615 
ATOM    694  C   HIS A 108       8.993 -15.906   8.534 
ATOM    695  O   HIS A 108       9.644 -16.843   8.076 
ATOM    696  N   GLY A 109       8.958 -15.620   9.846 
ATOM    697  CA  GLY A 109       9.793 -16.334  10.759 
ATOM    698  C   GLY A 109      10.861 -15.362  11.144 
ATOM    699  O   GLY A 109      11.206 -14.465  10.376 
ATOM    700  N   GLY A 110      11.378 -15.513  12.376 
ATOM    701  CA  GLY A 110      12.344 -14.642  12.983 
ATOM    702  C   GLY A 110      13.717 -14.700  12.379 
ATOM    703  O   GLY A 110      14.419 -13.689  12.376 
ATOM    704  N   SER A 111      14.166 -15.876  11.892 
ATOM    705  CA  SER A 111      15.555 -15.993  11.521 
ATOM    706  CB  SER A 111      16.129 -17.404  11.740 
ATOM    707  OG  SER A 111      17.494 -17.439  11.353 
ATOM    708  C   SER A 111      15.827 -15.629  10.092 
ATOM    709  O   SER A 111      15.060 -15.888   9.167 
ATOM    710  N   PRO A 112      16.953 -14.967   9.967 
ATOM    711  CA  PRO A 112      17.492 -14.571   8.686 
ATOM    712  CD  PRO A 112      17.334 -14.031  11.015 
ATOM    713  CB  PRO A 112      18.504 -13.462   8.973 
ATOM    714  CG  PRO A 112      18.025 -12.860  10.301 
ATOM    715  C   PRO A 112      18.112 -15.709   7.930 
ATOM    716  O   PRO A 112      18.498 -15.507   6.778 
ATOM    717  N   TRP A 113      18.254 -16.900   8.543 
ATOM    718  CA  TRP A 113      18.952 -17.947   7.848 
ATOM    719  CB  TRP A 113      20.140 -18.493   8.653 
ATOM    720  CG  TRP A 113      21.239 -17.473   8.801 
ATOM    721  CD2 TRP A 113      22.171 -17.157   7.757 
ATOM    722  CD1 TRP A 113      21.549 -16.668   9.857 
ATOM    723  NE1 TRP A 113      22.625 -15.874   9.541 
ATOM    724  CE2 TRP A 113      23.017 -16.164   8.250 
ATOM    725  CE3 TRP A 113      22.310 -17.654   6.495 
ATOM    726  CZ2 TRP A 113      24.022 -15.652   7.480 
ATOM    727  CZ3 TRP A 113      23.322 -17.137   5.721 
ATOM    728  CH2 TRP A 113      24.162 -16.156   6.206 
ATOM    729  C   TRP A 113      18.019 -19.078   7.526 
ATOM    730  O   TRP A 113      16.980 -19.259   8.157 
ATOM    731  N   PRO A 114      18.387 -19.844   6.525 
ATOM    732  CA  PRO A 114      17.605 -20.941   6.018 
ATOM    733  CD  PRO A 114      19.726 -19.807   5.959 
ATOM    734  CB  PRO A 114      18.412 -21.510   4.849 
ATOM    735  CG  PRO A 114      19.865 -21.131   5.190 
ATOM    736  C   PRO A 114      17.349 -21.963   7.077 
ATOM    737  O   PRO A 114      18.132 -22.055   8.021 
ATOM    738  N   PRO A 115      16.287 -22.717   6.949 
ATOM    739  CA  PRO A 115      15.417 -22.592   5.810 
ATOM    740  CD  PRO A 115      16.308 -24.080   7.460 
ATOM    741  CB  PRO A 115      14.554 -23.850   5.796 
ATOM    742  CG  PRO A 115      15.436 -24.898   6.494 
ATOM    743  C   PRO A 115      14.624 -21.326   5.826 
ATOM    744  O   PRO A 115      14.324 -20.822   6.907 
ATOM    745  N   CYS A 116      14.262 -20.805   4.637 
ATOM    746  CA  CYS A 116      13.552 -19.559   4.576 
ATOM    747  CB  CYS A 116      14.136 -18.609   3.509 
ATOM    748  SG  CYS A 116      15.947 -18.432   3.606 
ATOM    749  C   CYS A 116      12.141 -19.851   4.153 
ATOM    750  O   CYS A 116      11.913 -20.416   3.083 
ATOM    751  N   GLN A 117      11.145 -19.461   4.980 
ATOM    752  CA  GLN A 117       9.776 -19.689   4.605 
ATOM    753  CB  GLN A 117       8.829 -20.057   5.761 
ATOM    754  CG  GLN A 117       9.262 -21.272   6.578 
ATOM    755  CD  GLN A 117       9.944 -20.724   7.818 
ATOM    756  OE1 GLN A 117      10.525 -19.641   7.791 
ATOM    757  NE2 GLN A 117       9.847 -21.480   8.943 
ATOM    758  C   GLN A 117       9.264 -18.399   4.045 
ATOM    759  O   GLN A 117       9.593 -17.322   4.542 
ATOM    760  N   TYR A 118       8.444 -18.476   2.979 
ATOM    761  CA  TYR A 118       7.961 -17.279   2.352 
ATOM    762  CB  TYR A 118       8.554 -17.047   0.952 
ATOM    763  CG  TYR A 118      10.003 -16.728   1.079 
ATOM    764  CD1 TYR A 118      10.406 -15.445   1.371 
ATOM    765  CD2 TYR A 118      10.958 -17.702   0.895 
ATOM    766  CE1 TYR A 118      11.740 -15.138   1.486 
ATOM    767  CE2 TYR A 118      12.294 -17.401   1.008 
ATOM    768  CZ  TYR A 118      12.686 -16.117   1.304 
ATOM    769  OH  TYR A 118      14.057 -15.806   1.420 
ATOM    770  C   TYR A 118       6.480 -17.356   2.150 
ATOM    771  O   TYR A 118       5.907 -18.436   2.018 
ATOM    772  N   ARG A 119       5.827 -16.174   2.139 
ATOM    773  CA  ARG A 119       4.427 -16.059   1.843 
ATOM    774  CB  ARG A 119       3.652 -15.202   2.858 
ATOM    775  CG  ARG A 119       3.673 -15.788   4.269 
ATOM    776  CD  ARG A 119       2.594 -16.840   4.518 
ATOM    777  NE  ARG A 119       2.885 -17.449   5.844 
ATOM    778  CZ  ARG A 119       1.863 -17.879   6.638 
ATOM    779  NH1 ARG A 119       0.571 -17.731   6.223 
ATOM    780  NH2 ARG A 119       2.135 -18.448   7.848 
ATOM    781  C   ARG A 119       4.365 -15.344   0.526 
ATOM    782  O   ARG A 119       5.061 -14.349   0.325 
ATOM    783  N   ALA A 120       3.524 -15.828  -0.411 
ATOM    784  CA  ALA A 120       3.516 -15.241  -1.722 
ATOM    785  CB  ALA A 120       3.540 -16.279  -2.857 
ATOM    786  C   ALA A 120       2.290 -14.411  -1.918 
ATOM    787  O   ALA A 120       1.191 -14.774  -1.498 
ATOM    788  N   THR A 121       2.473 -13.235  -2.553 
ATOM    789  CA  THR A 121       1.362 -12.387  -2.858 
ATOM    790  CB  THR A 121       1.414 -11.077  -2.132 
ATOM    791  OG1 THR A 121       1.493 -11.279  -0.729 
ATOM    792  CG2 THR A 121       0.136 -10.304  -2.467 
ATOM    793  C   THR A 121       1.454 -12.058  -4.319 
ATOM    794  O   THR A 121       2.368 -11.355  -4.746 
ATOM    795  N   ALA A 122       0.503 -12.561  -5.131 
ATOM    796  CA  ALA A 122       0.506 -12.258  -6.535 
ATOM    797  CB  ALA A 122      -0.363 -13.214  -7.372 
ATOM    798  C   ALA A 122      -0.051 -10.879  -6.695 
ATOM    799  O   ALA A 122      -0.797 -10.403  -5.841 
ATOM    800  N   GLY A 123       0.311 -10.190  -7.800 
ATOM    801  CA  GLY A 123      -0.202  -8.866  -8.009 
ATOM    802  C   GLY A 123      -0.066  -8.514  -9.455 
ATOM    803  O   GLY A 123       0.601  -9.210 -10.221 
ATOM    804  N   PHE A 124      -0.738  -7.418  -9.864 
ATOM    805  CA  PHE A 124      -0.677  -6.940 -11.215 
ATOM    806  CB  PHE A 124      -1.952  -7.333 -11.988 
ATOM    807  CG  PHE A 124      -1.880  -6.953 -13.427 
ATOM    808  CD1 PHE A 124      -1.110  -7.677 -14.309 
ATOM    809  CD2 PHE A 124      -2.620  -5.893 -13.902 
ATOM    810  CE1 PHE A 124      -1.058  -7.330 -15.640 
ATOM    811  CE2 PHE A 124      -2.573  -5.544 -15.231 
ATOM    812  CZ  PHE A 124      -1.789  -6.263 -16.103 
ATOM    813  C   PHE A 124      -0.614  -5.444 -11.112 
ATOM    814  O   PHE A 124      -1.586  -4.807 -10.707 
ATOM    815  N   ARG A 125       0.538  -4.838 -11.470 
ATOM    816  CA  ARG A 125       0.653  -3.408 -11.368 
ATOM    817  CB  ARG A 125       0.731  -2.905  -9.919 
ATOM    818  CG  ARG A 125       1.922  -3.477  -9.148 
ATOM    819  CD  ARG A 125       2.201  -2.737  -7.841 
ATOM    820  NE  ARG A 125       2.654  -1.368  -8.212 
ATOM    821  CZ  ARG A 125       2.539  -0.343  -7.320 
ATOM    822  NH1 ARG A 125       2.021  -0.575  -6.078 
ATOM    823  NH2 ARG A 125       2.940   0.912  -7.672 
ATOM    824  C   ARG A 125       1.930  -2.974 -12.029 
ATOM    825  O   ARG A 125       2.704  -3.796 -12.517 
ATOM    826  N   ASN A 126       2.164  -1.643 -12.058 
ATOM    827  CA  ASN A 126       3.348  -1.060 -12.631 
ATOM    828  CB  ASN A 126       3.319   0.475 -12.733 
ATOM    829  CG  ASN A 126       2.288   0.920 -13.750 
ATOM    830  OD1 ASN A 126       1.798   0.128 -14.551 
ATOM    831  ND2 ASN A 126       1.954   2.238 -13.724 
ATOM    832  C   ASN A 126       4.475  -1.326 -11.687 
ATOM    833  O   ASN A 126       4.252  -1.649 -10.522 
ATOM    834  N   VAL A 127       5.728  -1.187 -12.170 
ATOM    835  CA  VAL A 127       6.853  -1.442 -11.318 
ATOM    836  CB  VAL A 127       7.620  -2.670 -11.710 
ATOM    837  CG1 VAL A 127       6.692  -3.888 -11.560 
ATOM    838  CG2 VAL A 127       8.164  -2.479 -13.137 
ATOM    839  C   VAL A 127       7.801  -0.286 -11.389 
ATOM    840  O   VAL A 127       7.791   0.482 -12.349 
ATOM    841  N   VAL A 128       8.640  -0.129 -10.338 
ATOM    842  CA  VAL A 128       9.608   0.932 -10.290 
ATOM    843  CB  VAL A 128       9.558   1.739  -9.024 
ATOM    844  CG1 VAL A 128      10.684   2.788  -9.058 
ATOM    845  CG2 VAL A 128       8.156   2.343  -8.876 
ATOM    846  C   VAL A 128      10.968   0.306 -10.332 
ATOM    847  O   VAL A 128      11.242  -0.659  -9.620 
ATOM    848  N   VAL A 129      11.864   0.853 -11.180 
ATOM    849  CA  VAL A 129      13.192   0.316 -11.293 
ATOM    850  CB  VAL A 129      13.377  -0.597 -12.470 
ATOM    851  CG1 VAL A 129      12.475  -1.829 -12.285 
ATOM    852  CG2 VAL A 129      13.103   0.196 -13.761 
ATOM    853  C   VAL A 129      14.143   1.454 -11.487 
ATOM    854  O   VAL A 129      13.740   2.610 -11.599 
ATOM    855  N   ALA A 130      15.453   1.141 -11.469 
ATOM    856  CA  ALA A 130      16.471   2.102 -11.776 
ATOM    857  CB  ALA A 130      17.570   2.201 -10.704 
ATOM    858  C   ALA A 130      17.107   1.586 -13.029 
ATOM    859  O   ALA A 130      17.251   0.376 -13.195 
ATOM    860  N   CYS A 131      17.489   2.483 -13.964 
ATOM    861  CA  CYS A 131      18.044   1.992 -15.195 
ATOM    862  CB  CYS A 131      17.222   2.356 -16.450 
ATOM    863  SG  CYS A 131      15.649   1.450 -16.538 
ATOM    864  C   CYS A 131      19.424   2.528 -15.408 
ATOM    865  O   CYS A 131      19.772   3.615 -14.946 
ATOM    866  N   GLU A 132      20.255   1.724 -16.108 
ATOM    867  CA  GLU A 132      21.592   2.093 -16.475 
ATOM    868  CB  GLU A 132      22.653   1.496 -15.531 
ATOM    869  CG  GLU A 132      24.095   1.876 -15.875 
ATOM    870  CD  GLU A 132      25.017   1.153 -14.901 
ATOM    871  OE1 GLU A 132      24.867  -0.090 -14.759 
ATOM    872  OE2 GLU A 132      25.883   1.833 -14.288 
ATOM    873  C   GLU A 132      21.835   1.497 -17.828 
ATOM    874  O   GLU A 132      21.581   0.315 -18.054 
ATOM    875  N   ASN A 133      22.341   2.307 -18.771 
ATOM    876  CA  ASN A 133      22.633   1.807 -20.081 
ATOM    877  CB  ASN A 133      23.666   0.669 -20.045 
ATOM    878  CG  ASN A 133      24.142   0.395 -21.460 
ATOM    879  OD1 ASN A 133      23.716   1.047 -22.412 
ATOM    880  ND2 ASN A 133      25.042  -0.612 -21.602 
ATOM    881  C   ASN A 133      21.369   1.284 -20.700 
ATOM    882  O   ASN A 133      21.405   0.415 -21.569 
ATOM    883  N   GLY A 134      20.206   1.809 -20.274 
ATOM    884  CA  GLY A 134      18.973   1.431 -20.908 
ATOM    885  C   GLY A 134      18.488   0.100 -20.407 
ATOM    886  O   GLY A 134      17.601  -0.497 -21.016 
ATOM    887  N   LEU A 135      19.052  -0.410 -19.291 
ATOM    888  CA  LEU A 135      18.626  -1.689 -18.777 
ATOM    889  CB  LEU A 135      19.722  -2.763 -18.865 
ATOM    890  CG  LEU A 135      20.118  -3.122 -20.306 
ATOM    891  CD1 LEU A 135      21.217  -4.195 -20.327 
ATOM    892  CD2 LEU A 135      18.890  -3.538 -21.130 
ATOM    893  C   LEU A 135      18.301  -1.547 -17.317 
ATOM    894  O   LEU A 135      18.890  -0.715 -16.629 
ATOM    895  N   PRO A 136      17.352  -2.313 -16.825 
ATOM    896  CA  PRO A 136      17.021  -2.252 -15.420 
ATOM    897  CD  PRO A 136      16.196  -2.669 -17.633 
ATOM    898  CB  PRO A 136      15.657  -2.921 -15.271 
ATOM    899  CG  PRO A 136      15.011  -2.730 -16.653 
ATOM    900  C   PRO A 136      18.077  -2.865 -14.544 
ATOM    901  O   PRO A 136      18.366  -4.050 -14.698 
ATOM    902  N   VAL A 137      18.700  -2.052 -13.670 
ATOM    903  CA  VAL A 137      19.685  -2.428 -12.695 
ATOM    904  CB  VAL A 137      20.708  -1.352 -12.497 
ATOM    905  CG1 VAL A 137      21.444  -1.158 -13.835 
ATOM    906  CG2 VAL A 137      20.006  -0.082 -11.995 
ATOM    907  C   VAL A 137      19.111  -2.788 -11.354 
ATOM    908  O   VAL A 137      19.737  -3.522 -10.593 
ATOM    909  N   HIS A 138      17.948  -2.222 -10.978 
ATOM    910  CA  HIS A 138      17.482  -2.425  -9.634 
ATOM    911  ND1 HIS A 138      17.868  -2.477  -6.392 
ATOM    912  CG  HIS A 138      17.517  -1.474  -7.267 
ATOM    913  CB  HIS A 138      18.027  -1.352  -8.671 
ATOM    914  NE2 HIS A 138      16.458  -1.147  -5.302 
ATOM    915  CD2 HIS A 138      16.654  -0.671  -6.586 
ATOM    916  CE1 HIS A 138      17.208  -2.233  -5.232 
ATOM    917  C   HIS A 138      15.989  -2.347  -9.596 
ATOM    918  O   HIS A 138      15.368  -1.672 -10.416 
ATOM    919  N   LEU A 139      15.380  -3.059  -8.624 
ATOM    920  CA  LEU A 139      13.959  -3.022  -8.464 
ATOM    921  CB  LEU A 139      13.328  -4.424  -8.387 
ATOM    922  CG  LEU A 139      11.796  -4.427  -8.219 
ATOM    923  CD1 LEU A 139      11.097  -3.859  -9.466 
ATOM    924  CD2 LEU A 139      11.275  -5.821  -7.830 
ATOM    925  C   LEU A 139      13.692  -2.338  -7.155 
ATOM    926  O   LEU A 139      14.328  -2.642  -6.146 
ATOM    927  N   ASP A 140      12.744  -1.377  -7.146 
ATOM    928  CA  ASP A 140      12.392  -0.683  -5.938 
ATOM    929  CB  ASP A 140      11.787   0.709  -6.222 
ATOM    930  CG  ASP A 140      11.444   1.439  -4.927 
ATOM    931  OD1 ASP A 140      10.721   0.858  -4.076 
ATOM    932  OD2 ASP A 140      11.902   2.602  -4.774 
ATOM    933  C   ASP A 140      11.357  -1.523  -5.257 
ATOM    934  O   ASP A 140      10.230  -1.654  -5.728 
ATOM    935  N   GLN A 141      11.749  -2.130  -4.123 
ATOM    936  CA  GLN A 141      10.948  -3.011  -3.316 
ATOM    937  CB  GLN A 141      11.779  -3.783  -2.278 
ATOM    938  CG  GLN A 141      12.762  -4.776  -2.905 
ATOM    939  CD  GLN A 141      11.952  -5.908  -3.523 
ATOM    940  OE1 GLN A 141      12.497  -6.786  -4.190 
ATOM    941  NE2 GLN A 141      10.610  -5.884  -3.303 
ATOM    942  C   GLN A 141       9.851  -2.293  -2.576 
ATOM    943  O   GLN A 141       8.819  -2.893  -2.282 
ATOM    944  N   SER A 142      10.034  -0.997  -2.253 
ATOM    945  CA  SER A 142       9.150  -0.301  -1.351 
ATOM    946  CB  SER A 142       9.491   1.193  -1.188 
ATOM    947  OG  SER A 142       9.124   1.919  -2.352 
ATOM    948  C   SER A 142       7.710  -0.375  -1.771 
ATOM    949  O   SER A 142       6.824  -0.464  -0.923 
ATOM    950  N   ILE A 143       7.420  -0.350  -3.080 
ATOM    951  CA  ILE A 143       6.051  -0.356  -3.517 
ATOM    952  CB  ILE A 143       5.929  -0.210  -5.009 
ATOM    953  CG1 ILE A 143       6.581  -1.395  -5.742 
ATOM    954  CG2 ILE A 143       6.534   1.151  -5.388 
ATOM    955  CD1 ILE A 143       6.281  -1.418  -7.241 
ATOM    956  C   ILE A 143       5.389  -1.633  -3.085 
ATOM    957  O   ILE A 143       4.203  -1.660  -2.760 
ATOM    958  N   PHE A 144       6.139  -2.743  -3.129 
ATOM    959  CA  PHE A 144       5.663  -4.054  -2.785 
ATOM    960  CB  PHE A 144       6.569  -5.164  -3.332 
ATOM    961  CG  PHE A 144       6.507  -4.997  -4.812 
ATOM    962  CD1 PHE A 144       5.397  -5.403  -5.519 
ATOM    963  CD2 PHE A 144       7.560  -4.429  -5.496 
ATOM    964  CE1 PHE A 144       5.340  -5.244  -6.884 
ATOM    965  CE2 PHE A 144       7.507  -4.271  -6.860 
ATOM    966  CZ  PHE A 144       6.396  -4.677  -7.557 
ATOM    967  C   PHE A 144       5.482  -4.230  -1.309 
ATOM    968  O   PHE A 144       4.699  -5.077  -0.876 
ATOM    969  N   ARG A 145       6.264  -3.500  -0.495 
ATOM    970  CA  ARG A 145       6.177  -3.640   0.929 
ATOM    971  CB  ARG A 145       7.187  -2.736   1.646 
ATOM    972  CG  ARG A 145       8.616  -2.950   1.149 
ATOM    973  CD  ARG A 145       9.671  -2.223   1.979 
ATOM    974  NE  ARG A 145       9.994  -3.112   3.127 
ATOM    975  CZ  ARG A 145      10.901  -4.116   2.955 
ATOM    976  NH1 ARG A 145      11.537  -4.250   1.755 
ATOM    977  NH2 ARG A 145      11.162  -4.987   3.973 
ATOM    978  C   ARG A 145       4.810  -3.223   1.343 
ATOM    979  O   ARG A 145       4.160  -3.893   2.145 
ATOM    980  N   ARG A 146       4.339  -2.101   0.769 
ATOM    981  CA  ARG A 146       3.061  -1.554   1.109 
ATOM    982  CB  ARG A 146       2.944  -0.061   0.750 
ATOM    983  CG  ARG A 146       4.017   0.799   1.422 
ATOM    984  CD  ARG A 146       3.933   2.291   1.088 
ATOM    985  NE  ARG A 146       5.205   2.914   1.552 
ATOM    986  CZ  ARG A 146       6.283   2.930   0.714 
ATOM    987  NH1 ARG A 146       6.168   2.412  -0.544 
ATOM    988  NH2 ARG A 146       7.470   3.456   1.131 
ATOM    989  C   ARG A 146       2.016  -2.301   0.298 
ATOM    990  O   ARG A 146       1.257  -1.625  -0.446 
ATOM    991  OXT ARG A 146       1.959  -3.554   0.415 
TER
HEADER lig_31.pdb
ATOM      1  P    DC A   1      -7.975 246.218 619.648 
ATOM      2  OP1  DC A   1      -8.090 247.675 619.880 
ATOM      3  OP2  DC A   1      -8.886 245.647 618.632 
ATOM      4  O5'  DC A   1      -6.461 245.850 619.280 
ATOM      5  C5'  DC A   1      -5.523 245.603 620.345 
ATOM      6  C4'  DC A   1      -4.679 244.386 620.021 
ATOM      7  O4'  DC A   1      -5.294 243.147 620.475 
ATOM      8  C3'  DC A   1      -4.409 244.140 618.536 
ATOM      9  O3'  DC A   1      -3.088 243.637 618.386 
ATOM     10  C2'  DC A   1      -5.395 243.042 618.140 
ATOM     11  C1'  DC A   1      -5.253 242.210 619.410 
ATOM     12  N1   DC A   1      -6.358 241.232 619.612 
ATOM     13  C2   DC A   1      -6.046 240.013 620.210 
ATOM     14  O2   DC A   1      -4.876 239.796 620.545 
ATOM     15  N3   DC A   1      -7.039 239.108 620.402 
ATOM     16  C4   DC A   1      -8.295 239.382 620.025 
ATOM     17  N4   DC A   1      -9.228 238.466 620.234 
ATOM     18  C5   DC A   1      -8.637 240.628 619.408 
ATOM     19  C6   DC A   1      -7.631 241.520 619.224 
ATOM     20  P    DA A   2      -2.202 244.135 617.150 
ATOM     21  OP1  DA A   2      -1.558 245.423 617.489 
ATOM     22  OP2  DA A   2      -3.020 244.123 615.917 
ATOM     23  O5'  DA A   2      -1.094 242.984 617.070 
ATOM     24  C5'  DA A   2      -0.708 242.301 618.278 
ATOM     25  C4'  DA A   2      -0.612 240.810 618.022 
ATOM     26  O4'  DA A   2      -1.884 240.129 618.220 
ATOM     27  C3'  DA A   2      -0.192 240.403 616.610 
ATOM     28  O3'  DA A   2       0.638 239.251 616.690 
ATOM     29  C2'  DA A   2      -1.496 240.014 615.915 
ATOM     30  C1'  DA A   2      -2.119 239.287 617.102 
ATOM     31  N9   DA A   2      -3.590 239.084 616.977 
ATOM     32  C8   DA A   2      -4.513 239.905 616.397 
ATOM     33  N7   DA A   2      -5.726 239.450 616.445 
ATOM     34  C5   DA A   2      -5.600 238.236 617.107 
ATOM     35  C6   DA A   2      -6.537 237.257 617.477 
ATOM     36  N6   DA A   2      -7.850 237.354 617.218 
ATOM     37  N1   DA A   2      -6.076 236.171 618.124 
ATOM     38  C2   DA A   2      -4.771 236.081 618.379 
ATOM     39  N3   DA A   2      -3.808 236.926 618.084 
ATOM     40  C4   DA A   2      -4.296 238.003 617.437 
ATOM     41  P    DT A   3       1.904 239.136 615.717 
ATOM     42  OP1  DT A   3       3.048 239.871 616.302 
ATOM     43  OP2  DT A   3       1.512 239.532 614.345 
ATOM     44  O5'  DT A   3       2.195 237.564 615.760 
ATOM     45  C5'  DT A   3       1.865 236.825 616.951 
ATOM     46  C4'  DT A   3       1.192 235.518 616.581 
ATOM     47  O4'  DT A   3      -0.251 235.655 616.446 
ATOM     48  C3'  DT A   3       1.629 234.897 615.255 
ATOM     49  O3'  DT A   3       1.658 233.482 615.396 
ATOM     50  C2'  DT A   3       0.518 235.264 614.271 
ATOM     51  C1'  DT A   3      -0.647 235.042 615.229 
ATOM     52  N1   DT A   3      -1.919 235.676 614.783 
ATOM     53  C2   DT A   3      -3.086 235.015 615.081 
ATOM     54  O2   DT A   3      -3.113 233.954 615.683 
ATOM     55  N3   DT A   3      -4.245 235.632 614.652 
ATOM     56  C4   DT A   3      -4.330 236.826 613.966 
ATOM     57  O4   DT A   3      -5.426 237.281 613.633 
ATOM     58  C5   DT A   3      -3.052 237.445 613.699 
ATOM     59  C7   DT A   3      -3.055 238.748 612.956 
ATOM     60  C6   DT A   3      -1.911 236.866 614.105 
ATOM     61  P    DG A   4       2.840 232.657 614.700 
ATOM     62  OP1  DG A   4       4.032 232.663 615.577 
ATOM     63  OP2  DG A   4       3.046 233.153 613.321 
ATOM     64  O5'  DG A   4       2.212 231.186 614.654 
ATOM     65  C5'  DG A   4       1.277 230.793 615.675 
ATOM     66  C4'  DG A   4       0.107 230.058 615.052 
ATOM     67  O4'  DG A   4      -0.957 230.961 614.634 
ATOM     68  C3'  DG A   4       0.423 229.252 613.792 
ATOM     69  O3'  DG A   4      -0.353 228.059 613.802 
ATOM     70  C2'  DG A   4      -0.056 230.134 612.638 
ATOM     71  C1'  DG A   4      -1.336 230.621 613.309 
ATOM     72  N9   DG A   4      -1.922 231.834 612.671 
ATOM     73  C8   DG A   4      -1.283 232.900 612.075 
ATOM     74  N7   DG A   4      -2.095 233.814 611.604 
ATOM     75  C5   DG A   4      -3.363 233.319 611.909 
ATOM     76  C6   DG A   4      -4.645 233.869 611.649 
ATOM     77  O6   DG A   4      -4.931 234.922 611.088 
ATOM     78  N1   DG A   4      -5.665 233.036 612.129 
ATOM     79  C2   DG A   4      -5.472 231.830 612.775 
ATOM     80  N2   DG A   4      -6.578 231.186 613.156 
ATOM     81  N3   DG A   4      -4.269 231.316 613.019 
ATOM     82  C4   DG A   4      -3.268 232.111 612.559 
ATOM     83  P    DA A   5       0.313 226.697 613.291 
ATOM     84  OP1  DA A   5       1.084 226.078 614.393 
ATOM     85  OP2  DA A   5       1.058 226.948 612.038 
ATOM     86  O5'  DA A   5      -0.982 225.811 612.977 
ATOM     87  C5'  DA A   5      -2.182 226.034 613.740 
ATOM     88  C4'  DA A   5      -3.387 226.041 612.821 
ATOM     89  O4'  DA A   5      -3.665 227.364 612.279 
ATOM     90  C3'  DA A   5      -3.285 225.149 611.584 
ATOM     91  O3'  DA A   5      -4.563 224.580 611.319 
ATOM     92  C2'  DA A   5      -2.935 226.106 610.445 
ATOM     93  C1'  DA A   5      -3.858 227.242 610.878 
ATOM     94  N9   DA A   5      -3.531 228.551 610.250 
ATOM     95  C8   DA A   5      -2.304 229.049 609.913 
ATOM     96  N7   DA A   5      -2.346 230.229 609.377 
ATOM     97  C5   DA A   5      -3.698 230.539 609.355 
ATOM     98  C6   DA A   5      -4.404 231.666 608.903 
ATOM     99  N6   DA A   5      -3.814 232.741 608.359 
ATOM    100  N1   DA A   5      -5.743 231.649 609.029 
ATOM    101  C2   DA A   5      -6.324 230.580 609.570 
ATOM    102  N3   DA A   5      -5.773 229.476 610.026 
ATOM    103  C4   DA A   5      -4.432 229.519 609.887 
ATOM    104  P    DA A   6      -4.647 223.058 610.831 
ATOM    105  OP1  DA A   6      -4.606 222.158 612.006 
ATOM    106  OP2  DA A   6      -3.626 222.813 609.790 
ATOM    107  O5'  DA A   6      -6.106 223.019 610.173 
ATOM    108  C5'  DA A   6      -7.128 223.891 610.688 
ATOM    109  C4'  DA A   6      -7.893 224.526 609.544 
ATOM    110  O4'  DA A   6      -7.278 225.763 609.083 
ATOM    111  C3'  DA A   6      -8.015 223.681 608.276 
ATOM    112  O3'  DA A   6      -9.298 223.897 607.700 
ATOM    113  C2'  DA A   6      -6.956 224.246 607.330 
ATOM    114  C1'  DA A   6      -7.185 225.717 607.668 
ATOM    115  N9   DA A   6      -6.068 226.609 607.248 
ATOM    116  C8   DA A   6      -4.731 226.338 607.222 
ATOM    117  N7   DA A   6      -4.002 227.326 606.803 
ATOM    118  C5   DA A   6      -4.924 228.327 606.531 
ATOM    119  C6   DA A   6      -4.783 229.640 606.051 
ATOM    120  N6   DA A   6      -3.600 230.193 605.745 
ATOM    121  N1   DA A   6      -5.905 230.366 605.894 
ATOM    122  C2   DA A   6      -7.078 229.811 606.200 
ATOM    123  N3   DA A   6      -7.332 228.604 606.653 
ATOM    124  C4   DA A   6      -6.192 227.897 606.800 
ATOM    125  P    DG A   7     -10.082 222.657 607.063 
ATOM    126  OP1  DG A   7     -10.801 221.924 608.130 
ATOM    127  OP2  DG A   7      -9.153 221.853 606.238 
ATOM    128  O5'  DG A   7     -11.135 223.400 606.116 
ATOM    129  C5'  DG A   7     -11.605 224.709 606.488 
ATOM    130  C4'  DG A   7     -11.624 225.618 605.275 
ATOM    131  O4'  DG A   7     -10.351 226.297 605.072 
ATOM    132  C3'  DG A   7     -11.895 224.934 603.936 
ATOM    133  O3'  DG A   7     -12.686 225.799 603.129 
ATOM    134  C2'  DG A   7     -10.518 224.791 603.288 
ATOM    135  C1'  DG A   7      -9.982 226.156 603.708 
ATOM    136  N9   DG A   7      -8.500 226.273 603.616 
ATOM    137  C8   DG A   7      -7.535 225.315 603.840 
ATOM    138  N7   DG A   7      -6.308 225.743 603.671 
ATOM    139  C5   DG A   7      -6.471 227.079 603.310 
ATOM    140  C6   DG A   7      -5.500 228.066 602.997 
ATOM    141  O6   DG A   7      -4.276 227.963 602.976 
ATOM    142  N1   DG A   7      -6.100 229.294 602.683 
ATOM    143  C2   DG A   7      -7.460 229.535 602.673 
ATOM    144  N2   DG A   7      -7.833 230.775 602.347 
ATOM    145  N3   DG A   7      -8.370 228.609 602.966 
ATOM    146  C4   DG A   7      -7.805 227.413 603.273 
ATOM    147  P    DA A   8     -13.851 225.170 602.229 
ATOM    148  OP1  DA A   8     -15.071 224.993 603.049 
ATOM    149  OP2  DA A   8     -13.349 223.960 601.542 
ATOM    150  O5'  DA A   8     -14.087 226.336 601.159 
ATOM    151  C5'  DA A   8     -13.842 227.702 601.547 
ATOM    152  C4'  DA A   8     -13.090 228.427 600.448 
ATOM    153  O4'  DA A   8     -11.646 228.287 600.578 
ATOM    154  C3'  DA A   8     -13.379 227.957 599.023 
ATOM    155  O3'  DA A   8     -13.368 229.084 598.156 
ATOM    156  C2'  DA A   8     -12.196 227.057 598.665 
ATOM    157  C1'  DA A   8     -11.116 227.918 599.314 
ATOM    158  N9   DA A   8      -9.833 227.197 599.543 
ATOM    159  C8   DA A   8      -9.643 225.885 599.867 
ATOM    160  N7   DA A   8      -8.396 225.551 600.000 
ATOM    161  C5   DA A   8      -7.707 226.729 599.745 
ATOM    162  C6   DA A   8      -6.338 227.040 599.727 
ATOM    163  N6   DA A   8      -5.372 226.146 599.984 
ATOM    164  N1   DA A   8      -5.995 228.309 599.435 
ATOM    165  C2   DA A   8      -6.958 229.193 599.181 
ATOM    166  N3   DA A   8      -8.261 229.020 599.168 
ATOM    167  C4   DA A   8      -8.578 227.742 599.463 
ATOM    168  P    DA A   9     -14.450 229.167 596.978 
ATOM    169  OP1  DA A   9     -15.718 229.718 597.507 
ATOM    170  OP2  DA A   9     -14.545 227.856 596.299 
ATOM    171  O5'  DA A   9     -13.767 230.231 595.997 
ATOM    172  C5'  DA A   9     -12.916 231.249 596.556 
ATOM    173  C4'  DA A   9     -11.667 231.403 595.711 
ATOM    174  O4'  DA A   9     -10.604 230.498 596.123 
ATOM    175  C3'  DA A   9     -11.836 231.118 594.218 
ATOM    176  O3'  DA A   9     -11.021 232.022 593.483 
ATOM    177  C2'  DA A   9     -11.285 229.705 594.029 
ATOM    178  C1'  DA A   9     -10.091 229.853 594.967 
ATOM    179  N9   DA A   9      -9.494 228.555 595.388 
ATOM    180  C8   DA A   9     -10.124 227.367 595.619 
ATOM    181  N7   DA A   9      -9.326 226.409 595.975 
ATOM    182  C5   DA A   9      -8.072 227.004 595.981 
ATOM    183  C6   DA A   9      -6.790 226.511 596.278 
ATOM    184  N6   DA A   9      -6.552 225.244 596.643 
ATOM    185  N1   DA A   9      -5.759 227.371 596.184 
ATOM    186  C2   DA A   9      -6.003 228.629 595.821 
ATOM    187  N3   DA A   9      -7.149 229.200 595.521 
ATOM    188  C4   DA A   9      -8.165 228.318 595.622 
ATOM    189  P    DA A  10     -11.586 232.643 592.120 
ATOM    190  OP1  DA A  10     -12.432 233.818 592.423 
ATOM    191  OP2  DA A  10     -12.221 231.577 591.315 
ATOM    192  O5'  DA A  10     -10.235 233.122 591.407 
ATOM    193  C5'  DA A  10      -9.119 233.525 592.224 
ATOM    194  C4'  DA A  10      -7.835 232.937 591.674 
ATOM    195  O4'  DA A  10      -7.557 231.611 592.211 
ATOM    196  C3'  DA A  10      -7.789 232.738 590.159 
ATOM    197  O3'  DA A  10      -6.474 233.018 589.698 
ATOM    198  C2'  DA A  10      -8.068 231.248 589.956 
ATOM    199  C1'  DA A  10      -7.232 230.750 591.131 
ATOM    200  N9   DA A  10      -7.547 229.353 591.542 
ATOM    201  C8   DA A  10      -8.754 228.716 591.523 
ATOM    202  N7   DA A  10      -8.707 227.491 591.945 
ATOM    203  C5   DA A  10      -7.371 227.299 592.267 
ATOM    204  C6   DA A  10      -6.668 226.194 592.775 
ATOM    205  N6   DA A  10      -7.243 225.018 593.061 
ATOM    206  N1   DA A  10      -5.345 226.342 592.979 
ATOM    207  C2   DA A  10      -4.778 227.513 592.694 
ATOM    208  N3   DA A  10      -5.329 228.608 592.219 
ATOM    209  C4   DA A  10      -6.653 228.434 592.023 
ATOM    210  P    DG A  11      -6.288 233.799 588.312 
ATOM    211  OP1  DG A  11      -6.404 235.256 588.543 
ATOM    212  OP2  DG A  11      -7.199 233.228 587.296 
ATOM    213  O5'  DG A  11      -4.775 233.431 587.943 
ATOM    214  C5'  DG A  11      -3.837 233.184 589.008 
ATOM    215  C4'  DG A  11      -2.993 231.967 588.684 
ATOM    216  O4'  DG A  11      -3.608 230.728 589.139 
ATOM    217  C3'  DG A  11      -2.723 231.721 587.200 
ATOM    218  O3'  DG A  11      -1.401 231.217 587.049 
ATOM    219  C2'  DG A  11      -3.709 230.623 586.803 
ATOM    220  C1'  DG A  11      -3.567 229.791 588.073 
ATOM    221  N9   DG A  11      -4.672 228.813 588.276 
ATOM    222  C8   DG A  11      -6.007 228.926 587.951 
ATOM    223  N7   DG A  11      -6.724 227.875 588.264 
ATOM    224  C5   DG A  11      -5.799 227.003 588.836 
ATOM    225  C6   DG A  11      -5.981 225.700 589.370 
ATOM    226  O6   DG A  11      -7.012 225.037 589.449 
ATOM    227  N1   DG A  11      -4.775 225.170 589.849 
ATOM    228  C2   DG A  11      -3.554 225.815 589.818 
ATOM    229  N2   DG A  11      -2.520 225.139 590.326 
ATOM    230  N3   DG A  11      -3.385 227.038 589.318 
ATOM    231  C4   DG A  11      -4.545 227.565 588.848 
ATOM    232  P    DA A  12      -0.516 231.716 585.813 
ATOM    233  OP1  DA A  12       0.128 233.004 586.152 
ATOM    234  OP2  DA A  12      -1.334 231.704 584.580 
ATOM    235  O5'  DA A  12       0.592 230.565 585.733 
ATOM    236  C5'  DA A  12       0.978 229.882 586.941 
ATOM    237  C4'  DA A  12       1.075 228.391 586.685 
ATOM    238  O4'  DA A  12      -0.197 227.710 586.884 
ATOM    239  C3'  DA A  12       1.494 227.984 585.273 
ATOM    240  O3'  DA A  12       2.325 226.831 585.353 
ATOM    241  C2'  DA A  12       0.190 227.595 584.578 
ATOM    242  C1'  DA A  12      -0.433 226.868 585.766 
ATOM    243  N9   DA A  12      -1.903 226.665 585.641 
ATOM    244  C8   DA A  12      -2.826 227.486 585.060 
ATOM    245  N7   DA A  12      -4.040 227.031 585.108 
ATOM    246  C5   DA A  12      -3.914 225.817 585.771 
ATOM    247  C6   DA A  12      -4.851 224.838 586.141 
ATOM    248  N6   DA A  12      -6.163 224.935 585.882 
ATOM    249  N1   DA A  12      -4.390 223.752 586.788 
ATOM    250  C2   DA A  12      -3.085 223.662 587.042 
ATOM    251  N3   DA A  12      -2.121 224.507 586.747 
ATOM    252  C4   DA A  12      -2.610 225.584 586.100 
ATOM    253  P    DC A  13       3.590 226.717 584.380 
ATOM    254  OP1  DC A  13       4.734 227.452 584.965 
ATOM    255  OP2  DC A  13       3.198 227.113 583.009 
ATOM    256  O5'  DC A  13       3.881 225.145 584.423 
ATOM    257  C5'  DC A  13       3.551 224.406 585.615 
ATOM    258  C4'  DC A  13       2.878 223.099 585.245 
ATOM    259  O4'  DC A  13       1.435 223.236 585.109 
ATOM    260  C3'  DC A  13       3.315 222.478 583.918 
ATOM    261  O3'  DC A  13       3.344 221.063 584.059 
ATOM    262  C2'  DC A  13       2.204 222.845 582.934 
ATOM    263  C1'  DC A  13       1.039 222.623 583.892 
ATOM    264  N1   DC A  13      -0.233 223.257 583.446 
ATOM    265  C2   DC A  13      -1.424 222.599 583.741 
ATOM    266  O2   DC A  13      -1.378 221.527 584.355 
ATOM    267  N3   DC A  13      -2.595 223.160 583.342 
ATOM    268  C4   DC A  13      -2.603 224.324 582.680 
ATOM    269  N4   DC A  13      -3.770 224.831 582.313 
ATOM    270  C5   DC A  13      -1.388 225.016 582.366 
ATOM    271  C6   DC A  13      -0.229 224.439 582.773 
ATOM    272  P    DG A  14       4.526 220.238 583.363 
ATOM    273  OP1  DG A  14       5.718 220.244 584.240 
ATOM    274  OP2  DG A  14       4.732 220.734 581.984 
ATOM    275  O5'  DG A  14       3.899 218.767 583.317 
ATOM    276  C5'  DG A  14       2.964 218.374 584.339 
ATOM    277  C4'  DG A  14       1.794 217.639 583.715 
ATOM    278  O4'  DG A  14       0.730 218.542 583.297 
ATOM    279  C3'  DG A  14       2.109 216.833 582.456 
ATOM    280  O3'  DG A  14       1.333 215.640 582.465 
ATOM    281  C2'  DG A  14       1.631 217.715 581.302 
ATOM    282  C1'  DG A  14       0.350 218.202 581.972 
ATOM    283  N9   DG A  14      -0.235 219.415 581.334 
ATOM    284  C8   DG A  14       0.404 220.481 580.738 
ATOM    285  N7   DG A  14      -0.409 221.395 580.268 
ATOM    286  C5   DG A  14      -1.676 220.900 580.572 
ATOM    287  C6   DG A  14      -2.958 221.450 580.312 
ATOM    288  O6   DG A  14      -3.245 222.503 579.751 
ATOM    289  N1   DG A  14      -3.979 220.617 580.792 
ATOM    290  C2   DG A  14      -3.785 219.411 581.438 
ATOM    291  N2   DG A  14      -4.891 218.767 581.819 
ATOM    292  N3   DG A  14      -2.582 218.897 581.682 
ATOM    293  C4   DG A  14      -1.581 219.692 581.223 
ATOM    294  P    DT A  15       1.999 214.278 581.954 
ATOM    295  OP1  DT A  15       2.771 213.659 583.056 
ATOM    296  OP2  DT A  15       2.745 214.529 580.702 
ATOM    297  O5'  DT A  15       0.704 213.392 581.640 
ATOM    298  C5'  DT A  15      -0.496 213.615 582.404 
ATOM    299  C4'  DT A  15      -1.701 213.622 581.484 
ATOM    300  O4'  DT A  15      -1.979 214.945 580.942 
ATOM    301  C3'  DT A  15      -1.599 212.730 580.247 
ATOM    302  O3'  DT A  15      -2.876 212.161 579.983 
ATOM    303  C2'  DT A  15      -1.249 213.687 579.108 
ATOM    304  C1'  DT A  15      -2.172 214.823 579.541 
ATOM    305  N1   DT A  15      -1.845 216.132 578.913 
ATOM    306  C2   DT A  15      -2.897 216.968 578.625 
ATOM    307  O2   DT A  15      -4.057 216.679 578.860 
ATOM    308  N3   DT A  15      -2.555 218.174 578.043 
ATOM    309  C4   DT A  15      -1.279 218.601 577.734 
ATOM    310  O4   DT A  15      -1.098 219.703 577.213 
ATOM    311  C5   DT A  15      -0.243 217.656 578.074 
ATOM    312  C7   DT A  15       1.175 218.043 577.770 
ATOM    313  C6   DT A  15      -0.546 216.476 578.640 
ATOM    314  P    DG A  16      -2.961 210.639 579.495 
ATOM    315  OP1  DG A  16      -2.920 209.739 580.669 
ATOM    316  OP2  DG A  16      -1.939 210.394 578.453 
ATOM    317  O5'  DG A  16      -4.419 210.600 578.836 
ATOM    318  C5'  DG A  16      -5.441 211.472 579.352 
ATOM    319  C4'  DG A  16      -6.207 212.107 578.207 
ATOM    320  O4'  DG A  16      -5.592 213.344 577.747 
ATOM    321  C3'  DG A  16      -6.329 211.262 576.939 
ATOM    322  O3'  DG A  16      -7.612 211.478 576.363 
ATOM    323  C2'  DG A  16      -5.270 211.827 575.994 
ATOM    324  C1'  DG A  16      -5.498 213.298 576.331 
ATOM    325  N9   DG A  16      -4.382 214.190 575.912 
ATOM    326  C8   DG A  16      -3.029 213.934 575.878 
ATOM    327  N7   DG A  16      -2.305 214.942 575.453 
ATOM    328  C5   DG A  16      -3.246 215.935 575.186 
ATOM    329  C6   DG A  16      -3.067 217.256 574.698 
ATOM    330  O6   DG A  16      -2.024 217.830 574.399 
ATOM    331  N1   DG A  16      -4.292 217.925 574.572 
ATOM    332  C2   DG A  16      -5.528 217.388 574.877 
ATOM    333  N2   DG A  16      -6.578 218.191 574.687 
ATOM    334  N3   DG A  16      -5.695 216.149 575.334 
ATOM    335  C4   DG A  16      -4.516 215.486 575.462 
ATOM    336  P    DC A  17      -8.396 210.237 575.726 
ATOM    337  OP1  DC A  17      -9.115 209.505 576.793 
ATOM    338  OP2  DC A  17      -7.467 209.434 574.901 
ATOM    339  O5'  DC A  17      -9.449 210.981 574.779 
ATOM    340  C5'  DC A  17      -9.919 212.290 575.152 
ATOM    341  C4'  DC A  17      -9.937 213.199 573.939 
ATOM    342  O4'  DC A  17      -8.665 213.878 573.735 
ATOM    343  C3'  DC A  17     -10.209 212.515 572.599 
ATOM    344  O3'  DC A  17     -10.999 213.380 571.793 
ATOM    345  C2'  DC A  17      -8.831 212.372 571.951 
ATOM    346  C1'  DC A  17      -8.296 213.737 572.372 
ATOM    347  N1   DC A  17      -6.814 213.854 572.279 
ATOM    348  C2   DC A  17      -6.280 215.088 571.917 
ATOM    349  O2   DC A  17      -7.052 216.027 571.689 
ATOM    350  N3   DC A  17      -4.932 215.214 571.826 
ATOM    351  C4   DC A  17      -4.130 214.172 572.081 
ATOM    352  N4   DC A  17      -2.821 214.346 571.979 
ATOM    353  C5   DC A  17      -4.658 212.894 572.455 
ATOM    354  C6   DC A  17      -6.009 212.788 572.539 
ATOM    355  P    DG A  18     -12.165 212.751 570.892 
ATOM    356  OP1  DG A  18     -13.384 212.574 571.712 
ATOM    357  OP2  DG A  18     -11.663 211.541 570.206 
ATOM    358  O5'  DG A  18     -12.401 213.917 569.822 
ATOM    359  C5'  DG A  18     -12.156 215.283 570.211 
ATOM    360  C4'  DG A  18     -11.404 216.008 569.112 
ATOM    361  O4'  DG A  18      -9.960 215.868 569.242 
ATOM    362  C3'  DG A  18     -11.692 215.538 567.686 
ATOM    363  O3'  DG A  18     -11.682 216.665 566.819 
ATOM    364  C2'  DG A  18     -10.509 214.638 567.328 
ATOM    365  C1'  DG A  18      -9.430 215.499 567.977 
ATOM    366  N9   DG A  18      -8.147 214.778 568.206 
ATOM    367  C8   DG A  18      -7.936 213.456 568.534 
ATOM    368  N7   DG A  18      -6.672 213.134 568.665 
ATOM    369  C5   DG A  18      -5.998 214.327 568.405 
ATOM    370  C6   DG A  18      -4.607 214.606 568.396 
ATOM    371  O6   DG A  18      -3.667 213.847 568.619 
ATOM    372  N1   DG A  18      -4.356 215.949 568.082 
ATOM    373  C2   DG A  18      -5.323 216.897 567.812 
ATOM    374  N2   DG A  18      -4.879 218.126 567.535 
ATOM    375  N3   DG A  18      -6.628 216.634 567.822 
ATOM    376  C4   DG A  18      -6.888 215.336 568.124 
ATOM    377  P    DG A  19     -12.764 216.748 565.641 
ATOM    378  OP1  DG A  19     -14.031 217.299 566.170 
ATOM    379  OP2  DG A  19     -12.858 215.437 564.963 
ATOM    380  O5'  DG A  19     -12.081 217.812 564.661 
ATOM    381  C5'  DG A  19     -11.230 218.830 565.219 
ATOM    382  C4'  DG A  19      -9.981 218.984 564.374 
ATOM    383  O4'  DG A  19      -8.918 218.079 564.787 
ATOM    384  C3'  DG A  19     -10.149 218.699 562.882 
ATOM    385  O3'  DG A  19      -9.334 219.603 562.146 
ATOM    386  C2'  DG A  19      -9.598 217.286 562.693 
ATOM    387  C1'  DG A  19      -8.405 217.434 563.631 
ATOM    388  N9   DG A  19      -7.807 216.136 564.051 
ATOM    389  C8   DG A  19      -8.427 214.929 564.289 
ATOM    390  N7   DG A  19      -7.609 213.970 564.648 
ATOM    391  C5   DG A  19      -6.358 214.585 564.648 
ATOM    392  C6   DG A  19      -5.078 214.054 564.954 
ATOM    393  O6   DG A  19      -4.780 212.913 565.294 
ATOM    394  N1   DG A  19      -4.076 215.027 564.827 
ATOM    395  C2   DG A  19      -4.284 216.340 564.454 
ATOM    396  N2   DG A  19      -3.196 217.112 564.392 
ATOM    397  N3   DG A  19      -5.486 216.838 564.167 
ATOM    398  C4   DG A  19      -6.468 215.907 564.285 
ATOM    399  P    DA A  20      -9.899 220.224 560.783 
ATOM    400  OP1  DA A  20     -10.745 221.399 561.087 
ATOM    401  OP2  DA A  20     -10.534 219.158 559.978 
ATOM    402  O5'  DA A  20      -8.548 220.703 560.070 
ATOM    403  C5'  DA A  20      -7.433 221.106 560.887 
ATOM    404  C4'  DA A  20      -6.149 220.518 560.337 
ATOM    405  O4'  DA A  20      -5.871 219.192 560.874 
ATOM    406  C3'  DA A  20      -6.103 220.319 558.823 
ATOM    407  O3'  DA A  20      -4.788 220.599 558.361 
ATOM    408  C2'  DA A  20      -6.382 218.829 558.619 
ATOM    409  C1'  DA A  20      -5.545 218.331 559.794 
ATOM    410  N9   DA A  20      -5.861 216.934 560.205 
ATOM    411  C8   DA A  20      -7.068 216.297 560.187 
ATOM    412  N7   DA A  20      -7.021 215.072 560.608 
ATOM    413  C5   DA A  20      -5.685 214.880 560.931 
ATOM    414  C6   DA A  20      -4.982 213.775 561.438 
ATOM    415  N6   DA A  20      -5.557 212.599 561.724 
ATOM    416  N1   DA A  20      -3.659 213.923 561.643 
ATOM    417  C2   DA A  20      -3.092 215.094 561.358 
ATOM    418  N3   DA A  20      -3.643 216.189 560.882 
ATOM    419  C4   DA A  20      -4.966 216.015 560.686 
ATOM    420  P    DT A  21      -4.602 221.380 556.975 
ATOM    421  OP1  DT A  21      -4.718 222.837 557.207 
ATOM    422  OP2  DT A  21      -5.513 220.809 555.959 
ATOM    423  O5'  DT A  21      -3.088 221.012 556.607 
ATOM    424  C5'  DT A  21      -2.151 220.765 557.671 
ATOM    425  C4'  DT A  21      -1.307 219.548 557.347 
ATOM    426  O4'  DT A  21      -1.921 218.309 557.802 
ATOM    427  C3'  DT A  21      -1.037 219.302 555.863 
ATOM    428  O3'  DT A  21       0.285 218.798 555.713 
ATOM    429  C2'  DT A  21      -2.023 218.204 555.466 
ATOM    430  C1'  DT A  21      -1.881 217.372 556.737 
ATOM    431  N1   DT A  21      -2.986 216.394 556.939 
ATOM    432  C2   DT A  21      -2.662 215.197 557.530 
ATOM    433  O2   DT A  21      -1.530 214.917 557.885 
ATOM    434  N3   DT A  21      -3.711 214.314 557.700 
ATOM    435  C4   DT A  21      -5.025 214.527 557.337 
ATOM    436  O4   DT A  21      -5.879 213.661 557.541 
ATOM    437  C5   DT A  21      -5.268 215.812 556.725 
ATOM    438  C7   DT A  21      -6.672 216.124 556.299 
ATOM    439  C6   DT A  21      -4.266 216.688 556.547 
ATOM    440  P    DC A  22       1.171 219.297 554.476 
ATOM    441  OP1  DC A  22       1.815 220.585 554.815 
ATOM    442  OP2  DC A  22       0.352 219.285 553.244 
ATOM    443  O5'  DC A  22       2.278 218.146 554.396 
ATOM    444  C5'  DC A  22       2.665 217.463 555.604 
ATOM    445  C4'  DC A  22       2.761 215.972 555.349 
ATOM    446  O4'  DC A  22       1.489 215.291 555.547 
ATOM    447  C3'  DC A  22       3.180 215.565 553.936 
ATOM    448  O3'  DC A  22       4.011 214.412 554.017 
ATOM    449  C2'  DC A  22       1.876 215.176 553.241 
ATOM    450  C1'  DC A  22       1.253 214.449 554.429 
ATOM    451  N1   DC A  22      -0.217 214.246 554.304 
ATOM    452  C2   DC A  22      -0.759 213.079 554.835 
ATOM    453  O2   DC A  22      -0.005 212.267 555.384 
ATOM    454  N3   DC A  22      -2.098 212.875 554.731 
ATOM    455  C4   DC A  22      -2.881 213.780 554.129 
ATOM    456  N4   DC A  22      -4.180 213.535 554.053 
ATOM    457  C5   DC A  22      -2.343 214.986 553.575 
ATOM    458  C6   DC A  22      -1.003 215.171 553.690 
ATOM    459  P    DC A  23       5.276 214.298 553.043 
ATOM    460  OP1  DC A  23       6.420 215.033 553.629 
ATOM    461  OP2  DC A  23       4.885 214.694 551.672 
ATOM    462  O5'  DC A  23       5.567 212.726 553.086 
ATOM    463  C5'  DC A  23       5.237 211.987 554.278 
ATOM    464  C4'  DC A  23       4.565 210.680 553.908 
ATOM    465  O4'  DC A  23       3.122 210.817 553.773 
ATOM    466  C3'  DC A  23       5.001 210.059 552.581 
ATOM    467  O3'  DC A  23       5.031 208.644 552.722 
ATOM    468  C2'  DC A  23       3.891 210.426 551.597 
ATOM    469  C1'  DC A  23       2.726 210.204 552.556 
ATOM    470  N1   DC A  23       1.453 210.838 552.110 
ATOM    471  C2   DC A  23       0.262 210.180 552.404 
ATOM    472  O2   DC A  23       0.309 209.108 553.018 
ATOM    473  N3   DC A  23      -0.909 210.741 552.006 
ATOM    474  C4   DC A  23      -0.917 211.905 551.343 
ATOM    475  N4   DC A  23      -2.083 212.412 550.976 
ATOM    476  C5   DC A  23       0.298 212.597 551.029 
ATOM    477  C6   DC A  23       1.457 212.020 551.436 
ATOM    478  P    DT A  24       6.212 207.819 552.027 
ATOM    479  OP1  DT A  24       7.404 207.825 552.904 
ATOM    480  OP2  DT A  24       6.419 208.315 550.648 
ATOM    481  O5'  DT A  24       5.585 206.348 551.980 
ATOM    482  C5'  DT A  24       4.650 205.955 553.002 
ATOM    483  C4'  DT A  24       3.480 205.220 552.378 
ATOM    484  O4'  DT A  24       2.416 206.123 551.960 
ATOM    485  C3'  DT A  24       3.796 204.414 551.119 
ATOM    486  O3'  DT A  24       3.020 203.221 551.129 
ATOM    487  C2'  DT A  24       3.317 205.296 549.965 
ATOM    488  C1'  DT A  24       2.036 205.783 550.635 
ATOM    489  N1   DT A  24       1.451 206.996 549.997 
ATOM    490  C2   DT A  24       0.081 207.095 549.983 
ATOM    491  O2   DT A  24      -0.651 206.247 550.463 
ATOM    492  N3   DT A  24      -0.425 208.232 549.383 
ATOM    493  C4   DT A  24       0.308 209.252 548.810 
ATOM    494  O4   DT A  24      -0.258 210.221 548.302 
ATOM    495  C5   DT A  24       1.737 209.057 548.874 
ATOM    496  C7   DT A  24       2.610 210.119 548.274 
ATOM    497  C6   DT A  24       2.256 207.961 549.452 
ATOM    498  P    DG A  25       3.685 201.859 550.618 
ATOM    499  OP1  DG A  25       4.457 201.240 551.720 
ATOM    500  OP2  DG A  25       4.431 202.110 549.365 
ATOM    501  O5'  DG A  25       2.391 200.973 550.304 
ATOM    502  C5'  DG A  25       1.190 201.196 551.067 
ATOM    503  C4'  DG A  25      -0.015 201.202 550.148 
ATOM    504  O4'  DG A  25      -0.292 202.526 549.605 
ATOM    505  C3'  DG A  25       0.087 200.311 548.910 
ATOM    506  O3'  DG A  25      -1.190 199.742 548.646 
ATOM    507  C2'  DG A  25       0.437 201.268 547.771 
ATOM    508  C1'  DG A  25      -0.485 202.404 548.204 
ATOM    509  N9   DG A  25      -0.158 203.713 547.577 
ATOM    510  C8   DG A  25       1.071 204.231 547.230 
ATOM    511  N7   DG A  25       1.015 205.424 546.689 
ATOM    512  C5   DG A  25      -0.347 205.718 546.676 
ATOM    513  C6   DG A  25      -1.029 206.871 546.209 
ATOM    514  O6   DG A  25      -0.563 207.889 545.703 
ATOM    515  N1   DG A  25      -2.415 206.754 546.386 
ATOM    516  C2   DG A  25      -3.057 205.665 546.941 
ATOM    517  N2   DG A  25      -4.387 205.748 547.022 
ATOM    518  N3   DG A  25      -2.416 204.583 547.380 
ATOM    519  C4   DG A  25      -1.072 204.681 547.215 
ATOM    520  P    DC A  26      -1.275 198.220 548.158 
ATOM    521  OP1  DC A  26      -1.234 197.319 549.332 
ATOM    522  OP2  DC A  26      -0.253 197.975 547.117 
ATOM    523  O5'  DC A  26      -2.733 198.181 547.499 
ATOM    524  C5'  DC A  26      -3.755 199.053 548.015 
ATOM    525  C4'  DC A  26      -4.521 199.688 546.870 
ATOM    526  O4'  DC A  26      -3.906 200.925 546.410 
ATOM    527  C3'  DC A  26      -4.643 198.843 545.603 
ATOM    528  O3'  DC A  26      -5.925 199.059 545.027 
ATOM    529  C2'  DC A  26      -3.583 199.408 544.657 
ATOM    530  C1'  DC A  26      -3.812 200.879 544.994 
ATOM    531  N1   DC A  26      -2.695 201.771 544.575 
ATOM    532  C2   DC A  26      -3.018 203.056 544.146 
ATOM    533  O2   DC A  26      -4.205 203.400 544.133 
ATOM    534  N3   DC A  26      -2.013 203.885 543.759 
ATOM    535  C4   DC A  26      -0.739 203.473 543.789 
ATOM    536  N4   DC A  26       0.203 204.319 543.401 
ATOM    537  C5   DC A  26      -0.388 202.155 544.226 
ATOM    538  C6   DC A  26      -1.405 201.342 544.609 
ATOM    539  P    DT A  27      -6.709 197.818 544.390 
ATOM    540  OP1  DT A  27      -7.429 197.086 545.456 
ATOM    541  OP2  DT A  27      -5.780 197.015 543.565 
ATOM    542  O5'  DT A  27      -7.763 198.562 543.443 
ATOM    543  C5'  DT A  27      -8.233 199.871 543.815 
ATOM    544  C4'  DT A  27      -8.251 200.780 542.602 
ATOM    545  O4'  DT A  27      -6.979 201.459 542.398 
ATOM    546  C3'  DT A  27      -8.522 200.096 541.262 
ATOM    547  O3'  DT A  27      -9.313 200.961 540.456 
ATOM    548  C2'  DT A  27      -7.145 199.953 540.614 
ATOM    549  C1'  DT A  27      -6.610 201.318 541.035 
ATOM    550  N1   DT A  27      -5.128 201.435 540.943 
ATOM    551  C2   DT A  27      -4.617 202.658 540.584 
ATOM    552  O2   DT A  27      -5.319 203.626 540.346 
ATOM    553  N3   DT A  27      -3.239 202.728 540.508 
ATOM    554  C4   DT A  27      -2.353 201.700 540.755 
ATOM    555  O4   DT A  27      -1.138 201.882 540.655 
ATOM    556  C5   DT A  27      -2.983 200.455 541.124 
ATOM    557  C7   DT A  27      -2.090 199.283 541.411 
ATOM    558  C6   DT A  27      -4.320 200.359 541.206 
ATOM    559  P    DG A  28     -10.478 200.332 539.556 
ATOM    560  OP1  DG A  28     -11.698 200.155 540.375 
ATOM    561  OP2  DG A  28      -9.976 199.122 538.869 
ATOM    562  O5'  DG A  28     -10.714 201.498 538.485 
ATOM    563  C5'  DG A  28     -10.469 202.864 538.874 
ATOM    564  C4'  DG A  28      -9.717 203.589 537.775 
ATOM    565  O4'  DG A  28      -8.273 203.449 537.905 
ATOM    566  C3'  DG A  28     -10.006 203.119 536.350 
ATOM    567  O3'  DG A  28      -9.996 204.246 535.482 
ATOM    568  C2'  DG A  28      -8.823 202.219 535.991 
ATOM    569  C1'  DG A  28      -7.744 203.080 536.641 
ATOM    570  N9   DG A  28      -6.461 202.359 536.870 
ATOM    571  C8   DG A  28      -6.249 201.037 537.197 
ATOM    572  N7   DG A  28      -4.985 200.715 537.328 
ATOM    573  C5   DG A  28      -4.311 201.908 537.068 
ATOM    574  C6   DG A  28      -2.920 202.187 537.059 
ATOM    575  O6   DG A  28      -1.981 201.428 537.283 
ATOM    576  N1   DG A  28      -2.669 203.530 536.745 
ATOM    577  C2   DG A  28      -3.637 204.478 536.476 
ATOM    578  N2   DG A  28      -3.193 205.707 536.198 
ATOM    579  N3   DG A  28      -4.942 204.215 536.485 
ATOM    580  C4   DG A  28      -5.202 202.917 536.787 
ATOM    581  P    DG A  29     -11.077 204.329 534.305 
ATOM    582  OP1  DG A  29     -12.345 204.880 534.833 
ATOM    583  OP2  DG A  29     -11.172 203.018 533.626 
ATOM    584  O5'  DG A  29     -10.395 205.393 533.324 
ATOM    585  C5'  DG A  29      -9.544 206.411 533.883 
ATOM    586  C4'  DG A  29      -8.295 206.565 533.037 
ATOM    587  O4'  DG A  29      -7.231 205.660 533.450 
ATOM    588  C3'  DG A  29      -8.463 206.280 531.545 
ATOM    589  O3'  DG A  29      -7.648 207.184 530.809 
ATOM    590  C2'  DG A  29      -7.912 204.866 531.356 
ATOM    591  C1'  DG A  29      -6.718 205.015 532.294 
ATOM    592  N9   DG A  29      -6.121 203.717 532.715 
ATOM    593  C8   DG A  29      -6.741 202.510 532.952 
ATOM    594  N7   DG A  29      -5.922 201.551 533.312 
ATOM    595  C5   DG A  29      -4.671 202.166 533.312 
ATOM    596  C6   DG A  29      -3.392 201.635 533.618 
ATOM    597  O6   DG A  29      -3.093 200.494 533.958 
ATOM    598  N1   DG A  29      -2.389 202.608 533.491 
ATOM    599  C2   DG A  29      -2.597 203.921 533.117 
ATOM    600  N2   DG A  29      -1.510 204.693 533.055 
ATOM    601  N3   DG A  29      -3.799 204.419 532.831 
ATOM    602  C4   DG A  29      -4.782 203.488 532.949 
ATOM    603  P    DT A  30      -8.213 207.805 529.446 
ATOM    604  OP1  DT A  30      -9.059 208.980 529.750 
ATOM    605  OP2  DT A  30      -8.848 206.739 528.641 
ATOM    606  O5'  DT A  30      -6.862 208.284 528.734 
ATOM    607  C5'  DT A  30      -5.747 208.687 529.550 
ATOM    608  C4'  DT A  30      -4.463 208.099 529.001 
ATOM    609  O4'  DT A  30      -4.185 206.773 529.538 
ATOM    610  C3'  DT A  30      -4.417 207.900 527.486 
ATOM    611  O3'  DT A  30      -3.101 208.180 527.024 
ATOM    612  C2'  DT A  30      -4.695 206.410 527.282 
ATOM    613  C1'  DT A  30      -3.859 205.912 528.458 
ATOM    614  N1   DT A  30      -4.175 204.515 528.868 
ATOM    615  C2   DT A  30      -3.131 203.748 529.328 
ATOM    616  O2   DT A  30      -1.988 204.162 529.408 
ATOM    617  N3   DT A  30      -3.462 202.459 529.698 
ATOM    618  C4   DT A  30      -4.717 201.889 529.648 
ATOM    619  O4   DT A  30      -4.891 200.722 530.008 
ATOM    620  C5   DT A  30      -5.747 202.772 529.152 
ATOM    621  C7   DT A  30      -7.143 202.231 529.066 
ATOM    622  C6   DT A  30      -5.453 204.030 528.785 
ATOM    623  P    DA A  31      -2.916 208.961 525.638 
ATOM    624  OP1  DA A  31      -3.031 210.418 525.870 
ATOM    625  OP2  DA A  31      -3.827 208.390 524.622 
ATOM    626  O5'  DA A  31      -1.402 208.592 525.270 
ATOM    627  C5'  DA A  31      -0.464 208.346 526.335 
ATOM    628  C4'  DA A  31       0.380 207.129 526.011 
ATOM    629  O4'  DA A  31      -0.235 205.890 526.465 
ATOM    630  C3'  DA A  31       0.650 206.883 524.526 
ATOM    631  O3'  DA A  31       1.971 206.379 524.376 
ATOM    632  C2'  DA A  31      -0.336 205.785 524.130 
ATOM    633  C1'  DA A  31      -0.194 204.953 525.400 
ATOM    634  N9   DA A  31      -1.299 203.975 525.602 
ATOM    635  C8   DA A  31      -2.619 204.106 525.274 
ATOM    636  N7   DA A  31      -3.339 203.071 525.578 
ATOM    637  C5   DA A  31      -2.435 202.188 526.151 
ATOM    638  C6   DA A  31      -2.579 200.899 526.687 
ATOM    639  N6   DA A  31      -3.748 200.243 526.734 
ATOM    640  N1   DA A  31      -1.475 200.303 527.174 
ATOM    641  C2   DA A  31      -0.316 200.959 527.125 
ATOM    642  N3   DA A  31      -0.061 202.159 526.651 
ATOM    643  C4   DA A  31      -1.182 202.733 526.170 
ATOM    644  P    DG A  32       2.857 206.878 523.140 
ATOM    645  OP1  DG A  32       3.501 208.166 523.479 
ATOM    646  OP2  DG A  32       2.039 206.866 521.907 
ATOM    647  O5'  DG A  32       3.965 205.727 523.060 
ATOM    648  C5'  DG A  32       4.351 205.044 524.268 
ATOM    649  C4'  DG A  32       4.447 203.553 524.012 
ATOM    650  O4'  DG A  32       3.175 202.872 524.210 
ATOM    651  C3'  DG A  32       4.867 203.146 522.600 
ATOM    652  O3'  DG A  32       5.697 201.993 522.680 
ATOM    653  C2'  DG A  32       3.562 202.757 521.905 
ATOM    654  C1'  DG A  32       2.940 202.030 523.092 
ATOM    655  N9   DG A  32       1.469 201.827 522.967 
ATOM    656  C8   DG A  32       0.524 202.643 522.385 
ATOM    657  N7   DG A  32      -0.697 202.171 522.442 
ATOM    658  C5   DG A  32      -0.551 200.955 523.108 
ATOM    659  C6   DG A  32      -1.524 199.986 523.467 
ATOM    660  O6   DG A  32      -2.736 200.003 523.267 
ATOM    661  N1   DG A  32      -0.943 198.899 524.134 
ATOM    662  C2   DG A  32       0.402 198.765 524.417 
ATOM    663  N2   DG A  32       0.757 197.652 525.063 
ATOM    664  N3   DG A  32       1.315 199.675 524.081 
ATOM    665  C4   DG A  32       0.767 200.736 523.433 
ATOM    666  P    DG A  33       6.963 201.879 521.707 
ATOM    667  OP1  DG A  33       8.107 202.614 522.292 
ATOM    668  OP2  DG A  33       6.571 202.275 520.335 
ATOM    669  O5'  DG A  33       7.254 200.307 521.750 
ATOM    670  C5'  DG A  33       6.924 199.568 522.941 
ATOM    671  C4'  DG A  33       6.251 198.261 522.571 
ATOM    672  O4'  DG A  33       4.808 198.398 522.436 
ATOM    673  C3'  DG A  33       6.688 197.640 521.245 
ATOM    674  O3'  DG A  33       6.717 196.225 521.386 
ATOM    675  C2'  DG A  33       5.577 198.007 520.261 
ATOM    676  C1'  DG A  33       4.412 197.785 521.219 
ATOM    677  N9   DG A  33       3.140 198.419 520.773 
ATOM    678  C8   DG A  33       2.948 199.598 520.088 
ATOM    679  N7   DG A  33       1.691 199.877 519.845 
ATOM    680  C5   DG A  33       0.999 198.805 520.409 
ATOM    681  C6   DG A  33      -0.394 198.544 520.464 
ATOM    682  O6   DG A  33      -1.322 199.216 520.020 
ATOM    683  N1   DG A  33      -0.664 197.341 521.131 
ATOM    684  C2   DG A  33       0.289 196.501 521.674 
ATOM    685  N2   DG A  33      -0.173 195.399 522.271 
ATOM    686  N3   DG A  33       1.596 196.747 521.622 
ATOM    687  C4   DG A  33       1.875 197.910 520.978 
ATOM    688  P    DA A  34       7.899 195.400 520.690 
ATOM    689  OP1  DA A  34       9.091 195.406 521.567 
ATOM    690  OP2  DA A  34       8.105 195.896 519.311 
ATOM    691  O5'  DA A  34       7.271 193.929 520.644 
ATOM    692  C5'  DA A  34       6.336 193.536 521.665 
ATOM    693  C4'  DA A  34       5.166 192.801 521.042 
ATOM    694  O4'  DA A  34       4.102 193.704 520.624 
ATOM    695  C3'  DA A  34       5.482 191.995 519.782 
ATOM    696  O3'  DA A  34       4.706 190.802 519.792 
ATOM    697  C2'  DA A  34       5.003 192.877 518.628 
ATOM    698  C1'  DA A  34       3.723 193.364 519.299 
ATOM    699  N9   DA A  34       3.137 194.577 518.661 
ATOM    700  C8   DA A  34       3.788 195.625 518.075 
ATOM    701  N7   DA A  34       2.995 196.537 517.604 
ATOM    702  C5   DA A  34       1.725 196.061 517.898 
ATOM    703  C6   DA A  34       0.441 196.577 517.657 
ATOM    704  N6   DA A  34       0.216 197.741 517.034 
ATOM    705  N1   DA A  34      -0.609 195.847 518.082 
ATOM    706  C2   DA A  34      -0.378 194.691 518.701 
ATOM    707  N3   DA A  34       0.768 194.112 518.980 
ATOM    708  C4   DA A  34       1.802 194.861 518.545 
ATOM    709  P    DG A  35       5.372 189.440 519.281 
ATOM    710  OP1  DG A  35       6.143 188.821 520.383 
ATOM    711  OP2  DG A  35       6.117 189.691 518.028 
ATOM    712  O5'  DG A  35       4.077 188.554 518.967 
ATOM    713  C5'  DG A  35       2.877 188.777 519.730 
ATOM    714  C4'  DG A  35       1.672 188.784 518.811 
ATOM    715  O4'  DG A  35       1.394 190.107 518.268 
ATOM    716  C3'  DG A  35       1.774 187.892 517.574 
ATOM    717  O3'  DG A  35       0.496 187.323 517.309 
ATOM    718  C2'  DG A  35       2.124 188.849 516.435 
ATOM    719  C1'  DG A  35       1.201 189.985 516.867 
ATOM    720  N9   DG A  35       1.528 191.294 516.240 
ATOM    721  C8   DG A  35       2.757 191.812 515.893 
ATOM    722  N7   DG A  35       2.702 193.005 515.353 
ATOM    723  C5   DG A  35       1.339 193.299 515.339 
ATOM    724  C6   DG A  35       0.657 194.452 514.873 
ATOM    725  O6   DG A  35       1.124 195.470 514.366 
ATOM    726  N1   DG A  35      -0.729 194.335 515.049 
ATOM    727  C2   DG A  35      -1.371 193.246 515.604 
ATOM    728  N2   DG A  35      -2.701 193.329 515.686 
ATOM    729  N3   DG A  35      -0.730 192.164 516.043 
ATOM    730  C4   DG A  35       0.614 192.262 515.878 
ATOM    731  P    DA A  36       0.412 185.801 516.821 
ATOM    732  OP1  DA A  36       0.452 184.900 517.996 
ATOM    733  OP2  DA A  36       1.433 185.556 515.780 
ATOM    734  O5'  DA A  36      -1.047 185.762 516.163 
ATOM    735  C5'  DA A  36      -2.069 186.634 516.678 
ATOM    736  C4'  DA A  36      -2.834 187.269 515.534 
ATOM    737  O4'  DA A  36      -2.219 188.506 515.073 
ATOM    738  C3'  DA A  36      -2.956 186.424 514.266 
ATOM    739  O3'  DA A  36      -4.239 186.640 513.690 
ATOM    740  C2'  DA A  36      -1.897 186.989 513.320 
ATOM    741  C1'  DA A  36      -2.126 188.460 513.658 
ATOM    742  N9   DA A  36      -1.009 189.352 513.238 
ATOM    743  C8   DA A  36       0.328 189.081 513.212 
ATOM    744  N7   DA A  36       1.056 190.069 512.793 
ATOM    745  C5   DA A  36       0.135 191.070 512.521 
ATOM    746  C6   DA A  36       0.276 192.383 512.041 
ATOM    747  N6   DA A  36       1.459 192.936 511.735 
ATOM    748  N1   DA A  36      -0.846 193.109 511.884 
ATOM    749  C2   DA A  36      -2.019 192.554 512.190 
ATOM    750  N3   DA A  36      -2.273 191.347 512.643 
ATOM    751  C4   DA A  36      -1.133 190.640 512.790 
ATOM    752  P    DA A  37      -5.023 185.399 513.053 
ATOM    753  OP1  DA A  37      -5.742 184.667 514.120 
ATOM    754  OP2  DA A  37      -4.094 184.596 512.228 
ATOM    755  O5'  DA A  37      -6.076 186.143 512.106 
ATOM    756  C5'  DA A  37      -6.546 187.452 512.478 
ATOM    757  C4'  DA A  37      -6.565 188.361 511.265 
ATOM    758  O4'  DA A  37      -5.292 189.040 511.062 
ATOM    759  C3'  DA A  37      -6.836 187.677 509.926 
ATOM    760  O3'  DA A  37      -7.627 188.542 509.119 
ATOM    761  C2'  DA A  37      -5.459 187.534 509.278 
ATOM    762  C1'  DA A  37      -4.923 188.899 509.698 
ATOM    763  N9   DA A  37      -3.441 189.016 509.606 
ATOM    764  C8   DA A  37      -2.499 188.053 509.832 
ATOM    765  N7   DA A  37      -1.280 188.464 509.668 
ATOM    766  C5   DA A  37      -1.422 189.797 509.307 
ATOM    767  C6   DA A  37      -0.487 190.797 508.993 
ATOM    768  N6   DA A  37       0.839 190.599 508.993 
ATOM    769  N1   DA A  37      -0.967 192.015 508.677 
ATOM    770  C2   DA A  37      -2.285 192.207 508.678 
ATOM    771  N3   DA A  37      -3.248 191.354 508.952 
ATOM    772  C4   DA A  37      -2.741 190.143 509.266 
ATOM    773  P    DC A  38      -8.792 187.913 508.219 
ATOM    774  OP1  DC A  38     -10.012 187.736 509.039 
ATOM    775  OP2  DC A  38      -8.290 186.703 507.532 
ATOM    776  O5'  DC A  38      -9.028 189.079 507.149 
ATOM    777  C5'  DC A  38      -8.783 190.445 507.537 
ATOM    778  C4'  DC A  38      -8.031 191.170 506.439 
ATOM    779  O4'  DC A  38      -6.587 191.030 506.568 
ATOM    780  C3'  DC A  38      -8.320 190.700 505.013 
ATOM    781  O3'  DC A  38      -8.309 191.827 504.146 
ATOM    782  C2'  DC A  38      -7.137 189.800 504.655 
ATOM    783  C1'  DC A  38      -6.057 190.661 505.304 
ATOM    784  N1   DC A  38      -4.774 189.940 505.533 
ATOM    785  C2   DC A  38      -3.591 190.665 505.407 
ATOM    786  O2   DC A  38      -3.655 191.865 505.115 
ATOM    787  N3   DC A  38      -2.411 190.026 505.611 
ATOM    788  C4   DC A  38      -2.384 188.725 505.927 
ATOM    789  N4   DC A  38      -1.207 188.148 506.115 
ATOM    790  C5   DC A  38      -3.589 187.962 506.060 
ATOM    791  C6   DC A  38      -4.759 188.618 505.852 
ATOM    792  P    DC A  39      -9.391 191.910 502.968 
ATOM    793  OP1  DC A  39     -10.659 192.461 503.497 
ATOM    794  OP2  DC A  39      -9.486 190.599 502.289 
ATOM    795  O5'  DC A  39      -8.708 192.974 501.987 
ATOM    796  C5'  DC A  39      -7.857 193.992 502.546 
ATOM    797  C4'  DC A  39      -6.608 194.146 501.701 
ATOM    798  O4'  DC A  39      -5.545 193.241 502.113 
ATOM    799  C3'  DC A  39      -6.777 193.861 500.208 
ATOM    800  O3'  DC A  39      -5.962 194.765 499.473 
ATOM    801  C2'  DC A  39      -6.226 192.447 500.019 
ATOM    802  C1'  DC A  39      -5.032 192.596 500.957 
ATOM    803  N1   DC A  39      -4.435 191.298 501.378 
ATOM    804  C2   DC A  39      -3.056 191.250 501.569 
ATOM    805  O2   DC A  39      -2.391 192.276 501.385 
ATOM    806  N3   DC A  39      -2.492 190.074 501.952 
ATOM    807  C4   DC A  39      -3.247 188.986 502.142 
ATOM    808  N4   DC A  39      -2.650 187.864 502.515 
ATOM    809  C5   DC A  39      -4.667 189.015 501.950 
ATOM    810  C6   DC A  39      -5.211 190.197 501.567 
ATOM    811  P    DT A  40      -6.527 195.386 498.109 
ATOM    812  OP1  DT A  40      -7.373 196.561 498.414 
ATOM    813  OP2  DT A  40      -7.162 194.320 497.305 
ATOM    814  O5'  DT A  40      -5.176 195.864 497.397 
ATOM    815  C5'  DT A  40      -4.060 196.268 498.214 
ATOM    816  C4'  DT A  40      -2.776 195.680 497.664 
ATOM    817  O4'  DT A  40      -2.498 194.354 498.201 
ATOM    818  C3'  DT A  40      -2.730 195.481 496.149 
ATOM    819  O3'  DT A  40      -1.415 195.761 495.688 
ATOM    820  C2'  DT A  40      -3.009 193.991 495.946 
ATOM    821  C1'  DT A  40      -2.173 193.493 497.121 
ATOM    822  N1   DT A  40      -2.488 192.096 497.532 
ATOM    823  C2   DT A  40      -1.445 191.329 497.991 
ATOM    824  O2   DT A  40      -0.302 191.743 498.071 
ATOM    825  N3   DT A  40      -1.776 190.040 498.361 
ATOM    826  C4   DT A  40      -3.031 189.470 498.312 
ATOM    827  O4   DT A  40      -3.205 188.303 498.671 
ATOM    828  C5   DT A  40      -4.060 190.353 497.816 
ATOM    829  C7   DT A  40      -5.457 189.812 497.729 
ATOM    830  C6   DT A  40      -3.766 191.611 497.448 
ATOM    831  P    DA A  41      -1.229 196.541 494.302 
ATOM    832  OP1  DA A  41      -1.345 197.999 494.533 
ATOM    833  OP2  DA A  41      -2.140 195.971 493.286 
ATOM    834  O5'  DA A  41       0.284 196.173 493.933 
ATOM    835  C5'  DA A  41       1.222 195.927 494.998 
ATOM    836  C4'  DA A  41       2.066 194.710 494.674 
ATOM    837  O4'  DA A  41       1.451 193.471 495.129 
ATOM    838  C3'  DA A  41       2.336 194.464 493.190 
ATOM    839  O3'  DA A  41       3.658 193.960 493.039 
ATOM    840  C2'  DA A  41       1.350 193.366 492.793 
ATOM    841  C1'  DA A  41       1.492 192.534 494.063 
ATOM    842  N9   DA A  41       0.387 191.556 494.266 
ATOM    843  C8   DA A  41      -0.932 191.687 493.937 
ATOM    844  N7   DA A  41      -1.653 190.652 494.241 
ATOM    845  C5   DA A  41      -0.749 189.769 494.814 
ATOM    846  C6   DA A  41      -0.893 188.480 495.350 
ATOM    847  N6   DA A  41      -2.062 187.824 495.397 
ATOM    848  N1   DA A  41       0.212 187.884 495.837 
ATOM    849  C2   DA A  41       1.370 188.540 495.788 
ATOM    850  N3   DA A  41       1.625 189.740 495.314 
ATOM    851  C4   DA A  41       0.504 190.314 494.833 
ATOM    852  P    DG A  42       4.543 194.459 491.803 
ATOM    853  OP1  DG A  42       5.187 195.747 492.142 
ATOM    854  OP2  DG A  42       3.725 194.447 490.570 
ATOM    855  O5'  DG A  42       5.651 193.308 491.723 
ATOM    856  C5'  DG A  42       6.037 192.625 492.931 
ATOM    857  C4'  DG A  42       6.134 191.134 492.675 
ATOM    858  O4'  DG A  42       4.862 190.453 492.873 
ATOM    859  C3'  DG A  42       6.553 190.727 491.263 
ATOM    860  O3'  DG A  42       7.384 189.574 491.343 
ATOM    861  C2'  DG A  42       5.249 190.338 490.568 
ATOM    862  C1'  DG A  42       4.626 189.611 491.756 
ATOM    863  N9   DG A  42       3.156 189.408 491.631 
ATOM    864  C8   DG A  42       2.210 190.224 491.049 
ATOM    865  N7   DG A  42       0.989 189.752 491.105 
ATOM    866  C5   DG A  42       1.135 188.536 491.772 
ATOM    867  C6   DG A  42       0.162 187.567 492.130 
ATOM    868  O6   DG A  42      -1.049 187.584 491.930 
ATOM    869  N1   DG A  42       0.743 186.480 492.797 
ATOM    870  C2   DG A  42       2.088 186.346 493.081 
ATOM    871  N2   DG A  42       2.444 185.233 493.726 
ATOM    872  N3   DG A  42       3.001 187.256 492.745 
ATOM    873  C4   DG A  42       2.453 188.317 492.096 
ATOM    874  P    DA A  43       8.649 189.460 490.370 
ATOM    875  OP1  DA A  43       9.793 190.195 490.956 
ATOM    876  OP2  DA A  43       8.257 189.856 488.999 
ATOM    877  O5'  DA A  43       8.940 187.888 490.413 
ATOM    878  C5'  DA A  43       8.610 187.149 491.605 
ATOM    879  C4'  DA A  43       7.937 185.842 491.235 
ATOM    880  O4'  DA A  43       6.494 185.979 491.099 
ATOM    881  C3'  DA A  43       8.374 185.221 489.908 
ATOM    882  O3'  DA A  43       8.403 183.806 490.049 
ATOM    883  C2'  DA A  43       7.263 185.588 488.924 
ATOM    884  C1'  DA A  43       6.098 185.365 489.882 
ATOM    885  N9   DA A  43       4.826 186.000 489.436 
ATOM    886  C8   DA A  43       4.655 187.172 488.757 
ATOM    887  N7   DA A  43       3.415 187.459 488.510 
ATOM    888  C5   DA A  43       2.709 186.401 489.066 
ATOM    889  C6   DA A  43       1.336 186.112 489.139 
ATOM    890  N6   DA A  43       0.385 186.904 488.624 
ATOM    891  N1   DA A  43       0.976 184.974 489.762 
ATOM    892  C2   DA A  43       1.925 184.191 490.272 
ATOM    893  N3   DA A  43       3.230 184.357 490.264 
ATOM    894  C4   DA A  43       3.565 185.502 489.635 
ATOM    895  P    DG A  44       9.585 182.981 489.353 
ATOM    896  OP1  DG A  44      10.777 182.987 490.230 
ATOM    897  OP2  DG A  44       9.791 183.477 487.974 
ATOM    898  O5'  DG A  44       8.958 181.510 489.307 
ATOM    899  C5'  DG A  44       8.023 181.117 490.329 
ATOM    900  C4'  DG A  44       6.853 180.382 489.705 
ATOM    901  O4'  DG A  44       5.788 181.285 489.287 
ATOM    902  C3'  DG A  44       7.168 179.576 488.446 
ATOM    903  O3'  DG A  44       6.392 178.383 488.455 
ATOM    904  C2'  DG A  44       6.689 180.458 487.292 
ATOM    905  C1'  DG A  44       5.409 180.945 487.962 
ATOM    906  N9   DG A  44       4.823 182.158 487.324 
ATOM    907  C8   DG A  44       5.463 183.224 486.728 
ATOM    908  N7   DG A  44       4.650 184.138 486.258 
ATOM    909  C5   DG A  44       3.383 183.643 486.562 
ATOM    910  C6   DG A  44       2.101 184.193 486.302 
ATOM    911  O6   DG A  44       1.814 185.246 485.741 
ATOM    912  N1   DG A  44       1.080 183.360 486.782 
ATOM    913  C2   DG A  44       1.274 182.154 487.428 
ATOM    914  N2   DG A  44       0.168 181.510 487.809 
ATOM    915  N3   DG A  44       2.477 181.640 487.672 
ATOM    916  C4   DG A  44       3.478 182.435 487.213 
ATOM    917  P    DT A  45       7.058 177.021 487.944 
ATOM    918  OP1  DT A  45       7.829 176.402 489.046 
ATOM    919  OP2  DT A  45       7.804 177.272 486.692 
ATOM    920  O5'  DT A  45       5.763 176.135 487.630 
ATOM    921  C5'  DT A  45       4.563 176.358 488.393 
ATOM    922  C4'  DT A  45       3.358 176.365 487.474 
ATOM    923  O4'  DT A  45       3.080 177.687 486.932 
ATOM    924  C3'  DT A  45       3.460 175.473 486.237 
ATOM    925  O3'  DT A  45       2.183 174.904 485.973 
ATOM    926  C2'  DT A  45       3.810 176.430 485.098 
ATOM    927  C1'  DT A  45       2.887 177.566 485.531 
ATOM    928  N1   DT A  45       3.214 178.875 484.903 
ATOM    929  C2   DT A  45       2.162 179.711 484.615 
ATOM    930  O2   DT A  45       1.002 179.422 484.850 
ATOM    931  N3   DT A  45       2.504 180.917 484.032 
ATOM    932  C4   DT A  45       3.780 181.344 483.724 
ATOM    933  O4   DT A  45       3.961 182.446 483.203 
ATOM    934  C5   DT A  45       4.816 180.398 484.064 
ATOM    935  C7   DT A  45       6.234 180.786 483.760 
ATOM    936  C6   DT A  45       4.513 179.219 484.630 
ATOM    937  P    DT A  46       2.098 173.382 485.485 
ATOM    938  OP1  DT A  46       2.139 172.481 486.659 
ATOM    939  OP2  DT A  46       3.120 173.137 484.443 
ATOM    940  O5'  DT A  46       0.640 173.343 484.826 
ATOM    941  C5'  DT A  46      -0.382 174.215 485.342 
ATOM    942  C4'  DT A  46      -1.148 174.850 484.197 
ATOM    943  O4'  DT A  46      -0.533 176.087 483.737 
ATOM    944  C3'  DT A  46      -1.270 174.005 482.929 
ATOM    945  O3'  DT A  46      -2.553 174.221 482.353 
ATOM    946  C2'  DT A  46      -0.211 174.570 481.984 
ATOM    947  C1'  DT A  46      -0.439 176.041 482.321 
ATOM    948  N1   DT A  46       0.677 176.933 481.902 
ATOM    949  C2   DT A  46       0.343 178.198 481.482 
ATOM    950  O2   DT A  46      -0.806 178.602 481.443 
ATOM    951  N3   DT A  46       1.404 178.995 481.100 
ATOM    952  C4   DT A  46       2.738 178.641 481.104 
ATOM    953  O4   DT A  46       3.601 179.442 480.739 
ATOM    954  C5   DT A  46       2.989 177.294 481.561 
ATOM    955  C7   DT A  46       4.415 176.828 481.596 
ATOM    956  C6   DT A  46       1.976 176.497 481.937 
ATOM    957  P    DG A  47      -3.337 172.980 481.716 
ATOM    958  OP1  DG A  47      -4.056 172.248 482.783 
ATOM    959  OP2  DG A  47      -2.408 172.177 480.891 
ATOM    960  O5'  DG A  47      -4.390 173.724 480.769 
ATOM    961  C5'  DG A  47      -4.860 175.033 481.142 
ATOM    962  C4'  DG A  47      -4.878 175.942 479.929 
ATOM    963  O4'  DG A  47      -3.606 176.621 479.725 
ATOM    964  C3'  DG A  47      -5.150 175.258 478.589 
ATOM    965  O3'  DG A  47      -5.940 176.123 477.783 
ATOM    966  C2'  DG A  47      -3.772 175.115 477.941 
ATOM    967  C1'  DG A  47      -3.237 176.480 478.361 
ATOM    968  N9   DG A  47      -1.755 176.597 478.269 
ATOM    969  C8   DG A  47      -0.790 175.639 478.493 
ATOM    970  N7   DG A  47       0.438 176.067 478.325 
ATOM    971  C5   DG A  47       0.274 177.403 477.963 
ATOM    972  C6   DG A  47       1.246 178.390 477.651 
ATOM    973  O6   DG A  47       2.469 178.287 477.630 
ATOM    974  N1   DG A  47       0.645 179.618 477.337 
ATOM    975  C2   DG A  47      -0.715 179.859 477.326 
ATOM    976  N2   DG A  47      -1.088 181.099 477.000 
ATOM    977  N3   DG A  47      -1.625 178.933 477.620 
ATOM    978  C4   DG A  47      -1.059 177.737 477.926 
ATOM    979  P    DG A  48      -7.106 175.494 476.882 
ATOM    980  OP1  DG A  48      -8.326 175.317 477.702 
ATOM    981  OP2  DG A  48      -6.604 174.284 476.196 
ATOM    982  O5'  DG A  48      -7.342 176.660 475.812 
ATOM    983  C5'  DG A  48      -7.097 178.025 476.201 
ATOM    984  C4'  DG A  48      -6.345 178.751 475.102 
ATOM    985  O4'  DG A  48      -4.901 178.611 475.232 
ATOM    986  C3'  DG A  48      -6.634 178.281 473.676 
ATOM    987  O3'  DG A  48      -6.623 179.408 472.809 
ATOM    988  C2'  DG A  48      -5.451 177.381 473.318 
ATOM    989  C1'  DG A  48      -4.371 178.242 473.967 
ATOM    990  N9   DG A  48      -3.088 177.521 474.196 
ATOM    991  C8   DG A  48      -2.877 176.199 474.524 
ATOM    992  N7   DG A  48      -1.613 175.877 474.655 
ATOM    993  C5   DG A  48      -0.939 177.069 474.395 
ATOM    994  C6   DG A  48       0.452 177.349 474.386 
ATOM    995  O6   DG A  48       1.392 176.590 474.609 
ATOM    996  N1   DG A  48       0.703 178.692 474.072 
ATOM    997  C2   DG A  48      -0.264 179.640 473.802 
ATOM    998  N2   DG A  48       0.180 180.869 473.525 
ATOM    999  N3   DG A  48      -1.569 179.377 473.812 
ATOM   1000  C4   DG A  48      -1.829 178.079 474.114 
ATOM   1001  P    DG A  49      -7.705 179.491 471.631 
ATOM   1002  OP1  DG A  49      -8.972 180.042 472.160 
ATOM   1003  OP2  DG A  49      -7.799 178.180 470.953 
ATOM   1004  O5'  DG A  49      -7.022 180.555 470.651 
ATOM   1005  C5'  DG A  49      -6.171 181.573 471.209 
ATOM   1006  C4'  DG A  49      -4.922 181.727 470.364 
ATOM   1007  O4'  DG A  49      -3.859 180.822 470.777 
ATOM   1008  C3'  DG A  49      -5.090 181.442 468.872 
ATOM   1009  O3'  DG A  49      -4.275 182.346 468.136 
ATOM   1010  C2'  DG A  49      -4.540 180.028 468.683 
ATOM   1011  C1'  DG A  49      -3.346 180.177 469.621 
ATOM   1012  N9   DG A  49      -2.748 178.879 470.041 
ATOM   1013  C8   DG A  49      -3.368 177.671 470.279 
ATOM   1014  N7   DG A  49      -2.550 176.712 470.638 
ATOM   1015  C5   DG A  49      -1.299 177.328 470.638 
ATOM   1016  C6   DG A  49      -0.019 176.797 470.944 
ATOM   1017  O6   DG A  49       0.279 175.656 471.284 
ATOM   1018  N1   DG A  49       0.983 177.770 470.817 
ATOM   1019  C2   DG A  49       0.775 179.083 470.444 
ATOM   1020  N2   DG A  49       1.863 179.855 470.382 
ATOM   1021  N3   DG A  49      -0.427 179.581 470.157 
ATOM   1022  C4   DG A  49      -1.409 178.650 470.275 
ATOM   1023  P    DA A  50      -4.840 182.967 466.773 
ATOM   1024  OP1  DA A  50      -5.686 184.142 467.077 
ATOM   1025  OP2  DA A  50      -5.475 181.901 465.968 
ATOM   1026  O5'  DA A  50      -3.489 183.445 466.060 
ATOM   1027  C5'  DA A  50      -2.374 183.849 466.877 
ATOM   1028  C4'  DA A  50      -1.090 183.261 466.327 
ATOM   1029  O4'  DA A  50      -0.812 181.935 466.864 
ATOM   1030  C3'  DA A  50      -1.044 183.062 464.813 
ATOM   1031  O3'  DA A  50       0.271 183.342 464.351 
ATOM   1032  C2'  DA A  50      -1.323 181.572 464.609 
ATOM   1033  C1'  DA A  50      -0.486 181.074 465.784 
ATOM   1034  N9   DA A  50      -0.802 179.677 466.195 
ATOM   1035  C8   DA A  50      -2.009 179.040 466.177 
ATOM   1036  N7   DA A  50      -1.962 177.815 466.598 
ATOM   1037  C5   DA A  50      -0.626 177.622 466.921 
ATOM   1038  C6   DA A  50       0.077 176.518 467.428 
ATOM   1039  N6   DA A  50      -0.498 175.342 467.714 
ATOM   1040  N1   DA A  50       1.400 176.666 467.633 
ATOM   1041  C2   DA A  50       1.967 177.837 467.348 
ATOM   1042  N3   DA A  50       1.416 178.932 466.872 
ATOM   1043  C4   DA A  50       0.093 178.758 466.676 
ATOM   1044  P    DA A  51       0.457 184.122 462.965 
ATOM   1045  OP1  DA A  51       0.341 185.580 463.197 
ATOM   1046  OP2  DA A  51      -0.454 183.552 461.949 
ATOM   1047  O5'  DA A  51       1.971 183.754 462.597 
ATOM   1048  C5'  DA A  51       2.908 183.508 463.661 
ATOM   1049  C4'  DA A  51       3.752 182.291 463.337 
ATOM   1050  O4'  DA A  51       3.138 181.052 463.792 
ATOM   1051  C3'  DA A  51       4.022 182.045 461.853 
ATOM   1052  O3'  DA A  51       5.344 181.541 461.703 
ATOM   1053  C2'  DA A  51       3.036 180.947 461.457 
ATOM   1054  C1'  DA A  51       3.178 180.115 462.727 
ATOM   1055  N9   DA A  51       2.073 179.137 462.929 
ATOM   1056  C8   DA A  51       0.754 179.267 462.600 
ATOM   1057  N7   DA A  51       0.033 178.233 462.905 
ATOM   1058  C5   DA A  51       0.938 177.350 463.478 
ATOM   1059  C6   DA A  51       0.793 176.061 464.013 
ATOM   1060  N6   DA A  51      -0.375 175.405 464.060 
ATOM   1061  N1   DA A  51       1.898 175.465 464.500 
ATOM   1062  C2   DA A  51       3.057 176.121 464.452 
ATOM   1063  N3   DA A  51       3.312 177.321 463.978 
ATOM   1064  C4   DA A  51       2.190 177.895 463.496 
ATOM   1065  P    DG A  52       6.230 182.040 460.466 
ATOM   1066  OP1  DG A  52       6.874 183.328 460.806 
ATOM   1067  OP2  DG A  52       5.411 182.028 459.234 
ATOM   1068  O5'  DG A  52       7.337 180.889 460.386 
ATOM   1069  C5'  DG A  52       7.724 180.206 461.594 
ATOM   1070  C4'  DG A  52       7.820 178.715 461.339 
ATOM   1071  O4'  DG A  52       6.548 178.034 461.537 
ATOM   1072  C3'  DG A  52       8.239 178.308 459.926 
ATOM   1073  O3'  DG A  52       9.070 177.155 460.007 
ATOM   1074  C2'  DG A  52       6.935 177.919 459.231 
ATOM   1075  C1'  DG A  52       6.312 177.192 460.419 
ATOM   1076  N9   DG A  52       4.842 176.989 460.294 
ATOM   1077  C8   DG A  52       3.896 177.805 459.712 
ATOM   1078  N7   DG A  52       2.676 177.333 459.769 
ATOM   1079  C5   DG A  52       2.822 176.117 460.435 
ATOM   1080  C6   DG A  52       1.849 175.148 460.794 
ATOM   1081  O6   DG A  52       0.637 175.165 460.594 
ATOM   1082  N1   DG A  52       2.429 174.061 461.460 
ATOM   1083  C2   DG A  52       3.775 173.927 461.744 
ATOM   1084  N2   DG A  52       4.130 172.814 462.390 
ATOM   1085  N3   DG A  52       4.687 174.837 461.408 
ATOM   1086  C4   DG A  52       4.140 175.898 460.760 
ATOM   1087  P    DA A  53      10.335 177.041 459.033 
ATOM   1088  OP1  DA A  53      11.479 177.776 459.619 
ATOM   1089  OP2  DA A  53       9.944 177.437 457.662 
ATOM   1090  O5'  DA A  53      10.626 175.469 459.076 
ATOM   1091  C5'  DA A  53      10.296 174.730 460.268 
ATOM   1092  C4'  DA A  53       9.623 173.423 459.898 
ATOM   1093  O4'  DA A  53       8.181 173.560 459.763 
ATOM   1094  C3'  DA A  53      10.060 172.802 458.571 
ATOM   1095  O3'  DA A  53      10.090 171.387 458.712 
ATOM   1096  C2'  DA A  53       8.950 173.169 457.587 
ATOM   1097  C1'  DA A  53       7.785 172.946 458.546 
ATOM   1098  N9   DA A  53       6.512 173.581 458.100 
ATOM   1099  C8   DA A  53       6.341 174.753 457.420 
ATOM   1100  N7   DA A  53       5.101 175.040 457.173 
ATOM   1101  C5   DA A  53       4.395 173.982 457.729 
ATOM   1102  C6   DA A  53       3.023 173.693 457.802 
ATOM   1103  N6   DA A  53       2.071 174.485 457.287 
ATOM   1104  N1   DA A  53       2.662 172.555 458.425 
ATOM   1105  C2   DA A  53       3.612 171.772 458.935 
ATOM   1106  N3   DA A  53       4.916 171.938 458.928 
ATOM   1107  C4   DA A  53       5.251 173.083 458.298 
ATOM   1108  P    DC A  54      11.271 170.562 458.017 
ATOM   1109  OP1  DC A  54      12.463 170.568 458.894 
ATOM   1110  OP2  DC A  54      11.478 171.058 456.638 
ATOM   1111  O5'  DC A  54      10.644 169.091 457.970 
ATOM   1112  C5'  DC A  54       9.709 168.698 458.992 
ATOM   1113  C4'  DC A  54       8.539 167.963 458.368 
ATOM   1114  O4'  DC A  54       7.475 168.866 457.950 
ATOM   1115  C3'  DC A  54       8.855 167.157 457.109 
ATOM   1116  O3'  DC A  54       8.079 165.964 457.119 
ATOM   1117  C2'  DC A  54       8.376 168.039 455.955 
ATOM   1118  C1'  DC A  54       7.095 168.526 456.625 
ATOM   1119  N1   DC A  54       6.510 169.739 455.987 
ATOM   1120  C2   DC A  54       5.122 169.855 455.965 
ATOM   1121  O2   DC A  54       4.441 168.956 456.471 
ATOM   1122  N3   DC A  54       4.570 170.952 455.387 
ATOM   1123  C4   DC A  54       5.343 171.904 454.850 
ATOM   1124  N4   DC A  54       4.756 172.955 454.299 
ATOM   1125  C5   DC A  54       6.772 171.803 454.862 
ATOM   1126  C6   DC A  54       7.306 170.699 455.444 
ATOM   1127  P    DG A  55       8.744 164.602 456.608 
ATOM   1128  OP1  DG A  55       9.516 163.983 457.710 
ATOM   1129  OP2  DG A  55       9.490 164.853 455.355 
ATOM   1130  O5'  DG A  55       7.450 163.716 456.294 
ATOM   1131  C5'  DG A  55       6.249 163.939 457.057 
ATOM   1132  C4'  DG A  55       5.044 163.945 456.138 
ATOM   1133  O4'  DG A  55       4.766 165.268 455.595 
ATOM   1134  C3'  DG A  55       5.146 163.054 454.900 
ATOM   1135  O3'  DG A  55       3.869 162.485 454.636 
ATOM   1136  C2'  DG A  55       5.496 164.011 453.761 
ATOM   1137  C1'  DG A  55       4.574 165.147 454.194 
ATOM   1138  N9   DG A  55       4.901 166.456 453.567 
ATOM   1139  C8   DG A  55       6.130 166.974 453.220 
ATOM   1140  N7   DG A  55       6.074 168.167 452.679 
ATOM   1141  C5   DG A  55       4.712 168.461 452.666 
ATOM   1142  C6   DG A  55       4.030 169.614 452.199 
ATOM   1143  O6   DG A  55       4.496 170.632 451.693 
ATOM   1144  N1   DG A  55       2.644 169.497 452.376 
ATOM   1145  C2   DG A  55       2.002 168.408 452.931 
ATOM   1146  N2   DG A  55       0.672 168.491 453.012 
ATOM   1147  N3   DG A  55       2.643 167.326 453.370 
ATOM   1148  C4   DG A  55       3.987 167.424 453.205 
ATOM   1149  P    DT A  56       3.784 160.962 454.148 
ATOM   1150  OP1  DT A  56       3.825 160.062 455.322 
ATOM   1151  OP2  DT A  56       4.806 160.718 453.107 
ATOM   1152  O5'  DT A  56       2.326 160.924 453.489 
ATOM   1153  C5'  DT A  56       1.304 161.796 454.005 
ATOM   1154  C4'  DT A  56       0.538 162.431 452.860 
ATOM   1155  O4'  DT A  56       1.153 163.668 452.400 
ATOM   1156  C3'  DT A  56       0.416 161.586 451.593 
ATOM   1157  O3'  DT A  56      -0.866 161.802 451.017 
ATOM   1158  C2'  DT A  56       1.476 162.151 450.647 
ATOM   1159  C1'  DT A  56       1.247 163.622 450.984 
ATOM   1160  N1   DT A  56       2.364 164.514 450.565 
ATOM   1161  C2   DT A  56       2.030 165.779 450.145 
ATOM   1162  O2   DT A  56       0.881 166.182 450.106 
ATOM   1163  N3   DT A  56       3.091 166.576 449.763 
ATOM   1164  C4   DT A  56       4.425 166.222 449.767 
ATOM   1165  O4   DT A  56       5.287 167.023 449.403 
ATOM   1166  C5   DT A  56       4.675 164.875 450.224 
ATOM   1167  C7   DT A  56       6.101 164.409 450.260 
ATOM   1168  C6   DT A  56       3.662 164.078 450.601 
ATOM   1169  P    DC A  57      -1.650 160.561 450.380 
ATOM   1170  OP1  DC A  57      -2.370 159.829 451.446 
ATOM   1171  OP2  DC A  57      -0.721 159.758 449.555 
ATOM   1172  O5'  DC A  57      -2.704 161.305 449.433 
ATOM   1173  C5'  DC A  57      -3.174 162.614 449.805 
ATOM   1174  C4'  DC A  57      -3.192 163.523 448.592 
ATOM   1175  O4'  DC A  57      -1.920 164.202 448.388 
ATOM   1176  C3'  DC A  57      -3.464 162.839 447.252 
ATOM   1177  O3'  DC A  57      -4.254 163.704 446.446 
ATOM   1178  C2'  DC A  57      -2.086 162.696 446.604 
ATOM   1179  C1'  DC A  57      -1.551 164.061 447.025 
ATOM   1180  N1   DC A  57      -0.069 164.178 446.932 
ATOM   1181  C2   DC A  57       0.465 165.412 446.570 
ATOM   1182  O2   DC A  57      -0.306 166.351 446.343 
ATOM   1183  N3   DC A  57       1.813 165.538 446.480 
ATOM   1184  C4   DC A  57       2.615 164.496 446.734 
ATOM   1185  N4   DC A  57       3.924 164.670 446.633 
ATOM   1186  C5   DC A  57       2.087 163.218 447.108 
ATOM   1187  C6   DC A  57       0.736 163.112 447.192 
ATOM   1188  P    DA A  58      -5.419 163.075 445.546 
ATOM   1189  OP1  DA A  58      -6.639 162.898 446.365 
ATOM   1190  OP2  DA A  58      -4.917 161.865 444.859 
ATOM   1191  O5'  DA A  58      -5.655 164.241 444.475 
ATOM   1192  C5'  DA A  58      -5.410 165.606 444.864 
ATOM   1193  C4'  DA A  58      -4.658 166.332 443.765 
ATOM   1194  O4'  DA A  58      -3.214 166.192 443.895 
ATOM   1195  C3'  DA A  58      -4.947 165.862 442.340 
ATOM   1196  O3'  DA A  58      -4.937 166.989 441.472 
ATOM   1197  C2'  DA A  58      -3.764 164.962 441.981 
ATOM   1198  C1'  DA A  58      -2.685 165.823 442.631 
ATOM   1199  N9   DA A  58      -1.402 165.102 442.859 
ATOM   1200  C8   DA A  58      -1.211 163.790 443.184 
ATOM   1201  N7   DA A  58       0.036 163.456 443.317 
ATOM   1202  C5   DA A  58       0.724 164.634 443.061 
ATOM   1203  C6   DA A  58       2.094 164.945 443.044 
ATOM   1204  N6   DA A  58       3.059 164.051 443.301 
ATOM   1205  N1   DA A  58       2.437 166.214 442.751 
ATOM   1206  C2   DA A  58       1.474 167.098 442.498 
ATOM   1207  N3   DA A  58       0.171 166.925 442.485 
ATOM   1208  C4   DA A  58      -0.146 165.647 442.780 
ATOM   1209  P    DC A  59      -6.018 167.072 440.295 
ATOM   1210  OP1  DC A  59      -7.286 167.623 440.823 
ATOM   1211  OP2  DC A  59      -6.113 165.761 439.616 
ATOM   1212  O5'  DC A  59      -5.336 168.136 439.314 
ATOM   1213  C5'  DC A  59      -4.485 169.154 439.873 
ATOM   1214  C4'  DC A  59      -3.236 169.307 439.027 
ATOM   1215  O4'  DC A  59      -2.172 168.403 439.440 
ATOM   1216  C3'  DC A  59      -3.404 169.023 437.535 
ATOM   1217  O3'  DC A  59      -2.589 169.927 436.799 
ATOM   1218  C2'  DC A  59      -2.853 167.609 437.346 
ATOM   1219  C1'  DC A  59      -1.659 167.758 438.284 
ATOM   1220  N1   DC A  59      -1.062 166.460 438.705 
ATOM   1221  C2   DC A  59       0.316 166.412 438.896 
ATOM   1222  O2   DC A  59       0.981 167.438 438.712 
ATOM   1223  N3   DC A  59       0.880 165.236 439.279 
ATOM   1224  C4   DC A  59       0.126 164.148 439.469 
ATOM   1225  N4   DC A  59       0.722 163.026 439.842 
ATOM   1226  C5   DC A  59      -1.294 164.177 439.276 
ATOM   1227  C6   DC A  59      -1.839 165.359 438.893 
ATOM   1228  P    DT A  60      -3.154 170.548 435.436 
ATOM   1229  OP1  DT A  60      -4.000 171.723 435.740 
ATOM   1230  OP2  DT A  60      -3.789 169.482 434.631 
ATOM   1231  O5'  DT A  60      -1.803 171.026 434.724 
ATOM   1232  C5'  DT A  60      -0.688 171.430 435.540 
ATOM   1233  C4'  DT A  60       0.596 170.842 434.991 
ATOM   1234  O4'  DT A  60       0.874 169.516 435.528 
ATOM   1235  C3'  DT A  60       0.642 170.643 433.476 
ATOM   1236  O3'  DT A  60       1.958 170.923 433.014 
ATOM   1237  C2'  DT A  60       0.364 169.153 433.272 
ATOM   1238  C1'  DT A  60       1.200 168.655 434.448 
ATOM   1239  N1   DT A  60       0.884 167.258 434.858 
ATOM   1240  C2   DT A  60       1.928 166.491 435.318 
ATOM   1241  O2   DT A  60       3.071 166.905 435.398 
ATOM   1242  N3   DT A  60       1.597 165.202 435.688 
ATOM   1243  C4   DT A  60       0.342 164.632 435.638 
ATOM   1244  O4   DT A  60       0.168 163.465 435.998 
ATOM   1245  C5   DT A  60      -0.688 165.515 435.142 
ATOM   1246  C7   DT A  60      -2.085 164.974 435.056 
ATOM   1247  C6   DT A  60      -0.394 166.773 434.775 
ATOM   1248  P    DG A  61       2.143 171.703 431.628 
ATOM   1249  OP1  DG A  61       2.028 173.161 431.860 
ATOM   1250  OP2  DG A  61       1.232 171.133 430.612 
ATOM   1251  O5'  DG A  61       3.657 171.335 431.260 
ATOM   1252  C5'  DG A  61       4.595 171.089 432.325 
ATOM   1253  C4'  DG A  61       5.439 169.872 432.001 
ATOM   1254  O4'  DG A  61       4.824 168.633 432.455 
ATOM   1255  C3'  DG A  61       5.709 169.626 430.516 
ATOM   1256  O3'  DG A  61       7.030 169.122 430.366 
ATOM   1257  C2'  DG A  61       4.723 168.528 430.120 
ATOM   1258  C1'  DG A  61       4.865 167.696 431.390 
ATOM   1259  N9   DG A  61       3.760 166.718 431.592 
ATOM   1260  C8   DG A  61       2.425 166.831 431.268 
ATOM   1261  N7   DG A  61       1.708 165.780 431.581 
ATOM   1262  C5   DG A  61       2.633 164.908 432.153 
ATOM   1263  C6   DG A  61       2.450 163.605 432.687 
ATOM   1264  O6   DG A  61       1.419 162.942 432.766 
ATOM   1265  N1   DG A  61       3.657 163.075 433.166 
ATOM   1266  C2   DG A  61       4.878 163.720 433.135 
ATOM   1267  N2   DG A  61       5.911 163.044 433.643 
ATOM   1268  N3   DG A  61       5.047 164.943 432.634 
ATOM   1269  C4   DG A  61       3.887 165.470 432.165 
ATOM   1270  P    DA A  62       7.916 169.621 429.130 
ATOM   1271  OP1  DA A  62       8.560 170.909 429.469 
ATOM   1272  OP2  DA A  62       7.098 169.609 427.897 
ATOM   1273  O5'  DA A  62       9.024 168.470 429.050 
ATOM   1274  C5'  DA A  62       9.410 167.787 430.258 
ATOM   1275  C4'  DA A  62       9.506 166.296 430.002 
ATOM   1276  O4'  DA A  62       8.234 165.615 430.200 
ATOM   1277  C3'  DA A  62       9.926 165.889 428.590 
ATOM   1278  O3'  DA A  62      10.756 164.736 428.670 
ATOM   1279  C2'  DA A  62       8.621 165.500 427.895 
ATOM   1280  C1'  DA A  62       7.999 164.773 429.082 
ATOM   1281  N9   DA A  62       6.528 164.570 428.957 
ATOM   1282  C8   DA A  62       5.605 165.391 428.377 
ATOM   1283  N7   DA A  62       4.392 164.936 428.425 
ATOM   1284  C5   DA A  62       4.518 163.722 429.087 
ATOM   1285  C6   DA A  62       3.581 162.743 429.457 
ATOM   1286  N6   DA A  62       2.268 162.840 429.198 
ATOM   1287  N1   DA A  62       4.042 161.656 430.104 
ATOM   1288  C2   DA A  62       5.347 161.567 430.359 
ATOM   1289  N3   DA A  62       6.310 162.412 430.064 
ATOM   1290  C4   DA A  62       5.822 163.489 429.417 
ATOM   1291  P    DT A  63      12.021 164.622 427.697 
ATOM   1292  OP1  DT A  63      13.166 165.357 428.282 
ATOM   1293  OP2  DT A  63      11.630 165.018 426.325 
ATOM   1294  O5'  DT A  63      12.313 163.050 427.740 
ATOM   1295  C5'  DT A  63      11.983 162.311 428.931 
ATOM   1296  C4'  DT A  63      11.310 161.004 428.561 
ATOM   1297  O4'  DT A  63       9.867 161.141 428.426 
ATOM   1298  C3'  DT A  63      11.747 160.383 427.235 
ATOM   1299  O3'  DT A  63      11.776 158.968 427.376 
ATOM   1300  C2'  DT A  63      10.636 160.750 426.251 
ATOM   1301  C1'  DT A  63       9.471 160.527 427.209 
ATOM   1302  N1   DT A  63       8.199 161.162 426.763 
ATOM   1303  C2   DT A  63       7.032 160.501 427.061 
ATOM   1304  O2   DT A  63       7.005 159.440 427.663 
ATOM   1305  N3   DT A  63       5.873 161.118 426.632 
ATOM   1306  C4   DT A  63       5.788 162.312 425.946 
ATOM   1307  O4   DT A  63       4.692 162.767 425.613 
ATOM   1308  C5   DT A  63       7.065 162.931 425.679 
ATOM   1309  C7   DT A  63       7.063 164.234 424.936 
ATOM   1310  C6   DT A  63       8.207 162.352 426.085 
ATOM   1311  P    DT A  64      12.958 158.143 426.680 
ATOM   1312  OP1  DT A  64      14.150 158.149 427.557 
ATOM   1313  OP2  DT A  64      13.164 158.639 425.301 
ATOM   1314  O5'  DT A  64      12.330 156.672 426.634 
ATOM   1315  C5'  DT A  64      11.395 156.279 427.655 
ATOM   1316  C4'  DT A  64      10.225 155.544 427.032 
ATOM   1317  O4'  DT A  64       9.161 156.447 426.614 
ATOM   1318  C3'  DT A  64      10.541 154.738 425.772 
ATOM   1319  O3'  DT A  64       9.765 153.545 425.782 
ATOM   1320  C2'  DT A  64      10.062 155.620 424.618 
ATOM   1321  C1'  DT A  64       8.782 156.107 425.289 
ATOM   1322  N1   DT A  64       8.196 157.320 424.651 
ATOM   1323  C2   DT A  64       6.826 157.419 424.637 
ATOM   1324  O2   DT A  64       6.095 156.571 425.117 
ATOM   1325  N3   DT A  64       6.320 158.556 424.036 
ATOM   1326  C4   DT A  64       7.053 159.576 423.464 
ATOM   1327  O4   DT A  64       6.487 160.545 422.955 
ATOM   1328  C5   DT A  64       8.482 159.381 423.527 
ATOM   1329  C7   DT A  64       9.355 160.443 422.927 
ATOM   1330  C6   DT A  64       9.002 158.285 424.105 
ATOM   1331  P    DA A  65      10.431 152.183 425.271 
ATOM   1332  OP1  DA A  65      11.202 151.564 426.373 
ATOM   1333  OP2  DA A  65      11.176 152.434 424.018 
ATOM   1334  O5'  DA A  65       9.136 151.297 424.957 
ATOM   1335  C5'  DA A  65       7.935 151.520 425.720 
ATOM   1336  C4'  DA A  65       6.731 151.526 424.801 
ATOM   1337  O4'  DA A  65       6.453 152.849 424.258 
ATOM   1338  C3'  DA A  65       6.833 150.635 423.564 
ATOM   1339  O3'  DA A  65       5.555 150.066 423.299 
ATOM   1340  C2'  DA A  65       7.183 151.592 422.425 
ATOM   1341  C1'  DA A  65       6.260 152.728 422.857 
ATOM   1342  N9   DA A  65       6.587 154.037 422.230 
ATOM   1343  C8   DA A  65       7.814 154.535 421.893 
ATOM   1344  N7   DA A  65       7.772 155.714 421.357 
ATOM   1345  C5   DA A  65       6.420 156.025 421.335 
ATOM   1346  C6   DA A  65       5.714 157.152 420.883 
ATOM   1347  N6   DA A  65       6.304 158.226 420.339 
ATOM   1348  N1   DA A  65       4.374 157.135 421.009 
ATOM   1349  C2   DA A  65       3.794 156.066 421.550 
ATOM   1350  N3   DA A  65       4.345 154.962 422.006 
ATOM   1351  C4   DA A  65       5.686 155.005 421.867 
ATOM   1352  P    DT A  66       5.471 148.543 422.811 
ATOM   1353  OP1  DT A  66       5.511 147.643 423.986 
ATOM   1354  OP2  DT A  66       6.492 148.299 421.770 
ATOM   1355  O5'  DT A  66       4.012 148.505 422.153 
ATOM   1356  C5'  DT A  66       2.990 149.377 422.668 
ATOM   1357  C4'  DT A  66       2.225 150.012 421.524 
ATOM   1358  O4'  DT A  66       2.839 151.249 421.063 
ATOM   1359  C3'  DT A  66       2.103 149.167 420.256 
ATOM   1360  O3'  DT A  66       0.820 149.383 419.680 
ATOM   1361  C2'  DT A  66       3.162 149.732 419.310 
ATOM   1362  C1'  DT A  66       2.933 151.203 419.648 
ATOM   1363  N1   DT A  66       4.050 152.095 419.228 
ATOM   1364  C2   DT A  66       3.716 153.360 418.808 
ATOM   1365  O2   DT A  66       2.567 153.763 418.769 
ATOM   1366  N3   DT A  66       4.777 154.157 418.426 
ATOM   1367  C4   DT A  66       6.111 153.803 418.431 
ATOM   1368  O4   DT A  66       6.974 154.604 418.066 
ATOM   1369  C5   DT A  66       6.361 152.456 418.888 
ATOM   1370  C7   DT A  66       7.788 151.990 418.923 
ATOM   1371  C6   DT A  66       5.348 151.659 419.264 
ATOM   1372  P    DG A  67       0.036 148.142 419.043 
ATOM   1373  OP1  DG A  67      -0.684 147.410 420.110 
ATOM   1374  OP2  DG A  67       0.965 147.339 418.218 
ATOM   1375  O5'  DG A  67      -1.017 148.886 418.096 
ATOM   1376  C5'  DG A  67      -1.488 150.195 418.468 
ATOM   1377  C4'  DG A  67      -1.506 151.104 417.255 
ATOM   1378  O4'  DG A  67      -0.233 151.783 417.052 
ATOM   1379  C3'  DG A  67      -1.777 150.420 415.916 
ATOM   1380  O3'  DG A  67      -2.568 151.285 415.109 
ATOM   1381  C2'  DG A  67      -0.400 150.277 415.268 
ATOM   1382  C1'  DG A  67       0.136 151.642 415.688 
ATOM   1383  N9   DG A  67       1.618 151.759 415.596 
ATOM   1384  C8   DG A  67       2.582 150.800 415.820 
ATOM   1385  N7   DG A  67       3.810 151.229 415.651 
ATOM   1386  C5   DG A  67       3.647 152.565 415.290 
ATOM   1387  C6   DG A  67       4.618 153.552 414.977 
ATOM   1388  O6   DG A  67       5.842 153.449 414.956 
ATOM   1389  N1   DG A  67       4.018 154.780 414.663 
ATOM   1390  C2   DG A  67       2.658 155.021 414.653 
ATOM   1391  N2   DG A  67       2.285 156.261 414.327 
ATOM   1392  N3   DG A  67       1.748 154.095 414.946 
ATOM   1393  C4   DG A  67       2.313 152.898 415.253 
ATOM   1394  P    DT A  68      -3.733 150.656 414.209 
ATOM   1395  OP1  DT A  68      -4.953 150.479 415.029 
ATOM   1396  OP2  DT A  68      -3.231 149.446 413.522 
ATOM   1397  O5'  DT A  68      -3.969 151.822 413.139 
ATOM   1398  C5'  DT A  68      -3.724 153.187 413.527 
ATOM   1399  C4'  DT A  68      -2.972 153.912 412.428 
ATOM   1400  O4'  DT A  68      -1.528 153.773 412.558 
ATOM   1401  C3'  DT A  68      -3.261 153.443 411.003 
ATOM   1402  O3'  DT A  68      -3.250 154.570 410.136 
ATOM   1403  C2'  DT A  68      -2.078 152.543 410.645 
ATOM   1404  C1'  DT A  68      -0.998 153.404 411.294 
ATOM   1405  N1   DT A  68       0.285 152.683 411.523 
ATOM   1406  C2   DT A  68       1.443 153.412 411.395 
ATOM   1407  O2   DT A  68       1.452 154.597 411.109 
ATOM   1408  N3   DT A  68       2.612 152.711 411.613 
ATOM   1409  C4   DT A  68       2.717 151.374 411.941 
ATOM   1410  O4   DT A  68       3.822 150.856 412.112 
ATOM   1411  C5   DT A  68       1.449 150.694 412.052 
ATOM   1412  C7   DT A  68       1.471 149.235 412.405 
ATOM   1413  C6   DT A  68       0.296 151.351 411.845 
ATOM   1414  P    DC A  69      -4.332 154.653 408.958 
ATOM   1415  OP1  DC A  69      -5.600 155.204 409.487 
ATOM   1416  OP2  DC A  69      -4.427 153.341 408.279 
ATOM   1417  O5'  DC A  69      -3.649 155.717 407.977 
ATOM   1418  C5'  DC A  69      -2.798 156.735 408.536 
ATOM   1419  C4'  DC A  69      -1.550 156.888 407.691 
ATOM   1420  O4'  DC A  69      -0.486 155.984 408.103 
ATOM   1421  C3'  DC A  69      -1.718 156.604 406.198 
ATOM   1422  O3'  DC A  69      -0.903 157.508 405.463 
ATOM   1423  C2'  DC A  69      -1.167 155.190 406.009 
ATOM   1424  C1'  DC A  69       0.027 155.339 406.947 
ATOM   1425  N1   DC A  69       0.624 154.041 407.368 
ATOM   1426  C2   DC A  69       2.003 153.993 407.559 
ATOM   1427  O2   DC A  69       2.668 155.019 407.375 
ATOM   1428  N3   DC A  69       2.567 152.817 407.942 
ATOM   1429  C4   DC A  69       1.812 151.729 408.132 
ATOM   1430  N4   DC A  69       2.409 150.607 408.505 
ATOM   1431  C5   DC A  69       0.392 151.758 407.940 
ATOM   1432  C6   DC A  69      -0.152 152.940 407.557 
ATOM   1433  P    DT A  70      -1.468 158.129 404.099 
ATOM   1434  OP1  DT A  70      -2.314 159.304 404.404 
ATOM   1435  OP2  DT A  70      -2.103 157.063 403.295 
ATOM   1436  O5'  DT A  70      -0.117 158.607 403.387 
ATOM   1437  C5'  DT A  70       0.999 159.011 404.204 
ATOM   1438  C4'  DT A  70       2.283 158.423 403.654 
ATOM   1439  O4'  DT A  70       2.561 157.097 404.191 
ATOM   1440  C3'  DT A  70       2.329 158.224 402.139 
ATOM   1441  O3'  DT A  70       3.644 158.504 401.678 
ATOM   1442  C2'  DT A  70       2.050 156.734 401.936 
ATOM   1443  C1'  DT A  70       2.886 156.236 403.111 
ATOM   1444  N1   DT A  70       2.571 154.839 403.522 
ATOM   1445  C2   DT A  70       3.614 154.072 403.981 
ATOM   1446  O2   DT A  70       4.757 154.486 404.061 
ATOM   1447  N3   DT A  70       3.283 152.783 404.351 
ATOM   1448  C4   DT A  70       2.028 152.213 404.302 
ATOM   1449  O4   DT A  70       1.854 151.046 404.661 
ATOM   1450  C5   DT A  70       0.999 153.096 403.806 
ATOM   1451  C7   DT A  70      -0.398 152.555 403.719 
ATOM   1452  C6   DT A  70       1.292 154.354 403.438 
ATOM   1453  P    DG A  71       3.830 159.284 400.292 
ATOM   1454  OP1  DG A  71       3.714 160.742 400.523 
ATOM   1455  OP2  DG A  71       2.919 158.714 399.276 
ATOM   1456  O5'  DG A  71       5.343 158.916 399.923 
ATOM   1457  C5'  DG A  71       6.281 158.670 400.988 
ATOM   1458  C4'  DG A  71       7.125 157.453 400.664 
ATOM   1459  O4'  DG A  71       6.510 156.214 401.119 
ATOM   1460  C3'  DG A  71       7.395 157.207 399.180 
ATOM   1461  O3'  DG A  71       8.717 156.703 399.029 
ATOM   1462  C2'  DG A  71       6.409 156.109 398.783 
ATOM   1463  C1'  DG A  71       6.551 155.277 400.053 
ATOM   1464  N9   DG A  71       5.446 154.299 400.256 
ATOM   1465  C8   DG A  71       4.111 154.412 399.931 
ATOM   1466  N7   DG A  71       3.394 153.361 400.244 
ATOM   1467  C5   DG A  71       4.319 152.489 400.816 
ATOM   1468  C6   DG A  71       4.137 151.186 401.350 
ATOM   1469  O6   DG A  71       3.105 150.523 401.429 
ATOM   1470  N1   DG A  71       5.343 150.656 401.829 
ATOM   1471  C2   DG A  71       6.564 151.301 401.798 
ATOM   1472  N2   DG A  71       7.598 150.625 402.306 
ATOM   1473  N3   DG A  71       6.733 152.524 401.298 
ATOM   1474  C4   DG A  71       5.573 153.051 400.828 
ATOM   1475  P    DG A  72       9.602 157.202 397.793 
ATOM   1476  OP1  DG A  72      10.246 158.490 398.132 
ATOM   1477  OP2  DG A  72       8.784 157.190 396.560 
ATOM   1478  O5'  DG A  72      10.710 156.051 397.713 
ATOM   1479  C5'  DG A  72      11.096 155.368 398.921 
ATOM   1480  C4'  DG A  72      11.193 153.877 398.665 
ATOM   1481  O4'  DG A  72       9.920 153.196 398.863 
ATOM   1482  C3'  DG A  72      11.612 153.470 397.253 
ATOM   1483  O3'  DG A  72      12.443 152.317 397.333 
ATOM   1484  C2'  DG A  72      10.308 153.081 396.558 
ATOM   1485  C1'  DG A  72       9.685 152.354 397.746 
ATOM   1486  N9   DG A  72       8.214 152.151 397.621 
ATOM   1487  C8   DG A  72       7.269 152.967 397.039 
ATOM   1488  N7   DG A  72       6.048 152.495 397.095 
ATOM   1489  C5   DG A  72       6.194 151.279 397.762 
ATOM   1490  C6   DG A  72       5.221 150.310 398.120 
ATOM   1491  O6   DG A  72       4.009 150.327 397.920 
ATOM   1492  N1   DG A  72       5.802 149.223 398.787 
ATOM   1493  C2   DG A  72       7.147 149.089 399.071 
ATOM   1494  N2   DG A  72       7.503 147.976 399.716 
ATOM   1495  N3   DG A  72       8.060 149.999 398.735 
ATOM   1496  C4   DG A  72       7.512 151.060 398.086 
ATOM   1497  P    DT A  73      13.708 152.203 396.360 
ATOM   1498  OP1  DT A  73      14.852 152.938 396.945 
ATOM   1499  OP2  DT A  73      13.316 152.599 394.989 
ATOM   1500  O5'  DT A  73      13.999 150.631 396.403 
ATOM   1501  C5'  DT A  73      13.669 149.892 397.595 
ATOM   1502  C4'  DT A  73      12.996 148.585 397.225 
ATOM   1503  O4'  DT A  73      11.553 148.722 397.089 
ATOM   1504  C3'  DT A  73      13.433 147.964 395.898 
ATOM   1505  O3'  DT A  73      13.462 146.549 396.039 
ATOM   1506  C2'  DT A  73      12.322 148.331 394.914 
ATOM   1507  C1'  DT A  73      11.157 148.108 395.872 
ATOM   1508  N1   DT A  73       9.885 148.743 395.426 
ATOM   1509  C2   DT A  73       8.718 148.082 395.725 
ATOM   1510  O2   DT A  73       8.691 147.021 396.327 
ATOM   1511  N3   DT A  73       7.559 148.699 395.295 
ATOM   1512  C4   DT A  73       7.474 149.893 394.609 
ATOM   1513  O4   DT A  73       6.378 150.348 394.276 
ATOM   1514  C5   DT A  73       8.752 150.512 394.342 
ATOM   1515  C7   DT A  73       8.749 151.815 393.599 
ATOM   1516  C6   DT A  73       9.894 149.933 394.748 
ATOM   1517  P    DC A  74      14.644 145.724 395.343 
ATOM   1518  OP1  DC A  74      15.836 145.730 396.220 
ATOM   1519  OP2  DC A  74      14.850 146.220 393.964 
ATOM   1520  O5'  DC A  74      14.017 144.253 395.297 
ATOM   1521  C5'  DC A  74      13.082 143.860 396.319 
ATOM   1522  C4'  DC A  74      11.912 143.125 395.695 
ATOM   1523  O4'  DC A  74      10.847 144.028 395.277 
ATOM   1524  C3'  DC A  74      12.227 142.319 394.436 
ATOM   1525  O3'  DC A  74      11.451 141.126 394.445 
ATOM   1526  C2'  DC A  74      11.748 143.201 393.282 
ATOM   1527  C1'  DC A  74      10.468 143.688 393.952 
ATOM   1528  N1   DC A  74       9.882 144.901 393.314 
ATOM   1529  C2   DC A  74       8.495 145.017 393.291 
ATOM   1530  O2   DC A  74       7.814 144.118 393.797 
ATOM   1531  N3   DC A  74       7.942 146.114 392.714 
ATOM   1532  C4   DC A  74       8.716 147.066 392.177 
ATOM   1533  N4   DC A  74       8.129 148.117 391.625 
ATOM   1534  C5   DC A  74      10.145 146.965 392.189 
ATOM   1535  C6   DC A  74      10.678 145.861 392.771 
ATOM   1536  P    DA A  75      12.117 139.764 393.934 
ATOM   1537  OP1  DA A  75      12.888 139.145 395.036 
ATOM   1538  OP2  DA A  75      12.863 140.015 392.682 
ATOM   1539  O5'  DA A  75      10.822 138.877 393.620 
ATOM   1540  C5'  DA A  75       9.622 139.101 394.383 
ATOM   1541  C4'  DA A  75       8.417 139.107 393.464 
ATOM   1542  O4'  DA A  75       8.139 140.430 392.922 
ATOM   1543  C3'  DA A  75       8.519 138.216 392.227 
ATOM   1544  O3'  DA A  75       7.242 137.647 391.963 
ATOM   1545  C2'  DA A  75       8.869 139.173 391.088 
ATOM   1546  C1'  DA A  75       7.946 140.309 391.521 
ATOM   1547  N9   DA A  75       8.273 141.618 390.893 
ATOM   1548  C8   DA A  75       9.500 142.116 390.557 
ATOM   1549  N7   DA A  75       9.459 143.295 390.020 
ATOM   1550  C5   DA A  75       8.106 143.606 389.999 
ATOM   1551  C6   DA A  75       7.400 144.733 389.546 
ATOM   1552  N6   DA A  75       7.990 145.807 389.003 
ATOM   1553  N1   DA A  75       6.061 144.716 389.673 
ATOM   1554  C2   DA A  75       5.480 143.647 390.214 
ATOM   1555  N3   DA A  75       6.032 142.543 390.669 
ATOM   1556  C4   DA A  75       7.372 142.586 390.530 
ATOM   1557  P    DG A  76       7.157 136.124 391.475 
ATOM   1558  OP1  DG A  76       7.198 135.224 392.649 
ATOM   1559  OP2  DG A  76       8.178 135.880 390.433 
ATOM   1560  O5'  DG A  76       5.698 136.085 390.816 
ATOM   1561  C5'  DG A  76       4.677 136.958 391.332 
ATOM   1562  C4'  DG A  76       3.911 137.593 390.187 
ATOM   1563  O4'  DG A  76       4.526 138.830 389.727 
ATOM   1564  C3'  DG A  76       3.789 136.748 388.919 
ATOM   1565  O3'  DG A  76       2.506 136.964 388.343 
ATOM   1566  C2'  DG A  76       4.848 137.313 387.974 
ATOM   1567  C1'  DG A  76       4.619 138.784 388.311 
ATOM   1568  N9   DG A  76       5.736 139.676 387.892 
ATOM   1569  C8   DG A  76       7.089 139.419 387.858 
ATOM   1570  N7   DG A  76       7.813 140.427 387.433 
ATOM   1571  C5   DG A  76       6.872 141.420 387.166 
ATOM   1572  C6   DG A  76       7.051 142.742 386.678 
ATOM   1573  O6   DG A  76       8.094 143.316 386.379 
ATOM   1574  N1   DG A  76       5.826 143.411 386.552 
ATOM   1575  C2   DG A  76       4.590 142.874 386.857 
ATOM   1576  N2   DG A  76       3.540 143.677 386.667 
ATOM   1577  N3   DG A  76       4.423 141.635 387.314 
ATOM   1578  C4   DG A  76       5.602 140.972 387.442 
ATOM   1579  P    DT A  77       1.722 135.723 387.706 
ATOM   1580  OP1  DT A  77       1.003 134.991 388.773 
ATOM   1581  OP2  DT A  77       2.651 134.920 386.881 
ATOM   1582  O5'  DT A  77       0.669 136.467 386.759 
ATOM   1583  C5'  DT A  77       0.199 137.776 387.132 
ATOM   1584  C4'  DT A  77       0.181 138.685 385.919 
ATOM   1585  O4'  DT A  77       1.453 139.364 385.715 
ATOM   1586  C3'  DT A  77      -0.091 138.001 384.579 
ATOM   1587  O3'  DT A  77      -0.881 138.866 383.773 
ATOM   1588  C2'  DT A  77       1.287 137.858 383.931 
ATOM   1589  C1'  DT A  77       1.822 139.223 384.351 
ATOM   1590  N1   DT A  77       3.304 139.340 384.259 
ATOM   1591  C2   DT A  77       3.815 140.563 383.901 
ATOM   1592  O2   DT A  77       3.113 141.531 383.662 
ATOM   1593  N3   DT A  77       5.192 140.633 383.824 
ATOM   1594  C4   DT A  77       6.079 139.605 384.072 
ATOM   1595  O4   DT A  77       7.293 139.787 383.971 
ATOM   1596  C5   DT A  77       5.449 138.360 384.441 
ATOM   1597  C7   DT A  77       6.341 137.188 384.727 
ATOM   1598  C6   DT A  77       4.111 138.264 384.522 
ATOM   1599  P    DG A  78      -2.047 138.237 382.872 
ATOM   1600  OP1  DG A  78      -3.267 138.060 383.692 
ATOM   1601  OP2  DG A  78      -1.545 137.027 382.186 
ATOM   1602  O5'  DG A  78      -2.283 139.403 381.802 
ATOM   1603  C5'  DG A  78      -2.038 140.768 382.191 
ATOM   1604  C4'  DG A  78      -1.286 141.493 381.092 
ATOM   1605  O4'  DG A  78       0.158 141.354 381.221 
ATOM   1606  C3'  DG A  78      -1.575 141.024 379.666 
ATOM   1607  O3'  DG A  78      -1.564 142.151 378.799 
ATOM   1608  C2'  DG A  78      -0.392 140.124 379.308 
ATOM   1609  C1'  DG A  78       0.688 140.985 379.957 
ATOM   1610  N9   DG A  78       1.971 140.264 380.186 
ATOM   1611  C8   DG A  78       2.182 138.942 380.514 
ATOM   1612  N7   DG A  78       3.446 138.620 380.645 
ATOM   1613  C5   DG A  78       4.120 139.812 380.385 
ATOM   1614  C6   DG A  78       5.511 140.092 380.376 
ATOM   1615  O6   DG A  78       6.450 139.333 380.599 
ATOM   1616  N1   DG A  78       5.762 141.435 380.062 
ATOM   1617  C2   DG A  78       4.795 142.383 379.792 
ATOM   1618  N2   DG A  78       5.239 143.612 379.515 
ATOM   1619  N3   DG A  78       3.490 142.120 379.802 
ATOM   1620  C4   DG A  78       3.230 140.822 380.104 
ATOM   1621  P    DA A  79      -2.646 142.234 377.621 
ATOM   1622  OP1  DA A  79      -3.913 142.785 378.150 
ATOM   1623  OP2  DA A  79      -2.740 140.922 376.943 
ATOM   1624  O5'  DA A  79      -1.963 143.298 376.641 
ATOM   1625  C5'  DA A  79      -1.112 144.316 377.199 
ATOM   1626  C4'  DA A  79       0.137 144.469 376.354 
ATOM   1627  O4'  DA A  79       1.200 143.565 376.767 
ATOM   1628  C3'  DA A  79      -0.031 144.185 374.862 
ATOM   1629  O3'  DA A  79       0.784 145.089 374.126 
ATOM   1630  C2'  DA A  79       0.519 142.771 374.673 
ATOM   1631  C1'  DA A  79       1.713 142.920 375.611 
ATOM   1632  N9   DA A  79       2.311 141.622 376.031 
ATOM   1633  C8   DA A  79       1.680 140.434 376.263 
ATOM   1634  N7   DA A  79       2.478 139.475 376.619 
ATOM   1635  C5   DA A  79       3.732 140.071 376.625 
ATOM   1636  C6   DA A  79       5.014 139.578 376.921 
ATOM   1637  N6   DA A  79       5.252 138.311 377.287 
ATOM   1638  N1   DA A  79       6.045 140.438 376.827 
ATOM   1639  C2   DA A  79       5.802 141.696 376.464 
ATOM   1640  N3   DA A  79       4.655 142.267 376.165 
ATOM   1641  C4   DA A  79       3.640 141.385 376.266 
ATOM   1642  P    DA A  80       0.219 145.710 372.763 
ATOM   1643  OP1  DA A  80      -0.627 146.885 373.067 
ATOM   1644  OP2  DA A  80      -0.416 144.644 371.958 
ATOM   1645  O5'  DA A  80       1.570 146.188 372.050 
ATOM   1646  C5'  DA A  80       2.685 146.592 372.867 
ATOM   1647  C4'  DA A  80       3.969 146.004 372.317 
ATOM   1648  O4'  DA A  80       4.247 144.678 372.854 
ATOM   1649  C3'  DA A  80       4.015 145.804 370.803 
ATOM   1650  O3'  DA A  80       5.330 146.085 370.341 
ATOM   1651  C2'  DA A  80       3.736 144.315 370.599 
ATOM   1652  C1'  DA A  80       4.572 143.817 371.774 
ATOM   1653  N9   DA A  80       4.257 142.420 372.185 
ATOM   1654  C8   DA A  80       3.050 141.783 372.167 
ATOM   1655  N7   DA A  80       3.097 140.558 372.588 
ATOM   1656  C5   DA A  80       4.433 140.365 372.911 
ATOM   1657  C6   DA A  80       5.136 139.261 373.418 
ATOM   1658  N6   DA A  80       4.561 138.085 373.704 
ATOM   1659  N1   DA A  80       6.459 139.409 373.623 
ATOM   1660  C2   DA A  80       7.026 140.580 373.338 
ATOM   1661  N3   DA A  80       6.475 141.675 372.862 
ATOM   1662  C4   DA A  80       5.151 141.501 372.666 
ATOM   1663  P    DG A  81       5.516 146.865 368.955 
ATOM   1664  OP1  DG A  81       5.400 148.323 369.187 
ATOM   1665  OP2  DG A  81       4.605 146.295 367.939 
ATOM   1666  O5'  DG A  81       7.030 146.497 368.587 
ATOM   1667  C5'  DG A  81       7.967 146.251 369.651 
ATOM   1668  C4'  DG A  81       8.811 145.034 369.327 
ATOM   1669  O4'  DG A  81       8.197 143.795 369.782 
ATOM   1670  C3'  DG A  81       9.081 144.788 367.843 
ATOM   1671  O3'  DG A  81      10.403 144.284 367.693 
ATOM   1672  C2'  DG A  81       8.095 143.690 367.447 
ATOM   1673  C1'  DG A  81       8.237 142.858 368.717 
ATOM   1674  N9   DG A  81       7.132 141.880 368.919 
ATOM   1675  C8   DG A  81       5.798 141.993 368.594 
ATOM   1676  N7   DG A  81       5.081 140.942 368.908 
ATOM   1677  C5   DG A  81       6.005 140.070 369.480 
ATOM   1678  C6   DG A  81       5.823 138.767 370.013 
ATOM   1679  O6   DG A  81       4.792 138.104 370.092 
ATOM   1680  N1   DG A  81       7.029 138.237 370.493 
ATOM   1681  C2   DG A  81       8.250 138.882 370.461 
ATOM   1682  N2   DG A  81       9.284 138.206 370.970 
ATOM   1683  N3   DG A  81       8.420 140.105 369.961 
ATOM   1684  C4   DG A  81       7.260 140.632 369.491 
ATOM   1685  P    DA A  82      11.289 144.783 366.456 
ATOM   1686  OP1  DA A  82      11.933 146.071 366.796 
ATOM   1687  OP2  DA A  82      10.470 144.771 365.224 
ATOM   1688  O5'  DA A  82      12.396 143.632 366.376 
ATOM   1689  C5'  DA A  82      12.782 142.949 367.584 
ATOM   1690  C4'  DA A  82      12.879 141.458 367.329 
ATOM   1691  O4'  DA A  82      11.607 140.777 367.527 
ATOM   1692  C3'  DA A  82      13.298 141.051 365.916 
ATOM   1693  O3'  DA A  82      14.129 139.898 365.997 
ATOM   1694  C2'  DA A  82      11.994 140.662 365.221 
ATOM   1695  C1'  DA A  82      11.371 139.935 366.409 
ATOM   1696  N9   DA A  82       9.901 139.732 366.284 
ATOM   1697  C8   DA A  82       8.978 140.553 365.703 
ATOM   1698  N7   DA A  82       7.764 140.098 365.752 
ATOM   1699  C5   DA A  82       7.890 138.884 366.414 
ATOM   1700  C6   DA A  82       6.953 137.905 366.784 
ATOM   1701  N6   DA A  82       5.641 138.002 366.525 
ATOM   1702  N1   DA A  82       7.415 136.818 367.431 
ATOM   1703  C2   DA A  82       8.719 136.729 367.685 
ATOM   1704  N3   DA A  82       9.683 137.574 367.390 
ATOM   1705  C4   DA A  82       9.195 138.651 366.743 
ATOM   1706  P    DA A  83      15.394 139.784 365.023 
ATOM   1707  OP1  DA A  83      16.538 140.519 365.609 
ATOM   1708  OP2  DA A  83      15.003 140.180 363.652 
ATOM   1709  O5'  DA A  83      15.685 138.212 365.066 
ATOM   1710  C5'  DA A  83      15.355 137.473 366.258 
ATOM   1711  C4'  DA A  83      14.682 136.166 365.888 
ATOM   1712  O4'  DA A  83      13.240 136.303 365.753 
ATOM   1713  C3'  DA A  83      15.119 135.545 364.561 
ATOM   1714  O3'  DA A  83      15.149 134.130 364.702 
ATOM   1715  C2'  DA A  83      14.009 135.912 363.577 
ATOM   1716  C1'  DA A  83      12.844 135.689 364.536 
ATOM   1717  N9   DA A  83      11.571 136.324 364.090 
ATOM   1718  C8   DA A  83      11.400 137.496 363.410 
ATOM   1719  N7   DA A  83      10.160 137.783 363.163 
ATOM   1720  C5   DA A  83       9.454 136.725 363.719 
ATOM   1721  C6   DA A  83       8.082 136.436 363.792 
ATOM   1722  N6   DA A  83       7.130 137.227 363.277 
ATOM   1723  N1   DA A  83       7.721 135.298 364.415 
ATOM   1724  C2   DA A  83       8.671 134.515 364.925 
ATOM   1725  N3   DA A  83       9.975 134.681 364.918 
ATOM   1726  C4   DA A  83      10.310 135.826 364.288 
ATOM   1727  P    DT A  84      16.330 133.305 364.007 
ATOM   1728  OP1  DT A  84      17.522 133.311 364.884 
ATOM   1729  OP2  DT A  84      16.537 133.801 362.628 
ATOM   1730  O5'  DT A  84      15.703 131.834 363.960 
ATOM   1731  C5'  DT A  84      14.768 131.441 364.982 
ATOM   1732  C4'  DT A  84      13.598 130.706 364.358 
ATOM   1733  O4'  DT A  84      12.534 131.609 363.940 
ATOM   1734  C3'  DT A  84      13.914 129.900 363.099 
ATOM   1735  O3'  DT A  84      13.138 128.707 363.109 
ATOM   1736  C2'  DT A  84      13.435 130.782 361.945 
ATOM   1737  C1'  DT A  84      12.154 131.269 362.615 
ATOM   1738  N1   DT A  84      11.569 132.482 361.977 
ATOM   1739  C2   DT A  84      10.199 132.581 361.963 
ATOM   1740  O2   DT A  84       9.467 131.733 362.443 
ATOM   1741  N3   DT A  84       9.693 133.718 361.363 
ATOM   1742  C4   DT A  84      10.426 134.738 360.790 
ATOM   1743  O4   DT A  84       9.859 135.707 360.282 
ATOM   1744  C5   DT A  84      11.855 134.543 360.854 
ATOM   1745  C7   DT A  84      12.728 135.605 360.254 
ATOM   1746  C6   DT A  84      12.374 133.447 361.432 
ATOM   1747  P    DT A  85      13.803 127.345 362.598 
ATOM   1748  OP1  DT A  85      14.575 126.726 363.700 
ATOM   1749  OP2  DT A  85      14.549 127.596 361.345 
ATOM   1750  O5'  DT A  85      12.509 126.458 362.284 
ATOM   1751  C5'  DT A  85      11.308 126.682 363.047 
ATOM   1752  C4'  DT A  85      10.103 126.688 362.128 
ATOM   1753  O4'  DT A  85       9.825 128.011 361.585 
ATOM   1754  C3'  DT A  85      10.205 125.797 360.890 
ATOM   1755  O3'  DT A  85       8.928 125.228 360.626 
ATOM   1756  C2'  DT A  85      10.555 126.754 359.751 
ATOM   1757  C1'  DT A  85       9.632 127.889 360.184 
ATOM   1758  N1   DT A  85       9.960 129.199 359.557 
ATOM   1759  C2   DT A  85       8.907 130.035 359.268 
ATOM   1760  O2   DT A  85       7.747 129.746 359.503 
ATOM   1761  N3   DT A  85       9.249 131.241 358.686 
ATOM   1762  C4   DT A  85      10.525 131.668 358.377 
ATOM   1763  O4   DT A  85      10.707 132.770 357.857 
ATOM   1764  C5   DT A  85      11.562 130.722 358.717 
ATOM   1765  C7   DT A  85      12.979 131.110 358.414 
ATOM   1766  C6   DT A  85      11.258 129.543 359.284 
ATOM   1767  P    DT A  86       8.843 123.705 360.138 
ATOM   1768  OP1  DT A  86       8.884 122.805 361.312 
ATOM   1769  OP2  DT A  86       9.865 123.461 359.097 
ATOM   1770  O5'  DT A  86       7.385 123.666 359.479 
ATOM   1771  C5'  DT A  86       6.363 124.539 359.995 
ATOM   1772  C4'  DT A  86       5.597 125.174 358.850 
ATOM   1773  O4'  DT A  86       6.212 126.411 358.390 
ATOM   1774  C3'  DT A  86       5.475 124.329 357.583 
ATOM   1775  O3'  DT A  86       4.192 124.545 357.007 
ATOM   1776  C2'  DT A  86       6.535 124.894 356.637 
ATOM   1777  C1'  DT A  86       6.306 126.365 356.974 
ATOM   1778  N1   DT A  86       7.423 127.257 356.555 
ATOM   1779  C2   DT A  86       7.088 128.522 356.135 
ATOM   1780  O2   DT A  86       5.939 128.925 356.096 
ATOM   1781  N3   DT A  86       8.150 129.319 355.753 
ATOM   1782  C4   DT A  86       9.484 128.965 355.757 
ATOM   1783  O4   DT A  86      10.346 129.766 355.393 
ATOM   1784  C5   DT A  86       9.734 127.618 356.214 
ATOM   1785  C7   DT A  86      11.160 127.152 356.250 
ATOM   1786  C6   DT A  86       8.721 126.821 356.591 
ATOM   1787  P    DC A  87       3.409 123.304 356.370 
ATOM   1788  OP1  DC A  87       2.689 122.572 357.436 
ATOM   1789  OP2  DC A  87       4.338 122.501 355.545 
ATOM   1790  O5'  DC A  87       2.355 124.048 355.423 
ATOM   1791  C5'  DC A  87       1.885 125.357 355.795 
ATOM   1792  C4'  DC A  87       1.867 126.266 354.582 
ATOM   1793  O4'  DC A  87       3.139 126.945 354.378 
ATOM   1794  C3'  DC A  87       1.595 125.582 353.242 
ATOM   1795  O3'  DC A  87       0.805 126.447 352.436 
ATOM   1796  C2'  DC A  87       2.973 125.439 352.594 
ATOM   1797  C1'  DC A  87       3.508 126.804 353.015 
ATOM   1798  N1   DC A  87       4.990 126.921 352.922 
ATOM   1799  C2   DC A  87       5.524 128.155 352.560 
ATOM   1800  O2   DC A  87       4.753 129.094 352.333 
ATOM   1801  N3   DC A  87       6.872 128.281 352.470 
ATOM   1802  C4   DC A  87       7.674 127.239 352.724 
ATOM   1803  N4   DC A  87       8.983 127.413 352.622 
ATOM   1804  C5   DC A  87       7.146 125.961 353.098 
ATOM   1805  C6   DC A  87       5.795 125.855 353.182 
ATOM   1806  P    DC A  88      -0.360 125.818 351.536 
ATOM   1807  OP1  DC A  88      -1.580 125.641 352.355 
ATOM   1808  OP2  DC A  88       0.142 124.608 350.849 
ATOM   1809  O5'  DC A  88      -0.596 126.984 350.465 
ATOM   1810  C5'  DC A  88      -0.351 128.349 350.854 
ATOM   1811  C4'  DC A  88       0.400 129.074 349.755 
ATOM   1812  O4'  DC A  88       1.845 128.935 349.885 
ATOM   1813  C3'  DC A  88       0.112 128.605 348.330 
ATOM   1814  O3'  DC A  88       0.122 129.732 347.462 
ATOM   1815  C2'  DC A  88       1.295 127.705 347.971 
ATOM   1816  C1'  DC A  88       2.374 128.566 348.621 
ATOM   1817  N1   DC A  88       3.657 127.845 348.849 
ATOM   1818  C2   DC A  88       4.840 128.570 348.724 
ATOM   1819  O2   DC A  88       4.776 129.770 348.431 
ATOM   1820  N3   DC A  88       6.021 127.931 348.927 
ATOM   1821  C4   DC A  88       6.047 126.630 349.243 
ATOM   1822  N4   DC A  88       7.225 126.053 349.432 
ATOM   1823  C5   DC A  88       4.842 125.867 349.376 
ATOM   1824  C6   DC A  88       3.673 126.523 349.169 
ATOM   1825  P    DA A  89      -0.959 129.815 346.285 
ATOM   1826  OP1  DA A  89      -2.227 130.366 346.813 
ATOM   1827  OP2  DA A  89      -1.054 128.503 345.606 
ATOM   1828  O5'  DA A  89      -0.277 130.879 345.304 
ATOM   1829  C5'  DA A  89       0.574 131.897 345.863 
ATOM   1830  C4'  DA A  89       1.823 132.050 345.017 
ATOM   1831  O4'  DA A  89       2.887 131.146 345.430 
ATOM   1832  C3'  DA A  89       1.655 131.766 343.525 
ATOM   1833  O3'  DA A  89       2.470 132.670 342.789 
ATOM   1834  C2'  DA A  89       2.206 130.352 343.336 
ATOM   1835  C1'  DA A  89       3.400 130.501 344.274 
ATOM   1836  N9   DA A  89       3.997 129.203 344.695 
ATOM   1837  C8   DA A  89       3.366 128.015 344.926 
ATOM   1838  N7   DA A  89       4.165 127.056 345.282 
ATOM   1839  C5   DA A  89       5.419 127.652 345.288 
ATOM   1840  C6   DA A  89       6.700 127.159 345.585 
ATOM   1841  N6   DA A  89       6.939 125.892 345.950 
ATOM   1842  N1   DA A  89       7.731 128.019 345.491 
ATOM   1843  C2   DA A  89       7.488 129.277 345.128 
ATOM   1844  N3   DA A  89       6.342 129.848 344.828 
ATOM   1845  C4   DA A  89       5.326 128.966 344.929 
ATOM   1846  P    DG A  90       1.905 133.291 341.426 
ATOM   1847  OP1  DG A  90       1.059 134.466 341.730 
ATOM   1848  OP2  DG A  90       1.270 132.225 340.621 
ATOM   1849  O5'  DG A  90       3.256 133.769 340.714 
ATOM   1850  C5'  DG A  90       4.371 134.173 341.530 
ATOM   1851  C4'  DG A  90       5.655 133.585 340.981 
ATOM   1852  O4'  DG A  90       5.933 132.259 341.518 
ATOM   1853  C3'  DG A  90       5.701 133.385 339.466 
ATOM   1854  O3'  DG A  90       7.017 133.666 339.004 
ATOM   1855  C2'  DG A  90       5.423 131.896 339.262 
ATOM   1856  C1'  DG A  90       6.259 131.398 340.438 
ATOM   1857  N9   DG A  90       5.943 130.001 340.848 
ATOM   1858  C8   DG A  90       4.734 129.342 340.836 
ATOM   1859  N7   DG A  90       4.796 128.105 341.266 
ATOM   1860  C5   DG A  90       6.142 127.932 341.583 
ATOM   1861  C6   DG A  90       6.821 126.796 342.097 
ATOM   1862  O6   DG A  90       6.367 125.692 342.382 
ATOM   1863  N1   DG A  90       8.188 127.054 342.273 
ATOM   1864  C2   DG A  90       8.815 128.251 341.990 
ATOM   1865  N2   DG A  90      10.129 128.295 342.229 
ATOM   1866  N3   DG A  90       8.177 129.316 341.509 
ATOM   1867  C4   DG A  90       6.851 129.083 341.332 
ATOM   1868  P    DA A  91       7.202 134.446 337.618 
ATOM   1869  OP1  DA A  91       7.087 135.904 337.850 
ATOM   1870  OP2  DA A  91       6.291 133.876 336.602 
ATOM   1871  O5'  DA A  91       8.716 134.078 337.250 
ATOM   1872  C5'  DA A  91       9.654 133.832 338.315 
ATOM   1873  C4'  DA A  91      10.498 132.615 337.991 
ATOM   1874  O4'  DA A  91       9.883 131.376 338.445 
ATOM   1875  C3'  DA A  91      10.768 132.369 336.506 
ATOM   1876  O3'  DA A  91      12.089 131.865 336.356 
ATOM   1877  C2'  DA A  91       9.782 131.271 336.110 
ATOM   1878  C1'  DA A  91       9.924 130.439 337.380 
ATOM   1879  N9   DA A  91       8.819 129.461 337.582 
ATOM   1880  C8   DA A  91       7.499 129.591 337.254 
ATOM   1881  N7   DA A  91       6.778 128.557 337.558 
ATOM   1882  C5   DA A  91       7.683 127.674 338.131 
ATOM   1883  C6   DA A  91       7.539 126.385 338.667 
ATOM   1884  N6   DA A  91       6.370 125.729 338.714 
ATOM   1885  N1   DA A  91       8.643 125.789 339.154 
ATOM   1886  C2   DA A  91       9.802 126.445 339.105 
ATOM   1887  N3   DA A  91      10.057 127.645 338.631 
ATOM   1888  C4   DA A  91       8.935 128.218 338.150 
ATOM   1889  P    DA A  92      12.975 132.364 335.120 
ATOM   1890  OP1  DA A  92      13.619 133.652 335.459 
ATOM   1891  OP2  DA A  92      12.157 132.351 333.887 
ATOM   1892  O5'  DA A  92      14.083 131.213 335.040 
ATOM   1893  C5'  DA A  92      14.469 130.530 336.247 
ATOM   1894  C4'  DA A  92      14.565 129.039 335.992 
ATOM   1895  O4'  DA A  92      13.293 128.358 336.190 
ATOM   1896  C3'  DA A  92      14.985 128.632 334.580 
ATOM   1897  O3'  DA A  92      15.815 127.479 334.660 
ATOM   1898  C2'  DA A  92      13.680 128.243 333.885 
ATOM   1899  C1'  DA A  92      13.058 127.516 335.072 
ATOM   1900  N9   DA A  92      11.587 127.313 334.947 
ATOM   1901  C8   DA A  92      10.664 128.134 334.367 
ATOM   1902  N7   DA A  92       9.451 127.679 334.415 
ATOM   1903  C5   DA A  92       9.576 126.465 335.077 
ATOM   1904  C6   DA A  92       8.640 125.486 335.447 
ATOM   1905  N6   DA A  92       7.327 125.583 335.188 
ATOM   1906  N1   DA A  92       9.101 124.399 336.094 
ATOM   1907  C2   DA A  92      10.406 124.310 336.349 
ATOM   1908  N3   DA A  92      11.369 125.155 336.054 
ATOM   1909  C4   DA A  92      10.881 126.232 335.407 
ATOM   1910  P    DG A  93      17.080 127.365 333.686 
ATOM   1911  OP1  DG A  93      18.225 128.100 334.272 
ATOM   1912  OP2  DG A  93      16.689 127.761 332.315 
ATOM   1913  O5'  DG A  93      17.371 125.793 333.730 
ATOM   1914  C5'  DG A  93      17.042 125.054 334.921 
ATOM   1915  C4'  DG A  93      16.369 123.747 334.551 
ATOM   1916  O4'  DG A  93      14.926 123.884 334.416 
ATOM   1917  C3'  DG A  93      16.806 123.126 333.225 
ATOM   1918  O3'  DG A  93      16.835 121.711 333.366 
ATOM   1919  C2'  DG A  93      15.695 123.493 332.241 
ATOM   1920  C1'  DG A  93      14.530 123.270 333.199 
ATOM   1921  N9   DG A  93      13.258 123.905 332.753 
ATOM   1922  C8   DG A  93      13.066 125.084 332.068 
ATOM   1923  N7   DG A  93      11.808 125.363 331.825 
ATOM   1924  C5   DG A  93      11.117 124.291 332.389 
ATOM   1925  C6   DG A  93       9.723 124.030 332.444 
ATOM   1926  O6   DG A  93       8.796 124.701 332.000 
ATOM   1927  N1   DG A  93       9.454 122.827 333.111 
ATOM   1928  C2   DG A  93      10.407 121.987 333.654 
ATOM   1929  N2   DG A  93       9.945 120.885 334.251 
ATOM   1930  N3   DG A  93      11.714 122.232 333.602 
ATOM   1931  C4   DG A  93      11.993 123.396 332.958 
ATOM   1932  P    DA A  94      18.017 120.886 332.670 
ATOM   1933  OP1  DA A  94      19.209 120.892 333.547 
ATOM   1934  OP2  DA A  94      18.223 121.382 331.291 
ATOM   1935  O5'  DA A  94      17.389 119.415 332.624 
ATOM   1936  C5'  DA A  94      16.454 119.022 333.645 
ATOM   1937  C4'  DA A  94      15.284 118.287 333.022 
ATOM   1938  O4'  DA A  94      14.220 119.190 332.604 
ATOM   1939  C3'  DA A  94      15.600 117.481 331.762 
ATOM   1940  O3'  DA A  94      14.824 116.288 331.772 
ATOM   1941  C2'  DA A  94      15.121 118.362 330.608 
ATOM   1942  C1'  DA A  94      13.841 118.850 331.279 
ATOM   1943  N9   DA A  94      13.255 120.063 330.641 
ATOM   1944  C8   DA A  94      13.906 121.111 330.055 
ATOM   1945  N7   DA A  94      13.113 122.023 329.584 
ATOM   1946  C5   DA A  94      11.843 121.547 329.878 
ATOM   1947  C6   DA A  94      10.559 122.062 329.637 
ATOM   1948  N6   DA A  94      10.333 123.227 329.014 
ATOM   1949  N1   DA A  94       9.509 121.333 330.062 
ATOM   1950  C2   DA A  94       9.740 120.177 330.681 
ATOM   1951  N3   DA A  94      10.886 119.598 330.960 
ATOM   1952  C4   DA A  94      11.920 120.347 330.525 
ATOM   1953  P    DG A  95      15.489 114.926 331.261 
ATOM   1954  OP1  DG A  95      16.261 114.307 332.363 
ATOM   1955  OP2  DG A  95      16.235 115.177 330.008 
ATOM   1956  O5'  DG A  95      14.195 114.039 330.947 
ATOM   1957  C5'  DG A  95      12.994 114.263 331.710 
ATOM   1958  C4'  DG A  95      11.790 114.269 330.791 
ATOM   1959  O4'  DG A  95      11.512 115.592 330.248 
ATOM   1960  C3'  DG A  95      11.892 113.378 329.554 
ATOM   1961  O3'  DG A  95      10.614 112.809 329.289 
ATOM   1962  C2'  DG A  95      12.242 114.335 328.415 
ATOM   1963  C1'  DG A  95      11.319 115.470 328.847 
ATOM   1964  N9   DG A  95      11.646 116.780 328.220 
ATOM   1965  C8   DG A  95      12.875 117.297 327.873 
ATOM   1966  N7   DG A  95      12.820 118.491 327.333 
ATOM   1967  C5   DG A  95      11.457 118.785 327.319 
ATOM   1968  C6   DG A  95      10.775 119.938 326.853 
ATOM   1969  O6   DG A  95      11.242 120.956 326.346 
ATOM   1970  N1   DG A  95       9.389 119.821 327.029 
ATOM   1971  C2   DG A  95       8.747 118.732 327.584 
ATOM   1972  N2   DG A  95       7.417 118.815 327.666 
ATOM   1973  N3   DG A  95       9.388 117.650 328.023 
ATOM   1974  C4   DG A  95      10.732 117.748 327.858 
ATOM   1975  P    DG A  96      10.530 111.286 328.801 
ATOM   1976  OP1  DG A  96      10.570 110.386 329.976 
ATOM   1977  OP2  DG A  96      11.551 111.042 327.760 
ATOM   1978  O5'  DG A  96       9.071 111.247 328.143 
ATOM   1979  C5'  DG A  96       8.049 112.120 328.658 
ATOM   1980  C4'  DG A  96       7.283 112.755 327.514 
ATOM   1981  O4'  DG A  96       7.898 113.992 327.053 
ATOM   1982  C3'  DG A  96       7.162 111.910 326.246 
ATOM   1983  O3'  DG A  96       5.879 112.126 325.670 
ATOM   1984  C2'  DG A  96       8.221 112.475 325.300 
ATOM   1985  C1'  DG A  96       7.992 113.946 325.638 
ATOM   1986  N9   DG A  96       9.109 114.838 325.218 
ATOM   1987  C8   DG A  96      10.462 114.581 325.185 
ATOM   1988  N7   DG A  96      11.186 115.589 324.760 
ATOM   1989  C5   DG A  96      10.245 116.582 324.492 
ATOM   1990  C6   DG A  96      10.423 117.904 324.005 
ATOM   1991  O6   DG A  96      11.467 118.478 323.706 
ATOM   1992  N1   DG A  96       9.198 118.573 323.879 
ATOM   1993  C2   DG A  96       7.963 118.036 324.183 
ATOM   1994  N2   DG A  96       6.913 118.839 323.994 
ATOM   1995  N3   DG A  96       7.796 116.797 324.641 
ATOM   1996  C4   DG A  96       8.975 116.134 324.768 
ATOM   1997  P    DT A  97       5.095 110.885 325.033 
ATOM   1998  OP1  DT A  97       4.375 110.153 326.100 
ATOM   1999  OP2  DT A  97       6.024 110.082 324.208 
ATOM   2000  O5'  DT A  97       4.042 111.629 324.086 
ATOM   2001  C5'  DT A  97       3.571 112.938 324.458 
ATOM   2002  C4'  DT A  97       3.553 113.847 323.245 
ATOM   2003  O4'  DT A  97       4.826 114.526 323.042 
ATOM   2004  C3'  DT A  97       3.282 113.163 321.906 
ATOM   2005  O3'  DT A  97       2.491 114.028 321.099 
ATOM   2006  C2'  DT A  97       4.659 113.020 321.258 
ATOM   2007  C1'  DT A  97       5.194 114.385 321.678 
ATOM   2008  N1   DT A  97       6.677 114.502 321.586 
ATOM   2009  C2   DT A  97       7.187 115.725 321.227 
ATOM   2010  O2   DT A  97       6.485 116.693 320.989 
ATOM   2011  N3   DT A  97       8.565 115.795 321.151 
ATOM   2012  C4   DT A  97       9.451 114.767 321.398 
ATOM   2013  O4   DT A  97      10.666 114.949 321.298 
ATOM   2014  C5   DT A  97       8.821 113.522 321.768 
ATOM   2015  C7   DT A  97       9.714 112.350 322.054 
ATOM   2016  C6   DT A  97       7.484 113.426 321.849 
ATOM   2017  P    DT A  98       1.326 113.399 320.199 
ATOM   2018  OP1  DT A  98       0.106 113.222 321.019 
ATOM   2019  OP2  DT A  98       1.828 112.189 319.512 
ATOM   2020  O5'  DT A  98       1.090 114.565 319.129 
ATOM   2021  C5'  DT A  98       1.335 115.930 319.517 
ATOM   2022  C4'  DT A  98       2.087 116.655 318.418 
ATOM   2023  O4'  DT A  98       3.531 116.516 318.548 
ATOM   2024  C3'  DT A  98       1.798 116.186 316.993 
ATOM   2025  O3'  DT A  98       1.809 117.313 316.126 
ATOM   2026  C2'  DT A  98       2.981 115.286 316.635 
ATOM   2027  C1'  DT A  98       4.061 116.147 317.284 
ATOM   2028  N1   DT A  98       5.343 115.426 317.513 
ATOM   2029  C2   DT A  98       6.502 116.155 317.385 
ATOM   2030  O2   DT A  98       6.511 117.340 317.099 
ATOM   2031  N3   DT A  98       7.671 115.454 317.603 
ATOM   2032  C4   DT A  98       7.776 114.117 317.931 
ATOM   2033  O4   DT A  98       8.881 113.599 318.102 
ATOM   2034  C5   DT A  98       6.507 113.437 318.042 
ATOM   2035  C7   DT A  98       6.530 111.978 318.395 
ATOM   2036  C6   DT A  98       5.355 114.094 317.835 
ATOM   2037  P    DC A  99       0.727 117.396 314.948 
ATOM   2038  OP1  DC A  99      -0.541 117.947 315.477 
ATOM   2039  OP2  DC A  99       0.632 116.084 314.269 
ATOM   2040  O5'  DC A  99       1.410 118.460 313.967 
ATOM   2041  C5'  DC A  99       2.261 119.478 314.526 
ATOM   2042  C4'  DC A  99       3.509 119.631 313.681 
ATOM   2043  O4'  DC A  99       4.573 118.727 314.093 
ATOM   2044  C3'  DC A  99       3.341 119.347 312.188 
ATOM   2045  O3'  DC A  99       4.156 120.251 311.453 
ATOM   2046  C2'  DC A  99       3.892 117.933 311.999 
ATOM   2047  C1'  DC A  99       5.086 118.082 312.937 
ATOM   2048  N1   DC A  99       5.683 116.784 313.358 
ATOM   2049  C2   DC A  99       7.062 116.735 313.549 
ATOM   2050  O2   DC A  99       7.727 117.762 313.365 
ATOM   2051  N3   DC A  99       7.626 115.560 313.932 
ATOM   2052  C4   DC A  99       6.871 114.472 314.122 
ATOM   2053  N4   DC A  99       7.468 113.350 314.495 
ATOM   2054  C5   DC A  99       5.451 114.501 313.930 
ATOM   2055  C6   DC A  99       4.907 115.683 313.547 
ATOM   2056  P    DC A 100       3.591 120.872 310.089 
ATOM   2057  OP1  DC A 100       2.745 122.047 310.393 
ATOM   2058  OP2  DC A 100       2.956 119.806 309.285 
ATOM   2059  O5'  DC A 100       4.942 121.350 309.377 
ATOM   2060  C5'  DC A 100       6.058 121.754 310.194 
ATOM   2061  C4'  DC A 100       7.342 121.166 309.644 
ATOM   2062  O4'  DC A 100       7.620 119.840 310.181 
ATOM   2063  C3'  DC A 100       7.388 120.966 308.129 
ATOM   2064  O3'  DC A 100       8.703 121.247 307.668 
ATOM   2065  C2'  DC A 100       7.109 119.477 307.926 
ATOM   2066  C1'  DC A 100       7.945 118.979 309.101 
ATOM   2067  N1   DC A 100       7.630 117.582 309.512 
ATOM   2068  C2   DC A 100       8.676 116.791 309.979 
ATOM   2069  O2   DC A 100       9.812 117.276 310.035 
ATOM   2070  N3   DC A 100       8.410 115.514 310.358 
ATOM   2071  C4   DC A 100       7.165 115.026 310.283 
ATOM   2072  N4   DC A 100       6.955 113.776 310.664 
ATOM   2073  C5   DC A 100       6.074 115.823 309.804 
ATOM   2074  C6   DC A 100       6.362 117.097 309.430 
ATOM   2075  P    DT A 101       8.889 122.027 306.282 
ATOM   2076  OP1  DT A 101       8.773 123.485 306.513 
ATOM   2077  OP2  DT A 101       7.978 121.457 305.266 
ATOM   2078  O5'  DT A 101      10.402 121.659 305.913 
ATOM   2079  C5'  DT A 101      11.340 121.413 306.978 
ATOM   2080  C4'  DT A 101      12.184 120.196 306.654 
ATOM   2081  O4'  DT A 101      11.569 118.957 307.109 
ATOM   2082  C3'  DT A 101      12.454 119.950 305.170 
ATOM   2083  O3'  DT A 101      13.776 119.446 305.019 
ATOM   2084  C2'  DT A 101      11.468 118.852 304.773 
ATOM   2085  C1'  DT A 101      11.610 118.020 306.043 
ATOM   2086  N1   DT A 101      10.505 117.042 306.246 
ATOM   2087  C2   DT A 101      10.829 115.845 306.836 
ATOM   2088  O2   DT A 101      11.961 115.565 307.191 
ATOM   2089  N3   DT A 101       9.779 114.962 307.007 
ATOM   2090  C4   DT A 101       8.465 115.175 306.644 
ATOM   2091  O4   DT A 101       7.612 114.309 306.847 
ATOM   2092  C5   DT A 101       8.223 116.460 306.031 
ATOM   2093  C7   DT A 101       6.818 116.772 305.606 
ATOM   2094  C6   DT A 101       9.225 117.336 305.853 
ATOM   2095  P    DC A 102      14.661 119.945 303.783 
ATOM   2096  OP1  DC A 102      15.305 121.233 304.122 
ATOM   2097  OP2  DC A 102      13.843 119.932 302.550 
ATOM   2098  O5'  DC A 102      15.769 118.794 303.703 
ATOM   2099  C5'  DC A 102      16.155 118.111 304.911 
ATOM   2100  C4'  DC A 102      16.252 116.620 304.655 
ATOM   2101  O4'  DC A 102      14.979 115.938 304.853 
ATOM   2102  C3'  DC A 102      16.671 116.213 303.243 
ATOM   2103  O3'  DC A 102      17.502 115.060 303.323 
ATOM   2104  C2'  DC A 102      15.367 115.824 302.548 
ATOM   2105  C1'  DC A 102      14.744 115.096 303.736 
ATOM   2106  N1   DC A 102      13.273 114.894 303.611 
ATOM   2107  C2   DC A 102      12.732 113.727 304.142 
ATOM   2108  O2   DC A 102      13.486 112.915 304.691 
ATOM   2109  N3   DC A 102      11.393 113.523 304.038 
ATOM   2110  C4   DC A 102      10.610 114.428 303.436 
ATOM   2111  N4   DC A 102       9.311 114.183 303.359 
ATOM   2112  C5   DC A 102      11.148 115.634 302.882 
ATOM   2113  C6   DC A 102      12.488 115.819 302.996 
ATOM   2114  P    DC A 103      18.767 114.946 302.350 
ATOM   2115  OP1  DC A 103      19.911 115.681 302.935 
ATOM   2116  OP2  DC A 103      18.375 115.342 300.979 
ATOM   2117  O5'  DC A 103      19.058 113.374 302.393 
ATOM   2118  C5'  DC A 103      18.728 112.635 303.585 
ATOM   2119  C4'  DC A 103      18.055 111.328 303.215 
ATOM   2120  O4'  DC A 103      16.612 111.465 303.079 
ATOM   2121  C3'  DC A 103      18.492 110.707 301.888 
ATOM   2122  O3'  DC A 103      18.521 109.292 302.029 
ATOM   2123  C2'  DC A 103      17.381 111.074 300.904 
ATOM   2124  C1'  DC A 103      16.216 110.851 301.862 
ATOM   2125  N1   DC A 103      14.944 111.486 301.416 
ATOM   2126  C2   DC A 103      13.753 110.828 301.711 
ATOM   2127  O2   DC A 103      13.799 109.755 302.325 
ATOM   2128  N3   DC A 103      12.581 111.389 301.312 
ATOM   2129  C4   DC A 103      12.574 112.552 300.650 
ATOM   2130  N4   DC A 103      11.407 113.060 300.282 
ATOM   2131  C5   DC A 103      13.789 113.245 300.336 
ATOM   2132  C6   DC A 103      14.947 112.667 300.743 
ATOM   2133  P    DC A 104      19.703 108.467 301.333 
ATOM   2134  OP1  DC A 104      20.895 108.473 302.210 
ATOM   2135  OP2  DC A 104      19.909 108.963 299.954 
ATOM   2136  O5'  DC A 104      19.076 106.996 301.287 
ATOM   2137  C5'  DC A 104      18.141 106.603 302.309 
ATOM   2138  C4'  DC A 104      16.971 105.868 301.685 
ATOM   2139  O4'  DC A 104      15.906 106.771 301.267 
ATOM   2140  C3'  DC A 104      17.286 105.062 300.426 
ATOM   2141  O3'  DC A 104      16.510 103.869 300.435 
ATOM   2142  C2'  DC A 104      16.807 105.943 299.272 
ATOM   2143  C1'  DC A 104      15.527 106.431 299.942 
ATOM   2144  N1   DC A 104      14.941 107.644 299.304 
ATOM   2145  C2   DC A 104      13.554 107.760 299.281 
ATOM   2146  O2   DC A 104      12.873 106.861 299.787 
ATOM   2147  N3   DC A 104      13.001 108.857 298.704 
ATOM   2148  C4   DC A 104      13.775 109.809 298.167 
ATOM   2149  N4   DC A 104      13.188 110.860 297.615 
ATOM   2150  C5   DC A 104      15.204 109.708 298.179 
ATOM   2151  C6   DC A 104      15.737 108.604 298.760 
ATOM   2152  P    DC A 105      17.176 102.507 299.924 
ATOM   2153  OP1  DC A 105      17.947 101.888 301.026 
ATOM   2154  OP2  DC A 105      17.921 102.758 298.672 
ATOM   2155  O5'  DC A 105      15.881 101.620 299.610 
ATOM   2156  C5'  DC A 105      14.681 101.844 300.373 
ATOM   2157  C4'  DC A 105      13.476 101.850 299.454 
ATOM   2158  O4'  DC A 105      13.198 103.173 298.912 
ATOM   2159  C3'  DC A 105      13.578 100.959 298.217 
ATOM   2160  O3'  DC A 105      12.301 100.390 297.953 
ATOM   2161  C2'  DC A 105      13.928 101.916 297.078 
ATOM   2162  C1'  DC A 105      13.005 103.051 297.511 
ATOM   2163  N1   DC A 105      13.332 104.361 296.883 
ATOM   2164  C2   DC A 105      12.277 105.220 296.584 
ATOM   2165  O2   DC A 105      11.123 104.862 296.850 
ATOM   2166  N3   DC A 105      12.555 106.419 296.011 
ATOM   2167  C4   DC A 105      13.817 106.769 295.739 
ATOM   2168  N4   DC A 105      14.036 107.950 295.179 
ATOM   2169  C5   DC A 105      14.917 105.901 296.038 
ATOM   2170  C6   DC A 105      14.619 104.707 296.610 
ATOM   2171  P    DG A 106      12.216  98.867 297.465 
ATOM   2172  OP1  DG A 106      12.257  97.967 298.639 
ATOM   2173  OP2  DG A 106      13.237  98.623 296.423 
ATOM   2174  O5'  DG A 106      10.757  98.828 296.806 
ATOM   2175  C5'  DG A 106       9.736  99.701 297.322 
ATOM   2176  C4'  DG A 106       8.970 100.336 296.177 
ATOM   2177  O4'  DG A 106       9.585 101.573 295.717 
ATOM   2178  C3'  DG A 106       8.848  99.491 294.909 
ATOM   2179  O3'  DG A 106       7.565  99.707 294.333 
ATOM   2180  C2'  DG A 106       9.907 100.056 293.964 
ATOM   2181  C1'  DG A 106       9.678 101.527 294.301 
ATOM   2182  N9   DG A 106      10.795 102.419 293.882 
ATOM   2183  C8   DG A 106      12.148 102.162 293.848 
ATOM   2184  N7   DG A 106      12.872 103.170 293.423 
ATOM   2185  C5   DG A 106      11.931 104.163 293.156 
ATOM   2186  C6   DG A 106      12.110 105.485 292.668 
ATOM   2187  O6   DG A 106      13.153 106.059 292.369 
ATOM   2188  N1   DG A 106      10.885 106.154 292.542 
ATOM   2189  C2   DG A 106       9.649 105.617 292.847 
ATOM   2190  N2   DG A 106       8.599 106.420 292.657 
ATOM   2191  N3   DG A 106       9.482 104.378 293.304 
ATOM   2192  C4   DG A 106      10.661 103.715 293.432 
ATOM   2193  P    DG A 107       6.781  98.466 293.696 
ATOM   2194  OP1  DG A 107       6.062  97.734 294.763 
ATOM   2195  OP2  DG A 107       7.710  97.663 292.871 
ATOM   2196  O5'  DG A 107       5.728  99.210 292.749 
ATOM   2197  C5'  DG A 107       5.258 100.519 293.122 
ATOM   2198  C4'  DG A 107       5.240 101.428 291.909 
ATOM   2199  O4'  DG A 107       6.512 102.107 291.705 
ATOM   2200  C3'  DG A 107       4.968 100.744 290.569 
ATOM   2201  O3'  DG A 107       4.178 101.609 289.763 
ATOM   2202  C2'  DG A 107       6.346 100.601 289.921 
ATOM   2203  C1'  DG A 107       6.881 101.966 290.341 
ATOM   2204  N9   DG A 107       8.363 102.083 290.249 
ATOM   2205  C8   DG A 107       9.328 101.124 290.473 
ATOM   2206  N7   DG A 107      10.556 101.553 290.305 
ATOM   2207  C5   DG A 107      10.392 102.889 289.943 
ATOM   2208  C6   DG A 107      11.364 103.876 289.631 
ATOM   2209  O6   DG A 107      12.587 103.772 289.610 
ATOM   2210  N1   DG A 107      10.763 105.104 289.317 
ATOM   2211  C2   DG A 107       9.403 105.345 289.306 
ATOM   2212  N2   DG A 107       9.030 106.585 288.980 
ATOM   2213  N3   DG A 107       8.493 104.419 289.600 
ATOM   2214  C4   DG A 107       9.059 103.222 289.906 
ATOM   2215  P    DG A 108       3.012 100.980 288.862 
ATOM   2216  OP1  DG A 108       1.792 100.803 289.682 
ATOM   2217  OP2  DG A 108       3.514  99.770 288.176 
ATOM   2218  O5'  DG A 108       2.776 102.146 287.792 
ATOM   2219  C5'  DG A 108       3.021 103.511 288.181 
ATOM   2220  C4'  DG A 108       3.773 104.236 287.082 
ATOM   2221  O4'  DG A 108       5.217 104.097 287.211 
ATOM   2222  C3'  DG A 108       3.484 103.767 285.656 
ATOM   2223  O3'  DG A 108       3.495 104.894 284.789 
ATOM   2224  C2'  DG A 108       4.667 102.867 285.298 
ATOM   2225  C1'  DG A 108       5.747 103.728 285.947 
ATOM   2226  N9   DG A 108       7.030 103.007 286.176 
ATOM   2227  C8   DG A 108       7.241 101.685 286.504 
ATOM   2228  N7   DG A 108       8.505 101.363 286.635 
ATOM   2229  C5   DG A 108       9.179 102.555 286.375 
ATOM   2230  C6   DG A 108      10.570 102.834 286.366 
ATOM   2231  O6   DG A 108      11.509 102.076 286.589 
ATOM   2232  N1   DG A 108      10.821 104.178 286.052 
ATOM   2233  C2   DG A 108       9.854 105.126 285.782 
ATOM   2234  N2   DG A 108      10.298 106.355 285.505 
ATOM   2235  N3   DG A 108       8.549 104.863 285.792 
ATOM   2236  C4   DG A 108       8.289 103.564 286.094 
ATOM   2237  P    DC A 109       2.413 104.977 283.611 
ATOM   2238  OP1  DC A 109       1.146 105.528 284.140 
ATOM   2239  OP2  DC A 109       2.319 103.665 282.932 
ATOM   2240  O5'  DC A 109       3.096 106.041 282.631 
ATOM   2241  C5'  DC A 109       3.947 107.059 283.189 
ATOM   2242  C4'  DC A 109       5.196 107.212 282.344 
ATOM   2243  O4'  DC A 109       6.259 106.308 282.757 
ATOM   2244  C3'  DC A 109       5.028 106.927 280.852 
ATOM   2245  O3'  DC A 109       5.843 107.832 280.116 
ATOM   2246  C2'  DC A 109       5.578 105.514 280.663 
ATOM   2247  C1'  DC A 109       6.772 105.663 281.601 
ATOM   2248  N1   DC A 109       7.370 104.365 282.021 
ATOM   2249  C2   DC A 109       8.748 104.316 282.213 
ATOM   2250  O2   DC A 109       9.413 105.343 282.028 
ATOM   2251  N3   DC A 109       9.312 103.141 282.596 
ATOM   2252  C4   DC A 109       8.557 102.052 282.785 
ATOM   2253  N4   DC A 109       9.154 100.931 283.158 
ATOM   2254  C5   DC A 109       7.138 102.082 282.593 
ATOM   2255  C6   DC A 109       6.593 103.264 282.210 
ATOM   2256  P    DA A 110       5.278 108.453 278.753 
ATOM   2257  OP1  DA A 110       4.431 109.628 279.057 
ATOM   2258  OP2  DA A 110       4.643 107.387 277.948 
ATOM   2259  O5'  DA A 110       6.629 108.931 278.040 
ATOM   2260  C5'  DA A 110       7.744 109.335 278.857 
ATOM   2261  C4'  DA A 110       9.028 108.747 278.307 
ATOM   2262  O4'  DA A 110       9.306 107.421 278.844 
ATOM   2263  C3'  DA A 110       9.074 108.547 276.793 
ATOM   2264  O3'  DA A 110      10.389 108.828 276.331 
ATOM   2265  C2'  DA A 110       8.795 107.058 276.589 
ATOM   2266  C1'  DA A 110       9.631 106.560 277.764 
ATOM   2267  N9   DA A 110       9.316 105.163 278.175 
ATOM   2268  C8   DA A 110       8.109 104.526 278.157 
ATOM   2269  N7   DA A 110       8.156 103.301 278.578 
ATOM   2270  C5   DA A 110       9.492 103.108 278.901 
ATOM   2271  C6   DA A 110      10.195 102.004 279.408 
ATOM   2272  N6   DA A 110       9.620 100.828 279.694 
ATOM   2273  N1   DA A 110      11.518 102.152 279.613 
ATOM   2274  C2   DA A 110      12.085 103.323 279.328 
ATOM   2275  N3   DA A 110      11.534 104.418 278.852 
ATOM   2276  C4   DA A 110      10.210 104.244 278.656 
ATOM   2277  P    DG A 111      10.575 109.608 274.945 
ATOM   2278  OP1  DG A 111      10.459 111.066 275.177 
ATOM   2279  OP2  DG A 111       9.664 109.038 273.929 
ATOM   2280  O5'  DG A 111      12.089 109.240 274.577 
ATOM   2281  C5'  DG A 111      13.026 108.994 275.641 
ATOM   2282  C4'  DG A 111      13.870 107.777 275.317 
ATOM   2283  O4'  DG A 111      13.256 106.538 275.772 
ATOM   2284  C3'  DG A 111      14.140 107.531 273.833 
ATOM   2285  O3'  DG A 111      15.462 107.027 273.683 
ATOM   2286  C2'  DG A 111      13.154 106.433 273.436 
ATOM   2287  C1'  DG A 111      13.296 105.601 274.707 
ATOM   2288  N9   DG A 111      12.191 104.622 274.909 
ATOM   2289  C8   DG A 111      10.857 104.736 274.584 
ATOM   2290  N7   DG A 111      10.140 103.685 274.898 
ATOM   2291  C5   DG A 111      11.064 102.813 275.470 
ATOM   2292  C6   DG A 111      10.882 101.510 276.003 
ATOM   2293  O6   DG A 111       9.851 100.847 276.082 
ATOM   2294  N1   DG A 111      12.088 100.980 276.483 
ATOM   2295  C2   DG A 111      13.309 101.624 276.451 
ATOM   2296  N2   DG A 111      14.343 100.949 276.960 
ATOM   2297  N3   DG A 111      13.478 102.848 275.951 
ATOM   2298  C4   DG A 111      12.319 103.375 275.481 
ATOM   2299  P    DA A 112      16.348 107.526 272.446 
ATOM   2300  OP1  DA A 112      16.992 108.814 272.785 
ATOM   2301  OP2  DA A 112      15.529 107.513 271.214 
ATOM   2302  O5'  DA A 112      17.455 106.375 272.366 
ATOM   2303  C5'  DA A 112      17.841 105.692 273.574 
ATOM   2304  C4'  DA A 112      17.938 104.201 273.319 
ATOM   2305  O4'  DA A 112      16.666 103.519 273.517 
ATOM   2306  C3'  DA A 112      18.357 103.794 271.906 
ATOM   2307  O3'  DA A 112      19.188 102.641 271.987 
ATOM   2308  C2'  DA A 112      17.053 103.405 271.211 
ATOM   2309  C1'  DA A 112      16.430 102.677 272.399 
ATOM   2310  N9   DA A 112      14.960 102.475 272.274 
ATOM   2311  C8   DA A 112      14.037 103.296 271.693 
ATOM   2312  N7   DA A 112      12.823 102.840 271.742 
ATOM   2313  C5   DA A 112      12.949 101.627 272.404 
ATOM   2314  C6   DA A 112      12.012 100.648 272.774 
ATOM   2315  N6   DA A 112      10.700 100.745 272.515 
ATOM   2316  N1   DA A 112      12.474  99.561 273.421 
ATOM   2317  C2   DA A 112      13.778  99.472 273.675 
ATOM   2318  N3   DA A 112      14.742 100.317 273.380 
ATOM   2319  C4   DA A 112      14.253 101.394 272.733 
ATOM   2320  P    DA A 113      20.453 102.527 271.013 
ATOM   2321  OP1  DA A 113      21.597 103.262 271.599 
ATOM   2322  OP2  DA A 113      20.062 102.923 269.642 
ATOM   2323  O5'  DA A 113      20.744 100.955 271.056 
ATOM   2324  C5'  DA A 113      20.414 100.216 272.248 
ATOM   2325  C4'  DA A 113      19.741  98.909 271.878 
ATOM   2326  O4'  DA A 113      18.299  99.046 271.743 
ATOM   2327  C3'  DA A 113      20.178  98.288 270.551 
ATOM   2328  O3'  DA A 113      20.208  96.873 270.692 
ATOM   2329  C2'  DA A 113      19.068  98.655 269.567 
ATOM   2330  C1'  DA A 113      17.902  98.432 270.526 
ATOM   2331  N9   DA A 113      16.630  99.067 270.080 
ATOM   2332  C8   DA A 113      16.459 100.239 269.400 
ATOM   2333  N7   DA A 113      15.219 100.525 269.153 
ATOM   2334  C5   DA A 113      14.513  99.468 269.709 
ATOM   2335  C6   DA A 113      13.141  99.179 269.782 
ATOM   2336  N6   DA A 113      12.189  99.970 269.267 
ATOM   2337  N1   DA A 113      12.780  98.041 270.405 
ATOM   2338  C2   DA A 113      13.729  97.258 270.915 
ATOM   2339  N3   DA A 113      15.034  97.424 270.908 
ATOM   2340  C4   DA A 113      15.369  98.569 270.278 
ATOM   2341  P    DG A 114      21.389  96.048 269.997 
ATOM   2342  OP1  DG A 114      22.581  96.053 270.874 
ATOM   2343  OP2  DG A 114      21.596  96.544 268.618 
ATOM   2344  O5'  DG A 114      20.762  94.577 269.950 
ATOM   2345  C5'  DG A 114      19.827  94.184 270.972 
ATOM   2346  C4'  DG A 114      18.657  93.449 270.348 
ATOM   2347  O4'  DG A 114      17.593  94.352 269.930 
ATOM   2348  C3'  DG A 114      18.972  92.643 269.089 
ATOM   2349  O3'  DG A 114      18.197  91.450 269.098 
ATOM   2350  C2'  DG A 114      18.494  93.524 267.935 
ATOM   2351  C1'  DG A 114      17.213  94.012 268.605 
ATOM   2352  N9   DG A 114      16.628  95.225 267.967 
ATOM   2353  C8   DG A 114      17.267  96.291 267.371 
ATOM   2354  N7   DG A 114      16.454  97.205 266.901 
ATOM   2355  C5   DG A 114      15.187  96.710 267.205 
ATOM   2356  C6   DG A 114      13.905  97.260 266.945 
ATOM   2357  O6   DG A 114      13.618  98.313 266.384 
ATOM   2358  N1   DG A 114      12.885  96.427 267.425 
ATOM   2359  C2   DG A 114      13.078  95.221 268.072 
ATOM   2360  N2   DG A 114      11.972  94.577 268.453 
ATOM   2361  N3   DG A 114      14.281  94.707 268.315 
ATOM   2362  C4   DG A 114      15.282  95.502 267.856 
ATOM   2363  P    DA A 115      18.862  90.087 268.588 
ATOM   2364  OP1  DA A 115      19.634  89.469 269.690 
ATOM   2365  OP2  DA A 115      19.608  90.339 267.335 
ATOM   2366  O5'  DA A 115      17.568  89.201 268.274 
ATOM   2367  C5'  DA A 115      16.367  89.425 269.037 
ATOM   2368  C4'  DA A 115      15.162  89.431 268.118 
ATOM   2369  O4'  DA A 115      14.884  90.754 267.575 
ATOM   2370  C3'  DA A 115      15.264  88.540 266.880 
ATOM   2371  O3'  DA A 115      13.987  87.971 266.616 
ATOM   2372  C2'  DA A 115      15.614  89.497 265.741 
ATOM   2373  C1'  DA A 115      14.691  90.632 266.174 
ATOM   2374  N9   DA A 115      15.019  91.942 265.547 
ATOM   2375  C8   DA A 115      16.246  92.439 265.210 
ATOM   2376  N7   DA A 115      16.204  93.619 264.673 
ATOM   2377  C5   DA A 115      14.852  93.930 264.652 
ATOM   2378  C6   DA A 115      14.145  95.057 264.200 
ATOM   2379  N6   DA A 115      14.736  96.131 263.656 
ATOM   2380  N1   DA A 115      12.806  95.040 264.326 
ATOM   2381  C2   DA A 115      12.225  93.971 264.867 
ATOM   2382  N3   DA A 115      12.777  92.867 265.322 
ATOM   2383  C4   DA A 115      14.118  92.910 265.184 
ATOM   2384  P    DA A 116      13.902  86.448 266.128 
ATOM   2385  OP1  DA A 116      13.943  85.548 267.302 
ATOM   2386  OP2  DA A 116      14.924  86.204 265.087 
ATOM   2387  O5'  DA A 116      12.444  86.409 265.469 
ATOM   2388  C5'  DA A 116      11.422  87.282 265.985 
ATOM   2389  C4'  DA A 116      10.656  87.917 264.840 
ATOM   2390  O4'  DA A 116      11.271  89.154 264.380 
ATOM   2391  C3'  DA A 116      10.534  87.072 263.573 
ATOM   2392  O3'  DA A 116       9.251  87.288 262.997 
ATOM   2393  C2'  DA A 116      11.594  87.637 262.627 
ATOM   2394  C1'  DA A 116      11.365  89.108 262.964 
ATOM   2395  N9   DA A 116      12.481  90.000 262.545 
ATOM   2396  C8   DA A 116      13.819  89.728 262.519 
ATOM   2397  N7   DA A 116      14.547  90.717 262.100 
ATOM   2398  C5   DA A 116      13.625  91.718 261.828 
ATOM   2399  C6   DA A 116      13.767  93.031 261.347 
ATOM   2400  N6   DA A 116      14.949  93.584 261.042 
ATOM   2401  N1   DA A 116      12.644  93.757 261.191 
ATOM   2402  C2   DA A 116      11.472  93.202 261.496 
ATOM   2403  N3   DA A 116      11.218  91.995 261.949 
ATOM   2404  C4   DA A 116      12.357  91.288 262.097 
ATOM   2405  P    DA A 117       8.468  86.047 262.360 
ATOM   2406  OP1  DA A 117       7.748  85.315 263.426 
ATOM   2407  OP2  DA A 117       9.397  85.244 261.535 
ATOM   2408  O5'  DA A 117       7.414  86.791 261.413 
ATOM   2409  C5'  DA A 117       6.944  88.100 261.785 
ATOM   2410  C4'  DA A 117       6.926  89.009 260.572 
ATOM   2411  O4'  DA A 117       8.198  89.688 260.368 
ATOM   2412  C3'  DA A 117       6.654  88.325 259.232 
ATOM   2413  O3'  DA A 117       5.864  89.190 258.426 
ATOM   2414  C2'  DA A 117       8.032  88.182 258.584 
ATOM   2415  C1'  DA A 117       8.567  89.547 259.005 
ATOM   2416  N9   DA A 117      10.049  89.664 258.912 
ATOM   2417  C8   DA A 117      10.991  88.701 259.139 
ATOM   2418  N7   DA A 117      12.211  89.112 258.975 
ATOM   2419  C5   DA A 117      12.069  90.445 258.613 
ATOM   2420  C6   DA A 117      13.004  91.445 258.300 
ATOM   2421  N6   DA A 117      14.329  91.247 258.300 
ATOM   2422  N1   DA A 117      12.524  92.662 257.983 
ATOM   2423  C2   DA A 117      11.205  92.855 257.985 
ATOM   2424  N3   DA A 117      10.243  92.002 258.259 
ATOM   2425  C4   DA A 117      10.749  90.791 258.572 
ATOM   2426  P    DT A 118       4.699  88.561 257.526 
ATOM   2427  OP1  DT A 118       3.479  88.384 258.345 
ATOM   2428  OP2  DT A 118       5.201  87.351 256.839 
ATOM   2429  O5'  DT A 118       4.463  89.727 256.455 
ATOM   2430  C5'  DT A 118       4.708  91.092 256.844 
ATOM   2431  C4'  DT A 118       5.459  91.817 255.745 
ATOM   2432  O4'  DT A 118       6.904  91.678 255.875 
ATOM   2433  C3'  DT A 118       5.171  91.348 254.320 
ATOM   2434  O3'  DT A 118       5.181  92.475 253.452 
ATOM   2435  C2'  DT A 118       6.354  90.448 253.961 
ATOM   2436  C1'  DT A 118       7.433  91.309 254.611 
ATOM   2437  N1   DT A 118       8.716  90.588 254.839 
ATOM   2438  C2   DT A 118       9.875  91.317 254.712 
ATOM   2439  O2   DT A 118       9.884  92.502 254.426 
ATOM   2440  N3   DT A 118      11.044  90.616 254.930 
ATOM   2441  C4   DT A 118      11.148  89.279 255.257 
ATOM   2442  O4   DT A 118      12.254  88.761 255.429 
ATOM   2443  C5   DT A 118       9.880  88.599 255.368 
ATOM   2444  C7   DT A 118       9.903  87.140 255.722 
ATOM   2445  C6   DT A 118       8.728  89.256 255.161 
ATOM   2446  P    DC A 119       4.100  92.558 252.275 
ATOM   2447  OP1  DC A 119       2.832  93.109 252.803 
ATOM   2448  OP2  DC A 119       4.005  91.246 251.596 
ATOM   2449  O5'  DC A 119       4.782  93.622 251.294 
ATOM   2450  C5'  DC A 119       5.633  94.640 251.853 
ATOM   2451  C4'  DC A 119       6.882  94.793 251.007 
ATOM   2452  O4'  DC A 119       7.946  93.889 251.420 
ATOM   2453  C3'  DC A 119       6.714  94.508 249.515 
ATOM   2454  O3'  DC A 119       7.529  95.413 248.779 
ATOM   2455  C2'  DC A 119       7.265  93.095 249.326 
ATOM   2456  C1'  DC A 119       8.459  93.244 250.264 
ATOM   2457  N1   DC A 119       9.056  91.946 250.685 
ATOM   2458  C2   DC A 119      10.434  91.897 250.876 
ATOM   2459  O2   DC A 119      11.099  92.923 250.692 
ATOM   2460  N3   DC A 119      10.998  90.722 251.259 
ATOM   2461  C4   DC A 119      10.244  89.633 251.449 
ATOM   2462  N4   DC A 119      10.840  88.512 251.822 
ATOM   2463  C5   DC A 119       8.824  89.663 251.256 
ATOM   2464  C6   DC A 119       8.279  90.845 250.873 
ATOM   2465  P    DA A 120       6.964  96.034 247.416 
ATOM   2466  OP1  DA A 120       6.118  97.209 247.720 
ATOM   2467  OP2  DA A 120       6.329  94.968 246.611 
ATOM   2468  O5'  DA A 120       8.315  96.512 246.704 
ATOM   2469  C5'  DA A 120       9.430  96.916 247.520 
ATOM   2470  C4'  DA A 120      10.714  96.327 246.971 
ATOM   2471  O4'  DA A 120      10.992  95.002 247.508 
ATOM   2472  C3'  DA A 120      10.760  96.128 245.456 
ATOM   2473  O3'  DA A 120      12.076  96.409 244.994 
ATOM   2474  C2'  DA A 120      10.482  94.639 245.252 
ATOM   2475  C1'  DA A 120      11.318  94.141 246.428 
ATOM   2476  N9   DA A 120      11.002  92.744 246.838 
ATOM   2477  C8   DA A 120       9.795  92.107 246.820 
ATOM   2478  N7   DA A 120       9.842  90.882 247.241 
ATOM   2479  C5   DA A 120      11.179  90.689 247.564 
ATOM   2480  C6   DA A 120      11.882  89.585 248.072 
ATOM   2481  N6   DA A 120      11.306  88.409 248.357 
ATOM   2482  N1   DA A 120      13.204  89.733 248.276 
ATOM   2483  C2   DA A 120      13.771  90.904 247.991 
ATOM   2484  N3   DA A 120      13.221  91.999 247.516 
ATOM   2485  C4   DA A 120      11.897  91.825 247.320 
ATOM   2486  P    DC A 121      12.261  97.189 243.608 
ATOM   2487  OP1  DC A 121      12.146  98.647 243.840 
ATOM   2488  OP2  DC A 121      11.350  96.619 242.592 
ATOM   2489  O5'  DC A 121      13.775  96.821 243.240 
ATOM   2490  C5'  DC A 121      14.713  96.575 244.305 
ATOM   2491  C4'  DC A 121      15.557  95.358 243.981 
ATOM   2492  O4'  DC A 121      14.942  94.119 244.435 
ATOM   2493  C3'  DC A 121      15.827  95.112 242.496 
ATOM   2494  O3'  DC A 121      17.148  94.608 242.346 
ATOM   2495  C2'  DC A 121      14.841  94.014 242.100 
ATOM   2496  C1'  DC A 121      14.983  93.182 243.370 
ATOM   2497  N1   DC A 121      13.878  92.203 243.572 
ATOM   2498  C2   DC A 121      14.190  90.985 244.170 
ATOM   2499  O2   DC A 121      15.359  90.768 244.505 
ATOM   2500  N3   DC A 121      13.197  90.080 244.362 
ATOM   2501  C4   DC A 121      11.941  90.354 243.985 
ATOM   2502  N4   DC A 121      11.008  89.437 244.194 
ATOM   2503  C5   DC A 121      11.599  91.600 243.368 
ATOM   2504  C6   DC A 121      12.605  92.492 243.184 
ATOM   2505  P    DC A 122      18.034  95.107 241.109 
ATOM   2506  OP1  DC A 122      18.678  96.395 241.449 
ATOM   2507  OP2  DC A 122      17.216  95.094 239.877 
ATOM   2508  O5'  DC A 122      19.142  93.956 241.030 
ATOM   2509  C5'  DC A 122      19.528  93.273 242.237 
ATOM   2510  C4'  DC A 122      19.624  91.782 241.982 
ATOM   2511  O4'  DC A 122      18.352  91.100 242.180 
ATOM   2512  C3'  DC A 122      20.044  91.375 240.570 
ATOM   2513  O3'  DC A 122      20.874  90.222 240.650 
ATOM   2514  C2'  DC A 122      18.739  90.986 239.875 
ATOM   2515  C1'  DC A 122      18.117  90.258 241.062 
ATOM   2516  N1   DC A 122      16.646  90.056 240.937 
ATOM   2517  C2   DC A 122      16.104  88.889 241.469 
ATOM   2518  O2   DC A 122      16.859  88.077 242.017 
ATOM   2519  N3   DC A 122      14.766  88.685 241.365 
ATOM   2520  C4   DC A 122      13.983  89.590 240.762 
ATOM   2521  N4   DC A 122      12.683  89.345 240.686 
ATOM   2522  C5   DC A 122      14.520  90.796 240.209 
ATOM   2523  C6   DC A 122      15.860  90.981 240.323 
ATOM   2524  P    DA A 123      22.139  90.108 239.676 
ATOM   2525  OP1  DA A 123      23.284  90.843 240.262 
ATOM   2526  OP2  DA A 123      21.748  90.504 238.305 
ATOM   2527  O5'  DA A 123      22.430  88.536 239.720 
ATOM   2528  C5'  DA A 123      22.101  87.797 240.911 
ATOM   2529  C4'  DA A 123      21.428  86.490 240.541 
ATOM   2530  O4'  DA A 123      19.985  86.627 240.406 
ATOM   2531  C3'  DA A 123      21.865  85.869 239.215 
ATOM   2532  O3'  DA A 123      21.894  84.454 239.356 
ATOM   2533  C2'  DA A 123      20.754  86.236 238.231 
ATOM   2534  C1'  DA A 123      19.589  86.013 239.189 
ATOM   2535  N9   DA A 123      18.317  86.648 238.743 
ATOM   2536  C8   DA A 123      18.145  87.820 238.064 
ATOM   2537  N7   DA A 123      16.906  88.106 237.817 
ATOM   2538  C5   DA A 123      16.200  87.049 238.372 
ATOM   2539  C6   DA A 123      14.827  86.760 238.445 
ATOM   2540  N6   DA A 123      13.875  87.551 237.931 
ATOM   2541  N1   DA A 123      14.466  85.622 239.068 
ATOM   2542  C2   DA A 123      15.416  84.839 239.578 
ATOM   2543  N3   DA A 123      16.721  85.005 239.571 
ATOM   2544  C4   DA A 123      17.056  86.150 238.941 
ATOM   2545  P    DT A 124      23.076  83.629 238.660 
ATOM   2546  OP1  DT A 124      24.268  83.634 239.537 
ATOM   2547  OP2  DT A 124      23.282  84.125 237.281 
ATOM   2548  O5'  DT A 124      22.448  82.157 238.614 
ATOM   2549  C5'  DT A 124      21.513  81.765 239.635 
ATOM   2550  C4'  DT A 124      20.343  81.030 239.012 
ATOM   2551  O4'  DT A 124      19.279  81.933 238.593 
ATOM   2552  C3'  DT A 124      20.659  80.223 237.752 
ATOM   2553  O3'  DT A 124      19.883  79.031 237.762 
ATOM   2554  C2'  DT A 124      20.180  81.105 236.598 
ATOM   2555  C1'  DT A 124      18.900  81.593 237.269 
ATOM   2556  N1   DT A 124      18.314  82.806 236.631 
ATOM   2557  C2   DT A 124      16.944  82.905 236.617 
ATOM   2558  O2   DT A 124      16.213  82.057 237.096 
ATOM   2559  N3   DT A 124      16.438  84.042 236.016 
ATOM   2560  C4   DT A 124      17.171  85.061 235.444 
ATOM   2561  O4   DT A 124      16.605  86.031 234.935 
ATOM   2562  C5   DT A 124      18.600  84.867 235.507 
ATOM   2563  C7   DT A 124      19.473  85.929 234.907 
ATOM   2564  C6   DT A 124      19.119  83.770 236.085 
ATOM   2565  P    DT A 125      20.548  77.668 237.251 
ATOM   2566  OP1  DT A 125      21.320  77.050 238.353 
ATOM   2567  OP2  DT A 125      21.294  77.920 235.998 
ATOM   2568  O5'  DT A 125      19.254  76.782 236.937 
ATOM   2569  C5'  DT A 125      18.053  77.006 237.700 
ATOM   2570  C4'  DT A 125      16.848  77.012 236.781 
ATOM   2571  O4'  DT A 125      16.571  78.335 236.238 
ATOM   2572  C3'  DT A 125      16.951  76.121 235.544 
ATOM   2573  O3'  DT A 125      15.673  75.552 235.279 
ATOM   2574  C2'  DT A 125      17.300  77.078 234.405 
ATOM   2575  C1'  DT A 125      16.378  78.213 234.837 
ATOM   2576  N1   DT A 125      16.705  79.523 234.210 
ATOM   2577  C2   DT A 125      15.653  80.359 233.921 
ATOM   2578  O2   DT A 125      14.492  80.070 234.156 
ATOM   2579  N3   DT A 125      15.995  81.565 233.339 
ATOM   2580  C4   DT A 125      17.270  81.992 233.031 
ATOM   2581  O4   DT A 125      17.452  83.094 232.510 
ATOM   2582  C5   DT A 125      18.307  81.046 233.371 
ATOM   2583  C7   DT A 125      19.725  81.434 233.067 
ATOM   2584  C6   DT A 125      18.003  79.867 233.937 
ATOM   2585  P    DC A 126      15.588  74.029 234.791 
ATOM   2586  OP1  DC A 126      15.629  73.129 235.966 
ATOM   2587  OP2  DC A 126      16.610  73.785 233.750 
ATOM   2588  O5'  DC A 126      14.130  73.990 234.133 
ATOM   2589  C5'  DC A 126      13.108  74.863 234.648 
ATOM   2590  C4'  DC A 126      12.342  75.498 233.504 
ATOM   2591  O4'  DC A 126      12.957  76.735 233.043 
ATOM   2592  C3'  DC A 126      12.221  74.653 232.236 
ATOM   2593  O3'  DC A 126      10.938  74.869 231.660 
ATOM   2594  C2'  DC A 126      13.280  75.218 231.290 
ATOM   2595  C1'  DC A 126      13.051  76.689 231.628 
ATOM   2596  N1   DC A 126      14.168  77.581 231.208 
ATOM   2597  C2   DC A 126      13.846  78.866 230.780 
ATOM   2598  O2   DC A 126      12.659  79.210 230.766 
ATOM   2599  N3   DC A 126      14.850  79.694 230.392 
ATOM   2600  C4   DC A 126      16.124  79.283 230.423 
ATOM   2601  N4   DC A 126      17.066  80.128 230.035 
ATOM   2602  C5   DC A 126      16.476  77.965 230.859 
ATOM   2603  C6   DC A 126      15.458  77.152 231.242 
ATOM   2604  P    DC A 127      10.154  73.628 231.023 
ATOM   2605  OP1  DC A 127       9.434  72.896 232.090 
ATOM   2606  OP2  DC A 127      11.083  72.825 230.198 
ATOM   2607  O5'  DC A 127       9.101  74.372 230.076 
ATOM   2608  C5'  DC A 127       8.630  75.681 230.448 
ATOM   2609  C4'  DC A 127       8.612  76.590 229.235 
ATOM   2610  O4'  DC A 127       9.885  77.268 229.032 
ATOM   2611  C3'  DC A 127       8.341  75.906 227.896 
ATOM   2612  O3'  DC A 127       7.550  76.771 227.089 
ATOM   2613  C2'  DC A 127       9.718  75.763 227.248 
ATOM   2614  C1'  DC A 127      10.253  77.128 227.668 
ATOM   2615  N1   DC A 127      11.736  77.245 227.576 
ATOM   2616  C2   DC A 127      12.269  78.479 227.213 
ATOM   2617  O2   DC A 127      11.498  79.418 226.986 
ATOM   2618  N3   DC A 127      13.618  78.605 227.123 
ATOM   2619  C4   DC A 127      14.419  77.563 227.378 
ATOM   2620  N4   DC A 127      15.728  77.737 227.276 
ATOM   2621  C5   DC A 127      13.891  76.285 227.751 
ATOM   2622  C6   DC A 127      12.541  76.179 227.836 
ATOM   2623  P    DA A 128       6.385  76.142 226.189 
ATOM   2624  OP1  DA A 128       5.165  75.965 227.009 
ATOM   2625  OP2  DA A 128       6.887  74.932 225.502 
ATOM   2626  O5'  DA A 128       6.149  77.308 225.119 
ATOM   2627  C5'  DA A 128       6.394  78.673 225.507 
ATOM   2628  C4'  DA A 128       7.146  79.398 224.408 
ATOM   2629  O4'  DA A 128       8.590  79.259 224.538 
ATOM   2630  C3'  DA A 128       6.857  78.929 222.983 
ATOM   2631  O3'  DA A 128       6.868  80.056 222.116 
ATOM   2632  C2'  DA A 128       8.040  78.029 222.625 
ATOM   2633  C1'  DA A 128       9.120  78.890 223.274 
ATOM   2634  N9   DA A 128      10.402  78.169 223.503 
ATOM   2635  C8   DA A 128      10.593  76.857 223.827 
ATOM   2636  N7   DA A 128      11.840  76.523 223.960 
ATOM   2637  C5   DA A 128      12.528  77.701 223.705 
ATOM   2638  C6   DA A 128      13.898  78.012 223.687 
ATOM   2639  N6   DA A 128      14.864  77.118 223.944 
ATOM   2640  N1   DA A 128      14.241  79.281 223.395 
ATOM   2641  C2   DA A 128      13.278  80.164 223.141 
ATOM   2642  N3   DA A 128      11.975  79.992 223.128 
ATOM   2643  C4   DA A 128      11.658  78.714 223.423 
ATOM   2644  P    DG A 129       5.786  80.139 220.938 
ATOM   2645  OP1  DG A 129       4.518  80.690 221.467 
ATOM   2646  OP2  DG A 129       5.691  78.827 220.259 
ATOM   2647  O5'  DG A 129       6.468  81.203 219.957 
ATOM   2648  C5'  DG A 129       7.320  82.221 220.516 
ATOM   2649  C4'  DG A 129       8.568  82.374 219.671 
ATOM   2650  O4'  DG A 129       9.632  81.470 220.083 
ATOM   2651  C3'  DG A 129       8.400  82.089 218.178 
ATOM   2652  O3'  DG A 129       9.215  82.994 217.443 
ATOM   2653  C2'  DG A 129       8.951  80.676 217.989 
ATOM   2654  C1'  DG A 129      10.145  80.825 218.927 
ATOM   2655  N9   DG A 129      10.742  79.527 219.348 
ATOM   2656  C8   DG A 129      10.122  78.319 219.585 
ATOM   2657  N7   DG A 129      10.941  77.360 219.945 
ATOM   2658  C5   DG A 129      12.192  77.976 219.945 
ATOM   2659  C6   DG A 129      13.472  77.445 220.251 
ATOM   2660  O6   DG A 129      13.770  76.304 220.591 
ATOM   2661  N1   DG A 129      14.474  78.418 220.124 
ATOM   2662  C2   DG A 129      14.266  79.731 219.751 
ATOM   2663  N2   DG A 129      15.353  80.503 219.689 
ATOM   2664  N3   DG A 129      13.064  80.229 219.464 
ATOM   2665  C4   DG A 129      12.081  79.298 219.582 
ATOM   2666  P    DC A 130       8.650  83.615 216.079 
ATOM   2667  OP1  DC A 130       7.804  84.790 216.383 
ATOM   2668  OP2  DC A 130       8.015  82.549 215.275 
ATOM   2669  O5'  DC A 130      10.001  84.093 215.367 
ATOM   2670  C5'  DC A 130      11.117  84.497 216.184 
ATOM   2671  C4'  DC A 130      12.401  83.908 215.634 
ATOM   2672  O4'  DC A 130      12.679  82.583 216.171 
ATOM   2673  C3'  DC A 130      12.447  83.709 214.119 
ATOM   2674  O3'  DC A 130      13.762  83.990 213.658 
ATOM   2675  C2'  DC A 130      12.168  82.220 213.916 
ATOM   2676  C1'  DC A 130      13.004  81.722 215.091 
ATOM   2677  N1   DC A 130      12.689  80.325 215.502 
ATOM   2678  C2   DC A 130      13.735  79.534 215.969 
ATOM   2679  O2   DC A 130      14.871  80.019 216.025 
ATOM   2680  N3   DC A 130      13.469  78.257 216.348 
ATOM   2681  C4   DC A 130      12.224  77.769 216.273 
ATOM   2682  N4   DC A 130      12.014  76.519 216.654 
ATOM   2683  C5   DC A 130      11.133  78.566 215.794 
ATOM   2684  C6   DC A 130      11.420  79.840 215.420 
ATOM   2685  P    DT A 131      13.948  84.770 212.272 
ATOM   2686  OP1  DT A 131      13.832  86.228 212.503 
ATOM   2687  OP2  DT A 131      13.037  84.200 211.255 
ATOM   2688  O5'  DT A 131      15.461  84.402 211.903 
ATOM   2689  C5'  DT A 131      16.399  84.156 212.968 
ATOM   2690  C4'  DT A 131      17.243  82.939 212.644 
ATOM   2691  O4'  DT A 131      16.628  81.700 213.099 
ATOM   2692  C3'  DT A 131      17.513  82.693 211.160 
ATOM   2693  O3'  DT A 131      18.835  82.189 211.009 
ATOM   2694  C2'  DT A 131      16.527  81.595 210.763 
ATOM   2695  C1'  DT A 131      16.669  80.763 212.033 
ATOM   2696  N1   DT A 131      15.564  79.784 212.236 
ATOM   2697  C2   DT A 131      15.888  78.587 212.826 
ATOM   2698  O2   DT A 131      17.020  78.308 213.181 
ATOM   2699  N3   DT A 131      14.838  77.705 212.997 
ATOM   2700  C4   DT A 131      13.524  77.918 212.634 
ATOM   2701  O4   DT A 131      12.671  77.052 212.837 
ATOM   2702  C5   DT A 131      13.282  79.203 212.021 
ATOM   2703  C7   DT A 131      11.877  79.515 211.596 
ATOM   2704  C6   DT A 131      14.284  80.079 211.843 
ATOM   2705  P    DG A 132      19.720  82.688 209.773 
ATOM   2706  OP1  DG A 132      20.364  83.976 210.112 
ATOM   2707  OP2  DG A 132      18.902  82.675 208.540 
ATOM   2708  O5'  DG A 132      20.828  81.537 209.693 
ATOM   2709  C5'  DG A 132      21.214  80.854 210.901 
ATOM   2710  C4'  DG A 132      21.310  79.363 210.645 
ATOM   2711  O4'  DG A 132      20.038  78.681 210.843 
ATOM   2712  C3'  DG A 132      21.730  78.956 209.233 
ATOM   2713  O3'  DG A 132      22.561  77.803 209.313 
ATOM   2714  C2'  DG A 132      20.426  78.567 208.538 
ATOM   2715  C1'  DG A 132      19.803  77.839 209.726 
ATOM   2716  N9   DG A 132      18.332  77.637 209.601 
ATOM   2717  C8   DG A 132      17.387  78.453 209.018 
ATOM   2718  N7   DG A 132      16.166  77.981 209.075 
ATOM   2719  C5   DG A 132      16.312  76.765 209.742 
ATOM   2720  C6   DG A 132      15.339  75.796 210.100 
ATOM   2721  O6   DG A 132      14.127  75.813 209.900 
ATOM   2722  N1   DG A 132      15.920  74.709 210.767 
ATOM   2723  C2   DG A 132      17.265  74.575 211.051 
ATOM   2724  N2   DG A 132      17.621  73.462 211.696 
ATOM   2725  N3   DG A 132      18.178  75.485 210.715 
ATOM   2726  C4   DG A 132      17.630  76.546 210.066 
ATOM   2727  P    DA A 133      23.826  77.689 208.340 
ATOM   2728  OP1  DA A 133      24.970  78.424 208.925 
ATOM   2729  OP2  DA A 133      23.434  78.085 206.969 
ATOM   2730  O5'  DA A 133      24.117  76.117 208.383 
ATOM   2731  C5'  DA A 133      23.787  75.378 209.575 
ATOM   2732  C4'  DA A 133      23.114  74.071 209.204 
ATOM   2733  O4'  DA A 133      21.671  74.208 209.069 
ATOM   2734  C3'  DA A 133      23.551  73.450 207.878 
ATOM   2735  O3'  DA A 133      23.580  72.035 208.019 
ATOM   2736  C2'  DA A 133      22.440  73.817 206.894 
ATOM   2737  C1'  DA A 133      21.275  73.594 207.852 
ATOM   2738  N9   DA A 133      20.003  74.229 207.406 
ATOM   2739  C8   DA A 133      19.832  75.401 206.727 
ATOM   2740  N7   DA A 133      18.592  75.687 206.480 
ATOM   2741  C5   DA A 133      17.886  74.630 207.036 
ATOM   2742  C6   DA A 133      16.513  74.341 207.109 
ATOM   2743  N6   DA A 133      15.562  75.132 206.594 
ATOM   2744  N1   DA A 133      16.152  73.203 207.732 
ATOM   2745  C2   DA A 133      17.102  72.420 208.242 
ATOM   2746  N3   DA A 133      18.407  72.586 208.234 
ATOM   2747  C4   DA A 133      18.742  73.731 207.605 
ATOM   2748  P    DT A 134      24.762  71.210 207.323 
ATOM   2749  OP1  DT A 134      25.954  71.215 208.200 
ATOM   2750  OP2  DT A 134      24.968  71.706 205.944 
ATOM   2751  O5'  DT A 134      24.135  69.738 207.277 
ATOM   2752  C5'  DT A 134      23.200  69.346 208.299 
ATOM   2753  C4'  DT A 134      22.030  68.611 207.675 
ATOM   2754  O4'  DT A 134      20.965  69.513 207.257 
ATOM   2755  C3'  DT A 134      22.345  67.804 206.416 
ATOM   2756  O3'  DT A 134      21.569  66.612 206.425 
ATOM   2757  C2'  DT A 134      21.866  68.686 205.262 
ATOM   2758  C1'  DT A 134      20.586  69.174 205.932 
ATOM   2759  N1   DT A 134      20.000  70.387 205.294 
ATOM   2760  C2   DT A 134      18.631  70.486 205.280 
ATOM   2761  O2   DT A 134      17.899  69.638 205.760 
ATOM   2762  N3   DT A 134      18.124  71.623 204.679 
ATOM   2763  C4   DT A 134      18.858  72.642 204.107 
ATOM   2764  O4   DT A 134      18.291  73.612 203.598 
ATOM   2765  C5   DT A 134      20.286  72.448 204.171 
ATOM   2766  C7   DT A 134      21.159  73.510 203.570 
ATOM   2767  C6   DT A 134      20.806  71.351 204.748 
ATOM   2768  P    DG A 135      22.235  65.249 205.914 
ATOM   2769  OP1  DG A 135      23.006  64.631 207.016 
ATOM   2770  OP2  DG A 135      22.980  65.500 204.662 
ATOM   2771  O5'  DG A 135      20.940  64.363 205.600 
ATOM   2772  C5'  DG A 135      19.740  64.587 206.363 
ATOM   2773  C4'  DG A 135      18.535  64.593 205.444 
ATOM   2774  O4'  DG A 135      18.257  65.916 204.902 
ATOM   2775  C3'  DG A 135      18.637  63.702 204.207 
ATOM   2776  O3'  DG A 135      17.360  63.133 203.943 
ATOM   2777  C2'  DG A 135      18.987  64.659 203.068 
ATOM   2778  C1'  DG A 135      18.064  65.794 203.501 
ATOM   2779  N9   DG A 135      18.391  67.104 202.873 
ATOM   2780  C8   DG A 135      19.620  67.621 202.527 
ATOM   2781  N7   DG A 135      19.565  68.815 201.986 
ATOM   2782  C5   DG A 135      18.202  69.109 201.973 
ATOM   2783  C6   DG A 135      17.521  70.262 201.506 
ATOM   2784  O6   DG A 135      17.987  71.280 201.000 
ATOM   2785  N1   DG A 135      16.134  70.145 201.682 
ATOM   2786  C2   DG A 135      15.492  69.056 202.238 
ATOM   2787  N2   DG A 135      14.163  69.138 202.319 
ATOM   2788  N3   DG A 135      16.133  67.974 202.676 
ATOM   2789  C4   DG A 135      17.477  68.072 202.512 
ATOM   2790  P    DT A 136      17.275  61.610 203.455 
ATOM   2791  OP1  DT A 136      17.316  60.710 204.629 
ATOM   2792  OP2  DT A 136      18.296  61.366 202.413 
ATOM   2793  O5'  DT A 136      15.816  61.571 202.796 
ATOM   2794  C5'  DT A 136      14.795  62.444 203.312 
ATOM   2795  C4'  DT A 136      14.029  63.079 202.167 
ATOM   2796  O4'  DT A 136      14.644  64.316 201.707 
ATOM   2797  C3'  DT A 136      13.907  62.234 200.899 
ATOM   2798  O3'  DT A 136      12.624  62.450 200.323 
ATOM   2799  C2'  DT A 136      14.966  62.799 199.954 
ATOM   2800  C1'  DT A 136      14.737  64.270 200.291 
ATOM   2801  N1   DT A 136      15.854  65.162 199.872 
ATOM   2802  C2   DT A 136      15.520  66.427 199.452 
ATOM   2803  O2   DT A 136      14.371  66.830 199.413 
ATOM   2804  N3   DT A 136      16.581  67.224 199.070 
ATOM   2805  C4   DT A 136      17.915  66.870 199.074 
ATOM   2806  O4   DT A 136      18.778  67.671 198.709 
ATOM   2807  C5   DT A 136      18.165  65.523 199.531 
ATOM   2808  C7   DT A 136      19.592  65.057 199.566 
ATOM   2809  C6   DT A 136      17.152  64.726 199.907 
ATOM   2810  P    DC A 137      11.840  61.209 199.686 
ATOM   2811  OP1  DC A 137      11.121  60.477 200.753 
ATOM   2812  OP2  DC A 137      12.769  60.406 198.861 
ATOM   2813  O5'  DC A 137      10.787  61.953 198.739 
ATOM   2814  C5'  DC A 137      10.317  63.262 199.112 
ATOM   2815  C4'  DC A 137      10.298  64.171 197.899 
ATOM   2816  O4'  DC A 137      11.571  64.849 197.695 
ATOM   2817  C3'  DC A 137      10.027  63.487 196.559 
ATOM   2818  O3'  DC A 137       9.237  64.352 195.753 
ATOM   2819  C2'  DC A 137      11.405  63.344 195.911 
ATOM   2820  C1'  DC A 137      11.940  64.709 196.331 
ATOM   2821  N1   DC A 137      13.422  64.826 196.239 
ATOM   2822  C2   DC A 137      13.956  66.060 195.877 
ATOM   2823  O2   DC A 137      13.184  66.999 195.649 
ATOM   2824  N3   DC A 137      15.304  66.186 195.786 
ATOM   2825  C4   DC A 137      16.106  65.144 196.041 
ATOM   2826  N4   DC A 137      17.415  65.318 195.939 
ATOM   2827  C5   DC A 137      15.577  63.866 196.414 
ATOM   2828  C6   DC A 137      14.227  63.760 196.499 
ATOM   2829  P    DA A 138       8.071  63.723 194.852 
ATOM   2830  OP1  DA A 138       6.851  63.546 195.672 
ATOM   2831  OP2  DA A 138       8.573  62.513 194.166 
ATOM   2832  O5'  DA A 138       7.835  64.889 193.782 
ATOM   2833  C5'  DA A 138       8.080  66.254 194.171 
ATOM   2834  C4'  DA A 138       8.832  66.979 193.072 
ATOM   2835  O4'  DA A 138      10.276  66.840 193.201 
ATOM   2836  C3'  DA A 138       8.543  66.510 191.646 
ATOM   2837  O3'  DA A 138       8.554  67.637 190.779 
ATOM   2838  C2'  DA A 138       9.726  65.610 191.288 
ATOM   2839  C1'  DA A 138      10.806  66.471 191.937 
ATOM   2840  N9   DA A 138      12.089  65.750 192.166 
ATOM   2841  C8   DA A 138      12.279  64.437 192.491 
ATOM   2842  N7   DA A 138      13.526  64.104 192.623 
ATOM   2843  C5   DA A 138      14.215  65.282 192.368 
ATOM   2844  C6   DA A 138      15.584  65.593 192.351 
ATOM   2845  N6   DA A 138      16.550  64.699 192.607 
ATOM   2846  N1   DA A 138      15.928  66.862 192.058 
ATOM   2847  C2   DA A 138      14.964  67.745 191.805 
ATOM   2848  N3   DA A 138      13.661  67.573 191.791 
ATOM   2849  C4   DA A 138      13.344  66.295 192.087 
ATOM   2850  P    DC A 139       7.472  67.720 189.601 
ATOM   2851  OP1  DC A 139       6.205  68.271 190.130 
ATOM   2852  OP2  DC A 139       7.378  66.408 188.922 
ATOM   2853  O5'  DC A 139       8.155  68.784 188.621 
ATOM   2854  C5'  DC A 139       9.006  69.802 189.179 
ATOM   2855  C4'  DC A 139      10.255  69.955 188.334 
ATOM   2856  O4'  DC A 139      11.318  69.051 188.746 
ATOM   2857  C3'  DC A 139      10.086  69.670 186.842 
ATOM   2858  O3'  DC A 139      10.901  70.575 186.106 
ATOM   2859  C2'  DC A 139      10.637  68.257 186.653 
ATOM   2860  C1'  DC A 139      11.831  68.406 187.591 
ATOM   2861  N1   DC A 139      12.429  67.108 188.011 
ATOM   2862  C2   DC A 139      13.807  67.059 188.203 
ATOM   2863  O2   DC A 139      14.472  68.085 188.018 
ATOM   2864  N3   DC A 139      14.371  65.884 188.586 
ATOM   2865  C4   DC A 139      13.616  64.795 188.775 
ATOM   2866  N4   DC A 139      14.213  63.674 189.148 
ATOM   2867  C5   DC A 139      12.197  64.825 188.583 
ATOM   2868  C6   DC A 139      11.652  66.007 188.200 
ATOM   2869  P    DC A 140      10.337  71.196 184.743 
ATOM   2870  OP1  DC A 140       9.490  72.371 185.047 
ATOM   2871  OP2  DC A 140       9.702  70.130 183.938 
ATOM   2872  O5'  DC A 140      11.688  71.674 184.030 
ATOM   2873  C5'  DC A 140      12.803  72.078 184.847 
ATOM   2874  C4'  DC A 140      14.087  71.489 184.297 
ATOM   2875  O4'  DC A 140      14.365  70.164 184.834 
ATOM   2876  C3'  DC A 140      14.133  71.290 182.783 
ATOM   2877  O3'  DC A 140      15.448  71.571 182.321 
ATOM   2878  C2'  DC A 140      13.854  69.801 182.579 
ATOM   2879  C1'  DC A 140      14.690  69.303 183.754 
ATOM   2880  N1   DC A 140      14.375  67.906 184.165 
ATOM   2881  C2   DC A 140      15.422  67.115 184.633 
ATOM   2882  O2   DC A 140      16.557  67.600 184.688 
ATOM   2883  N3   DC A 140      15.155  65.838 185.011 
ATOM   2884  C4   DC A 140      13.910  65.350 184.936 
ATOM   2885  N4   DC A 140      13.701  64.100 185.317 
ATOM   2886  C5   DC A 140      12.820  66.147 184.457 
ATOM   2887  C6   DC A 140      13.107  67.420 184.083 
ATOM   2888  P    DC A 141      15.634  72.351 180.935 
ATOM   2889  OP1  DC A 141      15.518  73.809 181.167 
ATOM   2890  OP2  DC A 141      14.723  71.781 179.919 
ATOM   2891  O5'  DC A 141      17.147  71.983 180.567 
ATOM   2892  C5'  DC A 141      18.085  71.737 181.631 
ATOM   2893  C4'  DC A 141      18.929  70.520 181.307 
ATOM   2894  O4'  DC A 141      18.314  69.281 181.762 
ATOM   2895  C3'  DC A 141      19.199  70.274 179.823 
ATOM   2896  O3'  DC A 141      20.521  69.770 179.673 
ATOM   2897  C2'  DC A 141      18.213  69.176 179.426 
ATOM   2898  C1'  DC A 141      18.355  68.344 180.697 
ATOM   2899  N1   DC A 141      17.250  67.365 180.899 
ATOM   2900  C2   DC A 141      17.562  66.147 181.496 
ATOM   2901  O2   DC A 141      18.732  65.930 181.832 
ATOM   2902  N3   DC A 141      16.569  65.242 181.689 
ATOM   2903  C4   DC A 141      15.313  65.515 181.311 
ATOM   2904  N4   DC A 141      14.380  64.599 181.521 
ATOM   2905  C5   DC A 141      14.971  66.762 180.695 
ATOM   2906  C6   DC A 141      15.978  67.654 180.510 
ATOM   2907  P    DC A 142      21.407  70.269 178.436 
ATOM   2908  OP1  DC A 142      22.051  71.557 178.775 
ATOM   2909  OP2  DC A 142      20.588  70.256 177.204 
ATOM   2910  O5'  DC A 142      22.514  69.118 178.356 
ATOM   2911  C5'  DC A 142      22.900  68.435 179.564 
ATOM   2912  C4'  DC A 142      22.997  66.944 179.309 
ATOM   2913  O4'  DC A 142      21.725  66.262 179.507 
ATOM   2914  C3'  DC A 142      23.416  66.537 177.896 
ATOM   2915  O3'  DC A 142      24.247  65.384 177.977 
ATOM   2916  C2'  DC A 142      22.112  66.148 177.201 
ATOM   2917  C1'  DC A 142      21.489  65.420 178.389 
ATOM   2918  N1   DC A 142      20.019  65.218 178.264 
ATOM   2919  C2   DC A 142      19.477  64.051 178.795 
ATOM   2920  O2   DC A 142      20.231  63.239 179.344 
ATOM   2921  N3   DC A 142      18.138  63.846 178.691 
ATOM   2922  C4   DC A 142      17.355  64.752 178.089 
ATOM   2923  N4   DC A 142      16.056  64.506 178.013 
ATOM   2924  C5   DC A 142      17.893  65.958 177.535 
ATOM   2925  C6   DC A 142      19.233  66.143 177.649 
ATOM   2926  P    DA A 143      25.512  65.270 177.003 
ATOM   2927  OP1  DA A 143      26.656  66.005 177.589 
ATOM   2928  OP2  DA A 143      25.121  65.666 175.632 
ATOM   2929  O5'  DA A 143      25.803  63.698 177.046 
ATOM   2930  C5'  DA A 143      25.473  62.959 178.238 
ATOM   2931  C4'  DA A 143      24.800  61.652 177.868 
ATOM   2932  O4'  DA A 143      23.357  61.789 177.733 
ATOM   2933  C3'  DA A 143      25.237  61.031 176.541 
ATOM   2934  O3'  DA A 143      25.267  59.616 176.682 
ATOM   2935  C2'  DA A 143      24.127  61.398 175.557 
ATOM   2936  C1'  DA A 143      22.961  61.175 176.516 
ATOM   2937  N9   DA A 143      21.689  61.810 176.070 
ATOM   2938  C8   DA A 143      21.518  62.982 175.390 
ATOM   2939  N7   DA A 143      20.278  63.268 175.143 
ATOM   2940  C5   DA A 143      19.572  62.211 175.699 
ATOM   2941  C6   DA A 143      18.200  61.922 175.772 
ATOM   2942  N6   DA A 143      17.248  62.713 175.257 
ATOM   2943  N1   DA A 143      17.839  60.784 176.395 
ATOM   2944  C2   DA A 143      18.788  60.001 176.905 
ATOM   2945  N3   DA A 143      20.093  60.167 176.898 
ATOM   2946  C4   DA A 143      20.428  61.312 176.268 
ATOM   2947  P    DG A 144      26.448  58.791 175.987 
ATOM   2948  OP1  DG A 144      27.640  58.796 176.864 
ATOM   2949  OP2  DG A 144      26.655  59.287 174.608 
ATOM   2950  O5'  DG A 144      25.821  57.319 175.940 
ATOM   2951  C5'  DG A 144      24.886  56.927 176.962 
ATOM   2952  C4'  DG A 144      23.716  56.192 176.338 
ATOM   2953  O4'  DG A 144      22.652  57.094 175.920 
ATOM   2954  C3'  DG A 144      24.031  55.385 175.079 
ATOM   2955  O3'  DG A 144      23.256  54.193 175.088 
ATOM   2956  C2'  DG A 144      23.553  56.267 173.925 
ATOM   2957  C1'  DG A 144      22.272  56.755 174.595 
ATOM   2958  N9   DG A 144      21.687  57.968 173.957 
ATOM   2959  C8   DG A 144      22.326  59.034 173.361 
ATOM   2960  N7   DG A 144      21.513  59.947 172.891 
ATOM   2961  C5   DG A 144      20.246  59.453 173.195 
ATOM   2962  C6   DG A 144      18.964  60.003 172.935 
ATOM   2963  O6   DG A 144      18.677  61.056 172.374 
ATOM   2964  N1   DG A 144      17.944  59.170 173.415 
ATOM   2965  C2   DG A 144      18.137  57.964 174.062 
ATOM   2966  N2   DG A 144      17.031  57.320 174.443 
ATOM   2967  N3   DG A 144      19.340  57.450 174.305 
ATOM   2968  C4   DG A 144      20.341  58.245 173.846 
ATOM   2969  P    DA A 145      23.921  52.830 174.578 
ATOM   2970  OP1  DA A 145      24.693  52.212 175.680 
ATOM   2971  OP2  DA A 145      24.667  53.081 173.325 
ATOM   2972  O5'  DA A 145      22.626  51.944 174.264 
ATOM   2973  C5'  DA A 145      21.426  52.168 175.027 
ATOM   2974  C4'  DA A 145      20.221  52.174 174.108 
ATOM   2975  O4'  DA A 145      19.943  53.497 173.565 
ATOM   2976  C3'  DA A 145      20.323  51.283 172.870 
ATOM   2977  O3'  DA A 145      19.046  50.714 172.606 
ATOM   2978  C2'  DA A 145      20.673  52.240 171.731 
ATOM   2979  C1'  DA A 145      19.750  53.375 172.164 
ATOM   2980  N9   DA A 145      20.078  54.685 171.537 
ATOM   2981  C8   DA A 145      21.305  55.182 171.200 
ATOM   2982  N7   DA A 145      21.263  56.362 170.663 
ATOM   2983  C5   DA A 145      19.910  56.673 170.642 
ATOM   2984  C6   DA A 145      19.204  57.800 170.189 
ATOM   2985  N6   DA A 145      19.795  58.874 169.646 
ATOM   2986  N1   DA A 145      17.865  57.783 170.316 
ATOM   2987  C2   DA A 145      17.284  56.714 170.857 
ATOM   2988  N3   DA A 145      17.836  55.610 171.312 
ATOM   2989  C4   DA A 145      19.177  55.653 171.174 
ATOM   2990  P    DG A 146      18.961  49.191 172.118 
ATOM   2991  OP1  DG A 146      19.002  48.291 173.292 
ATOM   2992  OP2  DG A 146      19.983  48.947 171.077 
ATOM   2993  O5'  DG A 146      17.503  49.152 171.459 
ATOM   2994  C5'  DG A 146      16.481  50.025 171.975 
ATOM   2995  C4'  DG A 146      15.715  50.660 170.830 
ATOM   2996  O4'  DG A 146      16.330  51.897 170.370 
ATOM   2997  C3'  DG A 146      15.593  49.815 169.563 
ATOM   2998  O3'  DG A 146      14.310  50.031 168.987 
ATOM   2999  C2'  DG A 146      16.653  50.380 168.617 
ATOM   3000  C1'  DG A 146      16.424  51.851 168.954 
ATOM   3001  N9   DG A 146      17.540  52.743 168.535 
ATOM   3002  C8   DG A 146      18.894  52.486 168.502 
ATOM   3003  N7   DG A 146      19.617  53.494 168.076 
ATOM   3004  C5   DG A 146      18.677  54.487 167.809 
ATOM   3005  C6   DG A 146      18.855  55.809 167.322 
ATOM   3006  O6   DG A 146      19.898  56.383 167.022 
ATOM   3007  N1   DG A 146      17.630  56.478 167.195 
ATOM   3008  C2   DG A 146      16.394  55.941 167.500 
ATOM   3009  N2   DG A 146      15.344  56.744 167.310 
ATOM   3010  N3   DG A 146      16.227  54.702 167.957 
ATOM   3011  C4   DG A 146      17.406  54.039 168.085 
ATOM   3012  P    DA A 147      13.527  48.790 168.350 
ATOM   3013  OP1  DA A 147      12.807  48.058 169.416 
ATOM   3014  OP2  DA A 147      14.456  47.987 167.525 
ATOM   3015  O5'  DA A 147      12.473  49.534 167.403 
ATOM   3016  C5'  DA A 147      12.003  50.843 167.775 
ATOM   3017  C4'  DA A 147      11.985  51.752 166.562 
ATOM   3018  O4'  DA A 147      13.257  52.430 166.358 
ATOM   3019  C3'  DA A 147      11.713  51.068 165.222 
ATOM   3020  O3'  DA A 147      10.923  51.933 164.416 
ATOM   3021  C2'  DA A 147      13.091  50.925 164.574 
ATOM   3022  C1'  DA A 147      13.626  52.290 164.995 
ATOM   3023  N9   DA A 147      15.108  52.407 164.902 
ATOM   3024  C8   DA A 147      16.050  51.444 165.129 
ATOM   3025  N7   DA A 147      17.270  51.855 164.965 
ATOM   3026  C5   DA A 147      17.128  53.188 164.603 
ATOM   3027  C6   DA A 147      18.063  54.188 164.290 
ATOM   3028  N6   DA A 147      19.388  53.990 164.290 
ATOM   3029  N1   DA A 147      17.583  55.405 163.973 
ATOM   3030  C2   DA A 147      16.264  55.598 163.975 
ATOM   3031  N3   DA A 147      15.302  54.744 164.249 
ATOM   3032  C4   DA A 147      15.808  53.534 164.562 
ATOM   3033  P    DG A 148       9.758  51.304 163.516 
ATOM   3034  OP1  DG A 148       8.538  51.127 164.335 
ATOM   3035  OP2  DG A 148      10.260  50.094 162.829 
ATOM   3036  O5'  DG A 148       9.522  52.470 162.445 
ATOM   3037  C5'  DG A 148       9.767  53.835 162.834 
ATOM   3038  C4'  DG A 148      10.518  54.560 161.735 
ATOM   3039  O4'  DG A 148      11.963  54.421 161.865 
ATOM   3040  C3'  DG A 148      10.230  54.091 160.310 
ATOM   3041  O3'  DG A 148      10.240  55.218 159.442 
ATOM   3042  C2'  DG A 148      11.413  53.191 159.951 
ATOM   3043  C1'  DG A 148      12.492  54.052 160.601 
ATOM   3044  N9   DG A 148      13.775  53.331 160.829 
ATOM   3045  C8   DG A 148      13.987  52.009 161.157 
ATOM   3046  N7   DG A 148      15.251  51.687 161.288 
ATOM   3047  C5   DG A 148      15.924  52.879 161.028 
ATOM   3048  C6   DG A 148      17.316  53.158 161.019 
ATOM   3049  O6   DG A 148      18.255  52.400 161.242 
ATOM   3050  N1   DG A 148      17.566  54.502 160.705 
ATOM   3051  C2   DG A 148      16.599  55.450 160.436 
ATOM   3052  N2   DG A 148      17.043  56.678 160.158 
ATOM   3053  N3   DG A 148      15.294  55.186 160.445 
ATOM   3054  C4   DG A 148      15.034  53.888 160.747 
ATOM   3055  P    DA A 149       9.159  55.301 158.265 
ATOM   3056  OP1  DA A 149       7.891  55.852 158.793 
ATOM   3057  OP2  DA A 149       9.064  53.989 157.586 
ATOM   3058  O5'  DA A 149       9.841  56.365 157.284 
ATOM   3059  C5'  DA A 149      10.692  57.383 157.843 
ATOM   3060  C4'  DA A 149      11.941  57.536 156.997 
ATOM   3061  O4'  DA A 149      13.005  56.632 157.410 
ATOM   3062  C3'  DA A 149      11.773  57.251 155.505 
ATOM   3063  O3'  DA A 149      12.588  58.156 154.769 
ATOM   3064  C2'  DA A 149      12.324  55.838 155.316 
ATOM   3065  C1'  DA A 149      13.518  55.987 156.254 
ATOM   3066  N9   DA A 149      14.115  54.689 156.675 
ATOM   3067  C8   DA A 149      13.484  53.501 156.906 
ATOM   3068  N7   DA A 149      14.282  52.542 157.262 
ATOM   3069  C5   DA A 149      15.536  53.138 157.268 
ATOM   3070  C6   DA A 149      16.818  52.645 157.565 
ATOM   3071  N6   DA A 149      17.056  51.377 157.930 
ATOM   3072  N1   DA A 149      17.849  53.505 157.471 
ATOM   3073  C2   DA A 149      17.606  54.763 157.108 
ATOM   3074  N3   DA A 149      16.460  55.334 156.808 
ATOM   3075  C4   DA A 149      15.444  54.452 156.909 
ATOM   3076  P    DG A 150      12.023  58.777 153.406 
ATOM   3077  OP1  DG A 150      11.177  59.952 153.710 
ATOM   3078  OP2  DG A 150      11.388  57.711 152.601 
ATOM   3079  O5'  DG A 150      13.374  59.255 152.694 
ATOM   3080  C5'  DG A 150      14.489  59.659 153.510 
ATOM   3081  C4'  DG A 150      15.773  59.070 152.961 
ATOM   3082  O4'  DG A 150      16.051  57.745 153.498 
ATOM   3083  C3'  DG A 150      15.819  58.871 151.446 
ATOM   3084  O3'  DG A 150      17.135  59.152 150.984 
ATOM   3085  C2'  DG A 150      15.541  57.382 151.242 
ATOM   3086  C1'  DG A 150      16.377  56.884 152.418 
ATOM   3087  N9   DG A 150      16.061  55.487 152.828 
ATOM   3088  C8   DG A 150      14.851  54.828 152.816 
ATOM   3089  N7   DG A 150      14.914  53.590 153.246 
ATOM   3090  C5   DG A 150      16.260  53.418 153.563 
ATOM   3091  C6   DG A 150      16.939  52.282 154.077 
ATOM   3092  O6   DG A 150      16.485  51.178 154.362 
ATOM   3093  N1   DG A 150      18.306  52.540 154.253 
ATOM   3094  C2   DG A 150      18.933  53.737 153.970 
ATOM   3095  N2   DG A 150      20.246  53.781 154.209 
ATOM   3096  N3   DG A 150      18.295  54.802 153.489 
ATOM   3097  C4   DG A 150      16.969  54.569 153.312 
ATOM   3098  P    DT A 151      17.320  59.932 149.598 
ATOM   3099  OP1  DT A 151      17.205  61.390 149.830 
ATOM   3100  OP2  DT A 151      16.409  59.362 148.582 
ATOM   3101  O5'  DT A 151      18.834  59.564 149.230 
ATOM   3102  C5'  DT A 151      19.772  59.318 150.295 
ATOM   3103  C4'  DT A 151      20.615  58.101 149.971 
ATOM   3104  O4'  DT A 151      20.001  56.862 150.425 
ATOM   3105  C3'  DT A 151      20.885  57.855 148.486 
ATOM   3106  O3'  DT A 151      22.207  57.351 148.336 
ATOM   3107  C2'  DT A 151      19.899  56.757 148.090 
ATOM   3108  C1'  DT A 151      20.042  55.925 149.360 
ATOM   3109  N1   DT A 151      18.937  54.946 149.562 
ATOM   3110  C2   DT A 151      19.260  53.749 150.153 
ATOM   3111  O2   DT A 151      20.393  53.470 150.508 
ATOM   3112  N3   DT A 151      18.211  52.867 150.324 
ATOM   3113  C4   DT A 151      16.897  53.080 149.961 
ATOM   3114  O4   DT A 151      16.043  52.214 150.164 
ATOM   3115  C5   DT A 151      16.654  54.365 149.348 
ATOM   3116  C7   DT A 151      15.250  54.677 148.922 
ATOM   3117  C6   DT A 151      17.656  55.241 149.170 
ATOM   3118  P    DT A 152      23.093  57.850 147.099 
ATOM   3119  OP1  DT A 152      23.737  59.138 147.439 
ATOM   3120  OP2  DT A 152      22.275  57.837 145.867 
ATOM   3121  O5'  DT A 152      24.201  56.699 147.020 
ATOM   3122  C5'  DT A 152      24.587  56.016 148.227 
ATOM   3123  C4'  DT A 152      24.683  54.524 147.972 
ATOM   3124  O4'  DT A 152      23.411  53.843 148.170 
ATOM   3125  C3'  DT A 152      25.103  54.118 146.560 
ATOM   3126  O3'  DT A 152      25.933  52.965 146.640 
ATOM   3127  C2'  DT A 152      23.798  53.729 145.865 
ATOM   3128  C1'  DT A 152      23.176  53.001 147.052 
ATOM   3129  N1   DT A 152      21.705  52.799 146.927 
ATOM   3130  C2   DT A 152      21.186  51.642 147.457 
ATOM   3131  O2   DT A 152      21.871  50.800 148.011 
ATOM   3132  N3   DT A 152      19.819  51.489 147.321 
ATOM   3133  C4   DT A 152      18.953  52.376 146.715 
ATOM   3134  O4   DT A 152      17.746  52.129 146.655 
ATOM   3135  C5   DT A 152      19.591  53.559 146.190 
ATOM   3136  C7   DT A 152      18.719  54.576 145.514 
ATOM   3137  C6   DT A 152      20.917  53.733 146.308 
ATOM   3138  P    DC A 153      27.198  52.851 145.666 
ATOM   3139  OP1  DC A 153      28.342  53.586 146.252 
ATOM   3140  OP2  DC A 153      26.807  53.247 144.295 
ATOM   3141  O5'  DC A 153      27.489  51.279 145.710 
ATOM   3142  C5'  DC A 153      27.160  50.540 146.901 
ATOM   3143  C4'  DC A 153      26.487  49.233 146.531 
ATOM   3144  O4'  DC A 153      25.044  49.370 146.396 
ATOM   3145  C3'  DC A 153      26.923  48.612 145.205 
ATOM   3146  O3'  DC A 153      26.953  47.197 145.346 
ATOM   3147  C2'  DC A 153      25.813  48.979 144.221 
ATOM   3148  C1'  DC A 153      24.648  48.756 145.179 
ATOM   3149  N1   DC A 153      23.375  49.391 144.733 
ATOM   3150  C2   DC A 153      22.184  48.733 145.028 
ATOM   3151  O2   DC A 153      22.231  47.660 145.642 
ATOM   3152  N3   DC A 153      21.013  49.294 144.629 
ATOM   3153  C4   DC A 153      21.005  50.457 143.966 
ATOM   3154  N4   DC A 153      19.839  50.964 143.599 
ATOM   3155  C5   DC A 153      22.220  51.150 143.653 
ATOM   3156  C6   DC A 153      23.379  50.572 144.059 
ATOM   3157  P    DC A 154      28.135  46.372 144.650 
ATOM   3158  OP1  DC A 154      29.327  46.377 145.527 
ATOM   3159  OP2  DC A 154      28.341  46.868 143.271 
ATOM   3160  O5'  DC A 154      27.507  44.900 144.604 
ATOM   3161  C5'  DC A 154      26.572  44.508 145.625 
ATOM   3162  C4'  DC A 154      25.402  43.773 145.002 
ATOM   3163  O4'  DC A 154      24.338  44.675 144.583 
ATOM   3164  C3'  DC A 154      25.718  42.966 143.742 
ATOM   3165  O3'  DC A 154      24.942  41.774 143.752 
ATOM   3166  C2'  DC A 154      25.239  43.848 142.588 
ATOM   3167  C1'  DC A 154      23.959  44.336 143.259 
ATOM   3168  N1   DC A 154      23.373  45.549 142.621 
ATOM   3169  C2   DC A 154      21.986  45.664 142.598 
ATOM   3170  O2   DC A 154      21.304  44.766 143.104 
ATOM   3171  N3   DC A 154      21.433  46.762 142.020 
ATOM   3172  C4   DC A 154      22.206  47.714 141.483 
ATOM   3173  N4   DC A 154      21.619  48.765 140.932 
ATOM   3174  C5   DC A 154      23.636  47.613 141.496 
ATOM   3175  C6   DC A 154      24.169  46.509 142.077 
ATOM   3176  P    DA A 155      25.607  40.411 143.241 
ATOM   3177  OP1  DA A 155      26.379  39.793 144.343 
ATOM   3178  OP2  DA A 155      26.353  40.662 141.988 
ATOM   3179  O5'  DA A 155      24.313  39.525 142.927 
ATOM   3180  C5'  DA A 155      23.112  39.749 143.690 
ATOM   3181  C4'  DA A 155      21.907  39.755 142.771 
ATOM   3182  O4'  DA A 155      21.630  41.078 142.228 
ATOM   3183  C3'  DA A 155      22.010  38.864 141.534 
ATOM   3184  O3'  DA A 155      20.732  38.295 141.269 
ATOM   3185  C2'  DA A 155      22.359  39.821 140.395 
ATOM   3186  C1'  DA A 155      21.437  40.956 140.827 
ATOM   3187  N9   DA A 155      21.764  42.266 140.200 
ATOM   3188  C8   DA A 155      22.991  42.763 139.863 
ATOM   3189  N7   DA A 155      22.949  43.943 139.327 
ATOM   3190  C5   DA A 155      21.597  44.254 139.305 
ATOM   3191  C6   DA A 155      20.891  45.381 138.853 
ATOM   3192  N6   DA A 155      21.481  46.455 138.309 
ATOM   3193  N1   DA A 155      19.551  45.364 138.979 
ATOM   3194  C2   DA A 155      18.971  44.295 139.520 
ATOM   3195  N3   DA A 155      19.522  43.191 139.976 
ATOM   3196  C4   DA A 155      20.863  43.234 139.837 
ATOM   3197  P    DA A 156      20.647  36.772 140.781 
ATOM   3198  OP1  DA A 156      20.688  35.872 141.956 
ATOM   3199  OP2  DA A 156      21.669  36.527 139.740 
ATOM   3200  O5'  DA A 156      19.189  36.733 140.123 
ATOM   3201  C5'  DA A 156      18.167  37.606 140.638 
ATOM   3202  C4'  DA A 156      17.401  38.241 139.494 
ATOM   3203  O4'  DA A 156      18.016  39.478 139.033 
ATOM   3204  C3'  DA A 156      17.280  37.396 138.226 
ATOM   3205  O3'  DA A 156      15.997  37.612 137.650 
ATOM   3206  C2'  DA A 156      18.339  37.961 137.280 
ATOM   3207  C1'  DA A 156      18.110  39.432 137.618 
ATOM   3208  N9   DA A 156      19.227  40.324 137.198 
ATOM   3209  C8   DA A 156      20.564  40.052 137.172 
ATOM   3210  N7   DA A 156      21.292  41.040 136.753 
ATOM   3211  C5   DA A 156      20.371  42.042 136.481 
ATOM   3212  C6   DA A 156      20.512  43.355 136.001 
ATOM   3213  N6   DA A 156      21.694  43.908 135.695 
ATOM   3214  N1   DA A 156      19.389  44.081 135.844 
ATOM   3215  C2   DA A 156      18.217  43.526 136.149 
ATOM   3216  N3   DA A 156      17.963  42.319 136.603 
ATOM   3217  C4   DA A 156      19.103  41.612 136.750 
ATOM   3218  P    DC A 157      15.213  36.371 137.013 
ATOM   3219  OP1  DC A 157      14.493  35.639 138.080 
ATOM   3220  OP2  DC A 157      16.142  35.568 136.188 
ATOM   3221  O5'  DC A 157      14.160  37.115 136.066 
ATOM   3222  C5'  DC A 157      13.689  38.424 136.438 
ATOM   3223  C4'  DC A 157      13.671  39.333 135.225 
ATOM   3224  O4'  DC A 157      14.944  40.011 135.022 
ATOM   3225  C3'  DC A 157      13.400  38.649 133.886 
ATOM   3226  O3'  DC A 157      12.609  39.514 133.079 
ATOM   3227  C2'  DC A 157      14.777  38.506 133.238 
ATOM   3228  C1'  DC A 157      15.312  39.871 133.658 
ATOM   3229  N1   DC A 157      16.795  39.988 133.566 
ATOM   3230  C2   DC A 157      17.328  41.222 133.203 
ATOM   3231  O2   DC A 157      16.557  42.161 132.976 
ATOM   3232  N3   DC A 157      18.677  41.348 133.113 
ATOM   3233  C4   DC A 157      19.478  40.306 133.368 
ATOM   3234  N4   DC A 157      20.787  40.480 133.266 
ATOM   3235  C5   DC A 157      18.950  39.028 133.741 
ATOM   3236  C6   DC A 157      17.600  38.922 133.826 
ATOM   3237  P    DA A 158      11.444  38.885 132.179 
ATOM   3238  OP1  DA A 158      10.224  38.708 132.999 
ATOM   3239  OP2  DA A 158      11.946  37.675 131.492 
ATOM   3240  O5'  DA A 158      11.208  40.051 131.109 
ATOM   3241  C5'  DA A 158      11.453  41.416 131.497 
ATOM   3242  C4'  DA A 158      12.205  42.141 130.398 
ATOM   3243  O4'  DA A 158      13.649  42.002 130.528 
ATOM   3244  C3'  DA A 158      11.916  41.672 128.973 
ATOM   3245  O3'  DA A 158      11.927  42.799 128.106 
ATOM   3246  C2'  DA A 158      13.099  40.772 128.615 
ATOM   3247  C1'  DA A 158      14.178  41.633 129.264 
ATOM   3248  N9   DA A 158      15.461  40.912 129.493 
ATOM   3249  C8   DA A 158      15.652  39.599 129.817 
ATOM   3250  N7   DA A 158      16.899  39.266 129.950 
ATOM   3251  C5   DA A 158      17.587  40.444 129.695 
ATOM   3252  C6   DA A 158      18.957  40.755 129.677 
ATOM   3253  N6   DA A 158      19.923  39.861 129.934 
ATOM   3254  N1   DA A 158      19.300  42.024 129.385 
ATOM   3255  C2   DA A 158      18.337  42.907 129.131 
ATOM   3256  N3   DA A 158      17.034  42.735 129.118 
ATOM   3257  C4   DA A 158      16.717  41.457 129.413 
ATOM   3258  P    DC A 159      10.845  42.882 126.928 
ATOM   3259  OP1  DC A 159       9.577  43.433 127.457 
ATOM   3260  OP2  DC A 159      10.750  41.570 126.249 
ATOM   3261  O5'  DC A 159      11.527  43.946 125.947 
ATOM   3262  C5'  DC A 159      12.379  44.964 126.506 
ATOM   3263  C4'  DC A 159      13.627  45.117 125.661 
ATOM   3264  O4'  DC A 159      14.691  44.213 126.073 
ATOM   3265  C3'  DC A 159      13.459  44.832 124.168 
ATOM   3266  O3'  DC A 159      14.274  45.737 123.433 
ATOM   3267  C2'  DC A 159      14.010  43.419 123.979 
ATOM   3268  C1'  DC A 159      15.204  43.568 124.917 
ATOM   3269  N1   DC A 159      15.801  42.270 125.338 
ATOM   3270  C2   DC A 159      17.180  42.221 125.529 
ATOM   3271  O2   DC A 159      17.845  43.247 125.345 
ATOM   3272  N3   DC A 159      17.744  41.046 125.912 
ATOM   3273  C4   DC A 159      16.989  39.957 126.102 
ATOM   3274  N4   DC A 159      17.585  38.836 126.475 
ATOM   3275  C5   DC A 159      15.569  39.986 125.909 
ATOM   3276  C6   DC A 159      15.024  41.169 125.527 
ATOM   3277  P    DA A 160      13.709  46.358 122.069 
ATOM   3278  OP1  DA A 160      12.863  47.533 122.373 
ATOM   3279  OP2  DA A 160      13.074  45.292 121.265 
ATOM   3280  O5'  DA A 160      15.060  46.836 121.357 
ATOM   3281  C5'  DA A 160      16.176  47.240 122.174 
ATOM   3282  C4'  DA A 160      17.460  46.651 121.624 
ATOM   3283  O4'  DA A 160      17.738  45.326 122.161 
ATOM   3284  C3'  DA A 160      17.505  46.452 120.109 
ATOM   3285  O3'  DA A 160      18.821  46.733 119.648 
ATOM   3286  C2'  DA A 160      17.227  44.963 119.906 
ATOM   3287  C1'  DA A 160      18.063  44.465 121.081 
ATOM   3288  N9   DA A 160      17.748  43.068 121.492 
ATOM   3289  C8   DA A 160      16.540  42.431 121.473 
ATOM   3290  N7   DA A 160      16.588  41.206 121.895 
ATOM   3291  C5   DA A 160      17.924  41.013 122.217 
ATOM   3292  C6   DA A 160      18.627  39.909 122.725 
ATOM   3293  N6   DA A 160      18.051  38.733 123.011 
ATOM   3294  N1   DA A 160      19.949  40.057 122.929 
ATOM   3295  C2   DA A 160      20.516  41.228 122.644 
ATOM   3296  N3   DA A 160      19.966  42.323 122.169 
ATOM   3297  C4   DA A 160      18.642  42.149 121.973 
ATOM   3298  P    DC A 161      19.007  47.513 118.262 
ATOM   3299  OP1  DC A 161      18.891  48.971 118.493 
ATOM   3300  OP2  DC A 161      18.096  46.943 117.245 
ATOM   3301  O5'  DC A 161      20.520  47.145 117.893 
ATOM   3302  C5'  DC A 161      21.458  46.899 118.958 
ATOM   3303  C4'  DC A 161      22.302  45.682 118.634 
ATOM   3304  O4'  DC A 161      21.687  44.443 119.089 
ATOM   3305  C3'  DC A 161      22.572  45.436 117.150 
ATOM   3306  O3'  DC A 161      23.894  44.932 116.999 
ATOM   3307  C2'  DC A 161      21.586  44.338 116.753 
ATOM   3308  C1'  DC A 161      21.728  43.506 118.023 
ATOM   3309  N1   DC A 161      20.623  42.527 118.226 
ATOM   3310  C2   DC A 161      20.935  41.309 118.823 
ATOM   3311  O2   DC A 161      22.105  41.092 119.159 
ATOM   3312  N3   DC A 161      19.942  40.404 119.015 
ATOM   3313  C4   DC A 161      18.686  40.677 118.638 
ATOM   3314  N4   DC A 161      17.753  39.761 118.847 
ATOM   3315  C5   DC A 161      18.344  41.924 118.021 
ATOM   3316  C6   DC A 161      19.350  42.816 117.837 
ATOM   3317  P    DA A 162      24.779  45.431 115.763 
ATOM   3318  OP1  DA A 162      25.423  46.719 116.102 
ATOM   3319  OP2  DA A 162      23.961  45.418 114.530 
ATOM   3320  O5'  DA A 162      25.887  44.280 115.683 
ATOM   3321  C5'  DA A 162      26.273  43.597 116.891 
ATOM   3322  C4'  DA A 162      26.369  42.105 116.635 
ATOM   3323  O4'  DA A 162      25.097  41.424 116.833 
ATOM   3324  C3'  DA A 162      26.789  41.699 115.223 
ATOM   3325  O3'  DA A 162      27.619  40.546 115.303 
ATOM   3326  C2'  DA A 162      25.485  41.310 114.528 
ATOM   3327  C1'  DA A 162      24.862  40.582 115.716 
ATOM   3328  N9   DA A 162      23.391  40.380 115.591 
ATOM   3329  C8   DA A 162      22.468  41.201 115.010 
ATOM   3330  N7   DA A 162      21.255  40.745 115.058 
ATOM   3331  C5   DA A 162      21.381  39.532 115.721 
ATOM   3332  C6   DA A 162      20.444  38.553 116.090 
ATOM   3333  N6   DA A 162      19.132  38.650 115.832 
ATOM   3334  N1   DA A 162      20.905  37.466 116.738 
ATOM   3335  C2   DA A 162      22.210  37.377 116.992 
ATOM   3336  N3   DA A 162      23.173  38.222 116.697 
ATOM   3337  C4   DA A 162      22.685  39.299 116.050 
ATOM   3338  P    DT A 163      28.885  40.432 114.330 
ATOM   3339  OP1  DT A 163      30.029  41.167 114.915 
ATOM   3340  OP2  DT A 163      28.493  40.828 112.959 
ATOM   3341  O5'  DT A 163      29.176  38.860 114.373 
ATOM   3342  C5'  DT A 163      28.846  38.121 115.565 
ATOM   3343  C4'  DT A 163      28.173  36.814 115.194 
ATOM   3344  O4'  DT A 163      26.730  36.951 115.059 
ATOM   3345  C3'  DT A 163      28.610  36.193 113.868 
ATOM   3346  O3'  DT A 163      28.639  34.778 114.009 
ATOM   3347  C2'  DT A 163      27.499  36.560 112.884 
ATOM   3348  C1'  DT A 163      26.334  36.337 113.842 
ATOM   3349  N1   DT A 163      25.062  36.972 113.396 
ATOM   3350  C2   DT A 163      23.895  36.311 113.695 
ATOM   3351  O2   DT A 163      23.868  35.250 114.297 
ATOM   3352  N3   DT A 163      22.736  36.928 113.265 
ATOM   3353  C4   DT A 163      22.651  38.122 112.579 
ATOM   3354  O4   DT A 163      21.555  38.577 112.246 
ATOM   3355  C5   DT A 163      23.929  38.740 112.312 
ATOM   3356  C7   DT A 163      23.926  40.044 111.569 
ATOM   3357  C6   DT A 163      25.071  38.162 112.718 
ATOM   3358  P    DT A 164      29.821  33.953 113.313 
ATOM   3359  OP1  DT A 164      31.013  33.958 114.190 
ATOM   3360  OP2  DT A 164      30.027  34.449 111.934 
ATOM   3361  O5'  DT A 164      29.194  32.481 113.267 
ATOM   3362  C5'  DT A 164      28.259  32.089 114.289 
ATOM   3363  C4'  DT A 164      27.089  31.354 113.665 
ATOM   3364  O4'  DT A 164      26.024  32.256 113.247 
ATOM   3365  C3'  DT A 164      27.404  30.547 112.406 
ATOM   3366  O3'  DT A 164      26.628  29.355 112.415 
ATOM   3367  C2'  DT A 164      26.925  31.429 111.252 
ATOM   3368  C1'  DT A 164      25.645  31.917 111.922 
ATOM   3369  N1   DT A 164      25.059  33.130 111.284 
ATOM   3370  C2   DT A 164      23.690  33.229 111.270 
ATOM   3371  O2   DT A 164      22.958  32.381 111.750 
ATOM   3372  N3   DT A 164      23.183  34.366 110.669 
ATOM   3373  C4   DT A 164      23.917  35.385 110.097 
ATOM   3374  O4   DT A 164      23.350  36.355 109.588 
ATOM   3375  C5   DT A 164      25.345  35.191 110.161 
ATOM   3376  C7   DT A 164      26.218  36.253 109.560 
ATOM   3377  C6   DT A 164      25.865  34.094 110.738 
ATOM   3378  P    DA A 165      27.294  27.992 111.904 
ATOM   3379  OP1  DA A 165      28.065  27.374 113.006 
ATOM   3380  OP2  DA A 165      28.039  28.243 110.652 
ATOM   3381  O5'  DA A 165      25.999  27.106 111.590 
ATOM   3382  C5'  DA A 165      24.799  27.330 112.353 
ATOM   3383  C4'  DA A 165      23.594  27.336 111.434 
ATOM   3384  O4'  DA A 165      23.316  28.659 110.892 
ATOM   3385  C3'  DA A 165      23.696  26.445 110.197 
ATOM   3386  O3'  DA A 165      22.419  25.876 109.932 
ATOM   3387  C2'  DA A 165      24.046  27.402 109.058 
ATOM   3388  C1'  DA A 165      23.123  28.537 109.491 
ATOM   3389  N9   DA A 165      23.450  29.847 108.863 
ATOM   3390  C8   DA A 165      24.677  30.344 108.527 
ATOM   3391  N7   DA A 165      24.635  31.524 107.990 
ATOM   3392  C5   DA A 165      23.283  31.835 107.969 
ATOM   3393  C6   DA A 165      22.577  32.962 107.516 
ATOM   3394  N6   DA A 165      23.167  34.036 106.973 
ATOM   3395  N1   DA A 165      21.238  32.945 107.643 
ATOM   3396  C2   DA A 165      20.657  31.876 108.184 
ATOM   3397  N3   DA A 165      21.209  30.772 108.639 
ATOM   3398  C4   DA A 165      22.549  30.815 108.500 
ATOM   3399  P    DT A 166      22.334  24.353 109.445 
ATOM   3400  OP1  DT A 166      22.375  23.453 110.619 
ATOM   3401  OP2  DT A 166      23.355  24.108 108.403 
ATOM   3402  O5'  DT A 166      20.875  24.314 108.786 
ATOM   3403  C5'  DT A 166      19.854  25.187 109.302 
ATOM   3404  C4'  DT A 166      19.088  25.822 108.157 
ATOM   3405  O4'  DT A 166      19.703  27.059 107.697 
ATOM   3406  C3'  DT A 166      18.966  24.977 106.889 
ATOM   3407  O3'  DT A 166      17.683  25.193 106.313 
ATOM   3408  C2'  DT A 166      20.025  25.542 105.944 
ATOM   3409  C1'  DT A 166      19.796  27.013 106.281 
ATOM   3410  N1   DT A 166      20.913  27.905 105.862 
ATOM   3411  C2   DT A 166      20.579  29.170 105.442 
ATOM   3412  O2   DT A 166      19.430  29.573 105.403 
ATOM   3413  N3   DT A 166      21.640  29.967 105.060 
ATOM   3414  C4   DT A 166      22.974  29.613 105.064 
ATOM   3415  O4   DT A 166      23.837  30.414 104.699 
ATOM   3416  C5   DT A 166      23.224  28.266 105.521 
ATOM   3417  C7   DT A 166      24.651  27.800 105.556 
ATOM   3418  C6   DT A 166      22.211  27.469 105.897 
ATOM   3419  P    DA A 167      16.899  23.952 105.676 
ATOM   3420  OP1  DA A 167      16.180  23.220 106.743 
ATOM   3421  OP2  DA A 167      17.828  23.149 104.851 
ATOM   3422  O5'  DA A 167      15.846  24.696 104.729 
ATOM   3423  C5'  DA A 167      15.376  26.005 105.102 
ATOM   3424  C4'  DA A 167      15.357  26.914 103.889 
ATOM   3425  O4'  DA A 167      16.630  27.592 103.685 
ATOM   3426  C3'  DA A 167      15.086  26.230 102.549 
ATOM   3427  O3'  DA A 167      14.296  27.095 101.743 
ATOM   3428  C2'  DA A 167      16.463  26.087 101.901 
ATOM   3429  C1'  DA A 167      16.999  27.452 102.321 
ATOM   3430  N9   DA A 167      18.481  27.569 102.229 
ATOM   3431  C8   DA A 167      19.423  26.606 102.456 
ATOM   3432  N7   DA A 167      20.643  27.017 102.292 
ATOM   3433  C5   DA A 167      20.501  28.350 101.930 
ATOM   3434  C6   DA A 167      21.436  29.350 101.616 
ATOM   3435  N6   DA A 167      22.761  29.152 101.617 
ATOM   3436  N1   DA A 167      20.956  30.567 101.300 
ATOM   3437  C2   DA A 167      19.637  30.760 101.301 
ATOM   3438  N3   DA A 167      18.675  29.906 101.576 
ATOM   3439  C4   DA A 167      19.181  28.696 101.889 
ATOM   3440  P    DG A 168      13.130  26.466 100.842 
ATOM   3441  OP1  DG A 168      11.910  26.289 101.662 
ATOM   3442  OP2  DG A 168      13.632  25.256 100.156 
ATOM   3443  O5'  DG A 168      12.894  27.632  99.772 
ATOM   3444  C5'  DG A 168      13.139  28.997 100.161 
ATOM   3445  C4'  DG A 168      13.891  29.722  99.062 
ATOM   3446  O4'  DG A 168      15.335  29.583  99.191 
ATOM   3447  C3'  DG A 168      13.602  29.252  97.636 
ATOM   3448  O3'  DG A 168      13.613  30.380  96.769 
ATOM   3449  C2'  DG A 168      14.785  28.353  97.278 
ATOM   3450  C1'  DG A 168      15.865  29.214  97.927 
ATOM   3451  N9   DG A 168      17.148  28.493  98.156 
ATOM   3452  C8   DG A 168      17.359  27.171  98.484 
ATOM   3453  N7   DG A 168      18.623  26.849  98.615 
ATOM   3454  C5   DG A 168      19.297  28.041  98.355 
ATOM   3455  C6   DG A 168      20.688  28.320  98.346 
ATOM   3456  O6   DG A 168      21.627  27.562  98.569 
ATOM   3457  N1   DG A 168      20.939  29.664  98.032 
ATOM   3458  C2   DG A 168      19.972  30.612  97.762 
ATOM   3459  N2   DG A 168      20.416  31.840  97.485 
ATOM   3460  N3   DG A 168      18.666  30.348  97.772 
ATOM   3461  C4   DG A 168      18.407  29.050  98.074 
ATOM   3462  P    DA A 169      12.531  30.463  95.591 
ATOM   3463  OP1  DA A 169      11.263  31.014  96.120 
ATOM   3464  OP2  DA A 169      12.436  29.151  94.912 
ATOM   3465  O5'  DA A 169      13.214  31.527  94.611 
ATOM   3466  C5'  DA A 169      14.065  32.545  95.169 
ATOM   3467  C4'  DA A 169      15.314  32.698  94.324 
ATOM   3468  O4'  DA A 169      16.377  31.794  94.736 
ATOM   3469  C3'  DA A 169      15.145  32.413  92.832 
ATOM   3470  O3'  DA A 169      15.960  33.318  92.096 
ATOM   3471  C2'  DA A 169      15.696  31.000  92.643 
ATOM   3472  C1'  DA A 169      16.890  31.149  93.581 
ATOM   3473  N9   DA A 169      17.487  29.851  94.001 
ATOM   3474  C8   DA A 169      16.857  28.662  94.233 
ATOM   3475  N7   DA A 169      17.655  27.704  94.589 
ATOM   3476  C5   DA A 169      18.909  28.300  94.595 
ATOM   3477  C6   DA A 169      20.191  27.807  94.891 
ATOM   3478  N6   DA A 169      20.429  26.539  95.257 
ATOM   3479  N1   DA A 169      21.222  28.667  94.797 
ATOM   3480  C2   DA A 169      20.979  29.925  94.434 
ATOM   3481  N3   DA A 169      19.832  30.496  94.135 
ATOM   3482  C4   DA A 169      18.816  29.614  94.236 
ATOM   3483  P    DT A 170      15.396  33.939  90.733 
ATOM   3484  OP1  DT A 170      14.549  35.114  91.037 
ATOM   3485  OP2  DT A 170      14.761  32.873  89.928 
ATOM   3486  O5'  DT A 170      16.747  34.417  90.020 
ATOM   3487  C5'  DT A 170      17.862  34.821  90.837 
ATOM   3488  C4'  DT A 170      19.146  34.232  90.287 
ATOM   3489  O4'  DT A 170      19.424  32.907  90.824 
ATOM   3490  C3'  DT A 170      19.192  34.033  88.773 
ATOM   3491  O3'  DT A 170      20.507  34.314  88.311 
ATOM   3492  C2'  DT A 170      18.913  32.544  88.569 
ATOM   3493  C1'  DT A 170      19.749  32.046  89.744 
ATOM   3494  N1   DT A 170      19.434  30.649  90.155 
ATOM   3495  C2   DT A 170      20.477  29.881  90.614 
ATOM   3496  O2   DT A 170      21.620  30.296  90.695 
ATOM   3497  N3   DT A 170      20.146  28.592  90.985 
ATOM   3498  C4   DT A 170      18.891  28.022  90.935 
ATOM   3499  O4   DT A 170      18.717  26.856  91.294 
ATOM   3500  C5   DT A 170      17.862  28.906  90.439 
ATOM   3501  C7   DT A 170      16.465  28.365  90.352 
ATOM   3502  C6   DT A 170      18.156  30.164  90.072 
ATOM   3503  P    DT A 171      20.693  35.094  86.925 
ATOM   3504  OP1  DT A 171      20.577  36.552  87.157 
ATOM   3505  OP2  DT A 171      19.782  34.524  85.909 
ATOM   3506  O5'  DT A 171      22.206  34.726  86.557 
ATOM   3507  C5'  DT A 171      23.144  34.480  87.621 
ATOM   3508  C4'  DT A 171      23.988  33.263  87.297 
ATOM   3509  O4'  DT A 171      23.373  32.024  87.752 
ATOM   3510  C3'  DT A 171      24.258  33.017  85.813 
ATOM   3511  O3'  DT A 171      25.580  32.513  85.663 
ATOM   3512  C2'  DT A 171      23.272  31.919  85.416 
ATOM   3513  C1'  DT A 171      23.414  31.087  86.687 
ATOM   3514  N1   DT A 171      22.309  30.108  86.889 
ATOM   3515  C2   DT A 171      22.633  28.911  87.480 
ATOM   3516  O2   DT A 171      23.765  28.632  87.835 
ATOM   3517  N3   DT A 171      21.583  28.029  87.650 
ATOM   3518  C4   DT A 171      20.270  28.242  87.287 
ATOM   3519  O4   DT A 171      19.416  27.376  87.491 
ATOM   3520  C5   DT A 171      20.027  29.527  86.675 
ATOM   3521  C7   DT A 171      18.622  29.839  86.249 
ATOM   3522  C6   DT A 171      21.029  30.403  86.497 
ATOM   3523  P    DA A 172      26.466  33.012  84.426 
ATOM   3524  OP1  DA A 172      27.110  34.300  84.765 
ATOM   3525  OP2  DA A 172      25.647  32.999  83.194 
ATOM   3526  O5'  DA A 172      27.573  31.861  84.346 
ATOM   3527  C5'  DA A 172      27.959  31.178  85.554 
ATOM   3528  C4'  DA A 172      28.056  29.686  85.299 
ATOM   3529  O4'  DA A 172      26.784  29.005  85.497 
ATOM   3530  C3'  DA A 172      28.475  29.280  83.886 
ATOM   3531  O3'  DA A 172      29.306  28.127  83.966 
ATOM   3532  C2'  DA A 172      27.171  28.891  83.191 
ATOM   3533  C1'  DA A 172      26.548  28.163  84.379 
ATOM   3534  N9   DA A 172      25.078  27.961  84.254 
ATOM   3535  C8   DA A 172      24.155  28.782  83.673 
ATOM   3536  N7   DA A 172      22.941  28.326  83.722 
ATOM   3537  C5   DA A 172      23.067  27.113  84.384 
ATOM   3538  C6   DA A 172      22.130  26.134  84.754 
ATOM   3539  N6   DA A 172      20.818  26.231  84.495 
ATOM   3540  N1   DA A 172      22.591  25.047  85.401 
ATOM   3541  C2   DA A 172      23.896  24.958  85.655 
ATOM   3542  N3   DA A 172      24.860  25.803  85.360 
ATOM   3543  C4   DA A 172      24.371  26.880  84.713 
ATOM   3544  P    DC A 173      30.571  28.013  82.993 
ATOM   3545  OP1  DC A 173      31.715  28.748  83.579 
ATOM   3546  OP2  DC A 173      30.180  28.409  81.622 
ATOM   3547  O5'  DC A 173      30.862  26.441  83.036 
ATOM   3548  C5'  DC A 173      30.532  25.702  84.228 
ATOM   3549  C4'  DC A 173      29.859  24.395  83.858 
ATOM   3550  O4'  DC A 173      28.416  24.532  83.723 
ATOM   3551  C3'  DC A 173      30.296  23.774  82.531 
ATOM   3552  O3'  DC A 173      30.326  22.359  82.672 
ATOM   3553  C2'  DC A 173      29.185  24.141  81.547 
ATOM   3554  C1'  DC A 173      28.020  23.918  82.506 
ATOM   3555  N1   DC A 173      26.748  24.553  82.060 
ATOM   3556  C2   DC A 173      25.557  23.895  82.354 
ATOM   3557  O2   DC A 173      25.604  22.822  82.968 
ATOM   3558  N3   DC A 173      24.386  24.456  81.956 
ATOM   3559  C4   DC A 173      24.378  25.619  81.293 
ATOM   3560  N4   DC A 173      23.211  26.126  80.926 
ATOM   3561  C5   DC A 173      25.593  26.312  80.979 
ATOM   3562  C6   DC A 173      26.752  25.734  81.386 
ATOM   3563  P    DT A 174      31.507  21.534  81.977 
ATOM   3564  OP1  DT A 174      32.699  21.539  82.854 
ATOM   3565  OP2  DT A 174      31.714  22.030  80.598 
ATOM   3566  O5'  DT A 174      30.880  20.062  81.930 
ATOM   3567  C5'  DT A 174      29.945  19.670  82.952 
ATOM   3568  C4'  DT A 174      28.775  18.935  82.328 
ATOM   3569  O4'  DT A 174      27.711  19.837  81.910 
ATOM   3570  C3'  DT A 174      29.090  18.128  81.069 
ATOM   3571  O3'  DT A 174      28.314  16.936  81.078 
ATOM   3572  C2'  DT A 174      28.612  19.010  79.915 
ATOM   3573  C1'  DT A 174      27.331  19.498  80.585 
ATOM   3574  N1   DT A 174      26.746  20.711  79.947 
ATOM   3575  C2   DT A 174      25.376  20.810  79.933 
ATOM   3576  O2   DT A 174      24.644  19.962  80.413 
ATOM   3577  N3   DT A 174      24.870  21.947  79.333 
ATOM   3578  C4   DT A 174      25.603  22.966  78.760 
ATOM   3579  O4   DT A 174      25.036  23.936  78.252 
ATOM   3580  C5   DT A 174      27.032  22.772  78.824 
ATOM   3581  C7   DT A 174      27.905  23.834  78.224 
ATOM   3582  C6   DT A 174      27.551  21.675  79.402 
ATOM   3583  P    DC A 175      28.980  15.573  80.568 
ATOM   3584  OP1  DC A 175      29.752  14.955  81.670 
ATOM   3585  OP2  DC A 175      29.726  15.824  79.315 
ATOM   3586  O5'  DC A 175      27.685  14.687  80.254 
ATOM   3587  C5'  DC A 175      26.485  14.911  81.017 
ATOM   3588  C4'  DC A 175      25.280  14.917  80.098 
ATOM   3589  O4'  DC A 175      25.002  16.240  79.555 
ATOM   3590  C3'  DC A 175      25.382  14.026  78.860 
ATOM   3591  O3'  DC A 175      24.105  13.457  78.596 
ATOM   3592  C2'  DC A 175      25.732  14.983  77.721 
ATOM   3593  C1'  DC A 175      24.809  16.118  78.154 
ATOM   3594  N1   DC A 175      25.137  17.428  77.527 
ATOM   3595  C2   DC A 175      24.082  18.287  77.227 
ATOM   3596  O2   DC A 175      22.928  17.929  77.494 
ATOM   3597  N3   DC A 175      24.359  19.486  76.654 
ATOM   3598  C4   DC A 175      25.622  19.836  76.382 
ATOM   3599  N4   DC A 175      25.840  21.017  75.822 
ATOM   3600  C5   DC A 175      26.722  18.968  76.681 
ATOM   3601  C6   DC A 175      26.424  17.774  77.253 
ATOM   3602  P    DA A 176      24.020  11.934  78.108 
ATOM   3603  OP1  DA A 176      24.061  11.034  79.282 
ATOM   3604  OP2  DA A 176      25.042  11.689  77.067 
ATOM   3605  O5'  DA A 176      22.562  11.895  77.449 
ATOM   3606  C5'  DA A 176      21.540  12.768  77.965 
ATOM   3607  C4'  DA A 176      20.774  13.403  76.820 
ATOM   3608  O4'  DA A 176      21.389  14.640  76.360 
ATOM   3609  C3'  DA A 176      20.652  12.558  75.553 
ATOM   3610  O3'  DA A 176      19.369  12.774  74.977 
ATOM   3611  C2'  DA A 176      21.711  13.123  74.607 
ATOM   3612  C1'  DA A 176      21.483  14.594  74.944 
ATOM   3613  N9   DA A 176      22.599  15.486  74.525 
ATOM   3614  C8   DA A 176      23.937  15.214  74.499 
ATOM   3615  N7   DA A 176      24.665  16.202  74.080 
ATOM   3616  C5   DA A 176      23.743  17.204  73.808 
ATOM   3617  C6   DA A 176      23.884  18.517  73.327 
ATOM   3618  N6   DA A 176      25.067  19.070  73.022 
ATOM   3619  N1   DA A 176      22.762  19.243  73.171 
ATOM   3620  C2   DA A 176      21.590  18.688  73.476 
ATOM   3621  N3   DA A 176      21.336  17.481  73.929 
ATOM   3622  C4   DA A 176      22.475  16.774  74.077 
ATOM   3623  P    DG A 177      18.586  11.533  74.340 
ATOM   3624  OP1  DG A 177      17.866  10.801  75.406 
ATOM   3625  OP2  DG A 177      19.515  10.730  73.515 
ATOM   3626  O5'  DG A 177      17.532  12.277  73.393 
ATOM   3627  C5'  DG A 177      17.062  13.586  73.765 
ATOM   3628  C4'  DG A 177      17.044  14.495  72.552 
ATOM   3629  O4'  DG A 177      18.316  15.173  72.348 
ATOM   3630  C3'  DG A 177      16.772  13.811  71.212 
ATOM   3631  O3'  DG A 177      15.982  14.675  70.406 
ATOM   3632  C2'  DG A 177      18.150  13.668  70.564 
ATOM   3633  C1'  DG A 177      18.685  15.033  70.985 
ATOM   3634  N9   DG A 177      20.167  15.150  70.892 
ATOM   3635  C8   DG A 177      21.132  14.191  71.116 
ATOM   3636  N7   DG A 177      22.360  14.620  70.948 
ATOM   3637  C5   DG A 177      22.196  15.956  70.586 
ATOM   3638  C6   DG A 177      23.168  16.943  70.274 
ATOM   3639  O6   DG A 177      24.392  16.839  70.253 
ATOM   3640  N1   DG A 177      22.567  18.171  69.960 
ATOM   3641  C2   DG A 177      21.207  18.412  69.949 
ATOM   3642  N2   DG A 177      20.834  19.652  69.623 
ATOM   3643  N3   DG A 177      20.298  17.486  70.243 
ATOM   3644  C4   DG A 177      20.863  16.289  70.549 
ATOM   3645  P    DA A 178      14.817  14.047  69.506 
ATOM   3646  OP1  DA A 178      13.597  13.870  70.325 
ATOM   3647  OP2  DA A 178      15.319  12.837  68.819 
ATOM   3648  O5'  DA A 178      14.581  15.213  68.435 
ATOM   3649  C5'  DA A 178      14.825  16.578  68.824 
ATOM   3650  C4'  DA A 178      15.577  17.303  67.725 
ATOM   3651  O4'  DA A 178      17.022  17.164  67.855 
ATOM   3652  C3'  DA A 178      15.289  16.833  66.300 
ATOM   3653  O3'  DA A 178      15.299  17.961  65.432 
ATOM   3654  C2'  DA A 178      16.472  15.934  65.941 
ATOM   3655  C1'  DA A 178      17.551  16.795  66.591 
ATOM   3656  N9   DA A 178      18.834  16.074  66.819 
ATOM   3657  C8   DA A 178      19.024  14.761  67.144 
ATOM   3658  N7   DA A 178      20.271  14.428  67.276 
ATOM   3659  C5   DA A 178      20.960  15.606  67.021 
ATOM   3660  C6   DA A 178      22.330  15.917  67.004 
ATOM   3661  N6   DA A 178      23.295  15.023  67.261 
ATOM   3662  N1   DA A 178      22.673  17.186  66.711 
ATOM   3663  C2   DA A 178      21.709  18.069  66.458 
ATOM   3664  N3   DA A 178      20.407  17.897  66.445 
ATOM   3665  C4   DA A 178      20.089  16.619  66.740 
ATOM   3666  P    DA A 179      14.217  18.044  64.255 
ATOM   3667  OP1  DA A 179      12.950  18.595  64.783 
ATOM   3668  OP2  DA A 179      14.123  16.732  63.576 
ATOM   3669  O5'  DA A 179      14.900  19.108  63.274 
ATOM   3670  C5'  DA A 179      15.751  20.126  63.833 
ATOM   3671  C4'  DA A 179      17.000  20.279  62.987 
ATOM   3672  O4'  DA A 179      18.064  19.375  63.400 
ATOM   3673  C3'  DA A 179      16.832  19.994  61.495 
ATOM   3674  O3'  DA A 179      17.647  20.899  60.759 
ATOM   3675  C2'  DA A 179      17.383  18.581  61.306 
ATOM   3676  C1'  DA A 179      18.577  18.730  62.244 
ATOM   3677  N9   DA A 179      19.174  17.432  62.665 
ATOM   3678  C8   DA A 179      18.543  16.243  62.896 
ATOM   3679  N7   DA A 179      19.341  15.285  63.252 
ATOM   3680  C5   DA A 179      20.595  15.881  63.258 
ATOM   3681  C6   DA A 179      21.877  15.388  63.555 
ATOM   3682  N6   DA A 179      22.115  14.120  63.920 
ATOM   3683  N1   DA A 179      22.908  16.248  63.461 
ATOM   3684  C2   DA A 179      22.665  17.506  63.098 
ATOM   3685  N3   DA A 179      21.519  18.077  62.798 
ATOM   3686  C4   DA A 179      20.503  17.195  62.899 
ATOM   3687  P    DG A 180      17.082  21.520  59.396 
ATOM   3688  OP1  DG A 180      16.236  22.695  59.700 
ATOM   3689  OP2  DG A 180      16.447  20.454  58.591 
ATOM   3690  O5'  DG A 180      18.433  21.998  58.684 
ATOM   3691  C5'  DG A 180      19.548  22.402  59.500 
ATOM   3692  C4'  DG A 180      20.832  21.813  58.951 
ATOM   3693  O4'  DG A 180      21.110  20.488  59.488 
ATOM   3694  C3'  DG A 180      20.878  21.614  57.436 
ATOM   3695  O3'  DG A 180      22.193  21.895  56.974 
ATOM   3696  C2'  DG A 180      20.599  20.125  57.232 
ATOM   3697  C1'  DG A 180      21.436  19.627  58.408 
ATOM   3698  N9   DG A 180      21.120  18.230  58.818 
ATOM   3699  C8   DG A 180      19.910  17.571  58.806 
ATOM   3700  N7   DG A 180      19.973  16.333  59.236 
ATOM   3701  C5   DG A 180      21.319  16.161  59.553 
ATOM   3702  C6   DG A 180      21.998  15.025  60.067 
ATOM   3703  O6   DG A 180      21.544  13.921  60.352 
ATOM   3704  N1   DG A 180      23.365  15.283  60.243 
ATOM   3705  C2   DG A 180      23.992  16.480  59.960 
ATOM   3706  N2   DG A 180      25.305  16.524  60.199 
ATOM   3707  N3   DG A 180      23.354  17.545  59.479 
ATOM   3708  C4   DG A 180      22.028  17.312  59.302 
ATOM   3709  P    DC A 181      22.379  22.675  55.588 
ATOM   3710  OP1  DC A 181      22.264  24.133  55.820 
ATOM   3711  OP2  DC A 181      21.468  22.105  54.572 
ATOM   3712  O5'  DC A 181      23.893  22.307  55.220 
ATOM   3713  C5'  DC A 181      24.831  22.061  56.285 
ATOM   3714  C4'  DC A 181      25.674  20.844  55.961 
ATOM   3715  O4'  DC A 181      25.060  19.605  56.415 
ATOM   3716  C3'  DC A 181      25.944  20.598  54.476 
ATOM   3717  O3'  DC A 181      27.266  20.094  54.326 
ATOM   3718  C2'  DC A 181      24.958  19.500  54.080 
ATOM   3719  C1'  DC A 181      25.101  18.668  55.350 
ATOM   3720  N1   DC A 181      23.996  17.689  55.552 
ATOM   3721  C2   DC A 181      24.308  16.471  56.150 
ATOM   3722  O2   DC A 181      25.477  16.254  56.485 
ATOM   3723  N3   DC A 181      23.314  15.566  56.342 
ATOM   3724  C4   DC A 181      22.059  15.839  55.965 
ATOM   3725  N4   DC A 181      21.126  14.923  56.174 
ATOM   3726  C5   DC A 181      21.716  17.086  55.348 
ATOM   3727  C6   DC A 181      22.723  17.978  55.164 
ATOM   3728  P    DA A 182      28.152  20.593  53.089 
ATOM   3729  OP1  DA A 182      28.796  21.881  53.429 
ATOM   3730  OP2  DA A 182      27.334  20.580  51.857 
ATOM   3731  O5'  DA A 182      29.260  19.442  53.010 
ATOM   3732  C5'  DA A 182      29.646  18.759  54.217 
ATOM   3733  C4'  DA A 182      29.742  17.267  53.962 
ATOM   3734  O4'  DA A 182      28.470  16.586  54.160 
ATOM   3735  C3'  DA A 182      30.162  16.861  52.550 
ATOM   3736  O3'  DA A 182      30.992  15.708  52.630 
ATOM   3737  C2'  DA A 182      28.857  16.472  51.855 
ATOM   3738  C1'  DA A 182      28.235  15.744  53.042 
ATOM   3739  N9   DA A 182      26.764  15.542  52.917 
ATOM   3740  C8   DA A 182      25.841  16.363  52.336 
ATOM   3741  N7   DA A 182      24.628  15.907  52.385 
ATOM   3742  C5   DA A 182      24.753  14.694  53.047 
ATOM   3743  C6   DA A 182      23.817  13.715  53.417 
ATOM   3744  N6   DA A 182      22.504  13.812  53.158 
ATOM   3745  N1   DA A 182      24.278  12.628  54.064 
ATOM   3746  C2   DA A 182      25.582  12.539  54.319 
ATOM   3747  N3   DA A 182      26.546  13.384  54.024 
ATOM   3748  C4   DA A 182      26.058  14.461  53.377 
ATOM   3749  P    DG A 183      32.257  15.594  51.656 
ATOM   3750  OP1  DG A 183      33.401  16.329  52.242 
ATOM   3751  OP2  DG A 183      31.866  15.990  50.285 
ATOM   3752  O5'  DG A 183      32.548  14.022  51.700 
ATOM   3753  C5'  DG A 183      32.218  13.283  52.891 
ATOM   3754  C4'  DG A 183      31.546  11.976  52.521 
ATOM   3755  O4'  DG A 183      30.103  12.113  52.386 
ATOM   3756  C3'  DG A 183      31.982  11.355  51.195 
ATOM   3757  O3'  DG A 183      32.012   9.940  51.336 
ATOM   3758  C2'  DG A 183      30.872  11.722  50.211 
ATOM   3759  C1'  DG A 183      29.707  11.499  51.169 
ATOM   3760  N9   DG A 183      28.434  12.134  50.723 
ATOM   3761  C8   DG A 183      28.243  13.313  50.038 
ATOM   3762  N7   DG A 183      26.985  13.592  49.795 
ATOM   3763  C5   DG A 183      26.294  12.520  50.359 
ATOM   3764  C6   DG A 183      24.900  12.259  50.414 
ATOM   3765  O6   DG A 183      23.973  12.930  49.970 
ATOM   3766  N1   DG A 183      24.631  11.056  51.081 
ATOM   3767  C2   DG A 183      25.584  10.216  51.624 
ATOM   3768  N2   DG A 183      25.122   9.114  52.221 
ATOM   3769  N3   DG A 183      26.891  10.461  51.572 
ATOM   3770  C4   DG A 183      27.170  11.625  50.928 
ATOM   3771  P    DA A 184      33.194   9.114  50.640 
ATOM   3772  OP1  DA A 184      34.386   9.120  51.517 
ATOM   3773  OP2  DA A 184      33.400   9.611  49.261 
ATOM   3774  O5'  DA A 184      32.566   7.643  50.594 
ATOM   3775  C5'  DA A 184      31.631   7.251  51.615 
ATOM   3776  C4'  DA A 184      30.461   6.516  50.992 
ATOM   3777  O4'  DA A 184      29.397   7.418  50.574 
ATOM   3778  C3'  DA A 184      30.777   5.709  49.732 
ATOM   3779  O3'  DA A 184      30.001   4.517  49.742 
ATOM   3780  C2'  DA A 184      30.298   6.591  48.578 
ATOM   3781  C1'  DA A 184      29.018   7.079  49.249 
ATOM   3782  N9   DA A 184      28.432   8.292  48.611 
ATOM   3783  C8   DA A 184      29.083   9.340  48.024 
ATOM   3784  N7   DA A 184      28.290  10.251  47.554 
ATOM   3785  C5   DA A 184      27.019   9.776  47.848 
ATOM   3786  C6   DA A 184      25.736  10.291  47.607 
ATOM   3787  N6   DA A 184      25.510  11.456  46.984 
ATOM   3788  N1   DA A 184      24.686   9.562  48.032 
ATOM   3789  C2   DA A 184      24.916   8.406  48.651 
ATOM   3790  N3   DA A 184      26.063   7.826  48.930 
ATOM   3791  C4   DA A 184      27.097   8.576  48.495 
ATOM   3792  P    DA A 185      30.666   3.154  49.231 
ATOM   3793  OP1  DA A 185      31.438   2.535  50.333 
ATOM   3794  OP2  DA A 185      31.412   3.405  47.978 
ATOM   3795  O5'  DA A 185      29.372   2.268  48.917 
ATOM   3796  C5'  DA A 185      28.171   2.492  49.680 
ATOM   3797  C4'  DA A 185      26.966   2.498  48.761 
ATOM   3798  O4'  DA A 185      26.689   3.821  48.218 
ATOM   3799  C3'  DA A 185      27.069   1.607  47.524 
ATOM   3800  O3'  DA A 185      25.791   1.038  47.259 
ATOM   3801  C2'  DA A 185      27.418   2.564  46.385 
ATOM   3802  C1'  DA A 185      26.496   3.699  46.817 
ATOM   3803  N9   DA A 185      26.823   5.009  46.190 
ATOM   3804  C8   DA A 185      28.050   5.506  45.853 
ATOM   3805  N7   DA A 185      28.008   6.686  45.317 
ATOM   3806  C5   DA A 185      26.656   6.997  45.295 
ATOM   3807  C6   DA A 185      25.950   8.124  44.843 
ATOM   3808  N6   DA A 185      26.540   9.198  44.299 
ATOM   3809  N1   DA A 185      24.610   8.107  44.969 
ATOM   3810  C2   DA A 185      24.030   7.038  45.510 
ATOM   3811  N3   DA A 185      24.581   5.934  45.966 
ATOM   3812  C4   DA A 185      25.922   5.977  45.827 
ATOM   3813  P    DC A 186      25.706  -0.485  46.771 
ATOM   3814  OP1  DC A 186      25.747  -1.385  47.946 
ATOM   3815  OP2  DC A 186      26.728  -0.730  45.730 
ATOM   3816  O5'  DC A 186      24.248  -0.524  46.113 
ATOM   3817  C5'  DC A 186      23.226   0.349  46.628 
ATOM   3818  C4'  DC A 186      22.460   0.984  45.484 
ATOM   3819  O4'  DC A 186      23.075   2.221  45.023 
ATOM   3820  C3'  DC A 186      22.338   0.139  44.216 
ATOM   3821  O3'  DC A 186      21.056   0.355  43.640 
ATOM   3822  C2'  DC A 186      23.398   0.704  43.270 
ATOM   3823  C1'  DC A 186      23.169   2.175  43.608 
ATOM   3824  N1   DC A 186      24.286   3.067  43.188 
ATOM   3825  C2   DC A 186      23.964   4.352  42.760 
ATOM   3826  O2   DC A 186      22.777   4.696  42.746 
ATOM   3827  N3   DC A 186      24.968   5.180  42.372 
ATOM   3828  C4   DC A 186      26.242   4.769  42.403 
ATOM   3829  N4   DC A 186      27.184   5.614  42.015 
ATOM   3830  C5   DC A 186      26.594   3.451  42.839 
ATOM   3831  C6   DC A 186      25.576   2.638  43.222 
ATOM   3832  P    DA A 187      20.272  -0.886  43.003 
ATOM   3833  OP1  DA A 187      19.552  -1.618  44.070 
ATOM   3834  OP2  DA A 187      21.201  -1.689  42.178 
ATOM   3835  O5'  DA A 187      19.218  -0.142  42.056 
ATOM   3836  C5'  DA A 187      18.748   1.167  42.428 
ATOM   3837  C4'  DA A 187      18.730   2.076  41.215 
ATOM   3838  O4'  DA A 187      20.002   2.754  41.012 
ATOM   3839  C3'  DA A 187      18.459   1.392  39.876 
ATOM   3840  O3'  DA A 187      17.668   2.256  39.069 
ATOM   3841  C2'  DA A 187      19.836   1.249  39.228 
ATOM   3842  C1'  DA A 187      20.371   2.614  39.648 
ATOM   3843  N9   DA A 187      21.854   2.731  39.556 
ATOM   3844  C8   DA A 187      22.796   1.768  39.782 
ATOM   3845  N7   DA A 187      24.015   2.179  39.618 
ATOM   3846  C5   DA A 187      23.873   3.512  39.257 
ATOM   3847  C6   DA A 187      24.808   4.512  38.943 
ATOM   3848  N6   DA A 187      26.133   4.314  38.943 
ATOM   3849  N1   DA A 187      24.328   5.729  38.627 
ATOM   3850  C2   DA A 187      23.010   5.922  38.628 
ATOM   3851  N3   DA A 187      22.047   5.068  38.902 
ATOM   3852  C4   DA A 187      22.554   3.858  39.216 
ATOM   3853  P    DG A 188      16.503   1.628  38.169 
ATOM   3854  OP1  DG A 188      15.283   1.451  38.989 
ATOM   3855  OP2  DG A 188      17.005   0.418  37.482 
ATOM   3856  O5'  DG A 188      16.267   2.794  37.099 
ATOM   3857  C5'  DG A 188      16.512   4.159  37.487 
ATOM   3858  C4'  DG A 188      17.264   4.884  36.388 
ATOM   3859  O4'  DG A 188      18.708   4.745  36.518 
ATOM   3860  C3'  DG A 188      16.975   4.414  34.963 
ATOM   3861  O3'  DG A 188      16.986   5.542  34.096 
ATOM   3862  C2'  DG A 188      18.158   3.515  34.605 
ATOM   3863  C1'  DG A 188      19.237   4.376  35.254 
ATOM   3864  N9   DG A 188      20.520   3.655  35.483 
ATOM   3865  C8   DG A 188      20.732   2.333  35.810 
ATOM   3866  N7   DG A 188      21.996   2.011  35.941 
ATOM   3867  C5   DG A 188      22.670   3.203  35.682 
ATOM   3868  C6   DG A 188      24.061   3.482  35.673 
ATOM   3869  O6   DG A 188      25.000   2.724  35.896 
ATOM   3870  N1   DG A 188      24.312   4.826  35.359 
ATOM   3871  C2   DG A 188      23.344   5.774  35.089 
ATOM   3872  N2   DG A 188      23.788   7.002  34.811 
ATOM   3873  N3   DG A 188      22.039   5.510  35.098 
ATOM   3874  C4   DG A 188      21.780   4.212  35.401 
ATOM   3875  P    DA A 189      15.904   5.625  32.918 
ATOM   3876  OP1  DA A 189      14.636   6.176  33.447 
ATOM   3877  OP2  DA A 189      15.809   4.313  32.239 
ATOM   3878  O5'  DA A 189      16.586   6.689  31.937 
ATOM   3879  C5'  DA A 189      17.437   7.707  32.496 
ATOM   3880  C4'  DA A 189      18.686   7.860  31.651 
ATOM   3881  O4'  DA A 189      19.750   6.956  32.063 
ATOM   3882  C3'  DA A 189      18.518   7.575  30.158 
ATOM   3883  O3'  DA A 189      19.333   8.480  29.423 
ATOM   3884  C2'  DA A 189      19.069   6.162  29.969 
ATOM   3885  C1'  DA A 189      20.263   6.311  30.907 
ATOM   3886  N9   DA A 189      20.860   5.013  31.328 
ATOM   3887  C8   DA A 189      20.229   3.824  31.559 
ATOM   3888  N7   DA A 189      21.028   2.866  31.915 
ATOM   3889  C5   DA A 189      22.282   3.462  31.921 
ATOM   3890  C6   DA A 189      23.563   2.969  32.218 
ATOM   3891  N6   DA A 189      23.802   1.701  32.583 
ATOM   3892  N1   DA A 189      24.595   3.829  32.124 
ATOM   3893  C2   DA A 189      24.351   5.087  31.761 
ATOM   3894  N3   DA A 189      23.205   5.658  31.461 
ATOM   3895  C4   DA A 189      22.189   4.776  31.562 
ATOM   3896  P    DG A 190      18.768   9.101  28.059 
ATOM   3897  OP1  DG A 190      17.922  10.276  28.363 
ATOM   3898  OP2  DG A 190      18.133   8.035  27.255 
ATOM   3899  O5'  DG A 190      20.119   9.579  27.347 
ATOM   3900  C5'  DG A 190      21.234   9.983  28.164 
ATOM   3901  C4'  DG A 190      22.518   9.394  27.614 
ATOM   3902  O4'  DG A 190      22.796   8.069  28.151 
ATOM   3903  C3'  DG A 190      22.564   9.195  26.099 
ATOM   3904  O3'  DG A 190      23.880   9.476  25.638 
ATOM   3905  C2'  DG A 190      22.286   7.706  25.896 
ATOM   3906  C1'  DG A 190      23.122   7.208  27.071 
ATOM   3907  N9   DG A 190      22.807   5.811  27.481 
ATOM   3908  C8   DG A 190      21.597   5.152  27.470 
ATOM   3909  N7   DG A 190      21.659   3.914  27.899 
ATOM   3910  C5   DG A 190      23.005   3.742  28.216 
ATOM   3911  C6   DG A 190      23.685   2.606  28.730 
ATOM   3912  O6   DG A 190      23.230   1.502  29.015 
ATOM   3913  N1   DG A 190      25.051   2.864  28.906 
ATOM   3914  C2   DG A 190      25.678   4.061  28.624 
ATOM   3915  N2   DG A 190      26.992   4.105  28.862 
ATOM   3916  N3   DG A 190      25.041   5.126  28.142 
ATOM   3917  C4   DG A 190      23.714   4.893  27.965 
ATOM   3918  P    DT A 191      24.065  10.256  24.252 
ATOM   3919  OP1  DT A 191      23.950  11.713  24.483 
ATOM   3920  OP2  DT A 191      23.155   9.686  23.235 
ATOM   3921  O5'  DT A 191      25.579   9.888  23.883 
ATOM   3922  C5'  DT A 191      26.517   9.642  24.948 
ATOM   3923  C4'  DT A 191      27.361   8.425  24.624 
ATOM   3924  O4'  DT A 191      26.746   7.186  25.079 
ATOM   3925  C3'  DT A 191      27.631   8.179  23.140 
ATOM   3926  O3'  DT A 191      28.953   7.675  22.989 
ATOM   3927  C2'  DT A 191      26.645   7.081  22.743 
ATOM   3928  C1'  DT A 191      26.787   6.249  24.013 
ATOM   3929  N1   DT A 191      25.682   5.270  24.216 
ATOM   3930  C2   DT A 191      26.006   4.073  24.806 
ATOM   3931  O2   DT A 191      27.138   3.794  25.161 
ATOM   3932  N3   DT A 191      24.956   3.191  24.977 
ATOM   3933  C4   DT A 191      23.642   3.404  24.614 
ATOM   3934  O4   DT A 191      22.788   2.538  24.817 
ATOM   3935  C5   DT A 191      23.400   4.688  24.001 
ATOM   3936  C7   DT A 191      21.995   5.001  23.576 
ATOM   3937  C6   DT A 191      24.402   5.565  23.823 
ATOM   3938  P    DG A 192      29.838   8.174  21.753 
ATOM   3939  OP1  DG A 192      30.482   9.462  22.092 
ATOM   3940  OP2  DG A 192      29.020   8.161  20.520 
ATOM   3941  O5'  DG A 192      30.946   7.023  21.673 
ATOM   3942  C5'  DG A 192      31.332   6.340  22.881 
ATOM   3943  C4'  DG A 192      31.428   4.848  22.625 
ATOM   3944  O4'  DG A 192      30.156   4.167  22.823 
ATOM   3945  C3'  DG A 192      31.848   4.442  21.213 
ATOM   3946  O3'  DG A 192      32.678   3.289  21.293 
ATOM   3947  C2'  DG A 192      30.544   4.053  20.518 
ATOM   3948  C1'  DG A 192      29.921   3.325  21.706 
ATOM   3949  N9   DG A 192      28.450   3.123  21.581 
ATOM   3950  C8   DG A 192      27.505   3.939  20.998 
ATOM   3951  N7   DG A 192      26.284   3.466  21.055 
ATOM   3952  C5   DG A 192      26.430   2.251  21.722 
ATOM   3953  C6   DG A 192      25.457   1.282  22.080 
ATOM   3954  O6   DG A 192      24.245   1.298  21.880 
ATOM   3955  N1   DG A 192      26.038   0.195  22.747 
ATOM   3956  C2   DG A 192      27.383   0.061  23.031 
ATOM   3957  N2   DG A 192      27.739  -1.052  23.676 
ATOM   3958  N3   DG A 192      28.296   0.971  22.694 
ATOM   3959  C4   DG A 192      27.748   2.032  22.046 
ATOM   3960  P    DA A 193      33.944   3.175  20.320 
ATOM   3961  OP1  DA A 193      35.088   3.910  20.905 
ATOM   3962  OP2  DA A 193      33.552   3.571  18.949 
ATOM   3963  O5'  DA A 193      34.235   1.603  20.363 
ATOM   3964  C5'  DA A 193      33.905   0.864  21.555 
ATOM   3965  C4'  DA A 193      33.232  -0.443  21.184 
ATOM   3966  O4'  DA A 193      31.789  -0.306  21.049 
ATOM   3967  C3'  DA A 193      33.669  -1.064  19.858 
ATOM   3968  O3'  DA A 193      33.698  -2.479  19.999 
ATOM   3969  C2'  DA A 193      32.558  -0.697  18.874 
ATOM   3970  C1'  DA A 193      31.393  -0.920  19.832 
ATOM   3971  N9   DA A 193      30.121  -0.285  19.386 
ATOM   3972  C8   DA A 193      29.949   0.887  18.707 
ATOM   3973  N7   DA A 193      28.710   1.173  18.460 
ATOM   3974  C5   DA A 193      28.004   0.116  19.015 
ATOM   3975  C6   DA A 193      26.631  -0.173  19.089 
ATOM   3976  N6   DA A 193      25.680   0.618  18.574 
ATOM   3977  N1   DA A 193      26.270  -1.311  19.712 
ATOM   3978  C2   DA A 193      27.220  -2.094  20.222 
ATOM   3979  N3   DA A 193      28.525  -1.928  20.214 
ATOM   3980  C4   DA A 193      28.860  -0.783  19.585 
ATOM   3981  P    DT A 194      34.880  -3.305  19.303 
ATOM   3982  OP1  DT A 194      36.072  -3.299  20.180 
ATOM   3983  OP2  DT A 194      35.086  -2.809  17.924 
ATOM   3984  O5'  DT A 194      34.253  -4.776  19.257 
ATOM   3985  C5'  DT A 194      33.317  -5.168  20.279 
ATOM   3986  C4'  DT A 194      32.148  -5.903  19.655 
ATOM   3987  O4'  DT A 194      31.083  -5.001  19.237 
ATOM   3988  C3'  DT A 194      32.463  -6.710  18.395 
ATOM   3989  O3'  DT A 194      31.687  -7.902  18.405 
ATOM   3990  C2'  DT A 194      31.984  -5.828  17.242 
ATOM   3991  C1'  DT A 194      30.704  -5.340  17.912 
ATOM   3992  N1   DT A 194      30.118  -4.127  17.274 
ATOM   3993  C2   DT A 194      28.749  -4.028  17.260 
ATOM   3994  O2   DT A 194      28.017  -4.876  17.740 
ATOM   3995  N3   DT A 194      28.242  -2.891  16.659 
ATOM   3996  C4   DT A 194      28.976  -1.872  16.087 
ATOM   3997  O4   DT A 194      28.409  -0.902  15.578 
ATOM   3998  C5   DT A 194      30.404  -2.066  16.150 
ATOM   3999  C7   DT A 194      31.277  -1.004  15.550 
ATOM   4000  C6   DT A 194      30.924  -3.163  16.728 
ATOM   4001  P    DG A 195      32.353  -9.265  17.894 
ATOM   4002  OP1  DG A 195      33.124  -9.884  18.996 
ATOM   4003  OP2  DG A 195      33.098  -9.014  16.642 
ATOM   4004  O5'  DG A 195      31.058 -10.151  17.580 
ATOM   4005  C5'  DG A 195      29.858  -9.927  18.343 
ATOM   4006  C4'  DG A 195      28.653  -9.921  17.424 
ATOM   4007  O4'  DG A 195      28.375  -8.598  16.882 
ATOM   4008  C3'  DG A 195      28.755 -10.812  16.187 
ATOM   4009  O3'  DG A 195      27.478 -11.381  15.923 
ATOM   4010  C2'  DG A 195      29.105  -9.855  15.048 
ATOM   4011  C1'  DG A 195      28.182  -8.720  15.481 
ATOM   4012  N9   DG A 195      28.509  -7.410  14.853 
ATOM   4013  C8   DG A 195      29.738  -6.893  14.507 
ATOM   4014  N7   DG A 195      29.683  -5.699  13.966 
ATOM   4015  C5   DG A 195      28.320  -5.405  13.953 
ATOM   4016  C6   DG A 195      27.639  -4.252  13.486 
ATOM   4017  O6   DG A 195      28.105  -3.234  12.980 
ATOM   4018  N1   DG A 195      26.252  -4.369  13.662 
ATOM   4019  C2   DG A 195      25.610  -5.458  14.218 
ATOM   4020  N2   DG A 195      24.280  -5.376  14.299 
ATOM   4021  N3   DG A 195      26.251  -6.540  14.656 
ATOM   4022  C4   DG A 195      27.595  -6.442  14.492 
ATOM   4023  P    DA A 196      27.393 -12.904  15.435 
ATOM   4024  OP1  DA A 196      27.434 -13.804  16.609 
ATOM   4025  OP2  DA A 196      28.414 -13.149  14.393 
ATOM   4026  O5'  DA A 196      25.934 -12.943  14.776 
ATOM   4027  C5'  DA A 196      24.913 -12.070  15.292 
ATOM   4028  C4'  DA A 196      24.147 -11.435  14.147 
ATOM   4029  O4'  DA A 196      24.762 -10.198  13.687 
ATOM   4030  C3'  DA A 196      24.025 -12.280  12.879 
ATOM   4031  O3'  DA A 196      22.742 -12.064  12.303 
ATOM   4032  C2'  DA A 196      25.084 -11.715  11.934 
ATOM   4033  C1'  DA A 196      24.855 -10.244  12.271 
ATOM   4034  N9   DA A 196      25.972  -9.352  11.852 
ATOM   4035  C8   DA A 196      27.310  -9.624  11.825 
ATOM   4036  N7   DA A 196      28.038  -8.636  11.406 
ATOM   4037  C5   DA A 196      27.116  -7.634  11.134 
ATOM   4038  C6   DA A 196      27.257  -6.321  10.654 
ATOM   4039  N6   DA A 196      28.440  -5.768  10.349 
ATOM   4040  N1   DA A 196      26.135  -5.595  10.497 
ATOM   4041  C2   DA A 196      24.962  -6.150  10.803 
ATOM   4042  N3   DA A 196      24.709  -7.357  11.256 
ATOM   4043  C4   DA A 196      25.848  -8.064  11.403 
ATOM   4044  P    DA A 197      21.958 -13.305  11.666 
ATOM   4045  OP1  DA A 197      21.239 -14.037  12.733 
ATOM   4046  OP2  DA A 197      22.887 -14.108  10.841 
ATOM   4047  O5'  DA A 197      20.905 -12.561  10.719 
ATOM   4048  C5'  DA A 197      20.435 -11.252  11.092 
ATOM   4049  C4'  DA A 197      20.416 -10.343   9.879 
ATOM   4050  O4'  DA A 197      21.689  -9.665   9.675 
ATOM   4051  C3'  DA A 197      20.145 -11.027   8.539 
ATOM   4052  O3'  DA A 197      19.355 -10.163   7.733 
ATOM   4053  C2'  DA A 197      21.522 -11.170   7.891 
ATOM   4054  C1'  DA A 197      22.058  -9.805   8.311 
ATOM   4055  N9   DA A 197      23.540  -9.688   8.219 
ATOM   4056  C8   DA A 197      24.482 -10.651   8.446 
ATOM   4057  N7   DA A 197      25.702 -10.240   8.282 
ATOM   4058  C5   DA A 197      25.560  -8.907   7.920 
ATOM   4059  C6   DA A 197      26.494  -7.907   7.606 
ATOM   4060  N6   DA A 197      27.820  -8.105   7.607 
ATOM   4061  N1   DA A 197      26.015  -6.690   7.290 
ATOM   4062  C2   DA A 197      24.696  -6.498   7.291 
ATOM   4063  N3   DA A 197      23.734  -7.351   7.566 
ATOM   4064  C4   DA A 197      24.240  -8.561   7.879 
ATOM   4065  P    DC A 198      18.189 -10.791   6.832 
ATOM   4066  OP1  DC A 198      16.969 -10.968   7.652 
ATOM   4067  OP2  DC A 198      18.691 -12.001   6.146 
ATOM   4068  O5'  DC A 198      17.953  -9.625   5.762 
ATOM   4069  C5'  DC A 198      18.198  -8.260   6.151 
ATOM   4070  C4'  DC A 198      18.950  -7.535   5.052 
ATOM   4071  O4'  DC A 198      20.394  -7.674   5.181 
ATOM   4072  C3'  DC A 198      18.661  -8.005   3.626 
ATOM   4073  O3'  DC A 198      18.672  -6.877   2.759 
ATOM   4074  C2'  DC A 198      19.844  -8.904   3.268 
ATOM   4075  C1'  DC A 198      20.924  -8.043   3.917 
ATOM   4076  N1   DC A 198      22.207  -8.764   4.146 
ATOM   4077  C2   DC A 198      23.390  -8.039   4.021 
ATOM   4078  O2   DC A 198      23.326  -6.839   3.728 
ATOM   4079  N3   DC A 198      24.571  -8.678   4.224 
ATOM   4080  C4   DC A 198      24.597  -9.980   4.540 
ATOM   4081  N4   DC A 198      25.774 -10.556   4.728 
ATOM   4082  C5   DC A 198      23.392 -10.743   4.673 
ATOM   4083  C6   DC A 198      22.222 -10.086   4.465 
ATOM   4084  P    DA A 199      17.590  -6.794   1.581 
ATOM   4085  OP1  DA A 199      16.322  -6.243   2.110 
ATOM   4086  OP2  DA A 199      17.495  -8.106   0.902 
ATOM   4087  O5'  DA A 199      18.273  -5.730   0.601 
ATOM   4088  C5'  DA A 199      19.124  -4.712   1.159 
ATOM   4089  C4'  DA A 199      20.373  -4.559   0.314 
ATOM   4090  O4'  DA A 199      21.436  -5.463   0.726 
ATOM   4091  C3'  DA A 199      20.204  -4.844  -1.178 
ATOM   4092  O3'  DA A 199      21.019  -3.939  -1.914 
ATOM   4093  C2'  DA A 199      20.755  -6.257  -1.367 
ATOM   4094  C1'  DA A 199      21.949  -6.108  -0.429 
ATOM   4095  N9   DA A 199      22.546  -7.406  -0.009 
ATOM   4096  C8   DA A 199      21.916  -8.595   0.223 
ATOM   4097  N7   DA A 199      22.714  -9.553   0.579 
ATOM   4098  C5   DA A 199      23.968  -8.957   0.584 
ATOM   4099  C6   DA A 199      25.250  -9.450   0.881 
ATOM   4100  N6   DA A 199      25.488 -10.718   1.247 
ATOM   4101  N1   DA A 199      26.281  -8.590   0.787 
ATOM   4102  C2   DA A 199      26.037  -7.332   0.424 
ATOM   4103  N3   DA A 199      24.891  -6.761   0.125 
ATOM   4104  C4   DA A 199      23.875  -7.643   0.226 
ATOM   4105  P    DA A 200      20.455  -3.318  -3.277 
ATOM   4106  OP1  DA A 200      19.608  -2.143  -2.973 
ATOM   4107  OP2  DA A 200      19.820  -4.385  -4.082 
ATOM   4108  O5'  DA A 200      21.806  -2.840  -3.990 
ATOM   4109  C5'  DA A 200      22.921  -2.436  -3.173 
ATOM   4110  C4'  DA A 200      24.205  -3.025  -3.723 
ATOM   4111  O4'  DA A 200      24.483  -4.350  -3.186 
ATOM   4112  C3'  DA A 200      24.251  -3.224  -5.237 
ATOM   4113  O3'  DA A 200      25.566  -2.943  -5.699 
ATOM   4114  C2'  DA A 200      23.972  -4.713  -5.441 
ATOM   4115  C1'  DA A 200      24.808  -5.211  -4.266 
ATOM   4116  N9   DA A 200      24.493  -6.608  -3.855 
ATOM   4117  C8   DA A 200      23.286  -7.245  -3.873 
ATOM   4118  N7   DA A 200      23.333  -8.471  -3.452 
ATOM   4119  C5   DA A 200      24.669  -8.663  -3.129 
ATOM   4120  C6   DA A 200      25.372  -9.767  -2.622 
ATOM   4121  N6   DA A 200      24.797 -10.943  -2.336 
ATOM   4122  N1   DA A 200      26.695  -9.619  -2.417 
ATOM   4123  C2   DA A 200      27.262  -8.448  -2.702 
ATOM   4124  N3   DA A 200      26.711  -7.353  -3.178 
ATOM   4125  C4   DA A 200      25.387  -7.527  -3.374 
ATOM   4126  P    DC A 201      25.752  -2.163  -7.085 
ATOM   4127  OP1  DC A 201      25.636  -0.706  -6.853 
ATOM   4128  OP2  DC A 201      24.841  -2.733  -8.101 
ATOM   4129  O5'  DC A 201      27.265  -2.531  -7.453 
ATOM   4130  C5'  DC A 201      28.203  -2.777  -6.389 
ATOM   4131  C4'  DC A 201      29.047  -3.994  -6.713 
ATOM   4132  O4'  DC A 201      28.432  -5.233  -6.258 
ATOM   4133  C3'  DC A 201      29.317  -4.240  -8.197 
ATOM   4134  O3'  DC A 201      30.639  -4.744  -8.347 
ATOM   4135  C2'  DC A 201      28.331  -5.338  -8.594 
ATOM   4136  C1'  DC A 201      28.473  -6.170  -7.323 
ATOM   4137  N1   DC A 201      27.368  -7.149  -7.121 
ATOM   4138  C2   DC A 201      27.680  -8.367  -6.524 
ATOM   4139  O2   DC A 201      28.850  -8.584  -6.188 
ATOM   4140  N3   DC A 201      26.687  -9.272  -6.331 
ATOM   4141  C4   DC A 201      25.431  -8.999  -6.709 
ATOM   4142  N4   DC A 201      24.498  -9.915  -6.499 
ATOM   4143  C5   DC A 201      25.089  -7.752  -7.326 
ATOM   4144  C6   DC A 201      26.096  -6.860  -7.510 
ATOM   4145  P    DT A 202      31.525  -4.245  -9.584 
ATOM   4146  OP1  DT A 202      32.169  -2.957  -9.245 
ATOM   4147  OP2  DT A 202      30.706  -4.258 -10.816 
ATOM   4148  O5'  DT A 202      32.632  -5.396  -9.664 
ATOM   4149  C5'  DT A 202      33.018  -6.079  -8.456 
ATOM   4150  C4'  DT A 202      33.115  -7.571  -8.711 
ATOM   4151  O4'  DT A 202      31.843  -8.252  -8.513 
ATOM   4152  C3'  DT A 202      33.534  -7.978 -10.124 
ATOM   4153  O3'  DT A 202      34.365  -9.130 -10.043 
ATOM   4154  C2'  DT A 202      32.230  -8.366 -10.819 
ATOM   4155  C1'  DT A 202      31.607  -9.094  -9.631 
ATOM   4156  N1   DT A 202      30.137  -9.296  -9.756 
ATOM   4157  C2   DT A 202      29.618 -10.453  -9.226 
ATOM   4158  O2   DT A 202      30.303 -11.295  -8.673 
ATOM   4159  N3   DT A 202      28.251 -10.606  -9.362 
ATOM   4160  C4   DT A 202      27.384  -9.719  -9.968 
ATOM   4161  O4   DT A 202      26.178  -9.966 -10.029 
ATOM   4162  C5   DT A 202      28.023  -8.536 -10.493 
ATOM   4163  C7   DT A 202      27.150  -7.520 -11.169 
ATOM   4164  C6   DT A 202      29.349  -8.362 -10.376 
ATOM   4165  P    DT A 203      35.630  -9.244 -11.017 
ATOM   4166  OP1  DT A 203      36.774  -8.509 -10.431 
ATOM   4167  OP2  DT A 203      35.239  -8.848 -12.388 
ATOM   4168  O5'  DT A 203      35.921 -10.816 -10.974 
ATOM   4169  C5'  DT A 203      35.591 -11.555  -9.782 
ATOM   4170  C4'  DT A 203      34.918 -12.862 -10.152 
ATOM   4171  O4'  DT A 203      33.475 -12.725 -10.287 
ATOM   4172  C3'  DT A 203      35.355 -13.483 -11.479 
ATOM   4173  O3'  DT A 203      35.385 -14.898 -11.338 
ATOM   4174  C2'  DT A 203      34.244 -13.116 -12.463 
ATOM   4175  C1'  DT A 203      33.079 -13.339 -11.504 
ATOM   4176  N1   DT A 203      31.807 -12.704 -11.950 
ATOM   4177  C2   DT A 203      30.640 -13.366 -11.652 
ATOM   4178  O2   DT A 203      30.613 -14.426 -11.050 
ATOM   4179  N3   DT A 203      29.482 -12.749 -12.082 
ATOM   4180  C4   DT A 203      29.396 -11.554 -12.768 
ATOM   4181  O4   DT A 203      28.300 -11.099 -13.100 
ATOM   4182  C5   DT A 203      30.674 -10.936 -13.034 
ATOM   4183  C7   DT A 203      30.671  -9.632 -13.777 
ATOM   4184  C6   DT A 203      31.816 -11.514 -12.628 
ATOM   4185  P    DC A 204      36.566 -15.724 -12.033 
ATOM   4186  OP1  DC A 204      37.758 -15.718 -11.156 
ATOM   4187  OP2  DC A 204      36.773 -15.228 -13.412 
ATOM   4188  O5'  DC A 204      35.939 -17.195 -12.080 
ATOM   4189  C5'  DC A 204      35.004 -17.587 -11.058 
ATOM   4190  C4'  DC A 204      33.834 -18.322 -11.682 
ATOM   4191  O4'  DC A 204      32.770 -17.420 -12.100 
ATOM   4192  C3'  DC A 204      34.149 -19.129 -12.941 
ATOM   4193  O3'  DC A 204      33.373 -20.321 -12.932 
ATOM   4194  C2'  DC A 204      33.671 -18.247 -14.095 
ATOM   4195  C1'  DC A 204      32.390 -17.759 -13.425 
ATOM   4196  N1   DC A 204      31.805 -16.546 -14.063 
ATOM   4197  C2   DC A 204      30.417 -16.431 -14.085 
ATOM   4198  O2   DC A 204      29.736 -17.329 -13.579 
ATOM   4199  N3   DC A 204      29.865 -15.333 -14.663 
ATOM   4200  C4   DC A 204      30.638 -14.381 -15.200 
ATOM   4201  N4   DC A 204      30.051 -13.330 -15.752 
ATOM   4202  C5   DC A 204      32.067 -14.482 -15.188 
ATOM   4203  C6   DC A 204      32.600 -15.586 -14.606 
ATOM   4204  P    DA A 205      34.039 -21.684 -13.442 
ATOM   4205  OP1  DA A 205      34.811 -22.303 -12.340 
ATOM   4206  OP2  DA A 205      34.785 -21.433 -14.695 
ATOM   4207  O5'  DA A 205      32.744 -22.570 -13.756 
ATOM   4208  C5'  DA A 205      31.544 -22.346 -12.993 
ATOM   4209  C4'  DA A 205      30.339 -22.340 -13.912 
ATOM   4210  O4'  DA A 205      30.061 -21.017 -14.455 
ATOM   4211  C3'  DA A 205      30.441 -23.231 -15.150 
ATOM   4212  O3'  DA A 205      29.164 -23.800 -15.414 
ATOM   4213  C2'  DA A 205      30.791 -22.274 -16.289 
ATOM   4214  C1'  DA A 205      29.868 -21.139 -15.856 
ATOM   4215  N9   DA A 205      30.196 -19.829 -16.483 
ATOM   4216  C8   DA A 205      31.423 -19.332 -16.820 
ATOM   4217  N7   DA A 205      31.381 -18.152 -17.357 
ATOM   4218  C5   DA A 205      30.028 -17.841 -17.378 
ATOM   4219  C6   DA A 205      29.322 -16.714 -17.831 
ATOM   4220  N6   DA A 205      29.913 -15.640 -18.374 
ATOM   4221  N1   DA A 205      27.983 -16.731 -17.704 
ATOM   4222  C2   DA A 205      27.402 -17.800 -17.163 
ATOM   4223  N3   DA A 205      27.954 -18.904 -16.708 
ATOM   4224  C4   DA A 205      29.295 -18.861 -16.846 
ATOM   4225  P    DT A 206      29.079 -25.323 -15.902 
ATOM   4226  OP1  DT A 206      29.120 -26.223 -14.728 
ATOM   4227  OP2  DT A 206      30.101 -25.568 -16.943 
ATOM   4228  O5'  DT A 206      27.621 -25.362 -16.561 
ATOM   4229  C5'  DT A 206      26.599 -24.489 -16.045 
ATOM   4230  C4'  DT A 206      25.833 -23.854 -17.190 
ATOM   4231  O4'  DT A 206      26.448 -22.617 -17.650 
ATOM   4232  C3'  DT A 206      25.711 -24.699 -18.457 
ATOM   4233  O3'  DT A 206      24.428 -24.483 -19.033 
ATOM   4234  C2'  DT A 206      26.770 -24.134 -19.403 
ATOM   4235  C1'  DT A 206      26.542 -22.663 -19.066 
ATOM   4236  N1   DT A 206      27.658 -21.771 -19.485 
ATOM   4237  C2   DT A 206      27.324 -20.507 -19.905 
ATOM   4238  O2   DT A 206      26.175 -20.103 -19.944 
ATOM   4239  N3   DT A 206      28.386 -19.709 -20.287 
ATOM   4240  C4   DT A 206      29.720 -20.063 -20.283 
ATOM   4241  O4   DT A 206      30.582 -19.262 -20.647 
ATOM   4242  C5   DT A 206      29.970 -21.410 -19.826 
ATOM   4243  C7   DT A 206      31.396 -21.876 -19.790 
ATOM   4244  C6   DT A 206      28.957 -22.207 -19.449 
ATOM   4245  P    DC A 207      23.645 -25.724 -19.670 
ATOM   4246  OP1  DC A 207      22.925 -26.456 -18.604 
ATOM   4247  OP2  DC A 207      24.574 -26.527 -20.495 
ATOM   4248  O5'  DC A 207      22.591 -24.980 -20.617 
ATOM   4249  C5'  DC A 207      22.121 -23.671 -20.245 
ATOM   4250  C4'  DC A 207      22.103 -22.762 -21.458 
ATOM   4251  O4'  DC A 207      23.375 -22.084 -21.662 
ATOM   4252  C3'  DC A 207      21.831 -23.446 -22.798 
ATOM   4253  O3'  DC A 207      21.041 -22.582 -23.604 
ATOM   4254  C2'  DC A 207      23.209 -23.589 -23.446 
ATOM   4255  C1'  DC A 207      23.744 -22.224 -23.025 
ATOM   4256  N1   DC A 207      25.226 -22.107 -23.118 
ATOM   4257  C2   DC A 207      25.760 -20.873 -23.480 
ATOM   4258  O2   DC A 207      24.988 -19.934 -23.707 
ATOM   4259  N3   DC A 207      27.108 -20.747 -23.570 
ATOM   4260  C4   DC A 207      27.910 -21.789 -23.316 
ATOM   4261  N4   DC A 207      29.219 -21.616 -23.418 
ATOM   4262  C5   DC A 207      27.382 -23.067 -22.942 
ATOM   4263  C6   DC A 207      26.031 -23.173 -22.858 
ATOM   4264  P    DA A 208      19.875 -23.210 -24.504 
ATOM   4265  OP1  DA A 208      18.656 -23.387 -23.685 
ATOM   4266  OP2  DA A 208      20.377 -24.420 -25.191 
ATOM   4267  O5'  DA A 208      19.640 -22.044 -25.575 
ATOM   4268  C5'  DA A 208      19.884 -20.679 -25.186 
ATOM   4269  C4'  DA A 208      20.636 -19.954 -26.285 
ATOM   4270  O4'  DA A 208      22.081 -20.093 -26.155 
ATOM   4271  C3'  DA A 208      20.348 -20.424 -27.710 
ATOM   4272  O3'  DA A 208      20.358 -19.296 -28.578 
ATOM   4273  C2'  DA A 208      21.531 -21.323 -28.069 
ATOM   4274  C1'  DA A 208      22.610 -20.463 -27.419 
ATOM   4275  N9   DA A 208      23.893 -21.183 -27.191 
ATOM   4276  C8   DA A 208      24.083 -22.496 -26.866 
ATOM   4277  N7   DA A 208      25.330 -22.829 -26.733 
ATOM   4278  C5   DA A 208      26.019 -21.651 -26.989 
ATOM   4279  C6   DA A 208      27.389 -21.340 -27.006 
ATOM   4280  N6   DA A 208      28.354 -22.234 -26.749 
ATOM   4281  N1   DA A 208      27.732 -20.071 -27.299 
ATOM   4282  C2   DA A 208      26.768 -19.188 -27.552 
ATOM   4283  N3   DA A 208      25.465 -19.360 -27.566 
ATOM   4284  C4   DA A 208      25.148 -20.638 -27.270 
ATOM   4285  P    DA A 209      19.276 -19.213 -29.755 
ATOM   4286  OP1  DA A 209      18.009 -18.662 -29.227 
ATOM   4287  OP2  DA A 209      19.182 -20.525 -30.434 
ATOM   4288  O5'  DA A 209      19.959 -18.149 -30.736 
ATOM   4289  C5'  DA A 209      20.810 -17.131 -30.177 
ATOM   4290  C4'  DA A 209      22.059 -16.978 -31.023 
ATOM   4291  O4'  DA A 209      23.123 -17.882 -30.610 
ATOM   4292  C3'  DA A 209      21.891 -17.263 -32.515 
ATOM   4293  O3'  DA A 209      22.706 -16.358 -33.251 
ATOM   4294  C2'  DA A 209      22.442 -18.676 -32.704 
ATOM   4295  C1'  DA A 209      23.636 -18.527 -31.766 
ATOM   4296  N9   DA A 209      24.233 -19.825 -31.346 
ATOM   4297  C8   DA A 209      23.602 -21.014 -31.114 
ATOM   4298  N7   DA A 209      24.400 -21.972 -30.758 
ATOM   4299  C5   DA A 209      25.654 -21.376 -30.752 
ATOM   4300  C6   DA A 209      26.936 -21.869 -30.455 
ATOM   4301  N6   DA A 209      27.174 -23.137 -30.090 
ATOM   4302  N1   DA A 209      27.967 -21.009 -30.549 
ATOM   4303  C2   DA A 209      27.724 -19.751 -30.912 
ATOM   4304  N3   DA A 209      26.578 -19.180 -31.212 
ATOM   4305  C4   DA A 209      25.562 -20.062 -31.111 
ATOM   4306  P    DG A 210      22.141 -15.737 -34.614 
ATOM   4307  OP1  DG A 210      21.295 -14.562 -34.310 
ATOM   4308  OP2  DG A 210      21.506 -16.804 -35.419 
ATOM   4309  O5'  DG A 210      23.492 -15.259 -35.326 
ATOM   4310  C5'  DG A 210      24.607 -14.855 -34.510 
ATOM   4311  C4'  DG A 210      25.891 -15.444 -35.059 
ATOM   4312  O4'  DG A 210      26.169 -16.769 -34.522 
ATOM   4313  C3'  DG A 210      25.937 -15.643 -36.574 
ATOM   4314  O3'  DG A 210      27.252 -15.362 -37.036 
ATOM   4315  C2'  DG A 210      25.658 -17.132 -36.778 
ATOM   4316  C1'  DG A 210      26.495 -17.630 -35.602 
ATOM   4317  N9   DG A 210      26.179 -19.027 -35.192 
ATOM   4318  C8   DG A 210      24.969 -19.686 -35.204 
ATOM   4319  N7   DG A 210      25.032 -20.924 -34.774 
ATOM   4320  C5   DG A 210      26.378 -21.096 -34.457 
ATOM   4321  C6   DG A 210      27.057 -22.232 -33.943 
ATOM   4322  O6   DG A 210      26.603 -23.336 -33.658 
ATOM   4323  N1   DG A 210      28.424 -21.974 -33.767 
ATOM   4324  C2   DG A 210      29.051 -20.777 -34.050 
ATOM   4325  N2   DG A 210      30.364 -20.733 -33.811 
ATOM   4326  N3   DG A 210      28.413 -19.712 -34.531 
ATOM   4327  C4   DG A 210      27.087 -19.945 -34.708 
ATOM   4328  P    DA A 211      27.438 -14.582 -38.422 
ATOM   4329  OP1  DA A 211      27.323 -13.125 -38.190 
ATOM   4330  OP2  DA A 211      26.527 -15.152 -39.438 
ATOM   4331  O5'  DA A 211      28.952 -14.950 -38.790 
ATOM   4332  C5'  DA A 211      29.889 -15.196 -37.725 
ATOM   4333  C4'  DA A 211      30.733 -16.413 -38.049 
ATOM   4334  O4'  DA A 211      30.119 -17.652 -37.595 
ATOM   4335  C3'  DA A 211      31.003 -16.659 -39.534 
ATOM   4336  O3'  DA A 211      32.325 -17.163 -39.684 
ATOM   4337  C2'  DA A 211      30.017 -17.757 -39.930 
ATOM   4338  C1'  DA A 211      30.160 -18.589 -38.660 
ATOM   4339  N9   DA A 211      29.055 -19.568 -38.458 
ATOM   4340  C8   DA A 211      27.735 -19.437 -38.786 
ATOM   4341  N7   DA A 211      27.014 -20.471 -38.482 
ATOM   4342  C5   DA A 211      27.919 -21.354 -37.909 
ATOM   4343  C6   DA A 211      27.775 -22.644 -37.373 
ATOM   4344  N6   DA A 211      26.606 -23.299 -37.326 
ATOM   4345  N1   DA A 211      28.879 -23.239 -36.886 
ATOM   4346  C2   DA A 211      30.038 -22.583 -36.935 
ATOM   4347  N3   DA A 211      30.293 -21.383 -37.409 
ATOM   4348  C4   DA A 211      29.171 -20.810 -37.890 
ATOM   4349  P    DA A 212      33.211 -16.664 -40.921 
ATOM   4350  OP1  DA A 212      33.855 -15.376 -40.581 
ATOM   4351  OP2  DA A 212      32.393 -16.677 -42.153 
ATOM   4352  O5'  DA A 212      34.319 -17.815 -41.000 
ATOM   4353  C5'  DA A 212      34.705 -18.498 -39.793 
ATOM   4354  C4'  DA A 212      34.801 -19.990 -40.048 
ATOM   4355  O4'  DA A 212      33.529 -20.671 -39.850 
ATOM   4356  C3'  DA A 212      35.221 -20.397 -41.460 
ATOM   4357  O3'  DA A 212      36.051 -21.549 -41.380 
ATOM   4358  C2'  DA A 212      33.916 -20.785 -42.155 
ATOM   4359  C1'  DA A 212      33.293 -21.513 -40.968 
ATOM   4360  N9   DA A 212      31.823 -21.715 -41.093 
ATOM   4361  C8   DA A 212      30.900 -20.894 -41.674 
ATOM   4362  N7   DA A 212      29.687 -21.350 -41.625 
ATOM   4363  C5   DA A 212      29.812 -22.563 -40.963 
ATOM   4364  C6   DA A 212      28.876 -23.542 -40.593 
ATOM   4365  N6   DA A 212      27.563 -23.445 -40.852 
ATOM   4366  N1   DA A 212      29.337 -24.629 -39.946 
ATOM   4367  C2   DA A 212      30.641 -24.718 -39.691 
ATOM   4368  N3   DA A 212      31.605 -23.874 -39.986 
ATOM   4369  C4   DA A 212      31.117 -22.796 -40.633 
ATOM   4370  P    DA A 213      37.316 -21.663 -42.354 
ATOM   4371  OP1  DA A 213      38.460 -20.928 -41.768 
ATOM   4372  OP2  DA A 213      36.925 -21.267 -43.725 
ATOM   4373  O5'  DA A 213      37.607 -23.235 -42.310 
ATOM   4374  C5'  DA A 213      37.277 -23.974 -41.119 
ATOM   4375  C4'  DA A 213      36.605 -25.281 -41.489 
ATOM   4376  O4'  DA A 213      35.162 -25.144 -41.624 
ATOM   4377  C3'  DA A 213      37.041 -25.902 -42.815 
ATOM   4378  O3'  DA A 213      37.071 -27.317 -42.674 
ATOM   4379  C2'  DA A 213      35.931 -25.535 -43.799 
ATOM   4380  C1'  DA A 213      34.766 -25.758 -42.841 
ATOM   4381  N9   DA A 213      33.493 -25.123 -43.287 
ATOM   4382  C8   DA A 213      33.322 -23.951 -43.966 
ATOM   4383  N7   DA A 213      32.082 -23.665 -44.213 
ATOM   4384  C5   DA A 213      31.377 -24.722 -43.658 
ATOM   4385  C6   DA A 213      30.004 -25.012 -43.585 
ATOM   4386  N6   DA A 213      29.052 -24.220 -44.100 
ATOM   4387  N1   DA A 213      29.643 -26.149 -42.962 
ATOM   4388  C2   DA A 213      30.593 -26.932 -42.452 
ATOM   4389  N3   DA A 213      31.898 -26.766 -42.459 
ATOM   4390  C4   DA A 213      32.233 -25.621 -43.089 
ATOM   4391  P    DT A 214      38.252 -28.143 -43.370 
ATOM   4392  OP1  DT A 214      39.445 -28.137 -42.493 
ATOM   4393  OP2  DT A 214      38.459 -27.647 -44.749 
ATOM   4394  O5'  DT A 214      37.625 -29.614 -43.417 
ATOM   4395  C5'  DT A 214      36.690 -30.006 -42.395 
ATOM   4396  C4'  DT A 214      35.520 -30.741 -43.018 
ATOM   4397  O4'  DT A 214      34.456 -29.839 -43.437 
ATOM   4398  C3'  DT A 214      35.836 -31.548 -44.278 
ATOM   4399  O3'  DT A 214      35.060 -32.740 -44.268 
ATOM   4400  C2'  DT A 214      35.357 -30.666 -45.432 
ATOM   4401  C1'  DT A 214      34.077 -30.178 -44.761 
ATOM   4402  N1   DT A 214      33.491 -28.965 -45.399 
ATOM   4403  C2   DT A 214      32.121 -28.866 -45.413 
ATOM   4404  O2   DT A 214      31.389 -29.714 -44.934 
ATOM   4405  N3   DT A 214      31.615 -27.729 -46.014 
ATOM   4406  C4   DT A 214      32.348 -26.710 -46.586 
ATOM   4407  O4   DT A 214      31.782 -25.740 -47.095 
ATOM   4408  C5   DT A 214      33.777 -26.904 -46.523 
ATOM   4409  C7   DT A 214      34.650 -25.842 -47.123 
ATOM   4410  C6   DT A 214      34.296 -28.001 -45.945 
ATOM   4411  P    DA A 215      35.725 -34.103 -44.779 
ATOM   4412  OP1  DA A 215      36.497 -34.722 -43.677 
ATOM   4413  OP2  DA A 215      36.471 -33.852 -46.032 
ATOM   4414  O5'  DA A 215      34.431 -34.989 -45.093 
ATOM   4415  C5'  DA A 215      33.230 -34.765 -44.330 
ATOM   4416  C4'  DA A 215      32.025 -34.759 -45.249 
ATOM   4417  O4'  DA A 215      31.748 -33.436 -45.792 
ATOM   4418  C3'  DA A 215      32.127 -35.650 -46.486 
ATOM   4419  O3'  DA A 215      30.850 -36.219 -46.751 
ATOM   4420  C2'  DA A 215      32.477 -34.693 -47.626 
ATOM   4421  C1'  DA A 215      31.555 -33.558 -47.193 
ATOM   4422  N9   DA A 215      31.882 -32.248 -47.820 
ATOM   4423  C8   DA A 215      33.109 -31.751 -48.157 
ATOM   4424  N7   DA A 215      33.067 -30.571 -48.693 
ATOM   4425  C5   DA A 215      31.715 -30.260 -48.715 
ATOM   4426  C6   DA A 215      31.009 -29.133 -49.167 
ATOM   4427  N6   DA A 215      31.599 -28.059 -49.711 
ATOM   4428  N1   DA A 215      29.669 -29.150 -49.041 
ATOM   4429  C2   DA A 215      29.089 -30.219 -48.500 
ATOM   4430  N3   DA A 215      29.640 -31.323 -48.044 
ATOM   4431  C4   DA A 215      30.981 -31.281 -48.183 
ATOM   4432  P    DT A 216      30.765 -37.742 -47.239 
ATOM   4433  OP1  DT A 216      30.806 -38.642 -46.064 
ATOM   4434  OP2  DT A 216      31.787 -37.987 -48.280 
ATOM   4435  O5'  DT A 216      29.307 -37.781 -47.897 
ATOM   4436  C5'  DT A 216      28.285 -36.908 -47.382 
ATOM   4437  C4'  DT A 216      27.519 -36.273 -48.526 
ATOM   4438  O4'  DT A 216      28.134 -35.036 -48.987 
ATOM   4439  C3'  DT A 216      27.397 -37.118 -49.794 
ATOM   4440  O3'  DT A 216      26.115 -36.902 -50.370 
ATOM   4441  C2'  DT A 216      28.457 -36.553 -50.740 
ATOM   4442  C1'  DT A 216      28.228 -35.082 -50.402 
ATOM   4443  N1   DT A 216      29.345 -34.190 -50.822 
ATOM   4444  C2   DT A 216      29.011 -32.926 -51.242 
ATOM   4445  O2   DT A 216      27.862 -32.522 -51.281 
ATOM   4446  N3   DT A 216      30.072 -32.128 -51.624 
ATOM   4447  C4   DT A 216      31.406 -32.482 -51.619 
ATOM   4448  O4   DT A 216      32.268 -31.681 -51.984 
ATOM   4449  C5   DT A 216      31.656 -33.829 -51.162 
ATOM   4450  C7   DT A 216      33.082 -34.295 -51.127 
ATOM   4451  C6   DT A 216      30.643 -34.626 -50.786 
ATOM   4452  P    DC A 217      25.331 -38.143 -51.007 
ATOM   4453  OP1  DC A 217      24.611 -38.875 -49.940 
ATOM   4454  OP2  DC A 217      26.260 -38.946 -51.832 
ATOM   4455  O5'  DC A 217      24.277 -37.399 -51.954 
ATOM   4456  C5'  DC A 217      23.807 -36.090 -51.582 
ATOM   4457  C4'  DC A 217      23.789 -35.181 -52.795 
ATOM   4458  O4'  DC A 217      25.061 -34.503 -52.998 
ATOM   4459  C3'  DC A 217      23.518 -35.865 -54.134 
ATOM   4460  O3'  DC A 217      22.727 -35.001 -54.941 
ATOM   4461  C2'  DC A 217      24.895 -36.008 -54.782 
ATOM   4462  C1'  DC A 217      25.430 -34.643 -54.362 
ATOM   4463  N1   DC A 217      26.913 -34.527 -54.454 
ATOM   4464  C2   DC A 217      27.446 -33.292 -54.817 
ATOM   4465  O2   DC A 217      26.675 -32.353 -55.044 
ATOM   4466  N3   DC A 217      28.795 -33.166 -54.907 
ATOM   4467  C4   DC A 217      29.596 -34.208 -54.652 
ATOM   4468  N4   DC A 217      30.905 -34.035 -54.754 
ATOM   4469  C5   DC A 217      29.068 -35.486 -54.279 
ATOM   4470  C6   DC A 217      27.718 -35.592 -54.194 
ATOM   4471  P    DT A 218      21.562 -35.629 -55.841 
ATOM   4472  OP1  DT A 218      20.342 -35.806 -55.021 
ATOM   4473  OP2  DT A 218      22.064 -36.839 -56.528 
ATOM   4474  O5'  DT A 218      21.326 -34.463 -56.911 
ATOM   4475  C5'  DT A 218      21.571 -33.098 -56.523 
ATOM   4476  C4'  DT A 218      22.323 -32.373 -57.622 
ATOM   4477  O4'  DT A 218      23.767 -32.512 -57.492 
ATOM   4478  C3'  DT A 218      22.034 -32.843 -59.047 
ATOM   4479  O3'  DT A 218      22.045 -31.715 -59.914 
ATOM   4480  C2'  DT A 218      23.217 -33.742 -59.405 
ATOM   4481  C1'  DT A 218      24.296 -32.882 -58.756 
ATOM   4482  N1   DT A 218      25.579 -33.602 -58.527 
ATOM   4483  C2   DT A 218      26.738 -32.873 -58.655 
ATOM   4484  O2   DT A 218      26.747 -31.688 -58.941 
ATOM   4485  N3   DT A 218      27.907 -33.574 -58.437 
ATOM   4486  C4   DT A 218      28.012 -34.911 -58.109 
ATOM   4487  O4   DT A 218      29.117 -35.429 -57.938 
ATOM   4488  C5   DT A 218      26.743 -35.591 -57.999 
ATOM   4489  C7   DT A 218      26.766 -37.050 -57.645 
ATOM   4490  C6   DT A 218      25.591 -34.934 -58.205 
ATOM   4491  P    DC A 219      20.963 -31.632 -61.092 
ATOM   4492  OP1  DC A 219      19.695 -31.081 -60.564 
ATOM   4493  OP2  DC A 219      20.868 -32.944 -61.771 
ATOM   4494  O5'  DC A 219      21.645 -30.568 -62.073 
ATOM   4495  C5'  DC A 219      22.496 -29.550 -61.514 
ATOM   4496  C4'  DC A 219      23.745 -29.397 -62.359 
ATOM   4497  O4'  DC A 219      24.809 -30.301 -61.947 
ATOM   4498  C3'  DC A 219      23.577 -29.682 -63.852 
ATOM   4499  O3'  DC A 219      24.392 -28.777 -64.587 
ATOM   4500  C2'  DC A 219      24.128 -31.095 -64.041 
ATOM   4501  C1'  DC A 219      25.322 -30.946 -63.103 
ATOM   4502  N1   DC A 219      25.919 -32.244 -62.682 
ATOM   4503  C2   DC A 219      27.297 -32.293 -62.491 
ATOM   4504  O2   DC A 219      27.963 -31.267 -62.675 
ATOM   4505  N3   DC A 219      27.862 -33.468 -62.108 
ATOM   4506  C4   DC A 219      27.107 -34.557 -61.918 
ATOM   4507  N4   DC A 219      27.703 -35.678 -61.545 
ATOM   4508  C5   DC A 219      25.687 -34.528 -62.111 
ATOM   4509  C6   DC A 219      25.142 -33.345 -62.493 
ATOM   4510  P    DA A 220      23.827 -28.156 -65.951 
ATOM   4511  OP1  DA A 220      22.981 -26.981 -65.647 
ATOM   4512  OP2  DA A 220      23.192 -29.223 -66.755 
ATOM   4513  O5'  DA A 220      25.178 -27.678 -66.663 
ATOM   4514  C5'  DA A 220      26.293 -27.274 -65.846 
ATOM   4515  C4'  DA A 220      27.577 -27.863 -66.396 
ATOM   4516  O4'  DA A 220      27.855 -29.188 -65.859 
ATOM   4517  C3'  DA A 220      27.623 -28.062 -67.911 
ATOM   4518  O3'  DA A 220      28.939 -27.781 -68.372 
ATOM   4519  C2'  DA A 220      27.345 -29.551 -68.114 
ATOM   4520  C1'  DA A 220      28.181 -30.049 -66.939 
ATOM   4521  N9   DA A 220      27.866 -31.446 -66.529 
ATOM   4522  C8   DA A 220      26.658 -32.083 -66.547 
ATOM   4523  N7   DA A 220      26.706 -33.309 -66.125 
ATOM   4524  C5   DA A 220      28.042 -33.501 -65.803 
ATOM   4525  C6   DA A 220      28.745 -34.605 -65.295 
ATOM   4526  N6   DA A 220      28.169 -35.781 -65.009 
ATOM   4527  N1   DA A 220      30.067 -34.457 -65.091 
ATOM   4528  C2   DA A 220      30.634 -33.286 -65.376 
ATOM   4529  N3   DA A 220      30.084 -32.191 -65.851 
ATOM   4530  C4   DA A 220      28.760 -32.365 -66.047 
ATOM   4531  P    DG A 221      29.124 -27.001 -69.758 
ATOM   4532  OP1  DG A 221      29.009 -25.544 -69.527 
ATOM   4533  OP2  DG A 221      28.214 -27.571 -70.775 
ATOM   4534  O5'  DG A 221      30.638 -27.369 -70.127 
ATOM   4535  C5'  DG A 221      31.576 -27.615 -69.062 
ATOM   4536  C4'  DG A 221      32.420 -28.832 -69.386 
ATOM   4537  O4'  DG A 221      31.805 -30.071 -68.931 
ATOM   4538  C3'  DG A 221      32.690 -29.078 -70.870 
ATOM   4539  O3'  DG A 221      34.012 -29.582 -71.021 
ATOM   4540  C2'  DG A 221      31.704 -30.176 -71.267 
ATOM   4541  C1'  DG A 221      31.846 -31.008 -69.997 
ATOM   4542  N9   DG A 221      30.741 -31.987 -69.794 
ATOM   4543  C8   DG A 221      29.406 -31.873 -70.119 
ATOM   4544  N7   DG A 221      28.689 -32.924 -69.806 
ATOM   4545  C5   DG A 221      29.614 -33.797 -69.234 
ATOM   4546  C6   DG A 221      29.432 -35.100 -68.700 
ATOM   4547  O6   DG A 221      28.400 -35.762 -68.621 
ATOM   4548  N1   DG A 221      30.638 -35.629 -68.221 
ATOM   4549  C2   DG A 221      31.859 -34.985 -68.252 
ATOM   4550  N2   DG A 221      32.892 -35.660 -67.744 
ATOM   4551  N3   DG A 221      32.028 -33.762 -68.753 
ATOM   4552  C4   DG A 221      30.868 -33.234 -69.222 
ATOM   4553  P    DG A 222      34.897 -29.083 -72.257 
ATOM   4554  OP1  DG A 222      35.541 -27.795 -71.918 
ATOM   4555  OP2  DG A 222      34.079 -29.096 -73.490 
ATOM   4556  O5'  DG A 222      36.005 -30.234 -72.337 
ATOM   4557  C5'  DG A 222      36.391 -30.917 -71.129 
ATOM   4558  C4'  DG A 222      36.487 -32.409 -71.385 
ATOM   4559  O4'  DG A 222      35.215 -33.090 -71.187 
ATOM   4560  C3'  DG A 222      36.907 -32.816 -72.797 
ATOM   4561  O3'  DG A 222      37.737 -33.968 -72.717 
ATOM   4562  C2'  DG A 222      35.603 -33.204 -73.492 
ATOM   4563  C1'  DG A 222      34.980 -33.932 -72.304 
ATOM   4564  N9   DG A 222      33.509 -34.134 -72.429 
ATOM   4565  C8   DG A 222      32.564 -33.318 -73.012 
ATOM   4566  N7   DG A 222      31.343 -33.791 -72.955 
ATOM   4567  C5   DG A 222      31.489 -35.006 -72.288 
ATOM   4568  C6   DG A 222      30.516 -35.975 -71.930 
ATOM   4569  O6   DG A 222      29.304 -35.959 -72.130 
ATOM   4570  N1   DG A 222      31.097 -37.063 -71.263 
ATOM   4571  C2   DG A 222      32.442 -37.196 -70.979 
ATOM   4572  N2   DG A 222      32.798 -38.309 -70.334 
ATOM   4573  N3   DG A 222      33.355 -36.286 -71.316 
ATOM   4574  C4   DG A 222      32.807 -35.225 -71.964 
ATOM   4575  P    DC A 223      39.003 -34.082 -73.690 
ATOM   4576  OP1  DC A 223      40.147 -33.347 -73.105 
ATOM   4577  OP2  DC A 223      38.611 -33.686 -75.061 
ATOM   4578  O5'  DC A 223      39.294 -35.654 -73.647 
ATOM   4579  C5'  DC A 223      38.964 -36.393 -72.455 
ATOM   4580  C4'  DC A 223      38.291 -37.700 -72.826 
ATOM   4581  O4'  DC A 223      36.848 -37.563 -72.961 
ATOM   4582  C3'  DC A 223      38.728 -38.321 -74.152 
ATOM   4583  O3'  DC A 223      38.757 -39.736 -74.011 
ATOM   4584  C2'  DC A 223      37.617 -37.954 -75.136 
ATOM   4585  C1'  DC A 223      36.452 -38.177 -74.178 
ATOM   4586  N1   DC A 223      35.180 -37.542 -74.624 
ATOM   4587  C2   DC A 223      33.989 -38.200 -74.329 
ATOM   4588  O2   DC A 223      34.035 -39.273 -73.715 
ATOM   4589  N3   DC A 223      32.817 -37.639 -74.728 
ATOM   4590  C4   DC A 223      32.810 -36.476 -75.390 
ATOM   4591  N4   DC A 223      31.643 -35.969 -75.758 
ATOM   4592  C5   DC A 223      34.024 -35.783 -75.704 
ATOM   4593  C6   DC A 223      35.183 -36.361 -75.297 
ATOM   4594  P    DT A 224      39.939 -40.562 -74.707 
ATOM   4595  OP1  DT A 224      41.131 -40.556 -73.830 
ATOM   4596  OP2  DT A 224      40.145 -40.066 -76.086 
ATOM   4597  O5'  DT A 224      39.311 -42.033 -74.753 
ATOM   4598  C5'  DT A 224      38.376 -42.425 -73.731 
ATOM   4599  C4'  DT A 224      37.207 -43.160 -74.355 
ATOM   4600  O4'  DT A 224      36.142 -42.258 -74.773 
ATOM   4601  C3'  DT A 224      37.522 -43.967 -75.615 
ATOM   4602  O3'  DT A 224      36.746 -45.159 -75.605 
ATOM   4603  C2'  DT A 224      37.043 -43.085 -76.768 
ATOM   4604  C1'  DT A 224      35.763 -42.597 -76.098 
ATOM   4605  N1   DT A 224      35.177 -41.384 -76.736 
ATOM   4606  C2   DT A 224      33.808 -41.285 -76.750 
ATOM   4607  O2   DT A 224      33.076 -42.133 -76.270 
ATOM   4608  N3   DT A 224      33.301 -40.148 -77.351 
ATOM   4609  C4   DT A 224      34.035 -39.129 -77.923 
ATOM   4610  O4   DT A 224      33.468 -38.159 -78.432 
ATOM   4611  C5   DT A 224      35.463 -39.323 -77.860 
ATOM   4612  C7   DT A 224      36.336 -38.261 -78.460 
ATOM   4613  C6   DT A 224      35.983 -40.420 -77.282 
ATOM   4614  P    DA A 225      37.412 -46.522 -76.116 
ATOM   4615  OP1  DA A 225      38.183 -47.141 -75.014 
ATOM   4616  OP2  DA A 225      38.157 -46.271 -77.368 
ATOM   4617  O5'  DA A 225      36.117 -47.408 -76.430 
ATOM   4618  C5'  DA A 225      34.917 -47.184 -75.667 
ATOM   4619  C4'  DA A 225      33.712 -47.178 -76.586 
ATOM   4620  O4'  DA A 225      33.434 -45.855 -77.128 
ATOM   4621  C3'  DA A 225      33.814 -48.069 -77.823 
ATOM   4622  O3'  DA A 225      32.537 -48.638 -78.088 
ATOM   4623  C2'  DA A 225      34.164 -47.112 -78.962 
ATOM   4624  C1'  DA A 225      33.241 -45.977 -78.529 
ATOM   4625  N9   DA A 225      33.568 -44.667 -79.157 
ATOM   4626  C8   DA A 225      34.795 -44.170 -79.493 
ATOM   4627  N7   DA A 225      34.753 -42.990 -80.030 
ATOM   4628  C5   DA A 225      33.401 -42.679 -80.051 
ATOM   4629  C6   DA A 225      32.695 -41.552 -80.504 
ATOM   4630  N6   DA A 225      33.285 -40.478 -81.048 
ATOM   4631  N1   DA A 225      31.356 -41.569 -80.377 
ATOM   4632  C2   DA A 225      30.775 -42.638 -79.836 
ATOM   4633  N3   DA A 225      31.326 -43.742 -79.381 
ATOM   4634  C4   DA A 225      32.667 -43.700 -79.520 
ATOM   4635  P    DA A 226      32.452 -50.161 -78.575 
ATOM   4636  OP1  DA A 226      32.493 -51.061 -77.401 
ATOM   4637  OP2  DA A 226      33.473 -50.406 -79.617 
ATOM   4638  O5'  DA A 226      30.993 -50.200 -79.234 
ATOM   4639  C5'  DA A 226      29.972 -49.327 -78.718 
ATOM   4640  C4'  DA A 226      29.206 -48.692 -79.863 
ATOM   4641  O4'  DA A 226      29.821 -47.455 -80.323 
ATOM   4642  C3'  DA A 226      29.084 -49.537 -81.131 
ATOM   4643  O3'  DA A 226      27.801 -49.321 -81.707 
ATOM   4644  C2'  DA A 226      30.143 -48.972 -82.076 
ATOM   4645  C1'  DA A 226      29.914 -47.501 -81.739 
ATOM   4646  N9   DA A 226      31.031 -46.609 -82.158 
ATOM   4647  C8   DA A 226      32.369 -46.881 -82.185 
ATOM   4648  N7   DA A 226      33.097 -45.893 -82.604 
ATOM   4649  C5   DA A 226      32.175 -44.891 -82.876 
ATOM   4650  C6   DA A 226      32.316 -43.578 -83.356 
ATOM   4651  N6   DA A 226      33.499 -43.025 -83.661 
ATOM   4652  N1   DA A 226      31.194 -42.852 -83.513 
ATOM   4653  C2   DA A 226      30.021 -43.407 -83.207 
ATOM   4654  N3   DA A 226      29.768 -44.614 -82.754 
ATOM   4655  C4   DA A 226      30.907 -45.321 -82.607 
ATOM   4656  P    DT A 227      27.017 -50.562 -82.344 
ATOM   4657  OP1  DT A 227      26.298 -51.294 -81.277 
ATOM   4658  OP2  DT A 227      27.946 -51.365 -83.169 
ATOM   4659  O5'  DT A 227      25.964 -49.818 -83.291 
ATOM   4660  C5'  DT A 227      25.494 -48.509 -82.918 
ATOM   4661  C4'  DT A 227      25.475 -47.600 -84.131 
ATOM   4662  O4'  DT A 227      26.748 -46.922 -84.335 
ATOM   4663  C3'  DT A 227      25.204 -48.284 -85.471 
ATOM   4664  O3'  DT A 227      24.414 -47.420 -86.277 
ATOM   4665  C2'  DT A 227      26.581 -48.427 -86.119 
ATOM   4666  C1'  DT A 227      27.117 -47.062 -85.699 
ATOM   4667  N1   DT A 227      28.599 -46.946 -85.791 
ATOM   4668  C2   DT A 227      29.110 -45.722 -86.149 
ATOM   4669  O2   DT A 227      28.407 -44.754 -86.388 
ATOM   4670  N3   DT A 227      30.487 -45.652 -86.226 
ATOM   4671  C4   DT A 227      31.374 -46.680 -85.978 
ATOM   4672  O4   DT A 227      32.588 -46.498 -86.079 
ATOM   4673  C5   DT A 227      30.743 -47.925 -85.609 
ATOM   4674  C7   DT A 227      31.636 -49.098 -85.323 
ATOM   4675  C6   DT A 227      29.406 -48.021 -85.528 
ATOM   4676  P    DG A 228      23.248 -48.048 -87.178 
ATOM   4677  OP1  DG A 228      22.028 -48.225 -86.358 
ATOM   4678  OP2  DG A 228      23.750 -49.258 -87.864 
ATOM   4679  O5'  DG A 228      23.012 -46.882 -88.248 
ATOM   4680  C5'  DG A 228      23.257 -45.517 -87.859 
ATOM   4681  C4'  DG A 228      24.009 -44.792 -88.958 
ATOM   4682  O4'  DG A 228      25.453 -44.931 -88.829 
ATOM   4683  C3'  DG A 228      23.720 -45.262 -90.384 
ATOM   4684  O3'  DG A 228      23.731 -44.134 -91.251 
ATOM   4685  C2'  DG A 228      24.903 -46.161 -90.742 
ATOM   4686  C1'  DG A 228      25.983 -45.301 -90.093 
ATOM   4687  N9   DG A 228      27.266 -46.021 -89.864 
ATOM   4688  C8   DG A 228      27.477 -47.343 -89.536 
ATOM   4689  N7   DG A 228      28.741 -47.666 -89.405 
ATOM   4690  C5   DG A 228      29.415 -46.473 -89.665 
ATOM   4691  C6   DG A 228      30.806 -46.194 -89.674 
ATOM   4692  O6   DG A 228      31.745 -46.952 -89.451 
ATOM   4693  N1   DG A 228      31.057 -44.850 -89.988 
ATOM   4694  C2   DG A 228      30.090 -43.902 -90.258 
ATOM   4695  N2   DG A 228      30.534 -42.674 -90.535 
ATOM   4696  N3   DG A 228      28.784 -44.166 -90.248 
ATOM   4697  C4   DG A 228      28.525 -45.464 -89.946 
ATOM   4698  P    DT A 229      22.649 -44.051 -92.429 
ATOM   4699  OP1  DT A 229      21.381 -43.500 -91.900 
ATOM   4700  OP2  DT A 229      22.554 -45.363 -93.108 
ATOM   4701  O5'  DT A 229      23.332 -42.987 -93.409 
ATOM   4702  C5'  DT A 229      24.183 -41.969 -92.851 
ATOM   4703  C4'  DT A 229      25.432 -41.816 -93.696 
ATOM   4704  O4'  DT A 229      26.495 -42.720 -93.284 
ATOM   4705  C3'  DT A 229      25.263 -42.101 -95.188 
ATOM   4706  O3'  DT A 229      26.078 -41.196 -95.924 
ATOM   4707  C2'  DT A 229      25.814 -43.514 -95.377 
ATOM   4708  C1'  DT A 229      27.008 -43.365 -94.439 
ATOM   4709  N1   DT A 229      27.605 -44.663 -94.019 
ATOM   4710  C2   DT A 229      28.967 -44.694 -93.834 
ATOM   4711  O2   DT A 229      29.681 -43.721 -93.998 
ATOM   4712  N3   DT A 229      29.485 -45.916 -93.445 
ATOM   4713  C4   DT A 229      28.771 -47.077 -93.231 
ATOM   4714  O4   DT A 229      29.345 -48.111 -92.884 
ATOM   4715  C5   DT A 229      27.349 -46.944 -93.451 
ATOM   4716  C7   DT A 229      26.498 -48.162 -93.240 
ATOM   4717  C6   DT A 229      26.819 -45.770 -93.829 
ATOM   4718  P    DC A 230      25.514 -40.575 -97.287 
ATOM   4719  OP1  DC A 230      24.667 -39.400 -96.983 
ATOM   4720  OP2  DC A 230      24.879 -41.642 -98.092 
ATOM   4721  O5'  DC A 230      26.864 -40.097 -98.000 
ATOM   4722  C5'  DC A 230      27.980 -39.693 -97.183 
ATOM   4723  C4'  DC A 230      29.264 -40.282 -97.733 
ATOM   4724  O4'  DC A 230      29.542 -41.607 -97.196 
ATOM   4725  C3'  DC A 230      29.310 -40.481 -99.247 
ATOM   4726  O3'  DC A 230      30.625 -40.200 -99.709 
ATOM   4727  C2'  DC A 230      29.031 -41.970 -99.451 
ATOM   4728  C1'  DC A 230      29.867 -42.468 -98.276 
ATOM   4729  N1   DC A 230      29.552 -43.865 -97.865 
ATOM   4730  C2   DC A 230      30.598 -44.656 -97.397 
ATOM   4731  O2   DC A 230      31.734 -44.171 -97.342 
ATOM   4732  N3   DC A 230      30.332 -45.933 -97.019 
ATOM   4733  C4   DC A 230      29.087 -46.421 -97.094 
ATOM   4734  N4   DC A 230      28.878 -47.671 -96.713 
ATOM   4735  C5   DC A 230      27.997 -45.624 -97.573 
ATOM   4736  C6   DC A 230      28.284 -44.351 -97.947 
ATOM   4737  P    DG A 231      30.811 -39.420-101.095 
ATOM   4738  OP1  DG A 231      30.695 -37.963-100.863 
ATOM   4739  OP2  DG A 231      29.900 -39.990-102.111 
ATOM   4740  O5'  DG A 231      32.324 -39.788-101.463 
ATOM   4741  C5'  DG A 231      33.262 -40.034-100.399 
ATOM   4742  C4'  DG A 231      34.106 -41.251-100.723 
ATOM   4743  O4'  DG A 231      33.491 -42.490-100.268 
ATOM   4744  C3'  DG A 231      34.376 -41.497-102.207 
ATOM   4745  O3'  DG A 231      35.698 -42.001-102.357 
ATOM   4746  C2'  DG A 231      33.390 -42.595-102.604 
ATOM   4747  C1'  DG A 231      33.532 -43.427-101.333 
ATOM   4748  N9   DG A 231      32.427 -44.406-101.131 
ATOM   4749  C8   DG A 231      31.092 -44.292-101.456 
ATOM   4750  N7   DG A 231      30.375 -45.343-101.142 
ATOM   4751  C5   DG A 231      31.300 -46.216-100.570 
ATOM   4752  C6   DG A 231      31.118 -47.519-100.037 
ATOM   4753  O6   DG A 231      30.087 -48.181 -99.958 
ATOM   4754  N1   DG A 231      32.324 -48.048 -99.557 
ATOM   4755  C2   DG A 231      33.545 -47.404 -99.589 
ATOM   4756  N2   DG A 231      34.579 -48.079 -99.080 
ATOM   4757  N3   DG A 231      33.714 -46.181-100.089 
ATOM   4758  C4   DG A 231      32.555 -45.653-100.559 
ATOM   4759  P    DT A 232      36.584 -41.502-103.594 
ATOM   4760  OP1  DT A 232      37.228 -40.214-103.255 
ATOM   4761  OP2  DT A 232      35.765 -41.515-104.826 
ATOM   4762  O5'  DT A 232      37.691 -42.653-103.674 
ATOM   4763  C5'  DT A 232      38.077 -43.336-102.466 
ATOM   4764  C4'  DT A 232      38.174 -44.828-102.721 
ATOM   4765  O4'  DT A 232      36.902 -45.509-102.523 
ATOM   4766  C3'  DT A 232      38.593 -45.235-104.134 
ATOM   4767  O3'  DT A 232      39.424 -46.387-104.053 
ATOM   4768  C2'  DT A 232      37.289 -45.623-104.829 
ATOM   4769  C1'  DT A 232      36.666 -46.351-103.641 
ATOM   4770  N1   DT A 232      35.196 -46.553-103.766 
ATOM   4771  C2   DT A 232      34.677 -47.710-103.236 
ATOM   4772  O2   DT A 232      35.362 -48.552-102.683 
ATOM   4773  N3   DT A 232      33.310 -47.863-103.372 
ATOM   4774  C4   DT A 232      32.443 -46.976-103.978 
ATOM   4775  O4   DT A 232      31.237 -47.223-104.039 
ATOM   4776  C5   DT A 232      33.082 -45.793-104.503 
ATOM   4777  C7   DT A 232      32.209 -44.777-105.179 
ATOM   4778  C6   DT A 232      34.408 -45.619-104.386 
ATOM   4779  P    DC A 233      40.689 -46.501-105.027 
ATOM   4780  OP1  DC A 233      41.833 -45.766-104.441 
ATOM   4781  OP2  DC A 233      40.298 -46.105-106.398 
ATOM   4782  O5'  DC A 233      40.980 -48.073-104.984 
ATOM   4783  C5'  DC A 233      40.650 -48.812-103.792 
ATOM   4784  C4'  DC A 233      39.977 -50.119-104.162 
ATOM   4785  O4'  DC A 233      38.534 -49.982-104.297 
ATOM   4786  C3'  DC A 233      40.414 -50.740-105.489 
ATOM   4787  O3'  DC A 233      40.444 -52.155-105.348 
ATOM   4788  C2'  DC A 233      39.303 -50.373-106.473 
ATOM   4789  C1'  DC A 233      38.138 -50.596-105.514 
ATOM   4790  N1   DC A 233      36.866 -49.961-105.960 
ATOM   4791  C2   DC A 233      35.675 -50.619-105.666 
ATOM   4792  O2   DC A 233      35.721 -51.692-105.052 
ATOM   4793  N3   DC A 233      34.504 -50.058-106.064 
ATOM   4794  C4   DC A 233      34.496 -48.895-106.727 
ATOM   4795  N4   DC A 233      33.329 -48.388-107.094 
ATOM   4796  C5   DC A 233      35.711 -48.202-107.041 
ATOM   4797  C6   DC A 233      36.870 -48.780-106.634 
ATOM   4798  P    DT A 234      41.625 -52.981-106.044 
ATOM   4799  OP1  DT A 234      42.817 -52.975-105.166 
ATOM   4800  OP2  DT A 234      41.832 -52.485-107.422 
ATOM   4801  O5'  DT A 234      40.998 -54.452-106.090 
ATOM   4802  C5'  DT A 234      40.063 -54.844-105.068 
ATOM   4803  C4'  DT A 234      38.893 -55.579-105.692 
ATOM   4804  O4'  DT A 234      37.829 -54.677-106.110 
ATOM   4805  C3'  DT A 234      39.208 -56.386-106.951 
ATOM   4806  O3'  DT A 234      38.432 -57.578-106.942 
ATOM   4807  C2'  DT A 234      38.730 -55.504-108.105 
ATOM   4808  C1'  DT A 234      37.449 -55.016-107.435 
ATOM   4809  N1   DT A 234      36.864 -53.803-108.073 
ATOM   4810  C2   DT A 234      35.494 -53.704-108.087 
ATOM   4811  O2   DT A 234      34.762 -54.552-107.607 
ATOM   4812  N3   DT A 234      34.988 -52.567-108.687 
ATOM   4813  C4   DT A 234      35.721 -51.548-109.260 
ATOM   4814  O4   DT A 234      35.154 -50.578-109.768 
ATOM   4815  C5   DT A 234      37.150 -51.742-109.196 
ATOM   4816  C7   DT A 234      38.023 -50.680-109.796 
ATOM   4817  C6   DT A 234      37.669 -52.839-108.618 
ATOM   4818  P    DG A 235      39.098 -58.941-107.452 
ATOM   4819  OP1  DG A 235      39.870 -59.560-106.350 
ATOM   4820  OP2  DG A 235      39.844 -58.690-108.705 
ATOM   4821  O5'  DG A 235      37.803 -59.827-107.766 
ATOM   4822  C5'  DG A 235      36.603 -59.603-107.003 
ATOM   4823  C4'  DG A 235      35.398 -59.597-107.922 
ATOM   4824  O4'  DG A 235      35.120 -58.274-108.465 
ATOM   4825  C3'  DG A 235      35.500 -60.488-109.160 
ATOM   4826  O3'  DG A 235      34.223 -61.057-109.424 
ATOM   4827  C2'  DG A 235      35.850 -59.531-110.299 
ATOM   4828  C1'  DG A 235      34.927 -58.396-109.866 
ATOM   4829  N9   DG A 235      35.254 -57.086-110.493 
ATOM   4830  C8   DG A 235      36.484 -56.569-110.840 
ATOM   4831  N7   DG A 235      36.428 -55.375-111.381 
ATOM   4832  C5   DG A 235      35.065 -55.081-111.394 
ATOM   4833  C6   DG A 235      34.384 -53.928-111.861 
ATOM   4834  O6   DG A 235      34.850 -52.910-112.367 
ATOM   4835  N1   DG A 235      32.997 -54.045-111.684 
ATOM   4836  C2   DG A 235      32.355 -55.134-111.129 
ATOM   4837  N2   DG A 235      31.026 -55.052-111.048 
ATOM   4838  N3   DG A 235      32.996 -56.216-110.690 
ATOM   4839  C4   DG A 235      34.340 -56.118-110.855 
ATOM   4840  P    DT A 236      34.138 -62.580-109.912 
ATOM   4841  OP1  DT A 236      34.179 -63.480-108.738 
ATOM   4842  OP2  DT A 236      35.160 -62.825-110.953 
ATOM   4843  O5'  DT A 236      32.680 -62.619-110.571 
ATOM   4844  C5'  DT A 236      31.658 -61.746-110.055 
ATOM   4845  C4'  DT A 236      30.892 -61.111-111.200 
ATOM   4846  O4'  DT A 236      31.507 -59.874-111.660 
ATOM   4847  C3'  DT A 236      30.770 -61.956-112.467 
ATOM   4848  O3'  DT A 236      29.487 -61.740-113.043 
ATOM   4849  C2'  DT A 236      31.829 -61.391-113.413 
ATOM   4850  C1'  DT A 236      31.601 -59.920-113.076 
ATOM   4851  N1   DT A 236      32.717 -59.028-113.495 
ATOM   4852  C2   DT A 236      32.383 -57.764-113.915 
ATOM   4853  O2   DT A 236      31.234 -57.360-113.954 
ATOM   4854  N3   DT A 236      33.445 -56.966-114.297 
ATOM   4855  C4   DT A 236      34.779 -57.320-114.293 
ATOM   4856  O4   DT A 236      35.641 -56.519-114.657 
ATOM   4857  C5   DT A 236      35.029 -58.667-113.836 
ATOM   4858  C7   DT A 236      36.455 -59.133-113.800 
ATOM   4859  C6   DT A 236      34.016 -59.464-113.459 
ATOM   4860  P    DA A 237      28.704 -62.981-113.680 
ATOM   4861  OP1  DA A 237      27.984 -63.713-112.614 
ATOM   4862  OP2  DA A 237      29.633 -63.784-114.505 
ATOM   4863  O5'  DA A 237      27.650 -62.237-114.627 
ATOM   4864  C5'  DA A 237      27.180 -60.928-114.255 
ATOM   4865  C4'  DA A 237      27.162 -60.020-115.468 
ATOM   4866  O4'  DA A 237      28.434 -59.341-115.672 
ATOM   4867  C3'  DA A 237      26.890 -60.703-116.808 
ATOM   4868  O3'  DA A 237      26.100 -59.839-117.614 
ATOM   4869  C2'  DA A 237      28.268 -60.846-117.456 
ATOM   4870  C1'  DA A 237      28.803 -59.481-117.035 
ATOM   4871  N9   DA A 237      30.285 -59.365-117.128 
ATOM   4872  C8   DA A 237      31.227 -60.327-116.901 
ATOM   4873  N7   DA A 237      32.447 -59.916-117.065 
ATOM   4874  C5   DA A 237      32.305 -58.583-117.427 
ATOM   4875  C6   DA A 237      33.240 -57.583-117.740 
ATOM   4876  N6   DA A 237      34.565 -57.782-117.740 
ATOM   4877  N1   DA A 237      32.760 -56.366-118.057 
ATOM   4878  C2   DA A 237      31.441 -56.174-118.055 
ATOM   4879  N3   DA A 237      30.479 -57.027-117.781 
ATOM   4880  C4   DA A 237      30.985 -58.237-117.468 
ATOM   4881  P    DT A 238      24.934 -60.467-118.514 
ATOM   4882  OP1  DT A 238      23.715 -60.644-117.695 
ATOM   4883  OP2  DT A 238      25.436 -61.677-119.201 
ATOM   4884  O5'  DT A 238      24.699 -59.301-119.585 
ATOM   4885  C5'  DT A 238      24.943 -57.936-119.196 
ATOM   4886  C4'  DT A 238      25.695 -57.211-120.295 
ATOM   4887  O4'  DT A 238      27.139 -57.350-120.165 
ATOM   4888  C3'  DT A 238      25.407 -57.681-121.720 
ATOM   4889  O3'  DT A 238      25.417 -56.553-122.588 
ATOM   4890  C2'  DT A 238      26.590 -58.580-122.079 
ATOM   4891  C1'  DT A 238      27.669 -57.720-121.429 
ATOM   4892  N1   DT A 238      28.952 -58.440-121.201 
ATOM   4893  C2   DT A 238      30.110 -57.711-121.328 
ATOM   4894  O2   DT A 238      30.120 -56.526-121.614 
ATOM   4895  N3   DT A 238      31.280 -58.412-121.110 
ATOM   4896  C4   DT A 238      31.384 -59.749-120.783 
ATOM   4897  O4   DT A 238      32.490 -60.267-120.611 
ATOM   4898  C5   DT A 238      30.116 -60.429-120.672 
ATOM   4899  C7   DT A 238      30.139 -61.888-120.318 
ATOM   4900  C6   DT A 238      28.964 -59.772-120.879 
ATOM   4901  P    DA A 239      24.335 -56.470-123.765 
ATOM   4902  OP1  DA A 239      23.068 -55.919-123.237 
ATOM   4903  OP2  DA A 239      24.241 -57.782-124.444 
ATOM   4904  O5'  DA A 239      25.018 -55.406-124.746 
ATOM   4905  C5'  DA A 239      25.869 -54.388-124.187 
ATOM   4906  C4'  DA A 239      27.118 -54.235-125.033 
ATOM   4907  O4'  DA A 239      28.182 -55.139-124.620 
ATOM   4908  C3'  DA A 239      26.950 -54.520-126.525 
ATOM   4909  O3'  DA A 239      27.765 -53.615-127.261 
ATOM   4910  C2'  DA A 239      27.501 -55.933-126.714 
ATOM   4911  C1'  DA A 239      28.695 -55.784-125.776 
ATOM   4912  N9   DA A 239      29.292 -57.082-125.356 
ATOM   4913  C8   DA A 239      28.661 -58.271-125.124 
ATOM   4914  N7   DA A 239      29.459 -59.229-124.768 
ATOM   4915  C5   DA A 239      30.713 -58.633-124.762 
ATOM   4916  C6   DA A 239      31.995 -59.126-124.465 
ATOM   4917  N6   DA A 239      32.233 -60.394-124.100 
ATOM   4918  N1   DA A 239      33.026 -58.266-124.559 
ATOM   4919  C2   DA A 239      32.783 -57.008-124.922 
ATOM   4920  N3   DA A 239      31.637 -56.437-125.222 
ATOM   4921  C4   DA A 239      30.621 -57.319-125.121 
ATOM   4922  P    DG A 240      27.200 -52.994-128.624 
ATOM   4923  OP1  DG A 240      26.354 -51.819-128.320 
ATOM   4924  OP2  DG A 240      26.565 -54.061-129.429 
ATOM   4925  O5'  DG A 240      28.551 -52.516-129.336 
ATOM   4926  C5'  DG A 240      29.666 -52.112-128.520 
ATOM   4927  C4'  DG A 240      30.950 -52.701-129.069 
ATOM   4928  O4'  DG A 240      31.228 -54.026-128.532 
ATOM   4929  C3'  DG A 240      30.996 -52.900-130.584 
ATOM   4930  O3'  DG A 240      32.311 -52.619-131.046 
ATOM   4931  C2'  DG A 240      30.717 -54.389-130.788 
ATOM   4932  C1'  DG A 240      31.554 -54.887-129.612 
ATOM   4933  N9   DG A 240      31.238 -56.284-129.202 
ATOM   4934  C8   DG A 240      30.028 -56.943-129.214 
ATOM   4935  N7   DG A 240      30.091 -58.181-128.784 
ATOM   4936  C5   DG A 240      31.437 -58.353-128.467 
ATOM   4937  C6   DG A 240      32.116 -59.489-127.953 
ATOM   4938  O6   DG A 240      31.662 -60.594-127.668 
ATOM   4939  N1   DG A 240      33.483 -59.231-127.777 
ATOM   4940  C2   DG A 240      34.110 -58.034-128.060 
ATOM   4941  N2   DG A 240      35.423 -57.990-127.821 
ATOM   4942  N3   DG A 240      33.472 -56.969-128.541 
ATOM   4943  C4   DG A 240      32.146 -57.202-128.718 
ATOM   4944  P    DT A 241      32.497 -51.839-132.432 
ATOM   4945  OP1  DT A 241      32.382 -50.382-132.200 
ATOM   4946  OP2  DT A 241      31.586 -52.409-133.448 
ATOM   4947  O5'  DT A 241      34.011 -52.207-132.800 
ATOM   4948  C5'  DT A 241      34.948 -52.453-131.735 
ATOM   4949  C4'  DT A 241      35.792 -53.670-132.059 
ATOM   4950  O4'  DT A 241      35.178 -54.909-131.605 
ATOM   4951  C3'  DT A 241      36.062 -53.916-133.544 
ATOM   4952  O3'  DT A 241      37.384 -54.420-133.694 
ATOM   4953  C2'  DT A 241      35.076 -55.014-133.940 
ATOM   4954  C1'  DT A 241      35.219 -55.847-132.670 
ATOM   4955  N1   DT A 241      34.113 -56.825-132.468 
ATOM   4956  C2   DT A 241      34.437 -58.022-131.877 
ATOM   4957  O2   DT A 241      35.569 -58.301-131.522 
ATOM   4958  N3   DT A 241      33.388 -58.904-131.707 
ATOM   4959  C4   DT A 241      32.074 -58.691-132.069 
ATOM   4960  O4   DT A 241      31.220 -59.557-131.866 
ATOM   4961  C5   DT A 241      31.831 -57.407-132.682 
ATOM   4962  C7   DT A 241      30.427 -57.094-133.108 
ATOM   4963  C6   DT A 241      32.833 -56.530-132.860 
ATOM   4964  P    DG A 242      38.270 -53.921-134.931 
ATOM   4965  OP1  DG A 242      38.914 -52.633-134.591 
ATOM   4966  OP2  DG A 242      37.451 -53.934-136.163 
ATOM   4967  O5'  DG A 242      39.378 -55.072-135.010 
ATOM   4968  C5'  DG A 242      39.764 -55.755-133.803 
ATOM   4969  C4'  DG A 242      39.860 -57.247-134.058 
ATOM   4970  O4'  DG A 242      38.588 -57.928-133.860 
ATOM   4971  C3'  DG A 242      40.280 -57.654-135.470 
ATOM   4972  O3'  DG A 242      41.110 -58.806-135.390 
ATOM   4973  C2'  DG A 242      38.975 -58.042-136.165 
ATOM   4974  C1'  DG A 242      38.352 -58.770-134.978 
ATOM   4975  N9   DG A 242      36.882 -58.972-135.103 
ATOM   4976  C8   DG A 242      35.936 -58.156-135.685 
ATOM   4977  N7   DG A 242      34.716 -58.629-135.628 
ATOM   4978  C5   DG A 242      34.862 -59.844-134.962 
ATOM   4979  C6   DG A 242      33.889 -60.813-134.603 
ATOM   4980  O6   DG A 242      32.677 -60.797-134.803 
ATOM   4981  N1   DG A 242      34.470 -61.901-133.936 
ATOM   4982  C2   DG A 242      35.815 -62.034-133.653 
ATOM   4983  N2   DG A 242      36.170 -63.147-133.007 
ATOM   4984  N3   DG A 242      36.728 -61.124-133.989 
ATOM   4985  C4   DG A 242      36.180 -60.063-134.637 
ATOM   4986  P    DT A 243      42.375 -58.920-136.364 
ATOM   4987  OP1  DT A 243      43.519 -58.185-135.778 
ATOM   4988  OP2  DT A 243      41.984 -58.524-137.735 
ATOM   4989  O5'  DT A 243      42.666 -60.492-136.320 
ATOM   4990  C5'  DT A 243      42.336 -61.231-135.129 
ATOM   4991  C4'  DT A 243      41.664 -62.538-135.499 
ATOM   4992  O4'  DT A 243      40.221 -62.401-135.634 
ATOM   4993  C3'  DT A 243      42.100 -63.159-136.825 
ATOM   4994  O3'  DT A 243      42.130 -64.574-136.684 
ATOM   4995  C2'  DT A 243      40.990 -62.792-137.809 
ATOM   4996  C1'  DT A 243      39.825 -63.015-136.851 
ATOM   4997  N1   DT A 243      38.552 -62.380-137.297 
ATOM   4998  C2   DT A 243      37.386 -63.042-136.999 
ATOM   4999  O2   DT A 243      37.359 -64.102-136.397 
ATOM   5000  N3   DT A 243      36.227 -62.425-137.428 
ATOM   5001  C4   DT A 243      36.142 -61.230-138.114 
ATOM   5002  O4   DT A 243      35.046 -60.775-138.447 
ATOM   5003  C5   DT A 243      37.419 -60.612-138.381 
ATOM   5004  C7   DT A 243      37.416 -59.308-139.124 
ATOM   5005  C6   DT A 243      38.561 -61.190-137.975 
ATOM   5006  P    DA A 244      43.311 -65.400-137.380 
ATOM   5007  OP1  DA A 244      44.503 -65.394-136.503 
ATOM   5008  OP2  DA A 244      43.518 -64.904-138.759 
ATOM   5009  O5'  DA A 244      42.684 -66.871-137.427 
ATOM   5010  C5'  DA A 244      41.749 -67.264-136.405 
ATOM   5011  C4'  DA A 244      40.579 -67.998-137.028 
ATOM   5012  O4'  DA A 244      39.515 -67.096-137.447 
ATOM   5013  C3'  DA A 244      40.895 -68.805-138.288 
ATOM   5014  O3'  DA A 244      40.119 -69.997-138.278 
ATOM   5015  C2'  DA A 244      40.416 -67.923-139.442 
ATOM   5016  C1'  DA A 244      39.135 -67.435-138.771 
ATOM   5017  N9   DA A 244      38.550 -66.222-139.409 
ATOM   5018  C8   DA A 244      39.201 -65.174-139.996 
ATOM   5019  N7   DA A 244      38.408 -64.263-140.466 
ATOM   5020  C5   DA A 244      37.137 -64.738-140.172 
ATOM   5021  C6   DA A 244      35.854 -64.223-140.413 
ATOM   5022  N6   DA A 244      35.628 -63.058-141.036 
ATOM   5023  N1   DA A 244      34.804 -64.952-139.988 
ATOM   5024  C2   DA A 244      35.034 -66.109-139.369 
ATOM   5025  N3   DA A 244      36.181 -66.688-139.090 
ATOM   5026  C4   DA A 244      37.215 -65.938-139.525 
ATOM   5027  P    DT A 245      40.784 -71.360-138.789 
ATOM   5028  OP1  DT A 245      41.556 -71.979-137.687 
ATOM   5029  OP2  DT A 245      41.530 -71.109-140.042 
ATOM   5030  O5'  DT A 245      39.490 -72.246-139.103 
ATOM   5031  C5'  DT A 245      38.289 -72.022-138.340 
ATOM   5032  C4'  DT A 245      37.084 -72.016-139.259 
ATOM   5033  O4'  DT A 245      36.807 -70.693-139.802 
ATOM   5034  C3'  DT A 245      37.186 -72.907-140.496 
ATOM   5035  O3'  DT A 245      35.909 -73.476-140.761 
ATOM   5036  C2'  DT A 245      37.536 -71.950-141.636 
ATOM   5037  C1'  DT A 245      36.614 -70.815-141.203 
ATOM   5038  N1   DT A 245      36.941 -69.505-141.830 
ATOM   5039  C2   DT A 245      35.888 -68.670-142.119 
ATOM   5040  O2   DT A 245      34.728 -68.958-141.884 
ATOM   5041  N3   DT A 245      36.230 -67.464-142.701 
ATOM   5042  C4   DT A 245      37.506 -67.037-143.009 
ATOM   5043  O4   DT A 245      37.688 -65.934-143.530 
ATOM   5044  C5   DT A 245      38.543 -67.982-142.669 
ATOM   5045  C7   DT A 245      39.960 -67.594-142.973 
ATOM   5046  C6   DT A 245      38.239 -69.161-142.103 
ATOM   5047  P    DG A 246      35.824 -74.999-141.249 
ATOM   5048  OP1  DG A 246      35.865 -75.899-140.074 
ATOM   5049  OP2  DG A 246      36.846 -75.244-142.290 
ATOM   5050  O5'  DG A 246      34.366 -75.038-141.907 
ATOM   5051  C5'  DG A 246      33.344 -74.165-141.392 
ATOM   5052  C4'  DG A 246      32.578 -73.530-142.536 
ATOM   5053  O4'  DG A 246      33.193 -72.293-142.997 
ATOM   5054  C3'  DG A 246      32.456 -74.375-143.804 
ATOM   5055  O3'  DG A 246      31.174 -74.159-144.380 
ATOM   5056  C2'  DG A 246      33.516 -73.810-144.750 
ATOM   5057  C1'  DG A 246      33.287 -72.339-144.412 
ATOM   5058  N9   DG A 246      34.404 -71.447-144.832 
ATOM   5059  C8   DG A 246      35.757 -71.704-144.865 
ATOM   5060  N7   DG A 246      36.481 -70.696-145.290 
ATOM   5061  C5   DG A 246      35.540 -69.703-145.558 
ATOM   5062  C6   DG A 246      35.718 -68.381-146.045 
ATOM   5063  O6   DG A 246      36.762 -67.807-146.344 
ATOM   5064  N1   DG A 246      34.493 -67.712-146.171 
ATOM   5065  C2   DG A 246      33.258 -68.249-145.867 
ATOM   5066  N2   DG A 246      32.208 -67.446-146.056 
ATOM   5067  N3   DG A 246      33.091 -69.488-145.409 
ATOM   5068  C4   DG A 246      34.270 -70.151-145.282 
ATOM   5069  P    DC A 247      30.390 -75.400-145.017 
ATOM   5070  OP1  DC A 247      29.670 -76.132-143.950 
ATOM   5071  OP2  DC A 247      31.319 -76.203-145.842 
ATOM   5072  O5'  DC A 247      29.336 -74.656-145.964 
ATOM   5073  C5'  DC A 247      28.866 -73.347-145.592 
ATOM   5074  C4'  DC A 247      28.848 -72.439-146.805 
ATOM   5075  O4'  DC A 247      30.120 -71.760-147.008 
ATOM   5076  C3'  DC A 247      28.577 -73.122-148.144 
ATOM   5077  O3'  DC A 247      27.786 -72.258-148.951 
ATOM   5078  C2'  DC A 247      29.954 -73.265-148.792 
ATOM   5079  C1'  DC A 247      30.489 -71.900-148.372 
ATOM   5080  N1   DC A 247      31.971 -71.784-148.464 
ATOM   5081  C2   DC A 247      32.505 -70.549-148.827 
ATOM   5082  O2   DC A 247      31.734 -69.610-149.054 
ATOM   5083  N3   DC A 247      33.854 -70.423-148.917 
ATOM   5084  C4   DC A 247      34.655 -71.465-148.662 
ATOM   5085  N4   DC A 247      35.964 -71.292-148.764 
ATOM   5086  C5   DC A 247      34.127 -72.743-148.289 
ATOM   5087  C6   DC A 247      32.777 -72.849-148.204 
ATOM   5088  P    DC A 248      26.621 -72.886-149.851 
ATOM   5089  OP1  DC A 248      25.401 -73.063-149.031 
ATOM   5090  OP2  DC A 248      27.123 -74.096-150.538 
ATOM   5091  O5'  DC A 248      26.385 -71.720-150.921 
ATOM   5092  C5'  DC A 248      26.630 -70.355-150.533 
ATOM   5093  C4'  DC A 248      27.382 -69.630-151.632 
ATOM   5094  O4'  DC A 248      28.826 -69.769-151.502 
ATOM   5095  C3'  DC A 248      27.093 -70.100-153.057 
ATOM   5096  O3'  DC A 248      27.103 -68.972-153.924 
ATOM   5097  C2'  DC A 248      28.276 -71.000-153.415 
ATOM   5098  C1'  DC A 248      29.355 -70.139-152.766 
ATOM   5099  N1   DC A 248      30.638 -70.859-152.537 
ATOM   5100  C2   DC A 248      31.821 -70.134-152.663 
ATOM   5101  O2   DC A 248      31.758 -68.934-152.955 
ATOM   5102  N3   DC A 248      33.002 -70.773-152.459 
ATOM   5103  C4   DC A 248      33.028 -72.075-152.143 
ATOM   5104  N4   DC A 248      34.206 -72.651-151.955 
ATOM   5105  C5   DC A 248      31.823 -72.838-152.010 
ATOM   5106  C6   DC A 248      30.654 -72.181-152.218 
ATOM   5107  P    DG A 249      26.022 -68.889-155.102 
ATOM   5108  OP1  DG A 249      24.754 -68.338-154.574 
ATOM   5109  OP2  DG A 249      25.927 -70.201-155.781 
ATOM   5110  O5'  DG A 249      26.704 -67.825-156.083 
ATOM   5111  C5'  DG A 249      27.555 -66.807-155.524 
ATOM   5112  C4'  DG A 249      28.804 -66.654-156.369 
ATOM   5113  O4'  DG A 249      29.868 -67.558-155.957 
ATOM   5114  C3'  DG A 249      28.636 -66.939-157.862 
ATOM   5115  O3'  DG A 249      29.451 -66.034-158.597 
ATOM   5116  C2'  DG A 249      29.187 -68.352-158.051 
ATOM   5117  C1'  DG A 249      30.381 -68.203-157.113 
ATOM   5118  N9   DG A 249      30.978 -69.501-156.692 
ATOM   5119  C8   DG A 249      30.358 -70.709-156.455 
ATOM   5120  N7   DG A 249      31.177 -71.668-156.095 
ATOM   5121  C5   DG A 249      32.428 -71.052-156.095 
ATOM   5122  C6   DG A 249      33.707 -71.583-155.789 
ATOM   5123  O6   DG A 249      34.006 -72.724-155.449 
ATOM   5124  N1   DG A 249      34.710 -70.610-155.916 
ATOM   5125  C2   DG A 249      34.502 -69.297-156.289 
ATOM   5126  N2   DG A 249      35.589 -68.526-156.351 
ATOM   5127  N3   DG A 249      33.300 -68.799-156.576 
ATOM   5128  C4   DG A 249      32.317 -69.731-156.458 
ATOM   5129  P    DT A 250      28.886 -65.413-159.961 
ATOM   5130  OP1  DT A 250      28.040 -64.238-159.657 
ATOM   5131  OP2  DT A 250      28.251 -66.480-160.765 
ATOM   5132  O5'  DT A 250      30.237 -64.935-160.673 
ATOM   5133  C5'  DT A 250      31.352 -64.531-159.856 
ATOM   5134  C4'  DT A 250      32.636 -65.120-160.406 
ATOM   5135  O4'  DT A 250      32.914 -66.445-159.869 
ATOM   5136  C3'  DT A 250      32.682 -65.319-161.921 
ATOM   5137  O3'  DT A 250      33.998 -65.038-162.382 
ATOM   5138  C2'  DT A 250      32.404 -66.808-162.124 
ATOM   5139  C1'  DT A 250      33.240 -67.306-160.949 
ATOM   5140  N1   DT A 250      32.925 -68.703-160.539 
ATOM   5141  C2   DT A 250      33.968 -69.471-160.079 
ATOM   5142  O2   DT A 250      35.111 -69.056-159.999 
ATOM   5143  N3   DT A 250      33.637 -70.760-159.709 
ATOM   5144  C4   DT A 250      32.382 -71.330-159.758 
ATOM   5145  O4   DT A 250      32.208 -72.496-159.399 
ATOM   5146  C5   DT A 250      31.352 -70.446-160.254 
ATOM   5147  C7   DT A 250      29.956 -70.988-160.341 
ATOM   5148  C6   DT A 250      31.646 -69.188-160.622 
ATOM   5149  P    DT A 251      34.183 -64.258-163.768 
ATOM   5150  OP1  DT A 251      34.068 -62.801-163.537 
ATOM   5151  OP2  DT A 251      33.273 -64.828-164.785 
ATOM   5152  O5'  DT A 251      35.697 -64.626-164.137 
ATOM   5153  C5'  DT A 251      36.635 -64.872-163.072 
ATOM   5154  C4'  DT A 251      37.479 -66.089-163.396 
ATOM   5155  O4'  DT A 251      36.864 -67.328-162.941 
ATOM   5156  C3'  DT A 251      37.749 -66.335-164.880 
ATOM   5157  O3'  DT A 251      39.071 -66.839-165.031 
ATOM   5158  C2'  DT A 251      36.763 -67.433-165.277 
ATOM   5159  C1'  DT A 251      36.905 -68.266-164.007 
ATOM   5160  N1   DT A 251      35.800 -69.244-163.804 
ATOM   5161  C2   DT A 251      36.124 -70.441-163.214 
ATOM   5162  O2   DT A 251      37.256 -70.720-162.859 
ATOM   5163  N3   DT A 251      35.074 -71.323-163.043 
ATOM   5164  C4   DT A 251      33.760 -71.110-163.406 
ATOM   5165  O4   DT A 251      32.906 -71.976-163.203 
ATOM   5166  C5   DT A 251      33.517 -69.826-164.019 
ATOM   5167  C7   DT A 251      32.113 -69.513-164.444 
ATOM   5168  C6   DT A 251      34.520 -68.949-164.197 
ATOM   5169  P    DA A 252      39.956 -66.340-166.267 
ATOM   5170  OP1  DA A 252      40.600 -65.052-165.928 
ATOM   5171  OP2  DA A 252      39.138 -66.353-167.500 
ATOM   5172  O5'  DA A 252      41.064 -67.491-166.347 
ATOM   5173  C5'  DA A 252      41.450 -68.174-165.139 
ATOM   5174  C4'  DA A 252      41.546 -69.666-165.395 
ATOM   5175  O4'  DA A 252      40.274 -70.347-165.197 
ATOM   5176  C3'  DA A 252      41.966 -70.073-166.807 
ATOM   5177  O3'  DA A 252      42.796 -71.225-166.727 
ATOM   5178  C2'  DA A 252      40.662 -70.461-167.502 
ATOM   5179  C1'  DA A 252      40.039 -71.189-166.314 
ATOM   5180  N9   DA A 252      38.568 -71.391-166.439 
ATOM   5181  C8   DA A 252      37.645 -70.570-167.020 
ATOM   5182  N7   DA A 252      36.432 -71.026-166.972 
ATOM   5183  C5   DA A 252      36.558 -72.240-166.309 
ATOM   5184  C6   DA A 252      35.621 -73.218-165.940 
ATOM   5185  N6   DA A 252      34.308 -73.121-166.198 
ATOM   5186  N1   DA A 252      36.082 -74.305-165.292 
ATOM   5187  C2   DA A 252      37.387 -74.395-165.038 
ATOM   5188  N3   DA A 252      38.350 -73.550-165.333 
ATOM   5189  C4   DA A 252      37.862 -72.472-165.980 
ATOM   5190  P    DA A 253      44.062 -71.339-167.700 
ATOM   5191  OP1  DA A 253      45.206 -70.604-167.115 
ATOM   5192  OP2  DA A 253      43.670 -70.943-169.071 
ATOM   5193  O5'  DA A 253      44.353 -72.911-167.657 
ATOM   5194  C5'  DA A 253      44.023 -73.650-166.465 
ATOM   5195  C4'  DA A 253      43.350 -74.957-166.836 
ATOM   5196  O4'  DA A 253      41.907 -74.820-166.971 
ATOM   5197  C3'  DA A 253      43.787 -75.578-168.162 
ATOM   5198  O3'  DA A 253      43.816 -76.993-168.021 
ATOM   5199  C2'  DA A 253      42.676 -75.211-169.146 
ATOM   5200  C1'  DA A 253      41.511 -75.434-168.188 
ATOM   5201  N9   DA A 253      40.239 -74.799-168.634 
ATOM   5202  C8   DA A 253      40.067 -73.627-169.313 
ATOM   5203  N7   DA A 253      38.828 -73.341-169.560 
ATOM   5204  C5   DA A 253      38.122 -74.398-169.005 
ATOM   5205  C6   DA A 253      36.749 -74.688-168.931 
ATOM   5206  N6   DA A 253      35.798 -73.896-169.446 
ATOM   5207  N1   DA A 253      36.388 -75.825-168.308 
ATOM   5208  C2   DA A 253      37.338 -76.608-167.798 
ATOM   5209  N3   DA A 253      38.643 -76.442-167.806 
ATOM   5210  C4   DA A 253      38.978 -75.297-168.435 
ATOM   5211  P    DC A 254      44.998 -77.819-168.717 
ATOM   5212  OP1  DC A 254      46.190 -77.813-167.840 
ATOM   5213  OP2  DC A 254      45.204 -77.323-170.096 
ATOM   5214  O5'  DC A 254      44.370 -79.290-168.763 
ATOM   5215  C5'  DC A 254      43.435 -79.683-167.741 
ATOM   5216  C4'  DC A 254      42.265 -80.417-168.365 
ATOM   5217  O4'  DC A 254      41.201 -79.515-168.783 
ATOM   5218  C3'  DC A 254      42.581 -81.224-169.625 
ATOM   5219  O3'  DC A 254      41.805 -82.416-169.615 
ATOM   5220  C2'  DC A 254      42.102 -80.342-170.778 
ATOM   5221  C1'  DC A 254      40.822 -79.854-170.108 
ATOM   5222  N1   DC A 254      40.236 -78.641-170.746 
ATOM   5223  C2   DC A 254      38.849 -78.526-170.769 
ATOM   5224  O2   DC A 254      38.167 -79.424-170.263 
ATOM   5225  N3   DC A 254      38.296 -77.428-171.346 
ATOM   5226  C4   DC A 254      39.070 -76.477-171.883 
ATOM   5227  N4   DC A 254      38.483 -75.425-172.435 
ATOM   5228  C5   DC A 254      40.499 -76.577-171.871 
ATOM   5229  C6   DC A 254      41.032 -77.681-171.290 
ATOM   5230  P    DA A 255      42.471 -83.779-170.126 
ATOM   5231  OP1  DA A 255      43.242 -84.398-169.024 
ATOM   5232  OP2  DA A 255      43.216 -83.528-171.378 
ATOM   5233  O5'  DA A 255      41.176 -84.665-170.440 
ATOM   5234  C5'  DA A 255      39.976 -84.441-169.677 
ATOM   5235  C4'  DA A 255      38.771 -84.435-170.596 
ATOM   5236  O4'  DA A 255      38.493 -83.112-171.138 
ATOM   5237  C3'  DA A 255      38.873 -85.326-171.833 
ATOM   5238  O3'  DA A 255      37.595 -85.895-172.098 
ATOM   5239  C2'  DA A 255      39.223 -84.369-172.972 
ATOM   5240  C1'  DA A 255      38.300 -83.234-172.539 
ATOM   5241  N9   DA A 255      38.627 -81.924-173.167 
ATOM   5242  C8   DA A 255      39.854 -81.427-173.503 
ATOM   5243  N7   DA A 255      39.812 -80.247-174.040 
ATOM   5244  C5   DA A 255      38.460 -79.936-174.061 
ATOM   5245  C6   DA A 255      37.754 -78.809-174.514 
ATOM   5246  N6   DA A 255      38.344 -77.735-175.058 
ATOM   5247  N1   DA A 255      36.415 -78.826-174.387 
ATOM   5248  C2   DA A 255      35.834 -79.895-173.846 
ATOM   5249  N3   DA A 255      36.385 -81.000-173.391 
ATOM   5250  C4   DA A 255      37.726 -80.957-173.530 
ATOM   5251  P    DA A 256      37.511 -87.418-172.585 
ATOM   5252  OP1  DA A 256      37.552 -88.318-171.411 
ATOM   5253  OP2  DA A 256      38.532 -87.663-173.627 
ATOM   5254  O5'  DA A 256      36.052 -87.457-173.244 
ATOM   5255  C5'  DA A 256      35.030 -86.584-172.728 
ATOM   5256  C4'  DA A 256      34.265 -85.949-173.873 
ATOM   5257  O4'  DA A 256      34.880 -84.712-174.333 
ATOM   5258  C3'  DA A 256      34.143 -86.794-175.141 
ATOM   5259  O3'  DA A 256      32.860 -86.578-175.717 
ATOM   5260  C2'  DA A 256      35.202 -86.229-176.086 
ATOM   5261  C1'  DA A 256      34.973 -84.758-175.749 
ATOM   5262  N9   DA A 256      36.090 -83.866-176.168 
ATOM   5263  C8   DA A 256      37.427 -84.138-176.195 
ATOM   5264  N7   DA A 256      38.156 -83.150-176.614 
ATOM   5265  C5   DA A 256      37.234 -82.148-176.886 
ATOM   5266  C6   DA A 256      37.375 -80.835-177.366 
ATOM   5267  N6   DA A 256      38.558 -80.282-177.671 
ATOM   5268  N1   DA A 256      36.253 -80.109-177.523 
ATOM   5269  C2   DA A 256      35.080 -80.664-177.217 
ATOM   5270  N3   DA A 256      34.826 -81.872-176.764 
ATOM   5271  C4   DA A 256      35.966 -82.578-176.617 
ATOM   5272  P    DC A 257      32.076 -87.819-176.354 
ATOM   5273  OP1  DC A 257      31.357 -88.551-175.287 
ATOM   5274  OP2  DC A 257      33.005 -88.622-177.179 
ATOM   5275  O5'  DC A 257      31.023 -87.075-177.301 
ATOM   5276  C5'  DC A 257      30.553 -85.766-176.928 
ATOM   5277  C4'  DC A 257      30.534 -84.858-178.141 
ATOM   5278  O4'  DC A 257      31.807 -84.179-178.345 
ATOM   5279  C3'  DC A 257      30.263 -85.541-179.481 
ATOM   5280  O3'  DC A 257      29.472 -84.677-180.287 
ATOM   5281  C2'  DC A 257      31.640 -85.684-180.129 
ATOM   5282  C1'  DC A 257      32.176 -84.319-179.709 
ATOM   5283  N1   DC A 257      33.658 -84.203-179.801 
ATOM   5284  C2   DC A 257      34.192 -82.968-180.163 
ATOM   5285  O2   DC A 257      33.420 -82.029-180.391 
ATOM   5286  N3   DC A 257      35.540 -82.842-180.254 
ATOM   5287  C4   DC A 257      36.341 -83.884-179.999 
ATOM   5288  N4   DC A 257      37.650 -83.711-180.101 
ATOM   5289  C5   DC A 257      35.813 -85.162-179.626 
ATOM   5290  C6   DC A 257      34.463 -85.268-179.541 
ATOM   5291  P    DA A 258      28.307 -85.305-181.188 
ATOM   5292  OP1  DA A 258      27.087 -85.482-180.368 
ATOM   5293  OP2  DA A 258      28.809 -86.515-181.874 
ATOM   5294  O5'  DA A 258      28.071 -84.139-182.258 
ATOM   5295  C5'  DA A 258      28.316 -82.774-181.869 
ATOM   5296  C4'  DA A 258      29.068 -82.049-182.968 
ATOM   5297  O4'  DA A 258      30.512 -82.188-182.839 
ATOM   5298  C3'  DA A 258      28.779 -82.519-184.394 
ATOM   5299  O3'  DA A 258      28.790 -81.391-185.261 
ATOM   5300  C2'  DA A 258      29.962 -83.419-184.752 
ATOM   5301  C1'  DA A 258      31.042 -82.558-184.103 
ATOM   5302  N9   DA A 258      32.325 -83.278-183.874 
ATOM   5303  C8   DA A 258      32.515 -84.591-183.549 
ATOM   5304  N7   DA A 258      33.762 -84.924-183.417 
ATOM   5305  C5   DA A 258      34.451 -83.746-183.672 
ATOM   5306  C6   DA A 258      35.820 -83.435-183.689 
ATOM   5307  N6   DA A 258      36.786 -84.329-183.433 
ATOM   5308  N1   DA A 258      36.163 -82.166-183.982 
ATOM   5309  C2   DA A 258      35.200 -81.283-184.235 
ATOM   5310  N3   DA A 258      33.897 -81.456-184.249 
ATOM   5311  C4   DA A 258      33.580 -82.733-183.953 
ATOM   5312  P    DA A 259      27.708 -81.308-186.439 
ATOM   5313  OP1  DA A 259      26.440 -80.757-185.910 
ATOM   5314  OP2  DA A 259      27.613 -82.620-187.118 
ATOM   5315  O5'  DA A 259      28.391 -80.244-187.419 
ATOM   5316  C5'  DA A 259      29.242 -79.226-186.861 
ATOM   5317  C4'  DA A 259      30.491 -79.073-187.706 
ATOM   5318  O4'  DA A 259      31.554 -79.977-187.294 
ATOM   5319  C3'  DA A 259      30.322 -79.358-189.198 
ATOM   5320  O3'  DA A 259      31.137 -78.453-189.934 
ATOM   5321  C2'  DA A 259      30.873 -80.771-189.387 
ATOM   5322  C1'  DA A 259      32.067 -80.622-188.449 
ATOM   5323  N9   DA A 259      32.664 -81.920-188.029 
ATOM   5324  C8   DA A 259      32.034 -83.109-187.797 
ATOM   5325  N7   DA A 259      32.832 -84.067-187.441 
ATOM   5326  C5   DA A 259      34.086 -83.471-187.436 
ATOM   5327  C6   DA A 259      35.368 -83.964-187.139 
ATOM   5328  N6   DA A 259      35.606 -85.232-186.773 
ATOM   5329  N1   DA A 259      36.399 -83.104-187.233 
ATOM   5330  C2   DA A 259      36.155 -81.846-187.596 
ATOM   5331  N3   DA A 259      35.009 -81.275-187.895 
ATOM   5332  C4   DA A 259      33.993 -82.157-187.794 
ATOM   5333  P    DG A 260      30.572 -77.832-191.297 
ATOM   5334  OP1  DG A 260      29.726 -76.657-190.993 
ATOM   5335  OP2  DG A 260      29.938 -78.899-192.102 
ATOM   5336  O5'  DG A 260      31.923 -77.354-192.010 
ATOM   5337  C5'  DG A 260      33.039 -76.950-191.193 
ATOM   5338  C4'  DG A 260      34.323 -77.539-191.743 
ATOM   5339  O4'  DG A 260      34.601 -78.864-191.206 
ATOM   5340  C3'  DG A 260      34.369 -77.738-193.257 
ATOM   5341  O3'  DG A 260      35.684 -77.457-193.719 
ATOM   5342  C2'  DG A 260      34.090 -79.227-193.461 
ATOM   5343  C1'  DG A 260      34.926 -79.725-192.286 
ATOM   5344  N9   DG A 260      34.611 -81.122-191.875 
ATOM   5345  C8   DG A 260      33.401 -81.781-191.887 
ATOM   5346  N7   DG A 260      33.463 -83.019-191.458 
ATOM   5347  C5   DG A 260      34.810 -83.191-191.140 
ATOM   5348  C6   DG A 260      35.489 -84.327-190.627 
ATOM   5349  O6   DG A 260      35.034 -85.432-190.342 
ATOM   5350  N1   DG A 260      36.855 -84.069-190.451 
ATOM   5351  C2   DG A 260      37.483 -82.872-190.733 
ATOM   5352  N2   DG A 260      38.796 -82.828-190.495 
ATOM   5353  N3   DG A 260      36.845 -81.807-191.214 
ATOM   5354  C4   DG A 260      35.518 -82.040-191.391 
ATOM   5355  P    DC A 261      35.870 -76.677-195.105 
ATOM   5356  OP1  DC A 261      35.754 -75.220-194.873 
ATOM   5357  OP2  DC A 261      34.959 -77.247-196.121 
ATOM   5358  O5'  DC A 261      37.383 -77.045-195.473 
ATOM   5359  C5'  DC A 261      38.321 -77.291-194.409 
ATOM   5360  C4'  DC A 261      39.165 -78.508-194.733 
ATOM   5361  O4'  DC A 261      38.550 -79.747-194.278 
ATOM   5362  C3'  DC A 261      39.435 -78.754-196.217 
ATOM   5363  O3'  DC A 261      40.757 -79.258-196.367 
ATOM   5364  C2'  DC A 261      38.449 -79.852-196.614 
ATOM   5365  C1'  DC A 261      38.591 -80.685-195.343 
ATOM   5366  N1   DC A 261      37.486 -81.663-195.141 
ATOM   5367  C2   DC A 261      37.798 -82.881-194.544 
ATOM   5368  O2   DC A 261      38.968 -83.098-194.208 
ATOM   5369  N3   DC A 261      36.805 -83.787-194.351 
ATOM   5370  C4   DC A 261      35.549 -83.513-194.729 
ATOM   5371  N4   DC A 261      34.616 -84.429-194.519 
ATOM   5372  C5   DC A 261      35.207 -82.266-195.346 
ATOM   5373  C6   DC A 261      36.214 -81.374-195.530 
ATOM   5374  P    DA A 262      41.642 -78.759-197.604 
ATOM   5375  OP1  DA A 262      42.286 -77.471-197.265 
ATOM   5376  OP2  DA A 262      40.824 -78.772-198.836 
ATOM   5377  O5'  DA A 262      42.750 -79.910-197.684 
ATOM   5378  C5'  DA A 262      43.136 -80.593-196.476 
ATOM   5379  C4'  DA A 262      43.233 -82.085-196.731 
ATOM   5380  O4'  DA A 262      41.961 -82.766-196.533 
ATOM   5381  C3'  DA A 262      43.652 -82.492-198.144 
ATOM   5382  O3'  DA A 262      44.483 -83.644-198.063 
ATOM   5383  C2'  DA A 262      42.348 -82.880-198.839 
ATOM   5384  C1'  DA A 262      41.725 -83.608-197.651 
ATOM   5385  N9   DA A 262      40.255 -83.810-197.776 
ATOM   5386  C8   DA A 262      39.332 -82.989-198.357 
ATOM   5387  N7   DA A 262      38.118 -83.445-198.308 
ATOM   5388  C5   DA A 262      38.244 -84.659-197.646 
ATOM   5389  C6   DA A 262      37.307 -85.637-197.276 
ATOM   5390  N6   DA A 262      35.995 -85.540-197.535 
ATOM   5391  N1   DA A 262      37.768 -86.724-196.629 
ATOM   5392  C2   DA A 262      39.073 -86.814-196.375 
ATOM   5393  N3   DA A 262      40.037 -85.969-196.670 
ATOM   5394  C4   DA A 262      39.548 -84.891-197.317 
ATOM   5395  P    DT A 263      45.748 -83.758-199.037 
ATOM   5396  OP1  DT A 263      46.892 -83.023-198.451 
ATOM   5397  OP2  DT A 263      45.357 -83.362-200.408 
ATOM   5398  O5'  DT A 263      46.039 -85.330-198.994 
ATOM   5399  C5'  DT A 263      45.709 -86.069-197.802 
ATOM   5400  C4'  DT A 263      45.036 -87.376-198.172 
ATOM   5401  O4'  DT A 263      43.593 -87.239-198.307 
ATOM   5402  C3'  DT A 263      45.473 -87.997-199.499 
ATOM   5403  O3'  DT A 263      45.503 -89.412-199.358 
ATOM   5404  C2'  DT A 263      44.362 -87.630-200.483 
ATOM   5405  C1'  DT A 263      43.197 -87.853-199.524 
ATOM   5406  N1   DT A 263      41.925 -87.218-199.970 
ATOM   5407  C2   DT A 263      40.758 -87.880-199.672 
ATOM   5408  O2   DT A 263      40.731 -88.940-199.070 
ATOM   5409  N3   DT A 263      39.599 -87.263-200.102 
ATOM   5410  C4   DT A 263      39.514 -86.068-200.788 
ATOM   5411  O4   DT A 263      38.418 -85.613-201.120 
ATOM   5412  C5   DT A 263      40.792 -85.450-201.054 
ATOM   5413  C7   DT A 263      40.789 -84.146-201.797 
ATOM   5414  C6   DT A 263      41.934 -86.028-200.648 
ATOM   5415  P    DT A 264      46.684 -90.238-200.054 
ATOM   5416  OP1  DT A 264      47.876 -90.232-199.176 
ATOM   5417  OP2  DT A 264      46.890 -89.742-201.432 
ATOM   5418  O5'  DT A 264      46.057 -91.709-200.100 
ATOM   5419  C5'  DT A 264      45.122 -92.102-199.078 
ATOM   5420  C4'  DT A 264      43.952 -92.836-199.702 
ATOM   5421  O4'  DT A 264      42.888 -91.934-200.120 
ATOM   5422  C3'  DT A 264      44.267 -93.643-200.961 
ATOM   5423  O3'  DT A 264      43.491 -94.835-200.952 
ATOM   5424  C2'  DT A 264      43.789 -92.761-202.115 
ATOM   5425  C1'  DT A 264      42.508 -92.273-201.445 
ATOM   5426  N1   DT A 264      41.923 -91.061-202.083 
ATOM   5427  C2   DT A 264      40.553 -90.961-202.097 
ATOM   5428  O2   DT A 264      39.821 -91.809-201.617 
ATOM   5429  N3   DT A 264      40.046 -89.824-202.697 
ATOM   5430  C4   DT A 264      40.780 -88.805-203.270 
ATOM   5431  O4   DT A 264      40.213 -87.835-203.778 
ATOM   5432  C5   DT A 264      42.209 -88.999-203.206 
ATOM   5433  C7   DT A 264      43.081 -87.937-203.807 
ATOM   5434  C6   DT A 264      42.728 -90.096-202.628 
ATOM   5435  P    DC A 265      44.157 -96.198-201.462 
ATOM   5436  OP1  DC A 265      44.929 -96.817-200.360 
ATOM   5437  OP2  DC A 265      44.903 -95.947-202.715 
ATOM   5438  O5'  DC A 265      42.862 -97.084-201.776 
ATOM   5439  C5'  DC A 265      41.662 -96.860-201.013 
ATOM   5440  C4'  DC A 265      40.457 -96.854-201.932 
ATOM   5441  O4'  DC A 265      40.179 -95.531-202.475 
ATOM   5442  C3'  DC A 265      40.559 -97.745-203.170 
ATOM   5443  O3'  DC A 265      39.282 -98.314-203.434 
ATOM   5444  C2'  DC A 265      40.909 -96.788-204.309 
ATOM   5445  C1'  DC A 265      39.986 -95.653-203.876 
ATOM   5446  N1   DC A 265      40.313 -94.343-204.503 
ATOM   5447  C2   DC A 265      39.259 -93.484-204.803 
ATOM   5448  O2   DC A 265      38.105 -93.842-204.537 
ATOM   5449  N3   DC A 265      39.536 -92.285-205.376 
ATOM   5450  C4   DC A 265      40.798 -91.935-205.648 
ATOM   5451  N4   DC A 265      41.017 -90.754-206.208 
ATOM   5452  C5   DC A 265      41.899 -92.804-205.349 
ATOM   5453  C6   DC A 265      41.601 -93.997-204.777 
ATOM   5454  P    DT A 266      39.197 -99.837-203.922 
ATOM   5455  OP1  DT A 266      39.238-100.737-202.748 
ATOM   5456  OP2  DT A 266      40.219-100.082-204.963 
ATOM   5457  O5'  DT A 266      37.739 -99.876-204.581 
ATOM   5458  C5'  DT A 266      36.717 -99.003-204.065 
ATOM   5459  C4'  DT A 266      35.951 -98.368-205.210 
ATOM   5460  O4'  DT A 266      36.566 -97.131-205.670 
ATOM   5461  C3'  DT A 266      35.829 -99.213-206.477 
ATOM   5462  O3'  DT A 266      34.546 -98.997-207.053 
ATOM   5463  C2'  DT A 266      36.888 -98.648-207.423 
ATOM   5464  C1'  DT A 266      36.660 -97.177-207.086 
ATOM   5465  N1   DT A 266      37.776 -96.285-207.505 
ATOM   5466  C2   DT A 266      37.442 -95.021-207.925 
ATOM   5467  O2   DT A 266      36.293 -94.617-207.964 
ATOM   5468  N3   DT A 266      38.503 -94.223-208.307 
ATOM   5469  C4   DT A 266      39.838 -94.577-208.303 
ATOM   5470  O4   DT A 266      40.700 -93.776-208.667 
ATOM   5471  C5   DT A 266      40.088 -95.924-207.846 
ATOM   5472  C7   DT A 266      41.514 -96.390-207.810 
ATOM   5473  C6   DT A 266      39.075 -96.721-207.469 
ATOM   5474  P    DA A 267      33.762-100.238-207.690 
ATOM   5475  OP1  DA A 267      33.043-100.970-206.624 
ATOM   5476  OP2  DA A 267      34.692-101.041-208.515 
ATOM   5477  O5'  DA A 267      32.709 -99.494-208.637 
ATOM   5478  C5'  DA A 267      32.239 -98.185-208.265 
ATOM   5479  C4'  DA A 267      32.221 -97.277-209.478 
ATOM   5480  O4'  DA A 267      33.493 -96.598-209.682 
ATOM   5481  C3'  DA A 267      31.949 -97.960-210.818 
ATOM   5482  O3'  DA A 267      31.159 -97.096-211.624 
ATOM   5483  C2'  DA A 267      33.327 -98.103-211.466 
ATOM   5484  C1'  DA A 267      33.862 -96.738-211.045 
ATOM   5485  N9   DA A 267      35.344 -96.622-211.138 
ATOM   5486  C8   DA A 267      36.286 -97.584-210.911 
ATOM   5487  N7   DA A 267      37.506 -97.173-211.075 
ATOM   5488  C5   DA A 267      37.364 -95.840-211.437 
ATOM   5489  C6   DA A 267      38.299 -94.840-211.750 
ATOM   5490  N6   DA A 267      39.624 -95.039-211.750 
ATOM   5491  N1   DA A 267      37.819 -93.623-212.067 
ATOM   5492  C2   DA A 267      36.500 -93.431-212.065 
ATOM   5493  N3   DA A 267      35.538 -94.284-211.791 
ATOM   5494  C4   DA A 267      36.044 -95.494-211.478 
ATOM   5495  P    DT A 268      29.993 -97.724-212.524 
ATOM   5496  OP1  DT A 268      28.774 -97.901-211.705 
ATOM   5497  OP2  DT A 268      30.495 -98.934-213.211 
ATOM   5498  O5'  DT A 268      29.758 -96.558-213.595 
ATOM   5499  C5'  DT A 268      30.002 -95.193-213.206 
ATOM   5500  C4'  DT A 268      30.754 -94.468-214.305 
ATOM   5501  O4'  DT A 268      32.198 -94.607-214.175 
ATOM   5502  C3'  DT A 268      30.466 -94.938-215.730 
ATOM   5503  O3'  DT A 268      30.476 -93.810-216.598 
ATOM   5504  C2'  DT A 268      31.649 -95.838-216.089 
ATOM   5505  C1'  DT A 268      32.728 -94.977-215.439 
ATOM   5506  N1   DT A 268      34.011 -95.697-215.211 
ATOM   5507  C2   DT A 268      35.169 -94.968-215.338 
ATOM   5508  O2   DT A 268      35.179 -93.783-215.624 
ATOM   5509  N3   DT A 268      36.339 -95.669-215.120 
ATOM   5510  C4   DT A 268      36.443 -97.006-214.793 
ATOM   5511  O4   DT A 268      37.549 -97.524-214.621 
ATOM   5512  C5   DT A 268      35.175 -97.686-214.682 
ATOM   5513  C7   DT A 268      35.198 -99.145-214.329 
ATOM   5514  C6   DT A 268      34.022 -97.030-214.889 
ATOM   5515  P    DT A 269      29.394 -93.727-217.775 
ATOM   5516  OP1  DT A 269      28.127 -93.176-217.247 
ATOM   5517  OP2  DT A 269      29.300 -95.039-218.454 
ATOM   5518  O5'  DT A 269      30.077 -92.663-218.756 
ATOM   5519  C5'  DT A 269      30.928 -91.645-218.197 
ATOM   5520  C4'  DT A 269      32.177 -91.492-219.043 
ATOM   5521  O4'  DT A 269      33.240 -92.396-218.630 
ATOM   5522  C3'  DT A 269      32.009 -91.777-220.535 
ATOM   5523  O3'  DT A 269      32.824 -90.872-221.271 
ATOM   5524  C2'  DT A 269      32.560 -93.190-220.724 
ATOM   5525  C1'  DT A 269      33.754 -93.041-219.786 
ATOM   5526  N1   DT A 269      34.351 -94.339-219.366 
ATOM   5527  C2   DT A 269      35.712 -94.371-219.181 
ATOM   5528  O2   DT A 269      36.426 -93.397-219.345 
ATOM   5529  N3   DT A 269      36.230 -95.592-218.792 
ATOM   5530  C4   DT A 269      35.516 -96.753-218.578 
ATOM   5531  O4   DT A 269      36.090 -97.787-218.231 
ATOM   5532  C5   DT A 269      34.094 -96.620-218.797 
ATOM   5533  C7   DT A 269      33.244 -97.838-218.587 
ATOM   5534  C6   DT A 269      33.565 -95.446-219.176 
ATOM   5535  P    DG A 270      32.259 -90.251-222.634 
ATOM   5536  OP1  DG A 270      31.413 -89.076-222.330 
ATOM   5537  OP2  DG A 270      31.624 -91.318-223.439 
ATOM   5538  O5'  DG A 270      33.610 -89.773-223.346 
ATOM   5539  C5'  DG A 270      34.725 -89.369-222.530 
ATOM   5540  C4'  DG A 270      36.009 -89.958-223.079 
ATOM   5541  O4'  DG A 270      36.287 -91.283-222.542 
ATOM   5542  C3'  DG A 270      36.055 -90.157-224.594 
ATOM   5543  O3'  DG A 270      37.370 -89.876-225.056 
ATOM   5544  C2'  DG A 270      35.776 -91.646-224.798 
ATOM   5545  C1'  DG A 270      36.613 -92.144-223.622 
ATOM   5546  N9   DG A 270      36.297 -93.541-223.212 
ATOM   5547  C8   DG A 270      35.087 -94.200-223.224 
ATOM   5548  N7   DG A 270      35.150 -95.438-222.794 
ATOM   5549  C5   DG A 270      36.496 -95.610-222.477 
ATOM   5550  C6   DG A 270      37.175 -96.746-221.963 
ATOM   5551  O6   DG A 270      36.721 -97.851-221.678 
ATOM   5552  N1   DG A 270      38.542 -96.488-221.787 
ATOM   5553  C2   DG A 270      39.169 -95.291-222.070 
ATOM   5554  N2   DG A 270      40.482 -95.247-221.831 
ATOM   5555  N3   DG A 270      38.531 -94.226-222.551 
ATOM   5556  C4   DG A 270      37.205 -94.459-222.728 
ATOM   5557  P    DA A 271      37.556 -89.096-226.442 
ATOM   5558  OP1  DA A 271      37.441 -87.639-226.210 
ATOM   5559  OP2  DA A 271      36.645 -89.666-227.458 
ATOM   5560  O5'  DA A 271      39.070 -89.464-226.810 
ATOM   5561  C5'  DA A 271      40.007 -89.710-225.745 
ATOM   5562  C4'  DA A 271      40.851 -90.927-226.069 
ATOM   5563  O4'  DA A 271      40.237 -92.166-225.615 
ATOM   5564  C3'  DA A 271      41.121 -91.173-227.554 
ATOM   5565  O3'  DA A 271      42.443 -91.677-227.704 
ATOM   5566  C2'  DA A 271      40.135 -92.271-227.950 
ATOM   5567  C1'  DA A 271      40.278 -93.104-226.680 
ATOM   5568  N9   DA A 271      39.172 -94.082-226.478 
ATOM   5569  C8   DA A 271      37.853 -93.951-226.806 
ATOM   5570  N7   DA A 271      37.132 -94.985-226.502 
ATOM   5571  C5   DA A 271      38.037 -95.868-225.929 
ATOM   5572  C6   DA A 271      37.893 -97.158-225.393 
ATOM   5573  N6   DA A 271      36.724 -97.813-225.346 
ATOM   5574  N1   DA A 271      38.997 -97.753-224.906 
ATOM   5575  C2   DA A 271      40.156 -97.097-224.955 
ATOM   5576  N3   DA A 271      40.411 -95.897-225.429 
ATOM   5577  C4   DA A 271      39.289 -95.324-225.910 
ATOM   5578  P    DT A 272      43.329 -91.179-228.941 
ATOM   5579  OP1  DT A 272      43.973 -89.890-228.601 
ATOM   5580  OP2  DT A 272      42.510 -91.191-230.173 
ATOM   5581  O5'  DT A 272      44.436 -92.329-229.020 
ATOM   5582  C5'  DT A 272      44.823 -93.012-227.813 
ATOM   5583  C4'  DT A 272      44.919 -94.504-228.068 
ATOM   5584  O4'  DT A 272      43.647 -95.185-227.870 
ATOM   5585  C3'  DT A 272      45.339 -94.911-229.480 
ATOM   5586  O3'  DT A 272      46.169 -96.063-229.400 
ATOM   5587  C2'  DT A 272      44.034 -95.299-230.175 
ATOM   5588  C1'  DT A 272      43.411 -96.027-228.988 
ATOM   5589  N1   DT A 272      41.941 -96.229-229.113 
ATOM   5590  C2   DT A 272      41.422 -97.386-228.583 
ATOM   5591  O2   DT A 272      42.107 -98.228-228.029 
ATOM   5592  N3   DT A 272      40.055 -97.539-228.719 
ATOM   5593  C4   DT A 272      39.189 -96.652-229.325 
ATOM   5594  O4   DT A 272      37.982 -96.899-229.385 
ATOM   5595  C5   DT A 272      39.827 -95.469-229.850 
ATOM   5596  C7   DT A 272      38.955 -94.453-230.526 
ATOM   5597  C6   DT A 272      41.153 -95.295-229.732 
ATOM   5598  P    DA A 273      47.434 -96.177-230.374 
ATOM   5599  OP1  DA A 273      48.578 -95.442-229.788 
ATOM   5600  OP2  DA A 273      47.043 -95.781-231.745 
ATOM   5601  O5'  DA A 273      47.725 -97.749-230.330 
ATOM   5602  C5'  DA A 273      47.395 -98.488-229.139 
ATOM   5603  C4'  DA A 273      46.723 -99.795-229.509 
ATOM   5604  O4'  DA A 273      45.280 -99.658-229.644 
ATOM   5605  C3'  DA A 273      47.159-100.416-230.835 
ATOM   5606  O3'  DA A 273      47.189-101.831-230.694 
ATOM   5607  C2'  DA A 273      46.049-100.049-231.819 
ATOM   5608  C1'  DA A 273      44.884-100.272-230.861 
ATOM   5609  N9   DA A 273      43.611 -99.637-231.307 
ATOM   5610  C8   DA A 273      43.440 -98.466-231.986 
ATOM   5611  N7   DA A 273      42.200 -98.179-232.234 
ATOM   5612  C5   DA A 273      41.494 -99.236-231.678 
ATOM   5613  C6   DA A 273      40.122 -99.526-231.605 
ATOM   5614  N6   DA A 273      39.170 -98.734-232.120 
ATOM   5615  N1   DA A 273      39.761-100.663-230.982 
ATOM   5616  C2   DA A 273      40.711-101.446-230.472 
ATOM   5617  N3   DA A 273      42.016-101.280-230.479 
ATOM   5618  C4   DA A 273      42.351-100.135-231.109 
ATOM   5619  P    DA A 274      48.370-102.657-231.390 
ATOM   5620  OP1  DA A 274      49.562-102.651-230.513 
ATOM   5621  OP2  DA A 274      48.577-102.161-232.769 
ATOM   5622  O5'  DA A 274      47.743-104.128-231.437 
ATOM   5623  C5'  DA A 274      46.808-104.521-230.415 
ATOM   5624  C4'  DA A 274      45.638-105.255-231.038 
ATOM   5625  O4'  DA A 274      44.574-104.353-231.457 
ATOM   5626  C3'  DA A 274      45.954-106.062-232.298 
ATOM   5627  O3'  DA A 274      45.178-107.254-232.288 
ATOM   5628  C2'  DA A 274      45.475-105.180-233.452 
ATOM   5629  C1'  DA A 274      44.194-104.692-232.781 
ATOM   5630  N9   DA A 274      43.609-103.480-233.419 
ATOM   5631  C8   DA A 274      44.260-102.431-234.006 
ATOM   5632  N7   DA A 274      43.467-101.520-234.476 
ATOM   5633  C5   DA A 274      42.196-101.995-234.182 
ATOM   5634  C6   DA A 274      40.913-101.480-234.423 
ATOM   5635  N6   DA A 274      40.687-100.315-235.046 
ATOM   5636  N1   DA A 274      39.863-102.209-233.998 
ATOM   5637  C2   DA A 274      40.093-103.366-233.379 
ATOM   5638  N3   DA A 274      41.240-103.945-233.100 
ATOM   5639  C4   DA A 274      42.274-103.195-233.535 
ATOM   5640  P    DG A 275      45.843-108.617-232.799 
ATOM   5641  OP1  DG A 275      46.615-109.236-231.697 
ATOM   5642  OP2  DG A 275      46.589-108.366-234.052 
ATOM   5643  O5'  DG A 275      44.549-109.503-233.113 
ATOM   5644  C5'  DG A 275      43.348-109.279-232.350 
ATOM   5645  C4'  DG A 275      42.143-109.273-233.269 
ATOM   5646  O4'  DG A 275      41.866-107.950-233.812 
ATOM   5647  C3'  DG A 275      42.245-110.164-234.506 
ATOM   5648  O3'  DG A 275      40.968-110.733-234.771 
ATOM   5649  C2'  DG A 275      42.595-109.207-235.646 
ATOM   5650  C1'  DG A 275      41.673-108.072-235.213 
ATOM   5651  N9   DG A 275      42.000-106.762-235.840 
ATOM   5652  C8   DG A 275      43.229-106.245-236.187 
ATOM   5653  N7   DG A 275      43.173-105.052-236.727 
ATOM   5654  C5   DG A 275      41.811-104.757-236.741 
ATOM   5655  C6   DG A 275      41.129-103.604-237.207 
ATOM   5656  O6   DG A 275      41.595-102.586-237.714 
ATOM   5657  N1   DG A 275      39.743-103.721-237.031 
ATOM   5658  C2   DG A 275      39.101-104.810-236.476 
ATOM   5659  N2   DG A 275      37.771-104.728-236.395 
ATOM   5660  N3   DG A 275      39.742-105.892-236.037 
ATOM   5661  C4   DG A 275      41.086-105.794-236.202 
ATOM   5662  P    DG A 276      40.883-112.256-235.259 
ATOM   5663  OP1  DG A 276      40.924-113.156-234.084 
ATOM   5664  OP2  DG A 276      41.905-112.501-236.300 
ATOM   5665  O5'  DG A 276      39.425-112.295-235.917 
ATOM   5666  C5'  DG A 276      38.403-111.422-235.402 
ATOM   5667  C4'  DG A 276      37.637-110.787-236.546 
ATOM   5668  O4'  DG A 276      38.252-109.550-237.007 
ATOM   5669  C3'  DG A 276      37.515-111.632-237.814 
ATOM   5670  O3'  DG A 276      36.233-111.416-238.390 
ATOM   5671  C2'  DG A 276      38.575-111.067-238.760 
ATOM   5672  C1'  DG A 276      38.346-109.596-238.422 
ATOM   5673  N9   DG A 276      39.463-108.704-238.842 
ATOM   5674  C8   DG A 276      40.816-108.961-238.875 
ATOM   5675  N7   DG A 276      41.540-107.953-239.300 
ATOM   5676  C5   DG A 276      40.599-106.960-239.568 
ATOM   5677  C6   DG A 276      40.777-105.638-240.055 
ATOM   5678  O6   DG A 276      41.821-105.064-240.355 
ATOM   5679  N1   DG A 276      39.552-104.969-240.181 
ATOM   5680  C2   DG A 276      38.317-105.506-239.877 
ATOM   5681  N2   DG A 276      37.267-104.703-240.066 
ATOM   5682  N3   DG A 276      38.149-106.745-239.419 
ATOM   5683  C4   DG A 276      39.329-107.408-239.292 
ATOM   5684  P    DT A 277      35.449-112.657-239.027 
ATOM   5685  OP1  DT A 277      34.729-113.389-237.960 
ATOM   5686  OP2  DT A 277      36.378-113.460-239.852 
ATOM   5687  O5'  DT A 277      34.395-111.913-239.974 
ATOM   5688  C5'  DT A 277      33.925-110.604-239.602 
ATOM   5689  C4'  DT A 277      33.907-109.696-240.815 
ATOM   5690  O4'  DT A 277      35.179-109.017-241.018 
ATOM   5691  C3'  DT A 277      33.636-110.379-242.154 
ATOM   5692  O3'  DT A 277      32.845-109.515-242.961 
ATOM   5693  C2'  DT A 277      35.013-110.522-242.802 
ATOM   5694  C1'  DT A 277      35.548-109.157-242.382 
ATOM   5695  N1   DT A 277      37.030-109.041-242.474 
ATOM   5696  C2   DT A 277      37.541-107.817-242.833 
ATOM   5697  O2   DT A 277      36.839-106.849-243.071 
ATOM   5698  N3   DT A 277      38.919-107.747-242.909 
ATOM   5699  C4   DT A 277      39.805-108.776-242.662 
ATOM   5700  O4   DT A 277      41.020-108.593-242.762 
ATOM   5701  C5   DT A 277      39.175-110.020-242.293 
ATOM   5702  C7   DT A 277      40.068-111.193-242.006 
ATOM   5703  C6   DT A 277      37.838-110.116-242.211 
ATOM   5704  P    DA A 278      31.680-110.143-243.861 
ATOM   5705  OP1  DA A 278      30.460-110.320-243.041 
ATOM   5706  OP2  DA A 278      32.182-111.353-244.548 
ATOM   5707  O5'  DA A 278      31.444-108.977-244.931 
ATOM   5708  C5'  DA A 278      31.689-107.612-244.543 
ATOM   5709  C4'  DA A 278      32.441-106.887-245.642 
ATOM   5710  O4'  DA A 278      33.885-107.026-245.512 
ATOM   5711  C3'  DA A 278      32.152-107.357-247.067 
ATOM   5712  O3'  DA A 278      32.162-106.229-247.934 
ATOM   5713  C2'  DA A 278      33.335-108.257-247.425 
ATOM   5714  C1'  DA A 278      34.414-107.396-246.776 
ATOM   5715  N9   DA A 278      35.697-108.116-246.547 
ATOM   5716  C8   DA A 278      35.888-109.429-246.223 
ATOM   5717  N7   DA A 278      37.135-109.762-246.090 
ATOM   5718  C5   DA A 278      37.823-108.584-246.345 
ATOM   5719  C6   DA A 278      39.193-108.273-246.363 
ATOM   5720  N6   DA A 278      40.158-109.167-246.106 
ATOM   5721  N1   DA A 278      39.536-107.005-246.655 
ATOM   5722  C2   DA A 278      38.573-106.121-246.909 
ATOM   5723  N3   DA A 278      37.270-106.294-246.922 
ATOM   5724  C4   DA A 278      36.953-107.571-246.627 
ATOM   5725  P    DA A 279      31.081-106.146-249.112 
ATOM   5726  OP1  DA A 279      29.813-105.595-248.583 
ATOM   5727  OP2  DA A 279      30.986-107.458-249.791 
ATOM   5728  O5'  DA A 279      31.763-105.082-250.093 
ATOM   5729  C5'  DA A 279      32.614-104.064-249.534 
ATOM   5730  C4'  DA A 279      33.863-103.911-250.379 
ATOM   5731  O4'  DA A 279      34.927-104.815-249.967 
ATOM   5732  C3'  DA A 279      33.695-104.196-251.872 
ATOM   5733  O3'  DA A 279      34.510-103.291-252.607 
ATOM   5734  C2'  DA A 279      34.246-105.609-252.061 
ATOM   5735  C1'  DA A 279      35.440-105.460-251.123 
ATOM   5736  N9   DA A 279      36.037-106.758-250.702 
ATOM   5737  C8   DA A 279      35.406-107.947-250.471 
ATOM   5738  N7   DA A 279      36.205-108.905-250.115 
ATOM   5739  C5   DA A 279      37.459-108.309-250.109 
ATOM   5740  C6   DA A 279      38.740-108.802-249.812 
ATOM   5741  N6   DA A 279      38.979-110.070-249.447 
ATOM   5742  N1   DA A 279      39.771-107.942-249.906 
ATOM   5743  C2   DA A 279      39.528-106.684-250.269 
ATOM   5744  N3   DA A 279      38.382-106.113-250.569 
ATOM   5745  C4   DA A 279      37.366-106.995-250.468 
ATOM   5746  P    DC A 280      33.945-102.670-253.971 
ATOM   5747  OP1  DC A 280      33.099-101.495-253.667 
ATOM   5748  OP2  DC A 280      33.310-103.737-254.775 
ATOM   5749  O5'  DC A 280      35.296-102.192-254.683 
ATOM   5750  C5'  DC A 280      36.411-101.788-253.866 
ATOM   5751  C4'  DC A 280      37.695-102.377-254.416 
ATOM   5752  O4'  DC A 280      37.973-103.702-253.879 
ATOM   5753  C3'  DC A 280      37.741-102.576-255.931 
ATOM   5754  O3'  DC A 280      39.057-102.295-256.392 
ATOM   5755  C2'  DC A 280      37.463-104.065-256.134 
ATOM   5756  C1'  DC A 280      38.299-104.563-254.959 
ATOM   5757  N1   DC A 280      37.983-105.960-254.549 
ATOM   5758  C2   DC A 280      39.030-106.751-254.081 
ATOM   5759  O2   DC A 280      40.166-106.266-254.025 
ATOM   5760  N3   DC A 280      38.763-108.028-253.702 
ATOM   5761  C4   DC A 280      37.519-108.516-253.777 
ATOM   5762  N4   DC A 280      37.309-109.766-253.396 
ATOM   5763  C5   DC A 280      36.428-107.719-254.256 
ATOM   5764  C6   DC A 280      36.715-106.446-254.630 
ATOM   5765  P    DA A 281      39.242-101.515-257.778 
ATOM   5766  OP1  DA A 281      39.127-100.058-257.547 
ATOM   5767  OP2  DA A 281      38.331-102.085-258.795 
ATOM   5768  O5'  DA A 281      40.756-101.883-258.147 
ATOM   5769  C5'  DA A 281      41.694-102.129-257.082 
ATOM   5770  C4'  DA A 281      42.538-103.346-257.406 
ATOM   5771  O4'  DA A 281      41.923-104.585-256.951 
ATOM   5772  C3'  DA A 281      42.808-103.592-258.890 
ATOM   5773  O3'  DA A 281      44.129-104.096-259.041 
ATOM   5774  C2'  DA A 281      41.822-104.690-259.287 
ATOM   5775  C1'  DA A 281      41.964-105.523-258.017 
ATOM   5776  N9   DA A 281      40.859-106.501-257.814 
ATOM   5777  C8   DA A 281      39.539-106.370-258.143 
ATOM   5778  N7   DA A 281      38.819-107.404-257.839 
ATOM   5779  C5   DA A 281      39.723-108.287-257.266 
ATOM   5780  C6   DA A 281      39.579-109.577-256.730 
ATOM   5781  N6   DA A 281      38.410-110.232-256.683 
ATOM   5782  N1   DA A 281      40.683-110.172-256.243 
ATOM   5783  C2   DA A 281      41.842-109.516-256.292 
ATOM   5784  N3   DA A 281      42.097-108.316-256.766 
ATOM   5785  C4   DA A 281      40.976-107.743-257.247 
ATOM   5786  P    DA A 282      45.015-103.598-260.277 
ATOM   5787  OP1  DA A 282      45.659-102.309-259.938 
ATOM   5788  OP2  DA A 282      44.197-103.610-261.510 
ATOM   5789  O5'  DA A 282      46.123-104.748-260.357 
ATOM   5790  C5'  DA A 282      46.509-105.431-259.149 
ATOM   5791  C4'  DA A 282      46.605-106.923-259.405 
ATOM   5792  O4'  DA A 282      45.333-107.604-259.207 
ATOM   5793  C3'  DA A 282      47.025-107.330-260.817 
ATOM   5794  O3'  DA A 282      47.855-108.482-260.737 
ATOM   5795  C2'  DA A 282      45.720-107.718-261.512 
ATOM   5796  C1'  DA A 282      45.098-108.446-260.324 
ATOM   5797  N9   DA A 282      43.627-108.648-260.449 
ATOM   5798  C8   DA A 282      42.704-107.827-261.030 
ATOM   5799  N7   DA A 282      41.491-108.283-260.982 
ATOM   5800  C5   DA A 282      41.617-109.497-260.319 
ATOM   5801  C6   DA A 282      40.680-110.475-259.950 
ATOM   5802  N6   DA A 282      39.367-110.378-260.208 
ATOM   5803  N1   DA A 282      41.141-111.562-259.302 
ATOM   5804  C2   DA A 282      42.446-111.652-259.048 
ATOM   5805  N3   DA A 282      43.409-110.807-259.343 
ATOM   5806  C4   DA A 282      42.921-109.729-259.990 
ATOM   5807  P    DG A 283      49.121-108.596-261.710 
ATOM   5808  OP1  DG A 283      50.265-107.861-261.125 
ATOM   5809  OP2  DG A 283      48.729-108.201-263.081 
ATOM   5810  O5'  DG A 283      49.412-110.168-261.667 
ATOM   5811  C5'  DG A 283      49.082-110.907-260.475 
ATOM   5812  C4'  DG A 283      48.409-112.214-260.846 
ATOM   5813  O4'  DG A 283      46.966-112.077-260.981 
ATOM   5814  C3'  DG A 283      48.846-112.835-262.172 
ATOM   5815  O3'  DG A 283      48.875-114.250-262.031 
ATOM   5816  C2'  DG A 283      47.735-112.468-263.156 
ATOM   5817  C1'  DG A 283      46.570-112.691-262.198 
ATOM   5818  N9   DG A 283      45.298-112.056-262.644 
ATOM   5819  C8   DG A 283      45.106-110.877-263.329 
ATOM   5820  N7   DG A 283      43.849-110.598-263.572 
ATOM   5821  C5   DG A 283      43.157-111.670-263.008 
ATOM   5822  C6   DG A 283      41.764-111.931-262.952 
ATOM   5823  O6   DG A 283      40.836-111.260-263.397 
ATOM   5824  N1   DG A 283      41.494-113.134-262.285 
ATOM   5825  C2   DG A 283      42.447-113.974-261.743 
ATOM   5826  N2   DG A 283      41.985-115.076-261.146 
ATOM   5827  N3   DG A 283      43.754-113.729-261.795 
ATOM   5828  C4   DG A 283      44.033-112.565-262.439 
ATOM   5829  P    DT A 284      50.057-115.076-262.727 
ATOM   5830  OP1  DT A 284      51.249-115.070-261.850 
ATOM   5831  OP2  DT A 284      50.263-114.580-264.106 
ATOM   5832  O5'  DT A 284      49.429-116.547-262.773 
ATOM   5833  C5'  DT A 284      48.494-116.940-261.751 
ATOM   5834  C4'  DT A 284      47.324-117.674-262.375 
ATOM   5835  O4'  DT A 284      46.260-116.772-262.793 
ATOM   5836  C3'  DT A 284      47.640-118.481-263.635 
ATOM   5837  O3'  DT A 284      46.864-119.673-263.625 
ATOM   5838  C2'  DT A 284      47.161-117.599-264.788 
ATOM   5839  C1'  DT A 284      45.881-117.111-264.118 
ATOM   5840  N1   DT A 284      45.295-115.899-264.756 
ATOM   5841  C2   DT A 284      43.926-115.799-264.770 
ATOM   5842  O2   DT A 284      43.194-116.647-264.290 
ATOM   5843  N3   DT A 284      43.419-114.662-265.371 
ATOM   5844  C4   DT A 284      44.153-113.643-265.943 
ATOM   5845  O4   DT A 284      43.586-112.673-266.452 
ATOM   5846  C5   DT A 284      45.581-113.837-265.880 
ATOM   5847  C7   DT A 284      46.454-112.775-266.480 
ATOM   5848  C6   DT A 284      46.101-114.934-265.302 
ATOM   5849  P    DC A 285      47.530-121.036-264.136 
ATOM   5850  OP1  DC A 285      48.301-121.655-263.034 
ATOM   5851  OP2  DC A 285      48.275-120.785-265.388 
ATOM   5852  O5'  DC A 285      46.235-121.922-264.450 
ATOM   5853  C5'  DC A 285      45.035-121.698-263.687 
ATOM   5854  C4'  DC A 285      43.830-121.692-264.606 
ATOM   5855  O4'  DC A 285      43.552-120.369-265.148 
ATOM   5856  C3'  DC A 285      43.932-122.583-265.843 
ATOM   5857  O3'  DC A 285      42.654-123.152-266.108 
ATOM   5858  C2'  DC A 285      44.282-121.626-266.982 
ATOM   5859  C1'  DC A 285      43.359-120.491-266.549 
ATOM   5860  N1   DC A 285      43.686-119.181-267.177 
ATOM   5861  C2   DC A 285      42.631-118.322-267.476 
ATOM   5862  O2   DC A 285      41.477-118.680-267.210 
ATOM   5863  N3   DC A 285      42.909-117.123-268.049 
ATOM   5864  C4   DC A 285      44.171-116.773-268.321 
ATOM   5865  N4   DC A 285      44.390-115.592-268.881 
ATOM   5866  C5   DC A 285      45.271-117.642-268.022 
ATOM   5867  C6   DC A 285      44.973-118.835-267.450 
ATOM   5868  P    DG A 286      42.570-124.675-266.595 
ATOM   5869  OP1  DG A 286      42.610-125.575-265.421 
ATOM   5870  OP2  DG A 286      43.591-124.920-267.637 
ATOM   5871  O5'  DG A 286      41.111-124.714-267.254 
ATOM   5872  C5'  DG A 286      40.089-123.841-266.738 
ATOM   5873  C4'  DG A 286      39.324-123.206-267.883 
ATOM   5874  O4'  DG A 286      39.939-121.969-268.343 
ATOM   5875  C3'  DG A 286      39.202-124.051-269.151 
ATOM   5876  O3'  DG A 286      37.919-123.835-269.727 
ATOM   5877  C2'  DG A 286      40.261-123.486-270.096 
ATOM   5878  C1'  DG A 286      40.032-122.015-269.759 
ATOM   5879  N9   DG A 286      41.149-121.123-270.178 
ATOM   5880  C8   DG A 286      42.502-121.380-270.212 
ATOM   5881  N7   DG A 286      43.226-120.372-270.637 
ATOM   5882  C5   DG A 286      42.285-119.379-270.904 
ATOM   5883  C6   DG A 286      42.464-118.057-271.392 
ATOM   5884  O6   DG A 286      43.507-117.483-271.691 
ATOM   5885  N1   DG A 286      41.238-117.388-271.518 
ATOM   5886  C2   DG A 286      40.003-117.925-271.213 
ATOM   5887  N2   DG A 286      38.953-117.122-271.403 
ATOM   5888  N3   DG A 286      39.836-119.164-270.756 
ATOM   5889  C4   DG A 286      41.015-119.827-270.628 
ATOM   5890  P    DA A 287      37.135-125.076-270.364 
ATOM   5891  OP1  DA A 287      36.416-125.808-269.297 
ATOM   5892  OP2  DA A 287      38.064-125.879-271.189 
ATOM   5893  O5'  DA A 287      36.082-124.332-271.311 
ATOM   5894  C5'  DA A 287      35.612-123.023-270.938 
ATOM   5895  C4'  DA A 287      35.593-122.115-272.151 
ATOM   5896  O4'  DA A 287      36.866-121.436-272.355 
ATOM   5897  C3'  DA A 287      35.322-122.798-273.491 
ATOM   5898  O3'  DA A 287      34.531-121.934-274.297 
ATOM   5899  C2'  DA A 287      36.699-122.941-274.139 
ATOM   5900  C1'  DA A 287      37.235-121.576-273.719 
ATOM   5901  N9   DA A 287      38.717-121.460-273.811 
ATOM   5902  C8   DA A 287      39.659-122.422-273.584 
ATOM   5903  N7   DA A 287      40.878-122.011-273.748 
ATOM   5904  C5   DA A 287      40.736-120.678-274.110 
ATOM   5905  C6   DA A 287      41.671-119.678-274.424 
ATOM   5906  N6   DA A 287      42.997-119.877-274.423 
ATOM   5907  N1   DA A 287      41.191-118.461-274.740 
ATOM   5908  C2   DA A 287      39.873-118.269-274.739 
ATOM   5909  N3   DA A 287      38.910-119.122-274.464 
ATOM   5910  C4   DA A 287      39.417-120.332-274.151 
ATOM   5911  P    DT A 288      33.366-122.562-275.198 
ATOM   5912  OP1  DT A 288      32.146-122.739-274.378 
ATOM   5913  OP2  DT A 288      33.868-123.772-275.884 
ATOM   5914  O5'  DT A 288      33.130-121.396-276.268 
ATOM   5915  C5'  DT A 288      33.375-120.031-275.879 
ATOM   5916  C4'  DT A 288      34.127-119.306-276.978 
ATOM   5917  O4'  DT A 288      35.571-119.445-276.849 
ATOM   5918  C3'  DT A 288      33.838-119.776-278.404 
ATOM   5919  O3'  DT A 288      33.849-118.648-279.271 
ATOM   5920  C2'  DT A 288      35.021-120.676-278.762 
ATOM   5921  C1'  DT A 288      36.101-119.815-278.113 
ATOM   5922  N1   DT A 288      37.384-120.535-277.884 
ATOM   5923  C2   DT A 288      38.542-119.806-278.011 
ATOM   5924  O2   DT A 288      38.551-118.621-278.298 
ATOM   5925  N3   DT A 288      39.711-120.507-277.793 
ATOM   5926  C4   DT A 288      39.816-121.844-277.466 
ATOM   5927  O4   DT A 288      40.922-122.362-277.295 
ATOM   5928  C5   DT A 288      38.548-122.524-277.355 
ATOM   5929  C7   DT A 288      38.571-123.983-277.002 
ATOM   5930  C6   DT A 288      37.395-121.868-277.562 
ATOM   5931  P    DG A 289      32.767-118.565-280.449 
ATOM   5932  OP1  DG A 289      31.499-118.014-279.920 
ATOM   5933  OP2  DG A 289      32.672-119.877-281.128 
ATOM   5934  O5'  DG A 289      33.450-117.501-281.429 
ATOM   5935  C5'  DG A 289      34.301-116.483-280.871 
ATOM   5936  C4'  DG A 289      35.550-116.330-281.716 
ATOM   5937  O4'  DG A 289      36.613-117.234-281.304 
ATOM   5938  C3'  DG A 289      35.381-116.615-283.208 
ATOM   5939  O3'  DG A 289      36.196-115.710-283.944 
ATOM   5940  C2'  DG A 289      35.932-118.028-283.397 
ATOM   5941  C1'  DG A 289      37.126-117.879-282.459 
ATOM   5942  N9   DG A 289      37.723-119.177-282.039 
ATOM   5943  C8   DG A 289      37.104-120.385-281.801 
ATOM   5944  N7   DG A 289      37.922-121.344-281.442 
ATOM   5945  C5   DG A 289      39.173-120.728-281.442 
ATOM   5946  C6   DG A 289      40.453-121.259-281.136 
ATOM   5947  O6   DG A 289      40.751-122.400-280.796 
ATOM   5948  N1   DG A 289      41.455-120.286-281.263 
ATOM   5949  C2   DG A 289      41.247-118.973-281.636 
ATOM   5950  N2   DG A 289      42.335-118.202-281.698 
ATOM   5951  N3   DG A 289      40.045-118.476-281.923 
ATOM   5952  C4   DG A 289      39.063-119.407-281.805 
ATOM   5953  P    DG A 290      35.631-115.089-285.307 
ATOM   5954  OP1  DG A 290      34.785-113.914-285.003 
ATOM   5955  OP2  DG A 290      34.996-116.156-286.112 
ATOM   5956  O5'  DG A 290      36.982-114.611-286.020 
ATOM   5957  C5'  DG A 290      38.098-114.207-285.203 
ATOM   5958  C4'  DG A 290      39.382-114.796-285.753 
ATOM   5959  O4'  DG A 290      39.660-116.121-285.216 
ATOM   5960  C3'  DG A 290      39.428-114.995-287.267 
ATOM   5961  O3'  DG A 290      40.743-114.714-287.729 
ATOM   5962  C2'  DG A 290      39.149-116.484-287.471 
ATOM   5963  C1'  DG A 290      39.985-116.982-286.296 
ATOM   5964  N9   DG A 290      39.670-118.379-285.885 
ATOM   5965  C8   DG A 290      38.460-119.038-285.897 
ATOM   5966  N7   DG A 290      38.522-120.276-285.468 
ATOM   5967  C5   DG A 290      39.869-120.448-285.150 
ATOM   5968  C6   DG A 290      40.548-121.584-284.637 
ATOM   5969  O6   DG A 290      40.093-122.689-284.352 
ATOM   5970  N1   DG A 290      41.914-121.327-284.461 
ATOM   5971  C2   DG A 290      42.542-120.129-284.743 
ATOM   5972  N2   DG A 290      43.855-120.085-284.505 
ATOM   5973  N3   DG A 290      41.904-119.064-285.224 
ATOM   5974  C4   DG A 290      40.577-119.297-285.401 
ATOM   5975  P    DA A 291      40.929-113.934-289.115 
ATOM   5976  OP1  DA A 291      40.813-112.477-288.883 
ATOM   5977  OP2  DA A 291      40.018-114.504-290.131 
ATOM   5978  O5'  DA A 291      42.442-114.302-289.483 
ATOM   5979  C5'  DA A 291      43.380-114.548-288.419 
ATOM   5980  C4'  DA A 291      44.224-115.765-288.743 
ATOM   5981  O4'  DA A 291      43.609-117.004-288.288 
ATOM   5982  C3'  DA A 291      44.494-116.011-290.227 
ATOM   5983  O3'  DA A 291      45.816-116.515-290.377 
ATOM   5984  C2'  DA A 291      43.508-117.109-290.624 
ATOM   5985  C1'  DA A 291      43.650-117.942-289.353 
ATOM   5986  N9   DA A 291      42.545-118.920-289.151 
ATOM   5987  C8   DA A 291      41.226-118.789-289.480 
ATOM   5988  N7   DA A 291      40.505-119.823-289.175 
ATOM   5989  C5   DA A 291      41.409-120.706-288.602 
ATOM   5990  C6   DA A 291      41.265-121.996-288.067 
ATOM   5991  N6   DA A 291      40.097-122.651-288.020 
ATOM   5992  N1   DA A 291      42.370-122.591-287.580 
ATOM   5993  C2   DA A 291      43.528-121.935-287.628 
ATOM   5994  N3   DA A 291      43.783-120.735-288.102 
ATOM   5995  C4   DA A 291      42.662-120.162-288.584 
ATOM   5996  P    DT A 292      46.701-116.017-291.614 
ATOM   5997  OP1  DT A 292      47.345-114.728-291.275 
ATOM   5998  OP2  DT A 292      45.883-116.029-292.846 
ATOM   5999  O5'  DT A 292      47.809-117.167-291.694 
ATOM   6000  C5'  DT A 292      48.195-117.850-290.486 
ATOM   6001  C4'  DT A 292      48.292-119.342-290.741 
ATOM   6002  O4'  DT A 292      47.020-120.023-290.543 
ATOM   6003  C3'  DT A 292      48.711-119.749-292.154 
ATOM   6004  O3'  DT A 292      49.542-120.901-292.073 
ATOM   6005  C2'  DT A 292      47.407-120.137-292.849 
ATOM   6006  C1'  DT A 292      46.784-120.865-291.661 
ATOM   6007  N1   DT A 292      45.314-121.067-291.786 
ATOM   6008  C2   DT A 292      44.795-122.224-291.256 
ATOM   6009  O2   DT A 292      45.480-123.066-290.703 
ATOM   6010  N3   DT A 292      43.428-122.377-291.392 
ATOM   6011  C4   DT A 292      42.561-121.490-291.998 
ATOM   6012  O4   DT A 292      41.354-121.737-292.059 
ATOM   6013  C5   DT A 292      43.200-120.307-292.523 
ATOM   6014  C7   DT A 292      42.327-119.291-293.199 
ATOM   6015  C6   DT A 292      44.526-120.133-292.406 
ATOM   6016  P    DT A 293      50.807-121.015-293.047 
ATOM   6017  OP1  DT A 293      51.951-120.280-292.461 
ATOM   6018  OP2  DT A 293      50.415-120.620-294.418 
ATOM   6019  O5'  DT A 293      51.098-122.587-293.004 
ATOM   6020  C5'  DT A 293      50.768-123.326-291.812 
ATOM   6021  C4'  DT A 293      50.095-124.633-292.182 
ATOM   6022  O4'  DT A 293      48.652-124.496-292.318 
ATOM   6023  C3'  DT A 293      50.532-125.254-293.509 
ATOM   6024  O3'  DT A 293      50.561-126.669-293.368 
ATOM   6025  C2'  DT A 293      49.421-124.887-294.493 
ATOM   6026  C1'  DT A 293      48.256-125.110-293.534 
ATOM   6027  N1   DT A 293      46.984-124.475-293.980 
ATOM   6028  C2   DT A 293      45.817-125.137-293.682 
ATOM   6029  O2   DT A 293      45.790-126.197-293.080 
ATOM   6030  N3   DT A 293      44.658-124.520-294.112 
ATOM   6031  C4   DT A 293      44.573-123.325-294.798 
ATOM   6032  O4   DT A 293      43.477-122.870-295.130 
ATOM   6033  C5   DT A 293      45.851-122.707-295.064 
ATOM   6034  C7   DT A 293      45.848-121.403-295.807 
ATOM   6035  C6   DT A 293      46.993-123.285-294.658 
ATOM   6036  P    DC A 294      51.743-127.495-294.064 
ATOM   6037  OP1  DC A 294      52.935-127.489-293.186 
ATOM   6038  OP2  DC A 294      51.949-126.999-295.442 
ATOM   6039  O5'  DC A 294      51.116-128.966-294.110 
ATOM   6040  C5'  DC A 294      50.181-129.359-293.088 
ATOM   6041  C4'  DC A 294      49.011-130.093-293.712 
ATOM   6042  O4'  DC A 294      47.947-129.191-294.130 
ATOM   6043  C3'  DC A 294      49.326-130.900-294.971 
ATOM   6044  O3'  DC A 294      48.550-132.092-294.962 
ATOM   6045  C2'  DC A 294      48.848-130.018-296.125 
ATOM   6046  C1'  DC A 294      47.567-129.530-295.455 
ATOM   6047  N1   DC A 294      46.982-128.318-296.093 
ATOM   6048  C2   DC A 294      45.594-128.202-296.115 
ATOM   6049  O2   DC A 294      44.913-129.100-295.609 
ATOM   6050  N3   DC A 294      45.041-127.105-296.693 
ATOM   6051  C4   DC A 294      45.815-126.153-297.230 
ATOM   6052  N4   DC A 294      45.228-125.102-297.782 
ATOM   6053  C5   DC A 294      47.244-126.253-297.218 
ATOM   6054  C6   DC A 294      47.777-127.357-296.636 
ATOM   6055  P    DC A 295      49.216-133.455-295.472 
ATOM   6056  OP1  DC A 295      49.988-134.074-294.370 
ATOM   6057  OP2  DC A 295      49.962-133.204-296.725 
ATOM   6058  O5'  DC A 295      47.921-134.341-295.786 
ATOM   6059  C5'  DC A 295      46.721-134.117-295.023 
ATOM   6060  C4'  DC A 295      45.516-134.111-295.942 
ATOM   6061  O4'  DC A 295      45.238-132.788-296.485 
ATOM   6062  C3'  DC A 295      45.618-135.003-297.180 
ATOM   6063  O3'  DC A 295      44.341-135.571-297.444 
ATOM   6064  C2'  DC A 295      45.968-134.045-298.319 
ATOM   6065  C1'  DC A 295      45.045-132.910-297.886 
ATOM   6066  N1   DC A 295      45.372-131.600-298.513 
ATOM   6067  C2   DC A 295      44.318-130.741-298.813 
ATOM   6068  O2   DC A 295      43.164-131.099-298.547 
ATOM   6069  N3   DC A 295      44.595-129.542-299.386 
ATOM   6070  C4   DC A 295      45.857-129.192-299.658 
ATOM   6071  N4   DC A 295      46.076-128.011-300.218 
ATOM   6072  C5   DC A 295      46.958-130.061-299.359 
ATOM   6073  C6   DC A 295      46.660-131.254-298.787 
ATOM   6074  P    DT A 296      44.256-137.094-297.932 
ATOM   6075  OP1  DT A 296      44.297-137.994-296.758 
ATOM   6076  OP2  DT A 296      45.278-137.339-298.973 
ATOM   6077  O5'  DT A 296      42.798-137.133-298.591 
ATOM   6078  C5'  DT A 296      41.776-136.260-298.075 
ATOM   6079  C4'  DT A 296      41.010-135.625-299.220 
ATOM   6080  O4'  DT A 296      41.625-134.388-299.680 
ATOM   6081  C3'  DT A 296      40.888-136.470-300.487 
ATOM   6082  O3'  DT A 296      39.605-136.254-301.063 
ATOM   6083  C2'  DT A 296      41.947-135.905-301.433 
ATOM   6084  C1'  DT A 296      41.719-134.434-301.096 
ATOM   6085  N1   DT A 296      42.835-133.542-301.515 
ATOM   6086  C2   DT A 296      42.501-132.278-301.935 
ATOM   6087  O2   DT A 296      41.352-131.874-301.974 
ATOM   6088  N3   DT A 296      43.562-131.480-302.317 
ATOM   6089  C4   DT A 296      44.896-131.834-302.313 
ATOM   6090  O4   DT A 296      45.759-131.033-302.677 
ATOM   6091  C5   DT A 296      45.147-133.181-301.856 
ATOM   6092  C7   DT A 296      46.573-133.648-301.820 
ATOM   6093  C6   DT A 296      44.134-133.978-301.479 
ATOM   6094  P    DC A 297      38.821-137.495-301.700 
ATOM   6095  OP1  DC A 297      38.102-138.227-300.634 
ATOM   6096  OP2  DC A 297      39.750-138.298-302.525 
ATOM   6097  O5'  DC A 297      37.768-136.751-302.647 
ATOM   6098  C5'  DC A 297      37.298-135.442-302.275 
ATOM   6099  C4'  DC A 297      37.280-134.534-303.488 
ATOM   6100  O4'  DC A 297      38.552-133.855-303.692 
ATOM   6101  C3'  DC A 297      37.008-135.217-304.828 
ATOM   6102  O3'  DC A 297      36.218-134.353-305.634 
ATOM   6103  C2'  DC A 297      38.386-135.360-305.476 
ATOM   6104  C1'  DC A 297      38.921-133.995-305.055 
ATOM   6105  N1   DC A 297      40.403-133.879-305.148 
ATOM   6106  C2   DC A 297      40.937-132.644-305.510 
ATOM   6107  O2   DC A 297      40.165-131.705-305.737 
ATOM   6108  N3   DC A 297      42.285-132.518-305.600 
ATOM   6109  C4   DC A 297      43.087-133.560-305.346 
ATOM   6110  N4   DC A 297      44.396-133.387-305.448 
ATOM   6111  C5   DC A 297      42.559-134.838-304.972 
ATOM   6112  C6   DC A 297      41.208-134.944-304.888 
ATOM   6113  P    DT A 298      35.052-134.981-306.534 
ATOM   6114  OP1  DT A 298      33.833-135.158-305.715 
ATOM   6115  OP2  DT A 298      35.554-136.191-307.221 
ATOM   6116  O5'  DT A 298      34.816-133.815-307.605 
ATOM   6117  C5'  DT A 298      35.061-132.450-307.216 
ATOM   6118  C4'  DT A 298      35.813-131.725-308.315 
ATOM   6119  O4'  DT A 298      37.257-131.864-308.185 
ATOM   6120  C3'  DT A 298      35.525-132.195-309.740 
ATOM   6121  O3'  DT A 298      35.535-131.067-310.608 
ATOM   6122  C2'  DT A 298      36.708-133.095-310.099 
ATOM   6123  C1'  DT A 298      37.787-132.234-309.449 
ATOM   6124  N1   DT A 298      39.070-132.954-309.221 
ATOM   6125  C2   DT A 298      40.228-132.225-309.348 
ATOM   6126  O2   DT A 298      40.237-131.040-309.634 
ATOM   6127  N3   DT A 298      41.398-132.926-309.130 
ATOM   6128  C4   DT A 298      41.502-134.263-308.803 
ATOM   6129  O4   DT A 298      42.608-134.781-308.631 
ATOM   6130  C5   DT A 298      40.234-134.943-308.692 
ATOM   6131  C7   DT A 298      40.257-136.402-308.339 
ATOM   6132  C6   DT A 298      39.081-134.287-308.899 
ATOM   6133  P    DC A 299      34.453-130.985-311.785 
ATOM   6134  OP1  DC A 299      33.186-130.433-311.257 
ATOM   6135  OP2  DC A 299      34.359-132.296-312.464 
ATOM   6136  O5'  DC A 299      35.136-129.920-312.766 
ATOM   6137  C5'  DC A 299      35.987-128.902-312.207 
ATOM   6138  C4'  DC A 299      37.236-128.749-313.053 
ATOM   6139  O4'  DC A 299      38.299-129.653-312.640 
ATOM   6140  C3'  DC A 299      37.068-129.034-314.545 
ATOM   6141  O3'  DC A 299      37.883-128.129-315.281 
ATOM   6142  C2'  DC A 299      37.619-130.447-314.734 
ATOM   6143  C1'  DC A 299      38.812-130.298-313.796 
ATOM   6144  N1   DC A 299      39.410-131.596-313.376 
ATOM   6145  C2   DC A 299      40.788-131.645-313.184 
ATOM   6146  O2   DC A 299      41.453-130.619-313.368 
ATOM   6147  N3   DC A 299      41.352-132.820-312.801 
ATOM   6148  C4   DC A 299      40.597-133.909-312.612
[truncated: 415,700 more chars]
