# Supplementary material for: Characterization of lncRNA-protein interactions associated with Prostate cancer and Androgen receptors by molecular docking simulations
Source: Biochem Biophys Rep. 2025 Mar 9;42:101959. doi: 10.1016/j.bbrep.2025.101959 (PMC11929892; doi:10.1016/j.bbrep.2025.101959)
Supplement: Multimedia component 43 [file mmc43.zip › bbrep_00101959_model_32.pdb]

REMARK Number:    32
REMARK Ligand:     lig_628dcb8434e2f.pdb
REMARK Contact:     0     0     0
REMARK Score:  -168.97
REMARK RMSD:    841.62
MODEL       32
ATOM      1  N   ALA A  24      30.357  -5.473 -24.875 
ATOM      2  CA  ALA A  24      30.515  -4.000 -24.871 
ATOM      3  CB  ALA A  24      29.364  -3.347 -25.653 
ATOM      4  C   ALA A  24      30.496  -3.471 -23.474 
ATOM      5  O   ALA A  24      31.409  -3.720 -22.690 
ATOM      6  N   GLN A  25      29.435  -2.716 -23.129 
ATOM      7  CA  GLN A  25      29.334  -2.167 -21.810 
ATOM      8  CB  GLN A  25      28.209  -1.135 -21.640 
ATOM      9  CG  GLN A  25      28.449   0.131 -22.464 
ATOM     10  CD  GLN A  25      27.291   1.085 -22.227 
ATOM     11  OE1 GLN A  25      26.895   1.324 -21.089 
ATOM     12  NE2 GLN A  25      26.734   1.652 -23.331 
ATOM     13  C   GLN A  25      29.084  -3.296 -20.876 
ATOM     14  O   GLN A  25      28.668  -4.376 -21.290 
ATOM     15  N   ASP A  26      29.382  -3.075 -19.584 
ATOM     16  CA  ASP A  26      29.211  -4.105 -18.606 
ATOM     17  CB  ASP A  26      30.274  -4.043 -17.495 
ATOM     18  CG  ASP A  26      30.054  -5.171 -16.494 
ATOM     19  OD1 ASP A  26      28.986  -5.191 -15.826 
ATOM     20  OD2 ASP A  26      30.966  -6.032 -16.381 
ATOM     21  C   ASP A  26      27.866  -3.939 -17.988 
ATOM     22  O   ASP A  26      27.612  -2.985 -17.253 
ATOM     23  N   ASN A  27      26.945  -4.872 -18.288 
ATOM     24  CA  ASN A  27      25.662  -4.773 -17.669 
ATOM     25  CB  ASN A  27      24.503  -4.752 -18.683 
ATOM     26  CG  ASN A  27      24.583  -3.452 -19.471 
ATOM     27  OD1 ASN A  27      24.658  -2.366 -18.897 
ATOM     28  ND2 ASN A  27      24.568  -3.560 -20.827 
ATOM     29  C   ASN A  27      25.467  -5.984 -16.812 
ATOM     30  O   ASN A  27      24.473  -6.696 -16.949 
ATOM     31  N   SER A  28      26.402  -6.226 -15.873 
ATOM     32  CA  SER A  28      26.317  -7.361 -15.002 
ATOM     33  CB  SER A  28      27.559  -7.517 -14.112 
ATOM     34  OG  SER A  28      28.707  -7.731 -14.919 
ATOM     35  C   SER A  28      25.149  -7.145 -14.100 
ATOM     36  O   SER A  28      24.492  -8.089 -13.668 
ATOM     37  N   ARG A  29      24.868  -5.864 -13.806 
ATOM     38  CA  ARG A  29      23.821  -5.471 -12.913 
ATOM     39  CB  ARG A  29      23.787  -3.948 -12.704 
ATOM     40  CG  ARG A  29      25.152  -3.369 -12.324 
ATOM     41  CD  ARG A  29      25.113  -1.897 -11.913 
ATOM     42  NE  ARG A  29      26.512  -1.383 -11.942 
ATOM     43  CZ  ARG A  29      27.390  -1.720 -10.952 
ATOM     44  NH1 ARG A  29      27.024  -2.618  -9.991 
ATOM     45  NH2 ARG A  29      28.642  -1.178 -10.929 
ATOM     46  C   ARG A  29      22.506  -5.884 -13.504 
ATOM     47  O   ARG A  29      21.579  -6.255 -12.784 
ATOM     48  N   TYR A  30      22.378  -5.784 -14.840 
ATOM     49  CA  TYR A  30      21.164  -6.163 -15.505 
ATOM     50  CB  TYR A  30      21.186  -5.817 -17.003 
ATOM     51  CG  TYR A  30      19.900  -6.271 -17.606 
ATOM     52  CD1 TYR A  30      18.727  -5.600 -17.348 
ATOM     53  CD2 TYR A  30      19.876  -7.357 -18.449 
ATOM     54  CE1 TYR A  30      17.543  -6.018 -17.911 
ATOM     55  CE2 TYR A  30      18.698  -7.778 -19.016 
ATOM     56  CZ  TYR A  30      17.529  -7.109 -18.746 
ATOM     57  OH  TYR A  30      16.316  -7.539 -19.327 
ATOM     58  C   TYR A  30      20.959  -7.638 -15.363 
ATOM     59  O   TYR A  30      19.855  -8.092 -15.068 
ATOM     60  N   THR A  31      22.033  -8.431 -15.551 
ATOM     61  CA  THR A  31      21.926  -9.861 -15.473 
ATOM     62  CB  THR A  31      23.230 -10.559 -15.736 
ATOM     63  OG1 THR A  31      23.715 -10.225 -17.028 
ATOM     64  CG2 THR A  31      23.003 -12.080 -15.628 
ATOM     65  C   THR A  31      21.490 -10.229 -14.091 
ATOM     66  O   THR A  31      20.646 -11.105 -13.907 
ATOM     67  N   HIS A  32      22.064  -9.557 -13.079 
ATOM     68  CA  HIS A  32      21.744  -9.842 -11.711 
ATOM     69  ND1 HIS A  32      22.771 -10.826  -8.882 
ATOM     70  CG  HIS A  32      22.450  -9.554  -9.301 
ATOM     71  CB  HIS A  32      22.623  -9.069 -10.710 
ATOM     72  NE2 HIS A  32      22.010  -9.743  -7.096 
ATOM     73  CD2 HIS A  32      21.986  -8.905  -8.198 
ATOM     74  CE1 HIS A  32      22.488 -10.885  -7.556 
ATOM     75  C   HIS A  32      20.311  -9.481 -11.477 
ATOM     76  O   HIS A  32      19.604 -10.145 -10.722 
ATOM     77  N   PHE A  33      19.841  -8.406 -12.133 
ATOM     78  CA  PHE A  33      18.494  -7.942 -11.975 
ATOM     79  CB  PHE A  33      18.233  -6.698 -12.850 
ATOM     80  CG  PHE A  33      16.831  -6.221 -12.683 
ATOM     81  CD1 PHE A  33      15.822  -6.729 -13.471 
ATOM     82  CD2 PHE A  33      16.525  -5.261 -11.749 
ATOM     83  CE1 PHE A  33      14.528  -6.288 -13.327 
ATOM     84  CE2 PHE A  33      15.232  -4.815 -11.599 
ATOM     85  CZ  PHE A  33      14.232  -5.330 -12.388 
ATOM     86  C   PHE A  33      17.577  -9.044 -12.410 
ATOM     87  O   PHE A  33      16.584  -9.337 -11.745 
ATOM     88  N   LEU A  34      17.891  -9.694 -13.546 
ATOM     89  CA  LEU A  34      17.052 -10.740 -14.056 
ATOM     90  CB  LEU A  34      17.509 -11.262 -15.429 
ATOM     91  CG  LEU A  34      17.352 -10.227 -16.561 
ATOM     92  CD1 LEU A  34      17.815 -10.799 -17.911 
ATOM     93  CD2 LEU A  34      15.914  -9.684 -16.622 
ATOM     94  C   LEU A  34      17.034 -11.895 -13.105 
ATOM     95  O   LEU A  34      15.977 -12.463 -12.835 
ATOM     96  N   THR A  35      18.201 -12.276 -12.555 
ATOM     97  CA  THR A  35      18.222 -13.429 -11.706 
ATOM     98  CB  THR A  35      19.611 -13.827 -11.277 
ATOM     99  OG1 THR A  35      19.582 -15.110 -10.672 
ATOM    100  CG2 THR A  35      20.183 -12.793 -10.291 
ATOM    101  C   THR A  35      17.370 -13.183 -10.496 
ATOM    102  O   THR A  35      16.600 -14.054 -10.093 
ATOM    103  N   GLN A  36      17.510 -12.004  -9.861 
ATOM    104  CA  GLN A  36      16.760 -11.714  -8.673 
ATOM    105  CB  GLN A  36      17.330 -10.515  -7.900 
ATOM    106  CG  GLN A  36      18.719 -10.776  -7.318 
ATOM    107  CD  GLN A  36      19.161  -9.521  -6.583 
ATOM    108  OE1 GLN A  36      18.999  -8.403  -7.076 
ATOM    109  NE2 GLN A  36      19.727  -9.702  -5.360 
ATOM    110  C   GLN A  36      15.306 -11.414  -8.928 
ATOM    111  O   GLN A  36      14.428 -11.820  -8.172 
ATOM    112  N   HIS A  37      15.041 -10.560  -9.926 
ATOM    113  CA  HIS A  37      13.739 -10.030 -10.232 
ATOM    114  ND1 HIS A  37      13.488  -7.875  -7.943 
ATOM    115  CG  HIS A  37      14.262  -7.931  -9.081 
ATOM    116  CB  HIS A  37      13.787  -8.508 -10.384 
ATOM    117  NE2 HIS A  37      15.483  -7.062  -7.395 
ATOM    118  CD2 HIS A  37      15.476  -7.429  -8.730 
ATOM    119  CE1 HIS A  37      14.268  -7.348  -6.966 
ATOM    120  C   HIS A  37      12.906 -10.649 -11.327 
ATOM    121  O   HIS A  37      11.752 -10.256 -11.466 
ATOM    122  N   TYR A  38      13.434 -11.530 -12.202 
ATOM    123  CA  TYR A  38      12.632 -11.883 -13.350 
ATOM    124  CB  TYR A  38      13.334 -11.414 -14.642 
ATOM    125  CG  TYR A  38      12.655 -11.872 -15.887 
ATOM    126  CD1 TYR A  38      11.465 -11.319 -16.304 
ATOM    127  CD2 TYR A  38      13.246 -12.841 -16.668 
ATOM    128  CE1 TYR A  38      10.868 -11.746 -17.467 
ATOM    129  CE2 TYR A  38      12.653 -13.271 -17.830 
ATOM    130  CZ  TYR A  38      11.459 -12.724 -18.231 
ATOM    131  OH  TYR A  38      10.848 -13.164 -19.425 
ATOM    132  C   TYR A  38      12.379 -13.364 -13.432 
ATOM    133  O   TYR A  38      13.285 -14.174 -13.250 
ATOM    134  N   ASP A  39      11.102 -13.741 -13.690 
ATOM    135  CA  ASP A  39      10.698 -15.112 -13.886 
ATOM    136  CB  ASP A  39      10.028 -15.729 -12.643 
ATOM    137  CG  ASP A  39       9.940 -17.238 -12.841 
ATOM    138  OD1 ASP A  39      10.562 -17.742 -13.815 
ATOM    139  OD2 ASP A  39       9.249 -17.904 -12.025 
ATOM    140  C   ASP A  39       9.669 -15.081 -14.984 
ATOM    141  O   ASP A  39       8.529 -14.682 -14.754 
ATOM    142  N   ALA A  40      10.037 -15.519 -16.207 
ATOM    143  CA  ALA A  40       9.168 -15.355 -17.343 
ATOM    144  CB  ALA A  40       9.809 -15.843 -18.652 
ATOM    145  C   ALA A  40       7.861 -16.082 -17.196 
ATOM    146  O   ALA A  40       6.812 -15.469 -17.390 
ATOM    147  N   LYS A  41       7.868 -17.386 -16.837 
ATOM    148  CA  LYS A  41       6.612 -18.091 -16.756 
ATOM    149  CB  LYS A  41       6.394 -19.072 -17.922 
ATOM    150  CG  LYS A  41       6.320 -18.394 -19.293 
ATOM    151  CD  LYS A  41       6.383 -19.380 -20.462 
ATOM    152  CE  LYS A  41       6.315 -18.723 -21.842 
ATOM    153  NZ  LYS A  41       6.395 -19.761 -22.893 
ATOM    154  C   LYS A  41       6.607 -18.900 -15.492 
ATOM    155  O   LYS A  41       6.979 -20.072 -15.469 
ATOM    156  N   PRO A  42       6.164 -18.261 -14.447 
ATOM    157  CA  PRO A  42       6.146 -18.766 -13.096 
ATOM    158  CD  PRO A  42       5.459 -16.998 -14.579 
ATOM    159  CB  PRO A  42       5.693 -17.583 -12.242 
ATOM    160  CG  PRO A  42       4.817 -16.760 -13.203 
ATOM    161  C   PRO A  42       5.350 -19.982 -12.740 
ATOM    162  O   PRO A  42       5.866 -20.776 -11.954 
ATOM    163  N   GLN A  43       4.106 -20.125 -13.253 
ATOM    164  CA  GLN A  43       3.233 -21.210 -12.882 
ATOM    165  CB  GLN A  43       3.921 -22.559 -12.575 
ATOM    166  CG  GLN A  43       2.969 -23.746 -12.437 
ATOM    167  CD  GLN A  43       2.653 -24.258 -13.835 
ATOM    168  OE1 GLN A  43       2.011 -23.577 -14.631 
ATOM    169  NE2 GLN A  43       3.125 -25.496 -14.144 
ATOM    170  C   GLN A  43       2.428 -20.772 -11.677 
ATOM    171  O   GLN A  43       1.781 -19.726 -11.696 
ATOM    172  N   GLY A  44       2.476 -21.564 -10.580 
ATOM    173  CA  GLY A  44       1.617 -21.423  -9.423 
ATOM    174  C   GLY A  44       1.682 -20.099  -8.711 
ATOM    175  O   GLY A  44       0.636 -19.515  -8.436 
ATOM    176  N   ARG A  45       2.881 -19.573  -8.391 
ATOM    177  CA  ARG A  45       2.966 -18.320  -7.681 
ATOM    178  CB  ARG A  45       2.277 -17.177  -8.444 
ATOM    179  CG  ARG A  45       2.951 -16.883  -9.786 
ATOM    180  CD  ARG A  45       2.084 -16.065 -10.743 
ATOM    181  NE  ARG A  45       2.134 -14.640 -10.313 
ATOM    182  CZ  ARG A  45       1.083 -13.819 -10.595 
ATOM    183  NH1 ARG A  45      -0.026 -14.325 -11.205 
ATOM    184  NH2 ARG A  45       1.132 -12.493 -10.270 
ATOM    185  C   ARG A  45       2.353 -18.422  -6.307 
ATOM    186  O   ARG A  45       1.777 -17.453  -5.809 
ATOM    187  N   ASP A  46       2.452 -19.607  -5.663 
ATOM    188  CA  ASP A  46       1.984 -19.790  -4.311 
ATOM    189  CB  ASP A  46       1.250 -21.127  -4.079 
ATOM    190  CG  ASP A  46       2.197 -22.277  -4.390 
ATOM    191  OD1 ASP A  46       3.256 -22.021  -5.022 
ATOM    192  OD2 ASP A  46       1.866 -23.431  -4.005 
ATOM    193  C   ASP A  46       3.161 -19.699  -3.376 
ATOM    194  O   ASP A  46       4.259 -19.317  -3.777 
ATOM    195  N   ASP A  47       2.954 -20.056  -2.089 
ATOM    196  CA  ASP A  47       3.986 -19.963  -1.086 
ATOM    197  CB  ASP A  47       3.505 -20.399   0.311 
ATOM    198  CG  ASP A  47       2.512 -19.366   0.829 
ATOM    199  OD1 ASP A  47       2.392 -18.285   0.192 
ATOM    200  OD2 ASP A  47       1.859 -19.643   1.870 
ATOM    201  C   ASP A  47       5.122 -20.868  -1.453 
ATOM    202  O   ASP A  47       6.290 -20.503  -1.321 
ATOM    203  N   ARG A  48       4.797 -22.077  -1.942 
ATOM    204  CA  ARG A  48       5.781 -23.061  -2.293 
ATOM    205  CB  ARG A  48       5.140 -24.351  -2.823 
ATOM    206  CG  ARG A  48       6.146 -25.430  -3.211 
ATOM    207  CD  ARG A  48       5.521 -26.560  -4.029 
ATOM    208  NE  ARG A  48       5.134 -25.982  -5.348 
ATOM    209  CZ  ARG A  48       4.541 -26.764  -6.297 
ATOM    210  NH1 ARG A  48       4.304 -28.084  -6.046 
ATOM    211  NH2 ARG A  48       4.179 -26.221  -7.497 
ATOM    212  C   ARG A  48       6.632 -22.511  -3.395 
ATOM    213  O   ARG A  48       7.843 -22.722  -3.421 
ATOM    214  N   TYR A  49       6.004 -21.778  -4.332 
ATOM    215  CA  TYR A  49       6.690 -21.207  -5.452 
ATOM    216  CB  TYR A  49       5.716 -20.385  -6.317 
ATOM    217  CG  TYR A  49       6.455 -19.484  -7.246 
ATOM    218  CD1 TYR A  49       6.995 -19.944  -8.423 
ATOM    219  CD2 TYR A  49       6.580 -18.149  -6.930 
ATOM    220  CE1 TYR A  49       7.662 -19.084  -9.266 
ATOM    221  CE2 TYR A  49       7.244 -17.287  -7.767 
ATOM    222  CZ  TYR A  49       7.787 -17.755  -8.938 
ATOM    223  OH  TYR A  49       8.468 -16.868  -9.798 
ATOM    224  C   TYR A  49       7.763 -20.299  -4.937 
ATOM    225  O   TYR A  49       8.907 -20.361  -5.387 
ATOM    226  N   CYS A  50       7.427 -19.442  -3.956 
ATOM    227  CA  CYS A  50       8.387 -18.513  -3.432 
ATOM    228  CB  CYS A  50       7.789 -17.543  -2.401 
ATOM    229  SG  CYS A  50       6.919 -16.168  -3.203 
ATOM    230  C   CYS A  50       9.521 -19.233  -2.772 
ATOM    231  O   CYS A  50      10.680 -18.874  -2.966 
ATOM    232  N   GLU A  51       9.232 -20.282  -1.984 
ATOM    233  CA  GLU A  51      10.291 -20.937  -1.274 
ATOM    234  CB  GLU A  51       9.814 -22.052  -0.328 
ATOM    235  CG  GLU A  51       9.046 -21.500   0.875 
ATOM    236  CD  GLU A  51       8.647 -22.660   1.776 
ATOM    237  OE1 GLU A  51       8.797 -23.834   1.341 
ATOM    238  OE2 GLU A  51       8.191 -22.384   2.918 
ATOM    239  C   GLU A  51      11.271 -21.539  -2.238 
ATOM    240  O   GLU A  51      12.477 -21.471  -2.014 
ATOM    241  N   SER A  52      10.782 -22.163  -3.323 
ATOM    242  CA  SER A  52      11.648 -22.819  -4.266 
ATOM    243  CB  SER A  52      10.871 -23.670  -5.287 
ATOM    244  OG  SER A  52      11.770 -24.296  -6.189 
ATOM    245  C   SER A  52      12.484 -21.840  -5.041 
ATOM    246  O   SER A  52      13.695 -22.015  -5.173 
ATOM    247  N   ILE A  53      11.853 -20.774  -5.572 
ATOM    248  CA  ILE A  53      12.510 -19.830  -6.436 
ATOM    249  CB  ILE A  53      11.569 -18.839  -7.063 
ATOM    250  CG1 ILE A  53      12.268 -18.100  -8.213 
ATOM    251  CG2 ILE A  53      11.022 -17.910  -5.967 
ATOM    252  CD1 ILE A  53      11.307 -17.285  -9.080 
ATOM    253  C   ILE A  53      13.564 -19.071  -5.697 
ATOM    254  O   ILE A  53      14.625 -18.777  -6.243 
ATOM    255  N   MET A  54      13.288 -18.724  -4.431 
ATOM    256  CA  MET A  54      14.208 -17.931  -3.681 
ATOM    257  CB  MET A  54      13.657 -17.630  -2.278 
ATOM    258  CG  MET A  54      14.129 -16.292  -1.716 
ATOM    259  SD  MET A  54      13.400 -14.851  -2.557 
ATOM    260  CE  MET A  54      13.965 -13.641  -1.327 
ATOM    261  C   MET A  54      15.482 -18.715  -3.574 
ATOM    262  O   MET A  54      16.577 -18.162  -3.661 
ATOM    263  N   ARG A  55      15.360 -20.040  -3.377 
ATOM    264  CA  ARG A  55      16.487 -20.926  -3.259 
ATOM    265  CB  ARG A  55      16.035 -22.353  -2.921 
ATOM    266  CG  ARG A  55      15.198 -22.413  -1.641 
ATOM    267  CD  ARG A  55      14.502 -23.757  -1.423 
ATOM    268  NE  ARG A  55      15.339 -24.566  -0.498 
ATOM    269  CZ  ARG A  55      15.110 -25.907  -0.399 
ATOM    270  NH1 ARG A  55      14.168 -26.490  -1.198 
ATOM    271  NH2 ARG A  55      15.823 -26.659   0.486 
ATOM    272  C   ARG A  55      17.249 -20.983  -4.555 
ATOM    273  O   ARG A  55      18.476 -20.907  -4.565 
ATOM    274  N   ARG A  56      16.538 -21.101  -5.694 
ATOM    275  CA  ARG A  56      17.186 -21.258  -6.971 
ATOM    276  CB  ARG A  56      16.203 -21.454  -8.140 
ATOM    277  CG  ARG A  56      15.409 -22.759  -8.083 
ATOM    278  CD  ARG A  56      14.767 -23.128  -9.423 
ATOM    279  NE  ARG A  56      13.877 -22.004  -9.821 
ATOM    280  CZ  ARG A  56      12.561 -22.008  -9.459 
ATOM    281  NH1 ARG A  56      12.047 -23.057  -8.752 
ATOM    282  NH2 ARG A  56      11.757 -20.960  -9.804 
ATOM    283  C   ARG A  56      17.993 -20.038  -7.297 
ATOM    284  O   ARG A  56      19.094 -20.132  -7.842 
ATOM    285  N   ARG A  57      17.434 -18.858  -6.981 
ATOM    286  CA  ARG A  57      17.989 -17.566  -7.272 
ATOM    287  CB  ARG A  57      16.981 -16.432  -7.028 
ATOM    288  CG  ARG A  57      15.720 -16.618  -7.872 
ATOM    289  CD  ARG A  57      16.007 -16.749  -9.368 
ATOM    290  NE  ARG A  57      14.774 -17.286 -10.009 
ATOM    291  CZ  ARG A  57      14.462 -16.937 -11.292 
ATOM    292  NH1 ARG A  57      15.255 -16.058 -11.970 
ATOM    293  NH2 ARG A  57      13.356 -17.462 -11.896 
ATOM    294  C   ARG A  57      19.215 -17.308  -6.446 
ATOM    295  O   ARG A  57      20.047 -16.489  -6.833 
ATOM    296  N   GLY A  58      19.345 -17.952  -5.266 
ATOM    297  CA  GLY A  58      20.518 -17.749  -4.452 
ATOM    298  C   GLY A  58      20.249 -16.676  -3.435 
ATOM    299  O   GLY A  58      21.171 -16.056  -2.910 
ATOM    300  N   LEU A  59      18.957 -16.404  -3.197 
ATOM    301  CA  LEU A  59      18.390 -15.442  -2.291 
ATOM    302  CB  LEU A  59      16.997 -14.993  -2.748 
ATOM    303  CG  LEU A  59      17.057 -14.335  -4.141 
ATOM    304  CD1 LEU A  59      15.690 -13.786  -4.573 
ATOM    305  CD2 LEU A  59      18.175 -13.282  -4.214 
ATOM    306  C   LEU A  59      18.342 -15.875  -0.842 
ATOM    307  O   LEU A  59      17.877 -15.107  -0.005 
ATOM    308  N   THR A  60      18.628 -17.158  -0.543 
ATOM    309  CA  THR A  60      18.521 -17.780   0.758 
ATOM    310  CB  THR A  60      18.422 -19.273   0.655 
ATOM    311  OG1 THR A  60      19.592 -19.810   0.057 
ATOM    312  CG2 THR A  60      17.192 -19.608  -0.204 
ATOM    313  C   THR A  60      19.582 -17.448   1.776 
ATOM    314  O   THR A  60      19.306 -17.592   2.964 
ATOM    315  N   SER A  61      20.833 -17.093   1.412 
ATOM    316  CA  SER A  61      21.758 -16.859   2.493 
ATOM    317  CB  SER A  61      22.957 -17.826   2.485 
ATOM    318  OG  SER A  61      22.517 -19.158   2.702 
ATOM    319  C   SER A  61      22.320 -15.475   2.407 
ATOM    320  O   SER A  61      23.186 -15.209   1.575 
ATOM    321  N   PRO A  62      21.889 -14.572   3.254 
ATOM    322  CA  PRO A  62      20.832 -14.844   4.197 
ATOM    323  CD  PRO A  62      22.847 -13.617   3.787 
ATOM    324  CB  PRO A  62      20.985 -13.822   5.320 
ATOM    325  CG  PRO A  62      22.467 -13.428   5.263 
ATOM    326  C   PRO A  62      19.514 -14.718   3.499 
ATOM    327  O   PRO A  62      19.488 -14.279   2.350 
ATOM    328  N   CYS A  63      18.409 -15.091   4.176 
ATOM    329  CA  CYS A  63      17.107 -15.029   3.577 
ATOM    330  CB  CYS A  63      15.980 -15.525   4.508 
ATOM    331  SG  CYS A  63      16.264 -17.191   5.180 
ATOM    332  C   CYS A  63      16.811 -13.590   3.286 
ATOM    333  O   CYS A  63      16.979 -12.728   4.148 
ATOM    334  N   LYS A  64      16.363 -13.286   2.050 
ATOM    335  CA  LYS A  64      16.024 -11.933   1.733 
ATOM    336  CB  LYS A  64      15.958 -11.675   0.217 
ATOM    337  CG  LYS A  64      15.947 -10.196  -0.175 
ATOM    338  CD  LYS A  64      16.188  -9.974  -1.671 
ATOM    339  CE  LYS A  64      16.192  -8.501  -2.084 
ATOM    340  NZ  LYS A  64      16.367  -8.389  -3.549 
ATOM    341  C   LYS A  64      14.671 -11.685   2.334 
ATOM    342  O   LYS A  64      13.782 -12.531   2.250 
ATOM    343  N   ASP A  65      14.485 -10.514   2.975 
ATOM    344  CA  ASP A  65      13.252 -10.245   3.660 
ATOM    345  CB  ASP A  65      13.310  -8.967   4.522 
ATOM    346  CG  ASP A  65      13.625  -7.757   3.647 
ATOM    347  OD1 ASP A  65      14.224  -7.939   2.553 
ATOM    348  OD2 ASP A  65      13.278  -6.626   4.077 
ATOM    349  C   ASP A  65      12.107 -10.144   2.699 
ATOM    350  O   ASP A  65      11.037 -10.700   2.946 
ATOM    351  N   ILE A  66      12.280  -9.419   1.579 
ATOM    352  CA  ILE A  66      11.198  -9.300   0.645 
ATOM    353  CB  ILE A  66      10.432  -8.019   0.848 
ATOM    354  CG1 ILE A  66       9.083  -8.013   0.109 
ATOM    355  CG2 ILE A  66      11.366  -6.859   0.468 
ATOM    356  CD1 ILE A  66       9.205  -8.016  -1.410 
ATOM    357  C   ILE A  66      11.805  -9.311  -0.725 
ATOM    358  O   ILE A  66      12.863  -8.720  -0.940 
ATOM    359  N   ASN A  67      11.179 -10.019  -1.688 
ATOM    360  CA  ASN A  67      11.720 -10.015  -3.017 
ATOM    361  CB  ASN A  67      12.741 -11.139  -3.259 
ATOM    362  CG  ASN A  67      13.477 -10.847  -4.558 
ATOM    363  OD1 ASN A  67      14.272  -9.911  -4.638 
ATOM    364  ND2 ASN A  67      13.214 -11.676  -5.603 
ATOM    365  C   ASN A  67      10.584 -10.205  -3.973 
ATOM    366  O   ASN A  67       9.740 -11.082  -3.786 
ATOM    367  N   THR A  68      10.556  -9.392  -5.048 
ATOM    368  CA  THR A  68       9.471  -9.467  -5.982 
ATOM    369  CB  THR A  68       8.762  -8.158  -6.145 
ATOM    370  OG1 THR A  68       8.269  -7.721  -4.886 
ATOM    371  CG2 THR A  68       7.598  -8.348  -7.130 
ATOM    372  C   THR A  68       9.996  -9.879  -7.324 
ATOM    373  O   THR A  68      11.059  -9.439  -7.762 
ATOM    374  N   PHE A  69       9.236 -10.761  -8.006 
ATOM    375  CA  PHE A  69       9.601 -11.241  -9.309 
ATOM    376  CB  PHE A  69       9.527 -12.774  -9.435 
ATOM    377  CG  PHE A  69      10.543 -13.384  -8.526 
ATOM    378  CD1 PHE A  69      11.831 -13.609  -8.956 
ATOM    379  CD2 PHE A  69      10.207 -13.734  -7.237 
ATOM    380  CE1 PHE A  69      12.768 -14.171  -8.120 
ATOM    381  CE2 PHE A  69      11.140 -14.295  -6.395 
ATOM    382  CZ  PHE A  69      12.423 -14.515  -6.835 
ATOM    383  C   PHE A  69       8.608 -10.690 -10.287 
ATOM    384  O   PHE A  69       7.415 -10.605 -10.001 
ATOM    385  N   ILE A  70       9.099 -10.300 -11.480 
ATOM    386  CA  ILE A  70       8.279  -9.766 -12.530 
ATOM    387  CB  ILE A  70       8.894  -8.585 -13.228 
ATOM    388  CG1 ILE A  70       9.137  -7.438 -12.235 
ATOM    389  CG2 ILE A  70       7.982  -8.201 -14.407 
ATOM    390  CD1 ILE A  70      10.026  -6.325 -12.786 
ATOM    391  C   ILE A  70       8.146 -10.852 -13.550 
ATOM    392  O   ILE A  70       9.106 -11.572 -13.824 
ATOM    393  N   HIS A  71       6.934 -11.011 -14.122 
ATOM    394  CA  HIS A  71       6.704 -12.056 -15.078 
ATOM    395  ND1 HIS A  71       6.623 -14.322 -12.875 
ATOM    396  CG  HIS A  71       5.646 -13.442 -13.288 
ATOM    397  CB  HIS A  71       5.509 -12.942 -14.696 
ATOM    398  NE2 HIS A  71       5.416 -13.823 -11.074 
ATOM    399  CD2 HIS A  71       4.918 -13.148 -12.176 
ATOM    400  CE1 HIS A  71       6.439 -14.514 -11.544 
ATOM    401  C   HIS A  71       6.415 -11.410 -16.399 
ATOM    402  O   HIS A  71       6.310 -10.188 -16.486 
ATOM    403  N   GLY A  72       6.286 -12.218 -17.476 
ATOM    404  CA  GLY A  72       6.017 -11.656 -18.772 
ATOM    405  C   GLY A  72       7.295 -11.593 -19.560 
ATOM    406  O   GLY A  72       8.294 -12.209 -19.193 
ATOM    407  N   ASN A  73       7.269 -10.867 -20.702 
ATOM    408  CA  ASN A  73       8.405 -10.782 -21.584 
ATOM    409  CB  ASN A  73       8.034 -10.508 -23.057 
ATOM    410  CG  ASN A  73       7.346  -9.151 -23.163 
ATOM    411  OD1 ASN A  73       7.968  -8.146 -23.502 
ATOM    412  ND2 ASN A  73       6.017  -9.119 -22.872 
ATOM    413  C   ASN A  73       9.371  -9.723 -21.133 
ATOM    414  O   ASN A  73       8.994  -8.716 -20.538 
ATOM    415  N   LYS A  74      10.668  -9.952 -21.434 
ATOM    416  CA  LYS A  74      11.764  -9.101 -21.052 
ATOM    417  CB  LYS A  74      13.152  -9.709 -21.329 
ATOM    418  CG  LYS A  74      13.502 -10.903 -20.438 
ATOM    419  CD  LYS A  74      14.866 -11.514 -20.762 
ATOM    420  CE  LYS A  74      14.989 -11.999 -22.206 
ATOM    421  NZ  LYS A  74      16.380 -12.427 -22.480 
ATOM    422  C   LYS A  74      11.726  -7.769 -21.741 
ATOM    423  O   LYS A  74      12.108  -6.759 -21.152 
ATOM    424  N   ARG A  75      11.268  -7.726 -23.005 
ATOM    425  CA  ARG A  75      11.336  -6.518 -23.783 
ATOM    426  CB  ARG A  75      10.706  -6.680 -25.174 
ATOM    427  CG  ARG A  75      11.275  -7.856 -25.964 
ATOM    428  CD  ARG A  75      10.777  -7.928 -27.407 
ATOM    429  NE  ARG A  75       9.288  -7.909 -27.372 
ATOM    430  CZ  ARG A  75       8.587  -9.047 -27.093 
ATOM    431  NH1 ARG A  75       9.247 -10.192 -26.754 
ATOM    432  NH2 ARG A  75       7.223  -9.036 -27.147 
ATOM    433  C   ARG A  75      10.568  -5.434 -23.096 
ATOM    434  O   ARG A  75      11.000  -4.283 -23.058 
ATOM    435  N   SER A  76       9.396  -5.775 -22.533 
ATOM    436  CA  SER A  76       8.562  -4.791 -21.905 
ATOM    437  CB  SER A  76       7.236  -5.385 -21.396 
ATOM    438  OG  SER A  76       6.471  -5.878 -22.487 
ATOM    439  C   SER A  76       9.281  -4.196 -20.730 
ATOM    440  O   SER A  76       9.132  -3.009 -20.441 
ATOM    441  N   ILE A  77      10.063  -5.017 -20.003 
ATOM    442  CA  ILE A  77      10.777  -4.552 -18.848 
ATOM    443  CB  ILE A  77      11.426  -5.664 -18.076 
ATOM    444  CG1 ILE A  77      10.357  -6.647 -17.572 
ATOM    445  CG2 ILE A  77      12.260  -5.039 -16.946 
ATOM    446  CD1 ILE A  77      10.932  -7.947 -17.010 
ATOM    447  C   ILE A  77      11.850  -3.586 -19.254 
ATOM    448  O   ILE A  77      12.029  -2.547 -18.626 
ATOM    449  N   LYS A  78      12.600  -3.902 -20.324 
ATOM    450  CA  LYS A  78      13.670  -3.048 -20.763 
ATOM    451  CB  LYS A  78      14.457  -3.613 -21.957 
ATOM    452  CG  LYS A  78      15.314  -4.836 -21.619 
ATOM    453  CD  LYS A  78      15.896  -5.526 -22.854 
ATOM    454  CE  LYS A  78      16.828  -6.696 -22.531 
ATOM    455  NZ  LYS A  78      16.037  -7.912 -22.246 
ATOM    456  C   LYS A  78      13.105  -1.727 -21.186 
ATOM    457  O   LYS A  78      13.736  -0.686 -21.012 
ATOM    458  N   ALA A  79      11.881  -1.748 -21.741 
ATOM    459  CA  ALA A  79      11.200  -0.603 -22.284 
ATOM    460  CB  ALA A  79       9.821  -0.951 -22.871 
ATOM    461  C   ALA A  79      10.987   0.445 -21.231 
ATOM    462  O   ALA A  79      10.878   1.630 -21.545 
ATOM    463  N   ILE A  80      10.868   0.044 -19.956 
ATOM    464  CA  ILE A  80      10.626   1.016 -18.927 
ATOM    465  CB  ILE A  80      10.255   0.446 -17.581 
ATOM    466  CG1 ILE A  80      11.316  -0.473 -16.984 
ATOM    467  CG2 ILE A  80       8.892  -0.240 -17.747 
ATOM    468  CD1 ILE A  80      10.900  -1.026 -15.623 
ATOM    469  C   ILE A  80      11.745   2.022 -18.874 
ATOM    470  O   ILE A  80      11.546   3.160 -18.452 
ATOM    471  N   CYS A  81      12.966   1.624 -19.275 
ATOM    472  CA  CYS A  81      14.117   2.486 -19.280 
ATOM    473  CB  CYS A  81      15.428   1.734 -19.567 
ATOM    474  SG  CYS A  81      15.754   0.459 -18.312 
ATOM    475  C   CYS A  81      13.959   3.596 -20.289 
ATOM    476  O   CYS A  81      14.689   4.586 -20.237 
ATOM    477  N   GLU A  82      13.062   3.434 -21.284 
ATOM    478  CA  GLU A  82      12.862   4.454 -22.277 
ATOM    479  CB  GLU A  82      12.970   3.920 -23.715 
ATOM    480  CG  GLU A  82      11.961   2.809 -24.013 
ATOM    481  CD  GLU A  82      12.156   2.352 -25.452 
ATOM    482  OE1 GLU A  82      12.213   3.228 -26.356 
ATOM    483  OE2 GLU A  82      12.249   1.114 -25.666 
ATOM    484  C   GLU A  82      11.484   5.028 -22.107 
ATOM    485  O   GLU A  82      10.696   4.562 -21.287 
ATOM    486  N   ASN A  83      11.173   6.085 -22.884 
ATOM    487  CA  ASN A  83       9.911   6.767 -22.808 
ATOM    488  CB  ASN A  83       9.851   8.042 -23.664 
ATOM    489  CG  ASN A  83      10.676   9.103 -22.944 
ATOM    490  OD1 ASN A  83      10.664   9.185 -21.715 
ATOM    491  ND2 ASN A  83      11.416   9.938 -23.723 
ATOM    492  C   ASN A  83       8.817   5.839 -23.229 
ATOM    493  O   ASN A  83       7.665   6.001 -22.831 
ATOM    494  N   LYS A  84       9.156   4.826 -24.043 
ATOM    495  CA  LYS A  84       8.180   3.925 -24.580 
ATOM    496  CB  LYS A  84       8.857   2.817 -25.416 
ATOM    497  CG  LYS A  84       7.921   1.834 -26.122 
ATOM    498  CD  LYS A  84       7.153   0.911 -25.178 
ATOM    499  CE  LYS A  84       6.396  -0.197 -25.909 
ATOM    500  NZ  LYS A  84       7.357  -1.190 -26.441 
ATOM    501  C   LYS A  84       7.386   3.298 -23.466 
ATOM    502  O   LYS A  84       6.161   3.232 -23.563 
ATOM    503  N   ASN A  85       8.029   2.807 -22.383 
ATOM    504  CA  ASN A  85       7.206   2.217 -21.358 
ATOM    505  CB  ASN A  85       7.343   0.680 -21.318 
ATOM    506  CG  ASN A  85       6.232   0.074 -20.468 
ATOM    507  OD1 ASN A  85       5.067   0.455 -20.576 
ATOM    508  ND2 ASN A  85       6.604  -0.897 -19.592 
ATOM    509  C   ASN A  85       7.600   2.737 -20.000 
ATOM    510  O   ASN A  85       7.516   2.004 -19.015 
ATOM    511  N   GLY A  86       7.987   4.025 -19.869 
ATOM    512  CA  GLY A  86       8.358   4.440 -18.541 
ATOM    513  C   GLY A  86       8.406   5.935 -18.432 
ATOM    514  O   GLY A  86       8.529   6.651 -19.426 
ATOM    515  N   ASN A  87       8.313   6.432 -17.176 
ATOM    516  CA  ASN A  87       8.388   7.834 -16.866 
ATOM    517  CB  ASN A  87       7.070   8.434 -16.338 
ATOM    518  CG  ASN A  87       6.033   8.383 -17.450 
ATOM    519  OD1 ASN A  87       5.564   7.312 -17.828 
ATOM    520  ND2 ASN A  87       5.650   9.574 -17.983 
ATOM    521  C   ASN A  87       9.381   7.966 -15.753 
ATOM    522  O   ASN A  87       9.660   7.005 -15.039 
ATOM    523  N   PRO A  88       9.943   9.130 -15.590 
ATOM    524  CA  PRO A  88      10.890   9.367 -14.542 
ATOM    525  CD  PRO A  88       9.915  10.189 -16.582 
ATOM    526  CB  PRO A  88      11.522  10.727 -14.851 
ATOM    527  CG  PRO A  88      10.555  11.384 -15.857 
ATOM    528  C   PRO A  88      10.168   9.304 -13.236 
ATOM    529  O   PRO A  88       9.050   9.812 -13.144 
ATOM    530  N   HIS A  89      10.804   8.706 -12.212 
ATOM    531  CA  HIS A  89      10.210   8.527 -10.923 
ATOM    532  ND1 HIS A  89       7.895   6.729  -9.424 
ATOM    533  CG  HIS A  89       9.268   6.743  -9.344 
ATOM    534  CB  HIS A  89      10.169   7.046 -10.506 
ATOM    535  NE2 HIS A  89       8.415   6.182  -7.333 
ATOM    536  CD2 HIS A  89       9.569   6.408  -8.061 
ATOM    537  CE1 HIS A  89       7.434   6.387  -8.195 
ATOM    538  C   HIS A  89      11.094   9.291 -10.006 
ATOM    539  O   HIS A  89      12.249   9.524 -10.348 
ATOM    540  N   ARG A  90      10.614   9.570  -8.777 
ATOM    541  CA  ARG A  90      11.134  10.633  -7.973 
ATOM    542  CB  ARG A  90      10.638  10.532  -6.524 
ATOM    543  CG  ARG A  90       9.118  10.621  -6.401 
ATOM    544  CD  ARG A  90       8.581  12.052  -6.436 
ATOM    545  NE  ARG A  90       7.099  11.972  -6.308 
ATOM    546  CZ  ARG A  90       6.398  13.027  -5.801 
ATOM    547  NH1 ARG A  90       7.050  14.164  -5.418 
ATOM    548  NH2 ARG A  90       5.043  12.938  -5.660 
ATOM    549  C   ARG A  90      12.627  10.723  -7.915 
ATOM    550  O   ARG A  90      13.186  11.625  -8.535 
ATOM    551  N   GLU A  91      13.353   9.801  -7.262 
ATOM    552  CA  GLU A  91      14.755  10.115  -7.224 
ATOM    553  CB  GLU A  91      15.367  10.061  -5.812 
ATOM    554  CG  GLU A  91      14.958  11.232  -4.914 
ATOM    555  CD  GLU A  91      13.537  11.000  -4.427 
ATOM    556  OE1 GLU A  91      13.280   9.918  -3.836 
ATOM    557  OE2 GLU A  91      12.688  11.907  -4.644 
ATOM    558  C   GLU A  91      15.504   9.143  -8.074 
ATOM    559  O   GLU A  91      15.859   8.056  -7.623 
ATOM    560  N   ASN A  92      15.780   9.542  -9.330 
ATOM    561  CA  ASN A  92      16.570   8.776 -10.253 
ATOM    562  CB  ASN A  92      18.015   8.583  -9.762 
ATOM    563  CG  ASN A  92      18.669   9.953  -9.678 
ATOM    564  OD1 ASN A  92      18.547  10.766 -10.593 
ATOM    565  ND2 ASN A  92      19.371  10.227  -8.547 
ATOM    566  C   ASN A  92      15.991   7.412 -10.460 
ATOM    567  O   ASN A  92      16.733   6.456 -10.678 
ATOM    568  N   LEU A  93      14.653   7.283 -10.421 
ATOM    569  CA  LEU A  93      14.046   5.998 -10.644 
ATOM    570  CB  LEU A  93      13.196   5.499  -9.462 
ATOM    571  CG  LEU A  93      14.013   5.127  -8.208 
ATOM    572  CD1 LEU A  93      13.097   4.644  -7.072 
ATOM    573  CD2 LEU A  93      15.107   4.099  -8.543 
ATOM    574  C   LEU A  93      13.141   6.137 -11.825 
ATOM    575  O   LEU A  93      12.979   7.226 -12.373 
ATOM    576  N   ARG A  94      12.563   5.007 -12.286 
ATOM    577  CA  ARG A  94      11.651   5.047 -13.395 
ATOM    578  CB  ARG A  94      12.264   4.533 -14.706 
ATOM    579  CG  ARG A  94      13.421   5.410 -15.185 
ATOM    580  CD  ARG A  94      13.981   5.008 -16.550 
ATOM    581  NE  ARG A  94      12.929   5.315 -17.557 
ATOM    582  CZ  ARG A  94      12.803   6.585 -18.040 
ATOM    583  NH1 ARG A  94      13.625   7.577 -17.590 
ATOM    584  NH2 ARG A  94      11.843   6.868 -18.966 
ATOM    585  C   ARG A  94      10.481   4.169 -13.054 
ATOM    586  O   ARG A  94      10.637   3.137 -12.403 
ATOM    587  N   ILE A  95       9.268   4.577 -13.488 
ATOM    588  CA  ILE A  95       8.059   3.839 -13.228 
ATOM    589  CB  ILE A  95       7.025   4.653 -12.501 
ATOM    590  CG1 ILE A  95       5.820   3.791 -12.084 
ATOM    591  CG2 ILE A  95       6.656   5.846 -13.397 
ATOM    592  CD1 ILE A  95       6.118   2.807 -10.956 
ATOM    593  C   ILE A  95       7.471   3.433 -14.552 
ATOM    594  O   ILE A  95       7.417   4.230 -15.487 
ATOM    595  N   SER A  96       7.017   2.167 -14.668 
ATOM    596  CA  SER A  96       6.520   1.669 -15.924 
ATOM    597  CB  SER A  96       6.521   0.132 -16.021 
ATOM    598  OG  SER A  96       5.638  -0.423 -15.057 
ATOM    599  C   SER A  96       5.122   2.137 -16.200 
ATOM    600  O   SER A  96       4.324   2.355 -15.289 
ATOM    601  N   LYS A  97       4.824   2.366 -17.497 
ATOM    602  CA  LYS A  97       3.513   2.735 -17.955 
ATOM    603  CB  LYS A  97       3.499   3.283 -19.390 
ATOM    604  CG  LYS A  97       4.096   4.687 -19.504 
ATOM    605  CD  LYS A  97       4.273   5.153 -20.949 
ATOM    606  CE  LYS A  97       4.718   6.611 -21.063 
ATOM    607  NZ  LYS A  97       6.152   6.728 -20.709 
ATOM    608  C   LYS A  97       2.610   1.543 -17.924 
ATOM    609  O   LYS A  97       1.429   1.655 -17.600 
ATOM    610  N   SER A  98       3.157   0.372 -18.304 
ATOM    611  CA  SER A  98       2.430  -0.864 -18.402 
ATOM    612  CB  SER A  98       3.113  -1.826 -19.387 
ATOM    613  OG  SER A  98       2.438  -3.069 -19.433 
ATOM    614  C   SER A  98       2.391  -1.529 -17.062 
ATOM    615  O   SER A  98       3.191  -1.233 -16.178 
ATOM    616  N   SER A  99       1.438  -2.468 -16.892 
ATOM    617  CA  SER A  99       1.316  -3.181 -15.654 
ATOM    618  CB  SER A  99      -0.138  -3.329 -15.182 
ATOM    619  OG  SER A  99      -0.171  -4.036 -13.953 
ATOM    620  C   SER A  99       1.866  -4.551 -15.901 
ATOM    621  O   SER A  99       1.756  -5.075 -17.006 
ATOM    622  N   PHE A 100       2.499  -5.160 -14.875 
ATOM    623  CA  PHE A 100       3.096  -6.452 -15.063 
ATOM    624  CB  PHE A 100       4.625  -6.462 -14.858 
ATOM    625  CG  PHE A 100       5.327  -5.637 -15.887 
ATOM    626  CD1 PHE A 100       5.439  -4.271 -15.743 
ATOM    627  CD2 PHE A 100       5.897  -6.234 -16.988 
ATOM    628  CE1 PHE A 100       6.097  -3.516 -16.687 
ATOM    629  CE2 PHE A 100       6.556  -5.484 -17.934 
ATOM    630  CZ  PHE A 100       6.657  -4.121 -17.787 
ATOM    631  C   PHE A 100       2.572  -7.384 -14.016 
ATOM    632  O   PHE A 100       2.195  -6.966 -12.922 
ATOM    633  N   GLN A 101       2.513  -8.691 -14.344 
ATOM    634  CA  GLN A 101       2.171  -9.658 -13.345 
ATOM    635  CB  GLN A 101       1.839 -11.052 -13.904 
ATOM    636  CG  GLN A 101       0.489 -11.131 -14.617 
ATOM    637  CD  GLN A 101      -0.593 -11.194 -13.547 
ATOM    638  OE1 GLN A 101      -0.366 -11.697 -12.449 
ATOM    639  NE2 GLN A 101      -1.804 -10.667 -13.873 
ATOM    640  C   GLN A 101       3.394  -9.793 -12.496 
ATOM    641  O   GLN A 101       4.508  -9.873 -13.015 
ATOM    642  N   VAL A 102       3.218  -9.802 -11.161 
ATOM    643  CA  VAL A 102       4.354  -9.886 -10.293 
ATOM    644  CB  VAL A 102       4.759  -8.562  -9.714 
ATOM    645  CG1 VAL A 102       5.195  -7.637 -10.861 
ATOM    646  CG2 VAL A 102       3.584  -8.007  -8.887 
ATOM    647  C   VAL A 102       4.011 -10.774  -9.139 
ATOM    648  O   VAL A 102       2.841 -11.025  -8.854 
ATOM    649  N   THR A 103       5.050 -11.314  -8.467 
ATOM    650  CA  THR A 103       4.829 -12.120  -7.304 
ATOM    651  CB  THR A 103       5.112 -13.577  -7.530 
ATOM    652  OG1 THR A 103       4.295 -14.080  -8.577 
ATOM    653  CG2 THR A 103       4.826 -14.343  -6.226 
ATOM    654  C   THR A 103       5.781 -11.637  -6.255 
ATOM    655  O   THR A 103       6.988 -11.574  -6.489 
ATOM    656  N   THR A 104       5.262 -11.297  -5.057 
ATOM    657  CA  THR A 104       6.109 -10.812  -4.005 
ATOM    658  CB  THR A 104       5.546  -9.614  -3.295 
ATOM    659  OG1 THR A 104       5.356  -8.546  -4.210 
ATOM    660  CG2 THR A 104       6.514  -9.193  -2.176 
ATOM    661  C   THR A 104       6.242 -11.896  -2.986 
ATOM    662  O   THR A 104       5.251 -12.502  -2.581 
ATOM    663  N   CYS A 105       7.490 -12.172  -2.555 
ATOM    664  CA  CYS A 105       7.738 -13.200  -1.586 
ATOM    665  CB  CYS A 105       8.849 -14.165  -2.029 
ATOM    666  SG  CYS A 105       8.448 -14.908  -3.639 
ATOM    667  C   CYS A 105       8.189 -12.511  -0.339 
ATOM    668  O   CYS A 105       9.178 -11.779  -0.349 
ATOM    669  N   LYS A 106       7.459 -12.730   0.774 
ATOM    670  CA  LYS A 106       7.781 -12.086   2.014 
ATOM    671  CB  LYS A 106       6.585 -11.338   2.628 
ATOM    672  CG  LYS A 106       6.127 -10.139   1.793 
ATOM    673  CD  LYS A 106       4.735  -9.634   2.178 
ATOM    674  CE  LYS A 106       4.309  -8.374   1.425 
ATOM    675  NZ  LYS A 106       5.014  -7.194   1.974 
ATOM    676  C   LYS A 106       8.204 -13.134   2.988 
ATOM    677  O   LYS A 106       7.514 -14.131   3.203 
ATOM    678  N   LEU A 107       9.370 -12.908   3.618 
ATOM    679  CA  LEU A 107       9.910 -13.866   4.533 
ATOM    680  CB  LEU A 107      11.381 -13.570   4.883 
ATOM    681  CG  LEU A 107      12.026 -14.570   5.857 
ATOM    682  CD1 LEU A 107      12.138 -15.973   5.238 
ATOM    683  CD2 LEU A 107      13.375 -14.044   6.370 
ATOM    684  C   LEU A 107       9.105 -13.824   5.787 
ATOM    685  O   LEU A 107       8.661 -12.764   6.225 
ATOM    686  N   HIS A 108       8.855 -15.005   6.380 
ATOM    687  CA  HIS A 108       8.191 -15.020   7.648 
ATOM    688  ND1 HIS A 108       6.503 -17.160   5.722 
ATOM    689  CG  HIS A 108       6.507 -16.861   7.063 
ATOM    690  CB  HIS A 108       6.725 -15.489   7.618 
ATOM    691  NE2 HIS A 108       6.076 -19.059   6.793 
ATOM    692  CD2 HIS A 108       6.247 -18.033   7.703 
ATOM    693  CE1 HIS A 108       6.239 -18.488   5.615 
ATOM    694  C   HIS A 108       8.993 -15.906   8.534 
ATOM    695  O   HIS A 108       9.644 -16.843   8.076 
ATOM    696  N   GLY A 109       8.958 -15.620   9.846 
ATOM    697  CA  GLY A 109       9.793 -16.334  10.759 
ATOM    698  C   GLY A 109      10.861 -15.362  11.144 
ATOM    699  O   GLY A 109      11.206 -14.465  10.376 
ATOM    700  N   GLY A 110      11.378 -15.513  12.376 
ATOM    701  CA  GLY A 110      12.344 -14.642  12.983 
ATOM    702  C   GLY A 110      13.717 -14.700  12.379 
ATOM    703  O   GLY A 110      14.419 -13.689  12.376 
ATOM    704  N   SER A 111      14.166 -15.876  11.892 
ATOM    705  CA  SER A 111      15.555 -15.993  11.521 
ATOM    706  CB  SER A 111      16.129 -17.404  11.740 
ATOM    707  OG  SER A 111      17.494 -17.439  11.353 
ATOM    708  C   SER A 111      15.827 -15.629  10.092 
ATOM    709  O   SER A 111      15.060 -15.888   9.167 
ATOM    710  N   PRO A 112      16.953 -14.967   9.967 
ATOM    711  CA  PRO A 112      17.492 -14.571   8.686 
ATOM    712  CD  PRO A 112      17.334 -14.031  11.015 
ATOM    713  CB  PRO A 112      18.504 -13.462   8.973 
ATOM    714  CG  PRO A 112      18.025 -12.860  10.301 
ATOM    715  C   PRO A 112      18.112 -15.709   7.930 
ATOM    716  O   PRO A 112      18.498 -15.507   6.778 
ATOM    717  N   TRP A 113      18.254 -16.900   8.543 
ATOM    718  CA  TRP A 113      18.952 -17.947   7.848 
ATOM    719  CB  TRP A 113      20.140 -18.493   8.653 
ATOM    720  CG  TRP A 113      21.239 -17.473   8.801 
ATOM    721  CD2 TRP A 113      22.171 -17.157   7.757 
ATOM    722  CD1 TRP A 113      21.549 -16.668   9.857 
ATOM    723  NE1 TRP A 113      22.625 -15.874   9.541 
ATOM    724  CE2 TRP A 113      23.017 -16.164   8.250 
ATOM    725  CE3 TRP A 113      22.310 -17.654   6.495 
ATOM    726  CZ2 TRP A 113      24.022 -15.652   7.480 
ATOM    727  CZ3 TRP A 113      23.322 -17.137   5.721 
ATOM    728  CH2 TRP A 113      24.162 -16.156   6.206 
ATOM    729  C   TRP A 113      18.019 -19.078   7.526 
ATOM    730  O   TRP A 113      16.980 -19.259   8.157 
ATOM    731  N   PRO A 114      18.387 -19.844   6.525 
ATOM    732  CA  PRO A 114      17.605 -20.941   6.018 
ATOM    733  CD  PRO A 114      19.726 -19.807   5.959 
ATOM    734  CB  PRO A 114      18.412 -21.510   4.849 
ATOM    735  CG  PRO A 114      19.865 -21.131   5.190 
ATOM    736  C   PRO A 114      17.349 -21.963   7.077 
ATOM    737  O   PRO A 114      18.132 -22.055   8.021 
ATOM    738  N   PRO A 115      16.287 -22.717   6.949 
ATOM    739  CA  PRO A 115      15.417 -22.592   5.810 
ATOM    740  CD  PRO A 115      16.308 -24.080   7.460 
ATOM    741  CB  PRO A 115      14.554 -23.850   5.796 
ATOM    742  CG  PRO A 115      15.436 -24.898   6.494 
ATOM    743  C   PRO A 115      14.624 -21.326   5.826 
ATOM    744  O   PRO A 115      14.324 -20.822   6.907 
ATOM    745  N   CYS A 116      14.262 -20.805   4.637 
ATOM    746  CA  CYS A 116      13.552 -19.559   4.576 
ATOM    747  CB  CYS A 116      14.136 -18.609   3.509 
ATOM    748  SG  CYS A 116      15.947 -18.432   3.606 
ATOM    749  C   CYS A 116      12.141 -19.851   4.153 
ATOM    750  O   CYS A 116      11.913 -20.416   3.083 
ATOM    751  N   GLN A 117      11.145 -19.461   4.980 
ATOM    752  CA  GLN A 117       9.776 -19.689   4.605 
ATOM    753  CB  GLN A 117       8.829 -20.057   5.761 
ATOM    754  CG  GLN A 117       9.262 -21.272   6.578 
ATOM    755  CD  GLN A 117       9.944 -20.724   7.818 
ATOM    756  OE1 GLN A 117      10.525 -19.641   7.791 
ATOM    757  NE2 GLN A 117       9.847 -21.480   8.943 
ATOM    758  C   GLN A 117       9.264 -18.399   4.045 
ATOM    759  O   GLN A 117       9.593 -17.322   4.542 
ATOM    760  N   TYR A 118       8.444 -18.476   2.979 
ATOM    761  CA  TYR A 118       7.961 -17.279   2.352 
ATOM    762  CB  TYR A 118       8.554 -17.047   0.952 
ATOM    763  CG  TYR A 118      10.003 -16.728   1.079 
ATOM    764  CD1 TYR A 118      10.406 -15.445   1.371 
ATOM    765  CD2 TYR A 118      10.958 -17.702   0.895 
ATOM    766  CE1 TYR A 118      11.740 -15.138   1.486 
ATOM    767  CE2 TYR A 118      12.294 -17.401   1.008 
ATOM    768  CZ  TYR A 118      12.686 -16.117   1.304 
ATOM    769  OH  TYR A 118      14.057 -15.806   1.420 
ATOM    770  C   TYR A 118       6.480 -17.356   2.150 
ATOM    771  O   TYR A 118       5.907 -18.436   2.018 
ATOM    772  N   ARG A 119       5.827 -16.174   2.139 
ATOM    773  CA  ARG A 119       4.427 -16.059   1.843 
ATOM    774  CB  ARG A 119       3.652 -15.202   2.858 
ATOM    775  CG  ARG A 119       3.673 -15.788   4.269 
ATOM    776  CD  ARG A 119       2.594 -16.840   4.518 
ATOM    777  NE  ARG A 119       2.885 -17.449   5.844 
ATOM    778  CZ  ARG A 119       1.863 -17.879   6.638 
ATOM    779  NH1 ARG A 119       0.571 -17.731   6.223 
ATOM    780  NH2 ARG A 119       2.135 -18.448   7.848 
ATOM    781  C   ARG A 119       4.365 -15.344   0.526 
ATOM    782  O   ARG A 119       5.061 -14.349   0.325 
ATOM    783  N   ALA A 120       3.524 -15.828  -0.411 
ATOM    784  CA  ALA A 120       3.516 -15.241  -1.722 
ATOM    785  CB  ALA A 120       3.540 -16.279  -2.857 
ATOM    786  C   ALA A 120       2.290 -14.411  -1.918 
ATOM    787  O   ALA A 120       1.191 -14.774  -1.498 
ATOM    788  N   THR A 121       2.473 -13.235  -2.553 
ATOM    789  CA  THR A 121       1.362 -12.387  -2.858 
ATOM    790  CB  THR A 121       1.414 -11.077  -2.132 
ATOM    791  OG1 THR A 121       1.493 -11.279  -0.729 
ATOM    792  CG2 THR A 121       0.136 -10.304  -2.467 
ATOM    793  C   THR A 121       1.454 -12.058  -4.319 
ATOM    794  O   THR A 121       2.368 -11.355  -4.746 
ATOM    795  N   ALA A 122       0.503 -12.561  -5.131 
ATOM    796  CA  ALA A 122       0.506 -12.258  -6.535 
ATOM    797  CB  ALA A 122      -0.363 -13.214  -7.372 
ATOM    798  C   ALA A 122      -0.051 -10.879  -6.695 
ATOM    799  O   ALA A 122      -0.797 -10.403  -5.841 
ATOM    800  N   GLY A 123       0.311 -10.190  -7.800 
ATOM    801  CA  GLY A 123      -0.202  -8.866  -8.009 
ATOM    802  C   GLY A 123      -0.066  -8.514  -9.455 
ATOM    803  O   GLY A 123       0.601  -9.210 -10.221 
ATOM    804  N   PHE A 124      -0.738  -7.418  -9.864 
ATOM    805  CA  PHE A 124      -0.677  -6.940 -11.215 
ATOM    806  CB  PHE A 124      -1.952  -7.333 -11.988 
ATOM    807  CG  PHE A 124      -1.880  -6.953 -13.427 
ATOM    808  CD1 PHE A 124      -1.110  -7.677 -14.309 
ATOM    809  CD2 PHE A 124      -2.620  -5.893 -13.902 
ATOM    810  CE1 PHE A 124      -1.058  -7.330 -15.640 
ATOM    811  CE2 PHE A 124      -2.573  -5.544 -15.231 
ATOM    812  CZ  PHE A 124      -1.789  -6.263 -16.103 
ATOM    813  C   PHE A 124      -0.614  -5.444 -11.112 
ATOM    814  O   PHE A 124      -1.586  -4.807 -10.707 
ATOM    815  N   ARG A 125       0.538  -4.838 -11.470 
ATOM    816  CA  ARG A 125       0.653  -3.408 -11.368 
ATOM    817  CB  ARG A 125       0.731  -2.905  -9.919 
ATOM    818  CG  ARG A 125       1.922  -3.477  -9.148 
ATOM    819  CD  ARG A 125       2.201  -2.737  -7.841 
ATOM    820  NE  ARG A 125       2.654  -1.368  -8.212 
ATOM    821  CZ  ARG A 125       2.539  -0.343  -7.320 
ATOM    822  NH1 ARG A 125       2.021  -0.575  -6.078 
ATOM    823  NH2 ARG A 125       2.940   0.912  -7.672 
ATOM    824  C   ARG A 125       1.930  -2.974 -12.029 
ATOM    825  O   ARG A 125       2.704  -3.796 -12.517 
ATOM    826  N   ASN A 126       2.164  -1.643 -12.058 
ATOM    827  CA  ASN A 126       3.348  -1.060 -12.631 
ATOM    828  CB  ASN A 126       3.319   0.475 -12.733 
ATOM    829  CG  ASN A 126       2.288   0.920 -13.750 
ATOM    830  OD1 ASN A 126       1.798   0.128 -14.551 
ATOM    831  ND2 ASN A 126       1.954   2.238 -13.724 
ATOM    832  C   ASN A 126       4.475  -1.326 -11.687 
ATOM    833  O   ASN A 126       4.252  -1.649 -10.522 
ATOM    834  N   VAL A 127       5.728  -1.187 -12.170 
ATOM    835  CA  VAL A 127       6.853  -1.442 -11.318 
ATOM    836  CB  VAL A 127       7.620  -2.670 -11.710 
ATOM    837  CG1 VAL A 127       6.692  -3.888 -11.560 
ATOM    838  CG2 VAL A 127       8.164  -2.479 -13.137 
ATOM    839  C   VAL A 127       7.801  -0.286 -11.389 
ATOM    840  O   VAL A 127       7.791   0.482 -12.349 
ATOM    841  N   VAL A 128       8.640  -0.129 -10.338 
ATOM    842  CA  VAL A 128       9.608   0.932 -10.290 
ATOM    843  CB  VAL A 128       9.558   1.739  -9.024 
ATOM    844  CG1 VAL A 128      10.684   2.788  -9.058 
ATOM    845  CG2 VAL A 128       8.156   2.343  -8.876 
ATOM    846  C   VAL A 128      10.968   0.306 -10.332 
ATOM    847  O   VAL A 128      11.242  -0.659  -9.620 
ATOM    848  N   VAL A 129      11.864   0.853 -11.180 
ATOM    849  CA  VAL A 129      13.192   0.316 -11.293 
ATOM    850  CB  VAL A 129      13.377  -0.597 -12.470 
ATOM    851  CG1 VAL A 129      12.475  -1.829 -12.285 
ATOM    852  CG2 VAL A 129      13.103   0.196 -13.761 
ATOM    853  C   VAL A 129      14.143   1.454 -11.487 
ATOM    854  O   VAL A 129      13.740   2.610 -11.599 
ATOM    855  N   ALA A 130      15.453   1.141 -11.469 
ATOM    856  CA  ALA A 130      16.471   2.102 -11.776 
ATOM    857  CB  ALA A 130      17.570   2.201 -10.704 
ATOM    858  C   ALA A 130      17.107   1.586 -13.029 
ATOM    859  O   ALA A 130      17.251   0.376 -13.195 
ATOM    860  N   CYS A 131      17.489   2.483 -13.964 
ATOM    861  CA  CYS A 131      18.044   1.992 -15.195 
ATOM    862  CB  CYS A 131      17.222   2.356 -16.450 
ATOM    863  SG  CYS A 131      15.649   1.450 -16.538 
ATOM    864  C   CYS A 131      19.424   2.528 -15.408 
ATOM    865  O   CYS A 131      19.772   3.615 -14.946 
ATOM    866  N   GLU A 132      20.255   1.724 -16.108 
ATOM    867  CA  GLU A 132      21.592   2.093 -16.475 
ATOM    868  CB  GLU A 132      22.653   1.496 -15.531 
ATOM    869  CG  GLU A 132      24.095   1.876 -15.875 
ATOM    870  CD  GLU A 132      25.017   1.153 -14.901 
ATOM    871  OE1 GLU A 132      24.867  -0.090 -14.759 
ATOM    872  OE2 GLU A 132      25.883   1.833 -14.288 
ATOM    873  C   GLU A 132      21.835   1.497 -17.828 
ATOM    874  O   GLU A 132      21.581   0.315 -18.054 
ATOM    875  N   ASN A 133      22.341   2.307 -18.771 
ATOM    876  CA  ASN A 133      22.633   1.807 -20.081 
ATOM    877  CB  ASN A 133      23.666   0.669 -20.045 
ATOM    878  CG  ASN A 133      24.142   0.395 -21.460 
ATOM    879  OD1 ASN A 133      23.716   1.047 -22.412 
ATOM    880  ND2 ASN A 133      25.042  -0.612 -21.602 
ATOM    881  C   ASN A 133      21.369   1.284 -20.700 
ATOM    882  O   ASN A 133      21.405   0.415 -21.569 
ATOM    883  N   GLY A 134      20.206   1.809 -20.274 
ATOM    884  CA  GLY A 134      18.973   1.431 -20.908 
ATOM    885  C   GLY A 134      18.488   0.100 -20.407 
ATOM    886  O   GLY A 134      17.601  -0.497 -21.016 
ATOM    887  N   LEU A 135      19.052  -0.410 -19.291 
ATOM    888  CA  LEU A 135      18.626  -1.689 -18.777 
ATOM    889  CB  LEU A 135      19.722  -2.763 -18.865 
ATOM    890  CG  LEU A 135      20.118  -3.122 -20.306 
ATOM    891  CD1 LEU A 135      21.217  -4.195 -20.327 
ATOM    892  CD2 LEU A 135      18.890  -3.538 -21.130 
ATOM    893  C   LEU A 135      18.301  -1.547 -17.317 
ATOM    894  O   LEU A 135      18.890  -0.715 -16.629 
ATOM    895  N   PRO A 136      17.352  -2.313 -16.825 
ATOM    896  CA  PRO A 136      17.021  -2.252 -15.420 
ATOM    897  CD  PRO A 136      16.196  -2.669 -17.633 
ATOM    898  CB  PRO A 136      15.657  -2.921 -15.271 
ATOM    899  CG  PRO A 136      15.011  -2.730 -16.653 
ATOM    900  C   PRO A 136      18.077  -2.865 -14.544 
ATOM    901  O   PRO A 136      18.366  -4.050 -14.698 
ATOM    902  N   VAL A 137      18.700  -2.052 -13.670 
ATOM    903  CA  VAL A 137      19.685  -2.428 -12.695 
ATOM    904  CB  VAL A 137      20.708  -1.352 -12.497 
ATOM    905  CG1 VAL A 137      21.444  -1.158 -13.835 
ATOM    906  CG2 VAL A 137      20.006  -0.082 -11.995 
ATOM    907  C   VAL A 137      19.111  -2.788 -11.354 
ATOM    908  O   VAL A 137      19.737  -3.522 -10.593 
ATOM    909  N   HIS A 138      17.948  -2.222 -10.978 
ATOM    910  CA  HIS A 138      17.482  -2.425  -9.634 
ATOM    911  ND1 HIS A 138      17.868  -2.477  -6.392 
ATOM    912  CG  HIS A 138      17.517  -1.474  -7.267 
ATOM    913  CB  HIS A 138      18.027  -1.352  -8.671 
ATOM    914  NE2 HIS A 138      16.458  -1.147  -5.302 
ATOM    915  CD2 HIS A 138      16.654  -0.671  -6.586 
ATOM    916  CE1 HIS A 138      17.208  -2.233  -5.232 
ATOM    917  C   HIS A 138      15.989  -2.347  -9.596 
ATOM    918  O   HIS A 138      15.368  -1.672 -10.416 
ATOM    919  N   LEU A 139      15.380  -3.059  -8.624 
ATOM    920  CA  LEU A 139      13.959  -3.022  -8.464 
ATOM    921  CB  LEU A 139      13.328  -4.424  -8.387 
ATOM    922  CG  LEU A 139      11.796  -4.427  -8.219 
ATOM    923  CD1 LEU A 139      11.097  -3.859  -9.466 
ATOM    924  CD2 LEU A 139      11.275  -5.821  -7.830 
ATOM    925  C   LEU A 139      13.692  -2.338  -7.155 
ATOM    926  O   LEU A 139      14.328  -2.642  -6.146 
ATOM    927  N   ASP A 140      12.744  -1.377  -7.146 
ATOM    928  CA  ASP A 140      12.392  -0.683  -5.938 
ATOM    929  CB  ASP A 140      11.787   0.709  -6.222 
ATOM    930  CG  ASP A 140      11.444   1.439  -4.927 
ATOM    931  OD1 ASP A 140      10.721   0.858  -4.076 
ATOM    932  OD2 ASP A 140      11.902   2.602  -4.774 
ATOM    933  C   ASP A 140      11.357  -1.523  -5.257 
ATOM    934  O   ASP A 140      10.230  -1.654  -5.728 
ATOM    935  N   GLN A 141      11.749  -2.130  -4.123 
ATOM    936  CA  GLN A 141      10.948  -3.011  -3.316 
ATOM    937  CB  GLN A 141      11.779  -3.783  -2.278 
ATOM    938  CG  GLN A 141      12.762  -4.776  -2.905 
ATOM    939  CD  GLN A 141      11.952  -5.908  -3.523 
ATOM    940  OE1 GLN A 141      12.497  -6.786  -4.190 
ATOM    941  NE2 GLN A 141      10.610  -5.884  -3.303 
ATOM    942  C   GLN A 141       9.851  -2.293  -2.576 
ATOM    943  O   GLN A 141       8.819  -2.893  -2.282 
ATOM    944  N   SER A 142      10.034  -0.997  -2.253 
ATOM    945  CA  SER A 142       9.150  -0.301  -1.351 
ATOM    946  CB  SER A 142       9.491   1.193  -1.188 
ATOM    947  OG  SER A 142       9.124   1.919  -2.352 
ATOM    948  C   SER A 142       7.710  -0.375  -1.771 
ATOM    949  O   SER A 142       6.824  -0.464  -0.923 
ATOM    950  N   ILE A 143       7.420  -0.350  -3.080 
ATOM    951  CA  ILE A 143       6.051  -0.356  -3.517 
ATOM    952  CB  ILE A 143       5.929  -0.210  -5.009 
ATOM    953  CG1 ILE A 143       6.581  -1.395  -5.742 
ATOM    954  CG2 ILE A 143       6.534   1.151  -5.388 
ATOM    955  CD1 ILE A 143       6.281  -1.418  -7.241 
ATOM    956  C   ILE A 143       5.389  -1.633  -3.085 
ATOM    957  O   ILE A 143       4.203  -1.660  -2.760 
ATOM    958  N   PHE A 144       6.139  -2.743  -3.129 
ATOM    959  CA  PHE A 144       5.663  -4.054  -2.785 
ATOM    960  CB  PHE A 144       6.569  -5.164  -3.332 
ATOM    961  CG  PHE A 144       6.507  -4.997  -4.812 
ATOM    962  CD1 PHE A 144       5.397  -5.403  -5.519 
ATOM    963  CD2 PHE A 144       7.560  -4.429  -5.496 
ATOM    964  CE1 PHE A 144       5.340  -5.244  -6.884 
ATOM    965  CE2 PHE A 144       7.507  -4.271  -6.860 
ATOM    966  CZ  PHE A 144       6.396  -4.677  -7.557 
ATOM    967  C   PHE A 144       5.482  -4.230  -1.309 
ATOM    968  O   PHE A 144       4.699  -5.077  -0.876 
ATOM    969  N   ARG A 145       6.264  -3.500  -0.495 
ATOM    970  CA  ARG A 145       6.177  -3.640   0.929 
ATOM    971  CB  ARG A 145       7.187  -2.736   1.646 
ATOM    972  CG  ARG A 145       8.616  -2.950   1.149 
ATOM    973  CD  ARG A 145       9.671  -2.223   1.979 
ATOM    974  NE  ARG A 145       9.994  -3.112   3.127 
ATOM    975  CZ  ARG A 145      10.901  -4.116   2.955 
ATOM    976  NH1 ARG A 145      11.537  -4.250   1.755 
ATOM    977  NH2 ARG A 145      11.162  -4.987   3.973 
ATOM    978  C   ARG A 145       4.810  -3.223   1.343 
ATOM    979  O   ARG A 145       4.160  -3.893   2.145 
ATOM    980  N   ARG A 146       4.339  -2.101   0.769 
ATOM    981  CA  ARG A 146       3.061  -1.554   1.109 
ATOM    982  CB  ARG A 146       2.944  -0.061   0.750 
ATOM    983  CG  ARG A 146       4.017   0.799   1.422 
ATOM    984  CD  ARG A 146       3.933   2.291   1.088 
ATOM    985  NE  ARG A 146       5.205   2.914   1.552 
ATOM    986  CZ  ARG A 146       6.283   2.930   0.714 
ATOM    987  NH1 ARG A 146       6.168   2.412  -0.544 
ATOM    988  NH2 ARG A 146       7.470   3.456   1.131 
ATOM    989  C   ARG A 146       2.016  -2.301   0.298 
ATOM    990  O   ARG A 146       1.257  -1.625  -0.446 
ATOM    991  OXT ARG A 146       1.959  -3.554   0.415 
TER
HEADER lig_32.pdb
ATOM      1  P    DC A   1      23.061-658.032-289.998 
ATOM      2  OP1  DC A   1      23.030-658.257-291.460 
ATOM      3  OP2  DC A   1      23.992-656.987-289.521 
ATOM      4  O5'  DC A   1      21.583-657.717-289.471 
ATOM      5  C5'  DC A   1      20.712-658.813-289.133 
ATOM      6  C4'  DC A   1      19.991-658.520-287.832 
ATOM      7  O4'  DC A   1      20.748-658.956-286.667 
ATOM      8  C3'  DC A   1      19.698-657.046-287.552 
ATOM      9  O3'  DC A   1      18.433-656.942-286.911 
ATOM     10  C2'  DC A   1      20.780-656.618-286.561 
ATOM     11  C1'  DC A   1      20.770-657.894-285.725 
ATOM     12  N1   DC A   1      21.978-658.060-284.869 
ATOM     13  C2   DC A   1      21.816-658.670-283.628 
ATOM     14  O2   DC A   1      20.687-659.045-283.291 
ATOM     15  N3   DC A   1      22.905-658.830-282.833 
ATOM     16  C4   DC A   1      24.111-658.409-283.236 
ATOM     17  N4   DC A   1      25.142-658.588-282.424 
ATOM     18  C5   DC A   1      24.299-657.779-284.508 
ATOM     19  C6   DC A   1      23.199-657.628-285.288 
ATOM     20  P    DA A   2      17.458-655.735-287.307 
ATOM     21  OP1  DA A   2      16.694-656.094-288.522 
ATOM     22  OP2  DA A   2      18.231-654.476-287.374 
ATOM     23  O5'  DA A   2      16.476-655.695-286.045 
ATOM     24  C5'  DA A   2      16.205-656.917-285.332 
ATOM     25  C4'  DA A   2      16.257-656.667-283.837 
ATOM     26  O4'  DA A   2      17.600-656.823-283.295 
ATOM     27  C3'  DA A   2      15.835-655.271-283.381 
ATOM     28  O3'  DA A   2      15.134-655.381-282.148 
ATOM     29  C2'  DA A   2      17.149-654.532-283.128 
ATOM     30  C1'  DA A   2      17.885-655.699-282.476 
ATOM     31  N9   DA A   2      19.363-655.525-282.429 
ATOM     32  C8   DA A   2      20.175-654.911-283.340 
ATOM     33  N7   DA A   2      21.430-654.919-283.014 
ATOM     34  C5   DA A   2      21.455-655.587-281.797 
ATOM     35  C6   DA A   2      22.502-655.927-280.924 
ATOM     36  N6   DA A   2      23.787-655.623-281.157 
ATOM     37  N1   DA A   2      22.180-656.591-279.799 
ATOM     38  C2   DA A   2      20.901-656.890-279.574 
ATOM     39  N3   DA A   2      19.844-656.627-280.311 
ATOM     40  C4   DA A   2      20.195-655.961-281.430 
ATOM     41  P    DT A   3      13.856-654.452-281.897 
ATOM     42  OP1  DT A   3      12.661-655.075-282.510 
ATOM     43  OP2  DT A   3      14.157-653.067-282.324 
ATOM     44  O5'  DT A   3      13.733-654.507-280.303 
ATOM     45  C5'  DT A   3      14.179-655.688-279.609 
ATOM     46  C4'  DT A   3      14.973-655.298-278.378 
ATOM     47  O4'  DT A   3      16.388-655.113-278.665 
ATOM     48  C3'  DT A   3      14.559-653.988-277.708 
ATOM     49  O3'  DT A   3      14.684-654.132-276.298 
ATOM     50  C2'  DT A   3      15.591-652.966-278.184 
ATOM     51  C1'  DT A   3      16.805-653.884-278.090 
ATOM     52  N1   DT A   3      17.988-653.394-278.852 
ATOM     53  C2   DT A   3      19.227-653.654-278.319 
ATOM     54  O2   DT A   3      19.386-654.256-277.271 
ATOM     55  N3   DT A   3      20.299-653.184-279.052 
ATOM     56  C4   DT A   3      20.235-652.493-280.246 
ATOM     57  O4   DT A   3      21.265-652.123-280.811 
ATOM     58  C5   DT A   3      18.891-652.269-280.725 
ATOM     59  C7   DT A   3      18.732-651.524-282.017 
ATOM     60  C6   DT A   3      17.831-652.715-280.032 
ATOM     61  P    DG A   4      13.573-653.479-275.349 
ATOM     62  OP1  DG A   4      12.417-654.396-275.235 
ATOM     63  OP2  DG A   4      13.269-652.107-275.814 
ATOM     64  O5'  DG A   4      14.349-653.413-273.952 
ATOM     65  C5'  DG A   4      15.355-654.404-273.665 
ATOM     66  C4'  DG A   4      16.574-653.741-273.055 
ATOM     67  O4'  DG A   4      17.522-653.286-274.061 
ATOM     68  C3'  DG A   4      16.302-652.495-272.212 
ATOM     69  O3'  DG A   4      17.199-652.480-271.108 
ATOM     70  C2'  DG A   4      16.647-651.324-273.134 
ATOM     71  C1'  DG A   4      17.890-651.949-273.757 
ATOM     72  N9   DG A   4      18.323-651.290-275.021 
ATOM     73  C8   DG A   4      17.556-650.714-276.010 
ATOM     74  N7   DG A   4      18.251-650.214-277.002 
ATOM     75  C5   DG A   4      19.573-650.477-276.645 
ATOM     76  C6   DG A   4      20.781-650.172-277.325 
ATOM     77  O6   DG A   4      20.936-649.600-278.400 
ATOM     78  N1   DG A   4      21.899-650.618-276.607 
ATOM     79  C2   DG A   4      21.855-651.273-275.391 
ATOM     80  N2   DG A   4      23.035-651.617-274.868 
ATOM     81  N3   DG A   4      20.722-651.558-274.755 
ATOM     82  C4   DG A   4      19.628-651.132-275.437 
ATOM     83  P    DA A   5      16.664-651.995-269.681 
ATOM     84  OP1  DA A   5      15.999-653.123-268.990 
ATOM     85  OP2  DA A   5      15.854-650.768-269.845 
ATOM     86  O5'  DA A   5      18.033-651.638-268.934 
ATOM     87  C5'  DA A   5      19.229-652.360-269.287 
ATOM     88  C4'  DA A   5      20.395-651.400-269.414 
ATOM     89  O4'  DA A   5      20.513-650.846-270.757 
ATOM     90  C3'  DA A   5      20.345-650.168-268.511 
ATOM     91  O3'  DA A   5      21.666-649.861-268.078 
ATOM     92  C2'  DA A   5      19.858-649.040-269.419 
ATOM     93  C1'  DA A   5      20.670-649.439-270.648 
ATOM     94  N9   DA A   5      20.186-648.821-271.913 
ATOM     95  C8   DA A   5      18.903-648.526-272.277 
ATOM     96  N7   DA A   5      18.802-647.986-273.452 
ATOM     97  C5   DA A   5      20.113-647.918-273.902 
ATOM     98  C6   DA A   5      20.681-647.440-275.095 
ATOM     99  N6   DA A   5      19.963-646.915-276.098 
ATOM    100  N1   DA A   5      22.018-647.521-275.219 
ATOM    101  C2   DA A   5      22.726-648.043-274.220 
ATOM    102  N3   DA A   5      22.309-648.519-273.067 
ATOM    103  C4   DA A   5      20.968-648.426-272.968 
ATOM    104  P    DA A   6      21.894-649.374-266.570 
ATOM    105  OP1  DA A   6      21.987-650.550-265.677 
ATOM    106  OP2  DA A   6      20.869-648.368-266.214 
ATOM    107  O5'  DA A   6      23.325-648.666-266.681 
ATOM    108  C5'  DA A   6      24.266-649.145-267.659 
ATOM    109  C4'  DA A   6      24.922-647.973-268.365 
ATOM    110  O4'  DA A   6      24.165-647.532-269.528 
ATOM    111  C3'  DA A   6      25.089-646.704-267.531 
ATOM    112  O3'  DA A   6      26.322-646.084-267.877 
ATOM    113  C2'  DA A   6      23.945-645.794-267.976 
ATOM    114  C1'  DA A   6      24.029-646.121-269.465 
ATOM    115  N9   DA A   6      22.811-645.738-270.232 
ATOM    116  C8   DA A   6      21.509-645.758-269.821 
ATOM    117  N7   DA A   6      20.668-645.362-270.725 
ATOM    118  C5   DA A   6      21.469-645.057-271.817 
ATOM    119  C6   DA A   6      21.175-644.580-273.105 
ATOM    120  N6   DA A   6      19.931-644.314-273.529 
ATOM    121  N1   DA A   6      22.208-644.384-273.944 
ATOM    122  C2   DA A   6      23.442-644.650-273.517 
ATOM    123  N3   DA A   6      23.837-645.096-272.346 
ATOM    124  C4   DA A   6      22.784-645.284-271.524 
ATOM    125  P    DG A   7      27.210-645.423-266.722 
ATOM    126  OP1  DG A   7      28.038-646.466-266.076 
ATOM    127  OP2  DG A   7      26.343-644.631-265.822 
ATOM    128  O5'  DG A   7      28.147-644.439-267.568 
ATOM    129  C5'  DG A   7      28.489-644.793-268.921 
ATOM    130  C4'  DG A   7      28.370-643.579-269.820 
ATOM    131  O4'  DG A   7      27.028-643.417-270.360 
ATOM    132  C3'  DG A   7      28.667-642.232-269.161 
ATOM    133  O3'  DG A   7      29.334-641.397-270.100 
ATOM    134  C2'  DG A   7      27.291-641.631-268.871 
ATOM    135  C1'  DG A   7      26.630-642.067-270.175 
ATOM    136  N9   DG A   7      25.141-642.025-270.134 
ATOM    137  C8   DG A   7      24.291-642.284-269.081 
ATOM    138  N7   DG A   7      23.020-642.156-269.377 
ATOM    139  C5   DG A   7      23.029-641.787-270.721 
ATOM    140  C6   DG A   7      21.949-641.507-271.599 
ATOM    141  O6   DG A   7      20.743-641.527-271.367 
ATOM    142  N1   DG A   7      22.407-641.170-272.881 
ATOM    143  C2   DG A   7      23.733-641.113-273.264 
ATOM    144  N2   DG A   7      23.961-640.772-274.535 
ATOM    145  N3   DG A   7      24.744-641.377-272.440 
ATOM    146  C4   DG A   7      24.318-641.704-271.193 
ATOM    147  P    DA A   8      30.528-640.459-269.593 
ATOM    148  OP1  DA A   8      31.787-641.237-269.550 
ATOM    149  OP2  DA A   8      30.134-639.792-268.333 
ATOM    150  O5'  DA A   8      30.604-639.379-270.772 
ATOM    151  C5'  DA A   8      30.230-639.773-272.106 
ATOM    152  C4'  DA A   8      29.370-638.700-272.742 
ATOM    153  O4'  DA A   8      27.953-638.879-272.452 
ATOM    154  C3'  DA A   8      29.658-637.266-272.297 
ATOM    155  O3'  DA A   8      29.499-636.398-273.413 
ATOM    156  C2'  DA A   8      28.565-636.950-271.276 
ATOM    157  C1'  DA A   8      27.423-637.634-272.022 
ATOM    158  N9   DA A   8      26.232-637.908-271.172 
ATOM    159  C8   DA A   8      26.191-638.241-269.849 
ATOM    160  N7   DA A   8      24.992-638.416-269.387 
ATOM    161  C5   DA A   8      24.175-638.183-270.484 
ATOM    162  C6   DA A   8      22.780-638.212-270.650 
ATOM    163  N6   DA A   8      21.923-638.502-269.660 
ATOM    164  N1   DA A   8      22.296-637.929-271.874 
ATOM    165  C2   DA A   8      23.152-637.641-272.852 
ATOM    166  N3   DA A   8      24.464-637.583-272.817 
ATOM    167  C4   DA A   8      24.924-637.870-271.582 
ATOM    168  P    DA A   9      30.526-635.183-273.603 
ATOM    169  OP1  DA A   9      31.746-635.668-274.287 
ATOM    170  OP2  DA A   9      30.735-634.504-272.305 
ATOM    171  O5'  DA A   9      29.703-634.225-274.584 
ATOM    172  C5'  DA A   9      28.768-634.811-275.510 
ATOM    173  C4'  DA A   9      27.483-634.008-275.527 
ATOM    174  O4'  DA A   9      26.535-634.458-274.517 
ATOM    175  C3'  DA A   9      27.630-632.511-275.253 
ATOM    176  O3'  DA A   9      26.700-631.802-276.063 
ATOM    177  C2'  DA A   9      27.224-632.344-273.789 
ATOM    178  C1'  DA A   9      26.054-633.322-273.816 
ATOM    179  N9   DA A   9      25.611-633.764-272.465 
ATOM    180  C8   DA A   9      26.371-633.976-271.350 
ATOM    181  N7   DA A   9      25.690-634.361-270.316 
ATOM    182  C5   DA A   9      24.381-634.408-270.776 
ATOM    183  C6   DA A   9      23.169-634.750-270.152 
ATOM    184  N6   DA A   9      23.078-635.125-268.869 
ATOM    185  N1   DA A   9      22.051-634.690-270.899 
ATOM    186  C2   DA A   9      22.148-634.316-272.174 
ATOM    187  N3   DA A   9      23.217-633.977-272.860 
ATOM    188  C4   DA A   9      24.323-634.044-272.091 
ATOM    189  P    DA A  10      27.150-630.420-276.733 
ATOM    190  OP1  DA A  10      27.877-630.693-277.992 
ATOM    191  OP2  DA A  10      27.866-629.595-275.735 
ATOM    192  O5'  DA A  10      25.733-629.753-277.063 
ATOM    193  C5'  DA A  10      24.609-630.606-277.351 
ATOM    194  C4'  DA A  10      23.376-630.102-276.628 
ATOM    195  O4'  DA A  10      23.258-630.650-275.284 
ATOM    196  C3'  DA A  10      23.301-628.590-276.417 
ATOM    197  O3'  DA A  10      21.948-628.173-276.556 
ATOM    198  C2'  DA A  10      23.727-628.380-274.964 
ATOM    199  C1'  DA A  10      22.988-629.583-274.387 
ATOM    200  N9   DA A  10      23.463-629.985-273.034 
ATOM    201  C8   DA A  10      24.729-629.927-272.527 
ATOM    202  N7   DA A  10      24.825-630.352-271.305 
ATOM    203  C5   DA A  10      23.528-630.720-270.975 
ATOM    204  C6   DA A  10      22.963-631.253-269.806 
ATOM    205  N6   DA A  10      23.668-631.521-268.698 
ATOM    206  N1   DA A  10      21.640-631.503-269.815 
ATOM    207  C2   DA A  10      20.943-631.235-270.919 
ATOM    208  N3   DA A  10      21.359-630.739-272.063 
ATOM    209  C4   DA A  10      22.687-630.499-272.028 
ATOM    210  P    DG A  11      21.635-626.793-277.305 
ATOM    211  OP1  DG A  11      21.604-627.018-278.767 
ATOM    212  OP2  DG A  11      22.566-625.747-276.828 
ATOM    213  O5'  DG A  11      20.157-626.477-276.778 
ATOM    214  C5'  DG A  11      19.287-627.573-276.440 
ATOM    215  C4'  DG A  11      18.565-627.280-275.139 
ATOM    216  O4'  DG A  11      19.322-627.716-273.974 
ATOM    217  C3'  DG A  11      18.272-625.806-274.858 
ATOM    218  O3'  DG A  11      17.007-625.702-274.218 
ATOM    219  C2'  DG A  11      19.355-625.378-273.868 
ATOM    220  C1'  DG A  11      19.344-626.654-273.032 
ATOM    221  N9   DG A  11      20.552-626.820-272.176 
ATOM    222  C8   DG A  11      21.855-626.450-272.428 
ATOM    223  N7   DG A  11      22.689-626.741-271.460 
ATOM    224  C5   DG A  11      21.881-627.345-270.498 
ATOM    225  C6   DG A  11      22.217-627.875-269.224 
ATOM    226  O6   DG A  11      23.315-627.919-268.674 
ATOM    227  N1   DG A  11      21.091-628.396-268.573 
ATOM    228  C2   DG A  11      19.808-628.405-269.086 
ATOM    229  N2   DG A  11      18.869-628.949-268.308 
ATOM    230  N3   DG A  11      19.494-627.909-270.282 
ATOM    231  C4   DG A  11      20.576-627.399-270.925 
ATOM    232  P    DA A  12      16.032-624.496-274.614 
ATOM    233  OP1  DA A  12      15.268-624.854-275.829 
ATOM    234  OP2  DA A  12      16.805-623.236-274.681 
ATOM    235  O5'  DA A  12      15.050-624.456-273.352 
ATOM    236  C5'  DA A  12      14.779-625.677-272.639 
ATOM    237  C4'  DA A  12      14.831-625.427-271.144 
ATOM    238  O4'  DA A  12      16.174-625.583-270.602 
ATOM    239  C3'  DA A  12      14.409-624.031-270.688 
ATOM    240  O3'  DA A  12      13.708-624.141-269.455 
ATOM    241  C2'  DA A  12      15.723-623.293-270.435 
ATOM    242  C1'  DA A  12      16.459-624.460-269.783 
ATOM    243  N9   DA A  12      17.937-624.285-269.736 
ATOM    244  C8   DA A  12      18.749-623.672-270.646 
ATOM    245  N7   DA A  12      20.004-623.679-270.321 
ATOM    246  C5   DA A  12      20.029-624.348-269.104 
ATOM    247  C6   DA A  12      21.076-624.687-268.231 
ATOM    248  N6   DA A  12      22.361-624.384-268.464 
ATOM    249  N1   DA A  12      20.754-625.351-267.106 
ATOM    250  C2   DA A  12      19.475-625.650-266.881 
ATOM    251  N3   DA A  12      18.418-625.387-267.618 
ATOM    252  C4   DA A  12      18.769-624.722-268.737 
ATOM    253  P    DC A  13      12.430-623.212-269.204 
ATOM    254  OP1  DC A  13      11.235-623.835-269.817 
ATOM    255  OP2  DC A  13      12.731-621.828-269.631 
ATOM    256  O5'  DC A  13      12.307-623.268-267.610 
ATOM    257  C5'  DC A  13      12.753-624.449-266.916 
ATOM    258  C4'  DC A  13      13.547-624.058-265.685 
ATOM    259  O4'  DC A  13      14.962-623.873-265.972 
ATOM    260  C3'  DC A  13      13.133-622.748-265.015 
ATOM    261  O3'  DC A  13      13.258-622.893-263.605 
ATOM    262  C2'  DC A  13      14.165-621.726-265.491 
ATOM    263  C1'  DC A  13      15.379-622.645-265.397 
ATOM    264  N1   DC A  13      16.562-622.155-266.159 
ATOM    265  C2   DC A  13      17.825-622.410-265.632 
ATOM    266  O2   DC A  13      17.912-623.027-264.564 
ATOM    267  N3   DC A  13      18.916-621.970-266.311 
ATOM    268  C4   DC A  13      18.779-621.306-267.465 
ATOM    269  N4   DC A  13      19.873-620.898-268.090 
ATOM    270  C5   DC A  13      17.488-621.033-268.025 
ATOM    271  C6   DC A  13      16.411-621.479-267.331 
ATOM    272  P    DG A  14      12.147-622.239-262.656 
ATOM    273  OP1  DG A  14      10.991-623.156-262.541 
ATOM    274  OP2  DG A  14      11.843-620.867-263.121 
ATOM    275  O5'  DG A  14      12.924-622.174-261.259 
ATOM    276  C5'  DG A  14      13.929-623.164-260.972 
ATOM    277  C4'  DG A  14      15.148-622.502-260.361 
ATOM    278  O4'  DG A  14      16.096-622.046-261.368 
ATOM    279  C3'  DG A  14      14.877-621.255-259.519 
ATOM    280  O3'  DG A  14      15.773-621.241-258.415 
ATOM    281  C2'  DG A  14      15.221-620.084-260.441 
ATOM    282  C1'  DG A  14      16.464-620.710-261.064 
ATOM    283  N9   DG A  14      16.897-620.050-262.328 
ATOM    284  C8   DG A  14      16.130-619.474-263.317 
ATOM    285  N7   DG A  14      16.825-618.975-264.309 
ATOM    286  C5   DG A  14      18.147-619.237-263.952 
ATOM    287  C6   DG A  14      19.355-618.932-264.632 
ATOM    288  O6   DG A  14      19.510-618.360-265.707 
ATOM    289  N1   DG A  14      20.473-619.379-263.914 
ATOM    290  C2   DG A  14      20.429-620.033-262.698 
ATOM    291  N2   DG A  14      21.609-620.378-262.175 
ATOM    292  N3   DG A  14      19.296-620.319-262.062 
ATOM    293  C4   DG A  14      18.202-619.892-262.744 
ATOM    294  P    DT A  15      15.238-620.755-256.987 
ATOM    295  OP1  DT A  15      14.574-621.884-256.297 
ATOM    296  OP2  DT A  15      14.428-619.528-257.152 
ATOM    297  O5'  DT A  15      16.607-620.398-256.241 
ATOM    298  C5'  DT A  15      17.803-621.120-256.593 
ATOM    299  C4'  DT A  15      18.969-620.160-256.721 
ATOM    300  O4'  DT A  15      19.087-619.606-258.063 
ATOM    301  C3'  DT A  15      18.919-618.929-255.818 
ATOM    302  O3'  DT A  15      20.240-618.622-255.385 
ATOM    303  C2'  DT A  15      18.432-617.800-256.726 
ATOM    304  C1'  DT A  15      19.245-618.200-257.955 
ATOM    305  N1   DT A  15      18.760-617.582-259.220 
ATOM    306  C2   DT A  15      19.709-617.256-260.160 
ATOM    307  O2   DT A  15      20.900-617.452-259.996 
ATOM    308  N3   DT A  15      19.222-616.683-261.320 
ATOM    309  C4   DT A  15      17.899-616.418-261.609 
ATOM    310  O4   DT A  15      17.585-615.902-262.683 
ATOM    311  C5   DT A  15      16.980-616.795-260.562 
ATOM    312  C7   DT A  15      15.520-616.539-260.797 
ATOM    313  C6   DT A  15      17.424-617.352-259.424 
ATOM    314  P    DG A  16      20.468-618.134-253.877 
ATOM    315  OP1  DG A  16      20.561-619.310-252.984 
ATOM    316  OP2  DG A  16      19.443-617.128-253.521 
ATOM    317  O5'  DG A  16      21.899-617.426-253.988 
ATOM    318  C5'  DG A  16      22.840-617.905-254.966 
ATOM    319  C4'  DG A  16      23.496-616.734-255.672 
ATOM    320  O4'  DG A  16      22.739-616.293-256.835 
ATOM    321  C3'  DG A  16      23.663-615.464-254.838 
ATOM    322  O3'  DG A  16      24.896-614.844-255.184 
ATOM    323  C2'  DG A  16      22.519-614.554-255.283 
ATOM    324  C1'  DG A  16      22.603-614.881-256.772 
ATOM    325  N9   DG A  16      21.385-614.498-257.539 
ATOM    326  C8   DG A  16      20.066-614.512-257.142 
ATOM    327  N7   DG A  16      19.226-614.110-258.066 
ATOM    328  C5   DG A  16      20.048-613.809-259.151 
ATOM    329  C6   DG A  16      19.715-613.325-260.443 
ATOM    330  O6   DG A  16      18.608-613.061-260.903 
ATOM    331  N1   DG A  16      20.858-613.156-261.237 
ATOM    332  C2   DG A  16      22.153-613.419-260.834 
ATOM    333  N2   DG A  16      23.105-613.193-261.742 
ATOM    334  N3   DG A  16      22.465-613.873-259.622 
ATOM    335  C4   DG A  16      21.367-614.042-258.840 
ATOM    336  P    DC A  17      25.784-614.183-254.029 
ATOM    337  OP1  DC A  17      26.612-615.226-253.382 
ATOM    338  OP2  DC A  17      24.917-613.392-253.129 
ATOM    339  O5'  DC A  17      26.721-613.199-254.875 
ATOM    340  C5'  DC A  17      27.063-613.553-256.228 
ATOM    341  C4'  DC A  17      26.945-612.339-257.127 
ATOM    342  O4'  DC A  17      25.602-612.177-257.667 
ATOM    343  C3'  DC A  17      27.241-610.992-256.468 
ATOM    344  O3'  DC A  17      27.908-610.158-257.407 
ATOM    345  C2'  DC A  17      25.865-610.391-256.178 
ATOM    346  C1'  DC A  17      25.204-610.828-257.482 
ATOM    347  N1   DC A  17      23.715-610.786-257.441 
ATOM    348  C2   DC A  17      23.043-610.440-258.611 
ATOM    349  O2   DC A  17      23.703-610.184-259.624 
ATOM    350  N3   DC A  17      21.686-610.395-258.594 
ATOM    351  C4   DC A  17      21.008-610.679-257.475 
ATOM    352  N4   DC A  17      19.685-610.621-257.509 
ATOM    353  C5   DC A  17      21.680-611.036-256.261 
ATOM    354  C6   DC A  17      23.036-611.075-256.298 
ATOM    355  P    DG A  18      29.103-609.219-256.900 
ATOM    356  OP1  DG A  18      30.361-609.997-256.857 
ATOM    357  OP2  DG A  18      28.708-608.552-255.640 
ATOM    358  O5'  DG A  18      29.178-608.139-258.079 
ATOM    359  C5'  DG A  18      28.804-608.534-259.413 
ATOM    360  C4'  DG A  18      27.944-607.460-260.049 
ATOM    361  O4'  DG A  18      26.527-607.639-259.759 
ATOM    362  C3'  DG A  18      28.232-606.026-259.604 
ATOM    363  O3'  DG A  18      28.074-605.158-260.720 
ATOM    364  C2'  DG A  18      27.139-605.710-258.583 
ATOM    365  C1'  DG A  18      25.997-606.395-259.329 
ATOM    366  N9   DG A  18      24.806-606.668-258.479 
ATOM    367  C8   DG A  18      24.746-607.005-257.144 
ATOM    368  N7   DG A  18      23.528-607.179-256.691 
ATOM    369  C5   DG A  18      22.724-606.941-257.805 
ATOM    370  C6   DG A  18      21.311-606.979-257.936 
ATOM    371  O6   DG A  18      20.465-607.235-257.084 
ATOM    372  N1   DG A  18      20.910-606.671-259.244 
ATOM    373  C2   DG A  18      21.763-606.367-260.287 
ATOM    374  N2   DG A  18      21.183-606.103-261.461 
ATOM    375  N3   DG A  18      23.088-606.333-260.163 
ATOM    376  C4   DG A  18      23.493-606.628-258.901 
ATOM    377  P    DG A  19      29.100-603.944-260.909 
ATOM    378  OP1  DG A  19      30.320-604.428-261.594 
ATOM    379  OP2  DG A  19      29.309-603.265-259.612 
ATOM    380  O5'  DG A  19      28.277-602.985-261.891 
ATOM    381  C5'  DG A  19      27.343-603.571-262.817 
ATOM    382  C4'  DG A  19      26.057-602.768-262.833 
ATOM    383  O4'  DG A  19      25.109-603.219-261.824 
ATOM    384  C3'  DG A  19      26.204-601.272-262.560 
ATOM    385  O3'  DG A  19      25.274-600.563-263.370 
ATOM    386  C2'  DG A  19      25.798-601.104-261.096 
ATOM    387  C1'  DG A  19      24.628-602.082-261.123 
ATOM    388  N9   DG A  19      24.185-602.525-259.772 
ATOM    389  C8   DG A  19      24.936-602.743-258.637 
ATOM    390  N7   DG A  19      24.236-603.132-257.599 
ATOM    391  C5   DG A  19      22.928-603.173-258.080 
ATOM    392  C6   DG A  19      21.722-603.524-257.419 
ATOM    393  O6   DG A  19      21.557-603.876-256.255 
ATOM    394  N1   DG A  19      20.619-603.430-258.281 
ATOM    395  C2   DG A  19      20.675-603.047-259.606 
ATOM    396  N2   DG A  19      19.511-603.021-260.259 
ATOM    397  N3   DG A  19      21.808-602.719-260.226 
ATOM    398  C4   DG A  19      22.886-602.805-259.404 
ATOM    399  P    DA A  20      25.724-599.180-264.040 
ATOM    400  OP1  DA A  20      26.451-599.453-265.299 
ATOM    401  OP2  DA A  20      26.440-598.356-263.042 
ATOM    402  O5'  DA A  20      24.307-598.513-264.370 
ATOM    403  C5'  DA A  20      23.183-599.367-264.658 
ATOM    404  C4'  DA A  20      21.950-598.862-263.935 
ATOM    405  O4'  DA A  20      21.832-599.411-262.591 
ATOM    406  C3'  DA A  20      21.875-597.350-263.724 
ATOM    407  O3'  DA A  20      20.522-596.933-263.863 
ATOM    408  C2'  DA A  20      22.301-597.140-262.271 
ATOM    409  C1'  DA A  20      21.562-598.344-261.694 
ATOM    410  N9   DA A  20      22.037-598.746-260.340 
ATOM    411  C8   DA A  20      23.303-598.687-259.834 
ATOM    412  N7   DA A  20      23.399-599.112-258.612 
ATOM    413  C5   DA A  20      22.102-599.480-258.282 
ATOM    414  C6   DA A  20      21.537-600.014-257.113 
ATOM    415  N6   DA A  20      22.242-600.282-256.005 
ATOM    416  N1   DA A  20      20.214-600.263-257.122 
ATOM    417  C2   DA A  20      19.517-599.995-258.226 
ATOM    418  N3   DA A  20      19.933-599.500-259.370 
ATOM    419  C4   DA A  20      21.261-599.259-259.335 
ATOM    420  P    DT A  21      20.209-595.553-264.612 
ATOM    421  OP1  DT A  21      20.178-595.778-266.074 
ATOM    422  OP2  DT A  21      21.140-594.507-264.135 
ATOM    423  O5'  DT A  21      18.731-595.237-264.085 
ATOM    424  C5'  DT A  21      17.861-596.334-263.747 
ATOM    425  C4'  DT A  21      17.139-596.040-262.446 
ATOM    426  O4'  DT A  21      17.896-596.476-261.281 
ATOM    427  C3'  DT A  21      16.847-594.567-262.165 
ATOM    428  O3'  DT A  21      15.581-594.463-261.525 
ATOM    429  C2'  DT A  21      17.929-594.139-261.175 
ATOM    430  C1'  DT A  21      17.918-595.414-260.339 
ATOM    431  N1   DT A  21      19.126-595.581-259.483 
ATOM    432  C2   DT A  21      18.950-596.184-258.262 
ATOM    433  O2   DT A  21      17.866-596.578-257.867 
ATOM    434  N3   DT A  21      20.092-596.320-257.496 
ATOM    435  C4   DT A  21      21.363-595.912-257.844 
ATOM    436  O4   DT A  21      22.309-596.088-257.074 
ATOM    437  C5   DT A  21      21.448-595.290-259.143 
ATOM    438  C7   DT A  21      22.797-594.816-259.600 
ATOM    439  C6   DT A  21      20.354-595.144-259.909 
ATOM    440  P    DC A  22      14.606-593.256-261.921 
ATOM    441  OP1  DC A  22      13.842-593.615-263.136 
ATOM    442  OP2  DC A  22      15.379-591.996-261.988 
ATOM    443  O5'  DC A  22      13.624-593.216-260.659 
ATOM    444  C5'  DC A  22      13.353-594.437-259.946 
ATOM    445  C4'  DC A  22      13.405-594.188-258.451 
ATOM    446  O4'  DC A  22      14.748-594.344-257.909 
ATOM    447  C3'  DC A  22      12.983-592.791-257.995 
ATOM    448  O3'  DC A  22      12.282-592.902-256.762 
ATOM    449  C2'  DC A  22      14.297-592.053-257.742 
ATOM    450  C1'  DC A  22      15.033-593.220-257.090 
ATOM    451  N1   DC A  22      16.511-593.045-257.043 
ATOM    452  C2   DC A  22      17.191-593.560-255.942 
ATOM    453  O2   DC A  22      16.545-594.135-255.058 
ATOM    454  N3   DC A  22      18.539-593.411-255.879 
ATOM    455  C4   DC A  22      19.202-592.780-256.858 
ATOM    456  N4   DC A  22      20.516-592.660-256.751 
ATOM    457  C5   DC A  22      18.522-592.243-257.999 
ATOM    458  C6   DC A  22      17.175-592.403-258.042 
ATOM    459  P    DC A  23      11.004-591.972-256.511 
ATOM    460  OP1  DC A  23       9.809-592.595-257.124 
ATOM    461  OP2  DC A  23      11.305-590.588-256.938 
ATOM    462  O5'  DC A  23      10.881-592.028-254.917 
ATOM    463  C5'  DC A  23      11.327-593.209-254.223 
ATOM    464  C4'  DC A  23      12.121-592.818-252.992 
ATOM    465  O4'  DC A  23      13.536-592.634-253.279 
ATOM    466  C3'  DC A  23      11.707-591.509-252.322 
ATOM    467  O3'  DC A  23      11.832-591.653-250.912 
ATOM    468  C2'  DC A  23      12.740-590.487-252.798 
ATOM    469  C1'  DC A  23      13.953-591.405-252.704 
ATOM    470  N1   DC A  23      15.136-590.915-253.466 
ATOM    471  C2   DC A  23      16.399-591.170-252.939 
ATOM    472  O2   DC A  23      16.486-591.787-251.871 
ATOM    473  N3   DC A  23      17.491-590.731-253.618 
ATOM    474  C4   DC A  23      17.353-590.066-254.772 
ATOM    475  N4   DC A  23      18.447-589.659-255.397 
ATOM    476  C5   DC A  23      16.063-589.793-255.332 
ATOM    477  C6   DC A  23      14.985-590.240-254.637 
ATOM    478  P    DT A  24      10.721-590.999-249.963 
ATOM    479  OP1  DT A  24       9.565-591.917-249.848 
ATOM    480  OP2  DT A  24      10.417-589.627-250.427 
ATOM    481  O5'  DT A  24      11.498-590.934-248.566 
ATOM    482  C5'  DT A  24      12.503-591.924-248.279 
ATOM    483  C4'  DT A  24      13.722-591.262-247.668 
ATOM    484  O4'  DT A  24      14.670-590.807-248.675 
ATOM    485  C3'  DT A  24      13.451-590.016-246.826 
ATOM    486  O3'  DT A  24      14.348-590.001-245.722 
ATOM    487  C2'  DT A  24      13.795-588.844-247.748 
ATOM    488  C1'  DT A  24      15.039-589.470-248.371 
ATOM    489  N1   DT A  24      15.471-588.810-249.635 
ATOM    490  C2   DT A  24      16.822-588.749-249.877 
ATOM    491  O2   DT A  24      17.655-589.206-249.113 
ATOM    492  N3   DT A  24      17.185-588.130-251.058 
ATOM    493  C4   DT A  24      16.330-587.581-251.992 
ATOM    494  O4   DT A  24      16.774-587.052-253.013 
ATOM    495  C5   DT A  24      14.932-587.694-251.648 
ATOM    496  C7   DT A  24      13.933-587.122-252.610 
ATOM    497  C6   DT A  24      14.551-588.291-250.507 
ATOM    498  P    DG A  25      13.812-589.515-244.294 
ATOM    499  OP1  DG A  25      13.148-590.644-243.604 
ATOM    500  OP2  DG A  25      13.002-588.288-244.459 
ATOM    501  O5'  DG A  25      15.182-589.159-243.548 
ATOM    502  C5'  DG A  25      16.377-589.880-243.900 
ATOM    503  C4'  DG A  25      17.543-588.920-244.028 
ATOM    504  O4'  DG A  25      17.661-588.367-245.370 
ATOM    505  C3'  DG A  25      17.493-587.689-243.124 
ATOM    506  O3'  DG A  25      18.814-587.382-242.692 
ATOM    507  C2'  DG A  25      17.006-586.561-244.033 
ATOM    508  C1'  DG A  25      17.819-586.960-245.262 
ATOM    509  N9   DG A  25      17.334-586.342-246.527 
ATOM    510  C8   DG A  25      16.047-586.036-246.910 
ATOM    511  N7   DG A  25      15.958-585.492-248.100 
ATOM    512  C5   DG A  25      17.281-585.432-248.536 
ATOM    513  C6   DG A  25      17.821-584.940-249.751 
ATOM    514  O6   DG A  25      17.234-584.448-250.712 
ATOM    515  N1   DG A  25      19.218-585.070-249.782 
ATOM    516  C2   DG A  25      19.989-585.604-248.769 
ATOM    517  N2   DG A  25      21.305-585.640-248.991 
ATOM    518  N3   DG A  25      19.481-586.067-247.628 
ATOM    519  C4   DG A  25      18.129-585.948-247.583 
ATOM    520  P    DC A  26      19.042-586.894-241.184 
ATOM    521  OP1  DC A  26      19.136-588.071-240.291 
ATOM    522  OP2  DC A  26      18.017-585.889-240.827 
ATOM    523  O5'  DC A  26      20.473-586.186-241.295 
ATOM    524  C5'  DC A  26      21.414-586.665-242.273 
ATOM    525  C4'  DC A  26      22.070-585.494-242.979 
ATOM    526  O4'  DC A  26      21.313-585.053-244.142 
ATOM    527  C3'  DC A  26      22.237-584.224-242.145 
ATOM    528  O3'  DC A  26      23.470-583.605-242.491 
ATOM    529  C2'  DC A  26      21.093-583.314-242.590 
ATOM    530  C1'  DC A  26      21.177-583.641-244.079 
ATOM    531  N1   DC A  26      19.959-583.259-244.846 
ATOM    532  C2   DC A  26      20.130-582.817-246.156 
ATOM    533  O2   DC A  26      21.273-582.762-246.622 
ATOM    534  N3   DC A  26      19.031-582.463-246.872 
ATOM    535  C4   DC A  26      17.809-582.537-246.329 
ATOM    536  N4   DC A  26      16.771-582.180-247.069 
ATOM    537  C5   DC A  26      17.613-582.988-244.984 
ATOM    538  C6   DC A  26      18.723-583.337-244.284 
ATOM    539  P    DT A  27      24.358-582.943-241.336 
ATOM    540  OP1  DT A  27      25.186-583.986-240.689 
ATOM    541  OP2  DT A  27      23.492-582.152-240.436 
ATOM    542  O5'  DT A  27      25.295-581.960-242.182 
ATOM    543  C5'  DT A  27      25.637-582.314-243.535 
ATOM    544  C4'  DT A  27      25.519-581.099-244.434 
ATOM    545  O4'  DT A  27      24.176-580.938-244.974 
ATOM    546  C3'  DT A  27      25.815-579.752-243.775 
ATOM    547  O3'  DT A  27      26.483-578.918-244.714 
ATOM    548  C2'  DT A  27      24.439-579.152-243.485 
ATOM    549  C1'  DT A  27      23.778-579.588-244.789 
ATOM    550  N1   DT A  27      22.289-579.546-244.748 
ATOM    551  C2   DT A  27      21.641-579.203-245.909 
ATOM    552  O2   DT A  27      22.229-578.939-246.945 
ATOM    553  N3   DT A  27      20.262-579.174-245.834 
ATOM    554  C4   DT A  27      19.497-579.453-244.719 
ATOM    555  O4   DT A  27      18.268-579.393-244.772 
ATOM    556  C5   DT A  27      20.267-579.802-243.549 
ATOM    557  C7   DT A  27      19.513-580.121-242.291 
ATOM    558  C6   DT A  27      21.609-579.838-243.595 
ATOM    559  P    DG A  28      27.677-577.979-244.207 
ATOM    560  OP1  DG A  28      28.935-578.757-244.163 
ATOM    561  OP2  DG A  28      27.282-577.312-242.947 
ATOM    562  O5'  DG A  28      27.752-576.900-245.385 
ATOM    563  C5'  DG A  28      27.378-577.294-246.719 
ATOM    564  C4'  DG A  28      26.518-576.220-247.356 
ATOM    565  O4'  DG A  28      25.101-576.400-247.066 
ATOM    566  C3'  DG A  28      26.806-574.787-246.911 
ATOM    567  O3'  DG A  28      26.648-573.918-248.026 
ATOM    568  C2'  DG A  28      25.713-574.470-245.890 
ATOM    569  C1'  DG A  28      24.571-575.155-246.636 
ATOM    570  N9   DG A  28      23.380-575.428-245.786 
ATOM    571  C8   DG A  28      23.320-575.765-244.451 
ATOM    572  N7   DG A  28      22.102-575.940-243.998 
ATOM    573  C5   DG A  28      21.298-575.701-245.112 
ATOM    574  C6   DG A  28      19.885-575.739-245.243 
ATOM    575  O6   DG A  28      19.040-575.996-244.391 
ATOM    576  N1   DG A  28      19.484-575.432-246.551 
ATOM    577  C2   DG A  28      20.337-575.128-247.594 
ATOM    578  N2   DG A  28      19.757-574.863-248.768 
ATOM    579  N3   DG A  28      21.662-575.093-247.469 
ATOM    580  C4   DG A  28      22.067-575.388-246.207 
ATOM    581  P    DG A  29      27.674-572.704-248.216 
ATOM    582  OP1  DG A  29      28.894-573.188-248.901 
ATOM    583  OP2  DG A  29      27.883-572.025-246.919 
ATOM    584  O5'  DG A  29      26.851-571.746-249.198 
ATOM    585  C5'  DG A  29      25.917-572.331-250.124 
ATOM    586  C4'  DG A  29      24.631-571.529-250.140 
ATOM    587  O4'  DG A  29      23.683-571.979-249.131 
ATOM    588  C3'  DG A  29      24.778-570.032-249.867 
ATOM    589  O3'  DG A  29      23.848-569.323-250.677 
ATOM    590  C2'  DG A  29      24.373-569.864-248.403 
ATOM    591  C1'  DG A  29      23.202-570.842-248.430 
ATOM    592  N9   DG A  29      22.759-571.285-247.079 
ATOM    593  C8   DG A  29      23.510-571.503-245.944 
ATOM    594  N7   DG A  29      22.810-571.892-244.906 
ATOM    595  C5   DG A  29      21.502-571.934-245.387 
ATOM    596  C6   DG A  29      20.296-572.284-244.726 
ATOM    597  O6   DG A  29      20.131-572.636-243.562 
ATOM    598  N1   DG A  29      19.193-572.190-245.588 
ATOM    599  C2   DG A  29      19.249-571.808-246.913 
ATOM    600  N2   DG A  29      18.085-571.781-247.566 
ATOM    601  N3   DG A  29      20.382-571.479-247.533 
ATOM    602  C4   DG A  29      21.460-571.565-246.711 
ATOM    603  P    DT A  30      24.298-567.940-251.347 
ATOM    604  OP1  DT A  30      25.025-568.213-252.606 
ATOM    605  OP2  DT A  30      25.014-567.116-250.349 
ATOM    606  O5'  DT A  30      22.881-567.273-251.676 
ATOM    607  C5'  DT A  30      21.757-568.127-251.965 
ATOM    608  C4'  DT A  30      20.525-567.622-251.242 
ATOM    609  O4'  DT A  30      20.406-568.171-249.898 
ATOM    610  C3'  DT A  30      20.449-566.110-251.031 
ATOM    611  O3'  DT A  30      19.096-565.693-251.170 
ATOM    612  C2'  DT A  30      20.876-565.900-249.578 
ATOM    613  C1'  DT A  30      20.137-567.104-249.001 
ATOM    614  N1   DT A  30      20.611-567.506-247.647 
ATOM    615  C2   DT A  30      19.670-568.002-246.777 
ATOM    616  O2   DT A  30      18.493-568.121-247.069 
ATOM    617  N3   DT A  30      20.147-568.363-245.532 
ATOM    618  C4   DT A  30      21.453-568.272-245.097 
ATOM    619  O4   DT A  30      21.761-568.627-243.957 
ATOM    620  C5   DT A  30      22.366-567.740-246.081 
ATOM    621  C7   DT A  30      23.809-567.606-245.689 
ATOM    622  C6   DT A  30      21.930-567.380-247.299 
ATOM    623  P    DA A  31      18.783-564.313-251.919 
ATOM    624  OP1  DA A  31      18.752-564.538-253.381 
ATOM    625  OP2  DA A  31      19.714-563.268-251.441 
ATOM    626  O5'  DA A  31      17.305-563.998-251.392 
ATOM    627  C5'  DA A  31      16.435-565.094-251.054 
ATOM    628  C4'  DA A  31      15.713-564.801-249.753 
ATOM    629  O4'  DA A  31      16.470-565.236-248.588 
ATOM    630  C3'  DA A  31      15.421-563.327-249.472 
ATOM    631  O3'  DA A  31      14.155-563.223-248.831 
ATOM    632  C2'  DA A  31      16.503-562.899-248.482 
ATOM    633  C1'  DA A  31      16.492-564.175-247.646 
ATOM    634  N9   DA A  31      17.700-564.341-246.790 
ATOM    635  C8   DA A  31      18.986-563.967-247.057 
ATOM    636  N7   DA A  31      19.822-564.249-246.106 
ATOM    637  C5   DA A  31      19.035-564.854-245.136 
ATOM    638  C6   DA A  31      19.332-565.386-243.872 
ATOM    639  N6   DA A  31      20.564-565.395-243.343 
ATOM    640  N1   DA A  31      18.314-565.912-243.166 
ATOM    641  C2   DA A  31      17.091-565.901-243.696 
ATOM    642  N3   DA A  31      16.696-565.434-244.861 
ATOM    643  C4   DA A  31      17.734-564.914-245.546 
ATOM    644  P    DG A  32      13.180-562.016-249.227 
ATOM    645  OP1  DG A  32      12.416-562.375-250.443 
ATOM    646  OP2  DG A  32      13.953-560.757-249.295 
ATOM    647  O5'  DG A  32      12.198-561.976-247.966 
ATOM    648  C5'  DG A  32      11.927-563.198-247.253 
ATOM    649  C4'  DG A  32      11.979-562.948-245.758 
ATOM    650  O4'  DG A  32      13.322-563.104-245.216 
ATOM    651  C3'  DG A  32      11.558-561.552-245.302 
ATOM    652  O3'  DG A  32      10.856-561.662-244.069 
ATOM    653  C2'  DG A  32      12.871-560.813-245.049 
ATOM    654  C1'  DG A  32      13.607-561.980-244.397 
ATOM    655  N9   DG A  32      15.086-561.806-244.350 
ATOM    656  C8   DG A  32      15.920-561.190-245.258 
ATOM    657  N7   DG A  32      17.185-561.206-244.916 
ATOM    658  C5   DG A  32      17.190-561.879-243.696 
ATOM    659  C6   DG A  32      18.271-562.206-242.837 
ATOM    660  O6   DG A  32      19.467-561.965-242.979 
ATOM    661  N1   DG A  32      17.831-562.894-241.697 
ATOM    662  C2   DG A  32      16.517-563.224-241.425 
ATOM    663  N2   DG A  32      16.303-563.883-240.284 
ATOM    664  N3   DG A  32      15.503-562.917-242.232 
ATOM    665  C4   DG A  32      15.914-562.249-243.341 
ATOM    666  P    DG A  33       9.578-560.733-243.818 
ATOM    667  OP1  DG A  33       8.383-561.356-244.431 
ATOM    668  OP2  DG A  33       9.879-559.348-244.245 
ATOM    669  O5'  DG A  33       9.455-560.788-242.224 
ATOM    670  C5'  DG A  33       9.901-561.969-241.530 
ATOM    671  C4'  DG A  33      10.695-561.579-240.299 
ATOM    672  O4'  DG A  33      12.110-561.394-240.586 
ATOM    673  C3'  DG A  33      10.282-560.269-239.628 
ATOM    674  O3'  DG A  33      10.406-560.413-238.219 
ATOM    675  C2'  DG A  33      11.314-559.247-240.105 
ATOM    676  C1'  DG A  33      12.527-560.165-240.011 
ATOM    677  N9   DG A  33      13.710-559.675-240.773 
ATOM    678  C8   DG A  33      13.753-558.982-241.962 
ATOM    679  N7   DG A  33      14.965-558.696-242.371 
ATOM    680  C5   DG A  33      15.784-559.238-241.380 
ATOM    681  C6   DG A  33      17.199-559.246-241.268 
ATOM    682  O6   DG A  33      18.035-558.769-242.030 
ATOM    683  N1   DG A  33      17.616-559.906-240.103 
ATOM    684  C2   DG A  33      16.775-560.482-239.170 
ATOM    685  N2   DG A  33      17.370-561.065-238.126 
ATOM    686  N3   DG A  33      15.449-560.474-239.277 
ATOM    687  C4   DG A  33      15.027-559.838-240.401 
ATOM    688  P    DA A  34       9.295-559.760-237.270 
ATOM    689  OP1  DA A  34       8.139-560.677-237.155 
ATOM    690  OP2  DA A  34       8.991-558.388-237.734 
ATOM    691  O5'  DA A  34      10.072-559.695-235.873 
ATOM    692  C5'  DA A  34      11.077-560.685-235.586 
ATOM    693  C4'  DA A  34      12.296-560.023-234.975 
ATOM    694  O4'  DA A  34      13.244-559.567-235.982 
ATOM    695  C3'  DA A  34      12.025-558.776-234.133 
ATOM    696  O3'  DA A  34      12.922-558.761-233.029 
ATOM    697  C2'  DA A  34      12.369-557.605-235.055 
ATOM    698  C1'  DA A  34      13.613-558.230-235.678 
ATOM    699  N9   DA A  34      14.046-557.571-236.942 
ATOM    700  C8   DA A  34      13.269-557.005-237.913 
ATOM    701  N7   DA A  34      13.945-556.506-238.900 
ATOM    702  C5   DA A  34      15.267-556.758-238.562 
ATOM    703  C6   DA A  34      16.481-556.473-239.208 
ATOM    704  N6   DA A  34      16.561-555.840-240.387 
ATOM    705  N1   DA A  34      17.616-556.862-238.596 
ATOM    706  C2   DA A  34      17.529-557.491-237.425 
ATOM    707  N3   DA A  34      16.460-557.810-236.730 
ATOM    708  C4   DA A  34      15.339-557.409-237.364 
ATOM    709  P    DG A  35      12.386-558.276-231.601 
ATOM    710  OP1  DG A  35      11.722-559.405-230.911 
ATOM    711  OP2  DG A  35      11.577-557.049-231.766 
ATOM    712  O5'  DG A  35      13.756-557.919-230.855 
ATOM    713  C5'  DG A  35      14.951-558.641-231.207 
ATOM    714  C4'  DG A  35      16.117-557.681-231.335 
ATOM    715  O4'  DG A  35      16.235-557.127-232.677 
ATOM    716  C3'  DG A  35      16.067-556.449-230.431 
ATOM    717  O3'  DG A  35      17.388-556.142-229.999 
ATOM    718  C2'  DG A  35      15.581-555.321-231.340 
ATOM    719  C1'  DG A  35      16.393-555.720-232.569 
ATOM    720  N9   DG A  35      15.909-555.102-233.834 
ATOM    721  C8   DG A  35      14.621-554.797-234.217 
ATOM    722  N7   DG A  35      14.532-554.253-235.407 
ATOM    723  C5   DG A  35      15.855-554.192-235.842 
ATOM    724  C6   DG A  35      16.395-553.701-237.058 
ATOM    725  O6   DG A  35      15.808-553.209-238.019 
ATOM    726  N1   DG A  35      17.792-553.830-237.089 
ATOM    727  C2   DG A  35      18.563-554.365-236.076 
ATOM    728  N2   DG A  35      19.879-554.400-236.298 
ATOM    729  N3   DG A  35      18.055-554.827-234.935 
ATOM    730  C4   DG A  35      16.703-554.708-234.890 
ATOM    731  P    DA A  36      17.616-555.655-228.491 
ATOM    732  OP1  DA A  36      17.710-556.831-227.598 
ATOM    733  OP2  DA A  36      16.591-554.649-228.134 
ATOM    734  O5'  DA A  36      19.047-554.947-228.602 
ATOM    735  C5'  DA A  36      19.988-555.426-229.580 
ATOM    736  C4'  DA A  36      20.644-554.255-230.286 
ATOM    737  O4'  DA A  36      19.887-553.813-231.449 
ATOM    738  C3'  DA A  36      20.811-552.985-229.451 
ATOM    739  O3'  DA A  36      22.044-552.365-229.798 
ATOM    740  C2'  DA A  36      19.667-552.075-229.897 
ATOM    741  C1'  DA A  36      19.751-552.402-231.386 
ATOM    742  N9   DA A  36      18.533-552.019-232.153 
ATOM    743  C8   DA A  36      17.232-552.039-231.742 
ATOM    744  N7   DA A  36      16.390-551.643-232.646 
ATOM    745  C5   DA A  36      17.191-551.338-233.738 
ATOM    746  C6   DA A  36      16.897-550.861-235.026 
ATOM    747  N6   DA A  36      15.653-550.595-235.450 
ATOM    748  N1   DA A  36      17.931-550.665-235.865 
ATOM    749  C2   DA A  36      19.164-550.931-235.438 
ATOM    750  N3   DA A  36      19.559-551.377-234.266 
ATOM    751  C4   DA A  36      18.506-551.565-233.445 
ATOM    752  P    DA A  37      22.932-551.704-228.643 
ATOM    753  OP1  DA A  37      23.760-552.747-227.996 
ATOM    754  OP2  DA A  37      22.066-550.912-227.743 
ATOM    755  O5'  DA A  37      23.869-550.720-229.489 
ATOM    756  C5'  DA A  37      24.211-551.074-230.842 
ATOM    757  C4'  DA A  37      24.093-549.860-231.741 
ATOM    758  O4'  DA A  37      22.750-549.698-232.281 
ATOM    759  C3'  DA A  37      24.389-548.513-231.082 
ATOM    760  O3'  DA A  37      25.057-547.678-232.021 
ATOM    761  C2'  DA A  37      23.013-547.912-230.792 
ATOM    762  C1'  DA A  37      22.352-548.348-232.096 
ATOM    763  N9   DA A  37      20.864-548.306-232.055 
ATOM    764  C8   DA A  37      20.036-548.567-231.000 
ATOM    765  N7   DA A  37      18.775-548.443-231.279 
ATOM    766  C5   DA A  37      18.764-548.075-232.618 
ATOM    767  C6   DA A  37      17.719-547.792-233.513 
ATOM    768  N6   DA A  37      16.423-547.838-233.176 
ATOM    769  N1   DA A  37      18.057-547.457-234.772 
ATOM    770  C2   DA A  37      19.347-547.413-235.102 
ATOM    771  N3   DA A  37      20.403-547.656-234.356 
ATOM    772  C4   DA A  37      20.038-547.988-233.101 
ATOM    773  P    DC A  38      26.251-546.740-231.514 
ATOM    774  OP1  DC A  38      27.509-547.518-231.470 
ATOM    775  OP2  DC A  38      25.856-546.073-230.254 
ATOM    776  O5'  DC A  38      26.326-545.660-232.692 
ATOM    777  C5'  DC A  38      25.952-546.054-234.026 
ATOM    778  C4'  DC A  38      25.092-544.981-234.663 
ATOM    779  O4'  DC A  38      23.675-545.160-234.373 
ATOM    780  C3'  DC A  38      25.380-543.547-234.218 
ATOM    781  O3'  DC A  38      25.222-542.679-235.333 
ATOM    782  C2'  DC A  38      24.287-543.231-233.197 
ATOM    783  C1'  DC A  38      23.145-543.915-233.943 
ATOM    784  N1   DC A  38      21.954-544.189-233.093 
ATOM    785  C2   DC A  38      20.698-544.102-233.689 
ATOM    786  O2   DC A  38      20.625-543.806-234.887 
ATOM    787  N3   DC A  38      19.598-544.347-232.931 
ATOM    788  C4   DC A  38      19.720-544.666-231.635 
ATOM    789  N4   DC A  38      18.617-544.895-230.939 
ATOM    790  C5   DC A  38      21.002-544.759-231.004 
ATOM    791  C6   DC A  38      22.088-544.510-231.778 
ATOM    792  P    DC A  39      26.248-541.465-235.523 
ATOM    793  OP1  DC A  39      27.468-541.949-236.208 
ATOM    794  OP2  DC A  39      26.458-540.785-234.226 
ATOM    795  O5'  DC A  39      25.425-540.506-236.505 
ATOM    796  C5'  DC A  39      24.491-541.092-237.431 
ATOM    797  C4'  DC A  39      23.205-540.289-237.447 
ATOM    798  O4'  DC A  39      22.257-540.739-236.438 
ATOM    799  C3'  DC A  39      23.352-538.792-237.174 
ATOM    800  O3'  DC A  39      22.422-538.083-237.984 
ATOM    801  C2'  DC A  39      22.947-538.625-235.710 
ATOM    802  C1'  DC A  39      21.776-539.603-235.737 
ATOM    803  N1   DC A  39      21.333-540.045-234.386 
ATOM    804  C2   DC A  39      19.975-540.284-234.193 
ATOM    805  O2   DC A  39      19.200-540.120-235.143 
ATOM    806  N3   DC A  39      19.551-540.688-232.967 
ATOM    807  C4   DC A  39      20.422-540.853-231.965 
ATOM    808  N4   DC A  39      19.960-541.249-230.789 
ATOM    809  C5   DC A  39      21.823-540.613-232.142 
ATOM    810  C6   DC A  39      22.227-540.210-233.374 
ATOM    811  P    DT A  40      22.872-536.701-238.654 
ATOM    812  OP1  DT A  40      23.599-536.974-239.913 
ATOM    813  OP2  DT A  40      23.588-535.876-237.656 
ATOM    814  O5'  DT A  40      21.455-536.034-238.983 
ATOM    815  C5'  DT A  40      20.331-536.887-239.272 
ATOM    816  C4'  DT A  40      19.099-536.383-238.549 
ATOM    817  O4'  DT A  40      18.980-536.931-237.205 
ATOM    818  C3'  DT A  40      19.023-534.871-238.338 
ATOM    819  O3'  DT A  40      17.670-534.454-238.477 
ATOM    820  C2'  DT A  40      19.450-534.661-236.885 
ATOM    821  C1'  DT A  40      18.711-535.864-236.308 
ATOM    822  N1   DT A  40      19.185-536.266-234.954 
ATOM    823  C2   DT A  40      18.244-536.762-234.084 
ATOM    824  O2   DT A  40      17.067-536.881-234.376 
ATOM    825  N3   DT A  40      18.721-537.123-232.839 
ATOM    826  C4   DT A  40      20.027-537.032-232.404 
ATOM    827  O4   DT A  40      20.335-537.387-231.264 
ATOM    828  C5   DT A  40      20.940-536.500-233.388 
ATOM    829  C7   DT A  40      22.383-536.366-232.996 
ATOM    830  C6   DT A  40      20.504-536.140-234.606 
ATOM    831  P    DA A  41      17.357-533.074-239.225 
ATOM    832  OP1  DA A  41      17.326-533.299-240.688 
ATOM    833  OP2  DA A  41      18.288-532.028-238.748 
ATOM    834  O5'  DA A  41      15.879-532.758-238.698 
ATOM    835  C5'  DA A  41      15.009-533.854-238.361 
ATOM    836  C4'  DA A  41      14.287-533.561-237.060 
ATOM    837  O4'  DA A  41      15.044-533.997-235.895 
ATOM    838  C3'  DA A  41      13.995-532.087-236.779 
ATOM    839  O3'  DA A  41      12.729-531.983-236.138 
ATOM    840  C2'  DA A  41      15.077-531.659-235.789 
ATOM    841  C1'  DA A  41      15.066-532.935-234.953 
ATOM    842  N9   DA A  41      16.274-533.101-234.097 
ATOM    843  C8   DA A  41      17.560-532.728-234.364 
ATOM    844  N7   DA A  41      18.396-533.009-233.413 
ATOM    845  C5   DA A  41      17.609-533.614-232.443 
ATOM    846  C6   DA A  41      17.906-534.147-231.179 
ATOM    847  N6   DA A  41      19.138-534.155-230.650 
ATOM    848  N1   DA A  41      16.888-534.672-230.473 
ATOM    849  C2   DA A  41      15.665-534.662-231.003 
ATOM    850  N3   DA A  41      15.270-534.195-232.167 
ATOM    851  C4   DA A  41      16.308-533.674-232.853 
ATOM    852  P    DG A  42      11.755-530.777-236.534 
ATOM    853  OP1  DG A  42      10.990-531.136-237.750 
ATOM    854  OP2  DG A  42      12.528-529.517-236.602 
ATOM    855  O5'  DG A  42      10.772-530.737-235.273 
ATOM    856  C5'  DG A  42      10.501-531.958-234.560 
ATOM    857  C4'  DG A  42      10.553-531.708-233.065 
ATOM    858  O4'  DG A  42      11.896-531.864-232.523 
ATOM    859  C3'  DG A  42      10.132-530.312-232.609 
ATOM    860  O3'  DG A  42       9.430-530.422-231.376 
ATOM    861  C2'  DG A  42      11.445-529.574-232.356 
ATOM    862  C1'  DG A  42      12.181-530.741-231.704 
ATOM    863  N9   DG A  42      13.660-530.566-231.657 
ATOM    864  C8   DG A  42      14.494-529.951-232.565 
ATOM    865  N7   DG A  42      15.759-529.967-232.223 
ATOM    866  C5   DG A  42      15.764-530.640-231.003 
ATOM    867  C6   DG A  42      16.845-530.966-230.143 
ATOM    868  O6   DG A  42      18.041-530.725-230.286 
ATOM    869  N1   DG A  42      16.405-531.655-229.004 
ATOM    870  C2   DG A  42      15.091-531.984-228.732 
ATOM    871  N2   DG A  42      14.877-532.643-227.591 
ATOM    872  N3   DG A  42      14.077-531.678-229.539 
ATOM    873  C4   DG A  42      14.488-531.009-230.648 
ATOM    874  P    DA A  43       8.152-529.493-231.124 
ATOM    875  OP1  DA A  43       6.957-530.116-231.738 
ATOM    876  OP2  DA A  43       8.453-528.109-231.552 
ATOM    877  O5'  DA A  43       8.030-529.549-229.531 
ATOM    878  C5'  DA A  43       8.475-530.730-228.837 
ATOM    879  C4'  DA A  43       9.269-530.339-227.606 
ATOM    880  O4'  DA A  43      10.684-530.155-227.893 
ATOM    881  C3'  DA A  43       8.856-529.029-226.935 
ATOM    882  O3'  DA A  43       8.980-529.174-225.526 
ATOM    883  C2'  DA A  43       9.888-528.008-227.412 
ATOM    884  C1'  DA A  43      11.101-528.926-227.318 
ATOM    885  N9   DA A  43      12.284-528.436-228.080 
ATOM    886  C8   DA A  43      12.308-527.749-229.260 
ATOM    887  N7   DA A  43      13.502-527.459-229.674 
ATOM    888  C5   DA A  43      14.333-527.992-228.700 
ATOM    889  C6   DA A  43      15.730-528.019-228.557 
ATOM    890  N6   DA A  43      16.576-527.471-229.441 
ATOM    891  N1   DA A  43      16.230-528.631-227.467 
ATOM    892  C2   DA A  43      15.386-529.175-226.591 
ATOM    893  N3   DA A  43      14.071-529.212-226.618 
ATOM    894  C4   DA A  43      13.596-528.592-227.719 
ATOM    895  P    DG A  44       7.869-528.520-224.577 
ATOM    896  OP1  DG A  44       6.713-529.437-224.462 
ATOM    897  OP2  DG A  44       7.565-527.148-225.041 
ATOM    898  O5'  DG A  44       8.646-528.455-223.180 
ATOM    899  C5'  DG A  44       9.651-529.445-222.893 
ATOM    900  C4'  DG A  44      10.870-528.783-222.282 
ATOM    901  O4'  DG A  44      11.819-528.327-223.289 
ATOM    902  C3'  DG A  44      10.599-527.536-221.440 
ATOM    903  O3'  DG A  44      11.496-527.522-220.336 
ATOM    904  C2'  DG A  44      10.943-526.365-222.361 
ATOM    905  C1'  DG A  44      12.187-526.991-222.985 
ATOM    906  N9   DG A  44      12.620-526.331-224.249 
ATOM    907  C8   DG A  44      11.852-525.755-225.238 
ATOM    908  N7   DG A  44      12.548-525.256-226.230 
ATOM    909  C5   DG A  44      13.870-525.518-225.873 
ATOM    910  C6   DG A  44      15.077-525.213-226.553 
ATOM    911  O6   DG A  44      15.232-524.641-227.628 
ATOM    912  N1   DG A  44      16.195-525.660-225.835 
ATOM    913  C2   DG A  44      16.151-526.314-224.619 
ATOM    914  N2   DG A  44      17.331-526.659-224.096 
ATOM    915  N3   DG A  44      15.018-526.600-223.982 
ATOM    916  C4   DG A  44      13.924-526.174-224.665 
ATOM    917  P    DT A  45      10.960-527.036-218.908 
ATOM    918  OP1  DT A  45      10.296-528.165-218.218 
ATOM    919  OP2  DT A  45      10.151-525.809-219.073 
ATOM    920  O5'  DT A  45      12.330-526.680-218.162 
ATOM    921  C5'  DT A  45      13.525-527.401-218.514 
ATOM    922  C4'  DT A  45      14.691-526.441-218.642 
ATOM    923  O4'  DT A  45      14.809-525.887-219.984 
ATOM    924  C3'  DT A  45      14.642-525.210-217.738 
ATOM    925  O3'  DT A  45      15.962-524.903-217.306 
ATOM    926  C2'  DT A  45      14.155-524.081-218.647 
ATOM    927  C1'  DT A  45      14.967-524.481-219.876 
ATOM    928  N1   DT A  45      14.483-523.863-221.141 
ATOM    929  C2   DT A  45      15.431-523.537-222.080 
ATOM    930  O2   DT A  45      16.622-523.733-221.917 
ATOM    931  N3   DT A  45      14.944-522.964-223.241 
ATOM    932  C4   DT A  45      13.621-522.699-223.530 
ATOM    933  O4   DT A  45      13.307-522.183-224.604 
ATOM    934  C5   DT A  45      12.702-523.076-222.483 
ATOM    935  C7   DT A  45      11.242-522.820-222.717 
ATOM    936  C6   DT A  45      13.147-523.633-221.345 
ATOM    937  P    DT A  46      16.190-524.415-215.798 
ATOM    938  OP1  DT A  46      16.284-525.591-214.905 
ATOM    939  OP2  DT A  46      15.165-523.409-215.441 
ATOM    940  O5'  DT A  46      17.621-523.707-215.909 
ATOM    941  C5'  DT A  46      18.562-524.186-216.887 
ATOM    942  C4'  DT A  46      19.218-523.015-217.593 
ATOM    943  O4'  DT A  46      18.461-522.574-218.756 
ATOM    944  C3'  DT A  46      19.386-521.745-216.758 
ATOM    945  O3'  DT A  46      20.618-521.125-217.105 
ATOM    946  C2'  DT A  46      18.241-520.835-217.204 
ATOM    947  C1'  DT A  46      18.325-521.162-218.693 
ATOM    948  N1   DT A  46      17.107-520.779-219.460 
ATOM    949  C2   DT A  46      17.292-520.346-220.750 
ATOM    950  O2   DT A  46      18.390-520.267-221.273 
ATOM    951  N3   DT A  46      16.141-519.999-221.430 
ATOM    952  C4   DT A  46      14.852-520.050-220.938 
ATOM    953  O4   DT A  46      13.898-519.713-221.642 
ATOM    954  C5   DT A  46      14.761-520.517-219.574 
ATOM    955  C7   DT A  46      13.393-520.602-218.961 
ATOM    956  C6   DT A  46      15.864-520.860-218.890 
ATOM    957  P    DG A  47      21.506-520.464-215.950 
ATOM    958  OP1  DG A  47      22.335-521.507-215.303 
ATOM    959  OP2  DG A  47      20.640-519.673-215.049 
ATOM    960  O5'  DG A  47      22.443-519.480-216.796 
ATOM    961  C5'  DG A  47      22.785-519.834-218.149 
ATOM    962  C4'  DG A  47      22.667-518.620-219.048 
ATOM    963  O4'  DG A  47      21.324-518.458-219.588 
ATOM    964  C3'  DG A  47      22.963-517.273-218.389 
ATOM    965  O3'  DG A  47      23.631-516.439-219.328 
ATOM    966  C2'  DG A  47      21.587-516.673-218.099 
ATOM    967  C1'  DG A  47      20.926-517.109-219.402 
ATOM    968  N9   DG A  47      19.438-517.067-219.362 
ATOM    969  C8   DG A  47      18.587-517.325-218.309 
ATOM    970  N7   DG A  47      17.316-517.198-218.605 
ATOM    971  C5   DG A  47      17.326-516.828-219.949 
ATOM    972  C6   DG A  47      16.246-516.548-220.827 
ATOM    973  O6   DG A  47      15.040-516.569-220.595 
ATOM    974  N1   DG A  47      16.703-516.211-222.109 
ATOM    975  C2   DG A  47      18.029-516.154-222.492 
ATOM    976  N2   DG A  47      18.258-515.813-223.763 
ATOM    977  N3   DG A  47      19.040-516.418-221.668 
ATOM    978  C4   DG A  47      18.615-516.746-220.420 
ATOM    979  P    DG A  48      24.825-515.500-218.821 
ATOM    980  OP1  DG A  48      26.083-516.278-218.777 
ATOM    981  OP2  DG A  48      24.430-514.833-217.561 
ATOM    982  O5'  DG A  48      24.900-514.420-219.999 
ATOM    983  C5'  DG A  48      24.526-514.815-221.333 
ATOM    984  C4'  DG A  48      23.666-513.741-221.969 
ATOM    985  O4'  DG A  48      22.250-513.920-221.680 
ATOM    986  C3'  DG A  48      23.954-512.307-221.525 
ATOM    987  O3'  DG A  48      23.796-511.439-222.640 
ATOM    988  C2'  DG A  48      22.861-511.991-220.504 
ATOM    989  C1'  DG A  48      21.720-512.676-221.250 
ATOM    990  N9   DG A  48      20.528-512.949-220.400 
ATOM    991  C8   DG A  48      20.468-513.286-219.064 
ATOM    992  N7   DG A  48      19.250-513.461-218.612 
ATOM    993  C5   DG A  48      18.446-513.222-219.726 
ATOM    994  C6   DG A  48      17.034-513.260-219.857 
ATOM    995  O6   DG A  48      16.188-513.516-219.005 
ATOM    996  N1   DG A  48      16.632-512.952-221.165 
ATOM    997  C2   DG A  48      17.485-512.648-222.208 
ATOM    998  N2   DG A  48      16.905-512.384-223.382 
ATOM    999  N3   DG A  48      18.810-512.614-222.083 
ATOM   1000  C4   DG A  48      19.215-512.909-220.821 
ATOM   1001  P    DG A  49      24.822-510.225-222.830 
ATOM   1002  OP1  DG A  49      26.042-510.709-223.515 
ATOM   1003  OP2  DG A  49      25.032-509.546-221.533 
ATOM   1004  O5'  DG A  49      23.999-509.266-223.812 
ATOM   1005  C5'  DG A  49      23.065-509.852-224.738 
ATOM   1006  C4'  DG A  49      21.779-509.049-224.754 
ATOM   1007  O4'  DG A  49      20.831-509.500-223.745 
ATOM   1008  C3'  DG A  49      21.926-507.553-224.481 
ATOM   1009  O3'  DG A  49      20.996-506.844-225.291 
ATOM   1010  C2'  DG A  49      21.521-507.385-223.017 
ATOM   1011  C1'  DG A  49      20.350-508.363-223.044 
ATOM   1012  N9   DG A  49      19.907-508.806-221.693 
ATOM   1013  C8   DG A  49      20.658-509.024-220.558 
ATOM   1014  N7   DG A  49      19.958-509.413-219.520 
ATOM   1015  C5   DG A  49      18.650-509.455-220.001 
ATOM   1016  C6   DG A  49      17.444-509.805-219.340 
ATOM   1017  O6   DG A  49      17.279-510.157-218.176 
ATOM   1018  N1   DG A  49      16.341-509.711-220.202 
ATOM   1019  C2   DG A  49      16.397-509.328-221.527 
ATOM   1020  N2   DG A  49      15.233-509.302-222.180 
ATOM   1021  N3   DG A  49      17.530-509.000-222.147 
ATOM   1022  C4   DG A  49      18.608-509.086-221.325 
ATOM   1023  P    DA A  50      21.446-505.461-225.960 
ATOM   1024  OP1  DA A  50      22.173-505.734-227.220 
ATOM   1025  OP2  DA A  50      22.162-504.637-224.962 
ATOM   1026  O5'  DA A  50      20.029-504.794-226.290 
ATOM   1027  C5'  DA A  50      18.906-505.648-226.579 
ATOM   1028  C4'  DA A  50      17.673-505.143-225.856 
ATOM   1029  O4'  DA A  50      17.554-505.691-224.511 
ATOM   1030  C3'  DA A  50      17.597-503.631-225.645 
ATOM   1031  O3'  DA A  50      16.244-503.214-225.783 
ATOM   1032  C2'  DA A  50      18.024-503.421-224.192 
ATOM   1033  C1'  DA A  50      17.285-504.625-223.615 
ATOM   1034  N9   DA A  50      17.759-505.027-222.261 
ATOM   1035  C8   DA A  50      19.025-504.968-221.755 
ATOM   1036  N7   DA A  50      19.122-505.393-220.533 
ATOM   1037  C5   DA A  50      17.825-505.762-220.203 
ATOM   1038  C6   DA A  50      17.259-506.295-219.034 
ATOM   1039  N6   DA A  50      17.965-506.563-217.926 
ATOM   1040  N1   DA A  50      15.936-506.544-219.043 
ATOM   1041  C2   DA A  50      15.240-506.276-220.147 
ATOM   1042  N3   DA A  50      15.656-505.781-221.291 
ATOM   1043  C4   DA A  50      16.983-505.540-221.255 
ATOM   1044  P    DA A  51      15.931-501.834-226.532 
ATOM   1045  OP1  DA A  51      15.900-502.059-227.995 
ATOM   1046  OP2  DA A  51      16.862-500.788-226.055 
ATOM   1047  O5'  DA A  51      14.453-501.518-226.005 
ATOM   1048  C5'  DA A  51      13.583-502.615-225.668 
ATOM   1049  C4'  DA A  51      12.861-502.322-224.367 
ATOM   1050  O4'  DA A  51      13.618-502.757-223.202 
ATOM   1051  C3'  DA A  51      12.569-500.848-224.086 
ATOM   1052  O3'  DA A  51      11.303-500.744-223.445 
ATOM   1053  C2'  DA A  51      13.651-500.420-223.096 
ATOM   1054  C1'  DA A  51      13.640-501.696-222.260 
ATOM   1055  N9   DA A  51      14.848-501.862-221.404 
ATOM   1056  C8   DA A  51      16.135-501.488-221.671 
ATOM   1057  N7   DA A  51      16.970-501.769-220.720 
ATOM   1058  C5   DA A  51      16.183-502.374-219.750 
ATOM   1059  C6   DA A  51      16.480-502.907-218.486 
ATOM   1060  N6   DA A  51      17.712-502.915-217.957 
ATOM   1061  N1   DA A  51      15.462-503.433-217.780 
ATOM   1062  C2   DA A  51      14.240-503.422-218.310 
ATOM   1063  N3   DA A  51      13.844-502.955-219.474 
ATOM   1064  C4   DA A  51      14.882-502.435-220.160 
ATOM   1065  P    DG A  52      10.329-499.537-223.841 
ATOM   1066  OP1  DG A  52       9.564-499.896-225.057 
ATOM   1067  OP2  DG A  52      11.102-498.277-223.909 
ATOM   1068  O5'  DG A  52       9.346-499.497-222.580 
ATOM   1069  C5'  DG A  52       9.075-500.718-221.867 
ATOM   1070  C4'  DG A  52       9.128-500.469-220.372 
ATOM   1071  O4'  DG A  52      10.470-500.625-219.830 
ATOM   1072  C3'  DG A  52       8.706-499.072-219.916 
ATOM   1073  O3'  DG A  52       8.004-499.183-218.683 
ATOM   1074  C2'  DG A  52      10.020-498.334-219.663 
ATOM   1075  C1'  DG A  52      10.755-499.501-219.011 
ATOM   1076  N9   DG A  52      12.234-499.326-218.964 
ATOM   1077  C8   DG A  52      13.068-498.711-219.872 
ATOM   1078  N7   DG A  52      14.333-498.727-219.530 
ATOM   1079  C5   DG A  52      14.338-499.400-218.310 
ATOM   1080  C6   DG A  52      15.419-499.727-217.450 
ATOM   1081  O6   DG A  52      16.615-499.486-217.593 
ATOM   1082  N1   DG A  52      14.979-500.415-216.311 
ATOM   1083  C2   DG A  52      13.665-500.744-216.039 
ATOM   1084  N2   DG A  52      13.451-501.404-214.898 
ATOM   1085  N3   DG A  52      12.651-500.438-216.846 
ATOM   1086  C4   DG A  52      13.062-499.770-217.955 
ATOM   1087  P    DA A  53       6.726-498.253-218.431 
ATOM   1088  OP1  DA A  53       5.531-498.876-219.045 
ATOM   1089  OP2  DA A  53       7.027-496.869-218.859 
ATOM   1090  O5'  DA A  53       6.604-498.309-216.838 
ATOM   1091  C5'  DA A  53       7.049-499.490-216.144 
ATOM   1092  C4'  DA A  53       7.843-499.100-214.913 
ATOM   1093  O4'  DA A  53       9.258-498.915-215.200 
ATOM   1094  C3'  DA A  53       7.430-497.790-214.242 
ATOM   1095  O3'  DA A  53       7.554-497.934-212.833 
ATOM   1096  C2'  DA A  53       8.462-496.768-214.719 
ATOM   1097  C1'  DA A  53       9.675-497.686-214.625 
ATOM   1098  N9   DA A  53      10.858-497.196-215.387 
ATOM   1099  C8   DA A  53      10.882-496.509-216.567 
ATOM   1100  N7   DA A  53      12.076-496.220-216.981 
ATOM   1101  C5   DA A  53      12.907-496.753-216.007 
ATOM   1102  C6   DA A  53      14.304-496.779-215.864 
ATOM   1103  N6   DA A  53      15.150-496.231-216.748 
ATOM   1104  N1   DA A  53      14.804-497.392-214.774 
ATOM   1105  C2   DA A  53      13.960-497.935-213.898 
ATOM   1106  N3   DA A  53      12.645-497.972-213.925 
ATOM   1107  C4   DA A  53      12.170-497.352-215.026 
ATOM   1108  P    DC A  54       6.443-497.280-211.884 
ATOM   1109  OP1  DC A  54       5.287-498.198-211.769 
ATOM   1110  OP2  DC A  54       6.139-495.909-212.348 
ATOM   1111  O5'  DC A  54       7.220-497.215-210.487 
ATOM   1112  C5'  DC A  54       8.225-498.205-210.200 
ATOM   1113  C4'  DC A  54       9.444-497.543-209.589 
ATOM   1114  O4'  DC A  54      10.393-497.088-210.596 
ATOM   1115  C3'  DC A  54       9.173-496.297-208.747 
ATOM   1116  O3'  DC A  54      10.070-496.282-207.643 
ATOM   1117  C2'  DC A  54       9.517-495.126-209.668 
ATOM   1118  C1'  DC A  54      10.761-495.751-210.292 
ATOM   1119  N1   DC A  54      11.194-495.091-211.556 
ATOM   1120  C2   DC A  54      12.560-495.021-211.816 
ATOM   1121  O2   DC A  54      13.349-495.505-210.997 
ATOM   1122  N3   DC A  54      12.974-494.423-212.963 
ATOM   1123  C4   DC A  54      12.087-493.911-213.825 
ATOM   1124  N4   DC A  54      12.541-493.338-214.929 
ATOM   1125  C5   DC A  54      10.677-493.972-213.575 
ATOM   1126  C6   DC A  54      10.283-494.574-212.424 
ATOM   1127  P    DG A  55       9.535-495.796-206.215 
ATOM   1128  OP1  DG A  55       8.870-496.925-205.524 
ATOM   1129  OP2  DG A  55       8.725-494.569-206.380 
ATOM   1130  O5'  DG A  55      10.904-495.440-205.468 
ATOM   1131  C5'  DG A  55      12.099-496.161-205.821 
ATOM   1132  C4'  DG A  55      13.265-495.202-205.949 
ATOM   1133  O4'  DG A  55      13.384-494.648-207.291 
ATOM   1134  C3'  DG A  55      13.216-493.970-205.045 
ATOM   1135  O3'  DG A  55      14.536-493.663-204.613 
ATOM   1136  C2'  DG A  55      12.729-492.842-205.954 
ATOM   1137  C1'  DG A  55      13.541-493.241-207.183 
ATOM   1138  N9   DG A  55      13.057-492.623-208.448 
ATOM   1139  C8   DG A  55      11.769-492.317-208.831 
ATOM   1140  N7   DG A  55      11.680-491.773-210.021 
ATOM   1141  C5   DG A  55      13.003-491.713-210.456 
ATOM   1142  C6   DG A  55      13.544-491.221-211.672 
ATOM   1143  O6   DG A  55      12.956-490.729-212.633 
ATOM   1144  N1   DG A  55      14.940-491.351-211.703 
ATOM   1145  C2   DG A  55      15.711-491.886-210.690 
ATOM   1146  N2   DG A  55      17.027-491.921-210.912 
ATOM   1147  N3   DG A  55      15.203-492.348-209.549 
ATOM   1148  C4   DG A  55      13.851-492.229-209.504 
ATOM   1149  P    DT A  56      14.764-493.175-203.105 
ATOM   1150  OP1  DT A  56      14.858-494.352-202.212 
ATOM   1151  OP2  DT A  56      13.739-492.170-202.748 
ATOM   1152  O5'  DT A  56      16.195-492.467-203.216 
ATOM   1153  C5'  DT A  56      17.137-492.946-204.194 
ATOM   1154  C4'  DT A  56      17.792-491.775-204.900 
ATOM   1155  O4'  DT A  56      17.035-491.334-206.062 
ATOM   1156  C3'  DT A  56      17.960-490.505-204.065 
ATOM   1157  O3'  DT A  56      19.192-489.886-204.412 
ATOM   1158  C2'  DT A  56      16.815-489.595-204.511 
ATOM   1159  C1'  DT A  56      16.899-489.922-205.999 
ATOM   1160  N1   DT A  56      15.681-489.540-206.767 
ATOM   1161  C2   DT A  56      15.866-489.106-208.057 
ATOM   1162  O2   DT A  56      16.964-489.028-208.580 
ATOM   1163  N3   DT A  56      14.715-488.760-208.737 
ATOM   1164  C4   DT A  56      13.426-488.810-208.245 
ATOM   1165  O4   DT A  56      12.472-488.474-208.949 
ATOM   1166  C5   DT A  56      13.335-489.278-206.881 
ATOM   1167  C7   DT A  56      11.967-489.362-206.268 
ATOM   1168  C6   DT A  56      14.438-489.621-206.197 
ATOM   1169  P    DC A  57      20.080-489.225-203.257 
ATOM   1170  OP1  DC A  57      20.909-490.267-202.610 
ATOM   1171  OP2  DC A  57      19.214-488.433-202.356 
ATOM   1172  O5'  DC A  57      21.017-488.241-204.103 
ATOM   1173  C5'  DC A  57      21.359-488.595-205.456 
ATOM   1174  C4'  DC A  57      21.241-487.380-206.355 
ATOM   1175  O4'  DC A  57      19.898-487.219-206.895 
ATOM   1176  C3'  DC A  57      21.537-486.033-205.696 
ATOM   1177  O3'  DC A  57      22.205-485.199-206.635 
ATOM   1178  C2'  DC A  57      20.162-485.433-205.406 
ATOM   1179  C1'  DC A  57      19.500-485.869-206.709 
ATOM   1180  N1   DC A  57      18.012-485.827-206.669 
ATOM   1181  C2   DC A  57      17.339-485.481-207.838 
ATOM   1182  O2   DC A  57      17.999-485.226-208.852 
ATOM   1183  N3   DC A  57      15.983-485.436-207.821 
ATOM   1184  C4   DC A  57      15.304-485.720-206.702 
ATOM   1185  N4   DC A  57      13.982-485.663-206.737 
ATOM   1186  C5   DC A  57      15.976-486.077-205.489 
ATOM   1187  C6   DC A  57      17.332-486.116-205.526 
ATOM   1188  P    DA A  58      23.399-484.261-206.128 
ATOM   1189  OP1  DA A  58      24.658-485.039-206.084 
ATOM   1190  OP2  DA A  58      23.004-483.593-204.868 
ATOM   1191  O5'  DA A  58      23.474-483.181-207.306 
ATOM   1192  C5'  DA A  58      23.101-483.575-208.640 
ATOM   1193  C4'  DA A  58      22.240-482.501-209.276 
ATOM   1194  O4'  DA A  58      20.824-482.681-208.987 
ATOM   1195  C3'  DA A  58      22.528-481.068-208.832 
ATOM   1196  O3'  DA A  58      22.370-480.199-209.947 
ATOM   1197  C2'  DA A  58      21.435-480.751-207.811 
ATOM   1198  C1'  DA A  58      20.294-481.436-208.557 
ATOM   1199  N9   DA A  58      19.102-481.709-207.707 
ATOM   1200  C8   DA A  58      19.062-482.043-206.383 
ATOM   1201  N7   DA A  58      17.862-482.218-205.921 
ATOM   1202  C5   DA A  58      17.045-481.984-207.019 
ATOM   1203  C6   DA A  58      15.651-482.013-207.184 
ATOM   1204  N6   DA A  58      14.794-482.304-206.195 
ATOM   1205  N1   DA A  58      15.166-481.730-208.408 
ATOM   1206  C2   DA A  58      16.022-481.443-209.387 
ATOM   1207  N3   DA A  58      17.335-481.385-209.352 
ATOM   1208  C4   DA A  58      17.794-481.672-208.116 
ATOM   1209  P    DC A  59      23.397-478.985-210.137 
ATOM   1210  OP1  DC A  59      24.616-479.469-210.821 
ATOM   1211  OP2  DC A  59      23.606-478.306-208.840 
ATOM   1212  O5'  DC A  59      22.573-478.027-211.118 
ATOM   1213  C5'  DC A  59      21.639-478.612-212.045 
ATOM   1214  C4'  DC A  59      20.353-477.810-212.061 
ATOM   1215  O4'  DC A  59      19.405-478.260-211.052 
ATOM   1216  C3'  DC A  59      20.500-476.313-211.788 
ATOM   1217  O3'  DC A  59      19.570-475.604-212.598 
ATOM   1218  C2'  DC A  59      20.095-476.146-210.324 
ATOM   1219  C1'  DC A  59      18.924-477.123-210.351 
ATOM   1220  N1   DC A  59      18.481-477.566-209.000 
ATOM   1221  C2   DC A  59      17.123-477.805-208.807 
ATOM   1222  O2   DC A  59      16.348-477.641-209.757 
ATOM   1223  N3   DC A  59      16.699-478.209-207.581 
ATOM   1224  C4   DC A  59      17.570-478.374-206.579 
ATOM   1225  N4   DC A  59      17.108-478.769-205.403 
ATOM   1226  C5   DC A  59      18.971-478.133-206.756 
ATOM   1227  C6   DC A  59      19.375-477.730-207.988 
ATOM   1228  P    DT A  60      20.020-474.221-213.267 
ATOM   1229  OP1  DT A  60      20.748-474.494-214.527 
ATOM   1230  OP2  DT A  60      20.736-473.397-212.269 
ATOM   1231  O5'  DT A  60      18.603-473.555-213.597 
ATOM   1232  C5'  DT A  60      17.480-474.408-213.886 
ATOM   1233  C4'  DT A  60      16.247-473.904-213.163 
ATOM   1234  O4'  DT A  60      16.128-474.452-211.818 
ATOM   1235  C3'  DT A  60      16.171-472.392-212.952 
ATOM   1236  O3'  DT A  60      14.819-471.975-213.090 
ATOM   1237  C2'  DT A  60      16.598-472.181-211.499 
ATOM   1238  C1'  DT A  60      15.859-473.385-210.922 
ATOM   1239  N1   DT A  60      16.333-473.787-209.568 
ATOM   1240  C2   DT A  60      15.393-474.283-208.698 
ATOM   1241  O2   DT A  60      14.216-474.402-208.990 
ATOM   1242  N3   DT A  60      15.869-474.644-207.452 
ATOM   1243  C4   DT A  60      17.175-474.553-207.017 
ATOM   1244  O4   DT A  60      17.483-474.908-205.878 
ATOM   1245  C5   DT A  60      18.089-474.021-208.001 
ATOM   1246  C7   DT A  60      19.531-473.887-207.610 
ATOM   1247  C6   DT A  60      17.652-473.661-209.220 
ATOM   1248  P    DG A  61      14.505-470.594-213.839 
ATOM   1249  OP1  DG A  61      14.475-470.819-215.302 
ATOM   1250  OP2  DG A  61      15.436-469.549-213.362 
ATOM   1251  O5'  DG A  61      13.027-470.279-213.312 
ATOM   1252  C5'  DG A  61      12.157-471.375-212.974 
ATOM   1253  C4'  DG A  61      11.435-471.082-211.674 
ATOM   1254  O4'  DG A  61      12.192-471.518-210.508 
ATOM   1255  C3'  DG A  61      11.143-469.608-211.393 
ATOM   1256  O3'  DG A  61       9.877-469.504-210.752 
ATOM   1257  C2'  DG A  61      12.225-469.180-210.403 
ATOM   1258  C1'  DG A  61      12.214-470.456-209.567 
ATOM   1259  N9   DG A  61      13.422-470.622-208.711 
ATOM   1260  C8   DG A  61      14.726-470.252-208.963 
ATOM   1261  N7   DG A  61      15.560-470.542-207.994 
ATOM   1262  C5   DG A  61      14.752-471.147-207.033 
ATOM   1263  C6   DG A  61      15.088-471.676-205.759 
ATOM   1264  O6   DG A  61      16.185-471.721-205.209 
ATOM   1265  N1   DG A  61      13.961-472.197-205.108 
ATOM   1266  C2   DG A  61      12.679-472.207-205.620 
ATOM   1267  N2   DG A  61      11.740-472.751-204.843 
ATOM   1268  N3   DG A  61      12.365-471.710-206.816 
ATOM   1269  C4   DG A  61      13.446-471.201-207.460 
ATOM   1270  P    DA A  62       8.903-468.297-211.148 
ATOM   1271  OP1  DA A  62       8.138-468.656-212.364 
ATOM   1272  OP2  DA A  62       9.676-467.038-211.216 
ATOM   1273  O5'  DA A  62       7.920-468.257-209.887 
ATOM   1274  C5'  DA A  62       7.649-469.479-209.174 
ATOM   1275  C4'  DA A  62       7.702-469.229-207.679 
ATOM   1276  O4'  DA A  62       9.044-469.385-207.136 
ATOM   1277  C3'  DA A  62       7.280-467.833-207.223 
ATOM   1278  O3'  DA A  62       6.578-467.943-205.990 
ATOM   1279  C2'  DA A  62       8.594-467.094-206.970 
ATOM   1280  C1'  DA A  62       9.329-468.261-206.318 
ATOM   1281  N9   DA A  62      10.808-468.087-206.271 
ATOM   1282  C8   DA A  62      11.619-467.473-207.181 
ATOM   1283  N7   DA A  62      12.875-467.481-206.856 
ATOM   1284  C5   DA A  62      12.900-468.150-205.639 
ATOM   1285  C6   DA A  62      13.946-468.489-204.766 
ATOM   1286  N6   DA A  62      15.232-468.185-204.999 
ATOM   1287  N1   DA A  62      13.624-469.153-203.641 
ATOM   1288  C2   DA A  62      12.345-469.452-203.416 
ATOM   1289  N3   DA A  62      11.289-469.189-204.153 
ATOM   1290  C4   DA A  62      11.639-468.524-205.272 
ATOM   1291  P    DT A  63       5.300-467.014-205.738 
ATOM   1292  OP1  DT A  63       4.105-467.637-206.352 
ATOM   1293  OP2  DT A  63       5.601-465.629-206.166 
ATOM   1294  O5'  DT A  63       5.178-467.070-204.145 
ATOM   1295  C5'  DT A  63       5.624-468.250-203.451 
ATOM   1296  C4'  DT A  63       6.417-467.860-202.220 
ATOM   1297  O4'  DT A  63       7.832-467.675-202.507 
ATOM   1298  C3'  DT A  63       6.004-466.550-201.549 
ATOM   1299  O3'  DT A  63       6.128-466.695-200.140 
ATOM   1300  C2'  DT A  63       7.036-465.528-202.026 
ATOM   1301  C1'  DT A  63       8.250-466.447-201.932 
ATOM   1302  N1   DT A  63       9.432-465.956-202.694 
ATOM   1303  C2   DT A  63      10.671-466.216-202.161 
ATOM   1304  O2   DT A  63      10.830-466.818-201.112 
ATOM   1305  N3   DT A  63      11.744-465.746-202.894 
ATOM   1306  C4   DT A  63      11.680-465.056-204.087 
ATOM   1307  O4   DT A  63      12.710-464.685-204.653 
ATOM   1308  C5   DT A  63      10.336-464.831-204.566 
ATOM   1309  C7   DT A  63      10.176-464.087-205.859 
ATOM   1310  C6   DT A  63       9.275-465.277-203.873 
ATOM   1311  P    DT A  64       5.017-466.041-199.191 
ATOM   1312  OP1  DT A  64       3.861-466.958-199.076 
ATOM   1313  OP2  DT A  64       4.713-464.669-199.655 
ATOM   1314  O5'  DT A  64       5.794-465.976-197.794 
ATOM   1315  C5'  DT A  64       6.799-466.966-197.507 
ATOM   1316  C4'  DT A  64       8.018-466.304-196.896 
ATOM   1317  O4'  DT A  64       8.967-465.848-197.903 
ATOM   1318  C3'  DT A  64       7.747-465.057-196.054 
ATOM   1319  O3'  DT A  64       8.644-465.042-194.950 
ATOM   1320  C2'  DT A  64       8.091-463.886-196.975 
ATOM   1321  C1'  DT A  64       9.335-464.511-197.599 
ATOM   1322  N1   DT A  64       9.768-463.852-198.862 
ATOM   1323  C2   DT A  64      11.118-463.791-199.105 
ATOM   1324  O2   DT A  64      11.951-464.247-198.341 
ATOM   1325  N3   DT A  64      11.481-463.171-200.286 
ATOM   1326  C4   DT A  64      10.626-462.623-201.219 
ATOM   1327  O4   DT A  64      11.070-462.093-202.241 
ATOM   1328  C5   DT A  64       9.229-462.735-200.876 
ATOM   1329  C7   DT A  64       8.229-462.163-201.838 
ATOM   1330  C6   DT A  64       8.847-463.332-199.734 
ATOM   1331  P    DA A  65       8.109-464.557-193.522 
ATOM   1332  OP1  DA A  65       7.444-465.686-192.831 
ATOM   1333  OP2  DA A  65       7.299-463.330-193.687 
ATOM   1334  O5'  DA A  65       9.478-464.200-192.775 
ATOM   1335  C5'  DA A  65      10.673-464.922-193.128 
ATOM   1336  C4'  DA A  65      11.839-463.962-193.256 
ATOM   1337  O4'  DA A  65      11.958-463.408-194.598 
ATOM   1338  C3'  DA A  65      11.790-462.730-192.352 
ATOM   1339  O3'  DA A  65      13.110-462.424-191.919 
ATOM   1340  C2'  DA A  65      11.303-461.602-193.261 
ATOM   1341  C1'  DA A  65      12.115-462.001-194.490 
ATOM   1342  N9   DA A  65      11.631-461.383-195.754 
ATOM   1343  C8   DA A  65      10.348-461.088-196.118 
ATOM   1344  N7   DA A  65      10.247-460.548-197.293 
ATOM   1345  C5   DA A  65      11.558-460.480-197.744 
ATOM   1346  C6   DA A  65      12.125-460.002-198.937 
ATOM   1347  N6   DA A  65      11.407-459.477-199.940 
ATOM   1348  N1   DA A  65      13.463-460.083-199.061 
ATOM   1349  C2   DA A  65      14.171-460.605-198.062 
ATOM   1350  N3   DA A  65      13.754-461.081-196.908 
ATOM   1351  C4   DA A  65      12.412-460.988-196.809 
ATOM   1352  P    DT A  66      13.338-461.936-190.412 
ATOM   1353  OP1  DT A  66      13.432-463.112-189.519 
ATOM   1354  OP2  DT A  66      12.313-460.930-190.055 
ATOM   1355  O5'  DT A  66      14.770-461.228-190.523 
ATOM   1356  C5'  DT A  66      15.711-461.707-191.501 
ATOM   1357  C4'  DT A  66      16.366-460.536-192.206 
ATOM   1358  O4'  DT A  66      15.609-460.094-193.369 
ATOM   1359  C3'  DT A  66      16.534-459.266-191.372 
ATOM   1360  O3'  DT A  66      17.766-458.646-191.719 
ATOM   1361  C2'  DT A  66      15.389-458.356-191.818 
ATOM   1362  C1'  DT A  66      15.473-458.683-193.306 
ATOM   1363  N1   DT A  66      14.256-458.300-194.074 
ATOM   1364  C2   DT A  66      14.440-457.867-195.364 
ATOM   1365  O2   DT A  66      15.538-457.788-195.886 
ATOM   1366  N3   DT A  66      13.289-457.520-196.044 
ATOM   1367  C4   DT A  66      12.000-457.570-195.552 
ATOM   1368  O4   DT A  66      11.047-457.234-196.256 
ATOM   1369  C5   DT A  66      11.909-458.038-194.188 
ATOM   1370  C7   DT A  66      10.542-458.123-193.575 
ATOM   1371  C6   DT A  66      13.012-458.381-193.504 
ATOM   1372  P    DG A  67      18.655-457.985-190.564 
ATOM   1373  OP1  DG A  67      19.483-459.028-189.917 
ATOM   1374  OP2  DG A  67      17.788-457.193-189.663 
ATOM   1375  O5'  DG A  67      19.591-457.001-191.410 
ATOM   1376  C5'  DG A  67      19.933-457.355-192.763 
ATOM   1377  C4'  DG A  67      19.815-456.141-193.662 
ATOM   1378  O4'  DG A  67      18.472-455.979-194.202 
ATOM   1379  C3'  DG A  67      20.112-454.794-193.003 
ATOM   1380  O3'  DG A  67      20.779-453.959-193.942 
ATOM   1381  C2'  DG A  67      18.736-454.193-192.713 
ATOM   1382  C1'  DG A  67      18.074-454.629-194.016 
ATOM   1383  N9   DG A  67      16.586-454.587-193.976 
ATOM   1384  C8   DG A  67      15.735-454.846-192.923 
ATOM   1385  N7   DG A  67      14.464-454.718-193.219 
ATOM   1386  C5   DG A  67      14.474-454.349-194.563 
ATOM   1387  C6   DG A  67      13.394-454.069-195.441 
ATOM   1388  O6   DG A  67      12.188-454.089-195.209 
ATOM   1389  N1   DG A  67      13.851-453.732-196.723 
ATOM   1390  C2   DG A  67      15.177-453.675-197.106 
ATOM   1391  N2   DG A  67      15.406-453.334-198.376 
ATOM   1392  N3   DG A  67      16.188-453.939-196.282 
ATOM   1393  C4   DG A  67      15.763-454.266-195.034 
ATOM   1394  P    DT A  68      21.973-453.021-193.434 
ATOM   1395  OP1  DT A  68      23.232-453.799-193.391 
ATOM   1396  OP2  DT A  68      21.578-452.354-192.175 
ATOM   1397  O5'  DT A  68      22.049-451.941-194.613 
ATOM   1398  C5'  DT A  68      21.675-452.336-195.947 
ATOM   1399  C4'  DT A  68      20.814-451.262-196.583 
ATOM   1400  O4'  DT A  68      19.398-451.441-196.294 
ATOM   1401  C3'  DT A  68      21.102-449.828-196.139 
ATOM   1402  O3'  DT A  68      20.944-448.960-197.254 
ATOM   1403  C2'  DT A  68      20.009-449.512-195.118 
ATOM   1404  C1'  DT A  68      18.868-450.196-195.864 
ATOM   1405  N1   DT A  68      17.676-450.470-195.014 
ATOM   1406  C2   DT A  68      16.444-450.381-195.616 
ATOM   1407  O2   DT A  68      16.300-450.093-196.792 
ATOM   1408  N3   DT A  68      15.363-450.640-194.797 
ATOM   1409  C4   DT A  68      15.411-450.973-193.459 
ATOM   1410  O4   DT A  68      14.372-451.182-192.828 
ATOM   1411  C5   DT A  68      16.746-451.041-192.917 
ATOM   1412  C7   DT A  68      16.889-451.398-191.465 
ATOM   1413  C6   DT A  68      17.816-450.794-193.689 
ATOM   1414  P    DC A  69      21.971-447.746-197.444 
ATOM   1415  OP1  DC A  69      23.190-448.230-198.128 
ATOM   1416  OP2  DC A  69      22.180-447.066-196.146 
ATOM   1417  O5'  DC A  69      21.147-446.787-198.425 
ATOM   1418  C5'  DC A  69      20.213-447.373-199.352 
ATOM   1419  C4'  DC A  69      18.927-446.570-199.368 
ATOM   1420  O4'  DC A  69      17.979-447.020-198.359 
ATOM   1421  C3'  DC A  69      19.074-445.074-199.095 
ATOM   1422  O3'  DC A  69      18.144-444.364-199.905 
ATOM   1423  C2'  DC A  69      18.669-444.906-197.630 
ATOM   1424  C1'  DC A  69      17.498-445.884-197.658 
ATOM   1425  N1   DC A  69      17.055-446.327-196.307 
ATOM   1426  C2   DC A  69      15.697-446.565-196.114 
ATOM   1427  O2   DC A  69      14.922-446.402-197.064 
ATOM   1428  N3   DC A  69      15.273-446.969-194.888 
ATOM   1429  C4   DC A  69      16.144-447.135-193.886 
ATOM   1430  N4   DC A  69      15.682-447.530-192.710 
ATOM   1431  C5   DC A  69      17.545-446.894-194.063 
ATOM   1432  C6   DC A  69      17.950-446.491-195.295 
ATOM   1433  P    DT A  70      18.594-442.982-200.574 
ATOM   1434  OP1  DT A  70      19.322-443.255-201.834 
ATOM   1435  OP2  DT A  70      19.310-442.157-199.576 
ATOM   1436  O5'  DT A  70      17.177-442.315-200.904 
ATOM   1437  C5'  DT A  70      16.054-443.168-201.193 
ATOM   1438  C4'  DT A  70      14.821-442.664-200.470 
ATOM   1439  O4'  DT A  70      14.702-443.212-199.125 
ATOM   1440  C3'  DT A  70      14.745-441.152-200.259 
ATOM   1441  O3'  DT A  70      13.393-440.735-200.397 
ATOM   1442  C2'  DT A  70      15.172-440.942-198.806 
ATOM   1443  C1'  DT A  70      14.433-442.145-198.229 
ATOM   1444  N1   DT A  70      14.907-442.547-196.875 
ATOM   1445  C2   DT A  70      13.967-443.043-196.005 
ATOM   1446  O2   DT A  70      12.790-443.162-196.297 
ATOM   1447  N3   DT A  70      14.443-443.404-194.759 
ATOM   1448  C4   DT A  70      15.749-443.313-194.324 
ATOM   1449  O4   DT A  70      16.057-443.668-193.184 
ATOM   1450  C5   DT A  70      16.663-442.781-195.308 
ATOM   1451  C7   DT A  70      18.105-442.647-194.916 
ATOM   1452  C6   DT A  70      16.226-442.421-196.527 
ATOM   1453  P    DG A  71      13.079-439.355-201.146 
ATOM   1454  OP1  DG A  71      13.049-439.580-202.609 
ATOM   1455  OP2  DG A  71      14.010-438.309-200.669 
ATOM   1456  O5'  DG A  71      11.601-439.039-200.619 
ATOM   1457  C5'  DG A  71      10.731-440.135-200.281 
ATOM   1458  C4'  DG A  71      10.009-439.842-198.981 
ATOM   1459  O4'  DG A  71      10.766-440.278-197.815 
ATOM   1460  C3'  DG A  71       9.717-438.369-198.700 
ATOM   1461  O3'  DG A  71       8.451-438.264-198.059 
ATOM   1462  C2'  DG A  71      10.799-437.940-197.710 
ATOM   1463  C1'  DG A  71      10.788-439.216-196.874 
ATOM   1464  N9   DG A  71      11.996-439.382-196.018 
ATOM   1465  C8   DG A  71      13.300-439.012-196.270 
ATOM   1466  N7   DG A  71      14.134-439.303-195.301 
ATOM   1467  C5   DG A  71      13.326-439.907-194.340 
ATOM   1468  C6   DG A  71      13.662-440.437-193.066 
ATOM   1469  O6   DG A  71      14.759-440.482-192.516 
ATOM   1470  N1   DG A  71      12.535-440.958-192.415 
ATOM   1471  C2   DG A  71      11.253-440.967-192.927 
ATOM   1472  N2   DG A  71      10.314-441.512-192.150 
ATOM   1473  N3   DG A  71      10.939-440.471-194.123 
ATOM   1474  C4   DG A  71      12.020-439.961-194.767 
ATOM   1475  P    DG A  72       7.477-437.058-198.455 
ATOM   1476  OP1  DG A  72       6.713-437.417-199.671 
ATOM   1477  OP2  DG A  72       8.250-435.798-198.522 
ATOM   1478  O5'  DG A  72       6.494-437.018-197.194 
ATOM   1479  C5'  DG A  72       6.223-438.239-196.481 
ATOM   1480  C4'  DG A  72       6.276-437.990-194.986 
ATOM   1481  O4'  DG A  72       7.618-438.145-194.443 
ATOM   1482  C3'  DG A  72       5.854-436.593-194.530 
ATOM   1483  O3'  DG A  72       5.152-436.704-193.297 
ATOM   1484  C2'  DG A  72       7.168-435.855-194.277 
ATOM   1485  C1'  DG A  72       7.903-437.022-193.625 
ATOM   1486  N9   DG A  72       9.382-436.847-193.577 
ATOM   1487  C8   DG A  72      10.216-436.232-194.485 
ATOM   1488  N7   DG A  72      11.481-436.248-194.144 
ATOM   1489  C5   DG A  72      11.486-436.921-192.923 
ATOM   1490  C6   DG A  72      12.567-437.247-192.064 
ATOM   1491  O6   DG A  72      13.763-437.006-192.207 
ATOM   1492  N1   DG A  72      12.127-437.936-190.925 
ATOM   1493  C2   DG A  72      10.814-438.265-190.653 
ATOM   1494  N2   DG A  72      10.599-438.924-189.512 
ATOM   1495  N3   DG A  72       9.799-437.959-191.460 
ATOM   1496  C4   DG A  72      10.210-437.290-192.569 
ATOM   1497  P    DT A  73       3.874-435.774-193.045 
ATOM   1498  OP1  DT A  73       2.679-436.397-193.659 
ATOM   1499  OP2  DT A  73       4.175-434.390-193.473 
ATOM   1500  O5'  DT A  73       3.752-435.830-191.452 
ATOM   1501  C5'  DT A  73       4.198-437.011-190.758 
ATOM   1502  C4'  DT A  73       4.991-436.620-189.527 
ATOM   1503  O4'  DT A  73       6.406-436.436-189.814 
ATOM   1504  C3'  DT A  73       4.578-435.310-188.856 
ATOM   1505  O3'  DT A  73       4.702-435.455-187.447 
ATOM   1506  C2'  DT A  73       5.610-434.289-189.333 
ATOM   1507  C1'  DT A  73       6.824-435.207-189.239 
ATOM   1508  N1   DT A  73       8.006-434.717-190.001 
ATOM   1509  C2   DT A  73       9.245-434.976-189.468 
ATOM   1510  O2   DT A  73       9.404-435.579-188.419 
ATOM   1511  N3   DT A  73      10.318-434.506-190.201 
ATOM   1512  C4   DT A  73      10.254-433.816-191.394 
ATOM   1513  O4   DT A  73      11.284-433.445-191.960 
ATOM   1514  C5   DT A  73       8.910-433.592-191.873 
ATOM   1515  C7   DT A  73       8.750-432.847-193.166 
ATOM   1516  C6   DT A  73       7.850-434.037-191.180 
ATOM   1517  P    DC A  74       3.591-434.801-186.498 
ATOM   1518  OP1  DC A  74       2.436-435.718-186.383 
ATOM   1519  OP2  DC A  74       3.287-433.429-186.962 
ATOM   1520  O5'  DC A  74       4.368-434.736-185.101 
ATOM   1521  C5'  DC A  74       5.373-435.726-184.814 
ATOM   1522  C4'  DC A  74       6.592-435.064-184.203 
ATOM   1523  O4'  DC A  74       7.541-434.608-185.210 
ATOM   1524  C3'  DC A  74       6.321-433.817-183.361 
ATOM   1525  O3'  DC A  74       7.218-433.803-182.257 
ATOM   1526  C2'  DC A  74       6.665-432.646-184.282 
ATOM   1527  C1'  DC A  74       7.909-433.272-184.905 
ATOM   1528  N1   DC A  74       8.342-432.612-186.169 
ATOM   1529  C2   DC A  74       9.708-432.542-186.430 
ATOM   1530  O2   DC A  74      10.497-433.026-185.611 
ATOM   1531  N3   DC A  74      10.122-431.944-187.576 
ATOM   1532  C4   DC A  74       9.235-431.432-188.439 
ATOM   1533  N4   DC A  74       9.689-430.859-189.543 
ATOM   1534  C5   DC A  74       7.826-431.493-188.189 
ATOM   1535  C6   DC A  74       7.432-432.094-187.038 
ATOM   1536  P    DA A  75       6.683-433.317-180.829 
ATOM   1537  OP1  DA A  75       6.018-434.446-180.138 
ATOM   1538  OP2  DA A  75       5.873-432.090-180.994 
ATOM   1539  O5'  DA A  75       8.052-432.961-180.082 
ATOM   1540  C5'  DA A  75       9.247-433.682-180.435 
ATOM   1541  C4'  DA A  75      10.413-432.722-180.563 
ATOM   1542  O4'  DA A  75      10.532-432.168-181.905 
ATOM   1543  C3'  DA A  75      10.364-431.491-179.659 
ATOM   1544  O3'  DA A  75      11.684-431.184-179.226 
ATOM   1545  C2'  DA A  75       9.877-430.363-180.568 
ATOM   1546  C1'  DA A  75      10.689-430.762-181.797 
ATOM   1547  N9   DA A  75      10.205-430.144-183.061 
ATOM   1548  C8   DA A  75       8.922-429.848-183.425 
ATOM   1549  N7   DA A  75       8.821-429.308-184.600 
ATOM   1550  C5   DA A  75      10.132-429.240-185.051 
ATOM   1551  C6   DA A  75      10.700-428.762-186.244 
ATOM   1552  N6   DA A  75       9.981-428.237-187.247 
ATOM   1553  N1   DA A  75      12.037-428.843-186.368 
ATOM   1554  C2   DA A  75      12.745-429.366-185.369 
ATOM   1555  N3   DA A  75      12.328-429.842-184.215 
ATOM   1556  C4   DA A  75      10.986-429.749-184.116 
ATOM   1557  P    DG A  76      11.912-430.696-177.719 
ATOM   1558  OP1  DG A  76      12.006-431.872-176.825 
ATOM   1559  OP2  DG A  76      10.888-429.691-177.362 
ATOM   1560  O5'  DG A  76      13.344-429.988-177.830 
ATOM   1561  C5'  DG A  76      14.285-430.467-178.808 
ATOM   1562  C4'  DG A  76      14.940-429.296-179.513 
ATOM   1563  O4'  DG A  76      14.184-428.855-180.676 
ATOM   1564  C3'  DG A  76      15.108-428.026-178.679 
ATOM   1565  O3'  DG A  76      16.341-427.407-179.026 
ATOM   1566  C2'  DG A  76      13.964-427.116-179.125 
ATOM   1567  C1'  DG A  76      14.048-427.443-180.613 
ATOM   1568  N9   DG A  76      12.830-427.061-181.381 
ATOM   1569  C8   DG A  76      11.511-427.074-180.983 
ATOM   1570  N7   DG A  76      10.671-426.672-181.907 
ATOM   1571  C5   DG A  76      11.492-426.371-182.992 
ATOM   1572  C6   DG A  76      11.160-425.888-184.285 
ATOM   1573  O6   DG A  76      10.052-425.623-184.745 
ATOM   1574  N1   DG A  76      12.303-425.718-185.079 
ATOM   1575  C2   DG A  76      13.597-425.982-184.676 
ATOM   1576  N2   DG A  76      14.550-425.755-185.584 
ATOM   1577  N3   DG A  76      13.909-426.435-183.464 
ATOM   1578  C4   DG A  76      12.811-426.604-182.682 
ATOM   1579  P    DT A  77      17.229-426.745-177.871 
ATOM   1580  OP1  DT A  77      18.057-427.788-177.224 
ATOM   1581  OP2  DT A  77      16.362-425.954-176.970 
ATOM   1582  O5'  DT A  77      18.165-425.762-178.716 
ATOM   1583  C5'  DT A  77      18.507-426.115-180.070 
ATOM   1584  C4'  DT A  77      18.389-424.901-180.969 
ATOM   1585  O4'  DT A  77      17.046-424.740-181.509 
ATOM   1586  C3'  DT A  77      18.686-423.554-180.310 
ATOM   1587  O3'  DT A  77      19.353-422.720-181.249 
ATOM   1588  C2'  DT A  77      17.310-422.954-180.020 
ATOM   1589  C1'  DT A  77      16.648-423.390-181.323 
ATOM   1590  N1   DT A  77      15.160-423.348-181.283 
ATOM   1591  C2   DT A  77      14.511-423.005-182.444 
ATOM   1592  O2   DT A  77      15.099-422.741-183.479 
ATOM   1593  N3   DT A  77      13.133-422.976-182.368 
ATOM   1594  C4   DT A  77      12.368-423.255-181.254 
ATOM   1595  O4   DT A  77      11.138-423.195-181.307 
ATOM   1596  C5   DT A  77      13.138-423.604-180.084 
ATOM   1597  C7   DT A  77      12.383-423.923-178.826 
ATOM   1598  C6   DT A  77      14.480-423.640-180.129 
ATOM   1599  P    DG A  78      20.547-421.781-180.741 
ATOM   1600  OP1  DG A  78      21.806-422.559-180.698 
ATOM   1601  OP2  DG A  78      20.152-421.114-179.482 
ATOM   1602  O5'  DG A  78      20.623-420.701-181.920 
ATOM   1603  C5'  DG A  78      20.249-421.096-183.254 
ATOM   1604  C4'  DG A  78      19.388-420.022-183.890 
ATOM   1605  O4'  DG A  78      17.972-420.201-183.601 
ATOM   1606  C3'  DG A  78      19.676-418.589-183.446 
ATOM   1607  O3'  DG A  78      19.518-417.720-184.561 
ATOM   1608  C2'  DG A  78      18.583-418.272-182.425 
ATOM   1609  C1'  DG A  78      17.442-418.957-183.171 
ATOM   1610  N9   DG A  78      16.250-419.230-182.321 
ATOM   1611  C8   DG A  78      16.190-419.567-180.985 
ATOM   1612  N7   DG A  78      14.972-419.742-180.533 
ATOM   1613  C5   DG A  78      14.168-419.503-181.647 
ATOM   1614  C6   DG A  78      12.756-419.541-181.778 
ATOM   1615  O6   DG A  78      11.910-419.797-180.926 
ATOM   1616  N1   DG A  78      12.355-419.233-183.086 
ATOM   1617  C2   DG A  78      13.207-418.929-184.129 
ATOM   1618  N2   DG A  78      12.627-418.665-185.302 
ATOM   1619  N3   DG A  78      14.533-418.895-184.004 
ATOM   1620  C4   DG A  78      14.937-419.190-182.742 
ATOM   1621  P    DA A  79      20.545-416.506-184.751 
ATOM   1622  OP1  DA A  79      21.764-416.990-185.435 
ATOM   1623  OP2  DA A  79      20.754-415.827-183.453 
ATOM   1624  O5'  DA A  79      19.721-415.547-185.732 
ATOM   1625  C5'  DA A  79      18.787-416.133-186.658 
ATOM   1626  C4'  DA A  79      17.501-415.331-186.675 
ATOM   1627  O4'  DA A  79      16.553-415.781-185.666 
ATOM   1628  C3'  DA A  79      17.648-413.834-186.402 
ATOM   1629  O3'  DA A  79      16.718-413.125-187.212 
ATOM   1630  C2'  DA A  79      17.243-413.666-184.937 
ATOM   1631  C1'  DA A  79      16.072-414.644-184.965 
ATOM   1632  N9   DA A  79      15.629-415.087-183.614 
ATOM   1633  C8   DA A  79      16.389-415.299-182.499 
ATOM   1634  N7   DA A  79      15.709-415.683-181.464 
ATOM   1635  C5   DA A  79      14.400-415.731-181.925 
ATOM   1636  C6   DA A  79      13.188-416.072-181.301 
ATOM   1637  N6   DA A  79      13.097-416.448-180.018 
ATOM   1638  N1   DA A  79      12.069-416.012-182.048 
ATOM   1639  C2   DA A  79      12.167-415.639-183.322 
ATOM   1640  N3   DA A  79      13.236-415.299-184.009 
ATOM   1641  C4   DA A  79      14.342-415.367-183.239 
ATOM   1642  P    DA A  80      17.168-411.742-187.881 
ATOM   1643  OP1  DA A  80      17.896-412.015-189.141 
ATOM   1644  OP2  DA A  80      17.884-410.918-186.883 
ATOM   1645  O5'  DA A  80      15.751-411.075-188.211 
ATOM   1646  C5'  DA A  80      14.628-411.929-188.499 
ATOM   1647  C4'  DA A  80      13.395-411.424-187.777 
ATOM   1648  O4'  DA A  80      13.276-411.973-186.432 
ATOM   1649  C3'  DA A  80      13.319-409.912-187.566 
ATOM   1650  O3'  DA A  80      11.967-409.495-187.704 
ATOM   1651  C2'  DA A  80      13.746-409.702-186.113 
ATOM   1652  C1'  DA A  80      13.007-410.906-185.536 
ATOM   1653  N9   DA A  80      13.481-411.308-184.182 
ATOM   1654  C8   DA A  80      14.747-411.249-183.676 
ATOM   1655  N7   DA A  80      14.844-411.674-182.454 
ATOM   1656  C5   DA A  80      13.547-412.043-182.124 
ATOM   1657  C6   DA A  80      12.982-412.576-180.955 
ATOM   1658  N6   DA A  80      13.687-412.844-179.847 
ATOM   1659  N1   DA A  80      11.658-412.825-180.964 
ATOM   1660  C2   DA A  80      10.962-412.557-182.067 
ATOM   1661  N3   DA A  80      11.378-412.062-183.212 
ATOM   1662  C4   DA A  80      12.705-411.821-183.176 
ATOM   1663  P    DG A  81      11.653-408.115-188.453 
ATOM   1664  OP1  DG A  81      11.623-408.340-189.916 
ATOM   1665  OP2  DG A  81      12.584-407.069-187.976 
ATOM   1666  O5'  DG A  81      10.175-407.799-187.926 
ATOM   1667  C5'  DG A  81       9.305-408.896-187.588 
ATOM   1668  C4'  DG A  81       8.584-408.603-186.288 
ATOM   1669  O4'  DG A  81       9.340-409.038-185.122 
ATOM   1670  C3'  DG A  81       8.291-407.129-186.007 
ATOM   1671  O3'  DG A  81       7.025-407.025-185.366 
ATOM   1672  C2'  DG A  81       9.373-406.701-185.017 
ATOM   1673  C1'  DG A  81       9.362-407.977-184.180 
ATOM   1674  N9   DG A  81      10.570-408.143-183.325 
ATOM   1675  C8   DG A  81      11.874-407.772-183.576 
ATOM   1676  N7   DG A  81      12.708-408.063-182.608 
ATOM   1677  C5   DG A  81      11.900-408.668-181.647 
ATOM   1678  C6   DG A  81      12.236-409.197-180.373 
ATOM   1679  O6   DG A  81      13.333-409.242-179.822 
ATOM   1680  N1   DG A  81      11.109-409.718-179.722 
ATOM   1681  C2   DG A  81       9.827-409.727-180.234 
ATOM   1682  N2   DG A  81       8.888-410.272-179.457 
ATOM   1683  N3   DG A  81       9.513-409.231-181.430 
ATOM   1684  C4   DG A  81      10.594-408.721-182.074 
ATOM   1685  P    DA A  82       6.051-405.818-185.762 
ATOM   1686  OP1  DA A  82       5.287-406.177-186.978 
ATOM   1687  OP2  DA A  82       6.824-404.558-185.829 
ATOM   1688  O5'  DA A  82       5.068-405.778-184.501 
ATOM   1689  C5'  DA A  82       4.797-407.000-183.788 
ATOM   1690  C4'  DA A  82       4.850-406.750-182.293 
ATOM   1691  O4'  DA A  82       6.192-406.906-181.750 
ATOM   1692  C3'  DA A  82       4.428-405.354-181.837 
ATOM   1693  O3'  DA A  82       3.727-405.464-180.604 
ATOM   1694  C2'  DA A  82       5.742-404.615-181.584 
ATOM   1695  C1'  DA A  82       6.477-405.782-180.932 
ATOM   1696  N9   DA A  82       7.956-405.607-180.884 
ATOM   1697  C8   DA A  82       8.767-404.994-181.795 
ATOM   1698  N7   DA A  82      10.023-405.002-181.470 
ATOM   1699  C5   DA A  82      10.048-405.670-180.253 
ATOM   1700  C6   DA A  82      11.094-406.010-179.380 
ATOM   1701  N6   DA A  82      12.380-405.706-179.613 
ATOM   1702  N1   DA A  82      10.772-406.674-178.254 
ATOM   1703  C2   DA A  82       9.494-406.973-178.029 
ATOM   1704  N3   DA A  82       8.437-406.709-178.767 
ATOM   1705  C4   DA A  82       8.787-406.044-179.886 
ATOM   1706  P    DA A  83       2.448-404.534-180.352 
ATOM   1707  OP1  DA A  83       1.254-405.158-180.966 
ATOM   1708  OP2  DA A  83       2.749-403.150-180.779 
ATOM   1709  O5'  DA A  83       2.326-404.590-178.758 
ATOM   1710  C5'  DA A  83       2.772-405.771-178.065 
ATOM   1711  C4'  DA A  83       3.566-405.381-176.833 
ATOM   1712  O4'  DA A  83       4.981-405.196-177.121 
ATOM   1713  C3'  DA A  83       3.152-404.071-176.163 
ATOM   1714  O3'  DA A  83       3.276-404.215-174.754 
ATOM   1715  C2'  DA A  83       4.184-403.049-176.640 
ATOM   1716  C1'  DA A  83       5.398-403.967-176.546 
ATOM   1717  N9   DA A  83       6.580-403.477-177.308 
ATOM   1718  C8   DA A  83       6.604-402.790-178.488 
ATOM   1719  N7   DA A  83       7.798-402.501-178.902 
ATOM   1720  C5   DA A  83       8.630-403.034-177.927 
ATOM   1721  C6   DA A  83      10.027-403.060-177.784 
ATOM   1722  N6   DA A  83      10.872-402.512-178.669 
ATOM   1723  N1   DA A  83      10.526-403.673-176.694 
ATOM   1724  C2   DA A  83       9.682-404.216-175.819 
ATOM   1725  N3   DA A  83       8.367-404.253-175.846 
ATOM   1726  C4   DA A  83       7.893-403.633-176.946 
ATOM   1727  P    DT A  84       2.165-403.561-173.805 
ATOM   1728  OP1  DT A  84       1.010-404.479-173.690 
ATOM   1729  OP2  DT A  84       1.862-402.190-174.269 
ATOM   1730  O5'  DT A  84       2.942-403.496-172.408 
ATOM   1731  C5'  DT A  84       3.947-404.486-172.121 
ATOM   1732  C4'  DT A  84       5.166-403.824-171.510 
ATOM   1733  O4'  DT A  84       6.115-403.369-172.517 
ATOM   1734  C3'  DT A  84       4.895-402.578-170.668 
ATOM   1735  O3'  DT A  84       5.792-402.563-169.564 
ATOM   1736  C2'  DT A  84       5.239-401.407-171.589 
ATOM   1737  C1'  DT A  84       6.483-402.032-172.212 
ATOM   1738  N1   DT A  84       6.916-401.373-173.476 
ATOM   1739  C2   DT A  84       8.266-401.312-173.719 
ATOM   1740  O2   DT A  84       9.099-401.768-172.955 
ATOM   1741  N3   DT A  84       8.630-400.692-174.900 
ATOM   1742  C4   DT A  84       7.774-400.143-175.833 
ATOM   1743  O4   DT A  84       8.218-399.614-176.855 
ATOM   1744  C5   DT A  84       6.377-400.256-175.490 
ATOM   1745  C7   DT A  84       5.377-399.684-176.452 
ATOM   1746  C6   DT A  84       5.996-400.853-174.348 
ATOM   1747  P    DT A  85       5.257-402.077-168.136 
ATOM   1748  OP1  DT A  85       4.592-403.206-167.445 
ATOM   1749  OP2  DT A  85       4.447-400.850-168.301 
ATOM   1750  O5'  DT A  85       6.626-401.721-167.389 
ATOM   1751  C5'  DT A  85       7.821-402.442-167.742 
ATOM   1752  C4'  DT A  85       8.987-401.483-167.870 
ATOM   1753  O4'  DT A  85       9.106-400.929-169.212 
ATOM   1754  C3'  DT A  85       8.938-400.251-166.966 
ATOM   1755  O3'  DT A  85      10.258-399.944-166.533 
ATOM   1756  C2'  DT A  85       8.451-399.123-167.875 
ATOM   1757  C1'  DT A  85       9.263-399.522-169.104 
ATOM   1758  N1   DT A  85       8.779-398.904-170.368 
ATOM   1759  C2   DT A  85       9.727-398.578-171.308 
ATOM   1760  O2   DT A  85      10.919-398.774-171.144 
ATOM   1761  N3   DT A  85       9.241-398.006-172.468 
ATOM   1762  C4   DT A  85       7.918-397.740-172.757 
ATOM   1763  O4   DT A  85       7.604-397.224-173.832 
ATOM   1764  C5   DT A  85       6.998-398.117-171.710 
ATOM   1765  C7   DT A  85       5.538-397.861-171.945 
ATOM   1766  C6   DT A  85       7.443-398.675-170.572 
ATOM   1767  P    DT A  86      10.486-399.456-165.025 
ATOM   1768  OP1  DT A  86      10.580-400.633-164.132 
ATOM   1769  OP2  DT A  86       9.462-398.451-164.669 
ATOM   1770  O5'  DT A  86      11.918-398.749-165.137 
ATOM   1771  C5'  DT A  86      12.859-399.228-166.115 
ATOM   1772  C4'  DT A  86      13.515-398.056-166.820 
ATOM   1773  O4'  DT A  86      12.758-397.615-167.983 
ATOM   1774  C3'  DT A  86      13.682-396.787-165.986 
ATOM   1775  O3'  DT A  86      14.915-396.167-166.333 
ATOM   1776  C2'  DT A  86      12.538-395.877-166.432 
ATOM   1777  C1'  DT A  86      12.622-396.204-167.920 
ATOM   1778  N1   DT A  86      11.404-395.821-168.688 
ATOM   1779  C2   DT A  86      11.589-395.388-169.978 
ATOM   1780  O2   DT A  86      12.687-395.309-170.500 
ATOM   1781  N3   DT A  86      10.437-395.041-170.658 
ATOM   1782  C4   DT A  86       9.148-395.091-170.166 
ATOM   1783  O4   DT A  86       8.195-394.755-170.869 
ATOM   1784  C5   DT A  86       9.057-395.559-168.802 
ATOM   1785  C7   DT A  86       7.690-395.643-168.189 
ATOM   1786  C6   DT A  86      10.160-395.902-168.118 
ATOM   1787  P    DC A  87      15.803-395.506-165.178 
ATOM   1788  OP1  DC A  87      16.631-396.549-164.531 
ATOM   1789  OP2  DC A  87      14.936-394.714-164.277 
ATOM   1790  O5'  DC A  87      16.739-394.522-166.023 
ATOM   1791  C5'  DC A  87      17.082-394.876-167.377 
ATOM   1792  C4'  DC A  87      16.963-393.661-168.275 
ATOM   1793  O4'  DC A  87      15.620-393.500-168.816 
ATOM   1794  C3'  DC A  87      17.260-392.314-167.617 
ATOM   1795  O3'  DC A  87      17.927-391.480-168.556 
ATOM   1796  C2'  DC A  87      15.884-391.714-167.327 
ATOM   1797  C1'  DC A  87      15.222-392.150-168.630 
ATOM   1798  N1   DC A  87      13.734-392.108-168.590 
ATOM   1799  C2   DC A  87      13.061-391.762-169.759 
ATOM   1800  O2   DC A  87      13.722-391.507-170.773 
ATOM   1801  N3   DC A  87      11.705-391.717-169.742 
ATOM   1802  C4   DC A  87      11.027-392.001-168.623 
ATOM   1803  N4   DC A  87       9.704-391.944-168.658 
ATOM   1804  C5   DC A  87      11.699-392.359-167.410 
ATOM   1805  C6   DC A  87      13.055-392.397-167.447 
ATOM   1806  P    DC A  88      19.121-390.542-168.048 
ATOM   1807  OP1  DC A  88      20.380-391.320-168.005 
ATOM   1808  OP2  DC A  88      18.726-389.874-166.789 
ATOM   1809  O5'  DC A  88      19.197-389.462-169.227 
ATOM   1810  C5'  DC A  88      18.823-389.856-170.561 
ATOM   1811  C4'  DC A  88      17.962-388.783-171.197 
ATOM   1812  O4'  DC A  88      16.546-388.962-170.907 
ATOM   1813  C3'  DC A  88      18.251-387.349-170.753 
ATOM   1814  O3'  DC A  88      18.092-386.480-171.868 
ATOM   1815  C2'  DC A  88      17.157-387.033-169.732 
ATOM   1816  C1'  DC A  88      16.016-387.717-170.478 
ATOM   1817  N1   DC A  88      14.824-387.991-169.628 
ATOM   1818  C2   DC A  88      13.568-387.904-170.223 
ATOM   1819  O2   DC A  88      13.495-387.607-171.422 
ATOM   1820  N3   DC A  88      12.468-388.149-169.465 
ATOM   1821  C4   DC A  88      12.590-388.468-168.170 
ATOM   1822  N4   DC A  88      11.487-388.697-167.473 
ATOM   1823  C5   DC A  88      13.872-388.561-167.538 
ATOM   1824  C6   DC A  88      14.959-388.312-168.313 
ATOM   1825  P    DA A  89      19.119-385.266-172.058 
ATOM   1826  OP1  DA A  89      20.339-385.751-172.742 
ATOM   1827  OP2  DA A  89      19.328-384.587-170.760 
ATOM   1828  O5'  DA A  89      18.295-384.308-173.039 
ATOM   1829  C5'  DA A  89      17.361-384.893-173.965 
ATOM   1830  C4'  DA A  89      16.075-384.091-173.982 
ATOM   1831  O4'  DA A  89      15.127-384.541-172.973 
ATOM   1832  C3'  DA A  89      16.222-382.594-173.709 
ATOM   1833  O3'  DA A  89      15.292-381.885-174.518 
ATOM   1834  C2'  DA A  89      15.817-382.427-172.244 
ATOM   1835  C1'  DA A  89      14.646-383.404-172.272 
ATOM   1836  N9   DA A  89      14.204-383.847-170.921 
ATOM   1837  C8   DA A  89      14.963-384.059-169.806 
ATOM   1838  N7   DA A  89      14.283-384.444-168.771 
ATOM   1839  C5   DA A  89      12.974-384.491-169.232 
ATOM   1840  C6   DA A  89      11.762-384.832-168.608 
ATOM   1841  N6   DA A  89      11.671-385.208-167.325 
ATOM   1842  N1   DA A  89      10.643-384.772-169.355 
ATOM   1843  C2   DA A  89      10.741-384.399-170.629 
ATOM   1844  N3   DA A  89      11.810-384.059-171.316 
ATOM   1845  C4   DA A  89      12.916-384.127-170.546 
ATOM   1846  P    DG A  90      15.742-380.502-175.188 
ATOM   1847  OP1  DG A  90      16.470-380.775-176.447 
ATOM   1848  OP2  DG A  90      16.458-379.678-174.190 
ATOM   1849  O5'  DG A  90      14.325-379.836-175.518 
ATOM   1850  C5'  DG A  90      13.202-380.689-175.806 
ATOM   1851  C4'  DG A  90      11.969-380.185-175.083 
ATOM   1852  O4'  DG A  90      11.850-380.733-173.739 
ATOM   1853  C3'  DG A  90      11.893-378.673-174.873 
ATOM   1854  O3'  DG A  90      10.541-378.256-175.011 
ATOM   1855  C2'  DG A  90      12.320-378.462-173.420 
ATOM   1856  C1'  DG A  90      11.581-379.666-172.843 
ATOM   1857  N9   DG A  90      12.055-380.068-171.489 
ATOM   1858  C8   DG A  90      13.327-380.016-170.960 
ATOM   1859  N7   DG A  90      13.409-380.449-169.726 
ATOM   1860  C5   DG A  90      12.100-380.813-169.414 
ATOM   1861  C6   DG A  90      11.562-381.351-168.216 
ATOM   1862  O6   DG A  90      12.140-381.623-167.167 
ATOM   1863  N1   DG A  90      10.183-381.573-168.330 
ATOM   1864  C2   DG A  90       9.424-381.311-169.453 
ATOM   1865  N2   DG A  90       8.122-381.593-169.360 
ATOM   1866  N3   DG A  90       9.929-380.806-170.577 
ATOM   1867  C4   DG A  90      11.266-380.584-170.483 
ATOM   1868  P    DA A  91      10.227-376.876-175.760 
ATOM   1869  OP1  DA A  91      10.197-377.101-177.223 
ATOM   1870  OP2  DA A  91      11.159-375.830-175.283 
ATOM   1871  O5'  DA A  91       8.749-376.560-175.233 
ATOM   1872  C5'  DA A  91       7.879-377.656-174.895 
ATOM   1873  C4'  DA A  91       7.158-377.363-173.595 
ATOM   1874  O4'  DA A  91       7.914-377.799-172.429 
ATOM   1875  C3'  DA A  91       6.865-375.889-173.314 
ATOM   1876  O3'  DA A  91       5.599-375.785-172.673 
ATOM   1877  C2'  DA A  91       7.947-375.461-172.323 
ATOM   1878  C1'  DA A  91       7.936-376.737-171.487 
ATOM   1879  N9   DA A  91       9.144-376.903-170.632 
ATOM   1880  C8   DA A  91      10.431-376.529-170.899 
ATOM   1881  N7   DA A  91      11.266-376.811-169.948 
ATOM   1882  C5   DA A  91      10.480-377.416-168.978 
ATOM   1883  C6   DA A  91      10.777-377.948-167.713 
ATOM   1884  N6   DA A  91      12.009-377.957-167.185 
ATOM   1885  N1   DA A  91       9.758-378.474-167.008 
ATOM   1886  C2   DA A  91       8.536-378.464-167.538 
ATOM   1887  N3   DA A  91       8.140-377.997-168.702 
ATOM   1888  C4   DA A  91       9.178-377.476-169.387 
ATOM   1889  P    DA A  92       4.625-374.578-173.069 
ATOM   1890  OP1  DA A  92       3.861-374.937-174.285 
ATOM   1891  OP2  DA A  92       5.398-373.319-173.136 
ATOM   1892  O5'  DA A  92       3.642-374.538-171.808 
ATOM   1893  C5'  DA A  92       3.371-375.760-171.095 
ATOM   1894  C4'  DA A  92       3.424-375.510-169.600 
ATOM   1895  O4'  DA A  92       4.767-375.666-169.057 
ATOM   1896  C3'  DA A  92       3.002-374.114-169.144 
ATOM   1897  O3'  DA A  92       2.301-374.224-167.911 
ATOM   1898  C2'  DA A  92       4.316-373.375-168.891 
ATOM   1899  C1'  DA A  92       5.051-374.542-168.239 
ATOM   1900  N9   DA A  92       6.530-374.368-168.191 
ATOM   1901  C8   DA A  92       7.341-373.754-169.102 
ATOM   1902  N7   DA A  92       8.597-373.762-168.777 
ATOM   1903  C5   DA A  92       8.622-374.431-167.560 
ATOM   1904  C6   DA A  92       9.669-374.770-166.687 
ATOM   1905  N6   DA A  92      10.954-374.466-166.920 
ATOM   1906  N1   DA A  92       9.346-375.434-165.561 
ATOM   1907  C2   DA A  92       8.068-375.733-165.336 
ATOM   1908  N3   DA A  92       7.011-375.470-166.074 
ATOM   1909  C4   DA A  92       7.361-374.805-167.193 
ATOM   1910  P    DG A  93       1.022-373.295-167.659 
ATOM   1911  OP1  DG A  93      -0.172-373.918-168.273 
ATOM   1912  OP2  DG A  93       1.323-371.910-168.086 
ATOM   1913  O5'  DG A  93       0.900-373.351-166.065 
ATOM   1914  C5'  DG A  93       1.346-374.531-165.372 
ATOM   1915  C4'  DG A  93       2.140-374.141-164.140 
ATOM   1916  O4'  DG A  93       3.555-373.956-164.428 
ATOM   1917  C3'  DG A  93       1.726-372.831-163.470 
ATOM   1918  O3'  DG A  93       1.850-372.976-162.061 
ATOM   1919  C2'  DG A  93       2.758-371.809-163.946 
ATOM   1920  C1'  DG A  93       3.972-372.728-163.853 
ATOM   1921  N9   DG A  93       5.155-372.238-164.615 
ATOM   1922  C8   DG A  93       5.197-371.544-165.804 
ATOM   1923  N7   DG A  93       6.410-371.258-166.212 
ATOM   1924  C5   DG A  93       7.229-371.800-165.222 
ATOM   1925  C6   DG A  93       8.643-371.808-165.110 
ATOM   1926  O6   DG A  93       9.479-371.332-165.872 
ATOM   1927  N1   DG A  93       9.061-372.468-163.945 
ATOM   1928  C2   DG A  93       8.220-373.044-163.012 
ATOM   1929  N2   DG A  93       8.815-373.627-161.968 
ATOM   1930  N3   DG A  93       6.893-373.036-163.118 
ATOM   1931  C4   DG A  93       6.472-372.400-164.243 
ATOM   1932  P    DA A  94       0.739-372.322-161.112 
ATOM   1933  OP1  DA A  94      -0.416-373.239-160.997 
ATOM   1934  OP2  DA A  94       0.436-370.950-161.576 
ATOM   1935  O5'  DA A  94       1.516-372.257-159.715 
ATOM   1936  C5'  DA A  94       2.521-373.247-159.428 
ATOM   1937  C4'  DA A  94       3.740-372.585-158.817 
ATOM   1938  O4'  DA A  94       4.689-372.129-159.824 
ATOM   1939  C3'  DA A  94       3.469-371.338-157.975 
ATOM   1940  O3'  DA A  94       4.366-371.323-156.871 
ATOM   1941  C2'  DA A  94       3.813-370.167-158.896 
ATOM   1942  C1'  DA A  94       5.057-370.793-159.519 
ATOM   1943  N9   DA A  94       5.490-370.133-160.783 
ATOM   1944  C8   DA A  94       4.713-369.567-161.754 
ATOM   1945  N7   DA A  94       5.389-369.068-162.742 
ATOM   1946  C5   DA A  94       6.712-369.320-162.404 
ATOM   1947  C6   DA A  94       7.925-369.035-163.050 
ATOM   1948  N6   DA A  94       8.006-368.402-164.229 
ATOM   1949  N1   DA A  94       9.060-369.424-162.437 
ATOM   1950  C2   DA A  94       8.973-370.053-161.266 
ATOM   1951  N3   DA A  94       7.904-370.372-160.571 
ATOM   1952  C4   DA A  94       6.783-369.971-161.206 
ATOM   1953  P    DG A  95       3.831-370.838-155.443 
ATOM   1954  OP1  DG A  95       3.166-371.967-154.752 
ATOM   1955  OP2  DG A  95       3.021-369.611-155.608 
ATOM   1956  O5'  DG A  95       5.200-370.481-154.696 
ATOM   1957  C5'  DG A  95       6.395-371.203-155.049 
ATOM   1958  C4'  DG A  95       7.561-370.243-155.177 
ATOM   1959  O4'  DG A  95       7.680-369.689-156.519 
ATOM   1960  C3'  DG A  95       7.512-369.012-154.273 
ATOM   1961  O3'  DG A  95       8.832-368.705-153.840 
ATOM   1962  C2'  DG A  95       7.025-367.883-155.182 
ATOM   1963  C1'  DG A  95       7.837-368.283-156.411 
ATOM   1964  N9   DG A  95       7.353-367.664-157.675 
ATOM   1965  C8   DG A  95       6.065-367.359-158.059 
ATOM   1966  N7   DG A  95       5.977-366.815-159.248 
ATOM   1967  C5   DG A  95       7.300-366.754-159.684 
ATOM   1968  C6   DG A  95       7.840-366.263-160.900 
ATOM   1969  O6   DG A  95       7.252-365.771-161.860 
ATOM   1970  N1   DG A  95       9.236-366.392-160.930 
ATOM   1971  C2   DG A  95      10.008-366.927-159.918 
ATOM   1972  N2   DG A  95      11.323-366.963-160.140 
ATOM   1973  N3   DG A  95       9.499-367.389-158.777 
ATOM   1974  C4   DG A  95       8.147-367.270-158.732 
ATOM   1975  P    DG A  96       9.060-368.217-152.332 
ATOM   1976  OP1  DG A  96       9.154-369.393-151.439 
ATOM   1977  OP2  DG A  96       8.036-367.211-151.976 
ATOM   1978  O5'  DG A  96      10.492-367.509-152.444 
ATOM   1979  C5'  DG A  96      11.433-367.988-153.421 
ATOM   1980  C4'  DG A  96      12.089-366.817-154.127 
ATOM   1981  O4'  DG A  96      11.332-366.375-155.290 
ATOM   1982  C3'  DG A  96      12.256-365.547-153.293 
ATOM   1983  O3'  DG A  96      13.489-364.927-153.640 
ATOM   1984  C2'  DG A  96      11.112-364.637-153.739 
ATOM   1985  C1'  DG A  96      11.196-364.964-155.227 
ATOM   1986  N9   DG A  96       9.978-364.581-155.995 
ATOM   1987  C8   DG A  96       8.659-364.594-155.597 
ATOM   1988  N7   DG A  96       7.819-364.193-156.521 
ATOM   1989  C5   DG A  96       8.641-363.891-157.606 
ATOM   1990  C6   DG A  96       8.308-363.408-158.899 
ATOM   1991  O6   DG A  96       7.200-363.143-159.359 
ATOM   1992  N1   DG A  96       9.451-363.239-159.692 
ATOM   1993  C2   DG A  96      10.745-363.502-159.290 
ATOM   1994  N2   DG A  96      11.698-363.276-160.198 
ATOM   1995  N3   DG A  96      11.057-363.956-158.078 
ATOM   1996  C4   DG A  96       9.959-364.125-157.295 
ATOM   1997  P    DT A  97      14.377-364.266-152.485 
ATOM   1998  OP1  DT A  97      15.205-365.309-151.838 
ATOM   1999  OP2  DT A  97      13.510-363.474-151.584 
ATOM   2000  O5'  DT A  97      15.314-363.282-153.330 
ATOM   2001  C5'  DT A  97      15.656-363.636-154.683 
ATOM   2002  C4'  DT A  97      15.537-362.422-155.582 
ATOM   2003  O4'  DT A  97      14.194-362.260-156.123 
ATOM   2004  C3'  DT A  97      15.834-361.075-154.924 
ATOM   2005  O3'  DT A  97      16.501-360.240-155.863 
ATOM   2006  C2'  DT A  97      14.458-360.474-154.634 
ATOM   2007  C1'  DT A  97      13.796-360.910-155.937 
ATOM   2008  N1   DT A  97      12.308-360.869-155.897 
ATOM   2009  C2   DT A  97      11.660-360.526-157.058 
ATOM   2010  O2   DT A  97      12.248-360.262-158.093 
ATOM   2011  N3   DT A  97      10.281-360.496-156.982 
ATOM   2012  C4   DT A  97       9.516-360.775-155.868 
ATOM   2013  O4   DT A  97       8.286-360.716-155.921 
ATOM   2014  C5   DT A  97      10.286-361.125-154.698 
ATOM   2015  C7   DT A  97       9.532-361.444-153.440 
ATOM   2016  C6   DT A  97      11.628-361.161-154.743 
ATOM   2017  P    DT A  98      17.695-359.302-155.355 
ATOM   2018  OP1  DT A  98      18.954-360.080-155.312 
ATOM   2019  OP2  DT A  98      17.300-358.635-154.096 
ATOM   2020  O5'  DT A  98      17.771-358.222-156.534 
ATOM   2021  C5'  DT A  98      17.397-358.617-157.868 
ATOM   2022  C4'  DT A  98      16.536-357.543-158.504 
ATOM   2023  O4'  DT A  98      15.120-357.722-158.214 
ATOM   2024  C3'  DT A  98      16.825-356.109-158.060 
ATOM   2025  O3'  DT A  98      16.666-355.241-159.175 
ATOM   2026  C2'  DT A  98      15.731-355.793-157.039 
ATOM   2027  C1'  DT A  98      14.590-356.477-157.785 
ATOM   2028  N1   DT A  98      13.398-356.751-156.934 
ATOM   2029  C2   DT A  98      12.166-356.662-157.537 
ATOM   2030  O2   DT A  98      12.023-356.374-158.713 
ATOM   2031  N3   DT A  98      11.085-356.921-156.718 
ATOM   2032  C4   DT A  98      11.133-357.254-155.380 
ATOM   2033  O4   DT A  98      10.094-357.464-154.749 
ATOM   2034  C5   DT A  98      12.469-357.322-154.837 
ATOM   2035  C7   DT A  98      12.611-357.679-153.386 
ATOM   2036  C6   DT A  98      13.538-357.075-155.610 
ATOM   2037  P    DC A  99      17.693-354.027-159.365 
ATOM   2038  OP1  DC A  99      18.913-354.511-160.049 
ATOM   2039  OP2  DC A  99      17.902-353.347-158.067 
ATOM   2040  O5'  DC A  99      16.869-353.068-160.346 
ATOM   2041  C5'  DC A  99      15.935-353.654-161.272 
ATOM   2042  C4'  DC A  99      14.649-352.851-161.289 
ATOM   2043  O4'  DC A  99      13.701-353.301-160.280 
ATOM   2044  C3'  DC A  99      14.796-351.355-161.015 
ATOM   2045  O3'  DC A  99      13.866-350.646-161.825 
ATOM   2046  C2'  DC A  99      14.391-351.187-159.551 
ATOM   2047  C1'  DC A  99      13.220-352.165-159.578 
ATOM   2048  N1   DC A  99      12.778-352.608-158.228 
ATOM   2049  C2   DC A  99      11.419-352.846-158.035 
ATOM   2050  O2   DC A  99      10.644-352.683-158.985 
ATOM   2051  N3   DC A  99      10.995-353.250-156.809 
ATOM   2052  C4   DC A  99      11.866-353.416-155.807 
ATOM   2053  N4   DC A  99      11.404-353.811-154.631 
ATOM   2054  C5   DC A  99      13.268-353.175-155.984 
ATOM   2055  C6   DC A  99      13.672-352.772-157.215 
ATOM   2056  P    DC A 100      14.316-349.263-162.495 
ATOM   2057  OP1  DC A 100      15.044-349.536-163.754 
ATOM   2058  OP2  DC A 100      15.032-348.439-161.497 
ATOM   2059  O5'  DC A 100      12.899-348.596-162.825 
ATOM   2060  C5'  DC A 100      11.776-349.449-163.113 
ATOM   2061  C4'  DC A 100      10.543-348.945-162.390 
ATOM   2062  O4'  DC A 100      10.424-349.493-161.046 
ATOM   2063  C3'  DC A 100      10.467-347.433-162.180 
ATOM   2064  O3'  DC A 100       9.115-347.016-162.318 
ATOM   2065  C2'  DC A 100      10.894-347.223-160.727 
ATOM   2066  C1'  DC A 100      10.155-348.426-160.150 
ATOM   2067  N1   DC A 100      10.629-348.829-158.796 
ATOM   2068  C2   DC A 100       9.688-349.333-157.902 
ATOM   2069  O2   DC A 100       8.510-349.426-158.265 
ATOM   2070  N3   DC A 100      10.100-349.704-156.662 
ATOM   2071  C4   DC A 100      11.387-349.588-156.307 
ATOM   2072  N4   DC A 100      11.739-349.964-155.088 
ATOM   2073  C5   DC A 100      12.370-349.071-157.212 
ATOM   2074  C6   DC A 100      11.938-348.705-158.446 
ATOM   2075  P    DT A 101       8.802-345.636-163.067 
ATOM   2076  OP1  DT A 101       8.771-345.861-164.530 
ATOM   2077  OP2  DT A 101       9.733-344.590-162.590 
ATOM   2078  O5'  DT A 101       7.324-345.320-162.540 
ATOM   2079  C5'  DT A 101       6.453-346.416-162.202 
ATOM   2080  C4'  DT A 101       5.732-346.123-160.901 
ATOM   2081  O4'  DT A 101       6.488-346.559-159.736 
ATOM   2082  C3'  DT A 101       5.439-344.650-160.621 
ATOM   2083  O3'  DT A 101       4.173-344.545-159.980 
ATOM   2084  C2'  DT A 101       6.521-344.222-159.630 
ATOM   2085  C1'  DT A 101       6.510-345.497-158.794 
ATOM   2086  N1   DT A 101       7.719-345.663-157.939 
ATOM   2087  C2   DT A 101       7.543-346.267-156.718 
ATOM   2088  O2   DT A 101       6.459-346.661-156.322 
ATOM   2089  N3   DT A 101       8.684-346.403-155.951 
ATOM   2090  C4   DT A 101       9.956-345.995-156.299 
ATOM   2091  O4   DT A 101      10.902-346.171-155.529 
ATOM   2092  C5   DT A 101      10.041-345.372-157.599 
ATOM   2093  C7   DT A 101      11.390-344.899-158.055 
ATOM   2094  C6   DT A 101       8.947-345.227-158.364 
ATOM   2095  P    DC A 102       3.199-343.339-160.376 
ATOM   2096  OP1  DC A 102       2.435-343.698-161.591 
ATOM   2097  OP2  DC A 102       3.972-342.079-160.443 
ATOM   2098  O5'  DC A 102       2.217-343.299-159.115 
ATOM   2099  C5'  DC A 102       1.945-344.520-158.402 
ATOM   2100  C4'  DC A 102       1.998-344.271-156.907 
ATOM   2101  O4'  DC A 102       3.341-344.427-156.364 
ATOM   2102  C3'  DC A 102       1.576-342.874-156.451 
ATOM   2103  O3'  DC A 102       0.875-342.985-155.218 
ATOM   2104  C2'  DC A 102       2.890-342.136-156.198 
ATOM   2105  C1'  DC A 102       3.626-343.303-155.546 
ATOM   2106  N1   DC A 102       5.104-343.128-155.498 
ATOM   2107  C2   DC A 102       5.783-343.643-154.397 
ATOM   2108  O2   DC A 102       5.138-344.218-153.514 
ATOM   2109  N3   DC A 102       7.132-343.493-154.334 
ATOM   2110  C4   DC A 102       7.794-342.863-155.314 
ATOM   2111  N4   DC A 102       9.109-342.743-155.206 
ATOM   2112  C5   DC A 102       7.114-342.326-156.454 
ATOM   2113  C6   DC A 102       5.767-342.486-156.497 
ATOM   2114  P    DC A 103      -0.404-342.055-154.966 
ATOM   2115  OP1  DC A 103      -1.598-342.678-155.580 
ATOM   2116  OP2  DC A 103      -0.102-340.671-155.393 
ATOM   2117  O5'  DC A 103      -0.526-342.111-153.372 
ATOM   2118  C5'  DC A 103      -0.080-343.292-152.678 
ATOM   2119  C4'  DC A 103       0.714-342.901-151.447 
ATOM   2120  O4'  DC A 103       2.129-342.717-151.735 
ATOM   2121  C3'  DC A 103       0.300-341.591-150.777 
ATOM   2122  O3'  DC A 103       0.425-341.736-149.368 
ATOM   2123  C2'  DC A 103       1.332-340.570-151.253 
ATOM   2124  C1'  DC A 103       2.546-341.488-151.160 
ATOM   2125  N1   DC A 103       3.729-340.998-151.922 
ATOM   2126  C2   DC A 103       4.992-341.253-151.395 
ATOM   2127  O2   DC A 103       5.079-341.870-150.326 
ATOM   2128  N3   DC A 103       6.083-340.814-152.074 
ATOM   2129  C4   DC A 103       5.946-340.149-153.228 
ATOM   2130  N4   DC A 103       7.040-339.741-153.853 
ATOM   2131  C5   DC A 103       4.655-339.876-153.787 
ATOM   2132  C6   DC A 103       3.578-340.323-153.093 
ATOM   2133  P    DC A 104      -0.686-341.082-148.419 
ATOM   2134  OP1  DC A 104      -1.842-341.999-148.304 
ATOM   2135  OP2  DC A 104      -0.990-339.710-148.883 
ATOM   2136  O5'  DC A 104       0.090-341.017-147.021 
ATOM   2137  C5'  DC A 104       1.095-342.007-146.735 
ATOM   2138  C4'  DC A 104       2.314-341.345-146.124 
ATOM   2139  O4'  DC A 104       3.263-340.889-147.131 
ATOM   2140  C3'  DC A 104       2.043-340.099-145.282 
ATOM   2141  O3'  DC A 104       2.940-340.084-144.178 
ATOM   2142  C2'  DC A 104       2.387-338.927-146.203 
ATOM   2143  C1'  DC A 104       3.631-339.553-146.826 
ATOM   2144  N1   DC A 104       4.064-338.893-148.090 
ATOM   2145  C2   DC A 104       5.430-338.823-148.351 
ATOM   2146  O2   DC A 104       6.219-339.307-147.532 
ATOM   2147  N3   DC A 104       5.844-338.225-149.497 
ATOM   2148  C4   DC A 104       4.957-337.713-150.360 
ATOM   2149  N4   DC A 104       5.412-337.140-151.464 
ATOM   2150  C5   DC A 104       3.548-337.774-150.110 
ATOM   2151  C6   DC A 104       3.154-338.376-148.959 
ATOM   2152  P    DC A 105       2.405-339.598-142.750 
ATOM   2153  OP1  DC A 105       1.740-340.727-142.059 
ATOM   2154  OP2  DC A 105       1.595-338.371-142.915 
ATOM   2155  O5'  DC A 105       3.774-339.242-142.003 
ATOM   2156  C5'  DC A 105       4.970-339.963-142.356 
ATOM   2157  C4'  DC A 105       6.135-339.003-142.484 
ATOM   2158  O4'  DC A 105       6.254-338.449-143.826 
ATOM   2159  C3'  DC A 105       6.086-337.772-141.580 
ATOM   2160  O3'  DC A 105       7.406-337.465-141.147 
ATOM   2161  C2'  DC A 105       5.599-336.644-142.489 
ATOM   2162  C1'  DC A 105       6.411-337.043-143.717 
ATOM   2163  N1   DC A 105       5.927-336.425-144.982 
ATOM   2164  C2   DC A 105       6.875-336.088-145.946 
ATOM   2165  O2   DC A 105       8.069-336.315-145.713 
ATOM   2166  N3   DC A 105       6.454-335.523-147.105 
ATOM   2167  C4   DC A 105       5.153-335.293-147.320 
ATOM   2168  N4   DC A 105       4.793-334.739-148.468 
ATOM   2169  C5   DC A 105       4.161-335.631-146.342 
ATOM   2170  C6   DC A 105       4.602-336.195-145.189 
ATOM   2171  P    DG A 106       7.635-336.977-139.639 
ATOM   2172  OP1  DG A 106       7.728-338.154-138.746 
ATOM   2173  OP2  DG A 106       6.610-335.972-139.283 
ATOM   2174  O5'  DG A 106       9.066-336.269-139.750 
ATOM   2175  C5'  DG A 106      10.007-336.748-140.728 
ATOM   2176  C4'  DG A 106      10.663-335.577-141.434 
ATOM   2177  O4'  DG A 106       9.906-335.136-142.597 
ATOM   2178  C3'  DG A 106      10.830-334.307-140.600 
ATOM   2179  O3'  DG A 106      12.063-333.688-140.947 
ATOM   2180  C2'  DG A 106       9.686-333.397-141.046 
ATOM   2181  C1'  DG A 106       9.770-333.724-142.534 
ATOM   2182  N9   DG A 106       8.552-333.342-143.302 
ATOM   2183  C8   DG A 106       7.233-333.355-142.904 
ATOM   2184  N7   DG A 106       6.393-332.953-143.828 
ATOM   2185  C5   DG A 106       7.215-332.652-144.913 
ATOM   2186  C6   DG A 106       6.882-332.169-146.206 
ATOM   2187  O6   DG A 106       5.774-331.904-146.666 
ATOM   2188  N1   DG A 106       8.025-331.999-146.999 
ATOM   2189  C2   DG A 106       9.320-332.263-146.597 
ATOM   2190  N2   DG A 106      10.272-332.036-147.505 
ATOM   2191  N3   DG A 106       9.631-332.716-145.385 
ATOM   2192  C4   DG A 106       8.533-332.885-144.602 
ATOM   2193  P    DG A 107      12.951-333.026-139.792 
ATOM   2194  OP1  DG A 107      13.779-334.069-139.145 
ATOM   2195  OP2  DG A 107      12.084-332.235-138.891 
ATOM   2196  O5'  DG A 107      13.888-332.043-140.637 
ATOM   2197  C5'  DG A 107      14.230-332.397-141.990 
ATOM   2198  C4'  DG A 107      14.111-331.182-142.889 
ATOM   2199  O4'  DG A 107      12.768-331.021-143.430 
ATOM   2200  C3'  DG A 107      14.408-329.835-142.231 
ATOM   2201  O3'  DG A 107      15.075-329.001-143.170 
ATOM   2202  C2'  DG A 107      13.032-329.235-141.941 
ATOM   2203  C1'  DG A 107      12.371-329.671-143.244 
ATOM   2204  N9   DG A 107      10.882-329.629-143.204 
ATOM   2205  C8   DG A 107      10.032-329.887-142.150 
ATOM   2206  N7   DG A 107       8.761-329.760-142.447 
ATOM   2207  C5   DG A 107       8.770-329.391-143.791 
ATOM   2208  C6   DG A 107       7.690-329.110-144.669 
ATOM   2209  O6   DG A 107       6.484-329.131-144.437 
ATOM   2210  N1   DG A 107       8.148-328.774-145.951 
ATOM   2211  C2   DG A 107       9.473-328.716-146.334 
ATOM   2212  N2   DG A 107       9.702-328.375-147.604 
ATOM   2213  N3   DG A 107      10.485-328.980-145.510 
ATOM   2214  C4   DG A 107      10.059-329.308-144.262 
ATOM   2215  P    DG A 108      16.269-328.062-142.662 
ATOM   2216  OP1  DG A 108      17.528-328.840-142.619 
ATOM   2217  OP2  DG A 108      15.875-327.395-141.402 
ATOM   2218  O5'  DG A 108      16.345-326.983-143.841 
ATOM   2219  C5'  DG A 108      15.971-327.377-145.175 
ATOM   2220  C4'  DG A 108      15.110-326.303-145.811 
ATOM   2221  O4'  DG A 108      13.694-326.482-145.521 
ATOM   2222  C3'  DG A 108      15.399-324.870-145.367 
ATOM   2223  O3'  DG A 108      15.240-324.001-146.482 
ATOM   2224  C2'  DG A 108      14.306-324.553-144.346 
ATOM   2225  C1'  DG A 108      13.164-325.238-145.092 
ATOM   2226  N9   DG A 108      11.972-325.511-144.241 
ATOM   2227  C8   DG A 108      11.912-325.848-142.906 
ATOM   2228  N7   DG A 108      10.695-326.023-142.454 
ATOM   2229  C5   DG A 108       9.891-325.784-143.567 
ATOM   2230  C6   DG A 108       8.478-325.822-143.699 
ATOM   2231  O6   DG A 108       7.632-326.078-142.847 
ATOM   2232  N1   DG A 108       8.077-325.514-145.006 
ATOM   2233  C2   DG A 108       8.929-325.210-146.050 
ATOM   2234  N2   DG A 108       8.350-324.946-147.223 
ATOM   2235  N3   DG A 108      10.255-325.176-145.925 
ATOM   2236  C4   DG A 108      10.660-325.471-144.663 
ATOM   2237  P    DC A 109      16.267-322.787-146.672 
ATOM   2238  OP1  DC A 109      17.487-323.271-147.356 
ATOM   2239  OP2  DC A 109      16.476-322.108-145.374 
ATOM   2240  O5'  DC A 109      15.444-321.829-147.653 
ATOM   2241  C5'  DC A 109      14.509-322.414-148.579 
ATOM   2242  C4'  DC A 109      13.223-321.612-148.596 
ATOM   2243  O4'  DC A 109      12.276-322.062-147.587 
ATOM   2244  C3'  DC A 109      13.370-320.115-148.322 
ATOM   2245  O3'  DC A 109      12.440-319.406-149.132 
ATOM   2246  C2'  DC A 109      12.965-319.947-146.858 
ATOM   2247  C1'  DC A 109      11.795-320.925-146.885 
ATOM   2248  N1   DC A 109      11.352-321.368-145.534 
ATOM   2249  C2   DC A 109       9.993-321.606-145.342 
ATOM   2250  O2   DC A 109       9.218-321.443-146.291 
ATOM   2251  N3   DC A 109       9.569-322.011-144.116 
ATOM   2252  C4   DC A 109      10.441-322.176-143.114 
ATOM   2253  N4   DC A 109       9.978-322.571-141.937 
ATOM   2254  C5   DC A 109      11.842-321.935-143.291 
ATOM   2255  C6   DC A 109      12.246-321.532-144.522 
ATOM   2256  P    DA A 110      12.890-318.023-149.802 
ATOM   2257  OP1  DA A 110      13.618-318.296-151.061 
ATOM   2258  OP2  DA A 110      13.607-317.199-148.804 
ATOM   2259  O5'  DA A 110      11.473-317.356-150.132 
ATOM   2260  C5'  DA A 110      10.350-318.210-150.420 
ATOM   2261  C4'  DA A 110       9.117-317.705-149.697 
ATOM   2262  O4'  DA A 110       8.999-318.254-148.353 
ATOM   2263  C3'  DA A 110       9.041-316.193-149.487 
ATOM   2264  O3'  DA A 110       7.689-315.776-149.625 
ATOM   2265  C2'  DA A 110       9.468-315.983-148.034 
ATOM   2266  C1'  DA A 110       8.729-317.187-147.457 
ATOM   2267  N9   DA A 110       9.204-317.589-146.103 
ATOM   2268  C8   DA A 110      10.470-317.530-145.596 
ATOM   2269  N7   DA A 110      10.566-317.955-144.375 
ATOM   2270  C5   DA A 110       9.269-318.324-144.045 
ATOM   2271  C6   DA A 110       8.704-318.857-142.876 
ATOM   2272  N6   DA A 110       9.409-319.125-141.768 
ATOM   2273  N1   DA A 110       7.381-319.106-142.884 
ATOM   2274  C2   DA A 110       6.684-318.839-143.988 
ATOM   2275  N3   DA A 110       7.100-318.343-145.133 
ATOM   2276  C4   DA A 110       8.428-318.102-145.097 
ATOM   2277  P    DG A 111       7.376-314.396-150.374 
ATOM   2278  OP1  DG A 111       7.345-314.621-151.837 
ATOM   2279  OP2  DG A 111       8.307-313.351-149.897 
ATOM   2280  O5'  DG A 111       5.898-314.080-149.847 
ATOM   2281  C5'  DG A 111       5.027-315.177-149.509 
ATOM   2282  C4'  DG A 111       4.306-314.884-148.208 
ATOM   2283  O4'  DG A 111       5.062-315.319-147.043 
ATOM   2284  C3'  DG A 111       4.013-313.410-147.928 
ATOM   2285  O3'  DG A 111       2.747-313.306-147.287 
ATOM   2286  C2'  DG A 111       5.095-312.982-146.937 
ATOM   2287  C1'  DG A 111       5.085-314.258-146.101 
ATOM   2288  N9   DG A 111       6.293-314.424-145.246 
ATOM   2289  C8   DG A 111       7.596-314.054-145.497 
ATOM   2290  N7   DG A 111       8.430-314.344-144.529 
ATOM   2291  C5   DG A 111       7.622-314.949-143.567 
ATOM   2292  C6   DG A 111       7.958-315.478-142.293 
ATOM   2293  O6   DG A 111       9.056-315.523-141.743 
ATOM   2294  N1   DG A 111       6.831-315.999-141.643 
ATOM   2295  C2   DG A 111       5.549-316.008-142.155 
ATOM   2296  N2   DG A 111       4.610-316.553-141.378 
ATOM   2297  N3   DG A 111       5.235-315.512-143.351 
ATOM   2298  C4   DG A 111       6.317-315.002-143.995 
ATOM   2299  P    DA A 112       1.773-312.099-147.683 
ATOM   2300  OP1  DA A 112       1.009-312.458-148.898 
ATOM   2301  OP2  DA A 112       2.546-310.840-147.750 
ATOM   2302  O5'  DA A 112       0.791-312.059-146.422 
ATOM   2303  C5'  DA A 112       0.519-313.281-145.709 
ATOM   2304  C4'  DA A 112       0.572-313.031-144.214 
ATOM   2305  O4'  DA A 112       1.915-313.187-143.671 
ATOM   2306  C3'  DA A 112       0.150-311.635-143.757 
ATOM   2307  O3'  DA A 112      -0.551-311.745-142.525 
ATOM   2308  C2'  DA A 112       1.464-310.896-143.505 
ATOM   2309  C1'  DA A 112       2.200-312.063-142.853 
ATOM   2310  N9   DA A 112       3.678-311.889-142.805 
ATOM   2311  C8   DA A 112       4.489-311.275-143.716 
ATOM   2312  N7   DA A 112       5.745-311.283-143.390 
ATOM   2313  C5   DA A 112       5.770-311.951-142.174 
ATOM   2314  C6   DA A 112       6.817-312.291-141.301 
ATOM   2315  N6   DA A 112       8.102-311.987-141.534 
ATOM   2316  N1   DA A 112       6.495-312.955-140.175 
ATOM   2317  C2   DA A 112       5.216-313.254-139.950 
ATOM   2318  N3   DA A 112       4.159-312.991-140.688 
ATOM   2319  C4   DA A 112       4.509-312.325-141.807 
ATOM   2320  P    DA A 113      -1.829-310.816-142.273 
ATOM   2321  OP1  DA A 113      -3.024-311.439-142.887 
ATOM   2322  OP2  DA A 113      -1.528-309.431-142.700 
ATOM   2323  O5'  DA A 113      -1.952-310.871-140.679 
ATOM   2324  C5'  DA A 113      -1.506-312.052-139.985 
ATOM   2325  C4'  DA A 113      -0.712-311.662-138.754 
ATOM   2326  O4'  DA A 113       0.703-311.477-139.042 
ATOM   2327  C3'  DA A 113      -1.126-310.352-138.084 
ATOM   2328  O3'  DA A 113      -1.001-310.496-136.675 
ATOM   2329  C2'  DA A 113      -0.094-309.330-138.560 
ATOM   2330  C1'  DA A 113       1.120-310.248-138.467 
ATOM   2331  N9   DA A 113       2.303-309.758-139.229 
ATOM   2332  C8   DA A 113       2.327-309.071-140.409 
ATOM   2333  N7   DA A 113       3.520-308.782-140.823 
ATOM   2334  C5   DA A 113       4.352-309.315-139.848 
ATOM   2335  C6   DA A 113       5.749-309.341-139.705 
ATOM   2336  N6   DA A 113       6.594-308.793-140.590 
ATOM   2337  N1   DA A 113       6.248-309.954-138.615 
ATOM   2338  C2   DA A 113       5.404-310.497-137.739 
ATOM   2339  N3   DA A 113       4.090-310.534-137.767 
ATOM   2340  C4   DA A 113       3.615-309.914-138.867 
ATOM   2341  P    DG A 114      -2.112-309.843-135.726 
ATOM   2342  OP1  DG A 114      -3.268-310.760-135.611 
ATOM   2343  OP2  DG A 114      -2.416-308.471-136.190 
ATOM   2344  O5'  DG A 114      -1.336-309.777-134.328 
ATOM   2345  C5'  DG A 114      -0.331-310.767-134.041 
ATOM   2346  C4'  DG A 114       0.888-310.105-133.431 
ATOM   2347  O4'  DG A 114       1.837-309.650-134.438 
ATOM   2348  C3'  DG A 114       0.617-308.859-132.589 
ATOM   2349  O3'  DG A 114       1.514-308.844-131.485 
ATOM   2350  C2'  DG A 114       0.961-307.688-133.510 
ATOM   2351  C1'  DG A 114       2.205-308.313-134.133 
ATOM   2352  N9   DG A 114       2.638-307.654-135.397 
ATOM   2353  C8   DG A 114       1.871-307.078-136.387 
ATOM   2354  N7   DG A 114       2.566-306.578-137.379 
ATOM   2355  C5   DG A 114       3.888-306.840-137.021 
ATOM   2356  C6   DG A 114       5.096-306.536-137.702 
ATOM   2357  O6   DG A 114       5.251-305.964-138.776 
ATOM   2358  N1   DG A 114       6.214-306.982-136.983 
ATOM   2359  C2   DG A 114       6.170-307.637-135.767 
ATOM   2360  N2   DG A 114       7.350-307.981-135.245 
ATOM   2361  N3   DG A 114       5.037-307.922-135.131 
ATOM   2362  C4   DG A 114       3.943-307.496-135.814 
ATOM   2363  P    DA A 115       0.979-308.359-130.057 
ATOM   2364  OP1  DA A 115       0.314-309.487-129.366 
ATOM   2365  OP2  DA A 115       0.169-307.132-130.221 
ATOM   2366  O5'  DA A 115       2.348-308.002-129.310 
ATOM   2367  C5'  DA A 115       3.544-308.724-129.663 
ATOM   2368  C4'  DA A 115       4.710-307.764-129.791 
ATOM   2369  O4'  DA A 115       4.828-307.210-131.133 
ATOM   2370  C3'  DA A 115       4.660-306.532-128.887 
ATOM   2371  O3'  DA A 115       5.981-306.225-128.454 
ATOM   2372  C2'  DA A 115       4.173-305.404-129.796 
ATOM   2373  C1'  DA A 115       4.985-305.803-131.024 
ATOM   2374  N9   DA A 115       4.501-305.185-132.289 
ATOM   2375  C8   DA A 115       3.218-304.890-132.653 
ATOM   2376  N7   DA A 115       3.117-304.350-133.828 
ATOM   2377  C5   DA A 115       4.428-304.282-134.279 
ATOM   2378  C6   DA A 115       4.996-303.804-135.471 
ATOM   2379  N6   DA A 115       4.278-303.279-136.475 
ATOM   2380  N1   DA A 115       6.333-303.884-135.596 
ATOM   2381  C2   DA A 115       7.041-304.407-134.597 
ATOM   2382  N3   DA A 115       6.624-304.883-133.443 
ATOM   2383  C4   DA A 115       5.283-304.790-133.344 
ATOM   2384  P    DA A 116       6.209-305.737-126.946 
ATOM   2385  OP1  DA A 116       6.302-306.914-126.053 
ATOM   2386  OP2  DA A 116       5.184-304.732-126.590 
ATOM   2387  O5'  DA A 116       7.640-305.030-127.057 
ATOM   2388  C5'  DA A 116       8.581-305.509-128.035 
ATOM   2389  C4'  DA A 116       9.237-304.337-128.741 
ATOM   2390  O4'  DA A 116       8.480-303.896-129.904 
ATOM   2391  C3'  DA A 116       9.404-303.068-127.907 
ATOM   2392  O3'  DA A 116      10.637-302.448-128.254 
ATOM   2393  C2'  DA A 116       8.260-302.158-128.353 
ATOM   2394  C1'  DA A 116       8.344-302.485-129.841 
ATOM   2395  N9   DA A 116       7.126-302.102-130.609 
ATOM   2396  C8   DA A 116       5.824-302.122-130.198 
ATOM   2397  N7   DA A 116       4.983-301.726-131.102 
ATOM   2398  C5   DA A 116       5.784-301.421-132.193 
ATOM   2399  C6   DA A 116       5.489-300.944-133.481 
ATOM   2400  N6   DA A 116       4.246-300.678-133.905 
ATOM   2401  N1   DA A 116       6.523-300.748-134.321 
ATOM   2402  C2   DA A 116       7.757-301.014-133.894 
ATOM   2403  N3   DA A 116       8.152-301.460-132.722 
ATOM   2404  C4   DA A 116       7.099-301.648-131.900 
ATOM   2405  P    DA A 117      11.525-301.787-127.099 
ATOM   2406  OP1  DA A 117      12.353-302.830-126.452 
ATOM   2407  OP2  DA A 117      10.658-300.995-126.198 
ATOM   2408  O5'  DA A 117      12.462-300.803-127.944 
ATOM   2409  C5'  DA A 117      12.804-301.157-129.297 
ATOM   2410  C4'  DA A 117      12.685-299.943-130.196 
ATOM   2411  O4'  DA A 117      11.343-299.781-130.737 
ATOM   2412  C3'  DA A 117      12.982-298.595-129.538 
ATOM   2413  O3'  DA A 117      13.649-297.761-130.476 
ATOM   2414  C2'  DA A 117      11.606-297.995-129.248 
ATOM   2415  C1'  DA A 117      10.945-298.431-130.551 
ATOM   2416  N9   DA A 117       9.456-298.389-130.511 
ATOM   2417  C8   DA A 117       8.629-298.649-129.455 
ATOM   2418  N7   DA A 117       7.368-298.526-129.735 
ATOM   2419  C5   DA A 117       7.357-298.158-131.074 
ATOM   2420  C6   DA A 117       6.312-297.875-131.968 
ATOM   2421  N6   DA A 117       5.015-297.920-131.632 
ATOM   2422  N1   DA A 117       6.650-297.540-133.228 
ATOM   2423  C2   DA A 117       7.940-297.496-133.557 
ATOM   2424  N3   DA A 117       8.996-297.739-132.812 
ATOM   2425  C4   DA A 117       8.630-298.071-131.556 
ATOM   2426  P    DT A 118      14.843-296.823-129.969 
ATOM   2427  OP1  DT A 118      16.102-297.601-129.926 
ATOM   2428  OP2  DT A 118      14.449-296.156-128.709 
ATOM   2429  O5'  DT A 118      14.919-295.743-131.148 
ATOM   2430  C5'  DT A 118      14.545-296.137-132.482 
ATOM   2431  C4'  DT A 118      13.684-295.064-133.118 
ATOM   2432  O4'  DT A 118      12.268-295.243-132.828 
ATOM   2433  C3'  DT A 118      13.973-293.630-132.674 
ATOM   2434  O3'  DT A 118      13.814-292.762-133.789 
ATOM   2435  C2'  DT A 118      12.880-293.314-131.652 
ATOM   2436  C1'  DT A 118      11.738-293.998-132.399 
ATOM   2437  N1   DT A 118      10.547-294.272-131.548 
ATOM   2438  C2   DT A 118       9.314-294.182-132.151 
ATOM   2439  O2   DT A 118       9.171-293.895-133.327 
ATOM   2440  N3   DT A 118       8.233-294.441-131.332 
ATOM   2441  C4   DT A 118       8.281-294.774-129.994 
ATOM   2442  O4   DT A 118       7.242-294.984-129.363 
ATOM   2443  C5   DT A 118       9.617-294.843-129.451 
ATOM   2444  C7   DT A 118       9.759-295.200-128.000 
ATOM   2445  C6   DT A 118      10.686-294.596-130.224 
ATOM   2446  P    DC A 119      14.841-291.547-133.979 
ATOM   2447  OP1  DC A 119      16.061-292.032-134.663 
ATOM   2448  OP2  DC A 119      15.050-290.868-132.681 
ATOM   2449  O5'  DC A 119      14.018-290.589-134.960 
ATOM   2450  C5'  DC A 119      13.083-291.175-135.886 
ATOM   2451  C4'  DC A 119      11.798-290.372-135.903 
ATOM   2452  O4'  DC A 119      10.850-290.822-134.894 
ATOM   2453  C3'  DC A 119      11.944-288.875-135.629 
ATOM   2454  O3'  DC A 119      11.014-288.166-136.439 
ATOM   2455  C2'  DC A 119      11.539-288.708-134.165 
ATOM   2456  C1'  DC A 119      10.369-289.686-134.192 
ATOM   2457  N1   DC A 119       9.926-290.128-132.841 
ATOM   2458  C2   DC A 119       8.567-290.367-132.649 
ATOM   2459  O2   DC A 119       7.792-290.203-133.598 
ATOM   2460  N3   DC A 119       8.143-290.771-131.423 
ATOM   2461  C4   DC A 119       9.015-290.936-130.421 
ATOM   2462  N4   DC A 119       8.552-291.332-129.244 
ATOM   2463  C5   DC A 119      10.416-290.696-130.598 
ATOM   2464  C6   DC A 119      10.820-290.292-131.829 
ATOM   2465  P    DA A 120      11.465-286.783-137.109 
ATOM   2466  OP1  DA A 120      12.192-287.056-138.368 
ATOM   2467  OP2  DA A 120      12.181-285.959-136.111 
ATOM   2468  O5'  DA A 120      10.047-286.117-137.439 
ATOM   2469  C5'  DA A 120       8.924-286.970-137.727 
ATOM   2470  C4'  DA A 120       7.691-286.466-137.004 
ATOM   2471  O4'  DA A 120       7.573-287.014-135.660 
ATOM   2472  C3'  DA A 120       7.616-284.954-136.793 
ATOM   2473  O3'  DA A 120       6.263-284.537-136.932 
ATOM   2474  C2'  DA A 120       8.042-284.743-135.341 
ATOM   2475  C1'  DA A 120       7.303-285.947-134.763 
ATOM   2476  N9   DA A 120       7.778-286.349-133.410 
ATOM   2477  C8   DA A 120       9.044-286.291-132.903 
ATOM   2478  N7   DA A 120       9.140-286.716-131.682 
ATOM   2479  C5   DA A 120       7.843-287.084-131.352 
ATOM   2480  C6   DA A 120       7.278-287.617-130.183 
ATOM   2481  N6   DA A 120       7.983-287.885-129.075 
ATOM   2482  N1   DA A 120       5.955-287.867-130.191 
ATOM   2483  C2   DA A 120       5.258-287.599-131.295 
ATOM   2484  N3   DA A 120       5.674-287.103-132.440 
ATOM   2485  C4   DA A 120       7.002-286.862-132.404 
ATOM   2486  P    DC A 121       5.950-283.157-137.681 
ATOM   2487  OP1  DC A 121       5.919-283.382-139.143 
ATOM   2488  OP2  DC A 121       6.881-282.111-137.204 
ATOM   2489  O5'  DC A 121       4.472-282.841-137.154 
ATOM   2490  C5'  DC A 121       3.601-283.937-136.816 
ATOM   2491  C4'  DC A 121       2.880-283.644-135.515 
ATOM   2492  O4'  DC A 121       3.637-284.080-134.350 
ATOM   2493  C3'  DC A 121       2.587-282.170-135.235 
ATOM   2494  O3'  DC A 121       1.322-282.066-134.594 
ATOM   2495  C2'  DC A 121       3.669-281.742-134.244 
ATOM   2496  C1'  DC A 121       3.659-283.018-133.408 
ATOM   2497  N1   DC A 121       4.867-283.184-132.553 
ATOM   2498  C2   DC A 121       4.705-283.794-131.312 
ATOM   2499  O2   DC A 121       3.576-284.170-130.974 
ATOM   2500  N3   DC A 121       5.794-283.954-130.516 
ATOM   2501  C4   DC A 121       7.000-283.533-130.919 
ATOM   2502  N4   DC A 121       8.031-283.713-130.107 
ATOM   2503  C5   DC A 121       7.188-282.903-132.191 
ATOM   2504  C6   DC A 121       6.088-282.752-132.971 
ATOM   2505  P    DC A 122       0.347-280.860-134.990 
ATOM   2506  OP1  DC A 122      -0.417-281.218-136.205 
ATOM   2507  OP2  DC A 122       1.120-279.600-135.057 
ATOM   2508  O5'  DC A 122      -0.635-280.820-133.729 
ATOM   2509  C5'  DC A 122      -0.906-282.041-133.015 
ATOM   2510  C4'  DC A 122      -0.854-281.791-131.521 
ATOM   2511  O4'  DC A 122       0.489-281.947-130.978 
ATOM   2512  C3'  DC A 122      -1.276-280.395-131.064 
ATOM   2513  O3'  DC A 122      -1.977-280.505-129.832 
ATOM   2514  C2'  DC A 122       0.038-279.657-130.812 
ATOM   2515  C1'  DC A 122       0.774-280.823-130.160 
ATOM   2516  N1   DC A 122       2.252-280.649-130.112 
ATOM   2517  C2   DC A 122       2.932-281.163-129.011 
ATOM   2518  O2   DC A 122       2.286-281.739-128.128 
ATOM   2519  N3   DC A 122       4.280-281.014-128.948 
ATOM   2520  C4   DC A 122       4.943-280.384-129.928 
ATOM   2521  N4   DC A 122       6.257-280.264-129.820 
ATOM   2522  C5   DC A 122       4.263-279.847-131.068 
ATOM   2523  C6   DC A 122       2.915-280.006-131.111 
ATOM   2524  P    DA A 123      -3.255-279.576-129.580 
ATOM   2525  OP1  DA A 123      -4.450-280.199-130.194 
ATOM   2526  OP2  DA A 123      -2.954-278.191-130.007 
ATOM   2527  O5'  DA A 123      -3.378-279.632-127.986 
ATOM   2528  C5'  DA A 123      -2.932-280.813-127.292 
ATOM   2529  C4'  DA A 123      -2.138-280.422-126.061 
ATOM   2530  O4'  DA A 123      -0.723-280.237-126.349 
ATOM   2531  C3'  DA A 123      -2.552-279.112-125.391 
ATOM   2532  O3'  DA A 123      -2.427-279.257-123.981 
ATOM   2533  C2'  DA A 123      -1.520-278.090-125.867 
ATOM   2534  C1'  DA A 123      -0.306-279.009-125.773 
ATOM   2535  N9   DA A 123       0.877-278.519-126.536 
ATOM   2536  C8   DA A 123       0.901-277.832-127.716 
ATOM   2537  N7   DA A 123       2.094-277.542-128.130 
ATOM   2538  C5   DA A 123       2.926-278.075-127.155 
ATOM   2539  C6   DA A 123       4.323-278.102-127.012 
ATOM   2540  N6   DA A 123       5.168-277.554-127.897 
ATOM   2541  N1   DA A 123       4.823-278.714-125.922 
ATOM   2542  C2   DA A 123       3.978-279.258-125.046 
ATOM   2543  N3   DA A 123       2.664-279.295-125.074 
ATOM   2544  C4   DA A 123       2.189-278.675-126.174 
ATOM   2545  P    DT A 124      -3.538-278.603-123.033 
ATOM   2546  OP1  DT A 124      -4.694-279.520-122.918 
ATOM   2547  OP2  DT A 124      -3.842-277.231-123.497 
ATOM   2548  O5'  DT A 124      -2.762-278.538-121.635 
ATOM   2549  C5'  DT A 124      -1.756-279.528-121.348 
ATOM   2550  C4'  DT A 124      -0.537-278.866-120.738 
ATOM   2551  O4'  DT A 124       0.411-278.410-121.745 
ATOM   2552  C3'  DT A 124      -0.809-277.619-119.896 
ATOM   2553  O3'  DT A 124       0.088-277.604-118.792 
ATOM   2554  C2'  DT A 124      -0.464-276.448-120.817 
ATOM   2555  C1'  DT A 124       0.779-277.074-121.440 
ATOM   2556  N1   DT A 124       1.212-276.414-122.704 
ATOM   2557  C2   DT A 124       2.563-276.353-122.947 
ATOM   2558  O2   DT A 124       3.395-276.809-122.183 
ATOM   2559  N3   DT A 124       2.926-275.733-124.128 
ATOM   2560  C4   DT A 124       2.071-275.185-125.061 
ATOM   2561  O4   DT A 124       2.515-274.656-126.082 
ATOM   2562  C5   DT A 124       0.673-275.297-124.718 
ATOM   2563  C7   DT A 124      -0.326-274.725-125.679 
ATOM   2564  C6   DT A 124       0.292-275.894-123.576 
ATOM   2565  P    DT A 125      -0.447-277.119-117.364 
ATOM   2566  OP1  DT A 125      -1.111-278.248-116.673 
ATOM   2567  OP2  DT A 125      -1.257-275.892-117.528 
ATOM   2568  O5'  DT A 125       0.922-276.762-116.617 
ATOM   2569  C5'  DT A 125       2.118-277.484-116.970 
ATOM   2570  C4'  DT A 125       3.284-276.524-117.098 
ATOM   2571  O4'  DT A 125       3.402-275.970-118.440 
ATOM   2572  C3'  DT A 125       3.234-275.293-116.194 
ATOM   2573  O3'  DT A 125       4.555-274.986-115.761 
ATOM   2574  C2'  DT A 125       2.747-274.164-117.103 
ATOM   2575  C1'  DT A 125       3.560-274.564-118.331 
ATOM   2576  N1   DT A 125       3.075-273.945-119.596 
ATOM   2577  C2   DT A 125       4.024-273.620-120.536 
ATOM   2578  O2   DT A 125       5.215-273.816-120.372 
ATOM   2579  N3   DT A 125       3.537-273.047-121.696 
ATOM   2580  C4   DT A 125       2.214-272.782-121.985 
ATOM   2581  O4   DT A 125       1.900-272.266-123.060 
ATOM   2582  C5   DT A 125       1.295-273.159-120.938 
ATOM   2583  C7   DT A 125      -0.165-272.903-121.173 
ATOM   2584  C6   DT A 125       1.739-273.716-119.800 
ATOM   2585  P    DC A 126       4.783-274.498-114.253 
ATOM   2586  OP1  DC A 126       4.876-275.674-113.360 
ATOM   2587  OP2  DC A 126       3.758-273.492-113.897 
ATOM   2588  O5'  DC A 126       6.214-273.790-114.364 
ATOM   2589  C5'  DC A 126       7.155-274.269-115.342 
ATOM   2590  C4'  DC A 126       7.811-273.098-116.048 
ATOM   2591  O4'  DC A 126       7.054-272.656-117.211 
ATOM   2592  C3'  DC A 126       7.978-271.828-115.214 
ATOM   2593  O3'  DC A 126       9.211-271.208-115.561 
ATOM   2594  C2'  DC A 126       6.834-270.918-115.660 
ATOM   2595  C1'  DC A 126       6.918-271.245-117.148 
ATOM   2596  N1   DC A 126       5.700-270.862-117.916 
ATOM   2597  C2   DC A 126       5.871-270.421-119.225 
ATOM   2598  O2   DC A 126       7.014-270.366-119.692 
ATOM   2599  N3   DC A 126       4.772-270.066-119.941 
ATOM   2600  C4   DC A 126       3.550-270.141-119.398 
ATOM   2601  N4   DC A 126       2.512-269.784-120.138 
ATOM   2602  C5   DC A 126       3.354-270.592-118.053 
ATOM   2603  C6   DC A 126       4.464-270.941-117.354 
ATOM   2604  P    DC A 127      10.099-270.547-114.406 
ATOM   2605  OP1  DC A 127      10.927-271.590-113.759 
ATOM   2606  OP2  DC A 127       9.232-269.755-113.505 
ATOM   2607  O5'  DC A 127      11.036-269.563-115.251 
ATOM   2608  C5'  DC A 127      11.378-269.917-116.604 
ATOM   2609  C4'  DC A 127      11.259-268.703-117.503 
ATOM   2610  O4'  DC A 127       9.917-268.541-118.043 
ATOM   2611  C3'  DC A 127      11.556-267.356-116.845 
ATOM   2612  O3'  DC A 127      12.223-266.521-117.783 
ATOM   2613  C2'  DC A 127      10.180-266.755-116.555 
ATOM   2614  C1'  DC A 127       9.519-267.192-117.858 
ATOM   2615  N1   DC A 127       8.030-267.150-117.817 
ATOM   2616  C2   DC A 127       7.358-266.803-118.987 
ATOM   2617  O2   DC A 127       8.018-266.548-120.001 
ATOM   2618  N3   DC A 127       6.001-266.759-118.970 
ATOM   2619  C4   DC A 127       5.323-267.042-117.851 
ATOM   2620  N4   DC A 127       4.000-266.985-117.885 
ATOM   2621  C5   DC A 127       5.995-267.400-116.638 
ATOM   2622  C6   DC A 127       7.351-267.439-116.675 
ATOM   2623  P    DA A 128      13.417-265.583-117.276 
ATOM   2624  OP1  DA A 128      14.676-266.361-117.233 
ATOM   2625  OP2  DA A 128      13.023-264.916-116.016 
ATOM   2626  O5'  DA A 128      13.493-264.503-118.455 
ATOM   2627  C5'  DA A 128      13.119-264.898-119.789 
ATOM   2628  C4'  DA A 128      12.259-263.824-120.425 
ATOM   2629  O4'  DA A 128      10.842-264.003-120.135 
ATOM   2630  C3'  DA A 128      12.547-262.390-119.981 
ATOM   2631  O3'  DA A 128      12.388-261.522-121.096 
ATOM   2632  C2'  DA A 128      11.454-262.074-118.959 
ATOM   2633  C1'  DA A 128      10.312-262.758-119.706 
ATOM   2634  N9   DA A 128       9.121-263.032-118.855 
ATOM   2635  C8   DA A 128       9.080-263.365-117.532 
ATOM   2636  N7   DA A 128       7.881-263.541-117.070 
ATOM   2637  C5   DA A 128       7.064-263.307-118.167 
ATOM   2638  C6   DA A 128       5.669-263.336-118.333 
ATOM   2639  N6   DA A 128       4.812-263.627-117.344 
ATOM   2640  N1   DA A 128       5.185-263.053-119.557 
ATOM   2641  C2   DA A 128       6.041-262.765-120.535 
ATOM   2642  N3   DA A 128       7.353-262.708-120.501 
ATOM   2643  C4   DA A 128       7.813-262.994-119.265 
ATOM   2644  P    DG A 129      13.415-260.308-121.286 
ATOM   2645  OP1  DG A 129      14.635-260.792-121.970 
ATOM   2646  OP2  DG A 129      13.624-259.628-119.988 
ATOM   2647  O5'  DG A 129      12.592-259.349-122.267 
ATOM   2648  C5'  DG A 129      11.658-259.935-123.193 
ATOM   2649  C4'  DG A 129      10.372-259.132-123.210 
ATOM   2650  O4'  DG A 129       9.424-259.582-122.201 
ATOM   2651  C3'  DG A 129      10.519-257.636-122.936 
ATOM   2652  O3'  DG A 129       9.589-256.927-123.746 
ATOM   2653  C2'  DG A 129      10.113-257.468-121.472 
ATOM   2654  C1'  DG A 129       8.943-258.446-121.499 
ATOM   2655  N9   DG A 129       8.500-258.889-120.148 
ATOM   2656  C8   DG A 129       9.251-259.107-119.014 
ATOM   2657  N7   DG A 129       8.550-259.496-117.976 
ATOM   2658  C5   DG A 129       7.242-259.537-118.456 
ATOM   2659  C6   DG A 129       6.037-259.888-117.796 
ATOM   2660  O6   DG A 129       5.872-260.240-116.631 
ATOM   2661  N1   DG A 129       4.934-259.793-118.657 
ATOM   2662  C2   DG A 129       4.990-259.411-119.983 
ATOM   2663  N2   DG A 129       3.826-259.385-120.635 
ATOM   2664  N3   DG A 129       6.123-259.083-120.602 
ATOM   2665  C4   DG A 129       7.201-259.169-119.780 
ATOM   2666  P    DC A 130      10.039-255.544-124.416 
ATOM   2667  OP1  DC A 130      10.766-255.817-125.675 
ATOM   2668  OP2  DC A 130      10.755-254.720-123.418 
ATOM   2669  O5'  DC A 130       8.622-254.877-124.746 
ATOM   2670  C5'  DC A 130       7.498-255.731-125.034 
ATOM   2671  C4'  DC A 130       6.265-255.226-124.311 
ATOM   2672  O4'  DC A 130       6.147-255.774-122.967 
ATOM   2673  C3'  DC A 130       6.190-253.714-124.100 
ATOM   2674  O3'  DC A 130       4.837-253.297-124.239 
ATOM   2675  C2'  DC A 130       6.616-253.504-122.648 
ATOM   2676  C1'  DC A 130       5.877-254.708-122.070 
ATOM   2677  N1   DC A 130       6.352-255.110-120.717 
ATOM   2678  C2   DC A 130       5.411-255.614-119.823 
ATOM   2679  O2   DC A 130       4.233-255.707-120.186 
ATOM   2680  N3   DC A 130       5.823-255.986-118.583 
ATOM   2681  C4   DC A 130       7.109-255.869-118.228 
ATOM   2682  N4   DC A 130       7.461-256.245-117.009 
ATOM   2683  C5   DC A 130       8.092-255.352-119.133 
ATOM   2684  C6   DC A 130       7.660-254.986-120.367 
ATOM   2685  P    DT A 131       4.524-251.917-124.988 
ATOM   2686  OP1  DT A 131       4.493-252.142-126.450 
ATOM   2687  OP2  DT A 131       5.455-250.871-124.511 
ATOM   2688  O5'  DT A 131       3.046-251.601-124.461 
ATOM   2689  C5'  DT A 131       2.176-252.698-124.123 
ATOM   2690  C4'  DT A 131       1.454-252.404-122.822 
ATOM   2691  O4'  DT A 131       2.211-252.840-121.657 
ATOM   2692  C3'  DT A 131       1.161-250.931-122.542 
ATOM   2693  O3'  DT A 131      -0.104-250.826-121.901 
ATOM   2694  C2'  DT A 131       2.244-250.503-121.551 
ATOM   2695  C1'  DT A 131       2.233-251.778-120.715 
ATOM   2696  N1   DT A 131       3.441-251.945-119.860 
ATOM   2697  C2   DT A 131       3.265-252.548-118.638 
ATOM   2698  O2   DT A 131       2.181-252.942-118.243 
ATOM   2699  N3   DT A 131       4.407-252.684-117.872 
ATOM   2700  C4   DT A 131       5.678-252.276-118.220 
ATOM   2701  O4   DT A 131       6.624-252.452-117.450 
ATOM   2702  C5   DT A 131       5.763-251.654-119.520 
ATOM   2703  C7   DT A 131       7.112-251.180-119.976 
ATOM   2704  C6   DT A 131       4.669-251.508-120.285 
ATOM   2705  P    DG A 132      -1.079-249.620-122.297 
ATOM   2706  OP1  DG A 132      -1.843-249.979-123.512 
ATOM   2707  OP2  DG A 132      -0.306-248.360-122.364 
ATOM   2708  O5'  DG A 132      -2.061-249.580-121.035 
ATOM   2709  C5'  DG A 132      -2.332-250.801-120.322 
ATOM   2710  C4'  DG A 132      -2.280-250.552-118.828 
ATOM   2711  O4'  DG A 132      -0.937-250.708-118.285 
ATOM   2712  C3'  DG A 132      -2.702-249.155-118.371 
ATOM   2713  O3'  DG A 132      -3.403-249.266-117.139 
ATOM   2714  C2'  DG A 132      -1.388-248.417-118.119 
ATOM   2715  C1'  DG A 132      -0.652-249.584-117.467 
ATOM   2716  N9   DG A 132       0.826-249.409-117.419 
ATOM   2717  C8   DG A 132       1.661-248.794-118.327 
ATOM   2718  N7   DG A 132       2.926-248.810-117.986 
ATOM   2719  C5   DG A 132       2.931-249.483-116.765 
ATOM   2720  C6   DG A 132       4.012-249.810-115.906 
ATOM   2721  O6   DG A 132       5.208-249.568-116.048 
ATOM   2722  N1   DG A 132       3.572-250.498-114.767 
ATOM   2723  C2   DG A 132       2.258-250.827-114.494 
ATOM   2724  N2   DG A 132       2.044-251.486-113.353 
ATOM   2725  N3   DG A 132       1.244-250.521-115.301 
ATOM   2726  C4   DG A 132       1.655-249.853-116.410 
ATOM   2727  P    DA A 133      -4.681-248.336-116.887 
ATOM   2728  OP1  DA A 133      -5.876-248.959-117.500 
ATOM   2729  OP2  DA A 133      -4.380-246.952-117.314 
ATOM   2730  O5'  DA A 133      -4.804-248.392-115.293 
ATOM   2731  C5'  DA A 133      -4.358-249.573-114.599 
ATOM   2732  C4'  DA A 133      -3.564-249.182-113.368 
ATOM   2733  O4'  DA A 133      -2.149-248.998-113.656 
ATOM   2734  C3'  DA A 133      -3.978-247.873-112.698 
ATOM   2735  O3'  DA A 133      -3.853-248.017-111.288 
ATOM   2736  C2'  DA A 133      -2.946-246.851-113.174 
ATOM   2737  C1'  DA A 133      -1.732-247.769-113.080 
ATOM   2738  N9   DA A 133      -0.549-247.279-113.843 
ATOM   2739  C8   DA A 133      -0.525-246.592-115.022 
ATOM   2740  N7   DA A 133       0.668-246.302-115.437 
ATOM   2741  C5   DA A 133       1.500-246.835-114.462 
ATOM   2742  C6   DA A 133       2.897-246.862-114.319 
ATOM   2743  N6   DA A 133       3.742-246.314-115.204 
ATOM   2744  N1   DA A 133       3.397-247.474-113.229 
ATOM   2745  C2   DA A 133       2.552-248.018-112.353 
ATOM   2746  N3   DA A 133       1.238-248.055-112.381 
ATOM   2747  C4   DA A 133       0.763-247.435-113.481 
ATOM   2748  P    DT A 134      -4.964-247.363-110.340 
ATOM   2749  OP1  DT A 134      -6.120-248.281-110.225 
ATOM   2750  OP2  DT A 134      -5.268-245.991-110.804 
ATOM   2751  O5'  DT A 134      -4.187-247.298-108.942 
ATOM   2752  C5'  DT A 134      -3.182-248.288-108.655 
ATOM   2753  C4'  DT A 134      -1.963-247.626-108.045 
ATOM   2754  O4'  DT A 134      -1.015-247.170-109.052 
ATOM   2755  C3'  DT A 134      -2.234-246.380-107.203 
ATOM   2756  O3'  DT A 134      -1.337-246.365-106.098 
ATOM   2757  C2'  DT A 134      -1.890-245.208-108.124 
ATOM   2758  C1'  DT A 134      -0.647-245.834-108.747 
ATOM   2759  N1   DT A 134      -0.214-245.174-110.011 
ATOM   2760  C2   DT A 134       1.137-245.113-110.254 
ATOM   2761  O2   DT A 134       1.970-245.569-109.490 
ATOM   2762  N3   DT A 134       1.500-244.494-111.435 
ATOM   2763  C4   DT A 134       0.645-243.945-112.368 
ATOM   2764  O4   DT A 134       1.089-243.416-113.389 
ATOM   2765  C5   DT A 134      -0.753-244.058-112.025 
ATOM   2766  C7   DT A 134      -1.752-243.486-112.986 
ATOM   2767  C6   DT A 134      -1.134-244.655-110.883 
ATOM   2768  P    DG A 135      -1.873-245.879-104.671 
ATOM   2769  OP1  DG A 135      -2.537-247.008-103.980 
ATOM   2770  OP2  DG A 135      -2.683-244.652-104.835 
ATOM   2771  O5'  DG A 135      -0.503-245.523-103.924 
ATOM   2772  C5'  DG A 135       0.692-246.244-104.277 
ATOM   2773  C4'  DG A 135       1.858-245.284-104.405 
ATOM   2774  O4'  DG A 135       1.976-244.730-105.747 
ATOM   2775  C3'  DG A 135       1.808-244.053-103.501 
ATOM   2776  O3'  DG A 135       3.129-243.746-103.068 
ATOM   2777  C2'  DG A 135       1.321-242.925-104.410 
ATOM   2778  C1'  DG A 135       2.134-243.324-105.638 
ATOM   2779  N9   DG A 135       1.649-242.706-106.903 
ATOM   2780  C8   DG A 135       0.362-242.400-107.286 
ATOM   2781  N7   DG A 135       0.273-241.856-108.476 
ATOM   2782  C5   DG A 135       1.596-241.796-108.912 
ATOM   2783  C6   DG A 135       2.136-241.304-110.128 
ATOM   2784  O6   DG A 135       1.549-240.812-111.088 
ATOM   2785  N1   DG A 135       3.532-241.433-110.158 
ATOM   2786  C2   DG A 135       4.304-241.968-109.146 
ATOM   2787  N2   DG A 135       5.620-242.004-109.368 
ATOM   2788  N3   DG A 135       3.796-242.431-108.004 
ATOM   2789  C4   DG A 135       2.444-242.312-107.960 
ATOM   2790  P    DT A 136       3.357-243.258-101.560 
ATOM   2791  OP1  DT A 136       3.450-244.435-100.667 
ATOM   2792  OP2  DT A 136       2.332-242.253-101.204 
ATOM   2793  O5'  DT A 136       4.788-242.550-101.671 
ATOM   2794  C5'  DT A 136       5.729-243.029-102.649 
ATOM   2795  C4'  DT A 136       6.385-241.858-103.355 
ATOM   2796  O4'  DT A 136       5.628-241.417-104.518 
ATOM   2797  C3'  DT A 136       6.552-240.588-102.521 
ATOM   2798  O3'  DT A 136       7.785-239.969-102.868 
ATOM   2799  C2'  DT A 136       5.408-239.678-102.967 
ATOM   2800  C1'  DT A 136       5.492-240.005-104.455 
ATOM   2801  N1   DT A 136       4.274-239.623-105.222 
ATOM   2802  C2   DT A 136       4.459-239.189-106.513 
ATOM   2803  O2   DT A 136       5.557-239.111-107.035 
ATOM   2804  N3   DT A 136       3.307-238.843-107.192 
ATOM   2805  C4   DT A 136       2.019-238.893-106.700 
ATOM   2806  O4   DT A 136       1.065-238.556-107.404 
ATOM   2807  C5   DT A 136       1.928-239.360-105.337 
ATOM   2808  C7   DT A 136       0.560-239.445-104.723 
ATOM   2809  C6   DT A 136       3.031-239.704-104.653 
ATOM   2810  P    DC A 137       8.673-239.307-101.713 
ATOM   2811  OP1  DC A 137       9.501-240.350-101.066 
ATOM   2812  OP2  DC A 137       7.806-238.516-100.812 
ATOM   2813  O5'  DC A 137       9.610-238.324-102.558 
ATOM   2814  C5'  DC A 137       9.952-238.678-103.911 
ATOM   2815  C4'  DC A 137       9.834-237.463-104.810 
ATOM   2816  O4'  DC A 137       8.491-237.302-105.350 
ATOM   2817  C3'  DC A 137      10.130-236.116-104.152 
ATOM   2818  O3'  DC A 137      10.798-235.282-105.090 
ATOM   2819  C2'  DC A 137       8.754-235.516-103.861 
ATOM   2820  C1'  DC A 137       8.093-235.952-105.165 
ATOM   2821  N1   DC A 137       6.604-235.910-105.124 
ATOM   2822  C2   DC A 137       5.932-235.564-106.294 
ATOM   2823  O2   DC A 137       6.592-235.309-107.308 
ATOM   2824  N3   DC A 137       4.575-235.519-106.277 
ATOM   2825  C4   DC A 137       3.897-235.803-105.158 
ATOM   2826  N4   DC A 137       2.574-235.745-105.192 
ATOM   2827  C5   DC A 137       4.569-236.160-103.944 
ATOM   2828  C6   DC A 137       5.925-236.199-103.982 
ATOM   2829  P    DA A 138      11.992-234.343-104.583 
ATOM   2830  OP1  DA A 138      13.250-235.121-104.540 
ATOM   2831  OP2  DA A 138      11.597-233.676-103.323 
ATOM   2832  O5'  DA A 138      12.067-233.264-105.762 
ATOM   2833  C5'  DA A 138      11.693-233.658-107.096 
ATOM   2834  C4'  DA A 138      10.833-232.584-107.732 
ATOM   2835  O4'  DA A 138       9.416-232.763-107.442 
ATOM   2836  C3'  DA A 138      11.121-231.151-107.287 
ATOM   2837  O3'  DA A 138      10.963-230.282-108.403 
ATOM   2838  C2'  DA A 138      10.028-230.834-106.266 
ATOM   2839  C1'  DA A 138       8.886-231.519-107.012 
ATOM   2840  N9   DA A 138       7.695-231.792-106.162 
ATOM   2841  C8   DA A 138       7.655-232.126-104.839 
ATOM   2842  N7   DA A 138       6.455-232.301-104.377 
ATOM   2843  C5   DA A 138       5.638-232.067-105.474 
ATOM   2844  C6   DA A 138       4.243-232.096-105.640 
ATOM   2845  N6   DA A 138       3.386-232.387-104.651 
ATOM   2846  N1   DA A 138       3.759-231.813-106.864 
ATOM   2847  C2   DA A 138       4.615-231.526-107.842 
ATOM   2848  N3   DA A 138       5.927-231.468-107.807 
ATOM   2849  C4   DA A 138       6.387-231.755-106.572 
ATOM   2850  P    DC A 139      11.989-229.068-108.593 
ATOM   2851  OP1  DC A 139      13.209-229.552-109.277 
ATOM   2852  OP2  DC A 139      12.198-228.389-107.295 
ATOM   2853  O5'  DC A 139      11.166-228.110-109.574 
ATOM   2854  C5'  DC A 139      10.232-228.695-110.500 
ATOM   2855  C4'  DC A 139       8.946-227.893-110.517 
ATOM   2856  O4'  DC A 139       7.998-228.343-109.508 
ATOM   2857  C3'  DC A 139       9.093-226.396-110.243 
ATOM   2858  O3'  DC A 139       8.163-225.687-111.053 
ATOM   2859  C2'  DC A 139       8.687-226.228-108.779 
ATOM   2860  C1'  DC A 139       7.517-227.206-108.806 
ATOM   2861  N1   DC A 139       7.074-227.649-107.455 
ATOM   2862  C2   DC A 139       5.716-227.887-107.263 
ATOM   2863  O2   DC A 139       4.940-227.724-108.212 
ATOM   2864  N3   DC A 139       5.292-228.292-106.037 
ATOM   2865  C4   DC A 139       6.163-228.457-105.035 
ATOM   2866  N4   DC A 139       5.700-228.852-103.858 
ATOM   2867  C5   DC A 139       7.564-228.216-105.212 
ATOM   2868  C6   DC A 139       7.968-227.813-106.443 
ATOM   2869  P    DC A 140       8.613-224.304-111.723 
ATOM   2870  OP1  DC A 140       9.340-224.577-112.982 
ATOM   2871  OP2  DC A 140       9.329-223.480-110.725 
ATOM   2872  O5'  DC A 140       7.196-223.637-112.053 
ATOM   2873  C5'  DC A 140       6.072-224.491-112.341 
ATOM   2874  C4'  DC A 140       4.840-223.986-111.618 
ATOM   2875  O4'  DC A 140       4.721-224.535-110.274 
ATOM   2876  C3'  DC A 140       4.764-222.474-111.407 
ATOM   2877  O3'  DC A 140       3.411-222.057-111.546 
ATOM   2878  C2'  DC A 140       5.190-222.264-109.955 
ATOM   2879  C1'  DC A 140       4.451-223.468-109.377 
ATOM   2880  N1   DC A 140       4.926-223.870-108.024 
ATOM   2881  C2   DC A 140       3.985-224.374-107.130 
ATOM   2882  O2   DC A 140       2.807-224.468-107.493 
ATOM   2883  N3   DC A 140       4.397-224.746-105.890 
ATOM   2884  C4   DC A 140       5.683-224.629-105.535 
ATOM   2885  N4   DC A 140       6.035-225.005-104.316 
ATOM   2886  C5   DC A 140       6.667-224.112-106.440 
ATOM   2887  C6   DC A 140       6.235-223.746-107.674 
ATOM   2888  P    DC A 141       3.098-220.677-112.295 
ATOM   2889  OP1  DC A 141       3.067-220.902-113.757 
ATOM   2890  OP2  DC A 141       4.029-219.632-111.818 
ATOM   2891  O5'  DC A 141       1.620-220.362-111.768 
ATOM   2892  C5'  DC A 141       0.750-221.458-111.430 
ATOM   2893  C4'  DC A 141       0.028-221.165-110.129 
ATOM   2894  O4'  DC A 141       0.785-221.600-108.964 
ATOM   2895  C3'  DC A 141      -0.264-219.691-109.849 
ATOM   2896  O3'  DC A 141      -1.530-219.587-109.208 
ATOM   2897  C2'  DC A 141       0.818-219.263-108.858 
ATOM   2898  C1'  DC A 141       0.807-220.539-108.022 
ATOM   2899  N1   DC A 141       2.015-220.705-107.167 
ATOM   2900  C2   DC A 141       1.853-221.315-105.925 
ATOM   2901  O2   DC A 141       0.725-221.690-105.588 
ATOM   2902  N3   DC A 141       2.942-221.475-105.130 
ATOM   2903  C4   DC A 141       4.149-221.054-105.533 
ATOM   2904  N4   DC A 141       5.179-221.233-104.721 
ATOM   2905  C5   DC A 141       4.337-220.424-106.805 
ATOM   2906  C6   DC A 141       3.236-220.273-107.585 
ATOM   2907  P    DC A 142      -2.505-218.380-109.604 
ATOM   2908  OP1  DC A 142      -3.269-218.739-110.819 
ATOM   2909  OP2  DC A 142      -1.732-217.121-109.671 
ATOM   2910  O5'  DC A 142      -3.487-218.340-108.342 
ATOM   2911  C5'  DC A 142      -3.758-219.562-107.629 
ATOM   2912  C4'  DC A 142      -3.706-219.312-106.135 
ATOM   2913  O4'  DC A 142      -2.363-219.468-105.592 
ATOM   2914  C3'  DC A 142      -4.127-217.916-105.678 
ATOM   2915  O3'  DC A 142      -4.829-218.026-104.445 
ATOM   2916  C2'  DC A 142      -2.814-217.177-105.426 
ATOM   2917  C1'  DC A 142      -2.078-218.344-104.773 
ATOM   2918  N1   DC A 142      -0.600-218.170-104.726 
ATOM   2919  C2   DC A 142       0.080-218.684-103.625 
ATOM   2920  O2   DC A 142      -0.566-219.260-102.741 
ATOM   2921  N3   DC A 142       1.428-218.535-103.562 
ATOM   2922  C4   DC A 142       2.091-217.905-104.541 
ATOM   2923  N4   DC A 142       3.405-217.785-104.434 
ATOM   2924  C5   DC A 142       1.411-217.368-105.682 
ATOM   2925  C6   DC A 142       0.064-217.527-105.725 
ATOM   2926  P    DA A 143      -6.107-217.097-104.194 
ATOM   2927  OP1  DA A 143      -7.302-217.720-104.807 
ATOM   2928  OP2  DA A 143      -5.806-215.712-104.621 
ATOM   2929  O5'  DA A 143      -6.230-217.152-102.600 
ATOM   2930  C5'  DA A 143      -5.784-218.333-101.906 
ATOM   2931  C4'  DA A 143      -4.990-217.943-100.675 
ATOM   2932  O4'  DA A 143      -3.575-217.758-100.963 
ATOM   2933  C3'  DA A 143      -5.404-216.633-100.005 
ATOM   2934  O3'  DA A 143      -5.279-216.777 -98.595 
ATOM   2935  C2'  DA A 143      -4.371-215.611-100.481 
ATOM   2936  C1'  DA A 143      -3.158-216.529-100.387 
ATOM   2937  N9   DA A 143      -1.975-216.039-101.150 
ATOM   2938  C8   DA A 143      -1.951-215.352-102.329 
ATOM   2939  N7   DA A 143      -0.757-215.063-102.744 
ATOM   2940  C5   DA A 143       0.074-215.596-101.769 
ATOM   2941  C6   DA A 143       1.471-215.623-101.626 
ATOM   2942  N6   DA A 143       2.316-215.074-102.511 
ATOM   2943  N1   DA A 143       1.971-216.235-100.536 
ATOM   2944  C2   DA A 143       1.126-216.778 -99.660 
ATOM   2945  N3   DA A 143      -0.188-216.815 -99.688 
ATOM   2946  C4   DA A 143      -0.663-216.195-100.788 
ATOM   2947  P    DG A 144      -6.390-216.124 -97.646 
ATOM   2948  OP1  DG A 144      -7.546-217.041 -97.532 
ATOM   2949  OP2  DG A 144      -6.694-214.752 -98.111 
ATOM   2950  O5'  DG A 144      -5.613-216.058 -96.249 
ATOM   2951  C5'  DG A 144      -4.608-217.048 -95.962 
ATOM   2952  C4'  DG A 144      -3.389-216.386 -95.352 
ATOM   2953  O4'  DG A 144      -2.441-215.931 -96.359 
ATOM   2954  C3'  DG A 144      -3.660-215.140 -94.510 
ATOM   2955  O3'  DG A 144      -2.763-215.125 -93.405 
ATOM   2956  C2'  DG A 144      -3.316-213.969 -95.431 
ATOM   2957  C1'  DG A 144      -2.072-214.594 -96.054 
ATOM   2958  N9   DG A 144      -1.640-213.935 -97.318 
ATOM   2959  C8   DG A 144      -2.407-213.359 -98.308 
ATOM   2960  N7   DG A 144      -1.711-212.859 -99.299 
ATOM   2961  C5   DG A 144      -0.390-213.122 -98.942 
ATOM   2962  C6   DG A 144       0.818-212.817 -99.622 
ATOM   2963  O6   DG A 144       0.973-212.245-100.697 
ATOM   2964  N1   DG A 144       1.936-213.263 -98.904 
ATOM   2965  C2   DG A 144       1.892-213.918 -97.688 
ATOM   2966  N2   DG A 144       3.072-214.262 -97.166 
ATOM   2967  N3   DG A 144       0.759-214.203 -97.052 
ATOM   2968  C4   DG A 144      -0.335-213.777 -97.735 
ATOM   2969  P    DA A 145      -3.299-214.640 -91.978 
ATOM   2970  OP1  DA A 145      -3.963-215.768 -91.287 
ATOM   2971  OP2  DA A 145      -4.109-213.413 -92.142 
ATOM   2972  O5'  DA A 145      -1.929-214.283 -91.231 
ATOM   2973  C5'  DA A 145      -0.734-215.005 -91.584 
ATOM   2974  C4'  DA A 145       0.432-214.045 -91.712 
ATOM   2975  O4'  DA A 145       0.550-213.491 -93.054 
ATOM   2976  C3'  DA A 145       0.382-212.813 -90.808 
ATOM   2977  O3'  DA A 145       1.703-212.506 -90.375 
ATOM   2978  C2'  DA A 145      -0.104-211.685 -91.717 
ATOM   2979  C1'  DA A 145       0.708-212.084 -92.945 
ATOM   2980  N9   DA A 145       0.224-211.466 -94.210 
ATOM   2981  C8   DA A 145      -1.060-211.171 -94.574 
ATOM   2982  N7   DA A 145      -1.160-210.631 -95.749 
ATOM   2983  C5   DA A 145       0.150-210.563 -96.200 
ATOM   2984  C6   DA A 145       0.718-210.085 -97.392 
ATOM   2985  N6   DA A 145       0.000-209.560 -98.396 
ATOM   2986  N1   DA A 145       2.055-210.165 -97.516 
ATOM   2987  C2   DA A 145       2.763-210.688 -96.517 
ATOM   2988  N3   DA A 145       2.347-211.164 -95.364 
ATOM   2989  C4   DA A 145       1.005-211.071 -95.265 
ATOM   2990  P    DG A 146       1.931-212.019 -88.867 
ATOM   2991  OP1  DG A 146       2.025-213.195 -87.974 
ATOM   2992  OP2  DG A 146       0.906-211.013 -88.511 
ATOM   2993  O5'  DG A 146       3.362-211.311 -88.978 
ATOM   2994  C5'  DG A 146       4.303-211.790 -89.956 
ATOM   2995  C4'  DG A 146       4.959-210.618 -90.662 
ATOM   2996  O4'  DG A 146       4.202-210.177 -91.825 
ATOM   2997  C3'  DG A 146       5.126-209.349 -89.828 
ATOM   2998  O3'  DG A 146       6.359-208.729 -90.175 
ATOM   2999  C2'  DG A 146       3.982-208.439 -90.274 
ATOM   3000  C1'  DG A 146       4.066-208.766 -91.762 
ATOM   3001  N9   DG A 146       2.848-208.383 -92.529 
ATOM   3002  C8   DG A 146       1.529-208.396 -92.132 
ATOM   3003  N7   DG A 146       0.689-207.994 -93.056 
ATOM   3004  C5   DG A 146       1.511-207.693 -94.141 
ATOM   3005  C6   DG A 146       1.178-207.210 -95.434 
ATOM   3006  O6   DG A 146       0.071-206.945 -95.893 
ATOM   3007  N1   DG A 146       2.321-207.041 -96.227 
ATOM   3008  C2   DG A 146       3.616-207.304 -95.825 
ATOM   3009  N2   DG A 146       4.568-207.078 -96.732 
ATOM   3010  N3   DG A 146       3.928-207.758 -94.612 
ATOM   3011  C4   DG A 146       2.830-207.927 -93.830 
ATOM   3012  P    DA A 147       7.247-208.068 -89.020 
ATOM   3013  OP1  DA A 147       8.075-209.111 -88.373 
ATOM   3014  OP2  DA A 147       6.381-207.276 -88.119 
ATOM   3015  O5'  DA A 147       8.184-207.084 -89.865 
ATOM   3016  C5'  DA A 147       8.526-207.438 -91.218 
ATOM   3017  C4'  DA A 147       8.408-206.224 -92.117 
ATOM   3018  O4'  DA A 147       7.065-206.062 -92.657 
ATOM   3019  C3'  DA A 147       8.704-204.877 -91.459 
ATOM   3020  O3'  DA A 147       9.372-204.042 -92.397 
ATOM   3021  C2'  DA A 147       7.328-204.276 -91.168 
ATOM   3022  C1'  DA A 147       6.667-204.712 -92.472 
ATOM   3023  N9   DA A 147       5.178-204.670 -92.431 
ATOM   3024  C8   DA A 147       4.351-204.930 -91.376 
ATOM   3025  N7   DA A 147       3.090-204.807 -91.656 
ATOM   3026  C5   DA A 147       3.079-204.439 -92.994 
ATOM   3027  C6   DA A 147       2.034-204.156 -93.889 
ATOM   3028  N6   DA A 147       0.738-204.201 -93.552 
ATOM   3029  N1   DA A 147       2.372-203.821 -95.148 
ATOM   3030  C2   DA A 147       3.662-203.777 -95.478 
ATOM   3031  N3   DA A 147       4.718-204.020 -94.732 
ATOM   3032  C4   DA A 147       4.353-204.352 -93.477 
ATOM   3033  P    DG A 148      10.566-203.104 -91.890 
ATOM   3034  OP1  DG A 148      11.824-203.882 -91.847 
ATOM   3035  OP2  DG A 148      10.171-202.437 -90.630 
ATOM   3036  O5'  DG A 148      10.641-202.024 -93.069 
ATOM   3037  C5'  DG A 148      10.267-202.418 -94.403 
ATOM   3038  C4'  DG A 148       9.407-201.345 -95.039 
ATOM   3039  O4'  DG A 148       7.990-201.524 -94.749 
ATOM   3040  C3'  DG A 148       9.695-199.911 -94.594 
ATOM   3041  O3'  DG A 148       9.537-199.043 -95.710 
ATOM   3042  C2'  DG A 148       8.602-199.595 -93.573 
ATOM   3043  C1'  DG A 148       7.460-200.279 -94.319 
ATOM   3044  N9   DG A 148       6.269-200.553 -93.469 
ATOM   3045  C8   DG A 148       6.209-200.889 -92.134 
ATOM   3046  N7   DG A 148       4.991-201.064 -91.681 
ATOM   3047  C5   DG A 148       4.187-200.825 -92.795 
ATOM   3048  C6   DG A 148       2.775-200.864 -92.926 
ATOM   3049  O6   DG A 148       1.929-201.120 -92.074 
ATOM   3050  N1   DG A 148       2.373-200.556 -94.234 
ATOM   3051  C2   DG A 148       3.226-200.252 -95.277 
ATOM   3052  N2   DG A 148       2.646-199.987 -96.451 
ATOM   3053  N3   DG A 148       4.551-200.217 -95.153 
ATOM   3054  C4   DG A 148       4.956-200.513 -93.891 
ATOM   3055  P    DA A 149      10.563-197.828 -95.900 
ATOM   3056  OP1  DA A 149      11.783-198.313 -96.584 
ATOM   3057  OP2  DA A 149      10.773-197.149 -94.602 
ATOM   3058  O5'  DA A 149       9.740-196.870 -96.881 
ATOM   3059  C5'  DA A 149       8.806-197.456 -97.807 
ATOM   3060  C4'  DA A 149       7.520-196.653 -97.824 
ATOM   3061  O4'  DA A 149       6.572-197.103 -96.814 
ATOM   3062  C3'  DA A 149       7.667-195.156 -97.550 
ATOM   3063  O3'  DA A 149       6.737-194.447 -98.360 
ATOM   3064  C2'  DA A 149       7.262-194.989 -96.086 
ATOM   3065  C1'  DA A 149       6.091-195.967 -96.113 
ATOM   3066  N9   DA A 149       5.648-196.409 -94.762 
ATOM   3067  C8   DA A 149       6.408-196.621 -93.648 
ATOM   3068  N7   DA A 149       5.727-197.006 -92.613 
ATOM   3069  C5   DA A 149       4.418-197.054 -93.073 
ATOM   3070  C6   DA A 149       3.207-197.395 -92.450 
ATOM   3071  N6   DA A 149       3.115-197.770 -91.166 
ATOM   3072  N1   DA A 149       2.088-197.335 -93.196 
ATOM   3073  C2   DA A 149       2.185-196.961 -94.471 
ATOM   3074  N3   DA A 149       3.254-196.622 -95.158 
ATOM   3075  C4   DA A 149       4.360-196.689 -94.388 
ATOM   3076  P    DG A 150       7.187-193.065 -99.030 
ATOM   3077  OP1  DG A 150       7.914-193.338-100.289 
ATOM   3078  OP2  DG A 150       7.903-192.240 -98.032 
ATOM   3079  O5'  DG A 150       5.770-192.398 -99.360 
ATOM   3080  C5'  DG A 150       4.646-193.251 -99.648 
ATOM   3081  C4'  DG A 150       3.414-192.747 -98.925 
ATOM   3082  O4'  DG A 150       3.295-193.295 -97.581 
ATOM   3083  C3'  DG A 150       3.338-191.235 -98.714 
ATOM   3084  O3'  DG A 150       1.985-190.818 -98.853 
ATOM   3085  C2'  DG A 150       3.765-191.024 -97.262 
ATOM   3086  C1'  DG A 150       3.026-192.228 -96.684 
ATOM   3087  N9   DG A 150       3.500-192.630 -95.331 
ATOM   3088  C8   DG A 150       4.771-192.578 -94.802 
ATOM   3089  N7   DG A 150       4.854-193.012 -93.567 
ATOM   3090  C5   DG A 150       3.545-193.375 -93.256 
ATOM   3091  C6   DG A 150       3.007-193.913 -92.058 
ATOM   3092  O6   DG A 150       3.584-194.185 -91.009 
ATOM   3093  N1   DG A 150       1.627-194.136 -92.171 
ATOM   3094  C2   DG A 150       0.868-193.873 -93.294 
ATOM   3095  N2   DG A 150      -0.434-194.156 -93.202 
ATOM   3096  N3   DG A 150       1.374-193.368 -94.418 
ATOM   3097  C4   DG A 150       2.711-193.146 -94.325 
ATOM   3098  P    DT A 151       1.672-189.438 -99.602 
ATOM   3099  OP1  DT A 151       1.641-189.663-101.064 
ATOM   3100  OP2  DT A 151       2.603-188.392 -99.125 
ATOM   3101  O5'  DT A 151       0.194-189.122 -99.075 
ATOM   3102  C5'  DT A 151      -0.676-190.218 -98.737 
ATOM   3103  C4'  DT A 151      -1.398-189.925 -97.436 
ATOM   3104  O4'  DT A 151      -0.641-190.361 -96.271 
ATOM   3105  C3'  DT A 151      -1.690-188.451 -97.156 
ATOM   3106  O3'  DT A 151      -2.956-188.347 -96.515 
ATOM   3107  C2'  DT A 151      -0.608-188.023 -96.165 
ATOM   3108  C1'  DT A 151      -0.619-189.299 -95.329 
ATOM   3109  N1   DT A 151       0.589-189.465 -94.473 
ATOM   3110  C2   DT A 151       0.413-190.069 -93.252 
ATOM   3111  O2   DT A 151      -0.671-190.463 -92.857 
ATOM   3112  N3   DT A 151       1.555-190.205 -92.486 
ATOM   3113  C4   DT A 151       2.826-189.797 -92.834 
ATOM   3114  O4   DT A 151       3.772-189.973 -92.064 
ATOM   3115  C5   DT A 151       2.911-189.174 -94.134 
ATOM   3116  C7   DT A 151       4.260-188.700 -94.590 
ATOM   3117  C6   DT A 151       1.817-189.029 -94.899 
ATOM   3118  P    DT A 152      -3.931-187.141 -96.911 
ATOM   3119  OP1  DT A 152      -4.695-187.499 -98.126 
ATOM   3120  OP2  DT A 152      -3.157-185.881 -96.978 
ATOM   3121  O5'  DT A 152      -4.913-187.101 -95.649 
ATOM   3122  C5'  DT A 152      -5.184-188.322 -94.936 
ATOM   3123  C4'  DT A 152      -5.132-188.072 -93.441 
ATOM   3124  O4'  DT A 152      -3.789-188.228 -92.899 
ATOM   3125  C3'  DT A 152      -5.553-186.676 -92.985 
ATOM   3126  O3'  DT A 152      -6.255-186.786 -91.752 
ATOM   3127  C2'  DT A 152      -4.240-185.938 -92.732 
ATOM   3128  C1'  DT A 152      -3.504-187.105 -92.080 
ATOM   3129  N1   DT A 152      -2.025-186.930 -92.033 
ATOM   3130  C2   DT A 152      -1.370-187.444 -90.940 
ATOM   3131  O2   DT A 152      -1.944-188.022 -90.034 
ATOM   3132  N3   DT A 152       0.000-187.261 -90.931 
ATOM   3133  C4   DT A 152       0.747-186.625 -91.900 
ATOM   3134  O4   DT A 152       1.971-186.523 -91.781 
ATOM   3135  C5   DT A 152      -0.030-186.120 -93.007 
ATOM   3136  C7   DT A 152       0.708-185.413 -94.106 
ATOM   3137  C6   DT A 152      -1.362-186.282 -93.042 
ATOM   3138  P    DC A 153      -7.533-185.857 -91.501 
ATOM   3139  OP1  DC A 153      -8.728-186.480 -92.114 
ATOM   3140  OP2  DC A 153      -7.232-184.473 -91.928 
ATOM   3141  O5'  DC A 153      -7.655-185.913 -89.907 
ATOM   3142  C5'  DC A 153      -7.210-187.094 -89.213 
ATOM   3143  C4'  DC A 153      -6.416-186.703 -87.982 
ATOM   3144  O4'  DC A 153      -5.001-186.518 -88.269 
ATOM   3145  C3'  DC A 153      -6.829-185.393 -87.312 
ATOM   3146  O3'  DC A 153      -6.705-185.538 -85.902 
ATOM   3147  C2'  DC A 153      -5.797-184.371 -87.788 
ATOM   3148  C1'  DC A 153      -4.584-185.290 -87.694 
ATOM   3149  N1   DC A 153      -3.401-184.800 -88.457 
ATOM   3150  C2   DC A 153      -2.138-185.055 -87.929 
ATOM   3151  O2   DC A 153      -2.051-185.672 -86.861 
ATOM   3152  N3   DC A 153      -1.046-184.615 -88.608 
ATOM   3153  C4   DC A 153      -1.184-183.951 -89.762 
ATOM   3154  N4   DC A 153      -0.090-183.543 -90.387 
ATOM   3155  C5   DC A 153      -2.474-183.678 -90.322 
ATOM   3156  C6   DC A 153      -3.552-184.124 -89.628 
ATOM   3157  P    DC A 154      -7.816-184.884 -84.953 
ATOM   3158  OP1  DC A 154      -8.972-185.801 -84.839 
ATOM   3159  OP2  DC A 154      -8.120-183.512 -85.418 
ATOM   3160  O5'  DC A 154      -7.039-184.819 -83.556 
ATOM   3161  C5'  DC A 154      -6.034-185.809 -83.269 
ATOM   3162  C4'  DC A 154      -4.815-185.147 -82.659 
ATOM   3163  O4'  DC A 154      -3.866-184.691 -83.665 
ATOM   3164  C3'  DC A 154      -5.086-183.900 -81.816 
ATOM   3165  O3'  DC A 154      -4.189-183.885 -80.712 
ATOM   3166  C2'  DC A 154      -4.742-182.729 -82.738 
ATOM   3167  C1'  DC A 154      -3.498-183.355 -83.361 
ATOM   3168  N1   DC A 154      -3.065-182.695 -84.625 
ATOM   3169  C2   DC A 154      -1.699-182.625 -84.886 
ATOM   3170  O2   DC A 154      -0.911-183.109 -84.066 
ATOM   3171  N3   DC A 154      -1.285-182.027 -86.032 
ATOM   3172  C4   DC A 154      -2.172-181.515 -86.894 
ATOM   3173  N4   DC A 154      -1.718-180.942 -87.998 
ATOM   3174  C5   DC A 154      -3.582-181.576 -86.644 
ATOM   3175  C6   DC A 154      -3.976-182.177 -85.493 
ATOM   3176  P    DA A 155      -4.725-183.400 -79.285 
ATOM   3177  OP1  DA A 155      -5.389-184.529 -78.594 
ATOM   3178  OP2  DA A 155      -5.534-182.173 -79.449 
ATOM   3179  O5'  DA A 155      -3.355-183.043 -78.538 
ATOM   3180  C5'  DA A 155      -2.160-183.765 -78.891 
ATOM   3181  C4'  DA A 155      -0.994-182.805 -79.019 
ATOM   3182  O4'  DA A 155      -0.876-182.251 -80.361 
ATOM   3183  C3'  DA A 155      -1.044-181.574 -78.115 
ATOM   3184  O3'  DA A 155       0.277-181.267 -77.682 
ATOM   3185  C2'  DA A 155      -1.530-180.445 -79.024 
ATOM   3186  C1'  DA A 155      -0.718-180.845 -80.252 
ATOM   3187  N9   DA A 155      -1.202-180.227 -81.517 
ATOM   3188  C8   DA A 155      -2.486-179.931 -81.881 
ATOM   3189  N7   DA A 155      -2.586-179.391 -83.056 
ATOM   3190  C5   DA A 155      -1.276-179.323 -83.506 
ATOM   3191  C6   DA A 155      -0.708-178.845 -84.699 
ATOM   3192  N6   DA A 155      -1.426-178.320 -85.703 
ATOM   3193  N1   DA A 155       0.629-178.926 -84.823 
ATOM   3194  C2   DA A 155       1.337-179.449 -83.824 
ATOM   3195  N3   DA A 155       0.921-179.924 -82.671 
ATOM   3196  C4   DA A 155      -0.421-179.831 -82.572 
ATOM   3197  P    DA A 156       0.505-180.779 -76.174 
ATOM   3198  OP1  DA A 156       0.599-181.955 -75.281 
ATOM   3199  OP2  DA A 156      -0.520-179.773 -75.818 
ATOM   3200  O5'  DA A 156       1.936-180.071 -76.285 
ATOM   3201  C5'  DA A 156       2.877-180.550 -77.263 
ATOM   3202  C4'  DA A 156       3.533-179.379 -77.969 
ATOM   3203  O4'  DA A 156       2.776-178.938 -79.132 
ATOM   3204  C3'  DA A 156       3.700-178.109 -77.135 
ATOM   3205  O3'  DA A 156       4.933-177.489 -77.481 
ATOM   3206  C2'  DA A 156       2.556-177.199 -77.580 
ATOM   3207  C1'  DA A 156       2.640-177.526 -79.069 
ATOM   3208  N9   DA A 156       1.422-177.143 -79.836 
ATOM   3209  C8   DA A 156       0.121-177.163 -79.426 
ATOM   3210  N7   DA A 156      -0.721-176.768 -80.329 
ATOM   3211  C5   DA A 156       0.080-176.462 -81.421 
ATOM   3212  C6   DA A 156      -0.214-175.985 -82.709 
ATOM   3213  N6   DA A 156      -1.458-175.719 -83.133 
ATOM   3214  N1   DA A 156       0.820-175.789 -83.548 
ATOM   3215  C2   DA A 156       2.053-176.055 -83.121 
ATOM   3216  N3   DA A 156       2.448-176.502 -81.950 
ATOM   3217  C4   DA A 156       1.395-176.689 -81.128 
ATOM   3218  P    DC A 157       5.821-176.828 -76.327 
ATOM   3219  OP1  DC A 157       6.649-177.871 -75.680 
ATOM   3220  OP2  DC A 157       4.955-176.037 -75.426 
ATOM   3221  O5'  DC A 157       6.758-175.844 -77.172 
ATOM   3222  C5'  DC A 157       7.100-176.198 -78.525 
ATOM   3223  C4'  DC A 157       6.982-174.984 -79.424 
ATOM   3224  O4'  DC A 157       5.639-174.822 -79.964 
ATOM   3225  C3'  DC A 157       7.278-173.637 -78.766 
ATOM   3226  O3'  DC A 157       7.946-172.803 -79.704 
ATOM   3227  C2'  DC A 157       5.902-173.036 -78.475 
ATOM   3228  C1'  DC A 157       5.241-173.473 -79.779 
ATOM   3229  N1   DC A 157       3.753-173.431 -79.738 
ATOM   3230  C2   DC A 157       3.080-173.085 -80.908 
ATOM   3231  O2   DC A 157       3.740-172.829 -81.921 
ATOM   3232  N3   DC A 157       1.724-173.040 -80.891 
ATOM   3233  C4   DC A 157       1.045-173.323 -79.772 
ATOM   3234  N4   DC A 157      -0.278-173.266 -79.806 
ATOM   3235  C5   DC A 157       1.717-173.681 -78.558 
ATOM   3236  C6   DC A 157       3.073-173.720 -78.595 
ATOM   3237  P    DA A 158       9.140-171.864 -79.197 
ATOM   3238  OP1  DA A 158      10.398-172.642 -79.154 
ATOM   3239  OP2  DA A 158       8.745-171.197 -77.937 
ATOM   3240  O5'  DA A 158       9.215-170.784 -80.376 
ATOM   3241  C5'  DA A 158       8.841-171.179 -81.710 
ATOM   3242  C4'  DA A 158       7.981-170.105 -82.346 
ATOM   3243  O4'  DA A 158       6.564-170.284 -82.056 
ATOM   3244  C3'  DA A 158       8.269-168.671 -81.901 
ATOM   3245  O3'  DA A 158       8.111-167.803 -83.017 
ATOM   3246  C2'  DA A 158       7.176-168.355 -80.880 
ATOM   3247  C1'  DA A 158       6.034-169.040 -81.626 
ATOM   3248  N9   DA A 158       4.843-169.313 -80.776 
ATOM   3249  C8   DA A 158       4.803-169.646 -79.453 
ATOM   3250  N7   DA A 158       3.603-169.822 -78.991 
ATOM   3251  C5   DA A 158       2.786-169.588 -80.088 
ATOM   3252  C6   DA A 158       1.391-169.617 -80.254 
ATOM   3253  N6   DA A 158       0.535-169.908 -79.265 
ATOM   3254  N1   DA A 158       0.907-169.334 -81.478 
ATOM   3255  C2   DA A 158       1.763-169.046 -82.456 
ATOM   3256  N3   DA A 158       3.076-168.989 -82.421 
ATOM   3257  C4   DA A 158       3.535-169.275 -81.186 
ATOM   3258  P    DC A 159       9.137-166.589 -83.207 
ATOM   3259  OP1  DC A 159      10.357-167.073 -83.891 
ATOM   3260  OP2  DC A 159       9.347-165.910 -81.909 
ATOM   3261  O5'  DC A 159       8.314-165.630 -84.188 
ATOM   3262  C5'  DC A 159       7.380-166.216 -85.114 
ATOM   3263  C4'  DC A 159       6.094-165.413 -85.131 
ATOM   3264  O4'  DC A 159       5.146-165.863 -84.121 
ATOM   3265  C3'  DC A 159       6.241-163.917 -84.857 
ATOM   3266  O3'  DC A 159       5.311-163.208 -85.667 
ATOM   3267  C2'  DC A 159       5.836-163.749 -83.393 
ATOM   3268  C1'  DC A 159       4.665-164.727 -83.420 
ATOM   3269  N1   DC A 159       4.222-165.170 -82.069 
ATOM   3270  C2   DC A 159       2.864-165.408 -81.877 
ATOM   3271  O2   DC A 159       2.089-165.245 -82.826 
ATOM   3272  N3   DC A 159       2.440-165.812 -80.651 
ATOM   3273  C4   DC A 159       3.311-165.978 -79.648 
ATOM   3274  N4   DC A 159       2.849-166.373 -78.472 
ATOM   3275  C5   DC A 159       4.712-165.737 -79.825 
ATOM   3276  C6   DC A 159       5.116-165.334 -81.057 
ATOM   3277  P    DA A 160       5.761-161.825 -86.337 
ATOM   3278  OP1  DA A 160       6.488-162.098 -87.596 
ATOM   3279  OP2  DA A 160       6.477-161.001 -85.339 
ATOM   3280  O5'  DA A 160       4.344-161.158 -86.667 
ATOM   3281  C5'  DA A 160       3.220-162.012 -86.955 
ATOM   3282  C4'  DA A 160       1.988-161.507 -86.232 
ATOM   3283  O4'  DA A 160       1.869-162.055 -84.888 
ATOM   3284  C3'  DA A 160       1.912-159.995 -86.021 
ATOM   3285  O3'  DA A 160       0.559-159.578 -86.160 
ATOM   3286  C2'  DA A 160       2.339-159.785 -84.568 
ATOM   3287  C1'  DA A 160       1.600-160.989 -83.991 
ATOM   3288  N9   DA A 160       2.074-161.391 -82.638 
ATOM   3289  C8   DA A 160       3.340-161.332 -82.131 
ATOM   3290  N7   DA A 160       3.436-161.757 -80.909 
ATOM   3291  C5   DA A 160       2.140-162.126 -80.580 
ATOM   3292  C6   DA A 160       1.574-162.659 -79.410 
ATOM   3293  N6   DA A 160       2.279-162.927 -78.302 
ATOM   3294  N1   DA A 160       0.251-162.908 -79.419 
ATOM   3295  C2   DA A 160      -0.445-162.640 -80.523 
ATOM   3296  N3   DA A 160      -0.030-162.144 -81.667 
ATOM   3297  C4   DA A 160       1.298-161.904 -81.632 
ATOM   3298  P    DC A 161       0.246-158.198 -86.909 
ATOM   3299  OP1  DC A 161       0.215-158.423 -88.371 
ATOM   3300  OP2  DC A 161       1.177-157.152 -86.432 
ATOM   3301  O5'  DC A 161      -1.232-157.882 -86.382 
ATOM   3302  C5'  DC A 161      -2.102-158.979 -86.044 
ATOM   3303  C4'  DC A 161      -2.824-158.685 -84.743 
ATOM   3304  O4'  DC A 161      -2.067-159.121 -83.578 
ATOM   3305  C3'  DC A 161      -3.116-157.212 -84.463 
ATOM   3306  O3'  DC A 161      -4.382-157.107 -83.822 
ATOM   3307  C2'  DC A 161      -2.034-156.784 -83.472 
ATOM   3308  C1'  DC A 161      -2.045-158.059 -82.636 
ATOM   3309  N1   DC A 161      -0.837-158.226 -81.780 
ATOM   3310  C2   DC A 161      -0.999-158.836 -80.539 
ATOM   3311  O2   DC A 161      -2.127-159.211 -80.202 
ATOM   3312  N3   DC A 161       0.090-158.995 -79.744 
ATOM   3313  C4   DC A 161       1.297-158.575 -80.147 
ATOM   3314  N4   DC A 161       2.327-158.754 -79.335 
ATOM   3315  C5   DC A 161       1.485-157.945 -81.419 
ATOM   3316  C6   DC A 161       0.384-157.793 -82.199 
ATOM   3317  P    DA A 162      -5.356-155.901 -84.218 
ATOM   3318  OP1  DA A 162      -6.121-156.260 -85.433 
ATOM   3319  OP2  DA A 162      -4.583-154.641 -84.285 
ATOM   3320  O5'  DA A 162      -6.339-155.861 -82.956 
ATOM   3321  C5'  DA A 162      -6.610-157.082 -82.243 
ATOM   3322  C4'  DA A 162      -6.558-156.833 -80.748 
ATOM   3323  O4'  DA A 162      -5.215-156.989 -80.206 
ATOM   3324  C3'  DA A 162      -6.979-155.436 -80.292 
ATOM   3325  O3'  DA A 162      -7.681-155.547 -79.059 
ATOM   3326  C2'  DA A 162      -5.666-154.698 -80.039 
ATOM   3327  C1'  DA A 162      -4.930-155.865 -79.387 
ATOM   3328  N9   DA A 162      -3.451-155.690 -79.340 
ATOM   3329  C8   DA A 162      -2.640-155.077 -80.251 
ATOM   3330  N7   DA A 162      -1.384-155.085 -79.925 
ATOM   3331  C5   DA A 162      -1.359-155.753 -78.708 
ATOM   3332  C6   DA A 162      -0.313-156.092 -77.835 
ATOM   3333  N6   DA A 162       0.973-155.789 -78.068 
ATOM   3334  N1   DA A 162      -0.635-156.757 -76.710 
ATOM   3335  C2   DA A 162      -1.914-157.056 -76.485 
ATOM   3336  N3   DA A 162      -2.970-156.792 -77.222 
ATOM   3337  C4   DA A 162      -2.620-156.127 -78.341 
ATOM   3338  P    DT A 163      -8.959-154.617 -78.808 
ATOM   3339  OP1  DT A 163     -10.154-155.240 -79.421 
ATOM   3340  OP2  DT A 163      -8.658-153.233 -79.235 
ATOM   3341  O5'  DT A 163      -9.081-154.673 -77.214 
ATOM   3342  C5'  DT A 163      -8.636-155.854 -76.520 
ATOM   3343  C4'  DT A 163      -7.842-155.463 -75.289 
ATOM   3344  O4'  DT A 163      -6.427-155.279 -75.576 
ATOM   3345  C3'  DT A 163      -8.255-154.154 -74.619 
ATOM   3346  O3'  DT A 163      -8.131-154.298 -73.209 
ATOM   3347  C2'  DT A 163      -7.223-153.132 -75.095 
ATOM   3348  C1'  DT A 163      -6.010-154.050 -75.001 
ATOM   3349  N1   DT A 163      -4.827-153.560 -75.763 
ATOM   3350  C2   DT A 163      -3.588-153.820 -75.230 
ATOM   3351  O2   DT A 163      -3.429-154.422 -74.182 
ATOM   3352  N3   DT A 163      -2.515-153.350 -75.963 
ATOM   3353  C4   DT A 163      -2.580-152.659 -77.157 
ATOM   3354  O4   DT A 163      -1.549-152.288 -77.722 
ATOM   3355  C5   DT A 163      -3.923-152.435 -77.636 
ATOM   3356  C7   DT A 163      -4.083-151.690 -78.928 
ATOM   3357  C6   DT A 163      -4.984-152.881 -76.943 
ATOM   3358  P    DT A 164      -9.242-153.644 -72.260 
ATOM   3359  OP1  DT A 164     -10.398-154.562 -72.146 
ATOM   3360  OP2  DT A 164      -9.546-152.272 -72.725 
ATOM   3361  O5'  DT A 164      -8.465-153.579 -70.863 
ATOM   3362  C5'  DT A 164      -7.460-154.569 -70.576 
ATOM   3363  C4'  DT A 164      -6.241-153.907 -69.966 
ATOM   3364  O4'  DT A 164      -5.292-153.451 -70.972 
ATOM   3365  C3'  DT A 164      -6.512-152.661 -69.123 
ATOM   3366  O3'  DT A 164      -5.615-152.646 -68.019 
ATOM   3367  C2'  DT A 164      -6.168-151.489 -70.045 
ATOM   3368  C1'  DT A 164      -4.924-152.115 -70.668 
ATOM   3369  N1   DT A 164      -4.491-151.455 -71.932 
ATOM   3370  C2   DT A 164      -3.141-151.394 -72.175 
ATOM   3371  O2   DT A 164      -2.308-151.851 -71.411 
ATOM   3372  N3   DT A 164      -2.778-150.775 -73.355 
ATOM   3373  C4   DT A 164      -3.633-150.226 -74.289 
ATOM   3374  O4   DT A 164      -3.189-149.697 -75.310 
ATOM   3375  C5   DT A 164      -5.030-150.339 -73.945 
ATOM   3376  C7   DT A 164      -6.030-149.767 -74.907 
ATOM   3377  C6   DT A 164      -5.412-150.936 -72.804 
ATOM   3378  P    DA A 165      -6.151-152.160 -66.592 
ATOM   3379  OP1  DA A 165      -6.815-153.289 -65.901 
ATOM   3380  OP2  DA A 165      -6.960-150.933 -66.756 
ATOM   3381  O5'  DA A 165      -4.781-151.804 -65.845 
ATOM   3382  C5'  DA A 165      -3.586-152.525 -66.198 
ATOM   3383  C4'  DA A 165      -2.420-151.566 -66.325 
ATOM   3384  O4'  DA A 165      -2.302-151.012 -67.667 
ATOM   3385  C3'  DA A 165      -2.469-150.334 -65.422 
ATOM   3386  O3'  DA A 165      -1.149-150.027 -64.989 
ATOM   3387  C2'  DA A 165      -2.956-149.206 -66.330 
ATOM   3388  C1'  DA A 165      -2.144-149.605 -67.559 
ATOM   3389  N9   DA A 165      -2.628-148.987 -68.824 
ATOM   3390  C8   DA A 165      -3.912-148.691 -69.188 
ATOM   3391  N7   DA A 165      -4.012-148.152 -70.363 
ATOM   3392  C5   DA A 165      -2.702-148.084 -70.813 
ATOM   3393  C6   DA A 165      -2.134-147.605 -72.006 
ATOM   3394  N6   DA A 165      -2.852-147.080 -73.009 
ATOM   3395  N1   DA A 165      -0.796-147.686 -72.130 
ATOM   3396  C2   DA A 165      -0.089-148.209 -71.131 
ATOM   3397  N3   DA A 165      -0.505-148.685 -69.978 
ATOM   3398  C4   DA A 165      -1.847-148.592 -69.879 
ATOM   3399  P    DT A 166      -0.921-149.539 -63.481 
ATOM   3400  OP1  DT A 166      -0.827-150.716 -62.588 
ATOM   3401  OP2  DT A 166      -1.946-148.534 -63.125 
ATOM   3402  O5'  DT A 166       0.510-148.831 -63.592 
ATOM   3403  C5'  DT A 166       1.451-149.310 -64.570 
ATOM   3404  C4'  DT A 166       2.107-148.139 -65.276 
ATOM   3405  O4'  DT A 166       1.350-147.698 -66.439 
ATOM   3406  C3'  DT A 166       2.275-146.869 -64.442 
ATOM   3407  O3'  DT A 166       3.507-146.250 -64.788 
ATOM   3408  C2'  DT A 166       1.130-145.959 -64.887 
ATOM   3409  C1'  DT A 166       1.214-146.286 -66.376 
ATOM   3410  N1   DT A 166      -0.004-145.904 -67.143 
ATOM   3411  C2   DT A 166       0.181-145.470 -68.434 
ATOM   3412  O2   DT A 166       1.279-145.392 -68.956 
ATOM   3413  N3   DT A 166      -0.970-145.124 -69.113 
ATOM   3414  C4   DT A 166      -2.259-145.174 -68.621 
ATOM   3415  O4   DT A 166      -3.213-144.838 -69.325 
ATOM   3416  C5   DT A 166      -2.350-145.641 -67.257 
ATOM   3417  C7   DT A 166      -3.718-145.726 -66.644 
ATOM   3418  C6   DT A 166      -1.247-145.985 -66.573 
ATOM   3419  P    DA A 167       4.395-145.588 -63.633 
ATOM   3420  OP1  DA A 167       5.224-146.631 -62.986 
ATOM   3421  OP2  DA A 167       3.529-144.797 -62.733 
ATOM   3422  O5'  DA A 167       5.332-144.605 -64.479 
ATOM   3423  C5'  DA A 167       5.674-144.959 -65.832 
ATOM   3424  C4'  DA A 167       5.556-143.744 -66.731 
ATOM   3425  O4'  DA A 167       4.213-143.583 -67.271 
ATOM   3426  C3'  DA A 167       5.852-142.397 -66.072 
ATOM   3427  O3'  DA A 167       6.520-141.563 -67.011 
ATOM   3428  C2'  DA A 167       4.476-141.797 -65.782 
ATOM   3429  C1'  DA A 167       3.815-142.233 -67.086 
ATOM   3430  N9   DA A 167       2.327-142.191 -67.045 
ATOM   3431  C8   DA A 167       1.499-142.451 -65.990 
ATOM   3432  N7   DA A 167       0.238-142.328 -66.270 
ATOM   3433  C5   DA A 167       0.227-141.960 -67.608 
ATOM   3434  C6   DA A 167      -0.818-141.676 -68.503 
ATOM   3435  N6   DA A 167      -2.114-141.722 -68.166 
ATOM   3436  N1   DA A 167      -0.480-141.342 -69.762 
ATOM   3437  C2   DA A 167       0.810-141.298 -70.092 
ATOM   3438  N3   DA A 167       1.866-141.541 -69.346 
ATOM   3439  C4   DA A 167       1.501-141.873 -68.091 
ATOM   3440  P    DG A 168       7.714-140.624 -66.504 
ATOM   3441  OP1  DG A 168       8.972-141.402 -66.461 
ATOM   3442  OP2  DG A 168       7.319-139.957 -65.244 
ATOM   3443  O5'  DG A 168       7.789-139.545 -67.683 
ATOM   3444  C5'  DG A 168       7.416-139.939 -69.017 
ATOM   3445  C4'  DG A 168       6.555-138.865 -69.653 
ATOM   3446  O4'  DG A 168       5.139-139.044 -69.363 
ATOM   3447  C3'  DG A 168       6.843-137.432 -69.208 
ATOM   3448  O3'  DG A 168       6.685-136.563 -70.324 
ATOM   3449  C2'  DG A 168       5.750-137.115 -68.187 
ATOM   3450  C1'  DG A 168       4.609-137.800 -68.933 
ATOM   3451  N9   DG A 168       3.417-138.073 -68.083 
ATOM   3452  C8   DG A 168       3.357-138.410 -66.748 
ATOM   3453  N7   DG A 168       2.139-138.585 -66.295 
ATOM   3454  C5   DG A 168       1.335-138.346 -67.409 
ATOM   3455  C6   DG A 168      -0.077-138.384 -67.540 
ATOM   3456  O6   DG A 168      -0.923-138.640 -66.688 
ATOM   3457  N1   DG A 168      -0.478-138.076 -68.848 
ATOM   3458  C2   DG A 168       0.374-137.772 -69.891 
ATOM   3459  N2   DG A 168      -0.206-137.508 -71.065 
ATOM   3460  N3   DG A 168       1.699-137.738 -69.767 
ATOM   3461  C4   DG A 168       2.104-138.033 -68.505 
ATOM   3462  P    DA A 169       7.711-135.349 -70.514 
ATOM   3463  OP1  DA A 169       8.931-135.833 -71.198 
ATOM   3464  OP2  DA A 169       7.921-134.670 -69.216 
ATOM   3465  O5'  DA A 169       6.888-134.391 -71.495 
ATOM   3466  C5'  DA A 169       5.954-134.976 -72.421 
ATOM   3467  C4'  DA A 169       4.668-134.174 -72.438 
ATOM   3468  O4'  DA A 169       3.720-134.624 -71.428 
ATOM   3469  C3'  DA A 169       4.815-132.677 -72.164 
ATOM   3470  O3'  DA A 169       3.885-131.968 -72.974 
ATOM   3471  C2'  DA A 169       4.410-132.509 -70.700 
ATOM   3472  C1'  DA A 169       3.239-133.487 -70.727 
ATOM   3473  N9   DA A 169       2.796-133.930 -69.376 
ATOM   3474  C8   DA A 169       3.556-134.142 -68.261 
ATOM   3475  N7   DA A 169       2.875-134.527 -67.227 
ATOM   3476  C5   DA A 169       1.567-134.574 -67.687 
ATOM   3477  C6   DA A 169       0.355-134.915 -67.063 
ATOM   3478  N6   DA A 169       0.263-135.291 -65.780 
ATOM   3479  N1   DA A 169      -0.764-134.855 -67.810 
ATOM   3480  C2   DA A 169      -0.667-134.482 -69.085 
ATOM   3481  N3   DA A 169       0.402-134.142 -69.771 
ATOM   3482  C4   DA A 169       1.508-134.210 -69.002 
ATOM   3483  P    DT A 170       4.335-130.585 -73.644 
ATOM   3484  OP1  DT A 170       5.063-130.858 -74.903 
ATOM   3485  OP2  DT A 170       5.051-129.761 -72.646 
ATOM   3486  O5'  DT A 170       2.918-129.919 -73.974 
ATOM   3487  C5'  DT A 170       1.795-130.772 -74.262 
ATOM   3488  C4'  DT A 170       0.562-130.267 -73.539 
ATOM   3489  O4'  DT A 170       0.443-130.816 -72.195 
ATOM   3490  C3'  DT A 170       0.486-128.755 -73.328 
ATOM   3491  O3'  DT A 170      -0.866-128.338 -73.467 
ATOM   3492  C2'  DT A 170       0.913-128.545 -71.875 
ATOM   3493  C1'  DT A 170       0.174-129.749 -71.298 
ATOM   3494  N1   DT A 170       0.648-130.151 -69.944 
ATOM   3495  C2   DT A 170      -0.292-130.647 -69.074 
ATOM   3496  O2   DT A 170      -1.469-130.766 -69.366 
ATOM   3497  N3   DT A 170       0.184-131.008 -67.829 
ATOM   3498  C4   DT A 170       1.490-130.917 -67.394 
ATOM   3499  O4   DT A 170       1.798-131.272 -66.254 
ATOM   3500  C5   DT A 170       2.403-130.384 -68.378 
ATOM   3501  C7   DT A 170       3.846-130.251 -67.986 
ATOM   3502  C6   DT A 170       1.967-130.025 -69.596 
ATOM   3503  P    DT A 171      -1.180-126.958 -74.216 
ATOM   3504  OP1  DT A 171      -1.211-127.183 -75.678 
ATOM   3505  OP2  DT A 171      -0.249-125.913 -73.739 
ATOM   3506  O5'  DT A 171      -2.658-126.643 -73.689 
ATOM   3507  C5'  DT A 171      -3.528-127.739 -73.351 
ATOM   3508  C4'  DT A 171      -4.250-127.446 -72.050 
ATOM   3509  O4'  DT A 171      -3.493-127.881 -70.885 
ATOM   3510  C3'  DT A 171      -4.542-125.972 -71.769 
ATOM   3511  O3'  DT A 171      -5.808-125.868 -71.129 
ATOM   3512  C2'  DT A 171      -3.460-125.544 -70.779 
ATOM   3513  C1'  DT A 171      -3.471-126.820 -69.943 
ATOM   3514  N1   DT A 171      -2.263-126.986 -69.087 
ATOM   3515  C2   DT A 171      -2.439-127.590 -67.866 
ATOM   3516  O2   DT A 171      -3.523-127.983 -67.471 
ATOM   3517  N3   DT A 171      -1.297-127.726 -67.100 
ATOM   3518  C4   DT A 171      -0.026-127.318 -67.448 
ATOM   3519  O4   DT A 171       0.921-127.493 -66.678 
ATOM   3520  C5   DT A 171       0.059-126.695 -68.747 
ATOM   3521  C7   DT A 171       1.408-126.221 -69.204 
ATOM   3522  C6   DT A 171      -1.035-126.550 -69.513 
ATOM   3523  P    DA A 172      -6.782-124.661 -71.525 
ATOM   3524  OP1  DA A 172      -7.547-125.020 -72.740 
ATOM   3525  OP2  DA A 172      -6.009-123.402 -71.592 
ATOM   3526  O5'  DA A 172      -7.765-124.621 -70.263 
ATOM   3527  C5'  DA A 172      -8.036-125.843 -69.550 
ATOM   3528  C4'  DA A 172      -7.983-125.593 -68.055 
ATOM   3529  O4'  DA A 172      -6.641-125.749 -67.513 
ATOM   3530  C3'  DA A 172      -8.405-124.197 -67.599 
ATOM   3531  O3'  DA A 172      -9.107-124.307 -66.366 
ATOM   3532  C2'  DA A 172      -7.091-123.458 -67.346 
ATOM   3533  C1'  DA A 172      -6.356-124.625 -66.694 
ATOM   3534  N9   DA A 172      -4.877-124.451 -66.647 
ATOM   3535  C8   DA A 172      -4.066-123.837 -67.557 
ATOM   3536  N7   DA A 172      -2.810-123.845 -67.232 
ATOM   3537  C5   DA A 172      -2.785-124.513 -66.015 
ATOM   3538  C6   DA A 172      -1.739-124.853 -65.142 
ATOM   3539  N6   DA A 172      -0.453-124.549 -65.375 
ATOM   3540  N1   DA A 172      -2.061-125.517 -64.017 
ATOM   3541  C2   DA A 172      -3.340-125.816 -63.792 
ATOM   3542  N3   DA A 172      -4.396-125.553 -64.529 
ATOM   3543  C4   DA A 172      -4.046-124.888 -65.648 
ATOM   3544  P    DC A 173     -10.385-123.378 -66.115 
ATOM   3545  OP1  DC A 173     -11.580-124.001 -66.728 
ATOM   3546  OP2  DC A 173     -10.084-121.993 -66.542 
ATOM   3547  O5'  DC A 173     -10.507-123.433 -64.521 
ATOM   3548  C5'  DC A 173     -10.062-124.614 -63.827 
ATOM   3549  C4'  DC A 173      -9.268-124.224 -62.596 
ATOM   3550  O4'  DC A 173      -7.853-124.039 -62.883 
ATOM   3551  C3'  DC A 173      -9.681-122.914 -61.926 
ATOM   3552  O3'  DC A 173      -9.557-123.058 -60.516 
ATOM   3553  C2'  DC A 173      -8.649-121.892 -62.402 
ATOM   3554  C1'  DC A 173      -7.435-122.810 -62.308 
ATOM   3555  N1   DC A 173      -6.253-122.320 -63.070 
ATOM   3556  C2   DC A 173      -4.990-122.575 -62.543 
ATOM   3557  O2   DC A 173      -4.902-123.192 -61.475 
ATOM   3558  N3   DC A 173      -3.898-122.136 -63.222 
ATOM   3559  C4   DC A 173      -4.035-121.471 -64.376 
ATOM   3560  N4   DC A 173      -2.942-121.064 -65.001 
ATOM   3561  C5   DC A 173      -5.326-121.198 -64.936 
ATOM   3562  C6   DC A 173      -6.403-121.645 -64.241 
ATOM   3563  P    DT A 174     -10.668-122.405 -59.567 
ATOM   3564  OP1  DT A 174     -11.824-123.322 -59.452 
ATOM   3565  OP2  DT A 174     -10.972-121.033 -60.032 
ATOM   3566  O5'  DT A 174      -9.891-122.340 -58.170 
ATOM   3567  C5'  DT A 174      -8.886-123.330 -57.883 
ATOM   3568  C4'  DT A 174      -7.667-122.668 -57.272 
ATOM   3569  O4'  DT A 174      -6.718-122.212 -58.279 
ATOM   3570  C3'  DT A 174      -7.938-121.421 -56.430 
ATOM   3571  O3'  DT A 174      -7.041-121.406 -55.326 
ATOM   3572  C2'  DT A 174      -7.594-120.250 -57.352 
ATOM   3573  C1'  DT A 174      -6.350-120.875 -57.975 
ATOM   3574  N1   DT A 174      -5.917-120.216 -59.239 
ATOM   3575  C2   DT A 174      -4.567-120.155 -59.482 
ATOM   3576  O2   DT A 174      -3.734-120.611 -58.717 
ATOM   3577  N3   DT A 174      -4.204-119.535 -60.662 
ATOM   3578  C4   DT A 174      -5.059-118.987 -61.596 
ATOM   3579  O4   DT A 174      -4.615-118.457 -62.617 
ATOM   3580  C5   DT A 174      -6.456-119.099 -61.252 
ATOM   3581  C7   DT A 174      -7.456-118.527 -62.214 
ATOM   3582  C6   DT A 174      -6.838-119.696 -60.111 
ATOM   3583  P    DC A 175      -7.576-120.921 -53.898 
ATOM   3584  OP1  DC A 175      -8.241-122.050 -53.208 
ATOM   3585  OP2  DC A 175      -8.386-119.694 -54.063 
ATOM   3586  O5'  DC A 175      -6.207-120.564 -53.152 
ATOM   3587  C5'  DC A 175      -5.012-121.286 -53.504 
ATOM   3588  C4'  DC A 175      -3.846-120.326 -53.632 
ATOM   3589  O4'  DC A 175      -3.727-119.772 -54.974 
ATOM   3590  C3'  DC A 175      -3.895-119.094 -52.728 
ATOM   3591  O3'  DC A 175      -2.575-118.787 -52.296 
ATOM   3592  C2'  DC A 175      -4.382-117.966 -53.637 
ATOM   3593  C1'  DC A 175      -3.570-118.365 -54.866 
ATOM   3594  N1   DC A 175      -4.054-117.747 -56.131 
ATOM   3595  C2   DC A 175      -3.106-117.411 -57.094 
ATOM   3596  O2   DC A 175      -1.913-117.638 -56.861 
ATOM   3597  N3   DC A 175      -3.527-116.845 -58.254 
ATOM   3598  C4   DC A 175      -4.828-116.616 -58.468 
ATOM   3599  N4   DC A 175      -5.189-116.062 -59.616 
ATOM   3600  C5   DC A 175      -5.820-116.953 -57.491 
ATOM   3601  C6   DC A 175      -5.379-117.517 -56.338 
ATOM   3602  P    DA A 176      -2.347-118.300 -50.788 
ATOM   3603  OP1  DA A 176      -2.253-119.476 -49.895 
ATOM   3604  OP2  DA A 176      -3.372-117.294 -50.432 
ATOM   3605  O5'  DA A 176      -0.916-117.592 -50.899 
ATOM   3606  C5'  DA A 176       0.026-118.071 -51.877 
ATOM   3607  C4'  DA A 176       0.681-116.900 -52.583 
ATOM   3608  O4'  DA A 176      -0.076-116.458 -53.746 
ATOM   3609  C3'  DA A 176       0.849-115.630 -51.749 
ATOM   3610  O3'  DA A 176       2.081-115.010 -52.095 
ATOM   3611  C2'  DA A 176      -0.296-114.720 -52.194 
ATOM   3612  C1'  DA A 176      -0.212-115.047 -53.683 
ATOM   3613  N9   DA A 176      -1.429-114.664 -54.450 
ATOM   3614  C8   DA A 176      -2.731-114.684 -54.039 
ATOM   3615  N7   DA A 176      -3.573-114.288 -54.943 
ATOM   3616  C5   DA A 176      -2.771-113.983 -56.035 
ATOM   3617  C6   DA A 176      -3.066-113.506 -57.323 
ATOM   3618  N6   DA A 176      -4.310-113.240 -57.747 
ATOM   3619  N1   DA A 176      -2.032-113.310 -58.162 
ATOM   3620  C2   DA A 176      -0.798-113.576 -57.735 
ATOM   3621  N3   DA A 176      -0.404-114.022 -56.563 
ATOM   3622  C4   DA A 176      -1.457-114.210 -55.742 
ATOM   3623  P    DG A 177       2.969-114.349 -50.940 
ATOM   3624  OP1  DG A 177       3.798-115.392 -50.293 
ATOM   3625  OP2  DG A 177       2.103-113.557 -50.040 
ATOM   3626  O5'  DG A 177       3.906-113.365 -51.786 
ATOM   3627  C5'  DG A 177       4.248-113.719 -53.139 
ATOM   3628  C4'  DG A 177       4.130-112.505 -54.038 
ATOM   3629  O4'  DG A 177       2.787-112.343 -54.578 
ATOM   3630  C3'  DG A 177       4.426-111.158 -53.379 
ATOM   3631  O3'  DG A 177       5.094-110.323 -54.318 
ATOM   3632  C2'  DG A 177       3.051-110.557 -53.089 
ATOM   3633  C1'  DG A 177       2.389-110.993 -54.393 
ATOM   3634  N9   DG A 177       0.901-110.951 -54.352 
ATOM   3635  C8   DG A 177       0.050-111.210 -53.299 
ATOM   3636  N7   DG A 177      -1.221-111.082 -53.595 
ATOM   3637  C5   DG A 177      -1.211-110.713 -54.939 
ATOM   3638  C6   DG A 177      -2.291-110.433 -55.817 
ATOM   3639  O6   DG A 177      -3.497-110.453 -55.585 
ATOM   3640  N1   DG A 177      -1.834-110.096 -57.099 
ATOM   3641  C2   DG A 177      -0.508-110.039 -57.482 
ATOM   3642  N2   DG A 177      -0.279-109.698 -58.753 
ATOM   3643  N3   DG A 177       0.503-110.303 -56.658 
ATOM   3644  C4   DG A 177       0.078-110.630 -55.411 
ATOM   3645  P    DA A 178       6.288-109.385 -53.811 
ATOM   3646  OP1  DA A 178       7.547-110.163 -53.768 
ATOM   3647  OP2  DA A 178       5.893-108.718 -52.551 
ATOM   3648  O5'  DA A 178       6.364-108.305 -54.990 
ATOM   3649  C5'  DA A 178       5.990-108.699 -56.323 
ATOM   3650  C4'  DA A 178       5.129-107.626 -56.960 
ATOM   3651  O4'  DA A 178       3.713-107.805 -56.670 
ATOM   3652  C3'  DA A 178       5.417-106.192 -56.515 
ATOM   3653  O3'  DA A 178       5.259-105.324 -57.630 
ATOM   3654  C2'  DA A 178       4.324-105.876 -55.494 
ATOM   3655  C1'  DA A 178       3.183-106.560 -56.240 
ATOM   3656  N9   DA A 178       1.991-106.834 -55.390 
ATOM   3657  C8   DA A 178       1.951-107.167 -54.066 
ATOM   3658  N7   DA A 178       0.751-107.342 -53.605 
ATOM   3659  C5   DA A 178      -0.066-107.109 -54.702 
ATOM   3660  C6   DA A 178      -1.460-107.138 -54.868 
ATOM   3661  N6   DA A 178      -2.317-107.428 -53.878 
ATOM   3662  N1   DA A 178      -1.945-106.855 -56.091 
ATOM   3663  C2   DA A 178      -1.089-106.567 -57.070 
ATOM   3664  N3   DA A 178       0.224-106.509 -57.035 
ATOM   3665  C4   DA A 178       0.683-106.796 -55.800 
ATOM   3666  P    DA A 179       6.286-104.110 -57.820 
ATOM   3667  OP1  DA A 179       7.505-104.594 -58.505 
ATOM   3668  OP2  DA A 179       6.495-103.430 -56.523 
ATOM   3669  O5'  DA A 179       5.462-103.151 -58.802 
ATOM   3670  C5'  DA A 179       4.528-103.737 -59.728 
ATOM   3671  C4'  DA A 179       3.242-102.934 -59.744 
ATOM   3672  O4'  DA A 179       2.294-103.384 -58.735 
ATOM   3673  C3'  DA A 179       3.389-101.437 -59.471 
ATOM   3674  O3'  DA A 179       2.459-100.728 -60.281 
ATOM   3675  C2'  DA A 179       2.984-101.270 -58.007 
ATOM   3676  C1'  DA A 179       1.813-102.248 -58.034 
ATOM   3677  N9   DA A 179       1.370-102.690 -56.683 
ATOM   3678  C8   DA A 179       2.130-102.902 -55.568 
ATOM   3679  N7   DA A 179       1.450-103.287 -54.533 
ATOM   3680  C5   DA A 179       0.141-103.335 -54.994 
ATOM   3681  C6   DA A 179      -1.071-103.676 -54.370 
ATOM   3682  N6   DA A 179      -1.162-104.051 -53.087 
ATOM   3683  N1   DA A 179      -2.190-103.616 -55.117 
ATOM   3684  C2   DA A 179      -2.092-103.242 -56.392 
ATOM   3685  N3   DA A 179      -1.023-102.903 -57.078 
ATOM   3686  C4   DA A 179       0.082-102.970 -56.309 
ATOM   3687  P    DG A 180       2.909 -99.346 -60.951 
ATOM   3688  OP1  DG A 180       3.637 -99.619 -62.210 
ATOM   3689  OP2  DG A 180       3.625 -98.521 -59.953 
ATOM   3690  O5'  DG A 180       1.492 -98.679 -61.281 
ATOM   3691  C5'  DG A 180       0.369 -99.532 -61.569 
ATOM   3692  C4'  DG A 180      -0.864 -99.028 -60.846 
ATOM   3693  O4'  DG A 180      -0.983 -99.576 -59.502 
ATOM   3694  C3'  DG A 180      -0.940 -97.516 -60.635 
ATOM   3695  O3'  DG A 180      -2.292 -97.099 -60.774 
ATOM   3696  C2'  DG A 180      -0.513 -97.306 -59.182 
ATOM   3697  C1'  DG A 180      -1.252 -98.509 -58.605 
ATOM   3698  N9   DG A 180      -0.778 -98.911 -57.251 
ATOM   3699  C8   DG A 180       0.494 -98.860 -56.723 
ATOM   3700  N7   DG A 180       0.576 -99.293 -55.488 
ATOM   3701  C5   DG A 180      -0.733 -99.656 -55.177 
ATOM   3702  C6   DG A 180      -1.271-100.195 -53.979 
ATOM   3703  O6   DG A 180      -0.694-100.466 -52.930 
ATOM   3704  N1   DG A 180      -2.650-100.417 -54.092 
ATOM   3705  C2   DG A 180      -3.409-100.154 -55.215 
ATOM   3706  N2   DG A 180      -4.711-100.437 -55.122 
ATOM   3707  N3   DG A 180      -2.904 -99.649 -56.339 
ATOM   3708  C4   DG A 180      -1.567 -99.427 -56.245 
ATOM   3709  P    DC A 181      -2.606 -95.719 -61.523 
ATOM   3710  OP1  DC A 181      -2.636 -95.944 -62.985 
ATOM   3711  OP2  DC A 181      -1.675 -94.673 -61.046 
ATOM   3712  O5'  DC A 181      -4.084 -95.403 -60.996 
ATOM   3713  C5'  DC A 181      -4.954 -96.499 -60.658 
ATOM   3714  C4'  DC A 181      -5.676 -96.206 -59.357 
ATOM   3715  O4'  DC A 181      -4.919 -96.642 -58.192 
ATOM   3716  C3'  DC A 181      -5.968 -94.732 -59.076 
ATOM   3717  O3'  DC A 181      -7.234 -94.628 -58.435 
ATOM   3718  C2'  DC A 181      -4.886 -94.304 -58.086 
ATOM   3719  C1'  DC A 181      -4.897 -95.580 -57.250 
ATOM   3720  N1   DC A 181      -3.689 -95.746 -56.394 
ATOM   3721  C2   DC A 181      -3.851 -96.356 -55.153 
ATOM   3722  O2   DC A 181      -4.979 -96.732 -54.816 
ATOM   3723  N3   DC A 181      -2.762 -96.516 -54.358 
ATOM   3724  C4   DC A 181      -1.555 -96.096 -54.760 
ATOM   3725  N4   DC A 181      -0.524 -96.275 -53.948 
ATOM   3726  C5   DC A 181      -1.367 -95.465 -56.033 
ATOM   3727  C6   DC A 181      -2.468 -95.314 -56.813 
ATOM   3728  P    DA A 182      -8.208 -93.422 -58.832 
ATOM   3729  OP1  DA A 182      -8.972 -93.781 -60.047 
ATOM   3730  OP2  DA A 182      -7.435 -92.162 -58.899 
ATOM   3731  O5'  DA A 182      -9.191 -93.382 -57.570 
ATOM   3732  C5'  DA A 182      -9.462 -94.603 -56.857 
ATOM   3733  C4'  DA A 182      -9.409 -94.354 -55.362 
ATOM   3734  O4'  DA A 182      -8.067 -94.509 -54.820 
ATOM   3735  C3'  DA A 182      -9.831 -92.957 -54.906 
ATOM   3736  O3'  DA A 182     -10.533 -93.068 -53.673 
ATOM   3737  C2'  DA A 182      -8.517 -92.219 -54.653 
ATOM   3738  C1'  DA A 182      -7.782 -93.386 -54.001 
ATOM   3739  N9   DA A 182      -6.303 -93.211 -53.954 
ATOM   3740  C8   DA A 182      -5.492 -92.598 -54.864 
ATOM   3741  N7   DA A 182      -4.236 -92.606 -54.539 
ATOM   3742  C5   DA A 182      -4.211 -93.274 -53.322 
ATOM   3743  C6   DA A 182      -3.165 -93.613 -52.449 
ATOM   3744  N6   DA A 182      -1.879 -93.310 -52.682 
ATOM   3745  N1   DA A 182      -3.487 -94.277 -51.324 
ATOM   3746  C2   DA A 182      -4.766 -94.576 -51.099 
ATOM   3747  N3   DA A 182      -5.822 -94.313 -51.836 
ATOM   3748  C4   DA A 182      -5.472 -93.648 -52.955 
ATOM   3749  P    DG A 183     -11.811 -92.138 -53.422 
ATOM   3750  OP1  DG A 183     -13.006 -92.761 -54.035 
ATOM   3751  OP2  DG A 183     -11.510 -90.754 -53.849 
ATOM   3752  O5'  DG A 183     -11.933 -92.194 -51.828 
ATOM   3753  C5'  DG A 183     -11.487 -93.375 -51.134 
ATOM   3754  C4'  DG A 183     -10.694 -92.984 -49.903 
ATOM   3755  O4'  DG A 183      -9.279 -92.800 -50.190 
ATOM   3756  C3'  DG A 183     -11.107 -91.674 -49.233 
ATOM   3757  O3'  DG A 183     -10.983 -91.819 -47.823 
ATOM   3758  C2'  DG A 183     -10.075 -90.653 -49.709 
ATOM   3759  C1'  DG A 183      -8.861 -91.571 -49.615 
ATOM   3760  N9   DG A 183      -7.679 -91.081 -50.377 
ATOM   3761  C8   DG A 183      -7.636 -90.387 -51.567 
ATOM   3762  N7   DG A 183      -6.423 -90.101 -51.975 
ATOM   3763  C5   DG A 183      -5.604 -90.643 -50.984 
ATOM   3764  C6   DG A 183      -4.190 -90.651 -50.872 
ATOM   3765  O6   DG A 183      -3.354 -90.175 -51.635 
ATOM   3766  N1   DG A 183      -3.773 -91.311 -49.707 
ATOM   3767  C2   DG A 183      -4.614 -91.887 -48.774 
ATOM   3768  N2   DG A 183      -4.018 -92.470 -47.730 
ATOM   3769  N3   DG A 183      -5.940 -91.879 -48.881 
ATOM   3770  C4   DG A 183      -6.361 -91.243 -50.005 
ATOM   3771  P    DA A 184     -12.094 -91.165 -46.874 
ATOM   3772  OP1  DA A 184     -13.250 -92.082 -46.759 
ATOM   3773  OP2  DA A 184     -12.398 -89.793 -47.338 
ATOM   3774  O5'  DA A 184     -11.317 -91.100 -45.477 
ATOM   3775  C5'  DA A 184     -10.312 -92.090 -45.190 
ATOM   3776  C4'  DA A 184      -9.093 -91.428 -44.579 
ATOM   3777  O4'  DA A 184      -8.144 -90.972 -45.586 
ATOM   3778  C3'  DA A 184      -9.364 -90.181 -43.737 
ATOM   3779  O3'  DA A 184      -8.467 -90.167 -42.633 
ATOM   3780  C2'  DA A 184      -9.020 -89.010 -44.659 
ATOM   3781  C1'  DA A 184      -7.776 -89.636 -45.282 
ATOM   3782  N9   DA A 184      -7.343 -88.976 -46.546 
ATOM   3783  C8   DA A 184      -8.120 -88.411 -47.517 
ATOM   3784  N7   DA A 184      -7.444 -87.912 -48.504 
ATOM   3785  C5   DA A 184      -6.121 -88.163 -48.166 
ATOM   3786  C6   DA A 184      -4.908 -87.878 -48.812 
ATOM   3787  N6   DA A 184      -4.827 -87.245 -49.991 
ATOM   3788  N1   DA A 184      -3.773 -88.268 -48.200 
ATOM   3789  C2   DA A 184      -3.860 -88.896 -47.029 
ATOM   3790  N3   DA A 184      -4.929 -89.216 -46.334 
ATOM   3791  C4   DA A 184      -6.050 -88.815 -46.968 
ATOM   3792  P    DA A 185      -9.002 -89.681 -41.205 
ATOM   3793  OP1  DA A 185      -9.667 -90.810 -40.515 
ATOM   3794  OP2  DA A 185      -9.812 -88.454 -41.370 
ATOM   3795  O5'  DA A 185      -7.633 -89.324 -40.459 
ATOM   3796  C5'  DA A 185      -6.438 -90.046 -40.811 
ATOM   3797  C4'  DA A 185      -5.272 -89.086 -40.939 
ATOM   3798  O4'  DA A 185      -5.153 -88.532 -42.281 
ATOM   3799  C3'  DA A 185      -5.321 -87.855 -40.035 
ATOM   3800  O3'  DA A 185      -4.001 -87.548 -39.603 
ATOM   3801  C2'  DA A 185      -5.808 -86.727 -40.944 
ATOM   3802  C1'  DA A 185      -4.996 -87.126 -42.173 
ATOM   3803  N9   DA A 185      -5.480 -86.508 -43.438 
ATOM   3804  C8   DA A 185      -6.763 -86.212 -43.801 
ATOM   3805  N7   DA A 185      -6.864 -85.672 -44.976 
ATOM   3806  C5   DA A 185      -5.553 -85.604 -45.427 
ATOM   3807  C6   DA A 185      -4.986 -85.126 -46.620 
ATOM   3808  N6   DA A 185      -5.704 -84.601 -47.623 
ATOM   3809  N1   DA A 185      -3.648 -85.207 -46.744 
ATOM   3810  C2   DA A 185      -2.940 -85.730 -45.745 
ATOM   3811  N3   DA A 185      -3.357 -86.206 -44.592 
ATOM   3812  C4   DA A 185      -4.699 -86.113 -44.493 
ATOM   3813  P    DC A 186      -3.773 -87.060 -38.095 
ATOM   3814  OP1  DC A 186      -3.679 -88.236 -37.202 
ATOM   3815  OP2  DC A 186      -4.797 -86.055 -37.738 
ATOM   3816  O5'  DC A 186      -2.341 -86.352 -38.206 
ATOM   3817  C5'  DC A 186      -1.400 -86.831 -39.184 
ATOM   3818  C4'  DC A 186      -0.745 -85.660 -39.890 
ATOM   3819  O4'  DC A 186      -1.502 -85.219 -41.053 
ATOM   3820  C3'  DC A 186      -0.577 -84.390 -39.056 
ATOM   3821  O3'  DC A 186       0.655 -83.771 -39.402 
ATOM   3822  C2'  DC A 186      -1.722 -83.480 -39.501 
ATOM   3823  C1'  DC A 186      -1.637 -83.807 -40.990 
ATOM   3824  N1   DC A 186      -2.855 -83.424 -41.757 
ATOM   3825  C2   DC A 186      -2.685 -82.983 -43.067 
ATOM   3826  O2   DC A 186      -1.542 -82.928 -43.533 
ATOM   3827  N3   DC A 186      -3.784 -82.629 -43.783 
ATOM   3828  C4   DC A 186      -5.005 -82.703 -43.240 
ATOM   3829  N4   DC A 186      -6.044 -82.346 -43.980 
ATOM   3830  C5   DC A 186      -5.201 -83.154 -41.895 
ATOM   3831  C6   DC A 186      -4.092 -83.503 -41.195 
ATOM   3832  P    DA A 187       1.544 -83.109 -38.247 
ATOM   3833  OP1  DA A 187       2.372 -84.152 -37.600 
ATOM   3834  OP2  DA A 187       0.677 -82.318 -37.347 
ATOM   3835  O5'  DA A 187       2.480 -82.125 -39.093 
ATOM   3836  C5'  DA A 187       2.822 -82.479 -40.446 
ATOM   3837  C4'  DA A 187       2.704 -81.265 -41.345 
ATOM   3838  O4'  DA A 187       1.361 -81.104 -41.885 
ATOM   3839  C3'  DA A 187       3.001 -79.918 -40.686 
ATOM   3840  O3'  DA A 187       3.668 -79.084 -41.625 
ATOM   3841  C2'  DA A 187       1.625 -79.318 -40.396 
ATOM   3842  C1'  DA A 187       0.963 -79.754 -41.700 
ATOM   3843  N9   DA A 187      -0.525 -79.712 -41.659 
ATOM   3844  C8   DA A 187      -1.353 -79.972 -40.604 
ATOM   3845  N7   DA A 187      -2.613 -79.849 -40.884 
ATOM   3846  C5   DA A 187      -2.625 -79.480 -42.222 
ATOM   3847  C6   DA A 187      -3.670 -79.197 -43.117 
ATOM   3848  N6   DA A 187      -4.966 -79.243 -42.780 
ATOM   3849  N1   DA A 187      -3.332 -78.862 -44.376 
ATOM   3850  C2   DA A 187      -2.041 -78.818 -44.706 
ATOM   3851  N3   DA A 187      -0.986 -79.061 -43.960 
ATOM   3852  C4   DA A 187      -1.351 -79.394 -42.705 
ATOM   3853  P    DG A 188       4.862 -78.145 -41.118 
ATOM   3854  OP1  DG A 188       6.121 -78.923 -41.074 
ATOM   3855  OP2  DG A 188       4.467 -77.478 -39.858 
ATOM   3856  O5'  DG A 188       4.938 -77.065 -42.296 
ATOM   3857  C5'  DG A 188       4.564 -77.460 -43.630 
ATOM   3858  C4'  DG A 188       3.703 -76.386 -44.267 
ATOM   3859  O4'  DG A 188       2.287 -76.565 -43.977 
ATOM   3860  C3'  DG A 188       3.991 -74.952 -43.822 
ATOM   3861  O3'  DG A 188       3.833 -74.084 -44.937 
ATOM   3862  C2'  DG A 188       2.898 -74.636 -42.801 
ATOM   3863  C1'  DG A 188       1.757 -75.321 -43.547 
ATOM   3864  N9   DG A 188       0.565 -75.594 -42.697 
ATOM   3865  C8   DG A 188       0.505 -75.931 -41.362 
ATOM   3866  N7   DG A 188      -0.713 -76.106 -40.909 
ATOM   3867  C5   DG A 188      -1.517 -75.867 -42.023 
ATOM   3868  C6   DG A 188      -2.929 -75.905 -42.154 
ATOM   3869  O6   DG A 188      -3.775 -76.161 -41.302 
ATOM   3870  N1   DG A 188      -3.330 -75.597 -43.462 
ATOM   3871  C2   DG A 188      -2.478 -75.293 -44.505 
ATOM   3872  N2   DG A 188      -3.058 -75.029 -45.679 
ATOM   3873  N3   DG A 188      -1.152 -75.259 -44.380 
ATOM   3874  C4   DG A 188      -0.748 -75.554 -43.118 
ATOM   3875  P    DA A 189       4.860 -72.870 -45.127 
ATOM   3876  OP1  DA A 189       6.079 -73.354 -45.812 
ATOM   3877  OP2  DA A 189       5.069 -72.191 -43.830 
ATOM   3878  O5'  DA A 189       4.036 -71.911 -46.109 
ATOM   3879  C5'  DA A 189       3.102 -72.497 -47.035 
ATOM   3880  C4'  DA A 189       1.816 -71.694 -47.051 
ATOM   3881  O4'  DA A 189       0.868 -72.145 -46.042 
ATOM   3882  C3'  DA A 189       1.963 -70.198 -46.778 
ATOM   3883  O3'  DA A 189       1.033 -69.489 -47.588 
ATOM   3884  C2'  DA A 189       1.558 -70.030 -45.314 
ATOM   3885  C1'  DA A 189       0.387 -71.008 -45.341 
ATOM   3886  N9   DA A 189      -0.056 -71.451 -43.990 
ATOM   3887  C8   DA A 189       0.704 -71.663 -42.875 
ATOM   3888  N7   DA A 189       0.024 -72.047 -41.840 
ATOM   3889  C5   DA A 189      -1.285 -72.095 -42.301 
ATOM   3890  C6   DA A 189      -2.497 -72.436 -41.677 
ATOM   3891  N6   DA A 189      -2.588 -72.811 -40.394 
ATOM   3892  N1   DA A 189      -3.616 -72.376 -42.424 
ATOM   3893  C2   DA A 189      -3.518 -72.003 -43.699 
ATOM   3894  N3   DA A 189      -2.449 -71.663 -44.385 
ATOM   3895  C4   DA A 189      -1.344 -71.731 -43.616 
ATOM   3896  P    DG A 190       1.483 -68.106 -48.258 
ATOM   3897  OP1  DG A 190       2.211 -68.379 -49.517 
ATOM   3898  OP2  DG A 190       2.199 -67.282 -47.260 
ATOM   3899  O5'  DG A 190       0.066 -67.439 -48.587 
ATOM   3900  C5'  DG A 190      -1.057 -68.293 -48.876 
ATOM   3901  C4'  DG A 190      -2.290 -67.788 -48.153 
ATOM   3902  O4'  DG A 190      -2.409 -68.337 -46.809 
ATOM   3903  C3'  DG A 190      -2.366 -66.276 -47.942 
ATOM   3904  O3'  DG A 190      -3.718 -65.859 -48.081 
ATOM   3905  C2'  DG A 190      -1.939 -66.066 -46.489 
ATOM   3906  C1'  DG A 190      -2.678 -67.270 -45.912 
ATOM   3907  N9   DG A 190      -2.204 -67.672 -44.558 
ATOM   3908  C8   DG A 190      -0.932 -67.620 -44.030 
ATOM   3909  N7   DG A 190      -0.850 -68.053 -42.795 
ATOM   3910  C5   DG A 190      -2.159 -68.417 -42.484 
ATOM   3911  C6   DG A 190      -2.697 -68.955 -41.285 
ATOM   3912  O6   DG A 190      -2.120 -69.226 -40.236 
ATOM   3913  N1   DG A 190      -4.076 -69.177 -41.399 
ATOM   3914  C2   DG A 190      -4.835 -68.914 -42.522 
ATOM   3915  N2   DG A 190      -6.137 -69.197 -42.429 
ATOM   3916  N3   DG A 190      -4.330 -68.410 -43.646 
ATOM   3917  C4   DG A 190      -2.993 -68.188 -43.552 
ATOM   3918  P    DT A 191      -4.032 -64.479 -48.830 
ATOM   3919  OP1  DT A 191      -4.062 -64.704 -50.292 
ATOM   3920  OP2  DT A 191      -3.101 -63.433 -48.352 
ATOM   3921  O5'  DT A 191      -5.510 -64.163 -48.303 
ATOM   3922  C5'  DT A 191      -6.380 -65.260 -47.965 
ATOM   3923  C4'  DT A 191      -7.101 -64.967 -46.664 
ATOM   3924  O4'  DT A 191      -6.345 -65.402 -45.499 
ATOM   3925  C3'  DT A 191      -7.394 -63.493 -46.383 
ATOM   3926  O3'  DT A 191      -8.660 -63.389 -45.742 
ATOM   3927  C2'  DT A 191      -6.312 -63.065 -45.393 
ATOM   3928  C1'  DT A 191      -6.323 -64.341 -44.557 
ATOM   3929  N1   DT A 191      -5.115 -64.507 -43.701 
ATOM   3930  C2   DT A 191      -5.291 -65.110 -42.480 
ATOM   3931  O2   DT A 191      -6.374 -65.504 -42.085 
ATOM   3932  N3   DT A 191      -4.149 -65.246 -41.714 
ATOM   3933  C4   DT A 191      -2.878 -64.838 -42.062 
ATOM   3934  O4   DT A 191      -1.931 -65.014 -41.291 
ATOM   3935  C5   DT A 191      -2.792 -64.216 -43.361 
ATOM   3936  C7   DT A 191      -1.444 -63.742 -43.818 
ATOM   3937  C6   DT A 191      -3.887 -64.070 -44.127 
ATOM   3938  P    DG A 192      -9.634 -62.182 -46.138 
ATOM   3939  OP1  DG A 192     -10.398 -62.541 -47.354 
ATOM   3940  OP2  DG A 192      -8.861 -60.922 -46.206 
ATOM   3941  O5'  DG A 192     -10.617 -62.142 -44.877 
ATOM   3942  C5'  DG A 192     -10.888 -63.363 -44.164 
ATOM   3943  C4'  DG A 192     -10.835 -63.114 -42.669 
ATOM   3944  O4'  DG A 192      -9.493 -63.270 -42.127 
ATOM   3945  C3'  DG A 192     -11.257 -61.717 -42.213 
ATOM   3946  O3'  DG A 192     -11.958 -61.828 -40.980 
ATOM   3947  C2'  DG A 192      -9.943 -60.979 -41.960 
ATOM   3948  C1'  DG A 192      -9.208 -62.146 -41.308 
ATOM   3949  N9   DG A 192      -7.729 -61.971 -41.261 
ATOM   3950  C8   DG A 192      -6.895 -61.356 -42.169 
ATOM   3951  N7   DG A 192      -5.630 -61.372 -41.827 
ATOM   3952  C5   DG A 192      -5.625 -62.045 -40.607 
ATOM   3953  C6   DG A 192      -4.544 -62.372 -39.747 
ATOM   3954  O6   DG A 192      -3.348 -62.131 -39.890 
ATOM   3955  N1   DG A 192      -4.984 -63.060 -38.608 
ATOM   3956  C2   DG A 192      -6.297 -63.389 -38.336 
ATOM   3957  N2   DG A 192      -6.512 -64.049 -37.195 
ATOM   3958  N3   DG A 192      -7.312 -63.083 -39.143 
ATOM   3959  C4   DG A 192      -6.901 -62.415 -40.252 
ATOM   3960  P    DA A 193     -13.237 -60.898 -40.729 
ATOM   3961  OP1  DA A 193     -14.431 -61.521 -41.342 
ATOM   3962  OP2  DA A 193     -12.936 -59.514 -41.156 
ATOM   3963  O5'  DA A 193     -13.359 -60.954 -39.135 
ATOM   3964  C5'  DA A 193     -12.913 -62.135 -38.441 
ATOM   3965  C4'  DA A 193     -12.120 -61.745 -37.210 
ATOM   3966  O4'  DA A 193     -10.704 -61.560 -37.497 
ATOM   3967  C3'  DA A 193     -12.533 -60.435 -36.539 
ATOM   3968  O3'  DA A 193     -12.409 -60.579 -35.130 
ATOM   3969  C2'  DA A 193     -11.501 -59.413 -37.016 
ATOM   3970  C1'  DA A 193     -10.287 -60.331 -36.922 
ATOM   3971  N9   DA A 193      -9.105 -59.841 -37.684 
ATOM   3972  C8   DA A 193      -9.081 -59.154 -38.864 
ATOM   3973  N7   DA A 193      -7.887 -58.865 -39.278 
ATOM   3974  C5   DA A 193      -7.055 -59.398 -38.304 
ATOM   3975  C6   DA A 193      -5.658 -59.424 -38.161 
ATOM   3976  N6   DA A 193      -4.813 -58.876 -39.045 
ATOM   3977  N1   DA A 193      -5.159 -60.037 -37.071 
ATOM   3978  C2   DA A 193      -6.003 -60.580 -36.195 
ATOM   3979  N3   DA A 193      -7.318 -60.617 -36.223 
ATOM   3980  C4   DA A 193      -7.792 -59.997 -37.323 
ATOM   3981  P    DT A 194     -13.520 -59.925 -34.181 
ATOM   3982  OP1  DT A 194     -14.675 -60.843 -34.066 
ATOM   3983  OP2  DT A 194     -13.823 -58.554 -34.645 
ATOM   3984  O5'  DT A 194     -12.743 -59.860 -32.784 
ATOM   3985  C5'  DT A 194     -11.738 -60.850 -32.497 
ATOM   3986  C4'  DT A 194     -10.519 -60.188 -31.886 
ATOM   3987  O4'  DT A 194      -9.570 -59.733 -32.893 
ATOM   3988  C3'  DT A 194     -10.790 -58.942 -31.044 
ATOM   3989  O3'  DT A 194      -9.893 -58.927 -29.940 
ATOM   3990  C2'  DT A 194     -10.446 -57.771 -31.965 
ATOM   3991  C1'  DT A 194      -9.202 -58.396 -32.589 
ATOM   3992  N1   DT A 194      -8.769 -57.736 -33.853 
ATOM   3993  C2   DT A 194      -7.419 -57.676 -34.095 
ATOM   3994  O2   DT A 194      -6.586 -58.132 -33.331 
ATOM   3995  N3   DT A 194      -7.055 -57.056 -35.276 
ATOM   3996  C4   DT A 194      -7.911 -56.507 -36.210 
ATOM   3997  O4   DT A 194      -7.467 -55.978 -37.231 
ATOM   3998  C5   DT A 194      -9.308 -56.620 -35.866 
ATOM   3999  C7   DT A 194     -10.308 -56.048 -36.828 
ATOM   4000  C6   DT A 194      -9.690 -57.217 -34.724 
ATOM   4001  P    DG A 195     -10.428 -58.441 -28.512 
ATOM   4002  OP1  DG A 195     -11.093 -59.570 -27.822 
ATOM   4003  OP2  DG A 195     -11.238 -57.214 -28.677 
ATOM   4004  O5'  DG A 195      -9.059 -58.085 -27.766 
ATOM   4005  C5'  DG A 195      -7.864 -58.806 -28.118 
ATOM   4006  C4'  DG A 195      -6.698 -57.847 -28.246 
ATOM   4007  O4'  DG A 195      -6.579 -57.293 -29.588 
ATOM   4008  C3'  DG A 195      -6.747 -56.615 -27.342 
ATOM   4009  O3'  DG A 195      -5.427 -56.308 -26.910 
ATOM   4010  C2'  DG A 195      -7.234 -55.487 -28.251 
ATOM   4011  C1'  DG A 195      -6.422 -55.886 -29.480 
ATOM   4012  N9   DG A 195      -6.906 -55.268 -30.745 
ATOM   4013  C8   DG A 195      -8.194 -54.962 -31.128 
ATOM   4014  N7   DG A 195      -8.282 -54.418 -32.318 
ATOM   4015  C5   DG A 195      -6.960 -54.358 -32.753 
ATOM   4016  C6   DG A 195      -6.419 -53.866 -33.969 
ATOM   4017  O6   DG A 195      -7.007 -53.374 -34.930 
ATOM   4018  N1   DG A 195      -5.023 -53.996 -34.000 
ATOM   4019  C2   DG A 195      -4.252 -54.531 -32.987 
ATOM   4020  N2   DG A 195      -2.936 -54.566 -33.209 
ATOM   4021  N3   DG A 195      -4.760 -54.993 -31.846 
ATOM   4022  C4   DG A 195      -6.112 -54.874 -31.801 
ATOM   4023  P    DA A 196      -5.199 -55.820 -25.402 
ATOM   4024  OP1  DA A 196      -5.105 -56.997 -24.509 
ATOM   4025  OP2  DA A 196      -6.223 -54.815 -25.045 
ATOM   4026  O5'  DA A 196      -3.767 -55.112 -25.513 
ATOM   4027  C5'  DA A 196      -2.826 -55.591 -26.491 
ATOM   4028  C4'  DA A 196      -2.171 -54.420 -27.197 
ATOM   4029  O4'  DA A 196      -2.927 -53.979 -28.360 
ATOM   4030  C3'  DA A 196      -2.003 -53.150 -26.362 
ATOM   4031  O3'  DA A 196      -0.770 -52.531 -26.709 
ATOM   4032  C2'  DA A 196      -3.147 -52.240 -26.808 
ATOM   4033  C1'  DA A 196      -3.063 -52.567 -28.297 
ATOM   4034  N9   DA A 196      -4.281 -52.185 -29.064 
ATOM   4035  C8   DA A 196      -5.583 -52.205 -28.653 
ATOM   4036  N7   DA A 196      -6.425 -51.809 -29.557 
ATOM   4037  C5   DA A 196      -5.623 -51.504 -30.649 
ATOM   4038  C6   DA A 196      -5.918 -51.026 -31.937 
ATOM   4039  N6   DA A 196      -7.162 -50.761 -32.361 
ATOM   4040  N1   DA A 196      -4.884 -50.830 -32.776 
ATOM   4041  C2   DA A 196      -3.650 -51.097 -32.349 
ATOM   4042  N3   DA A 196      -3.256 -51.543 -31.177 
ATOM   4043  C4   DA A 196      -4.309 -51.730 -30.356 
ATOM   4044  P    DA A 197       0.118 -51.870 -25.554 
ATOM   4045  OP1  DA A 197       0.946 -52.912 -24.907 
ATOM   4046  OP2  DA A 197      -0.749 -51.078 -24.654 
ATOM   4047  O5'  DA A 197       1.054 -50.886 -26.400 
ATOM   4048  C5'  DA A 197       1.396 -51.240 -27.753 
ATOM   4049  C4'  DA A 197       1.278 -50.025 -28.652 
ATOM   4050  O4'  DA A 197      -0.065 -49.864 -29.192 
ATOM   4051  C3'  DA A 197       1.575 -48.678 -27.993 
ATOM   4052  O3'  DA A 197       2.242 -47.844 -28.932 
ATOM   4053  C2'  DA A 197       0.199 -48.078 -27.703 
ATOM   4054  C1'  DA A 197      -0.463 -48.514 -29.007 
ATOM   4055  N9   DA A 197      -1.951 -48.472 -28.966 
ATOM   4056  C8   DA A 197      -2.779 -48.732 -27.911 
ATOM   4057  N7   DA A 197      -4.039 -48.609 -28.190 
ATOM   4058  C5   DA A 197      -4.051 -48.241 -29.529 
ATOM   4059  C6   DA A 197      -5.096 -47.957 -30.424 
ATOM   4060  N6   DA A 197      -6.392 -48.003 -30.087 
ATOM   4061  N1   DA A 197      -4.758 -47.623 -31.683 
ATOM   4062  C2   DA A 197      -3.467 -47.579 -32.013 
ATOM   4063  N3   DA A 197      -2.412 -47.822 -31.267 
ATOM   4064  C4   DA A 197      -2.777 -48.154 -30.012 
ATOM   4065  P    DC A 198       3.436 -46.906 -28.425 
ATOM   4066  OP1  DC A 198       4.695 -47.683 -28.381 
ATOM   4067  OP2  DC A 198       3.041 -46.238 -27.165 
ATOM   4068  O5'  DC A 198       3.512 -45.826 -29.603 
ATOM   4069  C5'  DC A 198       3.138 -46.220 -30.937 
ATOM   4070  C4'  DC A 198       2.277 -45.146 -31.574 
ATOM   4071  O4'  DC A 198       0.861 -45.326 -31.284 
ATOM   4072  C3'  DC A 198       2.565 -43.713 -31.129 
ATOM   4073  O3'  DC A 198       2.407 -42.844 -32.244 
ATOM   4074  C2'  DC A 198       1.472 -43.396 -30.108 
ATOM   4075  C1'  DC A 198       0.331 -44.081 -30.854 
ATOM   4076  N1   DC A 198      -0.861 -44.354 -30.004 
ATOM   4077  C2   DC A 198      -2.117 -44.268 -30.600 
ATOM   4078  O2   DC A 198      -2.190 -43.971 -31.798 
ATOM   4079  N3   DC A 198      -3.217 -44.513 -29.842 
ATOM   4080  C4   DC A 198      -3.095 -44.832 -28.546 
ATOM   4081  N4   DC A 198      -4.198 -45.061 -27.850 
ATOM   4082  C5   DC A 198      -1.813 -44.925 -27.915 
ATOM   4083  C6   DC A 198      -0.726 -44.676 -28.689 
ATOM   4084  P    DA A 199       3.434 -41.630 -32.434 
ATOM   4085  OP1  DA A 199       4.653 -42.114 -33.119 
ATOM   4086  OP2  DA A 199       3.643 -40.951 -31.137 
ATOM   4087  O5'  DA A 199       2.610 -40.672 -33.416 
ATOM   4088  C5'  DA A 199       1.676 -41.257 -34.342 
ATOM   4089  C4'  DA A 199       0.390 -40.455 -34.358 
ATOM   4090  O4'  DA A 199      -0.558 -40.905 -33.349 
ATOM   4091  C3'  DA A 199       0.537 -38.958 -34.085 
ATOM   4092  O3'  DA A 199      -0.393 -38.249 -34.895 
ATOM   4093  C2'  DA A 199       0.132 -38.790 -32.621 
ATOM   4094  C1'  DA A 199      -1.039 -39.768 -32.648 
ATOM   4095  N9   DA A 199      -1.481 -40.211 -31.297 
ATOM   4096  C8   DA A 199      -0.722 -40.423 -30.182 
ATOM   4097  N7   DA A 199      -1.402 -40.808 -29.147 
ATOM   4098  C5   DA A 199      -2.711 -40.855 -29.608 
ATOM   4099  C6   DA A 199      -3.923 -41.196 -28.984 
ATOM   4100  N6   DA A 199      -4.014 -41.572 -27.701 
ATOM   4101  N1   DA A 199      -5.042 -41.136 -29.731 
ATOM   4102  C2   DA A 199      -4.944 -40.763 -31.006 
ATOM   4103  N3   DA A 199      -3.875 -40.423 -31.692 
ATOM   4104  C4   DA A 199      -2.769 -40.491 -30.923 
ATOM   4105  P    DA A 200       0.057 -36.866 -35.565 
ATOM   4106  OP1  DA A 200       0.785 -37.139 -36.824 
ATOM   4107  OP2  DA A 200       0.773 -36.042 -34.566 
ATOM   4108  O5'  DA A 200      -1.360 -36.200 -35.894 
ATOM   4109  C5'  DA A 200      -2.483 -37.053 -36.183 
ATOM   4110  C4'  DA A 200      -3.716 -36.549 -35.460 
ATOM   4111  O4'  DA A 200      -3.835 -37.097 -34.116 
ATOM   4112  C3'  DA A 200      -3.792 -35.037 -35.249 
ATOM   4113  O3'  DA A 200      -5.144 -34.620 -35.388 
ATOM   4114  C2'  DA A 200      -3.365 -34.826 -33.796 
ATOM   4115  C1'  DA A 200      -4.104 -36.030 -33.219 
ATOM   4116  N9   DA A 200      -3.630 -36.432 -31.865 
ATOM   4117  C8   DA A 200      -2.364 -36.374 -31.359 
ATOM   4118  N7   DA A 200      -2.267 -36.799 -30.137 
ATOM   4119  C5   DA A 200      -3.564 -37.167 -29.807 
ATOM   4120  C6   DA A 200      -4.129 -37.700 -28.638 
ATOM   4121  N6   DA A 200      -3.424 -37.968 -27.530 
ATOM   4122  N1   DA A 200      -5.453 -37.949 -28.647 
ATOM   4123  C2   DA A 200      -6.149 -37.682 -29.751 
ATOM   4124  N3   DA A 200      -5.733 -37.186 -30.895 
ATOM   4125  C4   DA A 200      -4.406 -36.945 -30.860 
ATOM   4126  P    DC A 201      -5.458 -33.239 -36.136 
ATOM   4127  OP1  DC A 201      -5.488 -33.464 -37.599 
ATOM   4128  OP2  DC A 201      -4.526 -32.194 -35.659 
ATOM   4129  O5'  DC A 201      -6.936 -32.924 -35.609 
ATOM   4130  C5'  DC A 201      -7.806 -34.020 -35.272 
ATOM   4131  C4'  DC A 201      -8.527 -33.727 -33.971 
ATOM   4132  O4'  DC A 201      -7.771 -34.163 -32.806 
ATOM   4133  C3'  DC A 201      -8.820 -32.253 -33.690 
ATOM   4134  O3'  DC A 201     -10.086 -32.149 -33.049 
ATOM   4135  C2'  DC A 201      -7.738 -31.825 -32.700 
ATOM   4136  C1'  DC A 201      -7.749 -33.101 -31.864 
ATOM   4137  N1   DC A 201      -6.541 -33.267 -31.008 
ATOM   4138  C2   DC A 201      -6.702 -33.877 -29.767 
ATOM   4139  O2   DC A 201      -7.831 -34.252 -29.430 
ATOM   4140  N3   DC A 201      -5.614 -34.037 -28.972 
ATOM   4141  C4   DC A 201      -4.407 -33.616 -29.374 
ATOM   4142  N4   DC A 201      -3.376 -33.795 -28.562 
ATOM   4143  C5   DC A 201      -4.219 -32.986 -30.646 
ATOM   4144  C6   DC A 201      -5.319 -32.835 -31.427 
ATOM   4145  P    DT A 202     -11.060 -30.942 -33.445 
ATOM   4146  OP1  DT A 202     -11.824 -31.301 -34.661 
ATOM   4147  OP2  DT A 202     -10.287 -29.683 -33.513 
ATOM   4148  O5'  DT A 202     -12.043 -30.902 -32.184 
ATOM   4149  C5'  DT A 202     -12.314 -32.124 -31.471 
ATOM   4150  C4'  DT A 202     -12.261 -31.874 -29.976 
ATOM   4151  O4'  DT A 202     -10.919 -32.030 -29.434 
ATOM   4152  C3'  DT A 202     -12.683 -30.478 -29.520 
ATOM   4153  O3'  DT A 202     -13.384 -30.588 -28.287 
ATOM   4154  C2'  DT A 202     -11.369 -29.739 -29.267 
ATOM   4155  C1'  DT A 202     -10.634 -30.906 -28.615 
ATOM   4156  N1   DT A 202      -9.155 -30.732 -28.568 
ATOM   4157  C2   DT A 202      -8.500 -31.245 -27.475 
ATOM   4158  O2   DT A 202      -9.073 -31.823 -26.568 
ATOM   4159  N3   DT A 202      -7.130 -31.063 -27.466 
ATOM   4160  C4   DT A 202      -6.382 -30.427 -28.435 
ATOM   4161  O4   DT A 202      -5.159 -30.325 -28.316 
ATOM   4162  C5   DT A 202      -7.159 -29.922 -29.542 
ATOM   4163  C7   DT A 202      -6.422 -29.215 -30.641 
ATOM   4164  C6   DT A 202      -8.491 -30.084 -29.577 
ATOM   4165  P    DT A 203     -14.663 -29.659 -28.035 
ATOM   4166  OP1  DT A 203     -15.857 -30.282 -28.649 
ATOM   4167  OP2  DT A 203     -14.362 -28.274 -28.463 
ATOM   4168  O5'  DT A 203     -14.785 -29.714 -26.442 
ATOM   4169  C5'  DT A 203     -14.339 -30.895 -25.748 
ATOM   4170  C4'  DT A 203     -13.545 -30.505 -24.517 
ATOM   4171  O4'  DT A 203     -12.130 -30.320 -24.804 
ATOM   4172  C3'  DT A 203     -13.959 -29.195 -23.846 
ATOM   4173  O3'  DT A 203     -13.835 -29.340 -22.437 
ATOM   4174  C2'  DT A 203     -12.927 -28.173 -24.323 
ATOM   4175  C1'  DT A 203     -11.713 -29.092 -24.229 
ATOM   4176  N1   DT A 203     -10.531 -28.601 -24.991 
ATOM   4177  C2   DT A 203      -9.291 -28.861 -24.458 
ATOM   4178  O2   DT A 203      -9.133 -29.463 -23.410 
ATOM   4179  N3   DT A 203      -8.219 -28.391 -25.191 
ATOM   4180  C4   DT A 203      -8.283 -27.701 -26.384 
ATOM   4181  O4   DT A 203      -7.253 -27.330 -26.950 
ATOM   4182  C5   DT A 203      -9.627 -27.476 -26.863 
ATOM   4183  C7   DT A 203      -9.786 -26.732 -28.156 
ATOM   4184  C6   DT A 203     -10.687 -27.922 -26.170 
ATOM   4185  P    DC A 204     -14.946 -28.686 -21.488 
ATOM   4186  OP1  DC A 204     -16.101 -29.603 -21.373 
ATOM   4187  OP2  DC A 204     -15.249 -27.314 -21.952 
ATOM   4188  O5'  DC A 204     -14.169 -28.621 -20.091 
ATOM   4189  C5'  DC A 204     -13.164 -29.611 -19.804 
ATOM   4190  C4'  DC A 204     -11.945 -28.949 -19.193 
ATOM   4191  O4'  DC A 204     -10.996 -28.493 -20.200 
ATOM   4192  C3'  DC A 204     -12.216 -27.702 -18.351 
ATOM   4193  O3'  DC A 204     -11.319 -27.687 -17.247 
ATOM   4194  C2'  DC A 204     -11.872 -26.531 -19.272 
ATOM   4195  C1'  DC A 204     -10.628 -27.156 -19.896 
ATOM   4196  N1   DC A 204     -10.195 -26.497 -21.160 
ATOM   4197  C2   DC A 204      -8.829 -26.427 -21.420 
ATOM   4198  O2   DC A 204      -8.040 -26.911 -20.601 
ATOM   4199  N3   DC A 204      -8.415 -25.829 -22.567 
ATOM   4200  C4   DC A 204      -9.302 -25.317 -23.429 
ATOM   4201  N4   DC A 204      -8.848 -24.744 -24.533 
ATOM   4202  C5   DC A 204     -10.711 -25.378 -23.179 
ATOM   4203  C6   DC A 204     -11.105 -25.979 -22.028 
ATOM   4204  P    DA A 205     -11.854 -27.202 -15.819 
ATOM   4205  OP1  DA A 205     -12.519 -28.331 -15.129 
ATOM   4206  OP2  DA A 205     -12.664 -25.975 -15.984 
ATOM   4207  O5'  DA A 205     -10.485 -26.845 -15.073 
ATOM   4208  C5'  DA A 205      -9.290 -27.567 -15.425 
ATOM   4209  C4'  DA A 205      -8.124 -26.607 -15.553 
ATOM   4210  O4'  DA A 205      -8.005 -26.053 -16.895 
ATOM   4211  C3'  DA A 205      -8.173 -25.375 -14.649 
ATOM   4212  O3'  DA A 205      -6.853 -25.069 -14.217 
ATOM   4213  C2'  DA A 205      -8.660 -24.247 -15.558 
ATOM   4214  C1'  DA A 205      -7.848 -24.647 -16.787 
ATOM   4215  N9   DA A 205      -8.332 -24.028 -18.052 
ATOM   4216  C8   DA A 205      -9.615 -23.733 -18.415 
ATOM   4217  N7   DA A 205      -9.716 -23.193 -19.590 
ATOM   4218  C5   DA A 205      -8.405 -23.125 -20.041 
ATOM   4219  C6   DA A 205      -7.837 -22.647 -21.234 
ATOM   4220  N6   DA A 205      -8.555 -22.122 -22.237 
ATOM   4221  N1   DA A 205      -6.500 -22.728 -21.358 
ATOM   4222  C2   DA A 205      -5.792 -23.250 -20.359 
ATOM   4223  N3   DA A 205      -6.209 -23.726 -19.205 
ATOM   4224  C4   DA A 205      -7.551 -23.633 -19.106 
ATOM   4225  P    DT A 206      -6.625 -24.581 -12.709 
ATOM   4226  OP1  DT A 206      -6.531 -25.757 -11.816 
ATOM   4227  OP2  DT A 206      -7.649 -23.575 -12.352 
ATOM   4228  O5'  DT A 206      -5.193 -23.873 -12.820 
ATOM   4229  C5'  DT A 206      -4.252 -24.352 -13.798 
ATOM   4230  C4'  DT A 206      -3.596 -23.181 -14.504 
ATOM   4231  O4'  DT A 206      -4.353 -22.739 -15.667 
ATOM   4232  C3'  DT A 206      -3.429 -21.911 -13.669 
ATOM   4233  O3'  DT A 206      -2.196 -21.291 -14.016 
ATOM   4234  C2'  DT A 206      -4.573 -21.001 -14.115 
ATOM   4235  C1'  DT A 206      -4.489 -21.328 -15.604 
ATOM   4236  N1   DT A 206      -5.707 -20.945 -16.371 
ATOM   4237  C2   DT A 206      -5.522 -20.512 -17.661 
ATOM   4238  O2   DT A 206      -4.424 -20.433 -18.184 
ATOM   4239  N3   DT A 206      -6.674 -20.165 -18.341 
ATOM   4240  C4   DT A 206      -7.962 -20.215 -17.849 
ATOM   4241  O4   DT A 206      -8.916 -19.879 -18.553 
ATOM   4242  C5   DT A 206      -8.054 -20.683 -16.485 
ATOM   4243  C7   DT A 206      -9.421 -20.768 -15.872 
ATOM   4244  C6   DT A 206      -6.951 -21.026 -15.801 
ATOM   4245  P    DC A 207      -1.308 -20.630 -12.861 
ATOM   4246  OP1  DC A 207      -0.480 -21.673 -12.214 
ATOM   4247  OP2  DC A 207      -2.175 -19.838 -11.960 
ATOM   4248  O5'  DC A 207      -0.372 -19.646 -13.707 
ATOM   4249  C5'  DC A 207      -0.029 -20.000 -15.060 
ATOM   4250  C4'  DC A 207      -0.148 -18.786 -15.959 
ATOM   4251  O4'  DC A 207      -1.491 -18.624 -16.499 
ATOM   4252  C3'  DC A 207       0.149 -17.439 -15.300 
ATOM   4253  O3'  DC A 207       0.816 -16.604 -16.239 
ATOM   4254  C2'  DC A 207      -1.227 -16.838 -15.010 
ATOM   4255  C1'  DC A 207      -1.889 -17.274 -16.313 
ATOM   4256  N1   DC A 207      -3.377 -17.232 -16.273 
ATOM   4257  C2   DC A 207      -4.050 -16.886 -17.442 
ATOM   4258  O2   DC A 207      -3.389 -16.631 -18.456 
ATOM   4259  N3   DC A 207      -5.406 -16.842 -17.425 
ATOM   4260  C4   DC A 207      -6.084 -17.125 -16.306 
ATOM   4261  N4   DC A 207      -7.407 -17.068 -16.341 
ATOM   4262  C5   DC A 207      -5.412 -17.483 -15.093 
ATOM   4263  C6   DC A 207      -4.056 -17.521 -15.130 
ATOM   4264  P    DA A 208       2.010 -15.666 -15.732 
ATOM   4265  OP1  DA A 208       3.269 -16.444 -15.688 
ATOM   4266  OP2  DA A 208       1.615 -14.999 -14.472 
ATOM   4267  O5'  DA A 208       2.086 -14.586 -16.910 
ATOM   4268  C5'  DA A 208       1.712 -14.981 -18.244 
ATOM   4269  C4'  DA A 208       0.851 -13.907 -18.880 
ATOM   4270  O4'  DA A 208      -0.565 -14.086 -18.591 
ATOM   4271  C3'  DA A 208       1.140 -12.473 -18.436 
ATOM   4272  O3'  DA A 208       0.981 -11.605 -19.551 
ATOM   4273  C2'  DA A 208       0.046 -12.157 -17.415 
ATOM   4274  C1'  DA A 208      -1.095 -12.841 -18.161 
ATOM   4275  N9   DA A 208      -2.287 -13.115 -17.311 
ATOM   4276  C8   DA A 208      -2.327 -13.448 -15.987 
ATOM   4277  N7   DA A 208      -3.527 -13.623 -15.526 
ATOM   4278  C5   DA A 208      -4.344 -13.390 -16.623 
ATOM   4279  C6   DA A 208      -5.738 -13.419 -16.788 
ATOM   4280  N6   DA A 208      -6.595 -13.710 -15.799 
ATOM   4281  N1   DA A 208      -6.223 -13.136 -18.012 
ATOM   4282  C2   DA A 208      -5.367 -12.848 -18.991 
ATOM   4283  N3   DA A 208      -4.054 -12.791 -18.956 
ATOM   4284  C4   DA A 208      -3.594 -13.077 -17.720 
ATOM   4285  P    DA A 209       2.008 -10.391 -19.741 
ATOM   4286  OP1  DA A 209       3.228 -10.875 -20.425 
ATOM   4287  OP2  DA A 209       2.217  -9.711 -18.444 
ATOM   4288  O5'  DA A 209       1.184  -9.432 -20.723 
ATOM   4289  C5'  DA A 209       0.250 -10.018 -21.649 
ATOM   4290  C4'  DA A 209      -1.036  -9.215 -21.665 
ATOM   4291  O4'  DA A 209      -1.984  -9.665 -20.656 
ATOM   4292  C3'  DA A 209      -0.889  -7.719 -21.392 
ATOM   4293  O3'  DA A 209      -1.819  -7.009 -22.202 
ATOM   4294  C2'  DA A 209      -1.294  -7.551 -19.928 
ATOM   4295  C1'  DA A 209      -2.465  -8.529 -19.955 
ATOM   4296  N9   DA A 209      -2.907  -8.972 -18.604 
ATOM   4297  C8   DA A 209      -2.148  -9.183 -17.489 
ATOM   4298  N7   DA A 209      -2.828  -9.568 -16.454 
ATOM   4299  C5   DA A 209      -4.137  -9.616 -16.915 
ATOM   4300  C6   DA A 209      -5.349  -9.957 -16.291 
ATOM   4301  N6   DA A 209      -5.440 -10.332 -15.008 
ATOM   4302  N1   DA A 209      -6.468  -9.897 -17.038 
ATOM   4303  C2   DA A 209      -6.370  -9.523 -18.313 
ATOM   4304  N3   DA A 209      -5.301  -9.184 -18.999 
ATOM   4305  C4   DA A 209      -4.195  -9.252 -18.230 
ATOM   4306  P    DG A 210      -1.369  -5.627 -22.871 
ATOM   4307  OP1  DG A 210      -0.641  -5.900 -24.131 
ATOM   4308  OP2  DG A 210      -0.653  -4.802 -21.873 
ATOM   4309  O5'  DG A 210      -2.786  -4.960 -23.201 
ATOM   4310  C5'  DG A 210      -3.909  -5.813 -23.490 
ATOM   4311  C4'  DG A 210      -5.142  -5.309 -22.767 
ATOM   4312  O4'  DG A 210      -5.261  -5.857 -21.422 
ATOM   4313  C3'  DG A 210      -5.218  -3.797 -22.556 
ATOM   4314  O3'  DG A 210      -6.570  -3.380 -22.694 
ATOM   4315  C2'  DG A 210      -4.791  -3.587 -21.103 
ATOM   4316  C1'  DG A 210      -5.530  -4.790 -20.526 
ATOM   4317  N9   DG A 210      -5.056  -5.192 -19.172 
ATOM   4318  C8   DG A 210      -3.784  -5.141 -18.644 
ATOM   4319  N7   DG A 210      -3.702  -5.574 -17.409 
ATOM   4320  C5   DG A 210      -5.011  -5.937 -17.097 
ATOM   4321  C6   DG A 210      -5.549  -6.476 -15.899 
ATOM   4322  O6   DG A 210      -4.971  -6.747 -14.850 
ATOM   4323  N1   DG A 210      -6.928  -6.698 -16.013 
ATOM   4324  C2   DG A 210      -7.687  -6.435 -17.136 
ATOM   4325  N2   DG A 210      -8.989  -6.718 -17.043 
ATOM   4326  N3   DG A 210      -7.182  -5.930 -18.260 
ATOM   4327  C4   DG A 210      -5.844  -5.708 -18.166 
ATOM   4328  P    DA A 211      -6.883  -2.000 -23.443 
ATOM   4329  OP1  DA A 211      -6.914  -2.225 -24.906 
ATOM   4330  OP2  DA A 211      -5.952  -0.954 -22.966 
ATOM   4331  O5'  DA A 211      -8.362  -1.684 -22.916 
ATOM   4332  C5'  DA A 211      -9.232  -2.780 -22.579 
ATOM   4333  C4'  DA A 211      -9.953  -2.487 -21.278 
ATOM   4334  O4'  DA A 211      -9.197  -2.923 -20.113 
ATOM   4335  C3'  DA A 211     -10.246  -1.014 -20.997 
ATOM   4336  O3'  DA A 211     -11.512  -0.909 -20.356 
ATOM   4337  C2'  DA A 211      -9.164  -0.585 -20.007 
ATOM   4338  C1'  DA A 211      -9.175  -1.861 -19.171 
ATOM   4339  N9   DA A 211      -7.967  -2.027 -18.315 
ATOM   4340  C8   DA A 211      -6.680  -1.654 -18.582 
ATOM   4341  N7   DA A 211      -5.845  -1.935 -17.631 
ATOM   4342  C5   DA A 211      -6.631  -2.540 -16.661 
ATOM   4343  C6   DA A 211      -6.334  -3.073 -15.397 
ATOM   4344  N6   DA A 211      -5.102  -3.081 -14.868 
ATOM   4345  N1   DA A 211      -7.353  -3.598 -14.691 
ATOM   4346  C2   DA A 211      -8.575  -3.588 -15.221 
ATOM   4347  N3   DA A 211      -8.971  -3.121 -16.385 
ATOM   4348  C4   DA A 211      -7.933  -2.601 -17.071 
ATOM   4349  P    DA A 212     -12.486   0.297 -20.752 
ATOM   4350  OP1  DA A 212     -13.250  -0.062 -21.968 
ATOM   4351  OP2  DA A 212     -11.713   1.557 -20.820 
ATOM   4352  O5'  DA A 212     -13.468   0.337 -19.491 
ATOM   4353  C5'  DA A 212     -13.740  -0.884 -18.778 
ATOM   4354  C4'  DA A 212     -13.687  -0.635 -17.283 
ATOM   4355  O4'  DA A 212     -12.344  -0.790 -16.741 
ATOM   4356  C3'  DA A 212     -14.109   0.762 -16.827 
ATOM   4357  O3'  DA A 212     -14.810   0.651 -15.594 
ATOM   4358  C2'  DA A 212     -12.795   1.500 -16.574 
ATOM   4359  C1'  DA A 212     -12.060   0.333 -15.922 
ATOM   4360  N9   DA A 212     -10.581   0.508 -15.875 
ATOM   4361  C8   DA A 212      -9.770   1.121 -16.785 
ATOM   4362  N7   DA A 212      -8.514   1.113 -16.460 
ATOM   4363  C5   DA A 212      -8.489   0.445 -15.243 
ATOM   4364  C6   DA A 212      -7.442   0.106 -14.370 
ATOM   4365  N6   DA A 212      -6.157   0.409 -14.603 
ATOM   4366  N1   DA A 212      -7.765  -0.559 -13.245 
ATOM   4367  C2   DA A 212      -9.043  -0.857 -13.020 
ATOM   4368  N3   DA A 212     -10.100  -0.594 -13.757 
ATOM   4369  C4   DA A 212      -9.750   0.071 -14.876 
ATOM   4370  P    DA A 213     -16.089   1.581 -15.342 
ATOM   4371  OP1  DA A 213     -17.283   0.958 -15.956 
ATOM   4372  OP2  DA A 213     -15.787   2.965 -15.770 
ATOM   4373  O5'  DA A 213     -16.211   1.525 -13.749 
ATOM   4374  C5'  DA A 213     -15.765   0.344 -13.055 
ATOM   4375  C4'  DA A 213     -14.971   0.735 -11.824 
ATOM   4376  O4'  DA A 213     -13.556   0.919 -12.111 
ATOM   4377  C3'  DA A 213     -15.385   2.045 -11.153 
ATOM   4378  O3'  DA A 213     -15.261   1.900  -9.744 
ATOM   4379  C2'  DA A 213     -14.353   3.066 -11.630 
ATOM   4380  C1'  DA A 213     -13.139   2.148 -11.536 
ATOM   4381  N9   DA A 213     -11.956   2.638 -12.298 
ATOM   4382  C8   DA A 213     -11.932   3.325 -13.478 
ATOM   4383  N7   DA A 213     -10.739   3.615 -13.892 
ATOM   4384  C5   DA A 213      -9.907   3.082 -12.918 
ATOM   4385  C6   DA A 213      -8.510   3.055 -12.775 
ATOM   4386  N6   DA A 213      -7.665   3.603 -13.659 
ATOM   4387  N1   DA A 213      -8.011   2.443 -11.685 
ATOM   4388  C2   DA A 213      -8.855   1.899 -10.809 
ATOM   4389  N3   DA A 213     -10.170   1.862 -10.836 
ATOM   4390  C4   DA A 213     -10.644   2.482 -11.937 
ATOM   4391  P    DT A 214     -16.371   2.554  -8.795 
ATOM   4392  OP1  DT A 214     -17.527   1.637  -8.680 
ATOM   4393  OP2  DT A 214     -16.675   3.926  -9.259 
ATOM   4394  O5'  DT A 214     -15.595   2.619  -7.398 
ATOM   4395  C5'  DT A 214     -14.590   1.629  -7.111 
ATOM   4396  C4'  DT A 214     -13.371   2.291  -6.500 
ATOM   4397  O4'  DT A 214     -12.422   2.747  -7.507 
ATOM   4398  C3'  DT A 214     -13.642   3.538  -5.658 
ATOM   4399  O3'  DT A 214     -12.745   3.552  -4.554 
ATOM   4400  C2'  DT A 214     -13.298   4.709  -6.579 
ATOM   4401  C1'  DT A 214     -12.054   4.083  -7.203 
ATOM   4402  N1   DT A 214     -11.621   4.743  -8.466 
ATOM   4403  C2   DT A 214     -10.271   4.804  -8.709 
ATOM   4404  O2   DT A 214      -9.438   4.348  -7.945 
ATOM   4405  N3   DT A 214      -9.907   5.423  -9.890 
ATOM   4406  C4   DT A 214     -10.763   5.972 -10.824 
ATOM   4407  O4   DT A 214     -10.319   6.501 -11.845 
ATOM   4408  C5   DT A 214     -12.160   5.859 -10.480 
ATOM   4409  C7   DT A 214     -13.160   6.431 -11.442 
ATOM   4410  C6   DT A 214     -12.541   5.263  -9.338 
ATOM   4411  P    DA A 215     -13.280   4.038  -3.126 
ATOM   4412  OP1  DA A 215     -13.945   2.909  -2.435 
ATOM   4413  OP2  DA A 215     -14.090   5.265  -3.291 
ATOM   4414  O5'  DA A 215     -11.911   4.394  -2.379 
ATOM   4415  C5'  DA A 215     -10.716   3.673  -2.732 
ATOM   4416  C4'  DA A 215      -9.550   4.633  -2.860 
ATOM   4417  O4'  DA A 215      -9.431   5.187  -4.202 
ATOM   4418  C3'  DA A 215      -9.599   5.864  -1.956 
ATOM   4419  O3'  DA A 215      -8.279   6.171  -1.524 
ATOM   4420  C2'  DA A 215     -10.086   6.992  -2.865 
ATOM   4421  C1'  DA A 215      -9.274   6.593  -4.094 
ATOM   4422  N9   DA A 215      -9.758   7.211  -5.359 
ATOM   4423  C8   DA A 215     -11.041   7.507  -5.722 
ATOM   4424  N7   DA A 215     -11.142   8.047  -6.897 
ATOM   4425  C5   DA A 215      -9.831   8.115  -7.348 
ATOM   4426  C6   DA A 215      -9.263   8.593  -8.541 
ATOM   4427  N6   DA A 215      -9.981   9.118  -9.544 
ATOM   4428  N1   DA A 215      -7.926   8.512  -8.665 
ATOM   4429  C2   DA A 215      -7.218   7.989  -7.666 
ATOM   4430  N3   DA A 215      -7.635   7.513  -6.512 
ATOM   4431  C4   DA A 215      -8.977   7.606  -6.413 
ATOM   4432  P    DT A 216      -8.051   6.659  -0.016 
ATOM   4433  OP1  DT A 216      -7.957   5.483   0.877 
ATOM   4434  OP2  DT A 216      -9.075   7.664   0.341 
ATOM   4435  O5'  DT A 216      -6.619   7.367  -0.127 
ATOM   4436  C5'  DT A 216      -5.678   6.888  -1.105 
ATOM   4437  C4'  DT A 216      -5.022   8.059  -1.810 
ATOM   4438  O4'  DT A 216      -5.779   8.500  -2.973 
ATOM   4439  C3'  DT A 216      -4.855   9.329  -0.976 
ATOM   4440  O3'  DT A 216      -3.622   9.948  -1.323 
ATOM   4441  C2'  DT A 216      -5.999  10.239  -1.422 
ATOM   4442  C1'  DT A 216      -5.915   9.912  -2.910 
ATOM   4443  N1   DT A 216      -7.133  10.294  -3.678 
ATOM   4444  C2   DT A 216      -6.948  10.728  -4.968 
ATOM   4445  O2   DT A 216      -5.850  10.806  -5.491 
ATOM   4446  N3   DT A 216      -8.100  11.075  -5.648 
ATOM   4447  C4   DT A 216      -9.388  11.024  -5.156 
ATOM   4448  O4   DT A 216     -10.342  11.361  -5.860 
ATOM   4449  C5   DT A 216      -9.480  10.557  -3.792 
ATOM   4450  C7   DT A 216     -10.847  10.472  -3.179 
ATOM   4451  C6   DT A 216      -8.376  10.214  -3.108 
ATOM   4452  P    DC A 217      -2.734  10.610  -0.168 
ATOM   4453  OP1  DC A 217      -1.906   9.567   0.479 
ATOM   4454  OP2  DC A 217      -3.601  11.401   0.733 
ATOM   4455  O5'  DC A 217      -1.797  11.593  -1.014 
ATOM   4456  C5'  DC A 217      -1.455  11.240  -2.367 
ATOM   4457  C4'  DC A 217      -1.574  12.454  -3.266 
ATOM   4458  O4'  DC A 217      -2.917  12.615  -3.806 
ATOM   4459  C3'  DC A 217      -1.277  13.801  -2.607 
ATOM   4460  O3'  DC A 217      -0.610  14.635  -3.546 
ATOM   4461  C2'  DC A 217      -2.653  14.401  -2.317 
ATOM   4462  C1'  DC A 217      -3.314  13.965  -3.620 
ATOM   4463  N1   DC A 217      -4.803  14.007  -3.580 
ATOM   4464  C2   DC A 217      -5.476  14.353  -4.749 
ATOM   4465  O2   DC A 217      -4.815  14.608  -5.763 
ATOM   4466  N3   DC A 217      -6.832  14.398  -4.732 
ATOM   4467  C4   DC A 217      -7.510  14.114  -3.613 
ATOM   4468  N4   DC A 217      -8.833  14.172  -3.648 
ATOM   4469  C5   DC A 217      -6.838  13.757  -2.400 
ATOM   4470  C6   DC A 217      -5.482  13.718  -2.437 
ATOM   4471  P    DT A 218       0.584  15.574  -3.039 
ATOM   4472  OP1  DT A 218       1.843  14.796  -2.995 
ATOM   4473  OP2  DT A 218       0.189  16.241  -1.779 
ATOM   4474  O5'  DT A 218       0.660  16.654  -4.217 
ATOM   4475  C5'  DT A 218       0.286  16.259  -5.551 
ATOM   4476  C4'  DT A 218      -0.575  17.333  -6.187 
ATOM   4477  O4'  DT A 218      -1.991  17.154  -5.898 
ATOM   4478  C3'  DT A 218      -0.286  18.767  -5.743 
ATOM   4479  O3'  DT A 218      -0.445  19.635  -6.858 
ATOM   4480  C2'  DT A 218      -1.380  19.083  -4.722 
ATOM   4481  C1'  DT A 218      -2.521  18.398  -5.468 
ATOM   4482  N1   DT A 218      -3.713  18.125  -4.618 
ATOM   4483  C2   DT A 218      -4.945  18.214  -5.220 
ATOM   4484  O2   DT A 218      -5.088  18.502  -6.396 
ATOM   4485  N3   DT A 218      -6.026  17.955  -4.401 
ATOM   4486  C4   DT A 218      -5.978  17.622  -3.063 
ATOM   4487  O4   DT A 218      -7.017  17.412  -2.432 
ATOM   4488  C5   DT A 218      -4.642  17.553  -2.521 
ATOM   4489  C7   DT A 218      -4.500  17.197  -1.069 
ATOM   4490  C6   DT A 218      -3.573  17.801  -3.293 
ATOM   4491  P    DC A 219       0.582  20.849  -7.048 
ATOM   4492  OP1  DC A 219       1.802  20.365  -7.732 
ATOM   4493  OP2  DC A 219       0.791  21.528  -5.751 
ATOM   4494  O5'  DC A 219      -0.242  21.808  -8.029 
ATOM   4495  C5'  DC A 219      -1.176  21.222  -8.956 
ATOM   4496  C4'  DC A 219      -2.462  22.024  -8.972 
ATOM   4497  O4'  DC A 219      -3.410  21.574  -7.963 
ATOM   4498  C3'  DC A 219      -2.315  23.521  -8.699 
ATOM   4499  O3'  DC A 219      -3.245  24.230  -9.509 
ATOM   4500  C2'  DC A 219      -2.720  23.689  -7.234 
ATOM   4501  C1'  DC A 219      -3.891  22.711  -7.262 
ATOM   4502  N1   DC A 219      -4.333  22.268  -5.911 
ATOM   4503  C2   DC A 219      -5.692  22.030  -5.718 
ATOM   4504  O2   DC A 219      -6.467  22.193  -6.668 
ATOM   4505  N3   DC A 219      -6.116  21.626  -4.492 
ATOM   4506  C4   DC A 219      -5.245  21.460  -3.490 
ATOM   4507  N4   DC A 219      -5.707  21.065  -2.314 
ATOM   4508  C5   DC A 219      -3.843  21.701  -3.667 
ATOM   4509  C6   DC A 219      -3.439  22.104  -4.899 
ATOM   4510  P    DA A 220      -2.795  25.613 -10.178 
ATOM   4511  OP1  DA A 220      -2.067  25.340 -11.438 
ATOM   4512  OP2  DA A 220      -2.078  26.437  -9.180 
ATOM   4513  O5'  DA A 220      -4.212  26.280 -10.508 
ATOM   4514  C5'  DA A 220      -5.335  25.426 -10.797 
ATOM   4515  C4'  DA A 220      -6.568  25.931 -10.074 
ATOM   4516  O4'  DA A 220      -6.687  25.382  -8.729 
ATOM   4517  C3'  DA A 220      -6.644  27.443  -9.863 
ATOM   4518  O3'  DA A 220      -7.996  27.860 -10.001 
ATOM   4519  C2'  DA A 220      -6.217  27.653  -8.410 
ATOM   4520  C1'  DA A 220      -6.956  26.449  -7.833 
ATOM   4521  N9   DA A 220      -6.482  26.047  -6.479 
ATOM   4522  C8   DA A 220      -5.215  26.106  -5.973 
ATOM   4523  N7   DA A 220      -5.119  25.681  -4.751 
ATOM   4524  C5   DA A 220      -6.416  25.312  -4.421 
ATOM   4525  C6   DA A 220      -6.981  24.779  -3.252 
ATOM   4526  N6   DA A 220      -6.276  24.511  -2.144 
ATOM   4527  N1   DA A 220      -8.305  24.530  -3.261 
ATOM   4528  C2   DA A 220      -9.001  24.798  -4.364 
ATOM   4529  N3   DA A 220      -8.585  25.293  -5.509 
ATOM   4530  C4   DA A 220      -7.257  25.534  -5.473 
ATOM   4531  P    DG A 221      -8.309  29.240 -10.750 
ATOM   4532  OP1  DG A 221      -8.340  29.015 -12.213 
ATOM   4533  OP2  DG A 221      -7.378  30.286 -10.273 
ATOM   4534  O5'  DG A 221      -9.787  29.556 -10.223 
ATOM   4535  C5'  DG A 221     -10.658  28.459  -9.885 
ATOM   4536  C4'  DG A 221     -11.379  28.752  -8.585 
ATOM   4537  O4'  DG A 221     -10.623  28.317  -7.419 
ATOM   4538  C3'  DG A 221     -11.672  30.226  -8.304 
ATOM   4539  O3'  DG A 221     -12.938  30.330  -7.663 
ATOM   4540  C2'  DG A 221     -10.590  30.654  -7.314 
ATOM   4541  C1'  DG A 221     -10.601  29.378  -6.478 
ATOM   4542  N9   DG A 221      -9.392  29.212  -5.622 
ATOM   4543  C8   DG A 221      -8.089  29.583  -5.874 
ATOM   4544  N7   DG A 221      -7.255  29.292  -4.905 
ATOM   4545  C5   DG A 221      -8.063  28.687  -3.944 
ATOM   4546  C6   DG A 221      -7.727  28.158  -2.670 
ATOM   4547  O6   DG A 221      -6.629  28.113  -2.120 
ATOM   4548  N1   DG A 221      -8.854  27.637  -2.019 
ATOM   4549  C2   DG A 221     -10.136  27.628  -2.531 
ATOM   4550  N2   DG A 221     -11.075  27.083  -1.754 
ATOM   4551  N3   DG A 221     -10.450  28.124  -3.727 
ATOM   4552  C4   DG A 221      -9.368  28.634  -4.371 
ATOM   4553  P    DG A 222     -13.912  31.537  -8.059 
ATOM   4554  OP1  DG A 222     -14.676  31.178  -9.275 
ATOM   4555  OP2  DG A 222     -13.139  32.797  -8.127 
ATOM   4556  O5'  DG A 222     -14.894  31.577  -6.798 
ATOM   4557  C5'  DG A 222     -15.166  30.355  -6.085 
ATOM   4558  C4'  DG A 222     -15.113  30.605  -4.590 
ATOM   4559  O4'  DG A 222     -13.770  30.449  -4.047 
ATOM   4560  C3'  DG A 222     -15.535  32.002  -4.134 
ATOM   4561  O3'  DG A 222     -16.236  31.891  -2.901 
ATOM   4562  C2'  DG A 222     -14.221  32.740  -3.881 
ATOM   4563  C1'  DG A 222     -13.485  31.573  -3.229 
ATOM   4564  N9   DG A 222     -12.007  31.748  -3.182 
ATOM   4565  C8   DG A 222     -11.173  32.363  -4.089 
ATOM   4566  N7   DG A 222      -9.908  32.347  -3.748 
ATOM   4567  C5   DG A 222      -9.902  31.674  -2.527 
ATOM   4568  C6   DG A 222      -8.821  31.347  -1.668 
ATOM   4569  O6   DG A 222      -7.626  31.588  -1.811 
ATOM   4570  N1   DG A 222      -9.262  30.659  -0.529 
ATOM   4571  C2   DG A 222     -10.575  30.330  -0.257 
ATOM   4572  N2   DG A 222     -10.789  29.670   0.884 
ATOM   4573  N3   DG A 222     -11.589  30.636  -1.064 
ATOM   4574  C4   DG A 222     -11.178  31.304  -2.173 
ATOM   4575  P    DC A 223     -17.515  32.821  -2.649 
ATOM   4576  OP1  DC A 223     -18.709  32.197  -3.263 
ATOM   4577  OP2  DC A 223     -17.213  34.205  -3.077 
ATOM   4578  O5'  DC A 223     -17.637  32.765  -1.056 
ATOM   4579  C5'  DC A 223     -17.191  31.584  -0.362 
ATOM   4580  C4'  DC A 223     -16.397  31.974   0.869 
ATOM   4581  O4'  DC A 223     -14.982  32.159   0.582 
ATOM   4582  C3'  DC A 223     -16.811  33.284   1.540 
ATOM   4583  O3'  DC A 223     -16.686  33.140   2.949 
ATOM   4584  C2'  DC A 223     -15.779  34.306   1.063 
ATOM   4585  C1'  DC A 223     -14.565  33.388   1.157 
ATOM   4586  N1   DC A 223     -13.382  33.878   0.395 
ATOM   4587  C2   DC A 223     -12.119  33.623   0.922 
ATOM   4588  O2   DC A 223     -12.032  33.006   1.991 
ATOM   4589  N3   DC A 223     -11.028  34.062   0.243 
ATOM   4590  C4   DC A 223     -11.165  34.727  -0.911 
ATOM   4591  N4   DC A 223     -10.071  35.134  -1.536 
ATOM   4592  C5   DC A 223     -12.456  35.000  -1.470 
ATOM   4593  C6   DC A 223     -13.533  34.553  -0.776 
ATOM   4594  P    DT A 224     -17.797  33.794   3.898 
ATOM   4595  OP1  DT A 224     -18.953  32.876   4.013 
ATOM   4596  OP2  DT A 224     -18.101  35.165   3.434 
ATOM   4597  O5'  DT A 224     -17.021  33.859   5.295 
ATOM   4598  C5'  DT A 224     -16.016  32.869   5.582 
ATOM   4599  C4'  DT A 224     -14.797  33.531   6.193 
ATOM   4600  O4'  DT A 224     -13.848  33.986   5.186 
ATOM   4601  C3'  DT A 224     -15.068  34.777   7.035 
ATOM   4602  O3'  DT A 224     -14.171  34.792   8.139 
ATOM   4603  C2'  DT A 224     -14.724  35.948   6.114 
ATOM   4604  C1'  DT A 224     -13.480  35.323   5.490 
ATOM   4605  N1   DT A 224     -13.047  35.982   4.227 
ATOM   4606  C2   DT A 224     -11.696  36.043   3.984 
ATOM   4607  O2   DT A 224     -10.864  35.587   4.748 
ATOM   4608  N3   DT A 224     -11.333  36.663   2.803 
ATOM   4609  C4   DT A 224     -12.189  37.212   1.870 
ATOM   4610  O4   DT A 224     -11.745  37.741   0.848 
ATOM   4611  C5   DT A 224     -13.586  37.099   2.213 
ATOM   4612  C7   DT A 224     -14.586  37.671   1.251 
ATOM   4613  C6   DT A 224     -13.967  36.502   3.355 
ATOM   4614  P    DA A 225     -14.706  35.278   9.567 
ATOM   4615  OP1  DA A 225     -15.371  34.149  10.258 
ATOM   4616  OP2  DA A 225     -15.516  36.505   9.402 
ATOM   4617  O5'  DA A 225     -13.337  35.634  10.314 
ATOM   4618  C5'  DA A 225     -12.141  34.913   9.961 
ATOM   4619  C4'  DA A 225     -10.976  35.872   9.833 
ATOM   4620  O4'  DA A 225     -10.857  36.426   8.491 
ATOM   4621  C3'  DA A 225     -11.025  37.104  10.737 
ATOM   4622  O3'  DA A 225      -9.705  37.411  11.170 
ATOM   4623  C2'  DA A 225     -11.512  38.232   9.828 
ATOM   4624  C1'  DA A 225     -10.700  37.833   8.599 
ATOM   4625  N9   DA A 225     -11.184  38.451   7.335 
ATOM   4626  C8   DA A 225     -12.467  38.747   6.971 
ATOM   4627  N7   DA A 225     -12.568  39.286   5.796 
ATOM   4628  C5   DA A 225     -11.257  39.354   5.345 
ATOM   4629  C6   DA A 225     -10.689  39.832   4.152 
ATOM   4630  N6   DA A 225     -11.407  40.358   3.149 
ATOM   4631  N1   DA A 225      -9.352  39.752   4.028 
ATOM   4632  C2   DA A 225      -8.644  39.229   5.027 
ATOM   4633  N3   DA A 225      -9.061  38.753   6.181 
ATOM   4634  C4   DA A 225     -10.402  38.846   6.280 
ATOM   4635  P    DA A 226      -9.476  37.899  12.677 
ATOM   4636  OP1  DA A 226      -9.383  36.722  13.571 
ATOM   4637  OP2  DA A 226     -10.501  38.904  13.034 
ATOM   4638  O5'  DA A 226      -8.045  38.607  12.566 
ATOM   4639  C5'  DA A 226      -7.104  38.127  11.588 
ATOM   4640  C4'  DA A 226      -6.448  39.299  10.883 
ATOM   4641  O4'  DA A 226      -7.205  39.740   9.720 
ATOM   4642  C3'  DA A 226      -6.281  40.568  11.717 
ATOM   4643  O3'  DA A 226      -5.048  41.188  11.370 
ATOM   4644  C2'  DA A 226      -7.425  41.478  11.271 
ATOM   4645  C1'  DA A 226      -7.341  41.151   9.783 
ATOM   4646  N9   DA A 226      -8.559  41.534   9.015 
ATOM   4647  C8   DA A 226      -9.861  41.514   9.426 
ATOM   4648  N7   DA A 226     -10.702  41.910   8.522 
ATOM   4649  C5   DA A 226      -9.901  42.215   7.430 
ATOM   4650  C6   DA A 226     -10.196  42.693   6.142 
ATOM   4651  N6   DA A 226     -11.439  42.958   5.718 
ATOM   4652  N1   DA A 226      -9.162  42.889   5.303 
ATOM   4653  C2   DA A 226      -7.928  42.622   5.730 
ATOM   4654  N3   DA A 226      -7.533  42.176   6.902 
ATOM   4655  C4   DA A 226      -8.586  41.989   7.723 
ATOM   4656  P    DT A 227      -4.160  41.849  12.525 
ATOM   4657  OP1  DT A 227      -3.332  40.807  13.172 
ATOM   4658  OP2  DT A 227      -5.027  42.641  13.426 
ATOM   4659  O5'  DT A 227      -3.223  42.833  11.679 
ATOM   4660  C5'  DT A 227      -2.881  42.479  10.326 
ATOM   4661  C4'  DT A 227      -3.000  43.694   9.427 
ATOM   4662  O4'  DT A 227      -4.343  43.855   8.887 
ATOM   4663  C3'  DT A 227      -2.703  45.041  10.086 
ATOM   4664  O3'  DT A 227      -2.036  45.875   9.147 
ATOM   4665  C2'  DT A 227      -4.079  45.641  10.376 
ATOM   4666  C1'  DT A 227      -4.740  45.205   9.073 
ATOM   4667  N1   DT A 227      -6.229  45.247   9.113 
ATOM   4668  C2   DT A 227      -6.877  45.590   7.952 
ATOM   4669  O2   DT A 227      -6.289  45.853   6.917 
ATOM   4670  N3   DT A 227      -8.256  45.619   8.028 
ATOM   4671  C4   DT A 227      -9.021  45.340   9.142 
ATOM   4672  O4   DT A 227     -10.251  45.399   9.089 
ATOM   4673  C5   DT A 227      -8.251  44.990  10.312 
ATOM   4674  C7   DT A 227      -9.005  44.672  11.570 
ATOM   4675  C6   DT A 227      -6.909  44.955  10.267 
ATOM   4676  P    DG A 228      -0.842  46.813   9.655 
ATOM   4677  OP1  DG A 228       0.417  46.035   9.698 
ATOM   4678  OP2  DG A 228      -1.236  47.481  10.914 
ATOM   4679  O5'  DG A 228      -0.766  47.893   8.476 
ATOM   4680  C5'  DG A 228      -1.140  47.499   7.142 
ATOM   4681  C4'  DG A 228      -2.001  48.573   6.506 
ATOM   4682  O4'  DG A 228      -3.417  48.393   6.795 
ATOM   4683  C3'  DG A 228      -1.712  50.006   6.950 
ATOM   4684  O3'  DG A 228      -1.871  50.875   5.835 
ATOM   4685  C2'  DG A 228      -2.805  50.322   7.971 
ATOM   4686  C1'  DG A 228      -3.947  49.638   7.225 
ATOM   4687  N9   DG A 228      -5.139  49.365   8.075 
ATOM   4688  C8   DG A 228      -5.199  49.028   9.411 
ATOM   4689  N7   DG A 228      -6.416  48.853   9.863 
ATOM   4690  C5   DG A 228      -7.220  49.092   8.749 
ATOM   4691  C6   DG A 228      -8.633  49.054   8.618 
ATOM   4692  O6   DG A 228      -9.479  48.797   9.470 
ATOM   4693  N1   DG A 228      -9.034  49.361   7.310 
ATOM   4694  C2   DG A 228      -8.182  49.665   6.267 
ATOM   4695  N2   DG A 228      -8.761  49.930   5.094 
ATOM   4696  N3   DG A 228      -6.856  49.700   6.392 
ATOM   4697  C4   DG A 228      -6.451  49.405   7.654 
ATOM   4698  P    DT A 229      -0.844  52.089   5.645 
ATOM   4699  OP1  DT A 229       0.376  51.605   4.961 
ATOM   4700  OP2  DT A 229      -0.635  52.768   6.943 
ATOM   4701  O5'  DT A 229      -1.667  53.047   4.664 
ATOM   4702  C5'  DT A 229      -2.602  52.461   3.737 
ATOM   4703  C4'  DT A 229      -3.887  53.264   3.721 
ATOM   4704  O4'  DT A 229      -4.835  52.814   4.730 
ATOM   4705  C3'  DT A 229      -3.741  54.761   3.994 
ATOM   4706  O3'  DT A 229      -4.671  55.470   3.184 
ATOM   4707  C2'  DT A 229      -4.146  54.928   5.459 
ATOM   4708  C1'  DT A 229      -5.316  53.950   5.431 
ATOM   4709  N1   DT A 229      -5.759  53.508   6.782 
ATOM   4710  C2   DT A 229      -7.103  53.277   6.956 
ATOM   4711  O2   DT A 229      -7.920  53.418   6.064 
ATOM   4712  N3   DT A 229      -7.476  52.868   8.223 
ATOM   4713  C4   DT A 229      -6.637  52.677   9.301 
ATOM   4714  O4   DT A 229      -7.087  52.308  10.388 
ATOM   4715  C5   DT A 229      -5.245  52.945   9.021 
ATOM   4716  C7   DT A 229      -4.265  52.761  10.141 
ATOM   4717  C6   DT A 229      -4.855  53.343   7.800 
ATOM   4718  P    DC A 230      -4.221  56.853   2.515 
ATOM   4719  OP1  DC A 230      -3.493  56.580   1.255 
ATOM   4720  OP2  DC A 230      -3.504  57.677   3.513 
ATOM   4721  O5'  DC A 230      -5.638  57.519   2.185 
ATOM   4722  C5'  DC A 230      -6.761  56.666   1.897 
ATOM   4723  C4'  DC A 230      -7.994  57.170   2.619 
ATOM   4724  O4'  DC A 230      -8.112  56.622   3.964 
ATOM   4725  C3'  DC A 230      -8.070  58.682   2.830 
ATOM   4726  O3'  DC A 230      -9.422  59.099   2.692 
ATOM   4727  C2'  DC A 230      -7.643  58.893   4.283 
ATOM   4728  C1'  DC A 230      -8.382  57.689   4.860 
ATOM   4729  N1   DC A 230      -7.907  57.287   6.214 
ATOM   4730  C2   DC A 230      -8.849  56.782   7.108 
ATOM   4731  O2   DC A 230     -10.027  56.689   6.745 
ATOM   4732  N3   DC A 230      -8.436  56.411   8.348 
ATOM   4733  C4   DC A 230      -7.150  56.527   8.703 
ATOM   4734  N4   DC A 230      -6.798  56.152   9.922 
ATOM   4735  C5   DC A 230      -6.167  57.045   7.798 
ATOM   4736  C6   DC A 230      -6.599  57.411   6.564 
ATOM   4737  P    DG A 231      -9.735  60.479   1.943 
ATOM   4738  OP1  DG A 231      -9.766  60.254   0.480 
ATOM   4739  OP2  DG A 231      -8.804  61.525   2.420 
ATOM   4740  O5'  DG A 231     -11.213  60.795   2.470 
ATOM   4741  C5'  DG A 231     -12.084  59.699   2.808 
ATOM   4742  C4'  DG A 231     -12.805  59.992   4.108 
ATOM   4743  O4'  DG A 231     -12.049  59.556   5.274 
ATOM   4744  C3'  DG A 231     -13.098  61.466   4.389 
ATOM   4745  O3'  DG A 231     -14.363  61.570   5.030 
ATOM   4746  C2'  DG A 231     -12.016  61.894   5.379 
ATOM   4747  C1'  DG A 231     -12.026  60.618   6.215 
ATOM   4748  N9   DG A 231     -10.818  60.452   7.071 
ATOM   4749  C8   DG A 231      -9.515  60.822   6.820 
ATOM   4750  N7   DG A 231      -8.681  60.532   7.788 
ATOM   4751  C5   DG A 231      -9.489  59.927   8.749 
ATOM   4752  C6   DG A 231      -9.153  59.398  10.023 
ATOM   4753  O6   DG A 231      -8.055  59.353  10.573 
ATOM   4754  N1   DG A 231     -10.280  58.876  10.674 
ATOM   4755  C2   DG A 231     -11.562  58.867  10.162 
ATOM   4756  N2   DG A 231     -12.501  58.323  10.939 
ATOM   4757  N3   DG A 231     -11.876  59.364   8.966 
ATOM   4758  C4   DG A 231     -10.794  59.873   8.322 
ATOM   4759  P    DT A 232     -15.338  62.777   4.634 
ATOM   4760  OP1  DT A 232     -16.102  62.418   3.418 
ATOM   4761  OP2  DT A 232     -14.565  64.036   4.567 
ATOM   4762  O5'  DT A 232     -16.320  62.817   5.895 
ATOM   4763  C5'  DT A 232     -16.591  61.595   6.608 
ATOM   4764  C4'  DT A 232     -16.539  61.845   8.103 
ATOM   4765  O4'  DT A 232     -15.196  61.689   8.646 
ATOM   4766  C3'  DT A 232     -16.961  63.241   8.559 
ATOM   4767  O3'  DT A 232     -17.662  63.131   9.792 
ATOM   4768  C2'  DT A 232     -15.647  63.980   8.812 
ATOM   4769  C1'  DT A 232     -14.911  62.813   9.464 
ATOM   4770  N1   DT A 232     -13.433  62.987   9.512 
ATOM   4771  C2   DT A 232     -12.778  62.474  10.605 
ATOM   4772  O2   DT A 232     -13.351  61.896  11.511 
ATOM   4773  N3   DT A 232     -11.407  62.656  10.614 
ATOM   4774  C4   DT A 232     -10.660  63.292   9.644 
ATOM   4775  O4   DT A 232      -9.437  63.394   9.763 
ATOM   4776  C5   DT A 232     -11.437  63.797   8.538 
ATOM   4777  C7   DT A 232     -10.699  64.504   7.438 
ATOM   4778  C6   DT A 232     -12.769  63.635   8.503 
ATOM   4779  P    DC A 233     -18.940  64.060  10.044 
ATOM   4780  OP1  DC A 233     -20.135  63.437   9.430 
ATOM   4781  OP2  DC A 233     -18.639  65.445   9.616 
ATOM   4782  O5'  DC A 233     -19.063  64.004  11.638 
ATOM   4783  C5'  DC A 233     -18.617  62.823  12.331 
ATOM   4784  C4'  DC A 233     -17.823  63.214  13.562 
ATOM   4785  O4'  DC A 233     -16.408  63.399  13.275 
ATOM   4786  C3'  DC A 233     -18.237  64.524  14.233 
ATOM   4787  O3'  DC A 233     -18.112  64.379  15.642 
ATOM   4788  C2'  DC A 233     -17.205  65.546  13.756 
ATOM   4789  C1'  DC A 233     -15.991  64.627  13.850 
ATOM   4790  N1   DC A 233     -14.808  65.117  13.088 
ATOM   4791  C2   DC A 233     -13.545  64.863  13.615 
ATOM   4792  O2   DC A 233     -13.458  64.246  14.684 
ATOM   4793  N3   DC A 233     -12.454  65.302  12.936 
ATOM   4794  C4   DC A 233     -12.591  65.966  11.782 
ATOM   4795  N4   DC A 233     -11.497  66.374  11.157 
ATOM   4796  C5   DC A 233     -13.882  66.240  11.223 
ATOM   4797  C6   DC A 233     -14.959  65.793  11.917 
ATOM   4798  P    DT A 234     -19.223  65.033  16.591 
ATOM   4799  OP1  DT A 234     -20.379  64.116  16.706 
ATOM   4800  OP2  DT A 234     -19.527  66.405  16.127 
ATOM   4801  O5'  DT A 234     -18.447  65.098  17.988 
ATOM   4802  C5'  DT A 234     -17.441  64.108  18.275 
ATOM   4803  C4'  DT A 234     -16.222  64.770  18.886 
ATOM   4804  O4'  DT A 234     -15.274  65.226  17.879 
ATOM   4805  C3'  DT A 234     -16.494  66.017  19.728 
ATOM   4806  O3'  DT A 234     -15.597  66.032  20.832 
ATOM   4807  C2'  DT A 234     -16.150  67.188  18.807 
ATOM   4808  C1'  DT A 234     -14.906  66.562  18.184 
ATOM   4809  N1   DT A 234     -14.473  67.222  16.920 
ATOM   4810  C2   DT A 234     -13.122  67.283  16.677 
ATOM   4811  O2   DT A 234     -12.290  66.827  17.441 
ATOM   4812  N3   DT A 234     -12.759  67.903  15.496 
ATOM   4813  C4   DT A 234     -13.614  68.451  14.563 
ATOM   4814  O4   DT A 234     -13.171  68.981  13.541 
ATOM   4815  C5   DT A 234     -15.012  68.339  14.906 
ATOM   4816  C7   DT A 234     -16.011  68.911  13.944 
ATOM   4817  C6   DT A 234     -15.393  67.742  16.048 
ATOM   4818  P    DG A 235     -16.132  66.517  22.260 
ATOM   4819  OP1  DG A 235     -16.797  65.388  22.951 
ATOM   4820  OP2  DG A 235     -16.942  67.744  22.095 
ATOM   4821  O5'  DG A 235     -14.763  66.874  23.007 
ATOM   4822  C5'  DG A 235     -13.567  66.152  22.654 
ATOM   4823  C4'  DG A 235     -12.401  67.112  22.526 
ATOM   4824  O4'  DG A 235     -12.283  67.666  21.184 
ATOM   4825  C3'  DG A 235     -12.451  68.344  23.430 
ATOM   4826  O3'  DG A 235     -11.130  68.650  23.863 
ATOM   4827  C2'  DG A 235     -12.938  69.472  22.521 
ATOM   4828  C1'  DG A 235     -12.126  69.072  21.292 
ATOM   4829  N9   DG A 235     -12.610  69.691  20.028 
ATOM   4830  C8   DG A 235     -13.897  69.996  19.644 
ATOM   4831  N7   DG A 235     -13.986  70.540  18.455 
ATOM   4832  C5   DG A 235     -12.663  70.600  18.019 
ATOM   4833  C6   DG A 235     -12.123  71.092  16.803 
ATOM   4834  O6   DG A 235     -12.710  71.584  15.842 
ATOM   4835  N1   DG A 235     -10.727  70.963  16.773 
ATOM   4836  C2   DG A 235      -9.955  70.428  17.785 
ATOM   4837  N2   DG A 235      -8.640  70.392  17.563 
ATOM   4838  N3   DG A 235     -10.464  69.966  18.926 
ATOM   4839  C4   DG A 235     -11.815  70.085  18.971 
ATOM   4840  P    DT A 236     -10.902  69.138  25.370 
ATOM   4841  OP1  DT A 236     -10.809  67.962  26.264 
ATOM   4842  OP2  DT A 236     -11.927  70.144  25.727 
ATOM   4843  O5'  DT A 236      -9.471  69.846  25.259 
ATOM   4844  C5'  DT A 236      -8.530  69.367  24.281 
ATOM   4845  C4'  DT A 236      -7.874  70.538  23.576 
ATOM   4846  O4'  DT A 236      -8.631  70.980  22.413 
ATOM   4847  C3'  DT A 236      -7.707  71.808  24.410 
ATOM   4848  O3'  DT A 236      -6.474  72.428  24.063 
ATOM   4849  C2'  DT A 236      -8.851  72.718  23.964 
ATOM   4850  C1'  DT A 236      -8.767  72.391  22.476 
ATOM   4851  N1   DT A 236      -9.985  72.774  21.708 
ATOM   4852  C2   DT A 236      -9.800  73.207  20.418 
ATOM   4853  O2   DT A 236      -8.702  73.286  19.896 
ATOM   4854  N3   DT A 236     -10.952  73.554  19.738 
ATOM   4855  C4   DT A 236     -12.240  73.504  20.230 
ATOM   4856  O4   DT A 236     -13.194  73.840  19.526 
ATOM   4857  C5   DT A 236     -12.332  73.036  21.594 
ATOM   4858  C7   DT A 236     -13.699  72.951  22.207 
ATOM   4859  C6   DT A 236     -11.228  72.693  22.278 
ATOM   4860  P    DA A 237      -5.586  73.089  25.218 
ATOM   4861  OP1  DA A 237      -4.758  72.046  25.865 
ATOM   4862  OP2  DA A 237      -6.453  73.881  26.119 
ATOM   4863  O5'  DA A 237      -4.649  74.073  24.373 
ATOM   4864  C5'  DA A 237      -4.307  73.719  23.019 
ATOM   4865  C4'  DA A 237      -4.426  74.933  22.120 
ATOM   4866  O4'  DA A 237      -5.768  75.095  21.580 
ATOM   4867  C3'  DA A 237      -4.129  76.280  22.779 
ATOM   4868  O3'  DA A 237      -3.462  77.115  21.840 
ATOM   4869  C2'  DA A 237      -5.505  76.881  23.069 
ATOM   4870  C1'  DA A 237      -6.166  76.444  21.766 
ATOM   4871  N9   DA A 237      -7.655  76.486  21.806 
ATOM   4872  C8   DA A 237      -8.482  76.226  22.861 
ATOM   4873  N7   DA A 237      -9.743  76.349  22.582 
ATOM   4874  C5   DA A 237      -9.754  76.718  21.243 
ATOM   4875  C6   DA A 237     -10.799  77.001  20.349 
ATOM   4876  N6   DA A 237     -12.096  76.955  20.685 
ATOM   4877  N1   DA A 237     -10.461  77.336  19.089 
ATOM   4878  C2   DA A 237      -9.171  77.380  18.759 
ATOM   4879  N3   DA A 237      -8.115  77.137  19.505 
ATOM   4880  C4   DA A 237      -8.481  76.805  20.761 
ATOM   4881  P    DT A 238      -2.268  78.053  22.348 
ATOM   4882  OP1  DT A 238      -1.009  77.275  22.391 
ATOM   4883  OP2  DT A 238      -2.662  78.720  23.607 
ATOM   4884  O5'  DT A 238      -2.192  79.133  21.169 
ATOM   4885  C5'  DT A 238      -2.566  78.738  19.835 
ATOM   4886  C4'  DT A 238      -3.427  79.812  19.199 
ATOM   4887  O4'  DT A 238      -4.843  79.633  19.488 
ATOM   4888  C3'  DT A 238      -3.138  81.246  19.643 
ATOM   4889  O3'  DT A 238      -3.297  82.114  18.528 
ATOM   4890  C2'  DT A 238      -4.231  81.562  20.664 
ATOM   4891  C1'  DT A 238      -5.373  80.878  19.918 
ATOM   4892  N1   DT A 238      -6.564  80.604  20.768 
ATOM   4893  C2   DT A 238      -7.797  80.693  20.166 
ATOM   4894  O2   DT A 238      -7.940  80.981  18.990 
ATOM   4895  N3   DT A 238      -8.878  80.434  20.985 
ATOM   4896  C4   DT A 238      -8.830  80.101  22.323 
ATOM   4897  O4   DT A 238      -9.869  79.892  22.954 
ATOM   4898  C5   DT A 238      -7.494  80.033  22.866 
ATOM   4899  C7   DT A 238      -7.352  79.676  24.317 
ATOM   4900  C6   DT A 238      -6.425  80.280  22.093 
ATOM   4901  P    DA A 239      -2.270  83.328  18.338 
ATOM   4902  OP1  DA A 239      -1.050  82.844  17.654 
ATOM   4903  OP2  DA A 239      -2.061  84.008  19.636 
ATOM   4904  O5'  DA A 239      -3.093  84.287  17.357 
ATOM   4905  C5'  DA A 239      -4.028  83.701  16.431 
ATOM   4906  C4'  DA A 239      -5.313  84.504  16.414 
ATOM   4907  O4'  DA A 239      -6.261  84.054  17.423 
ATOM   4908  C3'  DA A 239      -5.167  86.000  16.687 
ATOM   4909  O3'  DA A 239      -6.097  86.709  15.877 
ATOM   4910  C2'  DA A 239      -5.572  86.168  18.152 
ATOM   4911  C1'  DA A 239      -6.742  85.190  18.124 
ATOM   4912  N9   DA A 239      -7.185  84.747  19.475 
ATOM   4913  C8   DA A 239      -6.425  84.536  20.590 
ATOM   4914  N7   DA A 239      -7.106  84.151  21.625 
ATOM   4915  C5   DA A 239      -8.415  84.103  21.164 
ATOM   4916  C6   DA A 239      -9.627  83.762  21.788 
ATOM   4917  N6   DA A 239      -9.718  83.387  23.071 
ATOM   4918  N1   DA A 239     -10.745  83.822  21.041 
ATOM   4919  C2   DA A 239     -10.648  84.195  19.767 
ATOM   4920  N3   DA A 239      -9.579  84.535  19.080 
ATOM   4921  C4   DA A 239      -8.473  84.467  19.850 
ATOM   4922  P    DG A 240      -5.646  88.092  15.208 
ATOM   4923  OP1  DG A 240      -4.919  87.819  13.949 
ATOM   4924  OP2  DG A 240      -4.930  88.916  16.206 
ATOM   4925  O5'  DG A 240      -7.063  88.759  14.878 
ATOM   4926  C5'  DG A 240      -8.187  87.905  14.590 
ATOM   4927  C4'  DG A 240      -9.420  88.410  15.312 
ATOM   4928  O4'  DG A 240      -9.538  87.862  16.657 
ATOM   4929  C3'  DG A 240      -9.495  89.922  15.523 
ATOM   4930  O3'  DG A 240     -10.848  90.339  15.385 
ATOM   4931  C2'  DG A 240      -9.069  90.132  16.976 
ATOM   4932  C1'  DG A 240      -9.808  88.928  17.553 
ATOM   4933  N9   DG A 240      -9.333  88.527  18.907 
ATOM   4934  C8   DG A 240      -8.062  88.578  19.435 
ATOM   4935  N7   DG A 240      -7.979  88.145  20.670 
ATOM   4936  C5   DG A 240      -9.288  87.782  20.982 
ATOM   4937  C6   DG A 240      -9.827  87.243  22.180 
ATOM   4938  O6   DG A 240      -9.249  86.972  23.229 
ATOM   4939  N1   DG A 240     -11.206  87.021  22.066 
ATOM   4940  C2   DG A 240     -11.965  87.284  20.943 
ATOM   4941  N2   DG A 240     -13.267  87.001  21.036 
ATOM   4942  N3   DG A 240     -11.459  87.789  19.819 
ATOM   4943  C4   DG A 240     -10.122  88.010  19.913 
ATOM   4944  P    DT A 241     -11.161  91.719  14.636 
ATOM   4945  OP1  DT A 241     -11.192  91.494  13.173 
ATOM   4946  OP2  DT A 241     -10.230  92.765  15.113 
ATOM   4947  O5'  DT A 241     -12.639  92.035  15.163 
ATOM   4948  C5'  DT A 241     -13.509  90.939  15.501 
ATOM   4949  C4'  DT A 241     -14.231  91.232  16.801 
ATOM   4950  O4'  DT A 241     -13.474  90.796  17.967 
ATOM   4951  C3'  DT A 241     -14.524  92.705  17.082 
ATOM   4952  O3'  DT A 241     -15.789  92.810  17.723 
ATOM   4953  C2'  DT A 241     -13.441  93.133  18.072 
ATOM   4954  C1'  DT A 241     -13.452  91.858  18.909 
ATOM   4955  N1   DT A 241     -12.244  91.692  19.764 
ATOM   4956  C2   DT A 241     -12.420  91.088  20.985 
ATOM   4957  O2   DT A 241     -13.504  90.694  21.381 
ATOM   4958  N3   DT A 241     -11.278  90.952  21.752 
ATOM   4959  C4   DT A 241     -10.007  91.360  21.404 
ATOM   4960  O4   DT A 241      -9.061  91.184  22.174 
ATOM   4961  C5   DT A 241      -9.922  91.983  20.104 
ATOM   4962  C7   DT A 241      -8.573  92.456  19.648 
ATOM   4963  C6   DT A 241     -11.016  92.128  19.339 
ATOM   4964  P    DG A 242     -16.764  94.016  17.327 
ATOM   4965  OP1  DG A 242     -17.528  93.657  16.111 
ATOM   4966  OP2  DG A 242     -15.991  95.276  17.260 
ATOM   4967  O5'  DG A 242     -17.746  94.056  18.588 
ATOM   4968  C5'  DG A 242     -18.017  92.835  19.301 
ATOM   4969  C4'  DG A 242     -17.965  93.084  20.796 
ATOM   4970  O4'  DG A 242     -16.622  92.928  21.339 
ATOM   4971  C3'  DG A 242     -18.387  94.481  21.252 
ATOM   4972  O3'  DG A 242     -19.088  94.370  22.485 
ATOM   4973  C2'  DG A 242     -17.073  95.219  21.505 
ATOM   4974  C1'  DG A 242     -16.337  94.052  22.157 
ATOM   4975  N9   DG A 242     -14.859  94.227  22.205 
ATOM   4976  C8   DG A 242     -14.024  94.842  21.297 
ATOM   4977  N7   DG A 242     -12.760  94.826  21.638 
ATOM   4978  C5   DG A 242     -12.754  94.153  22.859 
ATOM   4979  C6   DG A 242     -11.673  93.827  23.718 
ATOM   4980  O6   DG A 242     -10.477  94.068  23.575 
ATOM   4981  N1   DG A 242     -12.113  93.138  24.857 
ATOM   4982  C2   DG A 242     -13.427  92.809  25.129 
ATOM   4983  N2   DG A 242     -13.641  92.150  26.270 
ATOM   4984  N3   DG A 242     -14.441  93.115  24.323 
ATOM   4985  C4   DG A 242     -14.030  93.783  23.213 
ATOM   4986  P    DT A 243     -20.366  95.300  22.737 
ATOM   4987  OP1  DT A 243     -21.561  94.677  22.123 
ATOM   4988  OP2  DT A 243     -20.065  96.684  22.310 
ATOM   4989  O5'  DT A 243     -20.489  95.244  24.331 
ATOM   4990  C5'  DT A 243     -20.043  94.063  25.024 
ATOM   4991  C4'  DT A 243     -19.249  94.454  26.256 
ATOM   4992  O4'  DT A 243     -17.834  94.638  25.968 
ATOM   4993  C3'  DT A 243     -19.663  95.764  26.926 
ATOM   4994  O3'  DT A 243     -19.538  95.619  28.335 
ATOM   4995  C2'  DT A 243     -18.631  96.785  26.449 
ATOM   4996  C1'  DT A 243     -17.417  95.867  26.543 
ATOM   4997  N1   DT A 243     -16.234  96.357  25.781 
ATOM   4998  C2   DT A 243     -14.995  96.098  26.314 
ATOM   4999  O2   DT A 243     -14.836  95.495  27.363 
ATOM   5000  N3   DT A 243     -13.923  96.568  25.581 
ATOM   5001  C4   DT A 243     -13.987  97.258  24.388 
ATOM   5002  O4   DT A 243     -12.957  97.629  23.822 
ATOM   5003  C5   DT A 243     -15.331  97.482  23.909 
ATOM   5004  C7   DT A 243     -15.490  98.227  22.616 
ATOM   5005  C6   DT A 243     -16.391  97.036  24.602 
ATOM   5006  P    DA A 244     -20.649  96.273  29.284 
ATOM   5007  OP1  DA A 244     -21.805  95.356  29.399 
ATOM   5008  OP2  DA A 244     -20.953  97.645  28.820 
ATOM   5009  O5'  DA A 244     -19.872  96.338  30.681 
ATOM   5010  C5'  DA A 244     -18.867  95.348  30.968 
ATOM   5011  C4'  DA A 244     -17.648  96.010  31.579 
ATOM   5012  O4'  DA A 244     -16.700  96.466  30.572 
ATOM   5013  C3'  DA A 244     -17.920  97.257  32.421 
ATOM   5014  O3'  DA A 244     -17.023  97.271  33.525 
ATOM   5015  C2'  DA A 244     -17.575  98.428  31.500 
ATOM   5016  C1'  DA A 244     -16.332  97.802  30.877 
ATOM   5017  N9   DA A 244     -15.899  98.462  29.613 
ATOM   5018  C8   DA A 244     -16.676  99.027  28.642 
ATOM   5019  N7   DA A 244     -15.999  99.526  27.654 
ATOM   5020  C5   DA A 244     -14.677  99.274  27.992 
ATOM   5021  C6   DA A 244     -13.463  99.560  27.346 
ATOM   5022  N6   DA A 244     -13.383 100.193  26.167 
ATOM   5023  N1   DA A 244     -12.329  99.170  27.959 
ATOM   5024  C2   DA A 244     -12.415  98.542  29.130 
ATOM   5025  N3   DA A 244     -13.484  98.222  29.825 
ATOM   5026  C4   DA A 244     -14.605  98.623  29.190 
ATOM   5027  P    DT A 245     -17.558  97.757  34.953 
ATOM   5028  OP1  DT A 245     -18.222  96.628  35.644 
ATOM   5029  OP2  DT A 245     -18.368  98.984  34.788 
ATOM   5030  O5'  DT A 245     -16.189  98.113  35.700 
ATOM   5031  C5'  DT A 245     -14.993  97.392  35.347 
ATOM   5032  C4'  DT A 245     -13.827  98.352  35.219 
ATOM   5033  O4'  DT A 245     -13.709  98.906  33.877 
ATOM   5034  C3'  DT A 245     -13.877  99.583  36.123 
ATOM   5035  O3'  DT A 245     -12.556  99.890  36.556 
ATOM   5036  C2'  DT A 245     -14.364 100.711  35.214 
ATOM   5037  C1'  DT A 245     -13.551 100.312  33.985 
ATOM   5038  N1   DT A 245     -14.036 100.930  32.721 
ATOM   5039  C2   DT A 245     -13.087 101.256  31.781 
ATOM   5040  O2   DT A 245     -11.896 101.060  31.945 
ATOM   5041  N3   DT A 245     -13.574 101.828  30.621 
ATOM   5042  C4   DT A 245     -14.897 102.094  30.332 
ATOM   5043  O4   DT A 245     -15.211 102.610  29.257 
ATOM   5044  C5   DT A 245     -15.816 101.717  31.379 
ATOM   5045  C7   DT A 245     -17.276 101.973  31.144 
ATOM   5046  C6   DT A 245     -15.372 101.160  32.517 
ATOM   5047  P    DG A 246     -12.328 100.378  38.064 
ATOM   5048  OP1  DG A 246     -12.235  99.201  38.957 
ATOM   5049  OP2  DG A 246     -13.353 101.383  38.420 
ATOM   5050  O5'  DG A 246     -10.897 101.086  37.952 
ATOM   5051  C5'  DG A 246      -9.956 100.607  36.974 
ATOM   5052  C4'  DG A 246      -9.300 101.778  36.269 
ATOM   5053  O4'  DG A 246     -10.057 102.219  35.106 
ATOM   5054  C3'  DG A 246      -9.133 103.048  37.103 
ATOM   5055  O3'  DG A 246      -7.900 103.667  36.756 
ATOM   5056  C2'  DG A 246     -10.277 103.958  36.657 
ATOM   5057  C1'  DG A 246     -10.193 103.631  35.169 
ATOM   5058  N9   DG A 246     -11.411 104.013  34.401 
ATOM   5059  C8   DG A 246     -12.730 104.000  34.799 
ATOM   5060  N7   DG A 246     -13.570 104.402  33.875 
ATOM   5061  C5   DG A 246     -12.748 104.703  32.790 
ATOM   5062  C6   DG A 246     -13.081 105.186  31.497 
ATOM   5063  O6   DG A 246     -14.188 105.451  31.037 
ATOM   5064  N1   DG A 246     -11.938 105.356  30.704 
ATOM   5065  C2   DG A 246     -10.643 105.092  31.106 
ATOM   5066  N2   DG A 246      -9.691 105.319  30.198 
ATOM   5067  N3   DG A 246     -10.331 104.639  32.318 
ATOM   5068  C4   DG A 246     -11.429 104.470  33.101 
ATOM   5069  P    DC A 247      -7.012 104.329  37.911 
ATOM   5070  OP1  DC A 247      -6.184 103.286  38.558 
ATOM   5071  OP2  DC A 247      -7.879 105.120  38.812 
ATOM   5072  O5'  DC A 247      -6.075 105.312  37.066 
ATOM   5073  C5'  DC A 247      -5.733 104.958  35.712 
ATOM   5074  C4'  DC A 247      -5.851 106.173  34.814 
ATOM   5075  O4'  DC A 247      -7.194 106.334  34.273 
ATOM   5076  C3'  DC A 247      -5.555 107.520  35.472 
ATOM   5077  O3'  DC A 247      -4.888 108.354  34.533 
ATOM   5078  C2'  DC A 247      -6.931 108.120  35.762 
ATOM   5079  C1'  DC A 247      -7.592 107.684  34.459 
ATOM   5080  N1   DC A 247      -9.081 107.726  34.499 
ATOM   5081  C2   DC A 247      -9.753 108.072  33.330 
ATOM   5082  O2   DC A 247      -9.093 108.327  32.316 
ATOM   5083  N3   DC A 247     -11.110 108.117  33.347 
ATOM   5084  C4   DC A 247     -11.788 107.833  34.466 
ATOM   5085  N4   DC A 247     -13.111 107.891  34.431 
ATOM   5086  C5   DC A 247     -11.116 107.476  35.679 
ATOM   5087  C6   DC A 247      -9.760 107.437  35.642 
ATOM   5088  P    DC A 248      -3.694 109.293  35.041 
ATOM   5089  OP1  DC A 248      -2.435 108.515  35.084 
ATOM   5090  OP2  DC A 248      -4.088 109.960  36.300 
ATOM   5091  O5'  DC A 248      -3.618 110.372  33.862 
ATOM   5092  C5'  DC A 248      -3.992 109.978  32.528 
ATOM   5093  C4'  DC A 248      -4.852 111.052  31.892 
ATOM   5094  O4'  DC A 248      -6.269 110.873  32.182 
ATOM   5095  C3'  DC A 248      -4.564 112.485  32.336 
ATOM   5096  O3'  DC A 248      -4.723 113.354  31.221 
ATOM   5097  C2'  DC A 248      -5.657 112.802  33.357 
ATOM   5098  C1'  DC A 248      -6.799 112.117  32.611 
ATOM   5099  N1   DC A 248      -7.990 111.844  33.462 
ATOM   5100  C2   DC A 248      -9.247 111.930  32.866 
ATOM   5101  O2   DC A 248      -9.319 112.227  31.667 
ATOM   5102  N3   DC A 248     -10.346 111.685  33.624 
ATOM   5103  C4   DC A 248     -10.225 111.367  34.919 
ATOM   5104  N4   DC A 248     -11.328 111.137  35.616 
ATOM   5105  C5   DC A 248      -8.942 111.273  35.551 
ATOM   5106  C6   DC A 248      -7.856 111.522  34.776 
ATOM   5107  P    DG A 249      -3.696 114.568  31.031 
ATOM   5108  OP1  DG A 249      -2.476 114.084  30.347 
ATOM   5109  OP2  DG A 249      -3.487 115.247  32.329 
ATOM   5110  O5'  DG A 249      -4.519 115.527  30.050 
ATOM   5111  C5'  DG A 249      -5.453 114.941  29.124 
ATOM   5112  C4'  DG A 249      -6.739 115.743  29.107 
ATOM   5113  O4'  DG A 249      -7.687 115.293  30.116 
ATOM   5114  C3'  DG A 249      -6.592 117.240  29.381 
ATOM   5115  O3'  DG A 249      -7.522 117.949  28.571 
ATOM   5116  C2'  DG A 249      -6.998 117.408  30.845 
ATOM   5117  C1'  DG A 249      -8.168 116.430  30.817 
ATOM   5118  N9   DG A 249      -8.611 115.987  32.168 
ATOM   5119  C8   DG A 249      -7.860 115.769  33.303 
ATOM   5120  N7   DG A 249      -8.561 115.380  34.341 
ATOM   5121  C5   DG A 249      -9.869 115.338  33.860 
ATOM   5122  C6   DG A 249     -11.074 114.988  34.521 
ATOM   5123  O6   DG A 249     -11.239 114.636  35.685 
ATOM   5124  N1   DG A 249     -12.177 115.082  33.660 
ATOM   5125  C2   DG A 249     -12.121 115.465  32.334 
ATOM   5126  N2   DG A 249     -13.285 115.491  31.681 
ATOM   5127  N3   DG A 249     -10.988 115.793  31.714 
ATOM   5128  C4   DG A 249      -9.910 115.707  32.536 
ATOM   5129  P    DT A 250      -7.072 119.332  27.901 
ATOM   5130  OP1  DT A 250      -6.345 119.059  26.642 
ATOM   5131  OP2  DT A 250      -6.356 120.156  28.899 
ATOM   5132  O5'  DT A 250      -8.489 119.999  27.571 
ATOM   5133  C5'  DT A 250      -9.613 119.145  27.283 
ATOM   5134  C4'  DT A 250     -10.846 119.650  28.006 
ATOM   5135  O4'  DT A 250     -10.964 119.101  29.350 
ATOM   5136  C3'  DT A 250     -10.921 121.162  28.216 
ATOM   5137  O3'  DT A 250     -12.274 121.579  28.078 
ATOM   5138  C2'  DT A 250     -10.495 121.372  29.669 
ATOM   5139  C1'  DT A 250     -11.234 120.168  30.246 
ATOM   5140  N1   DT A 250     -10.759 119.766  31.600 
ATOM   5141  C2   DT A 250     -11.700 119.270  32.471 
ATOM   5142  O2   DT A 250     -12.877 119.152  32.178 
ATOM   5143  N3   DT A 250     -11.223 118.909  33.716 
ATOM   5144  C4   DT A 250      -9.917 119.000  34.151 
ATOM   5145  O4   DT A 250      -9.609 118.645  35.291 
ATOM   5146  C5   DT A 250      -9.004 119.533  33.167 
ATOM   5147  C7   DT A 250      -7.561 119.666  33.559 
ATOM   5148  C6   DT A 250      -9.441 119.892  31.949 
ATOM   5149  P    DT A 251     -12.587 122.959  27.329 
ATOM   5150  OP1  DT A 251     -12.618 122.734  25.866 
ATOM   5151  OP2  DT A 251     -11.656 124.004  27.806 
ATOM   5152  O5'  DT A 251     -14.065 123.275  27.856 
ATOM   5153  C5'  DT A 251     -14.935 122.178  28.194 
ATOM   5154  C4'  DT A 251     -15.657 122.471  29.494 
ATOM   5155  O4'  DT A 251     -14.900 122.036  30.660 
ATOM   5156  C3'  DT A 251     -15.950 123.945  29.775 
ATOM   5157  O3'  DT A 251     -17.215 124.049  30.416 
ATOM   5158  C2'  DT A 251     -14.867 124.373  30.766 
ATOM   5159  C1'  DT A 251     -14.878 123.097  31.602 
ATOM   5160  N1   DT A 251     -13.670 122.931  32.457 
ATOM   5161  C2   DT A 251     -13.846 122.328  33.678 
ATOM   5162  O2   DT A 251     -14.930 121.934  34.074 
ATOM   5163  N3   DT A 251     -12.704 122.192  34.445 
ATOM   5164  C4   DT A 251     -11.433 122.599  34.097 
ATOM   5165  O4   DT A 251     -10.487 122.424  34.867 
ATOM   5166  C5   DT A 251     -11.348 123.222  32.797 
ATOM   5167  C7   DT A 251      -9.999 123.696  32.341 
ATOM   5168  C6   DT A 251     -12.442 123.368  32.032 
ATOM   5169  P    DA A 252     -18.190 125.256  30.020 
ATOM   5170  OP1  DA A 252     -18.954 124.897  28.804 
ATOM   5171  OP2  DA A 252     -17.417 126.515  29.953 
ATOM   5172  O5'  DA A 252     -19.172 125.296  31.281 
ATOM   5173  C5'  DA A 252     -19.443 124.074  31.994 
ATOM   5174  C4'  DA A 252     -19.391 124.324  33.489 
ATOM   5175  O4'  DA A 252     -18.048 124.168  34.032 
ATOM   5176  C3'  DA A 252     -19.813 125.720  33.945 
ATOM   5177  O3'  DA A 252     -20.514 125.610  35.178 
ATOM   5178  C2'  DA A 252     -18.499 126.459  34.198 
ATOM   5179  C1'  DA A 252     -17.763 125.292  34.850 
ATOM   5180  N9   DA A 252     -16.285 125.466  34.898 
ATOM   5181  C8   DA A 252     -15.473 126.080  33.987 
ATOM   5182  N7   DA A 252     -14.218 126.072  34.312 
ATOM   5183  C5   DA A 252     -14.193 125.404  35.529 
ATOM   5184  C6   DA A 252     -13.146 125.064  36.402 
ATOM   5185  N6   DA A 252     -11.861 125.368  36.169 
ATOM   5186  N1   DA A 252     -13.468 124.400  37.528 
ATOM   5187  C2   DA A 252     -14.747 124.101  37.753 
ATOM   5188  N3   DA A 252     -15.803 124.364  37.015 
ATOM   5189  C4   DA A 252     -15.453 125.030  35.896 
ATOM   5190  P    DA A 253     -21.792 126.539  35.430 
ATOM   5191  OP1  DA A 253     -22.987 125.916  34.816 
ATOM   5192  OP2  DA A 253     -21.491 127.924  35.003 
ATOM   5193  O5'  DA A 253     -21.915 126.484  37.024 
ATOM   5194  C5'  DA A 253     -21.469 125.303  37.717 
ATOM   5195  C4'  DA A 253     -20.675 125.693  38.949 
ATOM   5196  O4'  DA A 253     -19.260 125.878  38.661 
ATOM   5197  C3'  DA A 253     -21.089 127.003  39.619 
ATOM   5198  O3'  DA A 253     -20.964 126.859  41.028 
ATOM   5199  C2'  DA A 253     -20.056 128.025  39.143 
ATOM   5200  C1'  DA A 253     -18.843 127.107  39.236 
ATOM   5201  N9   DA A 253     -17.660 127.597  38.474 
ATOM   5202  C8   DA A 253     -17.636 128.284  37.294 
ATOM   5203  N7   DA A 253     -16.443 128.573  36.880 
ATOM   5204  C5   DA A 253     -15.611 128.040  37.855 
ATOM   5205  C6   DA A 253     -14.214 128.014  37.998 
ATOM   5206  N6   DA A 253     -13.369 128.562  37.113 
ATOM   5207  N1   DA A 253     -13.714 127.401  39.088 
ATOM   5208  C2   DA A 253     -14.559 126.858  39.963 
ATOM   5209  N3   DA A 253     -15.873 126.821  39.936 
ATOM   5210  C4   DA A 253     -16.348 127.441  38.836 
ATOM   5211  P    DC A 254     -22.075 127.512  41.977 
ATOM   5212  OP1  DC A 254     -23.231 126.595  42.092 
ATOM   5213  OP2  DC A 254     -22.379 128.884  41.513 
ATOM   5214  O5'  DC A 254     -21.298 127.578  43.374 
ATOM   5215  C5'  DC A 254     -20.293 126.588  43.661 
ATOM   5216  C4'  DC A 254     -19.074 127.250  44.272 
ATOM   5217  O4'  DC A 254     -18.126 127.705  43.265 
ATOM   5218  C3'  DC A 254     -19.345 128.496  45.114 
ATOM   5219  O3'  DC A 254     -18.448 128.511  46.218 
ATOM   5220  C2'  DC A 254     -19.001 129.667  44.193 
ATOM   5221  C1'  DC A 254     -17.757 129.042  43.570 
ATOM   5222  N1   DC A 254     -17.325 129.701  42.306 
ATOM   5223  C2   DC A 254     -15.959 129.771  42.045 
ATOM   5224  O2   DC A 254     -15.170 129.288  42.864 
ATOM   5225  N3   DC A 254     -15.544 130.370  40.899 
ATOM   5226  C4   DC A 254     -16.431 130.882  40.036 
ATOM   5227  N4   DC A 254     -15.977 131.455  38.932 
ATOM   5228  C5   DC A 254     -17.841 130.820  40.286 
ATOM   5229  C6   DC A 254     -18.235 130.219  41.437 
ATOM   5230  P    DA A 255     -18.984 128.996  47.646 
ATOM   5231  OP1  DA A 255     -19.648 127.868  48.337 
ATOM   5232  OP2  DA A 255     -19.794 130.223  47.481 
ATOM   5233  O5'  DA A 255     -17.614 129.353  48.393 
ATOM   5234  C5'  DA A 255     -16.419 128.631  48.040 
ATOM   5235  C4'  DA A 255     -15.253 129.591  47.912 
ATOM   5236  O4'  DA A 255     -15.135 130.145  46.570 
ATOM   5237  C3'  DA A 255     -15.303 130.823  48.816 
ATOM   5238  O3'  DA A 255     -13.982 131.130  49.249 
ATOM   5239  C2'  DA A 255     -15.790 131.951  47.907 
ATOM   5240  C1'  DA A 255     -14.977 131.552  46.678 
ATOM   5241  N9   DA A 255     -15.462 132.170  45.414 
ATOM   5242  C8   DA A 255     -16.745 132.465  45.050 
ATOM   5243  N7   DA A 255     -16.845 133.005  43.875 
ATOM   5244  C5   DA A 255     -15.535 133.073  43.424 
ATOM   5245  C6   DA A 255     -14.967 133.551  42.231 
ATOM   5246  N6   DA A 255     -15.685 134.076  41.228 
ATOM   5247  N1   DA A 255     -13.630 133.471  42.107 
ATOM   5248  C2   DA A 255     -12.922 132.948  43.106 
ATOM   5249  N3   DA A 255     -13.338 132.472  44.260 
ATOM   5250  C4   DA A 255     -14.680 132.565  44.359 
ATOM   5251  P    DA A 256     -13.754 131.618  50.757 
ATOM   5252  OP1  DA A 256     -13.661 130.441  51.650 
ATOM   5253  OP2  DA A 256     -14.779 132.623  51.113 
ATOM   5254  O5'  DA A 256     -12.323 132.325  50.646 
ATOM   5255  C5'  DA A 256     -11.382 131.846  49.668 
ATOM   5256  C4'  DA A 256     -10.726 133.018  48.962 
ATOM   5257  O4'  DA A 256     -11.483 133.459  47.799 
ATOM   5258  C3'  DA A 256     -10.559 134.287  49.796 
ATOM   5259  O3'  DA A 256      -9.326 134.907  49.449 
ATOM   5260  C2'  DA A 256     -11.703 135.197  49.350 
ATOM   5261  C1'  DA A 256     -11.619 134.870  47.862 
ATOM   5262  N9   DA A 256     -12.837 135.253  47.094 
ATOM   5263  C8   DA A 256     -14.138 135.233  47.505 
ATOM   5264  N7   DA A 256     -14.980 135.629  46.601 
ATOM   5265  C5   DA A 256     -14.179 135.934  45.510 
ATOM   5266  C6   DA A 256     -14.473 136.411  44.222 
ATOM   5267  N6   DA A 256     -15.717 136.677  43.798 
ATOM   5268  N1   DA A 256     -13.440 136.607  43.382 
ATOM   5269  C2   DA A 256     -12.206 136.341  43.809 
ATOM   5270  N3   DA A 256     -11.811 135.895  44.981 
ATOM   5271  C4   DA A 256     -12.864 135.708  45.803 
ATOM   5272  P    DC A 257      -8.438 135.568  50.604 
ATOM   5273  OP1  DC A 257      -7.610 134.525  51.251 
ATOM   5274  OP2  DC A 257      -9.305 136.360  51.505 
ATOM   5275  O5'  DC A 257      -7.501 136.552  49.759 
ATOM   5276  C5'  DC A 257      -7.159 136.198  48.406 
ATOM   5277  C4'  DC A 257      -7.277 137.412  47.507 
ATOM   5278  O4'  DC A 257      -8.620 137.574  46.966 
ATOM   5279  C3'  DC A 257      -6.981 138.760  48.165 
ATOM   5280  O3'  DC A 257      -6.313 139.594  47.226 
ATOM   5281  C2'  DC A 257      -8.357 139.360  48.455 
ATOM   5282  C1'  DC A 257      -9.018 138.924  47.152 
ATOM   5283  N1   DC A 257     -10.507 138.966  47.192 
ATOM   5284  C2   DC A 257     -11.179 139.312  46.023 
ATOM   5285  O2   DC A 257     -10.519 139.567  45.009 
ATOM   5286  N3   DC A 257     -12.536 139.357  46.040 
ATOM   5287  C4   DC A 257     -13.214 139.073  47.159 
ATOM   5288  N4   DC A 257     -14.537 139.130  47.124 
ATOM   5289  C5   DC A 257     -12.542 138.715  48.372 
ATOM   5290  C6   DC A 257     -11.186 138.677  48.335 
ATOM   5291  P    DA A 258      -5.119 140.532  47.734 
ATOM   5292  OP1  DA A 258      -3.861 139.754  47.777 
ATOM   5293  OP2  DA A 258      -5.514 141.199  48.993 
ATOM   5294  O5'  DA A 258      -5.044 141.612  46.555 
ATOM   5295  C5'  DA A 258      -5.418 141.218  45.221 
ATOM   5296  C4'  DA A 258      -6.278 142.291  44.585 
ATOM   5297  O4'  DA A 258      -7.695 142.112  44.875 
ATOM   5298  C3'  DA A 258      -5.990 143.725  45.029 
ATOM   5299  O3'  DA A 258      -6.148 144.593  43.914 
ATOM   5300  C2'  DA A 258      -7.083 144.041  46.050 
ATOM   5301  C1'  DA A 258      -8.225 143.357  45.304 
ATOM   5302  N9   DA A 258      -9.416 143.083  46.155 
ATOM   5303  C8   DA A 258      -9.456 142.750  47.478 
ATOM   5304  N7   DA A 258     -10.656 142.575  47.940 
ATOM   5305  C5   DA A 258     -11.473 142.808  46.842 
ATOM   5306  C6   DA A 258     -12.868 142.780  46.677 
ATOM   5307  N6   DA A 258     -13.725 142.489  47.666 
ATOM   5308  N1   DA A 258     -13.352 143.062  45.453 
ATOM   5309  C2   DA A 258     -12.496 143.350  44.474 
ATOM   5310  N3   DA A 258     -11.184 143.408  44.509 
ATOM   5311  C4   DA A 258     -10.724 143.121  45.745 
ATOM   5312  P    DA A 259      -5.122 145.808  43.724 
ATOM   5313  OP1  DA A 259      -3.902 145.323  43.040 
ATOM   5314  OP2  DA A 259      -4.913 146.487  45.022 
ATOM   5315  O5'  DA A 259      -5.945 146.766  42.743 
ATOM   5316  C5'  DA A 259      -6.879 146.180  41.817 
ATOM   5317  C4'  DA A 259      -8.165 146.983  41.800 
ATOM   5318  O4'  DA A 259      -9.113 146.533  42.809 
ATOM   5319  C3'  DA A 259      -8.018 148.480  42.074 
ATOM   5320  O3'  DA A 259      -8.948 149.189  41.264 
ATOM   5321  C2'  DA A 259      -8.424 148.647  43.538 
ATOM   5322  C1'  DA A 259      -9.594 147.669  43.511 
ATOM   5323  N9   DA A 259     -10.037 147.227  44.861 
ATOM   5324  C8   DA A 259      -9.277 147.015  45.976 
ATOM   5325  N7   DA A 259      -9.958 146.630  47.011 
ATOM   5326  C5   DA A 259     -11.267 146.583  46.551 
ATOM   5327  C6   DA A 259     -12.479 146.242  47.174 
ATOM   5328  N6   DA A 259     -12.570 145.866  48.457 
ATOM   5329  N1   DA A 259     -13.597 146.302  46.427 
ATOM   5330  C2   DA A 259     -13.500 146.675  45.153 
ATOM   5331  N3   DA A 259     -12.431 147.014  44.466 
ATOM   5332  C4   DA A 259     -11.325 146.947  45.236 
ATOM   5333  P    DG A 260      -8.498 150.572  40.594 
ATOM   5334  OP1  DG A 260      -7.771 150.299  39.335 
ATOM   5335  OP2  DG A 260      -7.782 151.396  41.592 
ATOM   5336  O5'  DG A 260      -9.915 151.238  40.264 
ATOM   5337  C5'  DG A 260     -11.039 150.385  39.976 
ATOM   5338  C4'  DG A 260     -12.271 150.889  40.699 
ATOM   5339  O4'  DG A 260     -12.390 150.341  42.043 
ATOM   5340  C3'  DG A 260     -12.347 152.401  40.909 
ATOM   5341  O3'  DG A 260     -13.700 152.818  40.771 
ATOM   5342  C2'  DG A 260     -11.920 152.612  42.362 
ATOM   5343  C1'  DG A 260     -12.659 151.408  42.939 
ATOM   5344  N9   DG A 260     -12.185 151.006  44.293 
ATOM   5345  C8   DG A 260     -10.914 151.058  44.822 
ATOM   5346  N7   DG A 260     -10.831 150.624  46.056 
ATOM   5347  C5   DG A 260     -12.140 150.261  46.368 
ATOM   5348  C6   DG A 260     -12.678 149.723  47.566 
ATOM   5349  O6   DG A 260     -12.101 149.451  48.615 
ATOM   5350  N1   DG A 260     -14.058 149.501  47.452 
ATOM   5351  C2   DG A 260     -14.817 149.763  46.329 
ATOM   5352  N2   DG A 260     -16.119 149.480  46.422 
ATOM   5353  N3   DG A 260     -14.311 150.268  45.205 
ATOM   5354  C4   DG A 260     -12.974 150.490  45.299 
ATOM   5355  P    DC A 261     -14.013 154.198  40.022 
ATOM   5356  OP1  DC A 261     -14.044 153.973  38.559 
ATOM   5357  OP2  DC A 261     -13.082 155.244  40.499 
ATOM   5358  O5'  DC A 261     -15.491 154.514  40.549 
ATOM   5359  C5'  DC A 261     -16.361 153.418  40.887 
ATOM   5360  C4'  DC A 261     -17.083 153.711  42.188 
ATOM   5361  O4'  DC A 261     -16.326 153.275  43.353 
ATOM   5362  C3'  DC A 261     -17.375 155.185  42.468 
ATOM   5363  O3'  DC A 261     -18.641 155.289  43.109 
ATOM   5364  C2'  DC A 261     -16.293 155.613  43.459 
ATOM   5365  C1'  DC A 261     -16.304 154.337  44.295 
ATOM   5366  N1   DC A 261     -15.096 154.171  45.150 
ATOM   5367  C2   DC A 261     -15.258 153.561  46.391 
ATOM   5368  O2   DC A 261     -16.386 153.185  46.729 
ATOM   5369  N3   DC A 261     -14.169 153.401  47.186 
ATOM   5370  C4   DC A 261     -12.962 153.822  46.784 
ATOM   5371  N4   DC A 261     -11.932 153.642  47.596 
ATOM   5372  C5   DC A 261     -12.774 154.452  45.512 
ATOM   5373  C6   DC A 261     -13.875 154.603  44.732 
ATOM   5374  P    DA A 262     -19.616 156.495  42.713 
ATOM   5375  OP1  DA A 262     -20.380 156.137  41.498 
ATOM   5376  OP2  DA A 262     -18.843 157.755  42.646 
ATOM   5377  O5'  DA A 262     -20.598 156.536  43.974 
ATOM   5378  C5'  DA A 262     -20.869 155.314  44.687 
ATOM   5379  C4'  DA A 262     -20.817 155.564  46.182 
ATOM   5380  O4'  DA A 262     -19.474 155.408  46.725 
ATOM   5381  C3'  DA A 262     -21.238 156.960  46.638 
ATOM   5382  O3'  DA A 262     -21.940 156.850  47.871 
ATOM   5383  C2'  DA A 262     -19.925 157.698  46.891 
ATOM   5384  C1'  DA A 262     -19.189 156.532  47.543 
ATOM   5385  N9   DA A 262     -17.711 156.706  47.591 
ATOM   5386  C8   DA A 262     -16.899 157.320  46.680 
ATOM   5387  N7   DA A 262     -15.644 157.312  47.005 
ATOM   5388  C5   DA A 262     -15.619 156.643  48.222 
ATOM   5389  C6   DA A 262     -14.572 156.304  49.095 
ATOM   5390  N6   DA A 262     -13.287 156.607  48.862 
ATOM   5391  N1   DA A 262     -14.894 155.640  50.221 
ATOM   5392  C2   DA A 262     -16.173 155.341  50.446 
ATOM   5393  N3   DA A 262     -17.229 155.604  49.708 
ATOM   5394  C4   DA A 262     -16.879 156.269  48.589 
ATOM   5395  P    DT A 263     -23.218 157.779  48.123 
ATOM   5396  OP1  DT A 263     -24.413 157.156  47.509 
ATOM   5397  OP2  DT A 263     -22.917 159.163  47.696 
ATOM   5398  O5'  DT A 263     -23.341 157.723  49.717 
ATOM   5399  C5'  DT A 263     -22.895 156.542  50.411 
ATOM   5400  C4'  DT A 263     -22.101 156.933  51.642 
ATOM   5401  O4'  DT A 263     -20.686 157.118  51.354 
ATOM   5402  C3'  DT A 263     -22.514 158.243  52.312 
ATOM   5403  O3'  DT A 263     -22.390 158.098  53.721 
ATOM   5404  C2'  DT A 263     -21.482 159.265  51.836 
ATOM   5405  C1'  DT A 263     -20.269 158.346  51.929 
ATOM   5406  N1   DT A 263     -19.086 158.836  51.167 
ATOM   5407  C2   DT A 263     -17.847 158.577  51.700 
ATOM   5408  O2   DT A 263     -17.688 157.975  52.749 
ATOM   5409  N3   DT A 263     -16.775 159.047  50.967 
ATOM   5410  C4   DT A 263     -16.839 159.737  49.774 
ATOM   5411  O4   DT A 263     -15.808 160.108  49.209 
ATOM   5412  C5   DT A 263     -18.183 159.961  49.295 
ATOM   5413  C7   DT A 263     -18.342 160.706  48.002 
ATOM   5414  C6   DT A 263     -19.243 159.516  49.988 
ATOM   5415  P    DT A 264     -23.501 158.752  54.670 
ATOM   5416  OP1  DT A 264     -24.657 157.835  54.785 
ATOM   5417  OP2  DT A 264     -23.805 160.124  54.206 
ATOM   5418  O5'  DT A 264     -22.724 158.817  56.068 
ATOM   5419  C5'  DT A 264     -21.719 157.827  56.354 
ATOM   5420  C4'  DT A 264     -20.500 158.489  56.965 
ATOM   5421  O4'  DT A 264     -19.552 158.945  55.958 
ATOM   5422  C3'  DT A 264     -20.771 159.736  57.807 
ATOM   5423  O3'  DT A 264     -19.874 159.751  58.911 
ATOM   5424  C2'  DT A 264     -20.427 160.907  56.886 
ATOM   5425  C1'  DT A 264     -19.183 160.281  56.263 
ATOM   5426  N1   DT A 264     -18.751 160.941  54.999 
ATOM   5427  C2   DT A 264     -17.400 161.002  54.756 
ATOM   5428  O2   DT A 264     -16.567 160.546  55.520 
ATOM   5429  N3   DT A 264     -17.037 161.622  53.575 
ATOM   5430  C4   DT A 264     -17.892 162.170  52.642 
ATOM   5431  O4   DT A 264     -17.448 162.699  51.620 
ATOM   5432  C5   DT A 264     -19.290 162.058  52.985 
ATOM   5433  C7   DT A 264     -20.289 162.630  52.023 
ATOM   5434  C6   DT A 264     -19.671 161.461  54.127 
ATOM   5435  P    DC A 265     -20.410 160.236  60.339 
ATOM   5436  OP1  DC A 265     -21.074 159.107  61.030 
ATOM   5437  OP2  DC A 265     -21.219 161.463  60.174 
ATOM   5438  O5'  DC A 265     -19.040 160.593  61.086 
ATOM   5439  C5'  DC A 265     -17.845 159.871  60.733 
ATOM   5440  C4'  DC A 265     -16.679 160.831  60.605 
ATOM   5441  O4'  DC A 265     -16.561 161.385  59.263 
ATOM   5442  C3'  DC A 265     -16.729 162.062  61.509 
ATOM   5443  O3'  DC A 265     -15.408 162.369  61.942 
ATOM   5444  C2'  DC A 265     -17.215 163.191  60.600 
ATOM   5445  C1'  DC A 265     -16.403 162.791  59.372 
ATOM   5446  N1   DC A 265     -16.887 163.410  58.107 
ATOM   5447  C2   DC A 265     -15.940 163.746  57.143 
ATOM   5448  O2   DC A 265     -14.746 163.519  57.376 
ATOM   5449  N3   DC A 265     -16.361 164.311  55.984 
ATOM   5450  C4   DC A 265     -17.662 164.541  55.769 
ATOM   5451  N4   DC A 265     -18.022 165.095  54.621 
ATOM   5452  C5   DC A 265     -18.653 164.203  56.747 
ATOM   5453  C6   DC A 265     -18.212 163.640  57.900 
ATOM   5454  P    DT A 266     -15.180 162.857  63.450 
ATOM   5455  OP1  DT A 266     -15.086 161.681  64.343 
ATOM   5456  OP2  DT A 266     -16.205 163.863  63.806 
ATOM   5457  O5'  DT A 266     -13.749 163.565  63.339 
ATOM   5458  C5'  DT A 266     -12.808 163.086  62.361 
ATOM   5459  C4'  DT A 266     -12.152 164.257  61.655 
ATOM   5460  O4'  DT A 266     -12.909 164.699  60.492 
ATOM   5461  C3'  DT A 266     -11.985 165.527  62.489 
ATOM   5462  O3'  DT A 266     -10.752 166.147  62.142 
ATOM   5463  C2'  DT A 266     -13.129 166.437  62.043 
ATOM   5464  C1'  DT A 266     -13.045 166.110  60.555 
ATOM   5465  N1   DT A 266     -14.263 166.493  59.787 
ATOM   5466  C2   DT A 266     -14.078 166.926  58.497 
ATOM   5467  O2   DT A 266     -12.980 167.005  57.975 
ATOM   5468  N3   DT A 266     -15.229 167.273  57.817 
ATOM   5469  C4   DT A 266     -16.518 167.222  58.310 
ATOM   5470  O4   DT A 266     -17.472 167.559  57.606 
ATOM   5471  C5   DT A 266     -16.609 166.755  59.673 
ATOM   5472  C7   DT A 266     -17.977 166.670  60.287 
ATOM   5473  C6   DT A 266     -15.506 166.412  60.357 
ATOM   5474  P    DA A 267      -9.864 166.808  63.297 
ATOM   5475  OP1  DA A 267      -9.036 165.765  63.944 
ATOM   5476  OP2  DA A 267     -10.730 167.600  64.198 
ATOM   5477  O5'  DA A 267      -8.927 167.792  62.452 
ATOM   5478  C5'  DA A 267      -8.585 167.438  61.099 
ATOM   5479  C4'  DA A 267      -8.703 168.652  60.200 
ATOM   5480  O4'  DA A 267     -10.046 168.814  59.659 
ATOM   5481  C3'  DA A 267      -8.407 169.999  60.858 
ATOM   5482  O3'  DA A 267      -7.739 170.833  59.919 
ATOM   5483  C2'  DA A 267      -9.783 170.600  61.148 
ATOM   5484  C1'  DA A 267     -10.444 170.163  59.845 
ATOM   5485  N9   DA A 267     -11.933 170.205  59.885 
ATOM   5486  C8   DA A 267     -12.760 169.945  60.941 
ATOM   5487  N7   DA A 267     -14.021 170.068  60.661 
ATOM   5488  C5   DA A 267     -14.032 170.437  59.322 
ATOM   5489  C6   DA A 267     -15.077 170.720  58.428 
ATOM   5490  N6   DA A 267     -16.373 170.674  58.764 
ATOM   5491  N1   DA A 267     -14.739 171.055  57.168 
ATOM   5492  C2   DA A 267     -13.449 171.099  56.839 
ATOM   5493  N3   DA A 267     -12.393 170.856  57.584 
ATOM   5494  C4   DA A 267     -12.758 170.523  58.840 
ATOM   5495  P    DT A 268      -6.545 171.772  60.427 
ATOM   5496  OP1  DT A 268      -5.287 170.994  60.470 
ATOM   5497  OP2  DT A 268      -6.940 172.439  61.687 
ATOM   5498  O5'  DT A 268      -6.470 172.852  59.248 
ATOM   5499  C5'  DT A 268      -6.844 172.457  57.914 
ATOM   5500  C4'  DT A 268      -7.704 173.531  57.278 
ATOM   5501  O4'  DT A 268      -9.121 173.352  57.568 
ATOM   5502  C3'  DT A 268      -7.416 174.965  57.722 
ATOM   5503  O3'  DT A 268      -7.574 175.833  56.607 
ATOM   5504  C2'  DT A 268      -8.509 175.281  58.743 
ATOM   5505  C1'  DT A 268      -9.651 174.597  57.997 
ATOM   5506  N1   DT A 268     -10.842 174.323  58.848 
ATOM   5507  C2   DT A 268     -12.075 174.412  58.245 
ATOM   5508  O2   DT A 268     -12.218 174.700  57.069 
ATOM   5509  N3   DT A 268     -13.156 174.153  59.064 
ATOM   5510  C4   DT A 268     -13.108 173.820  60.402 
ATOM   5511  O4   DT A 268     -14.146 173.610  61.033 
ATOM   5512  C5   DT A 268     -11.772 173.752  60.945 
ATOM   5513  C7   DT A 268     -11.629 173.395  62.396 
ATOM   5514  C6   DT A 268     -10.703 173.999  60.172 
ATOM   5515  P    DT A 269      -6.548 177.047  56.417 
ATOM   5516  OP1  DT A 269      -5.328 176.563  55.733 
ATOM   5517  OP2  DT A 269      -6.338 177.727  57.715 
ATOM   5518  O5'  DT A 269      -7.371 178.006  55.436 
ATOM   5519  C5'  DT A 269      -8.305 177.420  54.510 
ATOM   5520  C4'  DT A 269      -9.591 178.223  54.493 
ATOM   5521  O4'  DT A 269     -10.539 177.773  55.502 
ATOM   5522  C3'  DT A 269      -9.444 179.719  54.767 
ATOM   5523  O3'  DT A 269     -10.374 180.428  53.957 
ATOM   5524  C2'  DT A 269      -9.849 179.887  56.231 
ATOM   5525  C1'  DT A 269     -11.020 178.909  56.204 
ATOM   5526  N1   DT A 269     -11.463 178.466  57.555 
ATOM   5527  C2   DT A 269     -12.806 178.235  57.728 
ATOM   5528  O2   DT A 269     -13.624 178.377  56.836 
ATOM   5529  N3   DT A 269     -13.179 177.827  58.995 
ATOM   5530  C4   DT A 269     -12.340 177.635  60.073 
ATOM   5531  O4   DT A 269     -12.791 177.267  61.160 
ATOM   5532  C5   DT A 269     -10.949 177.903  59.793 
ATOM   5533  C7   DT A 269      -9.968 177.720  60.914 
ATOM   5534  C6   DT A 269     -10.559 178.302  58.572 
ATOM   5535  P    DG A 270      -9.924 181.811  53.287 
ATOM   5536  OP1  DG A 270      -9.197 181.538  52.028 
ATOM   5537  OP2  DG A 270      -9.208 182.635  54.285 
ATOM   5538  O5'  DG A 270     -11.341 182.478  52.957 
ATOM   5539  C5'  DG A 270     -12.465 181.624  52.669 
ATOM   5540  C4'  DG A 270     -13.697 182.129  53.392 
ATOM   5541  O4'  DG A 270     -13.816 181.581  54.736 
ATOM   5542  C3'  DG A 270     -13.773 183.641  53.602 
ATOM   5543  O3'  DG A 270     -15.126 184.058  53.464 
ATOM   5544  C2'  DG A 270     -13.346 183.851  55.055 
ATOM   5545  C1'  DG A 270     -14.085 182.647  55.632 
ATOM   5546  N9   DG A 270     -13.611 182.245  56.986 
ATOM   5547  C8   DG A 270     -12.340 182.297  57.515 
ATOM   5548  N7   DG A 270     -12.257 181.864  58.749 
ATOM   5549  C5   DG A 270     -13.566 181.501  59.061 
ATOM   5550  C6   DG A 270     -14.104 180.962  60.259 
ATOM   5551  O6   DG A 270     -13.527 180.691  61.308 
ATOM   5552  N1   DG A 270     -15.483 180.740  60.145 
ATOM   5553  C2   DG A 270     -16.243 181.003  59.022 
ATOM   5554  N2   DG A 270     -17.545 180.720  59.115 
ATOM   5555  N3   DG A 270     -15.737 181.508  57.898 
ATOM   5556  C4   DG A 270     -14.400 181.729  57.992 
ATOM   5557  P    DA A 271     -15.439 185.438  52.715 
ATOM   5558  OP1  DA A 271     -15.470 185.213  51.252 
ATOM   5559  OP2  DA A 271     -14.508 186.484  53.192 
ATOM   5560  O5'  DA A 271     -16.917 185.754  53.242 
ATOM   5561  C5'  DA A 271     -17.787 184.657  53.580 
ATOM   5562  C4'  DA A 271     -18.509 184.951  54.881 
ATOM   5563  O4'  DA A 271     -17.752 184.515  56.046 
ATOM   5564  C3'  DA A 271     -18.801 186.424  55.161 
ATOM   5565  O3'  DA A 271     -20.067 186.529  55.802 
ATOM   5566  C2'  DA A 271     -17.719 186.852  56.152 
ATOM   5567  C1'  DA A 271     -17.730 185.577  56.988 
ATOM   5568  N9   DA A 271     -16.522 185.411  57.843 
ATOM   5569  C8   DA A 271     -15.236 185.784  57.576 
ATOM   5570  N7   DA A 271     -14.400 185.503  58.528 
ATOM   5571  C5   DA A 271     -15.187 184.898  59.497 
ATOM   5572  C6   DA A 271     -14.890 184.365  60.762 
ATOM   5573  N6   DA A 271     -13.658 184.357  61.290 
ATOM   5574  N1   DA A 271     -15.908 183.840  61.467 
ATOM   5575  C2   DA A 271     -17.131 183.850  60.937 
ATOM   5576  N3   DA A 271     -17.526 184.317  59.773 
ATOM   5577  C4   DA A 271     -16.488 184.837  59.088 
ATOM   5578  P    DT A 272     -21.041 187.735  55.406 
ATOM   5579  OP1  DT A 272     -21.806 187.376  54.191 
ATOM   5580  OP2  DT A 272     -20.268 188.995  55.339 
ATOM   5581  O5'  DT A 272     -22.024 187.775  56.667 
ATOM   5582  C5'  DT A 272     -22.295 186.554  57.380 
ATOM   5583  C4'  DT A 272     -22.243 186.803  58.875 
ATOM   5584  O4'  DT A 272     -20.900 186.647  59.418 
ATOM   5585  C3'  DT A 272     -22.664 188.200  59.332 
ATOM   5586  O3'  DT A 272     -23.366 188.089  60.564 
ATOM   5587  C2'  DT A 272     -21.351 188.938  59.584 
ATOM   5588  C1'  DT A 272     -20.615 187.771  60.236 
ATOM   5589  N1   DT A 272     -19.136 187.946  60.284 
ATOM   5590  C2   DT A 272     -18.481 187.432  61.377 
ATOM   5591  O2   DT A 272     -19.055 186.854  62.283 
ATOM   5592  N3   DT A 272     -17.111 187.614  61.386 
ATOM   5593  C4   DT A 272     -16.364 188.251  60.416 
ATOM   5594  O4   DT A 272     -15.140 188.352  60.535 
ATOM   5595  C5   DT A 272     -17.141 188.756  59.310 
ATOM   5596  C7   DT A 272     -16.403 189.463  58.211 
ATOM   5597  C6   DT A 272     -18.473 188.593  59.275 
ATOM   5598  P    DA A 273     -24.644 189.019  60.816 
ATOM   5599  OP1  DA A 273     -25.839 188.396  60.202 
ATOM   5600  OP2  DA A 273     -24.343 190.403  60.389 
ATOM   5601  O5'  DA A 273     -24.766 188.963  62.410 
ATOM   5602  C5'  DA A 273     -24.321 187.782  63.104 
ATOM   5603  C4'  DA A 273     -23.527 188.173  64.335 
ATOM   5604  O4'  DA A 273     -22.112 188.357  64.047 
ATOM   5605  C3'  DA A 273     -23.940 189.482  65.005 
ATOM   5606  O3'  DA A 273     -23.816 189.338  66.414 
ATOM   5607  C2'  DA A 273     -22.908 190.504  64.529 
ATOM   5608  C1'  DA A 273     -21.695 189.586  64.622 
ATOM   5609  N9   DA A 273     -20.512 190.076  63.860 
ATOM   5610  C8   DA A 273     -20.488 190.763  62.680 
ATOM   5611  N7   DA A 273     -19.294 191.053  62.266 
ATOM   5612  C5   DA A 273     -18.463 190.520  63.241 
ATOM   5613  C6   DA A 273     -17.066 190.493  63.384 
ATOM   5614  N6   DA A 273     -16.221 191.041  62.499 
ATOM   5615  N1   DA A 273     -16.566 189.880  64.474 
ATOM   5616  C2   DA A 273     -17.410 189.337  65.350 
ATOM   5617  N3   DA A 273     -18.725 189.300  65.322 
ATOM   5618  C4   DA A 273     -19.200 189.920  64.222 
ATOM   5619  P    DA A 274     -24.927 189.992  67.363 
ATOM   5620  OP1  DA A 274     -26.083 189.074  67.478 
ATOM   5621  OP2  DA A 274     -25.231 191.364  66.899 
ATOM   5622  O5'  DA A 274     -24.150 190.057  68.761 
ATOM   5623  C5'  DA A 274     -23.145 189.067  69.048 
ATOM   5624  C4'  DA A 274     -21.926 189.729  69.658 
ATOM   5625  O4'  DA A 274     -20.977 190.185  68.651 
ATOM   5626  C3'  DA A 274     -22.197 190.975  70.500 
ATOM   5627  O3'  DA A 274     -21.300 190.990  71.604 
ATOM   5628  C2'  DA A 274     -21.853 192.147  69.579 
ATOM   5629  C1'  DA A 274     -20.609 191.521  68.956 
ATOM   5630  N9   DA A 274     -20.176 192.181  67.692 
ATOM   5631  C8   DA A 274     -20.953 192.746  66.721 
ATOM   5632  N7   DA A 274     -20.277 193.245  65.734 
ATOM   5633  C5   DA A 274     -18.954 192.993  66.071 
ATOM   5634  C6   DA A 274     -17.741 193.279  65.425 
ATOM   5635  N6   DA A 274     -17.661 193.912  64.246 
ATOM   5636  N1   DA A 274     -16.606 192.889  66.038 
ATOM   5637  C2   DA A 274     -16.693 192.260  67.209 
ATOM   5638  N3   DA A 274     -17.762 191.941  67.904 
ATOM   5639  C4   DA A 274     -18.883 192.342  67.270 
ATOM   5640  P    DG A 275     -21.836 191.476  73.032 
ATOM   5641  OP1  DG A 275     -22.500 190.347  73.723 
ATOM   5642  OP2  DG A 275     -22.645 192.703  72.868 
ATOM   5643  O5'  DG A 275     -20.466 191.832  73.779 
ATOM   5644  C5'  DG A 275     -19.271 191.111  73.426 
ATOM   5645  C4'  DG A 275     -18.105 192.071  73.298 
ATOM   5646  O4'  DG A 275     -17.987 192.624  71.956 
ATOM   5647  C3'  DG A 275     -18.155 193.302  74.202 
ATOM   5648  O3'  DG A 275     -16.834 193.609  74.635 
ATOM   5649  C2'  DG A 275     -18.641 194.430  73.293 
ATOM   5650  C1'  DG A 275     -17.829 194.031  72.065 
ATOM   5651  N9   DG A 275     -18.313 194.649  70.800 
ATOM   5652  C8   DG A 275     -19.601 194.955  70.416 
ATOM   5653  N7   DG A 275     -19.690 195.499  69.227 
ATOM   5654  C5   DG A 275     -18.367 195.559  68.791 
ATOM   5655  C6   DG A 275     -17.827 196.051  67.575 
ATOM   5656  O6   DG A 275     -18.414 196.543  66.615 
ATOM   5657  N1   DG A 275     -16.430 195.922  67.545 
ATOM   5658  C2   DG A 275     -15.659 195.387  68.557 
ATOM   5659  N2   DG A 275     -14.343 195.351  68.335 
ATOM   5660  N3   DG A 275     -16.167 194.925  69.699 
ATOM   5661  C4   DG A 275     -17.519 195.043  69.743 
ATOM   5662  P    DG A 276     -16.606 194.097  76.143 
ATOM   5663  OP1  DG A 276     -16.512 192.920  77.036 
ATOM   5664  OP2  DG A 276     -17.631 195.102  76.499 
ATOM   5665  O5'  DG A 276     -15.175 194.805  76.032 
ATOM   5666  C5'  DG A 276     -14.234 194.326  75.054 
ATOM   5667  C4'  DG A 276     -13.578 195.497  74.348 
ATOM   5668  O4'  DG A 276     -14.335 195.938  73.185 
ATOM   5669  C3'  DG A 276     -13.411 196.767  75.182 
ATOM   5670  O3'  DG A 276     -12.178 197.386  74.835 
ATOM   5671  C2'  DG A 276     -14.555 197.677  74.736 
ATOM   5672  C1'  DG A 276     -14.471 197.350  73.248 
ATOM   5673  N9   DG A 276     -15.689 197.732  72.480 
ATOM   5674  C8   DG A 276     -17.008 197.719  72.878 
ATOM   5675  N7   DG A 276     -17.847 198.121  71.954 
ATOM   5676  C5   DG A 276     -17.026 198.422  70.869 
ATOM   5677  C6   DG A 276     -17.359 198.905  69.576 
ATOM   5678  O6   DG A 276     -18.466 199.170  69.117 
ATOM   5679  N1   DG A 276     -16.216 199.075  68.783 
ATOM   5680  C2   DG A 276     -14.921 198.811  69.185 
ATOM   5681  N2   DG A 276     -13.968 199.038  68.277 
ATOM   5682  N3   DG A 276     -14.609 198.358  70.398 
ATOM   5683  C4   DG A 276     -15.707 198.189  71.180 
ATOM   5684  P    DT A 277     -11.290 198.048  75.990 
ATOM   5685  OP1  DT A 277     -10.461 197.005  76.637 
ATOM   5686  OP2  DT A 277     -12.156 198.839  76.891 
ATOM   5687  O5'  DT A 277     -10.353 199.031  75.145 
ATOM   5688  C5'  DT A 277     -10.011 198.677  73.792 
ATOM   5689  C4'  DT A 277     -10.129 199.892  72.893 
ATOM   5690  O4'  DT A 277     -11.472 200.053  72.352 
ATOM   5691  C3'  DT A 277      -9.833 201.239  73.551 
ATOM   5692  O3'  DT A 277      -9.165 202.073  72.613 
ATOM   5693  C2'  DT A 277     -11.209 201.839  73.841 
ATOM   5694  C1'  DT A 277     -11.870 201.403  72.538 
ATOM   5695  N1   DT A 277     -13.358 201.445  72.579 
ATOM   5696  C2   DT A 277     -14.007 201.788  71.417 
ATOM   5697  O2   DT A 277     -13.419 202.052  70.382 
ATOM   5698  N3   DT A 277     -15.386 201.817  71.493 
ATOM   5699  C4   DT A 277     -16.150 201.538  72.608 
ATOM   5700  O4   DT A 277     -17.380 201.598  72.554 
ATOM   5701  C5   DT A 277     -15.381 201.189  73.777 
ATOM   5702  C7   DT A 277     -16.135 200.870  75.035 
ATOM   5703  C6   DT A 277     -14.039 201.153  73.732 
ATOM   5704  P    DA A 278      -7.971 203.012  73.120 
ATOM   5705  OP1  DA A 278      -6.713 202.234  73.163 
ATOM   5706  OP2  DA A 278      -8.366 203.679  74.380 
ATOM   5707  O5'  DA A 278      -7.896 204.091  71.941 
ATOM   5708  C5'  DA A 278      -8.270 203.697  70.607 
ATOM   5709  C4'  DA A 278      -9.130 204.771  69.971 
ATOM   5710  O4'  DA A 278     -10.546 204.592  70.261 
ATOM   5711  C3'  DA A 278      -8.842 206.204  70.415 
ATOM   5712  O3'  DA A 278      -9.000 207.073  69.300 
ATOM   5713  C2'  DA A 278      -9.935 206.521  71.437 
ATOM   5714  C1'  DA A 278     -11.077 205.836  70.690 
ATOM   5715  N9   DA A 278     -12.268 205.563  71.541 
ATOM   5716  C8   DA A 278     -12.308 205.229  72.864 
ATOM   5717  N7   DA A 278     -13.508 205.054  73.326 
ATOM   5718  C5   DA A 278     -14.325 205.288  72.229 
ATOM   5719  C6   DA A 278     -15.720 205.259  72.063 
ATOM   5720  N6   DA A 278     -16.576 204.968  73.052 
ATOM   5721  N1   DA A 278     -16.204 205.542  70.839 
ATOM   5722  C2   DA A 278     -15.348 205.829  69.860 
ATOM   5723  N3   DA A 278     -14.035 205.887  69.895 
ATOM   5724  C4   DA A 278     -13.576 205.600  71.131 
ATOM   5725  P    DA A 279      -7.974 208.287  69.110 
ATOM   5726  OP1  DA A 279      -6.754 207.803  68.426 
ATOM   5727  OP2  DA A 279      -7.764 208.966  70.408 
ATOM   5728  O5'  DA A 279      -8.797 209.245  68.129 
ATOM   5729  C5'  DA A 279      -9.731 208.660  67.203 
ATOM   5730  C4'  DA A 279     -11.017 209.462  67.186 
ATOM   5731  O4'  DA A 279     -11.965 209.012  68.195 
ATOM   5732  C3'  DA A 279     -10.870 210.959  67.460 
ATOM   5733  O3'  DA A 279     -11.800 211.668  66.650 
ATOM   5734  C2'  DA A 279     -11.275 211.127  68.924 
ATOM   5735  C1'  DA A 279     -12.446 210.149  68.897 
ATOM   5736  N9   DA A 279     -12.889 209.706  70.248 
ATOM   5737  C8   DA A 279     -12.129 209.494  71.362 
ATOM   5738  N7   DA A 279     -12.810 209.110  72.397 
ATOM   5739  C5   DA A 279     -14.118 209.062  71.937 
ATOM   5740  C6   DA A 279     -15.330 208.721  72.560 
ATOM   5741  N6   DA A 279     -15.422 208.345  73.844 
ATOM   5742  N1   DA A 279     -16.449 208.781  71.814 
ATOM   5743  C2   DA A 279     -16.352 209.154  70.539 
ATOM   5744  N3   DA A 279     -15.283 209.494  69.852 
ATOM   5745  C4   DA A 279     -14.177 209.426  70.622 
ATOM   5746  P    DC A 280     -11.350 213.051  65.980 
ATOM   5747  OP1  DC A 280     -10.623 212.778  64.721 
ATOM   5748  OP2  DC A 280     -10.634 213.875  66.978 
ATOM   5749  O5'  DC A 280     -12.767 213.718  65.650 
ATOM   5750  C5'  DC A 280     -13.891 212.864  65.362 
ATOM   5751  C4'  DC A 280     -15.123 213.369  66.085 
ATOM   5752  O4'  DC A 280     -15.242 212.820  67.429 
ATOM   5753  C3'  DC A 280     -15.199 214.881  66.296 
ATOM   5754  O3'  DC A 280     -16.552 215.298  66.157 
ATOM   5755  C2'  DC A 280     -14.772 215.091  67.748 
ATOM   5756  C1'  DC A 280     -15.511 213.887  68.326 
ATOM   5757  N1   DC A 280     -15.037 213.485  69.679 
ATOM   5758  C2   DC A 280     -15.978 212.981  70.573 
ATOM   5759  O2   DC A 280     -17.156 212.887  70.210 
ATOM   5760  N3   DC A 280     -15.566 212.609  71.813 
ATOM   5761  C4   DC A 280     -14.280 212.726  72.168 
ATOM   5762  N4   DC A 280     -13.928 212.350  73.387 
ATOM   5763  C5   DC A 280     -13.296 213.243  71.263 
ATOM   5764  C6   DC A 280     -13.728 213.609  70.029 
ATOM   5765  P    DA A 281     -16.865 216.678  65.408 
ATOM   5766  OP1  DA A 281     -16.896 216.453  63.946 
ATOM   5767  OP2  DA A 281     -15.934 217.723  65.885 
ATOM   5768  O5'  DA A 281     -18.343 216.994  65.935 
ATOM   5769  C5'  DA A 281     -19.213 215.897  66.273 
ATOM   5770  C4'  DA A 281     -19.935 216.190  67.574 
ATOM   5771  O4'  DA A 281     -19.178 215.755  68.739 
ATOM   5772  C3'  DA A 281     -20.227 217.664  67.854 
ATOM   5773  O3'  DA A 281     -21.493 217.768  68.495 
ATOM   5774  C2'  DA A 281     -19.145 218.092  68.845 
ATOM   5775  C1'  DA A 281     -19.156 216.816  69.681 
ATOM   5776  N9   DA A 281     -17.948 216.650  70.536 
ATOM   5777  C8   DA A 281     -16.661 217.024  70.269 
ATOM   5778  N7   DA A 281     -15.826 216.742  71.221 
ATOM   5779  C5   DA A 281     -16.613 216.137  72.190 
ATOM   5780  C6   DA A 281     -16.316 215.605  73.455 
ATOM   5781  N6   DA A 281     -15.084 215.596  73.983 
ATOM   5782  N1   DA A 281     -17.334 215.079  74.160 
ATOM   5783  C2   DA A 281     -18.556 215.090  73.631 
ATOM   5784  N3   DA A 281     -18.952 215.557  72.466 
ATOM   5785  C4   DA A 281     -17.914 216.077  71.781 
ATOM   5786  P    DA A 282     -22.467 218.975  68.099 
ATOM   5787  OP1  DA A 282     -23.232 218.616  66.884 
ATOM   5788  OP2  DA A 282     -21.694 220.234  68.032 
ATOM   5789  O5'  DA A 282     -23.450 219.015  69.361 
ATOM   5790  C5'  DA A 282     -23.721 217.793  70.074 
ATOM   5791  C4'  DA A 282     -23.669 218.043  71.568 
ATOM   5792  O4'  DA A 282     -22.326 217.887  72.111 
ATOM   5793  C3'  DA A 282     -24.090 219.439  72.025 
ATOM   5794  O3'  DA A 282     -24.792 219.329  73.257 
ATOM   5795  C2'  DA A 282     -22.777 220.178  72.277 
ATOM   5796  C1'  DA A 282     -22.041 219.011  72.929 
ATOM   5797  N9   DA A 282     -20.562 219.185  72.977 
ATOM   5798  C8   DA A 282     -19.751 219.799  72.066 
ATOM   5799  N7   DA A 282     -18.495 219.791  72.392 
ATOM   5800  C5   DA A 282     -18.470 219.123  73.608 
ATOM   5801  C6   DA A 282     -17.424 218.783  74.481 
ATOM   5802  N6   DA A 282     -16.138 219.087  74.248 
ATOM   5803  N1   DA A 282     -17.746 218.119  75.607 
ATOM   5804  C2   DA A 282     -19.025 217.820  75.832 
ATOM   5805  N3   DA A 282     -20.081 218.083  75.094 
ATOM   5806  C4   DA A 282     -19.731 218.749  73.975 
ATOM   5807  P    DG A 283     -26.070 220.258  73.509 
ATOM   5808  OP1  DG A 283     -27.265 219.635  72.895 
ATOM   5809  OP2  DG A 283     -25.769 221.643  73.082 
ATOM   5810  O5'  DG A 283     -26.192 220.203  75.103 
ATOM   5811  C5'  DG A 283     -25.747 219.022  75.797 
ATOM   5812  C4'  DG A 283     -24.953 219.412  77.028 
ATOM   5813  O4'  DG A 283     -23.538 219.597  76.740 
ATOM   5814  C3'  DG A 283     -25.366 220.722  77.698 
ATOM   5815  O3'  DG A 283     -25.242 220.578  79.108 
ATOM   5816  C2'  DG A 283     -24.334 221.744  77.222 
ATOM   5817  C1'  DG A 283     -23.121 220.826  77.316 
ATOM   5818  N9   DG A 283     -21.938 221.316  76.553 
ATOM   5819  C8   DG A 283     -21.895 222.009  75.364 
ATOM   5820  N7   DG A 283     -20.682 222.295  74.956 
ATOM   5821  C5   DG A 283     -19.863 221.753  75.946 
ATOM   5822  C6   DG A 283     -18.449 221.745  76.059 
ATOM   5823  O6   DG A 283     -17.613 222.222  75.296 
ATOM   5824  N1   DG A 283     -18.032 221.086  77.224 
ATOM   5825  C2   DG A 283     -18.873 220.509  78.156 
ATOM   5826  N2   DG A 283     -18.277 219.926  79.200 
ATOM   5827  N3   DG A 283     -20.199 220.517  78.050 
ATOM   5828  C4   DG A 283     -20.620 221.153  76.925 
ATOM   5829  P    DT A 284     -26.353 221.231  80.056 
ATOM   5830  OP1  DT A 284     -27.509 220.314  80.171 
ATOM   5831  OP2  DT A 284     -26.657 222.603  79.592 
ATOM   5832  O5'  DT A 284     -25.576 221.297  81.454 
ATOM   5833  C5'  DT A 284     -24.571 220.306  81.741 
ATOM   5834  C4'  DT A 284     -23.352 220.969  82.351 
ATOM   5835  O4'  DT A 284     -22.403 221.424  81.344 
ATOM   5836  C3'  DT A 284     -23.623 222.215  83.193 
ATOM   5837  O3'  DT A 284     -22.726 222.230  84.297 
ATOM   5838  C2'  DT A 284     -23.279 223.386  82.272 
ATOM   5839  C1'  DT A 284     -22.035 222.761  81.649 
ATOM   5840  N1   DT A 284     -21.602 223.420  80.385 
ATOM   5841  C2   DT A 284     -20.252 223.481  80.142 
ATOM   5842  O2   DT A 284     -19.419 223.025  80.906 
ATOM   5843  N3   DT A 284     -19.889 224.101  78.961 
ATOM   5844  C4   DT A 284     -20.744 224.650  78.028 
ATOM   5845  O4   DT A 284     -20.300 225.179  77.007 
ATOM   5846  C5   DT A 284     -22.141 224.537  78.371 
ATOM   5847  C7   DT A 284     -23.141 225.109  77.410 
ATOM   5848  C6   DT A 284     -22.523 223.940  79.513 
ATOM   5849  P    DC A 285     -23.262 222.715  85.725 
ATOM   5850  OP1  DC A 285     -23.926 221.587  86.416 
ATOM   5851  OP2  DC A 285     -24.071 223.942  85.561 
ATOM   5852  O5'  DC A 285     -21.892 223.072  86.472 
ATOM   5853  C5'  DC A 285     -20.697 222.350  86.119 
ATOM   5854  C4'  DC A 285     -19.531 223.310  85.991 
ATOM   5855  O4'  DC A 285     -19.413 223.864  84.649 
ATOM   5856  C3'  DC A 285     -19.580 224.542  86.895 
ATOM   5857  O3'  DC A 285     -18.260 224.849  87.328 
ATOM   5858  C2'  DC A 285     -20.067 225.670  85.986 
ATOM   5859  C1'  DC A 285     -19.255 225.271  84.758 
ATOM   5860  N1   DC A 285     -19.739 225.889  83.493 
ATOM   5861  C2   DC A 285     -18.791 226.225  82.529 
ATOM   5862  O2   DC A 285     -17.598 225.998  82.762 
ATOM   5863  N3   DC A 285     -19.213 226.791  81.370 
ATOM   5864  C4   DC A 285     -20.513 227.020  81.155 
ATOM   5865  N4   DC A 285     -20.874 227.574  80.007 
ATOM   5866  C5   DC A 285     -21.505 226.683  82.133 
ATOM   5867  C6   DC A 285     -21.064 226.119  83.286 
ATOM   5868  P    DG A 286     -18.032 225.336  88.836 
ATOM   5869  OP1  DG A 286     -17.938 224.160  89.729 
ATOM   5870  OP2  DG A 286     -19.057 226.342  89.192 
ATOM   5871  O5'  DG A 286     -16.601 226.044  88.725 
ATOM   5872  C5'  DG A 286     -15.659 225.565  87.747 
ATOM   5873  C4'  DG A 286     -15.004 226.737  87.041 
ATOM   5874  O4'  DG A 286     -15.761 227.178  85.878 
ATOM   5875  C3'  DG A 286     -14.836 228.006  87.875 
ATOM   5876  O3'  DG A 286     -13.604 228.626  87.528 
ATOM   5877  C2'  DG A 286     -15.981 228.916  87.429 
ATOM   5878  C1'  DG A 286     -15.897 228.589  85.941 
ATOM   5879  N9   DG A 286     -17.115 228.972  85.173 
ATOM   5880  C8   DG A 286     -18.433 228.959  85.571 
ATOM   5881  N7   DG A 286     -19.273 229.361  84.647 
ATOM   5882  C5   DG A 286     -18.452 229.662  83.562 
ATOM   5883  C6   DG A 286     -18.785 230.145  82.269 
ATOM   5884  O6   DG A 286     -19.892 230.410  81.810 
ATOM   5885  N1   DG A 286     -17.642 230.314  81.476 
ATOM   5886  C2   DG A 286     -16.347 230.051  81.878 
ATOM   5887  N2   DG A 286     -15.394 230.277  80.971 
ATOM   5888  N3   DG A 286     -16.035 229.597  83.091 
ATOM   5889  C4   DG A 286     -17.133 229.428  83.873 
ATOM   5890  P    DA A 287     -12.716 229.287  88.683 
ATOM   5891  OP1  DA A 287     -11.887 228.244  89.330 
ATOM   5892  OP2  DA A 287     -13.582 230.079  89.584 
ATOM   5893  O5'  DA A 287     -11.779 230.271  87.838 
ATOM   5894  C5'  DA A 287     -11.437 229.917  86.485 
ATOM   5895  C4'  DA A 287     -11.555 231.131  85.586 
ATOM   5896  O4'  DA A 287     -12.898 231.293  85.046 
ATOM   5897  C3'  DA A 287     -11.259 232.478  86.244 
ATOM   5898  O3'  DA A 287     -10.591 233.313  85.306 
ATOM   5899  C2'  DA A 287     -12.634 233.079  86.534 
ATOM   5900  C1'  DA A 287     -13.296 232.643  85.231 
ATOM   5901  N9   DA A 287     -14.784 232.685  85.272 
ATOM   5902  C8   DA A 287     -15.612 232.425  86.327 
ATOM   5903  N7   DA A 287     -16.873 232.548  86.047 
ATOM   5904  C5   DA A 287     -16.884 232.916  84.708 
ATOM   5905  C6   DA A 287     -17.929 233.199  83.814 
ATOM   5906  N6   DA A 287     -19.225 233.154  84.150 
ATOM   5907  N1   DA A 287     -17.591 233.534  82.555 
ATOM   5908  C2   DA A 287     -16.300 233.578  82.225 
ATOM   5909  N3   DA A 287     -15.245 233.335  82.970 
ATOM   5910  C4   DA A 287     -15.610 233.003  84.226 
ATOM   5911  P    DT A 288      -9.397 234.251  85.813 
ATOM   5912  OP1  DT A 288      -8.139 233.473  85.856 
ATOM   5913  OP2  DT A 288      -9.792 234.918  87.073 
ATOM   5914  O5'  DT A 288      -9.322 235.331  84.634 
ATOM   5915  C5'  DT A 288      -9.695 234.937  83.300 
ATOM   5916  C4'  DT A 288     -10.556 236.010  82.664 
ATOM   5917  O4'  DT A 288     -11.972 235.831  82.954 
ATOM   5918  C3'  DT A 288     -10.268 237.444  83.109 
ATOM   5919  O3'  DT A 288     -10.426 238.312  81.993 
ATOM   5920  C2'  DT A 288     -11.361 237.760  84.130 
ATOM   5921  C1'  DT A 288     -12.502 237.076  83.383 
ATOM   5922  N1   DT A 288     -13.694 236.802  84.234 
ATOM   5923  C2   DT A 288     -14.926 236.892  83.631 
ATOM   5924  O2   DT A 288     -15.070 237.179  82.455 
ATOM   5925  N3   DT A 288     -16.007 236.633  84.450 
ATOM   5926  C4   DT A 288     -15.960 236.300  85.789 
ATOM   5927  O4   DT A 288     -16.998 236.090  86.419 
ATOM   5928  C5   DT A 288     -14.624 236.231  86.331 
ATOM   5929  C7   DT A 288     -14.481 235.874  87.783 
ATOM   5930  C6   DT A 288     -13.554 236.478  85.558 
ATOM   5931  P    DG A 289      -9.399 239.527  81.803 
ATOM   5932  OP1  DG A 289      -8.180 239.042  81.119 
ATOM   5933  OP2  DG A 289      -9.190 240.206  83.101 
ATOM   5934  O5'  DG A 289     -10.223 240.485  80.822 
ATOM   5935  C5'  DG A 289     -11.157 239.899  79.896 
ATOM   5936  C4'  DG A 289     -12.443 240.702  79.879 
ATOM   5937  O4'  DG A 289     -13.391 240.252  80.888 
ATOM   5938  C3'  DG A 289     -12.296 242.199  80.153 
ATOM   5939  O3'  DG A 289     -13.226 242.908  79.343 
ATOM   5940  C2'  DG A 289     -12.701 242.366  81.617 
ATOM   5941  C1'  DG A 289     -13.872 241.388  81.590 
ATOM   5942  N9   DG A 289     -14.315 240.946  82.941 
ATOM   5943  C8   DG A 289     -13.564 240.727  84.075 
ATOM   5944  N7   DG A 289     -14.264 240.338  85.113 
ATOM   5945  C5   DG A 289     -15.572 240.297  84.633 
ATOM   5946  C6   DG A 289     -16.778 239.946  85.293 
ATOM   5947  O6   DG A 289     -16.943 239.594  86.458 
ATOM   5948  N1   DG A 289     -17.881 240.041  84.432 
ATOM   5949  C2   DG A 289     -17.824 240.423  83.106 
ATOM   5950  N2   DG A 289     -18.989 240.449  82.454 
ATOM   5951  N3   DG A 289     -16.692 240.752  82.487 
ATOM   5952  C4   DG A 289     -15.614 240.666  83.309 
ATOM   5953  P    DG A 290     -12.776 244.290  78.673 
ATOM   5954  OP1  DG A 290     -12.048 244.017  77.414 
ATOM   5955  OP2  DG A 290     -12.060 245.115  79.671 
ATOM   5956  O5'  DG A 290     -14.193 244.957  78.343 
ATOM   5957  C5'  DG A 290     -15.316 244.104  78.055 
ATOM   5958  C4'  DG A 290     -16.549 244.608  78.778 
ATOM   5959  O4'  DG A 290     -16.668 244.060  80.122 
ATOM   5960  C3'  DG A 290     -16.625 246.120  78.989 
ATOM   5961  O3'  DG A 290     -17.977 246.537  78.850 
ATOM   5962  C2'  DG A 290     -16.198 246.331  80.441 
ATOM   5963  C1'  DG A 290     -16.937 245.127  81.019 
ATOM   5964  N9   DG A 290     -16.463 244.725  82.372 
ATOM   5965  C8   DG A 290     -15.192 244.777  82.901 
ATOM   5966  N7   DG A 290     -15.109 244.343  84.136 
ATOM   5967  C5   DG A 290     -16.418 243.980  84.447 
ATOM   5968  C6   DG A 290     -16.956 243.442  85.645 
ATOM   5969  O6   DG A 290     -16.379 243.170  86.694 
ATOM   5970  N1   DG A 290     -18.335 243.219  85.532 
ATOM   5971  C2   DG A 290     -19.094 243.482  84.409 
ATOM   5972  N2   DG A 290     -20.396 243.199  84.501 
ATOM   5973  N3   DG A 290     -18.589 243.987  83.285 
ATOM   5974  C4   DG A 290     -17.252 244.209  83.378 
ATOM   5975  P    DA A 291     -18.291 247.917  78.101 
ATOM   5976  OP1  DA A 291     -18.322 247.692  76.639 
ATOM   5977  OP2  DA A 291     -17.360 248.963  78.578 
ATOM   5978  O5'  DA A 291     -19.769 248.233  78.628 
ATOM   5979  C5'  DA A 291     -20.639 247.137  78.966 
ATOM   5980  C4'  DA A 291     -21.361 247.430  80.267 
ATOM   5981  O4'  DA A 291     -20.604 246.994  81.432 
ATOM   5982  C3'  DA A 291     -21.653 248.904  80.547 
ATOM   5983  O3'  DA A 291     -22.919 249.008  81.188 
ATOM   5984  C2'  DA A 291     -20.571 249.332  81.538 
ATOM   5985  C1'  DA A 291     -20.582 248.056  82.374 
ATOM   5986  N9   DA A 291     -19.374 247.890  83.229 
ATOM   5987  C8   DA A 291     -18.087 248.263  82.962 
ATOM   5988  N7   DA A 291     -17.252 247.982  83.914 
ATOM   5989  C5   DA A 291     -18.039 247.377  84.883 
ATOM   5990  C6   DA A 291     -17.741 246.844  86.148 
ATOM   5991  N6   DA A 291     -16.509 246.836  86.676 
ATOM   5992  N1   DA A 291     -18.760 246.319  86.854 
ATOM   5993  C2   DA A 291     -19.982 246.329  86.324 
ATOM   5994  N3   DA A 291     -20.378 246.796  85.159 
ATOM   5995  C4   DA A 291     -19.340 247.317  84.474 
ATOM   5996  P    DT A 292     -23.893 250.214  80.792 
ATOM   5997  OP1  DT A 292     -24.658 249.855  79.577 
ATOM   5998  OP2  DT A 292     -23.120 251.474  80.725 
ATOM   5999  O5'  DT A 292     -24.876 250.254  82.054 
ATOM   6000  C5'  DT A 292     -25.147 249.033  82.767 
ATOM   6001  C4'  DT A 292     -25.094 249.283  84.261 
ATOM   6002  O4'  DT A 292     -23.752 249.127  84.804 
ATOM   6003  C3'  DT A 292     -25.516 250.679  84.718 
ATOM   6004  O3'  DT A 292     -26.218 250.569  85.950 
ATOM   6005  C2'  DT A 292     -24.202 251.417  84.970 
ATOM   6006  C1'  DT A 292     -23.467 250.250  85.622 
ATOM   6007  N1   DT A 292     -21.988 250.425  85.670 
ATOM   6008  C2   DT A 292     -21.333 249.911  86.763 
ATOM   6009  O2   DT A 292     -21.907 249.333  87.669 
ATOM   6010  N3   DT A 292     -19.963 250.094  86.772 
ATOM   6011  C4   DT A 292     -19.215 250.730  85.803 
ATOM   6012  O4   DT A 292     -17.992 250.832  85.921 
ATOM   6013  C5   DT A 292     -19.992 251.235  84.696 
ATOM   6014  C7   DT A 292     -19.255 251.942  83.597 
ATOM   6015  C6   DT A 292     -21.324 251.073  84.661 
ATOM   6016  P    DT A 293     -27.496 251.498  86.202 
ATOM   6017  OP1  DT A 293     -28.691 250.875  85.589 
ATOM   6018  OP2  DT A 293     -27.195 252.882  85.775 
ATOM   6019  O5'  DT A 293     -27.618 251.442  87.796 
ATOM   6020  C5'  DT A 293     -27.172 250.261  88.490 
ATOM   6021  C4'  DT A 293     -26.379 250.652  89.721 
ATOM   6022  O4'  DT A 293     -24.964 250.837  89.433 
ATOM   6023  C3'  DT A 293     -26.792 251.962  90.391 
ATOM   6024  O3'  DT A 293     -26.668 251.817  91.801 
ATOM   6025  C2'  DT A 293     -25.760 252.984  89.915 
ATOM   6026  C1'  DT A 293     -24.546 252.065  90.009 
ATOM   6027  N1   DT A 293     -23.364 252.555  89.246 
ATOM   6028  C2   DT A 293     -22.125 252.296  89.780 
ATOM   6029  O2   DT A 293     -21.966 251.693  90.828 
ATOM   6030  N3   DT A 293     -21.052 252.766  89.047 
ATOM   6031  C4   DT A 293     -21.116 253.456  87.853 
ATOM   6032  O4   DT A 293     -20.086 253.827  87.288 
ATOM   6033  C5   DT A 293     -22.460 253.680  87.374 
ATOM   6034  C7   DT A 293     -22.620 254.425  86.081 
ATOM   6035  C6   DT A 293     -23.521 253.235  88.067 
ATOM   6036  P    DC A 294     -27.779 252.471  92.749 
ATOM   6037  OP1  DC A 294     -28.935 251.554  92.864 
ATOM   6038  OP2  DC A 294     -28.083 253.843  92.285 
ATOM   6039  O5'  DC A 294     -27.002 252.536  94.147 
ATOM   6040  C5'  DC A 294     -25.997 251.546  94.434 
ATOM   6041  C4'  DC A 294     -24.778 252.208  95.044 
ATOM   6042  O4'  DC A 294     -23.829 252.664  94.037 
ATOM   6043  C3'  DC A 294     -25.049 253.455  95.886 
ATOM   6044  O3'  DC A 294     -24.152 253.470  96.991 
ATOM   6045  C2'  DC A 294     -24.705 254.626  94.965 
ATOM   6046  C1'  DC A 294     -23.461 254.000  94.342 
ATOM   6047  N1   DC A 294     -23.028 254.660  93.078 
ATOM   6048  C2   DC A 294     -21.662 254.730  92.817 
ATOM   6049  O2   DC A 294     -20.873 254.246  93.636 
ATOM   6050  N3   DC A 294     -21.248 255.328  91.671 
ATOM   6051  C4   DC A 294     -22.135 255.840  90.808 
ATOM   6052  N4   DC A 294     -21.681 256.413  89.704 
ATOM   6053  C5   DC A 294     -23.544 255.779  91.058 
ATOM   6054  C6   DC A 294     -23.939 255.178  92.210 
ATOM   6055  P    DC A 295     -24.687 253.955  98.418 
ATOM   6056  OP1  DC A 295     -25.352 252.826  99.109 
ATOM   6057  OP2  DC A 295     -25.497 255.182  98.254 
ATOM   6058  O5'  DC A 295     -23.318 254.312  99.165 
ATOM   6059  C5'  DC A 295     -22.123 253.590  98.812 
ATOM   6060  C4'  DC A 295     -20.957 254.550  98.684 
ATOM   6061  O4'  DC A 295     -20.838 255.104  97.342 
ATOM   6062  C3'  DC A 295     -21.006 255.781  99.588 
ATOM   6063  O3'  DC A 295     -19.686 256.088 100.021 
ATOM   6064  C2'  DC A 295     -21.493 256.910  98.679 
ATOM   6065  C1'  DC A 295     -20.681 256.510  97.451 
ATOM   6066  N1   DC A 295     -21.165 257.128  96.186 
ATOM   6067  C2   DC A 295     -20.217 257.465  95.222 
ATOM   6068  O2   DC A 295     -19.024 257.238  95.456 
ATOM   6069  N3   DC A 295     -20.638 258.030  94.063 
ATOM   6070  C4   DC A 295     -21.939 258.260  93.848 
ATOM   6071  N4   DC A 295     -22.300 258.814  92.700 
ATOM   6072  C5   DC A 295     -22.931 257.922  94.826 
ATOM   6073  C6   DC A 295     -22.490 257.359  95.979 
ATOM   6074  P    DT A 296     -19.458 256.576 101.529 
ATOM   6075  OP1  DT A 296     -19.364 255.400 102.422 
ATOM   6076  OP2  DT A 296     -20.483 257.582 101.885 
ATOM   6077  O5'  DT A 296     -18.027 257.284 101.418 
ATOM   6078  C5'  DT A 296     -17.085 256.805 100.440 
ATOM   6079  C4'  DT A 296     -16.430 257.976  99.734 
ATOM   6080  O4'  DT A 296     -17.187 258.417  98.571 
ATOM   6081  C3'  DT A 296     -16.262 259.246 100.568 
ATOM   6082  O3'  DT A 296     -15.030 259.866 100.221 
ATOM   6083  C2'  DT A 296     -17.407 260.156 100.122 
ATOM   6084  C1'  DT A 296     -17.323 259.829  98.634 
ATOM   6085  N1   DT A 296     -18.540 260.212  97.867 
ATOM   6086  C2   DT A 296     -18.356 260.645  96.576 
ATOM   6087  O2   DT A 296     -17.258 260.724  96.054 
ATOM   6088  N3   DT A 296     -19.507 260.992  95.897 
ATOM   6089  C4   DT A 296     -20.796 260.941  96.389 
ATOM   6090  O4   DT A 296     -21.750 261.278  95.685 
ATOM   6091  C5   DT A 296     -20.887 260.474  97.752 
ATOM   6092  C7   DT A 296     -22.255 260.389  98.366 
ATOM   6093  C6   DT A 296     -19.784 260.131  98.436 
ATOM   6094  P    DC A 297     -14.142 260.527 101.376 
ATOM   6095  OP1  DC A 297     -13.313 259.484 102.023 
ATOM   6096  OP2  DC A 297     -15.008 261.318 102.277 
ATOM   6097  O5'  DC A 297     -13.205 261.511 100.531 
ATOM   6098  C5'  DC A 297     -12.863 261.157  99.178 
ATOM   6099  C4'  DC A 297     -12.981 262.371  98.279 
ATOM   6100  O4'  DC A 297     -14.324 262.533  97.739 
ATOM   6101  C3'  DC A 297     -12.685 263.718  98.937 
ATOM   6102  O3'  DC A 297     -12.017 264.552  97.999 
ATOM   6103  C2'  DC A 297     -14.060 264.319  99.228 
ATOM   6104  C1'  DC A 297     -14.722 263.882  97.924 
ATOM   6105  N1   DC A 297     -16.210 263.924  97.965 
ATOM   6106  C2   DC A 297     -16.883 264.270  96.795 
ATOM   6107  O2   DC A 297     -16.223 264.526  95.781 
ATOM   6108  N3   DC A 297     -18.239 264.315  96.812 
ATOM   6109  C4   DC A 297     -18.918 264.031  97.931 
ATOM   6110  N4   DC A 297     -20.240 264.089  97.897 
ATOM   6111  C5   DC A 297     -18.246 263.674  99.145 
ATOM   6112  C6   DC A 297     -16.890 263.635  99.107 
ATOM   6113  P    DT A 298     -10.823 265.491  98.506 
ATOM   6114  OP1  DT A 298      -9.564 264.713  98.549 
ATOM   6115  OP2  DT A 298     -11.218 266.158  99.766 
ATOM   6116  O5'  DT A 298     -10.747 266.571  97.327 
ATOM   6117  C5'  DT A 298     -11.121 266.176  95.993 
ATOM   6118  C4'  DT A 298     -11.982 267.250  95.357 
ATOM   6119  O4'  DT A 298     -13.398 267.071  95.647 
ATOM   6120  C3'  DT A 298     -11.694 268.684  95.802 
ATOM   6121  O3'  DT A 298     -11.852 269.552  94.686 
ATOM   6122  C2'  DT A 298     -12.787 269.000  96.823 
ATOM   6123  C1'  DT A 298     -13.928 268.315  96.077 
ATOM   6124  N1   DT A 298     -15.120 268.042  96.927 
ATOM   6125  C2   DT A 298     -16.352 268.131  96.324 
ATOM   6126  O2   DT A 298     -16.496 268.419  95.148 
ATOM   6127  N3   DT A 298     -17.433 267.872  97.143 
ATOM   6128  C4   DT A 298     -17.385 267.539  98.482 
ATOM   6129  O4   DT A 298     -18.424 267.329  99.113 
ATOM   6130  C5   DT A 298     -16.050 267.470  99.024 
ATOM   6131  C7   DT A 298     -15.907 267.114 100.476 
ATOM   6132  C6   DT A 298     -14.980 267.718  98.251 
ATOM   6133  P    DC A 299     -10.825 270.766  94.496 
ATOM   6134  OP1  DC A 299      -9.606 270.282  93.812 
ATOM   6135  OP2  DC A 299     -10.616 271.445  95.794 
ATOM   6136  O5'  DC A 299     -11.649 271.725  93.515 
ATOM   6137  C5'  DC A 299     -12.583 271.139  92.589 
ATOM   6138  C4'  DC A 299     -13.869 271.942  92.572 
ATOM   6139  O4'  DC A 299     -14.817 271.492  93.581 
ATOM   6140  C3'  DC A 299     -13.722 273.438  92.846 
ATOM   6141  O3'  DC A 299     -14.652 274.147  92.036 
ATOM   6142  C2'  DC A 299     -14.127 273.606  94.310 
ATOM   6143  C1'  DC A 299     -15.298 272.628  94.283 
ATOM   6144  N1   DC A 299     -15.741 272.185  95.634 
ATOM   6145  C2   DC A 299     -17.099 271.947  95.826 
ATOM   6146  O2   DC A 299     -17.874 272.110  94.877 
ATOM   6147  N3   DC A 299     -17.523 271.543  97.052 
ATOM   6148  C4   DC A 299     -16.652 271.377  98.054
[truncated: 415,700 more chars]
