# Supplementary material for: Characterization of lncRNA-protein interactions associated with Prostate cancer and Androgen receptors by molecular docking simulations
Source: Biochem Biophys Rep. 2025 Mar 9;42:101959. doi: 10.1016/j.bbrep.2025.101959 (PMC11929892; doi:10.1016/j.bbrep.2025.101959)
Supplement: Multimedia component 44 [file mmc44.zip › bbrep_00101959_model_33.pdb]

REMARK Number:    33
REMARK Ligand:     lig_628dcb8434e2f.pdb
REMARK Contact:     0     0     0
REMARK Score:  -168.29
REMARK RMSD:    803.19
MODEL       33
ATOM      1  N   ALA A  24      30.357  -5.473 -24.875 
ATOM      2  CA  ALA A  24      30.515  -4.000 -24.871 
ATOM      3  CB  ALA A  24      29.364  -3.347 -25.653 
ATOM      4  C   ALA A  24      30.496  -3.471 -23.474 
ATOM      5  O   ALA A  24      31.409  -3.720 -22.690 
ATOM      6  N   GLN A  25      29.435  -2.716 -23.129 
ATOM      7  CA  GLN A  25      29.334  -2.167 -21.810 
ATOM      8  CB  GLN A  25      28.209  -1.135 -21.640 
ATOM      9  CG  GLN A  25      28.449   0.131 -22.464 
ATOM     10  CD  GLN A  25      27.291   1.085 -22.227 
ATOM     11  OE1 GLN A  25      26.895   1.324 -21.089 
ATOM     12  NE2 GLN A  25      26.734   1.652 -23.331 
ATOM     13  C   GLN A  25      29.084  -3.296 -20.876 
ATOM     14  O   GLN A  25      28.668  -4.376 -21.290 
ATOM     15  N   ASP A  26      29.382  -3.075 -19.584 
ATOM     16  CA  ASP A  26      29.211  -4.105 -18.606 
ATOM     17  CB  ASP A  26      30.274  -4.043 -17.495 
ATOM     18  CG  ASP A  26      30.054  -5.171 -16.494 
ATOM     19  OD1 ASP A  26      28.986  -5.191 -15.826 
ATOM     20  OD2 ASP A  26      30.966  -6.032 -16.381 
ATOM     21  C   ASP A  26      27.866  -3.939 -17.988 
ATOM     22  O   ASP A  26      27.612  -2.985 -17.253 
ATOM     23  N   ASN A  27      26.945  -4.872 -18.288 
ATOM     24  CA  ASN A  27      25.662  -4.773 -17.669 
ATOM     25  CB  ASN A  27      24.503  -4.752 -18.683 
ATOM     26  CG  ASN A  27      24.583  -3.452 -19.471 
ATOM     27  OD1 ASN A  27      24.658  -2.366 -18.897 
ATOM     28  ND2 ASN A  27      24.568  -3.560 -20.827 
ATOM     29  C   ASN A  27      25.467  -5.984 -16.812 
ATOM     30  O   ASN A  27      24.473  -6.696 -16.949 
ATOM     31  N   SER A  28      26.402  -6.226 -15.873 
ATOM     32  CA  SER A  28      26.317  -7.361 -15.002 
ATOM     33  CB  SER A  28      27.559  -7.517 -14.112 
ATOM     34  OG  SER A  28      28.707  -7.731 -14.919 
ATOM     35  C   SER A  28      25.149  -7.145 -14.100 
ATOM     36  O   SER A  28      24.492  -8.089 -13.668 
ATOM     37  N   ARG A  29      24.868  -5.864 -13.806 
ATOM     38  CA  ARG A  29      23.821  -5.471 -12.913 
ATOM     39  CB  ARG A  29      23.787  -3.948 -12.704 
ATOM     40  CG  ARG A  29      25.152  -3.369 -12.324 
ATOM     41  CD  ARG A  29      25.113  -1.897 -11.913 
ATOM     42  NE  ARG A  29      26.512  -1.383 -11.942 
ATOM     43  CZ  ARG A  29      27.390  -1.720 -10.952 
ATOM     44  NH1 ARG A  29      27.024  -2.618  -9.991 
ATOM     45  NH2 ARG A  29      28.642  -1.178 -10.929 
ATOM     46  C   ARG A  29      22.506  -5.884 -13.504 
ATOM     47  O   ARG A  29      21.579  -6.255 -12.784 
ATOM     48  N   TYR A  30      22.378  -5.784 -14.840 
ATOM     49  CA  TYR A  30      21.164  -6.163 -15.505 
ATOM     50  CB  TYR A  30      21.186  -5.817 -17.003 
ATOM     51  CG  TYR A  30      19.900  -6.271 -17.606 
ATOM     52  CD1 TYR A  30      18.727  -5.600 -17.348 
ATOM     53  CD2 TYR A  30      19.876  -7.357 -18.449 
ATOM     54  CE1 TYR A  30      17.543  -6.018 -17.911 
ATOM     55  CE2 TYR A  30      18.698  -7.778 -19.016 
ATOM     56  CZ  TYR A  30      17.529  -7.109 -18.746 
ATOM     57  OH  TYR A  30      16.316  -7.539 -19.327 
ATOM     58  C   TYR A  30      20.959  -7.638 -15.363 
ATOM     59  O   TYR A  30      19.855  -8.092 -15.068 
ATOM     60  N   THR A  31      22.033  -8.431 -15.551 
ATOM     61  CA  THR A  31      21.926  -9.861 -15.473 
ATOM     62  CB  THR A  31      23.230 -10.559 -15.736 
ATOM     63  OG1 THR A  31      23.715 -10.225 -17.028 
ATOM     64  CG2 THR A  31      23.003 -12.080 -15.628 
ATOM     65  C   THR A  31      21.490 -10.229 -14.091 
ATOM     66  O   THR A  31      20.646 -11.105 -13.907 
ATOM     67  N   HIS A  32      22.064  -9.557 -13.079 
ATOM     68  CA  HIS A  32      21.744  -9.842 -11.711 
ATOM     69  ND1 HIS A  32      22.771 -10.826  -8.882 
ATOM     70  CG  HIS A  32      22.450  -9.554  -9.301 
ATOM     71  CB  HIS A  32      22.623  -9.069 -10.710 
ATOM     72  NE2 HIS A  32      22.010  -9.743  -7.096 
ATOM     73  CD2 HIS A  32      21.986  -8.905  -8.198 
ATOM     74  CE1 HIS A  32      22.488 -10.885  -7.556 
ATOM     75  C   HIS A  32      20.311  -9.481 -11.477 
ATOM     76  O   HIS A  32      19.604 -10.145 -10.722 
ATOM     77  N   PHE A  33      19.841  -8.406 -12.133 
ATOM     78  CA  PHE A  33      18.494  -7.942 -11.975 
ATOM     79  CB  PHE A  33      18.233  -6.698 -12.850 
ATOM     80  CG  PHE A  33      16.831  -6.221 -12.683 
ATOM     81  CD1 PHE A  33      15.822  -6.729 -13.471 
ATOM     82  CD2 PHE A  33      16.525  -5.261 -11.749 
ATOM     83  CE1 PHE A  33      14.528  -6.288 -13.327 
ATOM     84  CE2 PHE A  33      15.232  -4.815 -11.599 
ATOM     85  CZ  PHE A  33      14.232  -5.330 -12.388 
ATOM     86  C   PHE A  33      17.577  -9.044 -12.410 
ATOM     87  O   PHE A  33      16.584  -9.337 -11.745 
ATOM     88  N   LEU A  34      17.891  -9.694 -13.546 
ATOM     89  CA  LEU A  34      17.052 -10.740 -14.056 
ATOM     90  CB  LEU A  34      17.509 -11.262 -15.429 
ATOM     91  CG  LEU A  34      17.352 -10.227 -16.561 
ATOM     92  CD1 LEU A  34      17.815 -10.799 -17.911 
ATOM     93  CD2 LEU A  34      15.914  -9.684 -16.622 
ATOM     94  C   LEU A  34      17.034 -11.895 -13.105 
ATOM     95  O   LEU A  34      15.977 -12.463 -12.835 
ATOM     96  N   THR A  35      18.201 -12.276 -12.555 
ATOM     97  CA  THR A  35      18.222 -13.429 -11.706 
ATOM     98  CB  THR A  35      19.611 -13.827 -11.277 
ATOM     99  OG1 THR A  35      19.582 -15.110 -10.672 
ATOM    100  CG2 THR A  35      20.183 -12.793 -10.291 
ATOM    101  C   THR A  35      17.370 -13.183 -10.496 
ATOM    102  O   THR A  35      16.600 -14.054 -10.093 
ATOM    103  N   GLN A  36      17.510 -12.004  -9.861 
ATOM    104  CA  GLN A  36      16.760 -11.714  -8.673 
ATOM    105  CB  GLN A  36      17.330 -10.515  -7.900 
ATOM    106  CG  GLN A  36      18.719 -10.776  -7.318 
ATOM    107  CD  GLN A  36      19.161  -9.521  -6.583 
ATOM    108  OE1 GLN A  36      18.999  -8.403  -7.076 
ATOM    109  NE2 GLN A  36      19.727  -9.702  -5.360 
ATOM    110  C   GLN A  36      15.306 -11.414  -8.928 
ATOM    111  O   GLN A  36      14.428 -11.820  -8.172 
ATOM    112  N   HIS A  37      15.041 -10.560  -9.926 
ATOM    113  CA  HIS A  37      13.739 -10.030 -10.232 
ATOM    114  ND1 HIS A  37      13.488  -7.875  -7.943 
ATOM    115  CG  HIS A  37      14.262  -7.931  -9.081 
ATOM    116  CB  HIS A  37      13.787  -8.508 -10.384 
ATOM    117  NE2 HIS A  37      15.483  -7.062  -7.395 
ATOM    118  CD2 HIS A  37      15.476  -7.429  -8.730 
ATOM    119  CE1 HIS A  37      14.268  -7.348  -6.966 
ATOM    120  C   HIS A  37      12.906 -10.649 -11.327 
ATOM    121  O   HIS A  37      11.752 -10.256 -11.466 
ATOM    122  N   TYR A  38      13.434 -11.530 -12.202 
ATOM    123  CA  TYR A  38      12.632 -11.883 -13.350 
ATOM    124  CB  TYR A  38      13.334 -11.414 -14.642 
ATOM    125  CG  TYR A  38      12.655 -11.872 -15.887 
ATOM    126  CD1 TYR A  38      11.465 -11.319 -16.304 
ATOM    127  CD2 TYR A  38      13.246 -12.841 -16.668 
ATOM    128  CE1 TYR A  38      10.868 -11.746 -17.467 
ATOM    129  CE2 TYR A  38      12.653 -13.271 -17.830 
ATOM    130  CZ  TYR A  38      11.459 -12.724 -18.231 
ATOM    131  OH  TYR A  38      10.848 -13.164 -19.425 
ATOM    132  C   TYR A  38      12.379 -13.364 -13.432 
ATOM    133  O   TYR A  38      13.285 -14.174 -13.250 
ATOM    134  N   ASP A  39      11.102 -13.741 -13.690 
ATOM    135  CA  ASP A  39      10.698 -15.112 -13.886 
ATOM    136  CB  ASP A  39      10.028 -15.729 -12.643 
ATOM    137  CG  ASP A  39       9.940 -17.238 -12.841 
ATOM    138  OD1 ASP A  39      10.562 -17.742 -13.815 
ATOM    139  OD2 ASP A  39       9.249 -17.904 -12.025 
ATOM    140  C   ASP A  39       9.669 -15.081 -14.984 
ATOM    141  O   ASP A  39       8.529 -14.682 -14.754 
ATOM    142  N   ALA A  40      10.037 -15.519 -16.207 
ATOM    143  CA  ALA A  40       9.168 -15.355 -17.343 
ATOM    144  CB  ALA A  40       9.809 -15.843 -18.652 
ATOM    145  C   ALA A  40       7.861 -16.082 -17.196 
ATOM    146  O   ALA A  40       6.812 -15.469 -17.390 
ATOM    147  N   LYS A  41       7.868 -17.386 -16.837 
ATOM    148  CA  LYS A  41       6.612 -18.091 -16.756 
ATOM    149  CB  LYS A  41       6.394 -19.072 -17.922 
ATOM    150  CG  LYS A  41       6.320 -18.394 -19.293 
ATOM    151  CD  LYS A  41       6.383 -19.380 -20.462 
ATOM    152  CE  LYS A  41       6.315 -18.723 -21.842 
ATOM    153  NZ  LYS A  41       6.395 -19.761 -22.893 
ATOM    154  C   LYS A  41       6.607 -18.900 -15.492 
ATOM    155  O   LYS A  41       6.979 -20.072 -15.469 
ATOM    156  N   PRO A  42       6.164 -18.261 -14.447 
ATOM    157  CA  PRO A  42       6.146 -18.766 -13.096 
ATOM    158  CD  PRO A  42       5.459 -16.998 -14.579 
ATOM    159  CB  PRO A  42       5.693 -17.583 -12.242 
ATOM    160  CG  PRO A  42       4.817 -16.760 -13.203 
ATOM    161  C   PRO A  42       5.350 -19.982 -12.740 
ATOM    162  O   PRO A  42       5.866 -20.776 -11.954 
ATOM    163  N   GLN A  43       4.106 -20.125 -13.253 
ATOM    164  CA  GLN A  43       3.233 -21.210 -12.882 
ATOM    165  CB  GLN A  43       3.921 -22.559 -12.575 
ATOM    166  CG  GLN A  43       2.969 -23.746 -12.437 
ATOM    167  CD  GLN A  43       2.653 -24.258 -13.835 
ATOM    168  OE1 GLN A  43       2.011 -23.577 -14.631 
ATOM    169  NE2 GLN A  43       3.125 -25.496 -14.144 
ATOM    170  C   GLN A  43       2.428 -20.772 -11.677 
ATOM    171  O   GLN A  43       1.781 -19.726 -11.696 
ATOM    172  N   GLY A  44       2.476 -21.564 -10.580 
ATOM    173  CA  GLY A  44       1.617 -21.423  -9.423 
ATOM    174  C   GLY A  44       1.682 -20.099  -8.711 
ATOM    175  O   GLY A  44       0.636 -19.515  -8.436 
ATOM    176  N   ARG A  45       2.881 -19.573  -8.391 
ATOM    177  CA  ARG A  45       2.966 -18.320  -7.681 
ATOM    178  CB  ARG A  45       2.277 -17.177  -8.444 
ATOM    179  CG  ARG A  45       2.951 -16.883  -9.786 
ATOM    180  CD  ARG A  45       2.084 -16.065 -10.743 
ATOM    181  NE  ARG A  45       2.134 -14.640 -10.313 
ATOM    182  CZ  ARG A  45       1.083 -13.819 -10.595 
ATOM    183  NH1 ARG A  45      -0.026 -14.325 -11.205 
ATOM    184  NH2 ARG A  45       1.132 -12.493 -10.270 
ATOM    185  C   ARG A  45       2.353 -18.422  -6.307 
ATOM    186  O   ARG A  45       1.777 -17.453  -5.809 
ATOM    187  N   ASP A  46       2.452 -19.607  -5.663 
ATOM    188  CA  ASP A  46       1.984 -19.790  -4.311 
ATOM    189  CB  ASP A  46       1.250 -21.127  -4.079 
ATOM    190  CG  ASP A  46       2.197 -22.277  -4.390 
ATOM    191  OD1 ASP A  46       3.256 -22.021  -5.022 
ATOM    192  OD2 ASP A  46       1.866 -23.431  -4.005 
ATOM    193  C   ASP A  46       3.161 -19.699  -3.376 
ATOM    194  O   ASP A  46       4.259 -19.317  -3.777 
ATOM    195  N   ASP A  47       2.954 -20.056  -2.089 
ATOM    196  CA  ASP A  47       3.986 -19.963  -1.086 
ATOM    197  CB  ASP A  47       3.505 -20.399   0.311 
ATOM    198  CG  ASP A  47       2.512 -19.366   0.829 
ATOM    199  OD1 ASP A  47       2.392 -18.285   0.192 
ATOM    200  OD2 ASP A  47       1.859 -19.643   1.870 
ATOM    201  C   ASP A  47       5.122 -20.868  -1.453 
ATOM    202  O   ASP A  47       6.290 -20.503  -1.321 
ATOM    203  N   ARG A  48       4.797 -22.077  -1.942 
ATOM    204  CA  ARG A  48       5.781 -23.061  -2.293 
ATOM    205  CB  ARG A  48       5.140 -24.351  -2.823 
ATOM    206  CG  ARG A  48       6.146 -25.430  -3.211 
ATOM    207  CD  ARG A  48       5.521 -26.560  -4.029 
ATOM    208  NE  ARG A  48       5.134 -25.982  -5.348 
ATOM    209  CZ  ARG A  48       4.541 -26.764  -6.297 
ATOM    210  NH1 ARG A  48       4.304 -28.084  -6.046 
ATOM    211  NH2 ARG A  48       4.179 -26.221  -7.497 
ATOM    212  C   ARG A  48       6.632 -22.511  -3.395 
ATOM    213  O   ARG A  48       7.843 -22.722  -3.421 
ATOM    214  N   TYR A  49       6.004 -21.778  -4.332 
ATOM    215  CA  TYR A  49       6.690 -21.207  -5.452 
ATOM    216  CB  TYR A  49       5.716 -20.385  -6.317 
ATOM    217  CG  TYR A  49       6.455 -19.484  -7.246 
ATOM    218  CD1 TYR A  49       6.995 -19.944  -8.423 
ATOM    219  CD2 TYR A  49       6.580 -18.149  -6.930 
ATOM    220  CE1 TYR A  49       7.662 -19.084  -9.266 
ATOM    221  CE2 TYR A  49       7.244 -17.287  -7.767 
ATOM    222  CZ  TYR A  49       7.787 -17.755  -8.938 
ATOM    223  OH  TYR A  49       8.468 -16.868  -9.798 
ATOM    224  C   TYR A  49       7.763 -20.299  -4.937 
ATOM    225  O   TYR A  49       8.907 -20.361  -5.387 
ATOM    226  N   CYS A  50       7.427 -19.442  -3.956 
ATOM    227  CA  CYS A  50       8.387 -18.513  -3.432 
ATOM    228  CB  CYS A  50       7.789 -17.543  -2.401 
ATOM    229  SG  CYS A  50       6.919 -16.168  -3.203 
ATOM    230  C   CYS A  50       9.521 -19.233  -2.772 
ATOM    231  O   CYS A  50      10.680 -18.874  -2.966 
ATOM    232  N   GLU A  51       9.232 -20.282  -1.984 
ATOM    233  CA  GLU A  51      10.291 -20.937  -1.274 
ATOM    234  CB  GLU A  51       9.814 -22.052  -0.328 
ATOM    235  CG  GLU A  51       9.046 -21.500   0.875 
ATOM    236  CD  GLU A  51       8.647 -22.660   1.776 
ATOM    237  OE1 GLU A  51       8.797 -23.834   1.341 
ATOM    238  OE2 GLU A  51       8.191 -22.384   2.918 
ATOM    239  C   GLU A  51      11.271 -21.539  -2.238 
ATOM    240  O   GLU A  51      12.477 -21.471  -2.014 
ATOM    241  N   SER A  52      10.782 -22.163  -3.323 
ATOM    242  CA  SER A  52      11.648 -22.819  -4.266 
ATOM    243  CB  SER A  52      10.871 -23.670  -5.287 
ATOM    244  OG  SER A  52      11.770 -24.296  -6.189 
ATOM    245  C   SER A  52      12.484 -21.840  -5.041 
ATOM    246  O   SER A  52      13.695 -22.015  -5.173 
ATOM    247  N   ILE A  53      11.853 -20.774  -5.572 
ATOM    248  CA  ILE A  53      12.510 -19.830  -6.436 
ATOM    249  CB  ILE A  53      11.569 -18.839  -7.063 
ATOM    250  CG1 ILE A  53      12.268 -18.100  -8.213 
ATOM    251  CG2 ILE A  53      11.022 -17.910  -5.967 
ATOM    252  CD1 ILE A  53      11.307 -17.285  -9.080 
ATOM    253  C   ILE A  53      13.564 -19.071  -5.697 
ATOM    254  O   ILE A  53      14.625 -18.777  -6.243 
ATOM    255  N   MET A  54      13.288 -18.724  -4.431 
ATOM    256  CA  MET A  54      14.208 -17.931  -3.681 
ATOM    257  CB  MET A  54      13.657 -17.630  -2.278 
ATOM    258  CG  MET A  54      14.129 -16.292  -1.716 
ATOM    259  SD  MET A  54      13.400 -14.851  -2.557 
ATOM    260  CE  MET A  54      13.965 -13.641  -1.327 
ATOM    261  C   MET A  54      15.482 -18.715  -3.574 
ATOM    262  O   MET A  54      16.577 -18.162  -3.661 
ATOM    263  N   ARG A  55      15.360 -20.040  -3.377 
ATOM    264  CA  ARG A  55      16.487 -20.926  -3.259 
ATOM    265  CB  ARG A  55      16.035 -22.353  -2.921 
ATOM    266  CG  ARG A  55      15.198 -22.413  -1.641 
ATOM    267  CD  ARG A  55      14.502 -23.757  -1.423 
ATOM    268  NE  ARG A  55      15.339 -24.566  -0.498 
ATOM    269  CZ  ARG A  55      15.110 -25.907  -0.399 
ATOM    270  NH1 ARG A  55      14.168 -26.490  -1.198 
ATOM    271  NH2 ARG A  55      15.823 -26.659   0.486 
ATOM    272  C   ARG A  55      17.249 -20.983  -4.555 
ATOM    273  O   ARG A  55      18.476 -20.907  -4.565 
ATOM    274  N   ARG A  56      16.538 -21.101  -5.694 
ATOM    275  CA  ARG A  56      17.186 -21.258  -6.971 
ATOM    276  CB  ARG A  56      16.203 -21.454  -8.140 
ATOM    277  CG  ARG A  56      15.409 -22.759  -8.083 
ATOM    278  CD  ARG A  56      14.767 -23.128  -9.423 
ATOM    279  NE  ARG A  56      13.877 -22.004  -9.821 
ATOM    280  CZ  ARG A  56      12.561 -22.008  -9.459 
ATOM    281  NH1 ARG A  56      12.047 -23.057  -8.752 
ATOM    282  NH2 ARG A  56      11.757 -20.960  -9.804 
ATOM    283  C   ARG A  56      17.993 -20.038  -7.297 
ATOM    284  O   ARG A  56      19.094 -20.132  -7.842 
ATOM    285  N   ARG A  57      17.434 -18.858  -6.981 
ATOM    286  CA  ARG A  57      17.989 -17.566  -7.272 
ATOM    287  CB  ARG A  57      16.981 -16.432  -7.028 
ATOM    288  CG  ARG A  57      15.720 -16.618  -7.872 
ATOM    289  CD  ARG A  57      16.007 -16.749  -9.368 
ATOM    290  NE  ARG A  57      14.774 -17.286 -10.009 
ATOM    291  CZ  ARG A  57      14.462 -16.937 -11.292 
ATOM    292  NH1 ARG A  57      15.255 -16.058 -11.970 
ATOM    293  NH2 ARG A  57      13.356 -17.462 -11.896 
ATOM    294  C   ARG A  57      19.215 -17.308  -6.446 
ATOM    295  O   ARG A  57      20.047 -16.489  -6.833 
ATOM    296  N   GLY A  58      19.345 -17.952  -5.266 
ATOM    297  CA  GLY A  58      20.518 -17.749  -4.452 
ATOM    298  C   GLY A  58      20.249 -16.676  -3.435 
ATOM    299  O   GLY A  58      21.171 -16.056  -2.910 
ATOM    300  N   LEU A  59      18.957 -16.404  -3.197 
ATOM    301  CA  LEU A  59      18.390 -15.442  -2.291 
ATOM    302  CB  LEU A  59      16.997 -14.993  -2.748 
ATOM    303  CG  LEU A  59      17.057 -14.335  -4.141 
ATOM    304  CD1 LEU A  59      15.690 -13.786  -4.573 
ATOM    305  CD2 LEU A  59      18.175 -13.282  -4.214 
ATOM    306  C   LEU A  59      18.342 -15.875  -0.842 
ATOM    307  O   LEU A  59      17.877 -15.107  -0.005 
ATOM    308  N   THR A  60      18.628 -17.158  -0.543 
ATOM    309  CA  THR A  60      18.521 -17.780   0.758 
ATOM    310  CB  THR A  60      18.422 -19.273   0.655 
ATOM    311  OG1 THR A  60      19.592 -19.810   0.057 
ATOM    312  CG2 THR A  60      17.192 -19.608  -0.204 
ATOM    313  C   THR A  60      19.582 -17.448   1.776 
ATOM    314  O   THR A  60      19.306 -17.592   2.964 
ATOM    315  N   SER A  61      20.833 -17.093   1.412 
ATOM    316  CA  SER A  61      21.758 -16.859   2.493 
ATOM    317  CB  SER A  61      22.957 -17.826   2.485 
ATOM    318  OG  SER A  61      22.517 -19.158   2.702 
ATOM    319  C   SER A  61      22.320 -15.475   2.407 
ATOM    320  O   SER A  61      23.186 -15.209   1.575 
ATOM    321  N   PRO A  62      21.889 -14.572   3.254 
ATOM    322  CA  PRO A  62      20.832 -14.844   4.197 
ATOM    323  CD  PRO A  62      22.847 -13.617   3.787 
ATOM    324  CB  PRO A  62      20.985 -13.822   5.320 
ATOM    325  CG  PRO A  62      22.467 -13.428   5.263 
ATOM    326  C   PRO A  62      19.514 -14.718   3.499 
ATOM    327  O   PRO A  62      19.488 -14.279   2.350 
ATOM    328  N   CYS A  63      18.409 -15.091   4.176 
ATOM    329  CA  CYS A  63      17.107 -15.029   3.577 
ATOM    330  CB  CYS A  63      15.980 -15.525   4.508 
ATOM    331  SG  CYS A  63      16.264 -17.191   5.180 
ATOM    332  C   CYS A  63      16.811 -13.590   3.286 
ATOM    333  O   CYS A  63      16.979 -12.728   4.148 
ATOM    334  N   LYS A  64      16.363 -13.286   2.050 
ATOM    335  CA  LYS A  64      16.024 -11.933   1.733 
ATOM    336  CB  LYS A  64      15.958 -11.675   0.217 
ATOM    337  CG  LYS A  64      15.947 -10.196  -0.175 
ATOM    338  CD  LYS A  64      16.188  -9.974  -1.671 
ATOM    339  CE  LYS A  64      16.192  -8.501  -2.084 
ATOM    340  NZ  LYS A  64      16.367  -8.389  -3.549 
ATOM    341  C   LYS A  64      14.671 -11.685   2.334 
ATOM    342  O   LYS A  64      13.782 -12.531   2.250 
ATOM    343  N   ASP A  65      14.485 -10.514   2.975 
ATOM    344  CA  ASP A  65      13.252 -10.245   3.660 
ATOM    345  CB  ASP A  65      13.310  -8.967   4.522 
ATOM    346  CG  ASP A  65      13.625  -7.757   3.647 
ATOM    347  OD1 ASP A  65      14.224  -7.939   2.553 
ATOM    348  OD2 ASP A  65      13.278  -6.626   4.077 
ATOM    349  C   ASP A  65      12.107 -10.144   2.699 
ATOM    350  O   ASP A  65      11.037 -10.700   2.946 
ATOM    351  N   ILE A  66      12.280  -9.419   1.579 
ATOM    352  CA  ILE A  66      11.198  -9.300   0.645 
ATOM    353  CB  ILE A  66      10.432  -8.019   0.848 
ATOM    354  CG1 ILE A  66       9.083  -8.013   0.109 
ATOM    355  CG2 ILE A  66      11.366  -6.859   0.468 
ATOM    356  CD1 ILE A  66       9.205  -8.016  -1.410 
ATOM    357  C   ILE A  66      11.805  -9.311  -0.725 
ATOM    358  O   ILE A  66      12.863  -8.720  -0.940 
ATOM    359  N   ASN A  67      11.179 -10.019  -1.688 
ATOM    360  CA  ASN A  67      11.720 -10.015  -3.017 
ATOM    361  CB  ASN A  67      12.741 -11.139  -3.259 
ATOM    362  CG  ASN A  67      13.477 -10.847  -4.558 
ATOM    363  OD1 ASN A  67      14.272  -9.911  -4.638 
ATOM    364  ND2 ASN A  67      13.214 -11.676  -5.603 
ATOM    365  C   ASN A  67      10.584 -10.205  -3.973 
ATOM    366  O   ASN A  67       9.740 -11.082  -3.786 
ATOM    367  N   THR A  68      10.556  -9.392  -5.048 
ATOM    368  CA  THR A  68       9.471  -9.467  -5.982 
ATOM    369  CB  THR A  68       8.762  -8.158  -6.145 
ATOM    370  OG1 THR A  68       8.269  -7.721  -4.886 
ATOM    371  CG2 THR A  68       7.598  -8.348  -7.130 
ATOM    372  C   THR A  68       9.996  -9.879  -7.324 
ATOM    373  O   THR A  68      11.059  -9.439  -7.762 
ATOM    374  N   PHE A  69       9.236 -10.761  -8.006 
ATOM    375  CA  PHE A  69       9.601 -11.241  -9.309 
ATOM    376  CB  PHE A  69       9.527 -12.774  -9.435 
ATOM    377  CG  PHE A  69      10.543 -13.384  -8.526 
ATOM    378  CD1 PHE A  69      11.831 -13.609  -8.956 
ATOM    379  CD2 PHE A  69      10.207 -13.734  -7.237 
ATOM    380  CE1 PHE A  69      12.768 -14.171  -8.120 
ATOM    381  CE2 PHE A  69      11.140 -14.295  -6.395 
ATOM    382  CZ  PHE A  69      12.423 -14.515  -6.835 
ATOM    383  C   PHE A  69       8.608 -10.690 -10.287 
ATOM    384  O   PHE A  69       7.415 -10.605 -10.001 
ATOM    385  N   ILE A  70       9.099 -10.300 -11.480 
ATOM    386  CA  ILE A  70       8.279  -9.766 -12.530 
ATOM    387  CB  ILE A  70       8.894  -8.585 -13.228 
ATOM    388  CG1 ILE A  70       9.137  -7.438 -12.235 
ATOM    389  CG2 ILE A  70       7.982  -8.201 -14.407 
ATOM    390  CD1 ILE A  70      10.026  -6.325 -12.786 
ATOM    391  C   ILE A  70       8.146 -10.852 -13.550 
ATOM    392  O   ILE A  70       9.106 -11.572 -13.824 
ATOM    393  N   HIS A  71       6.934 -11.011 -14.122 
ATOM    394  CA  HIS A  71       6.704 -12.056 -15.078 
ATOM    395  ND1 HIS A  71       6.623 -14.322 -12.875 
ATOM    396  CG  HIS A  71       5.646 -13.442 -13.288 
ATOM    397  CB  HIS A  71       5.509 -12.942 -14.696 
ATOM    398  NE2 HIS A  71       5.416 -13.823 -11.074 
ATOM    399  CD2 HIS A  71       4.918 -13.148 -12.176 
ATOM    400  CE1 HIS A  71       6.439 -14.514 -11.544 
ATOM    401  C   HIS A  71       6.415 -11.410 -16.399 
ATOM    402  O   HIS A  71       6.310 -10.188 -16.486 
ATOM    403  N   GLY A  72       6.286 -12.218 -17.476 
ATOM    404  CA  GLY A  72       6.017 -11.656 -18.772 
ATOM    405  C   GLY A  72       7.295 -11.593 -19.560 
ATOM    406  O   GLY A  72       8.294 -12.209 -19.193 
ATOM    407  N   ASN A  73       7.269 -10.867 -20.702 
ATOM    408  CA  ASN A  73       8.405 -10.782 -21.584 
ATOM    409  CB  ASN A  73       8.034 -10.508 -23.057 
ATOM    410  CG  ASN A  73       7.346  -9.151 -23.163 
ATOM    411  OD1 ASN A  73       7.968  -8.146 -23.502 
ATOM    412  ND2 ASN A  73       6.017  -9.119 -22.872 
ATOM    413  C   ASN A  73       9.371  -9.723 -21.133 
ATOM    414  O   ASN A  73       8.994  -8.716 -20.538 
ATOM    415  N   LYS A  74      10.668  -9.952 -21.434 
ATOM    416  CA  LYS A  74      11.764  -9.101 -21.052 
ATOM    417  CB  LYS A  74      13.152  -9.709 -21.329 
ATOM    418  CG  LYS A  74      13.502 -10.903 -20.438 
ATOM    419  CD  LYS A  74      14.866 -11.514 -20.762 
ATOM    420  CE  LYS A  74      14.989 -11.999 -22.206 
ATOM    421  NZ  LYS A  74      16.380 -12.427 -22.480 
ATOM    422  C   LYS A  74      11.726  -7.769 -21.741 
ATOM    423  O   LYS A  74      12.108  -6.759 -21.152 
ATOM    424  N   ARG A  75      11.268  -7.726 -23.005 
ATOM    425  CA  ARG A  75      11.336  -6.518 -23.783 
ATOM    426  CB  ARG A  75      10.706  -6.680 -25.174 
ATOM    427  CG  ARG A  75      11.275  -7.856 -25.964 
ATOM    428  CD  ARG A  75      10.777  -7.928 -27.407 
ATOM    429  NE  ARG A  75       9.288  -7.909 -27.372 
ATOM    430  CZ  ARG A  75       8.587  -9.047 -27.093 
ATOM    431  NH1 ARG A  75       9.247 -10.192 -26.754 
ATOM    432  NH2 ARG A  75       7.223  -9.036 -27.147 
ATOM    433  C   ARG A  75      10.568  -5.434 -23.096 
ATOM    434  O   ARG A  75      11.000  -4.283 -23.058 
ATOM    435  N   SER A  76       9.396  -5.775 -22.533 
ATOM    436  CA  SER A  76       8.562  -4.791 -21.905 
ATOM    437  CB  SER A  76       7.236  -5.385 -21.396 
ATOM    438  OG  SER A  76       6.471  -5.878 -22.487 
ATOM    439  C   SER A  76       9.281  -4.196 -20.730 
ATOM    440  O   SER A  76       9.132  -3.009 -20.441 
ATOM    441  N   ILE A  77      10.063  -5.017 -20.003 
ATOM    442  CA  ILE A  77      10.777  -4.552 -18.848 
ATOM    443  CB  ILE A  77      11.426  -5.664 -18.076 
ATOM    444  CG1 ILE A  77      10.357  -6.647 -17.572 
ATOM    445  CG2 ILE A  77      12.260  -5.039 -16.946 
ATOM    446  CD1 ILE A  77      10.932  -7.947 -17.010 
ATOM    447  C   ILE A  77      11.850  -3.586 -19.254 
ATOM    448  O   ILE A  77      12.029  -2.547 -18.626 
ATOM    449  N   LYS A  78      12.600  -3.902 -20.324 
ATOM    450  CA  LYS A  78      13.670  -3.048 -20.763 
ATOM    451  CB  LYS A  78      14.457  -3.613 -21.957 
ATOM    452  CG  LYS A  78      15.314  -4.836 -21.619 
ATOM    453  CD  LYS A  78      15.896  -5.526 -22.854 
ATOM    454  CE  LYS A  78      16.828  -6.696 -22.531 
ATOM    455  NZ  LYS A  78      16.037  -7.912 -22.246 
ATOM    456  C   LYS A  78      13.105  -1.727 -21.186 
ATOM    457  O   LYS A  78      13.736  -0.686 -21.012 
ATOM    458  N   ALA A  79      11.881  -1.748 -21.741 
ATOM    459  CA  ALA A  79      11.200  -0.603 -22.284 
ATOM    460  CB  ALA A  79       9.821  -0.951 -22.871 
ATOM    461  C   ALA A  79      10.987   0.445 -21.231 
ATOM    462  O   ALA A  79      10.878   1.630 -21.545 
ATOM    463  N   ILE A  80      10.868   0.044 -19.956 
ATOM    464  CA  ILE A  80      10.626   1.016 -18.927 
ATOM    465  CB  ILE A  80      10.255   0.446 -17.581 
ATOM    466  CG1 ILE A  80      11.316  -0.473 -16.984 
ATOM    467  CG2 ILE A  80       8.892  -0.240 -17.747 
ATOM    468  CD1 ILE A  80      10.900  -1.026 -15.623 
ATOM    469  C   ILE A  80      11.745   2.022 -18.874 
ATOM    470  O   ILE A  80      11.546   3.160 -18.452 
ATOM    471  N   CYS A  81      12.966   1.624 -19.275 
ATOM    472  CA  CYS A  81      14.117   2.486 -19.280 
ATOM    473  CB  CYS A  81      15.428   1.734 -19.567 
ATOM    474  SG  CYS A  81      15.754   0.459 -18.312 
ATOM    475  C   CYS A  81      13.959   3.596 -20.289 
ATOM    476  O   CYS A  81      14.689   4.586 -20.237 
ATOM    477  N   GLU A  82      13.062   3.434 -21.284 
ATOM    478  CA  GLU A  82      12.862   4.454 -22.277 
ATOM    479  CB  GLU A  82      12.970   3.920 -23.715 
ATOM    480  CG  GLU A  82      11.961   2.809 -24.013 
ATOM    481  CD  GLU A  82      12.156   2.352 -25.452 
ATOM    482  OE1 GLU A  82      12.213   3.228 -26.356 
ATOM    483  OE2 GLU A  82      12.249   1.114 -25.666 
ATOM    484  C   GLU A  82      11.484   5.028 -22.107 
ATOM    485  O   GLU A  82      10.696   4.562 -21.287 
ATOM    486  N   ASN A  83      11.173   6.085 -22.884 
ATOM    487  CA  ASN A  83       9.911   6.767 -22.808 
ATOM    488  CB  ASN A  83       9.851   8.042 -23.664 
ATOM    489  CG  ASN A  83      10.676   9.103 -22.944 
ATOM    490  OD1 ASN A  83      10.664   9.185 -21.715 
ATOM    491  ND2 ASN A  83      11.416   9.938 -23.723 
ATOM    492  C   ASN A  83       8.817   5.839 -23.229 
ATOM    493  O   ASN A  83       7.665   6.001 -22.831 
ATOM    494  N   LYS A  84       9.156   4.826 -24.043 
ATOM    495  CA  LYS A  84       8.180   3.925 -24.580 
ATOM    496  CB  LYS A  84       8.857   2.817 -25.416 
ATOM    497  CG  LYS A  84       7.921   1.834 -26.122 
ATOM    498  CD  LYS A  84       7.153   0.911 -25.178 
ATOM    499  CE  LYS A  84       6.396  -0.197 -25.909 
ATOM    500  NZ  LYS A  84       7.357  -1.190 -26.441 
ATOM    501  C   LYS A  84       7.386   3.298 -23.466 
ATOM    502  O   LYS A  84       6.161   3.232 -23.563 
ATOM    503  N   ASN A  85       8.029   2.807 -22.383 
ATOM    504  CA  ASN A  85       7.206   2.217 -21.358 
ATOM    505  CB  ASN A  85       7.343   0.680 -21.318 
ATOM    506  CG  ASN A  85       6.232   0.074 -20.468 
ATOM    507  OD1 ASN A  85       5.067   0.455 -20.576 
ATOM    508  ND2 ASN A  85       6.604  -0.897 -19.592 
ATOM    509  C   ASN A  85       7.600   2.737 -20.000 
ATOM    510  O   ASN A  85       7.516   2.004 -19.015 
ATOM    511  N   GLY A  86       7.987   4.025 -19.869 
ATOM    512  CA  GLY A  86       8.358   4.440 -18.541 
ATOM    513  C   GLY A  86       8.406   5.935 -18.432 
ATOM    514  O   GLY A  86       8.529   6.651 -19.426 
ATOM    515  N   ASN A  87       8.313   6.432 -17.176 
ATOM    516  CA  ASN A  87       8.388   7.834 -16.866 
ATOM    517  CB  ASN A  87       7.070   8.434 -16.338 
ATOM    518  CG  ASN A  87       6.033   8.383 -17.450 
ATOM    519  OD1 ASN A  87       5.564   7.312 -17.828 
ATOM    520  ND2 ASN A  87       5.650   9.574 -17.983 
ATOM    521  C   ASN A  87       9.381   7.966 -15.753 
ATOM    522  O   ASN A  87       9.660   7.005 -15.039 
ATOM    523  N   PRO A  88       9.943   9.130 -15.590 
ATOM    524  CA  PRO A  88      10.890   9.367 -14.542 
ATOM    525  CD  PRO A  88       9.915  10.189 -16.582 
ATOM    526  CB  PRO A  88      11.522  10.727 -14.851 
ATOM    527  CG  PRO A  88      10.555  11.384 -15.857 
ATOM    528  C   PRO A  88      10.168   9.304 -13.236 
ATOM    529  O   PRO A  88       9.050   9.812 -13.144 
ATOM    530  N   HIS A  89      10.804   8.706 -12.212 
ATOM    531  CA  HIS A  89      10.210   8.527 -10.923 
ATOM    532  ND1 HIS A  89       7.895   6.729  -9.424 
ATOM    533  CG  HIS A  89       9.268   6.743  -9.344 
ATOM    534  CB  HIS A  89      10.169   7.046 -10.506 
ATOM    535  NE2 HIS A  89       8.415   6.182  -7.333 
ATOM    536  CD2 HIS A  89       9.569   6.408  -8.061 
ATOM    537  CE1 HIS A  89       7.434   6.387  -8.195 
ATOM    538  C   HIS A  89      11.094   9.291 -10.006 
ATOM    539  O   HIS A  89      12.249   9.524 -10.348 
ATOM    540  N   ARG A  90      10.614   9.570  -8.777 
ATOM    541  CA  ARG A  90      11.134  10.633  -7.973 
ATOM    542  CB  ARG A  90      10.638  10.532  -6.524 
ATOM    543  CG  ARG A  90       9.118  10.621  -6.401 
ATOM    544  CD  ARG A  90       8.581  12.052  -6.436 
ATOM    545  NE  ARG A  90       7.099  11.972  -6.308 
ATOM    546  CZ  ARG A  90       6.398  13.027  -5.801 
ATOM    547  NH1 ARG A  90       7.050  14.164  -5.418 
ATOM    548  NH2 ARG A  90       5.043  12.938  -5.660 
ATOM    549  C   ARG A  90      12.627  10.723  -7.915 
ATOM    550  O   ARG A  90      13.186  11.625  -8.535 
ATOM    551  N   GLU A  91      13.353   9.801  -7.262 
ATOM    552  CA  GLU A  91      14.755  10.115  -7.224 
ATOM    553  CB  GLU A  91      15.367  10.061  -5.812 
ATOM    554  CG  GLU A  91      14.958  11.232  -4.914 
ATOM    555  CD  GLU A  91      13.537  11.000  -4.427 
ATOM    556  OE1 GLU A  91      13.280   9.918  -3.836 
ATOM    557  OE2 GLU A  91      12.688  11.907  -4.644 
ATOM    558  C   GLU A  91      15.504   9.143  -8.074 
ATOM    559  O   GLU A  91      15.859   8.056  -7.623 
ATOM    560  N   ASN A  92      15.780   9.542  -9.330 
ATOM    561  CA  ASN A  92      16.570   8.776 -10.253 
ATOM    562  CB  ASN A  92      18.015   8.583  -9.762 
ATOM    563  CG  ASN A  92      18.669   9.953  -9.678 
ATOM    564  OD1 ASN A  92      18.547  10.766 -10.593 
ATOM    565  ND2 ASN A  92      19.371  10.227  -8.547 
ATOM    566  C   ASN A  92      15.991   7.412 -10.460 
ATOM    567  O   ASN A  92      16.733   6.456 -10.678 
ATOM    568  N   LEU A  93      14.653   7.283 -10.421 
ATOM    569  CA  LEU A  93      14.046   5.998 -10.644 
ATOM    570  CB  LEU A  93      13.196   5.499  -9.462 
ATOM    571  CG  LEU A  93      14.013   5.127  -8.208 
ATOM    572  CD1 LEU A  93      13.097   4.644  -7.072 
ATOM    573  CD2 LEU A  93      15.107   4.099  -8.543 
ATOM    574  C   LEU A  93      13.141   6.137 -11.825 
ATOM    575  O   LEU A  93      12.979   7.226 -12.373 
ATOM    576  N   ARG A  94      12.563   5.007 -12.286 
ATOM    577  CA  ARG A  94      11.651   5.047 -13.395 
ATOM    578  CB  ARG A  94      12.264   4.533 -14.706 
ATOM    579  CG  ARG A  94      13.421   5.410 -15.185 
ATOM    580  CD  ARG A  94      13.981   5.008 -16.550 
ATOM    581  NE  ARG A  94      12.929   5.315 -17.557 
ATOM    582  CZ  ARG A  94      12.803   6.585 -18.040 
ATOM    583  NH1 ARG A  94      13.625   7.577 -17.590 
ATOM    584  NH2 ARG A  94      11.843   6.868 -18.966 
ATOM    585  C   ARG A  94      10.481   4.169 -13.054 
ATOM    586  O   ARG A  94      10.637   3.137 -12.403 
ATOM    587  N   ILE A  95       9.268   4.577 -13.488 
ATOM    588  CA  ILE A  95       8.059   3.839 -13.228 
ATOM    589  CB  ILE A  95       7.025   4.653 -12.501 
ATOM    590  CG1 ILE A  95       5.820   3.791 -12.084 
ATOM    591  CG2 ILE A  95       6.656   5.846 -13.397 
ATOM    592  CD1 ILE A  95       6.118   2.807 -10.956 
ATOM    593  C   ILE A  95       7.471   3.433 -14.552 
ATOM    594  O   ILE A  95       7.417   4.230 -15.487 
ATOM    595  N   SER A  96       7.017   2.167 -14.668 
ATOM    596  CA  SER A  96       6.520   1.669 -15.924 
ATOM    597  CB  SER A  96       6.521   0.132 -16.021 
ATOM    598  OG  SER A  96       5.638  -0.423 -15.057 
ATOM    599  C   SER A  96       5.122   2.137 -16.200 
ATOM    600  O   SER A  96       4.324   2.355 -15.289 
ATOM    601  N   LYS A  97       4.824   2.366 -17.497 
ATOM    602  CA  LYS A  97       3.513   2.735 -17.955 
ATOM    603  CB  LYS A  97       3.499   3.283 -19.390 
ATOM    604  CG  LYS A  97       4.096   4.687 -19.504 
ATOM    605  CD  LYS A  97       4.273   5.153 -20.949 
ATOM    606  CE  LYS A  97       4.718   6.611 -21.063 
ATOM    607  NZ  LYS A  97       6.152   6.728 -20.709 
ATOM    608  C   LYS A  97       2.610   1.543 -17.924 
ATOM    609  O   LYS A  97       1.429   1.655 -17.600 
ATOM    610  N   SER A  98       3.157   0.372 -18.304 
ATOM    611  CA  SER A  98       2.430  -0.864 -18.402 
ATOM    612  CB  SER A  98       3.113  -1.826 -19.387 
ATOM    613  OG  SER A  98       2.438  -3.069 -19.433 
ATOM    614  C   SER A  98       2.391  -1.529 -17.062 
ATOM    615  O   SER A  98       3.191  -1.233 -16.178 
ATOM    616  N   SER A  99       1.438  -2.468 -16.892 
ATOM    617  CA  SER A  99       1.316  -3.181 -15.654 
ATOM    618  CB  SER A  99      -0.138  -3.329 -15.182 
ATOM    619  OG  SER A  99      -0.171  -4.036 -13.953 
ATOM    620  C   SER A  99       1.866  -4.551 -15.901 
ATOM    621  O   SER A  99       1.756  -5.075 -17.006 
ATOM    622  N   PHE A 100       2.499  -5.160 -14.875 
ATOM    623  CA  PHE A 100       3.096  -6.452 -15.063 
ATOM    624  CB  PHE A 100       4.625  -6.462 -14.858 
ATOM    625  CG  PHE A 100       5.327  -5.637 -15.887 
ATOM    626  CD1 PHE A 100       5.439  -4.271 -15.743 
ATOM    627  CD2 PHE A 100       5.897  -6.234 -16.988 
ATOM    628  CE1 PHE A 100       6.097  -3.516 -16.687 
ATOM    629  CE2 PHE A 100       6.556  -5.484 -17.934 
ATOM    630  CZ  PHE A 100       6.657  -4.121 -17.787 
ATOM    631  C   PHE A 100       2.572  -7.384 -14.016 
ATOM    632  O   PHE A 100       2.195  -6.966 -12.922 
ATOM    633  N   GLN A 101       2.513  -8.691 -14.344 
ATOM    634  CA  GLN A 101       2.171  -9.658 -13.345 
ATOM    635  CB  GLN A 101       1.839 -11.052 -13.904 
ATOM    636  CG  GLN A 101       0.489 -11.131 -14.617 
ATOM    637  CD  GLN A 101      -0.593 -11.194 -13.547 
ATOM    638  OE1 GLN A 101      -0.366 -11.697 -12.449 
ATOM    639  NE2 GLN A 101      -1.804 -10.667 -13.873 
ATOM    640  C   GLN A 101       3.394  -9.793 -12.496 
ATOM    641  O   GLN A 101       4.508  -9.873 -13.015 
ATOM    642  N   VAL A 102       3.218  -9.802 -11.161 
ATOM    643  CA  VAL A 102       4.354  -9.886 -10.293 
ATOM    644  CB  VAL A 102       4.759  -8.562  -9.714 
ATOM    645  CG1 VAL A 102       5.195  -7.637 -10.861 
ATOM    646  CG2 VAL A 102       3.584  -8.007  -8.887 
ATOM    647  C   VAL A 102       4.011 -10.774  -9.139 
ATOM    648  O   VAL A 102       2.841 -11.025  -8.854 
ATOM    649  N   THR A 103       5.050 -11.314  -8.467 
ATOM    650  CA  THR A 103       4.829 -12.120  -7.304 
ATOM    651  CB  THR A 103       5.112 -13.577  -7.530 
ATOM    652  OG1 THR A 103       4.295 -14.080  -8.577 
ATOM    653  CG2 THR A 103       4.826 -14.343  -6.226 
ATOM    654  C   THR A 103       5.781 -11.637  -6.255 
ATOM    655  O   THR A 103       6.988 -11.574  -6.489 
ATOM    656  N   THR A 104       5.262 -11.297  -5.057 
ATOM    657  CA  THR A 104       6.109 -10.812  -4.005 
ATOM    658  CB  THR A 104       5.546  -9.614  -3.295 
ATOM    659  OG1 THR A 104       5.356  -8.546  -4.210 
ATOM    660  CG2 THR A 104       6.514  -9.193  -2.176 
ATOM    661  C   THR A 104       6.242 -11.896  -2.986 
ATOM    662  O   THR A 104       5.251 -12.502  -2.581 
ATOM    663  N   CYS A 105       7.490 -12.172  -2.555 
ATOM    664  CA  CYS A 105       7.738 -13.200  -1.586 
ATOM    665  CB  CYS A 105       8.849 -14.165  -2.029 
ATOM    666  SG  CYS A 105       8.448 -14.908  -3.639 
ATOM    667  C   CYS A 105       8.189 -12.511  -0.339 
ATOM    668  O   CYS A 105       9.178 -11.779  -0.349 
ATOM    669  N   LYS A 106       7.459 -12.730   0.774 
ATOM    670  CA  LYS A 106       7.781 -12.086   2.014 
ATOM    671  CB  LYS A 106       6.585 -11.338   2.628 
ATOM    672  CG  LYS A 106       6.127 -10.139   1.793 
ATOM    673  CD  LYS A 106       4.735  -9.634   2.178 
ATOM    674  CE  LYS A 106       4.309  -8.374   1.425 
ATOM    675  NZ  LYS A 106       5.014  -7.194   1.974 
ATOM    676  C   LYS A 106       8.204 -13.134   2.988 
ATOM    677  O   LYS A 106       7.514 -14.131   3.203 
ATOM    678  N   LEU A 107       9.370 -12.908   3.618 
ATOM    679  CA  LEU A 107       9.910 -13.866   4.533 
ATOM    680  CB  LEU A 107      11.381 -13.570   4.883 
ATOM    681  CG  LEU A 107      12.026 -14.570   5.857 
ATOM    682  CD1 LEU A 107      12.138 -15.973   5.238 
ATOM    683  CD2 LEU A 107      13.375 -14.044   6.370 
ATOM    684  C   LEU A 107       9.105 -13.824   5.787 
ATOM    685  O   LEU A 107       8.661 -12.764   6.225 
ATOM    686  N   HIS A 108       8.855 -15.005   6.380 
ATOM    687  CA  HIS A 108       8.191 -15.020   7.648 
ATOM    688  ND1 HIS A 108       6.503 -17.160   5.722 
ATOM    689  CG  HIS A 108       6.507 -16.861   7.063 
ATOM    690  CB  HIS A 108       6.725 -15.489   7.618 
ATOM    691  NE2 HIS A 108       6.076 -19.059   6.793 
ATOM    692  CD2 HIS A 108       6.247 -18.033   7.703 
ATOM    693  CE1 HIS A 108       6.239 -18.488   5.615 
ATOM    694  C   HIS A 108       8.993 -15.906   8.534 
ATOM    695  O   HIS A 108       9.644 -16.843   8.076 
ATOM    696  N   GLY A 109       8.958 -15.620   9.846 
ATOM    697  CA  GLY A 109       9.793 -16.334  10.759 
ATOM    698  C   GLY A 109      10.861 -15.362  11.144 
ATOM    699  O   GLY A 109      11.206 -14.465  10.376 
ATOM    700  N   GLY A 110      11.378 -15.513  12.376 
ATOM    701  CA  GLY A 110      12.344 -14.642  12.983 
ATOM    702  C   GLY A 110      13.717 -14.700  12.379 
ATOM    703  O   GLY A 110      14.419 -13.689  12.376 
ATOM    704  N   SER A 111      14.166 -15.876  11.892 
ATOM    705  CA  SER A 111      15.555 -15.993  11.521 
ATOM    706  CB  SER A 111      16.129 -17.404  11.740 
ATOM    707  OG  SER A 111      17.494 -17.439  11.353 
ATOM    708  C   SER A 111      15.827 -15.629  10.092 
ATOM    709  O   SER A 111      15.060 -15.888   9.167 
ATOM    710  N   PRO A 112      16.953 -14.967   9.967 
ATOM    711  CA  PRO A 112      17.492 -14.571   8.686 
ATOM    712  CD  PRO A 112      17.334 -14.031  11.015 
ATOM    713  CB  PRO A 112      18.504 -13.462   8.973 
ATOM    714  CG  PRO A 112      18.025 -12.860  10.301 
ATOM    715  C   PRO A 112      18.112 -15.709   7.930 
ATOM    716  O   PRO A 112      18.498 -15.507   6.778 
ATOM    717  N   TRP A 113      18.254 -16.900   8.543 
ATOM    718  CA  TRP A 113      18.952 -17.947   7.848 
ATOM    719  CB  TRP A 113      20.140 -18.493   8.653 
ATOM    720  CG  TRP A 113      21.239 -17.473   8.801 
ATOM    721  CD2 TRP A 113      22.171 -17.157   7.757 
ATOM    722  CD1 TRP A 113      21.549 -16.668   9.857 
ATOM    723  NE1 TRP A 113      22.625 -15.874   9.541 
ATOM    724  CE2 TRP A 113      23.017 -16.164   8.250 
ATOM    725  CE3 TRP A 113      22.310 -17.654   6.495 
ATOM    726  CZ2 TRP A 113      24.022 -15.652   7.480 
ATOM    727  CZ3 TRP A 113      23.322 -17.137   5.721 
ATOM    728  CH2 TRP A 113      24.162 -16.156   6.206 
ATOM    729  C   TRP A 113      18.019 -19.078   7.526 
ATOM    730  O   TRP A 113      16.980 -19.259   8.157 
ATOM    731  N   PRO A 114      18.387 -19.844   6.525 
ATOM    732  CA  PRO A 114      17.605 -20.941   6.018 
ATOM    733  CD  PRO A 114      19.726 -19.807   5.959 
ATOM    734  CB  PRO A 114      18.412 -21.510   4.849 
ATOM    735  CG  PRO A 114      19.865 -21.131   5.190 
ATOM    736  C   PRO A 114      17.349 -21.963   7.077 
ATOM    737  O   PRO A 114      18.132 -22.055   8.021 
ATOM    738  N   PRO A 115      16.287 -22.717   6.949 
ATOM    739  CA  PRO A 115      15.417 -22.592   5.810 
ATOM    740  CD  PRO A 115      16.308 -24.080   7.460 
ATOM    741  CB  PRO A 115      14.554 -23.850   5.796 
ATOM    742  CG  PRO A 115      15.436 -24.898   6.494 
ATOM    743  C   PRO A 115      14.624 -21.326   5.826 
ATOM    744  O   PRO A 115      14.324 -20.822   6.907 
ATOM    745  N   CYS A 116      14.262 -20.805   4.637 
ATOM    746  CA  CYS A 116      13.552 -19.559   4.576 
ATOM    747  CB  CYS A 116      14.136 -18.609   3.509 
ATOM    748  SG  CYS A 116      15.947 -18.432   3.606 
ATOM    749  C   CYS A 116      12.141 -19.851   4.153 
ATOM    750  O   CYS A 116      11.913 -20.416   3.083 
ATOM    751  N   GLN A 117      11.145 -19.461   4.980 
ATOM    752  CA  GLN A 117       9.776 -19.689   4.605 
ATOM    753  CB  GLN A 117       8.829 -20.057   5.761 
ATOM    754  CG  GLN A 117       9.262 -21.272   6.578 
ATOM    755  CD  GLN A 117       9.944 -20.724   7.818 
ATOM    756  OE1 GLN A 117      10.525 -19.641   7.791 
ATOM    757  NE2 GLN A 117       9.847 -21.480   8.943 
ATOM    758  C   GLN A 117       9.264 -18.399   4.045 
ATOM    759  O   GLN A 117       9.593 -17.322   4.542 
ATOM    760  N   TYR A 118       8.444 -18.476   2.979 
ATOM    761  CA  TYR A 118       7.961 -17.279   2.352 
ATOM    762  CB  TYR A 118       8.554 -17.047   0.952 
ATOM    763  CG  TYR A 118      10.003 -16.728   1.079 
ATOM    764  CD1 TYR A 118      10.406 -15.445   1.371 
ATOM    765  CD2 TYR A 118      10.958 -17.702   0.895 
ATOM    766  CE1 TYR A 118      11.740 -15.138   1.486 
ATOM    767  CE2 TYR A 118      12.294 -17.401   1.008 
ATOM    768  CZ  TYR A 118      12.686 -16.117   1.304 
ATOM    769  OH  TYR A 118      14.057 -15.806   1.420 
ATOM    770  C   TYR A 118       6.480 -17.356   2.150 
ATOM    771  O   TYR A 118       5.907 -18.436   2.018 
ATOM    772  N   ARG A 119       5.827 -16.174   2.139 
ATOM    773  CA  ARG A 119       4.427 -16.059   1.843 
ATOM    774  CB  ARG A 119       3.652 -15.202   2.858 
ATOM    775  CG  ARG A 119       3.673 -15.788   4.269 
ATOM    776  CD  ARG A 119       2.594 -16.840   4.518 
ATOM    777  NE  ARG A 119       2.885 -17.449   5.844 
ATOM    778  CZ  ARG A 119       1.863 -17.879   6.638 
ATOM    779  NH1 ARG A 119       0.571 -17.731   6.223 
ATOM    780  NH2 ARG A 119       2.135 -18.448   7.848 
ATOM    781  C   ARG A 119       4.365 -15.344   0.526 
ATOM    782  O   ARG A 119       5.061 -14.349   0.325 
ATOM    783  N   ALA A 120       3.524 -15.828  -0.411 
ATOM    784  CA  ALA A 120       3.516 -15.241  -1.722 
ATOM    785  CB  ALA A 120       3.540 -16.279  -2.857 
ATOM    786  C   ALA A 120       2.290 -14.411  -1.918 
ATOM    787  O   ALA A 120       1.191 -14.774  -1.498 
ATOM    788  N   THR A 121       2.473 -13.235  -2.553 
ATOM    789  CA  THR A 121       1.362 -12.387  -2.858 
ATOM    790  CB  THR A 121       1.414 -11.077  -2.132 
ATOM    791  OG1 THR A 121       1.493 -11.279  -0.729 
ATOM    792  CG2 THR A 121       0.136 -10.304  -2.467 
ATOM    793  C   THR A 121       1.454 -12.058  -4.319 
ATOM    794  O   THR A 121       2.368 -11.355  -4.746 
ATOM    795  N   ALA A 122       0.503 -12.561  -5.131 
ATOM    796  CA  ALA A 122       0.506 -12.258  -6.535 
ATOM    797  CB  ALA A 122      -0.363 -13.214  -7.372 
ATOM    798  C   ALA A 122      -0.051 -10.879  -6.695 
ATOM    799  O   ALA A 122      -0.797 -10.403  -5.841 
ATOM    800  N   GLY A 123       0.311 -10.190  -7.800 
ATOM    801  CA  GLY A 123      -0.202  -8.866  -8.009 
ATOM    802  C   GLY A 123      -0.066  -8.514  -9.455 
ATOM    803  O   GLY A 123       0.601  -9.210 -10.221 
ATOM    804  N   PHE A 124      -0.738  -7.418  -9.864 
ATOM    805  CA  PHE A 124      -0.677  -6.940 -11.215 
ATOM    806  CB  PHE A 124      -1.952  -7.333 -11.988 
ATOM    807  CG  PHE A 124      -1.880  -6.953 -13.427 
ATOM    808  CD1 PHE A 124      -1.110  -7.677 -14.309 
ATOM    809  CD2 PHE A 124      -2.620  -5.893 -13.902 
ATOM    810  CE1 PHE A 124      -1.058  -7.330 -15.640 
ATOM    811  CE2 PHE A 124      -2.573  -5.544 -15.231 
ATOM    812  CZ  PHE A 124      -1.789  -6.263 -16.103 
ATOM    813  C   PHE A 124      -0.614  -5.444 -11.112 
ATOM    814  O   PHE A 124      -1.586  -4.807 -10.707 
ATOM    815  N   ARG A 125       0.538  -4.838 -11.470 
ATOM    816  CA  ARG A 125       0.653  -3.408 -11.368 
ATOM    817  CB  ARG A 125       0.731  -2.905  -9.919 
ATOM    818  CG  ARG A 125       1.922  -3.477  -9.148 
ATOM    819  CD  ARG A 125       2.201  -2.737  -7.841 
ATOM    820  NE  ARG A 125       2.654  -1.368  -8.212 
ATOM    821  CZ  ARG A 125       2.539  -0.343  -7.320 
ATOM    822  NH1 ARG A 125       2.021  -0.575  -6.078 
ATOM    823  NH2 ARG A 125       2.940   0.912  -7.672 
ATOM    824  C   ARG A 125       1.930  -2.974 -12.029 
ATOM    825  O   ARG A 125       2.704  -3.796 -12.517 
ATOM    826  N   ASN A 126       2.164  -1.643 -12.058 
ATOM    827  CA  ASN A 126       3.348  -1.060 -12.631 
ATOM    828  CB  ASN A 126       3.319   0.475 -12.733 
ATOM    829  CG  ASN A 126       2.288   0.920 -13.750 
ATOM    830  OD1 ASN A 126       1.798   0.128 -14.551 
ATOM    831  ND2 ASN A 126       1.954   2.238 -13.724 
ATOM    832  C   ASN A 126       4.475  -1.326 -11.687 
ATOM    833  O   ASN A 126       4.252  -1.649 -10.522 
ATOM    834  N   VAL A 127       5.728  -1.187 -12.170 
ATOM    835  CA  VAL A 127       6.853  -1.442 -11.318 
ATOM    836  CB  VAL A 127       7.620  -2.670 -11.710 
ATOM    837  CG1 VAL A 127       6.692  -3.888 -11.560 
ATOM    838  CG2 VAL A 127       8.164  -2.479 -13.137 
ATOM    839  C   VAL A 127       7.801  -0.286 -11.389 
ATOM    840  O   VAL A 127       7.791   0.482 -12.349 
ATOM    841  N   VAL A 128       8.640  -0.129 -10.338 
ATOM    842  CA  VAL A 128       9.608   0.932 -10.290 
ATOM    843  CB  VAL A 128       9.558   1.739  -9.024 
ATOM    844  CG1 VAL A 128      10.684   2.788  -9.058 
ATOM    845  CG2 VAL A 128       8.156   2.343  -8.876 
ATOM    846  C   VAL A 128      10.968   0.306 -10.332 
ATOM    847  O   VAL A 128      11.242  -0.659  -9.620 
ATOM    848  N   VAL A 129      11.864   0.853 -11.180 
ATOM    849  CA  VAL A 129      13.192   0.316 -11.293 
ATOM    850  CB  VAL A 129      13.377  -0.597 -12.470 
ATOM    851  CG1 VAL A 129      12.475  -1.829 -12.285 
ATOM    852  CG2 VAL A 129      13.103   0.196 -13.761 
ATOM    853  C   VAL A 129      14.143   1.454 -11.487 
ATOM    854  O   VAL A 129      13.740   2.610 -11.599 
ATOM    855  N   ALA A 130      15.453   1.141 -11.469 
ATOM    856  CA  ALA A 130      16.471   2.102 -11.776 
ATOM    857  CB  ALA A 130      17.570   2.201 -10.704 
ATOM    858  C   ALA A 130      17.107   1.586 -13.029 
ATOM    859  O   ALA A 130      17.251   0.376 -13.195 
ATOM    860  N   CYS A 131      17.489   2.483 -13.964 
ATOM    861  CA  CYS A 131      18.044   1.992 -15.195 
ATOM    862  CB  CYS A 131      17.222   2.356 -16.450 
ATOM    863  SG  CYS A 131      15.649   1.450 -16.538 
ATOM    864  C   CYS A 131      19.424   2.528 -15.408 
ATOM    865  O   CYS A 131      19.772   3.615 -14.946 
ATOM    866  N   GLU A 132      20.255   1.724 -16.108 
ATOM    867  CA  GLU A 132      21.592   2.093 -16.475 
ATOM    868  CB  GLU A 132      22.653   1.496 -15.531 
ATOM    869  CG  GLU A 132      24.095   1.876 -15.875 
ATOM    870  CD  GLU A 132      25.017   1.153 -14.901 
ATOM    871  OE1 GLU A 132      24.867  -0.090 -14.759 
ATOM    872  OE2 GLU A 132      25.883   1.833 -14.288 
ATOM    873  C   GLU A 132      21.835   1.497 -17.828 
ATOM    874  O   GLU A 132      21.581   0.315 -18.054 
ATOM    875  N   ASN A 133      22.341   2.307 -18.771 
ATOM    876  CA  ASN A 133      22.633   1.807 -20.081 
ATOM    877  CB  ASN A 133      23.666   0.669 -20.045 
ATOM    878  CG  ASN A 133      24.142   0.395 -21.460 
ATOM    879  OD1 ASN A 133      23.716   1.047 -22.412 
ATOM    880  ND2 ASN A 133      25.042  -0.612 -21.602 
ATOM    881  C   ASN A 133      21.369   1.284 -20.700 
ATOM    882  O   ASN A 133      21.405   0.415 -21.569 
ATOM    883  N   GLY A 134      20.206   1.809 -20.274 
ATOM    884  CA  GLY A 134      18.973   1.431 -20.908 
ATOM    885  C   GLY A 134      18.488   0.100 -20.407 
ATOM    886  O   GLY A 134      17.601  -0.497 -21.016 
ATOM    887  N   LEU A 135      19.052  -0.410 -19.291 
ATOM    888  CA  LEU A 135      18.626  -1.689 -18.777 
ATOM    889  CB  LEU A 135      19.722  -2.763 -18.865 
ATOM    890  CG  LEU A 135      20.118  -3.122 -20.306 
ATOM    891  CD1 LEU A 135      21.217  -4.195 -20.327 
ATOM    892  CD2 LEU A 135      18.890  -3.538 -21.130 
ATOM    893  C   LEU A 135      18.301  -1.547 -17.317 
ATOM    894  O   LEU A 135      18.890  -0.715 -16.629 
ATOM    895  N   PRO A 136      17.352  -2.313 -16.825 
ATOM    896  CA  PRO A 136      17.021  -2.252 -15.420 
ATOM    897  CD  PRO A 136      16.196  -2.669 -17.633 
ATOM    898  CB  PRO A 136      15.657  -2.921 -15.271 
ATOM    899  CG  PRO A 136      15.011  -2.730 -16.653 
ATOM    900  C   PRO A 136      18.077  -2.865 -14.544 
ATOM    901  O   PRO A 136      18.366  -4.050 -14.698 
ATOM    902  N   VAL A 137      18.700  -2.052 -13.670 
ATOM    903  CA  VAL A 137      19.685  -2.428 -12.695 
ATOM    904  CB  VAL A 137      20.708  -1.352 -12.497 
ATOM    905  CG1 VAL A 137      21.444  -1.158 -13.835 
ATOM    906  CG2 VAL A 137      20.006  -0.082 -11.995 
ATOM    907  C   VAL A 137      19.111  -2.788 -11.354 
ATOM    908  O   VAL A 137      19.737  -3.522 -10.593 
ATOM    909  N   HIS A 138      17.948  -2.222 -10.978 
ATOM    910  CA  HIS A 138      17.482  -2.425  -9.634 
ATOM    911  ND1 HIS A 138      17.868  -2.477  -6.392 
ATOM    912  CG  HIS A 138      17.517  -1.474  -7.267 
ATOM    913  CB  HIS A 138      18.027  -1.352  -8.671 
ATOM    914  NE2 HIS A 138      16.458  -1.147  -5.302 
ATOM    915  CD2 HIS A 138      16.654  -0.671  -6.586 
ATOM    916  CE1 HIS A 138      17.208  -2.233  -5.232 
ATOM    917  C   HIS A 138      15.989  -2.347  -9.596 
ATOM    918  O   HIS A 138      15.368  -1.672 -10.416 
ATOM    919  N   LEU A 139      15.380  -3.059  -8.624 
ATOM    920  CA  LEU A 139      13.959  -3.022  -8.464 
ATOM    921  CB  LEU A 139      13.328  -4.424  -8.387 
ATOM    922  CG  LEU A 139      11.796  -4.427  -8.219 
ATOM    923  CD1 LEU A 139      11.097  -3.859  -9.466 
ATOM    924  CD2 LEU A 139      11.275  -5.821  -7.830 
ATOM    925  C   LEU A 139      13.692  -2.338  -7.155 
ATOM    926  O   LEU A 139      14.328  -2.642  -6.146 
ATOM    927  N   ASP A 140      12.744  -1.377  -7.146 
ATOM    928  CA  ASP A 140      12.392  -0.683  -5.938 
ATOM    929  CB  ASP A 140      11.787   0.709  -6.222 
ATOM    930  CG  ASP A 140      11.444   1.439  -4.927 
ATOM    931  OD1 ASP A 140      10.721   0.858  -4.076 
ATOM    932  OD2 ASP A 140      11.902   2.602  -4.774 
ATOM    933  C   ASP A 140      11.357  -1.523  -5.257 
ATOM    934  O   ASP A 140      10.230  -1.654  -5.728 
ATOM    935  N   GLN A 141      11.749  -2.130  -4.123 
ATOM    936  CA  GLN A 141      10.948  -3.011  -3.316 
ATOM    937  CB  GLN A 141      11.779  -3.783  -2.278 
ATOM    938  CG  GLN A 141      12.762  -4.776  -2.905 
ATOM    939  CD  GLN A 141      11.952  -5.908  -3.523 
ATOM    940  OE1 GLN A 141      12.497  -6.786  -4.190 
ATOM    941  NE2 GLN A 141      10.610  -5.884  -3.303 
ATOM    942  C   GLN A 141       9.851  -2.293  -2.576 
ATOM    943  O   GLN A 141       8.819  -2.893  -2.282 
ATOM    944  N   SER A 142      10.034  -0.997  -2.253 
ATOM    945  CA  SER A 142       9.150  -0.301  -1.351 
ATOM    946  CB  SER A 142       9.491   1.193  -1.188 
ATOM    947  OG  SER A 142       9.124   1.919  -2.352 
ATOM    948  C   SER A 142       7.710  -0.375  -1.771 
ATOM    949  O   SER A 142       6.824  -0.464  -0.923 
ATOM    950  N   ILE A 143       7.420  -0.350  -3.080 
ATOM    951  CA  ILE A 143       6.051  -0.356  -3.517 
ATOM    952  CB  ILE A 143       5.929  -0.210  -5.009 
ATOM    953  CG1 ILE A 143       6.581  -1.395  -5.742 
ATOM    954  CG2 ILE A 143       6.534   1.151  -5.388 
ATOM    955  CD1 ILE A 143       6.281  -1.418  -7.241 
ATOM    956  C   ILE A 143       5.389  -1.633  -3.085 
ATOM    957  O   ILE A 143       4.203  -1.660  -2.760 
ATOM    958  N   PHE A 144       6.139  -2.743  -3.129 
ATOM    959  CA  PHE A 144       5.663  -4.054  -2.785 
ATOM    960  CB  PHE A 144       6.569  -5.164  -3.332 
ATOM    961  CG  PHE A 144       6.507  -4.997  -4.812 
ATOM    962  CD1 PHE A 144       5.397  -5.403  -5.519 
ATOM    963  CD2 PHE A 144       7.560  -4.429  -5.496 
ATOM    964  CE1 PHE A 144       5.340  -5.244  -6.884 
ATOM    965  CE2 PHE A 144       7.507  -4.271  -6.860 
ATOM    966  CZ  PHE A 144       6.396  -4.677  -7.557 
ATOM    967  C   PHE A 144       5.482  -4.230  -1.309 
ATOM    968  O   PHE A 144       4.699  -5.077  -0.876 
ATOM    969  N   ARG A 145       6.264  -3.500  -0.495 
ATOM    970  CA  ARG A 145       6.177  -3.640   0.929 
ATOM    971  CB  ARG A 145       7.187  -2.736   1.646 
ATOM    972  CG  ARG A 145       8.616  -2.950   1.149 
ATOM    973  CD  ARG A 145       9.671  -2.223   1.979 
ATOM    974  NE  ARG A 145       9.994  -3.112   3.127 
ATOM    975  CZ  ARG A 145      10.901  -4.116   2.955 
ATOM    976  NH1 ARG A 145      11.537  -4.250   1.755 
ATOM    977  NH2 ARG A 145      11.162  -4.987   3.973 
ATOM    978  C   ARG A 145       4.810  -3.223   1.343 
ATOM    979  O   ARG A 145       4.160  -3.893   2.145 
ATOM    980  N   ARG A 146       4.339  -2.101   0.769 
ATOM    981  CA  ARG A 146       3.061  -1.554   1.109 
ATOM    982  CB  ARG A 146       2.944  -0.061   0.750 
ATOM    983  CG  ARG A 146       4.017   0.799   1.422 
ATOM    984  CD  ARG A 146       3.933   2.291   1.088 
ATOM    985  NE  ARG A 146       5.205   2.914   1.552 
ATOM    986  CZ  ARG A 146       6.283   2.930   0.714 
ATOM    987  NH1 ARG A 146       6.168   2.412  -0.544 
ATOM    988  NH2 ARG A 146       7.470   3.456   1.131 
ATOM    989  C   ARG A 146       2.016  -2.301   0.298 
ATOM    990  O   ARG A 146       1.257  -1.625  -0.446 
ATOM    991  OXT ARG A 146       1.959  -3.554   0.415 
TER
HEADER lig_33.pdb
ATOM      1  P    DC A   1     479.808  58.930-323.975 
ATOM      2  OP1  DC A   1     481.128  58.393-323.575 
ATOM      3  OP2  DC A   1     478.661  58.007-323.836 
ATOM      4  O5'  DC A   1     479.510  60.282-323.171 
ATOM      5  C5'  DC A   1     480.009  61.529-323.691 
ATOM      6  C4'  DC A   1     478.938  62.597-323.590 
ATOM      7  O4'  DC A   1     478.070  62.627-324.759 
ATOM      8  C3'  DC A   1     477.970  62.459-322.416 
ATOM      9  O3'  DC A   1     477.651  63.756-321.926 
ATOM     10  C2'  DC A   1     476.709  61.846-323.023 
ATOM     11  C1'  DC A   1     476.722  62.657-324.315 
ATOM     12  N1   DC A   1     475.868  62.084-325.392 
ATOM     13  C2   DC A   1     475.221  62.970-326.249 
ATOM     14  O2   DC A   1     475.382  64.184-326.083 
ATOM     15  N3   DC A   1     474.437  62.467-327.237 
ATOM     16  C4   DC A   1     474.289  61.143-327.384 
ATOM     17  N4   DC A   1     473.514  60.703-328.363 
ATOM     18  C5   DC A   1     474.945  60.215-326.513 
ATOM     19  C6   DC A   1     475.724  60.737-325.531 
ATOM     20  P    DA A   2     477.518  63.980-320.347 
ATOM     21  OP1  DA A   2     478.859  64.207-319.765 
ATOM     22  OP2  DA A   2     476.731  62.877-319.754 
ATOM     23  O5'  DA A   2     476.670  65.335-320.290 
ATOM     24  C5'  DA A   2     476.808  66.291-321.359 
ATOM     25  C4'  DA A   2     475.444  66.815-321.764 
ATOM     26  O4'  DA A   2     474.812  65.989-322.784 
ATOM     27  C3'  DA A   2     474.401  66.888-320.649 
ATOM     28  O3'  DA A   2     473.601  68.048-320.842 
ATOM     29  C2'  DA A   2     473.525  65.653-320.857 
ATOM     30  C1'  DA A   2     473.477  65.726-322.381 
ATOM     31  N9   DA A   2     473.040  64.457-323.028 
ATOM     32  C8   DA A   2     473.283  63.174-322.629 
ATOM     33  N7   DA A   2     472.764  62.275-323.408 
ATOM     34  C5   DA A   2     472.131  63.015-324.397 
ATOM     35  C6   DA A   2     471.390  62.643-325.530 
ATOM     36  N6   DA A   2     471.151  61.368-325.872 
ATOM     37  N1   DA A   2     470.899  63.631-326.302 
ATOM     38  C2   DA A   2     471.141  64.895-325.957 
ATOM     39  N3   DA A   2     471.815  65.361-324.929 
ATOM     40  C4   DA A   2     472.294  64.352-324.173 
ATOM     41  P    DT A   3     473.154  68.903-319.565 
ATOM     42  OP1  DT A   3     474.236  69.841-319.192 
ATOM     43  OP2  DT A   3     472.688  67.992-318.496 
ATOM     44  O5'  DT A   3     471.911  69.721-320.152 
ATOM     45  C5'  DT A   3     471.895  70.058-321.552 
ATOM     46  C4'  DT A   3     470.518  69.803-322.132 
ATOM     47  O4'  DT A   3     470.362  68.437-322.611 
ATOM     48  C3'  DT A   3     469.346  69.991-321.169 
ATOM     49  O3'  DT A   3     468.251  70.554-321.881 
ATOM     50  C2'  DT A   3     468.967  68.575-320.737 
ATOM     51  C1'  DT A   3     469.141  67.921-322.103 
ATOM     52  N1   DT A   3     469.253  66.436-322.047 
ATOM     53  C2   DT A   3     468.705  65.728-323.089 
ATOM     54  O2   DT A   3     468.146  66.261-324.033 
ATOM     55  N3   DT A   3     468.828  64.355-323.003 
ATOM     56  C4   DT A   3     469.438  63.650-321.985 
ATOM     57  O4   DT A   3     469.486  62.419-322.017 
ATOM     58  C5   DT A   3     469.982  64.481-320.937 
ATOM     59  C7   DT A   3     470.664  63.793-319.791 
ATOM     60  C6   DT A   3     469.877  65.818-320.996 
ATOM     61  P    DG A   4     467.351  71.669-321.168 
ATOM     62  OP1  DG A   4     467.992  72.994-321.319 
ATOM     63  OP2  DG A   4     467.047  71.249-319.782 
ATOM     64  O5'  DG A   4     466.018  71.612-322.052 
ATOM     65  C5'  DG A   4     466.116  71.240-323.439 
ATOM     66  C4'  DG A   4     465.009  70.267-323.793 
ATOM     67  O4'  DG A   4     465.387  68.882-323.550 
ATOM     68  C3'  DG A   4     463.702  70.434-323.018 
ATOM     69  O3'  DG A   4     462.611  70.166-323.891 
ATOM     70  C2'  DG A   4     463.746  69.344-321.947 
ATOM     71  C1'  DG A   4     464.338  68.252-322.831 
ATOM     72  N9   DG A   4     464.921  67.113-322.067 
ATOM     73  C8   DG A   4     465.572  67.121-320.852 
ATOM     74  N7   DG A   4     465.966  65.938-320.450 
ATOM     75  C5   DG A   4     465.546  65.085-321.469 
ATOM     76  C6   DG A   4     465.688  63.679-321.600 
ATOM     77  O6   DG A   4     466.221  62.884-320.831 
ATOM     78  N1   DG A   4     465.115  63.216-322.793 
ATOM     79  C2   DG A   4     464.489  64.008-323.736 
ATOM     80  N2   DG A   4     464.009  63.374-324.808 
ATOM     81  N3   DG A   4     464.359  65.327-323.612 
ATOM     82  C4   DG A   4     464.907  65.792-322.460 
ATOM     83  P    DA A   5     461.294  71.070-323.786 
ATOM     84  OP1  DA A   5     461.481  72.311-324.572 
ATOM     85  OP2  DA A   5     460.928  71.251-322.364 
ATOM     86  O5'  DA A   5     460.212  70.136-324.504 
ATOM     87  C5'  DA A   5     460.646  69.235-325.540 
ATOM     88  C4'  DA A   5     459.990  67.881-325.357 
ATOM     89  O4'  DA A   5     460.758  67.005-324.482 
ATOM     90  C3'  DA A   5     458.595  67.895-324.732 
ATOM     91  O3'  DA A   5     457.806  66.882-325.343 
ATOM     92  C2'  DA A   5     458.823  67.517-323.269 
ATOM     93  C1'  DA A   5     459.874  66.440-323.526 
ATOM     94  N9   DA A   5     460.668  66.078-322.320 
ATOM     95  C8   DA A   5     461.067  66.885-321.292 
ATOM     96  N7   DA A   5     461.752  66.270-320.378 
ATOM     97  C5   DA A   5     461.813  64.960-320.831 
ATOM     98  C6   DA A   5     462.409  63.802-320.302 
ATOM     99  N6   DA A   5     463.088  63.781-319.147 
ATOM    100  N1   DA A   5     462.280  62.663-321.007 
ATOM    101  C2   DA A   5     461.604  62.691-322.155 
ATOM    102  N3   DA A   5     461.009  63.705-322.744 
ATOM    103  C4   DA A   5     461.152  64.832-322.018 
ATOM    104  P    DA A   6     456.266  67.185-325.661 
ATOM    105  OP1  DA A   6     456.158  67.900-326.952 
ATOM    106  OP2  DA A   6     455.640  67.848-324.497 
ATOM    107  O5'  DA A   6     455.679  65.703-325.815 
ATOM    108  C5'  DA A   6     456.542  64.657-326.295 
ATOM    109  C4'  DA A   6     456.347  63.402-325.466 
ATOM    110  O4'  DA A   6     457.210  63.372-324.294 
ATOM    111  C3'  DA A   6     454.944  63.193-324.897 
ATOM    112  O3'  DA A   6     454.638  61.804-324.926 
ATOM    113  C2'  DA A   6     455.048  63.638-323.438 
ATOM    114  C1'  DA A   6     456.421  63.029-323.165 
ATOM    115  N9   DA A   6     457.088  63.575-321.950 
ATOM    116  C8   DA A   6     457.031  64.844-321.450 
ATOM    117  N7   DA A   6     457.725  65.013-320.368 
ATOM    118  C5   DA A   6     458.284  63.765-320.131 
ATOM    119  C6   DA A   6     459.134  63.283-319.122 
ATOM    120  N6   DA A   6     459.590  64.041-318.115 
ATOM    121  N1   DA A   6     459.500  61.989-319.186 
ATOM    122  C2   DA A   6     459.043  61.241-320.190 
ATOM    123  N3   DA A   6     458.250  61.578-321.182 
ATOM    124  C4   DA A   6     457.899  62.878-321.095 
ATOM    125  P    DG A   7     453.156  61.345-325.317 
ATOM    126  OP1  DG A   7     453.025  61.296-326.791 
ATOM    127  OP2  DG A   7     452.170  62.188-324.606 
ATOM    128  O5'  DG A   7     453.119  59.859-324.724 
ATOM    129  C5'  DG A   7     454.343  59.104-324.656 
ATOM    130  C4'  DG A   7     454.440  58.393-323.321 
ATOM    131  O4'  DG A   7     455.068  59.219-322.298 
ATOM    132  C3'  DG A   7     453.112  57.974-322.692 
ATOM    133  O3'  DG A   7     453.287  56.723-322.039 
ATOM    134  C2'  DG A   7     452.832  59.039-321.632 
ATOM    135  C1'  DG A   7     454.266  59.169-321.128 
ATOM    136  N9   DG A   7     454.515  60.410-320.343 
ATOM    137  C8   DG A   7     453.972  61.666-320.504 
ATOM    138  N7   DG A   7     454.405  62.550-319.637 
ATOM    139  C5   DG A   7     455.297  61.828-318.846 
ATOM    140  C6   DG A   7     456.081  62.245-317.739 
ATOM    141  O6   DG A   7     456.151  63.357-317.221 
ATOM    142  N1   DG A   7     456.849  61.189-317.228 
ATOM    143  C2   DG A   7     456.858  59.899-317.723 
ATOM    144  N2   DG A   7     457.661  59.037-317.095 
ATOM    145  N3   DG A   7     456.123  59.509-318.762 
ATOM    146  C4   DG A   7     455.371  60.521-319.268 
ATOM    147  P    DA A   8     452.119  55.630-322.129 
ATOM    148  OP1  DA A   8     452.248  54.869-323.392 
ATOM    149  OP2  DA A   8     450.812  56.281-321.893 
ATOM    150  O5'  DA A   8     452.478  54.682-320.890 
ATOM    151  C5'  DA A   8     453.855  54.545-320.491 
ATOM    152  C4'  DA A   8     453.967  54.615-318.981 
ATOM    153  O4'  DA A   8     454.119  55.980-318.498 
ATOM    154  C3'  DA A   8     452.768  54.079-318.200 
ATOM    155  O3'  DA A   8     453.237  53.425-317.027 
ATOM    156  C2'  DA A   8     451.988  55.326-317.782 
ATOM    157  C1'  DA A   8     453.202  56.183-317.433 
ATOM    158  N9   DA A   8     452.902  57.640-317.352 
ATOM    159  C8   DA A   8     452.013  58.366-318.091 
ATOM    160  N7   DA A   8     451.978  59.626-317.783 
ATOM    161  C5   DA A   8     452.913  59.745-316.764 
ATOM    162  C6   DA A   8     453.349  60.842-316.003 
ATOM    163  N6   DA A   8     452.877  62.087-316.160 
ATOM    164  N1   DA A   8     454.292  60.613-315.069 
ATOM    165  C2   DA A   8     454.757  59.374-314.917 
ATOM    166  N3   DA A   8     454.428  58.278-315.564 
ATOM    167  C4   DA A   8     453.483  58.535-316.492 
ATOM    168  P    DA A   9     452.523  52.073-316.553 
ATOM    169  OP1  DA A   9     453.092  50.925-317.293 
ATOM    170  OP2  DA A   9     451.054  52.234-316.635 
ATOM    171  O5'  DA A   9     452.970  52.000-315.019 
ATOM    172  C5'  DA A   9     454.234  52.572-314.633 
ATOM    173  C4'  DA A   9     454.076  53.360-313.347 
ATOM    174  O4'  DA A   9     453.692  54.743-313.588 
ATOM    175  C3'  DA A   9     453.010  52.845-312.380 
ATOM    176  O3'  DA A   9     453.476  53.021-311.047 
ATOM    177  C2'  DA A   9     451.810  53.765-312.600 
ATOM    178  C1'  DA A   9     452.603  55.061-312.735 
ATOM    179  N9   DA A   9     451.834  56.172-313.361 
ATOM    180  C8   DA A   9     450.885  56.100-314.341 
ATOM    181  N7   DA A   9     450.390  57.250-314.679 
ATOM    182  C5   DA A   9     451.060  58.154-313.864 
ATOM    183  C6   DA A   9     450.985  59.551-313.738 
ATOM    184  N6   DA A   9     450.162  60.317-314.468 
ATOM    185  N1   DA A   9     451.790  60.134-312.830 
ATOM    186  C2   DA A   9     452.606  59.368-312.108 
ATOM    187  N3   DA A   9     452.762  58.062-312.138 
ATOM    188  C4   DA A   9     451.945  57.502-313.054 
ATOM    189  P    DA A  10     453.179  51.881-309.963 
ATOM    190  OP1  DA A  10     454.203  50.818-310.068 
ATOM    191  OP2  DA A  10     451.772  51.440-310.081 
ATOM    192  O5'  DA A  10     453.376  52.687-308.595 
ATOM    193  C5'  DA A  10     454.304  53.787-308.560 
ATOM    194  C4'  DA A  10     453.694  54.955-307.812 
ATOM    195  O4'  DA A  10     452.922  55.830-308.684 
ATOM    196  C3'  DA A  10     452.718  54.593-306.693 
ATOM    197  O3'  DA A  10     452.882  55.514-305.623 
ATOM    198  C2'  DA A  10     451.333  54.802-307.306 
ATOM    199  C1'  DA A  10     451.668  56.081-308.068 
ATOM    200  N9   DA A  10     450.686  56.416-309.137 
ATOM    201  C8   DA A  10     449.982  55.565-309.939 
ATOM    202  N7   DA A  10     449.198  56.164-310.780 
ATOM    203  C5   DA A  10     449.395  57.513-310.519 
ATOM    204  C6   DA A  10     448.848  58.677-311.082 
ATOM    205  N6   DA A  10     447.946  58.667-312.074 
ATOM    206  N1   DA A  10     449.262  59.859-310.586 
ATOM    207  C2   DA A  10     450.158  59.864-309.601 
ATOM    208  N3   DA A  10     450.736  58.848-308.999 
ATOM    209  C4   DA A  10     450.304  57.677-309.513 
ATOM    210  P    DG A  11     452.807  54.975-304.117 
ATOM    211  OP1  DG A  11     454.126  54.438-303.716 
ATOM    212  OP2  DG A  11     451.660  54.051-303.977 
ATOM    213  O5'  DG A  11     452.509  56.326-303.313 
ATOM    214  C5'  DG A  11     453.007  57.573-303.833 
ATOM    215  C4'  DG A  11     451.937  58.642-303.732 
ATOM    216  O4'  DG A  11     451.069  58.671-304.900 
ATOM    217  C3'  DG A  11     450.968  58.503-302.557 
ATOM    218  O3'  DG A  11     450.649  59.801-302.068 
ATOM    219  C2'  DG A  11     449.707  57.890-303.165 
ATOM    220  C1'  DG A  11     449.721  58.702-304.457 
ATOM    221  N9   DG A  11     448.867  58.128-305.534 
ATOM    222  C8   DG A  11     448.603  56.807-305.827 
ATOM    223  N7   DG A  11     447.802  56.637-306.849 
ATOM    224  C5   DG A  11     447.512  57.936-307.262 
ATOM    225  C6   DG A  11     446.693  58.395-308.327 
ATOM    226  O6   DG A  11     446.044  57.739-309.138 
ATOM    227  N1   DG A  11     446.677  59.795-308.393 
ATOM    228  C2   DG A  11     447.362  60.641-307.543 
ATOM    229  N2   DG A  11     447.217  61.948-307.772 
ATOM    230  N3   DG A  11     448.131  60.209-306.545 
ATOM    231  C4   DG A  11     448.157  58.853-306.466 
ATOM    232  P    DA A  12     450.517  60.025-300.489 
ATOM    233  OP1  DA A  12     451.858  60.251-299.906 
ATOM    234  OP2  DA A  12     449.729  58.921-299.896 
ATOM    235  O5'  DA A  12     449.669  61.380-300.432 
ATOM    236  C5'  DA A  12     449.807  62.335-301.500 
ATOM    237  C4'  DA A  12     448.443  62.860-301.906 
ATOM    238  O4'  DA A  12     447.811  62.034-302.925 
ATOM    239  C3'  DA A  12     447.400  62.932-300.791 
ATOM    240  O3'  DA A  12     446.600  64.092-300.983 
ATOM    241  C2'  DA A  12     446.524  61.697-300.999 
ATOM    242  C1'  DA A  12     446.476  61.770-302.522 
ATOM    243  N9   DA A  12     446.039  60.502-303.170 
ATOM    244  C8   DA A  12     446.281  59.219-302.771 
ATOM    245  N7   DA A  12     445.763  58.320-303.549 
ATOM    246  C5   DA A  12     445.130  59.060-304.538 
ATOM    247  C6   DA A  12     444.388  58.688-305.672 
ATOM    248  N6   DA A  12     444.150  57.413-306.014 
ATOM    249  N1   DA A  12     443.898  59.675-306.444 
ATOM    250  C2   DA A  12     444.139  60.939-306.099 
ATOM    251  N3   DA A  12     444.814  61.405-305.070 
ATOM    252  C4   DA A  12     445.292  60.397-304.314 
ATOM    253  P    DC A  13     446.152  64.947-299.707 
ATOM    254  OP1  DC A  13     447.235  65.886-299.334 
ATOM    255  OP2  DC A  13     445.687  64.036-298.637 
ATOM    256  O5'  DC A  13     444.910  65.765-300.294 
ATOM    257  C5'  DC A  13     444.894  66.102-301.694 
ATOM    258  C4'  DC A  13     443.517  65.847-302.273 
ATOM    259  O4'  DC A  13     443.360  64.481-302.753 
ATOM    260  C3'  DC A  13     442.345  66.036-301.311 
ATOM    261  O3'  DC A  13     441.250  66.598-302.023 
ATOM    262  C2'  DC A  13     441.966  64.619-300.878 
ATOM    263  C1'  DC A  13     442.139  63.966-302.245 
ATOM    264  N1   DC A  13     442.252  62.481-302.189 
ATOM    265  C2   DC A  13     441.702  61.749-303.237 
ATOM    266  O2   DC A  13     441.149  62.354-304.163 
ATOM    267  N3   DC A  13     441.793  60.393-303.205 
ATOM    268  C4   DC A  13     442.400  59.775-302.185 
ATOM    269  N4   DC A  13     442.464  58.453-302.199 
ATOM    270  C5   DC A  13     442.972  60.510-301.096 
ATOM    271  C6   DC A  13     442.870  61.863-301.147 
ATOM    272  P    DG A  14     440.350  67.713-301.310 
ATOM    273  OP1  DG A  14     440.991  69.039-301.460 
ATOM    274  OP2  DG A  14     440.045  67.293-299.924 
ATOM    275  O5'  DG A  14     439.017  67.656-302.193 
ATOM    276  C5'  DG A  14     439.114  67.285-303.581 
ATOM    277  C4'  DG A  14     438.008  66.312-303.935 
ATOM    278  O4'  DG A  14     438.386  64.927-303.691 
ATOM    279  C3'  DG A  14     436.701  66.479-303.160 
ATOM    280  O3'  DG A  14     435.610  66.211-304.033 
ATOM    281  C2'  DG A  14     436.745  65.389-302.088 
ATOM    282  C1'  DG A  14     437.337  64.296-302.973 
ATOM    283  N9   DG A  14     437.920  63.158-302.208 
ATOM    284  C8   DG A  14     438.571  63.166-300.994 
ATOM    285  N7   DG A  14     438.965  61.983-300.591 
ATOM    286  C5   DG A  14     438.545  61.129-301.611 
ATOM    287  C6   DG A  14     438.686  59.723-301.741 
ATOM    288  O6   DG A  14     439.220  58.928-300.973 
ATOM    289  N1   DG A  14     438.114  59.261-302.934 
ATOM    290  C2   DG A  14     437.488  60.053-303.878 
ATOM    291  N2   DG A  14     437.008  59.418-304.950 
ATOM    292  N3   DG A  14     437.357  61.371-303.754 
ATOM    293  C4   DG A  14     437.906  61.837-302.602 
ATOM    294  P    DT A  15     434.293  67.114-303.928 
ATOM    295  OP1  DT A  15     434.479  68.356-304.714 
ATOM    296  OP2  DT A  15     433.927  67.296-302.506 
ATOM    297  O5'  DT A  15     433.211  66.180-304.646 
ATOM    298  C5'  DT A  15     433.645  65.279-305.682 
ATOM    299  C4'  DT A  15     432.989  63.925-305.499 
ATOM    300  O4'  DT A  15     433.757  63.050-304.624 
ATOM    301  C3'  DT A  15     431.594  63.940-304.873 
ATOM    302  O3'  DT A  15     430.805  62.926-305.484 
ATOM    303  C2'  DT A  15     431.822  63.561-303.410 
ATOM    304  C1'  DT A  15     432.873  62.485-303.667 
ATOM    305  N1   DT A  15     433.667  62.123-302.461 
ATOM    306  C2   DT A  15     434.061  60.812-302.343 
ATOM    307  O2   DT A  15     433.790  59.960-303.170 
ATOM    308  N3   DT A  15     434.795  60.513-301.211 
ATOM    309  C4   DT A  15     435.158  61.396-300.214 
ATOM    310  O4   DT A  15     435.817  61.010-299.246 
ATOM    311  C5   DT A  15     434.698  62.747-300.427 
ATOM    312  C7   DT A  15     435.050  63.771-299.388 
ATOM    313  C6   DT A  15     433.983  63.066-301.518 
ATOM    314  P    DG A  16     429.265  63.229-305.803 
ATOM    315  OP1  DG A  16     429.157  63.945-307.094 
ATOM    316  OP2  DG A  16     428.639  63.893-304.638 
ATOM    317  O5'  DG A  16     428.678  61.748-305.956 
ATOM    318  C5'  DG A  16     429.541  60.702-306.437 
ATOM    319  C4'  DG A  16     429.346  59.447-305.608 
ATOM    320  O4'  DG A  16     430.209  59.416-304.436 
ATOM    321  C3'  DG A  16     427.943  59.238-305.038 
ATOM    322  O3'  DG A  16     427.637  57.849-305.067 
ATOM    323  C2'  DG A  16     428.047  59.683-303.580 
ATOM    324  C1'  DG A  16     429.419  59.074-303.307 
ATOM    325  N9   DG A  16     430.087  59.620-302.092 
ATOM    326  C8   DG A  16     430.040  60.895-301.573 
ATOM    327  N7   DG A  16     430.747  61.052-300.479 
ATOM    328  C5   DG A  16     431.299  59.791-300.259 
ATOM    329  C6   DG A  16     432.158  59.337-299.223 
ATOM    330  O6   DG A  16     432.616  59.966-298.273 
ATOM    331  N1   DG A  16     432.478  57.981-299.381 
ATOM    332  C2   DG A  16     432.027  57.171-300.405 
ATOM    333  N2   DG A  16     432.449  55.904-300.377 
ATOM    334  N3   DG A  16     431.222  57.597-301.376 
ATOM    335  C4   DG A  16     430.902  58.910-301.237 
ATOM    336  P    DC A  17     426.155  57.389-305.459 
ATOM    337  OP1  DC A  17     426.024  57.341-306.933 
ATOM    338  OP2  DC A  17     425.169  58.233-304.748 
ATOM    339  O5'  DC A  17     426.117  55.904-304.866 
ATOM    340  C5'  DC A  17     427.342  55.149-304.798 
ATOM    341  C4'  DC A  17     427.439  54.438-303.463 
ATOM    342  O4'  DC A  17     428.067  55.263-302.440 
ATOM    343  C3'  DC A  17     426.111  54.018-302.834 
ATOM    344  O3'  DC A  17     426.286  52.767-302.181 
ATOM    345  C2'  DC A  17     425.831  55.084-301.773 
ATOM    346  C1'  DC A  17     427.264  55.213-301.270 
ATOM    347  N1   DC A  17     427.514  56.454-300.485 
ATOM    348  C2   DC A  17     428.416  56.384-299.426 
ATOM    349  O2   DC A  17     428.968  55.304-299.185 
ATOM    350  N3   DC A  17     428.656  57.504-298.698 
ATOM    351  C4   DC A  17     428.038  58.654-298.992 
ATOM    352  N4   DC A  17     428.306  59.720-298.252 
ATOM    353  C5   DC A  17     427.106  58.749-300.076 
ATOM    354  C6   DC A  17     426.879  57.618-300.791 
ATOM    355  P    DG A  18     425.118  51.675-302.270 
ATOM    356  OP1  DG A  18     425.247  50.914-303.533 
ATOM    357  OP2  DG A  18     423.811  52.326-302.035 
ATOM    358  O5'  DG A  18     425.477  50.727-301.032 
ATOM    359  C5'  DG A  18     426.854  50.589-300.633 
ATOM    360  C4'  DG A  18     426.966  50.659-299.123 
ATOM    361  O4'  DG A  18     427.117  52.025-298.640 
ATOM    362  C3'  DG A  18     425.767  50.123-298.341 
ATOM    363  O3'  DG A  18     426.236  49.470-297.169 
ATOM    364  C2'  DG A  18     424.987  51.371-297.924 
ATOM    365  C1'  DG A  18     426.201  52.228-297.575 
ATOM    366  N9   DG A  18     425.901  53.684-297.494 
ATOM    367  C8   DG A  18     425.008  54.433-298.230 
ATOM    368  N7   DG A  18     424.984  55.704-297.908 
ATOM    369  C5   DG A  18     425.927  55.804-296.885 
ATOM    370  C6   DG A  18     426.344  56.934-296.135 
ATOM    371  O6   DG A  18     425.962  58.098-296.220 
ATOM    372  N1   DG A  18     427.324  56.590-295.194 
ATOM    373  C2   DG A  18     427.834  55.321-295.003 
ATOM    374  N2   DG A  18     428.765  55.199-294.053 
ATOM    375  N3   DG A  18     427.442  54.261-295.708 
ATOM    376  C4   DG A  18     426.492  54.578-296.625 
ATOM    377  P    DG A  19     425.521  48.117-296.695 
ATOM    378  OP1  DG A  19     426.091  46.969-297.435 
ATOM    379  OP2  DG A  19     424.053  48.278-296.776 
ATOM    380  O5'  DG A  19     425.969  48.045-295.161 
ATOM    381  C5'  DG A  19     427.233  48.617-294.775 
ATOM    382  C4'  DG A  19     427.074  49.404-293.489 
ATOM    383  O4'  DG A  19     426.691  50.788-293.729 
ATOM    384  C3'  DG A  19     426.009  48.889-292.521 
ATOM    385  O3'  DG A  19     426.475  49.066-291.189 
ATOM    386  C2'  DG A  19     424.809  49.809-292.741 
ATOM    387  C1'  DG A  19     425.602  51.106-292.877 
ATOM    388  N9   DG A  19     424.832  52.216-293.503 
ATOM    389  C8   DG A  19     423.873  52.163-294.490 
ATOM    390  N7   DG A  19     423.382  53.333-294.823 
ATOM    391  C5   DG A  19     424.064  54.224-293.996 
ATOM    392  C6   DG A  19     423.964  55.636-293.894 
ATOM    393  O6   DG A  19     423.240  56.403-294.523 
ATOM    394  N1   DG A  19     424.840  56.144-292.924 
ATOM    395  C2   DG A  19     425.701  55.386-292.155 
ATOM    396  N2   DG A  19     426.457  56.060-291.285 
ATOM    397  N3   DG A  19     425.795  54.061-292.251 
ATOM    398  C4   DG A  19     424.951  53.553-293.187 
ATOM    399  P    DA A  20     426.178  47.925-290.105 
ATOM    400  OP1  DA A  20     427.202  46.863-290.210 
ATOM    401  OP2  DA A  20     424.770  47.484-290.223 
ATOM    402  O5'  DA A  20     426.375  48.731-288.736 
ATOM    403  C5'  DA A  20     427.303  49.831-288.701 
ATOM    404  C4'  DA A  20     426.693  51.000-287.953 
ATOM    405  O4'  DA A  20     425.920  51.874-288.825 
ATOM    406  C3'  DA A  20     425.717  50.638-286.835 
ATOM    407  O3'  DA A  20     425.880  51.559-285.764 
ATOM    408  C2'  DA A  20     424.332  50.846-287.448 
ATOM    409  C1'  DA A  20     424.666  52.125-288.210 
ATOM    410  N9   DA A  20     423.685  52.461-289.279 
ATOM    411  C8   DA A  20     422.981  51.609-290.081 
ATOM    412  N7   DA A  20     422.197  52.209-290.922 
ATOM    413  C5   DA A  20     422.394  53.558-290.661 
ATOM    414  C6   DA A  20     421.847  54.722-291.223 
ATOM    415  N6   DA A  20     420.945  54.712-292.215 
ATOM    416  N1   DA A  20     422.261  55.904-290.728 
ATOM    417  C2   DA A  20     423.157  55.908-289.743 
ATOM    418  N3   DA A  20     423.735  54.892-289.141 
ATOM    419  C4   DA A  20     423.303  53.721-289.655 
ATOM    420  P    DT A  21     425.806  51.019-284.259 
ATOM    421  OP1  DT A  21     427.125  50.482-283.858 
ATOM    422  OP2  DT A  21     424.659  50.096-284.119 
ATOM    423  O5'  DT A  21     425.508  52.371-283.454 
ATOM    424  C5'  DT A  21     426.006  53.618-283.975 
ATOM    425  C4'  DT A  21     424.936  54.686-283.873 
ATOM    426  O4'  DT A  21     424.068  54.716-285.042 
ATOM    427  C3'  DT A  21     423.967  54.548-282.699 
ATOM    428  O3'  DT A  21     423.648  55.845-282.210 
ATOM    429  C2'  DT A  21     422.706  53.935-283.307 
ATOM    430  C1'  DT A  21     422.720  54.746-284.598 
ATOM    431  N1   DT A  21     421.866  54.173-285.675 
ATOM    432  C2   DT A  21     421.235  55.060-286.513 
ATOM    433  O2   DT A  21     421.349  56.269-286.406 
ATOM    434  N3   DT A  21     420.450  54.492-287.499 
ATOM    435  C4   DT A  21     420.252  53.143-287.709 
ATOM    436  O4   DT A  21     419.526  52.753-288.626 
ATOM    437  C5   DT A  21     420.955  52.291-286.780 
ATOM    438  C7   DT A  21     420.793  50.807-286.939 
ATOM    439  C6   DT A  21     421.724  52.816-285.812 
ATOM    440  P    DC A  22     423.516  56.069-280.630 
ATOM    441  OP1  DC A  22     424.857  56.296-280.048 
ATOM    442  OP2  DC A  22     422.728  54.966-280.038 
ATOM    443  O5'  DC A  22     422.668  57.424-280.573 
ATOM    444  C5'  DC A  22     422.806  58.380-281.642 
ATOM    445  C4'  DC A  22     421.442  58.904-282.047 
ATOM    446  O4'  DC A  22     420.809  58.079-283.067 
ATOM    447  C3'  DC A  22     420.399  58.977-280.932 
ATOM    448  O3'  DC A  22     419.599  60.137-281.125 
ATOM    449  C2'  DC A  22     419.523  57.742-281.141 
ATOM    450  C1'  DC A  22     419.474  57.815-282.664 
ATOM    451  N1   DC A  22     419.038  56.546-283.311 
ATOM    452  C2   DC A  22     418.281  56.639-284.476 
ATOM    453  O2   DC A  22     418.006  57.760-284.921 
ATOM    454  N3   DC A  22     417.872  55.494-285.082 
ATOM    455  C4   DC A  22     418.192  54.299-284.567 
ATOM    456  N4   DC A  22     417.770  53.212-285.195 
ATOM    457  C5   DC A  22     418.969  54.182-283.370 
ATOM    458  C6   DC A  22     419.367  55.338-282.780 
ATOM    459  P    DC A  23     419.151  60.992-279.848 
ATOM    460  OP1  DC A  23     420.234  61.930-279.475 
ATOM    461  OP2  DC A  23     418.686  60.081-278.779 
ATOM    462  O5'  DC A  23     417.909  61.810-280.435 
ATOM    463  C5'  DC A  23     417.893  62.147-281.836 
ATOM    464  C4'  DC A  23     416.515  61.892-282.415 
ATOM    465  O4'  DC A  23     416.359  60.526-282.894 
ATOM    466  C3'  DC A  23     415.343  62.080-281.452 
ATOM    467  O3'  DC A  23     414.248  62.643-282.165 
ATOM    468  C2'  DC A  23     414.965  60.664-281.020 
ATOM    469  C1'  DC A  23     415.138  60.010-282.386 
ATOM    470  N1   DC A  23     415.251  58.526-282.331 
ATOM    471  C2   DC A  23     414.701  57.793-283.379 
ATOM    472  O2   DC A  23     414.147  58.399-284.304 
ATOM    473  N3   DC A  23     414.792  56.438-283.347 
ATOM    474  C4   DC A  23     415.399  55.820-282.326 
ATOM    475  N4   DC A  23     415.462  54.497-282.340 
ATOM    476  C5   DC A  23     415.971  56.555-281.237 
ATOM    477  C6   DC A  23     415.869  57.907-281.288 
ATOM    478  P    DT A  24     413.348  63.758-281.451 
ATOM    479  OP1  DT A  24     413.990  65.083-281.602 
ATOM    480  OP2  DT A  24     413.044  63.338-280.065 
ATOM    481  O5'  DT A  24     412.016  63.701-282.335 
ATOM    482  C5'  DT A  24     412.113  63.330-283.722 
ATOM    483  C4'  DT A  24     411.007  62.356-284.077 
ATOM    484  O4'  DT A  24     411.385  60.971-283.833 
ATOM    485  C3'  DT A  24     409.700  62.524-283.302 
ATOM    486  O3'  DT A  24     408.609  62.256-284.174 
ATOM    487  C2'  DT A  24     409.744  61.434-282.230 
ATOM    488  C1'  DT A  24     410.336  60.341-283.114 
ATOM    489  N1   DT A  24     410.919  59.202-282.350 
ATOM    490  C2   DT A  24     410.807  57.952-282.908 
ATOM    491  O2   DT A  24     410.261  57.750-283.979 
ATOM    492  N3   DT A  24     411.358  56.921-282.170 
ATOM    493  C4   DT A  24     411.995  57.037-280.952 
ATOM    494  O4   DT A  24     412.449  56.040-280.386 
ATOM    495  C5   DT A  24     412.063  58.387-280.448 
ATOM    496  C7   DT A  24     412.741  58.602-279.127 
ATOM    497  C6   DT A  24     411.536  59.408-281.144 
ATOM    498  P    DG A  25     407.292  63.159-284.070 
ATOM    499  OP1  DG A  25     407.478  64.400-284.856 
ATOM    500  OP2  DG A  25     406.926  63.340-282.648 
ATOM    501  O5'  DG A  25     406.210  62.225-284.788 
ATOM    502  C5'  DG A  25     406.643  61.324-285.824 
ATOM    503  C4'  DG A  25     405.988  59.970-285.640 
ATOM    504  O4'  DG A  25     406.756  59.095-284.765 
ATOM    505  C3'  DG A  25     404.593  59.985-285.015 
ATOM    506  O3'  DG A  25     403.803  58.971-285.626 
ATOM    507  C2'  DG A  25     404.821  59.606-283.552 
ATOM    508  C1'  DG A  25     405.872  58.530-283.809 
ATOM    509  N9   DG A  25     406.666  58.167-282.603 
ATOM    510  C8   DG A  25     407.076  58.966-281.558 
ATOM    511  N7   DG A  25     407.768  58.333-280.641 
ATOM    512  C5   DG A  25     407.819  57.022-281.112 
ATOM    513  C6   DG A  25     408.432  55.872-280.550 
ATOM    514  O6   DG A  25     409.067  55.772-279.503 
ATOM    515  N1   DG A  25     408.240  54.742-281.358 
ATOM    516  C2   DG A  25     407.548  54.727-282.553 
ATOM    517  N2   DG A  25     407.478  53.548-283.175 
ATOM    518  N3   DG A  25     406.973  55.807-283.080 
ATOM    519  C4   DG A  25     407.149  56.910-282.308 
ATOM    520  P    DC A  26     402.264  59.274-285.944 
ATOM    521  OP1  DC A  26     402.156  59.989-287.235 
ATOM    522  OP2  DC A  26     401.638  59.938-284.780 
ATOM    523  O5'  DC A  26     401.677  57.793-286.098 
ATOM    524  C5'  DC A  26     402.540  56.746-286.578 
ATOM    525  C4'  DC A  26     402.345  55.491-285.750 
ATOM    526  O4'  DC A  26     403.208  55.461-284.577 
ATOM    527  C3'  DC A  26     400.942  55.282-285.180 
ATOM    528  O3'  DC A  26     400.635  53.893-285.209 
ATOM    529  C2'  DC A  26     401.046  55.727-283.722 
ATOM    530  C1'  DC A  26     402.418  55.118-283.448 
ATOM    531  N1   DC A  26     403.085  55.664-282.234 
ATOM    532  C2   DC A  26     403.877  54.799-281.484 
ATOM    533  O2   DC A  26     403.993  53.625-281.854 
ATOM    534  N3   DC A  26     404.494  55.278-280.372 
ATOM    535  C4   DC A  26     404.342  56.557-280.005 
ATOM    536  N4   DC A  26     404.964  56.975-278.914 
ATOM    537  C5   DC A  26     403.532  57.462-280.763 
ATOM    538  C6   DC A  26     402.924  56.965-281.870 
ATOM    539  P    DT A  27     399.154  53.434-285.600 
ATOM    540  OP1  DT A  27     399.023  53.385-287.074 
ATOM    541  OP2  DT A  27     398.168  54.278-284.889 
ATOM    542  O5'  DT A  27     399.116  51.948-285.007 
ATOM    543  C5'  DT A  27     400.340  51.193-284.940 
ATOM    544  C4'  DT A  27     400.438  50.483-283.604 
ATOM    545  O4'  DT A  27     401.065  51.308-282.581 
ATOM    546  C3'  DT A  27     399.109  50.063-282.975 
ATOM    547  O3'  DT A  27     399.284  48.812-282.322 
ATOM    548  C2'  DT A  27     398.829  51.129-281.915 
ATOM    549  C1'  DT A  27     400.263  51.258-281.411 
ATOM    550  N1   DT A  27     400.513  52.499-280.626 
ATOM    551  C2   DT A  27     401.405  52.413-279.586 
ATOM    552  O2   DT A  27     401.985  51.381-279.293 
ATOM    553  N3   DT A  27     401.610  53.582-278.881 
ATOM    554  C4   DT A  27     401.011  54.801-279.125 
ATOM    555  O4   DT A  27     401.274  55.780-278.424 
ATOM    556  C5   DT A  27     400.090  54.793-280.236 
ATOM    557  C7   DT A  27     399.393  56.079-280.571 
ATOM    558  C6   DT A  27     399.871  53.669-280.939 
ATOM    559  P    DG A  28     398.117  47.720-282.412 
ATOM    560  OP1  DG A  28     398.246  46.958-283.675 
ATOM    561  OP2  DG A  28     396.810  48.371-282.177 
ATOM    562  O5'  DG A  28     398.476  46.771-281.174 
ATOM    563  C5'  DG A  28     399.853  46.634-280.775 
ATOM    564  C4'  DG A  28     399.965  46.704-279.264 
ATOM    565  O4'  DG A  28     400.116  48.070-278.781 
ATOM    566  C3'  DG A  28     398.765  46.168-278.483 
ATOM    567  O3'  DG A  28     399.235  45.514-277.310 
ATOM    568  C2'  DG A  28     397.986  47.415-278.065 
ATOM    569  C1'  DG A  28     399.199  48.272-277.717 
ATOM    570  N9   DG A  28     398.900  49.729-277.635 
ATOM    571  C8   DG A  28     398.007  50.478-278.372 
ATOM    572  N7   DG A  28     397.983  51.748-278.050 
ATOM    573  C5   DG A  28     398.926  51.848-277.027 
ATOM    574  C6   DG A  28     399.343  52.978-276.277 
ATOM    575  O6   DG A  28     398.961  54.142-276.362 
ATOM    576  N1   DG A  28     400.323  52.634-275.335 
ATOM    577  C2   DG A  28     400.833  51.365-275.145 
ATOM    578  N2   DG A  28     401.764  51.243-274.195 
ATOM    579  N3   DG A  28     400.441  50.306-275.850 
ATOM    580  C4   DG A  28     399.490  50.622-276.766 
ATOM    581  P    DG A  29     398.520  44.162-276.837 
ATOM    582  OP1  DG A  29     399.090  43.014-277.577 
ATOM    583  OP2  DG A  29     397.052  44.323-276.918 
ATOM    584  O5'  DG A  29     398.968  44.089-275.302 
ATOM    585  C5'  DG A  29     400.232  44.662-274.916 
ATOM    586  C4'  DG A  29     400.073  45.449-273.631 
ATOM    587  O4'  DG A  29     399.690  46.833-273.871 
ATOM    588  C3'  DG A  29     399.008  44.934-272.663 
ATOM    589  O3'  DG A  29     399.474  45.110-271.330 
ATOM    590  C2'  DG A  29     397.808  45.854-272.883 
ATOM    591  C1'  DG A  29     398.601  47.150-273.018 
ATOM    592  N9   DG A  29     397.831  48.261-273.644 
ATOM    593  C8   DG A  29     396.871  48.208-274.632 
ATOM    594  N7   DG A  29     396.381  49.377-274.964 
ATOM    595  C5   DG A  29     397.063  50.269-274.138 
ATOM    596  C6   DG A  29     396.962  51.680-274.036 
ATOM    597  O6   DG A  29     396.239  52.447-274.665 
ATOM    598  N1   DG A  29     397.839  52.188-273.066 
ATOM    599  C2   DG A  29     398.699  51.431-272.297 
ATOM    600  N2   DG A  29     399.456  52.105-271.427 
ATOM    601  N3   DG A  29     398.794  50.106-272.393 
ATOM    602  C4   DG A  29     397.950  49.598-273.329 
ATOM    603  P    DT A  30     399.176  43.970-270.247 
ATOM    604  OP1  DT A  30     400.201  42.907-270.352 
ATOM    605  OP2  DT A  30     397.769  43.529-270.365 
ATOM    606  O5'  DT A  30     399.374  44.776-268.878 
ATOM    607  C5'  DT A  30     400.302  45.876-268.843 
ATOM    608  C4'  DT A  30     399.692  47.044-268.095 
ATOM    609  O4'  DT A  30     398.919  47.919-268.967 
ATOM    610  C3'  DT A  30     398.715  46.682-266.977 
ATOM    611  O3'  DT A  30     398.879  47.603-265.906 
ATOM    612  C2'  DT A  30     397.331  46.891-267.589 
ATOM    613  C1'  DT A  30     397.665  48.170-268.351 
ATOM    614  N1   DT A  30     396.684  48.505-269.420 
ATOM    615  C2   DT A  30     396.437  49.838-269.647 
ATOM    616  O2   DT A  30     396.981  50.729-269.019 
ATOM    617  N3   DT A  30     395.521  50.110-270.645 
ATOM    618  C4   DT A  30     394.849  49.183-271.415 
ATOM    619  O4   DT A  30     394.050  49.547-272.280 
ATOM    620  C5   DT A  30     395.174  47.811-271.103 
ATOM    621  C7   DT A  30     394.487  46.737-271.894 
ATOM    622  C6   DT A  30     396.061  47.518-270.137 
ATOM    623  P    DA A  31     398.804  47.064-264.400 
ATOM    624  OP1  DA A  31     400.124  46.527-263.999 
ATOM    625  OP2  DA A  31     397.657  46.141-264.261 
ATOM    626  O5'  DA A  31     398.507  48.416-263.596 
ATOM    627  C5'  DA A  31     399.005  49.662-264.116 
ATOM    628  C4'  DA A  31     397.935  50.731-264.015 
ATOM    629  O4'  DA A  31     397.067  50.761-265.184 
ATOM    630  C3'  DA A  31     396.966  50.592-262.840 
ATOM    631  O3'  DA A  31     396.647  51.890-262.351 
ATOM    632  C2'  DA A  31     395.705  49.979-263.448 
ATOM    633  C1'  DA A  31     395.719  50.791-264.740 
ATOM    634  N9   DA A  31     394.865  50.217-265.817 
ATOM    635  C8   DA A  31     394.616  48.903-266.093 
ATOM    636  N7   DA A  31     393.822  48.721-267.102 
ATOM    637  C5   DA A  31     393.522  50.006-267.530 
ATOM    638  C6   DA A  31     392.720  50.494-268.574 
ATOM    639  N6   DA A  31     392.042  49.704-269.418 
ATOM    640  N1   DA A  31     392.639  51.830-268.720 
ATOM    641  C2   DA A  31     393.316  52.611-267.879 
ATOM    642  N3   DA A  31     394.092  52.271-266.873 
ATOM    643  C4   DA A  31     394.155  50.930-266.748 
ATOM    644  P    DG A  32     396.515  52.114-260.772 
ATOM    645  OP1  DG A  32     397.856  52.340-260.190 
ATOM    646  OP2  DG A  32     395.727  51.010-260.179 
ATOM    647  O5'  DG A  32     395.667  53.469-260.715 
ATOM    648  C5'  DG A  32     395.805  54.424-261.784 
ATOM    649  C4'  DG A  32     394.441  54.949-262.189 
ATOM    650  O4'  DG A  32     393.808  54.123-263.208 
ATOM    651  C3'  DG A  32     393.398  55.021-261.074 
ATOM    652  O3'  DG A  32     392.597  56.182-261.267 
ATOM    653  C2'  DG A  32     392.522  53.787-261.282 
ATOM    654  C1'  DG A  32     392.473  53.860-262.806 
ATOM    655  N9   DG A  32     392.037  52.591-263.453 
ATOM    656  C8   DG A  32     392.271  51.290-263.065 
ATOM    657  N7   DG A  32     391.743  50.392-263.861 
ATOM    658  C5   DG A  32     391.112  51.152-264.845 
ATOM    659  C6   DG A  32     390.368  50.741-265.981 
ATOM    660  O6   DG A  32     390.108  49.602-266.359 
ATOM    661  N1   DG A  32     389.904  51.841-266.716 
ATOM    662  C2   DG A  32     390.131  53.165-266.394 
ATOM    663  N2   DG A  32     389.603  54.068-267.224 
ATOM    664  N3   DG A  32     390.829  53.551-265.328 
ATOM    665  C4   DG A  32     391.286  52.495-264.605 
ATOM    666  P    DG A  33     392.150  57.037-259.990 
ATOM    667  OP1  DG A  33     393.233  57.975-259.617 
ATOM    668  OP2  DG A  33     391.685  56.125-258.921 
ATOM    669  O5'  DG A  33     390.907  57.855-260.577 
ATOM    670  C5'  DG A  33     390.892  58.192-261.977 
ATOM    671  C4'  DG A  33     389.514  57.936-262.557 
ATOM    672  O4'  DG A  33     389.358  56.571-263.036 
ATOM    673  C3'  DG A  33     388.342  58.125-261.594 
ATOM    674  O3'  DG A  33     387.247  58.688-262.306 
ATOM    675  C2'  DG A  33     387.964  56.709-261.161 
ATOM    676  C1'  DG A  33     388.137  56.055-262.528 
ATOM    677  N9   DG A  33     388.250  54.570-262.472 
ATOM    678  C8   DG A  33     388.833  53.777-261.509 
ATOM    679  N7   DG A  33     388.762  52.492-261.760 
ATOM    680  C5   DG A  33     388.081  52.430-262.976 
ATOM    681  C6   DG A  33     387.704  51.306-263.755 
ATOM    682  O6   DG A  33     387.895  50.114-263.531 
ATOM    683  N1   DG A  33     387.028  51.694-264.921 
ATOM    684  C2   DG A  33     386.753  52.998-265.284 
ATOM    685  N2   DG A  33     386.097  53.160-266.436 
ATOM    686  N3   DG A  33     387.108  54.052-264.553 
ATOM    687  C4   DG A  33     387.765  53.693-263.418 
ATOM    688  P    DA A  34     386.347  59.803-261.593 
ATOM    689  OP1  DA A  34     386.989  61.128-261.744 
ATOM    690  OP2  DA A  34     386.043  59.383-260.207 
ATOM    691  O5'  DA A  34     385.015  59.746-262.477 
ATOM    692  C5'  DA A  34     385.112  59.374-263.864 
ATOM    693  C4'  DA A  34     384.006  58.401-264.218 
ATOM    694  O4'  DA A  34     384.384  57.016-263.975 
ATOM    695  C3'  DA A  34     382.699  58.568-263.443 
ATOM    696  O3'  DA A  34     381.607  58.300-264.316 
ATOM    697  C2'  DA A  34     382.743  57.478-262.371 
ATOM    698  C1'  DA A  34     383.335  56.385-263.256 
ATOM    699  N9   DA A  34     383.918  55.247-262.492 
ATOM    700  C8   DA A  34     384.561  55.275-261.287 
ATOM    701  N7   DA A  34     384.956  54.109-260.877 
ATOM    702  C5   DA A  34     384.546  53.244-261.881 
ATOM    703  C6   DA A  34     384.669  51.854-262.043 
ATOM    704  N6   DA A  34     385.269  51.055-261.149 
ATOM    705  N1   DA A  34     384.148  51.312-263.161 
ATOM    706  C2   DA A  34     383.554  52.111-264.044 
ATOM    707  N3   DA A  34     383.380  53.414-264.002 
ATOM    708  C4   DA A  34     383.909  53.931-262.874 
ATOM    709  P    DG A  35     380.291  59.204-264.211 
ATOM    710  OP1  DG A  35     380.477  60.445-264.997 
ATOM    711  OP2  DG A  35     379.925  59.385-262.789 
ATOM    712  O5'  DG A  35     379.208  58.270-264.929 
ATOM    713  C5'  DG A  35     379.642  57.368-265.965 
ATOM    714  C4'  DG A  35     378.986  56.014-265.782 
ATOM    715  O4'  DG A  35     379.755  55.139-264.907 
ATOM    716  C3'  DG A  35     377.592  56.029-265.157 
ATOM    717  O3'  DG A  35     376.802  55.015-265.768 
ATOM    718  C2'  DG A  35     377.820  55.650-263.694 
ATOM    719  C1'  DG A  35     378.871  54.574-263.951 
ATOM    720  N9   DG A  35     379.665  54.212-262.745 
ATOM    721  C8   DG A  35     380.075  55.011-261.699 
ATOM    722  N7   DG A  35     380.767  54.378-260.783 
ATOM    723  C5   DG A  35     380.818  53.066-261.253 
ATOM    724  C6   DG A  35     381.431  51.917-260.692 
ATOM    725  O6   DG A  35     382.066  51.817-259.645 
ATOM    726  N1   DG A  35     381.239  50.787-261.500 
ATOM    727  C2   DG A  35     380.547  50.771-262.695 
ATOM    728  N2   DG A  35     380.477  49.592-263.316 
ATOM    729  N3   DG A  35     379.972  51.851-263.222 
ATOM    730  C4   DG A  35     380.148  52.954-262.450 
ATOM    731  P    DA A  36     375.263  55.318-266.086 
ATOM    732  OP1  DA A  36     375.154  56.034-267.377 
ATOM    733  OP2  DA A  36     374.637  55.982-264.922 
ATOM    734  O5'  DA A  36     374.675  53.837-266.240 
ATOM    735  C5'  DA A  36     375.539  52.791-266.720 
ATOM    736  C4'  DA A  36     375.344  51.536-265.891 
ATOM    737  O4'  DA A  36     376.207  51.506-264.719 
ATOM    738  C3'  DA A  36     373.941  51.327-265.322 
ATOM    739  O3'  DA A  36     373.634  49.938-265.351 
ATOM    740  C2'  DA A  36     374.045  51.772-263.863 
ATOM    741  C1'  DA A  36     375.417  51.163-263.590 
ATOM    742  N9   DA A  36     376.084  51.709-262.375 
ATOM    743  C8   DA A  36     376.027  52.978-261.875 
ATOM    744  N7   DA A  36     376.721  53.147-260.793 
ATOM    745  C5   DA A  36     377.281  51.899-260.556 
ATOM    746  C6   DA A  36     378.131  51.417-259.547 
ATOM    747  N6   DA A  36     378.587  52.175-258.540 
ATOM    748  N1   DA A  36     378.496  50.123-259.611 
ATOM    749  C2   DA A  36     378.040  49.375-260.614 
ATOM    750  N3   DA A  36     377.247  49.712-261.607 
ATOM    751  C4   DA A  36     376.895  51.011-261.520 
ATOM    752  P    DA A  37     372.152  49.478-265.742 
ATOM    753  OP1  DA A  37     372.022  49.430-267.216 
ATOM    754  OP2  DA A  37     371.167  50.322-265.031 
ATOM    755  O5'  DA A  37     372.115  47.993-265.149 
ATOM    756  C5'  DA A  37     373.339  47.238-265.081 
ATOM    757  C4'  DA A  37     373.437  46.527-263.746 
ATOM    758  O4'  DA A  37     374.064  47.352-262.723 
ATOM    759  C3'  DA A  37     372.108  46.108-263.117 
ATOM    760  O3'  DA A  37     372.283  44.856-262.464 
ATOM    761  C2'  DA A  37     371.828  47.173-262.057 
ATOM    762  C1'  DA A  37     373.262  47.302-261.553 
ATOM    763  N9   DA A  37     373.512  48.543-260.768 
ATOM    764  C8   DA A  37     372.963  49.782-260.943 
ATOM    765  N7   DA A  37     373.382  50.666-260.091 
ATOM    766  C5   DA A  37     374.275  49.964-259.292 
ATOM    767  C6   DA A  37     375.064  50.345-258.194 
ATOM    768  N6   DA A  37     375.081  51.585-257.689 
ATOM    769  N1   DA A  37     375.839  49.398-257.632 
ATOM    770  C2   DA A  37     375.819  48.166-258.139 
ATOM    771  N3   DA A  37     375.127  47.697-259.154 
ATOM    772  C4   DA A  37     374.360  48.664-259.699 
ATOM    773  P    DC A  38     371.116  43.764-262.554 
ATOM    774  OP1  DC A  38     371.245  43.003-263.817 
ATOM    775  OP2  DC A  38     369.809  44.415-262.318 
ATOM    776  O5'  DC A  38     371.474  42.816-261.315 
ATOM    777  C5'  DC A  38     372.852  42.679-260.916 
ATOM    778  C4'  DC A  38     372.963  42.748-259.406 
ATOM    779  O4'  DC A  38     373.115  44.114-258.923 
ATOM    780  C3'  DC A  38     371.764  42.212-258.625 
ATOM    781  O3'  DC A  38     372.234  41.559-257.452 
ATOM    782  C2'  DC A  38     370.985  43.460-258.207 
ATOM    783  C1'  DC A  38     372.198  44.317-257.858 
ATOM    784  N1   DC A  38     371.898  45.773-257.777 
ATOM    785  C2   DC A  38     372.594  46.528-256.835 
ATOM    786  O2   DC A  38     373.424  45.962-256.113 
ATOM    787  N3   DC A  38     372.335  47.857-256.744 
ATOM    788  C4   DC A  38     371.428  48.432-257.545 
ATOM    789  N4   DC A  38     371.212  49.733-257.417 
ATOM    790  C5   DC A  38     370.701  47.674-258.520 
ATOM    791  C6   DC A  38     370.975  46.347-258.594 
ATOM    792  P    DC A  39     371.519  40.206-256.978 
ATOM    793  OP1  DC A  39     372.089  39.059-257.718 
ATOM    794  OP2  DC A  39     370.051  40.368-257.060 
ATOM    795  O5'  DC A  39     371.967  40.134-255.444 
ATOM    796  C5'  DC A  39     373.231  40.706-255.058 
ATOM    797  C4'  DC A  39     373.072  41.493-253.772 
ATOM    798  O4'  DC A  39     372.689  42.877-254.013 
ATOM    799  C3'  DC A  39     372.007  40.979-252.804 
ATOM    800  O3'  DC A  39     372.473  41.155-251.472 
ATOM    801  C2'  DC A  39     370.806  41.899-253.025 
ATOM    802  C1'  DC A  39     371.599  43.195-253.160 
ATOM    803  N1   DC A  39     370.830  44.306-253.786 
ATOM    804  C2   DC A  39     371.081  45.601-253.341 
ATOM    805  O2   DC A  39     371.925  45.774-252.454 
ATOM    806  N3   DC A  39     370.389  46.628-253.899 
ATOM    807  C4   DC A  39     369.484  46.399-254.858 
ATOM    808  N4   DC A  39     368.835  47.433-255.371 
ATOM    809  C5   DC A  39     369.210  45.074-255.329 
ATOM    810  C6   DC A  39     369.911  44.061-254.759 
ATOM    811  P    DT A  40     372.175  40.014-250.388 
ATOM    812  OP1  DT A  40     373.200  38.952-250.493 
ATOM    813  OP2  DT A  40     370.768  39.573-250.506 
ATOM    814  O5'  DT A  40     372.373  40.820-249.020 
ATOM    815  C5'  DT A  40     373.301  41.920-248.985 
ATOM    816  C4'  DT A  40     372.691  43.089-248.237 
ATOM    817  O4'  DT A  40     371.918  43.964-249.108 
ATOM    818  C3'  DT A  40     371.714  42.727-247.118 
ATOM    819  O3'  DT A  40     371.878  43.648-246.048 
ATOM    820  C2'  DT A  40     370.329  42.935-247.731 
ATOM    821  C1'  DT A  40     370.664  44.214-248.493 
ATOM    822  N1   DT A  40     369.682  44.550-249.562 
ATOM    823  C2   DT A  40     369.435  45.882-249.789 
ATOM    824  O2   DT A  40     369.979  46.774-249.161 
ATOM    825  N3   DT A  40     368.519  46.154-250.786 
ATOM    826  C4   DT A  40     367.848  45.227-251.556 
ATOM    827  O4   DT A  40     367.049  45.592-252.422 
ATOM    828  C5   DT A  40     368.173  43.855-251.244 
ATOM    829  C7   DT A  40     367.486  42.782-252.036 
ATOM    830  C6   DT A  40     369.060  43.563-250.279 
ATOM    831  P    DA A  41     371.803  43.109-244.542 
ATOM    832  OP1  DA A  41     373.123  42.571-244.141 
ATOM    833  OP2  DA A  41     370.656  42.185-244.402 
ATOM    834  O5'  DA A  41     371.506  44.460-243.737 
ATOM    835  C5'  DA A  41     372.004  45.707-244.258 
ATOM    836  C4'  DA A  41     370.933  46.776-244.156 
ATOM    837  O4'  DA A  41     370.066  46.805-245.325 
ATOM    838  C3'  DA A  41     369.965  46.637-242.982 
ATOM    839  O3'  DA A  41     369.646  47.934-242.493 
ATOM    840  C2'  DA A  41     368.704  46.024-243.590 
ATOM    841  C1'  DA A  41     368.718  46.835-244.881 
ATOM    842  N9   DA A  41     367.863  46.262-245.958 
ATOM    843  C8   DA A  41     367.614  44.947-246.234 
ATOM    844  N7   DA A  41     366.821  44.765-247.244 
ATOM    845  C5   DA A  41     366.521  46.051-247.671 
ATOM    846  C6   DA A  41     365.719  46.539-248.715 
ATOM    847  N6   DA A  41     365.040  45.748-249.559 
ATOM    848  N1   DA A  41     365.638  47.875-248.861 
ATOM    849  C2   DA A  41     366.315  48.655-248.021 
ATOM    850  N3   DA A  41     367.091  48.315-247.014 
ATOM    851  C4   DA A  41     367.154  46.974-246.890 
ATOM    852  P    DG A  42     369.513  48.158-240.914 
ATOM    853  OP1  DG A  42     370.855  48.385-240.331 
ATOM    854  OP2  DG A  42     368.726  47.055-240.321 
ATOM    855  O5'  DG A  42     368.666  49.513-240.857 
ATOM    856  C5'  DG A  42     368.803  50.469-241.925 
ATOM    857  C4'  DG A  42     367.440  50.994-242.331 
ATOM    858  O4'  DG A  42     366.807  50.168-243.350 
ATOM    859  C3'  DG A  42     366.397  51.066-241.216 
ATOM    860  O3'  DG A  42     365.596  52.226-241.408 
ATOM    861  C2'  DG A  42     365.521  49.831-241.424 
ATOM    862  C1'  DG A  42     365.472  49.904-242.947 
ATOM    863  N9   DG A  42     365.036  48.636-243.595 
ATOM    864  C8   DG A  42     365.270  47.334-243.207 
ATOM    865  N7   DG A  42     364.741  46.437-244.003 
ATOM    866  C5   DG A  42     364.111  47.197-244.987 
ATOM    867  C6   DG A  42     363.367  46.786-246.123 
ATOM    868  O6   DG A  42     363.107  45.646-246.501 
ATOM    869  N1   DG A  42     362.903  47.886-246.857 
ATOM    870  C2   DG A  42     363.129  49.210-246.536 
ATOM    871  N2   DG A  42     362.602  50.113-247.366 
ATOM    872  N3   DG A  42     363.828  49.595-245.470 
ATOM    873  C4   DG A  42     364.285  48.540-244.747 
ATOM    874  P    DA A  43     365.149  53.081-240.131 
ATOM    875  OP1  DA A  43     366.232  54.019-239.759 
ATOM    876  OP2  DA A  43     364.684  52.170-239.062 
ATOM    877  O5'  DA A  43     363.906  53.899-240.718 
ATOM    878  C5'  DA A  43     363.891  54.236-242.119 
ATOM    879  C4'  DA A  43     362.513  53.981-242.698 
ATOM    880  O4'  DA A  43     362.357  52.615-243.178 
ATOM    881  C3'  DA A  43     361.341  54.170-241.736 
ATOM    882  O3'  DA A  43     360.246  54.732-242.448 
ATOM    883  C2'  DA A  43     360.963  52.753-241.303 
ATOM    884  C1'  DA A  43     361.136  52.099-242.670 
ATOM    885  N9   DA A  43     361.248  50.615-242.614 
ATOM    886  C8   DA A  43     361.832  49.844-241.650 
ATOM    887  N7   DA A  43     361.767  48.571-241.886 
ATOM    888  C5   DA A  43     361.092  48.488-243.095 
ATOM    889  C6   DA A  43     360.704  47.398-243.892 
ATOM    890  N6   DA A  43     360.953  46.120-243.570 
ATOM    891  N1   DA A  43     360.046  47.669-245.034 
ATOM    892  C2   DA A  43     359.801  48.940-245.349 
ATOM    893  N3   DA A  43     360.113  50.034-244.688 
ATOM    894  C4   DA A  43     360.770  49.735-243.549 
ATOM    895  P    DG A  44     359.346  55.847-241.735 
ATOM    896  OP1  DG A  44     359.987  57.173-241.885 
ATOM    897  OP2  DG A  44     359.042  55.427-240.349 
ATOM    898  O5'  DG A  44     358.013  55.790-242.618 
ATOM    899  C5'  DG A  44     358.111  55.419-244.006 
ATOM    900  C4'  DG A  44     357.004  54.446-244.360 
ATOM    901  O4'  DG A  44     357.383  53.060-244.116 
ATOM    902  C3'  DG A  44     355.698  54.613-243.585 
ATOM    903  O3'  DG A  44     354.606  54.345-244.457 
ATOM    904  C2'  DG A  44     355.742  53.523-242.513 
ATOM    905  C1'  DG A  44     356.334  52.430-243.397 
ATOM    906  N9   DG A  44     356.916  51.291-242.633 
ATOM    907  C8   DG A  44     357.567  51.299-241.418 
ATOM    908  N7   DG A  44     357.962  50.116-241.016 
ATOM    909  C5   DG A  44     357.542  49.263-242.036 
ATOM    910  C6   DG A  44     357.683  47.857-242.166 
ATOM    911  O6   DG A  44     358.216  47.062-241.398 
ATOM    912  N1   DG A  44     357.111  47.394-243.359 
ATOM    913  C2   DG A  44     356.485  48.187-244.302 
ATOM    914  N2   DG A  44     356.004  47.552-245.375 
ATOM    915  N3   DG A  44     356.354  49.505-244.179 
ATOM    916  C4   DG A  44     356.903  49.970-243.027 
ATOM    917  P    DT A  45     353.290  55.248-244.353 
ATOM    918  OP1  DT A  45     353.476  56.489-245.139 
ATOM    919  OP2  DT A  45     352.924  55.430-242.931 
ATOM    920  O5'  DT A  45     352.207  54.314-245.071 
ATOM    921  C5'  DT A  45     352.641  53.413-246.107 
ATOM    922  C4'  DT A  45     351.985  52.059-245.924 
ATOM    923  O4'  DT A  45     352.753  51.184-245.049 
ATOM    924  C3'  DT A  45     350.591  52.074-245.298 
ATOM    925  O3'  DT A  45     349.801  51.060-245.909 
ATOM    926  C2'  DT A  45     350.819  51.695-243.835 
ATOM    927  C1'  DT A  45     351.869  50.619-244.092 
ATOM    928  N1   DT A  45     352.663  50.257-242.886 
ATOM    929  C2   DT A  45     353.058  48.945-242.768 
ATOM    930  O2   DT A  45     352.786  48.093-243.595 
ATOM    931  N3   DT A  45     353.792  48.646-241.635 
ATOM    932  C4   DT A  45     354.154  49.530-240.639 
ATOM    933  O4   DT A  45     354.814  49.144-239.671 
ATOM    934  C5   DT A  45     353.694  50.881-240.852 
ATOM    935  C7   DT A  45     354.046  51.905-239.813 
ATOM    936  C6   DT A  45     352.979  51.200-241.943 
ATOM    937  P    DT A  46     348.261  51.363-246.228 
ATOM    938  OP1  DT A  46     348.153  52.078-247.519 
ATOM    939  OP2  DT A  46     347.635  52.027-245.063 
ATOM    940  O5'  DT A  46     347.674  49.882-246.381 
ATOM    941  C5'  DT A  46     348.538  48.835-246.862 
ATOM    942  C4'  DT A  46     348.343  47.580-246.033 
ATOM    943  O4'  DT A  46     349.205  47.550-244.860 
ATOM    944  C3'  DT A  46     346.940  47.372-245.463 
ATOM    945  O3'  DT A  46     346.633  45.983-245.492 
ATOM    946  C2'  DT A  46     347.043  47.817-244.005 
ATOM    947  C1'  DT A  46     348.416  47.208-243.732 
ATOM    948  N1   DT A  46     349.083  47.754-242.517 
ATOM    949  C2   DT A  46     349.861  46.887-241.788 
ATOM    950  O2   DT A  46     350.018  45.719-242.096 
ATOM    951  N3   DT A  46     350.462  47.429-240.669 
ATOM    952  C4   DT A  46     350.353  48.733-240.230 
ATOM    953  O4   DT A  46     350.939  49.103-239.211 
ATOM    954  C5   DT A  46     349.515  49.565-241.061 
ATOM    955  C7   DT A  46     349.342  51.000-240.654 
ATOM    956  C6   DT A  46     348.918  49.064-242.154 
ATOM    957  P    DG A  47     345.151  45.523-245.884 
ATOM    958  OP1  DG A  47     345.021  45.474-247.358 
ATOM    959  OP2  DG A  47     344.166  46.367-245.172 
ATOM    960  O5'  DG A  47     345.114  44.037-245.291 
ATOM    961  C5'  DG A  47     346.338  43.282-245.223 
ATOM    962  C4'  DG A  47     346.435  42.572-243.888 
ATOM    963  O4'  DG A  47     347.063  43.397-242.865 
ATOM    964  C3'  DG A  47     345.107  42.152-243.259 
ATOM    965  O3'  DG A  47     345.282  40.901-242.605 
ATOM    966  C2'  DG A  47     344.827  43.218-242.198 
ATOM    967  C1'  DG A  47     346.261  43.347-241.695 
ATOM    968  N9   DG A  47     346.510  44.588-240.910 
ATOM    969  C8   DG A  47     345.967  45.844-241.070 
ATOM    970  N7   DG A  47     346.400  46.728-240.203 
ATOM    971  C5   DG A  47     347.292  46.006-239.413 
ATOM    972  C6   DG A  47     348.077  46.424-238.306 
ATOM    973  O6   DG A  47     348.146  47.535-237.788 
ATOM    974  N1   DG A  47     348.844  45.368-237.795 
ATOM    975  C2   DG A  47     348.853  44.078-238.289 
ATOM    976  N2   DG A  47     349.656  43.215-237.662 
ATOM    977  N3   DG A  47     348.118  43.688-239.328 
ATOM    978  C4   DG A  47     347.367  44.699-239.835 
ATOM    979  P    DG A  48     344.115  39.809-242.695 
ATOM    980  OP1  DG A  48     344.244  39.047-243.958 
ATOM    981  OP2  DG A  48     342.807  40.460-242.460 
ATOM    982  O5'  DG A  48     344.473  38.861-241.457 
ATOM    983  C5'  DG A  48     345.850  38.723-241.058 
ATOM    984  C4'  DG A  48     345.962  38.793-239.548 
ATOM    985  O4'  DG A  48     346.114  40.159-239.064 
ATOM    986  C3'  DG A  48     344.763  38.257-238.766 
ATOM    987  O3'  DG A  48     345.233  37.603-237.593 
ATOM    988  C2'  DG A  48     343.984  39.504-238.349 
ATOM    989  C1'  DG A  48     345.197  40.361-238.000 
ATOM    990  N9   DG A  48     344.897  41.818-237.919 
ATOM    991  C8   DG A  48     344.005  42.567-238.655 
ATOM    992  N7   DG A  48     343.981  43.838-238.333 
ATOM    993  C5   DG A  48     344.923  43.937-237.310 
ATOM    994  C6   DG A  48     345.340  45.067-236.560 
ATOM    995  O6   DG A  48     344.959  46.231-236.645 
ATOM    996  N1   DG A  48     346.321  44.724-235.619 
ATOM    997  C2   DG A  48     346.831  43.454-235.428 
ATOM    998  N2   DG A  48     347.762  43.333-234.478 
ATOM    999  N3   DG A  48     346.439  42.395-236.133 
ATOM   1000  C4   DG A  48     345.488  42.711-237.050 
ATOM   1001  P    DG A  49     344.518  36.251-237.120 
ATOM   1002  OP1  DG A  49     345.088  35.103-237.860 
ATOM   1003  OP2  DG A  49     343.049  36.412-237.201 
ATOM   1004  O5'  DG A  49     344.966  36.178-235.586 
ATOM   1005  C5'  DG A  49     346.229  36.751-235.200 
ATOM   1006  C4'  DG A  49     346.071  37.538-233.914 
ATOM   1007  O4'  DG A  49     345.688  38.922-234.154 
ATOM   1008  C3'  DG A  49     345.006  37.023-232.946 
ATOM   1009  O3'  DG A  49     345.471  37.199-231.613 
ATOM   1010  C2'  DG A  49     343.805  37.943-233.166 
ATOM   1011  C1'  DG A  49     344.598  39.239-233.302 
ATOM   1012  N9   DG A  49     343.829  40.350-233.928 
ATOM   1013  C8   DG A  49     342.869  40.297-234.915 
ATOM   1014  N7   DG A  49     342.379  41.466-235.247 
ATOM   1015  C5   DG A  49     343.061  42.358-234.421 
ATOM   1016  C6   DG A  49     342.960  43.769-234.319 
ATOM   1017  O6   DG A  49     342.237  44.537-234.948 
ATOM   1018  N1   DG A  49     343.837  44.277-233.349 
ATOM   1019  C2   DG A  49     344.697  43.520-232.580 
ATOM   1020  N2   DG A  49     345.453  44.194-231.710 
ATOM   1021  N3   DG A  49     344.792  42.195-232.676 
ATOM   1022  C4   DG A  49     343.948  41.687-233.612 
ATOM   1023  P    DA A  50     345.174  36.059-230.530 
ATOM   1024  OP1  DA A  50     346.199  34.997-230.635 
ATOM   1025  OP2  DA A  50     343.767  35.618-230.648 
ATOM   1026  O5'  DA A  50     345.371  36.865-229.161 
ATOM   1027  C5'  DA A  50     346.300  37.965-229.126 
ATOM   1028  C4'  DA A  50     345.690  39.134-228.378 
ATOM   1029  O4'  DA A  50     344.917  40.008-229.250 
ATOM   1030  C3'  DA A  50     344.713  38.771-227.260 
ATOM   1031  O3'  DA A  50     344.877  39.693-226.189 
ATOM   1032  C2'  DA A  50     343.328  38.980-227.873 
ATOM   1033  C1'  DA A  50     343.663  40.259-228.634 
ATOM   1034  N9   DA A  50     342.681  40.594-229.704 
ATOM   1035  C8   DA A  50     341.978  39.743-230.505 
ATOM   1036  N7   DA A  50     341.193  40.343-231.347 
ATOM   1037  C5   DA A  50     341.391  41.692-231.086 
ATOM   1038  C6   DA A  50     340.843  42.856-231.648 
ATOM   1039  N6   DA A  50     339.942  42.845-232.640 
ATOM   1040  N1   DA A  50     341.257  44.037-231.153 
ATOM   1041  C2   DA A  50     342.154  44.042-230.168 
ATOM   1042  N3   DA A  50     342.731  43.026-229.566 
ATOM   1043  C4   DA A  50     342.300  41.855-230.080 
ATOM   1044  P    DA A  51     344.802  39.153-224.683 
ATOM   1045  OP1  DA A  51     346.122  38.616-224.283 
ATOM   1046  OP2  DA A  51     343.655  38.230-224.544 
ATOM   1047  O5'  DA A  51     344.505  40.505-223.879 
ATOM   1048  C5'  DA A  51     345.003  41.751-224.400 
ATOM   1049  C4'  DA A  51     343.932  42.820-224.298 
ATOM   1050  O4'  DA A  51     343.064  42.850-225.467 
ATOM   1051  C3'  DA A  51     342.964  42.682-223.124 
ATOM   1052  O3'  DA A  51     342.645  43.979-222.635 
ATOM   1053  C2'  DA A  51     341.703  42.069-223.732 
ATOM   1054  C1'  DA A  51     341.717  42.880-225.023 
ATOM   1055  N9   DA A  51     340.862  42.306-226.100 
ATOM   1056  C8   DA A  51     340.613  40.992-226.376 
ATOM   1057  N7   DA A  51     339.820  40.810-227.386 
ATOM   1058  C5   DA A  51     339.520  42.095-227.813 
ATOM   1059  C6   DA A  51     338.718  42.584-228.857 
ATOM   1060  N6   DA A  51     338.039  41.793-229.701 
ATOM   1061  N1   DA A  51     338.637  43.919-229.003 
ATOM   1062  C2   DA A  51     339.314  44.700-228.162 
ATOM   1063  N3   DA A  51     340.090  44.360-227.156 
ATOM   1064  C4   DA A  51     340.153  43.019-227.032 
ATOM   1065  P    DG A  52     342.512  44.203-221.055 
ATOM   1066  OP1  DG A  52     343.854  44.430-220.473 
ATOM   1067  OP2  DG A  52     341.725  43.099-220.463 
ATOM   1068  O5'  DG A  52     341.665  45.558-220.998 
ATOM   1069  C5'  DG A  52     341.802  46.513-222.067 
ATOM   1070  C4'  DG A  52     340.439  47.038-222.472 
ATOM   1071  O4'  DG A  52     339.806  46.212-223.492 
ATOM   1072  C3'  DG A  52     339.396  47.110-221.357 
ATOM   1073  O3'  DG A  52     338.595  48.271-221.550 
ATOM   1074  C2'  DG A  52     338.520  45.876-221.566 
ATOM   1075  C1'  DG A  52     338.471  45.949-223.089 
ATOM   1076  N9   DG A  52     338.034  44.680-223.736 
ATOM   1077  C8   DG A  52     338.269  43.379-223.349 
ATOM   1078  N7   DG A  52     337.740  42.482-224.144 
ATOM   1079  C5   DG A  52     337.110  43.242-225.128 
ATOM   1080  C6   DG A  52     336.366  42.830-226.264 
ATOM   1081  O6   DG A  52     336.106  41.691-226.642 
ATOM   1082  N1   DG A  52     335.902  43.930-226.999 
ATOM   1083  C2   DG A  52     336.128  45.254-226.678 
ATOM   1084  N2   DG A  52     335.601  46.157-227.507 
ATOM   1085  N3   DG A  52     336.827  45.640-225.612 
ATOM   1086  C4   DG A  52     337.284  44.584-224.889 
ATOM   1087  P    DA A  53     338.148  49.126-220.273 
ATOM   1088  OP1  DA A  53     339.231  50.064-219.900 
ATOM   1089  OP2  DA A  53     337.683  48.215-219.204 
ATOM   1090  O5'  DA A  53     336.905  49.944-220.860 
ATOM   1091  C5'  DA A  53     336.889  50.281-222.260 
ATOM   1092  C4'  DA A  53     335.512  50.025-222.840 
ATOM   1093  O4'  DA A  53     335.356  48.660-223.319 
ATOM   1094  C3'  DA A  53     334.340  50.214-221.877 
ATOM   1095  O3'  DA A  53     333.245  50.777-222.590 
ATOM   1096  C2'  DA A  53     333.962  48.798-221.445 
ATOM   1097  C1'  DA A  53     334.135  48.144-222.811 
ATOM   1098  N9   DA A  53     334.247  46.659-222.755 
ATOM   1099  C8   DA A  53     334.831  45.888-221.791 
ATOM   1100  N7   DA A  53     334.766  44.615-222.027 
ATOM   1101  C5   DA A  53     334.091  44.532-223.237 
ATOM   1102  C6   DA A  53     333.703  43.442-224.033 
ATOM   1103  N6   DA A  53     333.952  42.165-223.712 
ATOM   1104  N1   DA A  53     333.045  43.713-225.176 
ATOM   1105  C2   DA A  53     332.799  44.985-225.491 
ATOM   1106  N3   DA A  53     333.111  46.078-224.830 
ATOM   1107  C4   DA A  53     333.769  45.780-223.690 
ATOM   1108  P    DC A  54     332.345  51.892-221.876 
ATOM   1109  OP1  DC A  54     332.986  53.217-222.027 
ATOM   1110  OP2  DC A  54     332.041  51.472-220.490 
ATOM   1111  O5'  DC A  54     331.012  51.835-222.760 
ATOM   1112  C5'  DC A  54     331.110  51.463-224.147 
ATOM   1113  C4'  DC A  54     330.003  50.490-224.502 
ATOM   1114  O4'  DC A  54     330.382  49.105-224.258 
ATOM   1115  C3'  DC A  54     328.696  50.657-223.727 
ATOM   1116  O3'  DC A  54     327.605  50.389-224.599 
ATOM   1117  C2'  DC A  54     328.741  49.567-222.655 
ATOM   1118  C1'  DC A  54     329.333  48.474-223.539 
ATOM   1119  N1   DC A  54     329.915  47.336-222.775 
ATOM   1120  C2   DC A  54     329.810  46.062-223.327 
ATOM   1121  O2   DC A  54     329.243  45.930-224.417 
ATOM   1122  N3   DC A  54     330.334  45.011-222.645 
ATOM   1123  C4   DC A  54     330.940  45.196-221.466 
ATOM   1124  N4   DC A  54     331.435  44.140-220.840 
ATOM   1125  C5   DC A  54     331.059  46.499-220.880 
ATOM   1126  C6   DC A  54     330.528  47.536-221.577 
ATOM   1127  P    DG A  55     326.289  51.293-224.494 
ATOM   1128  OP1  DG A  55     326.475  52.534-225.280 
ATOM   1129  OP2  DG A  55     325.923  51.474-223.073 
ATOM   1130  O5'  DG A  55     325.206  50.359-225.213 
ATOM   1131  C5'  DG A  55     325.640  49.457-226.248 
ATOM   1132  C4'  DG A  55     324.984  48.103-226.065 
ATOM   1133  O4'  DG A  55     325.752  47.228-225.190 
ATOM   1134  C3'  DG A  55     323.590  48.118-225.440 
ATOM   1135  O3'  DG A  55     322.800  47.105-226.051 
ATOM   1136  C2'  DG A  55     323.817  47.739-223.977 
ATOM   1137  C1'  DG A  55     324.868  46.663-224.234 
ATOM   1138  N9   DG A  55     325.662  46.301-223.028 
ATOM   1139  C8   DG A  55     326.073  47.100-221.983 
ATOM   1140  N7   DG A  55     326.764  46.467-221.066 
ATOM   1141  C5   DG A  55     326.815  45.155-221.537 
ATOM   1142  C6   DG A  55     327.428  44.006-220.975 
ATOM   1143  O6   DG A  55     328.064  43.906-219.928 
ATOM   1144  N1   DG A  55     327.237  42.876-221.783 
ATOM   1145  C2   DG A  55     326.544  42.860-222.978 
ATOM   1146  N2   DG A  55     326.475  41.681-223.600 
ATOM   1147  N3   DG A  55     325.970  43.940-223.505 
ATOM   1148  C4   DG A  55     326.146  45.043-222.733 
ATOM   1149  P    DT A  56     321.260  47.407-226.369 
ATOM   1150  OP1  DT A  56     321.152  48.123-227.660 
ATOM   1151  OP2  DT A  56     320.634  48.071-225.205 
ATOM   1152  O5'  DT A  56     320.673  45.926-226.523 
ATOM   1153  C5'  DT A  56     321.537  44.880-227.003 
ATOM   1154  C4'  DT A  56     321.341  43.625-226.175 
ATOM   1155  O4'  DT A  56     322.204  43.595-225.002 
ATOM   1156  C3'  DT A  56     319.938  43.416-225.605 
ATOM   1157  O3'  DT A  56     319.632  42.027-225.634 
ATOM   1158  C2'  DT A  56     320.042  43.861-224.146 
ATOM   1159  C1'  DT A  56     321.415  43.252-223.873 
ATOM   1160  N1   DT A  56     322.082  43.798-222.659 
ATOM   1161  C2   DT A  56     322.860  42.932-221.930 
ATOM   1162  O2   DT A  56     323.017  41.763-222.237 
ATOM   1163  N3   DT A  56     323.461  43.473-220.810 
ATOM   1164  C4   DT A  56     323.352  44.777-220.371 
ATOM   1165  O4   DT A  56     323.938  45.147-219.353 
ATOM   1166  C5   DT A  56     322.514  45.610-221.203 
ATOM   1167  C7   DT A  56     322.340  47.044-220.795 
ATOM   1168  C6   DT A  56     321.917  45.109-222.296 
ATOM   1169  P    DC A  57     318.150  41.568-226.025 
ATOM   1170  OP1  DC A  57     318.019  41.519-227.499 
ATOM   1171  OP2  DC A  57     317.165  42.411-225.314 
ATOM   1172  O5'  DC A  57     318.113  40.082-225.432 
ATOM   1173  C5'  DC A  57     319.337  39.327-225.364 
ATOM   1174  C4'  DC A  57     319.434  38.616-224.029 
ATOM   1175  O4'  DC A  57     320.062  39.442-223.006 
ATOM   1176  C3'  DC A  57     318.106  38.197-223.400 
ATOM   1177  O3'  DC A  57     318.281  36.946-222.747 
ATOM   1178  C2'  DC A  57     317.826  39.262-222.340 
ATOM   1179  C1'  DC A  57     319.260  39.391-221.836 
ATOM   1180  N1   DC A  57     319.509  40.633-221.051 
ATOM   1181  C2   DC A  57     320.412  40.562-219.993 
ATOM   1182  O2   DC A  57     320.964  39.482-219.752 
ATOM   1183  N3   DC A  57     320.652  41.682-219.265 
ATOM   1184  C4   DC A  57     320.033  42.833-219.559 
ATOM   1185  N4   DC A  57     320.302  43.898-218.819 
ATOM   1186  C5   DC A  57     319.101  42.927-220.642 
ATOM   1187  C6   DC A  57     318.875  41.796-221.358 
ATOM   1188  P    DA A  58     317.114  35.853-222.837 
ATOM   1189  OP1  DA A  58     317.243  35.092-224.100 
ATOM   1190  OP2  DA A  58     315.806  36.504-222.602 
ATOM   1191  O5'  DA A  58     317.472  34.905-221.599 
ATOM   1192  C5'  DA A  58     318.849  34.768-221.200 
ATOM   1193  C4'  DA A  58     318.961  34.838-219.689 
ATOM   1194  O4'  DA A  58     319.113  36.203-219.206 
ATOM   1195  C3'  DA A  58     317.762  34.301-218.908 
ATOM   1196  O3'  DA A  58     318.231  33.648-217.735 
ATOM   1197  C2'  DA A  58     316.983  35.549-218.490 
ATOM   1198  C1'  DA A  58     318.196  36.406-218.142 
ATOM   1199  N9   DA A  58     317.896  37.862-218.060 
ATOM   1200  C8   DA A  58     317.007  38.589-218.800 
ATOM   1201  N7   DA A  58     316.972  39.848-218.491 
ATOM   1202  C5   DA A  58     317.907  39.968-217.472 
ATOM   1203  C6   DA A  58     318.343  41.065-216.711 
ATOM   1204  N6   DA A  58     317.871  42.310-216.869 
ATOM   1205  N1   DA A  58     319.286  40.836-215.777 
ATOM   1206  C2   DA A  58     319.751  39.597-215.626 
ATOM   1207  N3   DA A  58     319.423  38.501-216.272 
ATOM   1208  C4   DA A  58     318.478  38.758-217.200 
ATOM   1209  P    DC A  59     317.517  32.296-217.261 
ATOM   1210  OP1  DC A  59     318.087  31.148-218.002 
ATOM   1211  OP2  DC A  59     316.048  32.457-217.343 
ATOM   1212  O5'  DC A  59     317.965  32.223-215.727 
ATOM   1213  C5'  DC A  59     319.228  32.795-215.341 
ATOM   1214  C4'  DC A  59     319.070  33.583-214.056 
ATOM   1215  O4'  DC A  59     318.686  34.966-214.296 
ATOM   1216  C3'  DC A  59     318.005  33.068-213.088 
ATOM   1217  O3'  DC A  59     318.470  33.244-211.755 
ATOM   1218  C2'  DC A  59     316.804  33.988-213.308 
ATOM   1219  C1'  DC A  59     317.597  35.284-213.443 
ATOM   1220  N1   DC A  59     316.828  36.395-214.069 
ATOM   1221  C2   DC A  59     317.079  37.690-213.624 
ATOM   1222  O2   DC A  59     317.923  37.863-212.737 
ATOM   1223  N3   DC A  59     316.387  38.717-214.183 
ATOM   1224  C4   DC A  59     315.482  38.488-215.141 
ATOM   1225  N4   DC A  59     314.833  39.522-215.654 
ATOM   1226  C5   DC A  59     315.208  37.163-215.613 
ATOM   1227  C6   DC A  59     315.909  36.150-215.043 
ATOM   1228  P    DT A  60     318.173  32.104-210.672 
ATOM   1229  OP1  DT A  60     319.198  31.041-210.777 
ATOM   1230  OP2  DT A  60     316.766  31.662-210.789 
ATOM   1231  O5'  DT A  60     318.370  32.909-209.303 
ATOM   1232  C5'  DT A  60     319.299  34.010-209.268 
ATOM   1233  C4'  DT A  60     318.689  35.178-208.520 
ATOM   1234  O4'  DT A  60     317.916  36.053-209.392 
ATOM   1235  C3'  DT A  60     317.712  34.816-207.402 
ATOM   1236  O3'  DT A  60     317.876  35.737-206.331 
ATOM   1237  C2'  DT A  60     316.327  35.025-208.014 
ATOM   1238  C1'  DT A  60     316.662  36.304-208.776 
ATOM   1239  N1   DT A  60     315.680  36.639-209.845 
ATOM   1240  C2   DT A  60     315.433  37.972-210.072 
ATOM   1241  O2   DT A  60     315.977  38.863-209.444 
ATOM   1242  N3   DT A  60     314.517  38.243-211.070 
ATOM   1243  C4   DT A  60     313.845  37.316-211.839 
ATOM   1244  O4   DT A  60     313.047  37.681-212.705 
ATOM   1245  C5   DT A  60     314.171  35.944-211.528 
ATOM   1246  C7   DT A  60     313.484  34.871-212.319 
ATOM   1247  C6   DT A  60     315.058  35.652-210.562 
ATOM   1248  P    DG A  61     317.801  35.198-204.825 
ATOM   1249  OP1  DG A  61     319.121  34.661-204.424 
ATOM   1250  OP2  DG A  61     316.654  34.274-204.685 
ATOM   1251  O5'  DG A  61     317.503  36.549-204.021 
ATOM   1252  C5'  DG A  61     318.002  37.796-204.541 
ATOM   1253  C4'  DG A  61     316.931  38.865-204.440 
ATOM   1254  O4'  DG A  61     316.063  38.894-205.609 
ATOM   1255  C3'  DG A  61     315.963  38.726-203.265 
ATOM   1256  O3'  DG A  61     315.644  40.023-202.776 
ATOM   1257  C2'  DG A  61     314.702  38.113-203.873 
ATOM   1258  C1'  DG A  61     314.715  38.925-205.165 
ATOM   1259  N9   DG A  61     313.861  38.351-206.242 
ATOM   1260  C8   DG A  61     313.598  37.030-206.535 
ATOM   1261  N7   DG A  61     312.796  36.860-207.557 
ATOM   1262  C5   DG A  61     312.506  38.159-207.971 
ATOM   1263  C6   DG A  61     311.687  38.618-209.035 
ATOM   1264  O6   DG A  61     311.038  37.962-209.846 
ATOM   1265  N1   DG A  61     311.671  40.018-209.101 
ATOM   1266  C2   DG A  61     312.356  40.864-208.251 
ATOM   1267  N2   DG A  61     312.211  42.171-208.481 
ATOM   1268  N3   DG A  61     313.125  40.432-207.253 
ATOM   1269  C4   DG A  61     313.151  39.076-207.175 
ATOM   1270  P    DA A  62     315.511  40.247-201.197 
ATOM   1271  OP1  DA A  62     316.853  40.474-200.614 
ATOM   1272  OP2  DA A  62     314.724  39.144-200.604 
ATOM   1273  O5'  DA A  62     314.663  41.603-201.140 
ATOM   1274  C5'  DA A  62     314.801  42.558-202.208 
ATOM   1275  C4'  DA A  62     313.437  43.083-202.614 
ATOM   1276  O4'  DA A  62     312.805  42.257-203.633 
ATOM   1277  C3'  DA A  62     312.394  43.155-201.499 
ATOM   1278  O3'  DA A  62     311.594  44.315-201.692 
ATOM   1279  C2'  DA A  62     311.518  41.920-201.707 
ATOM   1280  C1'  DA A  62     311.470  41.993-203.230 
ATOM   1281  N9   DA A  62     311.033  40.725-203.878 
ATOM   1282  C8   DA A  62     311.276  39.442-203.479 
ATOM   1283  N7   DA A  62     310.758  38.543-204.257 
ATOM   1284  C5   DA A  62     310.124  39.283-205.247 
ATOM   1285  C6   DA A  62     309.383  38.911-206.380 
ATOM   1286  N6   DA A  62     309.144  37.636-206.722 
ATOM   1287  N1   DA A  62     308.893  39.898-207.152 
ATOM   1288  C2   DA A  62     309.134  41.162-206.807 
ATOM   1289  N3   DA A  62     309.808  41.628-205.779 
ATOM   1290  C4   DA A  62     310.287  40.620-205.023 
ATOM   1291  P    DT A  63     311.147  45.170-200.415 
ATOM   1292  OP1  DT A  63     312.230  46.109-200.042 
ATOM   1293  OP2  DT A  63     310.682  44.259-199.345 
ATOM   1294  O5'  DT A  63     309.904  45.988-201.002 
ATOM   1295  C5'  DT A  63     309.888  46.325-202.402 
ATOM   1296  C4'  DT A  63     308.511  46.070-202.982 
ATOM   1297  O4'  DT A  63     308.355  44.704-203.461 
ATOM   1298  C3'  DT A  63     307.339  46.259-202.019 
ATOM   1299  O3'  DT A  63     306.244  46.821-202.731 
ATOM   1300  C2'  DT A  63     306.961  44.842-201.586 
ATOM   1301  C1'  DT A  63     307.134  44.188-202.953 
ATOM   1302  N1   DT A  63     307.246  42.704-202.897 
ATOM   1303  C2   DT A  63     306.699  41.996-203.939 
ATOM   1304  O2   DT A  63     306.139  42.528-204.883 
ATOM   1305  N3   DT A  63     306.821  40.622-203.853 
ATOM   1306  C4   DT A  63     307.431  39.917-202.835 
ATOM   1307  O4   DT A  63     307.479  38.686-202.867 
ATOM   1308  C5   DT A  63     307.975  40.748-201.787 
ATOM   1309  C7   DT A  63     308.657  40.061-200.641 
ATOM   1310  C6   DT A  63     307.870  42.086-201.846 
ATOM   1311  P    DT A  64     305.344  47.936-202.018 
ATOM   1312  OP1  DT A  64     305.985  49.262-202.169 
ATOM   1313  OP2  DT A  64     305.040  47.516-200.632 
ATOM   1314  O5'  DT A  64     304.011  47.879-202.901 
ATOM   1315  C5'  DT A  64     304.109  47.508-204.289 
ATOM   1316  C4'  DT A  64     303.002  46.535-204.643 
ATOM   1317  O4'  DT A  64     303.380  45.149-204.400 
ATOM   1318  C3'  DT A  64     301.695  46.702-203.868 
ATOM   1319  O3'  DT A  64     300.604  46.434-204.741 
ATOM   1320  C2'  DT A  64     301.739  45.612-202.796 
ATOM   1321  C1'  DT A  64     302.332  44.519-203.681 
ATOM   1322  N1   DT A  64     302.914  43.380-202.916 
ATOM   1323  C2   DT A  64     302.802  42.130-203.474 
ATOM   1324  O2   DT A  64     302.256  41.928-204.545 
ATOM   1325  N3   DT A  64     303.353  41.100-202.737 
ATOM   1326  C4   DT A  64     303.991  41.215-201.518 
ATOM   1327  O4   DT A  64     304.444  40.218-200.952 
ATOM   1328  C5   DT A  64     304.059  42.566-201.014 
ATOM   1329  C7   DT A  64     304.737  42.780-199.693 
ATOM   1330  C6   DT A  64     303.531  43.587-201.710 
ATOM   1331  P    DA A  65     299.287  47.337-204.636 
ATOM   1332  OP1  DA A  65     299.474  48.579-205.422 
ATOM   1333  OP2  DA A  65     298.922  47.519-203.214 
ATOM   1334  O5'  DA A  65     298.205  46.403-205.354 
ATOM   1335  C5'  DA A  65     298.639  45.502-206.390 
ATOM   1336  C4'  DA A  65     297.983  44.148-206.207 
ATOM   1337  O4'  DA A  65     298.751  43.273-205.332 
ATOM   1338  C3'  DA A  65     296.589  44.163-205.581 
ATOM   1339  O3'  DA A  65     295.799  43.149-206.193 
ATOM   1340  C2'  DA A  65     296.816  43.784-204.118 
ATOM   1341  C1'  DA A  65     297.867  42.708-204.376 
ATOM   1342  N9   DA A  65     298.661  42.346-203.170 
ATOM   1343  C8   DA A  65     299.060  43.153-202.142 
ATOM   1344  N7   DA A  65     299.745  42.537-201.228 
ATOM   1345  C5   DA A  65     299.806  41.227-201.681 
ATOM   1346  C6   DA A  65     300.402  40.070-201.152 
ATOM   1347  N6   DA A  65     301.081  40.048-199.997 
ATOM   1348  N1   DA A  65     300.273  38.931-201.857 
ATOM   1349  C2   DA A  65     299.597  38.958-203.004 
ATOM   1350  N3   DA A  65     299.002  39.972-203.594 
ATOM   1351  C4   DA A  65     299.146  41.099-202.868 
ATOM   1352  P    DT A  66     294.259  43.452-206.511 
ATOM   1353  OP1  DT A  66     294.151  44.168-207.802 
ATOM   1354  OP2  DT A  66     293.633  44.116-205.347 
ATOM   1355  O5'  DT A  66     293.672  41.971-206.665 
ATOM   1356  C5'  DT A  66     294.535  40.925-207.145 
ATOM   1357  C4'  DT A  66     294.340  39.670-206.316 
ATOM   1358  O4'  DT A  66     295.203  39.639-205.144 
ATOM   1359  C3'  DT A  66     292.937  39.461-205.747 
ATOM   1360  O3'  DT A  66     292.631  38.072-205.775 
ATOM   1361  C2'  DT A  66     293.041  39.906-204.288 
ATOM   1362  C1'  DT A  66     294.414  39.297-204.015 
ATOM   1363  N1   DT A  66     295.081  39.843-202.800 
ATOM   1364  C2   DT A  66     295.859  38.976-202.071 
ATOM   1365  O2   DT A  66     296.016  37.808-202.379 
ATOM   1366  N3   DT A  66     296.460  39.518-200.952 
ATOM   1367  C4   DT A  66     296.351  40.822-200.513 
ATOM   1368  O4   DT A  66     296.937  41.192-199.494 
ATOM   1369  C5   DT A  66     295.512  41.655-201.344 
ATOM   1370  C7   DT A  66     295.339  43.089-200.937 
ATOM   1371  C6   DT A  66     294.915  41.154-202.438 
ATOM   1372  P    DG A  67     291.149  37.612-206.167 
ATOM   1373  OP1  DG A  67     291.018  37.563-207.641 
ATOM   1374  OP2  DG A  67     290.163  38.456-205.456 
ATOM   1375  O5'  DG A  67     291.112  36.127-205.574 
ATOM   1376  C5'  DG A  67     292.336  35.371-205.506 
ATOM   1377  C4'  DG A  67     292.433  34.661-204.171 
ATOM   1378  O4'  DG A  67     293.061  35.486-203.148 
ATOM   1379  C3'  DG A  67     291.105  34.241-203.542 
ATOM   1380  O3'  DG A  67     291.280  32.990-202.889 
ATOM   1381  C2'  DG A  67     290.825  35.307-202.482 
ATOM   1382  C1'  DG A  67     292.259  35.436-201.978 
ATOM   1383  N9   DG A  67     292.508  36.677-201.193 
ATOM   1384  C8   DG A  67     291.965  37.933-201.353 
ATOM   1385  N7   DG A  67     292.398  38.817-200.487 
ATOM   1386  C5   DG A  67     293.290  38.095-199.696 
ATOM   1387  C6   DG A  67     294.074  38.513-198.589 
ATOM   1388  O6   DG A  67     294.144  39.624-198.071 
ATOM   1389  N1   DG A  67     294.842  37.457-198.078 
ATOM   1390  C2   DG A  67     294.851  36.167-198.573 
ATOM   1391  N2   DG A  67     295.654  35.304-197.945 
ATOM   1392  N3   DG A  67     294.116  35.777-199.611 
ATOM   1393  C4   DG A  67     293.365  36.789-200.118 
ATOM   1394  P    DT A  68     290.112  31.898-202.979 
ATOM   1395  OP1  DT A  68     290.241  31.136-204.241 
ATOM   1396  OP2  DT A  68     288.805  32.549-202.743 
ATOM   1397  O5'  DT A  68     290.471  30.950-201.740 
ATOM   1398  C5'  DT A  68     291.848  30.812-201.341 
ATOM   1399  C4'  DT A  68     291.960  30.882-199.831 
ATOM   1400  O4'  DT A  68     292.112  32.248-199.348 
ATOM   1401  C3'  DT A  68     290.761  30.346-199.050 
ATOM   1402  O3'  DT A  68     291.230  29.693-197.877 
ATOM   1403  C2'  DT A  68     289.982  31.593-198.632 
ATOM   1404  C1'  DT A  68     291.195  32.451-198.283 
ATOM   1405  N1   DT A  68     290.895  33.907-198.202 
ATOM   1406  C2   DT A  68     291.590  34.638-197.268 
ATOM   1407  O2   DT A  68     292.421  34.144-196.525 
ATOM   1408  N3   DT A  68     291.285  35.983-197.220 
ATOM   1409  C4   DT A  68     290.366  36.643-198.011 
ATOM   1410  O4   DT A  68     290.179  37.855-197.876 
ATOM   1411  C5   DT A  68     289.688  35.793-198.960 
ATOM   1412  C7   DT A  68     288.670  36.431-199.860 
ATOM   1413  C6   DT A  68     289.964  34.481-199.028 
ATOM   1414  P    DC A  69     290.516  28.340-197.403 
ATOM   1415  OP1  DC A  69     291.086  27.192-198.143 
ATOM   1416  OP2  DC A  69     289.047  28.501-197.485 
ATOM   1417  O5'  DC A  69     290.963  28.268-195.869 
ATOM   1418  C5'  DC A  69     292.227  28.840-195.483 
ATOM   1419  C4'  DC A  69     292.069  29.627-194.197 
ATOM   1420  O4'  DC A  69     291.685  31.011-194.438 
ATOM   1421  C3'  DC A  69     291.004  29.112-193.229 
ATOM   1422  O3'  DC A  69     291.469  29.289-191.897 
ATOM   1423  C2'  DC A  69     289.803  30.032-193.450 
ATOM   1424  C1'  DC A  69     290.596  31.329-193.585 
ATOM   1425  N1   DC A  69     289.827  32.439-194.211 
ATOM   1426  C2   DC A  69     290.078  33.735-193.766 
ATOM   1427  O2   DC A  69     290.921  33.908-192.879 
ATOM   1428  N3   DC A  69     289.386  34.762-194.324 
ATOM   1429  C4   DC A  69     288.480  34.533-195.283 
ATOM   1430  N4   DC A  69     287.832  35.567-195.796 
ATOM   1431  C5   DC A  69     288.207  33.207-195.754 
ATOM   1432  C6   DC A  69     288.908  32.195-195.184 
ATOM   1433  P    DT A  70     291.172  28.148-190.813 
ATOM   1434  OP1  DT A  70     292.196  27.086-190.918 
ATOM   1435  OP2  DT A  70     289.765  27.707-190.931 
ATOM   1436  O5'  DT A  70     291.369  28.954-189.445 
ATOM   1437  C5'  DT A  70     292.297  30.054-189.409 
ATOM   1438  C4'  DT A  70     291.688  31.223-188.662 
ATOM   1439  O4'  DT A  70     290.915  32.097-189.533 
ATOM   1440  C3'  DT A  70     290.711  30.861-187.543 
ATOM   1441  O3'  DT A  70     290.875  31.782-186.472 
ATOM   1442  C2'  DT A  70     289.326  31.069-188.156 
ATOM   1443  C1'  DT A  70     289.661  32.348-188.918 
ATOM   1444  N1   DT A  70     288.679  32.683-189.987 
ATOM   1445  C2   DT A  70     288.432  34.016-190.214 
ATOM   1446  O2   DT A  70     288.976  34.908-189.585 
ATOM   1447  N3   DT A  70     287.516  34.288-191.211 
ATOM   1448  C4   DT A  70     286.844  33.361-191.981 
ATOM   1449  O4   DT A  70     286.046  33.725-192.847 
ATOM   1450  C5   DT A  70     287.170  31.989-191.669 
ATOM   1451  C7   DT A  70     286.482  30.915-192.461 
ATOM   1452  C6   DT A  70     288.056  31.696-190.704 
ATOM   1453  P    DG A  71     290.800  31.242-184.967 
ATOM   1454  OP1  DG A  71     292.119  30.705-184.566 
ATOM   1455  OP2  DG A  71     289.653  30.319-184.827 
ATOM   1456  O5'  DG A  71     290.502  32.594-184.162 
ATOM   1457  C5'  DG A  71     291.000  33.841-184.683 
ATOM   1458  C4'  DG A  71     289.930  34.909-184.581 
ATOM   1459  O4'  DG A  71     289.062  34.939-185.750 
ATOM   1460  C3'  DG A  71     288.961  34.771-183.407 
ATOM   1461  O3'  DG A  71     288.642  36.068-182.918 
ATOM   1462  C2'  DG A  71     287.701  34.158-184.015 
ATOM   1463  C1'  DG A  71     287.714  34.969-185.306 
ATOM   1464  N9   DG A  71     286.860  34.396-186.383 
ATOM   1465  C8   DG A  71     286.596  33.075-186.676 
ATOM   1466  N7   DG A  71     285.795  32.904-187.699 
ATOM   1467  C5   DG A  71     285.505  34.204-188.112 
ATOM   1468  C6   DG A  71     284.686  34.663-189.177 
ATOM   1469  O6   DG A  71     284.037  34.006-189.988 
ATOM   1470  N1   DG A  71     284.670  36.063-189.243 
ATOM   1471  C2   DG A  71     285.355  36.908-188.393 
ATOM   1472  N2   DG A  71     285.210  38.216-188.622 
ATOM   1473  N3   DG A  71     286.124  36.476-187.394 
ATOM   1474  C4   DG A  71     286.150  35.121-187.316 
ATOM   1475  P    DG A  72     288.510  36.292-181.339 
ATOM   1476  OP1  DG A  72     289.851  36.519-180.756 
ATOM   1477  OP2  DG A  72     287.723  35.189-180.746 
ATOM   1478  O5'  DG A  72     287.662  37.647-181.281 
ATOM   1479  C5'  DG A  72     287.800  38.603-182.350 
ATOM   1480  C4'  DG A  72     286.436  39.127-182.756 
ATOM   1481  O4'  DG A  72     285.804  38.301-183.775 
ATOM   1482  C3'  DG A  72     285.393  39.200-181.641 
ATOM   1483  O3'  DG A  72     284.593  40.360-181.833 
ATOM   1484  C2'  DG A  72     284.517  37.965-181.849 
ATOM   1485  C1'  DG A  72     284.469  38.038-183.372 
ATOM   1486  N9   DG A  72     284.032  36.769-184.020 
ATOM   1487  C8   DG A  72     284.267  35.468-183.632 
ATOM   1488  N7   DG A  72     283.738  34.571-184.427 
ATOM   1489  C5   DG A  72     283.108  35.331-185.411 
ATOM   1490  C6   DG A  72     282.364  34.919-186.548 
ATOM   1491  O6   DG A  72     282.104  33.780-186.926 
ATOM   1492  N1   DG A  72     281.900  36.019-187.282 
ATOM   1493  C2   DG A  72     282.126  37.344-186.961 
ATOM   1494  N2   DG A  72     281.598  38.247-187.791 
ATOM   1495  N3   DG A  72     282.825  37.729-185.895 
ATOM   1496  C4   DG A  72     283.281  36.673-185.172 
ATOM   1497  P    DT A  73     284.146  41.215-180.556 
ATOM   1498  OP1  DT A  73     285.228  42.153-180.184 
ATOM   1499  OP2  DT A  73     283.680  40.304-179.487 
ATOM   1500  O5'  DT A  73     282.903  42.033-181.143 
ATOM   1501  C5'  DT A  73     282.887  42.370-182.544 
ATOM   1502  C4'  DT A  73     281.510  42.115-183.123 
ATOM   1503  O4'  DT A  73     281.353  40.749-183.602 
ATOM   1504  C3'  DT A  73     280.338  42.303-182.161 
ATOM   1505  O3'  DT A  73     279.243  42.866-182.873 
ATOM   1506  C2'  DT A  73     279.959  40.887-181.728 
ATOM   1507  C1'  DT A  73     280.133  40.233-183.095 
ATOM   1508  N1   DT A  73     280.245  38.748-183.039 
ATOM   1509  C2   DT A  73     279.697  38.040-184.081 
ATOM   1510  O2   DT A  73     279.138  38.573-185.024 
ATOM   1511  N3   DT A  73     279.820  36.667-183.994 
ATOM   1512  C4   DT A  73     280.430  35.962-182.977 
ATOM   1513  O4   DT A  73     280.478  34.731-183.009 
ATOM   1514  C5   DT A  73     280.974  36.793-181.929 
ATOM   1515  C7   DT A  73     281.655  36.105-180.782 
ATOM   1516  C6   DT A  73     280.869  38.131-181.987 
ATOM   1517  P    DC A  74     278.343  43.981-182.160 
ATOM   1518  OP1  DC A  74     278.984  45.306-182.310 
ATOM   1519  OP2  DC A  74     278.039  43.561-180.774 
ATOM   1520  O5'  DC A  74     277.010  43.924-183.043 
ATOM   1521  C5'  DC A  74     277.108  43.553-184.431 
ATOM   1522  C4'  DC A  74     276.001  42.579-184.785 
ATOM   1523  O4'  DC A  74     276.379  41.194-184.541 
ATOM   1524  C3'  DC A  74     274.694  42.746-184.010 
ATOM   1525  O3'  DC A  74     273.603  42.478-184.882 
ATOM   1526  C2'  DC A  74     274.738  41.656-182.938 
ATOM   1527  C1'  DC A  74     275.330  40.564-183.822 
ATOM   1528  N1   DC A  74     275.913  39.425-183.058 
ATOM   1529  C2   DC A  74     275.807  38.151-183.610 
ATOM   1530  O2   DC A  74     275.241  38.019-184.701 
ATOM   1531  N3   DC A  74     276.331  37.100-182.928 
ATOM   1532  C4   DC A  74     276.938  37.286-181.749 
ATOM   1533  N4   DC A  74     277.433  36.229-181.123 
ATOM   1534  C5   DC A  74     277.056  38.588-181.164 
ATOM   1535  C6   DC A  74     276.526  39.625-181.860 
ATOM   1536  P    DA A  75     272.286  43.382-184.778 
ATOM   1537  OP1  DA A  75     272.473  44.623-185.564 
ATOM   1538  OP2  DA A  75     271.920  43.563-183.356 
ATOM   1539  O5'  DA A  75     271.204  42.448-185.496 
ATOM   1540  C5'  DA A  75     271.638  41.547-186.532 
ATOM   1541  C4'  DA A  75     270.982  40.193-186.349 
ATOM   1542  O4'  DA A  75     271.750  39.317-185.473 
ATOM   1543  C3'  DA A  75     269.587  40.207-185.723 
ATOM   1544  O3'  DA A  75     268.798  39.194-186.334 
ATOM   1545  C2'  DA A  75     269.815  39.829-184.260 
ATOM   1546  C1'  DA A  75     270.866  38.752-184.517 
ATOM   1547  N9   DA A  75     271.660  38.390-183.311 
ATOM   1548  C8   DA A  75     272.059  39.197-182.283 
ATOM   1549  N7   DA A  75     272.743  38.582-181.370 
ATOM   1550  C5   DA A  75     272.805  37.272-181.822 
ATOM   1551  C6   DA A  75     273.401  36.114-181.294 
ATOM   1552  N6   DA A  75     274.080  36.093-180.138 
ATOM   1553  N1   DA A  75     273.271  34.975-181.999 
ATOM   1554  C2   DA A  75     272.596  35.003-183.146 
ATOM   1555  N3   DA A  75     272.000  36.017-183.736 
ATOM   1556  C4   DA A  75     272.144  37.144-183.009 
ATOM   1557  P    DG A  76     267.258  39.497-186.653 
ATOM   1558  OP1  DG A  76     267.150  40.212-187.944 
ATOM   1559  OP2  DG A  76     266.632  40.160-185.488 
ATOM   1560  O5'  DG A  76     266.671  38.015-186.806 
ATOM   1561  C5'  DG A  76     267.534  36.969-187.287 
ATOM   1562  C4'  DG A  76     267.339  35.714-186.458 
ATOM   1563  O4'  DG A  76     268.202  35.684-185.285 
ATOM   1564  C3'  DG A  76     265.936  35.505-185.888 
ATOM   1565  O3'  DG A  76     265.630  34.116-185.917 
ATOM   1566  C2'  DG A  76     266.040  35.950-184.430 
ATOM   1567  C1'  DG A  76     267.412  35.341-184.157 
ATOM   1568  N9   DG A  76     268.080  35.887-182.942 
ATOM   1569  C8   DG A  76     268.033  37.163-182.423 
ATOM   1570  N7   DG A  76     268.740  37.319-181.329 
ATOM   1571  C5   DG A  76     269.292  36.058-181.108 
ATOM   1572  C6   DG A  76     270.151  35.604-180.073 
ATOM   1573  O6   DG A  76     270.609  36.234-179.123 
ATOM   1574  N1   DG A  76     270.471  34.249-180.231 
ATOM   1575  C2   DG A  76     270.020  33.438-181.255 
ATOM   1576  N2   DG A  76     270.442  32.172-181.227 
ATOM   1577  N3   DG A  76     269.215  33.865-182.225 
ATOM   1578  C4   DG A  76     268.895  35.178-182.087 
ATOM   1579  P    DT A  77     264.148  33.657-186.309 
ATOM   1580  OP1  DT A  77     264.017  33.608-187.783 
ATOM   1581  OP2  DT A  77     263.162  34.500-185.597 
ATOM   1582  O5'  DT A  77     264.111  32.171-185.715 
ATOM   1583  C5'  DT A  77     265.335  31.416-185.648 
ATOM   1584  C4'  DT A  77     265.432  30.706-184.313 
ATOM   1585  O4'  DT A  77     266.060  31.531-183.290 
ATOM   1586  C3'  DT A  77     264.104  30.286-183.683 
ATOM   1587  O3'  DT A  77     264.279  29.035-183.030 
ATOM   1588  C2'  DT A  77     263.824  31.351-182.623 
ATOM   1589  C1'  DT A  77     265.258  31.481-182.120 
ATOM   1590  N1   DT A  77     265.507  32.722-181.335 
ATOM   1591  C2   DT A  77     266.400  32.636-180.294 
ATOM   1592  O2   DT A  77     266.979  31.604-180.001 
ATOM   1593  N3   DT A  77     266.605  33.805-179.589 
ATOM   1594  C4   DT A  77     266.005  35.024-179.833 
ATOM   1595  O4   DT A  77     266.268  36.003-179.132 
ATOM   1596  C5   DT A  77     265.084  35.015-180.944 
ATOM   1597  C7   DT A  77     264.387  36.302-181.279 
ATOM   1598  C6   DT A  77     264.866  33.892-181.647 
ATOM   1599  P    DG A  78     263.111  27.943-183.120 
ATOM   1600  OP1  DG A  78     263.240  27.181-184.383 
ATOM   1601  OP2  DG A  78     261.804  28.593-182.885 
ATOM   1602  O5'  DG A  78     263.470  26.994-181.882 
ATOM   1603  C5'  DG A  78     264.847  26.857-181.483 
ATOM   1604  C4'  DG A  78     264.959  26.927-179.973 
ATOM   1605  O4'  DG A  78     265.110  28.292-179.489 
ATOM   1606  C3'  DG A  78     263.760  26.391-179.191 
ATOM   1607  O3'  DG A  78     264.229  25.737-178.018 
ATOM   1608  C2'  DG A  78     262.980  27.638-178.774 
ATOM   1609  C1'  DG A  78     264.194  28.495-178.425 
ATOM   1610  N9   DG A  78     263.894  29.952-178.344 
ATOM   1611  C8   DG A  78     263.001  30.701-179.080 
ATOM   1612  N7   DG A  78     262.977  31.971-178.758 
ATOM   1613  C5   DG A  78     263.920  32.071-177.735 
ATOM   1614  C6   DG A  78     264.337  33.201-176.985 
ATOM   1615  O6   DG A  78     263.955  34.365-177.070 
ATOM   1616  N1   DG A  78     265.317  32.857-176.044 
ATOM   1617  C2   DG A  78     265.827  31.588-175.853 
ATOM   1618  N2   DG A  78     266.758  31.466-174.903 
ATOM   1619  N3   DG A  78     265.435  30.529-176.558 
ATOM   1620  C4   DG A  78     264.485  30.845-177.475 
ATOM   1621  P    DA A  79     263.514  24.385-177.545 
ATOM   1622  OP1  DA A  79     264.084  23.237-178.285 
ATOM   1623  OP2  DA A  79     262.046  24.546-177.626 
ATOM   1624  O5'  DA A  79     263.962  24.312-176.010 
ATOM   1625  C5'  DA A  79     265.226  24.884-175.624 
ATOM   1626  C4'  DA A  79     265.068  25.672-174.339 
ATOM   1627  O4'  DA A  79     264.684  27.055-174.579 
ATOM   1628  C3'  DA A  79     264.002  25.157-173.371 
ATOM   1629  O3'  DA A  79     264.468  25.333-172.038 
ATOM   1630  C2'  DA A  79     262.802  26.077-173.591 
ATOM   1631  C1'  DA A  79     263.595  27.373-173.727 
ATOM   1632  N9   DA A  79     262.826  28.484-174.353 
ATOM   1633  C8   DA A  79     261.877  28.412-175.332 
ATOM   1634  N7   DA A  79     261.382  29.562-175.670 
ATOM   1635  C5   DA A  79     262.052  30.466-174.856 
ATOM   1636  C6   DA A  79     261.977  31.863-174.729 
ATOM   1637  N6   DA A  79     261.154  32.629-175.459 
ATOM   1638  N1   DA A  79     262.782  32.446-173.821 
ATOM   1639  C2   DA A  79     263.598  31.680-173.099 
ATOM   1640  N3   DA A  79     263.754  30.374-173.129 
ATOM   1641  C4   DA A  79     262.937  29.814-174.045 
ATOM   1642  P    DA A  80     264.171  24.193-170.955 
ATOM   1643  OP1  DA A  80     265.195  23.130-171.060 
ATOM   1644  OP2  DA A  80     262.764  23.752-171.073 
ATOM   1645  O5'  DA A  80     264.368  24.999-169.586 
ATOM   1646  C5'  DA A  80     265.296  26.099-169.551 
ATOM   1647  C4'  DA A  80     264.686  27.267-168.803 
ATOM   1648  O4'  DA A  80     263.913  28.142-169.675 
ATOM   1649  C3'  DA A  80     263.710  26.905-167.685 
ATOM   1650  O3'  DA A  80     263.873  27.826-166.614 
ATOM   1651  C2'  DA A  80     262.325  27.114-168.298 
ATOM   1652  C1'  DA A  80     262.659  28.393-169.059 
ATOM   1653  N9   DA A  80     261.678  28.728-170.129 
ATOM   1654  C8   DA A  80     260.974  27.877-170.930 
ATOM   1655  N7   DA A  80     260.190  28.476-171.772 
ATOM   1656  C5   DA A  80     260.387  29.825-171.510 
ATOM   1657  C6   DA A  80     259.840  30.989-172.073 
ATOM   1658  N6   DA A  80     258.938  30.979-173.065 
ATOM   1659  N1   DA A  80     260.254  32.171-171.578 
ATOM   1660  C2   DA A  80     261.150  32.176-170.593 
ATOM   1661  N3   DA A  80     261.728  31.160-169.991 
ATOM   1662  C4   DA A  80     261.296  29.989-170.505 
ATOM   1663  P    DG A  81     263.799  27.287-165.108 
ATOM   1664  OP1  DG A  81     265.118  26.750-164.708 
ATOM   1665  OP2  DG A  81     262.652  26.363-164.969 
ATOM   1666  O5'  DG A  81     263.501  28.638-164.304 
ATOM   1667  C5'  DG A  81     263.999  29.885-164.824 
ATOM   1668  C4'  DG A  81     262.929  30.954-164.723 
ATOM   1669  O4'  DG A  81     262.061  30.983-165.892 
ATOM   1670  C3'  DG A  81     261.960  30.815-163.549 
ATOM   1671  O3'  DG A  81     261.641  32.113-163.059 
ATOM   1672  C2'  DG A  81     260.699  30.202-164.156 
ATOM   1673  C1'  DG A  81     260.713  31.014-165.448 
ATOM   1674  N9   DG A  81     259.859  30.440-166.525 
ATOM   1675  C8   DG A  81     259.595  29.119-166.818 
ATOM   1676  N7   DG A  81     258.793  28.949-167.840 
ATOM   1677  C5   DG A  81     258.504  30.248-168.254 
ATOM   1678  C6   DG A  81     257.685  30.707-169.319 
ATOM   1679  O6   DG A  81     257.036  30.051-170.129 
ATOM   1680  N1   DG A  81     257.669  32.107-169.385 
ATOM   1681  C2   DG A  81     258.354  32.953-168.535 
ATOM   1682  N2   DG A  81     258.209  34.260-168.764 
ATOM   1683  N3   DG A  81     259.123  32.521-167.536 
ATOM   1684  C4   DG A  81     259.149  31.166-167.458 
ATOM   1685  P    DA A  82     261.509  32.337-161.480 
ATOM   1686  OP1  DA A  82     262.850  32.563-160.898 
ATOM   1687  OP2  DA A  82     260.721  31.233-160.887 
ATOM   1688  O5'  DA A  82     260.661  33.692-161.423 
ATOM   1689  C5'  DA A  82     260.799  34.647-162.492 
ATOM   1690  C4'  DA A  82     259.435  35.172-162.897 
ATOM   1691  O4'  DA A  82     258.803  34.346-163.917 
ATOM   1692  C3'  DA A  82     258.392  35.244-161.782 
ATOM   1693  O3'  DA A  82     257.592  36.405-161.975 
ATOM   1694  C2'  DA A  82     257.516  34.010-161.990 
ATOM   1695  C1'  DA A  82     257.467  34.082-163.514 
ATOM   1696  N9   DA A  82     257.031  32.814-164.161 
ATOM   1697  C8   DA A  82     257.273  31.531-163.762 
ATOM   1698  N7   DA A  82     256.755  30.632-164.541 
ATOM   1699  C5   DA A  82     256.122  31.372-165.530 
ATOM   1700  C6   DA A  82     255.380  31.000-166.663 
ATOM   1701  N6   DA A  82     255.142  29.725-167.005 
ATOM   1702  N1   DA A  82     254.890  31.987-167.435 
ATOM   1703  C2   DA A  82     255.131  33.251-167.090 
ATOM   1704  N3   DA A  82     255.806  33.717-166.062 
ATOM   1705  C4   DA A  82     256.284  32.709-165.306 
ATOM   1706  P    DA A  83     257.144  37.259-160.698 
ATOM   1707  OP1  DA A  83     258.227  38.198-160.325 
ATOM   1708  OP2  DA A  83     256.679  36.348-159.629 
ATOM   1709  O5'  DA A  83     255.902  38.077-161.285 
ATOM   1710  C5'  DA A  83     255.886  38.414-162.685 
ATOM   1711  C4'  DA A  83     254.509  38.159-163.265 
ATOM   1712  O4'  DA A  83     254.352  36.794-163.744 
ATOM   1713  C3'  DA A  83     253.336  38.348-162.302 
ATOM   1714  O3'  DA A  83     252.241  38.910-163.014 
ATOM   1715  C2'  DA A  83     252.958  36.932-161.870 
ATOM   1716  C1'  DA A  83     253.131  36.278-163.236 
ATOM   1717  N9   DA A  83     253.244  34.793-163.180 
ATOM   1718  C8   DA A  83     253.827  34.022-162.216 
ATOM   1719  N7   DA A  83     253.762  32.749-162.452 
ATOM   1720  C5   DA A  83     253.087  32.666-163.662 
ATOM   1721  C6   DA A  83     252.699  31.576-164.458 
ATOM   1722  N6   DA A  83     252.949  30.299-164.137 
ATOM   1723  N1   DA A  83     252.041  31.847-165.601 
ATOM   1724  C2   DA A  83     251.796  33.118-165.916 
ATOM   1725  N3   DA A  83     252.108  34.212-165.255 
ATOM   1726  C4   DA A  83     252.765  33.913-164.115 
ATOM   1727  P    DT A  84     251.341  40.026-162.301 
ATOM   1728  OP1  DT A  84     251.983  41.351-162.452 
ATOM   1729  OP2  DT A  84     251.037  39.606-160.915 
ATOM   1730  O5'  DT A  84     250.009  39.968-163.185 
ATOM   1731  C5'  DT A  84     250.106  39.597-164.572 
ATOM   1732  C4'  DT A  84     249.000  38.624-164.926 
ATOM   1733  O4'  DT A  84     249.378  37.239-164.683 
ATOM   1734  C3'  DT A  84     247.693  38.791-164.151 
ATOM   1735  O3'  DT A  84     246.602  38.523-165.024 
ATOM   1736  C2'  DT A  84     247.737  37.701-163.080 
ATOM   1737  C1'  DT A  84     248.329  36.608-163.964 
ATOM   1738  N1   DT A  84     248.912  35.470-163.200 
ATOM   1739  C2   DT A  84     248.800  34.220-163.758 
ATOM   1740  O2   DT A  84     248.254  34.017-164.828 
ATOM   1741  N3   DT A  84     249.351  33.189-163.020 
ATOM   1742  C4   DT A  84     249.989  33.304-161.802 
ATOM   1743  O4   DT A  84     250.442  32.307-161.236 
ATOM   1744  C5   DT A  84     250.056  34.655-161.298 
ATOM   1745  C7   DT A  84     250.734  34.870-159.976 
ATOM   1746  C6   DT A  84     249.529  35.676-161.994 
ATOM   1747  P    DT A  85     245.285  39.427-164.919 
ATOM   1748  OP1  DT A  85     245.471  40.668-165.705 
ATOM   1749  OP2  DT A  85     244.919  39.608-163.498 
ATOM   1750  O5'  DT A  85     244.203  38.492-165.637 
ATOM   1751  C5'  DT A  85     244.636  37.591-166.673 
ATOM   1752  C4'  DT A  85     243.981  36.237-166.490 
ATOM   1753  O4'  DT A  85     244.749  35.362-165.615 
ATOM   1754  C3'  DT A  85     242.586  36.252-165.865 
ATOM   1755  O3'  DT A  85     241.796  35.238-166.476 
ATOM   1756  C2'  DT A  85     242.814  35.873-164.402 
ATOM   1757  C1'  DT A  85     243.865  34.797-164.659 
ATOM   1758  N1   DT A  85     244.659  34.435-163.453 
ATOM   1759  C2   DT A  85     245.053  33.124-163.334 
ATOM   1760  O2   DT A  85     244.782  32.272-164.162 
ATOM   1761  N3   DT A  85     245.787  32.825-162.202 
ATOM   1762  C4   DT A  85     246.150  33.708-161.205 
ATOM   1763  O4   DT A  85     246.809  33.322-160.237 
ATOM   1764  C5   DT A  85     245.690  35.059-161.419 
ATOM   1765  C7   DT A  85     246.042  36.083-160.379 
ATOM   1766  C6   DT A  85     244.974  35.378-162.509 
ATOM   1767  P    DT A  86     240.257  35.541-166.794 
ATOM   1768  OP1  DT A  86     240.149  36.257-168.085 
ATOM   1769  OP2  DT A  86     239.631  36.205-165.630 
ATOM   1770  O5'  DT A  86     239.670  34.060-166.948 
ATOM   1771  C5'  DT A  86     240.533  33.014-167.428 
ATOM   1772  C4'  DT A  86     240.338  31.759-166.599 
ATOM   1773  O4'  DT A  86     241.201  31.728-165.427 
ATOM   1774  C3'  DT A  86     238.935  31.550-166.030 
ATOM   1775  O3'  DT A  86     238.628  30.161-166.059 
ATOM   1776  C2'  DT A  86     239.039  31.995-164.571 
ATOM   1777  C1'  DT A  86     240.411  31.386-164.298 
ATOM   1778  N1   DT A  86     241.078  31.932-163.084 
ATOM   1779  C2   DT A  86     241.856  31.066-162.355 
ATOM   1780  O2   DT A  86     242.014  29.897-162.662 
ATOM   1781  N3   DT A  86     242.458  31.607-161.235 
ATOM   1782  C4   DT A  86     242.348  32.911-160.796 
ATOM   1783  O4   DT A  86     242.935  33.281-159.778 
ATOM   1784  C5   DT A  86     241.510  33.744-161.628 
ATOM   1785  C7   DT A  86     241.337  35.178-161.220 
ATOM   1786  C6   DT A  86     240.913  33.243-162.721 
ATOM   1787  P    DC A  87     237.147  29.701-166.450 
ATOM   1788  OP1  DC A  87     237.016  29.653-167.924 
ATOM   1789  OP2  DC A  87     236.161  30.545-165.739 
ATOM   1790  O5'  DC A  87     237.109  28.216-165.857 
ATOM   1791  C5'  DC A  87     238.333  27.461-165.789 
ATOM   1792  C4'  DC A  87     238.431  26.750-164.454 
ATOM   1793  O4'  DC A  87     239.058  27.575-163.431 
ATOM   1794  C3'  DC A  87     237.103  26.330-163.825 
ATOM   1795  O3'  DC A  87     237.277  25.079-163.172 
ATOM   1796  C2'  DC A  87     236.822  27.396-162.765 
ATOM   1797  C1'  DC A  87     238.256  27.525-162.261 
ATOM   1798  N1   DC A  87     238.506  28.766-161.476 
ATOM   1799  C2   DC A  87     239.408  28.696-160.418 
ATOM   1800  O2   DC A  87     239.960  27.616-160.177 
ATOM   1801  N3   DC A  87     239.648  29.816-159.690 
ATOM   1802  C4   DC A  87     239.030  30.966-159.984 
ATOM   1803  N4   DC A  87     239.298  32.032-159.244 
ATOM   1804  C5   DC A  87     238.098  31.061-161.067 
ATOM   1805  C6   DC A  87     237.871  29.930-161.783 
ATOM   1806  P    DC A  88     236.110  23.987-163.262 
ATOM   1807  OP1  DC A  88     236.239  23.226-164.525 
ATOM   1808  OP2  DC A  88     234.803  24.638-163.027 
ATOM   1809  O5'  DC A  88     236.469  23.039-162.023 
ATOM   1810  C5'  DC A  88     237.846  22.901-161.624 
ATOM   1811  C4'  DC A  88     237.958  22.971-160.114 
ATOM   1812  O4'  DC A  88     238.109  24.337-159.631 
ATOM   1813  C3'  DC A  88     236.758  22.435-159.333 
ATOM   1814  O3'  DC A  88     237.228  21.782-158.160 
ATOM   1815  C2'  DC A  88     235.979  23.683-158.915 
ATOM   1816  C1'  DC A  88     237.192  24.540-158.567 
ATOM   1817  N1   DC A  88     236.893  25.996-158.485 
ATOM   1818  C2   DC A  88     237.589  26.751-157.543 
ATOM   1819  O2   DC A  88     238.419  26.185-156.822 
ATOM   1820  N3   DC A  88     237.329  28.080-157.452 
ATOM   1821  C4   DC A  88     236.422  28.655-158.254 
ATOM   1822  N4   DC A  88     236.206  29.956-158.126 
ATOM   1823  C5   DC A  88     235.696  27.897-159.228 
ATOM   1824  C6   DC A  88     235.969  26.570-159.303 
ATOM   1825  P    DA A  89     236.513  20.429-157.686 
ATOM   1826  OP1  DA A  89     237.083  19.282-158.427 
ATOM   1827  OP2  DA A  89     235.045  20.590-157.768 
ATOM   1828  O5'  DA A  89     236.961  20.357-156.152 
ATOM   1829  C5'  DA A  89     238.225  20.929-155.766 
ATOM   1830  C4'  DA A  89     238.066  21.716-154.480 
ATOM   1831  O4'  DA A  89     237.683  23.100-154.721 
ATOM   1832  C3'  DA A  89     237.001  21.201-153.513 
ATOM   1833  O3'  DA A  89     237.467  21.378-152.180 
ATOM   1834  C2'  DA A  89     235.801  22.121-153.733 
ATOM   1835  C1'  DA A  89     236.594  23.418-153.868 
ATOM   1836  N9   DA A  89     235.824  24.528-154.494 
ATOM   1837  C8   DA A  89     234.876  24.457-155.474 
ATOM   1838  N7   DA A  89     234.381  25.607-155.812 
ATOM   1839  C5   DA A  89     235.050  26.510-154.997 
ATOM   1840  C6   DA A  89     234.976  27.908-154.871 
ATOM   1841  N6   DA A  89     234.153  28.673-155.601 
ATOM   1842  N1   DA A  89     235.781  28.491-153.963 
ATOM   1843  C2   DA A  89     236.597  27.724-153.241 
ATOM   1844  N3   DA A  89     236.752  26.419-153.271 
ATOM   1845  C4   DA A  89     235.936  25.859-154.187 
ATOM   1846  P    DG A  90     237.170  20.237-151.096 
ATOM   1847  OP1  DG A  90     238.194  19.175-151.201 
ATOM   1848  OP2  DG A  90     235.762  19.796-151.214 
ATOM   1849  O5'  DG A  90     237.367  21.043-149.728 
ATOM   1850  C5'  DG A  90     238.295  22.143-149.693 
ATOM   1851  C4'  DG A  90     237.685  23.312-148.945 
ATOM   1852  O4'  DG A  90     236.912  24.186-149.817 
ATOM   1853  C3'  DG A  90     236.708  22.950-147.826 
ATOM   1854  O3'  DG A  90     236.872  23.871-146.756 
ATOM   1855  C2'  DG A  90     235.324  23.158-148.439 
ATOM   1856  C1'  DG A  90     235.658  24.437-149.201 
ATOM   1857  N9   DG A  90     234.677  24.773-150.270 
ATOM   1858  C8   DG A  90     233.957  23.929-151.088 
ATOM   1859  N7   DG A  90     233.170  24.548-151.934 
ATOM   1860  C5   DG A  90     233.382  25.898-151.655 
ATOM   1861  C6   DG A  90     232.809  27.054-152.247 
ATOM   1862  O6   DG A  90     231.983  27.125-153.153 
ATOM   1863  N1   DG A  90     233.304  28.227-151.662 
ATOM   1864  C2   DG A  90     234.232  28.277-150.641 
ATOM   1865  N2   DG A  90     234.577  29.497-150.221 
ATOM   1866  N3   DG A  90     234.770  27.192-150.086 
ATOM   1867  C4   DG A  90     234.299  26.045-150.642 
ATOM   1868  P    DA A  91     236.798  23.332-145.250 
ATOM   1869  OP1  DA A  91     238.117  22.794-144.849 
ATOM   1870  OP2  DA A  91     235.650  22.408-145.110 
ATOM   1871  O5'  DA A  91     236.500  24.683-144.446 
ATOM   1872  C5'  DA A  91     236.998  25.930-144.966 
ATOM   1873  C4'  DA A  91     235.928  26.998-144.865 
ATOM   1874  O4'  DA A  91     235.060  27.028-146.033 
ATOM   1875  C3'  DA A  91     234.959  26.860-143.690 
ATOM   1876  O3'  DA A  91     234.640  28.157-143.201 
ATOM   1877  C2'  DA A  91     233.698  26.247-144.298 
ATOM   1878  C1'  DA A  91     233.712  27.058-145.590 
ATOM   1879  N9   DA A  91     232.858  26.485-146.667 
ATOM   1880  C8   DA A  91     232.609  25.170-146.942 
ATOM   1881  N7   DA A  91     231.815  24.988-147.952 
ATOM   1882  C5   DA A  91     231.515  26.274-148.380 
ATOM   1883  C6   DA A  91     230.713  26.762-149.424 
ATOM   1884  N6   DA A  91     230.035  25.971-150.267 
ATOM   1885  N1   DA A  91     230.633  28.098-149.570 
ATOM   1886  C2   DA A  91     231.309  28.878-148.729 
ATOM   1887  N3   DA A  91     232.085  28.538-147.722 
ATOM   1888  C4   DA A  91     232.148  27.197-147.598 
ATOM   1889  P    DA A  92     234.508  28.381-141.622 
ATOM   1890  OP1  DA A  92     235.849  28.608-141.039 
ATOM   1891  OP2  DA A  92     233.720  27.278-141.029 
ATOM   1892  O5'  DA A  92     233.660  29.736-141.565 
ATOM   1893  C5'  DA A  92     233.798  30.692-142.633 
ATOM   1894  C4'  DA A  92     232.434  31.216-143.039 
ATOM   1895  O4'  DA A  92     231.801  30.391-144.058 
ATOM   1896  C3'  DA A  92     231.391  31.289-141.924 
ATOM   1897  O3'  DA A  92     230.591  32.449-142.116 
ATOM   1898  C2'  DA A  92     230.515  30.054-142.132 
ATOM   1899  C1'  DA A  92     230.466  30.127-143.655 
ATOM   1900  N9   DA A  92     230.030  28.859-144.303 
ATOM   1901  C8   DA A  92     230.272  27.576-143.904 
ATOM   1902  N7   DA A  92     229.754  26.677-144.682 
ATOM   1903  C5   DA A  92     229.121  27.417-145.672 
ATOM   1904  C6   DA A  92     228.379  27.044-146.805 
ATOM   1905  N6   DA A  92     228.141  25.770-147.147 
ATOM   1906  N1   DA A  92     227.889  28.032-147.577 
ATOM   1907  C2   DA A  92     228.130  29.296-147.232 
ATOM   1908  N3   DA A  92     228.805  29.762-146.203 
ATOM   1909  C4   DA A  92     229.283  28.754-145.448 
ATOM   1910  P    DG A  93     230.143  33.304-140.840 
ATOM   1911  OP1  DG A  93     231.226  34.242-140.467 
ATOM   1912  OP2  DG A  93     229.678  32.393-139.770 
ATOM   1913  O5'  DG A  93     228.900  34.122-141.427 
ATOM   1914  C5'  DG A  93     228.885  34.459-142.827 
ATOM   1915  C4'  DG A  93     227.507  34.204-143.406 
ATOM   1916  O4'  DG A  93     227.351  32.838-143.886 
ATOM   1917  C3'  DG A  93     226.335  34.392-142.444 
ATOM   1918  O3'  DG A  93     225.240  34.955-143.156 
ATOM   1919  C2'  DG A  93     225.957  32.976-142.011 
ATOM   1920  C1'  DG A  93     226.130  32.322-143.378 
ATOM   1921  N9   DG A  93     226.243  30.838-143.322 
ATOM   1922  C8   DG A  93     226.826  30.044-142.359 
ATOM   1923  N7   DG A  93     226.755  28.759-142.610 
ATOM   1924  C5   DG A  93     226.074  28.697-143.826 
ATOM   1925  C6   DG A  93     225.697  27.573-144.605 
ATOM   1926  O6   DG A  93     225.888  26.381-144.380 
ATOM   1927  N1   DG A  93     225.021  27.961-145.770 
ATOM   1928  C2   DG A  93     224.746  29.266-146.134 
ATOM   1929  N2   DG A  93     224.090  29.427-147.286 
ATOM   1930  N3   DG A  93     225.101  30.320-145.403 
ATOM   1931  C4   DG A  93     225.758  29.960-144.268 
ATOM   1932  P    DA A  94     224.340  36.070-142.443 
ATOM   1933  OP1  DA A  94     224.982  37.395-142.593 
ATOM   1934  OP2  DA A  94     224.036  35.650-141.057 
ATOM   1935  O5'  DA A  94     223.008  36.013-143.326 
ATOM   1936  C5'  DA A  94     223.105  35.642-144.714 
ATOM   1937  C4'  DA A  94     221.999  34.668-145.068 
ATOM   1938  O4'  DA A  94     222.377  33.283-144.825 
ATOM   1939  C3'  DA A  94     220.692  34.836-144.293 
ATOM   1940  O3'  DA A  94     219.601  34.568-145.166 
ATOM   1941  C2'  DA A  94     220.736  33.746-143.221 
ATOM   1942  C1'  DA A  94     221.328  32.653-144.106 
ATOM   1943  N9   DA A  94     221.911  31.514-143.341 
ATOM   1944  C8   DA A  94     222.554  31.542-142.137 
ATOM   1945  N7   DA A  94     222.949  30.377-141.727 
ATOM   1946  C5   DA A  94     222.539  29.511-142.731 
ATOM   1947  C6   DA A  94     222.662  28.122-142.892 
ATOM   1948  N6   DA A  94     223.262  27.322-141.999 
ATOM   1949  N1   DA A  94     222.141  27.579-144.010 
ATOM   1950  C2   DA A  94     221.547  28.379-144.894 
ATOM   1951  N3   DA A  94     221.373  29.681-144.852 
ATOM   1952  C4   DA A  94     221.902  30.199-143.724 
ATOM   1953  P    DG A  95     218.284  35.471-145.061 
ATOM   1954  OP1  DG A  95     218.470  36.712-145.847 
ATOM   1955  OP2  DG A  95     217.918  35.652-143.639 
ATOM   1956  O5'  DG A  95     217.201  34.537-145.779 
ATOM   1957  C5'  DG A  95     217.635  33.636-146.815 
ATOM   1958  C4'  DG A  95     216.980  32.282-146.632 
ATOM   1959  O4'  DG A  95     217.748  31.407-145.757 
ATOM   1960  C3'  DG A  95     215.585  32.297-146.006 
ATOM   1961  O3'  DG A  95     214.795  31.283-146.617 
ATOM   1962  C2'  DG A  95     215.813  31.918-144.543 
ATOM   1963  C1'  DG A  95     216.864  30.842-144.801 
ATOM   1964  N9   DG A  95     217.658  30.479-143.594 
ATOM   1965  C8   DG A  95     218.068  31.278-142.549 
ATOM   1966  N7   DG A  95     218.760  30.645-141.633 
ATOM   1967  C5   DG A  95     218.811  29.334-142.103 
ATOM   1968  C6   DG A  95     219.424  28.184-141.542 
ATOM   1969  O6   DG A  95     220.059  28.084-140.495 
ATOM   1970  N1   DG A  95     219.232  27.054-142.350 
ATOM   1971  C2   DG A  95     218.540  27.039-143.544 
ATOM   1972  N2   DG A  95     218.470  25.860-144.166 
ATOM   1973  N3   DG A  95     217.965  28.119-144.071 
ATOM   1974  C4   DG A  95     218.141  29.222-143.299 
ATOM   1975  P    DG A  96     213.256  31.586-146.936 
ATOM   1976  OP1  DG A  96     213.148  32.301-148.227 
ATOM   1977  OP2  DG A  96     212.630  32.250-145.771 
ATOM   1978  O5'  DG A  96     212.668  30.105-147.089 
ATOM   1979  C5'  DG A  96     213.532  29.058-147.570 
ATOM   1980  C4'  DG A  96     213.337  27.803-146.741 
ATOM   1981  O4'  DG A  96     214.200  27.773-145.569 
ATOM   1982  C3'  DG A  96     211.934  27.594-146.171 
ATOM   1983  O3'  DG A  96     211.627  26.206-146.200 
ATOM   1984  C2'  DG A  96     212.038  28.039-144.713 
ATOM   1985  C1'  DG A  96     213.410  27.430-144.440 
ATOM   1986  N9   DG A  96     214.077  27.977-143.225 
ATOM   1987  C8   DG A  96     214.031  29.252-142.706 
ATOM   1988  N7   DG A  96     214.738  29.408-141.612 
ATOM   1989  C5   DG A  96     215.289  28.147-141.392 
ATOM   1990  C6   DG A  96     216.148  27.694-140.357 
ATOM   1991  O6   DG A  96     216.606  28.323-139.406 
ATOM   1992  N1   DG A  96     216.469  26.338-140.514 
ATOM   1993  C2   DG A  96     216.018  25.528-141.538 
ATOM   1994  N2   DG A  96     216.439  24.261-141.510 
ATOM   1995  N3   DG A  96     215.213  25.954-142.509 
ATOM   1996  C4   DG A  96     214.893  27.267-142.370 
ATOM   1997  P    DT A  97     210.146  25.746-146.592 
ATOM   1998  OP1  DT A  97     210.015  25.697-148.066 
ATOM   1999  OP2  DT A  97     209.160  26.590-145.881 
ATOM   2000  O5'  DT A  97     210.108  24.260-145.999 
ATOM   2001  C5'  DT A  97     211.332  23.505-145.931 
ATOM   2002  C4'  DT A  97     211.430  22.795-144.596 
ATOM   2003  O4'  DT A  97     212.057  23.620-143.573 
ATOM   2004  C3'  DT A  97     210.101  22.375-143.967 
ATOM   2005  O3'  DT A  97     210.276  21.124-143.314 
ATOM   2006  C2'  DT A  97     209.821  23.441-142.907 
ATOM   2007  C1'  DT A  97     211.255  23.570-142.403 
ATOM   2008  N1   DT A  97     211.505  24.811-141.618 
ATOM   2009  C2   DT A  97     212.397  24.725-140.577 
ATOM   2010  O2   DT A  97     212.977  23.693-140.284 
ATOM   2011  N3   DT A  97     212.602  25.894-139.872 
ATOM   2012  C4   DT A  97     212.003  27.113-140.116 
ATOM   2013  O4   DT A  97     212.266  28.092-139.415 
ATOM   2014  C5   DT A  97     211.082  27.105-141.228 
ATOM   2015  C7   DT A  97     210.385  28.391-141.562 
ATOM   2016  C6   DT A  97     210.863  25.981-141.930 
ATOM   2017  P    DT A  98     209.109  20.032-143.404 
ATOM   2018  OP1  DT A  98     209.238  19.270-144.666 
ATOM   2019  OP2  DT A  98     207.802  20.683-143.168 
ATOM   2020  O5'  DT A  98     209.467  19.084-142.165 
ATOM   2021  C5'  DT A  98     210.845  18.946-141.766 
ATOM   2022  C4'  DT A  98     210.957  19.016-140.256 
ATOM   2023  O4'  DT A  98     211.108  20.382-139.773 
ATOM   2024  C3'  DT A  98     209.757  18.480-139.475 
ATOM   2025  O3'  DT A  98     210.227  17.826-138.302 
ATOM   2026  C2'  DT A  98     208.978  19.727-139.057 
ATOM   2027  C1'  DT A  98     210.191  20.584-138.708 
ATOM   2028  N1   DT A  98     209.892  22.041-138.627 
ATOM   2029  C2   DT A  98     210.587  22.771-137.693 
ATOM   2030  O2   DT A  98     211.418  22.278-136.950 
ATOM   2031  N3   DT A  98     210.282  24.117-137.645 
ATOM   2032  C4   DT A  98     209.363  24.777-138.436 
ATOM   2033  O4   DT A  98     209.175  25.988-138.301 
ATOM   2034  C5   DT A  98     208.684  23.927-139.385 
ATOM   2035  C7   DT A  98     207.666  24.565-140.285 
ATOM   2036  C6   DT A  98     208.960  22.615-139.453 
ATOM   2037  P    DC A  99     209.512  16.474-137.828 
ATOM   2038  OP1  DC A  99     210.082  15.326-138.568 
ATOM   2039  OP2  DC A  99     208.044  16.635-137.910 
ATOM   2040  O5'  DC A  99     209.960  16.401-136.294 
ATOM   2041  C5'  DC A  99     211.224  16.974-135.908 
ATOM   2042  C4'  DC A  99     211.065  17.761-134.622 
ATOM   2043  O4'  DC A  99     210.682  19.145-134.863 
ATOM   2044  C3'  DC A  99     210.000  17.246-133.654 
ATOM   2045  O3'  DC A  99     210.466  17.422-132.322 
ATOM   2046  C2'  DC A  99     208.800  18.166-133.875 
ATOM   2047  C1'  DC A  99     209.592  19.462-134.010 
ATOM   2048  N1   DC A  99     208.823  20.573-134.636 
ATOM   2049  C2   DC A  99     209.074  21.868-134.191 
ATOM   2050  O2   DC A  99     209.918  22.042-133.304 
ATOM   2051  N3   DC A  99     208.382  22.896-134.749 
ATOM   2052  C4   DC A  99     207.477  22.666-135.708 
ATOM   2053  N4   DC A  99     206.828  23.701-136.221 
ATOM   2054  C5   DC A  99     207.203  21.341-136.179 
ATOM   2055  C6   DC A  99     207.905  20.328-135.609 
ATOM   2056  P    DC A 100     210.168  16.282-131.238 
ATOM   2057  OP1  DC A 100     211.193  15.219-131.343 
ATOM   2058  OP2  DC A 100     208.761  15.841-131.356 
ATOM   2059  O5'  DC A 100     210.366  17.088-129.869 
ATOM   2060  C5'  DC A 100     211.294  18.188-129.834 
ATOM   2061  C4'  DC A 100     210.684  19.357-129.087 
ATOM   2062  O4'  DC A 100     209.911  20.231-129.958 
ATOM   2063  C3'  DC A 100     209.707  18.994-127.968 
ATOM   2064  O3'  DC A 100     209.871  19.916-126.897 
ATOM   2065  C2'  DC A 100     208.322  19.203-128.581 
ATOM   2066  C1'  DC A 100     208.657  20.482-129.343 
ATOM   2067  N1   DC A 100     207.676  20.817-130.412 
ATOM   2068  C2   DC A 100     207.414  22.164-130.654 
ATOM   2069  O2   DC A 100     208.002  23.016-129.979 
ATOM   2070  N3   DC A 100     206.521  22.490-131.624 
ATOM   2071  C4   DC A 100     205.905  21.536-132.334 
ATOM   2072  N4   DC A 100     205.044  21.905-133.268 
ATOM   2073  C5   DC A 100     206.160  20.145-132.100 
ATOM   2074  C6   DC A 100     207.055  19.840-131.126 
ATOM   2075  P    DT A 101     209.796  19.376-125.392 
ATOM   2076  OP1  DT A 101     211.116  18.839-124.991 
ATOM   2077  OP2  DT A 101     208.649  18.453-125.252 
ATOM   2078  O5'  DT A 101     209.499  20.728-124.587 
ATOM   2079  C5'  DT A 101     209.997  21.974-125.108 
ATOM   2080  C4'  DT A 101     208.926  23.043-125.006 
ATOM   2081  O4'  DT A 101     208.059  23.073-126.175 
ATOM   2082  C3'  DT A 101     207.958  22.905-123.832 
ATOM   2083  O3'  DT A 101     207.639  24.202-123.343 
ATOM   2084  C2'  DT A 101     206.697  22.291-124.440 
ATOM   2085  C1'  DT A 101     206.711  23.103-125.731 
ATOM   2086  N1   DT A 101     205.856  22.529-126.808 
ATOM   2087  C2   DT A 101     205.225  23.417-127.646 
ATOM   2088  O2   DT A 101     205.339  24.625-127.539 
ATOM   2089  N3   DT A 101     204.441  22.849-128.632 
ATOM   2090  C4   DT A 101     204.242  21.500-128.842 
ATOM   2091  O4   DT A 101     203.516  21.110-129.759 
ATOM   2092  C5   DT A 101     204.946  20.647-127.914 
ATOM   2093  C7   DT A 101     204.783  19.164-128.072 
ATOM   2094  C6   DT A 101     205.714  21.173-126.945 
ATOM   2095  P    DC A 102     207.506  24.426-121.763 
ATOM   2096  OP1  DC A 102     208.848  24.652-121.181 
ATOM   2097  OP2  DC A 102     206.719  23.322-121.171 
ATOM   2098  O5'  DC A 102     206.659  25.781-121.706 
ATOM   2099  C5'  DC A 102     206.796  26.736-122.775 
ATOM   2100  C4'  DC A 102     205.433  27.261-123.180 
ATOM   2101  O4'  DC A 102     204.800  26.435-124.200 
ATOM   2102  C3'  DC A 102     204.390  27.333-122.066 
ATOM   2103  O3'  DC A 102     203.589  28.494-122.258 
ATOM   2104  C2'  DC A 102     203.514  26.099-122.274 
ATOM   2105  C1'  DC A 102     203.465  26.172-123.797 
ATOM   2106  N1   DC A 102     203.029  24.903-124.444 
ATOM   2107  C2   DC A 102     202.272  24.996-125.609 
ATOM   2108  O2   DC A 102     201.997  26.116-126.054 
ATOM   2109  N3   DC A 102     201.863  23.851-126.215 
ATOM   2110  C4   DC A 102     202.183  22.656-125.700 
ATOM   2111  N4   DC A 102     201.761  21.569-126.328 
ATOM   2112  C5   DC A 102     202.960  22.539-124.503 
ATOM   2113  C6   DC A 102     203.358  23.695-123.913 
ATOM   2114  P    DC A 103     203.142  29.349-120.981 
ATOM   2115  OP1  DC A 103     204.225  30.287-120.609 
ATOM   2116  OP2  DC A 103     202.677  28.437-119.912 
ATOM   2117  O5'  DC A 103     201.899  30.167-121.568 
ATOM   2118  C5'  DC A 103     201.884  30.504-122.969 
ATOM   2119  C4'  DC A 103     200.506  30.248-123.548 
ATOM   2120  O4'  DC A 103     200.350  28.883-124.027 
ATOM   2121  C3'  DC A 103     199.334  30.437-122.585 
ATOM   2122  O3'  DC A 103     198.239  31.000-123.298 
ATOM   2123  C2'  DC A 103     198.956  29.021-122.153 
ATOM   2124  C1'  DC A 103     199.129  28.367-123.520 
ATOM   2125  N1   DC A 103     199.242  26.882-123.464 
ATOM   2126  C2   DC A 103     198.691  26.150-124.512 
ATOM   2127  O2   DC A 103     198.138  26.756-125.438 
ATOM   2128  N3   DC A 103     198.782  24.795-124.480 
ATOM   2129  C4   DC A 103     199.390  24.177-123.459 
ATOM   2130  N4   DC A 103     199.453  22.854-123.473 
ATOM   2131  C5   DC A 103     199.962  24.912-122.370 
ATOM   2132  C6   DC A 103     199.860  26.264-122.422 
ATOM   2133  P    DC A 104     197.339  32.115-122.584 
ATOM   2134  OP1  DC A 104     197.980  33.440-122.735 
ATOM   2135  OP2  DC A 104     197.035  31.695-121.198 
ATOM   2136  O5'  DC A 104     196.007  32.058-123.468 
ATOM   2137  C5'  DC A 104     196.104  31.686-124.855 
ATOM   2138  C4'  DC A 104     194.997  30.713-125.210 
ATOM   2139  O4'  DC A 104     195.376  29.328-124.966 
ATOM   2140  C3'  DC A 104     193.691  30.880-124.435 
ATOM   2141  O3'  DC A 104     192.599  30.612-125.307 
ATOM   2142  C2'  DC A 104     193.735  29.790-123.363 
ATOM   2143  C1'  DC A 104     194.327  28.697-124.247 
ATOM   2144  N1   DC A 104     194.910  27.559-123.483 
ATOM   2145  C2   DC A 104     194.804  26.285-124.035 
ATOM   2146  O2   DC A 104     194.237  26.153-125.126 
ATOM   2147  N3   DC A 104     195.328  25.234-123.353 
ATOM   2148  C4   DC A 104     195.934  25.419-122.174 
ATOM   2149  N4   DC A 104     196.430  24.362-121.548 
ATOM   2150  C5   DC A 104     196.053  26.722-121.589 
ATOM   2151  C6   DC A 104     195.523  27.759-122.285 
ATOM   2152  P    DC A 105     191.283  31.516-125.203 
ATOM   2153  OP1  DC A 105     191.469  32.757-125.989 
ATOM   2154  OP2  DC A 105     190.917  31.697-123.781 
ATOM   2155  O5'  DC A 105     190.200  30.582-125.921 
ATOM   2156  C5'  DC A 105     190.634  29.680-126.957 
ATOM   2157  C4'  DC A 105     189.978  28.326-126.774 
ATOM   2158  O4'  DC A 105     190.746  27.451-125.898 
ATOM   2159  C3'  DC A 105     188.584  28.341-126.148 
ATOM   2160  O3'  DC A 105     187.794  27.327-126.759 
ATOM   2161  C2'  DC A 105     188.812  27.962-124.685 
ATOM   2162  C1'  DC A 105     189.863  26.886-124.942 
ATOM   2163  N1   DC A 105     190.656  26.524-123.736 
ATOM   2164  C2   DC A 105     191.064  25.199-123.600 
ATOM   2165  O2   DC A 105     190.753  24.386-124.479 
ATOM   2166  N3   DC A 105     191.788  24.848-122.507 
ATOM   2167  C4   DC A 105     192.105  25.758-121.578 
ATOM   2168  N4   DC A 105     192.813  25.366-120.529 
ATOM   2169  C5   DC A 105     191.695  27.126-121.697 
ATOM   2170  C6   DC A 105     190.972  27.456-122.797 
ATOM   2171  P    DG A 106     186.254  27.630-127.077 
ATOM   2172  OP1  DG A 106     186.146  28.346-128.369 
ATOM   2173  OP2  DG A 106     185.629  28.294-125.913 
ATOM   2174  O5'  DG A 106     185.667  26.149-127.231 
ATOM   2175  C5'  DG A 106     186.531  25.103-127.711 
ATOM   2176  C4'  DG A 106     186.336  23.848-126.883 
ATOM   2177  O4'  DG A 106     187.199  23.818-125.710 
ATOM   2178  C3'  DG A 106     184.933  23.639-126.313 
ATOM   2179  O3'  DG A 106     184.626  22.250-126.342 
ATOM   2180  C2'  DG A 106     185.036  24.084-124.855 
ATOM   2181  C1'  DG A 106     186.409  23.475-124.581 
ATOM   2182  N9   DG A 106     187.076  24.021-123.367 
ATOM   2183  C8   DG A 106     187.030  25.296-122.848 
ATOM   2184  N7   DG A 106     187.737  25.453-121.754 
ATOM   2185  C5   DG A 106     188.288  24.192-121.533 
ATOM   2186  C6   DG A 106     189.147  23.738-120.498 
ATOM   2187  O6   DG A 106     189.605  24.367-119.548 
ATOM   2188  N1   DG A 106     189.467  22.383-120.656 
ATOM   2189  C2   DG A 106     189.017  21.572-121.680 
ATOM   2190  N2   DG A 106     189.438  20.305-121.652 
ATOM   2191  N3   DG A 106     188.212  21.998-122.650 
ATOM   2192  C4   DG A 106     187.892  23.311-122.511 
ATOM   2193  P    DG A 107     183.144  21.790-126.733 
ATOM   2194  OP1  DG A 107     183.014  21.742-128.207 
ATOM   2195  OP2  DG A 107     182.159  22.634-126.022 
ATOM   2196  O5'  DG A 107     183.107  20.305-126.140 
ATOM   2197  C5'  DG A 107     184.331  19.550-126.073 
ATOM   2198  C4'  DG A 107     184.428  18.839-124.737 
ATOM   2199  O4'  DG A 107     185.056  19.664-123.714 
ATOM   2200  C3'  DG A 107     183.100  18.420-124.108 
ATOM   2201  O3'  DG A 107     183.275  17.168-123.455 
ATOM   2202  C2'  DG A 107     182.820  19.485-123.048 
ATOM   2203  C1'  DG A 107     184.254  19.614-122.545 
ATOM   2204  N9   DG A 107     184.503  20.855-121.759 
ATOM   2205  C8   DG A 107     183.960  22.112-121.920 
ATOM   2206  N7   DG A 107     184.393  22.996-121.053 
ATOM   2207  C5   DG A 107     185.285  22.273-120.263 
ATOM   2208  C6   DG A 107     186.070  22.691-119.156 
ATOM   2209  O6   DG A 107     186.139  23.803-118.637 
ATOM   2210  N1   DG A 107     186.837  21.635-118.645 
ATOM   2211  C2   DG A 107     186.846  20.345-119.139 
ATOM   2212  N2   DG A 107     187.649  19.483-118.512 
ATOM   2213  N3   DG A 107     186.111  19.955-120.178 
ATOM   2214  C4   DG A 107     185.360  20.967-120.685 
ATOM   2215  P    DG A 108     182.108  16.076-123.545 
ATOM   2216  OP1  DG A 108     182.237  15.315-124.808 
ATOM   2217  OP2  DG A 108     180.801  16.727-123.310 
ATOM   2218  O5'  DG A 108     182.466  15.128-122.307 
ATOM   2219  C5'  DG A 108     183.844  14.991-121.908 
ATOM   2220  C4'  DG A 108     183.955  15.060-120.398 
ATOM   2221  O4'  DG A 108     184.107  16.426-119.914 
ATOM   2222  C3'  DG A 108     182.756  14.524-119.616 
ATOM   2223  O3'  DG A 108     183.226  13.871-118.443 
ATOM   2224  C2'  DG A 108     181.977  15.772-119.198 
ATOM   2225  C1'  DG A 108     183.190  16.629-118.850 
ATOM   2226  N9   DG A 108     182.890  18.085-118.769 
ATOM   2227  C8   DG A 108     181.998  18.835-119.505 
ATOM   2228  N7   DG A 108     181.974  20.105-119.183 
ATOM   2229  C5   DG A 108     182.916  20.205-118.160 
ATOM   2230  C6   DG A 108     183.333  21.335-117.410 
ATOM   2231  O6   DG A 108     182.952  22.499-117.495 
ATOM   2232  N1   DG A 108     184.314  20.991-116.468 
ATOM   2233  C2   DG A 108     184.824  19.722-116.278 
ATOM   2234  N2   DG A 108     185.755  19.600-115.328 
ATOM   2235  N3   DG A 108     184.432  18.662-116.983 
ATOM   2236  C4   DG A 108     183.481  18.979-117.899 
ATOM   2237  P    DC A 109     182.511  12.519-117.970 
ATOM   2238  OP1  DC A 109     183.081  11.371-118.710 
ATOM   2239  OP2  DC A 109     181.042  12.680-118.051 
ATOM   2240  O5'  DC A 109     182.959  12.446-116.435 
ATOM   2241  C5'  DC A 109     184.223  13.018-116.049 
ATOM   2242  C4'  DC A 109     184.064  13.805-114.764 
ATOM   2243  O4'  DC A 109     183.681  15.189-115.004 
ATOM   2244  C3'  DC A 109     182.999  13.291-113.796 
ATOM   2245  O3'  DC A 109     183.464  13.467-112.463 
ATOM   2246  C2'  DC A 109     181.798  14.211-114.016 
ATOM   2247  C1'  DC A 109     182.591  15.507-114.152 
ATOM   2248  N1   DC A 109     181.822  16.618-114.777 
ATOM   2249  C2   DC A 109     182.073  17.913-114.333 
ATOM   2250  O2   DC A 109     182.917  18.086-113.445 
ATOM   2251  N3   DC A 109     181.381  18.940-114.891 
ATOM   2252  C4   DC A 109     180.476  18.711-115.849 
ATOM   2253  N4   DC A 109     179.827  19.745-116.362 
ATOM   2254  C5   DC A 109     180.202  17.386-116.321 
ATOM   2255  C6   DC A 109     180.903  16.373-115.751 
ATOM   2256  P    DA A 110     183.167  12.326-111.380 
ATOM   2257  OP1  DA A 110     184.192  11.264-111.485 
ATOM   2258  OP2  DA A 110     181.760  11.885-111.498 
ATOM   2259  O5'  DA A 110     183.365  13.132-110.011 
ATOM   2260  C5'  DA A 110     184.293  14.232-109.976 
ATOM   2261  C4'  DA A 110     183.683  15.401-109.228 
ATOM   2262  O4'  DA A 110     182.910  16.276-110.100 
ATOM   2263  C3'  DA A 110     182.706  15.039-108.110 
ATOM   2264  O3'  DA A 110     182.870  15.960-107.039 
ATOM   2265  C2'  DA A 110     181.321  15.247-108.722 
ATOM   2266  C1'  DA A 110     181.656  16.526-109.484 
ATOM   2267  N9   DA A 110     180.674  16.862-110.553 
ATOM   2268  C8   DA A 110     179.971  16.010-111.355 
ATOM   2269  N7   DA A 110     179.186  16.610-112.197 
ATOM   2270  C5   DA A 110     179.384  17.959-111.935 
ATOM   2271  C6   DA A 110     178.837  19.123-112.498 
ATOM   2272  N6   DA A 110     177.935  19.113-113.490 
ATOM   2273  N1   DA A 110     179.250  20.305-112.003 
ATOM   2274  C2   DA A 110     180.147  20.310-111.017 
ATOM   2275  N3   DA A 110     180.725  19.293-110.416 
ATOM   2276  C4   DA A 110     180.293  18.123-110.930 
ATOM   2277  P    DG A 111     182.795  15.421-105.533 
ATOM   2278  OP1  DG A 111     184.115  14.884-105.133 
ATOM   2279  OP2  DG A 111     181.648  14.497-105.394 
ATOM   2280  O5'  DG A 111     182.498  16.772-104.729 
ATOM   2281  C5'  DG A 111     182.996  18.019-105.249 
ATOM   2282  C4'  DG A 111     181.925  19.088-105.148 
ATOM   2283  O4'  DG A 111     181.057  19.117-106.317 
ATOM   2284  C3'  DG A 111     180.957  18.949-103.973 
ATOM   2285  O3'  DG A 111     180.638  20.246-103.484 
ATOM   2286  C2'  DG A 111     179.696  18.336-104.581 
ATOM   2287  C1'  DG A 111     179.710  19.147-105.873 
ATOM   2288  N9   DG A 111     178.855  18.574-106.950 
ATOM   2289  C8   DG A 111     178.592  17.253-107.243 
ATOM   2290  N7   DG A 111     177.790  17.083-108.265 
ATOM   2291  C5   DG A 111     177.501  18.382-108.679 
ATOM   2292  C6   DG A 111     176.681  18.841-109.744 
ATOM   2293  O6   DG A 111     176.033  18.185-110.554 
ATOM   2294  N1   DG A 111     176.665  20.241-109.810 
ATOM   2295  C2   DG A 111     177.350  21.087-108.959 
ATOM   2296  N2   DG A 111     177.205  22.394-109.189 
ATOM   2297  N3   DG A 111     178.119  20.655-107.961 
ATOM   2298  C4   DG A 111     178.145  19.299-107.883 
ATOM   2299  P    DA A 112     180.505  20.470-101.905 
ATOM   2300  OP1  DA A 112     181.847  20.697-101.323 
ATOM   2301  OP2  DA A 112     179.718  19.367-101.312 
ATOM   2302  O5'  DA A 112     179.658  21.825-101.848 
ATOM   2303  C5'  DA A 112     179.795  22.781-102.917 
ATOM   2304  C4'  DA A 112     178.432  23.306-103.322 
ATOM   2305  O4'  DA A 112     177.799  22.480-104.341 
ATOM   2306  C3'  DA A 112     177.389  23.378-102.207 
ATOM   2307  O3'  DA A 112     176.588  24.538-102.400 
ATOM   2308  C2'  DA A 112     176.513  22.143-102.415 
ATOM   2309  C1'  DA A 112     176.464  22.216-103.939 
ATOM   2310  N9   DA A 112     176.028  20.948-104.586 
ATOM   2311  C8   DA A 112     176.270  19.665-104.187 
ATOM   2312  N7   DA A 112     175.752  18.766-104.966 
ATOM   2313  C5   DA A 112     175.118  19.506-105.955 
ATOM   2314  C6   DA A 112     174.377  19.134-107.088 
ATOM   2315  N6   DA A 112     174.138  17.859-107.430 
ATOM   2316  N1   DA A 112     173.887  20.121-107.860 
ATOM   2317  C2   DA A 112     174.128  21.385-107.515 
ATOM   2318  N3   DA A 112     174.802  21.851-106.487 
ATOM   2319  C4   DA A 112     175.281  20.843-105.731 
ATOM   2320  P    DA A 113     176.141  25.393-101.123 
ATOM   2321  OP1  DA A 113     177.224  26.332-100.750 
ATOM   2322  OP2  DA A 113     175.676  24.482-100.054 
ATOM   2323  O5'  DA A 113     174.898  26.211-101.710 
ATOM   2324  C5'  DA A 113     174.882  26.548-103.110 
ATOM   2325  C4'  DA A 113     173.505  26.293-103.690 
ATOM   2326  O4'  DA A 113     173.349  24.927-104.169 
ATOM   2327  C3'  DA A 113     172.333  26.482-102.727 
ATOM   2328  O3'  DA A 113     171.238  27.044-103.439 
ATOM   2329  C2'  DA A 113     171.955  25.065-102.295 
ATOM   2330  C1'  DA A 113     172.128  24.411-103.661 
ATOM   2331  N9   DA A 113     172.240  22.927-103.605 
ATOM   2332  C8   DA A 113     172.824  22.156-102.641 
ATOM   2333  N7   DA A 113     172.759  20.883-102.877 
ATOM   2334  C5   DA A 113     172.084  20.800-104.087 
ATOM   2335  C6   DA A 113     171.696  19.710-104.883 
ATOM   2336  N6   DA A 113     171.945  18.432-104.562 
ATOM   2337  N1   DA A 113     171.038  19.981-106.026 
ATOM   2338  C2   DA A 113     170.793  21.252-106.341 
ATOM   2339  N3   DA A 113     171.105  22.346-105.680 
ATOM   2340  C4   DA A 113     171.762  22.047-104.540 
ATOM   2341  P    DG A 114     170.338  28.159-102.726 
ATOM   2342  OP1  DG A 114     170.979  29.485-102.877 
ATOM   2343  OP2  DG A 114     170.034  27.739-101.340 
ATOM   2344  O5'  DG A 114     169.005  28.102-103.610 
ATOM   2345  C5'  DG A 114     169.103  27.731-104.997 
ATOM   2346  C4'  DG A 114     167.996  26.758-105.351 
ATOM   2347  O4'  DG A 114     168.375  25.372-105.108 
ATOM   2348  C3'  DG A 114     166.689  26.925-104.576 
ATOM   2349  O3'  DG A 114     165.598  26.657-105.449 
ATOM   2350  C2'  DG A 114     166.734  25.835-103.505 
ATOM   2351  C1'  DG A 114     167.326  24.742-104.389 
ATOM   2352  N9   DG A 114     167.908  23.603-103.625 
ATOM   2353  C8   DG A 114     168.559  23.612-102.410 
ATOM   2354  N7   DG A 114     168.953  22.428-102.008 
ATOM   2355  C5   DG A 114     168.534  21.575-103.027 
ATOM   2356  C6   DG A 114     168.675  20.169-103.158 
ATOM   2357  O6   DG A 114     169.208  19.374-102.389 
ATOM   2358  N1   DG A 114     168.103  19.707-104.351 
ATOM   2359  C2   DG A 114     167.477  20.499-105.294 
ATOM   2360  N2   DG A 114     166.996  19.864-106.366 
ATOM   2361  N3   DG A 114     167.346  21.817-105.170 
ATOM   2362  C4   DG A 114     167.895  22.282-104.018 
ATOM   2363  P    DA A 115     164.282  27.560-105.344 
ATOM   2364  OP1  DA A 115     164.468  28.801-106.130 
ATOM   2365  OP2  DA A 115     163.916  27.742-103.922 
ATOM   2366  O5'  DA A 115     163.199  26.626-106.062 
ATOM   2367  C5'  DA A 115     163.633  25.725-107.098 
ATOM   2368  C4'  DA A 115     162.977  24.371-106.915 
ATOM   2369  O4'  DA A 115     163.745  23.496-106.040 
ATOM   2370  C3'  DA A 115     161.583  24.386-106.290 
ATOM   2371  O3'  DA A 115     160.793  23.372-106.901 
ATOM   2372  C2'  DA A 115     161.811  24.007-104.827 
ATOM   2373  C1'  DA A 115     162.861  22.931-105.084 
ATOM   2374  N9   DA A 115     163.655  22.569-103.878 
ATOM   2375  C8   DA A 115     164.054  23.375-102.850 
ATOM   2376  N7   DA A 115     164.739  22.760-101.936 
ATOM   2377  C5   DA A 115     164.801  21.450-102.389 
ATOM   2378  C6   DA A 115     165.396  20.292-101.860 
ATOM   2379  N6   DA A 115     166.076  20.271-100.705 
ATOM   2380  N1   DA A 115     165.267  19.154-102.565 
ATOM   2381  C2   DA A 115     164.592  19.181-103.713 
ATOM   2382  N3   DA A 115     163.996  20.195-104.302 
ATOM   2383  C4   DA A 115     164.140  21.322-103.576 
ATOM   2384  P    DA A 116     159.253  23.675-107.219 
ATOM   2385  OP1  DA A 116     159.145  24.390-108.510 
ATOM   2386  OP2  DA A 116     158.627  24.339-106.055 
ATOM   2387  O5'  DA A 116     158.666  22.194-107.373 
ATOM   2388  C5'  DA A 116     159.530  21.147-107.853 
ATOM   2389  C4'  DA A 116     159.334  19.892-107.024 
ATOM   2390  O4'  DA A 116     160.197  19.862-105.852 
ATOM   2391  C3'  DA A 116     157.932  19.684-106.455 
ATOM   2392  O3'  DA A 116     157.625  18.295-106.484 
ATOM   2393  C2'  DA A 116     158.035  20.129-104.996 
ATOM   2394  C1'  DA A 116     159.408  19.520-104.723 
ATOM   2395  N9   DA A 116     160.075  20.066-103.508 
ATOM   2396  C8   DA A 116     160.018  21.335-103.008 
ATOM   2397  N7   DA A 116     160.712  21.504-101.926 
ATOM   2398  C5   DA A 116     161.271  20.255-101.689 
ATOM   2399  C6   DA A 116     162.122  19.773-100.680 
ATOM   2400  N6   DA A 116     162.578  20.531 -99.673 
ATOM   2401  N1   DA A 116     162.487  18.480-100.744 
ATOM   2402  C2   DA A 116     162.031  17.732-101.748 
ATOM   2403  N3   DA A 116     161.238  18.069-102.740 
ATOM   2404  C4   DA A 116     160.886  19.368-102.653 
ATOM   2405  P    DA A 117     156.143  17.835-106.875 
ATOM   2406  OP1  DA A 117     156.013  17.786-108.349 
ATOM   2407  OP2  DA A 117     155.158  18.679-106.164 
ATOM   2408  O5'  DA A 117     156.106  16.350-106.282 
ATOM   2409  C5'  DA A 117     157.330  15.594-106.214 
ATOM   2410  C4'  DA A 117     157.427  14.884-104.879 
ATOM   2411  O4'  DA A 117     158.055  15.709-103.856 
ATOM   2412  C3'  DA A 117     156.099  14.464-104.250 
ATOM   2413  O3'  DA A 117     156.274  13.213-103.597 
ATOM   2414  C2'  DA A 117     155.819  15.530-103.190 
ATOM   2415  C1'  DA A 117     157.253  15.659-102.686 
ATOM   2416  N9   DA A 117     157.502  16.900-101.901 
ATOM   2417  C8   DA A 117     156.954  18.139-102.076 
ATOM   2418  N7   DA A 117     157.373  19.023-101.224 
ATOM   2419  C5   DA A 117     158.266  18.321-100.425 
ATOM   2420  C6   DA A 117     159.055  18.701 -99.327 
ATOM   2421  N6   DA A 117     159.071  19.942 -98.822 
ATOM   2422  N1   DA A 117     159.830  17.754 -98.765 
ATOM   2423  C2   DA A 117     159.810  16.522 -99.272 
ATOM   2424  N3   DA A 117     159.118  16.054-100.287 
ATOM   2425  C4   DA A 117     158.351  17.020-100.832 
ATOM   2426  P    DT A 118     155.107  12.121-103.687 
ATOM   2427  OP1  DT A 118     155.236  11.359-104.950 
ATOM   2428  OP2  DT A 118     153.799  12.772-103.451 
ATOM   2429  O5'  DT A 118     155.465  11.173-102.448 
ATOM   2430  C5'  DT A 118     156.842  11.035-102.049 
ATOM   2431  C4'  DT A 118     156.954  11.105-100.539 
ATOM   2432  O4'  DT A 118     157.106  12.471-100.056 
ATOM   2433  C3'  DT A 118     155.755  10.569 -99.758 
ATOM   2434  O3'  DT A 118     156.225   9.916 -98.585 
ATOM   2435  C2'  DT A 118     154.976  11.816 -99.340 
ATOM   2436  C1'  DT A 118     156.189  12.674 -98.991 
ATOM   2437  N1   DT A 118     155.889  14.130 -98.910 
ATOM   2438  C2   DT A 118     156.584  14.861 -97.976 
ATOM   2439  O2   DT A 118     157.415  14.367 -97.233 
ATOM   2440  N3   DT A 118     156.279  16.206 -97.929 
ATOM   2441  C4   DT A 118     155.360  16.866 -98.719 
ATOM   2442  O4   DT A 118     155.173  18.077 -98.584 
ATOM   2443  C5   DT A 118     154.682  16.016 -99.668 
ATOM   2444  C7   DT A 118     153.664  16.654-100.568 
ATOM   2445  C6   DT A 118     154.958  14.704 -99.736 
ATOM   2446  P    DC A 119     155.510   8.563 -98.111 
ATOM   2447  OP1  DC A 119     156.080   7.415 -98.851 
ATOM   2448  OP2  DC A 119     154.041   8.724 -98.193 
ATOM   2449  O5'  DC A 119     155.958   8.491 -96.577 
ATOM   2450  C5'  DC A 119     157.221   9.063 -96.191 
ATOM   2451  C4'  DC A 119     157.063   9.850 -94.905 
ATOM   2452  O4'  DC A 119     156.680  11.234 -95.146 
ATOM   2453  C3'  DC A 119     155.998   9.335 -93.938 
ATOM   2454  O3'  DC A 119     156.463   9.512 -92.605 
ATOM   2455  C2'  DC A 119     154.797  10.255 -94.158 
ATOM   2456  C1'  DC A 119     155.590  11.552 -94.293 
ATOM   2457  N1   DC A 119     154.821  12.662 -94.919 
ATOM   2458  C2   DC A 119     155.072  13.958 -94.474 
ATOM   2459  O2   DC A 119     155.916  14.131 -93.587 
ATOM   2460  N3   DC A 119     154.380  14.985 -95.033 
ATOM   2461  C4   DC A 119     153.475  14.755 -95.991 
ATOM   2462  N4   DC A 119     152.826  15.790 -96.504 
ATOM   2463  C5   DC A 119     153.201  13.430 -96.462 
ATOM   2464  C6   DC A 119     153.902  12.418 -95.892 
ATOM   2465  P    DA A 120     156.166   8.371 -91.521 
ATOM   2466  OP1  DA A 120     157.191   7.309 -91.626 
ATOM   2467  OP2  DA A 120     154.759   7.930 -91.639 
ATOM   2468  O5'  DA A 120     156.363   9.177 -90.153 
ATOM   2469  C5'  DA A 120     157.292  10.277 -90.118 
ATOM   2470  C4'  DA A 120     156.682  11.446 -89.370 
ATOM   2471  O4'  DA A 120     155.909  12.320 -90.241 
ATOM   2472  C3'  DA A 120     155.705  11.083 -88.251 
ATOM   2473  O3'  DA A 120     155.869  12.005 -87.181 
ATOM   2474  C2'  DA A 120     154.320  11.292 -88.864 
ATOM   2475  C1'  DA A 120     154.655  12.571 -89.626 
ATOM   2476  N9   DA A 120     153.673  12.906 -90.695 
ATOM   2477  C8   DA A 120     152.969  12.055 -91.497 
ATOM   2478  N7   DA A 120     152.185  12.655 -92.338 
ATOM   2479  C5   DA A 120     152.382  14.004 -92.077 
ATOM   2480  C6   DA A 120     151.835  15.168 -92.640 
ATOM   2481  N6   DA A 120     150.934  15.157 -93.632 
ATOM   2482  N1   DA A 120     152.249  16.349 -92.144 
ATOM   2483  C2   DA A 120     153.146  16.354 -91.159 
ATOM   2484  N3   DA A 120     153.723  15.338 -90.557 
ATOM   2485  C4   DA A 120     153.292  14.167 -91.071 
ATOM   2486  P    DC A 121     155.794  11.465 -85.675 
ATOM   2487  OP1  DC A 121     157.114  10.928 -85.274 
ATOM   2488  OP2  DC A 121     154.647  10.542 -85.535 
ATOM   2489  O5'  DC A 121     155.496  12.817 -84.871 
ATOM   2490  C5'  DC A 121     155.995  14.063 -85.391 
ATOM   2491  C4'  DC A 121     154.924  15.132 -85.290 
ATOM   2492  O4'  DC A 121     154.056  15.162 -86.458 
ATOM   2493  C3'  DC A 121     153.956  14.994 -84.115 
ATOM   2494  O3'  DC A 121     153.637  16.291 -83.626 
ATOM   2495  C2'  DC A 121     152.695  14.381 -84.723 
ATOM   2496  C1'  DC A 121     152.708  15.192 -86.014 
ATOM   2497  N1   DC A 121     151.854  14.619 -87.092 
ATOM   2498  C2   DC A 121     151.207  15.505 -87.949 
ATOM   2499  O2   DC A 121     151.368  16.719 -87.783 
ATOM   2500  N3   DC A 121     150.423  15.002 -88.937 
ATOM   2501  C4   DC A 121     150.275  13.678 -89.084 
ATOM   2502  N4   DC A 121     149.500  13.238 -90.062 
ATOM   2503  C5   DC A 121     150.931  12.750 -88.212 
ATOM   2504  C6   DC A 121     151.710  13.272 -87.231 
ATOM   2505  P    DC A 122     153.504  16.515 -82.047 
ATOM   2506  OP1  DC A 122     154.846  16.742 -81.464 
ATOM   2507  OP2  DC A 122     152.717  15.411 -81.454 
ATOM   2508  O5'  DC A 122     152.656  17.870 -81.990 
ATOM   2509  C5'  DC A 122     152.794  18.825 -83.058 
ATOM   2510  C4'  DC A 122     151.430  19.350 -83.464 
ATOM   2511  O4'  DC A 122     150.798  18.524 -84.483 
ATOM   2512  C3'  DC A 122     150.387  19.423 -82.349 
ATOM   2513  O3'  DC A 122     149.587  20.583 -82.541 
ATOM   2514  C2'  DC A 122     149.511  18.188 -82.557 
ATOM   2515  C1'  DC A 122     149.463  18.261 -84.080 
ATOM   2516  N1   DC A 122     149.026  16.992 -84.728 
ATOM   2517  C2   DC A 122     148.270  17.085 -85.893 
ATOM   2518  O2   DC A 122     147.995  18.206 -86.337 
ATOM   2519  N3   DC A 122     147.861  15.940 -86.498 
ATOM   2520  C4   DC A 122     148.181  14.745 -85.984 
ATOM   2521  N4   DC A 122     147.758  13.658 -86.611 
ATOM   2522  C5   DC A 122     148.957  14.628 -84.786 
ATOM   2523  C6   DC A 122     149.355  15.784 -84.196 
ATOM   2524  P    DA A 123     149.140  21.438 -81.264 
ATOM   2525  OP1  DA A 123     150.223  22.376 -80.892 
ATOM   2526  OP2  DA A 123     148.675  20.527 -80.195 
ATOM   2527  O5'  DA A 123     147.897  22.256 -81.852 
ATOM   2528  C5'  DA A 123     147.881  22.593 -83.252 
ATOM   2529  C4'  DA A 123     146.504  22.337 -83.831 
ATOM   2530  O4'  DA A 123     146.348  20.972 -84.311 
ATOM   2531  C3'  DA A 123     145.332  22.526 -82.869 
ATOM   2532  O3'  DA A 123     144.237  23.089 -83.581 
ATOM   2533  C2'  DA A 123     144.954  21.110 -82.436 
ATOM   2534  C1'  DA A 123     145.127  20.456 -83.803 
ATOM   2535  N9   DA A 123     145.239  18.971 -83.747 
ATOM   2536  C8   DA A 123     145.822  18.200 -82.783 
ATOM   2537  N7   DA A 123     145.758  16.927 -83.019 
ATOM   2538  C5   DA A 123     145.083  16.845 -84.228 
ATOM   2539  C6   DA A 123     144.694  15.754 -85.025 
ATOM   2540  N6   DA A 123     144.944  14.477 -84.703 
ATOM   2541  N1   DA A 123     144.037  16.025 -86.168 
ATOM   2542  C2   DA A 123     143.791  17.297 -86.482 
ATOM   2543  N3   DA A 123     144.103  18.390 -85.822 
ATOM   2544  C4   DA A 123     144.760  18.092 -84.682 
ATOM   2545  P    DT A 124     143.337  24.204 -82.868 
ATOM   2546  OP1  DT A 124     143.978  25.529 -83.018 
ATOM   2547  OP2  DT A 124     143.033  23.784 -81.482 
ATOM   2548  O5'  DT A 124     142.004  24.147 -83.751 
ATOM   2549  C5'  DT A 124     142.102  23.775 -85.139 
ATOM   2550  C4'  DT A 124     140.995  22.802 -85.493 
ATOM   2551  O4'  DT A 124     141.373  21.417 -85.249 
ATOM   2552  C3'  DT A 124     139.688  22.969 -84.718 
ATOM   2553  O3'  DT A 124     138.597  22.701 -85.590 
ATOM   2554  C2'  DT A 124     139.732  21.879 -83.646 
ATOM   2555  C1'  DT A 124     140.325  20.787 -84.530 
ATOM   2556  N1   DT A 124     140.907  19.648 -83.766 
ATOM   2557  C2   DT A 124     140.795  18.398 -84.324 
ATOM   2558  O2   DT A 124     140.250  18.196 -85.395 
ATOM   2559  N3   DT A 124     141.346  17.367 -83.586 
ATOM   2560  C4   DT A 124     141.984  17.482 -82.368 
ATOM   2561  O4   DT A 124     142.438  16.485 -81.802 
ATOM   2562  C5   DT A 124     142.052  18.833 -81.864 
ATOM   2563  C7   DT A 124     142.730  19.048 -80.543 
ATOM   2564  C6   DT A 124     141.524  19.854 -82.560 
ATOM   2565  P    DT A 125     137.280  23.605 -85.486 
ATOM   2566  OP1  DT A 125     137.467  24.846 -86.272 
ATOM   2567  OP2  DT A 125     136.915  23.786 -84.064 
ATOM   2568  O5'  DT A 125     136.198  22.671 -86.204 
ATOM   2569  C5'  DT A 125     136.632  21.769 -87.240 
ATOM   2570  C4'  DT A 125     135.976  20.415 -87.057 
ATOM   2571  O4'  DT A 125     136.744  19.540 -86.182 
ATOM   2572  C3'  DT A 125     134.582  20.430 -86.431 
ATOM   2573  O3'  DT A 125     133.792  19.417 -87.042 
ATOM   2574  C2'  DT A 125     134.809  20.051 -84.968 
ATOM   2575  C1'  DT A 125     135.860  18.975 -85.225 
ATOM   2576  N1   DT A 125     136.654  18.613 -84.019 
ATOM   2577  C2   DT A 125     137.048  17.302 -83.901 
ATOM   2578  O2   DT A 125     136.777  16.450 -84.728 
ATOM   2579  N3   DT A 125     137.782  17.003 -82.768 
ATOM   2580  C4   DT A 125     138.145  17.886 -81.772 
ATOM   2581  O4   DT A 125     138.804  17.501 -80.804 
ATOM   2582  C5   DT A 125     137.685  19.238 -81.985 
ATOM   2583  C7   DT A 125     138.037  20.262 -80.946 
ATOM   2584  C6   DT A 125     136.970  19.556 -83.076 
ATOM   2585  P    DC A 126     132.252  19.720 -87.361 
ATOM   2586  OP1  DC A 126     132.144  20.435 -88.652 
ATOM   2587  OP2  DC A 126     131.626  20.383 -86.196 
ATOM   2588  O5'  DC A 126     131.665  18.238 -87.514 
ATOM   2589  C5'  DC A 126     132.529  17.192 -87.995 
ATOM   2590  C4'  DC A 126     132.333  15.937 -87.166 
ATOM   2591  O4'  DC A 126     133.196  15.907 -85.994 
ATOM   2592  C3'  DC A 126     130.930  15.728 -86.596 
ATOM   2593  O3'  DC A 126     130.624  14.339 -86.625 
ATOM   2594  C2'  DC A 126     131.034  16.173 -85.138 
ATOM   2595  C1'  DC A 126     132.407  15.564 -84.865 
ATOM   2596  N1   DC A 126     133.074  16.110 -83.650 
ATOM   2597  C2   DC A 126     133.866  15.245 -82.900 
ATOM   2598  O2   DC A 126     133.982  14.071 -83.270 
ATOM   2599  N3   DC A 126     134.482  15.724 -81.788 
ATOM   2600  C4   DC A 126     134.331  17.002 -81.422 
ATOM   2601  N4   DC A 126     134.952  17.420 -80.330 
ATOM   2602  C5   DC A 126     133.520  17.908 -82.179 
ATOM   2603  C6   DC A 126     132.912  17.411 -83.286 
ATOM   2604  P    DC A 127     129.142  13.880 -87.017 
ATOM   2605  OP1  DC A 127     129.011  13.831 -88.491 
ATOM   2606  OP2  DC A 127     128.157  14.723 -86.306 
ATOM   2607  O5'  DC A 127     129.105  12.394 -86.424 
ATOM   2608  C5'  DC A 127     130.329  11.639 -86.356 
ATOM   2609  C4'  DC A 127     130.426  10.928 -85.021 
ATOM   2610  O4'  DC A 127     131.054  11.754 -83.998 
ATOM   2611  C3'  DC A 127     129.098  10.509 -84.392 
ATOM   2612  O3'  DC A 127     129.273   9.258 -83.738 
ATOM   2613  C2'  DC A 127     128.818  11.574 -83.331 
ATOM   2614  C1'  DC A 127     130.252  11.704 -82.828 
ATOM   2615  N1   DC A 127     130.501  12.945 -82.043 
ATOM   2616  C2   DC A 127     131.404  12.874 -80.984 
ATOM   2617  O2   DC A 127     131.955  11.794 -80.743 
ATOM   2618  N3   DC A 127     131.644  13.994 -80.256 
ATOM   2619  C4   DC A 127     131.025  15.145 -80.550 
ATOM   2620  N4   DC A 127     131.293  16.210 -79.810 
ATOM   2621  C5   DC A 127     130.093  15.239 -81.634 
ATOM   2622  C6   DC A 127     129.866  14.108 -82.349 
ATOM   2623  P    DA A 128     128.105   8.165 -83.828 
ATOM   2624  OP1  DA A 128     128.234   7.404 -85.091 
ATOM   2625  OP2  DA A 128     126.798   8.816 -83.593 
ATOM   2626  O5'  DA A 128     128.464   7.217 -82.590 
ATOM   2627  C5'  DA A 128     129.841   7.080 -82.191 
ATOM   2628  C4'  DA A 128     129.953   7.150 -80.681 
ATOM   2629  O4'  DA A 128     130.105   8.515 -80.197 
ATOM   2630  C3'  DA A 128     128.754   6.613 -79.899 
ATOM   2631  O3'  DA A 128     129.223   5.960 -78.727 
ATOM   2632  C2'  DA A 128     127.975   7.861 -79.482 
ATOM   2633  C1'  DA A 128     129.188   8.718 -79.133 
ATOM   2634  N9   DA A 128     128.888  10.174 -79.052 
ATOM   2635  C8   DA A 128     127.999  10.901 -79.791 
ATOM   2636  N7   DA A 128     127.964  12.161 -79.482 
ATOM   2637  C5   DA A 128     128.899  12.280 -78.463 
ATOM   2638  C6   DA A 128     129.335  13.377 -77.702 
ATOM   2639  N6   DA A 128     128.863  14.622 -77.860 
ATOM   2640  N1   DA A 128     130.278  13.148 -76.769 
ATOM   2641  C2   DA A 128     130.743  11.909 -76.617 
ATOM   2642  N3   DA A 128     130.414  10.813 -77.264 
ATOM   2643  C4   DA A 128     129.469  11.070 -78.192 
ATOM   2644  P    DG A 129     128.509   4.608 -78.253 
ATOM   2645  OP1  DG A 129     129.079   3.460 -78.993 
ATOM   2646  OP2  DG A 129     127.040   4.769 -78.334 
ATOM   2647  O5'  DG A 129     128.957   4.535 -76.719 
ATOM   2648  C5'  DG A 129     130.220   5.107 -76.333 
ATOM   2649  C4'  DG A 129     130.062   5.895 -75.047 
ATOM   2650  O4'  DG A 129     129.678   7.278 -75.287 
ATOM   2651  C3'  DG A 129     128.997   5.380 -74.079 
ATOM   2652  O3'  DG A 129     129.462   5.556 -72.746 
ATOM   2653  C2'  DG A 129     127.796   6.300 -74.299 
ATOM   2654  C1'  DG A 129     128.589   7.596 -74.435 
ATOM   2655  N9   DG A 129     127.820   8.707 -75.061 
ATOM   2656  C8   DG A 129     126.860   8.653 -76.048 
ATOM   2657  N7   DG A 129     126.369   9.823 -76.381 
ATOM   2658  C5   DG A 129     127.052  10.715 -75.554 
ATOM   2659  C6   DG A 129     126.951  12.126 -75.452 
ATOM   2660  O6   DG A 129     126.227  12.893 -76.081 
ATOM   2661  N1   DG A 129     127.827  12.634 -74.482 
ATOM   2662  C2   DG A 129     128.688  11.877 -73.713 
ATOM   2663  N2   DG A 129     129.444  12.550 -72.843 
ATOM   2664  N3   DG A 129     128.782  10.552 -73.809 
ATOM   2665  C4   DG A 129     127.938  10.044 -74.745 
ATOM   2666  P    DC A 130     129.165   4.416 -71.663 
ATOM   2667  OP1  DC A 130     130.190   3.353 -71.768 
ATOM   2668  OP2  DC A 130     127.758   3.975 -71.781 
ATOM   2669  O5'  DC A 130     129.362   5.221 -70.294 
ATOM   2670  C5'  DC A 130     130.291   6.322 -70.259 
ATOM   2671  C4'  DC A 130     129.681   7.490 -69.511 
ATOM   2672  O4'  DC A 130     128.908   8.365 -70.383 
ATOM   2673  C3'  DC A 130     128.704   7.128 -68.393 
ATOM   2674  O3'  DC A 130     128.868   8.049 -67.322 
ATOM   2675  C2'  DC A 130     127.319   7.337 -69.006 
ATOM   2676  C1'  DC A 130     127.654   8.616 -69.768 
ATOM   2677  N1   DC A 130     126.672   8.951 -70.837 
ATOM   2678  C2   DC A 130     126.411  10.297 -71.079 
ATOM   2679  O2   DC A 130     126.999  11.150 -70.404 
ATOM   2680  N3   DC A 130     125.518  10.624 -72.049 
ATOM   2681  C4   DC A 130     124.902   9.670 -72.759 
ATOM   2682  N4   DC A 130     124.040  10.039 -73.693 
ATOM   2683  C5   DC A 130     125.156   8.279 -72.525 
ATOM   2684  C6   DC A 130     126.051   7.973 -71.551 
ATOM   2685  P    DT A 131     128.793   7.510 -65.817 
ATOM   2686  OP1  DT A 131     130.113   6.973 -65.416 
ATOM   2687  OP2  DT A 131     127.646   6.586 -65.677 
ATOM   2688  O5'  DT A 131     128.495   8.861 -65.012 
ATOM   2689  C5'  DT A 131     128.994  10.108 -65.533 
ATOM   2690  C4'  DT A 131     127.923  11.177 -65.431 
ATOM   2691  O4'  DT A 131     127.055  11.206 -66.600 
ATOM   2692  C3'  DT A 131     126.955  11.038 -64.257 
ATOM   2693  O3'  DT A 131     126.635  12.336 -63.768 
ATOM   2694  C2'  DT A 131     125.694  10.425 -64.865 
ATOM   2695  C1'  DT A 131     125.707  11.237 -66.156 
ATOM   2696  N1   DT A 131     124.853  10.663 -67.233 
ATOM   2697  C2   DT A 131     124.222  11.550 -68.071 
ATOM   2698  O2   DT A 131     124.336  12.759 -67.964 
ATOM   2699  N3   DT A 131     123.438  10.982 -69.057 
ATOM   2700  C4   DT A 131     123.239   9.634 -69.267 
ATOM   2701  O4   DT A 131     122.513   9.244 -70.184 
ATOM   2702  C5   DT A 131     123.942   8.781 -68.338 
ATOM   2703  C7   DT A 131     123.780   7.298 -68.497 
ATOM   2704  C6   DT A 131     124.711   9.306 -67.370 
ATOM   2705  P    DG A 132     126.503  12.560 -62.188 
ATOM   2706  OP1  DG A 132     127.844  12.786 -61.606 
ATOM   2707  OP2  DG A 132     125.716  11.456 -61.596 
ATOM   2708  O5'  DG A 132     125.655  13.915 -62.131 
ATOM   2709  C5'  DG A 132     125.793  14.870 -63.200 
ATOM   2710  C4'  DG A 132     124.429  15.395 -63.605 
ATOM   2711  O4'  DG A 132     123.797  14.569 -64.625 
ATOM   2712  C3'  DG A 132     123.386  15.467 -62.490 
ATOM   2713  O3'  DG A 132     122.586  16.627 -62.683 
ATOM   2714  C2'  DG A 132     122.510  14.232 -62.699 
ATOM   2715  C1'  DG A 132     122.462  14.305 -64.222 
ATOM   2716  N9   DG A 132     122.025  13.037 -64.869 
ATOM   2717  C8   DG A 132     122.260  11.735 -64.482 
ATOM   2718  N7   DG A 132     121.731  10.838 -65.277 
ATOM   2719  C5   DG A 132     121.101  11.598 -66.261 
ATOM   2720  C6   DG A 132     120.357  11.187 -67.397 
ATOM   2721  O6   DG A 132     120.097  10.048 -67.776 
ATOM   2722  N1   DG A 132     119.893  12.287 -68.132 
ATOM   2723  C2   DG A 132     120.119  13.611 -67.811 
ATOM   2724  N2   DG A 132     119.591  14.514 -68.641 
ATOM   2725  N3   DG A 132     120.818  13.997 -66.745 
ATOM   2726  C4   DG A 132     121.274  12.941 -66.022 
ATOM   2727  P    DA A 133     122.139  17.482 -61.406 
ATOM   2728  OP1  DA A 133     123.221  18.421 -61.033 
ATOM   2729  OP2  DA A 133     121.673  16.571 -60.337 
ATOM   2730  O5'  DA A 133     120.896  18.300 -61.993 
ATOM   2731  C5'  DA A 133     120.880  18.637 -63.394 
ATOM   2732  C4'  DA A 133     119.503  18.382 -63.973 
ATOM   2733  O4'  DA A 133     119.347  17.016 -64.452 
ATOM   2734  C3'  DA A 133     118.331  18.571 -63.010 
ATOM   2735  O3'  DA A 133     117.236  19.133 -63.723 
ATOM   2736  C2'  DA A 133     117.952  17.154 -62.578 
ATOM   2737  C1'  DA A 133     118.126  16.501 -63.944 
ATOM   2738  N9   DA A 133     118.238  15.016 -63.889 
ATOM   2739  C8   DA A 133     118.821  14.245 -62.924 
ATOM   2740  N7   DA A 133     118.757  12.972 -63.160 
ATOM   2741  C5   DA A 133     118.082  12.889 -64.370 
ATOM   2742  C6   DA A 133     117.693  11.799 -65.166 
ATOM   2743  N6   DA A 133     117.943  10.522 -64.845 
ATOM   2744  N1   DA A 133     117.035  12.070 -66.309 
ATOM   2745  C2   DA A 133     116.790  13.341 -66.624 
ATOM   2746  N3   DA A 133     117.102  14.435 -65.963 
ATOM   2747  C4   DA A 133     117.759  14.136 -64.823 
ATOM   2748  P    DT A 134     116.336  20.248 -63.009 
ATOM   2749  OP1  DT A 134     116.977  21.574 -63.160 
ATOM   2750  OP2  DT A 134     116.032  19.828 -61.623 
ATOM   2751  O5'  DT A 134     115.003  20.191 -63.893 
ATOM   2752  C5'  DT A 134     115.101  19.820 -65.280 
ATOM   2753  C4'  DT A 134     113.994  18.847 -65.635 
ATOM   2754  O4'  DT A 134     114.372  17.461 -65.391 
ATOM   2755  C3'  DT A 134     112.687  19.014 -64.860 
ATOM   2756  O3'  DT A 134     111.596  18.746 -65.732 
ATOM   2757  C2'  DT A 134     112.731  17.924 -63.788 
ATOM   2758  C1'  DT A 134     113.323  16.831 -64.672 
ATOM   2759  N1   DT A 134     113.906  15.692 -63.908 
ATOM   2760  C2   DT A 134     113.794  14.443 -64.466 
ATOM   2761  O2   DT A 134     113.248  14.240 -65.537 
ATOM   2762  N3   DT A 134     114.345  13.412 -63.728 
ATOM   2763  C4   DT A 134     114.983  13.527 -62.510 
ATOM   2764  O4   DT A 134     115.436  12.530 -61.944 
ATOM   2765  C5   DT A 134     115.051  14.878 -62.006 
ATOM   2766  C7   DT A 134     115.728  15.092 -60.684 
ATOM   2767  C6   DT A 134     114.523  15.899 -62.702 
ATOM   2768  P    DG A 135     110.279  19.649 -65.628 
ATOM   2769  OP1  DG A 135     110.466  20.891 -66.414 
ATOM   2770  OP2  DG A 135     109.913  19.831 -64.206 
ATOM   2771  O5'  DG A 135     109.197  18.715 -66.346 
ATOM   2772  C5'  DG A 135     109.631  17.814 -67.381 
ATOM   2773  C4'  DG A 135     108.975  16.460 -67.198 
ATOM   2774  O4'  DG A 135     109.743  15.585 -66.323 
ATOM   2775  C3'  DG A 135     107.580  16.475 -66.573 
ATOM   2776  O3'  DG A 135     106.791  15.461 -67.184 
ATOM   2777  C2'  DG A 135     107.808  16.096 -65.110 
ATOM   2778  C1'  DG A 135     108.859  15.020 -65.367 
ATOM   2779  N9   DG A 135     109.653  14.658 -64.161 
ATOM   2780  C8   DG A 135     110.063  15.456 -63.116 
ATOM   2781  N7   DG A 135     110.755  14.823 -62.199 
ATOM   2782  C5   DG A 135     110.806  13.512 -62.670 
ATOM   2783  C6   DG A 135     111.419  12.363 -62.108 
ATOM   2784  O6   DG A 135     112.055  12.263 -61.061 
ATOM   2785  N1   DG A 135     111.228  11.233 -62.916 
ATOM   2786  C2   DG A 135     110.535  11.217 -64.111 
ATOM   2787  N2   DG A 135     110.465  10.038 -64.733 
ATOM   2788  N3   DG A 135     109.961  12.297 -64.638 
ATOM   2789  C4   DG A 135     110.137  13.400 -63.866 
ATOM   2790  P    DT A 136     105.251  15.764 -67.502 
ATOM   2791  OP1  DT A 136     105.143  16.480 -68.793 
ATOM   2792  OP2  DT A 136     104.625  16.428 -66.338 
ATOM   2793  O5'  DT A 136     104.664  14.283 -67.656 
ATOM   2794  C5'  DT A 136     105.527  13.237 -68.136 
ATOM   2795  C4'  DT A 136     105.332  11.982 -67.308 
ATOM   2796  O4'  DT A 136     106.195  11.951 -66.135 
ATOM   2797  C3'  DT A 136     103.929  11.773 -66.738 
ATOM   2798  O3'  DT A 136     103.623  10.384 -66.767 
ATOM   2799  C2'  DT A 136     104.033  12.218 -65.279 
ATOM   2800  C1'  DT A 136     105.405  11.609 -65.006 
ATOM   2801  N1   DT A 136     106.073  12.155 -63.792 
ATOM   2802  C2   DT A 136     106.851  11.288 -63.063 
ATOM   2803  O2   DT A 136     107.008  10.120 -63.370 
ATOM   2804  N3   DT A 136     107.452  11.830 -61.943 
ATOM   2805  C4   DT A 136     107.343  13.134 -61.505 
ATOM   2806  O4   DT A 136     107.929  13.504 -60.486 
ATOM   2807  C5   DT A 136     106.504  13.967 -62.336 
ATOM   2808  C7   DT A 136     106.331  15.401 -61.929 
ATOM   2809  C6   DT A 136     105.907  13.466 -63.429 
ATOM   2810  P    DC A 137     102.141   9.924 -67.158 
ATOM   2811  OP1  DC A 137     102.010   9.875 -68.632 
ATOM   2812  OP2  DC A 137     101.155  10.768 -66.447 
ATOM   2813  O5'  DC A 137     102.104   8.439 -66.565 
ATOM   2814  C5'  DC A 137     103.328   7.683 -66.497 
ATOM   2815  C4'  DC A 137     103.425   6.973 -65.162 
ATOM   2816  O4'  DC A 137     104.053   7.798 -64.139 
ATOM   2817  C3'  DC A 137     102.097   6.553 -64.533 
ATOM   2818  O3'  DC A 137     102.272   5.302 -63.880 
ATOM   2819  C2'  DC A 137     101.817   7.619 -63.473 
ATOM   2820  C1'  DC A 137     103.251   7.748 -62.969 
ATOM   2821  N1   DC A 137     103.500   8.989 -62.184 
ATOM   2822  C2   DC A 137     104.402   8.918 -61.126 
ATOM   2823  O2   DC A 137     104.954   7.839 -60.885 
ATOM   2824  N3   DC A 137     104.643  10.039 -60.398 
ATOM   2825  C4   DC A 137     104.024  11.189 -60.692 
ATOM   2826  N4   DC A 137     104.292  12.254 -59.952 
ATOM   2827  C5   DC A 137     103.092  11.284 -61.775 
ATOM   2828  C6   DC A 137     102.865  10.153 -62.491 
ATOM   2829  P    DA A 138     101.104   4.210 -63.970 
ATOM   2830  OP1  DA A 138     101.233   3.449 -65.233 
ATOM   2831  OP2  DA A 138      99.797   4.861 -63.735 
ATOM   2832  O5'  DA A 138     101.463   3.262 -62.732 
ATOM   2833  C5'  DA A 138     102.840   3.124 -62.333 
ATOM   2834  C4'  DA A 138     102.952   3.194 -60.822 
ATOM   2835  O4'  DA A 138     103.103   4.560 -60.339 
ATOM   2836  C3'  DA A 138     101.753   2.658 -60.041 
ATOM   2837  O3'  DA A 138     102.222   2.005 -58.868 
ATOM   2838  C2'  DA A 138     100.973   3.905 -59.623 
ATOM   2839  C1'  DA A 138     102.187   4.763 -59.275 
ATOM   2840  N9   DA A 138     101.887   6.219 -59.193 
ATOM   2841  C8   DA A 138     100.998   6.945 -59.933 
ATOM   2842  N7   DA A 138     100.963   8.205 -59.624 
ATOM   2843  C5   DA A 138     101.898   8.324 -58.605 
ATOM   2844  C6   DA A 138     102.334   9.422 -57.844 
ATOM   2845  N6   DA A 138     101.862  10.666 -58.002 
ATOM   2846  N1   DA A 138     103.277   9.192 -56.910 
ATOM   2847  C2   DA A 138     103.742   7.954 -56.759 
ATOM   2848  N3   DA A 138     103.413   6.858 -57.405 
ATOM   2849  C4   DA A 138     102.468   7.114 -58.333 
ATOM   2850  P    DC A 139     101.508   0.652 -58.395 
ATOM   2851  OP1  DC A 139     102.078  -0.496 -59.135 
ATOM   2852  OP2  DC A 139     100.039   0.813 -58.476 
ATOM   2853  O5'  DC A 139     101.955   0.580 -56.860 
ATOM   2854  C5'  DC A 139     103.219   1.152 -56.474 
ATOM   2855  C4'  DC A 139     103.061   1.939 -55.189 
ATOM   2856  O4'  DC A 139     102.677   3.323 -55.429 
ATOM   2857  C3'  DC A 139     101.995   1.424 -54.221 
ATOM   2858  O3'  DC A 139     102.461   1.601 -52.888 
ATOM   2859  C2'  DC A 139     100.795   2.344 -54.441 
ATOM   2860  C1'  DC A 139     101.588   3.641 -54.576 
ATOM   2861  N1   DC A 139     100.819   4.751 -55.202 
ATOM   2862  C2   DC A 139     101.070   6.047 -54.757 
ATOM   2863  O2   DC A 139     101.913   6.220 -53.870 
ATOM   2864  N3   DC A 139     100.377   7.074 -55.316 
ATOM   2865  C4   DC A 139      99.472   6.845 -56.274 
ATOM   2866  N4   DC A 139      98.824   7.879 -56.787 
ATOM   2867  C5   DC A 139      99.199   5.520 -56.746 
ATOM   2868  C6   DC A 139      99.900   4.507 -56.176 
ATOM   2869  P    DC A 140     102.164   0.460 -51.805 
ATOM   2870  OP1  DC A 140     103.188  -0.602 -51.910 
ATOM   2871  OP2  DC A 140     100.757   0.019 -51.923 
ATOM   2872  O5'  DC A 140     102.361   1.266 -50.436 
ATOM   2873  C5'  DC A 140     103.289   2.366 -50.401 
ATOM   2874  C4'  DC A 140     102.679   3.535 -49.653 
ATOM   2875  O4'  DC A 140     101.907   4.409 -50.525 
ATOM   2876  C3'  DC A 140     101.703   3.173 -48.535 
ATOM   2877  O3'  DC A 140     101.867   4.094 -47.464 
ATOM   2878  C2'  DC A 140     100.318   3.381 -49.147 
ATOM   2879  C1'  DC A 140     100.653   4.660 -49.909 
ATOM   2880  N1   DC A 140      99.671   4.996 -50.978 
ATOM   2881  C2   DC A 140      99.409   6.342 -51.220 
ATOM   2882  O2   DC A 140      99.997   7.195 -50.545 
ATOM   2883  N3   DC A 140      98.517   6.669 -52.190 
ATOM   2884  C4   DC A 140      97.901   5.715 -52.900 
ATOM   2885  N4   DC A 140      97.039   6.083 -53.835 
ATOM   2886  C5   DC A 140      98.155   4.324 -52.666 
ATOM   2887  C6   DC A 140      99.050   4.018 -51.692 
ATOM   2888  P    DC A 141     101.792   3.554 -45.958 
ATOM   2889  OP1  DC A 141     103.111   3.017 -45.557 
ATOM   2890  OP2  DC A 141     100.645   2.631 -45.819 
ATOM   2891  O5'  DC A 141     101.494   4.906 -45.154 
ATOM   2892  C5'  DC A 141     101.992   6.153 -45.674 
ATOM   2893  C4'  DC A 141     100.922   7.221 -45.573 
ATOM   2894  O4'  DC A 141     100.054   7.251 -46.742 
ATOM   2895  C3'  DC A 141      99.953   7.083 -44.398 
ATOM   2896  O3'  DC A 141      99.634   8.380 -43.909 
ATOM   2897  C2'  DC A 141      98.692   6.470 -45.006 
ATOM   2898  C1'  DC A 141      98.706   7.281 -46.298 
ATOM   2899  N1   DC A 141      97.852   6.708 -47.375 
ATOM   2900  C2   DC A 141      97.205   7.594 -48.232 
ATOM   2901  O2   DC A 141      97.365   8.808 -48.066 
ATOM   2902  N3   DC A 141      96.421   7.091 -49.220 
ATOM   2903  C4   DC A 141      96.273   5.768 -49.367 
ATOM   2904  N4   DC A 141      95.498   5.327 -50.346 
ATOM   2905  C5   DC A 141      96.929   4.839 -48.496 
ATOM   2906  C6   DC A 141      97.708   5.361 -47.514 
ATOM   2907  P    DC A 142      99.502   8.604 -42.330 
ATOM   2908  OP1  DC A 142     100.843   8.831 -41.747 
ATOM   2909  OP2  DC A 142      98.714   7.501 -41.737 
ATOM   2910  O5'  DC A 142      98.654   9.959 -42.273 
ATOM   2911  C5'  DC A 142      98.792  10.915 -43.342 
ATOM   2912  C4'  DC A 142      97.428  11.439 -43.747 
ATOM   2913  O4'  DC A 142      96.796  10.614 -44.766 
ATOM   2914  C3'  DC A 142      96.385  11.512 -42.632 
ATOM   2915  O3'  DC A 142      95.585  12.672 -42.825 
ATOM   2916  C2'  DC A 142      95.509  10.277 -42.840 
ATOM   2917  C1'  DC A 142      95.461  10.350 -44.363 
ATOM   2918  N1   DC A 142      95.024   9.081 -45.011 
ATOM   2919  C2   DC A 142      94.267   9.174 -46.176 
ATOM   2920  O2   DC A 142      93.992  10.295 -46.621 
ATOM   2921  N3   DC A 142      93.859   8.029 -46.781 
ATOM   2922  C4   DC A 142      94.178   6.834 -46.267 
ATOM   2923  N4   DC A 142      93.756   5.747 -46.894 
ATOM   2924  C5   DC A 142      94.955   6.717 -45.069 
ATOM   2925  C6   DC A 142      95.353   7.873 -44.480 
ATOM   2926  P    DA A 143      95.137  13.527 -41.548 
ATOM   2927  OP1  DA A 143      96.220  14.465 -41.175 
ATOM   2928  OP2  DA A 143      94.672  12.616 -40.479 
ATOM   2929  O5'  DA A 143      93.895  14.345 -42.135 
ATOM   2930  C5'  DA A 143      93.879  14.682 -43.535 
ATOM   2931  C4'  DA A 143      92.502  14.427 -44.115 
ATOM   2932  O4'  DA A 143      92.345  13.061 -44.594 
ATOM   2933  C3'  DA A 143      91.330  14.615 -43.152 
ATOM   2934  O3'  DA A 143      90.234  15.178 -43.864 
ATOM   2935  C2'  DA A 143      90.951  13.199 -42.719 
ATOM   2936  C1'  DA A 143      91.124  12.545 -44.086 
ATOM   2937  N9   DA A 143      91.237  11.060 -44.030 
ATOM   2938  C8   DA A 143      91.820  10.289 -43.066 
ATOM   2939  N7   DA A 143      91.755   9.016 -43.302 
ATOM   2940  C5   DA A 143      91.081   8.934 -44.512 
ATOM   2941  C6   DA A 143      90.692   7.844 -45.308 
ATOM   2942  N6   DA A 143      90.942   6.566 -44.986 
ATOM   2943  N1   DA A 143      90.034   8.115 -46.451 
ATOM   2944  C2   DA A 143      89.789   9.386 -46.766 
ATOM   2945  N3   DA A 143      90.101  10.480 -46.105 
ATOM   2946  C4   DA A 143      90.758  10.181 -44.965 
ATOM   2947  P    DG A 144      89.335  16.293 -43.151 
ATOM   2948  OP1  DG A 144      89.976  17.618 -43.302 
ATOM   2949  OP2  DG A 144      89.030  15.873 -41.765 
ATOM   2950  O5'  DG A 144      88.002  16.236 -44.034 
ATOM   2951  C5'  DG A 144      88.099  15.865 -45.422 
ATOM   2952  C4'  DG A 144      86.993  14.891 -45.776 
ATOM   2953  O4'  DG A 144      87.371  13.506 -45.533 
ATOM   2954  C3'  DG A 144      85.686  15.058 -45.001 
ATOM   2955  O3'  DG A 144      84.595  14.791 -45.874 
ATOM   2956  C2'  DG A 144      85.730  13.968 -43.929 
ATOM   2957  C1'  DG A 144      86.322  12.876 -44.814 
ATOM   2958  N9   DG A 144      86.905  11.737 -44.050 
ATOM   2959  C8   DG A 144      87.556  11.745 -42.835 
ATOM   2960  N7   DG A 144      87.950  10.562 -42.433 
ATOM   2961  C5   DG A 144      87.530   9.709 -43.452 
ATOM   2962  C6   DG A 144      87.671   8.303 -43.583 
ATOM   2963  O6   DG A 144      88.204   7.508 -42.814 
ATOM   2964  N1   DG A 144      87.099   7.840 -44.776 
ATOM   2965  C2   DG A 144      86.473   8.632 -45.719 
ATOM   2966  N2   DG A 144      85.993   7.998 -46.791 
ATOM   2967  N3   DG A 144      86.342   9.951 -45.595 
ATOM   2968  C4   DG A 144      86.891  10.416 -44.443 
ATOM   2969  P    DA A 145      83.278  15.694 -45.769 
ATOM   2970  OP1  DA A 145      83.464  16.935 -46.555 
ATOM   2971  OP2  DA A 145      82.912  15.875 -44.347 
ATOM   2972  O5'  DA A 145      82.196  14.760 -46.487 
ATOM   2973  C5'  DA A 145      82.629  13.859 -47.523 
ATOM   2974  C4'  DA A 145      81.974  12.505 -47.340 
ATOM   2975  O4'  DA A 145      82.742  11.629 -46.465 
ATOM   2976  C3'  DA A 145      80.579  12.520 -46.715 
ATOM   2977  O3'  DA A 145      79.790  11.506 -47.326 
ATOM   2978  C2'  DA A 145      80.807  12.141 -45.251 
ATOM   2979  C1'  DA A 145      81.858  11.065 -45.509 
ATOM   2980  N9   DA A 145      82.652  10.702 -44.303 
ATOM   2981  C8   DA A 145      83.051  11.509 -43.275 
ATOM   2982  N7   DA A 145      83.735  10.894 -42.361 
ATOM   2983  C5   DA A 145      83.797   9.584 -42.814 
ATOM   2984  C6   DA A 145      84.393   8.426 -42.285 
ATOM   2985  N6   DA A 145      85.072   8.405 -41.130 
ATOM   2986  N1   DA A 145      84.263   7.287 -42.990 
ATOM   2987  C2   DA A 145      83.588   7.315 -44.137 
ATOM   2988  N3   DA A 145      82.992   8.329 -44.727 
ATOM   2989  C4   DA A 145      83.136   9.456 -44.001 
ATOM   2990  P    DG A 146      78.250  11.809 -47.644 
ATOM   2991  OP1  DG A 146      78.142  12.524 -48.935 
ATOM   2992  OP2  DG A 146      77.624  12.472 -46.480 
ATOM   2993  O5'  DG A 146      77.663  10.328 -47.798 
ATOM   2994  C5'  DG A 146      78.526   9.281 -48.278 
ATOM   2995  C4'  DG A 146      78.331   8.026 -47.449 
ATOM   2996  O4'  DG A 146      79.194   7.996 -46.277 
ATOM   2997  C3'  DG A 146      76.928   7.817 -46.880 
ATOM   2998  O3'  DG A 146      76.621   6.428 -46.909 
ATOM   2999  C2'  DG A 146      77.032   8.262 -45.421 
ATOM   3000  C1'  DG A 146      78.404   7.653 -45.148 
ATOM   3001  N9   DG A 146      79.072   8.199 -43.933 
ATOM   3002  C8   DG A 146      79.025   9.475 -43.414 
ATOM   3003  N7   DG A 146      79.732   9.631 -42.320 
ATOM   3004  C5   DG A 146      80.284   8.370 -42.100 
ATOM   3005  C6   DG A 146      81.143   7.916 -41.065 
ATOM   3006  O6   DG A 146      81.601   8.546 -40.115 
ATOM   3007  N1   DG A 146      81.463   6.561 -41.222 
ATOM   3008  C2   DG A 146      81.012   5.750 -42.246 
ATOM   3009  N2   DG A 146      81.434   4.484 -42.218 
ATOM   3010  N3   DG A 146      80.207   6.177 -43.217 
ATOM   3011  C4   DG A 146      79.887   7.490 -43.078 
ATOM   3012  P    DA A 147      75.140   5.969 -47.300 
ATOM   3013  OP1  DA A 147      75.009   5.920 -48.774 
ATOM   3014  OP2  DA A 147      74.154   6.812 -46.589 
ATOM   3015  O5'  DA A 147      75.102   4.483 -46.707 
ATOM   3016  C5'  DA A 147      76.327   3.728 -46.639 
ATOM   3017  C4'  DA A 147      76.424   3.018 -45.304 
ATOM   3018  O4'  DA A 147      77.052   3.843 -44.281 
ATOM   3019  C3'  DA A 147      75.096   2.598 -44.675 
ATOM   3020  O3'  DA A 147      75.270   1.347 -44.022 
ATOM   3021  C2'  DA A 147      74.815   3.663 -43.615 
ATOM   3022  C1'  DA A 147      76.249   3.793 -43.111 
ATOM   3023  N9   DA A 147      76.499   5.034 -42.326 
ATOM   3024  C8   DA A 147      75.950   6.272 -42.501 
ATOM   3025  N7   DA A 147      76.370   7.156 -41.649 
ATOM   3026  C5   DA A 147      77.262   6.454 -40.850 
ATOM   3027  C6   DA A 147      78.052   6.835 -39.752 
ATOM   3028  N6   DA A 147      78.068   8.076 -39.247 
ATOM   3029  N1   DA A 147      78.826   5.888 -39.190 
ATOM   3030  C2   DA A 147      78.806   4.656 -39.697 
ATOM   3031  N3   DA A 147      78.114   4.188 -40.712 
ATOM   3032  C4   DA A 147      77.347   5.154 -41.257 
ATOM   3033  P    DG A 148      74.103   0.255 -44.112 
ATOM   3034  OP1  DG A 148      74.232  -0.507 -45.375 
ATOM   3035  OP2  DG A 148      72.796   0.905 -43.876 
ATOM   3036  O5'  DG A 148      74.462  -0.694 -42.873 
ATOM   3037  C5'  DG A 148      75.839  -0.831 -42.474 
ATOM   3038  C4'  DG A 148      75.951  -0.761 -40.964 
ATOM   3039  O4'  DG A 148      76.102   0.605 -40.481 
ATOM   3040  C3'  DG A 148      74.752  -1.297 -40.183 
ATOM   3041  O3'  DG A 148      75.221  -1.951 -39.010 
ATOM   3042  C2'  DG A 148      73.972  -0.050 -39.765 
ATOM   3043  C1'  DG A 148      75.186   0.807 -39.416 
ATOM   3044  N9   DG A 148      74.886   2.264 -39.335 
ATOM   3045  C8   DG A 148      73.993   3.013 -40.071 
ATOM   3046  N7   DG A 148      73.969   4.283 -39.749 
ATOM   3047  C5   DG A 148      74.912   4.383 -38.726 
ATOM   3048  C6   DG A 148      75.329   5.513 -37.977 
ATOM   3049  O6   DG A 148      74.947   6.677 -38.061 
ATOM   3050  N1   DG A 148      76.309   5.169 -37.035 
ATOM   3051  C2   DG A 148      76.819   3.900 -36.844 
ATOM   3052  N2   DG A 148      77.750   3.778 -35.895 
ATOM   3053  N3   DG A 148      76.427   2.841 -37.549 
ATOM   3054  C4   DG A 148      75.477   3.157 -38.466 
ATOM   3055  P    DA A 149      74.506  -3.303 -38.536 
ATOM   3056  OP1  DA A 149      75.076  -4.451 -39.276 
ATOM   3057  OP2  DA A 149      73.038  -3.142 -38.618 
ATOM   3058  O5'  DA A 149      74.954  -3.376 -37.002 
ATOM   3059  C5'  DA A 149      76.218  -2.804 -36.616 
ATOM   3060  C4'  DA A 149      76.059  -2.016 -35.330 
ATOM   3061  O4'  DA A 149      75.676  -0.632 -35.571 
ATOM   3062  C3'  DA A 149      74.994  -2.531 -34.362 
ATOM   3063  O3'  DA A 149      75.460  -2.355 -33.030 
ATOM   3064  C2'  DA A 149      73.794  -1.611 -34.583 
ATOM   3065  C1'  DA A 149      74.587  -0.315 -34.718 
ATOM   3066  N9   DA A 149      73.817   0.796 -35.344 
ATOM   3067  C8   DA A 149      72.869   0.724 -36.324 
ATOM   3068  N7   DA A 149      72.374   1.875 -36.662 
ATOM   3069  C5   DA A 149      73.043   2.778 -35.847 
ATOM   3070  C6   DA A 149      72.969   4.175 -35.721 
ATOM   3071  N6   DA A 149      72.146   4.941 -36.451 
ATOM   3072  N1   DA A 149      73.774   4.758 -34.813 
ATOM   3073  C2   DA A 149      74.590   3.992 -34.091 
ATOM   3074  N3   DA A 149      74.745   2.686 -34.120 
ATOM   3075  C4   DA A 149      73.929   2.126 -35.037 
ATOM   3076  P    DG A 150      75.163  -3.495 -31.946 
ATOM   3077  OP1  DG A 150      76.187  -4.558 -32.051 
ATOM   3078  OP2  DG A 150      73.755  -3.936 -32.064 
ATOM   3079  O5'  DG A 150      75.360  -2.689 -30.578 
ATOM   3080  C5'  DG A 150      76.288  -1.589 -30.543 
ATOM   3081  C4'  DG A 150      75.678  -0.421 -29.795 
ATOM   3082  O4'  DG A 150      74.905   0.454 -30.666 
ATOM   3083  C3'  DG A 150      74.702  -0.783 -28.676 
ATOM   3084  O3'  DG A 150      74.865   0.138 -27.605 
ATOM   3085  C2'  DG A 150      73.317  -0.574 -29.289 
ATOM   3086  C1'  DG A 150      73.651   0.705 -30.051 
ATOM   3087  N9   DG A 150      72.670   1.040 -31.120 
ATOM   3088  C8   DG A 150      71.950   0.196 -31.938 
ATOM   3089  N7   DG A 150      71.163   0.816 -32.783 
ATOM   3090  C5   DG A 150      71.375   2.165 -32.505 
ATOM   3091  C6   DG A 150      70.802   3.321 -33.097 
ATOM   3092  O6   DG A 150      69.976   3.393 -34.003 
ATOM   3093  N1   DG A 150      71.297   4.494 -32.512 
ATOM   3094  C2   DG A 150      72.225   4.544 -31.491 
ATOM   3095  N2   DG A 150      72.570   5.764 -31.071 
ATOM   3096  N3   DG A 150      72.763   3.460 -30.936 
ATOM   3097  C4   DG A 150      72.292   2.313 -31.492 
ATOM   3098  P    DT A 151      74.791  -0.401 -26.100 
ATOM   3099  OP1  DT A 151      76.110  -0.938 -25.699 
ATOM   3100  OP2  DT A 151      73.644  -1.325 -25.960 
ATOM   3101  O5'  DT A 151      74.493   0.951 -25.295 
ATOM   3102  C5'  DT A 151      74.991   2.197 -25.816 
ATOM   3103  C4'  DT A 151      73.921   3.266 -25.714 
ATOM   3104  O4'  DT A 151      73.053   3.296 -26.883 
ATOM   3105  C3'  DT A 151      72.952   3.127 -24.540 
ATOM   3106  O3'  DT A 151      72.633   4.425 -24.051 
ATOM   3107  C2'  DT A 151      71.691   2.514 -25.148 
ATOM   3108  C1'  DT A 151      71.705   3.326 -26.439 
ATOM   3109  N1   DT A 151      70.851   2.752 -27.516 
ATOM   3110  C2   DT A 151      70.220   3.639 -28.354 
ATOM   3111  O2   DT A 151      70.334   4.848 -28.247 
ATOM   3112  N3   DT A 151      69.435   3.072 -29.340 
ATOM   3113  C4   DT A 151      69.237   1.723 -29.551 
ATOM   3114  O4   DT A 151      68.511   1.333 -30.468 
ATOM   3115  C5   DT A 151      69.940   0.870 -28.622 
ATOM   3116  C7   DT A 151      69.778  -0.613 -28.781 
ATOM   3117  C6   DT A 151      70.709   1.396 -27.654 
ATOM   3118  P    DT A 152      72.501   4.649 -22.472 
ATOM   3119  OP1  DT A 152      73.842   4.875 -21.889 
ATOM   3120  OP2  DT A 152      71.713   3.545 -21.879 
ATOM   3121  O5'  DT A 152      71.653   6.004 -22.415 
ATOM   3122  C5'  DT A 152      71.791   6.959 -23.483 
ATOM   3123  C4'  DT A 152      70.427   7.484 -23.889 
ATOM   3124  O4'  DT A 152      69.794   6.658 -24.908 
ATOM   3125  C3'  DT A 152      69.384   7.556 -22.774 
ATOM   3126  O3'  DT A 152      68.584   8.717 -22.966 
ATOM   3127  C2'  DT A 152      68.508   6.322 -22.982 
ATOM   3128  C1'  DT A 152      68.459   6.395 -24.505 
ATOM   3129  N1   DT A 152      68.023   5.126 -25.153 
ATOM   3130  C2   DT A 152      67.277   5.235 -26.301 
ATOM   3131  O2   DT A 152      66.970   6.306 -26.794 
ATOM   3132  N3   DT A 152      66.890   4.037 -26.872 
ATOM   3133  C4   DT A 152      67.181   2.774 -26.401 
ATOM   3134  O4   DT A 152      66.778   1.774 -27.000 
ATOM   3135  C5   DT A 152      67.967   2.763 -25.190 
ATOM   3136  C7   DT A 152      68.328   1.427 -24.610 
ATOM   3137  C6   DT A 152      68.357   3.911 -24.614 
ATOM   3138  P    DC A 153      68.136   9.571 -21.689 
ATOM   3139  OP1  DC A 153      69.219  10.510 -21.317 
ATOM   3140  OP2  DC A 153      67.671   8.660 -20.620 
ATOM   3141  O5'  DC A 153      66.893  10.389 -22.276 
ATOM   3142  C5'  DC A 153      66.878  10.726 -23.677 
ATOM   3143  C4'  DC A 153      65.500  10.471 -24.256 
ATOM   3144  O4'  DC A 153      65.344   9.106 -24.735 
ATOM   3145  C3'  DC A 153      64.328  10.660 -23.294 
ATOM   3146  O3'  DC A 153      63.233  11.222 -24.006 
ATOM   3147  C2'  DC A 153      63.950   9.244 -22.861 
ATOM   3148  C1'  DC A 153      64.123   8.590 -24.228 
ATOM   3149  N1   DC A 153      64.236   7.105 -24.172 
ATOM   3150  C2   DC A 153      63.686   6.373 -25.220 
ATOM   3151  O2   DC A 153      63.132   6.979 -26.146 
ATOM   3152  N3   DC A 153      63.777   5.018 -25.188 
ATOM   3153  C4   DC A 153      64.384   4.399 -24.168 
ATOM   3154  N4   DC A 153      64.447   3.077 -24.181 
ATOM   3155  C5   DC A 153      64.956   5.135 -23.079 
ATOM   3156  C6   DC A 153      64.854   6.487 -23.130 
ATOM   3157  P    DC A 154      62.333  12.338 -23.293 
ATOM   3158  OP1  DC A 154      62.975  13.663 -23.443 
ATOM   3159  OP2  DC A 154      62.029  11.918 -21.907 
ATOM   3160  O5'  DC A 154      61.001  12.281 -24.176 
ATOM   3161  C5'  DC A 154      61.098  11.909 -25.564 
ATOM   3162  C4'  DC A 154      59.992  10.936 -25.918 
ATOM   3163  O4'  DC A 154      60.370   9.551 -25.674 
ATOM   3164  C3'  DC A 154      58.685  11.103 -25.143 
ATOM   3165  O3'  DC A 154      57.594  10.835 -26.015 
ATOM   3166  C2'  DC A 154      58.729  10.013 -24.071 
ATOM   3167  C1'  DC A 154      59.321   8.920 -24.955 
ATOM   3168  N1   DC A 154      59.904   7.782 -24.191 
ATOM   3169  C2   DC A 154      59.798   6.508 -24.743 
ATOM   3170  O2   DC A 154      59.232   6.376 -25.834 
ATOM   3171  N3   DC A 154      60.322   5.457 -24.061 
ATOM   3172  C4   DC A 154      60.929   5.642 -22.882 
ATOM   3173  N4   DC A 154      61.424   4.585 -22.256 
ATOM   3174  C5   DC A 154      61.047   6.944 -22.297 
ATOM   3175  C6   DC A 154      60.517   7.982 -22.993 
ATOM   3176  P    DA A 155      56.277  11.739 -25.911 
ATOM   3177  OP1  DA A 155      56.463  12.980 -26.697 
ATOM   3178  OP2  DA A 155      55.911  11.920 -24.489 
ATOM   3179  O5'  DA A 155      55.195  10.804 -26.629 
ATOM   3180  C5'  DA A 155      55.628   9.903 -27.665 
ATOM   3181  C4'  DA A 155      54.973   8.549 -27.482 
ATOM   3182  O4'  DA A 155      55.741   7.674 -26.607 
ATOM   3183  C3'  DA A 155      53.578   8.564 -26.856 
ATOM   3184  O3'  DA A 155      52.788   7.550 -27.467 
ATOM   3185  C2'  DA A 155      53.806   8.185 -25.393 
ATOM   3186  C1'  DA A 155      54.857   7.109 -25.650 
ATOM   3187  N9   DA A 155      55.651   6.747 -24.444 
ATOM   3188  C8   DA A 155      56.050   7.554 -23.416 
ATOM   3189  N7   DA A 155      56.734   6.939 -22.503 
ATOM   3190  C5   DA A 155      56.796   5.628 -22.955 
ATOM   3191  C6   DA A 155      57.391   4.471 -22.427 
ATOM   3192  N6   DA A 155      58.071   4.449 -21.271 
ATOM   3193  N1   DA A 155      57.262   3.332 -23.132 
ATOM   3194  C2   DA A 155      56.587   3.359 -24.279 
ATOM   3195  N3   DA A 155      55.991   4.373 -24.869 
ATOM   3196  C4   DA A 155      56.135   5.500 -24.142 
ATOM   3197  P    DA A 156      51.249   7.853 -27.786 
ATOM   3198  OP1  DA A 156      51.141   8.569 -29.077 
ATOM   3199  OP2  DA A 156      50.623   8.517 -26.621 
ATOM   3200  O5'  DA A 156      50.662   6.372 -27.939 
ATOM   3201  C5'  DA A 156      51.525   5.326 -28.420 
ATOM   3202  C4'  DA A 156      51.330   4.071 -27.591 
ATOM   3203  O4'  DA A 156      52.193   4.040 -26.418 
ATOM   3204  C3'  DA A 156      49.927   3.862 -27.021 
ATOM   3205  O3'  DA A 156      49.620   2.473 -27.050 
ATOM   3206  C2'  DA A 156      50.031   4.307 -25.563 
ATOM   3207  C1'  DA A 156      51.403   3.698 -25.290 
ATOM   3208  N9   DA A 156      52.070   4.244 -24.075 
ATOM   3209  C8   DA A 156      52.013   5.513 -23.575 
ATOM   3210  N7   DA A 156      52.707   5.682 -22.492 
ATOM   3211  C5   DA A 156      53.267   4.434 -22.256 
ATOM   3212  C6   DA A 156      54.117   3.952 -21.247 
ATOM   3213  N6   DA A 156      54.573   4.710 -20.239 
ATOM   3214  N1   DA A 156      54.482   2.658 -21.310 
ATOM   3215  C2   DA A 156      54.026   1.910 -22.314 
ATOM   3216  N3   DA A 156      53.233   2.247 -23.307 
ATOM   3217  C4   DA A 156      52.881   3.546 -23.220 
ATOM   3218  P    DC A 157      48.139   2.013 -27.442 
ATOM   3219  OP1  DC A 157      48.008   1.965 -28.916 
ATOM   3220  OP2  DC A 157      47.153   2.857 -26.730 
ATOM   3221  O5'  DC A 157      48.101   0.528 -26.848 
ATOM   3222  C5'  DC A 157      49.325  -0.227 -26.781 
ATOM   3223  C4'  DC A 157      49.423  -0.938 -25.446 
ATOM   3224  O4'  DC A 157      50.050  -0.113 -24.423 
ATOM   3225  C3'  DC A 157      48.094  -1.357 -24.817 
ATOM   3226  O3'  DC A 157      48.269  -2.609 -24.163 
ATOM   3227  C2'  DC A 157      47.814  -0.292 -23.756 
ATOM   3228  C1'  DC A 157      49.248  -0.163 -23.253 
ATOM   3229  N1   DC A 157      49.498   1.078 -22.468 
ATOM   3230  C2   DC A 157      50.400   1.008 -21.409 
ATOM   3231  O2   DC A 157      50.952  -0.072 -21.168 
ATOM   3232  N3   DC A 157      50.640   2.128 -20.681 
ATOM   3233  C4   DC A 157      50.022   3.278 -20.975 
ATOM   3234  N4   DC A 157      50.290   4.344 -20.235 
ATOM   3235  C5   DC A 157      49.090   3.373 -22.059 
ATOM   3236  C6   DC A 157      48.863   2.242 -22.774 
ATOM   3237  P    DA A 158      47.102  -3.701 -24.253 
ATOM   3238  OP1  DA A 158      47.231  -4.462 -25.516 
ATOM   3239  OP2  DA A 158      45.795  -3.050 -24.018 
ATOM   3240  O5'  DA A 158      47.461  -4.649 -23.015 
ATOM   3241  C5'  DA A 158      48.838  -4.787 -22.616 
ATOM   3242  C4'  DA A 158      48.950  -4.717 -21.106 
ATOM   3243  O4'  DA A 158      49.101  -3.351 -20.622 
ATOM   3244  C3'  DA A 158      47.750  -5.253 -20.324 
ATOM   3245  O3'  DA A 158      48.220  -5.906 -19.151 
ATOM   3246  C2'  DA A 158      46.971  -4.005 -19.907 
ATOM   3247  C1'  DA A 158      48.184  -3.148 -19.558 
ATOM   3248  N9   DA A 158      47.885  -1.692 -19.477 
ATOM   3249  C8   DA A 158      46.996  -0.965 -20.216 
ATOM   3250  N7   DA A 158      46.961   0.294 -19.907 
ATOM   3251  C5   DA A 158      47.895   0.414 -18.888 
ATOM   3252  C6   DA A 158      48.332   1.511 -18.127 
ATOM   3253  N6   DA A 158      47.860   2.756 -18.285 
ATOM   3254  N1   DA A 158      49.274   1.281 -17.194 
ATOM   3255  C2   DA A 158      49.740   0.043 -17.042 
ATOM   3256  N3   DA A 158      49.411  -1.053 -17.689 
ATOM   3257  C4   DA A 158      48.466  -0.796 -18.617 
ATOM   3258  P    DC A 159      47.505  -7.259 -18.678 
ATOM   3259  OP1  DC A 159      48.075  -8.406 -19.418 
ATOM   3260  OP2  DC A 159      46.037  -7.097 -18.759 
ATOM   3261  O5'  DC A 159      47.953  -7.331 -17.144 
ATOM   3262  C5'  DC A 159      49.217  -6.759 -16.758 
ATOM   3263  C4'  DC A 159      49.058  -5.972 -15.472 
ATOM   3264  O4'  DC A 159      48.675  -4.588 -15.712 
ATOM   3265  C3'  DC A 159      47.993  -6.486 -14.504 
ATOM   3266  O3'  DC A 159      48.459  -6.310 -13.171 
ATOM   3267  C2'  DC A 159      46.793  -5.566 -14.724 
ATOM   3268  C1'  DC A 159      47.586  -4.270 -14.860 
ATOM   3269  N1   DC A 159      46.816  -3.159 -15.486 
ATOM   3270  C2   DC A 159      47.067  -1.864 -15.041 
ATOM   3271  O2   DC A 159      47.911  -1.691 -14.153 
ATOM   3272  N3   DC A 159      46.375  -0.837 -15.599 
ATOM   3273  C4   DC A 159      45.470  -1.066 -16.558 
ATOM   3274  N4   DC A 159      44.821  -0.032 -17.070 
ATOM   3275  C5   DC A 159      45.196  -2.391 -17.029 
ATOM   3276  C6   DC A 159      45.898  -3.404 -16.459 
ATOM   3277  P    DA A 160      48.161  -7.451 -12.088 
ATOM   3278  OP1  DA A 160      49.186  -8.513 -12.193 
ATOM   3279  OP2  DA A 160      46.754  -7.892 -12.206 
ATOM   3280  O5'  DA A 160      48.359  -6.645 -10.719 
ATOM   3281  C5'  DA A 160      49.287  -5.545 -10.684 
ATOM   3282  C4'  DA A 160      48.677  -4.376  -9.936 
ATOM   3283  O4'  DA A 160      47.904  -3.502 -10.808 
ATOM   3284  C3'  DA A 160      47.700  -4.738  -8.818 
ATOM   3285  O3'  DA A 160      47.864  -3.817  -7.747 
ATOM   3286  C2'  DA A 160      46.316  -4.530  -9.431 
ATOM   3287  C1'  DA A 160      46.650  -3.251 -10.192 
ATOM   3288  N9   DA A 160      45.669  -2.915 -11.262 
ATOM   3289  C8   DA A 160      44.965  -3.767 -12.063 
ATOM   3290  N7   DA A 160      44.181  -3.167 -12.905 
ATOM   3291  C5   DA A 160      44.378  -1.818 -12.643 
ATOM   3292  C6   DA A 160      43.831  -0.654 -13.206 
ATOM   3293  N6   DA A 160      42.929  -0.664 -14.198 
ATOM   3294  N1   DA A 160      44.244   0.528 -12.711 
ATOM   3295  C2   DA A 160      45.141   0.532 -11.726 
ATOM   3296  N3   DA A 160      45.719  -0.484 -11.124 
ATOM   3297  C4   DA A 160      45.287  -1.654 -11.638 
ATOM   3298  P    DC A 161      47.789  -4.356  -6.241 
ATOM   3299  OP1  DC A 161      49.109  -4.894  -5.841 
ATOM   3300  OP2  DC A 161      46.642  -5.280  -6.102 
ATOM   3301  O5'  DC A 161      47.492  -3.005  -5.437 
ATOM   3302  C5'  DC A 161      47.990  -1.758  -5.958 
ATOM   3303  C4'  DC A 161      46.920  -0.690  -5.856 
ATOM   3304  O4'  DC A 161      46.052  -0.660  -7.025 
ATOM   3305  C3'  DC A 161      45.951  -0.828  -4.682 
ATOM   3306  O3'  DC A 161      45.632   0.469  -4.193 
ATOM   3307  C2'  DC A 161      44.690  -1.441  -5.289 
ATOM   3308  C1'  DC A 161      44.704  -0.630  -6.581 
ATOM   3309  N1   DC A 161      43.849  -1.203  -7.658 
ATOM   3310  C2   DC A 161      43.203  -0.317  -8.515 
ATOM   3311  O2   DC A 161      43.363   0.898  -8.350 
ATOM   3312  N3   DC A 161      42.419  -0.820  -9.503 
ATOM   3313  C4   DC A 161      42.271  -2.143  -9.650 
ATOM   3314  N4   DC A 161      41.495  -2.584 -10.629 
ATOM   3315  C5   DC A 161      42.926  -3.072  -8.779 
ATOM   3316  C6   DC A 161      43.705  -2.550  -7.798 
ATOM   3317  P    DA A 162      45.500   0.693  -2.613 
ATOM   3318  OP1  DA A 162      46.841   0.920  -2.031 
ATOM   3319  OP2  DA A 162      44.712  -0.410  -2.021 
ATOM   3320  O5'  DA A 162      44.652   2.048  -2.556 
ATOM   3321  C5'  DA A 162      44.790   3.004  -3.625 
ATOM   3322  C4'  DA A 162      43.426   3.529  -4.030 
ATOM   3323  O4'  DA A 162      42.793   2.703  -5.050 
ATOM   3324  C3'  DA A 162      42.383   3.601  -2.915 
ATOM   3325  O3'  DA A 162      41.582   4.761  -3.108 
ATOM   3326  C2'  DA A 162      41.507   2.366  -3.124 
ATOM   3327  C1'  DA A 162      41.458   2.439  -4.647 
ATOM   3328  N9   DA A 162      41.022   1.171  -5.294 
ATOM   3329  C8   DA A 162      41.264  -0.112  -4.895 
ATOM   3330  N7   DA A 162      40.746  -1.011  -5.674 
ATOM   3331  C5   DA A 162      40.112  -0.271  -6.663 
ATOM   3332  C6   DA A 162      39.371  -0.644  -7.796 
ATOM   3333  N6   DA A 162      39.133  -1.918  -8.138 
ATOM   3334  N1   DA A 162      38.881   0.344  -8.568 
ATOM   3335  C2   DA A 162      39.122   1.608  -8.223 
ATOM   3336  N3   DA A 162      39.796   2.074  -7.195 
ATOM   3337  C4   DA A 162      40.275   1.066  -6.439 
ATOM   3338  P    DT A 163      41.135   5.616  -1.831 
ATOM   3339  OP1  DT A 163      42.218   6.554  -1.458 
ATOM   3340  OP2  DT A 163      40.670   4.705  -0.762 
ATOM   3341  O5'  DT A 163      39.892   6.434  -2.418 
ATOM   3342  C5'  DT A 163      39.877   6.771  -3.818 
ATOM   3343  C4'  DT A 163      38.499   6.516  -4.398 
ATOM   3344  O4'  DT A 163      38.343   5.150  -4.877 
ATOM   3345  C3'  DT A 163      37.327   6.705  -3.435 
ATOM   3346  O3'  DT A 163      36.232   7.267  -4.147 
ATOM   3347  C2'  DT A 163      36.949   5.288  -3.003 
ATOM   3348  C1'  DT A 163      37.122   4.634  -4.369 
ATOM   3349  N1   DT A 163      37.235   3.150  -4.313 
ATOM   3350  C2   DT A 163      36.687   2.441  -5.355 
ATOM   3351  O2   DT A 163      36.127   2.974  -6.299 
ATOM   3352  N3   DT A 163      36.809   1.068  -5.269 
ATOM   3353  C4   DT A 163      37.419   0.363  -4.252 
ATOM   3354  O4   DT A 163      37.468  -0.868  -4.283 
ATOM   3355  C5   DT A 163      37.964   1.194  -3.203 
ATOM   3356  C7   DT A 163      38.645   0.506  -2.057 
ATOM   3357  C6   DT A 163      37.858   2.532  -3.262 
ATOM   3358  P    DT A 164      35.332   8.382  -3.434 
ATOM   3359  OP1  DT A 164      35.974   9.707  -3.585 
ATOM   3360  OP2  DT A 164      35.028   7.962  -2.048 
ATOM   3361  O5'  DT A 164      34.000   8.325  -4.318 
ATOM   3362  C5'  DT A 164      34.097   7.954  -5.705 
ATOM   3363  C4'  DT A 164      32.991   6.981  -6.060 
ATOM   3364  O4'  DT A 164      33.369   5.595  -5.816 
ATOM   3365  C3'  DT A 164      31.684   7.148  -5.284 
ATOM   3366  O3'  DT A 164      30.592   6.880  -6.157 
ATOM   3367  C2'  DT A 164      31.728   6.058  -4.213 
ATOM   3368  C1'  DT A 164      32.320   4.965  -5.097 
ATOM   3369  N1   DT A 164      32.903   3.826  -4.333 
ATOM   3370  C2   DT A 164      32.790   2.576  -4.891 
ATOM   3371  O2   DT A 164      32.245   2.374  -5.962 
ATOM   3372  N3   DT A 164      33.342   1.545  -4.153 
ATOM   3373  C4   DT A 164      33.979   1.661  -2.935 
ATOM   3374  O4   DT A 164      34.433   0.664  -2.369 
ATOM   3375  C5   DT A 164      34.047   3.012  -2.431 
ATOM   3376  C7   DT A 164      34.725   3.226  -1.109 
ATOM   3377  C6   DT A 164      33.519   4.032  -3.127 
ATOM   3378  P    DA A 165      29.276   7.783  -6.052 
ATOM   3379  OP1  DA A 165      29.462   9.024  -6.838 
ATOM   3380  OP2  DA A 165      28.910   7.965  -4.631 
ATOM   3381  O5'  DA A 165      28.193   6.849  -6.770 
ATOM   3382  C5'  DA A 165      28.627   5.948  -7.806 
ATOM   3383  C4'  DA A 165      27.971   4.594  -7.623 
ATOM   3384  O4'  DA A 165      28.740   3.719  -6.748 
ATOM   3385  C3'  DA A 165      26.577   4.609  -6.998 
ATOM   3386  O3'  DA A 165      25.787   3.595  -7.609 
ATOM   3387  C2'  DA A 165      26.805   4.230  -5.535 
ATOM   3388  C1'  DA A 165      27.856   3.154  -5.792 
ATOM   3389  N9   DA A 165      28.650   2.791  -4.586 
ATOM   3390  C8   DA A 165      29.048   3.598  -3.558 
ATOM   3391  N7   DA A 165      29.733   2.983  -2.644 
ATOM   3392  C5   DA A 165      29.795   1.673  -3.097 
ATOM   3393  C6   DA A 165      30.390   0.515  -2.569 
ATOM   3394  N6   DA A 165      31.070   0.494  -1.413 
ATOM   3395  N1   DA A 165      30.261  -0.623  -3.274 
ATOM   3396  C2   DA A 165      29.586  -0.596  -4.421 
ATOM   3397  N3   DA A 165      28.990   0.418  -5.010 
ATOM   3398  C4   DA A 165      29.134   1.545  -4.284 
ATOM   3399  P    DT A 166      24.248   3.898  -7.927 
ATOM   3400  OP1  DT A 166      24.139   4.613  -9.218 
ATOM   3401  OP2  DT A 166      23.622   4.562  -6.763 
ATOM   3402  O5'  DT A 166      23.660   2.417  -8.081 
ATOM   3403  C5'  DT A 166      24.524   1.370  -8.561 
ATOM   3404  C4'  DT A 166      24.329   0.115  -7.732 
ATOM   3405  O4'  DT A 166      25.192   0.085  -6.560 
ATOM   3406  C3'  DT A 166      22.926  -0.094  -7.163 
ATOM   3407  O3'  DT A 166      22.619  -1.482  -7.192 
ATOM   3408  C2'  DT A 166      23.030   0.351  -5.704 
ATOM   3409  C1'  DT A 166      24.402  -0.257  -5.431 
ATOM   3410  N1   DT A 166      25.069   0.289  -4.217 
ATOM   3411  C2   DT A 166      25.847  -0.578  -3.488 
ATOM   3412  O2   DT A 166      26.005  -1.746  -3.795 
ATOM   3413  N3   DT A 166      26.449  -0.036  -2.368 
ATOM   3414  C4   DT A 166      26.339   1.268  -1.929 
ATOM   3415  O4   DT A 166      26.925   1.638  -0.911 
ATOM   3416  C5   DT A 166      25.501   2.100  -2.761 
ATOM   3417  C7   DT A 166      25.328   3.535  -2.353 
ATOM   3418  C6   DT A 166      24.904   1.599  -3.854 
ATOM   3419  P    DA A 167      21.137  -1.942  -7.583 
ATOM   3420  OP1  DA A 167      21.007  -1.991  -9.057 
ATOM   3421  OP2  DA A 167      20.152  -1.098  -6.872 
ATOM   3422  O5'  DA A 167      21.100  -3.428  -6.990 
ATOM   3423  C5'  DA A 167      22.324  -4.183  -6.922 
ATOM   3424  C4'  DA A 167      22.422  -4.893  -5.587 
ATOM   3425  O4'  DA A 167      23.049  -4.068  -4.564 
ATOM   3426  C3'  DA A 167      21.093  -5.313  -4.958 
ATOM   3427  O3'  DA A 167      21.268  -6.564  -4.305 
ATOM   3428  C2'  DA A 167      20.813  -4.247  -3.898 
ATOM   3429  C1'  DA A 167      22.247  -4.118  -3.394 
ATOM   3430  N9   DA A 167      22.497  -2.877  -2.609 
ATOM   3431  C8   DA A 167      21.948  -1.638  -2.784 
ATOM   3432  N7   DA A 167      22.367  -0.754  -1.932 
ATOM   3433  C5   DA A 167      23.260  -1.457  -1.133 
ATOM   3434  C6   DA A 167      24.049  -1.076  -0.036 
ATOM   3435  N6   DA A 167      24.066   0.165   0.470 
ATOM   3436  N1   DA A 167      24.824  -2.023   0.527 
ATOM   3437  C2   DA A 167      24.804  -3.255   0.020 
ATOM   3438  N3   DA A 167      24.112  -3.723  -0.996 
ATOM   3439  C4   DA A 167      23.345  -2.757  -1.540 
ATOM   3440  P    DG A 168      20.101  -7.656  -4.395 
ATOM   3441  OP1  DG A 168      20.230  -8.418  -5.658 
ATOM   3442  OP2  DG A 168      18.794  -7.005  -4.160 
ATOM   3443  O5'  DG A 168      20.459  -8.604  -3.157 
ATOM   3444  C5'  DG A 168      21.837  -8.742  -2.758 
ATOM   3445  C4'  DG A 168      21.948  -8.672  -1.247 
ATOM   3446  O4'  DG A 168      22.100  -7.306  -0.764 
ATOM   3447  C3'  DG A 168      20.749  -9.208  -0.466 
ATOM   3448  O3'  DG A 168      21.219  -9.862   0.707 
ATOM   3449  C2'  DG A 168      19.970  -7.961  -0.048 
ATOM   3450  C1'  DG A 168      21.183  -7.104   0.300 
ATOM   3451  N9   DG A 168      20.883  -5.647   0.382 
ATOM   3452  C8   DG A 168      19.991  -4.898  -0.355 
ATOM   3453  N7   DG A 168      19.967  -3.627  -0.032 
ATOM   3454  C5   DG A 168      20.909  -3.528   0.990 
ATOM   3455  C6   DG A 168      21.326  -2.398   1.740 
ATOM   3456  O6   DG A 168      20.945  -1.234   1.656 
ATOM   3457  N1   DG A 168      22.307  -2.741   2.682 
ATOM   3458  C2   DG A 168      22.817  -4.011   2.872 
ATOM   3459  N2   DG A 168      23.748  -4.132   3.822 
ATOM   3460  N3   DG A 168      22.425  -5.070   2.167 
ATOM   3461  C4   DG A 168      21.474  -4.754   1.251 
ATOM   3462  P    DA A 169      20.504 -11.214   1.181 
ATOM   3463  OP1  DA A 169      21.074 -12.362   0.440 
ATOM   3464  OP2  DA A 169      19.035 -11.053   1.099 
ATOM   3465  O5'  DA A 169      20.952 -11.287   2.715 
ATOM   3466  C5'  DA A 169      22.216 -10.714   3.101 
ATOM   3467  C4'  DA A 169      22.057  -9.927   4.387 
ATOM   3468  O4'  DA A 169      21.674  -8.543   4.146 
ATOM   3469  C3'  DA A 169      20.992 -10.442   5.354 
ATOM   3470  O3'  DA A 169      21.457 -10.266   6.687 
ATOM   3471  C2'  DA A 169      19.791  -9.522   5.134 
ATOM   3472  C1'  DA A 169      20.584  -8.226   4.999 
ATOM   3473  N9   DA A 169      19.815  -7.115   4.373 
ATOM   3474  C8   DA A 169      18.866  -7.187   3.393 
ATOM   3475  N7   DA A 169      18.372  -6.036   3.055 
ATOM   3476  C5   DA A 169      19.041  -5.133   3.870 
ATOM   3477  C6   DA A 169      18.967  -3.736   3.996 
ATOM   3478  N6   DA A 169      18.144  -2.970   3.266 
ATOM   3479  N1   DA A 169      19.772  -3.153   4.904 
ATOM   3480  C2   DA A 169      20.587  -3.919   5.626 
ATOM   3481  N3   DA A 169      20.743  -5.225   5.596 
ATOM   3482  C4   DA A 169      19.926  -5.784   4.680 
ATOM   3483  P    DT A 170      21.160 -11.406   7.770 
ATOM   3484  OP1  DT A 170      22.185 -12.468   7.665 
ATOM   3485  OP2  DT A 170      19.753 -11.847   7.653 
ATOM   3486  O5'  DT A 170      21.358 -10.600   9.139 
ATOM   3487  C5'  DT A 170      22.286  -9.500   9.174 
ATOM   3488  C4'  DT A 170      21.676  -8.331   9.922 
ATOM   3489  O4'  DT A 170      20.903  -7.457   9.050 
ATOM   3490  C3'  DT A 170      20.699  -8.694  11.040 
ATOM   3491  O3'  DT A 170      20.863  -7.772  12.111 
ATOM   3492  C2'  DT A 170      19.314  -8.485  10.428 
ATOM   3493  C1'  DT A 170      19.649  -7.206   9.666 
ATOM   3494  N1   DT A 170      18.667  -6.871   8.597 
ATOM   3495  C2   DT A 170      18.420  -5.538   8.370 
ATOM   3496  O2   DT A 170      18.964  -4.647   8.998 
ATOM   3497  N3   DT A 170      17.504  -5.266   7.372 
ATOM   3498  C4   DT A 170      16.833  -6.193   6.603 
ATOM   3499  O4   DT A 170      16.034  -5.829   5.737 
ATOM   3500  C5   DT A 170      17.158  -7.565   6.914 
ATOM   3501  C7   DT A 170      16.471  -8.639   6.123 
ATOM   3502  C6   DT A 170      18.045  -7.858   7.880 
ATOM   3503  P    DT A 171      20.788  -8.312  13.617 
ATOM   3504  OP1  DT A 171      22.108  -8.849  14.018 
ATOM   3505  OP2  DT A 171      19.641  -9.235  13.757 
ATOM   3506  O5'  DT A 171      20.491  -6.960  14.421 
ATOM   3507  C5'  DT A 171      20.989  -5.714  13.901 
ATOM   3508  C4'  DT A 171      19.918  -4.645  14.002 
ATOM   3509  O4'  DT A 171      19.051  -4.615  12.833 
ATOM   3510  C3'  DT A 171      18.950  -4.783  15.177 
ATOM   3511  O3'  DT A 171      18.631  -3.486  15.666 
ATOM   3512  C2'  DT A 171      17.689  -5.397  14.569 
ATOM   3513  C1'  DT A 171      17.703  -4.585  13.277 
ATOM   3514  N1   DT A 171      16.848  -5.159  12.200 
ATOM   3515  C2   DT A 171      16.217  -4.271  11.363 
ATOM   3516  O2   DT A 171      16.331  -3.063  11.470 
ATOM   3517  N3   DT A 171      15.433  -4.839  10.377 
ATOM   3518  C4   DT A 171      15.234  -6.188  10.166 
ATOM   3519  O4   DT A 171      14.508  -6.578   9.249 
ATOM   3520  C5   DT A 171      15.937  -7.041  11.095 
ATOM   3521  C7   DT A 171      15.775  -8.524  10.936 
ATOM   3522  C6   DT A 171      16.706  -6.515  12.063 
ATOM   3523  P    DA A 172      18.498  -3.262  17.245 
ATOM   3524  OP1  DA A 172      19.840  -3.035  17.828 
ATOM   3525  OP2  DA A 172      17.711  -4.366  17.838 
ATOM   3526  O5'  DA A 172      17.651  -1.907  17.302 
ATOM   3527  C5'  DA A 172      17.788  -0.952  16.234 
ATOM   3528  C4'  DA A 172      16.425  -0.427  15.828 
ATOM   3529  O4'  DA A 172      15.792  -1.253  14.809 
ATOM   3530  C3'  DA A 172      15.382  -0.355  16.943 
ATOM   3531  O3'  DA A 172      14.581   0.806  16.751 
ATOM   3532  C2'  DA A 172      14.506  -1.589  16.735 
ATOM   3533  C1'  DA A 172      14.457  -1.516  15.212 
ATOM   3534  N9   DA A 172      14.021  -2.785  14.564 
ATOM   3535  C8   DA A 172      14.263  -4.068  14.963 
ATOM   3536  N7   DA A 172      13.745  -4.967  14.185 
ATOM   3537  C5   DA A 172      13.111  -4.227  13.195 
ATOM   3538  C6   DA A 172      12.370  -4.599  12.062 
ATOM   3539  N6   DA A 172      12.131  -5.874  11.720 
ATOM   3540  N1   DA A 172      11.880  -3.611  11.290 
ATOM   3541  C2   DA A 172      12.121  -2.347  11.635 
ATOM   3542  N3   DA A 172      12.795  -1.881  12.663 
ATOM   3543  C4   DA A 172      13.274  -2.890  13.419 
ATOM   3544  P    DC A 173      14.134   1.661  18.027 
ATOM   3545  OP1  DC A 173      15.217   2.599  18.400 
ATOM   3546  OP2  DC A 173      13.669   0.749  19.097 
ATOM   3547  O5'  DC A 173      12.891   2.479  17.440 
ATOM   3548  C5'  DC A 173      12.876   2.816  16.040 
ATOM   3549  C4'  DC A 173      11.498   2.560  15.461 
ATOM   3550  O4'  DC A 173      11.342   1.195  14.981 
ATOM   3551  C3'  DC A 173      10.326   2.749  16.423 
ATOM   3552  O3'  DC A 173       9.231   3.312  15.711 
ATOM   3553  C2'  DC A 173       9.948   1.333  16.856 
ATOM   3554  C1'  DC A 173      10.121   0.679  15.489 
ATOM   3555  N1   DC A 173      10.233  -0.806  15.545 
ATOM   3556  C2   DC A 173       9.683  -1.538  14.497 
ATOM   3557  O2   DC A 173       9.130  -0.932  13.571 
ATOM   3558  N3   DC A 173       9.774  -2.893  14.529 
ATOM   3559  C4   DC A 173      10.382  -3.511  15.549 
ATOM   3560  N4   DC A 173      10.445  -4.834  15.535 
ATOM   3561  C5   DC A 173      10.954  -2.776  16.638 
ATOM   3562  C6   DC A 173      10.852  -1.424  16.587 
ATOM   3563  P    DT A 174       8.331   4.427  16.424 
ATOM   3564  OP1  DT A 174       8.972   5.752  16.273 
ATOM   3565  OP2  DT A 174       8.027   4.007  17.810 
ATOM   3566  O5'  DT A 174       6.998   4.370  15.541 
ATOM   3567  C5'  DT A 174       7.096   3.998  14.153 
ATOM   3568  C4'  DT A 174       5.989   3.025  13.799 
ATOM   3569  O4'  DT A 174       6.368   1.640  14.042 
ATOM   3570  C3'  DT A 174       4.683   3.192  14.574 
ATOM   3571  O3'  DT A 174       3.591   2.924  13.701 
ATOM   3572  C2'  DT A 174       4.727   2.102  15.646 
ATOM   3573  C1'  DT A 174       5.319   1.009  14.761 
ATOM   3574  N1   DT A 174       5.901  -0.129  15.526 
ATOM   3575  C2   DT A 174       5.789  -1.379  14.968 
ATOM   3576  O2   DT A 174       5.244  -1.581  13.897 
ATOM   3577  N3   DT A 174       6.340  -2.410  15.705 
ATOM   3578  C4   DT A 174       6.978  -2.295  16.924 
ATOM   3579  O4   DT A 174       7.432  -3.292  17.490 
ATOM   3580  C5   DT A 174       7.046  -0.944  17.428 
ATOM   3581  C7   DT A 174       7.724  -0.729  18.749 
ATOM   3582  C6   DT A 174       6.518   0.077  16.732 
ATOM   3583  P    DC A 175       2.275   3.828  13.806 
ATOM   3584  OP1  DC A 175       2.461   5.069  13.020 
ATOM   3585  OP2  DC A 175       1.909   4.009  15.228 
ATOM   3586  O5'  DC A 175       1.192   2.894  13.088 
ATOM   3587  C5'  DC A 175       1.626   1.992  12.052 
ATOM   3588  C4'  DC A 175       0.970   0.638  12.235 
ATOM   3589  O4'  DC A 175       1.738  -0.237  13.110 
ATOM   3590  C3'  DC A 175      -0.424   0.653  12.861 
ATOM   3591  O3'  DC A 175      -1.214  -0.361  12.249 
ATOM   3592  C2'  DC A 175      -0.196   0.274  14.324 
ATOM   3593  C1'  DC A 175       0.854  -0.802  14.066 
ATOM   3594  N1   DC A 175       1.648  -1.164  15.273 
ATOM   3595  C2   DC A 175       2.056  -2.489  15.409 
ATOM   3596  O2   DC A 175       1.745  -3.302  14.529 
ATOM   3597  N3   DC A 175       2.780  -2.839  16.502 
ATOM   3598  C4   DC A 175       3.097  -1.930  17.431 
ATOM   3599  N4   DC A 175       3.805  -2.322  18.479 
ATOM   3600  C5   DC A 175       2.687  -0.562  17.311 
ATOM   3601  C6   DC A 175       1.964  -0.232  16.212 
ATOM   3602  P    DA A 176      -2.754  -0.058  11.931 
ATOM   3603  OP1  DA A 176      -2.862   0.658  10.640 
ATOM   3604  OP2  DA A 176      -3.380   0.606  13.095 
ATOM   3605  O5'  DA A 176      -3.341  -1.539  11.778 
ATOM   3606  C5'  DA A 176      -2.477  -2.585  11.297 
ATOM   3607  C4'  DA A 176      -2.672  -3.840  12.126 
ATOM   3608  O4'  DA A 176      -1.810  -3.870  13.298 
ATOM   3609  C3'  DA A 176      -4.075  -4.049  12.695 
ATOM   3610  O3'  DA A 176      -4.382  -5.438  12.667 
ATOM   3611  C2'  DA A 176      -3.972  -3.604  14.154 
ATOM   3612  C1'  DA A 176      -2.599  -4.213  14.427 
ATOM   3613  N9   DA A 176      -1.932  -3.667  15.642 
ATOM   3614  C8   DA A 176      -1.989  -2.398  16.142 
ATOM   3615  N7   DA A 176      -1.295  -2.229  17.224 
ATOM   3616  C5   DA A 176      -0.736  -3.477  17.461 
ATOM   3617  C6   DA A 176       0.115  -3.959  18.470 
ATOM   3618  N6   DA A 176       0.571  -3.201  19.477 
ATOM   3619  N1   DA A 176       0.480  -5.253  18.407 
ATOM   3620  C2   DA A 176       0.024  -6.001  17.403 
ATOM   3621  N3   DA A 176      -0.769  -5.664  16.410 
ATOM   3622  C4   DA A 176      -1.121  -4.365  16.497 
ATOM   3623  P    DG A 177      -5.864  -5.898  12.275 
ATOM   3624  OP1  DG A 177      -5.994  -5.946  10.801 
ATOM   3625  OP2  DG A 177      -6.849  -5.054  12.986 
ATOM   3626  O5'  DG A 177      -5.901  -7.383  12.868 
ATOM   3627  C5'  DG A 177      -4.677  -8.138  12.936 
ATOM   3628  C4'  DG A 177      -4.580  -8.849  14.271 
ATOM   3629  O4'  DG A 177      -3.952  -8.024  15.294 
ATOM   3630  C3'  DG A 177      -5.908  -9.268  14.900 
ATOM   3631  O3'  DG A 177      -5.733 -10.519  15.553 
ATOM   3632  C2'  DG A 177      -6.188  -8.203  15.960 
ATOM   3633  C1'  DG A 177      -4.754  -8.074  16.464 
ATOM   3634  N9   DG A 177      -4.505  -6.833  17.249 
ATOM   3635  C8   DG A 177      -5.048  -5.576  17.089 
ATOM   3636  N7   DG A 177      -4.615  -4.692  17.955 
ATOM   3637  C5   DG A 177      -3.723  -5.415  18.746 
ATOM   3638  C6   DG A 177      -2.938  -4.997  19.853 
ATOM   3639  O6   DG A 177      -2.869  -3.885  20.371 
ATOM   3640  N1   DG A 177      -2.171  -6.053  20.364 
ATOM   3641  C2   DG A 177      -2.162  -7.343  19.869 
ATOM   3642  N2   DG A 177      -1.359  -8.205  20.497 
ATOM   3643  N3   DG A 177      -2.897  -7.733  18.831 
ATOM   3644  C4   DG A 177      -3.648  -6.721  18.324 
ATOM   3645  P    DA A 178      -6.900 -11.612  15.463 
ATOM   3646  OP1  DA A 178      -6.771 -12.373  14.201 
ATOM   3647  OP2  DA A 178      -8.208 -10.961  15.699 
ATOM   3648  O5'  DA A 178      -6.542 -12.560  16.702 
ATOM   3649  C5'  DA A 178      -5.165 -12.697  17.101 
ATOM   3650  C4'  DA A 178      -5.053 -12.628  18.611 
ATOM   3651  O4'  DA A 178      -4.901 -11.262  19.094 
ATOM   3652  C3'  DA A 178      -6.252 -13.164  19.392 
ATOM   3653  O3'  DA A 178      -5.782 -13.817  20.565 
ATOM   3654  C2'  DA A 178      -7.031 -11.916  19.810 
ATOM   3655  C1'  DA A 178      -5.818 -11.059  20.159 
ATOM   3656  N9   DA A 178      -6.118  -9.603  20.240 
ATOM   3657  C8   DA A 178      -7.007  -8.876  19.501 
ATOM   3658  N7   DA A 178      -7.042  -7.617  19.810 
ATOM   3659  C5   DA A 178      -6.107  -7.497  20.829 
ATOM   3660  C6   DA A 178      -5.671  -6.400  21.590 
ATOM   3661  N6   DA A 178      -6.143  -5.155  21.432 
ATOM   3662  N1   DA A 178      -4.728  -6.629  22.523 
ATOM   3663  C2   DA A 178      -4.263  -7.868  22.675 
ATOM   3664  N3   DA A 178      -4.591  -8.964  22.028 
ATOM   3665  C4   DA A 178      -5.536  -8.707  21.100 
ATOM   3666  P    DA A 179      -6.497 -15.169  21.039 
ATOM   3667  OP1  DA A 179      -5.927 -16.317  20.299 
ATOM   3668  OP2  DA A 179      -7.966 -15.008  20.957 
ATOM   3669  O5'  DA A 179      -6.049 -15.242  22.573 
ATOM   3670  C5'  DA A 179      -4.786 -14.670  22.959 
ATOM   3671  C4'  DA A 179      -4.944 -13.883  24.245 
ATOM   3672  O4'  DA A 179      -5.327 -12.499  24.004 
ATOM   3673  C3'  DA A 179      -6.009 -14.397  25.213 
ATOM   3674  O3'  DA A 179      -5.544 -14.221  26.545 
ATOM   3675  C2'  DA A 179      -7.210 -13.477  24.992 
ATOM   3676  C1'  DA A 179      -6.417 -12.181  24.857 
ATOM   3677  N9   DA A 179      -7.186 -11.070  24.231 
ATOM   3678  C8   DA A 179      -8.135 -11.142  23.252 
ATOM   3679  N7   DA A 179      -8.629  -9.992  22.913 
ATOM   3680  C5   DA A 179      -7.960  -9.088  23.728 
ATOM   3681  C6   DA A 179      -8.034  -7.691  23.854 
ATOM   3682  N6   DA A 179      -8.857  -6.925  23.124 
ATOM   3683  N1   DA A 179      -7.229  -7.108  24.762 
ATOM   3684  C2   DA A 179      -6.414  -7.874  25.484 
ATOM   3685  N3   DA A 179      -6.258  -9.180  25.455 
ATOM   3686  C4   DA A 179      -7.075  -9.740  24.539 
ATOM   3687  P    DG A 180      -5.841 -15.362  27.629 
ATOM   3688  OP1  DG A 180      -4.816 -16.424  27.524 
ATOM   3689  OP2  DG A 180      -7.248 -15.803  27.511 
ATOM   3690  O5'  DG A 180      -5.644 -14.556  28.997 
ATOM   3691  C5'  DG A 180      -4.715 -13.455  29.033 
ATOM   3692  C4'  DG A 180      -5.325 -12.287  29.780 
ATOM   3693  O4'  DG A 180      -6.098 -11.412  28.909 
ATOM   3694  C3'  DG A 180      -6.302 -12.649  30.899 
ATOM   3695  O3'  DG A 180      -6.138 -11.728  31.970 
ATOM   3696  C2'  DG A 180      -7.687 -12.441  30.286 
ATOM   3697  C1'  DG A 180      -7.352 -11.161  29.524 
ATOM   3698  N9   DG A 180      -8.334 -10.826  28.455 
ATOM   3699  C8   DG A 180      -9.053 -11.670  27.637 
ATOM   3700  N7   DG A 180      -9.841 -11.050  26.792 
ATOM   3701  C5   DG A 180      -9.629  -9.701  27.070 
ATOM   3702  C6   DG A 180     -10.202  -8.545  26.478 
ATOM   3703  O6   DG A 180     -11.027  -8.474  25.572 
ATOM   3704  N1   DG A 180      -9.706  -7.372  27.063 
ATOM   3705  C2   DG A 180      -8.778  -7.322  28.085 
ATOM   3706  N2   DG A 180      -8.433  -6.102  28.504 
ATOM   3707  N3   DG A 180      -8.240  -8.407  28.639 
ATOM   3708  C4   DG A 180      -8.711  -9.554  28.083 
ATOM   3709  P    DC A 181      -6.213 -12.267  33.475 
ATOM   3710  OP1  DC A 181      -4.893 -12.804  33.876 
ATOM   3711  OP2  DC A 181      -7.360 -13.191  33.615 
ATOM   3712  O5'  DC A 181      -6.511 -10.916  34.280 
ATOM   3713  C5'  DC A 181      -6.012  -9.669  33.759 
ATOM   3714  C4'  DC A 181      -7.083  -8.600  33.861 
ATOM   3715  O4'  DC A 181      -7.951  -8.571  32.692 
ATOM   3716  C3'  DC A 181      -8.051  -8.739  35.035 
ATOM   3717  O3'  DC A 181      -8.370  -7.442  35.524 
ATOM   3718  C2'  DC A 181      -9.312  -9.352  34.427 
ATOM   3719  C1'  DC A 181      -9.298  -8.541  33.136 
ATOM   3720  N1   DC A 181     -10.153  -9.114  32.059 
ATOM   3721  C2   DC A 181     -10.799  -8.228  31.201 
ATOM   3722  O2   DC A 181     -10.639  -7.013  31.367 
ATOM   3723  N3   DC A 181     -11.584  -8.731  30.214 
ATOM   3724  C4   DC A 181     -11.732 -10.054  30.067 
ATOM   3725  N4   DC A 181     -12.507 -10.495  29.088 
ATOM   3726  C5   DC A 181     -11.076 -10.983  30.938 
ATOM   3727  C6   DC A 181     -10.297 -10.460  31.919 
ATOM   3728  P    DA A 182      -8.503  -7.218  37.103 
ATOM   3729  OP1  DA A 182      -7.161  -6.991  37.686 
ATOM   3730  OP2  DA A 182      -9.290  -8.321  37.696 
ATOM   3731  O5'  DA A 182      -9.351  -5.863  37.161 
ATOM   3732  C5'  DA A 182      -9.213  -4.907  36.092 
ATOM   3733  C4'  DA A 182     -10.576  -4.382  35.687 
ATOM   3734  O4'  DA A 182     -11.209  -5.208  34.667 
ATOM   3735  C3'  DA A 182     -11.620  -4.310  36.801 
ATOM   3736  O3'  DA A 182     -12.420  -3.150  36.609 
ATOM   3737  C2'  DA A 182     -12.495  -5.545  36.593 
ATOM   3738  C1'  DA A 182     -12.544  -5.472  35.070 
ATOM   3739  N9   DA A 182     -12.981  -6.740  34.423 
ATOM   3740  C8   DA A 182     -12.738  -8.023  34.821 
ATOM   3741  N7   DA A 182     -13.256  -8.922  34.043 
ATOM   3742  C5   DA A 182     -13.890  -8.182  33.054 
ATOM   3743  C6   DA A 182     -14.631  -8.554  31.921 
ATOM   3744  N6   DA A 182     -14.870  -9.829  31.579 
ATOM   3745  N1   DA A 182     -15.121  -7.567  31.148 
ATOM   3746  C2   DA A 182     -14.880  -6.303  31.493 
ATOM   3747  N3   DA A 182     -14.206  -5.837  32.522 
ATOM   3748  C4   DA A 182     -13.727  -6.845  33.278 
ATOM   3749  P    DG A 183     -12.867  -2.295  37.886 
ATOM   3750  OP1  DG A 183     -11.784  -1.356  38.258 
ATOM   3751  OP2  DG A 183     -13.332  -3.206  38.955 
ATOM   3752  O5'  DG A 183     -14.110  -1.477  37.299 
ATOM   3753  C5'  DG A 183     -14.126  -1.140  35.898 
ATOM   3754  C4'  DG A 183     -15.503  -1.395  35.319 
ATOM   3755  O4'  DG A 183     -15.659  -2.761  34.840 
ATOM   3756  C3'  DG A 183     -16.675  -1.206  36.282 
ATOM   3757  O3'  DG A 183     -17.770  -0.644  35.569 
ATOM   3758  C2'  DG A 183     -17.053  -2.623  36.714 
ATOM   3759  C1'  DG A 183     -16.880  -3.277  35.347 
ATOM   3760  N9   DG A 183     -16.768  -4.761  35.403 
ATOM   3761  C8   DG A 183     -16.184  -5.554  36.367 
ATOM   3762  N7   DG A 183     -16.256  -6.839  36.116 
ATOM   3763  C5   DG A 183     -16.936  -6.902  34.899 
ATOM   3764  C6   DG A 183     -17.313  -8.026  34.120 
ATOM   3765  O6   DG A 183     -17.122  -9.218  34.345 
ATOM   3766  N1   DG A 183     -17.990  -7.637  32.955 
ATOM   3767  C2   DG A 183     -18.264  -6.333  32.592 
ATOM   3768  N2   DG A 183     -18.920  -6.172  31.439 
ATOM   3769  N3   DG A 183     -17.910  -5.279  33.323 
ATOM   3770  C4   DG A 183     -17.253  -5.639  34.457 
ATOM   3771  P    DA A 184     -18.670   0.471  36.283 
ATOM   3772  OP1  DA A 184     -18.029   1.797  36.132 
ATOM   3773  OP2  DA A 184     -18.974   0.051  37.668 
ATOM   3774  O5'  DA A 184     -20.003   0.414  35.399 
ATOM   3775  C5'  DA A 184     -19.905   0.043  34.011 
ATOM   3776  C4'  DA A 184     -21.012  -0.930  33.657 
ATOM   3777  O4'  DA A 184     -20.633  -2.316  33.901 
ATOM   3778  C3'  DA A 184     -22.319  -0.763  34.432 
ATOM   3779  O3'  DA A 184     -23.410  -1.031  33.560 
ATOM   3780  C2'  DA A 184     -22.274  -1.853  35.504 
ATOM   3781  C1'  DA A 184     -21.682  -2.946  34.620 
ATOM   3782  N9   DA A 184     -21.100  -4.085  35.384 
ATOM   3783  C8   DA A 184     -20.456  -4.057  36.589 
ATOM   3784  N7   DA A 184     -20.062  -5.222  36.999 
ATOM   3785  C5   DA A 184     -20.471  -6.088  35.994 
ATOM   3786  C6   DA A 184     -20.349  -7.477  35.833 
ATOM   3787  N6   DA A 184     -19.749  -8.276  36.726 
ATOM   3788  N1   DA A 184     -20.869  -8.019  34.715 
ATOM   3789  C2   DA A 184     -21.464  -7.220  33.831 
ATOM   3790  N3   DA A 184     -21.637  -5.918  33.873 
ATOM   3791  C4   DA A 184     -21.109  -5.400  35.001 
ATOM   3792  P    DA A 185     -24.727  -0.128  33.664 
ATOM   3793  OP1  DA A 185     -24.540   1.113  32.878 
ATOM   3794  OP2  DA A 185     -25.092   0.054  35.086 
ATOM   3795  O5'  DA A 185     -25.809  -1.062  32.946 
ATOM   3796  C5'  DA A 185     -25.375  -1.963  31.910 
ATOM   3797  C4'  DA A 185     -26.031  -3.317  32.093 
ATOM   3798  O4'  DA A 185     -25.263  -4.192  32.969 
ATOM   3799  C3'  DA A 185     -27.425  -3.302  32.719 
ATOM   3800  O3'  DA A 185     -28.215  -4.316  32.108 
ATOM   3801  C2'  DA A 185     -27.198  -3.681  34.182 
ATOM   3802  C1'  DA A 185     -26.147  -4.757  33.925 
ATOM   3803  N9   DA A 185     -25.353  -5.119  35.131 
ATOM   3804  C8   DA A 185     -24.954  -4.312  36.159 
ATOM   3805  N7   DA A 185     -24.269  -4.928  37.072 
ATOM   3806  C5   DA A 185     -24.208  -6.238  36.620 
ATOM   3807  C6   DA A 185     -23.612  -7.396  37.148 
ATOM   3808  N6   DA A 185     -22.933  -7.417  38.304 
ATOM   3809  N1   DA A 185     -23.741  -8.534  36.443 
ATOM   3810  C2   DA A 185     -24.416  -8.507  35.296 
ATOM   3811  N3   DA A 185     -25.012  -7.493  34.706 
ATOM   3812  C4   DA A 185     -24.868  -6.366  35.433 
ATOM   3813  P    DC A 186     -29.755  -4.013  31.789 
ATOM   3814  OP1  DC A 186     -29.863  -3.298  30.498 
ATOM   3815  OP2  DC A 186     -30.381  -3.349  32.954 
ATOM   3816  O5'  DC A 186     -30.342  -5.494  31.636 
ATOM   3817  C5'  DC A 186     -29.478  -6.541  31.155 
ATOM   3818  C4'  DC A 186     -29.674  -7.795  31.984 
ATOM   3819  O4'  DC A 186     -28.811  -7.826  33.157 
ATOM   3820  C3'  DC A 186     -31.077  -8.004  32.554 
ATOM   3821  O3'  DC A 186     -31.383  -9.393  32.525 
ATOM   3822  C2'  DC A 186     -30.973  -7.559  34.012 
ATOM   3823  C1'  DC A 186     -29.600  -8.168  34.285 
ATOM   3824  N1   DC A 186     -28.933  -7.622  35.500 
ATOM   3825  C2   DC A 186     -28.141  -8.488  36.250 
ATOM   3826  O2   DC A 186     -28.025  -9.661  35.880 
ATOM   3827  N3   DC A 186     -27.525  -8.009  37.362 
ATOM   3828  C4   DC A 186     -27.676  -6.730  37.728 
ATOM   3829  N4   DC A 186     -27.055  -6.312  38.820 
ATOM   3830  C5   DC A 186     -28.487  -5.824  36.971 
ATOM   3831  C6   DC A 186     -29.095  -6.321  35.864 
ATOM   3832  P    DA A 187     -32.865  -9.853  32.133 
ATOM   3833  OP1  DA A 187     -32.996  -9.902  30.659 
ATOM   3834  OP2  DA A 187     -33.850  -9.009  32.845 
ATOM   3835  O5'  DA A 187     -32.902 -11.338  32.727 
ATOM   3836  C5'  DA A 187     -31.678 -12.094  32.794 
ATOM   3837  C4'  DA A 187     -31.581 -12.804  34.129 
ATOM   3838  O4'  DA A 187     -30.953 -11.979  35.152 
ATOM   3839  C3'  DA A 187     -32.909 -13.224  34.759 
ATOM   3840  O3'  DA A 187     -32.734 -14.475  35.412 
ATOM   3841  C2'  DA A 187     -33.189 -12.158  35.819 
ATOM   3842  C1'  DA A 187     -31.755 -12.029  36.322 
ATOM   3843  N9   DA A 187     -31.506 -10.788  37.108 
ATOM   3844  C8   DA A 187     -32.054  -9.549  36.933 
ATOM   3845  N7   DA A 187     -31.635  -8.665  37.785 
ATOM   3846  C5   DA A 187     -30.742  -9.367  38.583 
ATOM   3847  C6   DA A 187     -29.953  -8.987  39.681 
ATOM   3848  N6   DA A 187     -29.937  -7.746  40.187 
ATOM   3849  N1   DA A 187     -29.178  -9.933  40.243 
ATOM   3850  C2   DA A 187     -29.198 -11.166  39.737 
ATOM   3851  N3   DA A 187     -29.890 -11.634  38.721 
ATOM   3852  C4   DA A 187     -30.657 -10.667  38.176 
ATOM   3853  P    DG A 188     -33.901 -15.567  35.322 
ATOM   3854  OP1  DG A 188     -33.772 -16.329  34.059 
ATOM   3855  OP2  DG A 188     -35.209 -14.916  35.557 
ATOM   3856  O5'  DG A 188     -33.543 -16.515  36.560 
ATOM   3857  C5'  DG A 188     -32.166 -16.653  36.959 
ATOM   3858  C4'  DG A 188     -32.054 -16.583  38.469 
ATOM   3859  O4'  DG A 188     -31.902 -15.217  38.953 
ATOM   3860  C3'  DG A 188     -33.253 -17.119  39.251 
ATOM   3861  O3'  DG A 188     -32.784 -17.772  40.424 
ATOM   3862  C2'  DG A 188     -34.032 -15.872  39.669 
ATOM   3863  C1'  DG A 188     -32.819 -15.014  40.017 
ATOM   3864  N9   DG A 188     -33.119 -13.558  40.098 
ATOM   3865  C8   DG A 188     -34.011 -12.809  39.362 
ATOM   3866  N7   DG A 188     -34.036 -11.538  39.684 
ATOM   3867  C5   DG A 188     -33.093 -11.439  40.707 
ATOM   3868  C6   DG A 188     -32.676 -10.309  41.457 
ATOM   3869  O6   DG A 188     -33.057  -9.145  41.372 
ATOM   3870  N1   DG A 188     -31.695 -10.652  42.398 
ATOM   3871  C2   DG A 188     -31.186 -11.922  42.589 
ATOM   3872  N2   DG A 188     -30.254 -12.043  43.539 
ATOM   3873  N3   DG A 188     -31.578 -12.981  41.884 
ATOM   3874  C4   DG A 188     -32.528 -12.664  40.967 
ATOM   3875  P    DA A 189     -33.498 -19.125  40.897 
ATOM   3876  OP1  DA A 189     -32.928 -20.273  40.157 
ATOM   3877  OP2  DA A 189     -34.967 -18.964  40.816 
ATOM   3878  O5'  DA A 189     -33.050 -19.197  42.432 
ATOM   3879  C5'  DA A 189     -31.787 -18.625  42.818 
ATOM   3880  C4'  DA A 189     -31.945 -17.838  44.103 
ATOM   3881  O4'  DA A 189     -32.328 -16.454  43.863 
ATOM   3882  C3'  DA A 189     -33.010 -18.353  45.071 
ATOM   3883  O3'  DA A 189     -32.545 -18.176  46.404 
ATOM   3884  C2'  DA A 189     -34.211 -17.433  44.851 
ATOM   3885  C1'  DA A 189     -33.418 -16.136  44.715 
ATOM   3886  N9   DA A 189     -34.187 -15.026  44.089 
ATOM   3887  C8   DA A 189     -35.136 -15.098  43.110 
ATOM   3888  N7   DA A 189     -35.630 -13.947  42.772 
ATOM   3889  C5   DA A 189     -34.961 -13.044  43.586 
ATOM   3890  C6   DA A 189     -35.035 -11.647  43.713 
ATOM   3891  N6   DA A 189     -35.858 -10.881  42.983 
ATOM   3892  N1   DA A 189     -34.231 -11.064  44.621 
ATOM   3893  C2   DA A 189     -33.415 -11.830  45.343 
ATOM   3894  N3   DA A 189     -33.259 -13.135  45.313 
ATOM   3895  C4   DA A 189     -34.076 -13.695  44.397 
ATOM   3896  P    DG A 190     -32.842 -19.317  47.487 
ATOM   3897  OP1  DG A 190     -31.817 -20.379  47.382 
ATOM   3898  OP2  DG A 190     -34.249 -19.758  47.369 
ATOM   3899  O5'  DG A 190     -32.645 -18.511  48.856 
ATOM   3900  C5'  DG A 190     -31.716 -17.411  48.891 
ATOM   3901  C4'  DG A 190     -32.326 -16.242  49.639 
ATOM   3902  O4'  DG A 190     -33.099 -15.368  48.767 
ATOM   3903  C3'  DG A 190     -33.303 -16.605  50.757 
ATOM   3904  O3'  DG A 190     -33.139 -15.683  51.828 
ATOM   3905  C2'  DG A 190     -34.688 -16.396  50.145 
ATOM   3906  C1'  DG A 190     -34.353 -15.117  49.383 
ATOM   3907  N9   DG A 190     -35.335 -14.782  48.314 
ATOM   3908  C8   DG A 190     -36.054 -15.625  47.496 
ATOM   3909  N7   DG A 190     -36.842 -15.006  46.650 
ATOM   3910  C5   DG A 190     -36.630 -13.656  46.928 
ATOM   3911  C6   DG A 190     -37.203 -12.501  46.336 
ATOM   3912  O6   DG A 190     -38.029 -12.429  45.430 
ATOM   3913  N1   DG A 190     -36.707 -11.327  46.921 
ATOM   3914  C2   DG A 190     -35.780 -11.277  47.943 
ATOM   3915  N2   DG A 190     -35.435 -10.057  48.363 
ATOM   3916  N3   DG A 190     -35.242 -12.362  48.497 
ATOM   3917  C4   DG A 190     -35.712 -13.509  47.942 
ATOM   3918  P    DT A 191     -33.214 -16.223  53.334 
ATOM   3919  OP1  DT A 191     -31.894 -16.760  53.734 
ATOM   3920  OP2  DT A 191     -34.361 -17.146  53.473 
ATOM   3921  O5'  DT A 191     -33.512 -14.871  54.138 
ATOM   3922  C5'  DT A 191     -33.013 -13.624  53.618 
ATOM   3923  C4'  DT A 191     -34.084 -12.556  53.719 
ATOM   3924  O4'  DT A 191     -34.952 -12.526  52.550 
ATOM   3925  C3'  DT A 191     -35.052 -12.694  54.893 
ATOM   3926  O3'  DT A 191     -35.371 -11.397  55.383 
ATOM   3927  C2'  DT A 191     -36.313 -13.307  54.286 
ATOM   3928  C1'  DT A 191     -36.300 -12.496  52.994 
ATOM   3929  N1   DT A 191     -37.154 -13.069  51.917 
ATOM   3930  C2   DT A 191     -37.785 -12.182  51.079 
ATOM   3931  O2   DT A 191     -37.671 -10.973  51.186 
ATOM   3932  N3   DT A 191     -38.569 -12.750  50.094 
ATOM   3933  C4   DT A 191     -38.768 -14.099  49.883 
ATOM   3934  O4   DT A 191     -39.494 -14.489  48.966 
ATOM   3935  C5   DT A 191     -38.065 -14.952  50.812 
ATOM   3936  C7   DT A 191     -38.227 -16.435  50.653 
ATOM   3937  C6   DT A 191     -37.296 -14.426  51.780 
ATOM   3938  P    DG A 192     -35.504 -11.173  56.962 
ATOM   3939  OP1  DG A 192     -34.163 -10.946  57.544 
ATOM   3940  OP2  DG A 192     -36.291 -12.276  57.555 
ATOM   3941  O5'  DG A 192     -36.352  -9.818  57.019 
ATOM   3942  C5'  DG A 192     -36.214  -8.862  55.950 
ATOM   3943  C4'  DG A 192     -37.578  -8.338  55.545 
ATOM   3944  O4'  DG A 192     -38.210  -9.164  54.525 
ATOM   3945  C3'  DG A 192     -38.621  -8.265  56.660 
ATOM   3946  O3'  DG A 192     -39.421  -7.105  56.467 
ATOM   3947  C2'  DG A 192     -39.497  -9.500  56.452 
ATOM   3948  C1'  DG A 192     -39.545  -9.427  54.928 
ATOM   3949  N9   DG A 192     -39.982 -10.696  54.281 
ATOM   3950  C8   DG A 192     -39.747 -11.997  54.668 
ATOM   3951  N7   DG A 192     -40.276 -12.894  53.873 
ATOM   3952  C5   DG A 192     -40.906 -12.134  52.889 
ATOM   3953  C6   DG A 192     -41.650 -12.546  51.753 
ATOM   3954  O6   DG A 192     -41.910 -13.685  51.375 
ATOM   3955  N1   DG A 192     -42.114 -11.446  51.018 
ATOM   3956  C2   DG A 192     -41.888 -10.122  51.339 
ATOM   3957  N2   DG A 192     -42.416  -9.219  50.510 
ATOM   3958  N3   DG A 192     -41.189  -9.736  52.406 
ATOM   3959  C4   DG A 192     -40.733 -10.792  53.129 
ATOM   3960  P    DA A 193     -39.868  -6.250  57.744 
ATOM   3961  OP1  DA A 193     -38.786  -5.312  58.117 
ATOM   3962  OP2  DA A 193     -40.333  -7.161  58.813 
ATOM   3963  O5'  DA A 193     -41.111  -5.432  57.157 
ATOM   3964  C5'  DA A 193     -41.127  -5.095  55.757 
ATOM   3965  C4'  DA A 193     -42.504  -5.350  55.177 
ATOM   3966  O4'  DA A 193     -42.660  -6.716  54.698 
ATOM   3967  C3'  DA A 193     -43.676  -5.162  56.140 
ATOM   3968  O3'  DA A 193     -44.771  -4.599  55.428 
ATOM   3969  C2'  DA A 193     -44.054  -6.578  56.572 
ATOM   3970  C1'  DA A 193     -43.881  -7.232  55.206 
ATOM   3971  N9   DA A 193     -43.769  -8.717  55.262 
ATOM   3972  C8   DA A 193     -43.186  -9.488  56.226 
ATOM   3973  N7   DA A 193     -43.250 -10.761  55.990 
ATOM   3974  C5   DA A 193     -43.925 -10.843  54.780 
ATOM   3975  C6   DA A 193     -44.314 -11.934  53.984 
ATOM   3976  N6   DA A 193     -44.064 -13.211  54.305 
ATOM   3977  N1   DA A 193     -44.971 -11.663  52.841 
ATOM   3978  C2   DA A 193     -45.217 -10.391  52.526 
ATOM   3979  N3   DA A 193     -44.905  -9.298  53.187 
ATOM   3980  C4   DA A 193     -44.248  -9.596  54.327 
ATOM   3981  P    DT A 194     -45.671  -3.484  56.141 
ATOM   3982  OP1  DT A 194     -45.030  -2.159  55.990 
ATOM   3983  OP2  DT A 194     -45.975  -3.904  57.527 
ATOM   3984  O5'  DT A 194     -47.004  -3.541  55.257 
ATOM   3985  C5'  DT A 194     -46.906  -3.913  53.870 
ATOM   3986  C4'  DT A 194     -48.013  -4.886  53.516 
ATOM   3987  O4'  DT A 194     -47.635  -6.271  53.759 
ATOM   3988  C3'  DT A 194     -49.320  -4.719  54.291 
ATOM   3989  O3'  DT A 194     -50.411  -4.987  53.418 
ATOM   3990  C2'  DT A 194     -49.276  -5.809  55.362 
ATOM   3991  C1'  DT A 194     -48.683  -6.901  54.478 
ATOM   3992  N1   DT A 194     -48.101  -8.040  55.242 
ATOM   3993  C2   DT A 194     -48.213  -9.290  54.684 
ATOM   3994  O2   DT A 194     -48.759  -9.492  53.614 
ATOM   3995  N3   DT A 194     -47.662 -10.321  55.422 
ATOM   3996  C4   DT A 194     -47.024 -10.206  56.640 
ATOM   3997  O4   DT A 194     -46.571 -11.203  57.206 
ATOM   3998  C5   DT A 194     -46.956  -8.855  57.145 
ATOM   3999  C7   DT A 194     -46.278  -8.640  58.466 
ATOM   4000  C6   DT A 194     -47.484  -7.834  56.448 
ATOM   4001  P    DG A 195     -51.728  -4.083  53.523 
ATOM   4002  OP1  DG A 195     -51.541  -2.842  52.737 
ATOM   4003  OP2  DG A 195     -52.093  -3.902  54.944 
ATOM   4004  O5'  DG A 195     -52.810  -5.017  52.805 
ATOM   4005  C5'  DG A 195     -52.376  -5.918  51.769 
ATOM   4006  C4'  DG A 195     -53.032  -7.272  51.952 
ATOM   4007  O4'  DG A 195     -52.264  -8.148  52.827 
ATOM   4008  C3'  DG A 195     -54.427  -7.258  52.577 
ATOM   4009  O3'  DG A 195     -55.216  -8.271  51.966 
ATOM   4010  C2'  DG A 195     -54.199  -7.636  54.040 
ATOM   4011  C1'  DG A 195     -53.148  -8.713  53.783 
ATOM   4012  N9   DG A 195     -52.354  -9.075  54.989 
ATOM   4013  C8   DG A 195     -51.943  -8.276  56.034 
ATOM   4014  N7   DG A 195     -51.252  -8.909  56.951 
ATOM   4015  C5   DG A 195     -51.201 -10.220  56.480 
ATOM   4016  C6   DG A 195     -50.588 -11.370  57.042 
ATOM   4017  O6   DG A 195     -49.952 -11.470  58.089 
ATOM   4018  N1   DG A 195     -50.779 -12.500  56.234 
ATOM   4019  C2   DG A 195     -51.472 -12.516  55.039 
ATOM   4020  N2   DG A 195     -51.541 -13.694  54.418 
ATOM   4021  N3   DG A 195     -52.046 -11.435  54.512 
ATOM   4022  C4   DG A 195     -51.870 -10.332  55.284 
ATOM   4023  P    DA A 196     -56.756  -7.968  51.648 
ATOM   4024  OP1  DA A 196     -56.864  -7.253  50.357 
ATOM   4025  OP2  DA A 196     -57.382  -7.305  52.812 
ATOM   4026  O5'  DA A 196     -57.343  -9.450  51.494 
ATOM   4027  C5'  DA A 196     -56.479 -10.496  51.014 
ATOM   4028  C4'  DA A 196     -56.675 -11.751  51.843 
ATOM   4029  O4'  DA A 196     -55.812 -11.781  53.015 
ATOM   4030  C3'  DA A 196     -58.078 -11.960  52.412 
ATOM   4031  O3'  DA A 196     -58.384 -13.349  52.383 
ATOM   4032  C2'  DA A 196     -57.974 -11.515  53.871 
ATOM   4033  C1'  DA A 196     -56.601 -12.124  54.144 
ATOM   4034  N9   DA A 196     -55.934 -11.578  55.359 
ATOM   4035  C8   DA A 196     -55.991 -10.309  55.859 
ATOM   4036  N7   DA A 196     -55.297 -10.140  56.941 
ATOM   4037  C5   DA A 196     -54.738 -11.388  57.178 
ATOM   4038  C6   DA A 196     -53.888 -11.870  58.187 
ATOM   4039  N6   DA A 196     -53.432 -11.112  59.194 
ATOM   4040  N1   DA A 196     -53.522 -13.164  58.123 
ATOM   4041  C2   DA A 196     -53.979 -13.912  57.119 
ATOM   4042  N3   DA A 196     -54.772 -13.575  56.127 
ATOM   4043  C4   DA A 196     -55.123 -12.275  56.214 
ATOM   4044  P    DA A 197     -59.866 -13.808  51.992 
ATOM   4045  OP1  DA A 197     -59.997 -13.857  50.518 
ATOM   4046  OP2  DA A 197     -60.852 -12.965  52.703 
ATOM   4047  O5'  DA A 197     -59.903 -15.294  52.585 
ATOM   4048  C5'  DA A 197     -58.679 -16.049  52.653 
ATOM   4049  C4'  DA A 197     -58.582 -16.760  53.988 
ATOM   4050  O4'  DA A 197     -57.954 -15.934  55.011 
ATOM   4051  C3'  DA A 197     -59.910 -17.179  54.617 
ATOM   4052  O3'  DA A 197     -59.735 -18.430  55.270 
ATOM   4053  C2'  DA A 197     -60.190 -16.114  55.677 
ATOM   4054  C1'  DA A 197     -58.756 -15.984  56.181 
ATOM   4055  N9   DA A 197     -58.507 -14.743  56.966 
ATOM   4056  C8   DA A 197     -59.056 -13.505  56.791 
ATOM   4057  N7   DA A 197     -58.636 -12.621  57.643 
ATOM   4058  C5   DA A 197     -57.743 -13.323  58.442 
ATOM   4059  C6   DA A 197     -56.954 -12.942  59.540 
ATOM   4060  N6   DA A 197     -56.938 -11.701  60.045 
ATOM   4061  N1   DA A 197     -56.180 -13.889  60.102 
ATOM   4062  C2   DA A 197     -56.199 -15.121  59.595 
ATOM   4063  N3   DA A 197     -56.891 -15.590  58.579 
ATOM   4064  C4   DA A 197     -57.659 -14.623  58.035 
ATOM   4065  P    DC A 198     -60.903 -19.523  55.180 
ATOM   4066  OP1  DC A 198     -60.774 -20.284  53.917 
ATOM   4067  OP2  DC A 198     -62.210 -18.872  55.415 
ATOM   4068  O5'  DC A 198     -60.544 -20.471  56.419 
ATOM   4069  C5'  DC A 198     -59.167 -20.608  56.818 
ATOM   4070  C4'  DC A 198     -59.055 -20.538  58.328 
ATOM   4071  O4'  DC A 198     -58.903 -19.173  58.811 
ATOM   4072  C3'  DC A 198     -60.254 -21.074  59.109 
ATOM   4073  O3'  DC A 198     -59.785 -21.728  60.282 
ATOM   4074  C2'  DC A 198     -61.033 -19.827  59.527 
ATOM   4075  C1'  DC A 198     -59.820 -18.970  59.875 
ATOM   4076  N1   DC A 198     -60.120 -17.513  59.957 
ATOM   4077  C2   DC A 198     -59.424 -16.759  60.899 
ATOM   4078  O2   DC A 198     -58.594 -17.324  61.621 
ATOM   4079  N3   DC A 198     -59.683 -15.429  60.990 
ATOM   4080  C4   DC A 198     -60.590 -14.854  60.188 
ATOM   4081  N4   DC A 198     -60.807 -13.554  60.316 
ATOM   4082  C5   DC A 198     -61.317 -15.613  59.214 
ATOM   4083  C6   DC A 198     -61.044 -16.940  59.139 
ATOM   4084  P    DA A 199     -60.499 -23.080  60.756 
ATOM   4085  OP1  DA A 199     -59.929 -24.228  60.016 
ATOM   4086  OP2  DA A 199     -61.968 -22.919  60.674 
ATOM   4087  O5'  DA A 199     -60.052 -23.153  62.290 
ATOM   4088  C5'  DA A 199     -58.788 -22.581  62.676 
ATOM   4089  C4'  DA A 199     -58.946 -21.793  63.962 
ATOM   4090  O4'  DA A 199     -59.330 -20.410  63.721 
ATOM   4091  C3'  DA A 199     -60.012 -22.308  64.929 
ATOM   4092  O3'  DA A 199     -59.546 -22.132  66.262 
ATOM   4093  C2'  DA A 199     -61.212 -21.388  64.709 
ATOM   4094  C1'  DA A 199     -60.419 -20.092  64.574 
ATOM   4095  N9   DA A 199     -61.188 -18.981  63.948 
ATOM   4096  C8   DA A 199     -62.137 -19.053  62.968 
ATOM   4097  N7   DA A 199     -62.632 -17.903  62.630 
ATOM   4098  C5   DA A 199     -61.962 -16.999  63.445 
ATOM   4099  C6   DA A 199     -62.037 -15.602  63.571 
ATOM   4100  N6   DA A 199     -62.859 -14.836  62.841 
ATOM   4101  N1   DA A 199     -61.232 -15.019  64.479 
ATOM   4102  C2   DA A 199     -60.416 -15.785  65.201 
ATOM   4103  N3   DA A 199     -60.260 -17.091  65.171 
ATOM   4104  C4   DA A 199     -61.077 -17.651  64.255 
ATOM   4105  P    DA A 200     -59.843 -23.272  67.346 
ATOM   4106  OP1  DA A 200     -58.819 -24.335  67.241 
ATOM   4107  OP2  DA A 200     -61.250 -23.713  67.228 
ATOM   4108  O5'  DA A 200     -59.646 -22.467  68.714 
ATOM   4109  C5'  DA A 200     -58.718 -21.366  68.749 
ATOM   4110  C4'  DA A 200     -59.327 -20.198  69.497 
ATOM   4111  O4'  DA A 200     -60.100 -19.323  68.625 
ATOM   4112  C3'  DA A 200     -60.304 -20.560  70.616 
ATOM   4113  O3'  DA A 200     -60.140 -19.639  71.686 
ATOM   4114  C2'  DA A 200     -61.689 -20.351  70.003 
ATOM   4115  C1'  DA A 200     -61.354 -19.072  69.241 
ATOM   4116  N9   DA A 200     -62.336 -18.737  68.172 
ATOM   4117  C8   DA A 200     -63.040 -19.588  67.370 
ATOM   4118  N7   DA A 200     -63.824 -18.989  66.529 
ATOM   4119  C5   DA A 200     -63.627 -17.640  66.790 
ATOM   4120  C6   DA A 200     -64.174 -16.476  66.227 
ATOM   4121  N6   DA A 200     -65.075 -16.486  65.235 
ATOM   4122  N1   DA A 200     -63.760 -15.294  66.722 
ATOM   4123  C2   DA A 200     -62.864 -15.289  67.708 
ATOM   4124  N3   DA A 200     -62.286 -16.305  68.310 
ATOM   4125  C4   DA A 200     -62.718 -17.476  67.795 
ATOM   4126  P    DC A 201     -60.215 -20.178  73.192 
ATOM   4127  OP1  DC A 201     -58.896 -20.715  73.593 
ATOM   4128  OP2  DC A 201     -61.362 -21.102  73.332 
ATOM   4129  O5'  DC A 201     -60.513 -18.827  73.996 
ATOM   4130  C5'  DC A 201     -60.015 -17.580  73.476 
ATOM   4131  C4'  DC A 201     -61.085 -16.511  73.577 
ATOM   4132  O4'  DC A 201     -61.953 -16.482  72.409 
ATOM   4133  C3'  DC A 201     -62.054 -16.650  74.752 
ATOM   4134  O3'  DC A 201     -62.373 -15.352  75.241 
ATOM   4135  C2'  DC A 201     -63.314 -17.263  74.144 
ATOM   4136  C1'  DC A 201     -63.301 -16.451  72.852 
ATOM   4137  N1   DC A 201     -64.155 -17.025  71.775 
ATOM   4138  C2   DC A 201     -64.802 -16.139  70.918 
ATOM   4139  O2   DC A 201     -64.641 -14.924  71.084 
ATOM   4140  N3   DC A 201     -65.586 -16.642  69.930 
ATOM   4141  C4   DC A 201     -65.734 -17.965  69.783 
ATOM   4142  N4   DC A 201     -66.509 -18.405  68.804 
ATOM   4143  C5   DC A 201     -65.078 -18.893  70.655 
ATOM   4144  C6   DC A 201     -64.299 -18.371  71.636 
ATOM   4145  P    DT A 202     -62.505 -15.128  76.820 
ATOM   4146  OP1  DT A 202     -61.164 -14.902  77.403 
ATOM   4147  OP2  DT A 202     -63.292 -16.232  77.413 
ATOM   4148  O5'  DT A 202     -63.353 -13.773  76.877 
ATOM   4149  C5'  DT A 202     -63.215 -12.818  75.809 
ATOM   4150  C4'  DT A 202     -64.579 -12.293  75.403 
ATOM   4151  O4'  DT A 202     -65.211 -13.119  74.384 
ATOM   4152  C3'  DT A 202     -65.622 -12.221  76.518 
ATOM   4153  O3'  DT A 202     -66.422 -11.061  76.326 
ATOM   4154  C2'  DT A 202     -66.498 -13.456  76.310 
ATOM   4155  C1'  DT A 202     -66.546 -13.383  74.787 
ATOM   4156  N1   DT A 202     -66.983 -14.651  74.139 
ATOM   4157  C2   DT A 202     -67.729 -14.542  72.990 
ATOM   4158  O2   DT A 202     -68.036 -13.471  72.498 
ATOM   4159  N3   DT A 202     -68.116 -15.740  72.419 
ATOM   4160  C4   DT A 202     -67.825 -17.003  72.891 
ATOM   4161  O4   DT A 202     -68.228 -18.003  72.292 
ATOM   4162  C5   DT A 202     -67.038 -17.014  74.101 
ATOM   4163  C7   DT A 202     -66.678 -18.350  74.682 
ATOM   4164  C6   DT A 202     -66.649 -15.866  74.678 
ATOM   4165  P    DT A 203     -66.870 -10.206  77.602 
ATOM   4166  OP1  DT A 203     -65.787  -9.267  77.975 
ATOM   4167  OP2  DT A 203     -67.335 -11.117  78.672 
ATOM   4168  O5'  DT A 203     -68.112  -9.388  77.015 
ATOM   4169  C5'  DT A 203     -68.128  -9.051  75.615 
ATOM   4170  C4'  DT A 203     -69.505  -9.306  75.036 
ATOM   4171  O4'  DT A 203     -69.662 -10.672  74.556 
ATOM   4172  C3'  DT A 203     -70.677  -9.117  75.998 
ATOM   4173  O3'  DT A 203     -71.772  -8.555  75.286 
ATOM   4174  C2'  DT A 203     -71.056 -10.534  76.431 
ATOM   4175  C1'  DT A 203     -70.882 -11.187  75.064 
ATOM   4176  N1   DT A 203     -70.770 -12.672  75.120 
ATOM   4177  C2   DT A 203     -71.318 -13.380  74.078 
ATOM   4178  O2   DT A 203     -71.877 -12.848  73.135 
ATOM   4179  N3   DT A 203     -71.195 -14.754  74.164 
ATOM   4180  C4   DT A 203     -70.585 -15.459  75.182 
ATOM   4181  O4   DT A 203     -70.537 -16.690  75.150 
ATOM   4182  C5   DT A 203     -70.041 -14.627  76.230 
ATOM   4183  C7   DT A 203     -69.360 -15.315  77.376 
ATOM   4184  C6   DT A 203     -70.146 -13.290  76.171 
ATOM   4185  P    DC A 204     -72.672  -7.440  75.999 
ATOM   4186  OP1  DC A 204     -72.031  -6.114  75.849 
ATOM   4187  OP2  DC A 204     -72.976  -7.860  77.385 
ATOM   4188  O5'  DC A 204     -74.005  -7.497  75.116 
ATOM   4189  C5'  DC A 204     -73.907  -7.868  73.728 
ATOM   4190  C4'  DC A 204     -75.014  -8.841  73.374 
ATOM   4191  O4'  DC A 204     -74.636 -10.226  73.618 
ATOM   4192  C3'  DC A 204     -76.321  -8.674  74.149 
ATOM   4193  O3'  DC A 204     -77.412  -8.942  73.276 
ATOM   4194  C2'  DC A 204     -76.277  -9.764  75.221 
ATOM   4195  C1'  DC A 204     -75.685 -10.857  74.336 
ATOM   4196  N1   DC A 204     -75.102 -11.995  75.101 
ATOM   4197  C2   DC A 204     -75.208 -13.270  74.549 
ATOM   4198  O2   DC A 204     -75.774 -13.401  73.458 
ATOM   4199  N3   DC A 204     -74.684 -14.320  75.230 
ATOM   4200  C4   DC A 204     -74.077 -14.135  76.410 
ATOM   4201  N4   DC A 204     -73.582 -15.192  77.036 
ATOM   4202  C5   DC A 204     -73.959 -12.833  76.995 
ATOM   4203  C6   DC A 204     -74.489 -11.796  76.299 
ATOM   4204  P    DA A 205     -78.729  -8.039  73.381 
ATOM   4205  OP1  DA A 205     -78.543  -6.797  72.595 
ATOM   4206  OP2  DA A 205     -79.095  -7.857  74.803 
ATOM   4207  O5'  DA A 205     -79.811  -8.973  72.663 
ATOM   4208  C5'  DA A 205     -79.377  -9.874  71.627 
ATOM   4209  C4'  DA A 205     -80.033 -11.228  71.810 
ATOM   4210  O4'  DA A 205     -79.265 -12.103  72.685 
ATOM   4211  C3'  DA A 205     -81.428 -11.213  72.436 
ATOM   4212  O3'  DA A 205     -82.217 -12.227  71.825 
ATOM   4213  C2'  DA A 205     -81.200 -11.592  73.899 
ATOM   4214  C1'  DA A 205     -80.149 -12.668  73.641 
ATOM   4215  N9   DA A 205     -79.355 -13.030  74.848 
ATOM   4216  C8   DA A 205     -78.956 -12.223  75.875 
ATOM   4217  N7   DA A 205     -78.271 -12.838  76.789 
ATOM   4218  C5   DA A 205     -78.210 -14.149  76.337 
ATOM   4219  C6   DA A 205     -77.614 -15.306  76.865 
ATOM   4220  N6   DA A 205     -76.935 -15.328  78.021 
ATOM   4221  N1   DA A 205     -77.744 -16.445  76.160 
ATOM   4222  C2   DA A 205     -78.419 -16.418  75.013 
ATOM   4223  N3   DA A 205     -79.015 -15.404  74.423 
ATOM   4224  C4   DA A 205     -78.871 -14.277  75.149 
ATOM   4225  P    DT A 206     -83.757 -11.924  71.506 
ATOM   4226  OP1  DT A 206     -83.865 -11.208  70.215 
ATOM   4227  OP2  DT A 206     -84.383 -11.260  72.671 
ATOM   4228  O5'  DT A 206     -84.344 -13.405  71.353 
ATOM   4229  C5'  DT A 206     -83.481 -14.451  70.872 
ATOM   4230  C4'  DT A 206     -83.676 -15.706  71.701 
ATOM   4231  O4'  DT A 206     -82.813 -15.737  72.873 
ATOM   4232  C3'  DT A 206     -85.079 -15.915  72.271 
ATOM   4233  O3'  DT A 206     -85.385 -17.304  72.242 
ATOM   4234  C2'  DT A 206     -84.975 -15.470  73.729 
ATOM   4235  C1'  DT A 206     -83.603 -16.079  74.002 
ATOM   4236  N1   DT A 206     -82.935 -15.533  75.217 
ATOM   4237  C2   DT A 206     -82.157 -16.400  75.946 
ATOM   4238  O2   DT A 206     -82.000 -17.568  75.638 
ATOM   4239  N3   DT A 206     -81.556 -15.858  77.065 
ATOM   4240  C4   DT A 206     -81.665 -14.554  77.504 
ATOM   4241  O4   DT A 206     -81.079 -14.184  78.523 
ATOM   4242  C5   DT A 206     -82.504 -13.721  76.673 
ATOM   4243  C7   DT A 206     -82.677 -12.287  77.080 
ATOM   4244  C6   DT A 206     -83.101 -14.222  75.580 
ATOM   4245  P    DC A 207     -86.867 -17.764  71.850 
ATOM   4246  OP1  DC A 207     -86.998 -17.813  70.376 
ATOM   4247  OP2  DC A 207     -87.853 -16.920  72.561 
ATOM   4248  O5'  DC A 207     -86.905 -19.249  72.443 
ATOM   4249  C5'  DC A 207     -85.680 -20.004  72.511 
ATOM   4250  C4'  DC A 207     -85.583 -20.715  73.846 
ATOM   4251  O4'  DC A 207     -84.955 -19.890  74.869 
ATOM   4252  C3'  DC A 207     -86.911 -21.135  74.475 
ATOM   4253  O3'  DC A 207     -86.736 -22.386  75.128 
ATOM   4254  C2'  DC A 207     -87.191 -20.069  75.535 
ATOM   4255  C1'  DC A 207     -85.757 -19.940  76.039 
ATOM   4256  N1   DC A 207     -85.508 -18.699  76.824 
ATOM   4257  C2   DC A 207     -84.606 -18.769  77.883 
ATOM   4258  O2   DC A 207     -84.054 -19.849  78.124 
ATOM   4259  N3   DC A 207     -84.366 -17.649  78.611 
ATOM   4260  C4   DC A 207     -84.984 -16.499  78.317 
ATOM   4261  N4   DC A 207     -84.716 -15.434  79.057 
ATOM   4262  C5   DC A 207     -85.916 -16.404  77.233 
ATOM   4263  C6   DC A 207     -86.143 -17.535  76.518 
ATOM   4264  P    DA A 208     -87.904 -23.478  75.039 
ATOM   4265  OP1  DA A 208     -87.775 -24.239  73.776 
ATOM   4266  OP2  DA A 208     -89.211 -22.827  75.274 
ATOM   4267  O5'  DA A 208     -87.545 -24.426  76.277 
ATOM   4268  C5'  DA A 208     -86.168 -24.564  76.676 
ATOM   4269  C4'  DA A 208     -86.056 -24.494  78.186 
ATOM   4270  O4'  DA A 208     -85.905 -23.128  78.669 
ATOM   4271  C3'  DA A 208     -87.255 -25.030  78.968 
ATOM   4272  O3'  DA A 208     -86.786 -25.683  80.140 
ATOM   4273  C2'  DA A 208     -88.035 -23.782  79.385 
ATOM   4274  C1'  DA A 208     -86.821 -22.925  79.734 
ATOM   4275  N9   DA A 208     -87.121 -21.469  79.815 
ATOM   4276  C8   DA A 208     -88.010 -20.743  79.076 
ATOM   4277  N7   DA A 208     -88.045 -19.483  79.385 
ATOM   4278  C5   DA A 208     -87.110 -19.363  80.404 
ATOM   4279  C6   DA A 208     -86.674 -18.266  81.165 
ATOM   4280  N6   DA A 208     -87.146 -17.021  81.007 
ATOM   4281  N1   DA A 208     -85.731 -18.496  82.098 
ATOM   4282  C2   DA A 208     -85.266 -19.734  82.250 
ATOM   4283  N3   DA A 208     -85.595 -20.830  81.603 
ATOM   4284  C4   DA A 208     -86.540 -20.574  80.675 
ATOM   4285  P    DA A 209     -87.501 -27.036  80.614 
ATOM   4286  OP1  DA A 209     -86.931 -28.184  79.874 
ATOM   4287  OP2  DA A 209     -88.969 -26.875  80.532 
ATOM   4288  O5'  DA A 209     -87.053 -27.108  82.148 
ATOM   4289  C5'  DA A 209     -85.789 -26.536  82.534 
ATOM   4290  C4'  DA A 209     -85.947 -25.749  83.820 
ATOM   4291  O4'  DA A 209     -86.331 -24.365  83.579 
ATOM   4292  C3'  DA A 209     -87.013 -26.264  84.788 
ATOM   4293  O3'  DA A 209     -86.547 -26.087  86.120 
ATOM   4294  C2'  DA A 209     -88.213 -25.344  84.568 
ATOM   4295  C1'  DA A 209     -87.420 -24.047  84.432 
ATOM   4296  N9   DA A 209     -88.189 -22.937  83.806 
ATOM   4297  C8   DA A 209     -89.138 -23.008  82.827 
ATOM   4298  N7   DA A 209     -89.633 -21.858  82.489 
ATOM   4299  C5   DA A 209     -88.964 -20.955  83.303 
ATOM   4300  C6   DA A 209     -89.038 -19.557  83.429 
ATOM   4301  N6   DA A 209     -89.861 -18.792  82.699 
ATOM   4302  N1   DA A 209     -88.233 -18.974  84.338 
ATOM   4303  C2   DA A 209     -87.417 -19.741  85.059 
ATOM   4304  N3   DA A 209     -87.261 -21.046  85.030 
ATOM   4305  C4   DA A 209     -88.078 -21.606  84.114 
ATOM   4306  P    DG A 210     -86.844 -27.228  87.204 
ATOM   4307  OP1  DG A 210     -85.820 -28.290  87.099 
ATOM   4308  OP2  DG A 210     -88.251 -27.669  87.086 
ATOM   4309  O5'  DG A 210     -86.647 -26.422  88.573 
ATOM   4310  C5'  DG A 210     -85.719 -25.322  88.608 
ATOM   4311  C4'  DG A 210     -86.329 -24.153  89.356 
ATOM   4312  O4'  DG A 210     -87.102 -23.279  88.484 
ATOM   4313  C3'  DG A 210     -87.305 -24.515  90.474 
ATOM   4314  O3'  DG A 210     -87.142 -23.594  91.545 
ATOM   4315  C2'  DG A 210     -88.690 -24.307  89.861 
ATOM   4316  C1'  DG A 210     -88.356 -23.028  89.099 
ATOM   4317  N9   DG A 210     -89.337 -22.692  88.030 
ATOM   4318  C8   DG A 210     -90.056 -23.536  87.212 
ATOM   4319  N7   DG A 210     -90.844 -22.917  86.367 
ATOM   4320  C5   DG A 210     -90.632 -21.567  86.645 
ATOM   4321  C6   DG A 210     -91.205 -20.411  86.053 
ATOM   4322  O6   DG A 210     -92.031 -20.340  85.147 
ATOM   4323  N1   DG A 210     -90.710 -19.238  86.638 
ATOM   4324  C2   DG A 210     -89.782 -19.188  87.660 
ATOM   4325  N2   DG A 210     -89.437 -17.968  88.079 
ATOM   4326  N3   DG A 210     -89.244 -20.273  88.214 
ATOM   4327  C4   DG A 210     -89.715 -21.420  87.658 
ATOM   4328  P    DA A 211     -87.216 -24.134  93.050 
ATOM   4329  OP1  DA A 211     -85.897 -24.671  93.451 
ATOM   4330  OP2  DA A 211     -88.363 -25.057  93.190 
ATOM   4331  O5'  DA A 211     -87.514 -22.782  93.855 
ATOM   4332  C5'  DA A 211     -87.016 -21.535  93.334 
ATOM   4333  C4'  DA A 211     -88.086 -20.467  93.436 
ATOM   4334  O4'  DA A 211     -88.954 -20.437  92.267 
ATOM   4335  C3'  DA A 211     -89.055 -20.605  94.610 
ATOM   4336  O3'  DA A 211     -89.374 -19.308  95.099 
ATOM   4337  C2'  DA A 211     -90.316 -21.218  94.002 
ATOM   4338  C1'  DA A 211     -90.302 -20.407  92.711 
ATOM   4339  N9   DA A 211     -91.156 -20.980  91.634 
ATOM   4340  C8   DA A 211     -91.405 -22.295  91.358 
ATOM   4341  N7   DA A 211     -92.199 -22.477  90.348 
ATOM   4342  C5   DA A 211     -92.499 -21.192  89.921 
ATOM   4343  C6   DA A 211     -93.301 -20.703  88.877 
ATOM   4344  N6   DA A 211     -93.979 -21.494  88.033 
ATOM   4345  N1   DA A 211     -93.381 -19.368  88.731 
ATOM   4346  C2   DA A 211     -92.705 -18.587  89.572 
ATOM   4347  N3   DA A 211     -91.929 -18.927  90.578 
ATOM   4348  C4   DA A 211     -91.866 -20.268  90.702 
ATOM   4349  P    DA A 212     -89.506 -19.084  96.679 
ATOM   4350  OP1  DA A 212     -88.165 -18.857  97.261 
ATOM   4351  OP2  DA A 212     -90.294 -20.187  97.271 
ATOM   4352  O5'  DA A 212     -90.354 -17.729  96.736 
ATOM   4353  C5'  DA A 212     -90.216 -16.773  95.667 
ATOM   4354  C4'  DA A 212     -91.580 -16.249  95.262 
ATOM   4355  O4'  DA A 212     -92.212 -17.074  94.242 
ATOM   4356  C3'  DA A 212     -92.623 -16.176  96.377 
ATOM   4357  O3'  DA A 212     -93.423 -15.016  96.184 
ATOM   4358  C2'  DA A 212     -93.499 -17.411  96.168 
ATOM   4359  C1'  DA A 212     -93.547 -17.338  94.645 
ATOM   4360  N9   DA A 212     -93.984 -18.607  93.998 
ATOM   4361  C8   DA A 212     -93.742 -19.889  94.396 
ATOM   4362  N7   DA A 212     -94.260 -20.789  93.618 
ATOM   4363  C5   DA A 212     -94.893 -20.048  92.629 
ATOM   4364  C6   DA A 212     -95.635 -20.421  91.496 
ATOM   4365  N6   DA A 212     -95.873 -21.695  91.154 
ATOM   4366  N1   DA A 212     -96.125 -19.433  90.723 
ATOM   4367  C2   DA A 212     -95.884 -18.169  91.069 
ATOM   4368  N3   DA A 212     -95.209 -17.703  92.097 
ATOM   4369  C4   DA A 212     -94.731 -18.711  92.853 
ATOM   4370  P    DA A 213     -93.871 -14.161  97.461 
ATOM   4371  OP1  DA A 213     -92.788 -13.223  97.834 
ATOM   4372  OP2  DA A 213     -94.336 -15.072  98.530 
ATOM   4373  O5'  DA A 213     -95.113 -13.343  96.874 
ATOM   4374  C5'  DA A 213     -95.129 -13.006  95.473 
ATOM   4375  C4'  DA A 213     -96.507 -13.261  94.894 
ATOM   4376  O4'  DA A 213     -96.663 -14.627  94.415 
ATOM   4377  C3'  DA A 213     -97.679 -13.073  95.857 
ATOM   4378  O3'  DA A 213     -98.774 -12.510  95.144 
ATOM   4379  C2'  DA A 213     -98.057 -14.489  96.289 
ATOM   4380  C1'  DA A 213     -97.884 -15.143  94.922 
ATOM   4381  N9   DA A 213     -97.771 -16.628  94.978 
ATOM   4382  C8   DA A 213     -97.188 -17.399  95.942 
ATOM   4383  N7   DA A 213     -97.253 -18.672  95.706 
ATOM   4384  C5   DA A 213     -97.928 -18.754  94.497 
ATOM   4385  C6   DA A 213     -98.316 -19.844  93.701 
ATOM   4386  N6   DA A 213     -98.066 -21.122  94.022 
ATOM   4387  N1   DA A 213     -98.974 -19.573  92.558 
ATOM   4388  C2   DA A 213     -99.219 -18.302  92.243 
ATOM   4389  N3   DA A 213     -98.907 -17.208  92.904 
ATOM   4390  C4   DA A 213     -98.250 -17.507  94.044 
ATOM   4391  P    DT A 214     -99.674 -11.395  95.858 
ATOM   4392  OP1  DT A 214     -99.032 -10.070  95.707 
ATOM   4393  OP2  DT A 214     -99.978 -11.815  97.244 
ATOM   4394  O5'  DT A 214    -101.006 -11.452  94.974 
ATOM   4395  C5'  DT A 214    -100.909 -11.823  93.587 
ATOM   4396  C4'  DT A 214    -102.015 -12.797  93.232 
ATOM   4397  O4'  DT A 214    -101.637 -14.182  93.476 
ATOM   4398  C3'  DT A 214    -103.322 -12.629  94.007 
ATOM   4399  O3'  DT A 214    -104.413 -12.897  93.135 
ATOM   4400  C2'  DT A 214    -103.278 -13.719  95.079 
ATOM   4401  C1'  DT A 214    -102.686 -14.812  94.195 
ATOM   4402  N1   DT A 214    -102.103 -15.951  94.959 
ATOM   4403  C2   DT A 214    -102.215 -17.201  94.401 
ATOM   4404  O2   DT A 214    -102.761 -17.403  93.330 
ATOM   4405  N3   DT A 214    -101.664 -18.232  95.139 
ATOM   4406  C4   DT A 214    -101.026 -18.116  96.357 
ATOM   4407  O4   DT A 214    -100.573 -19.113  96.923 
ATOM   4408  C5   DT A 214    -100.959 -16.766  96.861 
ATOM   4409  C7   DT A 214    -100.281 -16.551  98.182 
ATOM   4410  C6   DT A 214    -101.486 -15.745  96.165 
ATOM   4411  P    DA A 215    -105.730 -11.994  93.239 
ATOM   4412  OP1  DA A 215    -105.544 -10.753  92.453 
ATOM   4413  OP2  DA A 215    -106.096 -11.813  94.661 
ATOM   4414  O5'  DA A 215    -106.812 -12.928  92.521 
ATOM   4415  C5'  DA A 215    -106.379 -13.829  91.485 
ATOM   4416  C4'  DA A 215    -107.034 -15.183  91.668 
ATOM   4417  O4'  DA A 215    -106.266 -16.059  92.544 
ATOM   4418  C3'  DA A 215    -108.429 -15.168  92.294 
ATOM   4419  O3'  DA A 215    -109.219 -16.182  91.683 
ATOM   4420  C2'  DA A 215    -108.201 -15.547  93.757 
ATOM   4421  C1'  DA A 215    -107.150 -16.623  93.500 
ATOM   4422  N9   DA A 215    -106.356 -16.986  94.706 
ATOM   4423  C8   DA A 215    -105.957 -16.179  95.734 
ATOM   4424  N7   DA A 215    -105.273 -16.794  96.648 
ATOM   4425  C5   DA A 215    -105.211 -18.104  96.195 
ATOM   4426  C6   DA A 215    -104.615 -19.262  96.723 
ATOM   4427  N6   DA A 215    -103.936 -19.283  97.879 
ATOM   4428  N1   DA A 215    -104.745 -20.400  96.018 
ATOM   4429  C2   DA A 215    -105.420 -20.373  94.871 
ATOM   4430  N3   DA A 215    -106.016 -19.359  94.282 
ATOM   4431  C4   DA A 215    -105.872 -18.232  95.008 
ATOM   4432  P    DT A 216    -110.758 -15.879  91.365 
ATOM   4433  OP1  DT A 216    -110.866 -15.164  90.074 
ATOM   4434  OP2  DT A 216    -111.384 -15.215  92.529 
ATOM   4435  O5'  DT A 216    -111.345 -17.360  91.211 
ATOM   4436  C5'  DT A 216    -110.482 -18.407  90.731 
ATOM   4437  C4'  DT A 216    -110.677 -19.662  91.559 
ATOM   4438  O4'  DT A 216    -109.814 -19.692  92.732 
ATOM   4439  C3'  DT A 216    -112.080 -19.871  92.129 
ATOM   4440  O3'  DT A 216    -112.387 -21.260  92.100 
ATOM   4441  C2'  DT A 216    -111.976 -19.426  93.587 
ATOM   4442  C1'  DT A 216    -110.604 -20.035  93.861 
ATOM   4443  N1   DT A 216    -109.937 -19.489  95.075 
ATOM   4444  C2   DT A 216    -109.159 -20.355  95.804 
ATOM   4445  O2   DT A 216    -109.001 -21.523  95.497 
ATOM   4446  N3   DT A 216    -108.557 -19.813  96.923 
ATOM   4447  C4   DT A 216    -108.667 -18.509  97.362 
ATOM   4448  O4   DT A 216    -108.080 -18.139  98.381 
ATOM   4449  C5   DT A 216    -109.505 -17.677  96.531 
ATOM   4450  C7   DT A 216    -109.678 -16.242  96.938 
ATOM   4451  C6   DT A 216    -110.102 -18.178  95.438 
ATOM   4452  P    DC A 217    -113.868 -21.719  91.709 
ATOM   4453  OP1  DC A 217    -113.999 -21.768  90.235 
ATOM   4454  OP2  DC A 217    -114.854 -20.875  92.420 
ATOM   4455  O5'  DC A 217    -113.906 -23.205  92.302 
ATOM   4456  C5'  DC A 217    -112.682 -23.960  92.369 
ATOM   4457  C4'  DC A 217    -112.584 -24.670  93.705 
ATOM   4458  O4'  DC A 217    -111.956 -23.845  94.728 
ATOM   4459  C3'  DC A 217    -113.912 -25.090  94.334 
ATOM   4460  O3'  DC A 217    -113.738 -26.341  94.987 
ATOM   4461  C2'  DC A 217    -114.193 -24.024  95.394 
ATOM   4462  C1'  DC A 217    -112.759 -23.895  95.898 
ATOM   4463  N1   DC A 217    -112.509 -22.654  96.683 
ATOM   4464  C2   DC A 217    -111.607 -22.725  97.741 
ATOM   4465  O2   DC A 217    -111.055 -23.805  97.982 
ATOM   4466  N3   DC A 217    -111.367 -21.605  98.469 
ATOM   4467  C4   DC A 217    -111.985 -20.454  98.175 
ATOM   4468  N4   DC A 217    -111.717 -19.389  98.915 
ATOM   4469  C5   DC A 217    -112.917 -20.360  97.092 
ATOM   4470  C6   DC A 217    -113.144 -21.491  96.376 
ATOM   4471  P    DT A 218    -114.905 -27.433  94.897 
ATOM   4472  OP1  DT A 218    -114.776 -28.195  93.634 
ATOM   4473  OP2  DT A 218    -116.212 -26.782  95.132 
ATOM   4474  O5'  DT A 218    -114.546 -28.382  96.135 
ATOM   4475  C5'  DT A 218    -113.169 -28.519  96.534 
ATOM   4476  C4'  DT A 218    -113.057 -28.449  98.045 
ATOM   4477  O4'  DT A 218    -112.906 -27.083  98.528 
ATOM   4478  C3'  DT A 218    -114.257 -28.985  98.826 
ATOM   4479  O3'  DT A 218    -113.787 -29.639  99.999 
ATOM   4480  C2'  DT A 218    -115.036 -27.738  99.244 
ATOM   4481  C1'  DT A 218    -113.823 -26.881  99.592 
ATOM   4482  N1   DT A 218    -114.122 -25.424  99.674 
ATOM   4483  C2   DT A 218    -113.427 -24.694 100.608 
ATOM   4484  O2   DT A 218    -112.596 -25.187 101.351 
ATOM   4485  N3   DT A 218    -113.732 -23.348 100.655 
ATOM   4486  C4   DT A 218    -114.651 -22.688  99.865 
ATOM   4487  O4   DT A 218    -114.838 -21.477  99.999 
ATOM   4488  C5   DT A 218    -115.330 -23.538  98.916 
ATOM   4489  C7   DT A 218    -116.348 -22.900  98.015 
ATOM   4490  C6   DT A 218    -115.054 -24.850  98.848 
ATOM   4491  P    DC A 219    -114.502 -30.991 100.472 
ATOM   4492  OP1  DC A 219    -113.932 -32.139  99.732 
ATOM   4493  OP2  DC A 219    -115.970 -30.830 100.391 
ATOM   4494  O5'  DC A 219    -114.054 -31.064 102.007 
ATOM   4495  C5'  DC A 219    -112.790 -30.491 102.393 
ATOM   4496  C4'  DC A 219    -112.949 -29.704 103.678 
ATOM   4497  O4'  DC A 219    -113.332 -28.320 103.438 
ATOM   4498  C3'  DC A 219    -114.014 -30.219 104.646 
ATOM   4499  O3'  DC A 219    -113.548 -30.043 105.979 
ATOM   4500  C2'  DC A 219    -115.214 -29.299 104.426 
ATOM   4501  C1'  DC A 219    -114.421 -28.003 104.290 
ATOM   4502  N1   DC A 219    -115.191 -26.892 103.665 
ATOM   4503  C2   DC A 219    -114.939 -25.597 104.109 
ATOM   4504  O2   DC A 219    -114.096 -25.423 104.997 
ATOM   4505  N3   DC A 219    -115.632 -24.569 103.551 
ATOM   4506  C4   DC A 219    -116.537 -24.799 102.593 
ATOM   4507  N4   DC A 219    -117.186 -23.764 102.080 
ATOM   4508  C5   DC A 219    -116.811 -26.124 102.121 
ATOM   4509  C6   DC A 219    -116.109 -27.137 102.691 
ATOM   4510  P    DA A 220    -113.846 -31.183 107.062 
ATOM   4511  OP1  DA A 220    -112.821 -32.246 106.957 
ATOM   4512  OP2  DA A 220    -115.253 -31.624 106.944 
ATOM   4513  O5'  DA A 220    -113.648 -30.377 108.431 
ATOM   4514  C5'  DA A 220    -112.720 -29.277 108.466 
ATOM   4515  C4'  DA A 220    -113.330 -28.109 109.214 
ATOM   4516  O4'  DA A 220    -114.103 -27.234 108.342 
ATOM   4517  C3'  DA A 220    -114.307 -28.471 110.332 
ATOM   4518  O3'  DA A 220    -114.143 -27.550 111.403 
ATOM   4519  C2'  DA A 220    -115.691 -28.262 109.720 
ATOM   4520  C1'  DA A 220    -115.357 -26.983 108.958 
ATOM   4521  N9   DA A 220    -116.338 -26.648 107.889 
ATOM   4522  C8   DA A 220    -117.042 -27.499 107.087 
ATOM   4523  N7   DA A 220    -117.826 -26.899 106.245 
ATOM   4524  C5   DA A 220    -117.629 -25.551 106.507 
ATOM   4525  C6   DA A 220    -118.176 -24.386 105.944 
ATOM   4526  N6   DA A 220    -119.078 -24.397 104.952 
ATOM   4527  N1   DA A 220    -117.762 -23.205 106.439 
ATOM   4528  C2   DA A 220    -116.866 -23.200 107.425 
ATOM   4529  N3   DA A 220    -116.288 -24.216 108.026 
ATOM   4530  C4   DA A 220    -116.720 -25.387 107.512 
ATOM   4531  P    DG A 221    -114.217 -28.089 112.909 
ATOM   4532  OP1  DG A 221    -112.898 -28.626 113.310 
ATOM   4533  OP2  DG A 221    -115.364 -29.012 113.048 
ATOM   4534  O5'  DG A 221    -114.515 -26.737 113.713 
ATOM   4535  C5'  DG A 221    -114.017 -25.491 113.193 
ATOM   4536  C4'  DG A 221    -115.087 -24.422 113.294 
ATOM   4537  O4'  DG A 221    -115.955 -24.392 112.125 
ATOM   4538  C3'  DG A 221    -116.056 -24.561 114.469 
ATOM   4539  O3'  DG A 221    -116.375 -23.263 114.958 
ATOM   4540  C2'  DG A 221    -117.317 -25.174 113.861 
ATOM   4541  C1'  DG A 221    -117.303 -24.362 112.569 
ATOM   4542  N9   DG A 221    -118.157 -24.936 111.492 
ATOM   4543  C8   DG A 221    -118.421 -26.256 111.199 
ATOM   4544  N7   DG A 221    -119.223 -26.427 110.177 
ATOM   4545  C5   DG A 221    -119.512 -25.128 109.763 
ATOM   4546  C6   DG A 221    -120.331 -24.669 108.698 
ATOM   4547  O6   DG A 221    -120.980 -25.325 107.888 
ATOM   4548  N1   DG A 221    -120.347 -23.268 108.632 
ATOM   4549  C2   DG A 221    -119.662 -22.423 109.483 
ATOM   4550  N2   DG A 221    -119.807 -21.116 109.253 
ATOM   4551  N3   DG A 221    -118.893 -22.855 110.481 
ATOM   4552  C4   DG A 221    -118.867 -24.210 110.559 
ATOM   4553  P    DG A 222    -116.507 -23.039 116.537 
ATOM   4554  OP1  DG A 222    -115.166 -22.813 117.119 
ATOM   4555  OP2  DG A 222    -117.295 -24.143 117.130 
ATOM   4556  O5'  DG A 222    -117.355 -21.684 116.594 
ATOM   4557  C5'  DG A 222    -117.217 -20.729 115.525 
ATOM   4558  C4'  DG A 222    -118.581 -20.204 115.120 
ATOM   4559  O4'  DG A 222    -119.214 -21.030 114.101 
ATOM   4560  C3'  DG A 222    -119.624 -20.132 116.235 
ATOM   4561  O3'  DG A 222    -120.424 -18.971 116.042 
ATOM   4562  C2'  DG A 222    -120.500 -21.366 116.027 
ATOM   4563  C1'  DG A 222    -120.549 -21.293 114.503 
ATOM   4564  N9   DG A 222    -120.985 -22.562 113.856 
ATOM   4565  C8   DG A 222    -120.751 -23.864 114.244 
ATOM   4566  N7   DG A 222    -121.279 -24.761 113.448 
ATOM   4567  C5   DG A 222    -121.909 -24.001 112.464 
ATOM   4568  C6   DG A 222    -122.654 -24.412 111.328 
ATOM   4569  O6   DG A 222    -122.913 -25.551 110.950 
ATOM   4570  N1   DG A 222    -123.118 -23.312 110.593 
ATOM   4571  C2   DG A 222    -122.891 -21.988 110.915 
ATOM   4572  N2   DG A 222    -123.419 -21.085 110.085 
ATOM   4573  N3   DG A 222    -122.193 -21.602 111.981 
ATOM   4574  C4   DG A 222    -121.736 -22.658 112.704 
ATOM   4575  P    DC A 223    -120.872 -18.116 117.319 
ATOM   4576  OP1  DC A 223    -119.789 -17.178 117.692 
ATOM   4577  OP2  DC A 223    -121.337 -19.028 118.388 
ATOM   4578  O5'  DC A 223    -122.115 -17.299 116.732 
ATOM   4579  C5'  DC A 223    -122.130 -16.961 115.332 
ATOM   4580  C4'  DC A 223    -123.508 -17.217 114.752 
ATOM   4581  O4'  DC A 223    -123.664 -18.582 114.273 
ATOM   4582  C3'  DC A 223    -124.680 -17.028 115.715 
ATOM   4583  O3'  DC A 223    -125.775 -16.465 115.003 
ATOM   4584  C2'  DC A 223    -125.058 -18.444 116.147 
ATOM   4585  C1'  DC A 223    -124.885 -19.098 114.781 
ATOM   4586  N1   DC A 223    -124.772 -20.583 114.837 
ATOM   4587  C2   DC A 223    -125.322 -21.315 113.788 
ATOM   4588  O2   DC A 223    -125.876 -20.709 112.863 
ATOM   4589  N3   DC A 223    -125.232 -22.670 113.821 
ATOM   4590  C4   DC A 223    -124.624 -23.289 114.841 
ATOM   4591  N4   DC A 223    -124.561 -24.611 114.827 
ATOM   4592  C5   DC A 223    -124.052 -22.553 115.930 
ATOM   4593  C6   DC A 223    -124.154 -21.201 115.879 
ATOM   4594  P    DT A 224    -126.675 -15.350 115.716 
ATOM   4595  OP1  DT A 224    -126.033 -14.025 115.565 
ATOM   4596  OP2  DT A 224    -126.979 -15.770 117.102 
ATOM   4597  O5'  DT A 224    -128.007 -15.407 114.832 
ATOM   4598  C5'  DT A 224    -127.910 -15.779 113.445 
ATOM   4599  C4'  DT A 224    -129.016 -16.752 113.091 
ATOM   4600  O4'  DT A 224    -128.638 -18.137 113.334 
ATOM   4601  C3'  DT A 224    -130.323 -16.585 113.866 
ATOM   4602  O3'  DT A 224    -131.414 -16.853 112.993 
ATOM   4603  C2'  DT A 224    -130.279 -17.675 114.938 
ATOM   4604  C1'  DT A 224    -129.687 -18.768 114.053 
ATOM   4605  N1   DT A 224    -129.104 -19.906 114.817 
ATOM   4606  C2   DT A 224    -129.216 -21.156 114.260 
ATOM   4607  O2   DT A 224    -129.762 -21.358 113.189 
ATOM   4608  N3   DT A 224    -128.665 -22.187 114.997 
ATOM   4609  C4   DT A 224    -128.028 -22.072 116.215 
ATOM   4610  O4   DT A 224    -127.574 -23.069 116.781 
ATOM   4611  C5   DT A 224    -127.960 -20.721 116.720 
ATOM   4612  C7   DT A 224    -127.282 -20.506 118.041 
ATOM   4613  C6   DT A 224    -128.488 -19.700 116.023 
ATOM   4614  P    DA A 225    -132.731 -15.949 113.098 
ATOM   4615  OP1  DA A 225    -132.545 -14.708 112.312 
ATOM   4616  OP2  DA A 225    -133.097 -15.768 114.520 
ATOM   4617  O5'  DA A 225    -133.814 -16.883 112.380 
ATOM   4618  C5'  DA A 225    -133.380 -17.785 111.344 
ATOM   4619  C4'  DA A 225    -134.035 -19.139 111.527 
ATOM   4620  O4'  DA A 225    -133.267 -20.014 112.402 
ATOM   4621  C3'  DA A 225    -135.430 -19.124 112.152 
ATOM   4622  O3'  DA A 225    -136.220 -20.138 111.541 
ATOM   4623  C2'  DA A 225    -135.202 -19.503 113.615 
ATOM   4624  C1'  DA A 225    -134.151 -20.579 113.358 
ATOM   4625  N9   DA A 225    -133.357 -20.941 114.564 
ATOM   4626  C8   DA A 225    -132.958 -20.134 115.592 
ATOM   4627  N7   DA A 225    -132.274 -20.749 116.506 
ATOM   4628  C5   DA A 225    -132.212 -22.060 116.053 
ATOM   4629  C6   DA A 225    -131.617 -23.217 116.582 
ATOM   4630  N6   DA A 225    -130.937 -23.239 117.737 
ATOM   4631  N1   DA A 225    -131.746 -24.356 115.877 
ATOM   4632  C2   DA A 225    -132.421 -24.329 114.729 
ATOM   4633  N3   DA A 225    -133.017 -23.315 114.140 
ATOM   4634  C4   DA A 225    -132.873 -22.187 114.866 
ATOM   4635  P    DA A 226    -137.759 -19.835 111.223 
ATOM   4636  OP1  DA A 226    -137.868 -19.119 109.932 
ATOM   4637  OP2  DA A 226    -138.385 -19.171 112.387 
ATOM   4638  O5'  DA A 226    -138.347 -21.316 111.069 
ATOM   4639  C5'  DA A 226    -137.483 -22.362 110.589 
ATOM   4640  C4'  DA A 226    -137.678 -23.617 111.418 
ATOM   4641  O4'  DA A 226    -136.815 -23.648 112.590 
ATOM   4642  C3'  DA A 226    -139.081 -23.826 111.987 
ATOM   4643  O3'  DA A 226    -139.388 -25.215 111.958 
ATOM   4644  C2'  DA A 226    -138.977 -23.381 113.446 
ATOM   4645  C1'  DA A 226    -137.605 -23.990 113.719 
ATOM   4646  N9   DA A 226    -136.938 -23.444 114.934 
ATOM   4647  C8   DA A 226    -136.995 -22.175 115.434 
ATOM   4648  N7   DA A 226    -136.301 -22.006 116.516 
ATOM   4649  C5   DA A 226    -135.741 -23.254 116.753 
ATOM   4650  C6   DA A 226    -134.891 -23.736 117.762 
ATOM   4651  N6   DA A 226    -134.435 -22.978 118.769 
ATOM   4652  N1   DA A 226    -134.526 -25.030 117.698 
ATOM   4653  C2   DA A 226    -134.982 -25.778 116.695 
ATOM   4654  N3   DA A 226    -135.775 -25.441 115.702 
ATOM   4655  C4   DA A 226    -136.127 -24.142 115.789 
ATOM   4656  P    DT A 227    -140.869 -25.675 111.567 
ATOM   4657  OP1  DT A 227    -141.000 -25.723 110.093 
ATOM   4658  OP2  DT A 227    -141.855 -24.831 112.278 
ATOM   4659  O5'  DT A 227    -140.907 -27.160 112.160 
ATOM   4660  C5'  DT A 227    -139.683 -27.915 112.228 
ATOM   4661  C4'  DT A 227    -139.585 -28.626 113.563 
ATOM   4662  O4'  DT A 227    -138.958 -27.801 114.586 
ATOM   4663  C3'  DT A 227    -140.914 -29.045 114.192 
ATOM   4664  O3'  DT A 227    -140.739 -30.297 114.845 
ATOM   4665  C2'  DT A 227    -141.194 -27.980 115.252 
ATOM   4666  C1'  DT A 227    -139.760 -27.851 115.756 
ATOM   4667  N1   DT A 227    -139.510 -26.610 116.541 
ATOM   4668  C2   DT A 227    -138.618 -26.696 117.581 
ATOM   4669  O2   DT A 227    -138.038 -27.728 117.875 
ATOM   4670  N3   DT A 227    -138.413 -25.526 118.287 
ATOM   4671  C4   DT A 227    -139.012 -24.307 118.043 
ATOM   4672  O4   DT A 227    -138.749 -23.328 118.743 
ATOM   4673  C5   DT A 227    -139.933 -24.316 116.931 
ATOM   4674  C7   DT A 227    -140.630 -23.029 116.597 
ATOM   4675  C6   DT A 227    -140.152 -25.440 116.228 
ATOM   4676  P    DG A 228    -141.906 -31.389 114.755 
ATOM   4677  OP1  DG A 228    -141.777 -32.150 113.492 
ATOM   4678  OP2  DG A 228    -143.213 -30.738 114.991 
ATOM   4679  O5'  DG A 228    -141.548 -32.337 115.994 
ATOM   4680  C5'  DG A 228    -140.170 -32.475 116.393 
ATOM   4681  C4'  DG A 228    -140.059 -32.405 117.903 
ATOM   4682  O4'  DG A 228    -139.907 -31.039 118.386 
ATOM   4683  C3'  DG A 228    -141.258 -32.941 118.684 
ATOM   4684  O3'  DG A 228    -140.788 -33.594 119.857 
ATOM   4685  C2'  DG A 228    -142.037 -31.693 119.102 
ATOM   4686  C1'  DG A 228    -140.824 -30.836 119.451 
ATOM   4687  N9   DG A 228    -141.124 -29.380 119.532 
ATOM   4688  C8   DG A 228    -142.016 -28.630 118.796 
ATOM   4689  N7   DG A 228    -142.040 -27.360 119.118 
ATOM   4690  C5   DG A 228    -141.098 -27.260 120.140 
ATOM   4691  C6   DG A 228    -140.680 -26.130 120.890 
ATOM   4692  O6   DG A 228    -141.062 -24.966 120.806 
ATOM   4693  N1   DG A 228    -139.700 -26.474 121.832 
ATOM   4694  C2   DG A 228    -139.190 -27.743 122.023 
ATOM   4695  N2   DG A 228    -138.259 -27.865 122.972 
ATOM   4696  N3   DG A 228    -139.582 -28.803 121.318 
ATOM   4697  C4   DG A 228    -140.533 -28.486 120.401 
ATOM   4698  P    DT A 229    -141.503 -34.947 120.331 
ATOM   4699  OP1  DT A 229    -140.933 -36.094 119.591 
ATOM   4700  OP2  DT A 229    -142.971 -34.785 120.249 
ATOM   4701  O5'  DT A 229    -141.055 -35.019 121.865 
ATOM   4702  C5'  DT A 229    -139.791 -34.447 122.251 
ATOM   4703  C4'  DT A 229    -139.950 -33.660 123.537 
ATOM   4704  O4'  DT A 229    -140.333 -32.276 123.296 
ATOM   4705  C3'  DT A 229    -141.015 -34.174 124.505 
ATOM   4706  O3'  DT A 229    -140.549 -33.998 125.837 
ATOM   4707  C2'  DT A 229    -142.215 -33.254 124.284 
ATOM   4708  C1'  DT A 229    -141.423 -31.958 124.149 
ATOM   4709  N1   DT A 229    -142.192 -30.847 123.523 
ATOM   4710  C2   DT A 229    -141.932 -29.575 123.973 
ATOM   4711  O2   DT A 229    -141.115 -29.334 124.843 
ATOM   4712  N3   DT A 229    -142.666 -28.571 123.369 
ATOM   4713  C4   DT A 229    -143.612 -28.732 122.378 
ATOM   4714  O4   DT A 229    -144.205 -27.756 121.914 
ATOM   4715  C5   DT A 229    -143.815 -30.103 121.973 
ATOM   4716  C7   DT A 229    -144.829 -30.365 120.898 
ATOM   4717  C6   DT A 229    -143.116 -31.098 122.542 
ATOM   4718  P    DC A 230    -140.847 -35.139 126.921 
ATOM   4719  OP1  DC A 230    -139.822 -36.201 126.816 
ATOM   4720  OP2  DC A 230    -142.254 -35.580 126.803 
ATOM   4721  O5'  DC A 230    -140.649 -34.333 128.289 
ATOM   4722  C5'  DC A 230    -139.721 -33.233 128.324 
ATOM   4723  C4'  DC A 230    -140.331 -32.064 129.072 
ATOM   4724  O4'  DC A 230    -141.104 -31.189 128.201 
ATOM   4725  C3'  DC A 230    -141.308 -32.426 130.191 
ATOM   4726  O3'  DC A 230    -141.144 -31.505 131.261 
ATOM   4727  C2'  DC A 230    -142.693 -32.218 129.578 
ATOM   4728  C1'  DC A 230    -142.358 -30.939 128.816 
ATOM   4729  N1   DC A 230    -143.339 -30.603 127.747 
ATOM   4730  C2   DC A 230    -143.601 -29.257 127.505 
ATOM   4731  O2   DC A 230    -143.013 -28.404 128.180 
ATOM   4732  N3   DC A 230    -144.494 -28.930 126.535 
ATOM   4733  C4   DC A 230    -145.110 -29.884 125.825 
ATOM   4734  N4   DC A 230    -145.971 -29.515 124.890 
ATOM   4735  C5   DC A 230    -144.855 -31.275 126.059 
ATOM   4736  C6   DC A 230    -143.960 -31.581 127.033 
ATOM   4737  P    DG A 231    -141.219 -32.044 132.767 
ATOM   4738  OP1  DG A 231    -139.899 -32.582 133.168 
ATOM   4739  OP2  DG A 231    -142.366 -32.968 132.907 
ATOM   4740  O5'  DG A 231    -141.516 -30.693 133.572 
ATOM   4741  C5'  DG A 231    -141.018 -29.446 133.051 
ATOM   4742  C4'  DG A 231    -142.089 -28.377 133.153 
ATOM   4743  O4'  DG A 231    -142.956 -28.348 131.984 
ATOM   4744  C3'  DG A 231    -143.057 -28.516 134.327 
ATOM   4745  O3'  DG A 231    -143.376 -27.219 134.816 
ATOM   4746  C2'  DG A 231    -144.318 -29.129 133.719 
ATOM   4747  C1'  DG A 231    -144.304 -28.318 132.428 
ATOM   4748  N9   DG A 231    -145.159 -28.891 131.351 
ATOM   4749  C8   DG A 231    -145.422 -30.212 131.057 
ATOM   4750  N7   DG A 231    -146.224 -30.382 130.035 
ATOM   4751  C5   DG A 231    -146.513 -29.083 129.622 
ATOM   4752  C6   DG A 231    -147.332 -28.624 128.557 
ATOM   4753  O6   DG A 231    -147.981 -29.281 127.746 
ATOM   4754  N1   DG A 231    -147.349 -27.224 128.491 
ATOM   4755  C2   DG A 231    -146.663 -26.378 129.341 
ATOM   4756  N2   DG A 231    -146.809 -25.071 129.112 
ATOM   4757  N3   DG A 231    -145.895 -26.811 130.339 
ATOM   4758  C4   DG A 231    -145.869 -28.166 130.418 
ATOM   4759  P    DT A 232    -143.509 -26.995 136.395 
ATOM   4760  OP1  DT A 232    -142.167 -26.768 136.978 
ATOM   4761  OP2  DT A 232    -144.296 -28.098 136.988 
ATOM   4762  O5'  DT A 232    -144.356 -25.640 136.452 
ATOM   4763  C5'  DT A 232    -144.218 -24.684 135.384 
ATOM   4764  C4'  DT A 232    -145.582 -24.159 134.978 
ATOM   4765  O4'  DT A 232    -146.215 -24.985 133.959 
ATOM   4766  C3'  DT A 232    -146.625 -24.087 136.093 
ATOM   4767  O3'  DT A 232    -147.426 -22.927 135.901 
ATOM   4768  C2'  DT A 232    -147.501 -25.322 135.885 
ATOM   4769  C1'  DT A 232    -147.550 -25.249 134.362 
ATOM   4770  N1   DT A 232    -147.986 -26.517 133.714 
ATOM   4771  C2   DT A 232    -148.732 -26.408 132.566 
ATOM   4772  O2   DT A 232    -149.039 -25.337 132.073 
ATOM   4773  N3   DT A 232    -149.119 -27.606 131.994 
ATOM   4774  C4   DT A 232    -148.828 -28.870 132.466 
ATOM   4775  O4   DT A 232    -149.231 -29.870 131.867 
ATOM   4776  C5   DT A 232    -148.042 -28.880 133.676 
ATOM   4777  C7   DT A 232    -147.682 -30.217 134.257 
ATOM   4778  C6   DT A 232    -147.652 -27.732 134.253 
ATOM   4779  P    DC A 233    -147.873 -22.072 137.178 
ATOM   4780  OP1  DC A 233    -146.790 -21.134 137.550 
ATOM   4781  OP2  DC A 233    -148.338 -22.983 138.247 
ATOM   4782  O5'  DC A 233    -149.116 -21.254 136.591 
ATOM   4783  C5'  DC A 233    -149.131 -20.917 135.190 
ATOM   4784  C4'  DC A 233    -150.509 -21.172 134.611 
ATOM   4785  O4'  DC A 233    -150.665 -22.538 134.131 
ATOM   4786  C3'  DC A 233    -151.681 -20.983 135.573 
ATOM   4787  O3'  DC A 233    -152.776 -20.421 134.861 
ATOM   4788  C2'  DC A 233    -152.059 -22.400 136.006 
ATOM   4789  C1'  DC A 233    -151.886 -23.054 134.639 
ATOM   4790  N1   DC A 233    -151.774 -24.538 134.695 
ATOM   4791  C2   DC A 233    -152.324 -25.271 133.647 
ATOM   4792  O2   DC A 233    -152.877 -24.665 132.721 
ATOM   4793  N3   DC A 233    -152.233 -26.626 133.679 
ATOM   4794  C4   DC A 233    -151.625 -27.244 134.699 
ATOM   4795  N4   DC A 233    -151.562 -28.566 134.685 
ATOM   4796  C5   DC A 233    -151.053 -26.509 135.788 
ATOM   4797  C6   DC A 233    -151.155 -25.156 135.737 
ATOM   4798  P    DT A 234    -153.676 -19.306 135.574 
ATOM   4799  OP1  DT A 234    -153.035 -17.981 135.424 
ATOM   4800  OP2  DT A 234    -153.980 -19.726 136.960 
ATOM   4801  O5'  DT A 234    -155.009 -19.363 134.691 
ATOM   4802  C5'  DT A 234    -154.911 -19.734 133.303 
ATOM   4803  C4'  DT A 234    -156.018 -20.707 132.949 
ATOM   4804  O4'  DT A 234    -155.639 -22.093 133.193 
ATOM   4805  C3'  DT A 234    -157.324 -20.540 133.724 
ATOM   4806  O3'  DT A 234    -158.416 -20.808 132.852 
ATOM   4807  C2'  DT A 234    -157.280 -21.630 134.796 
ATOM   4808  C1'  DT A 234    -156.688 -22.723 133.912 
ATOM   4809  N1   DT A 234    -156.105 -23.862 134.676 
ATOM   4810  C2   DT A 234    -156.218 -25.112 134.118 
ATOM   4811  O2   DT A 234    -156.763 -25.314 133.047 
ATOM   4812  N3   DT A 234    -155.667 -26.142 134.856 
ATOM   4813  C4   DT A 234    -155.029 -26.027 136.074 
ATOM   4814  O4   DT A 234    -154.575 -27.024 136.640 
ATOM   4815  C5   DT A 234    -154.961 -24.676 136.578 
ATOM   4816  C7   DT A 234    -154.283 -24.462 137.899 
ATOM   4817  C6   DT A 234    -155.489 -23.656 135.882 
ATOM   4818  P    DG A 235    -159.732 -19.905 132.956 
ATOM   4819  OP1  DG A 235    -159.546 -18.664 132.170 
ATOM   4820  OP2  DG A 235    -160.098 -19.723 134.378 
ATOM   4821  O5'  DG A 235    -160.815 -20.839 132.238 
ATOM   4822  C5'  DG A 235    -160.381 -21.740 131.202 
ATOM   4823  C4'  DG A 235    -161.037 -23.094 131.385 
ATOM   4824  O4'  DG A 235    -160.269 -23.969 132.260 
ATOM   4825  C3'  DG A 235    -162.431 -23.079 132.011 
ATOM   4826  O3'  DG A 235    -163.221 -24.093 131.400 
ATOM   4827  C2'  DG A 235    -162.203 -23.458 133.474 
ATOM   4828  C1'  DG A 235    -161.152 -24.534 133.217 
ATOM   4829  N9   DG A 235    -160.359 -24.896 134.423 
ATOM   4830  C8   DG A 235    -159.948 -24.098 135.468 
ATOM   4831  N7   DG A 235    -159.256 -24.731 136.384 
ATOM   4832  C5   DG A 235    -159.205 -26.042 135.914 
ATOM   4833  C6   DG A 235    -158.593 -27.192 136.476 
ATOM   4834  O6   DG A 235    -157.957 -27.292 137.522 
ATOM   4835  N1   DG A 235    -158.784 -28.322 135.667 
ATOM   4836  C2   DG A 235    -159.477 -28.337 134.473 
ATOM   4837  N2   DG A 235    -159.546 -29.516 133.851 
ATOM   4838  N3   DG A 235    -160.051 -27.257 133.946 
ATOM   4839  C4   DG A 235    -159.875 -26.154 134.718 
ATOM   4840  P    DT A 236    -164.761 -23.790 131.081 
ATOM   4841  OP1  DT A 236    -164.869 -23.075 129.790 
ATOM   4842  OP2  DT A 236    -165.386 -23.126 132.246 
ATOM   4843  O5'  DT A 236    -165.348 -25.271 130.928 
ATOM   4844  C5'  DT A 236    -164.484 -26.318 130.447 
ATOM   4845  C4'  DT A 236    -164.679 -27.573 131.276 
ATOM   4846  O4'  DT A 236    -163.816 -27.603 132.448 
ATOM   4847  C3'  DT A 236    -166.082 -27.781 131.846 
ATOM   4848  O3'  DT A 236    -166.389 -29.170 131.817 
ATOM   4849  C2'  DT A 236    -165.979 -27.336 133.304 
ATOM   4850  C1'  DT A 236    -164.606 -27.945 133.577 
ATOM   4851  N1   DT A 236    -163.939 -27.399 134.792 
ATOM   4852  C2   DT A 236    -163.161 -28.266 135.521 
ATOM   4853  O2   DT A 236    -163.003 -29.434 135.213 
ATOM   4854  N3   DT A 236    -162.560 -27.724 136.640 
ATOM   4855  C4   DT A 236    -162.669 -26.420 137.079 
ATOM   4856  O4   DT A 236    -162.083 -26.050 138.098 
ATOM   4857  C5   DT A 236    -163.507 -25.588 136.248 
ATOM   4858  C7   DT A 236    -163.680 -24.153 136.655 
ATOM   4859  C6   DT A 236    -164.104 -26.089 135.155 
ATOM   4860  P    DA A 237    -167.871 -29.630 131.425 
ATOM   4861  OP1  DA A 237    -168.001 -29.679 129.951 
ATOM   4862  OP2  DA A 237    -168.856 -28.786 132.136 
ATOM   4863  O5'  DA A 237    -167.908 -31.116 132.018 
ATOM   4864  C5'  DA A 237    -166.684 -31.871 132.086 
ATOM   4865  C4'  DA A 237    -166.587 -32.581 133.421 
ATOM   4866  O4'  DA A 237    -165.959 -31.756 134.444 
ATOM   4867  C3'  DA A 237    -167.915 -33.001 134.050 
ATOM   4868  O3'  DA A 237    -167.740 -34.252 134.704 
ATOM   4869  C2'  DA A 237    -168.195 -31.935 135.111 
ATOM   4870  C1'  DA A 237    -166.761 -31.806 135.614 
ATOM   4871  N9   DA A 237    -166.512 -30.565 136.399 
ATOM   4872  C8   DA A 237    -167.060 -29.326 136.225 
ATOM   4873  N7   DA A 237    -166.641 -28.442 137.077 
ATOM   4874  C5   DA A 237    -165.748 -29.145 137.875 
ATOM   4875  C6   DA A 237    -164.959 -28.764 138.973 
ATOM   4876  N6   DA A 237    -164.942 -27.523 139.479 
ATOM   4877  N1   DA A 237    -164.184 -29.711 139.535 
ATOM   4878  C2   DA A 237    -164.204 -30.943 139.028 
ATOM   4879  N3   DA A 237    -164.896 -31.411 138.013 
ATOM   4880  C4   DA A 237    -165.663 -30.445 137.468 
ATOM   4881  P    DT A 238    -168.907 -35.344 134.614 
ATOM   4882  OP1  DT A 238    -168.778 -36.106 133.351 
ATOM   4883  OP2  DT A 238    -170.214 -34.693 134.849 
ATOM   4884  O5'  DT A 238    -168.549 -36.292 135.852 
ATOM   4885  C5'  DT A 238    -167.171 -36.430 136.251 
ATOM   4886  C4'  DT A 238    -167.060 -36.360 137.761 
ATOM   4887  O4'  DT A 238    -166.908 -34.994 138.245 
ATOM   4888  C3'  DT A 238    -168.259 -36.896 138.543 
ATOM   4889  O3'  DT A 238    -167.789 -37.550 139.716 
ATOM   4890  C2'  DT A 238    -169.038 -35.649 138.960 
ATOM   4891  C1'  DT A 238    -167.825 -34.792 139.309 
ATOM   4892  N1   DT A 238    -168.125 -33.335 139.390 
ATOM   4893  C2   DT A 238    -167.430 -32.604 140.324 
ATOM   4894  O2   DT A 238    -166.598 -33.098 141.067 
ATOM   4895  N3   DT A 238    -167.734 -31.259 140.372 
ATOM   4896  C4   DT A 238    -168.654 -30.599 139.581 
ATOM   4897  O4   DT A 238    -168.841 -29.388 139.716 
ATOM   4898  C5   DT A 238    -169.332 -31.449 138.633 
ATOM   4899  C7   DT A 238    -170.350 -30.811 137.732 
ATOM   4900  C6   DT A 238    -169.056 -32.761 138.565 
ATOM   4901  P    DA A 239    -168.504 -38.902 140.189 
ATOM   4902  OP1  DA A 239    -167.934 -40.050 139.449 
ATOM   4903  OP2  DA A 239    -169.973 -38.741 140.108 
ATOM   4904  O5'  DA A 239    -168.056 -38.975 141.723 
ATOM   4905  C5'  DA A 239    -166.792 -38.402 142.109 
ATOM   4906  C4'  DA A 239    -166.951 -37.615 143.395 
ATOM   4907  O4'  DA A 239    -167.334 -36.231 143.155 
ATOM   4908  C3'  DA A 239    -168.016 -38.130 144.363 
ATOM   4909  O3'  DA A 239    -167.551 -37.954 145.696 
ATOM   4910  C2'  DA A 239    -169.217 -37.210 144.143 
ATOM   4911  C1'  DA A 239    -168.424 -35.914 144.007 
ATOM   4912  N9   DA A 239    -169.193 -34.803 143.381 
ATOM   4913  C8   DA A 239    -170.142 -34.875 142.402 
ATOM   4914  N7   DA A 239    -170.636 -33.724 142.064 
ATOM   4915  C5   DA A 239    -169.967 -32.821 142.878 
ATOM   4916  C6   DA A 239    -170.041 -31.424 143.005 
ATOM   4917  N6   DA A 239    -170.864 -30.658 142.275 
ATOM   4918  N1   DA A 239    -169.236 -30.841 143.913 
ATOM   4919  C2   DA A 239    -168.421 -31.607 144.635 
ATOM   4920  N3   DA A 239    -168.265 -32.913 144.605 
ATOM   4921  C4   DA A 239    -169.082 -33.472 143.689 
ATOM   4922  P    DG A 240    -167.848 -39.094 146.779 
ATOM   4923  OP1  DG A 240    -166.823 -40.156 146.674 
ATOM   4924  OP2  DG A 240    -169.255 -39.535 146.661 
ATOM   4925  O5'  DG A 240    -167.651 -38.288 148.148 
ATOM   4926  C5'  DG A 240    -166.722 -37.188 148.183 
ATOM   4927  C4'  DG A 240    -167.332 -36.019 148.931 
ATOM   4928  O4'  DG A 240    -168.105 -35.145 148.059 
ATOM   4929  C3'  DG A 240    -168.309 -36.382 150.049 
ATOM   4930  O3'  DG A 240    -168.145 -35.460 151.120 
ATOM   4931  C2'  DG A 240    -169.694 -36.173 149.436 
ATOM   4932  C1'  DG A 240    -169.359 -34.894 148.674 
ATOM   4933  N9   DG A 240    -170.341 -34.559 147.605 
ATOM   4934  C8   DG A 240    -171.060 -35.402 146.787 
ATOM   4935  N7   DG A 240    -171.847 -34.783 145.942 
ATOM   4936  C5   DG A 240    -171.635 -33.434 146.220 
ATOM   4937  C6   DG A 240    -172.209 -32.278 145.628 
ATOM   4938  O6   DG A 240    -173.034 -32.206 144.722 
ATOM   4939  N1   DG A 240    -171.713 -31.104 146.213 
ATOM   4940  C2   DG A 240    -170.785 -31.054 147.235 
ATOM   4941  N2   DG A 240    -170.440 -29.834 147.655 
ATOM   4942  N3   DG A 240    -170.247 -32.139 147.789 
ATOM   4943  C4   DG A 240    -170.718 -33.286 147.233 
ATOM   4944  P    DT A 241    -168.220 -36.000 152.626 
ATOM   4945  OP1  DT A 241    -166.900 -36.537 153.026 
ATOM   4946  OP2  DT A 241    -169.367 -36.923 152.765 
ATOM   4947  O5'  DT A 241    -168.517 -34.648 153.430 
ATOM   4948  C5'  DT A 241    -168.019 -33.402 152.909 
ATOM   4949  C4'  DT A 241    -169.090 -32.333 153.011 
ATOM   4950  O4'  DT A 241    -169.958 -32.303 151.842 
ATOM   4951  C3'  DT A 241    -170.058 -32.471 154.185 
ATOM   4952  O3'  DT A 241    -170.377 -31.174 154.674 
ATOM   4953  C2'  DT A 241    -171.319 -33.084 153.577 
ATOM   4954  C1'  DT A 241    -171.305 -32.273 152.286 
ATOM   4955  N1   DT A 241    -172.160 -32.847 151.209 
ATOM   4956  C2   DT A 241    -172.791 -31.959 150.371 
ATOM   4957  O2   DT A 241    -172.677 -30.751 150.478 
ATOM   4958  N3   DT A 241    -173.575 -32.527 149.385 
ATOM   4959  C4   DT A 241    -173.774 -33.876 149.175 
ATOM   4960  O4   DT A 241    -174.500 -34.266 148.258 
ATOM   4961  C5   DT A 241    -173.071 -34.729 150.104 
ATOM   4962  C7   DT A 241    -173.233 -36.212 149.945 
ATOM   4963  C6   DT A 241    -172.302 -34.203 151.072 
ATOM   4964  P    DG A 242    -170.510 -30.950 156.254 
ATOM   4965  OP1  DG A 242    -169.168 -30.723 156.836 
ATOM   4966  OP2  DG A 242    -171.297 -32.054 156.846 
ATOM   4967  O5'  DG A 242    -171.357 -29.595 156.311 
ATOM   4968  C5'  DG A 242    -171.220 -28.640 155.242 
ATOM   4969  C4'  DG A 242    -172.583 -28.115 154.837 
ATOM   4970  O4'  DG A 242    -173.216 -28.941 153.817 
ATOM   4971  C3'  DG A 242    -173.626 -28.043 155.952 
ATOM   4972  O3'  DG A 242    -174.427 -26.882 155.759 
ATOM   4973  C2'  DG A 242    -174.502 -29.277 155.743 
ATOM   4974  C1'  DG A 242    -174.551 -29.204 154.220 
ATOM   4975  N9   DG A 242    -174.988 -30.473 153.573 
ATOM   4976  C8   DG A 242    -174.753 -31.774 153.960 
ATOM   4977  N7   DG A 242    -175.282 -32.671 153.165 
ATOM   4978  C5   DG A 242    -175.912 -31.912 152.181 
ATOM   4979  C6   DG A 242    -176.656 -32.323 151.045 
ATOM   4980  O6   DG A 242    -176.916 -33.462 150.667 
ATOM   4981  N1   DG A 242    -177.120 -31.223 150.310 
ATOM   4982  C2   DG A 242    -176.894 -29.899 150.631 
ATOM   4983  N2   DG A 242    -177.421 -28.996 149.801 
ATOM   4984  N3   DG A 242    -176.195 -29.513 151.697 
ATOM   4985  C4   DG A 242    -175.738 -30.569 152.420 
ATOM   4986  P    DT A 243    -174.874 -26.027 157.036 
ATOM   4987  OP1  DT A 243    -173.791 -25.089 157.409 
ATOM   4988  OP2  DT A 243    -175.339 -26.938 158.105 
ATOM   4989  O5'  DT A 243    -176.117 -25.209 156.449 
ATOM   4990  C5'  DT A 243    -176.133 -24.872 155.049 
ATOM   4991  C4'  DT A 243    -177.510 -25.128 154.469 
ATOM   4992  O4'  DT A 243    -177.666 -26.493 153.990 
ATOM   4993  C3'  DT A 243    -178.682 -24.939 155.432 
ATOM   4994  O3'  DT A 243    -179.777 -24.376 154.719 
ATOM   4995  C2'  DT A 243    -179.060 -26.355 155.864 
ATOM   4996  C1'  DT A 243    -178.887 -27.009 154.498 
ATOM   4997  N1   DT A 243    -178.775 -28.494 154.554 
ATOM   4998  C2   DT A 243    -179.322 -29.202 153.512 
ATOM   4999  O2   DT A 243    -179.882 -28.669 152.568 
ATOM   5000  N3   DT A 243    -179.200 -30.575 153.598 
ATOM   5001  C4   DT A 243    -178.590 -31.280 154.615 
ATOM   5002  O4   DT A 243    -178.542 -32.511 154.583 
ATOM   5003  C5   DT A 243    -178.046 -30.449 155.664 
ATOM   5004  C7   DT A 243    -177.364 -31.137 156.810 
ATOM   5005  C6   DT A 243    -178.151 -29.112 155.605 
ATOM   5006  P    DA A 244    -180.677 -23.261 155.433 
ATOM   5007  OP1  DA A 244    -180.036 -21.936 155.282 
ATOM   5008  OP2  DA A 244    -180.981 -23.681 156.819 
ATOM   5009  O5'  DA A 244    -182.010 -23.318 154.549 
ATOM   5010  C5'  DA A 244    -181.912 -23.690 153.162 
ATOM   5011  C4'  DA A 244    -183.019 -24.663 152.807 
ATOM   5012  O4'  DA A 244    -182.640 -26.048 153.051 
ATOM   5013  C3'  DA A 244    -184.326 -24.496 153.582 
ATOM   5014  O3'  DA A 244    -185.417 -24.764 152.710 
ATOM   5015  C2'  DA A 244    -184.281 -25.586 154.654 
ATOM   5016  C1'  DA A 244    -183.689 -26.679 153.770 
ATOM   5017  N9   DA A 244    -183.107 -27.817 154.534 
ATOM   5018  C8   DA A 244    -182.463 -27.789 155.739 
ATOM   5019  N7   DA A 244    -182.069 -28.955 156.149 
ATOM   5020  C5   DA A 244    -182.478 -29.820 155.144 
ATOM   5021  C6   DA A 244    -182.356 -31.210 154.983 
ATOM   5022  N6   DA A 244    -181.756 -32.009 155.876 
ATOM   5023  N1   DA A 244    -182.876 -31.752 153.865 
ATOM   5024  C2   DA A 244    -183.471 -30.952 152.981 
ATOM   5025  N3   DA A 244    -183.644 -29.650 153.023 
ATOM   5026  C4   DA A 244    -183.115 -29.133 154.151 
ATOM   5027  P    DT A 245    -186.733 -23.860 152.814 
ATOM   5028  OP1  DT A 245    -186.547 -22.619 152.029 
ATOM   5029  OP2  DT A 245    -187.099 -23.679 154.236 
ATOM   5030  O5'  DT A 245    -187.816 -24.794 152.096 
ATOM   5031  C5'  DT A 245    -187.382 -25.696 151.061 
ATOM   5032  C4'  DT A 245    -188.038 -27.050 151.244 
ATOM   5033  O4'  DT A 245    -187.270 -27.925 152.119 
ATOM   5034  C3'  DT A 245    -189.432 -27.035 151.869 
ATOM   5035  O3'  DT A 245    -190.222 -28.048 151.258 
ATOM   5036  C2'  DT A 245    -189.205 -27.414 153.332 
ATOM   5037  C1'  DT A 245    -188.154 -28.490 153.075 
ATOM   5038  N1   DT A 245    -187.360 -28.852 154.281 
ATOM   5039  C2   DT A 245    -186.965 -30.163 154.400 
ATOM   5040  O2   DT A 245    -187.237 -31.015 153.572 
ATOM   5041  N3   DT A 245    -186.231 -30.462 155.532 
ATOM   5042  C4   DT A 245    -185.869 -29.579 156.529 
ATOM   5043  O4   DT A 245    -185.209 -29.964 157.496 
ATOM   5044  C5   DT A 245    -186.329 -28.227 156.315 
ATOM   5045  C7   DT A 245    -185.977 -27.204 157.355 
ATOM   5046  C6   DT A 245    -187.044 -27.909 155.224 
ATOM   5047  P    DG A 246    -191.762 -27.746 150.940 
ATOM   5048  OP1  DG A 246    -191.870 -27.030 149.649 
ATOM   5049  OP2  DG A 246    -192.388 -27.082 152.104 
ATOM   5050  O5'  DG A 246    -192.349 -29.227 150.786 
ATOM   5051  C5'  DG A 246    -191.485 -30.273 150.306 
ATOM   5052  C4'  DG A 246    -191.681 -31.528 151.134 
ATOM   5053  O4'  DG A 246    -190.818 -31.558 152.307 
ATOM   5054  C3'  DG A 246    -193.083 -31.737 151.704 
ATOM   5055  O3'  DG A 246    -193.390 -33.126 151.675 
ATOM   5056  C2'  DG A 246    -192.980 -31.292 153.163 
ATOM   5057  C1'  DG A 246    -191.607 -31.901 153.436 
ATOM   5058  N9   DG A 246    -190.940 -31.355 154.650 
ATOM   5059  C8   DG A 246    -190.986 -30.080 155.170 
ATOM   5060  N7   DG A 246    -190.280 -29.923 156.264 
ATOM   5061  C5   DG A 246    -189.728 -31.184 156.484 
ATOM   5062  C6   DG A 246    -188.869 -31.638 157.519 
ATOM   5063  O6   DG A 246    -188.411 -31.009 158.469 
ATOM   5064  N1   DG A 246    -188.549 -32.993 157.361 
ATOM   5065  C2   DG A 246    -188.999 -33.804 156.338 
ATOM   5066  N2   DG A 246    -188.578 -35.071 156.366 
ATOM   5067  N3   DG A 246    -189.804 -33.378 155.367 
ATOM   5068  C4   DG A 246    -190.125 -32.065 155.506 
ATOM   5069  P    DC A 247    -194.872 -33.585 151.284 
ATOM   5070  OP1  DC A 247    -195.003 -33.634 149.810 
ATOM   5071  OP2  DC A 247    -195.857 -32.742 151.995 
ATOM   5072  O5'  DC A 247    -194.909 -35.071 151.877 
ATOM   5073  C5'  DC A 247    -193.685 -35.826 151.945 
ATOM   5074  C4'  DC A 247    -193.588 -36.537 153.280 
ATOM   5075  O4'  DC A 247    -192.960 -35.712 154.303 
ATOM   5076  C3'  DC A 247    -194.916 -36.956 153.909 
ATOM   5077  O3'  DC A 247    -194.741 -38.207 154.562 
ATOM   5078  C2'  DC A 247    -195.196 -35.891 154.969 
ATOM   5079  C1'  DC A 247    -193.762 -35.762 155.473 
ATOM   5080  N1   DC A 247    -193.513 -34.520 156.258 
ATOM   5081  C2   DC A 247    -192.610 -34.591 157.316 
ATOM   5082  O2   DC A 247    -192.058 -35.671 157.557 
ATOM   5083  N3   DC A 247    -192.370 -33.471 158.044 
ATOM   5084  C4   DC A 247    -192.989 -32.320 157.750 
ATOM   5085  N4   DC A 247    -192.720 -31.255 158.490 
ATOM   5086  C5   DC A 247    -193.921 -32.226 156.667 
ATOM   5087  C6   DC A 247    -194.147 -33.357 155.951 
ATOM   5088  P    DC A 248    -195.908 -39.300 154.472 
ATOM   5089  OP1  DC A 248    -195.779 -40.061 153.209 
ATOM   5090  OP2  DC A 248    -197.216 -38.649 154.707 
ATOM   5091  O5'  DC A 248    -195.550 -40.248 155.710 
ATOM   5092  C5'  DC A 248    -194.173 -40.385 156.109 
ATOM   5093  C4'  DC A 248    -194.061 -40.315 157.620 
ATOM   5094  O4'  DC A 248    -193.909 -38.950 158.103 
ATOM   5095  C3'  DC A 248    -195.260 -40.852 158.401 
ATOM   5096  O3'  DC A 248    -194.790 -41.505 159.574 
ATOM   5097  C2'  DC A 248    -196.039 -39.604 158.819 
ATOM   5098  C1'  DC A 248    -194.826 -38.747 159.167 
ATOM   5099  N1   DC A 248    -195.126 -37.291 159.249 
ATOM   5100  C2   DC A 248    -194.430 -36.536 160.190 
ATOM   5101  O2   DC A 248    -193.600 -37.101 160.912 
ATOM   5102  N3   DC A 248    -194.689 -35.206 160.281 
ATOM   5103  C4   DC A 248    -195.596 -34.632 159.480 
ATOM   5104  N4   DC A 248    -195.813 -33.331 159.608 
ATOM   5105  C5   DC A 248    -196.323 -35.390 158.506 
ATOM   5106  C6   DC A 248    -196.050 -36.717 158.431 
ATOM   5107  P    DG A 249    -195.505 -42.857 160.048 
ATOM   5108  OP1  DG A 249    -194.935 -44.005 159.307 
ATOM   5109  OP2  DG A 249    -196.974 -42.696 159.966 
ATOM   5110  O5'  DG A 249    -195.057 -42.930 161.582 
ATOM   5111  C5'  DG A 249    -193.794 -42.358 161.968 
ATOM   5112  C4'  DG A 249    -193.952 -41.570 163.253 
ATOM   5113  O4'  DG A 249    -194.335 -40.187 163.013 
ATOM   5114  C3'  DG A 249    -195.017 -42.085 164.221 
ATOM   5115  O3'  DG A 249    -194.552 -41.909 165.554 
ATOM   5116  C2'  DG A 249    -196.218 -41.165 164.001 
ATOM   5117  C1'  DG A 249    -195.425 -39.869 163.866 
ATOM   5118  N9   DG A 249    -196.194 -38.758 163.240 
ATOM   5119  C8   DG A 249    -197.154 -38.812 162.252 
ATOM   5120  N7   DG A 249    -197.645 -37.642 161.920 
ATOM   5121  C5   DG A 249    -196.962 -36.750 162.746 
ATOM   5122  C6   DG A 249    -197.063 -35.339 162.848 
ATOM   5123  O6   DG A 249    -197.786 -34.572 162.219 
ATOM   5124  N1   DG A 249    -196.187 -34.831 163.818 
ATOM   5125  C2   DG A 249    -195.326 -35.588 164.588 
ATOM   5126  N2   DG A 249    -194.570 -34.915 165.458 
ATOM   5127  N3   DG A 249    -195.231 -36.914 164.491 
ATOM   5128  C4   DG A 249    -196.075 -37.421 163.555 
ATOM   5129  P    DT A 250    -194.849 -43.049 166.637 
ATOM   5130  OP1  DT A 250    -193.824 -44.112 166.532 
ATOM   5131  OP2  DT A 250    -196.256 -43.491 166.519 
ATOM   5132  O5'  DT A 250    -194.652 -42.244 168.006 
ATOM   5133  C5'  DT A 250    -193.723 -41.143 168.041 
ATOM   5134  C4'  DT A 250    -194.333 -39.975 168.789 
ATOM   5135  O4'  DT A 250    -195.106 -39.100 167.917 
ATOM   5136  C3'  DT A 250    -195.310 -40.337 169.907 
ATOM   5137  O3'  DT A 250    -195.146 -39.416 170.978 
ATOM   5138  C2'  DT A 250    -196.695 -40.129 169.295 
ATOM   5139  C1'  DT A 250    -196.360 -38.849 168.533 
ATOM   5140  N1   DT A 250    -197.342 -38.514 167.464 
ATOM   5141  C2   DT A 250    -197.589 -37.181 167.237 
ATOM   5142  O2   DT A 250    -197.045 -36.290 167.865 
ATOM   5143  N3   DT A 250    -198.505 -36.910 166.239 
ATOM   5144  C4   DT A 250    -199.176 -37.837 165.469 
ATOM   5145  O4   DT A 250    -199.975 -37.472 164.604 
ATOM   5146  C5   DT A 250    -198.851 -39.209 165.781 
ATOM   5147  C7   DT A 250    -199.538 -40.282 164.990 
ATOM   5148  C6   DT A 250    -197.964 -39.501 166.747 
ATOM   5149  P    DT A 251    -195.221 -39.955 172.484 
ATOM   5150  OP1  DT A 251    -193.901 -40.492 172.885 
ATOM   5151  OP2  DT A 251    -196.368 -40.879 172.623 
ATOM   5152  O5'  DT A 251    -195.519 -38.604 173.288 
ATOM   5153  C5'  DT A 251    -195.020 -37.357 172.768 
ATOM   5154  C4'  DT A 251    -196.091 -36.288 172.869 
ATOM   5155  O4'  DT A 251    -196.959 -36.259 171.700 
ATOM   5156  C3'  DT A 251    -197.059 -36.427 174.044 
ATOM   5157  O3'  DT A 251    -197.378 -35.130 174.533 
ATOM   5158  C2'  DT A 251    -198.320 -37.040 173.436 
ATOM   5159  C1'  DT A 251    -198.307 -36.228 172.144 
ATOM   5160  N1   DT A 251    -199.161 -36.802 171.067 
ATOM   5161  C2   DT A 251    -199.792 -35.915 170.230 
ATOM   5162  O2   DT A 251    -199.678 -34.706 170.337 
ATOM   5163  N3   DT A 251    -200.576 -36.483 169.244 
ATOM   5164  C4   DT A 251    -200.775 -37.832 169.033 
ATOM   5165  O4   DT A 251    -201.501 -38.221 168.116 
ATOM   5166  C5   DT A 251    -200.072 -38.684 169.962 
ATOM   5167  C7   DT A 251    -200.234 -40.167 169.803 
ATOM   5168  C6   DT A 251    -199.303 -38.159 170.930 
ATOM   5169  P    DA A 252    -197.511 -34.906 176.112 
ATOM   5170  OP1  DA A 252    -196.169 -34.679 176.695 
ATOM   5171  OP2  DA A 252    -198.298 -36.009 176.705 
ATOM   5172  O5'  DA A 252    -198.359 -33.550 176.169 
ATOM   5173  C5'  DA A 252    -198.221 -32.595 175.101 
ATOM   5174  C4'  DA A 252    -199.585 -32.070 174.695 
ATOM   5175  O4'  DA A 252    -200.217 -32.896 173.676 
ATOM   5176  C3'  DA A 252    -200.628 -31.998 175.810 
ATOM   5177  O3'  DA A 252    -201.428 -30.838 175.617 
ATOM   5178  C2'  DA A 252    -201.504 -33.233 175.602 
ATOM   5179  C1'  DA A 252    -201.552 -33.160 174.079 
ATOM   5180  N9   DA A 252    -201.989 -34.428 173.431 
ATOM   5181  C8   DA A 252    -201.746 -35.711 173.830 
ATOM   5182  N7   DA A 252    -202.264 -36.610 173.052 
ATOM   5183  C5   DA A 252    -202.898 -35.870 172.062 
ATOM   5184  C6   DA A 252    -203.639 -36.242 170.929 
ATOM   5185  N6   DA A 252    -203.878 -37.517 170.587 
ATOM   5186  N1   DA A 252    -204.129 -35.255 170.157 
ATOM   5187  C2   DA A 252    -203.888 -33.991 170.502 
ATOM   5188  N3   DA A 252    -203.214 -33.525 171.530 
ATOM   5189  C4   DA A 252    -202.735 -34.533 172.286 
ATOM   5190  P    DA A 253    -201.875 -29.983 176.894 
ATOM   5191  OP1  DA A 253    -200.792 -29.044 177.267 
ATOM   5192  OP2  DA A 253    -202.340 -30.894 177.964 
ATOM   5193  O5'  DA A 253    -203.118 -29.165 176.307 
ATOM   5194  C5'  DA A 253    -203.134 -28.828 174.907 
ATOM   5195  C4'  DA A 253    -204.511 -29.083 174.327 
ATOM   5196  O4'  DA A 253    -204.667 -30.449 173.848 
ATOM   5197  C3'  DA A 253    -205.683 -28.894 175.290 
ATOM   5198  O3'  DA A 253    -206.778 -28.332 174.578 
ATOM   5199  C2'  DA A 253    -206.061 -30.311 175.723 
ATOM   5200  C1'  DA A 253    -205.888 -30.965 174.356 
ATOM   5201  N9   DA A 253    -205.776 -32.449 174.412 
ATOM   5202  C8   DA A 253    -205.193 -33.220 175.376 
ATOM   5203  N7   DA A 253    -205.257 -34.493 175.140 
ATOM   5204  C5   DA A 253    -205.932 -34.576 173.930 
ATOM   5205  C6   DA A 253    -206.321 -35.666 173.134 
ATOM   5206  N6   DA A 253    -206.071 -36.943 173.456 
ATOM   5207  N1   DA A 253    -206.978 -35.395 171.991 
ATOM   5208  C2   DA A 253    -207.224 -34.124 171.676 
ATOM   5209  N3   DA A 253    -206.912 -33.030 172.337 
ATOM   5210  C4   DA A 253    -206.255 -33.329 173.477 
ATOM   5211  P    DC A 254    -207.678 -27.217 175.291 
ATOM   5212  OP1  DC A 254    -207.037 -25.891 175.140 
ATOM   5213  OP2  DC A 254    -207.982 -27.637 176.677 
ATOM   5214  O5'  DC A 254    -209.011 -27.274 174.408 
ATOM   5215  C5'  DC A 254    -208.913 -27.645 173.020 
ATOM   5216  C4'  DC A 254    -210.020 -28.618 172.666 
ATOM   5217  O4'  DC A 254    -209.642 -30.004 172.909 
ATOM   5218  C3'  DC A 254    -211.327 -28.451 173.441 
ATOM   5219  O3'  DC A 254    -212.418 -28.719 172.568 
ATOM   5220  C2'  DC A 254    -211.283 -29.541 174.513 
ATOM   5221  C1'  DC A 254    -210.690 -30.634 173.628 
ATOM   5222  N1   DC A 254    -210.108 -31.773 174.393 
ATOM   5223  C2   DC A 254    -210.213 -33.047 173.841 
ATOM   5224  O2   DC A 254    -210.780 -33.179 172.750 
ATOM   5225  N3   DC A 254    -209.689 -34.097 174.522 
ATOM   5226  C4   DC A 254    -209.083 -33.912 175.702 
ATOM   5227  N4   DC A 254    -208.588 -34.969 176.327 
ATOM   5228  C5   DC A 254    -208.964 -32.610 176.287 
ATOM   5229  C6   DC A 254    -209.495 -31.573 175.590 
ATOM   5230  P    DA A 255    -213.735 -27.816 172.673 
ATOM   5231  OP1  DA A 255    -213.548 -26.574 171.887 
ATOM   5232  OP2  DA A 255    -214.100 -27.634 174.095 
ATOM   5233  O5'  DA A 255    -214.817 -28.750 171.955 
ATOM   5234  C5'  DA A 255    -214.383 -29.651 170.919 
ATOM   5235  C4'  DA A 255    -215.039 -31.005 171.102 
ATOM   5236  O4'  DA A 255    -214.271 -31.880 171.977 
ATOM   5237  C3'  DA A 255    -216.433 -30.990 171.728 
ATOM   5238  O3'  DA A 255    -217.223 -32.004 171.116 
ATOM   5239  C2'  DA A 255    -216.206 -31.369 173.191 
ATOM   5240  C1'  DA A 255    -215.155 -32.445 172.933 
ATOM   5241  N9   DA A 255    -214.361 -32.807 174.139 
ATOM   5242  C8   DA A 255    -213.962 -32.000 175.167 
ATOM   5243  N7   DA A 255    -213.277 -32.616 176.081 
ATOM   5244  C5   DA A 255    -213.216 -33.926 175.628 
ATOM   5245  C6   DA A 255    -212.620 -35.083 176.157 
ATOM   5246  N6   DA A 255    -211.941 -35.105 177.312 
ATOM   5247  N1   DA A 255    -212.749 -36.222 175.452 
ATOM   5248  C2   DA A 255    -213.424 -36.195 174.305 
ATOM   5249  N3   DA A 255    -214.020 -35.181 173.715 
ATOM   5250  C4   DA A 255    -213.876 -34.054 174.441 
ATOM   5251  P    DA A 256    -218.763 -31.701 170.798 
ATOM   5252  OP1  DA A 256    -218.871 -30.986 169.507 
ATOM   5253  OP2  DA A 256    -219.389 -31.037 171.962 
ATOM   5254  O5'  DA A 256    -219.350 -33.182 170.644 
ATOM   5255  C5'  DA A 256    -218.486 -34.229 170.164 
ATOM   5256  C4'  DA A 256    -218.682 -35.483 170.993 
ATOM   5257  O4'  DA A 256    -217.819 -35.514 172.165 
ATOM   5258  C3'  DA A 256    -220.085 -35.692 171.562 
ATOM   5259  O3'  DA A 256    -220.391 -37.081 171.533 
ATOM   5260  C2'  DA A 256    -219.981 -35.247 173.021 
ATOM   5261  C1'  DA A 256    -218.608 -35.856 173.294 
ATOM   5262  N9   DA A 256    -217.941 -35.310 174.509 
ATOM   5263  C8   DA A 256    -217.998 -34.041 175.009 
ATOM   5264  N7   DA A 256    -217.304 -33.872 176.091 
ATOM   5265  C5   DA A 256    -216.745 -35.121 176.328 
ATOM   5266  C6   DA A 256    -215.895 -35.602 177.337 
ATOM   5267  N6   DA A 256    -215.438 -34.845 178.344 
ATOM   5268  N1   DA A 256    -215.529 -36.896 177.274 
ATOM   5269  C2   DA A 256    -215.985 -37.644 176.270 
ATOM   5270  N3   DA A 256    -216.779 -37.307 175.277 
ATOM   5271  C4   DA A 256    -217.130 -36.008 175.364 
ATOM   5272  P    DC A 257    -221.873 -37.541 171.142 
ATOM   5273  OP1  DC A 257    -222.004 -37.590 169.668 
ATOM   5274  OP2  DC A 257    -222.858 -36.697 171.853 
ATOM   5275  O5'  DC A 257    -221.910 -39.026 171.735 
ATOM   5276  C5'  DC A 257    -220.686 -39.782 171.803 
ATOM   5277  C4'  DC A 257    -220.589 -40.492 173.138 
ATOM   5278  O4'  DC A 257    -219.961 -39.667 174.161 
ATOM   5279  C3'  DC A 257    -221.917 -40.912 173.767 
ATOM   5280  O3'  DC A 257    -221.742 -42.163 174.420 
ATOM   5281  C2'  DC A 257    -222.197 -39.846 174.827 
ATOM   5282  C1'  DC A 257    -220.763 -39.717 175.331 
ATOM   5283  N1   DC A 257    -220.514 -38.476 176.116 
ATOM   5284  C2   DC A 257    -219.611 -38.547 177.174 
ATOM   5285  O2   DC A 257    -219.060 -39.626 177.416 
ATOM   5286  N3   DC A 257    -219.371 -37.427 177.902 
ATOM   5287  C4   DC A 257    -219.990 -36.276 177.609 
ATOM   5288  N4   DC A 257    -219.722 -35.211 178.349 
ATOM   5289  C5   DC A 257    -220.922 -36.181 176.525 
ATOM   5290  C6   DC A 257    -221.149 -37.312 175.810 
ATOM   5291  P    DA A 258    -222.910 -43.255 174.330 
ATOM   5292  OP1  DA A 258    -222.781 -44.017 173.067 
ATOM   5293  OP2  DA A 258    -224.217 -42.604 174.566 
ATOM   5294  O5'  DA A 258    -222.551 -44.203 175.569 
ATOM   5295  C5'  DA A 258    -221.174 -44.341 175.968 
ATOM   5296  C4'  DA A 258    -221.062 -44.271 177.478 
ATOM   5297  O4'  DA A 258    -220.910 -42.905 177.961 
ATOM   5298  C3'  DA A 258    -222.261 -44.807 178.259 
ATOM   5299  O3'  DA A 258    -221.792 -45.460 179.432 
ATOM   5300  C2'  DA A 258    -223.040 -43.560 178.677 
ATOM   5301  C1'  DA A 258    -221.827 -42.702 179.026 
ATOM   5302  N9   DA A 258    -222.127 -41.246 179.107 
ATOM   5303  C8   DA A 258    -223.016 -40.520 178.368 
ATOM   5304  N7   DA A 258    -223.051 -39.260 178.677 
ATOM   5305  C5   DA A 258    -222.116 -39.141 179.696 
ATOM   5306  C6   DA A 258    -221.680 -38.043 180.457 
ATOM   5307  N6   DA A 258    -222.152 -36.799 180.299 
ATOM   5308  N1   DA A 258    -220.737 -38.273 181.390 
ATOM   5309  C2   DA A 258    -220.272 -39.511 181.542 
ATOM   5310  N3   DA A 258    -220.601 -40.607 180.895 
ATOM   5311  C4   DA A 258    -221.546 -40.351 179.967 
ATOM   5312  P    DA A 259    -222.506 -46.813 179.906 
ATOM   5313  OP1  DA A 259    -221.936 -47.961 179.166 
ATOM   5314  OP2  DA A 259    -223.975 -46.652 179.824 
ATOM   5315  O5'  DA A 259    -222.059 -46.885 181.440 
ATOM   5316  C5'  DA A 259    -220.795 -46.313 181.826 
ATOM   5317  C4'  DA A 259    -220.953 -45.526 183.112 
ATOM   5318  O4'  DA A 259    -221.337 -44.142 182.871 
ATOM   5319  C3'  DA A 259    -222.018 -46.041 184.080 
ATOM   5320  O3'  DA A 259    -221.553 -45.864 185.412 
ATOM   5321  C2'  DA A 259    -223.219 -45.121 183.859 
ATOM   5322  C1'  DA A 259    -222.426 -43.824 183.724 
ATOM   5323  N9   DA A 259    -223.195 -42.714 183.098 
ATOM   5324  C8   DA A 259    -224.144 -42.785 182.118 
ATOM   5325  N7   DA A 259    -224.639 -41.635 181.780 
ATOM   5326  C5   DA A 259    -223.969 -40.732 182.595 
ATOM   5327  C6   DA A 259    -224.044 -39.335 182.721 
ATOM   5328  N6   DA A 259    -224.866 -38.569 181.991 
ATOM   5329  N1   DA A 259    -223.239 -38.752 183.629 
ATOM   5330  C2   DA A 259    -222.423 -39.518 184.351 
ATOM   5331  N3   DA A 259    -222.267 -40.823 184.322 
ATOM   5332  C4   DA A 259    -223.084 -41.383 183.406 
ATOM   5333  P    DG A 260    -221.850 -47.005 186.496 
ATOM   5334  OP1  DG A 260    -220.826 -48.067 186.391 
ATOM   5335  OP2  DG A 260    -223.257 -47.446 186.378 
ATOM   5336  O5'  DG A 260    -221.653 -46.199 187.864 
ATOM   5337  C5'  DG A 260    -220.724 -45.099 187.900 
ATOM   5338  C4'  DG A 260    -221.334 -43.930 188.647 
ATOM   5339  O4'  DG A 260    -222.107 -43.056 187.776 
ATOM   5340  C3'  DG A 260    -222.311 -44.293 189.766 
ATOM   5341  O3'  DG A 260    -222.147 -43.371 190.837 
ATOM   5342  C2'  DG A 260    -223.696 -44.084 189.153 
ATOM   5343  C1'  DG A 260    -223.361 -42.805 188.391 
ATOM   5344  N9   DG A 260    -224.343 -42.470 187.322 
ATOM   5345  C8   DG A 260    -225.062 -43.313 186.504 
ATOM   5346  N7   DG A 260    -225.850 -42.694 185.659 
ATOM   5347  C5   DG A 260    -225.638 -41.344 185.937 
ATOM   5348  C6   DG A 260    -226.211 -40.189 185.345 
ATOM   5349  O6   DG A 260    -227.037 -40.117 184.439 
ATOM   5350  N1   DG A 260    -225.715 -39.015 185.930 
ATOM   5351  C2   DG A 260    -224.788 -38.965 186.951 
ATOM   5352  N2   DG A 260    -224.443 -37.745 187.371 
ATOM   5353  N3   DG A 260    -224.250 -40.050 187.506 
ATOM   5354  C4   DG A 260    -224.720 -41.197 186.950 
ATOM   5355  P    DC A 261    -222.222 -43.911 192.342 
ATOM   5356  OP1  DC A 261    -220.902 -44.448 192.743 
ATOM   5357  OP2  DC A 261    -223.369 -44.834 192.482 
ATOM   5358  O5'  DC A 261    -222.520 -42.559 193.147 
ATOM   5359  C5'  DC A 261    -222.021 -41.312 192.626 
ATOM   5360  C4'  DC A 261    -223.092 -40.244 192.728 
ATOM   5361  O4'  DC A 261    -223.960 -40.214 191.559 
ATOM   5362  C3'  DC A 261    -224.060 -40.382 193.902 
ATOM   5363  O3'  DC A 261    -224.380 -39.085 194.391 
ATOM   5364  C2'  DC A 261    -225.321 -40.995 193.294 
ATOM   5365  C1'  DC A 261    -225.308 -40.184 192.003 
ATOM   5366  N1   DC A 261    -226.162 -40.757 190.926 
ATOM   5367  C2   DC A 261    -226.809 -39.871 190.068 
ATOM   5368  O2   DC A 261    -226.648 -38.657 190.234 
ATOM   5369  N3   DC A 261    -227.593 -40.374 189.080 
ATOM   5370  C4   DC A 261    -227.741 -41.697 188.933 
ATOM   5371  N4   DC A 261    -228.516 -42.138 187.955 
ATOM   5372  C5   DC A 261    -227.085 -42.626 189.805 
ATOM   5373  C6   DC A 261    -226.306 -42.104 190.786 
ATOM   5374  P    DA A 262    -224.512 -38.861 195.970 
ATOM   5375  OP1  DA A 262    -223.171 -38.634 196.553 
ATOM   5376  OP2  DA A 262    -225.299 -39.964 196.563 
ATOM   5377  O5'  DA A 262    -225.360 -37.506 196.028 
ATOM   5378  C5'  DA A 262    -225.222 -36.550 194.959 
ATOM   5379  C4'  DA A 262    -226.586 -36.026 194.553 
ATOM   5380  O4'  DA A 262    -227.218 -36.852 193.534 
ATOM   5381  C3'  DA A 262    -227.629 -35.953 195.668 
ATOM   5382  O3'  DA A 262    -228.429 -34.793 195.476 
ATOM   5383  C2'  DA A 262    -228.505 -37.188 195.460 
ATOM   5384  C1'  DA A 262    -228.553 -37.115 193.937 
ATOM   5385  N9   DA A 262    -228.990 -38.384 193.289 
ATOM   5386  C8   DA A 262    -228.747 -39.667 193.688 
ATOM   5387  N7   DA A 262    -229.266 -40.566 192.910 
ATOM   5388  C5   DA A 262    -229.899 -39.826 191.921 
ATOM   5389  C6   DA A 262    -230.640 -40.198 190.787 
ATOM   5390  N6   DA A 262    -230.879 -41.473 190.445 
ATOM   5391  N1   DA A 262    -231.131 -39.210 190.015 
ATOM   5392  C2   DA A 262    -230.889 -37.946 190.360 
ATOM   5393  N3   DA A 262    -230.215 -37.480 191.389 
ATOM   5394  C4   DA A 262    -229.736 -38.489 192.145 
ATOM   5395  P    DT A 263    -228.876 -33.938 196.753 
ATOM   5396  OP1  DT A 263    -227.794 -33.000 197.125 
ATOM   5397  OP2  DT A 263    -229.342 -34.849 197.822 
ATOM   5398  O5'  DT A 263    -230.119 -33.120 196.166 
ATOM   5399  C5'  DT A 263    -230.135 -32.783 194.765 
ATOM   5400  C4'  DT A 263    -231.512 -33.038 194.186 
ATOM   5401  O4'  DT A 263    -231.668 -34.404 193.707 
ATOM   5402  C3'  DT A 263    -232.684 -32.850 195.148 
ATOM   5403  O3'  DT A 263    -233.779 -32.287 194.436 
ATOM   5404  C2'  DT A 263    -233.063 -34.266 195.581 
ATOM   5405  C1'  DT A 263    -232.889 -34.920 194.214 
ATOM   5406  N1   DT A 263    -232.777 -36.405 194.270 
ATOM   5407  C2   DT A 263    -233.325 -37.113 193.228 
ATOM   5408  O2   DT A 263    -233.884 -36.580 192.285 
ATOM   5409  N3   DT A 263    -233.202 -38.486 193.315 
ATOM   5410  C4   DT A 263    -232.592 -39.191 194.332 
ATOM   5411  O4   DT A 263    -232.544 -40.422 194.300 
ATOM   5412  C5   DT A 263    -232.048 -38.360 195.380 
ATOM   5413  C7   DT A 263    -231.367 -39.048 196.527 
ATOM   5414  C6   DT A 263    -232.153 -37.022 195.322 
ATOM   5415  P    DT A 264    -234.679 -31.172 195.149 
ATOM   5416  OP1  DT A 264    -234.038 -29.847 194.999 
ATOM   5417  OP2  DT A 264    -234.983 -31.592 196.535 
ATOM   5418  O5'  DT A 264    -236.012 -31.229 194.266 
ATOM   5419  C5'  DT A 264    -235.914 -31.600 192.878 
ATOM   5420  C4'  DT A 264    -237.021 -32.574 192.524 
ATOM   5421  O4'  DT A 264    -236.643 -33.959 192.768 
ATOM   5422  C3'  DT A 264    -238.328 -32.407 193.299 
ATOM   5423  O3'  DT A 264    -239.419 -32.675 192.427 
ATOM   5424  C2'  DT A 264    -238.284 -33.497 194.371 
ATOM   5425  C1'  DT A 264    -237.692 -34.589 193.487 
ATOM   5426  N1   DT A 264    -237.109 -35.728 194.251 
ATOM   5427  C2   DT A 264    -237.221 -36.978 193.693 
ATOM   5428  O2   DT A 264    -237.767 -37.180 192.622 
ATOM   5429  N3   DT A 264    -236.670 -38.009 194.431 
ATOM   5430  C4   DT A 264    -236.032 -37.893 195.649 
ATOM   5431  O4   DT A 264    -235.579 -38.891 196.215 
ATOM   5432  C5   DT A 264    -235.964 -36.543 196.153 
ATOM   5433  C7   DT A 264    -235.287 -36.328 197.474 
ATOM   5434  C6   DT A 264    -236.492 -35.522 195.457 
ATOM   5435  P    DC A 265    -240.736 -31.771 192.531 
ATOM   5436  OP1  DC A 265    -240.549 -30.530 191.745 
ATOM   5437  OP2  DC A 265    -241.102 -31.590 193.953 
ATOM   5438  O5'  DC A 265    -241.818 -32.705 191.813 
ATOM   5439  C5'  DC A 265    -241.384 -33.606 190.777 
ATOM   5440  C4'  DC A 265    -242.040 -34.960 190.960 
ATOM   5441  O4'  DC A 265    -241.272 -35.836 191.835 
ATOM   5442  C3'  DC A 265    -243.435 -34.946 191.586 
ATOM   5443  O3'  DC A 265    -244.224 -35.959 190.975 
ATOM   5444  C2'  DC A 265    -243.207 -35.324 193.049 
ATOM   5445  C1'  DC A 265    -242.156 -36.401 192.792 
ATOM   5446  N1   DC A 265    -241.362 -36.763 193.998 
ATOM   5447  C2   DC A 265    -240.954 -38.088 194.134 
ATOM   5448  O2   DC A 265    -241.265 -38.900 193.255 
ATOM   5449  N3   DC A 265    -240.230 -38.438 195.227 
ATOM   5450  C4   DC A 265    -239.914 -37.529 196.156 
ATOM   5451  N4   DC A 265    -239.205 -37.921 197.205 
ATOM   5452  C5   DC A 265    -240.323 -36.161 196.037 
ATOM   5453  C6   DC A 265    -241.046 -35.830 194.937 
ATOM   5454  P    DT A 266    -245.764 -35.656 190.656 
ATOM   5455  OP1  DT A 266    -245.872 -34.941 189.365 
ATOM   5456  OP2  DT A 266    -246.390 -34.993 191.821 
ATOM   5457  O5'  DT A 266    -246.351 -37.138 190.503 
ATOM   5458  C5'  DT A 266    -245.488 -38.184 190.022 
ATOM   5459  C4'  DT A 266    -245.683 -39.439 190.851 
ATOM   5460  O4'  DT A 266    -244.820 -39.469 192.024 
ATOM   5461  C3'  DT A 266    -247.086 -39.648 191.421 
ATOM   5462  O3'  DT A 266    -247.392 -41.037 191.392 
ATOM   5463  C2'  DT A 266    -246.982 -39.203 192.879 
ATOM   5464  C1'  DT A 266    -245.609 -39.812 193.152 
ATOM   5465  N1   DT A 266    -244.942 -39.266 194.367 
ATOM   5466  C2   DT A 266    -244.164 -40.132 195.096 
ATOM   5467  O2   DT A 266    -244.007 -41.301 194.788 
ATOM   5468  N3   DT A 266    -243.563 -39.590 196.215 
ATOM   5469  C4   DT A 266    -243.672 -38.286 196.654 
ATOM   5470  O4   DT A 266    -243.086 -37.916 197.673 
ATOM   5471  C5   DT A 266    -244.511 -37.454 195.823 
ATOM   5472  C7   DT A 266    -244.684 -36.020 196.230 
ATOM   5473  C6   DT A 266    -245.108 -37.955 194.730 
ATOM   5474  P    DA A 267    -248.874 -41.496 191.000 
ATOM   5475  OP1  DA A 267    -249.005 -41.545 189.526 
ATOM   5476  OP2  DA A 267    -249.860 -40.653 191.712 
ATOM   5477  O5'  DA A 267    -248.911 -42.982 191.594 
ATOM   5478  C5'  DA A 267    -247.687 -43.737 191.661 
ATOM   5479  C4'  DA A 267    -247.590 -44.447 192.996 
ATOM   5480  O4'  DA A 267    -246.962 -43.622 194.019 
ATOM   5481  C3'  DA A 267    -248.918 -44.867 193.626 
ATOM   5482  O3'  DA A 267    -248.743 -46.118 194.279 
ATOM   5483  C2'  DA A 267    -249.198 -43.802 194.686 
ATOM   5484  C1'  DA A 267    -247.764 -43.672 195.189 
ATOM   5485  N9   DA A 267    -247.515 -42.431 195.974 
ATOM   5486  C8   DA A 267    -248.064 -41.193 195.800 
ATOM   5487  N7   DA A 267    -247.644 -40.309 196.652 
ATOM   5488  C5   DA A 267    -246.751 -41.011 197.450 
ATOM   5489  C6   DA A 267    -245.962 -40.630 198.548 
ATOM   5490  N6   DA A 267    -245.946 -39.389 199.054 
ATOM   5491  N1   DA A 267    -245.188 -41.577 199.110 
ATOM   5492  C2   DA A 267    -245.207 -42.809 198.604 
ATOM   5493  N3   DA A 267    -245.899 -43.278 197.588 
ATOM   5494  C4   DA A 267    -246.667 -42.311 197.043 
ATOM   5495  P    DT A 268    -249.911 -47.211 194.189 
ATOM   5496  OP1  DT A 268    -249.782 -47.972 192.926 
ATOM   5497  OP2  DT A 268    -251.218 -46.560 194.424 
ATOM   5498  O5'  DT A 268    -249.552 -48.159 195.427 
ATOM   5499  C5'  DT A 268    -248.175 -48.296 195.826 
ATOM   5500  C4'  DT A 268    -248.063 -48.226 197.336 
ATOM   5501  O4'  DT A 268    -247.911 -46.861 197.820 
ATOM   5502  C3'  DT A 268    -249.262 -48.762 198.118 
ATOM   5503  O3'  DT A 268    -248.793 -49.416 199.291 
ATOM   5504  C2'  DT A 268    -250.042 -47.515 198.535 
ATOM   5505  C1'  DT A 268    -248.828 -46.658 198.884 
ATOM   5506  N1   DT A 268    -249.128 -45.201 198.965 
ATOM   5507  C2   DT A 268    -248.433 -44.471 199.900 
ATOM   5508  O2   DT A 268    -247.602 -44.964 200.643 
ATOM   5509  N3   DT A 268    -248.738 -43.125 199.947 
ATOM   5510  C4   DT A 268    -249.657 -42.465 199.157 
ATOM   5511  O4   DT A 268    -249.844 -41.254 199.291 
ATOM   5512  C5   DT A 268    -250.335 -43.315 198.208 
ATOM   5513  C7   DT A 268    -251.354 -42.677 197.307 
ATOM   5514  C6   DT A 268    -250.059 -44.627 198.140 
ATOM   5515  P    DT A 269    -249.508 -50.768 199.764 
ATOM   5516  OP1  DT A 269    -248.938 -51.916 199.024 
ATOM   5517  OP2  DT A 269    -250.976 -50.607 199.683 
ATOM   5518  O5'  DT A 269    -249.060 -50.841 201.299 
ATOM   5519  C5'  DT A 269    -247.796 -50.269 201.684 
ATOM   5520  C4'  DT A 269    -247.954 -49.481 202.970 
ATOM   5521  O4'  DT A 269    -248.338 -48.098 202.730 
ATOM   5522  C3'  DT A 269    -249.020 -49.996 203.938 
ATOM   5523  O3'  DT A 269    -248.554 -49.820 205.271 
ATOM   5524  C2'  DT A 269    -250.220 -49.076 203.718 
ATOM   5525  C1'  DT A 269    -249.427 -47.780 203.582 
ATOM   5526  N1   DT A 269    -250.196 -46.669 202.956 
ATOM   5527  C2   DT A 269    -249.937 -45.397 203.406 
ATOM   5528  O2   DT A 269    -249.120 -45.156 204.277 
ATOM   5529  N3   DT A 269    -250.670 -44.393 202.803 
ATOM   5530  C4   DT A 269    -251.617 -44.553 201.812 
ATOM   5531  O4   DT A 269    -252.210 -43.577 201.348 
ATOM   5532  C5   DT A 269    -251.819 -45.924 201.406 
ATOM   5533  C7   DT A 269    -252.834 -46.187 200.332 
ATOM   5534  C6   DT A 269    -251.121 -46.920 201.976 
ATOM   5535  P    DG A 270    -248.851 -50.960 206.354 
ATOM   5536  OP1  DG A 270    -247.827 -52.023 206.249 
ATOM   5537  OP2  DG A 270    -250.258 -51.401 206.236 
ATOM   5538  O5'  DG A 270    -248.654 -50.154 207.723 
ATOM   5539  C5'  DG A 270    -247.726 -49.054 207.758 
ATOM   5540  C4'  DG A 270    -248.336 -47.886 208.506 
ATOM   5541  O4'  DG A 270    -249.108 -47.011 207.634 
ATOM   5542  C3'  DG A 270    -249.312 -48.248 209.624 
ATOM   5543  O3'  DG A 270    -249.148 -47.327 210.695 
ATOM   5544  C2'  DG A 270    -250.697 -48.039 209.011 
ATOM   5545  C1'  DG A 270    -250.362 -46.760 208.250 
ATOM   5546  N9   DG A 270    -251.344 -46.425 207.180 
ATOM   5547  C8   DG A 270    -252.063 -47.269 206.362 
ATOM   5548  N7   DG A 270    -252.851 -46.649 205.517 
ATOM   5549  C5   DG A 270    -252.639 -45.300 205.795 
ATOM   5550  C6   DG A 270    -253.212 -44.144 205.203 
ATOM   5551  O6   DG A 270    -254.038 -44.072 204.297 
ATOM   5552  N1   DG A 270    -252.716 -42.971 205.788 
ATOM   5553  C2   DG A 270    -251.789 -42.921 206.810 
ATOM   5554  N2   DG A 270    -251.444 -41.701 207.230 
ATOM   5555  N3   DG A 270    -251.251 -44.005 207.364 
ATOM   5556  C4   DG A 270    -251.722 -45.152 206.808 
ATOM   5557  P    DA A 271    -249.223 -47.866 212.201 
ATOM   5558  OP1  DA A 271    -247.904 -48.403 212.601 
ATOM   5559  OP2  DA A 271    -250.370 -48.790 212.340 
ATOM   5560  O5'  DA A 271    -249.521 -46.515 213.005 
ATOM   5561  C5'  DA A 271    -249.023 -45.268 212.484 
ATOM   5562  C4'  DA A 271    -250.093 -44.199 212.586 
ATOM   5563  O4'  DA A 271    -250.961 -44.170 211.417 
ATOM   5564  C3'  DA A 271    -251.062 -44.338 213.760 
ATOM   5565  O3'  DA A 271    -251.381 -43.040 214.249 
ATOM   5566  C2'  DA A 271    -252.323 -44.951 213.153 
ATOM   5567  C1'  DA A 271    -252.309 -44.139 211.861 
ATOM   5568  N9   DA A 271    -253.163 -44.713 210.784 
ATOM   5569  C8   DA A 271    -253.412 -46.027 210.508 
ATOM   5570  N7   DA A 271    -254.206 -46.210 209.498 
ATOM   5571  C5   DA A 271    -254.506 -44.924 209.071 
ATOM   5572  C6   DA A 271    -255.308 -44.436 208.027 
ATOM   5573  N6   DA A 271    -255.986 -45.226 207.183 
ATOM   5574  N1   DA A 271    -255.388 -43.100 207.881 
ATOM   5575  C2   DA A 271    -254.712 -42.319 208.722 
ATOM   5576  N3   DA A 271    -253.936 -42.659 209.728 
ATOM   5577  C4   DA A 271    -253.873 -44.000 209.853 
ATOM   5578  P    DT A 272    -251.513 -42.816 215.829 
ATOM   5579  OP1  DT A 272    -250.172 -42.590 216.411 
ATOM   5580  OP2  DT A 272    -252.301 -43.920 216.422 
ATOM   5581  O5'  DT A 272    -252.361 -41.461 215.886 
ATOM   5582  C5'  DT A 272    -252.223 -40.506 214.817 
ATOM   5583  C4'  DT A 272    -253.587 -39.981 214.412 
ATOM   5584  O4'  DT A 272    -254.219 -40.807 213.392 
ATOM   5585  C3'  DT A 272    -254.630 -39.909 215.527 
ATOM   5586  O3'  DT A 272    -255.430 -38.748 215.334 
ATOM   5587  C2'  DT A 272    -255.506 -41.144 215.319 
ATOM   5588  C1'  DT A 272    -255.554 -41.071 213.795 
ATOM   5589  N1   DT A 272    -255.991 -42.339 213.148 
ATOM   5590  C2   DT A 272    -256.737 -42.230 211.999 
ATOM   5591  O2   DT A 272    -257.044 -41.159 211.506 
ATOM   5592  N3   DT A 272    -257.124 -43.428 211.428 
ATOM   5593  C4   DT A 272    -256.833 -44.691 211.900 
ATOM   5594  O4   DT A 272    -257.236 -45.691 211.301 
ATOM   5595  C5   DT A 272    -256.046 -44.702 213.110 
ATOM   5596  C7   DT A 272    -255.686 -46.038 213.691 
ATOM   5597  C6   DT A 272    -255.657 -43.554 213.686 
ATOM   5598  P    DA A 273    -255.878 -37.894 216.611 
ATOM   5599  OP1  DA A 273    -254.795 -36.955 216.984 
ATOM   5600  OP2  DA A 273    -256.343 -38.805 217.680 
ATOM   5601  O5'  DA A 273    -257.120 -37.076 216.024 
ATOM   5602  C5'  DA A 273    -257.136 -36.739 214.624 
ATOM   5603  C4'  DA A 273    -258.513 -36.994 214.044 
ATOM   5604  O4'  DA A 273    -258.670 -38.360 213.565 
ATOM   5605  C3'  DA A 273    -259.686 -36.805 215.007 
ATOM   5606  O3'  DA A 273    -260.780 -36.243 214.295 
ATOM   5607  C2'  DA A 273    -260.064 -38.221 215.439 
ATOM   5608  C1'  DA A 273    -259.891 -38.875 214.073 
ATOM   5609  N9   DA A 273    -259.778 -40.360 214.129 
ATOM   5610  C8   DA A 273    -259.195 -41.131 215.093 
ATOM   5611  N7   DA A 273    -259.260 -42.404 214.857 
ATOM   5612  C5   DA A 273    -259.935 -42.487 213.647 
ATOM   5613  C6   DA A 273    -260.323 -43.577 212.851 
ATOM   5614  N6   DA A 273    -260.073 -44.854 213.172 
ATOM   5615  N1   DA A 273    -260.981 -43.306 211.708 
ATOM   5616  C2   DA A 273    -261.226 -42.035 211.393 
ATOM   5617  N3   DA A 273    -260.914 -40.941 212.054 
ATOM   5618  C4   DA A 273    -260.257 -41.240 213.194 
ATOM   5619  P    DA A 274    -261.680 -35.127 215.008 
ATOM   5620  OP1  DA A 274    -261.039 -33.802 214.857 
ATOM   5621  OP2  DA A 274    -261.985 -35.547 216.394 
ATOM   5622  O5'  DA A 274    -263.013 -35.185 214.124 
ATOM   5623  C5'  DA A 274    -262.916 -35.556 212.737 
ATOM   5624  C4'  DA A 274    -264.022 -36.529 212.383 
ATOM   5625  O4'  DA A 274    -263.644 -37.914 212.626 
ATOM   5626  C3'  DA A 274    -265.329 -36.362 213.158 
ATOM   5627  O3'  DA A 274    -266.420 -36.630 212.285 
ATOM   5628  C2'  DA A 274    -265.285 -37.452 214.229 
ATOM   5629  C1'  DA A 274    -264.693 -38.545 213.345 
ATOM   5630  N9   DA A 274    -264.110 -39.683 214.109 
ATOM   5631  C8   DA A 274    -263.467 -39.656 215.314 
ATOM   5632  N7   DA A 274    -263.072 -40.821 215.724 
ATOM   5633  C5   DA A 274    -263.482 -41.687 214.719 
ATOM   5634  C6   DA A 274    -263.359 -43.076 214.558 
ATOM   5635  N6   DA A 274    -262.759 -43.875 215.451 
ATOM   5636  N1   DA A 274    -263.879 -43.618 213.440 
ATOM   5637  C2   DA A 274    -264.474 -42.819 212.556 
ATOM   5638  N3   DA A 274    -264.648 -41.517 212.599 
ATOM   5639  C4   DA A 274    -264.119 -40.999 213.726 
ATOM   5640  P    DG A 275    -267.737 -35.726 212.390 
ATOM   5641  OP1  DG A 275    -267.551 -34.485 211.604 
ATOM   5642  OP2  DG A 275    -268.103 -35.545 213.811 
ATOM   5643  O5'  DG A 275    -268.819 -36.661 211.672 
ATOM   5644  C5'  DG A 275    -268.386 -37.562 210.636 
ATOM   5645  C4'  DG A 275    -269.041 -38.916 210.819 
ATOM   5646  O4'  DG A 275    -268.273 -39.791 211.694 
ATOM   5647  C3'  DG A 275    -270.436 -38.901 211.444 
ATOM   5648  O3'  DG A 275    -271.225 -39.915 210.833 
ATOM   5649  C2'  DG A 275    -270.208 -39.280 212.907 
ATOM   5650  C1'  DG A 275    -269.157 -40.356 212.650 
ATOM   5651  N9   DG A 275    -268.363 -40.718 213.856 
ATOM   5652  C8   DG A 275    -267.953 -39.920 214.901 
ATOM   5653  N7   DG A 275    -267.261 -40.552 215.818 
ATOM   5654  C5   DG A 275    -267.210 -41.864 215.347 
ATOM   5655  C6   DG A 275    -266.597 -43.013 215.909 
ATOM   5656  O6   DG A 275    -265.961 -43.113 216.956 
ATOM   5657  N1   DG A 275    -266.789 -44.143 215.101 
ATOM   5658  C2   DG A 275    -267.481 -44.159 213.906 
ATOM   5659  N2   DG A 275    -267.551 -45.338 213.284 
ATOM   5660  N3   DG A 275    -268.056 -43.079 213.379 
ATOM   5661  C4   DG A 275    -267.880 -41.976 214.151 
ATOM   5662  P    DG A 276    -272.765 -39.612 210.515 
ATOM   5663  OP1  DG A 276    -272.873 -38.896 209.224 
ATOM   5664  OP2  DG A 276    -273.391 -38.948 211.679 
ATOM   5665  O5'  DG A 276    -273.352 -41.093 210.361 
ATOM   5666  C5'  DG A 276    -272.489 -42.139 209.881 
ATOM   5667  C4'  DG A 276    -272.684 -43.394 210.710 
ATOM   5668  O4'  DG A 276    -271.821 -43.425 211.882 
ATOM   5669  C3'  DG A 276    -274.087 -43.603 211.279 
ATOM   5670  O3'  DG A 276    -274.393 -44.992 211.250 
ATOM   5671  C2'  DG A 276    -273.983 -43.158 212.738 
ATOM   5672  C1'  DG A 276    -272.611 -43.767 213.011 
ATOM   5673  N9   DG A 276    -271.944 -43.221 214.225 
ATOM   5674  C8   DG A 276    -271.990 -41.946 214.745 
ATOM   5675  N7   DG A 276    -271.283 -41.789 215.839 
ATOM   5676  C5   DG A 276    -270.731 -43.050 216.059 
ATOM   5677  C6   DG A 276    -269.872 -43.504 217.094 
ATOM   5678  O6   DG A 276    -269.414 -42.875 218.044 
ATOM   5679  N1   DG A 276    -269.552 -44.860 216.936 
ATOM   5680  C2   DG A 276    -270.003 -45.670 215.913 
ATOM   5681  N2   DG A 276    -269.581 -46.937 215.941 
ATOM   5682  N3   DG A 276    -270.808 -45.244 214.942 
ATOM   5683  C4   DG A 276    -271.128 -43.931 215.081 
ATOM   5684  P    DT A 277    -275.875 -45.452 210.859 
ATOM   5685  OP1  DT A 277    -276.006 -45.500 209.385 
ATOM   5686  OP2  DT A 277    -276.861 -44.608 211.570 
ATOM   5687  O5'  DT A 277    -275.913 -46.937 211.452 
ATOM   5688  C5'  DT A 277    -274.688 -47.692 211.520 
ATOM   5689  C4'  DT A 277    -274.591 -48.403 212.855 
ATOM   5690  O4'  DT A 277    -273.963 -47.578 213.878 
ATOM   5691  C3'  DT A 277    -275.919 -48.823 213.484 
ATOM   5692  O3'  DT A 277    -275.745 -50.074 214.137 
ATOM   5693  C2'  DT A 277    -276.200 -47.757 214.544 
ATOM   5694  C1'  DT A 277    -274.766 -47.628 215.048 
ATOM   5695  N1   DT A 277    -274.516 -46.387 215.833 
ATOM   5696  C2   DT A 277    -273.623 -46.473 216.873 
ATOM   5697  O2   DT A 277    -273.044 -47.505 217.166 
ATOM   5698  N3   DT A 277    -273.418 -45.303 217.579 
ATOM   5699  C4   DT A 277    -274.018 -44.084 217.334 
ATOM   5700  O4   DT A 277    -273.755 -43.105 218.035 
ATOM   5701  C5   DT A 277    -274.939 -44.093 216.223 
ATOM   5702  C7   DT A 277    -275.636 -42.806 215.888 
ATOM   5703  C6   DT A 277    -275.158 -45.217 215.520 
ATOM   5704  P    DA A 278    -276.912 -51.166 214.047 
ATOM   5705  OP1  DA A 278    -276.783 -51.927 212.784 
ATOM   5706  OP2  DA A 278    -278.219 -50.515 214.282 
ATOM   5707  O5'  DA A 278    -276.553 -52.114 215.286 
ATOM   5708  C5'  DA A 278    -275.176 -52.252 215.684 
ATOM   5709  C4'  DA A 278    -275.064 -52.182 217.195 
ATOM   5710  O4'  DA A 278    -274.913 -50.816 217.678 
ATOM   5711  C3'  DA A 278    -276.264 -52.718 217.976 
ATOM   5712  O3'  DA A 278    -275.794 -53.371 219.149 
ATOM   5713  C2'  DA A 278    -277.043 -51.470 218.394 
ATOM   5714  C1'  DA A 278    -275.829 -50.613 218.742 
ATOM   5715  N9   DA A 278    -276.129 -49.157 218.824 
ATOM   5716  C8   DA A 278    -277.018 -48.430 218.084 
ATOM   5717  N7   DA A 278    -277.053 -47.171 218.393 
ATOM   5718  C5   DA A 278    -276.119 -47.051 219.412 
ATOM   5719  C6   DA A 278    -275.682 -45.954 220.173 
ATOM   5720  N6   DA A 278    -276.154 -44.709 220.015 
ATOM   5721  N1   DA A 278    -274.740 -46.184 221.107 
ATOM   5722  C2   DA A 278    -274.274 -47.422 221.258 
ATOM   5723  N3   DA A 278    -274.603 -48.518 220.612 
ATOM   5724  C4   DA A 278    -275.548 -48.261 219.684 
ATOM   5725  P    DA A 279    -276.509 -54.724 219.623 
ATOM   5726  OP1  DA A 279    -275.939 -55.871 218.882 
ATOM   5727  OP2  DA A 279    -277.977 -54.563 219.541 
ATOM   5728  O5'  DA A 279    -276.061 -54.796 221.157 
ATOM   5729  C5'  DA A 279    -274.797 -54.224 221.543 
ATOM   5730  C4'  DA A 279    -274.956 -53.437 222.829 
ATOM   5731  O4'  DA A 279    -275.339 -52.053 222.588 
ATOM   5732  C3'  DA A 279    -276.021 -53.952 223.796 
ATOM   5733  O3'  DA A 279    -275.555 -53.775 225.129 
ATOM   5734  C2'  DA A 279    -277.221 -53.032 223.576 
ATOM   5735  C1'  DA A 279    -276.428 -51.735 223.441 
ATOM   5736  N9   DA A 279    -277.198 -50.625 222.815 
ATOM   5737  C8   DA A 279    -278.146 -50.696 221.835 
ATOM   5738  N7   DA A 279    -278.641 -49.546 221.497 
ATOM   5739  C5   DA A 279    -277.972 -48.643 222.312 
ATOM   5740  C6   DA A 279    -278.046 -47.245 222.438 
ATOM   5741  N6   DA A 279    -278.869 -46.480 221.708 
ATOM   5742  N1   DA A 279    -277.241 -46.662 223.346 
ATOM   5743  C2   DA A 279    -276.425 -47.429 224.068 
ATOM   5744  N3   DA A 279    -276.270 -48.734 224.038 
ATOM   5745  C4   DA A 279    -277.086 -49.294 223.122 
ATOM   5746  P    DC A 280    -275.852 -54.916 226.213 
ATOM   5747  OP1  DC A 280    -274.828 -55.978 226.108 
ATOM   5748  OP2  DC A 280    -277.260 -55.357 226.095 
ATOM   5749  O5'  DC A 280    -275.655 -54.110 227.581 
ATOM   5750  C5'  DC A 280    -274.727 -53.010 227.616 
ATOM   5751  C4'  DC A 280    -275.337 -51.841 228.364 
ATOM   5752  O4'  DC A 280    -276.110 -50.967 227.492 
ATOM   5753  C3'  DC A 280    -276.313 -52.203 229.483 
ATOM   5754  O3'  DC A 280    -276.150 -51.282 230.553 
ATOM   5755  C2'  DC A 280    -277.698 -51.995 228.870 
ATOM   5756  C1'  DC A 280    -277.364 -50.716 228.108 
ATOM   5757  N1   DC A 280    -278.345 -50.380 227.039 
ATOM   5758  C2   DC A 280    -278.607 -49.034 226.797 
ATOM   5759  O2   DC A 280    -278.019 -48.181 227.472 
ATOM   5760  N3   DC A 280    -279.499 -48.707 225.827 
ATOM   5761  C4   DC A 280    -280.115 -49.661 225.117 
ATOM   5762  N4   DC A 280    -280.977 -49.292 224.182 
ATOM   5763  C5   DC A 280    -279.861 -51.052 225.351 
ATOM   5764  C6   DC A 280    -278.966 -51.358 226.325 
ATOM   5765  P    DA A 281    -276.224 -51.821 232.059 
ATOM   5766  OP1  DA A 281    -274.905 -52.359 232.460 
ATOM   5767  OP2  DA A 281    -277.371 -52.745 232.199 
ATOM   5768  O5'  DA A 281    -276.522 -50.470 232.863 
ATOM   5769  C5'  DA A 281    -276.024 -49.223 232.343 
ATOM   5770  C4'  DA A 281    -277.094 -48.155 232.444 
ATOM   5771  O4'  DA A 281    -277.962 -48.125 231.276 
ATOM   5772  C3'  DA A 281    -278.063 -48.293 233.619 
ATOM   5773  O3'  DA A 281    -278.382 -46.996 234.108 
ATOM   5774  C2'  DA A 281    -279.324 -48.906 233.011 
ATOM   5775  C1'  DA A 281    -279.310 -48.095 231.719 
ATOM   5776  N9   DA A 281    -280.164 -48.668 230.642 
ATOM   5777  C8   DA A 281    -280.413 -49.983 230.367 
ATOM   5778  N7   DA A 281    -281.207 -50.165 229.357 
ATOM   5779  C5   DA A 281    -281.507 -48.879 228.929 
ATOM   5780  C6   DA A 281    -282.309 -48.391 227.885 
ATOM   5781  N6   DA A 281    -282.987 -49.182 227.042 
ATOM   5782  N1   DA A 281    -282.389 -47.056 227.739 
ATOM   5783  C2   DA A 281    -281.713 -46.275 228.580 
ATOM   5784  N3   DA A 281    -280.937 -46.615 229.587 
ATOM   5785  C4   DA A 281    -280.874 -47.956 229.711 
ATOM   5786  P    DA A 282    -278.514 -46.772 235.687 
ATOM   5787  OP1  DA A 282    -277.173 -46.545 236.270 
ATOM   5788  OP2  DA A 282    -279.302 -47.875 236.280 
ATOM   5789  O5'  DA A 282    -279.362 -45.417 235.744 
ATOM   5790  C5'  DA A 282    -279.224 -44.461 234.676 
ATOM   5791  C4'  DA A 282    -280.588 -43.937 234.270 
ATOM   5792  O4'  DA A 282    -281.221 -44.762 233.251 
ATOM   5793  C3'  DA A 282    -281.631 -43.864 235.385 
ATOM   5794  O3'  DA A 282    -282.431 -42.704 235.193 
ATOM   5795  C2'  DA A 282    -282.507 -45.099 235.177 
ATOM   5796  C1'  DA A 282    -282.556 -45.026 233.654 
ATOM   5797  N9   DA A 282    -282.992 -46.295 233.006 
ATOM   5798  C8   DA A 282    -282.750 -47.577 233.405 
ATOM   5799  N7   DA A 282    -283.268 -48.477 232.627 
ATOM   5800  C5   DA A 282    -283.901 -47.736 231.637 
ATOM   5801  C6   DA A 282    -284.643 -48.109 230.504 
ATOM   5802  N6   DA A 282    -284.881 -49.383 230.162 
ATOM   5803  N1   DA A 282    -285.133 -47.121 229.732 
ATOM   5804  C2   DA A 282    -284.892 -45.857 230.077 
ATOM   5805  N3   DA A 282    -284.217 -45.391 231.106 
ATOM   5806  C4   DA A 282    -283.739 -46.399 231.861 
ATOM   5807  P    DG A 283    -282.879 -41.849 236.469 
ATOM   5808  OP1  DG A 283    -281.796 -40.911 236.842 
ATOM   5809  OP2  DG A 283    -283.344 -42.760 237.539 
ATOM   5810  O5'  DG A 283    -284.122 -41.031 235.882 
ATOM   5811  C5'  DG A 283    -284.137 -40.694 234.482 
ATOM   5812  C4'  DG A 283    -285.515 -40.949 233.903 
ATOM   5813  O4'  DG A 283    -285.671 -42.315 233.423 
ATOM   5814  C3'  DG A 283    -286.687 -40.761 234.865 
ATOM   5815  O3'  DG A 283    -287.782 -40.198 234.153 
ATOM   5816  C2'  DG A 283    -287.065 -42.177 235.298 
ATOM   5817  C1'  DG A 283    -286.892 -42.831 233.931 
ATOM   5818  N9   DG A 283    -286.779 -44.315 233.987 
ATOM   5819  C8   DG A 283    -286.196 -45.109 234.950 
ATOM   5820  N7   DG A 283    -286.267 -46.394 234.699 
ATOM   5821  C5   DG A 283    -286.948 -46.456 233.483 
ATOM   5822  C6   DG A 283    -287.325 -47.580 232.704 
ATOM   5823  O6   DG A 283    -287.134 -48.772 232.929 
ATOM   5824  N1   DG A 283    -288.001 -47.192 231.539 
ATOM   5825  C2   DG A 283    -288.276 -45.887 231.175 
ATOM   5826  N2   DG A 283    -288.932 -45.726 230.023 
ATOM   5827  N3   DG A 283    -287.921 -44.833 231.906 
ATOM   5828  C4   DG A 283    -287.264 -45.193 233.041 
ATOM   5829  P    DT A 284    -288.682 -39.083 234.866 
ATOM   5830  OP1  DT A 284    -288.040 -37.758 234.716 
ATOM   5831  OP2  DT A 284    -288.986 -39.503 236.252 
ATOM   5832  O5'  DT A 284    -290.014 -39.140 233.983 
ATOM   5833  C5'  DT A 284    -289.917 -39.511 232.595 
ATOM   5834  C4'  DT A 284    -291.023 -40.485 232.241 
ATOM   5835  O4'  DT A 284    -290.645 -41.870 232.484 
ATOM   5836  C3'  DT A 284    -292.330 -40.317 233.016 
ATOM   5837  O3'  DT A 284    -293.421 -40.585 232.143 
ATOM   5838  C2'  DT A 284    -292.286 -41.407 234.088 
ATOM   5839  C1'  DT A 284    -291.694 -42.500 233.203 
ATOM   5840  N1   DT A 284    -291.111 -43.639 233.968 
ATOM   5841  C2   DT A 284    -291.223 -44.889 233.410 
ATOM   5842  O2   DT A 284    -291.769 -45.091 232.339 
ATOM   5843  N3   DT A 284    -290.672 -45.920 234.148 
ATOM   5844  C4   DT A 284    -290.035 -45.804 235.366 
ATOM   5845  O4   DT A 284    -289.581 -46.801 235.932 
ATOM   5846  C5   DT A 284    -289.967 -44.454 235.870 
ATOM   5847  C7   DT A 284    -289.289 -44.239 237.191 
ATOM   5848  C6   DT A 284    -290.494 -43.433 235.174 
ATOM   5849  P    DC A 285    -294.738 -39.682 232.248 
ATOM   5850  OP1  DC A 285    -294.552 -38.441 231.462 
ATOM   5851  OP2  DC A 285    -295.104 -39.501 233.670 
ATOM   5852  O5'  DC A 285    -295.820 -40.616 231.530 
ATOM   5853  C5'  DC A 285    -295.387 -41.517 230.494 
ATOM   5854  C4'  DC A 285    -296.042 -42.871 230.677 
ATOM   5855  O4'  DC A 285    -295.274 -43.746 231.552 
ATOM   5856  C3'  DC A 285    -297.437 -42.856 231.303 
ATOM   5857  O3'  DC A 285    -298.227 -43.870 230.691 
ATOM   5858  C2'  DC A 285    -297.209 -43.235 232.766 
ATOM   5859  C1'  DC A 285    -296.158 -44.311 232.508 
ATOM   5860  N1   DC A 285    -295.364 -44.674 233.715 
ATOM   5861  C2   DC A 285    -294.956 -45.998 233.851 
ATOM   5862  O2   DC A 285    -295.268 -46.811 232.971 
ATOM   5863  N3   DC A 285    -294.232 -46.349 234.944 
ATOM   5864  C4   DC A 285    -293.916 -45.440 235.873 
ATOM   5865  N4   DC A 285    -293.207 -45.832 236.921 
ATOM   5866  C5   DC A 285    -294.326 -44.072 235.753 
ATOM   5867  C6   DC A 285    -295.049 -43.741 234.654 
ATOM   5868  P    DG A 286    -299.766 -43.567 230.373 
ATOM   5869  OP1  DG A 286    -299.874 -42.852 229.082 
ATOM   5870  OP2  DG A 286    -300.392 -42.903 231.537 
ATOM   5871  O5'  DG A 286    -300.354 -45.048 230.220 
ATOM   5872  C5'  DG A 286    -299.490 -46.095 229.739 
ATOM   5873  C4'  DG A 286    -299.685 -47.350 230.568 
ATOM   5874  O4'  DG A 286    -298.822 -47.380 231.740 
ATOM   5875  C3'  DG A 286    -301.088 -47.559 231.138 
ATOM   5876  O3'  DG A 286    -301.395 -48.947 231.109 
ATOM   5877  C2'  DG A 286    -300.984 -47.114 232.596 
ATOM   5878  C1'  DG A 286    -299.612 -47.723 232.869 
ATOM   5879  N9   DG A 286    -298.945 -47.176 234.084 
ATOM   5880  C8   DG A 286    -298.991 -45.901 234.603 
ATOM   5881  N7   DG A 286    -298.284 -45.745 235.697 
ATOM   5882  C5   DG A 286    -297.732 -47.006 235.917 
ATOM   5883  C6   DG A 286    -296.873 -47.459 236.952 
ATOM   5884  O6   DG A 286    -296.416 -46.830 237.903 
ATOM   5885  N1   DG A 286    -296.553 -48.815 236.795 
ATOM   5886  C2   DG A 286    -297.004 -49.625 235.771 
ATOM   5887  N2   DG A 286    -296.583 -50.892 235.799 
ATOM   5888  N3   DG A 286    -297.809 -49.199 234.800 
ATOM   5889  C4   DG A 286    -298.129 -47.886 234.939 
ATOM   5890  P    DA A 287    -302.876 -49.407 230.717 
ATOM   5891  OP1  DA A 287    -303.007 -49.456 229.243 
ATOM   5892  OP2  DA A 287    -303.862 -48.563 231.428 
ATOM   5893  O5'  DA A 287    -302.914 -50.893 231.310 
ATOM   5894  C5'  DA A 287    -301.690 -51.648 231.378 
ATOM   5895  C4'  DA A 287    -301.592 -52.358 232.713 
ATOM   5896  O4'  DA A 287    -300.965 -51.533 233.736 
ATOM   5897  C3'  DA A 287    -302.921 -52.778 233.342 
ATOM   5898  O3'  DA A 287    -302.746 -54.029 233.995 
ATOM   5899  C2'  DA A 287    -303.201 -51.712 234.402 
ATOM   5900  C1'  DA A 287    -301.767 -51.583 234.906 
ATOM   5901  N9   DA A 287    -301.517 -50.342 235.691 
ATOM   5902  C8   DA A 287    -302.066 -49.103 235.517 
ATOM   5903  N7   DA A 287    -301.646 -48.219 236.368 
ATOM   5904  C5   DA A 287    -300.754 -48.922 237.167 
ATOM   5905  C6   DA A 287    -299.965 -48.541 238.265 
ATOM   5906  N6   DA A 287    -299.948 -47.300 238.771 
ATOM   5907  N1   DA A 287    -299.190 -49.488 238.827 
ATOM   5908  C2   DA A 287    -299.210 -50.720 238.320 
ATOM   5909  N3   DA A 287    -299.902 -51.188 237.305 
ATOM   5910  C4   DA A 287    -300.669 -50.222 236.760 
ATOM   5911  P    DT A 288    -303.913 -55.121 233.905 
ATOM   5912  OP1  DT A 288    -303.784 -55.883 232.643 
ATOM   5913  OP2  DT A 288    -305.220 -54.470 234.141 
ATOM   5914  O5'  DT A 288    -303.555 -56.069 235.144 
ATOM   5915  C5'  DT A 288    -302.177 -56.207 235.543 
ATOM   5916  C4'  DT A 288    -302.065 -56.137 237.053 
ATOM   5917  O4'  DT A 288    -301.914 -54.771 237.536 
ATOM   5918  C3'  DT A 288    -303.265 -56.673 237.834 
ATOM   5919  O3'  DT A 288    -302.795 -57.327 239.007 
ATOM   5920  C2'  DT A 288    -304.044 -55.426 238.252 
ATOM   5921  C1'  DT A 288    -302.831 -54.569 238.601 
ATOM   5922  N1   DT A 288    -303.130 -53.112 238.682 
ATOM   5923  C2   DT A 288    -302.435 -52.382 239.616 
ATOM   5924  O2   DT A 288    -301.604 -52.875 240.359 
ATOM   5925  N3   DT A 288    -302.740 -51.036 239.664 
ATOM   5926  C4   DT A 288    -303.659 -50.376 238.873 
ATOM   5927  O4   DT A 288    -303.846 -49.165 239.008 
ATOM   5928  C5   DT A 288    -304.338 -51.226 237.924 
ATOM   5929  C7   DT A 288    -305.356 -50.588 237.024 
ATOM   5930  C6   DT A 288    -304.062 -52.538 237.856 
ATOM   5931  P    DG A 289    -303.510 -58.679 239.481 
ATOM   5932  OP1  DG A 289    -302.940 -59.827 238.741 
ATOM   5933  OP2  DG A 289    -304.978 -58.518 239.399 
ATOM   5934  O5'  DG A 289    -303.062 -58.752 241.015 
ATOM   5935  C5'  DG A 289    -301.798 -58.179 241.401 
ATOM   5936  C4'  DG A 289    -301.957 -57.392 242.687 
ATOM   5937  O4'  DG A 289    -302.340 -56.008 242.446 
ATOM   5938  C3'  DG A 289    -303.022 -57.907 243.655 
ATOM   5939  O3'  DG A 289    -302.556 -57.731 244.987 
ATOM   5940  C2'  DG A 289    -304.222 -56.987 243.434 
ATOM   5941  C1'  DG A 289    -303.429 -55.691 243.299 
ATOM   5942  N9   DG A 289    -304.199 -54.580 242.673 
ATOM   5943  C8   DG A 289    -305.159 -54.633 241.685 
ATOM   5944  N7   DG A 289    -305.649 -53.464 241.353 
ATOM   5945  C5   DG A 289    -304.967 -52.572 242.180 
ATOM   5946  C6   DG A 289    -305.068 -51.161 242.282 
ATOM   5947  O6   DG A 289    -305.791 -50.394 241.653 
ATOM   5948  N1   DG A 289    -304.191 -50.653 243.252 
ATOM   5949  C2   DG A 289    -303.331 -51.410 244.021 
ATOM   5950  N2   DG A 289    -302.574 -50.736 244.891 
ATOM   5951  N3   DG A 289    -303.236 -52.735 243.925 
ATOM   5952  C4   DG A 289    -304.080 -53.243 242.989 
ATOM   5953  P    DG A 290    -302.854 -58.871 246.071 
ATOM   5954  OP1  DG A 290    -301.829 -59.934 245.966 
ATOM   5955  OP2  DG A 290    -304.261 -59.312 245.953 
ATOM   5956  O5'  DG A 290    -302.656 -58.065 247.440 
ATOM   5957  C5'  DG A 290    -301.728 -56.965 247.475 
ATOM   5958  C4'  DG A 290    -302.338 -55.796 248.222 
ATOM   5959  O4'  DG A 290    -303.111 -54.922 247.351 
ATOM   5960  C3'  DG A 290    -303.315 -56.159 249.341 
ATOM   5961  O3'  DG A 290    -303.151 -55.237 250.412 
ATOM   5962  C2'  DG A 290    -304.699 -55.950 248.728 
ATOM   5963  C1'  DG A 290    -304.365 -54.671 247.966 
ATOM   5964  N9   DG A 290    -305.346 -54.336 246.897 
ATOM   5965  C8   DG A 290    -306.066 -55.180 246.079 
ATOM   5966  N7   DG A 290    -306.853 -54.560 245.234 
ATOM   5967  C5   DG A 290    -306.641 -53.211 245.512 
ATOM   5968  C6   DG A 290    -307.215 -52.055 244.920 
ATOM   5969  O6   DG A 290    -308.040 -51.983 244.014 
ATOM   5970  N1   DG A 290    -306.719 -50.882 245.505 
ATOM   5971  C2   DG A 290    -305.791 -50.832 246.527 
ATOM   5972  N2   DG A 290    -305.446 -49.612 246.946 
ATOM   5973  N3   DG A 290    -305.253 -51.916 247.081 
ATOM   5974  C4   DG A 290    -305.724 -53.063 246.525 
ATOM   5975  P    DA A 291    -303.226 -55.777 251.917 
ATOM   5976  OP1  DA A 291    -301.906 -56.314 252.318 
ATOM   5977  OP2  DA A 291    -304.373 -56.700 252.057 
ATOM   5978  O5'  DA A 291    -303.523 -54.425 252.722 
ATOM   5979  C5'  DA A 291    -303.025 -53.179 252.201 
ATOM   5980  C4'  DA A 291    -304.096 -52.110 252.303 
ATOM   5981  O4'  DA A 291    -304.963 -52.080 251.134 
ATOM   5982  C3'  DA A 291    -305.064 -52.248 253.477 
ATOM   5983  O3'  DA A 291    -305.383 -50.951 253.966 
ATOM   5984  C2'  DA A 291    -306.325 -52.862 252.869 
ATOM   5985  C1'  DA A 291    -306.311 -52.050 251.578 
ATOM   5986  N9   DA A 291    -307.166 -52.624 250.501 
ATOM   5987  C8   DA A 291    -307.414 -53.938 250.225 
ATOM   5988  N7   DA A 291    -308.208 -54.120 249.215 
ATOM   5989  C5   DA A 291    -308.508 -52.835 248.788 
ATOM   5990  C6   DA A 291    -309.310 -52.347 247.744 
ATOM   5991  N6   DA A 291    -309.988 -53.137 246.900 
ATOM   5992  N1   DA A 291    -309.391 -51.011 247.598 
ATOM   5993  C2   DA A 291    -308.714 -50.230 248.439 
ATOM   5994  N3   DA A 291    -307.938 -50.570 249.445 
ATOM   5995  C4   DA A 291    -307.875 -51.911 249.569 
ATOM   5996  P    DT A 292    -305.516 -50.727 255.546 
ATOM   5997  OP1  DT A 292    -304.174 -50.501 256.128 
ATOM   5998  OP2  DT A 292    -306.303 -51.831 256.138 
ATOM   5999  O5'  DT A 292    -306.363 -49.372 255.603 
ATOM   6000  C5'  DT A 292    -306.225 -48.417 254.534 
ATOM   6001  C4'  DT A 292    -307.589 -47.892 254.129 
ATOM   6002  O4'  DT A 292    -308.222 -48.718 253.109 
ATOM   6003  C3'  DT A 292    -308.632 -47.820 255.243 
ATOM   6004  O3'  DT A 292    -309.433 -46.659 255.051 
ATOM   6005  C2'  DT A 292    -309.508 -49.054 255.035 
ATOM   6006  C1'  DT A 292    -309.557 -48.981 253.512 
ATOM   6007  N1   DT A 292    -309.993 -50.250 252.865 
ATOM   6008  C2   DT A 292    -310.739 -50.141 251.716 
ATOM   6009  O2   DT A 292    -311.046 -49.070 251.223 
ATOM   6010  N3   DT A 292    -311.126 -51.339 251.145 
ATOM   6011  C4   DT A 292    -310.835 -52.602 251.617 
ATOM   6012  O4   DT A 292    -311.238 -53.602 251.018 
ATOM   6013  C5   DT A 292    -310.049 -52.613 252.827 
ATOM   6014  C7   DT A 292    -309.689 -53.949 253.407 
ATOM   6015  C6   DT A 292    -309.659 -51.465 253.403 
ATOM   6016  P    DT A 293    -309.880 -45.804 256.328 
ATOM   6017  OP1  DT A 293    -308.797 -44.866 256.700 
ATOM   6018  OP2  DT A 293    -310.345 -46.716 257.397 
ATOM   6019  O5'  DT A 293    -311.123 -44.986 255.741 
ATOM   6020  C5'  DT A 293    -311.138 -44.649 254.340 
ATOM   6021  C4'  DT A 293    -312.516 -44.905 253.761 
ATOM   6022  O4'  DT A 293    -312.672 -46.270 253.282 
ATOM   6023  C3'  DT A 293    -313.688 -44.716 254.724 
ATOM   6024  O3'  DT A 293    -314.783 -44.153 254.011 
ATOM   6025  C2'  DT A 293    -314.066 -46.132 255.156 
ATOM   6026  C1'  DT A 293    -313.893 -46.786 253.789 
ATOM   6027  N1   DT A 293    -313.780 -48.271 253.845 
ATOM   6028  C2   DT A 293    -314.328 -48.979 252.803 
ATOM   6029  O2   DT A 293    -314.888 -48.446 251.860 
ATOM   6030  N3   DT A 293    -314.206 -50.353 252.890 
ATOM   6031  C4   DT A 293    -313.596 -51.057 253.907 
ATOM   6032  O4   DT A 293    -313.547 -52.288 253.875 
ATOM   6033  C5   DT A 293    -313.051 -50.226 254.955 
ATOM   6034  C7   DT A 293    -312.370 -50.914 256.102 
ATOM   6035  C6   DT A 293    -313.157 -48.889 254.897 
ATOM   6036  P    DC A 294    -315.683 -43.038 254.725 
ATOM   6037  OP1  DC A 294    -315.042 -41.713 254.574 
ATOM   6038  OP2  DC A 294    -315.987 -43.458 256.111 
ATOM   6039  O5'  DC A 294    -317.015 -43.095 253.841 
ATOM   6040  C5'  DC A 294    -316.918 -43.467 252.453 
ATOM   6041  C4'  DC A 294    -318.024 -44.440 252.099 
ATOM   6042  O4'  DC A 294    -317.646 -45.825 252.343 
ATOM   6043  C3'  DC A 294    -319.331 -44.273 252.874 
ATOM   6044  O3'  DC A 294    -320.423 -44.541 252.002 
ATOM   6045  C2'  DC A 294    -319.287 -45.363 253.946 
ATOM   6046  C1'  DC A 294    -318.695 -46.456 253.062 
ATOM   6047  N1   DC A 294    -318.112 -47.594 253.826 
ATOM   6048  C2   DC A 294    -318.218 -48.868 253.274 
ATOM   6049  O2   DC A 294    -318.784 -49.000 252.183 
ATOM   6050  N3   DC A 294    -317.694 -49.919 253.956 
ATOM   6051  C4   DC A 294    -317.087 -49.734 255.135 
ATOM   6052  N4   DC A 294    -316.592 -50.791 255.761 
ATOM   6053  C5   DC A 294    -316.969 -48.431 255.720 
ATOM   6054  C6   DC A 294    -317.499 -47.394 255.024 
ATOM   6055  P    DC A 295    -321.739 -43.637 252.106 
ATOM   6056  OP1  DC A 295    -321.553 -42.396 251.320 
ATOM   6057  OP2  DC A 295    -322.105 -43.456 253.528 
ATOM   6058  O5'  DC A 295    -322.822 -44.571 251.388 
ATOM   6059  C5'  DC A 295    -322.388 -45.473 250.352 
ATOM   6060  C4'  DC A 295    -323.044 -46.827 250.535 
ATOM   6061  O4'  DC A 295    -322.275 -47.702 251.411 
ATOM   6062  C3'  DC A 295    -324.438 -46.812 251.161 
ATOM   6063  O3'  DC A 295    -325.228 -47.826 250.550 
ATOM   6064  C2'  DC A 295    -324.210 -47.191 252.624 
ATOM   6065  C1'  DC A 295    -323.159 -48.267 252.367 
ATOM   6066  N1   DC A 295    -322.366 -48.629 253.573 
ATOM   6067  C2   DC A 295    -321.958 -49.954 253.709 
ATOM   6068  O2   DC A 295    -322.269 -50.767 252.830 
ATOM   6069  N3   DC A 295    -321.234 -50.305 254.802 
ATOM   6070  C4   DC A 295    -320.917 -49.395 255.731 
ATOM   6071  N4   DC A 295    -320.209 -49.787 256.780 
ATOM   6072  C5   DC A 295    -321.327 -48.027 255.612 
ATOM   6073  C6   DC A 295    -322.050 -47.697 254.512 
ATOM   6074  P    DT A 296    -326.767 -47.523 250.232 
ATOM   6075  OP1  DT A 296    -326.876 -46.807 248.940 
ATOM   6076  OP2  DT A 296    -327.393 -46.859 251.396 
ATOM   6077  O5'  DT A 296    -327.355 -49.004 250.078 
ATOM   6078  C5'  DT A 296    -326.491 -50.050 249.597 
ATOM   6079  C4'  DT A 296    -326.686 -51.305 250.426 
ATOM   6080  O4'  DT A 296    -325.823 -51.335 251.599 
ATOM   6081  C3'  DT A 296    -328.089 -51.514 250.996 
ATOM   6082  O3'  DT A 296    -328.396 -52.903 250.967 
ATOM   6083  C2'  DT A 296    -327.986 -51.069 252.454 
ATOM   6084  C1'  DT A 296    -326.613 -51.678 252.727 
ATOM   6085  N1   DT A 296    -325.946 -51.132 253.942 
ATOM   6086  C2   DT A 296    -325.168 -51.998 254.671 
ATOM   6087  O2   DT A 296    -325.010 -53.167 254.363 
ATOM   6088  N3   DT A 296    -324.566 -51.457 255.790 
ATOM   6089  C4   DT A 296    -324.676 -50.153 256.229 
ATOM   6090  O4   DT A 296    -324.090 -49.783 257.248 
ATOM   6091  C5   DT A 296    -325.514 -49.320 255.398 
ATOM   6092  C7   DT A 296    -325.687 -47.886 255.805 
ATOM   6093  C6   DT A 296    -326.111 -49.821 254.305 
ATOM   6094  P    DC A 297    -329.878 -53.363 250.576 
ATOM   6095  OP1  DC A 297    -330.008 -53.411 249.102 
ATOM   6096  OP2  DC A 297    -330.863 -52.519 251.287 
ATOM   6097  O5'  DC A 297    -329.915 -54.848 251.169 
ATOM   6098  C5'  DC A 297    -328.691 -55.603 251.236 
ATOM   6099  C4'  DC A 297    -328.593 -56.314 252.572 
ATOM   6100  O4'  DC A 297    -327.966 -55.489 253.594 
ATOM   6101  C3'  DC A 297    -329.922 -56.733 253.201 
ATOM   6102  O3'  DC A 297    -329.747 -57.985 253.854 
ATOM   6103  C2'  DC A 297    -330.202 -55.668 254.261 
ATOM   6104  C1'  DC A 297    -328.768 -55.539 254.764 
ATOM   6105  N1   DC A 297    -328.519 -54.298 255.550 
ATOM   6106  C2   DC A 297    -327.616 -54.368 256.608 
ATOM   6107  O2   DC A 297    -327.064 -55.448 256.849 
ATOM   6108  N3   DC A 297    -327.376 -53.248 257.336 
ATOM   6109  C4   DC A 297    -327.994 -52.098 257.042 
ATOM   6110  N4   DC A 297    -327.726 -51.032 257.782 
ATOM   6111  C5   DC A 297    -328.926 -52.003 255.958 
ATOM   6112  C6   DC A 297    -329.153 -53.134 255.243 
ATOM   6113  P    DT A 298    -330.914 -59.077 253.764 
ATOM   6114  OP1  DT A 298    -330.785 -59.838 252.501 
ATOM   6115  OP2  DT A 298    -332.221 -58.426 253.999 
ATOM   6116  O5'  DT A 298    -330.556 -60.025 255.002 
ATOM   6117  C5'  DT A 298    -329.178 -60.162 255.401 
ATOM   6118  C4'  DT A 298    -329.067 -60.093 256.911 
ATOM   6119  O4'  DT A 298    -328.915 -58.727 257.395 
ATOM   6120  C3'  DT A 298    -330.266 -60.629 257.693 
ATOM   6121  O3'  DT A 298    -329.796 -61.282 258.866 
ATOM   6122  C2'  DT A 298    -331.045 -59.381 258.111 
ATOM   6123  C1'  DT A 298    -329.832 -58.524 258.459 
ATOM   6124  N1   DT A 298    -330.132 -57.068 258.540 
ATOM   6125  C2   DT A 298    -329.437 -56.337 259.475 
ATOM   6126  O2   DT A 298    -328.605 -56.831 260.218 
ATOM   6127  N3   DT A 298    -329.741 -54.991 259.522 
ATOM   6128  C4   DT A 298    -330.661 -54.332 258.732 
ATOM   6129  O4   DT A 298    -330.848 -53.120 258.866 
ATOM   6130  C5   DT A 298    -331.339 -55.182 257.783 
ATOM   6131  C7   DT A 298    -332.357 -54.543 256.882 
ATOM   6132  C6   DT A 298    -331.063 -56.493 257.715 
ATOM   6133  P    DC A 299    -330.511 -62.634 259.339 
ATOM   6134  OP1  DC A 299    -329.941 -63.782 258.599 
ATOM   6135  OP2  DC A 299    -331.979 -62.473 259.258 
ATOM   6136  O5'  DC A 299    -330.063 -62.707 260.874 
ATOM   6137  C5'  DC A 299    -328.799 -62.135 261.260 
ATOM   6138  C4'  DC A 299    -328.958 -61.348 262.545 
ATOM   6139  O4'  DC A 299    -329.341 -59.964 262.305 
ATOM   6140  C3'  DC A 299    -330.023 -61.862 263.513 
ATOM   6141  O3'  DC A 299    -329.557 -61.686 264.846 
ATOM   6142  C2'  DC A 299    -331.224 -60.942 263.293 
ATOM   6143  C1'  DC A 299    -330.431 -59.646 263.157 
ATOM   6144  N1   DC A 299    -331.200 -58.535 262.531 
ATOM   6145  C2   DC A 299    -330.949 -57.240 262.976 
ATOM   6146  O2   DC A 299    -330.105 -57.067 263.864 
ATOM   6147  N3   DC A 299    -331.641 -56.213 262.418 
ATOM   6148  C4   DC A 299    -332.546 -56.442 261.459
[truncated: 415,700 more chars]
