# Supplementary material for: Characterization of lncRNA-protein interactions associated with Prostate cancer and Androgen receptors by molecular docking simulations
Source: Biochem Biophys Rep. 2025 Mar 9;42:101959. doi: 10.1016/j.bbrep.2025.101959 (PMC11929892; doi:10.1016/j.bbrep.2025.101959)
Supplement: Multimedia component 45 [file mmc45.zip › bbrep_00101959_model_34.pdb]

REMARK Number:    34
REMARK Ligand:     lig_628dcb8434e2f.pdb
REMARK Contact:     0     0     0
REMARK Score:  -166.61
REMARK RMSD:    871.97
MODEL       34
ATOM      1  N   ALA A  24      30.357  -5.473 -24.875 
ATOM      2  CA  ALA A  24      30.515  -4.000 -24.871 
ATOM      3  CB  ALA A  24      29.364  -3.347 -25.653 
ATOM      4  C   ALA A  24      30.496  -3.471 -23.474 
ATOM      5  O   ALA A  24      31.409  -3.720 -22.690 
ATOM      6  N   GLN A  25      29.435  -2.716 -23.129 
ATOM      7  CA  GLN A  25      29.334  -2.167 -21.810 
ATOM      8  CB  GLN A  25      28.209  -1.135 -21.640 
ATOM      9  CG  GLN A  25      28.449   0.131 -22.464 
ATOM     10  CD  GLN A  25      27.291   1.085 -22.227 
ATOM     11  OE1 GLN A  25      26.895   1.324 -21.089 
ATOM     12  NE2 GLN A  25      26.734   1.652 -23.331 
ATOM     13  C   GLN A  25      29.084  -3.296 -20.876 
ATOM     14  O   GLN A  25      28.668  -4.376 -21.290 
ATOM     15  N   ASP A  26      29.382  -3.075 -19.584 
ATOM     16  CA  ASP A  26      29.211  -4.105 -18.606 
ATOM     17  CB  ASP A  26      30.274  -4.043 -17.495 
ATOM     18  CG  ASP A  26      30.054  -5.171 -16.494 
ATOM     19  OD1 ASP A  26      28.986  -5.191 -15.826 
ATOM     20  OD2 ASP A  26      30.966  -6.032 -16.381 
ATOM     21  C   ASP A  26      27.866  -3.939 -17.988 
ATOM     22  O   ASP A  26      27.612  -2.985 -17.253 
ATOM     23  N   ASN A  27      26.945  -4.872 -18.288 
ATOM     24  CA  ASN A  27      25.662  -4.773 -17.669 
ATOM     25  CB  ASN A  27      24.503  -4.752 -18.683 
ATOM     26  CG  ASN A  27      24.583  -3.452 -19.471 
ATOM     27  OD1 ASN A  27      24.658  -2.366 -18.897 
ATOM     28  ND2 ASN A  27      24.568  -3.560 -20.827 
ATOM     29  C   ASN A  27      25.467  -5.984 -16.812 
ATOM     30  O   ASN A  27      24.473  -6.696 -16.949 
ATOM     31  N   SER A  28      26.402  -6.226 -15.873 
ATOM     32  CA  SER A  28      26.317  -7.361 -15.002 
ATOM     33  CB  SER A  28      27.559  -7.517 -14.112 
ATOM     34  OG  SER A  28      28.707  -7.731 -14.919 
ATOM     35  C   SER A  28      25.149  -7.145 -14.100 
ATOM     36  O   SER A  28      24.492  -8.089 -13.668 
ATOM     37  N   ARG A  29      24.868  -5.864 -13.806 
ATOM     38  CA  ARG A  29      23.821  -5.471 -12.913 
ATOM     39  CB  ARG A  29      23.787  -3.948 -12.704 
ATOM     40  CG  ARG A  29      25.152  -3.369 -12.324 
ATOM     41  CD  ARG A  29      25.113  -1.897 -11.913 
ATOM     42  NE  ARG A  29      26.512  -1.383 -11.942 
ATOM     43  CZ  ARG A  29      27.390  -1.720 -10.952 
ATOM     44  NH1 ARG A  29      27.024  -2.618  -9.991 
ATOM     45  NH2 ARG A  29      28.642  -1.178 -10.929 
ATOM     46  C   ARG A  29      22.506  -5.884 -13.504 
ATOM     47  O   ARG A  29      21.579  -6.255 -12.784 
ATOM     48  N   TYR A  30      22.378  -5.784 -14.840 
ATOM     49  CA  TYR A  30      21.164  -6.163 -15.505 
ATOM     50  CB  TYR A  30      21.186  -5.817 -17.003 
ATOM     51  CG  TYR A  30      19.900  -6.271 -17.606 
ATOM     52  CD1 TYR A  30      18.727  -5.600 -17.348 
ATOM     53  CD2 TYR A  30      19.876  -7.357 -18.449 
ATOM     54  CE1 TYR A  30      17.543  -6.018 -17.911 
ATOM     55  CE2 TYR A  30      18.698  -7.778 -19.016 
ATOM     56  CZ  TYR A  30      17.529  -7.109 -18.746 
ATOM     57  OH  TYR A  30      16.316  -7.539 -19.327 
ATOM     58  C   TYR A  30      20.959  -7.638 -15.363 
ATOM     59  O   TYR A  30      19.855  -8.092 -15.068 
ATOM     60  N   THR A  31      22.033  -8.431 -15.551 
ATOM     61  CA  THR A  31      21.926  -9.861 -15.473 
ATOM     62  CB  THR A  31      23.230 -10.559 -15.736 
ATOM     63  OG1 THR A  31      23.715 -10.225 -17.028 
ATOM     64  CG2 THR A  31      23.003 -12.080 -15.628 
ATOM     65  C   THR A  31      21.490 -10.229 -14.091 
ATOM     66  O   THR A  31      20.646 -11.105 -13.907 
ATOM     67  N   HIS A  32      22.064  -9.557 -13.079 
ATOM     68  CA  HIS A  32      21.744  -9.842 -11.711 
ATOM     69  ND1 HIS A  32      22.771 -10.826  -8.882 
ATOM     70  CG  HIS A  32      22.450  -9.554  -9.301 
ATOM     71  CB  HIS A  32      22.623  -9.069 -10.710 
ATOM     72  NE2 HIS A  32      22.010  -9.743  -7.096 
ATOM     73  CD2 HIS A  32      21.986  -8.905  -8.198 
ATOM     74  CE1 HIS A  32      22.488 -10.885  -7.556 
ATOM     75  C   HIS A  32      20.311  -9.481 -11.477 
ATOM     76  O   HIS A  32      19.604 -10.145 -10.722 
ATOM     77  N   PHE A  33      19.841  -8.406 -12.133 
ATOM     78  CA  PHE A  33      18.494  -7.942 -11.975 
ATOM     79  CB  PHE A  33      18.233  -6.698 -12.850 
ATOM     80  CG  PHE A  33      16.831  -6.221 -12.683 
ATOM     81  CD1 PHE A  33      15.822  -6.729 -13.471 
ATOM     82  CD2 PHE A  33      16.525  -5.261 -11.749 
ATOM     83  CE1 PHE A  33      14.528  -6.288 -13.327 
ATOM     84  CE2 PHE A  33      15.232  -4.815 -11.599 
ATOM     85  CZ  PHE A  33      14.232  -5.330 -12.388 
ATOM     86  C   PHE A  33      17.577  -9.044 -12.410 
ATOM     87  O   PHE A  33      16.584  -9.337 -11.745 
ATOM     88  N   LEU A  34      17.891  -9.694 -13.546 
ATOM     89  CA  LEU A  34      17.052 -10.740 -14.056 
ATOM     90  CB  LEU A  34      17.509 -11.262 -15.429 
ATOM     91  CG  LEU A  34      17.352 -10.227 -16.561 
ATOM     92  CD1 LEU A  34      17.815 -10.799 -17.911 
ATOM     93  CD2 LEU A  34      15.914  -9.684 -16.622 
ATOM     94  C   LEU A  34      17.034 -11.895 -13.105 
ATOM     95  O   LEU A  34      15.977 -12.463 -12.835 
ATOM     96  N   THR A  35      18.201 -12.276 -12.555 
ATOM     97  CA  THR A  35      18.222 -13.429 -11.706 
ATOM     98  CB  THR A  35      19.611 -13.827 -11.277 
ATOM     99  OG1 THR A  35      19.582 -15.110 -10.672 
ATOM    100  CG2 THR A  35      20.183 -12.793 -10.291 
ATOM    101  C   THR A  35      17.370 -13.183 -10.496 
ATOM    102  O   THR A  35      16.600 -14.054 -10.093 
ATOM    103  N   GLN A  36      17.510 -12.004  -9.861 
ATOM    104  CA  GLN A  36      16.760 -11.714  -8.673 
ATOM    105  CB  GLN A  36      17.330 -10.515  -7.900 
ATOM    106  CG  GLN A  36      18.719 -10.776  -7.318 
ATOM    107  CD  GLN A  36      19.161  -9.521  -6.583 
ATOM    108  OE1 GLN A  36      18.999  -8.403  -7.076 
ATOM    109  NE2 GLN A  36      19.727  -9.702  -5.360 
ATOM    110  C   GLN A  36      15.306 -11.414  -8.928 
ATOM    111  O   GLN A  36      14.428 -11.820  -8.172 
ATOM    112  N   HIS A  37      15.041 -10.560  -9.926 
ATOM    113  CA  HIS A  37      13.739 -10.030 -10.232 
ATOM    114  ND1 HIS A  37      13.488  -7.875  -7.943 
ATOM    115  CG  HIS A  37      14.262  -7.931  -9.081 
ATOM    116  CB  HIS A  37      13.787  -8.508 -10.384 
ATOM    117  NE2 HIS A  37      15.483  -7.062  -7.395 
ATOM    118  CD2 HIS A  37      15.476  -7.429  -8.730 
ATOM    119  CE1 HIS A  37      14.268  -7.348  -6.966 
ATOM    120  C   HIS A  37      12.906 -10.649 -11.327 
ATOM    121  O   HIS A  37      11.752 -10.256 -11.466 
ATOM    122  N   TYR A  38      13.434 -11.530 -12.202 
ATOM    123  CA  TYR A  38      12.632 -11.883 -13.350 
ATOM    124  CB  TYR A  38      13.334 -11.414 -14.642 
ATOM    125  CG  TYR A  38      12.655 -11.872 -15.887 
ATOM    126  CD1 TYR A  38      11.465 -11.319 -16.304 
ATOM    127  CD2 TYR A  38      13.246 -12.841 -16.668 
ATOM    128  CE1 TYR A  38      10.868 -11.746 -17.467 
ATOM    129  CE2 TYR A  38      12.653 -13.271 -17.830 
ATOM    130  CZ  TYR A  38      11.459 -12.724 -18.231 
ATOM    131  OH  TYR A  38      10.848 -13.164 -19.425 
ATOM    132  C   TYR A  38      12.379 -13.364 -13.432 
ATOM    133  O   TYR A  38      13.285 -14.174 -13.250 
ATOM    134  N   ASP A  39      11.102 -13.741 -13.690 
ATOM    135  CA  ASP A  39      10.698 -15.112 -13.886 
ATOM    136  CB  ASP A  39      10.028 -15.729 -12.643 
ATOM    137  CG  ASP A  39       9.940 -17.238 -12.841 
ATOM    138  OD1 ASP A  39      10.562 -17.742 -13.815 
ATOM    139  OD2 ASP A  39       9.249 -17.904 -12.025 
ATOM    140  C   ASP A  39       9.669 -15.081 -14.984 
ATOM    141  O   ASP A  39       8.529 -14.682 -14.754 
ATOM    142  N   ALA A  40      10.037 -15.519 -16.207 
ATOM    143  CA  ALA A  40       9.168 -15.355 -17.343 
ATOM    144  CB  ALA A  40       9.809 -15.843 -18.652 
ATOM    145  C   ALA A  40       7.861 -16.082 -17.196 
ATOM    146  O   ALA A  40       6.812 -15.469 -17.390 
ATOM    147  N   LYS A  41       7.868 -17.386 -16.837 
ATOM    148  CA  LYS A  41       6.612 -18.091 -16.756 
ATOM    149  CB  LYS A  41       6.394 -19.072 -17.922 
ATOM    150  CG  LYS A  41       6.320 -18.394 -19.293 
ATOM    151  CD  LYS A  41       6.383 -19.380 -20.462 
ATOM    152  CE  LYS A  41       6.315 -18.723 -21.842 
ATOM    153  NZ  LYS A  41       6.395 -19.761 -22.893 
ATOM    154  C   LYS A  41       6.607 -18.900 -15.492 
ATOM    155  O   LYS A  41       6.979 -20.072 -15.469 
ATOM    156  N   PRO A  42       6.164 -18.261 -14.447 
ATOM    157  CA  PRO A  42       6.146 -18.766 -13.096 
ATOM    158  CD  PRO A  42       5.459 -16.998 -14.579 
ATOM    159  CB  PRO A  42       5.693 -17.583 -12.242 
ATOM    160  CG  PRO A  42       4.817 -16.760 -13.203 
ATOM    161  C   PRO A  42       5.350 -19.982 -12.740 
ATOM    162  O   PRO A  42       5.866 -20.776 -11.954 
ATOM    163  N   GLN A  43       4.106 -20.125 -13.253 
ATOM    164  CA  GLN A  43       3.233 -21.210 -12.882 
ATOM    165  CB  GLN A  43       3.921 -22.559 -12.575 
ATOM    166  CG  GLN A  43       2.969 -23.746 -12.437 
ATOM    167  CD  GLN A  43       2.653 -24.258 -13.835 
ATOM    168  OE1 GLN A  43       2.011 -23.577 -14.631 
ATOM    169  NE2 GLN A  43       3.125 -25.496 -14.144 
ATOM    170  C   GLN A  43       2.428 -20.772 -11.677 
ATOM    171  O   GLN A  43       1.781 -19.726 -11.696 
ATOM    172  N   GLY A  44       2.476 -21.564 -10.580 
ATOM    173  CA  GLY A  44       1.617 -21.423  -9.423 
ATOM    174  C   GLY A  44       1.682 -20.099  -8.711 
ATOM    175  O   GLY A  44       0.636 -19.515  -8.436 
ATOM    176  N   ARG A  45       2.881 -19.573  -8.391 
ATOM    177  CA  ARG A  45       2.966 -18.320  -7.681 
ATOM    178  CB  ARG A  45       2.277 -17.177  -8.444 
ATOM    179  CG  ARG A  45       2.951 -16.883  -9.786 
ATOM    180  CD  ARG A  45       2.084 -16.065 -10.743 
ATOM    181  NE  ARG A  45       2.134 -14.640 -10.313 
ATOM    182  CZ  ARG A  45       1.083 -13.819 -10.595 
ATOM    183  NH1 ARG A  45      -0.026 -14.325 -11.205 
ATOM    184  NH2 ARG A  45       1.132 -12.493 -10.270 
ATOM    185  C   ARG A  45       2.353 -18.422  -6.307 
ATOM    186  O   ARG A  45       1.777 -17.453  -5.809 
ATOM    187  N   ASP A  46       2.452 -19.607  -5.663 
ATOM    188  CA  ASP A  46       1.984 -19.790  -4.311 
ATOM    189  CB  ASP A  46       1.250 -21.127  -4.079 
ATOM    190  CG  ASP A  46       2.197 -22.277  -4.390 
ATOM    191  OD1 ASP A  46       3.256 -22.021  -5.022 
ATOM    192  OD2 ASP A  46       1.866 -23.431  -4.005 
ATOM    193  C   ASP A  46       3.161 -19.699  -3.376 
ATOM    194  O   ASP A  46       4.259 -19.317  -3.777 
ATOM    195  N   ASP A  47       2.954 -20.056  -2.089 
ATOM    196  CA  ASP A  47       3.986 -19.963  -1.086 
ATOM    197  CB  ASP A  47       3.505 -20.399   0.311 
ATOM    198  CG  ASP A  47       2.512 -19.366   0.829 
ATOM    199  OD1 ASP A  47       2.392 -18.285   0.192 
ATOM    200  OD2 ASP A  47       1.859 -19.643   1.870 
ATOM    201  C   ASP A  47       5.122 -20.868  -1.453 
ATOM    202  O   ASP A  47       6.290 -20.503  -1.321 
ATOM    203  N   ARG A  48       4.797 -22.077  -1.942 
ATOM    204  CA  ARG A  48       5.781 -23.061  -2.293 
ATOM    205  CB  ARG A  48       5.140 -24.351  -2.823 
ATOM    206  CG  ARG A  48       6.146 -25.430  -3.211 
ATOM    207  CD  ARG A  48       5.521 -26.560  -4.029 
ATOM    208  NE  ARG A  48       5.134 -25.982  -5.348 
ATOM    209  CZ  ARG A  48       4.541 -26.764  -6.297 
ATOM    210  NH1 ARG A  48       4.304 -28.084  -6.046 
ATOM    211  NH2 ARG A  48       4.179 -26.221  -7.497 
ATOM    212  C   ARG A  48       6.632 -22.511  -3.395 
ATOM    213  O   ARG A  48       7.843 -22.722  -3.421 
ATOM    214  N   TYR A  49       6.004 -21.778  -4.332 
ATOM    215  CA  TYR A  49       6.690 -21.207  -5.452 
ATOM    216  CB  TYR A  49       5.716 -20.385  -6.317 
ATOM    217  CG  TYR A  49       6.455 -19.484  -7.246 
ATOM    218  CD1 TYR A  49       6.995 -19.944  -8.423 
ATOM    219  CD2 TYR A  49       6.580 -18.149  -6.930 
ATOM    220  CE1 TYR A  49       7.662 -19.084  -9.266 
ATOM    221  CE2 TYR A  49       7.244 -17.287  -7.767 
ATOM    222  CZ  TYR A  49       7.787 -17.755  -8.938 
ATOM    223  OH  TYR A  49       8.468 -16.868  -9.798 
ATOM    224  C   TYR A  49       7.763 -20.299  -4.937 
ATOM    225  O   TYR A  49       8.907 -20.361  -5.387 
ATOM    226  N   CYS A  50       7.427 -19.442  -3.956 
ATOM    227  CA  CYS A  50       8.387 -18.513  -3.432 
ATOM    228  CB  CYS A  50       7.789 -17.543  -2.401 
ATOM    229  SG  CYS A  50       6.919 -16.168  -3.203 
ATOM    230  C   CYS A  50       9.521 -19.233  -2.772 
ATOM    231  O   CYS A  50      10.680 -18.874  -2.966 
ATOM    232  N   GLU A  51       9.232 -20.282  -1.984 
ATOM    233  CA  GLU A  51      10.291 -20.937  -1.274 
ATOM    234  CB  GLU A  51       9.814 -22.052  -0.328 
ATOM    235  CG  GLU A  51       9.046 -21.500   0.875 
ATOM    236  CD  GLU A  51       8.647 -22.660   1.776 
ATOM    237  OE1 GLU A  51       8.797 -23.834   1.341 
ATOM    238  OE2 GLU A  51       8.191 -22.384   2.918 
ATOM    239  C   GLU A  51      11.271 -21.539  -2.238 
ATOM    240  O   GLU A  51      12.477 -21.471  -2.014 
ATOM    241  N   SER A  52      10.782 -22.163  -3.323 
ATOM    242  CA  SER A  52      11.648 -22.819  -4.266 
ATOM    243  CB  SER A  52      10.871 -23.670  -5.287 
ATOM    244  OG  SER A  52      11.770 -24.296  -6.189 
ATOM    245  C   SER A  52      12.484 -21.840  -5.041 
ATOM    246  O   SER A  52      13.695 -22.015  -5.173 
ATOM    247  N   ILE A  53      11.853 -20.774  -5.572 
ATOM    248  CA  ILE A  53      12.510 -19.830  -6.436 
ATOM    249  CB  ILE A  53      11.569 -18.839  -7.063 
ATOM    250  CG1 ILE A  53      12.268 -18.100  -8.213 
ATOM    251  CG2 ILE A  53      11.022 -17.910  -5.967 
ATOM    252  CD1 ILE A  53      11.307 -17.285  -9.080 
ATOM    253  C   ILE A  53      13.564 -19.071  -5.697 
ATOM    254  O   ILE A  53      14.625 -18.777  -6.243 
ATOM    255  N   MET A  54      13.288 -18.724  -4.431 
ATOM    256  CA  MET A  54      14.208 -17.931  -3.681 
ATOM    257  CB  MET A  54      13.657 -17.630  -2.278 
ATOM    258  CG  MET A  54      14.129 -16.292  -1.716 
ATOM    259  SD  MET A  54      13.400 -14.851  -2.557 
ATOM    260  CE  MET A  54      13.965 -13.641  -1.327 
ATOM    261  C   MET A  54      15.482 -18.715  -3.574 
ATOM    262  O   MET A  54      16.577 -18.162  -3.661 
ATOM    263  N   ARG A  55      15.360 -20.040  -3.377 
ATOM    264  CA  ARG A  55      16.487 -20.926  -3.259 
ATOM    265  CB  ARG A  55      16.035 -22.353  -2.921 
ATOM    266  CG  ARG A  55      15.198 -22.413  -1.641 
ATOM    267  CD  ARG A  55      14.502 -23.757  -1.423 
ATOM    268  NE  ARG A  55      15.339 -24.566  -0.498 
ATOM    269  CZ  ARG A  55      15.110 -25.907  -0.399 
ATOM    270  NH1 ARG A  55      14.168 -26.490  -1.198 
ATOM    271  NH2 ARG A  55      15.823 -26.659   0.486 
ATOM    272  C   ARG A  55      17.249 -20.983  -4.555 
ATOM    273  O   ARG A  55      18.476 -20.907  -4.565 
ATOM    274  N   ARG A  56      16.538 -21.101  -5.694 
ATOM    275  CA  ARG A  56      17.186 -21.258  -6.971 
ATOM    276  CB  ARG A  56      16.203 -21.454  -8.140 
ATOM    277  CG  ARG A  56      15.409 -22.759  -8.083 
ATOM    278  CD  ARG A  56      14.767 -23.128  -9.423 
ATOM    279  NE  ARG A  56      13.877 -22.004  -9.821 
ATOM    280  CZ  ARG A  56      12.561 -22.008  -9.459 
ATOM    281  NH1 ARG A  56      12.047 -23.057  -8.752 
ATOM    282  NH2 ARG A  56      11.757 -20.960  -9.804 
ATOM    283  C   ARG A  56      17.993 -20.038  -7.297 
ATOM    284  O   ARG A  56      19.094 -20.132  -7.842 
ATOM    285  N   ARG A  57      17.434 -18.858  -6.981 
ATOM    286  CA  ARG A  57      17.989 -17.566  -7.272 
ATOM    287  CB  ARG A  57      16.981 -16.432  -7.028 
ATOM    288  CG  ARG A  57      15.720 -16.618  -7.872 
ATOM    289  CD  ARG A  57      16.007 -16.749  -9.368 
ATOM    290  NE  ARG A  57      14.774 -17.286 -10.009 
ATOM    291  CZ  ARG A  57      14.462 -16.937 -11.292 
ATOM    292  NH1 ARG A  57      15.255 -16.058 -11.970 
ATOM    293  NH2 ARG A  57      13.356 -17.462 -11.896 
ATOM    294  C   ARG A  57      19.215 -17.308  -6.446 
ATOM    295  O   ARG A  57      20.047 -16.489  -6.833 
ATOM    296  N   GLY A  58      19.345 -17.952  -5.266 
ATOM    297  CA  GLY A  58      20.518 -17.749  -4.452 
ATOM    298  C   GLY A  58      20.249 -16.676  -3.435 
ATOM    299  O   GLY A  58      21.171 -16.056  -2.910 
ATOM    300  N   LEU A  59      18.957 -16.404  -3.197 
ATOM    301  CA  LEU A  59      18.390 -15.442  -2.291 
ATOM    302  CB  LEU A  59      16.997 -14.993  -2.748 
ATOM    303  CG  LEU A  59      17.057 -14.335  -4.141 
ATOM    304  CD1 LEU A  59      15.690 -13.786  -4.573 
ATOM    305  CD2 LEU A  59      18.175 -13.282  -4.214 
ATOM    306  C   LEU A  59      18.342 -15.875  -0.842 
ATOM    307  O   LEU A  59      17.877 -15.107  -0.005 
ATOM    308  N   THR A  60      18.628 -17.158  -0.543 
ATOM    309  CA  THR A  60      18.521 -17.780   0.758 
ATOM    310  CB  THR A  60      18.422 -19.273   0.655 
ATOM    311  OG1 THR A  60      19.592 -19.810   0.057 
ATOM    312  CG2 THR A  60      17.192 -19.608  -0.204 
ATOM    313  C   THR A  60      19.582 -17.448   1.776 
ATOM    314  O   THR A  60      19.306 -17.592   2.964 
ATOM    315  N   SER A  61      20.833 -17.093   1.412 
ATOM    316  CA  SER A  61      21.758 -16.859   2.493 
ATOM    317  CB  SER A  61      22.957 -17.826   2.485 
ATOM    318  OG  SER A  61      22.517 -19.158   2.702 
ATOM    319  C   SER A  61      22.320 -15.475   2.407 
ATOM    320  O   SER A  61      23.186 -15.209   1.575 
ATOM    321  N   PRO A  62      21.889 -14.572   3.254 
ATOM    322  CA  PRO A  62      20.832 -14.844   4.197 
ATOM    323  CD  PRO A  62      22.847 -13.617   3.787 
ATOM    324  CB  PRO A  62      20.985 -13.822   5.320 
ATOM    325  CG  PRO A  62      22.467 -13.428   5.263 
ATOM    326  C   PRO A  62      19.514 -14.718   3.499 
ATOM    327  O   PRO A  62      19.488 -14.279   2.350 
ATOM    328  N   CYS A  63      18.409 -15.091   4.176 
ATOM    329  CA  CYS A  63      17.107 -15.029   3.577 
ATOM    330  CB  CYS A  63      15.980 -15.525   4.508 
ATOM    331  SG  CYS A  63      16.264 -17.191   5.180 
ATOM    332  C   CYS A  63      16.811 -13.590   3.286 
ATOM    333  O   CYS A  63      16.979 -12.728   4.148 
ATOM    334  N   LYS A  64      16.363 -13.286   2.050 
ATOM    335  CA  LYS A  64      16.024 -11.933   1.733 
ATOM    336  CB  LYS A  64      15.958 -11.675   0.217 
ATOM    337  CG  LYS A  64      15.947 -10.196  -0.175 
ATOM    338  CD  LYS A  64      16.188  -9.974  -1.671 
ATOM    339  CE  LYS A  64      16.192  -8.501  -2.084 
ATOM    340  NZ  LYS A  64      16.367  -8.389  -3.549 
ATOM    341  C   LYS A  64      14.671 -11.685   2.334 
ATOM    342  O   LYS A  64      13.782 -12.531   2.250 
ATOM    343  N   ASP A  65      14.485 -10.514   2.975 
ATOM    344  CA  ASP A  65      13.252 -10.245   3.660 
ATOM    345  CB  ASP A  65      13.310  -8.967   4.522 
ATOM    346  CG  ASP A  65      13.625  -7.757   3.647 
ATOM    347  OD1 ASP A  65      14.224  -7.939   2.553 
ATOM    348  OD2 ASP A  65      13.278  -6.626   4.077 
ATOM    349  C   ASP A  65      12.107 -10.144   2.699 
ATOM    350  O   ASP A  65      11.037 -10.700   2.946 
ATOM    351  N   ILE A  66      12.280  -9.419   1.579 
ATOM    352  CA  ILE A  66      11.198  -9.300   0.645 
ATOM    353  CB  ILE A  66      10.432  -8.019   0.848 
ATOM    354  CG1 ILE A  66       9.083  -8.013   0.109 
ATOM    355  CG2 ILE A  66      11.366  -6.859   0.468 
ATOM    356  CD1 ILE A  66       9.205  -8.016  -1.410 
ATOM    357  C   ILE A  66      11.805  -9.311  -0.725 
ATOM    358  O   ILE A  66      12.863  -8.720  -0.940 
ATOM    359  N   ASN A  67      11.179 -10.019  -1.688 
ATOM    360  CA  ASN A  67      11.720 -10.015  -3.017 
ATOM    361  CB  ASN A  67      12.741 -11.139  -3.259 
ATOM    362  CG  ASN A  67      13.477 -10.847  -4.558 
ATOM    363  OD1 ASN A  67      14.272  -9.911  -4.638 
ATOM    364  ND2 ASN A  67      13.214 -11.676  -5.603 
ATOM    365  C   ASN A  67      10.584 -10.205  -3.973 
ATOM    366  O   ASN A  67       9.740 -11.082  -3.786 
ATOM    367  N   THR A  68      10.556  -9.392  -5.048 
ATOM    368  CA  THR A  68       9.471  -9.467  -5.982 
ATOM    369  CB  THR A  68       8.762  -8.158  -6.145 
ATOM    370  OG1 THR A  68       8.269  -7.721  -4.886 
ATOM    371  CG2 THR A  68       7.598  -8.348  -7.130 
ATOM    372  C   THR A  68       9.996  -9.879  -7.324 
ATOM    373  O   THR A  68      11.059  -9.439  -7.762 
ATOM    374  N   PHE A  69       9.236 -10.761  -8.006 
ATOM    375  CA  PHE A  69       9.601 -11.241  -9.309 
ATOM    376  CB  PHE A  69       9.527 -12.774  -9.435 
ATOM    377  CG  PHE A  69      10.543 -13.384  -8.526 
ATOM    378  CD1 PHE A  69      11.831 -13.609  -8.956 
ATOM    379  CD2 PHE A  69      10.207 -13.734  -7.237 
ATOM    380  CE1 PHE A  69      12.768 -14.171  -8.120 
ATOM    381  CE2 PHE A  69      11.140 -14.295  -6.395 
ATOM    382  CZ  PHE A  69      12.423 -14.515  -6.835 
ATOM    383  C   PHE A  69       8.608 -10.690 -10.287 
ATOM    384  O   PHE A  69       7.415 -10.605 -10.001 
ATOM    385  N   ILE A  70       9.099 -10.300 -11.480 
ATOM    386  CA  ILE A  70       8.279  -9.766 -12.530 
ATOM    387  CB  ILE A  70       8.894  -8.585 -13.228 
ATOM    388  CG1 ILE A  70       9.137  -7.438 -12.235 
ATOM    389  CG2 ILE A  70       7.982  -8.201 -14.407 
ATOM    390  CD1 ILE A  70      10.026  -6.325 -12.786 
ATOM    391  C   ILE A  70       8.146 -10.852 -13.550 
ATOM    392  O   ILE A  70       9.106 -11.572 -13.824 
ATOM    393  N   HIS A  71       6.934 -11.011 -14.122 
ATOM    394  CA  HIS A  71       6.704 -12.056 -15.078 
ATOM    395  ND1 HIS A  71       6.623 -14.322 -12.875 
ATOM    396  CG  HIS A  71       5.646 -13.442 -13.288 
ATOM    397  CB  HIS A  71       5.509 -12.942 -14.696 
ATOM    398  NE2 HIS A  71       5.416 -13.823 -11.074 
ATOM    399  CD2 HIS A  71       4.918 -13.148 -12.176 
ATOM    400  CE1 HIS A  71       6.439 -14.514 -11.544 
ATOM    401  C   HIS A  71       6.415 -11.410 -16.399 
ATOM    402  O   HIS A  71       6.310 -10.188 -16.486 
ATOM    403  N   GLY A  72       6.286 -12.218 -17.476 
ATOM    404  CA  GLY A  72       6.017 -11.656 -18.772 
ATOM    405  C   GLY A  72       7.295 -11.593 -19.560 
ATOM    406  O   GLY A  72       8.294 -12.209 -19.193 
ATOM    407  N   ASN A  73       7.269 -10.867 -20.702 
ATOM    408  CA  ASN A  73       8.405 -10.782 -21.584 
ATOM    409  CB  ASN A  73       8.034 -10.508 -23.057 
ATOM    410  CG  ASN A  73       7.346  -9.151 -23.163 
ATOM    411  OD1 ASN A  73       7.968  -8.146 -23.502 
ATOM    412  ND2 ASN A  73       6.017  -9.119 -22.872 
ATOM    413  C   ASN A  73       9.371  -9.723 -21.133 
ATOM    414  O   ASN A  73       8.994  -8.716 -20.538 
ATOM    415  N   LYS A  74      10.668  -9.952 -21.434 
ATOM    416  CA  LYS A  74      11.764  -9.101 -21.052 
ATOM    417  CB  LYS A  74      13.152  -9.709 -21.329 
ATOM    418  CG  LYS A  74      13.502 -10.903 -20.438 
ATOM    419  CD  LYS A  74      14.866 -11.514 -20.762 
ATOM    420  CE  LYS A  74      14.989 -11.999 -22.206 
ATOM    421  NZ  LYS A  74      16.380 -12.427 -22.480 
ATOM    422  C   LYS A  74      11.726  -7.769 -21.741 
ATOM    423  O   LYS A  74      12.108  -6.759 -21.152 
ATOM    424  N   ARG A  75      11.268  -7.726 -23.005 
ATOM    425  CA  ARG A  75      11.336  -6.518 -23.783 
ATOM    426  CB  ARG A  75      10.706  -6.680 -25.174 
ATOM    427  CG  ARG A  75      11.275  -7.856 -25.964 
ATOM    428  CD  ARG A  75      10.777  -7.928 -27.407 
ATOM    429  NE  ARG A  75       9.288  -7.909 -27.372 
ATOM    430  CZ  ARG A  75       8.587  -9.047 -27.093 
ATOM    431  NH1 ARG A  75       9.247 -10.192 -26.754 
ATOM    432  NH2 ARG A  75       7.223  -9.036 -27.147 
ATOM    433  C   ARG A  75      10.568  -5.434 -23.096 
ATOM    434  O   ARG A  75      11.000  -4.283 -23.058 
ATOM    435  N   SER A  76       9.396  -5.775 -22.533 
ATOM    436  CA  SER A  76       8.562  -4.791 -21.905 
ATOM    437  CB  SER A  76       7.236  -5.385 -21.396 
ATOM    438  OG  SER A  76       6.471  -5.878 -22.487 
ATOM    439  C   SER A  76       9.281  -4.196 -20.730 
ATOM    440  O   SER A  76       9.132  -3.009 -20.441 
ATOM    441  N   ILE A  77      10.063  -5.017 -20.003 
ATOM    442  CA  ILE A  77      10.777  -4.552 -18.848 
ATOM    443  CB  ILE A  77      11.426  -5.664 -18.076 
ATOM    444  CG1 ILE A  77      10.357  -6.647 -17.572 
ATOM    445  CG2 ILE A  77      12.260  -5.039 -16.946 
ATOM    446  CD1 ILE A  77      10.932  -7.947 -17.010 
ATOM    447  C   ILE A  77      11.850  -3.586 -19.254 
ATOM    448  O   ILE A  77      12.029  -2.547 -18.626 
ATOM    449  N   LYS A  78      12.600  -3.902 -20.324 
ATOM    450  CA  LYS A  78      13.670  -3.048 -20.763 
ATOM    451  CB  LYS A  78      14.457  -3.613 -21.957 
ATOM    452  CG  LYS A  78      15.314  -4.836 -21.619 
ATOM    453  CD  LYS A  78      15.896  -5.526 -22.854 
ATOM    454  CE  LYS A  78      16.828  -6.696 -22.531 
ATOM    455  NZ  LYS A  78      16.037  -7.912 -22.246 
ATOM    456  C   LYS A  78      13.105  -1.727 -21.186 
ATOM    457  O   LYS A  78      13.736  -0.686 -21.012 
ATOM    458  N   ALA A  79      11.881  -1.748 -21.741 
ATOM    459  CA  ALA A  79      11.200  -0.603 -22.284 
ATOM    460  CB  ALA A  79       9.821  -0.951 -22.871 
ATOM    461  C   ALA A  79      10.987   0.445 -21.231 
ATOM    462  O   ALA A  79      10.878   1.630 -21.545 
ATOM    463  N   ILE A  80      10.868   0.044 -19.956 
ATOM    464  CA  ILE A  80      10.626   1.016 -18.927 
ATOM    465  CB  ILE A  80      10.255   0.446 -17.581 
ATOM    466  CG1 ILE A  80      11.316  -0.473 -16.984 
ATOM    467  CG2 ILE A  80       8.892  -0.240 -17.747 
ATOM    468  CD1 ILE A  80      10.900  -1.026 -15.623 
ATOM    469  C   ILE A  80      11.745   2.022 -18.874 
ATOM    470  O   ILE A  80      11.546   3.160 -18.452 
ATOM    471  N   CYS A  81      12.966   1.624 -19.275 
ATOM    472  CA  CYS A  81      14.117   2.486 -19.280 
ATOM    473  CB  CYS A  81      15.428   1.734 -19.567 
ATOM    474  SG  CYS A  81      15.754   0.459 -18.312 
ATOM    475  C   CYS A  81      13.959   3.596 -20.289 
ATOM    476  O   CYS A  81      14.689   4.586 -20.237 
ATOM    477  N   GLU A  82      13.062   3.434 -21.284 
ATOM    478  CA  GLU A  82      12.862   4.454 -22.277 
ATOM    479  CB  GLU A  82      12.970   3.920 -23.715 
ATOM    480  CG  GLU A  82      11.961   2.809 -24.013 
ATOM    481  CD  GLU A  82      12.156   2.352 -25.452 
ATOM    482  OE1 GLU A  82      12.213   3.228 -26.356 
ATOM    483  OE2 GLU A  82      12.249   1.114 -25.666 
ATOM    484  C   GLU A  82      11.484   5.028 -22.107 
ATOM    485  O   GLU A  82      10.696   4.562 -21.287 
ATOM    486  N   ASN A  83      11.173   6.085 -22.884 
ATOM    487  CA  ASN A  83       9.911   6.767 -22.808 
ATOM    488  CB  ASN A  83       9.851   8.042 -23.664 
ATOM    489  CG  ASN A  83      10.676   9.103 -22.944 
ATOM    490  OD1 ASN A  83      10.664   9.185 -21.715 
ATOM    491  ND2 ASN A  83      11.416   9.938 -23.723 
ATOM    492  C   ASN A  83       8.817   5.839 -23.229 
ATOM    493  O   ASN A  83       7.665   6.001 -22.831 
ATOM    494  N   LYS A  84       9.156   4.826 -24.043 
ATOM    495  CA  LYS A  84       8.180   3.925 -24.580 
ATOM    496  CB  LYS A  84       8.857   2.817 -25.416 
ATOM    497  CG  LYS A  84       7.921   1.834 -26.122 
ATOM    498  CD  LYS A  84       7.153   0.911 -25.178 
ATOM    499  CE  LYS A  84       6.396  -0.197 -25.909 
ATOM    500  NZ  LYS A  84       7.357  -1.190 -26.441 
ATOM    501  C   LYS A  84       7.386   3.298 -23.466 
ATOM    502  O   LYS A  84       6.161   3.232 -23.563 
ATOM    503  N   ASN A  85       8.029   2.807 -22.383 
ATOM    504  CA  ASN A  85       7.206   2.217 -21.358 
ATOM    505  CB  ASN A  85       7.343   0.680 -21.318 
ATOM    506  CG  ASN A  85       6.232   0.074 -20.468 
ATOM    507  OD1 ASN A  85       5.067   0.455 -20.576 
ATOM    508  ND2 ASN A  85       6.604  -0.897 -19.592 
ATOM    509  C   ASN A  85       7.600   2.737 -20.000 
ATOM    510  O   ASN A  85       7.516   2.004 -19.015 
ATOM    511  N   GLY A  86       7.987   4.025 -19.869 
ATOM    512  CA  GLY A  86       8.358   4.440 -18.541 
ATOM    513  C   GLY A  86       8.406   5.935 -18.432 
ATOM    514  O   GLY A  86       8.529   6.651 -19.426 
ATOM    515  N   ASN A  87       8.313   6.432 -17.176 
ATOM    516  CA  ASN A  87       8.388   7.834 -16.866 
ATOM    517  CB  ASN A  87       7.070   8.434 -16.338 
ATOM    518  CG  ASN A  87       6.033   8.383 -17.450 
ATOM    519  OD1 ASN A  87       5.564   7.312 -17.828 
ATOM    520  ND2 ASN A  87       5.650   9.574 -17.983 
ATOM    521  C   ASN A  87       9.381   7.966 -15.753 
ATOM    522  O   ASN A  87       9.660   7.005 -15.039 
ATOM    523  N   PRO A  88       9.943   9.130 -15.590 
ATOM    524  CA  PRO A  88      10.890   9.367 -14.542 
ATOM    525  CD  PRO A  88       9.915  10.189 -16.582 
ATOM    526  CB  PRO A  88      11.522  10.727 -14.851 
ATOM    527  CG  PRO A  88      10.555  11.384 -15.857 
ATOM    528  C   PRO A  88      10.168   9.304 -13.236 
ATOM    529  O   PRO A  88       9.050   9.812 -13.144 
ATOM    530  N   HIS A  89      10.804   8.706 -12.212 
ATOM    531  CA  HIS A  89      10.210   8.527 -10.923 
ATOM    532  ND1 HIS A  89       7.895   6.729  -9.424 
ATOM    533  CG  HIS A  89       9.268   6.743  -9.344 
ATOM    534  CB  HIS A  89      10.169   7.046 -10.506 
ATOM    535  NE2 HIS A  89       8.415   6.182  -7.333 
ATOM    536  CD2 HIS A  89       9.569   6.408  -8.061 
ATOM    537  CE1 HIS A  89       7.434   6.387  -8.195 
ATOM    538  C   HIS A  89      11.094   9.291 -10.006 
ATOM    539  O   HIS A  89      12.249   9.524 -10.348 
ATOM    540  N   ARG A  90      10.614   9.570  -8.777 
ATOM    541  CA  ARG A  90      11.134  10.633  -7.973 
ATOM    542  CB  ARG A  90      10.638  10.532  -6.524 
ATOM    543  CG  ARG A  90       9.118  10.621  -6.401 
ATOM    544  CD  ARG A  90       8.581  12.052  -6.436 
ATOM    545  NE  ARG A  90       7.099  11.972  -6.308 
ATOM    546  CZ  ARG A  90       6.398  13.027  -5.801 
ATOM    547  NH1 ARG A  90       7.050  14.164  -5.418 
ATOM    548  NH2 ARG A  90       5.043  12.938  -5.660 
ATOM    549  C   ARG A  90      12.627  10.723  -7.915 
ATOM    550  O   ARG A  90      13.186  11.625  -8.535 
ATOM    551  N   GLU A  91      13.353   9.801  -7.262 
ATOM    552  CA  GLU A  91      14.755  10.115  -7.224 
ATOM    553  CB  GLU A  91      15.367  10.061  -5.812 
ATOM    554  CG  GLU A  91      14.958  11.232  -4.914 
ATOM    555  CD  GLU A  91      13.537  11.000  -4.427 
ATOM    556  OE1 GLU A  91      13.280   9.918  -3.836 
ATOM    557  OE2 GLU A  91      12.688  11.907  -4.644 
ATOM    558  C   GLU A  91      15.504   9.143  -8.074 
ATOM    559  O   GLU A  91      15.859   8.056  -7.623 
ATOM    560  N   ASN A  92      15.780   9.542  -9.330 
ATOM    561  CA  ASN A  92      16.570   8.776 -10.253 
ATOM    562  CB  ASN A  92      18.015   8.583  -9.762 
ATOM    563  CG  ASN A  92      18.669   9.953  -9.678 
ATOM    564  OD1 ASN A  92      18.547  10.766 -10.593 
ATOM    565  ND2 ASN A  92      19.371  10.227  -8.547 
ATOM    566  C   ASN A  92      15.991   7.412 -10.460 
ATOM    567  O   ASN A  92      16.733   6.456 -10.678 
ATOM    568  N   LEU A  93      14.653   7.283 -10.421 
ATOM    569  CA  LEU A  93      14.046   5.998 -10.644 
ATOM    570  CB  LEU A  93      13.196   5.499  -9.462 
ATOM    571  CG  LEU A  93      14.013   5.127  -8.208 
ATOM    572  CD1 LEU A  93      13.097   4.644  -7.072 
ATOM    573  CD2 LEU A  93      15.107   4.099  -8.543 
ATOM    574  C   LEU A  93      13.141   6.137 -11.825 
ATOM    575  O   LEU A  93      12.979   7.226 -12.373 
ATOM    576  N   ARG A  94      12.563   5.007 -12.286 
ATOM    577  CA  ARG A  94      11.651   5.047 -13.395 
ATOM    578  CB  ARG A  94      12.264   4.533 -14.706 
ATOM    579  CG  ARG A  94      13.421   5.410 -15.185 
ATOM    580  CD  ARG A  94      13.981   5.008 -16.550 
ATOM    581  NE  ARG A  94      12.929   5.315 -17.557 
ATOM    582  CZ  ARG A  94      12.803   6.585 -18.040 
ATOM    583  NH1 ARG A  94      13.625   7.577 -17.590 
ATOM    584  NH2 ARG A  94      11.843   6.868 -18.966 
ATOM    585  C   ARG A  94      10.481   4.169 -13.054 
ATOM    586  O   ARG A  94      10.637   3.137 -12.403 
ATOM    587  N   ILE A  95       9.268   4.577 -13.488 
ATOM    588  CA  ILE A  95       8.059   3.839 -13.228 
ATOM    589  CB  ILE A  95       7.025   4.653 -12.501 
ATOM    590  CG1 ILE A  95       5.820   3.791 -12.084 
ATOM    591  CG2 ILE A  95       6.656   5.846 -13.397 
ATOM    592  CD1 ILE A  95       6.118   2.807 -10.956 
ATOM    593  C   ILE A  95       7.471   3.433 -14.552 
ATOM    594  O   ILE A  95       7.417   4.230 -15.487 
ATOM    595  N   SER A  96       7.017   2.167 -14.668 
ATOM    596  CA  SER A  96       6.520   1.669 -15.924 
ATOM    597  CB  SER A  96       6.521   0.132 -16.021 
ATOM    598  OG  SER A  96       5.638  -0.423 -15.057 
ATOM    599  C   SER A  96       5.122   2.137 -16.200 
ATOM    600  O   SER A  96       4.324   2.355 -15.289 
ATOM    601  N   LYS A  97       4.824   2.366 -17.497 
ATOM    602  CA  LYS A  97       3.513   2.735 -17.955 
ATOM    603  CB  LYS A  97       3.499   3.283 -19.390 
ATOM    604  CG  LYS A  97       4.096   4.687 -19.504 
ATOM    605  CD  LYS A  97       4.273   5.153 -20.949 
ATOM    606  CE  LYS A  97       4.718   6.611 -21.063 
ATOM    607  NZ  LYS A  97       6.152   6.728 -20.709 
ATOM    608  C   LYS A  97       2.610   1.543 -17.924 
ATOM    609  O   LYS A  97       1.429   1.655 -17.600 
ATOM    610  N   SER A  98       3.157   0.372 -18.304 
ATOM    611  CA  SER A  98       2.430  -0.864 -18.402 
ATOM    612  CB  SER A  98       3.113  -1.826 -19.387 
ATOM    613  OG  SER A  98       2.438  -3.069 -19.433 
ATOM    614  C   SER A  98       2.391  -1.529 -17.062 
ATOM    615  O   SER A  98       3.191  -1.233 -16.178 
ATOM    616  N   SER A  99       1.438  -2.468 -16.892 
ATOM    617  CA  SER A  99       1.316  -3.181 -15.654 
ATOM    618  CB  SER A  99      -0.138  -3.329 -15.182 
ATOM    619  OG  SER A  99      -0.171  -4.036 -13.953 
ATOM    620  C   SER A  99       1.866  -4.551 -15.901 
ATOM    621  O   SER A  99       1.756  -5.075 -17.006 
ATOM    622  N   PHE A 100       2.499  -5.160 -14.875 
ATOM    623  CA  PHE A 100       3.096  -6.452 -15.063 
ATOM    624  CB  PHE A 100       4.625  -6.462 -14.858 
ATOM    625  CG  PHE A 100       5.327  -5.637 -15.887 
ATOM    626  CD1 PHE A 100       5.439  -4.271 -15.743 
ATOM    627  CD2 PHE A 100       5.897  -6.234 -16.988 
ATOM    628  CE1 PHE A 100       6.097  -3.516 -16.687 
ATOM    629  CE2 PHE A 100       6.556  -5.484 -17.934 
ATOM    630  CZ  PHE A 100       6.657  -4.121 -17.787 
ATOM    631  C   PHE A 100       2.572  -7.384 -14.016 
ATOM    632  O   PHE A 100       2.195  -6.966 -12.922 
ATOM    633  N   GLN A 101       2.513  -8.691 -14.344 
ATOM    634  CA  GLN A 101       2.171  -9.658 -13.345 
ATOM    635  CB  GLN A 101       1.839 -11.052 -13.904 
ATOM    636  CG  GLN A 101       0.489 -11.131 -14.617 
ATOM    637  CD  GLN A 101      -0.593 -11.194 -13.547 
ATOM    638  OE1 GLN A 101      -0.366 -11.697 -12.449 
ATOM    639  NE2 GLN A 101      -1.804 -10.667 -13.873 
ATOM    640  C   GLN A 101       3.394  -9.793 -12.496 
ATOM    641  O   GLN A 101       4.508  -9.873 -13.015 
ATOM    642  N   VAL A 102       3.218  -9.802 -11.161 
ATOM    643  CA  VAL A 102       4.354  -9.886 -10.293 
ATOM    644  CB  VAL A 102       4.759  -8.562  -9.714 
ATOM    645  CG1 VAL A 102       5.195  -7.637 -10.861 
ATOM    646  CG2 VAL A 102       3.584  -8.007  -8.887 
ATOM    647  C   VAL A 102       4.011 -10.774  -9.139 
ATOM    648  O   VAL A 102       2.841 -11.025  -8.854 
ATOM    649  N   THR A 103       5.050 -11.314  -8.467 
ATOM    650  CA  THR A 103       4.829 -12.120  -7.304 
ATOM    651  CB  THR A 103       5.112 -13.577  -7.530 
ATOM    652  OG1 THR A 103       4.295 -14.080  -8.577 
ATOM    653  CG2 THR A 103       4.826 -14.343  -6.226 
ATOM    654  C   THR A 103       5.781 -11.637  -6.255 
ATOM    655  O   THR A 103       6.988 -11.574  -6.489 
ATOM    656  N   THR A 104       5.262 -11.297  -5.057 
ATOM    657  CA  THR A 104       6.109 -10.812  -4.005 
ATOM    658  CB  THR A 104       5.546  -9.614  -3.295 
ATOM    659  OG1 THR A 104       5.356  -8.546  -4.210 
ATOM    660  CG2 THR A 104       6.514  -9.193  -2.176 
ATOM    661  C   THR A 104       6.242 -11.896  -2.986 
ATOM    662  O   THR A 104       5.251 -12.502  -2.581 
ATOM    663  N   CYS A 105       7.490 -12.172  -2.555 
ATOM    664  CA  CYS A 105       7.738 -13.200  -1.586 
ATOM    665  CB  CYS A 105       8.849 -14.165  -2.029 
ATOM    666  SG  CYS A 105       8.448 -14.908  -3.639 
ATOM    667  C   CYS A 105       8.189 -12.511  -0.339 
ATOM    668  O   CYS A 105       9.178 -11.779  -0.349 
ATOM    669  N   LYS A 106       7.459 -12.730   0.774 
ATOM    670  CA  LYS A 106       7.781 -12.086   2.014 
ATOM    671  CB  LYS A 106       6.585 -11.338   2.628 
ATOM    672  CG  LYS A 106       6.127 -10.139   1.793 
ATOM    673  CD  LYS A 106       4.735  -9.634   2.178 
ATOM    674  CE  LYS A 106       4.309  -8.374   1.425 
ATOM    675  NZ  LYS A 106       5.014  -7.194   1.974 
ATOM    676  C   LYS A 106       8.204 -13.134   2.988 
ATOM    677  O   LYS A 106       7.514 -14.131   3.203 
ATOM    678  N   LEU A 107       9.370 -12.908   3.618 
ATOM    679  CA  LEU A 107       9.910 -13.866   4.533 
ATOM    680  CB  LEU A 107      11.381 -13.570   4.883 
ATOM    681  CG  LEU A 107      12.026 -14.570   5.857 
ATOM    682  CD1 LEU A 107      12.138 -15.973   5.238 
ATOM    683  CD2 LEU A 107      13.375 -14.044   6.370 
ATOM    684  C   LEU A 107       9.105 -13.824   5.787 
ATOM    685  O   LEU A 107       8.661 -12.764   6.225 
ATOM    686  N   HIS A 108       8.855 -15.005   6.380 
ATOM    687  CA  HIS A 108       8.191 -15.020   7.648 
ATOM    688  ND1 HIS A 108       6.503 -17.160   5.722 
ATOM    689  CG  HIS A 108       6.507 -16.861   7.063 
ATOM    690  CB  HIS A 108       6.725 -15.489   7.618 
ATOM    691  NE2 HIS A 108       6.076 -19.059   6.793 
ATOM    692  CD2 HIS A 108       6.247 -18.033   7.703 
ATOM    693  CE1 HIS A 108       6.239 -18.488   5.615 
ATOM    694  C   HIS A 108       8.993 -15.906   8.534 
ATOM    695  O   HIS A 108       9.644 -16.843   8.076 
ATOM    696  N   GLY A 109       8.958 -15.620   9.846 
ATOM    697  CA  GLY A 109       9.793 -16.334  10.759 
ATOM    698  C   GLY A 109      10.861 -15.362  11.144 
ATOM    699  O   GLY A 109      11.206 -14.465  10.376 
ATOM    700  N   GLY A 110      11.378 -15.513  12.376 
ATOM    701  CA  GLY A 110      12.344 -14.642  12.983 
ATOM    702  C   GLY A 110      13.717 -14.700  12.379 
ATOM    703  O   GLY A 110      14.419 -13.689  12.376 
ATOM    704  N   SER A 111      14.166 -15.876  11.892 
ATOM    705  CA  SER A 111      15.555 -15.993  11.521 
ATOM    706  CB  SER A 111      16.129 -17.404  11.740 
ATOM    707  OG  SER A 111      17.494 -17.439  11.353 
ATOM    708  C   SER A 111      15.827 -15.629  10.092 
ATOM    709  O   SER A 111      15.060 -15.888   9.167 
ATOM    710  N   PRO A 112      16.953 -14.967   9.967 
ATOM    711  CA  PRO A 112      17.492 -14.571   8.686 
ATOM    712  CD  PRO A 112      17.334 -14.031  11.015 
ATOM    713  CB  PRO A 112      18.504 -13.462   8.973 
ATOM    714  CG  PRO A 112      18.025 -12.860  10.301 
ATOM    715  C   PRO A 112      18.112 -15.709   7.930 
ATOM    716  O   PRO A 112      18.498 -15.507   6.778 
ATOM    717  N   TRP A 113      18.254 -16.900   8.543 
ATOM    718  CA  TRP A 113      18.952 -17.947   7.848 
ATOM    719  CB  TRP A 113      20.140 -18.493   8.653 
ATOM    720  CG  TRP A 113      21.239 -17.473   8.801 
ATOM    721  CD2 TRP A 113      22.171 -17.157   7.757 
ATOM    722  CD1 TRP A 113      21.549 -16.668   9.857 
ATOM    723  NE1 TRP A 113      22.625 -15.874   9.541 
ATOM    724  CE2 TRP A 113      23.017 -16.164   8.250 
ATOM    725  CE3 TRP A 113      22.310 -17.654   6.495 
ATOM    726  CZ2 TRP A 113      24.022 -15.652   7.480 
ATOM    727  CZ3 TRP A 113      23.322 -17.137   5.721 
ATOM    728  CH2 TRP A 113      24.162 -16.156   6.206 
ATOM    729  C   TRP A 113      18.019 -19.078   7.526 
ATOM    730  O   TRP A 113      16.980 -19.259   8.157 
ATOM    731  N   PRO A 114      18.387 -19.844   6.525 
ATOM    732  CA  PRO A 114      17.605 -20.941   6.018 
ATOM    733  CD  PRO A 114      19.726 -19.807   5.959 
ATOM    734  CB  PRO A 114      18.412 -21.510   4.849 
ATOM    735  CG  PRO A 114      19.865 -21.131   5.190 
ATOM    736  C   PRO A 114      17.349 -21.963   7.077 
ATOM    737  O   PRO A 114      18.132 -22.055   8.021 
ATOM    738  N   PRO A 115      16.287 -22.717   6.949 
ATOM    739  CA  PRO A 115      15.417 -22.592   5.810 
ATOM    740  CD  PRO A 115      16.308 -24.080   7.460 
ATOM    741  CB  PRO A 115      14.554 -23.850   5.796 
ATOM    742  CG  PRO A 115      15.436 -24.898   6.494 
ATOM    743  C   PRO A 115      14.624 -21.326   5.826 
ATOM    744  O   PRO A 115      14.324 -20.822   6.907 
ATOM    745  N   CYS A 116      14.262 -20.805   4.637 
ATOM    746  CA  CYS A 116      13.552 -19.559   4.576 
ATOM    747  CB  CYS A 116      14.136 -18.609   3.509 
ATOM    748  SG  CYS A 116      15.947 -18.432   3.606 
ATOM    749  C   CYS A 116      12.141 -19.851   4.153 
ATOM    750  O   CYS A 116      11.913 -20.416   3.083 
ATOM    751  N   GLN A 117      11.145 -19.461   4.980 
ATOM    752  CA  GLN A 117       9.776 -19.689   4.605 
ATOM    753  CB  GLN A 117       8.829 -20.057   5.761 
ATOM    754  CG  GLN A 117       9.262 -21.272   6.578 
ATOM    755  CD  GLN A 117       9.944 -20.724   7.818 
ATOM    756  OE1 GLN A 117      10.525 -19.641   7.791 
ATOM    757  NE2 GLN A 117       9.847 -21.480   8.943 
ATOM    758  C   GLN A 117       9.264 -18.399   4.045 
ATOM    759  O   GLN A 117       9.593 -17.322   4.542 
ATOM    760  N   TYR A 118       8.444 -18.476   2.979 
ATOM    761  CA  TYR A 118       7.961 -17.279   2.352 
ATOM    762  CB  TYR A 118       8.554 -17.047   0.952 
ATOM    763  CG  TYR A 118      10.003 -16.728   1.079 
ATOM    764  CD1 TYR A 118      10.406 -15.445   1.371 
ATOM    765  CD2 TYR A 118      10.958 -17.702   0.895 
ATOM    766  CE1 TYR A 118      11.740 -15.138   1.486 
ATOM    767  CE2 TYR A 118      12.294 -17.401   1.008 
ATOM    768  CZ  TYR A 118      12.686 -16.117   1.304 
ATOM    769  OH  TYR A 118      14.057 -15.806   1.420 
ATOM    770  C   TYR A 118       6.480 -17.356   2.150 
ATOM    771  O   TYR A 118       5.907 -18.436   2.018 
ATOM    772  N   ARG A 119       5.827 -16.174   2.139 
ATOM    773  CA  ARG A 119       4.427 -16.059   1.843 
ATOM    774  CB  ARG A 119       3.652 -15.202   2.858 
ATOM    775  CG  ARG A 119       3.673 -15.788   4.269 
ATOM    776  CD  ARG A 119       2.594 -16.840   4.518 
ATOM    777  NE  ARG A 119       2.885 -17.449   5.844 
ATOM    778  CZ  ARG A 119       1.863 -17.879   6.638 
ATOM    779  NH1 ARG A 119       0.571 -17.731   6.223 
ATOM    780  NH2 ARG A 119       2.135 -18.448   7.848 
ATOM    781  C   ARG A 119       4.365 -15.344   0.526 
ATOM    782  O   ARG A 119       5.061 -14.349   0.325 
ATOM    783  N   ALA A 120       3.524 -15.828  -0.411 
ATOM    784  CA  ALA A 120       3.516 -15.241  -1.722 
ATOM    785  CB  ALA A 120       3.540 -16.279  -2.857 
ATOM    786  C   ALA A 120       2.290 -14.411  -1.918 
ATOM    787  O   ALA A 120       1.191 -14.774  -1.498 
ATOM    788  N   THR A 121       2.473 -13.235  -2.553 
ATOM    789  CA  THR A 121       1.362 -12.387  -2.858 
ATOM    790  CB  THR A 121       1.414 -11.077  -2.132 
ATOM    791  OG1 THR A 121       1.493 -11.279  -0.729 
ATOM    792  CG2 THR A 121       0.136 -10.304  -2.467 
ATOM    793  C   THR A 121       1.454 -12.058  -4.319 
ATOM    794  O   THR A 121       2.368 -11.355  -4.746 
ATOM    795  N   ALA A 122       0.503 -12.561  -5.131 
ATOM    796  CA  ALA A 122       0.506 -12.258  -6.535 
ATOM    797  CB  ALA A 122      -0.363 -13.214  -7.372 
ATOM    798  C   ALA A 122      -0.051 -10.879  -6.695 
ATOM    799  O   ALA A 122      -0.797 -10.403  -5.841 
ATOM    800  N   GLY A 123       0.311 -10.190  -7.800 
ATOM    801  CA  GLY A 123      -0.202  -8.866  -8.009 
ATOM    802  C   GLY A 123      -0.066  -8.514  -9.455 
ATOM    803  O   GLY A 123       0.601  -9.210 -10.221 
ATOM    804  N   PHE A 124      -0.738  -7.418  -9.864 
ATOM    805  CA  PHE A 124      -0.677  -6.940 -11.215 
ATOM    806  CB  PHE A 124      -1.952  -7.333 -11.988 
ATOM    807  CG  PHE A 124      -1.880  -6.953 -13.427 
ATOM    808  CD1 PHE A 124      -1.110  -7.677 -14.309 
ATOM    809  CD2 PHE A 124      -2.620  -5.893 -13.902 
ATOM    810  CE1 PHE A 124      -1.058  -7.330 -15.640 
ATOM    811  CE2 PHE A 124      -2.573  -5.544 -15.231 
ATOM    812  CZ  PHE A 124      -1.789  -6.263 -16.103 
ATOM    813  C   PHE A 124      -0.614  -5.444 -11.112 
ATOM    814  O   PHE A 124      -1.586  -4.807 -10.707 
ATOM    815  N   ARG A 125       0.538  -4.838 -11.470 
ATOM    816  CA  ARG A 125       0.653  -3.408 -11.368 
ATOM    817  CB  ARG A 125       0.731  -2.905  -9.919 
ATOM    818  CG  ARG A 125       1.922  -3.477  -9.148 
ATOM    819  CD  ARG A 125       2.201  -2.737  -7.841 
ATOM    820  NE  ARG A 125       2.654  -1.368  -8.212 
ATOM    821  CZ  ARG A 125       2.539  -0.343  -7.320 
ATOM    822  NH1 ARG A 125       2.021  -0.575  -6.078 
ATOM    823  NH2 ARG A 125       2.940   0.912  -7.672 
ATOM    824  C   ARG A 125       1.930  -2.974 -12.029 
ATOM    825  O   ARG A 125       2.704  -3.796 -12.517 
ATOM    826  N   ASN A 126       2.164  -1.643 -12.058 
ATOM    827  CA  ASN A 126       3.348  -1.060 -12.631 
ATOM    828  CB  ASN A 126       3.319   0.475 -12.733 
ATOM    829  CG  ASN A 126       2.288   0.920 -13.750 
ATOM    830  OD1 ASN A 126       1.798   0.128 -14.551 
ATOM    831  ND2 ASN A 126       1.954   2.238 -13.724 
ATOM    832  C   ASN A 126       4.475  -1.326 -11.687 
ATOM    833  O   ASN A 126       4.252  -1.649 -10.522 
ATOM    834  N   VAL A 127       5.728  -1.187 -12.170 
ATOM    835  CA  VAL A 127       6.853  -1.442 -11.318 
ATOM    836  CB  VAL A 127       7.620  -2.670 -11.710 
ATOM    837  CG1 VAL A 127       6.692  -3.888 -11.560 
ATOM    838  CG2 VAL A 127       8.164  -2.479 -13.137 
ATOM    839  C   VAL A 127       7.801  -0.286 -11.389 
ATOM    840  O   VAL A 127       7.791   0.482 -12.349 
ATOM    841  N   VAL A 128       8.640  -0.129 -10.338 
ATOM    842  CA  VAL A 128       9.608   0.932 -10.290 
ATOM    843  CB  VAL A 128       9.558   1.739  -9.024 
ATOM    844  CG1 VAL A 128      10.684   2.788  -9.058 
ATOM    845  CG2 VAL A 128       8.156   2.343  -8.876 
ATOM    846  C   VAL A 128      10.968   0.306 -10.332 
ATOM    847  O   VAL A 128      11.242  -0.659  -9.620 
ATOM    848  N   VAL A 129      11.864   0.853 -11.180 
ATOM    849  CA  VAL A 129      13.192   0.316 -11.293 
ATOM    850  CB  VAL A 129      13.377  -0.597 -12.470 
ATOM    851  CG1 VAL A 129      12.475  -1.829 -12.285 
ATOM    852  CG2 VAL A 129      13.103   0.196 -13.761 
ATOM    853  C   VAL A 129      14.143   1.454 -11.487 
ATOM    854  O   VAL A 129      13.740   2.610 -11.599 
ATOM    855  N   ALA A 130      15.453   1.141 -11.469 
ATOM    856  CA  ALA A 130      16.471   2.102 -11.776 
ATOM    857  CB  ALA A 130      17.570   2.201 -10.704 
ATOM    858  C   ALA A 130      17.107   1.586 -13.029 
ATOM    859  O   ALA A 130      17.251   0.376 -13.195 
ATOM    860  N   CYS A 131      17.489   2.483 -13.964 
ATOM    861  CA  CYS A 131      18.044   1.992 -15.195 
ATOM    862  CB  CYS A 131      17.222   2.356 -16.450 
ATOM    863  SG  CYS A 131      15.649   1.450 -16.538 
ATOM    864  C   CYS A 131      19.424   2.528 -15.408 
ATOM    865  O   CYS A 131      19.772   3.615 -14.946 
ATOM    866  N   GLU A 132      20.255   1.724 -16.108 
ATOM    867  CA  GLU A 132      21.592   2.093 -16.475 
ATOM    868  CB  GLU A 132      22.653   1.496 -15.531 
ATOM    869  CG  GLU A 132      24.095   1.876 -15.875 
ATOM    870  CD  GLU A 132      25.017   1.153 -14.901 
ATOM    871  OE1 GLU A 132      24.867  -0.090 -14.759 
ATOM    872  OE2 GLU A 132      25.883   1.833 -14.288 
ATOM    873  C   GLU A 132      21.835   1.497 -17.828 
ATOM    874  O   GLU A 132      21.581   0.315 -18.054 
ATOM    875  N   ASN A 133      22.341   2.307 -18.771 
ATOM    876  CA  ASN A 133      22.633   1.807 -20.081 
ATOM    877  CB  ASN A 133      23.666   0.669 -20.045 
ATOM    878  CG  ASN A 133      24.142   0.395 -21.460 
ATOM    879  OD1 ASN A 133      23.716   1.047 -22.412 
ATOM    880  ND2 ASN A 133      25.042  -0.612 -21.602 
ATOM    881  C   ASN A 133      21.369   1.284 -20.700 
ATOM    882  O   ASN A 133      21.405   0.415 -21.569 
ATOM    883  N   GLY A 134      20.206   1.809 -20.274 
ATOM    884  CA  GLY A 134      18.973   1.431 -20.908 
ATOM    885  C   GLY A 134      18.488   0.100 -20.407 
ATOM    886  O   GLY A 134      17.601  -0.497 -21.016 
ATOM    887  N   LEU A 135      19.052  -0.410 -19.291 
ATOM    888  CA  LEU A 135      18.626  -1.689 -18.777 
ATOM    889  CB  LEU A 135      19.722  -2.763 -18.865 
ATOM    890  CG  LEU A 135      20.118  -3.122 -20.306 
ATOM    891  CD1 LEU A 135      21.217  -4.195 -20.327 
ATOM    892  CD2 LEU A 135      18.890  -3.538 -21.130 
ATOM    893  C   LEU A 135      18.301  -1.547 -17.317 
ATOM    894  O   LEU A 135      18.890  -0.715 -16.629 
ATOM    895  N   PRO A 136      17.352  -2.313 -16.825 
ATOM    896  CA  PRO A 136      17.021  -2.252 -15.420 
ATOM    897  CD  PRO A 136      16.196  -2.669 -17.633 
ATOM    898  CB  PRO A 136      15.657  -2.921 -15.271 
ATOM    899  CG  PRO A 136      15.011  -2.730 -16.653 
ATOM    900  C   PRO A 136      18.077  -2.865 -14.544 
ATOM    901  O   PRO A 136      18.366  -4.050 -14.698 
ATOM    902  N   VAL A 137      18.700  -2.052 -13.670 
ATOM    903  CA  VAL A 137      19.685  -2.428 -12.695 
ATOM    904  CB  VAL A 137      20.708  -1.352 -12.497 
ATOM    905  CG1 VAL A 137      21.444  -1.158 -13.835 
ATOM    906  CG2 VAL A 137      20.006  -0.082 -11.995 
ATOM    907  C   VAL A 137      19.111  -2.788 -11.354 
ATOM    908  O   VAL A 137      19.737  -3.522 -10.593 
ATOM    909  N   HIS A 138      17.948  -2.222 -10.978 
ATOM    910  CA  HIS A 138      17.482  -2.425  -9.634 
ATOM    911  ND1 HIS A 138      17.868  -2.477  -6.392 
ATOM    912  CG  HIS A 138      17.517  -1.474  -7.267 
ATOM    913  CB  HIS A 138      18.027  -1.352  -8.671 
ATOM    914  NE2 HIS A 138      16.458  -1.147  -5.302 
ATOM    915  CD2 HIS A 138      16.654  -0.671  -6.586 
ATOM    916  CE1 HIS A 138      17.208  -2.233  -5.232 
ATOM    917  C   HIS A 138      15.989  -2.347  -9.596 
ATOM    918  O   HIS A 138      15.368  -1.672 -10.416 
ATOM    919  N   LEU A 139      15.380  -3.059  -8.624 
ATOM    920  CA  LEU A 139      13.959  -3.022  -8.464 
ATOM    921  CB  LEU A 139      13.328  -4.424  -8.387 
ATOM    922  CG  LEU A 139      11.796  -4.427  -8.219 
ATOM    923  CD1 LEU A 139      11.097  -3.859  -9.466 
ATOM    924  CD2 LEU A 139      11.275  -5.821  -7.830 
ATOM    925  C   LEU A 139      13.692  -2.338  -7.155 
ATOM    926  O   LEU A 139      14.328  -2.642  -6.146 
ATOM    927  N   ASP A 140      12.744  -1.377  -7.146 
ATOM    928  CA  ASP A 140      12.392  -0.683  -5.938 
ATOM    929  CB  ASP A 140      11.787   0.709  -6.222 
ATOM    930  CG  ASP A 140      11.444   1.439  -4.927 
ATOM    931  OD1 ASP A 140      10.721   0.858  -4.076 
ATOM    932  OD2 ASP A 140      11.902   2.602  -4.774 
ATOM    933  C   ASP A 140      11.357  -1.523  -5.257 
ATOM    934  O   ASP A 140      10.230  -1.654  -5.728 
ATOM    935  N   GLN A 141      11.749  -2.130  -4.123 
ATOM    936  CA  GLN A 141      10.948  -3.011  -3.316 
ATOM    937  CB  GLN A 141      11.779  -3.783  -2.278 
ATOM    938  CG  GLN A 141      12.762  -4.776  -2.905 
ATOM    939  CD  GLN A 141      11.952  -5.908  -3.523 
ATOM    940  OE1 GLN A 141      12.497  -6.786  -4.190 
ATOM    941  NE2 GLN A 141      10.610  -5.884  -3.303 
ATOM    942  C   GLN A 141       9.851  -2.293  -2.576 
ATOM    943  O   GLN A 141       8.819  -2.893  -2.282 
ATOM    944  N   SER A 142      10.034  -0.997  -2.253 
ATOM    945  CA  SER A 142       9.150  -0.301  -1.351 
ATOM    946  CB  SER A 142       9.491   1.193  -1.188 
ATOM    947  OG  SER A 142       9.124   1.919  -2.352 
ATOM    948  C   SER A 142       7.710  -0.375  -1.771 
ATOM    949  O   SER A 142       6.824  -0.464  -0.923 
ATOM    950  N   ILE A 143       7.420  -0.350  -3.080 
ATOM    951  CA  ILE A 143       6.051  -0.356  -3.517 
ATOM    952  CB  ILE A 143       5.929  -0.210  -5.009 
ATOM    953  CG1 ILE A 143       6.581  -1.395  -5.742 
ATOM    954  CG2 ILE A 143       6.534   1.151  -5.388 
ATOM    955  CD1 ILE A 143       6.281  -1.418  -7.241 
ATOM    956  C   ILE A 143       5.389  -1.633  -3.085 
ATOM    957  O   ILE A 143       4.203  -1.660  -2.760 
ATOM    958  N   PHE A 144       6.139  -2.743  -3.129 
ATOM    959  CA  PHE A 144       5.663  -4.054  -2.785 
ATOM    960  CB  PHE A 144       6.569  -5.164  -3.332 
ATOM    961  CG  PHE A 144       6.507  -4.997  -4.812 
ATOM    962  CD1 PHE A 144       5.397  -5.403  -5.519 
ATOM    963  CD2 PHE A 144       7.560  -4.429  -5.496 
ATOM    964  CE1 PHE A 144       5.340  -5.244  -6.884 
ATOM    965  CE2 PHE A 144       7.507  -4.271  -6.860 
ATOM    966  CZ  PHE A 144       6.396  -4.677  -7.557 
ATOM    967  C   PHE A 144       5.482  -4.230  -1.309 
ATOM    968  O   PHE A 144       4.699  -5.077  -0.876 
ATOM    969  N   ARG A 145       6.264  -3.500  -0.495 
ATOM    970  CA  ARG A 145       6.177  -3.640   0.929 
ATOM    971  CB  ARG A 145       7.187  -2.736   1.646 
ATOM    972  CG  ARG A 145       8.616  -2.950   1.149 
ATOM    973  CD  ARG A 145       9.671  -2.223   1.979 
ATOM    974  NE  ARG A 145       9.994  -3.112   3.127 
ATOM    975  CZ  ARG A 145      10.901  -4.116   2.955 
ATOM    976  NH1 ARG A 145      11.537  -4.250   1.755 
ATOM    977  NH2 ARG A 145      11.162  -4.987   3.973 
ATOM    978  C   ARG A 145       4.810  -3.223   1.343 
ATOM    979  O   ARG A 145       4.160  -3.893   2.145 
ATOM    980  N   ARG A 146       4.339  -2.101   0.769 
ATOM    981  CA  ARG A 146       3.061  -1.554   1.109 
ATOM    982  CB  ARG A 146       2.944  -0.061   0.750 
ATOM    983  CG  ARG A 146       4.017   0.799   1.422 
ATOM    984  CD  ARG A 146       3.933   2.291   1.088 
ATOM    985  NE  ARG A 146       5.205   2.914   1.552 
ATOM    986  CZ  ARG A 146       6.283   2.930   0.714 
ATOM    987  NH1 ARG A 146       6.168   2.412  -0.544 
ATOM    988  NH2 ARG A 146       7.470   3.456   1.131 
ATOM    989  C   ARG A 146       2.016  -2.301   0.298 
ATOM    990  O   ARG A 146       1.257  -1.625  -0.446 
ATOM    991  OXT ARG A 146       1.959  -3.554   0.415 
TER
HEADER lig_34.pdb
ATOM      1  P    DC A   1      60.191  77.001 222.773 
ATOM      2  OP1  DC A   1      59.198  76.819 223.855 
ATOM      3  OP2  DC A   1      60.535  75.789 221.997 
ATOM      4  O5'  DC A   1      59.698  78.154 221.778 
ATOM      5  C5'  DC A   1      60.009  79.525 222.089 
ATOM      6  C4'  DC A   1      60.476  80.246 220.840 
ATOM      7  O4'  DC A   1      61.911  80.124 220.631 
ATOM      8  C3'  DC A   1      59.869  79.759 219.525 
ATOM      9  O3'  DC A   1      59.662  80.878 218.670 
ATOM     10  C2'  DC A   1      60.947  78.870 218.907 
ATOM     11  C1'  DC A   1      62.137  79.748 219.281 
ATOM     12  N1   DC A   1      63.447  79.044 219.210 
ATOM     13  C2   DC A   1      64.559  79.779 218.807 
ATOM     14  O2   DC A   1      64.414  80.975 218.529 
ATOM     15  N3   DC A   1      65.763  79.155 218.735 
ATOM     16  C4   DC A   1      65.878  77.857 219.046 
ATOM     17  N4   DC A   1      67.074  77.295 218.959 
ATOM     18  C5   DC A   1      64.748  77.083 219.461 
ATOM     19  C6   DC A   1      63.553  77.724 219.527 
ATOM     20  P    DA A   2      58.336  80.937 217.776 
ATOM     21  OP1  DA A   2      57.219  81.480 218.581 
ATOM     22  OP2  DA A   2      58.102  79.619 217.148 
ATOM     23  O5'  DA A   2      58.758  81.998 216.656 
ATOM     24  C5'  DA A   2      59.702  83.032 216.993 
ATOM     25  C4'  DA A   2      60.718  83.190 215.879 
ATOM     26  O4'  DA A   2      61.861  82.301 216.040 
ATOM     27  C3'  DA A   2      60.212  82.888 214.469 
ATOM     28  O3'  DA A   2      60.821  83.794 213.557 
ATOM     29  C2'  DA A   2      60.721  81.479 214.168 
ATOM     30  C1'  DA A   2      62.098  81.650 214.801 
ATOM     31  N9   DA A   2      62.793  80.363 215.080 
ATOM     32  C8   DA A   2      62.249  79.170 215.461 
ATOM     33  N7   DA A   2      63.120  78.224 215.628 
ATOM     34  C5   DA A   2      64.334  78.833 215.338 
ATOM     35  C6   DA A   2      65.655  78.357 215.331 
ATOM     36  N6   DA A   2      65.988  77.095 215.641 
ATOM     37  N1   DA A   2      66.626  79.226 214.994 
ATOM     38  C2   DA A   2      66.288  80.478 214.688 
ATOM     39  N3   DA A   2      65.096  81.033 214.660 
ATOM     40  C4   DA A   2      64.144  80.142 215.000 
ATOM     41  P    DT A   3      59.947  84.395 212.359 
ATOM     42  OP1  DT A   3      59.179  85.564 212.842 
ATOM     43  OP2  DT A   3      59.155  83.313 211.732 
ATOM     44  O5'  DT A   3      61.087  84.880 211.348 
ATOM     45  C5'  DT A   3      62.357  85.304 211.879 
ATOM     46  C4'  DT A   3      63.486  84.723 211.050 
ATOM     47  O4'  DT A   3      63.898  83.407 211.517 
ATOM     48  C3'  DT A   3      63.181  84.509 209.568 
ATOM     49  O3'  DT A   3      64.349  84.800 208.811 
ATOM     50  C2'  DT A   3      62.882  83.015 209.446 
ATOM     51  C1'  DT A   3      63.974  82.539 210.397 
ATOM     52  N1   DT A   3      63.781  81.142 210.881 
ATOM     53  C2   DT A   3      64.911  80.391 211.090 
ATOM     54  O2   DT A   3      66.038  80.818 210.899 
ATOM     55  N3   DT A   3      64.694  79.102 211.537 
ATOM     56  C4   DT A   3      63.468  78.518 211.785 
ATOM     57  O4   DT A   3      63.398  77.354 212.183 
ATOM     58  C5   DT A   3      62.341  79.386 211.536 
ATOM     59  C7   DT A   3      60.970  78.829 211.781 
ATOM     60  C6   DT A   3      62.524  80.643 211.101 
ATOM     61  P    DG A   4      64.198  85.567 207.414 
ATOM     62  OP1  DG A   4      64.120  87.025 207.655 
ATOM     63  OP2  DG A   4      63.082  84.977 206.642 
ATOM     64  O5'  DG A   4      65.588  85.212 206.706 
ATOM     65  C5'  DG A   4      66.750  84.987 207.525 
ATOM     66  C4'  DG A   4      67.511  83.776 207.022 
ATOM     67  O4'  DG A   4      67.035  82.534 207.617 
ATOM     68  C3'  DG A   4      67.432  83.518 205.517 
ATOM     69  O3'  DG A   4      68.689  83.026 205.068 
ATOM     70  C2'  DG A   4      66.394  82.405 205.370 
ATOM     71  C1'  DG A   4      66.839  81.587 206.578 
ATOM     72  N9   DG A   4      65.824  80.599 207.039 
ATOM     73  C8   DG A   4      64.449  80.695 207.033 
ATOM     74  N7   DG A   4      63.838  79.640 207.513 
ATOM     75  C5   DG A   4      64.881  78.783 207.861 
ATOM     76  C6   DG A   4      64.845  77.484 208.431 
ATOM     77  O6   DG A   4      63.870  76.811 208.753 
ATOM     78  N1   DG A   4      66.136  76.972 208.620 
ATOM     79  C2   DG A   4      67.308  77.630 208.301 
ATOM     80  N2   DG A   4      68.440  76.970 208.560 
ATOM     81  N3   DG A   4      67.341  78.848 207.766 
ATOM     82  C4   DG A   4      66.097  79.359 207.575 
ATOM     83  P    DA A   5      69.255  83.521 203.655 
ATOM     84  OP1  DA A   5      69.944  84.821 203.825 
ATOM     85  OP2  DA A   5      68.173  83.488 202.647 
ATOM     86  O5'  DA A   5      70.330  82.382 203.328 
ATOM     87  C5'  DA A   5      70.994  81.715 204.418 
ATOM     88  C4'  DA A   5      71.047  80.223 204.158 
ATOM     89  O4'  DA A   5      69.865  79.530 204.652 
ATOM     90  C3'  DA A   5      71.132  79.806 202.689 
ATOM     91  O3'  DA A   5      71.972  78.663 202.583 
ATOM     92  C2'  DA A   5      69.707  79.396 202.320 
ATOM     93  C1'  DA A   5      69.387  78.674 203.626 
ATOM     94  N9   DA A   5      67.931  78.455 203.848 
ATOM     95  C8   DA A   5      66.887  79.261 203.492 
ATOM     96  N7   DA A   5      65.725  78.792 203.825 
ATOM     97  C5   DA A   5      66.016  77.587 204.449 
ATOM     98  C6   DA A   5      65.203  76.602 205.034 
ATOM     99  N6   DA A   5      63.866  76.682 205.087 
ATOM    100  N1   DA A   5      65.817  75.528 205.563 
ATOM    101  C2   DA A   5      67.145  75.454 205.508 
ATOM    102  N3   DA A   5      68.004  76.306 204.991 
ATOM    103  C4   DA A   5      67.364  77.371 204.467 
ATOM    104  P    DA A   6      72.979  78.553 201.342 
ATOM    105  OP1  DA A   6      74.218  79.306 201.640 
ATOM    106  OP2  DA A   6      72.274  78.930 200.097 
ATOM    107  O5'  DA A   6      73.291  76.983 201.329 
ATOM    108  C5'  DA A   6      73.257  76.255 202.569 
ATOM    109  C4'  DA A   6      72.533  74.936 202.376 
ATOM    110  O4'  DA A   6      71.097  75.057 202.579 
ATOM    111  C3'  DA A   6      72.658  74.307 200.989 
ATOM    112  O3'  DA A   6      72.737  72.893 201.130 
ATOM    113  C2'  DA A   6      71.344  74.652 200.287 
ATOM    114  C1'  DA A   6      70.436  74.426 201.493 
ATOM    115  N9   DA A   6      69.087  75.042 201.351 
ATOM    116  C8   DA A   6      68.749  76.205 200.721 
ATOM    117  N7   DA A   6      67.481  76.477 200.767 
ATOM    118  C5   DA A   6      66.938  75.417 201.480 
ATOM    119  C6   DA A   6      65.624  75.114 201.872 
ATOM    120  N6   DA A   6      64.569  75.890 201.587 
ATOM    121  N1   DA A   6      65.432  73.979 202.571 
ATOM    122  C2   DA A   6      66.485  73.212 202.851 
ATOM    123  N3   DA A   6      67.749  73.391 202.539 
ATOM    124  C4   DA A   6      67.914  74.533 201.841 
ATOM    125  P    DG A   7      73.734  72.074 200.184 
ATOM    126  OP1  DG A   7      75.098  72.102 200.759 
ATOM    127  OP2  DG A   7      73.607  72.558 198.791 
ATOM    128  O5'  DG A   7      73.133  70.595 200.296 
ATOM    129  C5'  DG A   7      72.465  70.204 201.510 
ATOM    130  C4'  DG A   7      71.193  69.449 201.181 
ATOM    131  O4'  DG A   7      70.049  70.337 201.016 
ATOM    132  C3'  DG A   7      71.217  68.634 199.889 
ATOM    133  O3'  DG A   7      70.480  67.434 200.087 
ATOM    134  C2'  DG A   7      70.471  69.499 198.872 
ATOM    135  C1'  DG A   7      69.376  69.980 199.818 
ATOM    136  N9   DG A   7      68.643  71.179 199.325 
ATOM    137  C8   DG A   7      69.112  72.245 198.589 
ATOM    138  N7   DG A   7      68.200  73.147 198.314 
ATOM    139  C5   DG A   7      67.046  72.641 198.909 
ATOM    140  C6   DG A   7      65.730  73.175 198.950 
ATOM    141  O6   DG A   7      65.308  74.220 198.463 
ATOM    142  N1   DG A   7      64.860  72.336 199.661 
ATOM    143  C2   DG A   7      65.214  71.139 200.253 
ATOM    144  N2   DG A   7      64.237  70.486 200.886 
ATOM    145  N3   DG A   7      66.448  70.640 200.214 
ATOM    146  C4   DG A   7      67.304  71.441 199.528 
ATOM    147  P    DA A   8      71.026  66.073 199.446 
ATOM    148  OP1  DA A   8      72.039  65.473 200.343 
ATOM    149  OP2  DA A   8      71.456  66.319 198.052 
ATOM    150  O5'  DA A   8      69.704  65.170 199.449 
ATOM    151  C5'  DA A   8      68.712  65.388 200.469 
ATOM    152  C4'  DA A   8      67.325  65.372 199.855 
ATOM    153  O4'  DA A   8      66.912  66.687 199.383 
ATOM    154  C3'  DA A   8      67.148  64.469 198.635 
ATOM    155  O3'  DA A   8      65.852  63.885 198.679 
ATOM    156  C2'  DA A   8      67.212  65.419 197.438 
ATOM    157  C1'  DA A   8      66.401  66.549 198.066 
ATOM    158  N9   DA A   8      66.556  67.856 197.370 
ATOM    159  C8   DA A   8      67.664  68.362 196.753 
ATOM    160  N7   DA A   8      67.485  69.537 196.232 
ATOM    161  C5   DA A   8      66.160  69.832 196.524 
ATOM    162  C6   DA A   8      65.354  70.947 196.240 
ATOM    163  N6   DA A   8      65.788  72.022 195.566 
ATOM    164  N1   DA A   8      64.080  70.917 196.675 
ATOM    165  C2   DA A   8      63.656  69.847 197.344 
ATOM    166  N3   DA A   8      64.312  68.754 197.667 
ATOM    167  C4   DA A   8      65.583  68.809 197.220 
ATOM    168  P    DA A   9      65.675  62.356 198.236 
ATOM    169  OP1  DA A   9      65.999  61.468 199.375 
ATOM    170  OP2  DA A   9      66.430  62.112 196.987 
ATOM    171  O5'  DA A   9      64.105  62.295 197.935 
ATOM    172  C5'  DA A   9      63.220  63.162 198.668 
ATOM    173  C4'  DA A   9      62.201  63.777 197.728 
ATOM    174  O4'  DA A   9      62.676  65.015 197.128 
ATOM    175  C3'  DA A   9      61.799  62.917 196.530 
ATOM    176  O3'  DA A   9      60.415  63.115 196.267 
ATOM    177  C2'  DA A   9      62.601  63.485 195.359 
ATOM    178  C1'  DA A   9      62.438  64.956 195.730 
ATOM    179  N9   DA A   9      63.415  65.855 195.056 
ATOM    180  C8   DA A   9      64.713  65.599 194.721 
ATOM    181  N7   DA A   9      65.311  66.590 194.136 
ATOM    182  C5   DA A   9      64.339  67.579 194.079 
ATOM    183  C6   DA A   9      64.348  68.888 193.569 
ATOM    184  N6   DA A   9      65.419  69.450 192.993 
ATOM    185  N1   DA A   9      63.210  69.601 193.673 
ATOM    186  C2   DA A   9      62.149  69.037 194.247 
ATOM    187  N3   DA A   9      62.022  67.831 194.756 
ATOM    188  C4   DA A   9      63.174  67.138 194.639 
ATOM    189  P    DA A  10      59.519  61.859 195.839 
ATOM    190  OP1  DA A  10      59.077  61.130 197.049 
ATOM    191  OP2  DA A  10      60.240  61.057 194.827 
ATOM    192  O5'  DA A  10      58.265  62.583 195.158 
ATOM    193  C5'  DA A  10      57.877  63.890 195.620 
ATOM    194  C4'  DA A  10      57.566  64.786 194.438 
ATOM    195  O4'  DA A  10      58.747  65.477 193.938 
ATOM    196  C3'  DA A  10      56.999  64.086 193.203 
ATOM    197  O3'  DA A  10      56.031  64.934 192.597 
ATOM    198  C2'  DA A  10      58.189  63.950 192.254 
ATOM    199  C1'  DA A  10      58.791  65.325 192.528 
ATOM    200  N9   DA A  10      60.209  65.457 192.092 
ATOM    201  C8   DA A  10      61.190  64.507 192.100 
ATOM    202  N7   DA A  10      62.332  64.929 191.654 
ATOM    203  C5   DA A  10      62.094  66.256 191.325 
ATOM    204  C6   DA A  10      62.916  67.263 190.795 
ATOM    205  N6   DA A  10      64.208  67.080 190.488 
ATOM    206  N1   DA A  10      62.361  68.473 190.590 
ATOM    207  C2   DA A  10      61.077  68.650 190.897 
ATOM    208  N3   DA A  10      60.216  67.790 191.394 
ATOM    209  C4   DA A  10      60.796  66.588 191.590 
ATOM    210  P    DG A  11      54.697  64.283 191.997 
ATOM    211  OP1  DG A  11      53.704  64.102 193.079 
ATOM    212  OP2  DG A  11      55.041  63.072 191.221 
ATOM    213  O5'  DG A  11      54.204  65.436 191.002 
ATOM    214  C5'  DG A  11      54.515  66.807 191.313 
ATOM    215  C4'  DG A  11      54.981  67.529 190.064 
ATOM    216  O4'  DG A  11      56.417  67.406 189.856 
ATOM    217  C3'  DG A  11      54.375  67.041 188.749 
ATOM    218  O3'  DG A  11      54.168  68.160 187.895 
ATOM    219  C2'  DG A  11      55.453  66.152 188.131 
ATOM    220  C1'  DG A  11      56.642  67.030 188.505 
ATOM    221  N9   DG A  11      57.953  66.326 188.434 
ATOM    222  C8   DG A  11      58.252  65.010 188.713 
ATOM    223  N7   DG A  11      59.515  64.702 188.549 
ATOM    224  C5   DG A  11      60.095  65.899 188.131 
ATOM    225  C6   DG A  11      61.443  66.193 187.796 
ATOM    226  O6   DG A  11      62.418  65.446 187.800 
ATOM    227  N1   DG A  11      61.596  67.535 187.422 
ATOM    228  C2   DG A  11      60.581  68.470 187.378 
ATOM    229  N2   DG A  11      60.932  69.701 186.996 
ATOM    230  N3   DG A  11      59.316  68.193 187.693 
ATOM    231  C4   DG A  11      59.151  66.896 188.057 
ATOM    232  P    DA A  12      52.842  68.220 187.000 
ATOM    233  OP1  DA A  12      51.725  68.763 187.805 
ATOM    234  OP2  DA A  12      52.608  66.901 186.372 
ATOM    235  O5'  DA A  12      53.263  69.281 185.880 
ATOM    236  C5'  DA A  12      54.208  70.314 186.218 
ATOM    237  C4'  DA A  12      55.224  70.472 185.104 
ATOM    238  O4'  DA A  12      56.366  69.583 185.264 
ATOM    239  C3'  DA A  12      54.718  70.170 183.694 
ATOM    240  O3'  DA A  12      55.327  71.077 182.782 
ATOM    241  C2'  DA A  12      55.226  68.762 183.392 
ATOM    242  C1'  DA A  12      56.604  68.932 184.025 
ATOM    243  N9   DA A  12      57.299  67.645 184.305 
ATOM    244  C8   DA A  12      56.755  66.452 184.685 
ATOM    245  N7   DA A  12      57.626  65.506 184.853 
ATOM    246  C5   DA A  12      58.840  66.115 184.562 
ATOM    247  C6   DA A  12      60.161  65.639 184.556 
ATOM    248  N6   DA A  12      60.494  64.377 184.865 
ATOM    249  N1   DA A  12      61.132  66.509 184.218 
ATOM    250  C2   DA A  12      60.794  67.761 183.913 
ATOM    251  N3   DA A  12      59.602  68.316 183.884 
ATOM    252  C4   DA A  12      58.650  67.424 184.225 
ATOM    253  P    DC A  13      54.453  71.677 181.583 
ATOM    254  OP1  DC A  13      53.685  72.847 182.067 
ATOM    255  OP2  DC A  13      53.661  70.595 180.956 
ATOM    256  O5'  DC A  13      55.593  72.163 180.572 
ATOM    257  C5'  DC A  13      56.863  72.586 181.104 
ATOM    258  C4'  DC A  13      57.992  72.006 180.275 
ATOM    259  O4'  DC A  13      58.403  70.690 180.742 
ATOM    260  C3'  DC A  13      57.686  71.791 178.792 
ATOM    261  O3'  DC A  13      58.854  72.082 178.035 
ATOM    262  C2'  DC A  13      57.388  70.297 178.670 
ATOM    263  C1'  DC A  13      58.480  69.821 179.622 
ATOM    264  N1   DC A  13      58.287  68.425 180.105 
ATOM    265  C2   DC A  13      59.423  67.650 180.322 
ATOM    266  O2   DC A  13      60.534  68.148 180.108 
ATOM    267  N3   DC A  13      59.268  66.374 180.762 
ATOM    268  C4   DC A  13      58.047  65.872 180.982 
ATOM    269  N4   DC A  13      57.948  64.623 181.411 
ATOM    270  C5   DC A  13      56.865  66.653 180.764 
ATOM    271  C6   DC A  13      57.041  67.925 180.325 
ATOM    272  P    DG A  14      58.703  72.850 176.638 
ATOM    273  OP1  DG A  14      58.626  74.308 176.880 
ATOM    274  OP2  DG A  14      57.587  72.259 175.866 
ATOM    275  O5'  DG A  14      60.093  72.494 175.931 
ATOM    276  C5'  DG A  14      61.256  72.269 176.749 
ATOM    277  C4'  DG A  14      62.017  71.058 176.246 
ATOM    278  O4'  DG A  14      61.541  69.817 176.841 
ATOM    279  C3'  DG A  14      61.938  70.800 174.742 
ATOM    280  O3'  DG A  14      63.195  70.308 174.292 
ATOM    281  C2'  DG A  14      60.899  69.687 174.594 
ATOM    282  C1'  DG A  14      61.345  68.870 175.802 
ATOM    283  N9   DG A  14      60.329  67.881 176.264 
ATOM    284  C8   DG A  14      58.954  67.978 176.258 
ATOM    285  N7   DG A  14      58.344  66.922 176.737 
ATOM    286  C5   DG A  14      59.387  66.065 177.085 
ATOM    287  C6   DG A  14      59.351  64.766 177.655 
ATOM    288  O6   DG A  14      58.375  64.094 177.977 
ATOM    289  N1   DG A  14      60.642  64.255 177.845 
ATOM    290  C2   DG A  14      61.814  64.912 177.525 
ATOM    291  N2   DG A  14      62.946  64.252 177.784 
ATOM    292  N3   DG A  14      61.847  66.131 176.991 
ATOM    293  C4   DG A  14      60.603  66.641 176.800 
ATOM    294  P    DT A  15      63.761  70.804 172.880 
ATOM    295  OP1  DT A  15      64.450  72.103 173.050 
ATOM    296  OP2  DT A  15      62.679  70.770 171.872 
ATOM    297  O5'  DT A  15      64.835  69.664 172.552 
ATOM    298  C5'  DT A  15      65.499  68.998 173.642 
ATOM    299  C4'  DT A  15      65.553  67.506 173.382 
ATOM    300  O4'  DT A  15      64.371  66.813 173.876 
ATOM    301  C3'  DT A  15      65.638  67.089 171.914 
ATOM    302  O3'  DT A  15      66.478  65.946 171.807 
ATOM    303  C2'  DT A  15      64.212  66.679 171.545 
ATOM    304  C1'  DT A  15      63.892  65.956 172.850 
ATOM    305  N1   DT A  15      62.437  65.737 173.072 
ATOM    306  C2   DT A  15      62.069  64.580 173.717 
ATOM    307  O2   DT A  15      62.875  63.751 174.102 
ATOM    308  N3   DT A  15      60.711  64.411 173.904 
ATOM    309  C4   DT A  15      59.715  65.283 173.510 
ATOM    310  O4   DT A  15      58.531  65.022 173.734 
ATOM    311  C5   DT A  15      60.199  66.467 172.842 
ATOM    312  C7   DT A  15      59.180  67.467 172.380 
ATOM    313  C6   DT A  15      61.514  66.657 172.646 
ATOM    314  P    DG A  16      67.484  65.836 170.567 
ATOM    315  OP1  DG A  16      68.723  66.588 170.865 
ATOM    316  OP2  DG A  16      66.780  66.212 169.322 
ATOM    317  O5'  DG A  16      67.797  64.266 170.553 
ATOM    318  C5'  DG A  16      67.763  63.537 171.794 
ATOM    319  C4'  DG A  16      67.039  62.218 171.600 
ATOM    320  O4'  DG A  16      65.602  62.339 171.804 
ATOM    321  C3'  DG A  16      67.163  61.589 170.213 
ATOM    322  O3'  DG A  16      67.243  60.176 170.354 
ATOM    323  C2'  DG A  16      65.850  61.935 169.512 
ATOM    324  C1'  DG A  16      64.942  61.709 170.717 
ATOM    325  N9   DG A  16      63.593  62.325 170.575 
ATOM    326  C8   DG A  16      63.233  63.495 169.944 
ATOM    327  N7   DG A  16      61.949  63.758 169.999 
ATOM    328  C5   DG A  16      61.422  62.685 170.716 
ATOM    329  C6   DG A  16      60.083  62.409 171.097 
ATOM    330  O6   DG A  16      59.070  63.067 170.875 
ATOM    331  N1   DG A  16      59.992  61.210 171.817 
ATOM    332  C2   DG A  16      61.055  60.386 172.129 
ATOM    333  N2   DG A  16      60.759  59.285 172.825 
ATOM    334  N3   DG A  16      62.312  60.645 171.772 
ATOM    335  C4   DG A  16      62.417  61.805 171.072 
ATOM    336  P    DC A  17      68.240  59.356 169.408 
ATOM    337  OP1  DC A  17      69.604  59.384 169.983 
ATOM    338  OP2  DC A  17      68.113  59.840 168.016 
ATOM    339  O5'  DC A  17      67.639  57.878 169.520 
ATOM    340  C5'  DC A  17      66.971  57.486 170.734 
ATOM    341  C4'  DC A  17      65.698  56.732 170.406 
ATOM    342  O4'  DC A  17      64.555  57.619 170.240 
ATOM    343  C3'  DC A  17      65.722  55.917 169.113 
ATOM    344  O3'  DC A  17      64.985  54.717 169.312 
ATOM    345  C2'  DC A  17      64.977  56.781 168.096 
ATOM    346  C1'  DC A  17      63.882  57.262 169.042 
ATOM    347  N1   DC A  17      63.148  58.461 168.550 
ATOM    348  C2   DC A  17      61.792  58.563 168.849 
ATOM    349  O2   DC A  17      61.258  57.662 169.507 
ATOM    350  N3   DC A  17      61.106  59.648 168.408 
ATOM    351  C4   DC A  17      61.722  60.602 167.699 
ATOM    352  N4   DC A  17      61.009  61.642 167.292 
ATOM    353  C5   DC A  17      63.115  60.517 167.379 
ATOM    354  C6   DC A  17      63.783  59.425 167.829 
ATOM    355  P    DG A  18      65.532  53.355 168.670 
ATOM    356  OP1  DG A  18      66.545  52.756 169.567 
ATOM    357  OP2  DG A  18      65.962  53.601 167.277 
ATOM    358  O5'  DG A  18      64.210  52.452 168.673 
ATOM    359  C5'  DG A  18      63.217  52.670 169.693 
ATOM    360  C4'  DG A  18      61.831  52.654 169.080 
ATOM    361  O4'  DG A  18      61.418  53.969 168.607 
ATOM    362  C3'  DG A  18      61.654  51.752 167.859 
ATOM    363  O3'  DG A  18      60.358  51.167 167.904 
ATOM    364  C2'  DG A  18      61.718  52.701 166.663 
ATOM    365  C1'  DG A  18      60.906  53.831 167.290 
ATOM    366  N9   DG A  18      61.062  55.138 166.594 
ATOM    367  C8   DG A  18      62.170  55.666 165.967 
ATOM    368  N7   DG A  18      61.975  56.852 165.445 
ATOM    369  C5   DG A  18      60.642  57.131 165.748 
ATOM    370  C6   DG A  18      59.857  58.272 165.444 
ATOM    371  O6   DG A  18      60.179  59.289 164.836 
ATOM    372  N1   DG A  18      58.551  58.142 165.939 
ATOM    373  C2   DG A  18      58.070  57.052 166.637 
ATOM    374  N2   DG A  18      56.794  57.121 167.025 
ATOM    375  N3   DG A  18      58.809  55.982 166.922 
ATOM    376  C4   DG A  18      60.077  56.092 166.448 
ATOM    377  P    DG A  19      60.181  49.638 167.460 
ATOM    378  OP1  DG A  19      60.505  48.751 168.599 
ATOM    379  OP2  DG A  19      60.936  49.394 166.211 
ATOM    380  O5'  DG A  19      58.611  49.577 167.159 
ATOM    381  C5'  DG A  19      57.726  50.445 167.892 
ATOM    382  C4'  DG A  19      56.707  51.059 166.953 
ATOM    383  O4'  DG A  19      57.182  52.298 166.353 
ATOM    384  C3'  DG A  19      56.304  50.200 165.755 
ATOM    385  O3'  DG A  19      54.920  50.397 165.491 
ATOM    386  C2'  DG A  19      57.107  50.767 164.584 
ATOM    387  C1'  DG A  19      56.944  52.238 164.955 
ATOM    388  N9   DG A  19      57.921  53.138 164.280 
ATOM    389  C8   DG A  19      59.233  52.896 163.934 
ATOM    390  N7   DG A  19      59.825  53.907 163.345 
ATOM    391  C5   DG A  19      58.835  54.887 163.297 
ATOM    392  C6   DG A  19      58.878  56.205 162.772 
ATOM    393  O6   DG A  19      59.815  56.788 162.233 
ATOM    394  N1   DG A  19      57.649  56.860 162.929 
ATOM    395  C2   DG A  19      56.525  56.314 163.516 
ATOM    396  N2   DG A  19      55.449  57.103 163.571 
ATOM    397  N3   DG A  19      56.485  55.077 164.009 
ATOM    398  C4   DG A  19      57.670  54.428 163.864 
ATOM    399  P    DA A  20      54.025  49.141 165.064 
ATOM    400  OP1  DA A  20      53.582  48.413 166.274 
ATOM    401  OP2  DA A  20      54.746  48.339 164.051 
ATOM    402  O5'  DA A  20      52.771  49.865 164.382 
ATOM    403  C5'  DA A  20      52.383  51.172 164.844 
ATOM    404  C4'  DA A  20      52.072  52.068 163.662 
ATOM    405  O4'  DA A  20      53.253  52.759 163.163 
ATOM    406  C3'  DA A  20      51.504  51.368 162.427 
ATOM    407  O3'  DA A  20      50.537  52.216 161.821 
ATOM    408  C2'  DA A  20      52.695  51.233 161.478 
ATOM    409  C1'  DA A  20      53.297  52.608 161.752 
ATOM    410  N9   DA A  20      54.715  52.739 161.316 
ATOM    411  C8   DA A  20      55.696  51.789 161.324 
ATOM    412  N7   DA A  20      56.838  52.211 160.878 
ATOM    413  C5   DA A  20      56.600  53.539 160.550 
ATOM    414  C6   DA A  20      57.422  54.546 160.019 
ATOM    415  N6   DA A  20      58.714  54.362 159.712 
ATOM    416  N1   DA A  20      56.867  55.755 159.814 
ATOM    417  C2   DA A  20      55.583  55.933 160.121 
ATOM    418  N3   DA A  20      54.721  55.073 160.618 
ATOM    419  C4   DA A  20      55.302  53.870 160.814 
ATOM    420  P    DT A  21      49.202  51.566 161.222 
ATOM    421  OP1  DT A  21      48.209  51.384 162.304 
ATOM    422  OP2  DT A  21      49.546  50.354 160.446 
ATOM    423  O5'  DT A  21      48.709  52.718 160.227 
ATOM    424  C5'  DT A  21      49.020  54.090 160.538 
ATOM    425  C4'  DT A  21      49.487  54.811 159.289 
ATOM    426  O4'  DT A  21      50.923  54.688 159.080 
ATOM    427  C3'  DT A  21      48.880  54.324 157.973 
ATOM    428  O3'  DT A  21      48.673  55.442 157.119 
ATOM    429  C2'  DT A  21      49.959  53.434 157.355 
ATOM    430  C1'  DT A  21      51.148  54.313 157.730 
ATOM    431  N1   DT A  21      52.459  53.609 157.659 
ATOM    432  C2   DT A  21      53.546  54.348 157.260 
ATOM    433  O2   DT A  21      53.474  55.530 156.971 
ATOM    434  N3   DT A  21      54.744  53.661 157.205 
ATOM    435  C4   DT A  21      54.938  52.330 157.509 
ATOM    436  O4   DT A  21      56.059  51.825 157.422 
ATOM    437  C5   DT A  21      53.739  51.637 157.917 
ATOM    438  C7   DT A  21      53.862  50.182 158.266 
ATOM    439  C6   DT A  21      52.561  52.279 157.979 
ATOM    440  P    DC A  22      47.347  55.502 156.225 
ATOM    441  OP1  DC A  22      46.231  56.045 157.030 
ATOM    442  OP2  DC A  22      47.114  54.183 155.596 
ATOM    443  O5'  DC A  22      47.769  56.563 155.105 
ATOM    444  C5'  DC A  22      48.713  57.597 155.442 
ATOM    445  C4'  DC A  22      49.730  57.755 154.328 
ATOM    446  O4'  DC A  22      50.872  56.865 154.488 
ATOM    447  C3'  DC A  22      49.223  57.453 152.918 
ATOM    448  O3'  DC A  22      49.833  58.359 152.006 
ATOM    449  C2'  DC A  22      49.732  56.044 152.616 
ATOM    450  C1'  DC A  22      51.110  56.215 153.250 
ATOM    451  N1   DC A  22      51.805  54.927 153.529 
ATOM    452  C2   DC A  22      53.190  54.895 153.395 
ATOM    453  O2   DC A  22      53.780  55.927 153.053 
ATOM    454  N3   DC A  22      53.843  53.731 153.644 
ATOM    455  C4   DC A  22      53.166  52.635 154.013 
ATOM    456  N4   DC A  22      53.849  51.524 154.245 
ATOM    457  C5   DC A  22      51.741  52.647 154.156 
ATOM    458  C6   DC A  22      51.108  53.820 153.902 
ATOM    459  P    DC A  23      48.958  58.959 150.807 
ATOM    460  OP1  DC A  23      48.190  60.129 151.291 
ATOM    461  OP2  DC A  23      48.166  57.878 150.181 
ATOM    462  O5'  DC A  23      50.099  59.445 149.797 
ATOM    463  C5'  DC A  23      51.369  59.869 150.328 
ATOM    464  C4'  DC A  23      52.497  59.288 149.499 
ATOM    465  O4'  DC A  23      52.909  57.972 149.966 
ATOM    466  C3'  DC A  23      52.192  59.074 148.017 
ATOM    467  O3'  DC A  23      53.360  59.365 147.259 
ATOM    468  C2'  DC A  23      51.894  57.580 147.895 
ATOM    469  C1'  DC A  23      52.986  57.103 148.846 
ATOM    470  N1   DC A  23      52.792  55.707 149.329 
ATOM    471  C2   DC A  23      53.928  54.932 149.547 
ATOM    472  O2   DC A  23      55.040  55.430 149.332 
ATOM    473  N3   DC A  23      53.774  53.656 149.986 
ATOM    474  C4   DC A  23      52.552  53.155 150.207 
ATOM    475  N4   DC A  23      52.453  51.906 150.635 
ATOM    476  C5   DC A  23      51.370  53.935 149.989 
ATOM    477  C6   DC A  23      51.547  55.207 149.549 
ATOM    478  P    DT A  24      53.209  60.132 145.863 
ATOM    479  OP1  DT A  24      53.131  61.590 146.104 
ATOM    480  OP2  DT A  24      52.093  59.542 145.091 
ATOM    481  O5'  DT A  24      54.599  59.777 145.155 
ATOM    482  C5'  DT A  24      55.762  59.552 145.974 
ATOM    483  C4'  DT A  24      56.522  58.341 145.471 
ATOM    484  O4'  DT A  24      56.047  57.099 146.066 
ATOM    485  C3'  DT A  24      56.444  58.083 143.966 
ATOM    486  O3'  DT A  24      57.700  57.591 143.516 
ATOM    487  C2'  DT A  24      55.405  56.970 143.819 
ATOM    488  C1'  DT A  24      55.850  56.152 145.027 
ATOM    489  N1   DT A  24      54.835  55.164 145.488 
ATOM    490  C2   DT A  24      55.303  53.977 145.996 
ATOM    491  O2   DT A  24      56.490  53.713 146.079 
ATOM    492  N3   DT A  24      54.333  53.085 146.413 
ATOM    493  C4   DT A  24      52.967  53.280 146.364 
ATOM    494  O4   DT A  24      52.196  52.407 146.767 
ATOM    495  C5   DT A  24      52.573  54.556 145.815 
ATOM    496  C7   DT A  24      51.105  54.849 145.726 
ATOM    497  C6   DT A  24      53.496  55.441 145.402 
ATOM    498  P    DG A  25      58.267  58.086 142.104 
ATOM    499  OP1  DG A  25      58.956  59.386 142.274 
ATOM    500  OP2  DG A  25      57.185  58.052 141.096 
ATOM    501  O5'  DG A  25      59.341  56.947 141.777 
ATOM    502  C5'  DG A  25      60.005  56.280 142.867 
ATOM    503  C4'  DG A  25      60.059  54.788 142.606 
ATOM    504  O4'  DG A  25      58.877  54.095 143.100 
ATOM    505  C3'  DG A  25      60.143  54.371 141.138 
ATOM    506  O3'  DG A  25      60.984  53.228 141.032 
ATOM    507  C2'  DG A  25      58.718  53.961 140.769 
ATOM    508  C1'  DG A  25      58.398  53.239 142.075 
ATOM    509  N9   DG A  25      56.942  53.020 142.297 
ATOM    510  C8   DG A  25      55.877  53.820 141.945 
ATOM    511  N7   DG A  25      54.708  53.335 142.288 
ATOM    512  C5   DG A  25      55.021  52.128 142.911 
ATOM    513  C6   DG A  25      54.171  51.152 143.493 
ATOM    514  O6   DG A  25      52.945  51.153 143.581 
ATOM    515  N1   DG A  25      54.905  50.077 144.015 
ATOM    516  C2   DG A  25      56.280  49.961 143.978 
ATOM    517  N2   DG A  25      56.790  48.859 144.531 
ATOM    518  N3   DG A  25      57.078  50.878 143.432 
ATOM    519  C4   DG A  25      56.381  51.925 142.921 
ATOM    520  P    DC A  26      61.990  53.118 139.791 
ATOM    521  OP1  DC A  26      63.229  53.871 140.089 
ATOM    522  OP2  DC A  26      61.285  53.494 138.546 
ATOM    523  O5'  DC A  26      62.303  51.548 139.777 
ATOM    524  C5'  DC A  26      62.269  50.819 141.018 
ATOM    525  C4'  DC A  26      61.545  49.501 140.825 
ATOM    526  O4'  DC A  26      60.108  49.621 141.028 
ATOM    527  C3'  DC A  26      61.669  48.871 139.437 
ATOM    528  O3'  DC A  26      61.749  47.458 139.579 
ATOM    529  C2'  DC A  26      60.356  49.217 138.736 
ATOM    530  C1'  DC A  26      59.447  48.991 139.941 
ATOM    531  N1   DC A  26      58.099  49.607 139.799 
ATOM    532  C2   DC A  26      57.017  48.939 140.368 
ATOM    533  O2   DC A  26      57.219  47.874 140.962 
ATOM    534  N3   DC A  26      55.779  49.485 140.249 
ATOM    535  C4   DC A  26      55.603  50.641 139.597 
ATOM    536  N4   DC A  26      54.376  51.131 139.509 
ATOM    537  C5   DC A  26      56.702  51.343 139.005 
ATOM    538  C6   DC A  26      57.931  50.782 139.134 
ATOM    539  P    DT A  27      62.746  46.639 138.633 
ATOM    540  OP1  DT A  27      64.110  46.666 139.208 
ATOM    541  OP2  DT A  27      62.619  47.122 137.240 
ATOM    542  O5'  DT A  27      62.144  45.160 138.744 
ATOM    543  C5'  DT A  27      61.477  44.768 139.959 
ATOM    544  C4'  DT A  27      60.204  44.014 139.630 
ATOM    545  O4'  DT A  27      59.061  44.901 139.464 
ATOM    546  C3'  DT A  27      60.228  43.199 138.337 
ATOM    547  O3'  DT A  27      59.491  41.999 138.536 
ATOM    548  C2'  DT A  27      59.483  44.064 137.320 
ATOM    549  C1'  DT A  27      58.387  44.545 138.267 
ATOM    550  N1   DT A  27      57.654  45.744 137.774 
ATOM    551  C2   DT A  27      56.317  45.829 138.078 
ATOM    552  O2   DT A  27      55.728  44.978 138.722 
ATOM    553  N3   DT A  27      55.671  46.954 137.604 
ATOM    554  C4   DT A  27      56.238  47.975 136.869 
ATOM    555  O4   DT A  27      55.556  48.933 136.499 
ATOM    556  C5   DT A  27      57.644  47.796 136.600 
ATOM    557  C7   DT A  27      58.340  48.863 135.804 
ATOM    558  C6   DT A  27      58.298  46.712 137.048 
ATOM    559  P    DG A  28      60.037  40.638 137.895 
ATOM    560  OP1  DG A  28      61.051  40.038 138.792 
ATOM    561  OP2  DG A  28      60.468  40.884 136.501 
ATOM    562  O5'  DG A  28      58.716  39.735 137.897 
ATOM    563  C5'  DG A  28      57.723  39.952 138.918 
ATOM    564  C4'  DG A  28      56.337  39.937 138.304 
ATOM    565  O4'  DG A  28      55.924  41.251 137.832 
ATOM    566  C3'  DG A  28      56.160  39.034 137.084 
ATOM    567  O3'  DG A  28      54.864  38.449 137.128 
ATOM    568  C2'  DG A  28      56.224  39.984 135.887 
ATOM    569  C1'  DG A  28      55.412  41.113 136.515 
ATOM    570  N9   DG A  28      55.568  42.420 135.819 
ATOM    571  C8   DG A  28      56.676  42.948 135.191 
ATOM    572  N7   DG A  28      56.481  44.135 134.670 
ATOM    573  C5   DG A  28      55.148  44.413 134.972 
ATOM    574  C6   DG A  28      54.363  45.555 134.668 
ATOM    575  O6   DG A  28      54.685  46.572 134.060 
ATOM    576  N1   DG A  28      53.057  45.425 135.163 
ATOM    577  C2   DG A  28      52.576  44.335 135.861 
ATOM    578  N2   DG A  28      51.300  44.403 136.249 
ATOM    579  N3   DG A  28      53.315  43.264 136.146 
ATOM    580  C4   DG A  28      54.582  43.374 135.673 
ATOM    581  P    DG A  29      54.687  36.921 136.685 
ATOM    582  OP1  DG A  29      55.011  36.033 137.824 
ATOM    583  OP2  DG A  29      55.442  36.677 135.436 
ATOM    584  O5'  DG A  29      53.117  36.860 136.384 
ATOM    585  C5'  DG A  29      52.231  37.727 137.117 
ATOM    586  C4'  DG A  29      51.213  38.342 136.177 
ATOM    587  O4'  DG A  29      51.688  39.580 135.577 
ATOM    588  C3'  DG A  29      50.810  37.482 134.979 
ATOM    589  O3'  DG A  29      49.426  37.679 134.716 
ATOM    590  C2'  DG A  29      51.612  38.050 133.808 
ATOM    591  C1'  DG A  29      51.450  39.521 134.179 
ATOM    592  N9   DG A  29      52.426  40.420 133.505 
ATOM    593  C8   DG A  29      53.738  40.179 133.159 
ATOM    594  N7   DG A  29      54.330  41.189 132.570 
ATOM    595  C5   DG A  29      53.340  42.170 132.521 
ATOM    596  C6   DG A  29      53.384  43.487 131.996 
ATOM    597  O6   DG A  29      54.321  44.070 131.458 
ATOM    598  N1   DG A  29      52.154  44.143 132.153 
ATOM    599  C2   DG A  29      51.031  43.596 132.741 
ATOM    600  N2   DG A  29      49.955  44.385 132.796 
ATOM    601  N3   DG A  29      50.991  42.360 133.234 
ATOM    602  C4   DG A  29      52.175  41.711 133.089 
ATOM    603  P    DT A  30      48.530  36.423 134.288 
ATOM    604  OP1  DT A  30      48.088  35.695 135.498 
ATOM    605  OP2  DT A  30      49.252  35.622 133.275 
ATOM    606  O5'  DT A  30      47.276  37.147 133.606 
ATOM    607  C5'  DT A  30      46.889  38.455 134.069 
ATOM    608  C4'  DT A  30      46.577  39.351 132.886 
ATOM    609  O4'  DT A  30      47.759  40.041 132.387 
ATOM    610  C3'  DT A  30      46.010  38.651 131.652 
ATOM    611  O3'  DT A  30      45.043  39.498 131.045 
ATOM    612  C2'  DT A  30      47.201  38.515 130.702 
ATOM    613  C1'  DT A  30      47.803  39.890 130.976 
ATOM    614  N1   DT A  30      49.221  40.021 130.541 
ATOM    615  C2   DT A  30      49.618  41.247 130.064 
ATOM    616  O2   DT A  30      48.867  42.204 129.989 
ATOM    617  N3   DT A  30      50.939  41.330 129.669 
ATOM    618  C4   DT A  30      51.872  40.315 129.710 
ATOM    619  O4   DT A  30      53.028  40.509 129.328 
ATOM    620  C5   DT A  30      51.361  39.066 130.225 
ATOM    621  C7   DT A  30      52.311  37.907 130.305 
ATOM    622  C6   DT A  30      50.080  38.957 130.616 
ATOM    623  P    DA A  31      43.708  38.848 130.446 
ATOM    624  OP1  DA A  31      42.715  38.667 131.528 
ATOM    625  OP2  DA A  31      44.052  37.636 129.670 
ATOM    626  O5'  DA A  31      43.215  40.001 129.451 
ATOM    627  C5'  DA A  31      43.526  41.372 129.762 
ATOM    628  C4'  DA A  31      43.993  42.094 128.513 
ATOM    629  O4'  DA A  31      45.429  41.971 128.304 
ATOM    630  C3'  DA A  31      43.386  41.606 127.198 
ATOM    631  O3'  DA A  31      43.179  42.725 126.344 
ATOM    632  C2'  DA A  31      44.464  40.717 126.580 
ATOM    633  C1'  DA A  31      45.654  41.595 126.954 
ATOM    634  N9   DA A  31      46.965  40.891 126.883 
ATOM    635  C8   DA A  31      47.241  39.583 127.164 
ATOM    636  N7   DA A  31      48.489  39.266 127.005 
ATOM    637  C5   DA A  31      49.085  40.447 126.588 
ATOM    638  C6   DA A  31      50.409  40.772 126.250 
ATOM    639  N6   DA A  31      51.418  39.891 126.282 
ATOM    640  N1   DA A  31      50.658  42.041 125.876 
ATOM    641  C2   DA A  31      49.651  42.913 125.847 
ATOM    642  N3   DA A  31      48.382  42.725 126.139 
ATOM    643  C4   DA A  31      48.160  41.448 126.509 
ATOM    644  P    DG A  32      41.853  42.785 125.449 
ATOM    645  OP1  DG A  32      40.736  43.328 126.254 
ATOM    646  OP2  DG A  32      41.619  41.466 124.821 
ATOM    647  O5'  DG A  32      42.275  43.845 124.329 
ATOM    648  C5'  DG A  32      43.219  44.879 124.666 
ATOM    649  C4'  DG A  32      44.236  45.037 123.552 
ATOM    650  O4'  DG A  32      45.378  44.148 123.713 
ATOM    651  C3'  DG A  32      43.729  44.735 122.142 
ATOM    652  O3'  DG A  32      44.338  45.641 121.230 
ATOM    653  C2'  DG A  32      44.238  43.326 121.841 
ATOM    654  C1'  DG A  32      45.616  43.497 122.474 
ATOM    655  N9   DG A  32      46.311  42.210 122.754 
ATOM    656  C8   DG A  32      45.779  40.998 123.138 
ATOM    657  N7   DG A  32      46.670  40.052 123.303 
ATOM    658  C5   DG A  32      47.879  40.681 123.008 
ATOM    659  C6   DG A  32      49.202  40.167 123.012 
ATOM    660  O6   DG A  32      49.585  39.032 123.282 
ATOM    661  N1   DG A  32      50.134  41.148 122.648 
ATOM    662  C2   DG A  32      49.828  42.455 122.323 
ATOM    663  N2   DG A  32      50.861  43.238 122.004 
ATOM    664  N3   DG A  32      48.586  42.937 122.321 
ATOM    665  C4   DG A  32      47.670  41.997 122.671 
ATOM    666  P    DG A  33      43.464  46.242 120.032 
ATOM    667  OP1  DG A  33      42.696  47.411 120.516 
ATOM    668  OP2  DG A  33      42.672  45.160 119.405 
ATOM    669  O5'  DG A  33      44.605  46.727 119.021 
ATOM    670  C5'  DG A  33      45.875  47.151 119.552 
ATOM    671  C4'  DG A  33      47.003  46.570 118.723 
ATOM    672  O4'  DG A  33      47.415  45.254 119.190 
ATOM    673  C3'  DG A  33      46.698  46.356 117.241 
ATOM    674  O3'  DG A  33      47.866  46.647 116.484 
ATOM    675  C2'  DG A  33      46.399  44.862 117.119 
ATOM    676  C1'  DG A  33      47.491  44.386 118.071 
ATOM    677  N9   DG A  33      47.298  42.990 118.554 
ATOM    678  C8   DG A  33      46.127  42.318 118.829 
ATOM    679  N7   DG A  33      46.303  41.085 119.241 
ATOM    680  C5   DG A  33      47.689  40.930 119.238 
ATOM    681  C6   DG A  33      48.483  39.807 119.587 
ATOM    682  O6   DG A  33      48.122  38.700 119.978 
ATOM    683  N1   DG A  33      49.850  40.080 119.439 
ATOM    684  C2   DG A  33      50.379  41.282 119.009 
ATOM    685  N2   DG A  33      51.711  41.342 118.935 
ATOM    686  N3   DG A  33      49.634  42.335 118.682 
ATOM    687  C4   DG A  33      48.305  42.086 118.820 
ATOM    688  P    DA A  34      47.715  47.414 115.087 
ATOM    689  OP1  DA A  34      47.637  48.873 115.329 
ATOM    690  OP2  DA A  34      46.599  46.824 114.315 
ATOM    691  O5'  DA A  34      49.105  47.059 114.379 
ATOM    692  C5'  DA A  34      50.268  46.834 115.198 
ATOM    693  C4'  DA A  34      51.028  45.623 114.695 
ATOM    694  O4'  DA A  34      50.553  44.381 115.290 
ATOM    695  C3'  DA A  34      50.949  45.365 113.191 
ATOM    696  O3'  DA A  34      52.206  44.873 112.741 
ATOM    697  C2'  DA A  34      49.911  44.252 113.043 
ATOM    698  C1'  DA A  34      50.356  43.434 114.251 
ATOM    699  N9   DA A  34      49.341  42.446 114.713 
ATOM    700  C8   DA A  34      47.980  42.560 114.699 
ATOM    701  N7   DA A  34      47.363  41.521 115.170 
ATOM    702  C5   DA A  34      48.387  40.654 115.524 
ATOM    703  C6   DA A  34      48.388  39.368 116.088 
ATOM    704  N6   DA A  34      47.271  38.700 116.411 
ATOM    705  N1   DA A  34      49.584  38.789 116.309 
ATOM    706  C2   DA A  34      50.689  39.458 115.986 
ATOM    707  N3   DA A  34      50.813  40.655 115.458 
ATOM    708  C4   DA A  34      49.602  41.212 115.246 
ATOM    709  P    DG A  35      52.773  45.368 111.328 
ATOM    710  OP1  DG A  35      53.462  46.668 111.499 
ATOM    711  OP2  DG A  35      51.690  45.335 110.320 
ATOM    712  O5'  DG A  35      53.847  44.229 111.001 
ATOM    713  C5'  DG A  35      54.511  43.562 112.091 
ATOM    714  C4'  DG A  35      54.565  42.070 111.831 
ATOM    715  O4'  DG A  35      53.382  41.377 112.325 
ATOM    716  C3'  DG A  35      54.649  41.654 110.363 
ATOM    717  O3'  DG A  35      55.490  40.510 110.256 
ATOM    718  C2'  DG A  35      53.224  41.243 109.994 
ATOM    719  C1'  DG A  35      52.904  40.521 111.299 
ATOM    720  N9   DG A  35      51.448  40.302 111.521 
ATOM    721  C8   DG A  35      50.383  41.102 111.169 
ATOM    722  N7   DG A  35      49.214  40.617 111.512 
ATOM    723  C5   DG A  35      49.526  39.410 112.135 
ATOM    724  C6   DG A  35      48.676  38.435 112.717 
ATOM    725  O6   DG A  35      47.451  38.436 112.805 
ATOM    726  N1   DG A  35      49.410  37.360 113.239 
ATOM    727  C2   DG A  35      50.786  37.244 113.203 
ATOM    728  N2   DG A  35      51.296  36.141 113.756 
ATOM    729  N3   DG A  35      51.583  38.160 112.656 
ATOM    730  C4   DG A  35      50.887  39.208 112.146 
ATOM    731  P    DA A  36      56.496  40.400 109.016 
ATOM    732  OP1  DA A  36      57.735  41.153 109.313 
ATOM    733  OP2  DA A  36      55.791  40.777 107.771 
ATOM    734  O5'  DA A  36      56.809  38.831 109.002 
ATOM    735  C5'  DA A  36      56.774  38.102 110.242 
ATOM    736  C4'  DA A  36      56.051  36.783 110.049 
ATOM    737  O4'  DA A  36      54.614  36.904 110.252 
ATOM    738  C3'  DA A  36      56.175  36.154 108.662 
ATOM    739  O3'  DA A  36      56.255  34.740 108.803 
ATOM    740  C2'  DA A  36      54.862  36.499 107.961 
ATOM    741  C1'  DA A  36      53.953  36.273 109.166 
ATOM    742  N9   DA A  36      52.604  36.889 109.024 
ATOM    743  C8   DA A  36      52.266  38.052 108.394 
ATOM    744  N7   DA A  36      50.999  38.324 108.440 
ATOM    745  C5   DA A  36      50.455  37.264 109.153 
ATOM    746  C6   DA A  36      49.141  36.961 109.546 
ATOM    747  N6   DA A  36      48.086  37.737 109.261 
ATOM    748  N1   DA A  36      48.949  35.826 110.244 
ATOM    749  C2   DA A  36      50.002  35.059 110.524 
ATOM    750  N3   DA A  36      51.266  35.238 110.213 
ATOM    751  C4   DA A  36      51.431  36.380 109.514 
ATOM    752  P    DA A  37      57.251  33.921 107.857 
ATOM    753  OP1  DA A  37      58.616  33.949 108.432 
ATOM    754  OP2  DA A  37      57.125  34.405 106.465 
ATOM    755  O5'  DA A  37      56.650  32.442 107.969 
ATOM    756  C5'  DA A  37      55.983  32.051 109.183 
ATOM    757  C4'  DA A  37      54.710  31.297 108.855 
ATOM    758  O4'  DA A  37      53.567  32.184 108.689 
ATOM    759  C3'  DA A  37      54.734  30.481 107.562 
ATOM    760  O3'  DA A  37      53.997  29.281 107.761 
ATOM    761  C2'  DA A  37      53.988  31.346 106.545 
ATOM    762  C1'  DA A  37      52.893  31.827 107.491 
ATOM    763  N9   DA A  37      52.160  33.026 106.998 
ATOM    764  C8   DA A  37      52.643  34.075 106.269 
ATOM    765  N7   DA A  37      51.750  34.974 105.989 
ATOM    766  C5   DA A  37      50.590  34.487 106.575 
ATOM    767  C6   DA A  37      49.279  34.987 106.635 
ATOM    768  N6   DA A  37      48.900  36.143 106.073 
ATOM    769  N1   DA A  37      48.366  34.251 107.298 
ATOM    770  C2   DA A  37      48.748  33.103 107.855 
ATOM    771  N3   DA A  37      49.937  32.539 107.864 
ATOM    772  C4   DA A  37      50.831  33.295 107.195 
ATOM    773  P    DC A  38      54.543  27.920 107.119 
ATOM    774  OP1  DC A  38      55.557  27.320 108.016 
ATOM    775  OP2  DC A  38      54.973  28.166 105.725 
ATOM    776  O5'  DC A  38      53.222  27.017 107.122 
ATOM    777  C5'  DC A  38      52.229  27.235 108.142 
ATOM    778  C4'  DC A  38      50.843  27.219 107.529 
ATOM    779  O4'  DC A  38      50.429  28.534 107.056 
ATOM    780  C3'  DC A  38      50.665  26.317 106.308 
ATOM    781  O3'  DC A  38      49.370  25.732 106.352 
ATOM    782  C2'  DC A  38      50.729  27.266 105.111 
ATOM    783  C1'  DC A  38      49.918  28.396 105.739 
ATOM    784  N1   DC A  38      50.074  29.703 105.043 
ATOM    785  C2   DC A  38      48.967  30.547 104.991 
ATOM    786  O2   DC A  38      47.911  30.180 105.521 
ATOM    787  N3   DC A  38      49.087  31.743 104.361 
ATOM    788  C4   DC A  38      50.249  32.104 103.799 
ATOM    789  N4   DC A  38      50.315  33.281 103.195 
ATOM    790  C5   DC A  38      51.398  31.250 103.840 
ATOM    791  C6   DC A  38      51.257  30.059 104.475 
ATOM    792  P    DC A  39      49.193  24.203 105.909 
ATOM    793  OP1  DC A  39      49.517  23.316 107.048 
ATOM    794  OP2  DC A  39      49.947  23.959 104.660 
ATOM    795  O5'  DC A  39      47.622  24.142 105.608 
ATOM    796  C5'  DC A  39      46.737  25.009 106.341 
ATOM    797  C4'  DC A  39      45.718  25.624 105.402 
ATOM    798  O4'  DC A  39      46.193  26.863 104.802 
ATOM    799  C3'  DC A  39      45.316  24.765 104.203 
ATOM    800  O3'  DC A  39      43.932  24.962 103.940 
ATOM    801  C2'  DC A  39      46.118  25.332 103.033 
ATOM    802  C1'  DC A  39      45.956  26.803 103.403 
ATOM    803  N1   DC A  39      46.932  27.703 102.729 
ATOM    804  C2   DC A  39      46.503  28.980 102.378 
ATOM    805  O2   DC A  39      45.341  29.312 102.638 
ATOM    806  N3   DC A  39      47.379  29.816 101.761 
ATOM    807  C4   DC A  39      48.629  29.418 101.497 
ATOM    808  N4   DC A  39      49.446  30.269 100.894 
ATOM    809  C5   DC A  39      49.090  28.108 101.849 
ATOM    810  C6   DC A  39      48.201  27.288 102.465 
ATOM    811  P    DT A  40      43.036  23.706 103.513 
ATOM    812  OP1  DT A  40      42.594  22.978 104.723 
ATOM    813  OP2  DT A  40      43.757  22.904 102.500 
ATOM    814  O5'  DT A  40      41.782  24.430 102.831 
ATOM    815  C5'  DT A  40      41.394  25.737 103.293 
ATOM    816  C4'  DT A  40      41.083  26.633 102.111 
ATOM    817  O4'  DT A  40      42.264  27.324 101.611 
ATOM    818  C3'  DT A  40      40.516  25.933 100.876 
ATOM    819  O3'  DT A  40      39.549  26.781 100.270 
ATOM    820  C2'  DT A  40      41.706  25.797  99.927 
ATOM    821  C1'  DT A  40      42.308  27.173 100.201 
ATOM    822  N1   DT A  40      43.727  27.304  99.765 
ATOM    823  C2   DT A  40      44.124  28.530  99.288 
ATOM    824  O2   DT A  40      43.373  29.487  99.213 
ATOM    825  N3   DT A  40      45.445  28.613  98.893 
ATOM    826  C4   DT A  40      46.377  27.597  98.935 
ATOM    827  O4   DT A  40      47.534  27.791  98.553 
ATOM    828  C5   DT A  40      45.867  26.348  99.450 
ATOM    829  C7   DT A  40      46.816  25.189  99.529 
ATOM    830  C6   DT A  40      44.586  26.240  99.841 
ATOM    831  P    DA A  41      38.214  26.130  99.670 
ATOM    832  OP1  DA A  41      37.221  25.949 100.753 
ATOM    833  OP2  DA A  41      38.558  24.919  98.894 
ATOM    834  O5'  DA A  41      37.721  27.283  98.675 
ATOM    835  C5'  DA A  41      38.032  28.654  98.987 
ATOM    836  C4'  DA A  41      38.499  29.376  97.738 
ATOM    837  O4'  DA A  41      39.934  29.253  97.529 
ATOM    838  C3'  DA A  41      37.892  28.889  96.422 
ATOM    839  O3'  DA A  41      37.685  30.007  95.568 
ATOM    840  C2'  DA A  41      38.970  27.999  95.804 
ATOM    841  C1'  DA A  41      40.160  28.877  96.179 
ATOM    842  N9   DA A  41      41.470  28.173  96.107 
ATOM    843  C8   DA A  41      41.747  26.866  96.389 
ATOM    844  N7   DA A  41      42.995  26.548  96.229 
ATOM    845  C5   DA A  41      43.591  27.729  95.812 
ATOM    846  C6   DA A  41      44.914  28.055  95.475 
ATOM    847  N6   DA A  41      45.924  27.174  95.506 
ATOM    848  N1   DA A  41      45.164  29.324  95.101 
ATOM    849  C2   DA A  41      44.157  30.195  95.072 
ATOM    850  N3   DA A  41      42.888  30.008  95.364 
ATOM    851  C4   DA A  41      42.666  28.730  95.734 
ATOM    852  P    DG A  42      36.359  30.067  94.673 
ATOM    853  OP1  DG A  42      35.242  30.610  95.479 
ATOM    854  OP2  DG A  42      36.125  28.748  94.045 
ATOM    855  O5'  DG A  42      36.781  31.128  93.553 
ATOM    856  C5'  DG A  42      37.725  32.162  93.891 
ATOM    857  C4'  DG A  42      38.741  32.319  92.777 
ATOM    858  O4'  DG A  42      39.884  31.430  92.937 
ATOM    859  C3'  DG A  42      38.235  32.018  91.367 
ATOM    860  O3'  DG A  42      38.844  32.924  90.455 
ATOM    861  C2'  DG A  42      38.744  30.609  91.065 
ATOM    862  C1'  DG A  42      40.121  30.779  91.698 
ATOM    863  N9   DG A  42      40.816  29.492  91.978 
ATOM    864  C8   DG A  42      40.284  28.280  92.362 
ATOM    865  N7   DG A  42      41.176  27.334  92.528 
ATOM    866  C5   DG A  42      42.385  27.963  92.232 
ATOM    867  C6   DG A  42      43.707  27.449  92.236 
ATOM    868  O6   DG A  42      44.091  26.314  92.506 
ATOM    869  N1   DG A  42      44.640  28.431  91.872 
ATOM    870  C2   DG A  42      44.334  29.738  91.548 
ATOM    871  N2   DG A  42      45.367  30.520  91.229 
ATOM    872  N3   DG A  42      43.092  30.220  91.545 
ATOM    873  C4   DG A  42      42.176  29.280  91.895 
ATOM    874  P    DA A  43      37.970  33.524  89.256 
ATOM    875  OP1  DA A  43      37.202  34.694  89.740 
ATOM    876  OP2  DA A  43      37.178  32.442  88.629 
ATOM    877  O5'  DA A  43      39.110  34.010  88.245 
ATOM    878  C5'  DA A  43      40.380  34.433  88.777 
ATOM    879  C4'  DA A  43      41.509  33.853  87.948 
ATOM    880  O4'  DA A  43      41.921  32.537  88.415 
ATOM    881  C3'  DA A  43      41.204  33.639  86.466 
ATOM    882  O3'  DA A  43      42.372  33.929  85.708 
ATOM    883  C2'  DA A  43      40.905  32.145  86.343 
ATOM    884  C1'  DA A  43      41.997  31.668  87.295 
ATOM    885  N9   DA A  43      41.804  30.272  87.778 
ATOM    886  C8   DA A  43      40.634  29.621  88.047 
ATOM    887  N7   DA A  43      40.794  28.401  88.454 
ATOM    888  C5   DA A  43      42.170  28.227  88.458 
ATOM    889  C6   DA A  43      42.986  27.135  88.797 
ATOM    890  N6   DA A  43      42.507  25.955  89.217 
ATOM    891  N1   DA A  43      44.318  27.299  88.686 
ATOM    892  C2   DA A  43      44.788  28.473  88.268 
ATOM    893  N3   DA A  43      44.128  29.558  87.926 
ATOM    894  C4   DA A  43      42.797  29.367  88.045 
ATOM    895  P    DG A  44      42.221  34.697  84.311 
ATOM    896  OP1  DG A  44      42.143  36.155  84.553 
ATOM    897  OP2  DG A  44      41.105  34.107  83.539 
ATOM    898  O5'  DG A  44      43.611  34.341  83.604 
ATOM    899  C5'  DG A  44      44.774  34.116  84.422 
ATOM    900  C4'  DG A  44      45.534  32.905  83.920 
ATOM    901  O4'  DG A  44      45.058  31.664  84.514 
ATOM    902  C3'  DG A  44      45.455  32.647  82.415 
ATOM    903  O3'  DG A  44      46.712  32.155  81.965 
ATOM    904  C2'  DG A  44      44.417  31.535  82.267 
ATOM    905  C1'  DG A  44      44.862  30.717  83.476 
ATOM    906  N9   DG A  44      43.847  29.729  83.937 
ATOM    907  C8   DG A  44      42.472  29.825  83.931 
ATOM    908  N7   DG A  44      41.861  28.769  84.410 
ATOM    909  C5   DG A  44      42.904  27.912  84.758 
ATOM    910  C6   DG A  44      42.868  26.613  85.329 
ATOM    911  O6   DG A  44      41.893  25.941  85.650 
ATOM    912  N1   DG A  44      44.159  26.102  85.518 
ATOM    913  C2   DG A  44      45.331  26.759  85.198 
ATOM    914  N2   DG A  44      46.463  26.099  85.458 
ATOM    915  N3   DG A  44      45.364  27.978  84.664 
ATOM    916  C4   DG A  44      44.120  28.488  84.473 
ATOM    917  P    DT A  45      47.278  32.651  80.553 
ATOM    918  OP1  DT A  45      47.967  33.951  80.723 
ATOM    919  OP2  DT A  45      46.196  32.617  79.545 
ATOM    920  O5'  DT A  45      48.353  31.511  80.226 
ATOM    921  C5'  DT A  45      49.017  30.845  81.316 
ATOM    922  C4'  DT A  45      49.070  29.353  81.055 
ATOM    923  O4'  DT A  45      47.888  28.660  81.549 
ATOM    924  C3'  DT A  45      49.155  28.936  79.587 
ATOM    925  O3'  DT A  45      49.995  27.793  79.481 
ATOM    926  C2'  DT A  45      47.730  28.526  79.218 
ATOM    927  C1'  DT A  45      47.410  27.803  80.523 
ATOM    928  N1   DT A  45      45.954  27.584  80.746 
ATOM    929  C2   DT A  45      45.587  26.428  81.390 
ATOM    930  O2   DT A  45      46.392  25.598  81.775 
ATOM    931  N3   DT A  45      44.228  26.258  81.578 
ATOM    932  C4   DT A  45      43.233  27.130  81.183 
ATOM    933  O4   DT A  45      42.049  26.869  81.407 
ATOM    934  C5   DT A  45      43.717  28.314  80.515 
ATOM    935  C7   DT A  45      42.698  29.315  80.054 
ATOM    936  C6   DT A  45      45.031  28.504  80.319 
ATOM    937  P    DT A  46      51.002  27.683  78.240 
ATOM    938  OP1  DT A  46      52.241  28.435  78.538 
ATOM    939  OP2  DT A  46      50.297  28.059  76.995 
ATOM    940  O5'  DT A  46      51.315  26.113  78.226 
ATOM    941  C5'  DT A  46      51.280  25.384  79.467 
ATOM    942  C4'  DT A  46      50.556  24.065  79.274 
ATOM    943  O4'  DT A  46      49.120  24.186  79.477 
ATOM    944  C3'  DT A  46      50.681  23.436  77.886 
ATOM    945  O3'  DT A  46      50.760  22.023  78.027 
ATOM    946  C2'  DT A  46      49.367  23.782  77.185 
ATOM    947  C1'  DT A  46      48.459  23.556  78.390 
ATOM    948  N1   DT A  46      47.110  24.172  78.248 
ATOM    949  C2   DT A  46      46.054  23.501  78.815 
ATOM    950  O2   DT A  46      46.182  22.448  79.414 
ATOM    951  N3   DT A  46      44.819  24.102  78.662 
ATOM    952  C4   DT A  46      44.561  25.288  78.006 
ATOM    953  O4   DT A  46      43.412  25.728  77.934 
ATOM    954  C5   DT A  46      45.734  25.918  77.444 
ATOM    955  C7   DT A  46      45.541  27.214  76.713 
ATOM    956  C6   DT A  46      46.946  25.355  77.578 
ATOM    957  P    DG A  47      51.757  21.203  77.081 
ATOM    958  OP1  DG A  47      53.121  21.231  77.657 
ATOM    959  OP2  DG A  47      51.630  21.687  75.689 
ATOM    960  O5'  DG A  47      51.156  19.725  77.193 
ATOM    961  C5'  DG A  47      50.488  19.333  78.407 
ATOM    962  C4'  DG A  47      49.216  18.579  78.079 
ATOM    963  O4'  DG A  47      48.072  19.466  77.913 
ATOM    964  C3'  DG A  47      49.240  17.764  76.786 
ATOM    965  O3'  DG A  47      48.503  16.564  76.985 
ATOM    966  C2'  DG A  47      48.494  18.628  75.769 
ATOM    967  C1'  DG A  47      47.399  19.109  76.716 
ATOM    968  N9   DG A  47      46.666  20.309  76.223 
ATOM    969  C8   DG A  47      47.135  21.375  75.487 
ATOM    970  N7   DG A  47      46.223  22.276  75.211 
ATOM    971  C5   DG A  47      45.069  21.771  75.806 
ATOM    972  C6   DG A  47      43.753  22.304  75.848 
ATOM    973  O6   DG A  47      43.331  23.350  75.361 
ATOM    974  N1   DG A  47      42.883  21.465  76.558 
ATOM    975  C2   DG A  47      43.237  20.269  77.151 
ATOM    976  N2   DG A  47      42.260  19.616  77.784 
ATOM    977  N3   DG A  47      44.471  19.770  77.111 
ATOM    978  C4   DG A  47      45.327  20.571  76.426 
ATOM    979  P    DG A  48      49.049  15.202  76.344 
ATOM    980  OP1  DG A  48      50.062  14.603  77.241 
ATOM    981  OP2  DG A  48      49.479  15.448  74.950 
ATOM    982  O5'  DG A  48      47.727  14.300  76.346 
ATOM    983  C5'  DG A  48      46.735  14.517  77.367 
ATOM    984  C4'  DG A  48      45.348  14.502  76.753 
ATOM    985  O4'  DG A  48      44.935  15.816  76.280 
ATOM    986  C3'  DG A  48      45.171  13.599  75.533 
ATOM    987  O3'  DG A  48      43.875  13.014  75.577 
ATOM    988  C2'  DG A  48      45.235  14.548  74.336 
ATOM    989  C1'  DG A  48      44.424  15.678  74.964 
ATOM    990  N9   DG A  48      44.579  16.985  74.267 
ATOM    991  C8   DG A  48      45.688  17.513  73.640 
ATOM    992  N7   DG A  48      45.492  18.699  73.119 
ATOM    993  C5   DG A  48      44.160  18.978  73.421 
ATOM    994  C6   DG A  48      43.374  20.120  73.117 
ATOM    995  O6   DG A  48      43.696  21.136  72.509 
ATOM    996  N1   DG A  48      42.069  19.990  73.612 
ATOM    997  C2   DG A  48      41.587  18.899  74.310 
ATOM    998  N2   DG A  48      40.311  18.968  74.698 
ATOM    999  N3   DG A  48      42.326  17.829  74.595 
ATOM   1000  C4   DG A  48      43.594  17.939  74.121 
ATOM   1001  P    DG A  49      43.698  11.486  75.133 
ATOM   1002  OP1  DG A  49      44.022  10.598  76.273 
ATOM   1003  OP2  DG A  49      44.453  11.242  73.884 
ATOM   1004  O5'  DG A  49      42.128  11.424  74.833 
ATOM   1005  C5'  DG A  49      41.243  12.292  75.565 
ATOM   1006  C4'  DG A  49      40.224  12.906  74.626 
ATOM   1007  O4'  DG A  49      40.699  14.145  74.026 
ATOM   1008  C3'  DG A  49      39.822  12.047  73.428 
ATOM   1009  O3'  DG A  49      38.438  12.244  73.164 
ATOM   1010  C2'  DG A  49      40.624  12.615  72.257 
ATOM   1011  C1'  DG A  49      40.461  14.085  72.628 
ATOM   1012  N9   DG A  49      41.438  14.985  71.954 
ATOM   1013  C8   DG A  49      42.750  14.743  71.607 
ATOM   1014  N7   DG A  49      43.342  15.754  71.018 
ATOM   1015  C5   DG A  49      42.352  16.735  70.970 
ATOM   1016  C6   DG A  49      42.396  18.052  70.445 
ATOM   1017  O6   DG A  49      43.332  18.635  69.906 
ATOM   1018  N1   DG A  49      41.166  18.707  70.602 
ATOM   1019  C2   DG A  49      40.042  18.161  71.190 
ATOM   1020  N2   DG A  49      38.966  18.950  71.244 
ATOM   1021  N3   DG A  49      40.002  16.924  71.683 
ATOM   1022  C4   DG A  49      41.187  16.275  71.538 
ATOM   1023  P    DA A  50      37.542  10.988  72.737 
ATOM   1024  OP1  DA A  50      37.100  10.260  73.947 
ATOM   1025  OP2  DA A  50      38.263  10.187  71.724 
ATOM   1026  O5'  DA A  50      36.288  11.712  72.055 
ATOM   1027  C5'  DA A  50      35.900  13.020  72.517 
ATOM   1028  C4'  DA A  50      35.589  13.915  71.335 
ATOM   1029  O4'  DA A  50      36.770  14.606  70.836 
ATOM   1030  C3'  DA A  50      35.022  13.215  70.101 
ATOM   1031  O3'  DA A  50      34.054  14.063  69.494 
ATOM   1032  C2'  DA A  50      36.212  13.080  69.151 
ATOM   1033  C1'  DA A  50      36.814  14.455  69.425 
ATOM   1034  N9   DA A  50      38.232  14.586  68.990 
ATOM   1035  C8   DA A  50      39.213  13.636  68.997 
ATOM   1036  N7   DA A  50      40.355  14.058  68.551 
ATOM   1037  C5   DA A  50      40.117  15.386  68.223 
ATOM   1038  C6   DA A  50      40.939  16.393  67.693 
ATOM   1039  N6   DA A  50      42.231  16.209  67.386 
ATOM   1040  N1   DA A  50      40.384  17.602  67.487 
ATOM   1041  C2   DA A  50      39.100  17.780  67.794 
ATOM   1042  N3   DA A  50      38.239  16.920  68.291 
ATOM   1043  C4   DA A  50      38.819  15.718  68.487 
ATOM   1044  P    DA A  51      32.720  13.413  68.895 
ATOM   1045  OP1  DA A  51      31.727  13.231  69.977 
ATOM   1046  OP2  DA A  51      33.064  12.201  68.119 
ATOM   1047  O5'  DA A  51      32.227  14.566  67.900 
ATOM   1048  C5'  DA A  51      32.538  15.937  68.211 
ATOM   1049  C4'  DA A  51      33.004  16.658  66.962 
ATOM   1050  O4'  DA A  51      34.440  16.535  66.753 
ATOM   1051  C3'  DA A  51      32.398  16.171  65.647 
ATOM   1052  O3'  DA A  51      32.191  17.290  64.792 
ATOM   1053  C2'  DA A  51      33.476  15.282  65.029 
ATOM   1054  C1'  DA A  51      34.665  16.160  65.403 
ATOM   1055  N9   DA A  51      35.976  15.456  65.332 
ATOM   1056  C8   DA A  51      36.253  14.148  65.613 
ATOM   1057  N7   DA A  51      37.500  13.830  65.454 
ATOM   1058  C5   DA A  51      38.097  15.012  65.037 
ATOM   1059  C6   DA A  51      39.420  15.337  64.699 
ATOM   1060  N6   DA A  51      40.430  14.456  64.730 
ATOM   1061  N1   DA A  51      39.670  16.606  64.325 
ATOM   1062  C2   DA A  51      38.663  17.478  64.296 
ATOM   1063  N3   DA A  51      37.394  17.290  64.588 
ATOM   1064  C4   DA A  51      37.171  16.013  64.958 
ATOM   1065  P    DG A  52      30.865  17.349  63.898 
ATOM   1066  OP1  DG A  52      29.748  17.892  64.703 
ATOM   1067  OP2  DG A  52      30.631  16.030  63.270 
ATOM   1068  O5'  DG A  52      31.286  18.410  62.778 
ATOM   1069  C5'  DG A  52      32.231  19.444  63.115 
ATOM   1070  C4'  DG A  52      33.247  19.602  62.001 
ATOM   1071  O4'  DG A  52      34.389  18.712  62.161 
ATOM   1072  C3'  DG A  52      32.741  19.300  60.591 
ATOM   1073  O3'  DG A  52      33.350  20.206  59.679 
ATOM   1074  C2'  DG A  52      33.249  17.891  60.290 
ATOM   1075  C1'  DG A  52      34.627  18.062  60.923 
ATOM   1076  N9   DG A  52      35.322  16.774  61.202 
ATOM   1077  C8   DG A  52      34.790  15.562  61.586 
ATOM   1078  N7   DG A  52      35.682  14.617  61.752 
ATOM   1079  C5   DG A  52      36.890  15.245  61.457 
ATOM   1080  C6   DG A  52      38.213  14.731  61.460 
ATOM   1081  O6   DG A  52      38.597  13.596  61.730 
ATOM   1082  N1   DG A  52      39.146  15.713  61.097 
ATOM   1083  C2   DG A  52      38.839  17.020  60.772 
ATOM   1084  N2   DG A  52      39.873  17.802  60.453 
ATOM   1085  N3   DG A  52      37.598  17.502  60.770 
ATOM   1086  C4   DG A  52      36.682  16.562  61.120 
ATOM   1087  P    DA A  53      32.476  20.806  58.481 
ATOM   1088  OP1  DA A  53      31.708  21.976  58.965 
ATOM   1089  OP2  DA A  53      31.684  19.725  57.854 
ATOM   1090  O5'  DA A  53      33.616  21.292  57.470 
ATOM   1091  C5'  DA A  53      34.886  21.716  58.001 
ATOM   1092  C4'  DA A  53      36.015  21.135  57.172 
ATOM   1093  O4'  DA A  53      36.426  19.819  57.639 
ATOM   1094  C3'  DA A  53      35.709  20.921  55.690 
ATOM   1095  O3'  DA A  53      36.877  21.212  54.932 
ATOM   1096  C2'  DA A  53      35.411  19.427  55.568 
ATOM   1097  C1'  DA A  53      36.503  18.950  56.519 
ATOM   1098  N9   DA A  53      36.310  17.554  57.003 
ATOM   1099  C8   DA A  53      35.140  16.904  57.271 
ATOM   1100  N7   DA A  53      35.299  15.684  57.679 
ATOM   1101  C5   DA A  53      36.676  15.509  57.683 
ATOM   1102  C6   DA A  53      37.492  14.417  58.021 
ATOM   1103  N6   DA A  53      37.013  13.238  58.442 
ATOM   1104  N1   DA A  53      38.824  14.581  57.911 
ATOM   1105  C2   DA A  53      39.294  15.756  57.493 
ATOM   1106  N3   DA A  53      38.633  16.840  57.150 
ATOM   1107  C4   DA A  53      37.303  16.650  57.269 
ATOM   1108  P    DC A  54      36.726  21.979  53.536 
ATOM   1109  OP1  DC A  54      36.649  23.437  53.777 
ATOM   1110  OP2  DC A  54      35.610  21.389  52.764 
ATOM   1111  O5'  DC A  54      38.117  21.624  52.828 
ATOM   1112  C5'  DC A  54      39.279  21.399  53.647 
ATOM   1113  C4'  DC A  54      40.040  20.188  53.144 
ATOM   1114  O4'  DC A  54      39.564  18.946  53.739 
ATOM   1115  C3'  DC A  54      39.961  19.930  51.639 
ATOM   1116  O3'  DC A  54      41.218  19.438  51.190 
ATOM   1117  C2'  DC A  54      38.922  18.817  51.492 
ATOM   1118  C1'  DC A  54      39.368  17.999  52.700 
ATOM   1119  N1   DC A  54      38.352  17.011  53.161 
ATOM   1120  C2   DC A  54      38.811  15.802  53.679 
ATOM   1121  O2   DC A  54      40.029  15.602  53.734 
ATOM   1122  N3   DC A  54      37.901  14.889  54.103 
ATOM   1123  C4   DC A  54      36.589  15.145  54.027 
ATOM   1124  N4   DC A  54      35.742  14.221  54.454 
ATOM   1125  C5   DC A  54      36.097  16.382  53.497 
ATOM   1126  C6   DC A  54      37.022  17.282  53.078 
ATOM   1127  P    DG A  55      41.784  19.933  49.777 
ATOM   1128  OP1  DG A  55      42.473  21.233  49.947 
ATOM   1129  OP2  DG A  55      40.702  19.900  48.769 
ATOM   1130  O5'  DG A  55      42.858  18.794  49.450 
ATOM   1131  C5'  DG A  55      43.522  18.127  50.540 
ATOM   1132  C4'  DG A  55      43.576  16.635  50.280 
ATOM   1133  O4'  DG A  55      42.394  15.942  50.774 
ATOM   1134  C3'  DG A  55      43.661  16.218  48.811 
ATOM   1135  O3'  DG A  55      44.501  15.075  48.705 
ATOM   1136  C2'  DG A  55      42.235  15.808  48.442 
ATOM   1137  C1'  DG A  55      41.915  15.086  49.748 
ATOM   1138  N9   DG A  55      40.460  14.867  49.970 
ATOM   1139  C8   DG A  55      39.395  15.667  49.618 
ATOM   1140  N7   DG A  55      38.226  15.182  49.961 
ATOM   1141  C5   DG A  55      38.538  13.975  50.584 
ATOM   1142  C6   DG A  55      37.688  13.000  51.166 
ATOM   1143  O6   DG A  55      36.462  13.000  51.254 
ATOM   1144  N1   DG A  55      38.422  11.924  51.688 
ATOM   1145  C2   DG A  55      39.797  11.808  51.651 
ATOM   1146  N2   DG A  55      40.307  10.706  52.204 
ATOM   1147  N3   DG A  55      40.595  12.725  51.105 
ATOM   1148  C4   DG A  55      39.898  13.772  50.595 
ATOM   1149  P    DT A  56      45.507  14.965  47.464 
ATOM   1150  OP1  DT A  56      46.746  15.718  47.762 
ATOM   1151  OP2  DT A  56      44.803  15.342  46.219 
ATOM   1152  O5'  DT A  56      45.820  13.395  47.451 
ATOM   1153  C5'  DT A  56      45.786  12.666  48.691 
ATOM   1154  C4'  DT A  56      45.062  11.348  48.498 
ATOM   1155  O4'  DT A  56      43.625  11.468  48.701 
ATOM   1156  C3'  DT A  56      45.186  10.718  47.111 
ATOM   1157  O3'  DT A  56      45.266   9.305  47.252 
ATOM   1158  C2'  DT A  56      43.873  11.064  46.409 
ATOM   1159  C1'  DT A  56      42.965  10.838  47.615 
ATOM   1160  N1   DT A  56      41.616  11.454  47.473 
ATOM   1161  C2   DT A  56      40.559  10.783  48.039 
ATOM   1162  O2   DT A  56      40.687   9.730  48.638 
ATOM   1163  N3   DT A  56      39.325  11.384  47.886 
ATOM   1164  C4   DT A  56      39.067  12.571  47.230 
ATOM   1165  O4   DT A  56      37.918  13.011  47.158 
ATOM   1166  C5   DT A  56      40.240  13.200  46.669 
ATOM   1167  C7   DT A  56      40.047  14.497  45.937 
ATOM   1168  C6   DT A  56      41.451  12.638  46.802 
ATOM   1169  P    DC A  57      46.263   8.486  46.306 
ATOM   1170  OP1  DC A  57      47.627   8.514  46.881 
ATOM   1171  OP2  DC A  57      46.136   8.970  44.913 
ATOM   1172  O5'  DC A  57      45.662   7.007  46.418 
ATOM   1173  C5'  DC A  57      44.994   6.616  47.632 
ATOM   1174  C4'  DC A  57      43.721   5.861  47.303 
ATOM   1175  O4'  DC A  57      42.578   6.748  47.138 
ATOM   1176  C3'  DC A  57      43.745   5.046  46.011 
ATOM   1177  O3'  DC A  57      43.008   3.846  46.209 
ATOM   1178  C2'  DC A  57      43.000   5.911  44.994 
ATOM   1179  C1'  DC A  57      41.905   6.392  45.940 
ATOM   1180  N1   DC A  57      41.171   7.591  45.447 
ATOM   1181  C2   DC A  57      39.815   7.692  45.747 
ATOM   1182  O2   DC A  57      39.281   6.791  46.404 
ATOM   1183  N3   DC A  57      39.129   8.777  45.306 
ATOM   1184  C4   DC A  57      39.745   9.732  44.597 
ATOM   1185  N4   DC A  57      39.032  10.771  44.189 
ATOM   1186  C5   DC A  57      41.138   9.647  44.277 
ATOM   1187  C6   DC A  57      41.806   8.554  44.726 
ATOM   1188  P    DA A  58      43.555   2.485  45.568 
ATOM   1189  OP1  DA A  58      44.568   1.885  46.465 
ATOM   1190  OP2  DA A  58      43.985   2.731  44.174 
ATOM   1191  O5'  DA A  58      42.233   1.582  45.570 
ATOM   1192  C5'  DA A  58      41.240   1.799  46.591 
ATOM   1193  C4'  DA A  58      39.854   1.784  45.978 
ATOM   1194  O4'  DA A  58      39.441   3.098  45.505 
ATOM   1195  C3'  DA A  58      39.677   0.881  44.757 
ATOM   1196  O3'  DA A  58      38.381   0.296  44.801 
ATOM   1197  C2'  DA A  58      39.741   1.831  43.560 
ATOM   1198  C1'  DA A  58      38.929   2.960  44.188 
ATOM   1199  N9   DA A  58      39.085   4.268  43.492 
ATOM   1200  C8   DA A  58      40.193   4.774  42.875 
ATOM   1201  N7   DA A  58      40.013   5.949  42.354 
ATOM   1202  C5   DA A  58      38.689   6.244  42.646 
ATOM   1203  C6   DA A  58      37.883   7.359  42.362 
ATOM   1204  N6   DA A  58      38.317   8.434  41.688 
ATOM   1205  N1   DA A  58      36.609   7.329  42.797 
ATOM   1206  C2   DA A  58      36.184   6.259  43.466 
ATOM   1207  N3   DA A  58      36.840   5.166  43.789 
ATOM   1208  C4   DA A  58      38.112   5.221  43.342 
ATOM   1209  P    DC A  59      38.204  -1.232  44.358 
ATOM   1210  OP1  DC A  59      38.528  -2.120  45.497 
ATOM   1211  OP2  DC A  59      38.959  -1.476  43.109 
ATOM   1212  O5'  DC A  59      36.634  -1.293  44.057 
ATOM   1213  C5'  DC A  59      35.749  -0.426  44.790 
ATOM   1214  C4'  DC A  59      34.730   0.189  43.850 
ATOM   1215  O4'  DC A  59      35.205   1.427  43.250 
ATOM   1216  C3'  DC A  59      34.327  -0.671  42.652 
ATOM   1217  O3'  DC A  59      32.943  -0.473  42.389 
ATOM   1218  C2'  DC A  59      35.130  -0.103  41.481 
ATOM   1219  C1'  DC A  59      34.967   1.368  41.852 
ATOM   1220  N1   DC A  59      35.944   2.267  41.178 
ATOM   1221  C2   DC A  59      35.515   3.545  40.827 
ATOM   1222  O2   DC A  59      34.352   3.877  41.087 
ATOM   1223  N3   DC A  59      36.391   4.380  40.210 
ATOM   1224  C4   DC A  59      37.641   3.983  39.946 
ATOM   1225  N4   DC A  59      38.457   4.834  39.343 
ATOM   1226  C5   DC A  59      38.102   2.673  40.298 
ATOM   1227  C6   DC A  59      37.212   1.853  40.913 
ATOM   1228  P    DT A  60      32.048  -1.730  41.961 
ATOM   1229  OP1  DT A  60      31.605  -2.458  43.171 
ATOM   1230  OP2  DT A  60      32.769  -2.531  40.949 
ATOM   1231  O5'  DT A  60      30.794  -1.006  41.280 
ATOM   1232  C5'  DT A  60      30.406   0.302  41.742 
ATOM   1233  C4'  DT A  60      30.095   1.198  40.560 
ATOM   1234  O4'  DT A  60      31.276   1.888  40.060 
ATOM   1235  C3'  DT A  60      29.527   0.498  39.325 
ATOM   1236  O3'  DT A  60      28.560   1.345  38.719 
ATOM   1237  C2'  DT A  60      30.718   0.362  38.376 
ATOM   1238  C1'  DT A  60      31.320   1.737  38.650 
ATOM   1239  N1   DT A  60      32.738   1.868  38.214 
ATOM   1240  C2   DT A  60      33.135   3.095  37.737 
ATOM   1241  O2   DT A  60      32.385   4.052  37.662 
ATOM   1242  N3   DT A  60      34.456   3.178  37.342 
ATOM   1243  C4   DT A  60      35.389   2.162  37.384 
ATOM   1244  O4   DT A  60      36.545   2.356  37.002 
ATOM   1245  C5   DT A  60      34.878   0.913  37.899 
ATOM   1246  C7   DT A  60      35.828  -0.246  37.978 
ATOM   1247  C6   DT A  60      33.598   0.805  38.290 
ATOM   1248  P    DG A  61      27.225   0.695  38.119 
ATOM   1249  OP1  DG A  61      26.232   0.514  39.202 
ATOM   1250  OP2  DG A  61      27.569  -0.517  37.343 
ATOM   1251  O5'  DG A  61      26.732   1.848  37.124 
ATOM   1252  C5'  DG A  61      27.043   3.219  37.435 
ATOM   1253  C4'  DG A  61      27.510   3.941  36.186 
ATOM   1254  O4'  DG A  61      28.946   3.818  35.978 
ATOM   1255  C3'  DG A  61      26.903   3.453  34.871 
ATOM   1256  O3'  DG A  61      26.696   4.572  34.017 
ATOM   1257  C2'  DG A  61      27.982   2.564  34.253 
ATOM   1258  C1'  DG A  61      29.171   3.442  34.627 
ATOM   1259  N9   DG A  61      30.482   2.738  34.556 
ATOM   1260  C8   DG A  61      30.780   1.422  34.835 
ATOM   1261  N7   DG A  61      32.044   1.114  34.671 
ATOM   1262  C5   DG A  61      32.623   2.311  34.253 
ATOM   1263  C6   DG A  61      33.971   2.605  33.918 
ATOM   1264  O6   DG A  61      34.947   1.858  33.922 
ATOM   1265  N1   DG A  61      34.124   3.947  33.544 
ATOM   1266  C2   DG A  61      33.109   4.882  33.500 
ATOM   1267  N2   DG A  61      33.461   6.112  33.118 
ATOM   1268  N3   DG A  61      31.845   4.605  33.815 
ATOM   1269  C4   DG A  61      31.679   3.308  34.179 
ATOM   1270  P    DA A  62      25.370   4.632  33.122 
ATOM   1271  OP1  DA A  62      24.254   5.175  33.927 
ATOM   1272  OP2  DA A  62      25.137   3.313  32.494 
ATOM   1273  O5'  DA A  62      25.792   5.693  32.002 
ATOM   1274  C5'  DA A  62      26.736   6.726  32.340 
ATOM   1275  C4'  DA A  62      27.753   6.884  31.226 
ATOM   1276  O4'  DA A  62      28.895   5.995  31.386 
ATOM   1277  C3'  DA A  62      27.246   6.582  29.815 
ATOM   1278  O3'  DA A  62      27.856   7.488  28.903 
ATOM   1279  C2'  DA A  62      27.755   5.173  29.514 
ATOM   1280  C1'  DA A  62      29.133   5.344  30.147 
ATOM   1281  N9   DA A  62      29.828   4.057  30.427 
ATOM   1282  C8   DA A  62      29.284   2.864  30.807 
ATOM   1283  N7   DA A  62      30.155   1.918  30.975 
ATOM   1284  C5   DA A  62      31.368   2.527  30.684 
ATOM   1285  C6   DA A  62      32.690   2.051  30.678 
ATOM   1286  N6   DA A  62      33.023   0.789  30.987 
ATOM   1287  N1   DA A  62      33.660   2.920  30.340 
ATOM   1288  C2   DA A  62      33.323   4.172  30.035 
ATOM   1289  N3   DA A  62      32.131   4.728  30.006 
ATOM   1290  C4   DA A  62      31.179   3.836  30.347 
ATOM   1291  P    DT A  63      26.981   8.089  27.705 
ATOM   1292  OP1  DT A  63      26.213   9.258  28.189 
ATOM   1293  OP2  DT A  63      26.189   7.007  27.078 
ATOM   1294  O5'  DT A  63      28.122   8.574  26.694 
ATOM   1295  C5'  DT A  63      29.392   8.998  27.226 
ATOM   1296  C4'  DT A  63      30.521   8.417  26.397 
ATOM   1297  O4'  DT A  63      30.932   7.102  26.864 
ATOM   1298  C3'  DT A  63      30.215   8.203  24.914 
ATOM   1299  O3'  DT A  63      31.383   8.494  24.157 
ATOM   1300  C2'  DT A  63      29.917   6.709  24.792 
ATOM   1301  C1'  DT A  63      31.009   6.233  25.744 
ATOM   1302  N1   DT A  63      30.815   4.837  26.227 
ATOM   1303  C2   DT A  63      31.946   4.085  26.437 
ATOM   1304  O2   DT A  63      33.072   4.512  26.245 
ATOM   1305  N3   DT A  63      31.728   2.796  26.883 
ATOM   1306  C4   DT A  63      30.502   2.212  27.132 
ATOM   1307  O4   DT A  63      30.432   1.048  27.530 
ATOM   1308  C5   DT A  63      29.375   3.080  26.882 
ATOM   1309  C7   DT A  63      28.004   2.523  27.127 
ATOM   1310  C6   DT A  63      29.559   4.338  26.447 
ATOM   1311  P    DT A  64      31.232   9.262  22.760 
ATOM   1312  OP1  DT A  64      31.155  10.720  23.002 
ATOM   1313  OP2  DT A  64      30.116   8.671  21.988 
ATOM   1314  O5'  DT A  64      32.622   8.906  22.053 
ATOM   1315  C5'  DT A  64      33.785   8.681  22.871 
ATOM   1316  C4'  DT A  64      34.545   7.470  22.368 
ATOM   1317  O4'  DT A  64      34.070   6.228  22.963 
ATOM   1318  C3'  DT A  64      34.467   7.212  20.864 
ATOM   1319  O3'  DT A  64      35.723   6.720  20.414 
ATOM   1320  C2'  DT A  64      33.428   6.099  20.716 
ATOM   1321  C1'  DT A  64      33.873   5.281  21.924 
ATOM   1322  N1   DT A  64      32.858   4.293  22.386 
ATOM   1323  C2   DT A  64      33.326   3.106  22.893 
ATOM   1324  O2   DT A  64      34.513   2.843  22.977 
ATOM   1325  N3   DT A  64      32.356   2.215  23.310 
ATOM   1326  C4   DT A  64      30.990   2.410  23.262 
ATOM   1327  O4   DT A  64      30.219   1.537  23.665 
ATOM   1328  C5   DT A  64      30.596   3.685  22.713 
ATOM   1329  C7   DT A  64      29.128   3.979  22.624 
ATOM   1330  C6   DT A  64      31.519   4.570  22.300 
ATOM   1331  P    DA A  65      36.290   7.216  19.002 
ATOM   1332  OP1  DA A  65      36.979   8.515  19.172 
ATOM   1333  OP2  DA A  65      35.208   7.182  17.994 
ATOM   1334  O5'  DA A  65      37.364   6.076  18.674 
ATOM   1335  C5'  DA A  65      38.028   5.409  19.764 
ATOM   1336  C4'  DA A  65      38.082   3.917  19.504 
ATOM   1337  O4'  DA A  65      36.900   3.225  19.998 
ATOM   1338  C3'  DA A  65      38.167   3.501  18.036 
ATOM   1339  O3'  DA A  65      39.007   2.357  17.929 
ATOM   1340  C2'  DA A  65      36.741   3.091  17.667 
ATOM   1341  C1'  DA A  65      36.421   2.368  18.972 
ATOM   1342  N9   DA A  65      34.965   2.149  19.194 
ATOM   1343  C8   DA A  65      33.922   2.955  18.838 
ATOM   1344  N7   DA A  65      32.759   2.486  19.172 
ATOM   1345  C5   DA A  65      33.051   1.281  19.795 
ATOM   1346  C6   DA A  65      32.238   0.296  20.380 
ATOM   1347  N6   DA A  65      30.900   0.376  20.434 
ATOM   1348  N1   DA A  65      32.851  -0.778  20.910 
ATOM   1349  C2   DA A  65      34.180  -0.852  20.854 
ATOM   1350  N3   DA A  65      35.038  -0.000  20.337 
ATOM   1351  C4   DA A  65      34.398   1.065  19.814 
ATOM   1352  P    DT A  66      40.013   2.247  16.689 
ATOM   1353  OP1  DT A  66      41.252   3.000  16.987 
ATOM   1354  OP2  DT A  66      39.308   2.624  15.444 
ATOM   1355  O5'  DT A  66      40.326   0.678  16.675 
ATOM   1356  C5'  DT A  66      40.292  -0.051  17.916 
ATOM   1357  C4'  DT A  66      39.568  -1.370  17.722 
ATOM   1358  O4'  DT A  66      38.131  -1.249  17.926 
ATOM   1359  C3'  DT A  66      39.692  -1.999  16.335 
ATOM   1360  O3'  DT A  66      39.772  -3.413  16.476 
ATOM   1361  C2'  DT A  66      38.379  -1.654  15.634 
ATOM   1362  C1'  DT A  66      37.470  -1.880  16.839 
ATOM   1363  N1   DT A  66      36.122  -1.264  16.697 
ATOM   1364  C2   DT A  66      35.065  -1.934  17.264 
ATOM   1365  O2   DT A  66      35.193  -2.988  17.863 
ATOM   1366  N3   DT A  66      33.831  -1.333  17.111 
ATOM   1367  C4   DT A  66      33.573  -0.147  16.455 
ATOM   1368  O4   DT A  66      32.424   0.293  16.383 
ATOM   1369  C5   DT A  66      34.745   0.482  15.893 
ATOM   1370  C7   DT A  66      34.553   1.779  15.162 
ATOM   1371  C6   DT A  66      35.957  -0.080  16.027 
ATOM   1372  P    DG A  67      40.769  -4.232  15.530 
ATOM   1373  OP1  DG A  67      42.133  -4.204  16.105 
ATOM   1374  OP2  DG A  67      40.642  -3.748  14.138 
ATOM   1375  O5'  DG A  67      40.167  -5.710  15.642 
ATOM   1376  C5'  DG A  67      39.500  -6.102  16.856 
ATOM   1377  C4'  DG A  67      38.227  -6.856  16.528 
ATOM   1378  O4'  DG A  67      37.084  -5.969  16.362 
ATOM   1379  C3'  DG A  67      38.251  -7.671  15.235 
ATOM   1380  O3'  DG A  67      37.514  -8.871  15.434 
ATOM   1381  C2'  DG A  67      37.506  -6.807  14.218 
ATOM   1382  C1'  DG A  67      36.410  -6.326  15.164 
ATOM   1383  N9   DG A  67      35.677  -5.127  14.672 
ATOM   1384  C8   DG A  67      36.146  -4.060  13.935 
ATOM   1385  N7   DG A  67      35.235  -3.159  13.660 
ATOM   1386  C5   DG A  67      34.080  -3.665  14.255 
ATOM   1387  C6   DG A  67      32.765  -3.131  14.297 
ATOM   1388  O6   DG A  67      32.343  -2.086  13.809 
ATOM   1389  N1   DG A  67      31.895  -3.970  15.007 
ATOM   1390  C2   DG A  67      32.249  -5.167  15.599 
ATOM   1391  N2   DG A  67      31.271  -5.819  16.232 
ATOM   1392  N3   DG A  67      33.483  -5.665  15.560 
ATOM   1393  C4   DG A  67      34.339  -4.865  14.875 
ATOM   1394  P    DT A  68      38.060 -10.233  14.792 
ATOM   1395  OP1  DT A  68      39.074 -10.832  15.689 
ATOM   1396  OP2  DT A  68      38.491  -9.987  13.399 
ATOM   1397  O5'  DT A  68      36.739 -11.136  14.795 
ATOM   1398  C5'  DT A  68      35.746 -10.918  15.815 
ATOM   1399  C4'  DT A  68      34.360 -10.934  15.202 
ATOM   1400  O4'  DT A  68      33.947  -9.619  14.729 
ATOM   1401  C3'  DT A  68      34.183 -11.836  13.981 
ATOM   1402  O3'  DT A  68      32.887 -12.421  14.025 
ATOM   1403  C2'  DT A  68      34.247 -10.887  12.785 
ATOM   1404  C1'  DT A  68      33.435  -9.757  13.412 
ATOM   1405  N1   DT A  68      33.591  -8.450  12.716 
ATOM   1406  C2   DT A  68      32.490  -7.628  12.674 
ATOM   1407  O2   DT A  68      31.419  -7.928  13.176 
ATOM   1408  N3   DT A  68      32.671  -6.426  12.020 
ATOM   1409  C4   DT A  68      33.834  -5.988  11.420 
ATOM   1410  O4   DT A  68      33.875  -4.888  10.862 
ATOM   1411  C5   DT A  68      34.933  -6.918  11.516 
ATOM   1412  C7   DT A  68      36.237  -6.519  10.888 
ATOM   1413  C6   DT A  68      34.785  -8.094  12.145 
ATOM   1414  P    DC A  69      32.710 -13.950  13.582 
ATOM   1415  OP1  DC A  69      33.034 -14.837  14.721 
ATOM   1416  OP2  DC A  69      33.465 -14.194  12.333 
ATOM   1417  O5'  DC A  69      31.140 -14.011  13.281 
ATOM   1418  C5'  DC A  69      30.254 -13.143  14.014 
ATOM   1419  C4'  DC A  69      29.236 -12.529  13.075 
ATOM   1420  O4'  DC A  69      29.711 -11.290  12.475 
ATOM   1421  C3'  DC A  69      28.833 -13.388  11.876 
ATOM   1422  O3'  DC A  69      27.449 -13.191  11.613 
ATOM   1423  C2'  DC A  69      29.635 -12.821  10.706 
ATOM   1424  C1'  DC A  69      29.473 -11.350  11.077 
ATOM   1425  N1   DC A  69      30.449 -10.450  10.402 
ATOM   1426  C2   DC A  69      30.020  -9.173  10.051 
ATOM   1427  O2   DC A  69      28.858  -8.841  10.311 
ATOM   1428  N3   DC A  69      30.896  -8.337   9.434 
ATOM   1429  C4   DC A  69      32.147  -8.735   9.170 
ATOM   1430  N4   DC A  69      32.963  -7.884   8.567 
ATOM   1431  C5   DC A  69      32.608 -10.045   9.523 
ATOM   1432  C6   DC A  69      31.718 -10.865  10.138 
ATOM   1433  P    DT A  70      26.553 -14.447  11.186 
ATOM   1434  OP1  DT A  70      26.111 -15.175  12.396 
ATOM   1435  OP2  DT A  70      27.275 -15.249  10.173 
ATOM   1436  O5'  DT A  70      25.299 -13.723  10.504 
ATOM   1437  C5'  DT A  70      24.912 -12.416  10.966 
ATOM   1438  C4'  DT A  70      24.600 -11.520   9.784 
ATOM   1439  O4'  DT A  70      25.782 -10.829   9.284 
ATOM   1440  C3'  DT A  70      24.033 -12.220   8.549 
ATOM   1441  O3'  DT A  70      23.066 -11.372   7.943 
ATOM   1442  C2'  DT A  70      25.224 -12.356   7.600 
ATOM   1443  C1'  DT A  70      25.826 -10.980   7.874 
ATOM   1444  N1   DT A  70      27.244 -10.849   7.438 
ATOM   1445  C2   DT A  70      27.641  -9.623   6.962 
ATOM   1446  O2   DT A  70      26.890  -8.666   6.887 
ATOM   1447  N3   DT A  70      28.962  -9.540   6.566 
ATOM   1448  C4   DT A  70      29.895 -10.556   6.608 
ATOM   1449  O4   DT A  70      31.051 -10.362   6.226 
ATOM   1450  C5   DT A  70      29.384 -11.804   7.123 
ATOM   1451  C7   DT A  70      30.334 -12.963   7.202 
ATOM   1452  C6   DT A  70      28.103 -11.913   7.514 
ATOM   1453  P    DG A  71      21.731 -12.023   7.344 
ATOM   1454  OP1  DG A  71      20.738 -12.204   8.426 
ATOM   1455  OP2  DG A  71      22.075 -13.234   6.568 
ATOM   1456  O5'  DG A  71      21.238 -10.870   6.349 
ATOM   1457  C5'  DG A  71      21.549  -9.499   6.660 
ATOM   1458  C4'  DG A  71      22.016  -8.777   5.411 
ATOM   1459  O4'  DG A  71      23.452  -8.900   5.202 
ATOM   1460  C3'  DG A  71      21.409  -9.264   4.095 
ATOM   1461  O3'  DG A  71      21.202  -8.146   3.241 
ATOM   1462  C2'  DG A  71      22.487 -10.154   3.477 
ATOM   1463  C1'  DG A  71      23.677  -9.275   3.852 
ATOM   1464  N9   DG A  71      24.988  -9.980   3.781 
ATOM   1465  C8   DG A  71      25.286 -11.296   4.060 
ATOM   1466  N7   DG A  71      26.549 -11.604   3.895 
ATOM   1467  C5   DG A  71      27.129 -10.407   3.477 
ATOM   1468  C6   DG A  71      28.477 -10.113   3.142 
ATOM   1469  O6   DG A  71      29.452 -10.860   3.147 
ATOM   1470  N1   DG A  71      28.630  -8.771   2.769 
ATOM   1471  C2   DG A  71      27.615  -7.835   2.725 
ATOM   1472  N2   DG A  71      27.966  -6.605   2.342 
ATOM   1473  N3   DG A  71      26.351  -8.112   3.040 
ATOM   1474  C4   DG A  71      26.185  -9.410   3.404 
ATOM   1475  P    DG A  72      19.876  -8.086   2.347 
ATOM   1476  OP1  DG A  72      18.760  -7.543   3.152 
ATOM   1477  OP2  DG A  72      19.642  -9.405   1.718 
ATOM   1478  O5'  DG A  72      20.298  -7.025   1.227 
ATOM   1479  C5'  DG A  72      21.242  -5.991   1.564 
ATOM   1480  C4'  DG A  72      22.259  -5.834   0.450 
ATOM   1481  O4'  DG A  72      23.401  -6.723   0.610 
ATOM   1482  C3'  DG A  72      21.752  -6.135  -0.960 
ATOM   1483  O3'  DG A  72      22.361  -5.229  -1.872 
ATOM   1484  C2'  DG A  72      22.261  -7.544  -1.262 
ATOM   1485  C1'  DG A  72      23.639  -7.373  -0.628 
ATOM   1486  N9   DG A  72      24.334  -8.661  -0.349 
ATOM   1487  C8   DG A  72      23.802  -9.873   0.035 
ATOM   1488  N7   DG A  72      24.693 -10.818   0.201 
ATOM   1489  C5   DG A  72      25.902 -10.190  -0.095 
ATOM   1490  C6   DG A  72      27.225 -10.704  -0.091 
ATOM   1491  O6   DG A  72      27.608 -11.839   0.179 
ATOM   1492  N1   DG A  72      28.157  -9.722  -0.455 
ATOM   1493  C2   DG A  72      27.851  -8.415  -0.779 
ATOM   1494  N2   DG A  72      28.884  -7.633  -1.098 
ATOM   1495  N3   DG A  72      26.609  -7.933  -0.782 
ATOM   1496  C4   DG A  72      25.693  -8.873  -0.431 
ATOM   1497  P    DT A  73      21.487  -4.629  -3.071 
ATOM   1498  OP1  DT A  73      20.719  -3.459  -2.587 
ATOM   1499  OP2  DT A  73      20.695  -5.710  -3.697 
ATOM   1500  O5'  DT A  73      22.628  -4.143  -4.081 
ATOM   1501  C5'  DT A  73      23.898  -3.720  -3.550 
ATOM   1502  C4'  DT A  73      25.026  -4.300  -4.379 
ATOM   1503  O4'  DT A  73      25.438  -5.616  -3.912 
ATOM   1504  C3'  DT A  73      24.721  -4.514  -5.861 
ATOM   1505  O3'  DT A  73      25.889  -4.223  -6.619 
ATOM   1506  C2'  DT A  73      24.422  -6.008  -5.983 
ATOM   1507  C1'  DT A  73      25.514  -6.485  -5.032 
ATOM   1508  N1   DT A  73      25.321  -7.881  -4.549 
ATOM   1509  C2   DT A  73      26.452  -8.632  -4.339 
ATOM   1510  O2   DT A  73      27.578  -8.205  -4.530 
ATOM   1511  N3   DT A  73      26.234  -9.921  -3.892 
ATOM   1512  C4   DT A  73      25.008 -10.505  -3.644 
ATOM   1513  O4   DT A  73      24.938 -11.669  -3.246 
ATOM   1514  C5   DT A  73      23.881  -9.637  -3.894 
ATOM   1515  C7   DT A  73      22.510 -10.195  -3.649 
ATOM   1516  C6   DT A  73      24.065  -8.380  -4.329 
ATOM   1517  P    DC A  74      25.738  -3.456  -8.015 
ATOM   1518  OP1  DC A  74      25.660  -1.998  -7.774 
ATOM   1519  OP2  DC A  74      24.622  -4.046  -8.787 
ATOM   1520  O5'  DC A  74      27.128  -3.812  -8.723 
ATOM   1521  C5'  DC A  74      28.291  -4.037  -7.904 
ATOM   1522  C4'  DC A  74      29.051  -5.248  -8.407 
ATOM   1523  O4'  DC A  74      28.576  -6.489  -7.813 
ATOM   1524  C3'  DC A  74      28.973  -5.505  -9.912 
ATOM   1525  O3'  DC A  74      30.229  -5.997 -10.362 
ATOM   1526  C2'  DC A  74      27.934  -6.618 -10.059 
ATOM   1527  C1'  DC A  74      28.379  -7.436  -8.851 
ATOM   1528  N1   DC A  74      27.364  -8.424  -8.390 
ATOM   1529  C2   DC A  74      27.822  -9.633  -7.873 
ATOM   1530  O2   DC A  74      29.041  -9.834  -7.817 
ATOM   1531  N3   DC A  74      26.913 -10.547  -7.448 
ATOM   1532  C4   DC A  74      25.601 -10.291  -7.524 
ATOM   1533  N4   DC A  74      24.753 -11.214  -7.097 
ATOM   1534  C5   DC A  74      25.108  -9.054  -8.054 
ATOM   1535  C6   DC A  74      26.033  -8.154  -8.474 
ATOM   1536  P    DA A  75      30.796  -5.502 -11.774 
ATOM   1537  OP1  DA A  75      31.485  -4.202 -11.604 
ATOM   1538  OP2  DA A  75      29.713  -5.536 -12.782 
ATOM   1539  O5'  DA A  75      31.870  -6.642 -12.101 
ATOM   1540  C5'  DA A  75      32.534  -7.308 -11.011 
ATOM   1541  C4'  DA A  75      32.588  -8.800 -11.272 
ATOM   1542  O4'  DA A  75      31.405  -9.493 -10.778 
ATOM   1543  C3'  DA A  75      32.672  -9.217 -12.740 
ATOM   1544  O3'  DA A  75      33.513 -10.360 -12.846 
ATOM   1545  C2'  DA A  75      31.247  -9.627 -13.109 
ATOM   1546  C1'  DA A  75      30.927 -10.350 -11.803 
ATOM   1547  N9   DA A  75      29.471 -10.569 -11.581 
ATOM   1548  C8   DA A  75      28.427  -9.762 -11.938 
ATOM   1549  N7   DA A  75      27.265 -10.232 -11.604 
ATOM   1550  C5   DA A  75      27.557 -11.437 -10.981 
ATOM   1551  C6   DA A  75      26.744 -12.422 -10.395 
ATOM   1552  N6   DA A  75      25.406 -12.342 -10.342 
ATOM   1553  N1   DA A  75      27.357 -13.496  -9.866 
ATOM   1554  C2   DA A  75      28.685 -13.570  -9.921 
ATOM   1555  N3   DA A  75      29.544 -12.718 -10.439 
ATOM   1556  C4   DA A  75      28.904 -11.652 -10.962 
ATOM   1557  P    DG A  76      34.519 -10.470 -14.087 
ATOM   1558  OP1  DG A  76      35.758  -9.717 -13.789 
ATOM   1559  OP2  DG A  76      33.814 -10.094 -15.332 
ATOM   1560  O5'  DG A  76      34.832 -12.040 -14.101 
ATOM   1561  C5'  DG A  76      34.797 -12.769 -12.860 
ATOM   1562  C4'  DG A  76      34.074 -14.087 -13.053 
ATOM   1563  O4'  DG A  76      32.637 -13.967 -12.850 
ATOM   1564  C3'  DG A  76      34.198 -14.717 -14.441 
ATOM   1565  O3'  DG A  76      34.278 -16.130 -14.300 
ATOM   1566  C2'  DG A  76      32.885 -14.371 -15.142 
ATOM   1567  C1'  DG A  76      31.976 -14.597 -13.937 
ATOM   1568  N9   DG A  76      30.627 -13.981 -14.079 
ATOM   1569  C8   DG A  76      30.267 -12.811 -14.710 
ATOM   1570  N7   DG A  76      28.983 -12.548 -14.655 
ATOM   1571  C5   DG A  76      28.457 -13.621 -13.938 
ATOM   1572  C6   DG A  76      27.117 -13.897 -13.557 
ATOM   1573  O6   DG A  76      26.104 -13.239 -13.779 
ATOM   1574  N1   DG A  76      27.026 -15.096 -12.837 
ATOM   1575  C2   DG A  76      28.090 -15.920 -12.525 
ATOM   1576  N2   DG A  76      27.794 -17.020 -11.829 
ATOM   1577  N3   DG A  76      29.346 -15.661 -12.882 
ATOM   1578  C4   DG A  76      29.451 -14.501 -13.581 
ATOM   1579  P    DT A  77      35.275 -16.950 -15.245 
ATOM   1580  OP1  DT A  77      36.639 -16.922 -14.670 
ATOM   1581  OP2  DT A  77      35.148 -16.466 -16.638 
ATOM   1582  O5'  DT A  77      34.673 -18.428 -15.134 
ATOM   1583  C5'  DT A  77      34.006 -18.820 -13.919 
ATOM   1584  C4'  DT A  77      32.733 -19.574 -14.248 
ATOM   1585  O4'  DT A  77      31.590 -18.687 -14.414 
ATOM   1586  C3'  DT A  77      32.757 -20.389 -15.541 
ATOM   1587  O3'  DT A  77      32.020 -21.589 -15.342 
ATOM   1588  C2'  DT A  77      32.011 -19.525 -16.558 
ATOM   1589  C1'  DT A  77      30.916 -19.044 -15.611 
ATOM   1590  N1   DT A  77      30.183 -17.844 -16.104 
ATOM   1591  C2   DT A  77      28.846 -17.759 -15.800 
ATOM   1592  O2   DT A  77      28.257 -18.610 -15.156 
ATOM   1593  N3   DT A  77      28.199 -16.634 -16.274 
ATOM   1594  C4   DT A  77      28.766 -15.613 -17.009 
ATOM   1595  O4   DT A  77      28.085 -14.655 -17.379 
ATOM   1596  C5   DT A  77      30.173 -15.792 -17.278 
ATOM   1597  C7   DT A  77      30.869 -14.725 -18.074 
ATOM   1598  C6   DT A  77      30.827 -16.876 -16.830 
ATOM   1599  P    DG A  78      32.566 -22.951 -15.983 
ATOM   1600  OP1  DG A  78      33.580 -23.550 -15.086 
ATOM   1601  OP2  DG A  78      32.997 -22.704 -17.377 
ATOM   1602  O5'  DG A  78      31.245 -23.853 -15.981 
ATOM   1603  C5'  DG A  78      30.252 -23.636 -14.960 
ATOM   1604  C4'  DG A  78      28.866 -23.651 -15.574 
ATOM   1605  O4'  DG A  78      28.453 -22.337 -16.047 
ATOM   1606  C3'  DG A  78      28.688 -24.554 -16.794 
ATOM   1607  O3'  DG A  78      27.393 -25.139 -16.750 
ATOM   1608  C2'  DG A  78      28.752 -23.604 -17.991 
ATOM   1609  C1'  DG A  78      27.941 -22.475 -17.363 
ATOM   1610  N9   DG A  78      28.097 -21.168 -18.059 
ATOM   1611  C8   DG A  78      29.205 -20.640 -18.687 
ATOM   1612  N7   DG A  78      29.009 -19.454 -19.208 
ATOM   1613  C5   DG A  78      27.677 -19.175 -18.906 
ATOM   1614  C6   DG A  78      26.891 -18.033 -19.210 
ATOM   1615  O6   DG A  78      27.213 -17.017 -19.818 
ATOM   1616  N1   DG A  78      25.586 -18.163 -18.715 
ATOM   1617  C2   DG A  78      25.104 -19.254 -18.017 
ATOM   1618  N2   DG A  78      23.828 -19.185 -17.629 
ATOM   1619  N3   DG A  78      25.843 -20.324 -17.732 
ATOM   1620  C4   DG A  78      27.111 -20.214 -18.205 
ATOM   1621  P    DA A  79      27.216 -26.667 -17.193 
ATOM   1622  OP1  DA A  79      27.540 -27.555 -16.054 
ATOM   1623  OP2  DA A  79      27.970 -26.911 -18.442 
ATOM   1624  O5'  DA A  79      25.645 -26.729 -17.494 
ATOM   1625  C5'  DA A  79      24.760 -25.861 -16.761 
ATOM   1626  C4'  DA A  79      23.741 -25.247 -17.701 
ATOM   1627  O4'  DA A  79      24.216 -24.008 -18.301 
ATOM   1628  C3'  DA A  79      23.339 -26.106 -18.899 
ATOM   1629  O3'  DA A  79      21.955 -25.909 -19.162 
ATOM   1630  C2'  DA A  79      24.141 -25.538 -20.070 
ATOM   1631  C1'  DA A  79      23.979 -24.067 -19.699 
ATOM   1632  N9   DA A  79      24.955 -23.168 -20.373 
ATOM   1633  C8   DA A  79      26.254 -23.425 -20.708 
ATOM   1634  N7   DA A  79      26.852 -22.433 -21.293 
ATOM   1635  C5   DA A  79      25.879 -21.444 -21.350 
ATOM   1636  C6   DA A  79      25.888 -20.135 -21.860 
ATOM   1637  N6   DA A  79      26.960 -19.573 -22.436 
ATOM   1638  N1   DA A  79      24.750 -19.423 -21.756 
ATOM   1639  C2   DA A  79      23.689 -19.986 -21.182 
ATOM   1640  N3   DA A  79      23.563 -21.192 -20.673 
ATOM   1641  C4   DA A  79      24.714 -21.885 -20.790 
ATOM   1642  P    DA A  80      21.059 -27.165 -19.590 
ATOM   1643  OP1  DA A  80      20.617 -27.893 -18.380 
ATOM   1644  OP2  DA A  80      21.780 -27.966 -20.603 
ATOM   1645  O5'  DA A  80      19.805 -26.441 -20.272 
ATOM   1646  C5'  DA A  80      19.417 -25.133 -19.809 
ATOM   1647  C4'  DA A  80      19.106 -24.237 -20.992 
ATOM   1648  O4'  DA A  80      20.287 -23.547 -21.491 
ATOM   1649  C3'  DA A  80      18.539 -24.938 -22.226 
ATOM   1650  O3'  DA A  80      17.572 -24.090 -22.833 
ATOM   1651  C2'  DA A  80      19.729 -25.073 -23.176 
ATOM   1652  C1'  DA A  80      20.331 -23.698 -22.902 
ATOM   1653  N9   DA A  80      21.750 -23.567 -23.337 
ATOM   1654  C8   DA A  80      22.730 -24.516 -23.329 
ATOM   1655  N7   DA A  80      23.873 -24.095 -23.776 
ATOM   1656  C5   DA A  80      23.635 -22.767 -24.104 
ATOM   1657  C6   DA A  80      24.457 -21.760 -24.634 
ATOM   1658  N6   DA A  80      25.748 -21.944 -24.941 
ATOM   1659  N1   DA A  80      23.901 -20.551 -24.840 
ATOM   1660  C2   DA A  80      22.617 -20.373 -24.532 
ATOM   1661  N3   DA A  80      21.756 -21.233 -24.035 
ATOM   1662  C4   DA A  80      22.337 -22.435 -23.840 
ATOM   1663  P    DG A  81      16.237 -24.740 -23.432 
ATOM   1664  OP1  DG A  81      15.244 -24.922 -22.350 
ATOM   1665  OP2  DG A  81      16.581 -25.952 -24.208 
ATOM   1666  O5'  DG A  81      15.744 -23.587 -24.427 
ATOM   1667  C5'  DG A  81      16.055 -22.216 -24.116 
ATOM   1668  C4'  DG A  81      16.522 -21.494 -25.365 
ATOM   1669  O4'  DG A  81      17.957 -21.617 -25.574 
ATOM   1670  C3'  DG A  81      15.915 -21.982 -26.680 
ATOM   1671  O3'  DG A  81      15.708 -20.863 -27.534 
ATOM   1672  C2'  DG A  81      16.993 -22.871 -27.298 
ATOM   1673  C1'  DG A  81      18.183 -21.993 -26.924 
ATOM   1674  N9   DG A  81      19.493 -22.697 -26.995 
ATOM   1675  C8   DG A  81      19.792 -24.014 -26.716 
ATOM   1676  N7   DG A  81      21.055 -24.321 -26.880 
ATOM   1677  C5   DG A  81      21.635 -23.125 -27.298 
ATOM   1678  C6   DG A  81      22.983 -22.831 -27.633 
ATOM   1679  O6   DG A  81      23.958 -23.578 -27.629 
ATOM   1680  N1   DG A  81      23.136 -21.488 -28.007 
ATOM   1681  C2   DG A  81      22.121 -20.553 -28.051 
ATOM   1682  N2   DG A  81      22.472 -19.323 -28.433 
ATOM   1683  N3   DG A  81      20.856 -20.830 -27.736 
ATOM   1684  C4   DG A  81      20.691 -22.128 -27.372 
ATOM   1685  P    DA A  82      14.382 -20.804 -28.429 
ATOM   1686  OP1  DA A  82      13.265 -20.260 -27.624 
ATOM   1687  OP2  DA A  82      14.148 -22.122 -29.057 
ATOM   1688  O5'  DA A  82      14.804 -19.743 -29.549 
ATOM   1689  C5'  DA A  82      15.748 -18.709 -29.212 
ATOM   1690  C4'  DA A  82      16.764 -18.551 -30.326 
ATOM   1691  O4'  DA A  82      17.907 -19.440 -30.165 
ATOM   1692  C3'  DA A  82      16.258 -18.853 -31.736 
ATOM   1693  O3'  DA A  82      16.867 -17.947 -32.648 
ATOM   1694  C2'  DA A  82      16.767 -20.262 -32.037 
ATOM   1695  C1'  DA A  82      18.144 -20.091 -31.404 
ATOM   1696  N9   DA A  82      18.839 -21.378 -31.124 
ATOM   1697  C8   DA A  82      18.295 -22.571 -30.744 
ATOM   1698  N7   DA A  82      19.167 -23.517 -30.577 
ATOM   1699  C5   DA A  82      20.380 -22.908 -30.867 
ATOM   1700  C6   DA A  82      21.701 -23.384 -30.873 
ATOM   1701  N6   DA A  82      22.035 -24.646 -30.564 
ATOM   1702  N1   DA A  82      22.672 -22.515 -31.211 
ATOM   1703  C2   DA A  82      22.334 -21.263 -31.517 
ATOM   1704  N3   DA A  82      21.142 -20.708 -31.545 
ATOM   1705  C4   DA A  82      20.190 -21.599 -31.204 
ATOM   1706  P    DA A  83      15.993 -17.346 -33.846 
ATOM   1707  OP1  DA A  83      15.225 -16.177 -33.362 
ATOM   1708  OP2  DA A  83      15.201 -18.428 -34.473 
ATOM   1709  O5'  DA A  83      17.133 -16.861 -34.857 
ATOM   1710  C5'  DA A  83      18.403 -16.437 -34.326 
ATOM   1711  C4'  DA A  83      19.532 -17.018 -35.155 
ATOM   1712  O4'  DA A  83      19.944 -18.334 -34.688 
ATOM   1713  C3'  DA A  83      19.227 -17.232 -36.637 
ATOM   1714  O3'  DA A  83      20.395 -16.941 -37.394 
ATOM   1715  C2'  DA A  83      18.928 -18.726 -36.759 
ATOM   1716  C1'  DA A  83      20.020 -19.202 -35.807 
ATOM   1717  N9   DA A  83      19.827 -20.599 -35.324 
ATOM   1718  C8   DA A  83      18.657 -21.249 -35.056 
ATOM   1719  N7   DA A  83      18.817 -22.469 -34.648 
ATOM   1720  C5   DA A  83      20.193 -22.644 -34.644 
ATOM   1721  C6   DA A  83      21.009 -23.736 -34.306 
ATOM   1722  N6   DA A  83      20.530 -24.915 -33.885 
ATOM   1723  N1   DA A  83      22.341 -23.572 -34.416 
ATOM   1724  C2   DA A  83      22.811 -22.397 -34.834 
ATOM   1725  N3   DA A  83      22.151 -21.313 -35.176 
ATOM   1726  C4   DA A  83      20.820 -21.503 -35.058 
ATOM   1727  P    DT A  84      20.244 -16.174 -38.791 
ATOM   1728  OP1  DT A  84      20.166 -14.716 -38.549 
ATOM   1729  OP2  DT A  84      19.128 -16.764 -39.563 
ATOM   1730  O5'  DT A  84      21.634 -16.529 -39.499 
ATOM   1731  C5'  DT A  84      22.797 -16.754 -38.680 
ATOM   1732  C4'  DT A  84      23.557 -17.965 -39.183 
ATOM   1733  O4'  DT A  84      23.081 -19.207 -38.588 
ATOM   1734  C3'  DT A  84      23.478 -18.223 -40.687 
ATOM   1735  O3'  DT A  84      24.735 -18.715 -41.137 
ATOM   1736  C2'  DT A  84      22.440 -19.336 -40.835 
ATOM   1737  C1'  DT A  84      22.885 -20.154 -39.627 
ATOM   1738  N1   DT A  84      21.870 -21.142 -39.166 
ATOM   1739  C2   DT A  84      22.338 -22.329 -38.658 
ATOM   1740  O2   DT A  84      23.525 -22.593 -38.574 
ATOM   1741  N3   DT A  84      21.367 -23.220 -38.241 
ATOM   1742  C4   DT A  84      20.002 -23.026 -38.290 
ATOM   1743  O4   DT A  84      19.230 -23.899 -37.886 
ATOM   1744  C5   DT A  84      19.608 -21.750 -38.838 
ATOM   1745  C7   DT A  84      18.139 -21.457 -38.928 
ATOM   1746  C6   DT A  84      20.530 -20.865 -39.251 
ATOM   1747  P    DT A  85      25.301 -18.220 -42.550 
ATOM   1748  OP1  DT A  85      25.990 -16.920 -42.380 
ATOM   1749  OP2  DT A  85      24.219 -18.253 -43.558 
ATOM   1750  O5'  DT A  85      26.376 -19.359 -42.877 
ATOM   1751  C5'  DT A  85      27.040 -20.026 -41.787 
ATOM   1752  C4'  DT A  85      27.093 -21.518 -42.047 
ATOM   1753  O4'  DT A  85      25.911 -22.211 -41.553 
ATOM   1754  C3'  DT A  85      27.178 -21.935 -43.515 
ATOM   1755  O3'  DT A  85      28.019 -23.078 -43.622 
ATOM   1756  C2'  DT A  85      25.753 -22.345 -43.884 
ATOM   1757  C1'  DT A  85      25.433 -23.067 -42.579 
ATOM   1758  N1   DT A  85      23.977 -23.286 -42.357 
ATOM   1759  C2   DT A  85      23.610 -24.443 -41.712 
ATOM   1760  O2   DT A  85      24.415 -25.272 -41.327 
ATOM   1761  N3   DT A  85      22.251 -24.612 -41.525 
ATOM   1762  C4   DT A  85      21.256 -23.741 -41.919 
ATOM   1763  O4   DT A  85      20.072 -24.001 -41.695 
ATOM   1764  C5   DT A  85      21.740 -22.556 -42.587 
ATOM   1765  C7   DT A  85      20.721 -21.556 -43.049 
ATOM   1766  C6   DT A  85      23.055 -22.366 -42.783 
ATOM   1767  P    DT A  86      29.025 -23.188 -44.862 
ATOM   1768  OP1  DT A  86      30.264 -22.435 -44.565 
ATOM   1769  OP2  DT A  86      28.320 -22.811 -46.107 
ATOM   1770  O5'  DT A  86      29.338 -24.758 -44.876 
ATOM   1771  C5'  DT A  86      29.303 -25.486 -43.636 
ATOM   1772  C4'  DT A  86      28.579 -26.805 -43.829 
ATOM   1773  O4'  DT A  86      27.143 -26.684 -43.626 
ATOM   1774  C3'  DT A  86      28.704 -27.434 -45.216 
ATOM   1775  O3'  DT A  86      28.783 -28.848 -45.075 
ATOM   1776  C2'  DT A  86      27.390 -27.089 -45.917 
ATOM   1777  C1'  DT A  86      26.482 -27.315 -44.712 
ATOM   1778  N1   DT A  86      25.133 -26.699 -44.854 
ATOM   1779  C2   DT A  86      24.077 -27.370 -44.288 
ATOM   1780  O2   DT A  86      24.205 -28.423 -43.689 
ATOM   1781  N3   DT A  86      22.842 -26.769 -44.441 
ATOM   1782  C4   DT A  86      22.584 -25.582 -45.096 
ATOM   1783  O4   DT A  86      21.435 -25.142 -45.168 
ATOM   1784  C5   DT A  86      23.757 -24.953 -45.658 
ATOM   1785  C7   DT A  86      23.564 -23.656 -46.390 
ATOM   1786  C6   DT A  86      24.969 -25.515 -45.525 
ATOM   1787  P    DC A  87      29.780 -29.667 -46.021 
ATOM   1788  OP1  DC A  87      31.144 -29.639 -45.446 
ATOM   1789  OP2  DC A  87      29.653 -29.183 -47.413 
ATOM   1790  O5'  DC A  87      29.179 -31.146 -45.909 
ATOM   1791  C5'  DC A  87      28.511 -31.537 -44.695 
ATOM   1792  C4'  DC A  87      27.239 -32.291 -45.023 
ATOM   1793  O4'  DC A  87      26.095 -31.405 -45.189 
ATOM   1794  C3'  DC A  87      27.263 -33.107 -46.316 
ATOM   1795  O3'  DC A  87      26.526 -34.307 -46.118 
ATOM   1796  C2'  DC A  87      26.517 -32.242 -47.333 
ATOM   1797  C1'  DC A  87      25.422 -31.761 -46.387 
ATOM   1798  N1   DC A  87      24.689 -30.562 -46.880 
ATOM   1799  C2   DC A  87      23.332 -30.460 -46.580 
ATOM   1800  O2   DC A  87      22.799 -31.361 -45.922 
ATOM   1801  N3   DC A  87      22.647 -29.375 -47.021 
ATOM   1802  C4   DC A  87      23.262 -28.421 -47.730 
ATOM   1803  N4   DC A  87      22.549 -27.382 -48.138 
ATOM   1804  C5   DC A  87      24.655 -28.506 -48.050 
ATOM   1805  C6   DC A  87      25.324 -29.599 -47.601 
ATOM   1806  P    DC A  88      27.072 -35.668 -46.759 
ATOM   1807  OP1  DC A  88      28.085 -36.268 -45.862 
ATOM   1808  OP2  DC A  88      27.502 -35.422 -48.153 
ATOM   1809  O5'  DC A  88      25.751 -36.571 -46.756 
ATOM   1810  C5'  DC A  88      24.758 -36.353 -45.736 
ATOM   1811  C4'  DC A  88      23.371 -36.369 -46.349 
ATOM   1812  O4'  DC A  88      22.958 -35.054 -46.822 
ATOM   1813  C3'  DC A  88      23.194 -37.272 -47.570 
ATOM   1814  O3'  DC A  88      21.898 -37.856 -47.526 
ATOM   1815  C2'  DC A  88      23.258 -36.322 -48.767 
ATOM   1816  C1'  DC A  88      22.447 -35.192 -48.139 
ATOM   1817  N1   DC A  88      22.603 -33.885 -48.835 
ATOM   1818  C2   DC A  88      21.496 -33.041 -48.887 
ATOM   1819  O2   DC A  88      20.440 -33.409 -48.357 
ATOM   1820  N3   DC A  88      21.616 -31.845 -49.518 
ATOM   1821  C4   DC A  88      22.778 -31.484 -50.079 
ATOM   1822  N4   DC A  88      22.844 -30.307 -50.683 
ATOM   1823  C5   DC A  88      23.927 -32.338 -50.038 
ATOM   1824  C6   DC A  88      23.786 -33.529 -49.403 
ATOM   1825  P    DA A  89      21.721 -39.385 -47.969 
ATOM   1826  OP1  DA A  89      22.045 -40.272 -46.830 
ATOM   1827  OP2  DA A  89      22.476 -39.629 -49.218 
ATOM   1828  O5'  DA A  89      20.151 -39.446 -48.270 
ATOM   1829  C5'  DA A  89      19.266 -38.579 -47.537 
ATOM   1830  C4'  DA A  89      18.247 -37.964 -48.476 
ATOM   1831  O4'  DA A  89      18.722 -36.726 -49.076 
ATOM   1832  C3'  DA A  89      17.845 -38.824 -49.675 
ATOM   1833  O3'  DA A  89      16.461 -38.626 -49.938 
ATOM   1834  C2'  DA A  89      18.647 -38.256 -50.845 
ATOM   1835  C1'  DA A  89      18.484 -36.785 -50.475 
ATOM   1836  N9   DA A  89      19.461 -35.886 -51.149 
ATOM   1837  C8   DA A  89      20.760 -36.142 -51.484 
ATOM   1838  N7   DA A  89      21.357 -35.151 -52.069 
ATOM   1839  C5   DA A  89      20.385 -34.162 -52.126 
ATOM   1840  C6   DA A  89      20.394 -32.853 -52.636 
ATOM   1841  N6   DA A  89      21.465 -32.291 -53.212 
ATOM   1842  N1   DA A  89      19.256 -32.140 -52.532 
ATOM   1843  C2   DA A  89      18.195 -32.704 -51.958 
ATOM   1844  N3   DA A  89      18.068 -33.910 -51.449 
ATOM   1845  C4   DA A  89      19.220 -34.603 -51.566 
ATOM   1846  P    DG A  90      15.565 -39.882 -50.365 
ATOM   1847  OP1  DG A  90      15.123 -40.610 -49.155 
ATOM   1848  OP2  DG A  90      16.286 -40.684 -51.378 
ATOM   1849  O5'  DG A  90      14.311 -39.158 -51.047 
ATOM   1850  C5'  DG A  90      13.923 -37.851 -50.585 
ATOM   1851  C4'  DG A  90      13.612 -36.955 -51.767 
ATOM   1852  O4'  DG A  90      14.793 -36.264 -52.267 
ATOM   1853  C3'  DG A  90      13.045 -37.655 -53.002 
ATOM   1854  O3'  DG A  90      12.077 -36.807 -53.608 
ATOM   1855  C2'  DG A  90      14.235 -37.791 -53.951 
ATOM   1856  C1'  DG A  90      14.837 -36.416 -53.677 
ATOM   1857  N9   DG A  90      16.256 -36.284 -54.113 
ATOM   1858  C8   DG A  90      17.258 -37.230 -54.113 
ATOM   1859  N7   DG A  90      18.407 -36.790 -54.566 
ATOM   1860  C5   DG A  90      18.147 -35.459 -54.889 
ATOM   1861  C6   DG A  90      19.006 -34.465 -55.426 
ATOM   1862  O6   DG A  90      20.192 -34.556 -55.731 
ATOM   1863  N1   DG A  90      18.333 -33.248 -55.601 
ATOM   1864  C2   DG A  90      17.006 -33.021 -55.296 
ATOM   1865  N2   DG A  90      16.551 -31.788 -55.536 
ATOM   1866  N3   DG A  90      16.200 -33.954 -54.792 
ATOM   1867  C4   DG A  90      16.837 -35.141 -54.617 
ATOM   1868  P    DA A  91      10.743 -37.458 -54.208 
ATOM   1869  OP1  DA A  91       9.750 -37.639 -53.125 
ATOM   1870  OP2  DA A  91      11.087 -38.669 -54.984 
ATOM   1871  O5'  DA A  91      10.250 -36.305 -55.203 
ATOM   1872  C5'  DA A  91      10.561 -34.934 -54.891 
ATOM   1873  C4'  DA A  91      11.027 -34.212 -56.140 
ATOM   1874  O4'  DA A  91      12.463 -34.335 -56.349 
ATOM   1875  C3'  DA A  91      10.421 -34.700 -57.456 
ATOM   1876  O3'  DA A  91      10.214 -33.581 -58.310 
ATOM   1877  C2'  DA A  91      11.499 -35.589 -58.074 
ATOM   1878  C1'  DA A  91      12.689 -34.711 -57.699 
ATOM   1879  N9   DA A  91      13.999 -35.415 -57.771 
ATOM   1880  C8   DA A  91      14.276 -36.723 -57.489 
ATOM   1881  N7   DA A  91      15.523 -37.040 -57.649 
ATOM   1882  C5   DA A  91      16.120 -35.859 -58.066 
ATOM   1883  C6   DA A  91      17.443 -35.533 -58.403 
ATOM   1884  N6   DA A  91      18.453 -36.414 -58.372 
ATOM   1885  N1   DA A  91      17.693 -34.264 -58.777 
ATOM   1886  C2   DA A  91      16.686 -33.393 -58.806 
ATOM   1887  N3   DA A  91      15.417 -33.580 -58.514 
ATOM   1888  C4   DA A  91      15.194 -34.858 -58.144 
ATOM   1889  P    DA A  92       8.888 -33.521 -59.205 
ATOM   1890  OP1  DA A  92       7.771 -32.978 -58.399 
ATOM   1891  OP2  DA A  92       8.654 -34.840 -59.833 
ATOM   1892  O5'  DA A  92       9.309 -32.460 -60.325 
ATOM   1893  C5'  DA A  92      10.254 -31.427 -59.987 
ATOM   1894  C4'  DA A  92      11.270 -31.269 -61.101 
ATOM   1895  O4'  DA A  92      12.413 -32.158 -60.941 
ATOM   1896  C3'  DA A  92      10.764 -31.570 -62.511 
ATOM   1897  O3'  DA A  92      11.373 -30.664 -63.423 
ATOM   1898  C2'  DA A  92      11.272 -32.979 -62.813 
ATOM   1899  C1'  DA A  92      12.650 -32.809 -62.180 
ATOM   1900  N9   DA A  92      13.345 -34.096 -61.900 
ATOM   1901  C8   DA A  92      12.801 -35.289 -61.519 
ATOM   1902  N7   DA A  92      13.672 -36.235 -61.352 
ATOM   1903  C5   DA A  92      14.886 -35.626 -61.643 
ATOM   1904  C6   DA A  92      16.207 -36.102 -61.649 
ATOM   1905  N6   DA A  92      16.540 -37.364 -61.340 
ATOM   1906  N1   DA A  92      17.178 -35.232 -61.986 
ATOM   1907  C2   DA A  92      16.840 -33.980 -62.292 
ATOM   1908  N3   DA A  92      15.648 -33.425 -62.321 
ATOM   1909  C4   DA A  92      14.696 -34.316 -61.980 
ATOM   1910  P    DG A  93      10.499 -30.064 -64.622 
ATOM   1911  OP1  DG A  93       9.731 -28.894 -64.138 
ATOM   1912  OP2  DG A  93       9.707 -31.146 -65.249 
ATOM   1913  O5'  DG A  93      11.639 -29.578 -65.633 
ATOM   1914  C5'  DG A  93      12.909 -29.155 -65.101 
ATOM   1915  C4'  DG A  93      14.038 -29.735 -65.930 
ATOM   1916  O4'  DG A  93      14.449 -31.051 -65.463 
ATOM   1917  C3'  DG A  93      13.732 -29.950 -67.412 
ATOM   1918  O3'  DG A  93      14.900 -29.659 -68.170 
ATOM   1919  C2'  DG A  93      13.434 -31.444 -67.535 
ATOM   1920  C1'  DG A  93      14.526 -31.920 -66.583 
ATOM   1921  N9   DG A  93      14.333 -33.316 -66.100 
ATOM   1922  C8   DG A  93      13.162 -33.988 -65.825 
ATOM   1923  N7   DG A  93      13.337 -35.220 -65.413 
ATOM   1924  C5   DG A  93      14.723 -35.376 -65.416 
ATOM   1925  C6   DG A  93      15.517 -36.499 -65.066 
ATOM   1926  O6   DG A  93      15.156 -37.605 -64.675 
ATOM   1927  N1   DG A  93      16.884 -36.226 -65.215 
ATOM   1928  C2   DG A  93      17.413 -35.024 -65.645 
ATOM   1929  N2   DG A  93      18.746 -34.964 -65.719 
ATOM   1930  N3   DG A  93      16.668 -33.971 -65.972 
ATOM   1931  C4   DG A  93      15.339 -34.220 -65.834 
ATOM   1932  P    DA A  94      14.749 -28.891 -69.567 
ATOM   1933  OP1  DA A  94      14.672 -27.433 -69.325 
ATOM   1934  OP2  DA A  94      13.633 -29.482 -70.339 
ATOM   1935  O5'  DA A  94      16.140 -29.247 -70.274 
ATOM   1936  C5'  DA A  94      17.302 -29.472 -69.456 
ATOM   1937  C4'  DA A  94      18.063 -30.683 -69.958 
ATOM   1938  O4'  DA A  94      17.587 -31.925 -69.364 
ATOM   1939  C3'  DA A  94      17.984 -30.941 -71.463 
ATOM   1940  O3'  DA A  94      19.241 -31.433 -71.913 
ATOM   1941  C2'  DA A  94      16.945 -32.054 -71.611 
ATOM   1942  C1'  DA A  94      17.391 -32.871 -70.402 
ATOM   1943  N9   DA A  94      16.375 -33.860 -69.941 
ATOM   1944  C8   DA A  94      15.014 -33.746 -69.955 
ATOM   1945  N7   DA A  94      14.397 -34.785 -69.483 
ATOM   1946  C5   DA A  94      15.422 -35.652 -69.130 
ATOM   1947  C6   DA A  94      15.422 -36.938 -68.566 
ATOM   1948  N6   DA A  94      14.306 -37.605 -68.243 
ATOM   1949  N1   DA A  94      16.618 -37.517 -68.345 
ATOM   1950  C2   DA A  94      17.724 -36.848 -68.667 
ATOM   1951  N3   DA A  94      17.847 -35.651 -69.196 
ATOM   1952  C4   DA A  94      16.637 -35.094 -69.408 
ATOM   1953  P    DG A  95      19.807 -30.937 -73.325 
ATOM   1954  OP1  DG A  95      20.496 -29.638 -73.155 
ATOM   1955  OP2  DG A  95      18.725 -30.971 -74.333 
ATOM   1956  O5'  DG A  95      20.881 -32.077 -73.653 
ATOM   1957  C5'  DG A  95      21.545 -32.743 -72.562 
ATOM   1958  C4'  DG A  95      21.599 -34.235 -72.823 
ATOM   1959  O4'  DG A  95      20.417 -34.928 -72.329 
ATOM   1960  C3'  DG A  95      21.684 -34.652 -74.291 
ATOM   1961  O3'  DG A  95      22.524 -35.796 -74.397 
ATOM   1962  C2'  DG A  95      20.258 -35.062 -74.660 
ATOM   1963  C1'  DG A  95      19.938 -35.785 -73.355 
ATOM   1964  N9   DG A  95      18.483 -36.004 -73.132 
ATOM   1965  C8   DG A  95      17.418 -35.204 -73.485 
ATOM   1966  N7   DG A  95      16.249 -35.688 -73.141 
ATOM   1967  C5   DG A  95      16.561 -36.896 -72.518 
ATOM   1968  C6   DG A  95      15.711 -37.871 -71.936 
ATOM   1969  O6   DG A  95      14.485 -37.870 -71.848 
ATOM   1970  N1   DG A  95      16.445 -38.946 -71.415 
ATOM   1971  C2   DG A  95      17.820 -39.062 -71.451 
ATOM   1972  N2   DG A  95      18.330 -40.165 -70.898 
ATOM   1973  N3   DG A  95      18.618 -38.146 -71.997 
ATOM   1974  C4   DG A  95      17.921 -37.098 -72.508 
ATOM   1975  P    DG A  96      23.530 -35.905 -75.638 
ATOM   1976  OP1  DG A  96      24.769 -35.153 -75.340 
ATOM   1977  OP2  DG A  96      22.826 -35.529 -76.883 
ATOM   1978  O5'  DG A  96      23.843 -37.475 -75.652 
ATOM   1979  C5'  DG A  96      23.809 -38.204 -74.411 
ATOM   1980  C4'  DG A  96      23.085 -39.523 -74.604 
ATOM   1981  O4'  DG A  96      21.648 -39.402 -74.401 
ATOM   1982  C3'  DG A  96      23.209 -40.152 -75.992 
ATOM   1983  O3'  DG A  96      23.289 -41.565 -75.851 
ATOM   1984  C2'  DG A  96      21.896 -39.806 -76.693 
ATOM   1985  C1'  DG A  96      20.988 -40.032 -75.488 
ATOM   1986  N9   DG A  96      19.639 -39.416 -75.630 
ATOM   1987  C8   DG A  96      19.279 -38.246 -76.261 
ATOM   1988  N7   DG A  96      17.995 -37.983 -76.206 
ATOM   1989  C5   DG A  96      17.468 -39.056 -75.489 
ATOM   1990  C6   DG A  96      16.129 -39.332 -75.108 
ATOM   1991  O6   DG A  96      15.116 -38.674 -75.330 
ATOM   1992  N1   DG A  96      16.038 -40.531 -74.388 
ATOM   1993  C2   DG A  96      17.102 -41.355 -74.076 
ATOM   1994  N2   DG A  96      16.805 -42.456 -73.380 
ATOM   1995  N3   DG A  96      18.358 -41.096 -74.433 
ATOM   1996  C4   DG A  96      18.463 -39.936 -75.133 
ATOM   1997  P    DT A  97      24.286 -42.385 -76.797 
ATOM   1998  OP1  DT A  97      25.650 -42.357 -76.221 
ATOM   1999  OP2  DT A  97      24.159 -41.901 -78.189 
ATOM   2000  O5'  DT A  97      23.685 -43.863 -76.685 
ATOM   2001  C5'  DT A  97      23.017 -44.255 -75.471 
ATOM   2002  C4'  DT A  97      21.744 -45.009 -75.799 
ATOM   2003  O4'  DT A  97      20.601 -44.122 -75.965 
ATOM   2004  C3'  DT A  97      21.769 -45.824 -77.092 
ATOM   2005  O3'  DT A  97      21.031 -47.024 -76.893 
ATOM   2006  C2'  DT A  97      21.023 -44.960 -78.109 
ATOM   2007  C1'  DT A  97      19.928 -44.479 -77.162 
ATOM   2008  N1   DT A  97      19.194 -43.280 -77.655 
ATOM   2009  C2   DT A  97      17.858 -43.194 -77.351 
ATOM   2010  O2   DT A  97      17.268 -44.046 -76.708 
ATOM   2011  N3   DT A  97      17.211 -42.070 -77.825 
ATOM   2012  C4   DT A  97      17.778 -41.048 -78.560 
ATOM   2013  O4   DT A  97      17.097 -40.090 -78.930 
ATOM   2014  C5   DT A  97      19.185 -41.227 -78.830 
ATOM   2015  C7   DT A  97      19.880 -40.161 -79.625 
ATOM   2016  C6   DT A  97      19.838 -42.311 -78.381 
ATOM   2017  P    DT A  98      21.578 -48.386 -77.534 
ATOM   2018  OP1  DT A  98      22.591 -48.985 -76.638 
ATOM   2019  OP2  DT A  98      22.008 -48.140 -78.928 
ATOM   2020  O5'  DT A  98      20.256 -49.289 -77.532 
ATOM   2021  C5'  DT A  98      19.263 -49.071 -76.511 
ATOM   2022  C4'  DT A  98      17.877 -49.086 -77.125 
ATOM   2023  O4'  DT A  98      17.464 -47.772 -77.598 
ATOM   2024  C3'  DT A  98      17.700 -49.989 -78.345 
ATOM   2025  O3'  DT A  98      16.404 -50.574 -78.301 
ATOM   2026  C2'  DT A  98      17.764 -49.040 -79.542 
ATOM   2027  C1'  DT A  98      16.952 -47.910 -78.914 
ATOM   2028  N1   DT A  98      17.108 -46.603 -79.611 
ATOM   2029  C2   DT A  98      16.007 -45.781 -79.653 
ATOM   2030  O2   DT A  98      14.937 -46.081 -79.151 
ATOM   2031  N3   DT A  98      16.188 -44.579 -80.307 
ATOM   2032  C4   DT A  98      17.351 -44.141 -80.907 
ATOM   2033  O4   DT A  98      17.393 -43.041 -81.464 
ATOM   2034  C5   DT A  98      18.450 -45.071 -80.811 
ATOM   2035  C7   DT A  98      19.755 -44.672 -81.439 
ATOM   2036  C6   DT A  98      18.303 -46.247 -80.181 
ATOM   2037  P    DC A  99      16.227 -52.103 -78.745 
ATOM   2038  OP1  DC A  99      16.551 -52.990 -77.605 
ATOM   2039  OP2  DC A  99      16.982 -52.347 -79.994 
ATOM   2040  O5'  DC A  99      14.657 -52.164 -79.045 
ATOM   2041  C5'  DC A  99      13.772 -51.296 -78.313 
ATOM   2042  C4'  DC A  99      12.753 -50.682 -79.252 
ATOM   2043  O4'  DC A  99      13.228 -49.443 -79.852 
ATOM   2044  C3'  DC A  99      12.350 -51.541 -80.450 
ATOM   2045  O3'  DC A  99      10.966 -51.344 -80.714 
ATOM   2046  C2'  DC A  99      13.153 -50.974 -81.621 
ATOM   2047  C1'  DC A  99      12.990 -49.503 -81.250 
ATOM   2048  N1   DC A  99      13.967 -48.603 -81.924 
ATOM   2049  C2   DC A  99      13.538 -47.326 -82.276 
ATOM   2050  O2   DC A  99      12.375 -46.994 -82.016 
ATOM   2051  N3   DC A  99      14.414 -46.490 -82.893 
ATOM   2052  C4   DC A  99      15.664 -46.888 -83.157 
ATOM   2053  N4   DC A  99      16.480 -46.036 -83.760 
ATOM   2054  C5   DC A  99      16.125 -48.198 -82.804 
ATOM   2055  C6   DC A  99      15.235 -49.018 -82.189 
ATOM   2056  P    DC A 100      10.071 -52.600 -81.141 
ATOM   2057  OP1  DC A 100       9.628 -53.328 -79.931 
ATOM   2058  OP2  DC A 100      10.792 -53.402 -82.154 
ATOM   2059  O5'  DC A 100       8.817 -51.876 -81.823 
ATOM   2060  C5'  DC A 100       8.429 -50.569 -81.361 
ATOM   2061  C4'  DC A 100       8.118 -49.673 -82.543 
ATOM   2062  O4'  DC A 100       9.299 -48.982 -83.042 
ATOM   2063  C3'  DC A 100       7.550 -50.373 -83.777 
ATOM   2064  O3'  DC A 100       6.583 -49.525 -84.384 
ATOM   2065  C2'  DC A 100       8.741 -50.508 -84.727 
ATOM   2066  C1'  DC A 100       9.343 -49.133 -84.453 
ATOM   2067  N1   DC A 100      10.761 -49.002 -84.889 
ATOM   2068  C2   DC A 100      11.179 -47.766 -85.374 
ATOM   2069  O2   DC A 100      10.364 -46.837 -85.423 
ATOM   2070  N3   DC A 100      12.469 -47.626 -85.778 
ATOM   2071  C4   DC A 100      13.321 -48.656 -85.709 
ATOM   2072  N4   DC A 100      14.567 -48.470 -86.114 
ATOM   2073  C5   DC A 100      12.910 -49.937 -85.213 
ATOM   2074  C6   DC A 100      11.618 -50.056 -84.815 
ATOM   2075  P    DT A 101       5.248 -50.175 -84.983 
ATOM   2076  OP1  DT A 101       4.255 -50.357 -83.901 
ATOM   2077  OP2  DT A 101       5.592 -51.387 -85.759 
ATOM   2078  O5'  DT A 101       4.756 -49.023 -85.978 
ATOM   2079  C5'  DT A 101       5.066 -47.651 -85.667 
ATOM   2080  C4'  DT A 101       5.533 -46.930 -86.916 
ATOM   2081  O4'  DT A 101       6.969 -47.053 -87.125 
ATOM   2082  C3'  DT A 101       4.926 -47.417 -88.231 
ATOM   2083  O3'  DT A 101       4.719 -46.299 -89.086 
ATOM   2084  C2'  DT A 101       6.005 -48.307 -88.849 
ATOM   2085  C1'  DT A 101       7.194 -47.428 -88.475 
ATOM   2086  N1   DT A 101       8.505 -48.132 -88.546 
ATOM   2087  C2   DT A 101       9.592 -47.393 -88.945 
ATOM   2088  O2   DT A 101       9.520 -46.211 -89.234 
ATOM   2089  N3   DT A 101      10.790 -48.080 -89.000 
ATOM   2090  C4   DT A 101      10.984 -49.411 -88.696 
ATOM   2091  O4   DT A 101      12.105 -49.916 -88.783 
ATOM   2092  C5   DT A 101       9.785 -50.104 -88.288 
ATOM   2093  C7   DT A 101       9.908 -51.559 -87.939 
ATOM   2094  C6   DT A 101       8.607 -49.462 -88.226 
ATOM   2095  P    DC A 102       3.393 -46.239 -89.980 
ATOM   2096  OP1  DC A 102       2.277 -45.696 -89.175 
ATOM   2097  OP2  DC A 102       3.160 -47.558 -90.608 
ATOM   2098  O5'  DC A 102       3.815 -45.178 -91.100 
ATOM   2099  C5'  DC A 102       4.759 -44.144 -90.763 
ATOM   2100  C4'  DC A 102       5.776 -43.986 -91.877 
ATOM   2101  O4'  DC A 102       6.918 -44.876 -91.717 
ATOM   2102  C3'  DC A 102       5.269 -44.288 -93.287 
ATOM   2103  O3'  DC A 102       5.879 -43.382 -94.199 
ATOM   2104  C2'  DC A 102       5.778 -45.697 -93.588 
ATOM   2105  C1'  DC A 102       7.156 -45.526 -92.955 
ATOM   2106  N1   DC A 102       7.851 -46.814 -92.676 
ATOM   2107  C2   DC A 102       9.236 -46.846 -92.810 
ATOM   2108  O2   DC A 102       9.826 -45.814 -93.152 
ATOM   2109  N3   DC A 102       9.889 -48.010 -92.560 
ATOM   2110  C4   DC A 102       9.212 -49.106 -92.192 
ATOM   2111  N4   DC A 102       9.895 -50.217 -91.960 
ATOM   2112  C5   DC A 102       7.787 -49.094 -92.049 
ATOM   2113  C6   DC A 102       7.154 -47.921 -92.303 
ATOM   2114  P    DC A 103       5.004 -42.782 -95.397 
ATOM   2115  OP1  DC A 103       4.236 -41.612 -94.914 
ATOM   2116  OP2  DC A 103       4.212 -43.863 -96.024 
ATOM   2117  O5'  DC A 103       6.145 -42.296 -96.408 
ATOM   2118  C5'  DC A 103       7.415 -41.872 -95.877 
ATOM   2119  C4'  DC A 103       8.544 -42.453 -96.706 
ATOM   2120  O4'  DC A 103       8.955 -43.769 -96.239 
ATOM   2121  C3'  DC A 103       8.238 -42.667 -98.188 
ATOM   2122  O3'  DC A 103       9.406 -42.376 -98.946 
ATOM   2123  C2'  DC A 103       7.940 -44.161 -98.310 
ATOM   2124  C1'  DC A 103       9.032 -44.638 -97.359 
ATOM   2125  N1   DC A 103       8.838 -46.034 -96.875 
ATOM   2126  C2   DC A 103       9.974 -46.809 -96.658 
ATOM   2127  O2   DC A 103      11.086 -46.311 -96.873 
ATOM   2128  N3   DC A 103       9.820 -48.085 -96.219 
ATOM   2129  C4   DC A 103       8.598 -48.586 -95.998 
ATOM   2130  N4   DC A 103       8.499 -49.835 -95.570 
ATOM   2131  C5   DC A 103       7.417 -47.806 -96.216 
ATOM   2132  C6   DC A 103       7.593 -46.534 -96.656 
ATOM   2133  P    DC A 104       9.255 -41.609-100.342 
ATOM   2134  OP1  DC A 104       9.178 -40.151-100.101 
ATOM   2135  OP2  DC A 104       8.139 -42.199-101.114 
ATOM   2136  O5'  DC A 104      10.645 -41.964-101.050 
ATOM   2137  C5'  DC A 104      11.808 -42.189-100.231 
ATOM   2138  C4'  DC A 104      12.568 -43.400-100.734 
ATOM   2139  O4'  DC A 104      12.093 -44.642-100.139 
ATOM   2140  C3'  DC A 104      12.490 -43.658-102.239 
ATOM   2141  O3'  DC A 104      13.747 -44.150-102.689 
ATOM   2142  C2'  DC A 104      11.451 -44.771-102.386 
ATOM   2143  C1'  DC A 104      11.896 -45.589-101.178 
ATOM   2144  N1   DC A 104      10.881 -46.577-100.717 
ATOM   2145  C2   DC A 104      11.340 -47.786-100.199 
ATOM   2146  O2   DC A 104      12.558 -47.987-100.144 
ATOM   2147  N3   DC A 104      10.430 -48.699 -99.775 
ATOM   2148  C4   DC A 104       9.118 -48.443 -99.851 
ATOM   2149  N4   DC A 104       8.270 -49.367 -99.424 
ATOM   2150  C5   DC A 104       8.625 -47.207-100.381 
ATOM   2151  C6   DC A 104       9.550 -46.307-100.800 
ATOM   2152  P    DC A 105      14.313 -43.655-104.101 
ATOM   2153  OP1  DC A 105      15.002 -42.355-103.931 
ATOM   2154  OP2  DC A 105      13.231 -43.689-105.109 
ATOM   2155  O5'  DC A 105      15.387 -44.794-104.428 
ATOM   2156  C5'  DC A 105      16.051 -45.461-103.338 
ATOM   2157  C4'  DC A 105      16.105 -46.953-103.598 
ATOM   2158  O4'  DC A 105      14.923 -47.646-103.104 
ATOM   2159  C3'  DC A 105      16.190 -47.370-105.067 
ATOM   2160  O3'  DC A 105      17.030 -48.513-105.173 
ATOM   2161  C2'  DC A 105      14.764 -47.780-105.436 
ATOM   2162  C1'  DC A 105      14.444 -48.502-104.130 
ATOM   2163  N1   DC A 105      12.988 -48.721-103.908 
ATOM   2164  C2   DC A 105      12.599 -49.889-103.256 
ATOM   2165  O2   DC A 105      13.470 -50.688-102.892 
ATOM   2166  N3   DC A 105      11.276 -50.108-103.045 
ATOM   2167  C4   DC A 105      10.363 -49.219-103.454 
ATOM   2168  N4   DC A 105       9.085 -49.478-103.224 
ATOM   2169  C5   DC A 105      10.742 -48.011-104.127 
ATOM   2170  C6   DC A 105      12.069 -47.811-104.329 
ATOM   2171  P    DG A 106      18.036 -48.623-106.414 
ATOM   2172  OP1  DG A 106      19.275 -47.870-106.116 
ATOM   2173  OP2  DG A 106      17.331 -48.247-107.659 
ATOM   2174  O5'  DG A 106      18.349 -50.193-106.427 
ATOM   2175  C5'  DG A 106      18.315 -50.922-105.187 
ATOM   2176  C4'  DG A 106      17.591 -52.240-105.380 
ATOM   2177  O4'  DG A 106      16.154 -52.120-105.177 
ATOM   2178  C3'  DG A 106      17.715 -52.870-106.767 
ATOM   2179  O3'  DG A 106      17.795 -54.283-106.626 
ATOM   2180  C2'  DG A 106      16.402 -52.524-107.469 
ATOM   2181  C1'  DG A 106      15.493 -52.750-106.263 
ATOM   2182  N9   DG A 106      14.145 -52.134-106.405 
ATOM   2183  C8   DG A 106      13.785 -50.964-107.037 
ATOM   2184  N7   DG A 106      12.501 -50.701-106.982 
ATOM   2185  C5   DG A 106      11.974 -51.774-106.264 
ATOM   2186  C6   DG A 106      10.635 -52.050-105.884 
ATOM   2187  O6   DG A 106       9.622 -51.392-106.105 
ATOM   2188  N1   DG A 106      10.544 -53.249-105.164 
ATOM   2189  C2   DG A 106      11.607 -54.073-104.852 
ATOM   2190  N2   DG A 106      11.311 -55.173-104.156 
ATOM   2191  N3   DG A 106      12.863 -53.814-105.208 
ATOM   2192  C4   DG A 106      12.969 -52.654-105.908 
ATOM   2193  P    DG A 107      18.792 -55.102-107.572 
ATOM   2194  OP1  DG A 107      20.156 -55.075-106.997 
ATOM   2195  OP2  DG A 107      18.665 -54.619-108.965 
ATOM   2196  O5'  DG A 107      18.190 -56.581-107.460 
ATOM   2197  C5'  DG A 107      17.523 -56.973-106.246 
ATOM   2198  C4'  DG A 107      16.250 -57.727-106.575 
ATOM   2199  O4'  DG A 107      15.107 -56.840-106.740 
ATOM   2200  C3'  DG A 107      16.274 -58.542-107.867 
ATOM   2201  O3'  DG A 107      15.537 -59.742-107.669 
ATOM   2202  C2'  DG A 107      15.529 -57.677-108.884 
ATOM   2203  C1'  DG A 107      14.433 -57.196-107.938 
ATOM   2204  N9   DG A 107      13.700 -55.997-108.431 
ATOM   2205  C8   DG A 107      14.169 -54.931-109.167 
ATOM   2206  N7   DG A 107      13.258 -54.029-109.443 
ATOM   2207  C5   DG A 107      12.103 -54.535-108.848 
ATOM   2208  C6   DG A 107      10.788 -54.002-108.806 
ATOM   2209  O6   DG A 107      10.366 -52.956-109.293 
ATOM   2210  N1   DG A 107       9.918 -54.841-108.095 
ATOM   2211  C2   DG A 107      10.272 -56.037-107.503 
ATOM   2212  N2   DG A 107       9.294 -56.690-106.870 
ATOM   2213  N3   DG A 107      11.506 -56.536-107.542 
ATOM   2214  C4   DG A 107      12.362 -55.735-108.228 
ATOM   2215  P    DG A 108      16.083 -61.103-108.310 
ATOM   2216  OP1  DG A 108      17.097 -61.703-107.413 
ATOM   2217  OP2  DG A 108      16.514 -60.857-109.704 
ATOM   2218  O5'  DG A 108      14.762 -62.006-108.308 
ATOM   2219  C5'  DG A 108      13.769 -61.789-107.287 
ATOM   2220  C4'  DG A 108      12.383 -61.804-107.901 
ATOM   2221  O4'  DG A 108      11.970 -60.490-108.373 
ATOM   2222  C3'  DG A 108      12.206 -62.707-109.121 
ATOM   2223  O3'  DG A 108      10.910 -63.292-109.077 
ATOM   2224  C2'  DG A 108      12.270 -61.757-110.318 
ATOM   2225  C1'  DG A 108      11.458 -60.628-109.690 
ATOM   2226  N9   DG A 108      11.614 -59.321-110.386 
ATOM   2227  C8   DG A 108      12.722 -58.793-111.014 
ATOM   2228  N7   DG A 108      12.527 -57.606-111.535 
ATOM   2229  C5   DG A 108      11.194 -57.328-111.232 
ATOM   2230  C6   DG A 108      10.409 -56.186-111.537 
ATOM   2231  O6   DG A 108      10.731 -55.169-112.145 
ATOM   2232  N1   DG A 108       9.103 -56.316-111.041 
ATOM   2233  C2   DG A 108       8.622 -57.406-110.344 
ATOM   2234  N2   DG A 108       7.346 -57.338-109.956 
ATOM   2235  N3   DG A 108       9.361 -58.477-110.058 
ATOM   2236  C4   DG A 108      10.628 -58.367-110.532 
ATOM   2237  P    DC A 109      10.733 -64.820-109.520 
ATOM   2238  OP1  DC A 109      11.057 -65.708-108.381 
ATOM   2239  OP2  DC A 109      11.488 -65.064-110.769 
ATOM   2240  O5'  DC A 109       9.163 -64.881-109.821 
ATOM   2241  C5'  DC A 109       8.277 -64.014-109.088 
ATOM   2242  C4'  DC A 109       7.259 -63.399-110.028 
ATOM   2243  O4'  DC A 109       7.734 -62.161-110.628 
ATOM   2244  C3'  DC A 109       6.856 -64.259-111.226 
ATOM   2245  O3'  DC A 109       5.472 -64.062-111.489 
ATOM   2246  C2'  DC A 109       7.658 -63.691-112.397 
ATOM   2247  C1'  DC A 109       7.496 -62.220-112.026 
ATOM   2248  N1   DC A 109       8.472 -61.321-112.700 
ATOM   2249  C2   DC A 109       8.043 -60.044-113.052 
ATOM   2250  O2   DC A 109       6.881 -59.712-112.791 
ATOM   2251  N3   DC A 109       8.919 -59.208-113.668 
ATOM   2252  C4   DC A 109      10.170 -59.605-113.932 
ATOM   2253  N4   DC A 109      10.986 -58.754-114.535 
ATOM   2254  C5   DC A 109      10.631 -60.915-113.580 
ATOM   2255  C6   DC A 109       9.741 -61.735-112.965 
ATOM   2256  P    DA A 110       4.576 -65.318-111.917 
ATOM   2257  OP1  DA A 110       4.134 -66.046-110.707 
ATOM   2258  OP2  DA A 110       5.298 -66.119-112.929 
ATOM   2259  O5'  DA A 110       3.322 -64.594-112.598 
ATOM   2260  C5'  DA A 110       2.935 -63.286-112.136 
ATOM   2261  C4'  DA A 110       2.623 -62.390-113.318 
ATOM   2262  O4'  DA A 110       3.805 -61.700-113.818 
ATOM   2263  C3'  DA A 110       2.056 -63.090-114.553 
ATOM   2264  O3'  DA A 110       1.089 -62.243-115.159 
ATOM   2265  C2'  DA A 110       3.247 -63.226-115.502 
ATOM   2266  C1'  DA A 110       3.849 -61.851-115.228 
ATOM   2267  N9   DA A 110       5.267 -61.720-115.664 
ATOM   2268  C8   DA A 110       6.247 -62.669-115.656 
ATOM   2269  N7   DA A 110       7.390 -62.247-116.103 
ATOM   2270  C5   DA A 110       7.152 -60.920-116.431 
ATOM   2271  C6   DA A 110       7.974 -59.913-116.961 
ATOM   2272  N6   DA A 110       9.266 -60.097-117.268 
ATOM   2273  N1   DA A 110       7.419 -58.703-117.166 
ATOM   2274  C2   DA A 110       6.135 -58.526-116.859 
ATOM   2275  N3   DA A 110       5.273 -59.386-116.362 
ATOM   2276  C4   DA A 110       5.854 -60.588-116.166 
ATOM   2277  P    DG A 111      -0.246 -62.893-115.759 
ATOM   2278  OP1  DG A 111      -1.239 -63.074-114.676 
ATOM   2279  OP2  DG A 111       0.098 -64.105-116.535 
ATOM   2280  O5'  DG A 111      -0.739 -61.740-116.754 
ATOM   2281  C5'  DG A 111      -0.428 -60.369-116.443 
ATOM   2282  C4'  DG A 111       0.039 -59.647-117.692 
ATOM   2283  O4'  DG A 111       1.475 -59.770-117.900 
ATOM   2284  C3'  DG A 111      -0.568 -60.135-119.007 
ATOM   2285  O3'  DG A 111      -0.775 -59.016-119.861 
ATOM   2286  C2'  DG A 111       0.510 -61.024-119.625 
ATOM   2287  C1'  DG A 111       1.700 -60.146-119.251 
ATOM   2288  N9   DG A 111       3.011 -60.850-119.322 
ATOM   2289  C8   DG A 111       3.309 -62.167-119.043 
ATOM   2290  N7   DG A 111       4.572 -62.474-119.207 
ATOM   2291  C5   DG A 111       5.152 -61.277-119.625 
ATOM   2292  C6   DG A 111       6.500 -60.983-119.960 
ATOM   2293  O6   DG A 111       7.475 -61.731-119.956 
ATOM   2294  N1   DG A 111       6.653 -59.641-120.334 
ATOM   2295  C2   DG A 111       5.638 -58.706-120.378 
ATOM   2296  N2   DG A 111       5.989 -57.476-120.760 
ATOM   2297  N3   DG A 111       4.374 -58.983-120.063 
ATOM   2298  C4   DG A 111       4.208 -60.281-119.699 
ATOM   2299  P    DA A 112      -2.101 -58.956-120.756 
ATOM   2300  OP1  DA A 112      -3.217 -58.413-119.951 
ATOM   2301  OP2  DA A 112      -2.335 -60.275-121.384 
ATOM   2302  O5'  DA A 112      -1.679 -57.896-121.876 
ATOM   2303  C5'  DA A 112      -0.735 -56.862-121.538 
ATOM   2304  C4'  DA A 112       0.282 -56.704-122.652 
ATOM   2305  O4'  DA A 112       1.424 -57.593-122.492 
ATOM   2306  C3'  DA A 112      -0.225 -57.006-124.063 
ATOM   2307  O3'  DA A 112       0.384 -56.100-124.975 
ATOM   2308  C2'  DA A 112       0.284 -58.415-124.364 
ATOM   2309  C1'  DA A 112       1.662 -58.244-123.731 
ATOM   2310  N9   DA A 112       2.357 -59.531-123.451 
ATOM   2311  C8   DA A 112       1.812 -60.724-123.071 
ATOM   2312  N7   DA A 112       2.684 -61.670-122.903 
ATOM   2313  C5   DA A 112       3.897 -61.061-123.194 
ATOM   2314  C6   DA A 112       5.219 -61.537-123.200 
ATOM   2315  N6   DA A 112       5.552 -62.799-122.891 
ATOM   2316  N1   DA A 112       6.189 -60.668-123.538 
ATOM   2317  C2   DA A 112       5.851 -59.416-123.843 
ATOM   2318  N3   DA A 112       4.660 -58.861-123.872 
ATOM   2319  C4   DA A 112       3.707 -59.752-123.531 
ATOM   2320  P    DA A 113      -0.490 -55.499-126.173 
ATOM   2321  OP1  DA A 113      -1.258 -54.330-125.689 
ATOM   2322  OP2  DA A 113      -1.282 -56.581-126.800 
ATOM   2323  O5'  DA A 113       0.651 -55.014-127.184 
ATOM   2324  C5'  DA A 113       1.921 -54.590-126.652 
ATOM   2325  C4'  DA A 113       3.049 -55.171-127.481 
ATOM   2326  O4'  DA A 113       3.461 -56.487-127.014 
ATOM   2327  C3'  DA A 113       2.744 -55.385-128.964 
ATOM   2328  O3'  DA A 113       3.912 -55.094-129.721 
ATOM   2329  C2'  DA A 113       2.445 -56.879-129.086 
ATOM   2330  C1'  DA A 113       3.537 -57.355-128.134 
ATOM   2331  N9   DA A 113       3.344 -58.751-127.651 
ATOM   2332  C8   DA A 113       2.174 -59.402-127.383 
ATOM   2333  N7   DA A 113       2.334 -60.622-126.975 
ATOM   2334  C5   DA A 113       3.710 -60.797-126.971 
ATOM   2335  C6   DA A 113       4.527 -61.889-126.633 
ATOM   2336  N6   DA A 113       4.048 -63.068-126.212 
ATOM   2337  N1   DA A 113       5.858 -61.724-126.743 
ATOM   2338  C2   DA A 113       6.329 -60.550-127.161 
ATOM   2339  N3   DA A 113       5.668 -59.465-127.503 
ATOM   2340  C4   DA A 113       4.338 -59.656-127.384 
ATOM   2341  P    DG A 114       3.761 -54.327-131.118 
ATOM   2342  OP1  DG A 114       3.683 -52.868-130.876 
ATOM   2343  OP2  DG A 114       2.645 -54.917-131.890 
ATOM   2344  O5'  DG A 114       5.151 -54.682-131.826 
ATOM   2345  C5'  DG A 114       6.314 -54.907-131.007 
ATOM   2346  C4'  DG A 114       7.074 -56.118-131.510 
ATOM   2347  O4'  DG A 114       6.599 -57.360-130.915 
ATOM   2348  C3'  DG A 114       6.996 -56.376-133.014 
ATOM   2349  O3'  DG A 114       8.252 -56.868-133.464 
ATOM   2350  C2'  DG A 114       5.957 -57.489-133.162 
ATOM   2351  C1'  DG A 114       6.402 -58.307-131.954 
ATOM   2352  N9   DG A 114       5.387 -59.295-131.492 
ATOM   2353  C8   DG A 114       4.012 -59.199-131.498 
ATOM   2354  N7   DG A 114       3.401 -60.254-131.019 
ATOM   2355  C5   DG A 114       4.445 -61.111-130.671 
ATOM   2356  C6   DG A 114       4.408 -62.410-130.101 
ATOM   2357  O6   DG A 114       3.433 -63.083-129.779 
ATOM   2358  N1   DG A 114       5.699 -62.921-129.911 
ATOM   2359  C2   DG A 114       6.872 -62.264-130.231 
ATOM   2360  N2   DG A 114       8.003 -62.924-129.972 
ATOM   2361  N3   DG A 114       6.904 -61.046-130.766 
ATOM   2362  C4   DG A 114       5.660 -60.535-130.956 
ATOM   2363  P    DA A 115       8.819 -56.373-134.876 
ATOM   2364  OP1  DA A 115       9.508 -55.073-134.706 
ATOM   2365  OP2  DA A 115       7.736 -56.406-135.884 
ATOM   2366  O5'  DA A 115       9.893 -57.512-135.204 
ATOM   2367  C5'  DA A 115      10.557 -58.179-134.114 
ATOM   2368  C4'  DA A 115      10.611 -59.671-134.374 
ATOM   2369  O4'  DA A 115       9.428 -60.364-133.880 
ATOM   2370  C3'  DA A 115      10.695 -60.087-135.842 
ATOM   2371  O3'  DA A 115      11.536 -61.231-135.949 
ATOM   2372  C2'  DA A 115       9.270 -60.498-136.211 
ATOM   2373  C1'  DA A 115       8.950 -61.220-134.906 
ATOM   2374  N9   DA A 115       7.494 -61.439-134.684 
ATOM   2375  C8   DA A 115       6.450 -60.633-135.040 
ATOM   2376  N7   DA A 115       5.288 -61.102-134.706 
ATOM   2377  C5   DA A 115       5.580 -62.307-134.083 
ATOM   2378  C6   DA A 115       4.767 -63.292-133.498 
ATOM   2379  N6   DA A 115       3.429 -63.212-133.445 
ATOM   2380  N1   DA A 115       5.380 -64.366-132.968 
ATOM   2381  C2   DA A 115       6.708 -64.440-133.024 
ATOM   2382  N3   DA A 115       7.567 -63.588-133.541 
ATOM   2383  C4   DA A 115       6.927 -62.523-134.064 
ATOM   2384  P    DA A 116      12.542 -61.341-137.189 
ATOM   2385  OP1  DA A 116      13.781 -60.588-136.891 
ATOM   2386  OP2  DA A 116      11.837 -60.964-138.434 
ATOM   2387  O5'  DA A 116      12.855 -62.910-137.203 
ATOM   2388  C5'  DA A 116      12.820 -63.639-135.962 
ATOM   2389  C4'  DA A 116      12.097 -64.958-136.156 
ATOM   2390  O4'  DA A 116      10.660 -64.837-135.952 
ATOM   2391  C3'  DA A 116      12.221 -65.587-137.543 
ATOM   2392  O3'  DA A 116      12.301 -67.001-137.402 
ATOM   2393  C2'  DA A 116      10.908 -65.242-138.244 
ATOM   2394  C1'  DA A 116       9.999 -65.468-137.039 
ATOM   2395  N9   DA A 116       8.650 -64.852-137.181 
ATOM   2396  C8   DA A 116       8.312 -63.689-137.811 
ATOM   2397  N7   DA A 116       7.045 -63.417-137.765 
ATOM   2398  C5   DA A 116       6.501 -64.477-137.052 
ATOM   2399  C6   DA A 116       5.187 -64.780-136.659 
ATOM   2400  N6   DA A 116       4.132 -64.004-136.944 
ATOM   2401  N1   DA A 116       4.995 -65.915-135.961 
ATOM   2402  C2   DA A 116       6.048 -66.682-135.680 
ATOM   2403  N3   DA A 116       7.313 -66.503-135.992 
ATOM   2404  C4   DA A 116       7.477 -65.361-136.691 
ATOM   2405  P    DA A 117      13.298 -67.820-138.348 
ATOM   2406  OP1  DA A 117      14.662 -67.792-137.773 
ATOM   2407  OP2  DA A 117      13.171 -67.336-139.740 
ATOM   2408  O5'  DA A 117      12.696 -69.299-138.236 
ATOM   2409  C5'  DA A 117      12.029 -69.690-137.022 
ATOM   2410  C4'  DA A 117      10.756 -70.444-137.350 
ATOM   2411  O4'  DA A 117       9.613 -69.557-137.516 
ATOM   2412  C3'  DA A 117      10.780 -71.260-138.643 
ATOM   2413  O3'  DA A 117      10.043 -72.460-138.444 
ATOM   2414  C2'  DA A 117      10.034 -70.395-139.660 
ATOM   2415  C1'  DA A 117       8.939 -69.914-138.714 
ATOM   2416  N9   DA A 117       8.206 -68.715-139.207 
ATOM   2417  C8   DA A 117       8.689 -67.666-139.936 
ATOM   2418  N7   DA A 117       7.796 -66.767-140.216 
ATOM   2419  C5   DA A 117       6.636 -67.254-139.630 
ATOM   2420  C6   DA A 117       5.325 -66.754-139.569 
ATOM   2421  N6   DA A 117       4.946 -65.598-140.132 
ATOM   2422  N1   DA A 117       4.412 -67.490-138.907 
ATOM   2423  C2   DA A 117       4.794 -68.638-138.349 
ATOM   2424  N3   DA A 117       5.983 -69.202-138.341 
ATOM   2425  C4   DA A 117       6.877 -68.446-139.010 
ATOM   2426  P    DT A 118      10.589 -73.821-139.086 
ATOM   2427  OP1  DT A 118      11.603 -74.421-138.189 
ATOM   2428  OP2  DT A 118      11.020 -73.575-140.479 
ATOM   2429  O5'  DT A 118       9.268 -74.724-139.083 
ATOM   2430  C5'  DT A 118       8.275 -74.506-138.063 
ATOM   2431  C4'  DT A 118       6.889 -74.522-138.676 
ATOM   2432  O4'  DT A 118       6.476 -73.207-139.149 
ATOM   2433  C3'  DT A 118       6.711 -75.424-139.897 
ATOM   2434  O3'  DT A 118       5.416 -76.009-139.853 
ATOM   2435  C2'  DT A 118       6.775 -74.475-141.093 
ATOM   2436  C1'  DT A 118       5.964 -73.345-140.466 
ATOM   2437  N1   DT A 118       6.120 -72.038-141.162 
ATOM   2438  C2   DT A 118       5.019 -71.217-141.204 
ATOM   2439  O2   DT A 118       3.948 -71.516-140.703 
ATOM   2440  N3   DT A 118       5.200 -70.014-141.858 
ATOM   2441  C4   DT A 118       6.363 -69.576-142.459 
ATOM   2442  O4   DT A 118       6.404 -68.477-143.016 
ATOM   2443  C5   DT A 118       7.462 -70.506-142.362 
ATOM   2444  C7   DT A 118       8.766 -70.108-142.990 
ATOM   2445  C6   DT A 118       7.314 -71.683-141.733 
ATOM   2446  P    DC A 119       5.239 -77.538-140.296 
ATOM   2447  OP1  DC A 119       5.563 -78.425-139.157 
ATOM   2448  OP2  DC A 119       5.993 -77.782-141.545 
ATOM   2449  O5'  DC A 119       3.668 -77.599-140.597 
ATOM   2450  C5'  DC A 119       2.783 -76.732-139.864 
ATOM   2451  C4'  DC A 119       1.764 -76.117-140.803 
ATOM   2452  O4'  DC A 119       2.239 -74.878-141.403 
ATOM   2453  C3'  DC A 119       1.362 -76.976-142.002 
ATOM   2454  O3'  DC A 119      -0.022 -76.779-142.265 
ATOM   2455  C2'  DC A 119       2.164 -76.409-143.172 
ATOM   2456  C1'  DC A 119       2.002 -74.938-142.801 
ATOM   2457  N1   DC A 119       2.978 -74.038-143.476 
ATOM   2458  C2   DC A 119       2.549 -72.761-143.827 
ATOM   2459  O2   DC A 119       1.387 -72.429-143.567 
ATOM   2460  N3   DC A 119       3.425 -71.925-144.444 
ATOM   2461  C4   DC A 119       4.676 -72.323-144.708 
ATOM   2462  N4   DC A 119       5.492 -71.472-145.311 
ATOM   2463  C5   DC A 119       5.136 -73.633-144.355 
ATOM   2464  C6   DC A 119       4.247 -74.453-143.740 
ATOM   2465  P    DA A 120      -0.918 -78.035-142.692 
ATOM   2466  OP1  DA A 120      -1.360 -78.763-141.482 
ATOM   2467  OP2  DA A 120      -0.197 -78.837-143.705 
ATOM   2468  O5'  DA A 120      -2.172 -77.311-143.374 
ATOM   2469  C5'  DA A 120      -2.560 -76.004-142.912 
ATOM   2470  C4'  DA A 120      -2.871 -75.108-144.094 
ATOM   2471  O4'  DA A 120      -1.690 -74.417-144.594 
ATOM   2472  C3'  DA A 120      -3.438 -75.808-145.329 
ATOM   2473  O3'  DA A 120      -4.405 -74.960-145.935 
ATOM   2474  C2'  DA A 120      -2.248 -75.944-146.278 
ATOM   2475  C1'  DA A 120      -1.646 -74.568-146.004 
ATOM   2476  N9   DA A 120      -0.227 -74.437-146.440 
ATOM   2477  C8   DA A 120       0.753 -75.387-146.432 
ATOM   2478  N7   DA A 120       1.896 -74.965-146.878 
ATOM   2479  C5   DA A 120       1.658 -73.638-147.206 
ATOM   2480  C6   DA A 120       2.480 -72.630-147.737 
ATOM   2481  N6   DA A 120       3.771 -72.814-148.044 
ATOM   2482  N1   DA A 120       1.924 -71.421-147.942 
ATOM   2483  C2   DA A 120       0.640 -71.244-147.635 
ATOM   2484  N3   DA A 120      -0.221 -72.103-147.138 
ATOM   2485  C4   DA A 120       0.360 -73.306-146.942 
ATOM   2486  P    DC A 121      -5.740 -75.611-146.535 
ATOM   2487  OP1  DC A 121      -6.733 -75.792-145.452 
ATOM   2488  OP2  DC A 121      -5.396 -76.822-147.310 
ATOM   2489  O5'  DC A 121      -6.233 -74.458-147.529 
ATOM   2490  C5'  DC A 121      -5.922 -73.087-147.218 
ATOM   2491  C4'  DC A 121      -5.455 -72.365-148.467 
ATOM   2492  O4'  DC A 121      -4.020 -72.488-148.676 
ATOM   2493  C3'  DC A 121      -6.062 -72.852-149.783 
ATOM   2494  O3'  DC A 121      -6.269 -71.734-150.637 
ATOM   2495  C2'  DC A 121      -4.984 -73.742-150.401 
ATOM   2496  C1'  DC A 121      -3.794 -72.864-150.026 
ATOM   2497  N1   DC A 121      -2.484 -73.568-150.097 
ATOM   2498  C2   DC A 121      -1.372 -72.832-150.500 
ATOM   2499  O2   DC A 121      -1.517 -71.637-150.779 
ATOM   2500  N3   DC A 121      -0.168 -73.456-150.572 
ATOM   2501  C4   DC A 121      -0.052 -74.754-150.262 
ATOM   2502  N4   DC A 121       1.143 -75.317-150.348 
ATOM   2503  C5   DC A 121      -1.183 -75.529-149.846 
ATOM   2504  C6   DC A 121      -2.378 -74.887-149.781 
ATOM   2505  P    DC A 122      -7.595 -71.674-151.531 
ATOM   2506  OP1  DC A 122      -8.712 -71.131-150.726 
ATOM   2507  OP2  DC A 122      -7.829 -72.993-152.160 
ATOM   2508  O5'  DC A 122      -7.173 -70.613-152.651 
ATOM   2509  C5'  DC A 122      -6.229 -69.579-152.314 
ATOM   2510  C4'  DC A 122      -5.213 -69.422-153.428 
ATOM   2511  O4'  DC A 122      -4.070 -70.311-153.268 
ATOM   2512  C3'  DC A 122      -5.719 -69.723-154.838 
ATOM   2513  O3'  DC A 122      -5.110 -68.817-155.750 
ATOM   2514  C2'  DC A 122      -5.210 -71.132-155.140 
ATOM   2515  C1'  DC A 122      -3.833 -70.962-154.507 
ATOM   2516  N1   DC A 122      -3.137 -72.249-154.227 
ATOM   2517  C2   DC A 122      -1.752 -72.281-154.361 
ATOM   2518  O2   DC A 122      -1.162 -71.250-154.703 
ATOM   2519  N3   DC A 122      -1.099 -73.446-154.112 
ATOM   2520  C4   DC A 122      -1.776 -74.541-153.743 
ATOM   2521  N4   DC A 122      -1.094 -75.653-153.511 
ATOM   2522  C5   DC A 122      -3.201 -74.529-153.600 
ATOM   2523  C6   DC A 122      -3.835 -73.356-153.854 
ATOM   2524  P    DA A 123      -5.984 -68.217-156.949 
ATOM   2525  OP1  DA A 123      -6.752 -67.047-156.465 
ATOM   2526  OP2  DA A 123      -6.776 -69.299-157.575 
ATOM   2527  O5'  DA A 123      -4.844 -67.731-157.959 
ATOM   2528  C5'  DA A 123      -3.574 -67.308-157.428 
ATOM   2529  C4'  DA A 123      -2.445 -67.888-158.257 
ATOM   2530  O4'  DA A 123      -2.033 -69.204-157.790 
ATOM   2531  C3'  DA A 123      -2.750 -68.102-159.739 
ATOM   2532  O3'  DA A 123      -1.582 -67.812-160.497 
ATOM   2533  C2'  DA A 123      -3.049 -69.596-159.861 
ATOM   2534  C1'  DA A 123      -1.957 -70.073-158.910 
ATOM   2535  N9   DA A 123      -2.150 -71.469-158.427 
ATOM   2536  C8   DA A 123      -3.320 -72.120-158.158 
ATOM   2537  N7   DA A 123      -3.160 -73.340-157.751 
ATOM   2538  C5   DA A 123      -1.784 -73.514-157.747 
ATOM   2539  C6   DA A 123      -0.968 -74.606-157.408 
ATOM   2540  N6   DA A 123      -1.447 -75.786-156.988 
ATOM   2541  N1   DA A 123       0.364 -74.442-157.519 
ATOM   2542  C2   DA A 123       0.834 -73.268-157.937 
ATOM   2543  N3   DA A 123       0.174 -72.183-158.279 
ATOM   2544  C4   DA A 123      -1.157 -72.374-158.160 
ATOM   2545  P    DT A 124      -1.733 -67.044-161.893 
ATOM   2546  OP1  DT A 124      -1.811 -65.586-161.652 
ATOM   2547  OP2  DT A 124      -2.849 -67.634-162.665 
ATOM   2548  O5'  DT A 124      -0.343 -67.400-162.601 
ATOM   2549  C5'  DT A 124       0.820 -67.625-161.782 
ATOM   2550  C4'  DT A 124       1.580 -68.836-162.285 
ATOM   2551  O4'  DT A 124       1.104 -70.077-161.691 
ATOM   2552  C3'  DT A 124       1.501 -69.094-163.790 
ATOM   2553  O3'  DT A 124       2.758 -69.586-164.240 
ATOM   2554  C2'  DT A 124       0.463 -70.206-163.937 
ATOM   2555  C1'  DT A 124       0.908 -71.024-162.729 
ATOM   2556  N1   DT A 124      -0.107 -72.012-162.268 
ATOM   2557  C2   DT A 124       0.361 -73.199-161.760 
ATOM   2558  O2   DT A 124       1.548 -73.463-161.677 
ATOM   2559  N3   DT A 124      -0.610 -74.091-161.344 
ATOM   2560  C4   DT A 124      -1.975 -73.896-161.392 
ATOM   2561  O4   DT A 124      -2.747 -74.769-160.989 
ATOM   2562  C5   DT A 124      -2.369 -72.621-161.941 
ATOM   2563  C7   DT A 124      -3.838 -72.327-162.030 
ATOM   2564  C6   DT A 124      -1.447 -71.735-162.354 
ATOM   2565  P    DT A 125       3.324 -69.090-165.652 
ATOM   2566  OP1  DT A 125       4.013 -67.790-165.482 
ATOM   2567  OP2  DT A 125       2.242 -69.124-166.660 
ATOM   2568  O5'  DT A 125       4.399 -70.230-165.979 
ATOM   2569  C5'  DT A 125       5.063 -70.896-164.889 
ATOM   2570  C4'  DT A 125       5.116 -72.388-165.150 
ATOM   2571  O4'  DT A 125       3.934 -73.081-164.656 
ATOM   2572  C3'  DT A 125       5.201 -72.805-166.618 
ATOM   2573  O3'  DT A 125       6.042 -73.948-166.724 
ATOM   2574  C2'  DT A 125       3.776 -73.215-166.987 
ATOM   2575  C1'  DT A 125       3.456 -73.938-165.681 
ATOM   2576  N1   DT A 125       2.000 -74.157-165.459 
ATOM   2577  C2   DT A 125       1.633 -75.313-164.815 
ATOM   2578  O2   DT A 125       2.438 -76.143-164.429 
ATOM   2579  N3   DT A 125       0.274 -75.483-164.627 
ATOM   2580  C4   DT A 125      -0.721 -74.611-165.021 
ATOM   2581  O4   DT A 125      -1.905 -74.872-164.798 
ATOM   2582  C5   DT A 125      -0.237 -73.427-165.689 
ATOM   2583  C7   DT A 125      -1.256 -72.426-166.151 
ATOM   2584  C6   DT A 125       1.078 -73.237-165.885 
ATOM   2585  P    DC A 126       7.048 -74.058-167.965 
ATOM   2586  OP1  DC A 126       8.287 -73.306-167.667 
ATOM   2587  OP2  DC A 126       6.343 -73.682-169.210 
ATOM   2588  O5'  DC A 126       7.361 -75.628-167.979 
ATOM   2589  C5'  DC A 126       7.326 -76.357-166.738 
ATOM   2590  C4'  DC A 126       6.602 -77.676-166.931 
ATOM   2591  O4'  DC A 126       5.166 -77.555-166.728 
ATOM   2592  C3'  DC A 126       6.727 -78.305-168.319 
ATOM   2593  O3'  DC A 126       6.806 -79.718-168.178 
ATOM   2594  C2'  DC A 126       5.413 -77.959-169.020 
ATOM   2595  C1'  DC A 126       4.505 -78.185-167.815 
ATOM   2596  N1   DC A 126       3.156 -77.569-167.957 
ATOM   2597  C2   DC A 126       2.075 -78.237-167.388 
ATOM   2598  O2   DC A 126       2.277 -79.302-166.794 
ATOM   2599  N3   DC A 126       0.836 -77.691-167.507 
ATOM   2600  C4   DC A 126       0.660 -76.535-168.159 
ATOM   2601  N4   DC A 126      -0.567 -76.045-168.248 
ATOM   2602  C5   DC A 126       1.759 -75.834-168.751 
ATOM   2603  C6   DC A 126       2.988 -76.394-168.622 
ATOM   2604  P    DC A 127       7.803 -80.538-169.123 
ATOM   2605  OP1  DC A 127       9.167 -80.510-168.548 
ATOM   2606  OP2  DC A 127       7.676 -80.054-170.516 
ATOM   2607  O5'  DC A 127       7.202 -82.016-169.012 
ATOM   2608  C5'  DC A 127       6.534 -82.408-167.797 
ATOM   2609  C4'  DC A 127       5.262 -83.162-168.126 
ATOM   2610  O4'  DC A 127       4.118 -82.275-168.292 
ATOM   2611  C3'  DC A 127       5.286 -83.977-169.419 
ATOM   2612  O3'  DC A 127       4.549 -85.177-169.220 
ATOM   2613  C2'  DC A 127       4.540 -83.113-170.436 
ATOM   2614  C1'  DC A 127       3.445 -82.632-169.489 
ATOM   2615  N1   DC A 127       2.712 -81.432-169.982 
ATOM   2616  C2   DC A 127       1.355 -81.331-169.682 
ATOM   2617  O2   DC A 127       0.822 -82.232-169.025 
ATOM   2618  N3   DC A 127       0.670 -80.246-170.123 
ATOM   2619  C4   DC A 127       1.285 -79.291-170.833 
ATOM   2620  N4   DC A 127       0.572 -78.252-171.240 
ATOM   2621  C5   DC A 127       2.679 -79.376-171.153 
ATOM   2622  C6   DC A 127       3.347 -80.469-170.703 
ATOM   2623  P    DA A 128       5.095 -86.539-169.861 
ATOM   2624  OP1  DA A 128       6.109 -87.138-168.964 
ATOM   2625  OP2  DA A 128       5.525 -86.293-171.255 
ATOM   2626  O5'  DA A 128       3.774 -87.441-169.859 
ATOM   2627  C5'  DA A 128       2.781 -87.224-168.838 
ATOM   2628  C4'  DA A 128       1.394 -87.239-169.452 
ATOM   2629  O4'  DA A 128       0.981 -85.925-169.925 
ATOM   2630  C3'  DA A 128       1.217 -88.142-170.672 
ATOM   2631  O3'  DA A 128      -0.079 -88.727-170.628 
ATOM   2632  C2'  DA A 128       1.281 -87.193-171.869 
ATOM   2633  C1'  DA A 128       0.470 -86.063-171.241 
ATOM   2634  N9   DA A 128       0.626 -84.756-171.937 
ATOM   2635  C8   DA A 128       1.733 -84.249-172.554 
ATOM   2636  N7   DA A 128       1.554 -83.075-173.075 
ATOM   2637  C5   DA A 128       0.230 -82.779-172.783 
ATOM   2638  C6   DA A 128      -0.577 -81.665-173.067 
ATOM   2639  N6   DA A 128      -0.143 -80.590-173.741 
ATOM   2640  N1   DA A 128      -1.850 -81.695-172.632 
ATOM   2641  C2   DA A 128      -2.275 -82.765-171.963 
ATOM   2642  N3   DA A 128      -1.619 -83.857-171.641 
ATOM   2643  C4   DA A 128      -0.348 -83.802-172.088 
ATOM   2644  P    DG A 129      -0.256 -90.255-171.071 
ATOM   2645  OP1  DG A 129       0.068 -91.143-169.932 
ATOM   2646  OP2  DG A 129       0.499 -90.499-172.320 
ATOM   2647  O5'  DG A 129      -1.826 -90.317-171.372 
ATOM   2648  C5'  DG A 129      -2.711 -89.449-170.639 
ATOM   2649  C4'  DG A 129      -3.730 -88.835-171.579 
ATOM   2650  O4'  DG A 129      -3.255 -87.596-172.179 
ATOM   2651  C3'  DG A 129      -4.132 -89.694-172.777 
ATOM   2652  O3'  DG A 129      -5.516 -89.497-173.040 
ATOM   2653  C2'  DG A 129      -3.330 -89.126-173.948 
ATOM   2654  C1'  DG A 129      -3.492 -87.656-173.577 
ATOM   2655  N9   DG A 129      -2.516 -86.756-174.251 
ATOM   2656  C8   DG A 129      -1.204 -86.998-174.597 
ATOM   2657  N7   DG A 129      -0.612 -85.987-175.186 
ATOM   2658  C5   DG A 129      -1.602 -85.006-175.235 
ATOM   2659  C6   DG A 129      -1.558 -83.689-175.760 
ATOM   2660  O6   DG A 129      -0.622 -83.106-176.298 
ATOM   2661  N1   DG A 129      -2.788 -83.034-175.603 
ATOM   2662  C2   DG A 129      -3.912 -83.580-175.015 
ATOM   2663  N2   DG A 129      -4.988 -82.791-174.960 
ATOM   2664  N3   DG A 129      -3.952 -84.817-174.522 
ATOM   2665  C4   DG A 129      -2.767 -85.466-174.667 
ATOM   2666  P    DC A 130      -6.412 -90.753-173.468 
ATOM   2667  OP1  DC A 130      -6.854 -91.481-172.258 
ATOM   2668  OP2  DC A 130      -5.691 -91.554-174.481 
ATOM   2669  O5'  DC A 130      -7.666 -90.029-174.150 
ATOM   2670  C5'  DC A 130      -8.054 -88.721-173.687 
ATOM   2671  C4'  DC A 130      -8.365 -87.826-174.870 
ATOM   2672  O4'  DC A 130      -7.184 -87.135-175.369 
ATOM   2673  C3'  DC A 130      -8.932 -88.526-176.104 
ATOM   2674  O3'  DC A 130      -9.900 -87.678-176.711 
ATOM   2675  C2'  DC A 130      -7.742 -88.661-177.054 
ATOM   2676  C1'  DC A 130      -7.140 -87.286-176.780 
ATOM   2677  N1   DC A 130      -5.721 -87.155-177.215 
ATOM   2678  C2   DC A 130      -5.303 -85.918-177.701 
ATOM   2679  O2   DC A 130      -6.118 -84.990-177.750 
ATOM   2680  N3   DC A 130      -4.014 -85.778-178.104 
ATOM   2681  C4   DC A 130      -3.162 -86.809-178.036 
ATOM   2682  N4   DC A 130      -1.915 -86.623-178.440 
ATOM   2683  C5   DC A 130      -3.572 -88.090-177.540 
ATOM   2684  C6   DC A 130      -4.865 -88.209-177.142 
ATOM   2685  P    DT A 131     -11.234 -88.328-177.310 
ATOM   2686  OP1  DT A 131     -12.227 -88.510-176.228 
ATOM   2687  OP2  DT A 131     -10.890 -89.540-178.086 
ATOM   2688  O5'  DT A 131     -11.727 -87.175-178.305 
ATOM   2689  C5'  DT A 131     -11.416 -85.804-177.994 
ATOM   2690  C4'  DT A 131     -10.950 -85.083-179.243 
ATOM   2691  O4'  DT A 131      -9.514 -85.206-179.452 
ATOM   2692  C3'  DT A 131     -11.556 -85.570-180.558 
ATOM   2693  O3'  DT A 131     -11.763 -84.451-181.412 
ATOM   2694  C2'  DT A 131     -10.478 -86.459-181.176 
ATOM   2695  C1'  DT A 131      -9.288 -85.581-180.802 
ATOM   2696  N1   DT A 131      -7.978 -86.285-180.873 
ATOM   2697  C2   DT A 131      -6.891 -85.546-181.272 
ATOM   2698  O2   DT A 131      -6.963 -84.364-181.561 
ATOM   2699  N3   DT A 131      -5.693 -86.232-181.327 
ATOM   2700  C4   DT A 131      -5.499 -87.564-181.023 
ATOM   2701  O4   DT A 131      -4.378 -88.069-181.110 
ATOM   2702  C5   DT A 131      -6.698 -88.257-180.615 
ATOM   2703  C7   DT A 131      -6.575 -89.711-180.266 
ATOM   2704  C6   DT A 131      -7.875 -87.614-180.553 
ATOM   2705  P    DG A 132     -13.089 -84.392-182.307 
ATOM   2706  OP1  DG A 132     -14.206 -83.849-181.502 
ATOM   2707  OP2  DG A 132     -13.323 -85.711-182.935 
ATOM   2708  O5'  DG A 132     -12.667 -83.331-183.427 
ATOM   2709  C5'  DG A 132     -11.723 -82.297-183.090 
ATOM   2710  C4'  DG A 132     -10.707 -82.139-184.204 
ATOM   2711  O4'  DG A 132      -9.564 -83.029-184.043 
ATOM   2712  C3'  DG A 132     -11.213 -82.441-185.614 
ATOM   2713  O3'  DG A 132     -10.604 -81.535-186.526 
ATOM   2714  C2'  DG A 132     -10.705 -83.850-185.915 
ATOM   2715  C1'  DG A 132      -9.327 -83.679-185.282 
ATOM   2716  N9   DG A 132      -8.632 -84.967-185.002 
ATOM   2717  C8   DG A 132      -9.164 -86.178-184.618 
ATOM   2718  N7   DG A 132      -8.272 -87.124-184.453 
ATOM   2719  C5   DG A 132      -7.064 -86.496-184.748 
ATOM   2720  C6   DG A 132      -5.741 -87.010-184.745 
ATOM   2721  O6   DG A 132      -5.357 -88.145-184.474 
ATOM   2722  N1   DG A 132      -4.808 -86.028-185.108 
ATOM   2723  C2   DG A 132      -5.115 -84.721-185.433 
ATOM   2724  N2   DG A 132      -4.081 -83.939-185.752 
ATOM   2725  N3   DG A 132      -6.356 -84.239-185.435 
ATOM   2726  C4   DG A 132      -7.272 -85.179-185.085 
ATOM   2727  P    DA A 133     -11.478 -80.935-187.724 
ATOM   2728  OP1  DA A 133     -12.246 -79.765-187.240 
ATOM   2729  OP2  DA A 133     -12.270 -82.016-188.351 
ATOM   2730  O5'  DA A 133     -10.338 -80.449-188.735 
ATOM   2731  C5'  DA A 133      -9.068 -80.025-188.204 
ATOM   2732  C4'  DA A 133      -7.939 -80.606-189.033 
ATOM   2733  O4'  DA A 133      -7.528 -81.922-188.566 
ATOM   2734  C3'  DA A 133      -8.245 -80.820-190.515 
ATOM   2735  O3'  DA A 133      -7.076 -80.529-191.272 
ATOM   2736  C2'  DA A 133      -8.543 -82.314-190.637 
ATOM   2737  C1'  DA A 133      -7.451 -82.791-189.685 
ATOM   2738  N9   DA A 133      -7.644 -84.187-189.202 
ATOM   2739  C8   DA A 133      -8.814 -84.837-188.934 
ATOM   2740  N7   DA A 133      -8.655 -86.057-188.526 
ATOM   2741  C5   DA A 133      -7.278 -86.232-188.522 
ATOM   2742  C6   DA A 133      -6.462 -87.324-188.184 
ATOM   2743  N6   DA A 133      -6.941 -88.503-187.763 
ATOM   2744  N1   DA A 133      -5.130 -87.160-188.294 
ATOM   2745  C2   DA A 133      -4.660 -85.985-188.712 
ATOM   2746  N3   DA A 133      -5.321 -84.901-189.054 
ATOM   2747  C4   DA A 133      -6.651 -85.091-188.936 
ATOM   2748  P    DT A 134      -7.228 -79.762-192.669 
ATOM   2749  OP1  DT A 134      -7.305 -78.304-192.427 
ATOM   2750  OP2  DT A 134      -8.344 -80.352-193.441 
ATOM   2751  O5'  DT A 134      -5.837 -80.117-193.377 
ATOM   2752  C5'  DT A 134      -4.675 -80.342-192.558 
ATOM   2753  C4'  DT A 134      -3.914 -81.553-193.061 
ATOM   2754  O4'  DT A 134      -4.390 -82.795-192.466 
ATOM   2755  C3'  DT A 134      -3.993 -81.811-194.565 
ATOM   2756  O3'  DT A 134      -2.736 -82.303-195.015 
ATOM   2757  C2'  DT A 134      -5.031 -82.924-194.713 
ATOM   2758  C1'  DT A 134      -4.586 -83.742-193.505 
ATOM   2759  N1   DT A 134      -5.602 -84.730-193.044 
ATOM   2760  C2   DT A 134      -5.133 -85.917-192.536 
ATOM   2761  O2   DT A 134      -3.946 -86.181-192.452 
ATOM   2762  N3   DT A 134      -6.104 -86.808-192.119 
ATOM   2763  C4   DT A 134      -7.469 -86.614-192.168 
ATOM   2764  O4   DT A 134      -8.241 -87.487-191.764 
ATOM   2765  C5   DT A 134      -7.863 -85.338-192.716 
ATOM   2766  C7   DT A 134      -9.332 -85.045-192.806 
ATOM   2767  C6   DT A 134      -6.941 -84.453-193.130 
ATOM   2768  P    DG A 135      -2.170 -81.808-196.428 
ATOM   2769  OP1  DG A 135      -1.481 -80.508-196.258 
ATOM   2770  OP2  DG A 135      -3.252 -81.841-197.436 
ATOM   2771  O5'  DG A 135      -1.096 -82.947-196.755 
ATOM   2772  C5'  DG A 135      -0.432 -83.614-195.665 
ATOM   2773  C4'  DG A 135      -0.378 -85.106-195.925 
ATOM   2774  O4'  DG A 135      -1.560 -85.799-195.431 
ATOM   2775  C3'  DG A 135      -0.293 -85.523-197.393 
ATOM   2776  O3'  DG A 135       0.547 -86.666-197.500 
ATOM   2777  C2'  DG A 135      -1.719 -85.933-197.762 
ATOM   2778  C1'  DG A 135      -2.039 -86.655-196.457 
ATOM   2779  N9   DG A 135      -3.494 -86.874-196.235 
ATOM   2780  C8   DG A 135      -4.559 -86.074-196.587 
ATOM   2781  N7   DG A 135      -5.728 -86.559-196.244 
ATOM   2782  C5   DG A 135      -5.416 -87.766-195.621 
ATOM   2783  C6   DG A 135      -6.266 -88.741-195.039 
ATOM   2784  O6   DG A 135      -7.492 -88.741-194.951 
ATOM   2785  N1   DG A 135      -5.532 -89.817-194.517 
ATOM   2786  C2   DG A 135      -4.157 -89.933-194.553 
ATOM   2787  N2   DG A 135      -3.647 -91.035-194.000 
ATOM   2788  N3   DG A 135      -3.359 -89.016-195.100 
ATOM   2789  C4   DG A 135      -4.056 -87.968-195.610 
ATOM   2790  P    DT A 136       1.553 -86.776-198.741 
ATOM   2791  OP1  DT A 136       2.792 -86.023-198.443 
ATOM   2792  OP2  DT A 136       0.849 -86.399-199.985 
ATOM   2793  O5'  DT A 136       1.866 -88.346-198.754 
ATOM   2794  C5'  DT A 136       1.832 -89.075-197.514 
ATOM   2795  C4'  DT A 136       1.108 -90.393-197.707 
ATOM   2796  O4'  DT A 136      -0.329 -90.273-197.504 
ATOM   2797  C3'  DT A 136       1.232 -91.023-199.094 
ATOM   2798  O3'  DT A 136       1.312 -92.436-198.953 
ATOM   2799  C2'  DT A 136      -0.081 -90.677-199.795 
ATOM   2800  C1'  DT A 136      -0.989 -90.903-198.590 
ATOM   2801  N1   DT A 136      -2.338 -90.287-198.732 
ATOM   2802  C2   DT A 136      -3.395 -90.958-198.166 
ATOM   2803  O2   DT A 136      -3.267 -92.011-197.567 
ATOM   2804  N3   DT A 136      -4.629 -90.357-198.319 
ATOM   2805  C4   DT A 136      -4.887 -89.170-198.974 
ATOM   2806  O4   DT A 136      -6.036 -88.730-199.046 
ATOM   2807  C5   DT A 136      -3.714 -88.541-199.536 
ATOM   2808  C7   DT A 136      -3.907 -87.244-200.268 
ATOM   2809  C6   DT A 136      -2.503 -89.103-199.403 
ATOM   2810  P    DC A 137       2.309 -93.255-199.899 
ATOM   2811  OP1  DC A 137       3.673 -93.227-199.324 
ATOM   2812  OP2  DC A 137       2.182 -92.771-201.291 
ATOM   2813  O5'  DC A 137       1.708 -94.734-199.787 
ATOM   2814  C5'  DC A 137       1.040 -95.125-198.573 
ATOM   2815  C4'  DC A 137      -0.233 -95.880-198.901 
ATOM   2816  O4'  DC A 137      -1.376 -94.993-199.067 
ATOM   2817  C3'  DC A 137      -0.208 -96.695-200.194 
ATOM   2818  O3'  DC A 137      -0.946 -97.895-199.996 
ATOM   2819  C2'  DC A 137      -0.954 -95.830-201.211 
ATOM   2820  C1'  DC A 137      -2.049 -95.349-200.265 
ATOM   2821  N1   DC A 137      -2.783 -94.150-200.758 
ATOM   2822  C2   DC A 137      -4.139 -94.049-200.458 
ATOM   2823  O2   DC A 137      -4.673 -94.950-199.800 
ATOM   2824  N3   DC A 137      -4.825 -92.964-200.899 
ATOM   2825  C4   DC A 137      -4.209 -92.009-201.608 
ATOM   2826  N4   DC A 137      -4.922 -90.970-202.016 
ATOM   2827  C5   DC A 137      -2.816 -92.094-201.928 
ATOM   2828  C6   DC A 137      -2.148 -93.187-201.479 
ATOM   2829  P    DA A 138      -0.399 -99.256-200.637 
ATOM   2830  OP1  DA A 138       0.614 -99.856-199.740 
ATOM   2831  OP2  DA A 138       0.031 -99.010-202.031 
ATOM   2832  O5'  DA A 138      -1.721-100.159-200.634 
ATOM   2833  C5'  DA A 138      -2.714 -99.941-199.614 
ATOM   2834  C4'  DA A 138      -4.100 -99.957-200.227 
ATOM   2835  O4'  DA A 138      -4.513 -98.643-200.700 
ATOM   2836  C3'  DA A 138      -4.277-100.860-201.448 
ATOM   2837  O3'  DA A 138      -5.573-101.445-201.404 
ATOM   2838  C2'  DA A 138      -4.213 -99.910-202.645 
ATOM   2839  C1'  DA A 138      -5.025 -98.781-202.017 
ATOM   2840  N9   DA A 138      -4.869 -97.473-202.713 
ATOM   2841  C8   DA A 138      -3.761 -96.967-203.330 
ATOM   2842  N7   DA A 138      -3.940 -95.792-203.851 
ATOM   2843  C5   DA A 138      -5.265 -95.497-203.559 
ATOM   2844  C6   DA A 138      -6.071 -94.382-203.843 
ATOM   2845  N6   DA A 138      -5.637 -93.307-204.517 
ATOM   2846  N1   DA A 138      -7.345 -94.412-203.408 
ATOM   2847  C2   DA A 138      -7.769 -95.482-202.738 
ATOM   2848  N3   DA A 138      -7.114 -96.575-202.416 
ATOM   2849  C4   DA A 138      -5.842 -96.520-202.863 
ATOM   2850  P    DC A 139      -5.750-102.973-201.847 
ATOM   2851  OP1  DC A 139      -5.426-103.861-200.708 
ATOM   2852  OP2  DC A 139      -4.995-103.217-203.096 
ATOM   2853  O5'  DC A 139      -7.320-103.034-202.148 
ATOM   2854  C5'  DC A 139      -8.205-102.167-201.415 
ATOM   2855  C4'  DC A 139      -9.224-101.552-202.355 
ATOM   2856  O4'  DC A 139      -8.749-100.314-202.954 
ATOM   2857  C3'  DC A 139      -9.627-102.412-203.553 
ATOM   2858  O3'  DC A 139     -11.011-102.214-203.816 
ATOM   2859  C2'  DC A 139      -8.824-101.844-204.723 
ATOM   2860  C1'  DC A 139      -8.987-100.373-204.353 
ATOM   2861  N1   DC A 139      -8.010 -99.474-205.027 
ATOM   2862  C2   DC A 139      -8.439 -98.196-205.378 
ATOM   2863  O2   DC A 139      -9.602 -97.864-205.118 
ATOM   2864  N3   DC A 139      -7.563 -97.361-205.995 
ATOM   2865  C4   DC A 139      -6.313 -97.758-206.259 
ATOM   2866  N4   DC A 139      -5.497 -96.907-206.862 
ATOM   2867  C5   DC A 139      -5.852 -99.068-205.907 
ATOM   2868  C6   DC A 139      -6.742 -99.888-205.292 
ATOM   2869  P    DC A 140     -11.906-103.471-204.243 
ATOM   2870  OP1  DC A 140     -12.348-104.199-203.034 
ATOM   2871  OP2  DC A 140     -11.185-104.272-205.256 
ATOM   2872  O5'  DC A 140     -13.160-102.747-204.925 
ATOM   2873  C5'  DC A 140     -13.548-101.439-204.463 
ATOM   2874  C4'  DC A 140     -13.859-100.543-205.645 
ATOM   2875  O4'  DC A 140     -12.678 -99.853-206.145 
ATOM   2876  C3'  DC A 140     -14.427-101.243-206.880 
ATOM   2877  O3'  DC A 140     -15.394-100.396-207.486 
ATOM   2878  C2'  DC A 140     -13.236-101.379-207.829 
ATOM   2879  C1'  DC A 140     -12.634-100.004-207.555 
ATOM   2880  N1   DC A 140     -11.216 -99.873-207.991 
ATOM   2881  C2   DC A 140     -10.798 -98.636-208.477 
ATOM   2882  O2   DC A 140     -11.613 -97.708-208.525 
ATOM   2883  N3   DC A 140      -9.508 -98.496-208.880 
ATOM   2884  C4   DC A 140      -8.656 -99.527-208.811 
ATOM   2885  N4   DC A 140      -7.410 -99.341-209.216 
ATOM   2886  C5   DC A 140      -9.066-100.807-208.315 
ATOM   2887  C6   DC A 140     -10.359-100.927-207.918 
ATOM   2888  P    DC A 141     -16.729-101.046-208.086 
ATOM   2889  OP1  DC A 141     -17.722-101.227-207.003 
ATOM   2890  OP2  DC A 141     -16.385-102.258-208.862 
ATOM   2891  O5'  DC A 141     -17.221 -99.893-209.081 
ATOM   2892  C5'  DC A 141     -16.910 -98.522-208.770 
ATOM   2893  C4'  DC A 141     -16.444 -97.800-210.018 
ATOM   2894  O4'  DC A 141     -15.008 -97.923-210.227 
ATOM   2895  C3'  DC A 141     -17.051 -98.288-211.334 
ATOM   2896  O3'  DC A 141     -17.258 -97.169-212.188 
ATOM   2897  C2'  DC A 141     -15.972 -99.177-211.952 
ATOM   2898  C1'  DC A 141     -14.783 -98.299-211.577 
ATOM   2899  N1   DC A 141     -13.472 -99.003-211.649 
ATOM   2900  C2   DC A 141     -12.360 -98.268-212.051 
ATOM   2901  O2   DC A 141     -12.505 -97.072-212.330 
ATOM   2902  N3   DC A 141     -11.157 -98.891-212.124 
ATOM   2903  C4   DC A 141     -11.041-100.189-211.813 
ATOM   2904  N4   DC A 141      -9.845-100.752-211.899 
ATOM   2905  C5   DC A 141     -12.172-100.964-211.397 
ATOM   2906  C6   DC A 141     -13.366-100.323-211.332 
ATOM   2907  P    DC A 142     -18.583 -97.109-213.083 
ATOM   2908  OP1  DC A 142     -19.700 -96.566-212.277 
ATOM   2909  OP2  DC A 142     -18.817 -98.428-213.711 
ATOM   2910  O5'  DC A 142     -18.162 -96.048-214.203 
ATOM   2911  C5'  DC A 142     -17.218 -95.015-213.865 
ATOM   2912  C4'  DC A 142     -16.201 -94.857-214.979 
ATOM   2913  O4'  DC A 142     -15.059 -95.746-214.819 
ATOM   2914  C3'  DC A 142     -16.708 -95.159-216.389 
ATOM   2915  O3'  DC A 142     -16.098 -94.253-217.301 
ATOM   2916  C2'  DC A 142     -16.199 -96.568-216.691 
ATOM   2917  C1'  DC A 142     -14.821 -96.397-216.058 
ATOM   2918  N1   DC A 142     -14.126 -97.684-215.778 
ATOM   2919  C2   DC A 142     -12.741 -97.716-215.912 
ATOM   2920  O2   DC A 142     -12.151 -96.685-216.254 
ATOM   2921  N3   DC A 142     -12.088 -98.881-215.663 
ATOM   2922  C4   DC A 142     -12.765 -99.977-215.294 
ATOM   2923  N4   DC A 142     -12.082-101.088-215.062 
ATOM   2924  C5   DC A 142     -14.190 -99.965-215.151 
ATOM   2925  C6   DC A 142     -14.823 -98.792-215.406 
ATOM   2926  P    DA A 143     -16.973 -93.652-218.500 
ATOM   2927  OP1  DA A 143     -17.741 -92.483-218.016 
ATOM   2928  OP2  DA A 143     -17.765 -94.734-219.127 
ATOM   2929  O5'  DA A 143     -15.832 -93.167-219.511 
ATOM   2930  C5'  DA A 143     -14.562 -92.743-218.979 
ATOM   2931  C4'  DA A 143     -13.433 -93.324-219.808 
ATOM   2932  O4'  DA A 143     -13.022 -94.639-219.341 
ATOM   2933  C3'  DA A 143     -13.739 -93.538-221.290 
ATOM   2934  O3'  DA A 143     -12.571 -93.247-222.048 
ATOM   2935  C2'  DA A 143     -14.037 -95.032-221.413 
ATOM   2936  C1'  DA A 143     -12.945 -95.508-220.461 
ATOM   2937  N9   DA A 143     -13.139 -96.904-219.978 
ATOM   2938  C8   DA A 143     -14.309 -97.555-219.710 
ATOM   2939  N7   DA A 143     -14.149 -98.775-219.302 
ATOM   2940  C5   DA A 143     -12.772 -98.950-219.298 
ATOM   2941  C6   DA A 143     -11.956-100.042-218.959 
ATOM   2942  N6   DA A 143     -12.435-101.221-218.539 
ATOM   2943  N1   DA A 143     -10.625 -99.877-219.070 
ATOM   2944  C2   DA A 143     -10.154 -98.703-219.488 
ATOM   2945  N3   DA A 143     -10.815 -97.618-219.830 
ATOM   2946  C4   DA A 143     -12.145 -97.809-219.711 
ATOM   2947  P    DG A 144     -12.722 -92.479-223.445 
ATOM   2948  OP1  DG A 144     -12.799 -91.021-223.203 
ATOM   2949  OP2  DG A 144     -13.838 -93.070-224.217 
ATOM   2950  O5'  DG A 144     -11.332 -92.835-224.152 
ATOM   2951  C5'  DG A 144     -10.169 -93.060-223.334 
ATOM   2952  C4'  DG A 144      -9.409 -94.271-223.836 
ATOM   2953  O4'  DG A 144      -9.884 -95.513-223.242 
ATOM   2954  C3'  DG A 144      -9.487 -94.529-225.341 
ATOM   2955  O3'  DG A 144      -8.230 -95.021-225.791 
ATOM   2956  C2'  DG A 144     -10.526 -95.642-225.489 
ATOM   2957  C1'  DG A 144     -10.081 -96.460-224.280 
ATOM   2958  N9   DG A 144     -11.096 -97.448-223.819 
ATOM   2959  C8   DG A 144     -12.471 -97.352-223.825 
ATOM   2960  N7   DG A 144     -13.081 -98.407-223.346 
ATOM   2961  C5   DG A 144     -12.038 -99.264-222.998 
ATOM   2962  C6   DG A 144     -12.075-100.563-222.427 
ATOM   2963  O6   DG A 144     -13.050-101.236-222.106 
ATOM   2964  N1   DG A 144     -10.783-101.074-222.238 
ATOM   2965  C2   DG A 144      -9.611-100.417-222.558 
ATOM   2966  N2   DG A 144      -8.479-101.077-222.298 
ATOM   2967  N3   DG A 144      -9.579 -99.199-223.092 
ATOM   2968  C4   DG A 144     -10.823 -98.688-223.283 
ATOM   2969  P    DA A 145      -7.664 -94.525-227.203 
ATOM   2970  OP1  DA A 145      -6.975 -93.226-227.033 
ATOM   2971  OP2  DA A 145      -8.746 -94.559-228.211 
ATOM   2972  O5'  DA A 145      -6.590 -95.665-227.531 
ATOM   2973  C5'  DA A 145      -5.926 -96.332-226.440 
ATOM   2974  C4'  DA A 145      -5.872 -97.824-226.701 
ATOM   2975  O4'  DA A 145      -7.054 -98.516-226.207 
ATOM   2976  C3'  DA A 145      -5.787 -98.240-228.169 
ATOM   2977  O3'  DA A 145      -4.947 -99.384-228.275 
ATOM   2978  C2'  DA A 145      -7.213 -98.650-228.538 
ATOM   2979  C1'  DA A 145      -7.533 -99.373-227.233 
ATOM   2980  N9   DA A 145      -8.988 -99.592-227.010 
ATOM   2981  C8   DA A 145     -10.032 -98.786-227.367 
ATOM   2982  N7   DA A 145     -11.195 -99.255-227.033 
ATOM   2983  C5   DA A 145     -10.903-100.460-226.410 
ATOM   2984  C6   DA A 145     -11.716-101.445-225.825 
ATOM   2985  N6   DA A 145     -13.053-101.365-225.771 
ATOM   2986  N1   DA A 145     -11.103-102.519-225.295 
ATOM   2987  C2   DA A 145      -9.774-102.593-225.350 
ATOM   2988  N3   DA A 145      -8.916-101.741-225.868 
ATOM   2989  C4   DA A 145      -9.555-100.676-226.391 
ATOM   2990  P    DG A 146      -3.941 -99.494-229.516 
ATOM   2991  OP1  DG A 146      -2.702 -98.741-229.218 
ATOM   2992  OP2  DG A 146      -4.646 -99.117-230.761 
ATOM   2993  O5'  DG A 146      -3.628-101.063-229.530 
ATOM   2994  C5'  DG A 146      -3.662-101.792-228.289 
ATOM   2995  C4'  DG A 146      -4.386-103.111-228.482 
ATOM   2996  O4'  DG A 146      -5.823-102.990-228.279 
ATOM   2997  C3'  DG A 146      -4.262-103.740-229.870 
ATOM   2998  O3'  DG A 146      -4.182-105.154-229.729 
ATOM   2999  C2'  DG A 146      -5.575-103.395-230.571 
ATOM   3000  C1'  DG A 146      -6.484-103.621-229.366 
ATOM   3001  N9   DG A 146      -7.832-103.005-229.508 
ATOM   3002  C8   DG A 146      -8.192-101.834-230.139 
ATOM   3003  N7   DG A 146      -9.476-101.571-230.084 
ATOM   3004  C5   DG A 146     -10.003-102.644-229.367 
ATOM   3005  C6   DG A 146     -11.342-102.920-228.986 
ATOM   3006  O6   DG A 146     -12.355-102.262-229.208 
ATOM   3007  N1   DG A 146     -11.433-104.119-228.266 
ATOM   3008  C2   DG A 146     -10.370-104.944-227.954 
ATOM   3009  N2   DG A 146     -10.666-106.044-227.258 
ATOM   3010  N3   DG A 146      -9.114-104.684-228.311 
ATOM   3011  C4   DG A 146      -9.008-103.524-229.011 
ATOM   3012  P    DA A 147      -3.185-105.973-230.675 
ATOM   3013  OP1  DA A 147      -1.821-105.945-230.100 
ATOM   3014  OP2  DA A 147      -3.312-105.489-232.067 
ATOM   3015  O5'  DA A 147      -3.787-107.451-230.563 
ATOM   3016  C5'  DA A 147      -4.454-107.843-229.349 
ATOM   3017  C4'  DA A 147      -5.727-108.597-229.677 
ATOM   3018  O4'  DA A 147      -6.870-107.710-229.843 
ATOM   3019  C3'  DA A 147      -5.703-109.412-230.970 
ATOM   3020  O3'  DA A 147      -6.440-110.612-230.771 
ATOM   3021  C2'  DA A 147      -6.448-108.548-231.987 
ATOM   3022  C1'  DA A 147      -7.544-108.067-231.040 
ATOM   3023  N9   DA A 147      -8.277-106.868-231.533 
ATOM   3024  C8   DA A 147      -7.794-105.819-232.263 
ATOM   3025  N7   DA A 147      -8.686-104.920-232.543 
ATOM   3026  C5   DA A 147      -9.847-105.407-231.957 
ATOM   3027  C6   DA A 147     -11.158-104.907-231.896 
ATOM   3028  N6   DA A 147     -11.537-103.751-232.459 
ATOM   3029  N1   DA A 147     -12.070-105.643-231.234 
ATOM   3030  C2   DA A 147     -11.688-106.791-230.676 
ATOM   3031  N3   DA A 147     -10.500-107.355-230.668 
ATOM   3032  C4   DA A 147      -9.606-106.599-231.337 
ATOM   3033  P    DG A 148      -5.894-111.974-231.413 
ATOM   3034  OP1  DG A 148      -4.880-112.573-230.516 
ATOM   3035  OP2  DG A 148      -5.463-111.728-232.806 
ATOM   3036  O5'  DG A 148      -7.215-112.877-231.410 
ATOM   3037  C5'  DG A 148      -8.208-112.659-230.389 
ATOM   3038  C4'  DG A 148      -9.594-112.675-231.003 
ATOM   3039  O4'  DG A 148     -10.007-111.360-231.476 
ATOM   3040  C3'  DG A 148      -9.771-113.577-232.223 
ATOM   3041  O3'  DG A 148     -11.067-114.162-232.179 
ATOM   3042  C2'  DG A 148      -9.707-112.628-233.420 
ATOM   3043  C1'  DG A 148     -10.519-111.498-232.792 
ATOM   3044  N9   DG A 148     -10.363-110.191-233.489 
ATOM   3045  C8   DG A 148      -9.255-109.664-234.116 
ATOM   3046  N7   DG A 148      -9.450-108.477-234.637 
ATOM   3047  C5   DG A 148     -10.783-108.198-234.335 
ATOM   3048  C6   DG A 148     -11.568-107.057-234.639 
ATOM   3049  O6   DG A 148     -11.246-106.040-235.247 
ATOM   3050  N1   DG A 148     -12.874-107.187-234.144 
ATOM   3051  C2   DG A 148     -13.355-108.277-233.446 
ATOM   3052  N2   DG A 148     -14.631-108.208-233.058 
ATOM   3053  N3   DG A 148     -12.616-109.347-233.161 
ATOM   3054  C4   DG A 148     -11.349-109.237-233.635 
ATOM   3055  P    DA A 149     -11.244-115.691-232.623 
ATOM   3056  OP1  DA A 149     -10.920-116.578-231.484 
ATOM   3057  OP2  DA A 149     -10.489-115.935-233.872 
ATOM   3058  O5'  DA A 149     -12.814-115.752-232.923 
ATOM   3059  C5'  DA A 149     -13.700-114.884-232.191 
ATOM   3060  C4'  DA A 149     -14.718-114.270-233.130 
ATOM   3061  O4'  DA A 149     -14.243-113.031-233.730 
ATOM   3062  C3'  DA A 149     -15.121-115.129-234.328 
ATOM   3063  O3'  DA A 149     -16.505-114.932-234.592 
ATOM   3064  C2'  DA A 149     -14.319-114.562-235.499 
ATOM   3065  C1'  DA A 149     -14.481-113.091-235.128 
ATOM   3066  N9   DA A 149     -13.505-112.191-235.802 
ATOM   3067  C8   DA A 149     -12.206-112.448-236.138 
ATOM   3068  N7   DA A 149     -11.608-111.456-236.722 
ATOM   3069  C5   DA A 149     -12.581-110.467-236.780 
ATOM   3070  C6   DA A 149     -12.572-109.158-237.289 
ATOM   3071  N6   DA A 149     -11.500-108.596-237.865 
ATOM   3072  N1   DA A 149     -13.709-108.446-237.185 
ATOM   3073  C2   DA A 149     -14.771-109.010-236.612 
ATOM   3074  N3   DA A 149     -14.897-110.216-236.103 
ATOM   3075  C4   DA A 149     -13.745-110.909-236.219 
ATOM   3076  P    DG A 150     -17.401-116.188-235.019 
ATOM   3077  OP1  DG A 150     -17.843-116.916-233.809 
ATOM   3078  OP2  DG A 150     -16.679-116.990-236.032 
ATOM   3079  O5'  DG A 150     -18.655-115.464-235.701 
ATOM   3080  C5'  DG A 150     -19.042-114.157-235.239 
ATOM   3081  C4'  DG A 150     -19.354-113.261-236.421 
ATOM   3082  O4'  DG A 150     -18.172-112.570-236.920 
ATOM   3083  C3'  DG A 150     -19.921-113.961-237.655 
ATOM   3084  O3'  DG A 150     -20.888-113.113-238.262 
ATOM   3085  C2'  DG A 150     -18.730-114.097-238.605 
ATOM   3086  C1'  DG A 150     -18.128-112.721-238.331 
ATOM   3087  N9   DG A 150     -16.710-112.590-238.767 
ATOM   3088  C8   DG A 150     -15.708-113.536-238.767 
ATOM   3089  N7   DG A 150     -14.559-113.095-239.219 
ATOM   3090  C5   DG A 150     -14.819-111.765-239.543 
ATOM   3091  C6   DG A 150     -13.959-110.770-240.080 
ATOM   3092  O6   DG A 150     -12.773-110.861-240.384 
ATOM   3093  N1   DG A 150     -14.632-109.553-240.254 
ATOM   3094  C2   DG A 150     -15.960-109.327-239.950 
ATOM   3095  N2   DG A 150     -16.414-108.094-240.190 
ATOM   3096  N3   DG A 150     -16.765-110.259-239.446 
ATOM   3097  C4   DG A 150     -16.128-111.447-239.271 
ATOM   3098  P    DT A 151     -22.223-113.764-238.861 
ATOM   3099  OP1  DT A 151     -23.216-113.945-237.779 
ATOM   3100  OP2  DT A 151     -21.879-114.975-239.637 
ATOM   3101  O5'  DT A 151     -22.716-112.611-239.856 
ATOM   3102  C5'  DT A 151     -22.405-111.240-239.545 
ATOM   3103  C4'  DT A 151     -21.938-110.518-240.794 
ATOM   3104  O4'  DT A 151     -20.502-110.641-241.003 
ATOM   3105  C3'  DT A 151     -22.545-111.005-242.109 
ATOM   3106  O3'  DT A 151     -22.752-109.887-242.964 
ATOM   3107  C2'  DT A 151     -21.467-111.895-242.727 
ATOM   3108  C1'  DT A 151     -20.277-111.016-242.353 
ATOM   3109  N1   DT A 151     -18.966-111.721-242.424 
ATOM   3110  C2   DT A 151     -17.879-110.981-242.823 
ATOM   3111  O2   DT A 151     -17.951-109.799-243.112 
ATOM   3112  N3   DT A 151     -16.681-111.668-242.878 
ATOM   3113  C4   DT A 151     -16.487-112.999-242.574 
ATOM   3114  O4   DT A 151     -15.366-113.504-242.661 
ATOM   3115  C5   DT A 151     -17.686-113.692-242.166 
ATOM   3116  C7   DT A 151     -17.563-115.147-241.817 
ATOM   3117  C6   DT A 151     -18.864-113.050-242.104 
ATOM   3118  P    DT A 152     -24.078-109.827-243.858 
ATOM   3119  OP1  DT A 152     -25.194-109.284-243.053 
ATOM   3120  OP2  DT A 152     -24.312-111.146-244.487 
ATOM   3121  O5'  DT A 152     -23.656-108.766-244.978 
ATOM   3122  C5'  DT A 152     -22.712-107.732-244.641 
ATOM   3123  C4'  DT A 152     -21.695-107.575-245.755 
ATOM   3124  O4'  DT A 152     -20.553-108.464-245.595 
ATOM   3125  C3'  DT A 152     -22.202-107.876-247.165 
ATOM   3126  O3'  DT A 152     -21.593-106.970-248.077 
ATOM   3127  C2'  DT A 152     -21.693-109.285-247.466 
ATOM   3128  C1'  DT A 152     -20.315-109.114-246.833 
ATOM   3129  N1   DT A 152     -19.620-110.402-246.554 
ATOM   3130  C2   DT A 152     -18.253-110.417-246.691 
ATOM   3131  O2   DT A 152     -17.609-109.438-247.024 
ATOM   3132  N3   DT A 152     -17.644-111.628-246.424 
ATOM   3133  C4   DT A 152     -18.274-112.794-246.041 
ATOM   3134  O4   DT A 152     -17.621-113.819-245.830 
ATOM   3135  C5   DT A 152     -19.708-112.679-245.925 
ATOM   3136  C7   DT A 152     -20.471-113.904-245.513 
ATOM   3137  C6   DT A 152     -20.326-111.515-246.178 
ATOM   3138  P    DC A 153     -22.467-106.370-249.275 
ATOM   3139  OP1  DC A 153     -23.235-105.200-248.792 
ATOM   3140  OP2  DC A 153     -23.259-107.451-249.902 
ATOM   3141  O5'  DC A 153     -21.326-105.884-250.286 
ATOM   3142  C5'  DC A 153     -20.056-105.461-249.755 
ATOM   3143  C4'  DC A 153     -18.928-106.041-250.584 
ATOM   3144  O4'  DC A 153     -18.516-107.357-250.117 
ATOM   3145  C3'  DC A 153     -19.233-106.255-252.066 
ATOM   3146  O3'  DC A 153     -18.065-105.964-252.824 
ATOM   3147  C2'  DC A 153     -19.531-107.749-252.188 
ATOM   3148  C1'  DC A 153     -18.439-108.226-251.237 
ATOM   3149  N1   DC A 153     -18.633-109.622-250.753 
ATOM   3150  C2   DC A 153     -17.497-110.397-250.536 
ATOM   3151  O2   DC A 153     -16.385-109.899-250.751 
ATOM   3152  N3   DC A 153     -17.651-111.673-250.097 
ATOM   3153  C4   DC A 153     -18.873-112.174-249.876 
ATOM   3154  N4   DC A 153     -18.972-113.423-249.448 
ATOM   3155  C5   DC A 153     -20.055-111.394-250.094 
ATOM   3156  C6   DC A 153     -19.879-110.122-250.534 
ATOM   3157  P    DC A 154     -18.216-105.197-254.220 
ATOM   3158  OP1  DC A 154     -18.294-103.739-253.979 
ATOM   3159  OP2  DC A 154     -19.332-105.787-254.992 
ATOM   3160  O5'  DC A 154     -16.826-105.553-254.928 
ATOM   3161  C5'  DC A 154     -15.663-105.778-254.109 
ATOM   3162  C4'  DC A 154     -14.903-106.989-254.612 
ATOM   3163  O4'  DC A 154     -15.378-108.230-254.017 
ATOM   3164  C3'  DC A 154     -14.981-107.246-256.117 
ATOM   3165  O3'  DC A 154     -13.725-107.738-256.567 
ATOM   3166  C2'  DC A 154     -16.020-108.359-256.264 
ATOM   3167  C1'  DC A 154     -15.575-109.177-255.056 
ATOM   3168  N1   DC A 154     -16.590-110.165-254.595 
ATOM   3169  C2   DC A 154     -16.132-111.374-254.077 
ATOM   3170  O2   DC A 154     -14.913-111.575-254.022 
ATOM   3171  N3   DC A 154     -17.041-112.288-253.653 
ATOM   3172  C4   DC A 154     -18.353-112.032-253.729 
ATOM   3173  N4   DC A 154     -19.201-112.955-253.302 
ATOM   3174  C5   DC A 154     -18.846-110.795-254.259 
ATOM   3175  C6   DC A 154     -17.921-109.895-254.679 
ATOM   3176  P    DA A 155     -13.158-107.243-257.979 
ATOM   3177  OP1  DA A 155     -12.469-105.943-257.809 
ATOM   3178  OP2  DA A 155     -14.241-107.277-258.987 
ATOM   3179  O5'  DA A 155     -12.084-108.383-258.306 
ATOM   3180  C5'  DA A 155     -11.420-109.049-257.216 
ATOM   3181  C4'  DA A 155     -11.366-110.541-257.476 
ATOM   3182  O4'  DA A 155     -12.549-111.234-256.982 
ATOM   3183  C3'  DA A 155     -11.282-110.958-258.945 
ATOM   3184  O3'  DA A 155     -10.441-112.101-259.051 
ATOM   3185  C2'  DA A 155     -12.707-111.368-259.314 
ATOM   3186  C1'  DA A 155     -13.027-112.091-258.008 
ATOM   3187  N9   DA A 155     -14.483-112.310-257.786 
ATOM   3188  C8   DA A 155     -15.527-111.503-258.142 
ATOM   3189  N7   DA A 155     -16.689-111.973-257.809 
ATOM   3190  C5   DA A 155     -16.397-113.178-257.185 
ATOM   3191  C6   DA A 155     -17.210-114.163-256.600 
ATOM   3192  N6   DA A 155     -18.548-114.083-256.547 
ATOM   3193  N1   DA A 155     -16.597-115.237-256.071 
ATOM   3194  C2   DA A 155     -15.269-115.311-256.126 
ATOM   3195  N3   DA A 155     -14.410-114.459-256.643 
ATOM   3196  C4   DA A 155     -15.050-113.393-257.167 
ATOM   3197  P    DA A 156      -9.435-112.211-260.292 
ATOM   3198  OP1  DA A 156      -8.196-111.458-259.994 
ATOM   3199  OP2  DA A 156     -10.140-111.835-261.537 
ATOM   3200  O5'  DA A 156      -9.122-113.781-260.305 
ATOM   3201  C5'  DA A 156      -9.157-114.510-259.065 
ATOM   3202  C4'  DA A 156      -9.880-115.828-259.258 
ATOM   3203  O4'  DA A 156     -11.317-115.708-259.055 
ATOM   3204  C3'  DA A 156      -9.756-116.458-260.645 
ATOM   3205  O3'  DA A 156      -9.676-117.871-260.504 
ATOM   3206  C2'  DA A 156     -11.069-116.112-261.347 
ATOM   3207  C1'  DA A 156     -11.978-116.338-260.141 
ATOM   3208  N9   DA A 156     -13.327-115.722-260.283 
ATOM   3209  C8   DA A 156     -13.665-114.559-260.913 
ATOM   3210  N7   DA A 156     -14.932-114.287-260.867 
ATOM   3211  C5   DA A 156     -15.476-115.347-260.154 
ATOM   3212  C6   DA A 156     -16.790-115.651-259.762 
ATOM   3213  N6   DA A 156     -17.845-114.874-260.047 
ATOM   3214  N1   DA A 156     -16.982-116.785-259.063 
ATOM   3215  C2   DA A 156     -15.929-117.553-258.783 
ATOM   3216  N3   DA A 156     -14.664-117.374-259.095 
ATOM   3217  C4   DA A 156     -14.500-116.232-259.793 
ATOM   3218  P    DC A 157      -8.679-118.691-261.450 
ATOM   3219  OP1  DC A 157      -7.315-118.663-260.875 
ATOM   3220  OP2  DC A 157      -8.806-118.207-262.843 
ATOM   3221  O5'  DC A 157      -9.281-120.169-261.338 
ATOM   3222  C5'  DC A 157      -9.948-120.561-260.124 
ATOM   3223  C4'  DC A 157     -11.221-121.315-260.453 
ATOM   3224  O4'  DC A 157     -12.364-120.428-260.618 
ATOM   3225  C3'  DC A 157     -11.197-122.130-261.745 
ATOM   3226  O3'  DC A 157     -11.934-123.330-261.547 
ATOM   3227  C2'  DC A 157     -11.943-121.266-262.762 
ATOM   3228  C1'  DC A 157     -13.038-120.785-261.816 
ATOM   3229  N1   DC A 157     -13.771-119.585-262.309 
ATOM   3230  C2   DC A 157     -15.127-119.484-262.009 
ATOM   3231  O2   DC A 157     -15.661-120.385-261.352 
ATOM   3232  N3   DC A 157     -15.813-118.399-262.450 
ATOM   3233  C4   DC A 157     -15.198-117.444-263.159 
ATOM   3234  N4   DC A 157     -15.911-116.405-263.567 
ATOM   3235  C5   DC A 157     -13.804-117.529-263.479 
ATOM   3236  C6   DC A 157     -13.136-118.622-263.030 
ATOM   3237  P    DA A 158     -11.388-124.692-262.188 
ATOM   3238  OP1  DA A 158     -10.374-125.291-261.291 
ATOM   3239  OP2  DA A 158     -10.957-124.445-263.582 
ATOM   3240  O5'  DA A 158     -12.709-125.594-262.186 
ATOM   3241  C5'  DA A 158     -13.702-125.377-261.165 
ATOM   3242  C4'  DA A 158     -15.088-125.392-261.779 
ATOM   3243  O4'  DA A 158     -15.501-124.078-262.251 
ATOM   3244  C3'  DA A 158     -15.266-126.295-262.999 
ATOM   3245  O3'  DA A 158     -16.561-126.880-262.955 
ATOM   3246  C2'  DA A 158     -15.202-125.345-264.196 
ATOM   3247  C1'  DA A 158     -16.013-124.216-263.568 
ATOM   3248  N9   DA A 158     -15.857-122.909-264.264 
ATOM   3249  C8   DA A 158     -14.749-122.402-264.881 
ATOM   3250  N7   DA A 158     -14.929-121.228-265.402 
ATOM   3251  C5   DA A 158     -16.253-120.932-265.110 
ATOM   3252  C6   DA A 158     -17.060-119.817-265.394 
ATOM   3253  N6   DA A 158     -16.626-118.743-266.068 
ATOM   3254  N1   DA A 158     -18.333-119.848-264.959 
ATOM   3255  C2   DA A 158     -18.758-120.918-264.290 
ATOM   3256  N3   DA A 158     -18.102-122.010-263.967 
ATOM   3257  C4   DA A 158     -16.830-121.955-264.415 
ATOM   3258  P    DC A 159     -16.738-128.408-263.398 
ATOM   3259  OP1  DC A 159     -16.414-129.296-262.259 
ATOM   3260  OP2  DC A 159     -15.984-128.652-264.647 
ATOM   3261  O5'  DC A 159     -18.309-128.470-263.699 
ATOM   3262  C5'  DC A 159     -19.194-127.602-262.966 
ATOM   3263  C4'  DC A 159     -20.213-126.988-263.906 
ATOM   3264  O4'  DC A 159     -19.738-125.749-264.506 
ATOM   3265  C3'  DC A 159     -20.615-127.847-265.104 
ATOM   3266  O3'  DC A 159     -21.999-127.650-265.367 
ATOM   3267  C2'  DC A 159     -19.813-127.279-266.275 
ATOM   3268  C1'  DC A 159     -19.975-125.808-265.904 
ATOM   3269  N1   DC A 159     -18.999-124.909-266.578 
ATOM   3270  C2   DC A 159     -19.428-123.632-266.930 
ATOM   3271  O2   DC A 159     -20.590-123.300-266.669 
ATOM   3272  N3   DC A 159     -18.552-122.796-267.546 
ATOM   3273  C4   DC A 159     -17.301-123.193-267.810 
ATOM   3274  N4   DC A 159     -16.485-122.342-268.413 
ATOM   3275  C5   DC A 159     -16.841-124.503-267.458 
ATOM   3276  C6   DC A 159     -17.730-125.323-266.843 
ATOM   3277  P    DA A 160     -22.895-128.906-265.795 
ATOM   3278  OP1  DA A 160     -23.337-129.634-264.585 
ATOM   3279  OP2  DA A 160     -22.173-129.707-266.807 
ATOM   3280  O5'  DA A 160     -24.149-128.182-266.476 
ATOM   3281  C5'  DA A 160     -24.537-126.874-266.014 
ATOM   3282  C4'  DA A 160     -24.848-125.978-267.196 
ATOM   3283  O4'  DA A 160     -23.667-125.288-267.696 
ATOM   3284  C3'  DA A 160     -25.415-126.679-268.431 
ATOM   3285  O3'  DA A 160     -26.382-125.831-269.038 
ATOM   3286  C2'  DA A 160     -24.225-126.814-269.380 
ATOM   3287  C1'  DA A 160     -23.623-125.439-269.106 
ATOM   3288  N9   DA A 160     -22.204-125.308-269.542 
ATOM   3289  C8   DA A 160     -21.224-126.257-269.534 
ATOM   3290  N7   DA A 160     -20.081-125.836-269.981 
ATOM   3291  C5   DA A 160     -20.319-124.508-270.309 
ATOM   3292  C6   DA A 160     -19.497-123.501-270.839 
ATOM   3293  N6   DA A 160     -18.206-123.685-271.146 
ATOM   3294  N1   DA A 160     -20.053-122.292-271.044 
ATOM   3295  C2   DA A 160     -21.337-122.114-270.737 
ATOM   3296  N3   DA A 160     -22.198-122.974-270.240 
ATOM   3297  C4   DA A 160     -21.617-124.176-270.044 
ATOM   3298  P    DC A 161     -27.717-126.481-269.637 
ATOM   3299  OP1  DC A 161     -28.710-126.663-268.555 
ATOM   3300  OP2  DC A 161     -27.373-127.693-270.413 
ATOM   3301  O5'  DC A 161     -28.210-125.328-270.632 
ATOM   3302  C5'  DC A 161     -27.899-123.957-270.321 
ATOM   3303  C4'  DC A 161     -27.432-123.235-271.570 
ATOM   3304  O4'  DC A 161     -25.997-123.358-271.779 
ATOM   3305  C3'  DC A 161     -28.039-123.723-272.885 
ATOM   3306  O3'  DC A 161     -28.246-122.604-273.739 
ATOM   3307  C2'  DC A 161     -26.961-124.612-273.503 
ATOM   3308  C1'  DC A 161     -25.771-123.734-273.129 
ATOM   3309  N1   DC A 161     -24.461-124.438-273.200 
ATOM   3310  C2   DC A 161     -23.349-123.703-273.603 
ATOM   3311  O2   DC A 161     -23.494-122.507-273.881 
ATOM   3312  N3   DC A 161     -22.145-124.327-273.675 
ATOM   3313  C4   DC A 161     -22.029-125.625-273.364 
ATOM   3314  N4   DC A 161     -20.834-126.187-273.450 
ATOM   3315  C5   DC A 161     -23.160-126.399-272.948 
ATOM   3316  C6   DC A 161     -24.354-125.758-272.883 
ATOM   3317  P    DA A 162     -29.572-122.545-274.634 
ATOM   3318  OP1  DA A 162     -30.689-122.001-273.829 
ATOM   3319  OP2  DA A 162     -29.806-123.863-275.262 
ATOM   3320  O5'  DA A 162     -29.150-121.484-275.754 
ATOM   3321  C5'  DA A 162     -28.206-120.450-275.416 
ATOM   3322  C4'  DA A 162     -27.190-120.292-276.530 
ATOM   3323  O4'  DA A 162     -26.047-121.181-276.370 
ATOM   3324  C3'  DA A 162     -27.696-120.594-277.941 
ATOM   3325  O3'  DA A 162     -27.087-119.688-278.853 
ATOM   3326  C2'  DA A 162     -27.187-122.003-278.242 
ATOM   3327  C1'  DA A 162     -25.810-121.832-277.609 
ATOM   3328  N9   DA A 162     -25.114-123.119-277.329 
ATOM   3329  C8   DA A 162     -25.659-124.312-276.949 
ATOM   3330  N7   DA A 162     -24.787-125.258-276.781 
ATOM   3331  C5   DA A 162     -23.574-124.649-277.072 
ATOM   3332  C6   DA A 162     -22.253-125.125-277.078 
ATOM   3333  N6   DA A 162     -21.919-126.387-276.769 
ATOM   3334  N1   DA A 162     -21.282-124.256-277.416 
ATOM   3335  C2   DA A 162     -21.620-123.004-277.721 
ATOM   3336  N3   DA A 162     -22.812-122.449-277.750 
ATOM   3337  C4   DA A 162     -23.764-123.340-277.409 
ATOM   3338  P    DT A 163     -27.961-119.087-280.051 
ATOM   3339  OP1  DT A 163     -28.729-117.918-279.567 
ATOM   3340  OP2  DT A 163     -28.753-120.169-280.678 
ATOM   3341  O5'  DT A 163     -26.821-118.602-281.062 
ATOM   3342  C5'  DT A 163     -25.551-118.178-280.530 
ATOM   3343  C4'  DT A 163     -24.422-118.759-281.359 
ATOM   3344  O4'  DT A 163     -24.010-120.075-280.892 
ATOM   3345  C3'  DT A 163     -24.727-118.973-282.842 
ATOM   3346  O3'  DT A 163     -23.559-118.682-283.599 
ATOM   3347  C2'  DT A 163     -25.026-120.467-282.964 
ATOM   3348  C1'  DT A 163     -23.934-120.943-282.012 
ATOM   3349  N1   DT A 163     -24.127-122.340-281.529 
ATOM   3350  C2   DT A 163     -22.996-123.091-281.319 
ATOM   3351  O2   DT A 163     -21.870-122.664-281.511 
ATOM   3352  N3   DT A 163     -23.214-124.380-280.873 
ATOM   3353  C4   DT A 163     -24.440-124.964-280.625 
ATOM   3354  O4   DT A 163     -24.510-126.128-280.226 
ATOM   3355  C5   DT A 163     -25.567-124.096-280.874 
ATOM   3356  C7   DT A 163     -26.938-124.653-280.629 
ATOM   3357  C6   DT A 163     -25.384-122.839-281.309 
ATOM   3358  P    DT A 164     -23.710-117.915-284.996 
ATOM   3359  OP1  DT A 164     -23.788-116.457-284.754 
ATOM   3360  OP2  DT A 164     -24.826-118.505-285.768 
ATOM   3361  O5'  DT A 164     -22.320-118.270-285.704 
ATOM   3362  C5'  DT A 164     -21.157-118.495-284.885 
ATOM   3363  C4'  DT A 164     -20.397-119.706-285.388 
ATOM   3364  O4'  DT A 164     -20.872-120.948-284.793 
ATOM   3365  C3'  DT A 164     -20.476-119.964-286.892 
ATOM   3366  O3'  DT A 164     -19.219-120.456-287.342 
ATOM   3367  C2'  DT A 164     -21.514-121.077-287.040 
ATOM   3368  C1'  DT A 164     -21.069-121.895-285.832 
ATOM   3369  N1   DT A 164     -22.084-122.883-285.370 
ATOM   3370  C2   DT A 164     -21.616-124.070-284.863 
ATOM   3371  O2   DT A 164     -20.429-124.334-284.779 
ATOM   3372  N3   DT A 164     -22.587-124.961-284.446 
ATOM   3373  C4   DT A 164     -23.952-124.767-284.494 
ATOM   3374  O4   DT A 164     -24.724-125.640-284.091 
ATOM   3375  C5   DT A 164     -24.346-123.491-285.043 
ATOM   3376  C7   DT A 164     -25.815-123.198-285.133 
ATOM   3377  C6   DT A 164     -23.423-122.606-285.456 
ATOM   3378  P    DA A 165     -18.653-119.961-288.754 
ATOM   3379  OP1  DA A 165     -17.964-118.661-288.584 
ATOM   3380  OP2  DA A 165     -19.735-119.994-289.762 
ATOM   3381  O5'  DA A 165     -17.578-121.100-289.082 
ATOM   3382  C5'  DA A 165     -16.914-121.767-287.992 
ATOM   3383  C4'  DA A 165     -16.861-123.259-288.252 
ATOM   3384  O4'  DA A 165     -18.043-123.952-287.758 
ATOM   3385  C3'  DA A 165     -16.776-123.676-289.720 
ATOM   3386  O3'  DA A 165     -15.935-124.819-289.827 
ATOM   3387  C2'  DA A 165     -18.201-124.086-290.089 
ATOM   3388  C1'  DA A 165     -18.521-124.808-288.784 
ATOM   3389  N9   DA A 165     -19.977-125.027-288.562 
ATOM   3390  C8   DA A 165     -21.021-124.221-288.918 
ATOM   3391  N7   DA A 165     -22.183-124.690-288.584 
ATOM   3392  C5   DA A 165     -21.891-125.895-287.961 
ATOM   3393  C6   DA A 165     -22.705-126.880-287.376 
ATOM   3394  N6   DA A 165     -24.042-126.800-287.323 
ATOM   3395  N1   DA A 165     -22.091-127.954-286.846 
ATOM   3396  C2   DA A 165     -20.763-128.028-286.902 
ATOM   3397  N3   DA A 165     -19.904-127.176-287.419 
ATOM   3398  C4   DA A 165     -20.544-126.111-287.943 
ATOM   3399  P    DT A 166     -14.929-124.929-291.067 
ATOM   3400  OP1  DT A 166     -13.690-124.176-290.769 
ATOM   3401  OP2  DT A 166     -15.634-124.552-292.312 
ATOM   3402  O5'  DT A 166     -14.616-126.499-291.081 
ATOM   3403  C5'  DT A 166     -14.651-127.227-289.840 
ATOM   3404  C4'  DT A 166     -15.374-128.546-290.034 
ATOM   3405  O4'  DT A 166     -16.811-128.425-289.830 
ATOM   3406  C3'  DT A 166     -15.250-129.175-291.421 
ATOM   3407  O3'  DT A 166     -15.171-130.589-291.280 
ATOM   3408  C2'  DT A 166     -16.564-128.830-292.122 
ATOM   3409  C1'  DT A 166     -17.472-129.056-290.917 
ATOM   3410  N1   DT A 166     -18.821-128.440-291.059 
ATOM   3411  C2   DT A 166     -19.877-129.111-290.492 
ATOM   3412  O2   DT A 166     -19.749-130.164-289.894 
ATOM   3413  N3   DT A 166     -21.112-128.510-290.645 
ATOM   3414  C4   DT A 166     -21.370-127.323-291.301 
ATOM   3415  O4   DT A 166     -22.519-126.883-291.373 
ATOM   3416  C5   DT A 166     -20.197-126.694-291.863 
ATOM   3417  C7   DT A 166     -20.390-125.397-292.594 
ATOM   3418  C6   DT A 166     -18.985-127.256-291.729 
ATOM   3419  P    DA A 167     -14.174-131.408-292.226 
ATOM   3420  OP1  DA A 167     -12.810-131.380-291.651 
ATOM   3421  OP2  DA A 167     -14.301-130.924-293.618 
ATOM   3422  O5'  DA A 167     -14.775-132.887-292.114 
ATOM   3423  C5'  DA A 167     -15.443-133.278-290.900 
ATOM   3424  C4'  DA A 167     -16.715-134.032-291.228 
ATOM   3425  O4'  DA A 167     -17.859-133.146-291.394 
ATOM   3426  C3'  DA A 167     -16.691-134.848-292.521 
ATOM   3427  O3'  DA A 167     -17.428-136.048-292.322 
ATOM   3428  C2'  DA A 167     -17.437-133.983-293.538 
ATOM   3429  C1'  DA A 167     -18.532-133.502-292.592 
ATOM   3430  N9   DA A 167     -19.265-132.303-293.085 
ATOM   3431  C8   DA A 167     -18.782-131.254-293.814 
ATOM   3432  N7   DA A 167     -19.675-130.355-294.094 
ATOM   3433  C5   DA A 167     -20.835-130.842-293.508 
ATOM   3434  C6   DA A 167     -22.147-130.342-293.447 
ATOM   3435  N6   DA A 167     -22.525-129.186-294.010 
ATOM   3436  N1   DA A 167     -23.059-131.078-292.785 
ATOM   3437  C2   DA A 167     -22.677-132.226-292.227 
ATOM   3438  N3   DA A 167     -21.489-132.790-292.219 
ATOM   3439  C4   DA A 167     -20.594-132.034-292.888 
ATOM   3440  P    DG A 168     -16.882-137.409-292.964 
ATOM   3441  OP1  DG A 168     -15.868-138.009-292.067 
ATOM   3442  OP2  DG A 168     -16.452-137.163-294.357 
ATOM   3443  O5'  DG A 168     -18.203-138.312-292.961 
ATOM   3444  C5'  DG A 168     -19.196-138.094-291.941 
ATOM   3445  C4'  DG A 168     -20.583-138.110-292.554 
ATOM   3446  O4'  DG A 168     -20.996-136.795-293.027 
ATOM   3447  C3'  DG A 168     -20.760-139.013-293.775 
ATOM   3448  O3'  DG A 168     -22.056-139.597-293.731 
ATOM   3449  C2'  DG A 168     -20.696-138.063-294.971 
ATOM   3450  C1'  DG A 168     -21.507-136.933-294.344 
ATOM   3451  N9   DG A 168     -21.351-135.626-295.040 
ATOM   3452  C8   DG A 168     -20.243-135.099-295.667 
ATOM   3453  N7   DG A 168     -20.439-133.912-296.189 
ATOM   3454  C5   DG A 168     -21.771-133.634-295.886 
ATOM   3455  C6   DG A 168     -22.557-132.492-296.190 
ATOM   3456  O6   DG A 168     -22.235-131.475-296.798 
ATOM   3457  N1   DG A 168     -23.862-132.622-295.695 
ATOM   3458  C2   DG A 168     -24.344-133.712-294.997 
ATOM   3459  N2   DG A 168     -25.620-133.644-294.609 
ATOM   3460  N3   DG A 168     -23.605-134.783-294.712 
ATOM   3461  C4   DG A 168     -22.337-134.672-295.186 
ATOM   3462  P    DA A 169     -22.233-141.126-294.174 
ATOM   3463  OP1  DA A 169     -21.908-142.013-293.035 
ATOM   3464  OP2  DA A 169     -21.478-141.370-295.423 
ATOM   3465  O5'  DA A 169     -23.803-141.187-294.475 
ATOM   3466  C5'  DA A 169     -24.688-140.320-293.742 
ATOM   3467  C4'  DA A 169     -25.707-139.705-294.681 
ATOM   3468  O4'  DA A 169     -25.232-138.467-295.281 
ATOM   3469  C3'  DA A 169     -26.109-140.565-295.880 
ATOM   3470  O3'  DA A 169     -27.493-140.367-296.143 
ATOM   3471  C2'  DA A 169     -25.307-139.997-297.050 
ATOM   3472  C1'  DA A 169     -25.469-138.526-296.679 
ATOM   3473  N9   DA A 169     -24.493-137.627-297.354 
ATOM   3474  C8   DA A 169     -23.194-137.883-297.689 
ATOM   3475  N7   DA A 169     -22.597-136.892-298.273 
ATOM   3476  C5   DA A 169     -23.569-135.903-298.331 
ATOM   3477  C6   DA A 169     -23.560-134.594-298.840 
ATOM   3478  N6   DA A 169     -22.489-134.032-299.416 
ATOM   3479  N1   DA A 169     -24.698-133.881-298.737 
ATOM   3480  C2   DA A 169     -25.759-134.445-298.163 
ATOM   3481  N3   DA A 169     -25.886-135.651-297.654 
ATOM   3482  C4   DA A 169     -24.734-136.344-297.771 
ATOM   3483  P    DT A 170     -28.389-141.623-296.570 
ATOM   3484  OP1  DT A 170     -28.831-142.351-295.360 
ATOM   3485  OP2  DT A 170     -27.668-142.425-297.583 
ATOM   3486  O5'  DT A 170     -29.643-140.899-297.252 
ATOM   3487  C5'  DT A 170     -30.031-139.592-296.790 
ATOM   3488  C4'  DT A 170     -30.342-138.696-297.972 
ATOM   3489  O4'  DT A 170     -29.161-138.005-298.472 
ATOM   3490  C3'  DT A 170     -30.909-139.396-299.207 
ATOM   3491  O3'  DT A 170     -31.877-138.548-299.813 
ATOM   3492  C2'  DT A 170     -29.719-139.532-300.156 
ATOM   3493  C1'  DT A 170     -29.117-138.157-299.882 
ATOM   3494  N1   DT A 170     -27.698-138.025-300.318 
ATOM   3495  C2   DT A 170     -27.301-136.799-300.794 
ATOM   3496  O2   DT A 170     -28.052-135.842-300.870 
ATOM   3497  N3   DT A 170     -25.980-136.716-301.190 
ATOM   3498  C4   DT A 170     -25.048-137.732-301.148 
ATOM   3499  O4   DT A 170     -23.892-137.538-301.530 
ATOM   3500  C5   DT A 170     -25.559-138.981-300.633 
ATOM   3501  C7   DT A 170     -24.609-140.140-300.554 
ATOM   3502  C6   DT A 170     -26.839-139.089-300.242 
ATOM   3503  P    DT A 171     -33.211-139.199-300.413 
ATOM   3504  OP1  DT A 171     -34.204-139.380-299.330 
ATOM   3505  OP2  DT A 171     -32.867-140.410-301.188 
ATOM   3506  O5'  DT A 171     -33.704-138.046-301.407 
ATOM   3507  C5'  DT A 171     -33.393-136.675-301.096 
ATOM   3508  C4'  DT A 171     -32.927-135.953-302.345 
ATOM   3509  O4'  DT A 171     -31.491-136.076-302.554 
ATOM   3510  C3'  DT A 171     -33.533-136.441-303.661 
ATOM   3511  O3'  DT A 171     -33.740-135.322-304.515 
ATOM   3512  C2'  DT A 171     -32.455-137.330-304.279 
ATOM   3513  C1'  DT A 171     -31.265-136.452-303.904 
ATOM   3514  N1   DT A 171     -29.955-137.156-303.975 
ATOM   3515  C2   DT A 171     -28.868-136.417-304.374 
ATOM   3516  O2   DT A 171     -28.940-135.235-304.663 
ATOM   3517  N3   DT A 171     -27.670-137.103-304.429 
ATOM   3518  C4   DT A 171     -27.476-138.435-304.125 
ATOM   3519  O4   DT A 171     -26.354-138.940-304.212 
ATOM   3520  C5   DT A 171     -28.675-139.128-303.717 
ATOM   3521  C7   DT A 171     -28.552-140.582-303.368 
ATOM   3522  C6   DT A 171     -29.852-138.485-303.655 
ATOM   3523  P    DA A 172     -35.066-135.262-305.409 
ATOM   3524  OP1  DA A 172     -36.183-134.719-304.604 
ATOM   3525  OP2  DA A 172     -35.300-136.581-306.038 
ATOM   3526  O5'  DA A 172     -34.644-134.201-306.529 
ATOM   3527  C5'  DA A 172     -33.700-133.168-306.192 
ATOM   3528  C4'  DA A 172     -32.684-133.010-307.306 
ATOM   3529  O4'  DA A 172     -31.541-133.899-307.146 
ATOM   3530  C3'  DA A 172     -33.190-133.311-308.716 
ATOM   3531  O3'  DA A 172     -32.581-132.405-309.628 
ATOM   3532  C2'  DA A 172     -32.682-134.720-309.018 
ATOM   3533  C1'  DA A 172     -31.304-134.550-308.385 
ATOM   3534  N9   DA A 172     -30.609-135.837-308.105 
ATOM   3535  C8   DA A 172     -31.153-137.030-307.724 
ATOM   3536  N7   DA A 172     -30.282-137.976-307.557 
ATOM   3537  C5   DA A 172     -29.068-137.367-307.848 
ATOM   3538  C6   DA A 172     -27.747-137.843-307.854 
ATOM   3539  N6   DA A 172     -27.414-139.105-307.544 
ATOM   3540  N1   DA A 172     -26.776-136.973-308.191 
ATOM   3541  C2   DA A 172     -27.114-135.721-308.497 
ATOM   3542  N3   DA A 172     -28.306-135.166-308.526 
ATOM   3543  C4   DA A 172     -29.258-136.057-308.185 
ATOM   3544  P    DC A 173     -33.455-131.805-310.827 
ATOM   3545  OP1  DC A 173     -34.223-130.635-310.343 
ATOM   3546  OP2  DC A 173     -34.247-132.887-311.453 
ATOM   3547  O5'  DC A 173     -32.315-131.319-311.837 
ATOM   3548  C5'  DC A 173     -31.045-130.896-311.306 
ATOM   3549  C4'  DC A 173     -29.916-131.476-312.135 
ATOM   3550  O4'  DC A 173     -29.505-132.792-311.668 
ATOM   3551  C3'  DC A 173     -30.221-131.691-313.617 
ATOM   3552  O3'  DC A 173     -29.053-131.400-314.375 
ATOM   3553  C2'  DC A 173     -30.520-133.185-313.739 
ATOM   3554  C1'  DC A 173     -29.428-133.661-312.788 
ATOM   3555  N1   DC A 173     -29.621-135.057-312.305 
ATOM   3556  C2   DC A 173     -28.485-135.832-312.088 
ATOM   3557  O2   DC A 173     -27.374-135.334-312.302 
ATOM   3558  N3   DC A 173     -28.640-137.108-311.648 
ATOM   3559  C4   DC A 173     -29.861-137.610-311.427 
ATOM   3560  N4   DC A 173     -29.960-138.859-310.999 
ATOM   3561  C5   DC A 173     -31.043-136.829-311.645 
ATOM   3562  C6   DC A 173     -30.867-135.557-312.085 
ATOM   3563  P    DT A 174     -29.205-130.632-315.771 
ATOM   3564  OP1  DT A 174     -29.282-129.174-315.530 
ATOM   3565  OP2  DT A 174     -30.321-131.223-316.543 
ATOM   3566  O5'  DT A 174     -27.814-130.988-316.479 
ATOM   3567  C5'  DT A 174     -26.652-131.213-315.660 
ATOM   3568  C4'  DT A 174     -25.891-132.424-316.163 
ATOM   3569  O4'  DT A 174     -26.367-133.666-315.569 
ATOM   3570  C3'  DT A 174     -25.970-132.682-317.668 
ATOM   3571  O3'  DT A 174     -24.713-133.174-318.118 
ATOM   3572  C2'  DT A 174     -27.008-133.795-317.815 
ATOM   3573  C1'  DT A 174     -26.563-134.612-316.607 
ATOM   3574  N1   DT A 174     -27.579-135.601-316.146 
ATOM   3575  C2   DT A 174     -27.110-136.788-315.638 
ATOM   3576  O2   DT A 174     -25.923-137.051-315.555 
ATOM   3577  N3   DT A 174     -28.081-137.679-315.222 
ATOM   3578  C4   DT A 174     -29.446-137.484-315.270 
ATOM   3579  O4   DT A 174     -30.218-138.357-314.867 
ATOM   3580  C5   DT A 174     -29.840-136.209-315.819 
ATOM   3581  C7   DT A 174     -31.309-135.915-315.908 
ATOM   3582  C6   DT A 174     -28.918-135.324-316.232 
ATOM   3583  P    DC A 175     -24.147-132.678-319.530 
ATOM   3584  OP1  DC A 175     -23.458-131.379-319.360 
ATOM   3585  OP2  DC A 175     -25.229-132.712-320.538 
ATOM   3586  O5'  DC A 175     -23.073-133.818-319.857 
ATOM   3587  C5'  DC A 175     -22.409-134.484-318.767 
ATOM   3588  C4'  DC A 175     -22.355-135.976-319.028 
ATOM   3589  O4'  DC A 175     -23.537-136.669-318.534 
ATOM   3590  C3'  DC A 175     -22.270-136.393-320.496 
ATOM   3591  O3'  DC A 175     -21.430-137.536-320.602 
ATOM   3592  C2'  DC A 175     -23.696-136.803-320.865 
ATOM   3593  C1'  DC A 175     -24.016-137.526-319.559 
ATOM   3594  N1   DC A 175     -25.471-137.745-319.337 
ATOM   3595  C2   DC A 175     -25.861-138.912-318.686 
ATOM   3596  O2   DC A 175     -24.989-139.711-318.321 
ATOM   3597  N3   DC A 175     -27.184-139.131-318.474 
ATOM   3598  C4   DC A 175     -28.096-138.242-318.884 
ATOM   3599  N4   DC A 175     -29.375-138.501-318.654 
ATOM   3600  C5   DC A 175     -27.717-137.035-319.557 
ATOM   3601  C6   DC A 175     -26.391-136.835-319.759 
ATOM   3602  P    DA A 176     -20.424-137.646-321.843 
ATOM   3603  OP1  DA A 176     -19.185-136.894-321.545 
ATOM   3604  OP2  DA A 176     -21.128-137.270-323.088 
ATOM   3605  O5'  DA A 176     -20.111-139.216-321.857 
ATOM   3606  C5'  DA A 176     -20.145-139.945-320.616 
ATOM   3607  C4'  DA A 176     -20.869-141.264-320.809 
ATOM   3608  O4'  DA A 176     -22.305-141.143-320.606 
ATOM   3609  C3'  DA A 176     -20.745-141.893-322.197 
ATOM   3610  O3'  DA A 176     -20.665-143.306-322.056 
ATOM   3611  C2'  DA A 176     -22.058-141.547-322.898 
ATOM   3612  C1'  DA A 176     -22.966-141.773-321.693 
ATOM   3613  N9   DA A 176     -24.315-141.157-321.835 
ATOM   3614  C8   DA A 176     -24.654-139.994-322.464 
ATOM   3615  N7   DA A 176     -25.921-139.722-322.418 
ATOM   3616  C5   DA A 176     -26.464-140.783-321.706 
ATOM   3617  C6   DA A 176     -27.779-141.086-321.313 
ATOM   3618  N6   DA A 176     -28.834-140.309-321.598 
ATOM   3619  N1   DA A 176     -27.970-142.221-320.615 
ATOM   3620  C2   DA A 176     -26.917-142.988-320.334 
ATOM   3621  N3   DA A 176     -25.653-142.809-320.646 
ATOM   3622  C4   DA A 176     -25.488-141.667-321.345 
ATOM   3623  P    DG A 177     -19.668-144.126-323.001 
ATOM   3624  OP1  DG A 177     -18.304-144.098-322.426 
ATOM   3625  OP2  DG A 177     -19.795-143.642-324.394 
ATOM   3626  O5'  DG A 177     -20.269-145.604-322.890 
ATOM   3627  C5'  DG A 177     -20.937-145.996-321.675 
ATOM   3628  C4'  DG A 177     -22.210-146.750-322.004 
ATOM   3629  O4'  DG A 177     -23.353-145.863-322.170 
ATOM   3630  C3'  DG A 177     -22.185-147.565-323.297 
ATOM   3631  O3'  DG A 177     -22.923-148.765-323.098 
ATOM   3632  C2'  DG A 177     -22.931-146.701-324.314 
ATOM   3633  C1'  DG A 177     -24.026-146.220-323.367 
ATOM   3634  N9   DG A 177     -24.760-145.021-323.860 
ATOM   3635  C8   DG A 177     -24.290-143.954-324.596 
ATOM   3636  N7   DG A 177     -25.202-143.053-324.872 
ATOM   3637  C5   DG A 177     -26.357-143.559-324.277 
ATOM   3638  C6   DG A 177     -27.672-143.025-324.235 
ATOM   3639  O6   DG A 177     -28.094-141.979-324.722 
ATOM   3640  N1   DG A 177     -28.542-143.864-323.525 
ATOM   3641  C2   DG A 177     -28.188-145.061-322.932 
ATOM   3642  N2   DG A 177     -29.165-145.713-322.299 
ATOM   3643  N3   DG A 177     -26.954-145.559-322.972 
ATOM   3644  C4   DG A 177     -26.098-144.758-323.657 
ATOM   3645  P    DA A 178     -22.376-150.127-323.739 
ATOM   3646  OP1  DA A 178     -21.363-150.726-322.842 
ATOM   3647  OP2  DA A 178     -21.946-149.881-325.133 
ATOM   3648  O5'  DA A 178     -23.698-151.030-323.737 
ATOM   3649  C5'  DA A 178     -24.691-150.812-322.716 
ATOM   3650  C4'  DA A 178     -26.077-150.827-323.330 
ATOM   3651  O4'  DA A 178     -26.490-149.513-323.803 
ATOM   3652  C3'  DA A 178     -26.254-151.730-324.550 
ATOM   3653  O3'  DA A 178     -27.550-152.315-324.506 
ATOM   3654  C2'  DA A 178     -26.190-150.781-325.747 
ATOM   3655  C1'  DA A 178     -27.001-149.651-325.119 
ATOM   3656  N9   DA A 178     -26.846-148.344-325.815 
ATOM   3657  C8   DA A 178     -25.738-147.837-326.432 
ATOM   3658  N7   DA A 178     -25.917-146.663-326.953 
ATOM   3659  C5   DA A 178     -27.242-146.367-326.661 
ATOM   3660  C6   DA A 178     -28.048-145.253-326.945 
ATOM   3661  N6   DA A 178     -27.614-144.178-327.619 
ATOM   3662  N1   DA A 178     -29.322-145.283-326.510 
ATOM   3663  C2   DA A 178     -29.746-146.353-325.841 
ATOM   3664  N3   DA A 178     -29.091-147.445-325.519 
ATOM   3665  C4   DA A 178     -27.819-147.390-325.966 
ATOM   3666  P    DA A 179     -27.727-153.844-324.949 
ATOM   3667  OP1  DA A 179     -27.403-154.731-323.810 
ATOM   3668  OP2  DA A 179     -26.972-154.088-326.198 
ATOM   3669  O5'  DA A 179     -29.297-153.905-325.250 
ATOM   3670  C5'  DA A 179     -30.182-153.037-324.517 
ATOM   3671  C4'  DA A 179     -31.201-152.423-325.457 
ATOM   3672  O4'  DA A 179     -30.726-151.184-326.057 
ATOM   3673  C3'  DA A 179     -31.604-153.282-326.655 
ATOM   3674  O3'  DA A 179     -32.988-153.085-326.918 
ATOM   3675  C2'  DA A 179     -30.801-152.715-327.826 
ATOM   3676  C1'  DA A 179     -30.964-151.244-327.455 
ATOM   3677  N9   DA A 179     -29.987-150.344-328.129 
ATOM   3678  C8   DA A 179     -28.689-150.601-328.465 
ATOM   3679  N7   DA A 179     -28.091-149.609-329.049 
ATOM   3680  C5   DA A 179     -29.063-148.620-329.106 
ATOM   3681  C6   DA A 179     -29.055-147.311-329.616 
ATOM   3682  N6   DA A 179     -27.983-146.749-330.192 
ATOM   3683  N1   DA A 179     -30.192-146.599-329.512 
ATOM   3684  C2   DA A 179     -31.253-147.163-328.938 
ATOM   3685  N3   DA A 179     -31.380-148.369-328.430 
ATOM   3686  C4   DA A 179     -30.228-149.061-328.546 
ATOM   3687  P    DG A 180     -33.883-154.341-327.346 
ATOM   3688  OP1  DG A 180     -34.325-155.069-326.136 
ATOM   3689  OP2  DG A 180     -33.162-155.143-328.359 
ATOM   3690  O5'  DG A 180     -35.137-153.617-328.028 
ATOM   3691  C5'  DG A 180     -35.525-152.310-327.565 
ATOM   3692  C4'  DG A 180     -35.836-151.414-328.748 
ATOM   3693  O4'  DG A 180     -34.655-150.723-329.247 
ATOM   3694  C3'  DG A 180     -36.404-152.114-329.982 
ATOM   3695  O3'  DG A 180     -37.371-151.266-330.589 
ATOM   3696  C2'  DG A 180     -35.213-152.249-330.932 
ATOM   3697  C1'  DG A 180     -34.611-150.874-330.658 
ATOM   3698  N9   DG A 180     -33.193-150.743-331.093 
ATOM   3699  C8   DG A 180     -32.190-151.689-331.093 
ATOM   3700  N7   DG A 180     -31.041-151.248-331.546 
ATOM   3701  C5   DG A 180     -31.301-149.918-331.870 
ATOM   3702  C6   DG A 180     -30.442-148.923-332.407 
ATOM   3703  O6   DG A 180     -29.256-149.014-332.711 
ATOM   3704  N1   DG A 180     -31.115-147.706-332.581 
ATOM   3705  C2   DG A 180     -32.442-147.479-332.277 
ATOM   3706  N2   DG A 180     -32.897-146.247-332.516 
ATOM   3707  N3   DG A 180     -33.248-148.412-331.773 
ATOM   3708  C4   DG A 180     -32.611-149.599-331.597 
ATOM   3709  P    DC A 181     -38.705-151.916-331.188 
ATOM   3710  OP1  DC A 181     -39.698-152.098-330.106 
ATOM   3711  OP2  DC A 181     -38.362-153.128-331.964 
ATOM   3712  O5'  DC A 181     -39.198-150.764-332.183 
ATOM   3713  C5'  DC A 181     -38.887-149.392-331.872 
ATOM   3714  C4'  DC A 181     -38.421-148.671-333.121 
ATOM   3715  O4'  DC A 181     -36.985-148.794-333.330 
ATOM   3716  C3'  DC A 181     -39.028-149.158-334.436 
ATOM   3717  O3'  DC A 181     -39.234-148.040-335.290 
ATOM   3718  C2'  DC A 181     -37.949-150.048-335.054 
ATOM   3719  C1'  DC A 181     -36.760-149.169-334.680 
ATOM   3720  N1   DC A 181     -35.449-149.874-334.751 
ATOM   3721  C2   DC A 181     -34.337-149.138-335.154 
ATOM   3722  O2   DC A 181     -34.482-147.942-335.432 
ATOM   3723  N3   DC A 181     -33.134-149.762-335.226 
ATOM   3724  C4   DC A 181     -33.018-151.060-334.915 
ATOM   3725  N4   DC A 181     -31.822-151.622-335.002 
ATOM   3726  C5   DC A 181     -34.148-151.835-334.500 
ATOM   3727  C6   DC A 181     -35.343-151.193-334.434 
ATOM   3728  P    DA A 182     -40.560-147.980-336.185 
ATOM   3729  OP1  DA A 182     -41.677-147.437-335.380 
ATOM   3730  OP2  DA A 182     -40.794-149.299-336.813 
ATOM   3731  O5'  DA A 182     -40.139-146.919-337.305 
ATOM   3732  C5'  DA A 182     -39.195-145.885-336.968 
ATOM   3733  C4'  DA A 182     -38.178-145.727-338.082 
ATOM   3734  O4'  DA A 182     -37.036-146.617-337.921 
ATOM   3735  C3'  DA A 182     -38.685-146.029-339.492 
ATOM   3736  O3'  DA A 182     -38.075-145.123-340.404 
ATOM   3737  C2'  DA A 182     -38.176-147.438-339.793 
ATOM   3738  C1'  DA A 182     -36.798-147.267-339.160 
ATOM   3739  N9   DA A 182     -36.103-148.555-338.880 
ATOM   3740  C8   DA A 182     -36.647-149.747-338.500 
ATOM   3741  N7   DA A 182     -35.776-150.693-338.333 
ATOM   3742  C5   DA A 182     -34.562-150.084-338.623 
ATOM   3743  C6   DA A 182     -33.241-150.560-338.629 
ATOM   3744  N6   DA A 182     -32.908-151.822-338.320 
ATOM   3745  N1   DA A 182     -32.271-149.691-338.967 
ATOM   3746  C2   DA A 182     -32.608-148.439-339.273 
ATOM   3747  N3   DA A 182     -33.800-147.884-339.301 
ATOM   3748  C4   DA A 182     -34.752-148.775-338.960 
ATOM   3749  P    DG A 183     -38.950-144.523-341.602 
ATOM   3750  OP1  DG A 183     -39.718-143.353-341.118 
ATOM   3751  OP2  DG A 183     -39.742-145.604-342.229 
ATOM   3752  O5'  DG A 183     -37.809-144.037-342.613 
ATOM   3753  C5'  DG A 183     -36.539-143.613-342.082 
ATOM   3754  C4'  DG A 183     -35.410-144.194-342.911 
ATOM   3755  O4'  DG A 183     -34.999-145.510-342.444 
ATOM   3756  C3'  DG A 183     -35.716-144.408-344.393 
ATOM   3757  O3'  DG A 183     -34.548-144.117-345.150 
ATOM   3758  C2'  DG A 183     -36.014-145.902-344.515 
ATOM   3759  C1'  DG A 183     -34.922-146.379-343.563 
ATOM   3760  N9   DG A 183     -35.116-147.775-343.080 
ATOM   3761  C8   DG A 183     -36.286-148.447-342.805 
ATOM   3762  N7   DG A 183     -36.111-149.679-342.393 
ATOM   3763  C5   DG A 183     -34.725-149.835-342.396 
ATOM   3764  C6   DG A 183     -33.931-150.958-342.047 
ATOM   3765  O6   DG A 183     -34.292-152.064-341.656 
ATOM   3766  N1   DG A 183     -32.564-150.684-342.195 
ATOM   3767  C2   DG A 183     -32.035-149.482-342.625 
ATOM   3768  N2   DG A 183     -30.702-149.422-342.699 
ATOM   3769  N3   DG A 183     -32.780-148.430-342.952 
ATOM   3770  C4   DG A 183     -34.109-148.678-342.814 
ATOM   3771  P    DA A 184     -34.699-143.350-346.547 
ATOM   3772  OP1  DA A 184     -34.776-141.892-346.306 
ATOM   3773  OP2  DA A 184     -35.815-143.940-347.319 
ATOM   3774  O5'  DA A 184     -33.309-143.705-347.255 
ATOM   3775  C5'  DA A 184     -32.146-143.930-346.436 
ATOM   3776  C4'  DA A 184     -31.386-145.141-346.939 
ATOM   3777  O4'  DA A 184     -31.861-146.383-346.344 
ATOM   3778  C3'  DA A 184     -31.464-145.399-348.443 
ATOM   3779  O3'  DA A 184     -30.207-145.891-348.893 
ATOM   3780  C2'  DA A 184     -32.503-146.512-348.591 
ATOM   3781  C1'  DA A 184     -32.058-147.330-347.383 
ATOM   3782  N9   DA A 184     -33.073-148.318-346.922 
ATOM   3783  C8   DA A 184     -34.434-148.205-346.935 
ATOM   3784  N7   DA A 184     -35.051-149.243-346.464 
ATOM   3785  C5   DA A 184     -34.026-150.111-346.110 
ATOM   3786  C6   DA A 184     -34.026-151.396-345.546 
ATOM   3787  N6   DA A 184     -35.143-152.064-345.224 
ATOM   3788  N1   DA A 184     -32.830-151.975-345.325 
ATOM   3789  C2   DA A 184     -31.724-151.307-345.648 
ATOM   3790  N3   DA A 184     -31.601-150.110-346.176 
ATOM   3791  C4   DA A 184     -32.811-149.553-346.388 
ATOM   3792  P    DA A 185     -29.641-145.396-350.306 
ATOM   3793  OP1  DA A 185     -28.952-144.096-350.136 
ATOM   3794  OP2  DA A 185     -30.723-145.430-351.314 
ATOM   3795  O5'  DA A 185     -28.567-146.535-350.633 
ATOM   3796  C5'  DA A 185     -27.903-147.202-349.543 
ATOM   3797  C4'  DA A 185     -27.849-148.694-349.803 
ATOM   3798  O4'  DA A 185     -29.031-149.387-349.309 
ATOM   3799  C3'  DA A 185     -27.764-149.111-351.271 
ATOM   3800  O3'  DA A 185     -26.924-150.254-351.378 
ATOM   3801  C2'  DA A 185     -29.190-149.521-351.640 
ATOM   3802  C1'  DA A 185     -29.510-150.243-350.335 
ATOM   3803  N9   DA A 185     -30.965-150.462-350.113 
ATOM   3804  C8   DA A 185     -32.009-149.656-350.469 
ATOM   3805  N7   DA A 185     -33.172-150.126-350.136 
ATOM   3806  C5   DA A 185     -32.880-151.331-349.512 
ATOM   3807  C6   DA A 185     -33.693-152.316-348.927 
ATOM   3808  N6   DA A 185     -35.030-152.236-348.874 
ATOM   3809  N1   DA A 185     -33.080-153.390-348.398 
ATOM   3810  C2   DA A 185     -31.751-153.463-348.453 
ATOM   3811  N3   DA A 185     -30.893-152.612-348.970 
ATOM   3812  C4   DA A 185     -31.532-151.546-349.494 
ATOM   3813  P    DC A 186     -25.918-150.364-352.619 
ATOM   3814  OP1  DC A 186     -24.679-149.611-352.321 
ATOM   3815  OP2  DC A 186     -26.623-149.988-353.863 
ATOM   3816  O5'  DC A 186     -25.605-151.934-352.632 
ATOM   3817  C5'  DC A 186     -25.639-152.663-351.392 
ATOM   3818  C4'  DC A 186     -26.363-153.981-351.585 
ATOM   3819  O4'  DC A 186     -27.800-153.861-351.382 
ATOM   3820  C3'  DC A 186     -26.239-154.611-352.972 
ATOM   3821  O3'  DC A 186     -26.159-156.024-352.831 
ATOM   3822  C2'  DC A 186     -27.552-154.265-353.673 
ATOM   3823  C1'  DC A 186     -28.461-154.491-352.468 
ATOM   3824  N1   DC A 186     -29.809-153.875-352.610 
ATOM   3825  C2   DC A 186     -30.891-154.543-352.041 
ATOM   3826  O2   DC A 186     -30.689-155.608-351.448 
ATOM   3827  N3   DC A 186     -32.129-153.997-352.161 
ATOM   3828  C4   DC A 186     -32.305-152.841-352.812 
ATOM   3829  N4   DC A 186     -33.532-152.351-352.901 
ATOM   3830  C5   DC A 186     -31.206-152.139-353.405 
ATOM   3831  C6   DC A 186     -29.977-152.700-353.275 
ATOM   3832  P    DA A 187     -25.162-156.843-353.777 
ATOM   3833  OP1  DA A 187     -23.798-156.816-353.202 
ATOM   3834  OP2  DA A 187     -25.289-156.360-355.169 
ATOM   3835  O5'  DA A 187     -25.764-158.322-353.665 
ATOM   3836  C5'  DA A 187     -26.431-158.714-352.451 
ATOM   3837  C4'  DA A 187     -27.704-159.468-352.780 
ATOM   3838  O4'  DA A 187     -28.847-158.581-352.945 
ATOM   3839  C3'  DA A 187     -27.680-160.283-354.072 
ATOM   3840  O3'  DA A 187     -28.417-161.483-353.874 
ATOM   3841  C2'  DA A 187     -28.425-159.418-355.089 
ATOM   3842  C1'  DA A 187     -29.521-158.937-354.143 
ATOM   3843  N9   DA A 187     -30.254-157.738-354.636 
ATOM   3844  C8   DA A 187     -29.771-156.689-355.365 
ATOM   3845  N7   DA A 187     -30.663-155.790-355.645 
ATOM   3846  C5   DA A 187     -31.824-156.277-355.059 
ATOM   3847  C6   DA A 187     -33.135-155.777-354.999 
ATOM   3848  N6   DA A 187     -33.514-154.621-355.561 
ATOM   3849  N1   DA A 187     -34.047-156.513-354.336 
ATOM   3850  C2   DA A 187     -33.665-157.662-353.779 
ATOM   3851  N3   DA A 187     -32.477-158.225-353.770 
ATOM   3852  C4   DA A 187     -31.583-157.469-354.439 
ATOM   3853  P    DG A 188     -27.871-162.844-354.515 
ATOM   3854  OP1  DG A 188     -26.857-163.444-353.618 
ATOM   3855  OP2  DG A 188     -27.440-162.598-355.909 
ATOM   3856  O5'  DG A 188     -29.192-163.747-354.512 
ATOM   3857  C5'  DG A 188     -30.185-163.530-353.492 
ATOM   3858  C4'  DG A 188     -31.571-163.545-354.105 
ATOM   3859  O4'  DG A 188     -31.984-162.231-354.578 
ATOM   3860  C3'  DG A 188     -31.748-164.448-355.326 
ATOM   3861  O3'  DG A 188     -33.044-165.033-355.282 
ATOM   3862  C2'  DG A 188     -31.684-163.498-356.523 
ATOM   3863  C1'  DG A 188     -32.496-162.369-355.895 
ATOM   3864  N9   DG A 188     -32.340-161.062-356.591 
ATOM   3865  C8   DG A 188     -31.232-160.534-357.219 
ATOM   3866  N7   DG A 188     -31.427-159.347-357.740 
ATOM   3867  C5   DG A 188     -32.760-159.069-357.437 
ATOM   3868  C6   DG A 188     -33.545-157.927-357.741 
ATOM   3869  O6   DG A 188     -33.223-156.910-358.350 
ATOM   3870  N1   DG A 188     -34.851-158.057-357.246 
ATOM   3871  C2   DG A 188     -35.332-159.147-356.549 
ATOM   3872  N2   DG A 188     -36.608-159.079-356.160 
ATOM   3873  N3   DG A 188     -34.593-160.218-356.263 
ATOM   3874  C4   DG A 188     -33.326-160.108-356.737 
ATOM   3875  P    DA A 189     -33.221-166.561-355.725 
ATOM   3876  OP1  DA A 189     -32.897-167.449-354.586 
ATOM   3877  OP2  DA A 189     -32.466-166.805-356.974 
ATOM   3878  O5'  DA A 189     -34.791-166.622-356.026 
ATOM   3879  C5'  DA A 189     -35.677-165.755-355.293 
ATOM   3880  C4'  DA A 189     -36.695-165.140-356.233 
ATOM   3881  O4'  DA A 189     -36.220-163.902-356.832 
ATOM   3882  C3'  DA A 189     -37.098-166.000-357.431 
ATOM   3883  O3'  DA A 189     -38.482-165.803-357.694 
ATOM   3884  C2'  DA A 189     -36.296-165.432-358.601 
ATOM   3885  C1'  DA A 189     -36.458-163.961-358.231 
ATOM   3886  N9   DA A 189     -35.482-163.062-358.905 
ATOM   3887  C8   DA A 189     -34.183-163.318-359.240 
ATOM   3888  N7   DA A 189     -33.585-162.327-359.825 
ATOM   3889  C5   DA A 189     -34.558-161.338-359.882 
ATOM   3890  C6   DA A 189     -34.549-160.029-360.392 
ATOM   3891  N6   DA A 189     -33.477-159.467-360.968 
ATOM   3892  N1   DA A 189     -35.686-159.316-360.288 
ATOM   3893  C2   DA A 189     -36.748-159.880-359.714 
ATOM   3894  N3   DA A 189     -36.874-161.086-359.205 
ATOM   3895  C4   DA A 189     -35.722-161.779-359.322 
ATOM   3896  P    DG A 190     -39.378-167.059-358.121 
ATOM   3897  OP1  DG A 190     -39.820-167.787-356.912 
ATOM   3898  OP2  DG A 190     -38.656-167.860-359.134 
ATOM   3899  O5'  DG A 190     -40.632-166.335-358.803 
ATOM   3900  C5'  DG A 190     -41.019-165.027-358.341 
ATOM   3901  C4'  DG A 190     -41.331-164.131-359.523 
ATOM   3902  O4'  DG A 190     -40.149-163.441-360.023 
ATOM   3903  C3'  DG A 190     -41.898-164.831-360.758 
ATOM   3904  O3'  DG A 190     -42.865-163.984-361.364 
ATOM   3905  C2'  DG A 190     -40.707-164.967-361.707 
ATOM   3906  C1'  DG A 190     -40.105-163.592-361.433 
ATOM   3907  N9   DG A 190     -38.687-163.461-361.869 
ATOM   3908  C8   DG A 190     -37.685-164.406-361.869 
ATOM   3909  N7   DG A 190     -36.536-163.966-362.322 
ATOM   3910  C5   DG A 190     -36.796-162.635-362.645 
ATOM   3911  C6   DG A 190     -35.936-161.641-363.182 
ATOM   3912  O6   DG A 190     -34.750-161.732-363.487 
ATOM   3913  N1   DG A 190     -36.609-160.424-363.357 
ATOM   3914  C2   DG A 190     -37.937-160.197-363.052 
ATOM   3915  N2   DG A 190     -38.391-158.964-363.292 
ATOM   3916  N3   DG A 190     -38.742-161.130-362.548 
ATOM   3917  C4   DG A 190     -38.105-162.317-362.373 
ATOM   3918  P    DT A 191     -44.200-164.634-361.964 
ATOM   3919  OP1  DT A 191     -45.193-164.815-360.881 
ATOM   3920  OP2  DT A 191     -43.856-165.846-362.740 
ATOM   3921  O5'  DT A 191     -44.693-163.481-362.959 
ATOM   3922  C5'  DT A 191     -44.382-162.110-362.647 
ATOM   3923  C4'  DT A 191     -43.915-161.388-363.896 
ATOM   3924  O4'  DT A 191     -42.479-161.511-364.105 
ATOM   3925  C3'  DT A 191     -44.522-161.876-365.212 
ATOM   3926  O3'  DT A 191     -44.729-160.757-366.066 
ATOM   3927  C2'  DT A 191     -43.444-162.765-365.830 
ATOM   3928  C1'  DT A 191     -42.254-161.887-365.455 
ATOM   3929  N1   DT A 191     -40.943-162.591-365.527 
ATOM   3930  C2   DT A 191     -39.856-161.852-365.925 
ATOM   3931  O2   DT A 191     -39.928-160.670-366.215 
ATOM   3932  N3   DT A 191     -38.658-162.538-365.981 
ATOM   3933  C4   DT A 191     -38.464-163.870-365.677 
ATOM   3934  O4   DT A 191     -37.343-164.375-365.764 
ATOM   3935  C5   DT A 191     -39.663-164.563-365.268 
ATOM   3936  C7   DT A 191     -39.540-166.017-364.920 
ATOM   3937  C6   DT A 191     -40.841-163.920-365.206 
ATOM   3938  P    DG A 192     -46.055-160.697-366.961 
ATOM   3939  OP1  DG A 192     -47.171-160.154-366.155 
ATOM   3940  OP2  DG A 192     -46.288-162.016-367.589 
ATOM   3941  O5'  DG A 192     -45.633-159.637-368.081 
ATOM   3942  C5'  DG A 192     -44.689-158.603-367.743 
ATOM   3943  C4'  DG A 192     -43.672-158.445-368.857 
ATOM   3944  O4'  DG A 192     -42.530-159.334-368.697 
ATOM   3945  C3'  DG A 192     -44.179-158.747-370.267 
ATOM   3946  O3'  DG A 192     -43.570-157.841-371.179 
ATOM   3947  C2'  DG A 192     -43.670-160.156-370.569 
ATOM   3948  C1'  DG A 192     -42.292-159.985-369.936 
ATOM   3949  N9   DG A 192     -41.597-161.272-369.656 
ATOM   3950  C8   DG A 192     -42.129-162.484-369.272 
ATOM   3951  N7   DG A 192     -41.238-163.430-369.106 
ATOM   3952  C5   DG A 192     -40.029-162.801-369.402 
ATOM   3953  C6   DG A 192     -38.706-163.315-369.398 
ATOM   3954  O6   DG A 192     -38.323-164.450-369.128 
ATOM   3955  N1   DG A 192     -37.774-162.334-369.762 
ATOM   3956  C2   DG A 192     -38.080-161.027-370.086 
ATOM   3957  N2   DG A 192     -37.046-160.244-370.405 
ATOM   3958  N3   DG A 192     -39.322-160.545-370.089 
ATOM   3959  C4   DG A 192     -40.237-161.485-369.739 
ATOM   3960  P    DA A 193     -44.444-157.240-372.378 
ATOM   3961  OP1  DA A 193     -45.212-156.071-371.894 
ATOM   3962  OP2  DA A 193     -45.236-158.322-373.005 
ATOM   3963  O5'  DA A 193     -43.303-156.755-373.389 
ATOM   3964  C5'  DA A 193     -42.033-156.331-372.857 
ATOM   3965  C4'  DA A 193     -40.905-156.912-373.686 
ATOM   3966  O4'  DA A 193     -40.493-158.228-373.219 
ATOM   3967  C3'  DA A 193     -41.210-157.126-375.168 
ATOM   3968  O3'  DA A 193     -40.042-156.835-375.926 
ATOM   3969  C2'  DA A 193     -41.508-158.620-375.291 
ATOM   3970  C1'  DA A 193     -40.416-159.096-374.339 
ATOM   3971  N9   DA A 193     -40.610-160.492-373.856 
ATOM   3972  C8   DA A 193     -41.780-161.143-373.588 
ATOM   3973  N7   DA A 193     -41.620-162.363-373.180 
ATOM   3974  C5   DA A 193     -40.244-162.538-373.176 
ATOM   3975  C6   DA A 193     -39.427-163.630-372.837 
ATOM   3976  N6   DA A 193     -39.906-164.809-372.417 
ATOM   3977  N1   DA A 193     -38.096-163.465-372.948 
ATOM   3978  C2   DA A 193     -37.625-162.291-373.366 
ATOM   3979  N3   DA A 193     -38.286-161.206-373.708 
ATOM   3980  C4   DA A 193     -39.616-161.397-373.589 
ATOM   3981  P    DT A 194     -40.193-156.068-377.323 
ATOM   3982  OP1  DT A 194     -40.271-154.609-377.081 
ATOM   3983  OP2  DT A 194     -41.309-156.658-378.095 
ATOM   3984  O5'  DT A 194     -38.803-156.423-378.030 
ATOM   3985  C5'  DT A 194     -37.640-156.648-377.212 
ATOM   3986  C4'  DT A 194     -36.880-157.859-377.714 
ATOM   3987  O4'  DT A 194     -37.355-159.101-377.120 
ATOM   3988  C3'  DT A 194     -36.958-158.117-379.219 
ATOM   3989  O3'  DT A 194     -35.702-158.609-379.669 
ATOM   3990  C2'  DT A 194     -37.997-159.230-379.367 
ATOM   3991  C1'  DT A 194     -37.552-160.048-378.158 
ATOM   3992  N1   DT A 194     -38.567-161.036-377.697 
ATOM   3993  C2   DT A 194     -38.099-162.223-377.189 
ATOM   3994  O2   DT A 194     -36.912-162.487-377.106 
ATOM   3995  N3   DT A 194     -39.070-163.114-376.773 
ATOM   3996  C4   DT A 194     -40.435-162.919-376.821 
ATOM   3997  O4   DT A 194     -41.206-163.792-376.418 
ATOM   3998  C5   DT A 194     -40.829-161.644-377.370 
ATOM   3999  C7   DT A 194     -42.298-161.351-377.459 
ATOM   4000  C6   DT A 194     -39.906-160.759-377.783 
ATOM   4001  P    DG A 195     -35.135-158.114-381.081 
ATOM   4002  OP1  DG A 195     -34.446-156.814-380.911 
ATOM   4003  OP2  DG A 195     -36.217-158.147-382.089 
ATOM   4004  O5'  DG A 195     -34.061-159.253-381.409 
ATOM   4005  C5'  DG A 195     -33.397-159.920-380.318 
ATOM   4006  C4'  DG A 195     -33.343-161.412-380.579 
ATOM   4007  O4'  DG A 195     -34.526-162.105-380.085 
ATOM   4008  C3'  DG A 195     -33.259-161.828-382.047 
ATOM   4009  O3'  DG A 195     -32.418-162.972-382.153 
ATOM   4010  C2'  DG A 195     -34.684-162.239-382.416 
ATOM   4011  C1'  DG A 195     -35.004-162.961-381.111 
ATOM   4012  N9   DG A 195     -36.460-163.180-380.889 
ATOM   4013  C8   DG A 195     -37.525-162.380-381.241 
ATOM   4014  N7   DG A 195     -38.694-162.865-380.897 
ATOM   4015  C5   DG A 195     -38.381-164.072-380.274 
ATOM   4016  C6   DG A 195     -39.232-165.047-379.692 
ATOM   4017  O6   DG A 195     -40.457-165.046-379.604 
ATOM   4018  N1   DG A 195     -38.497-166.122-379.171 
ATOM   4019  C2   DG A 195     -37.122-166.238-379.207 
ATOM   4020  N2   DG A 195     -36.612-167.341-378.654 
ATOM   4021  N3   DG A 195     -36.324-165.322-379.753 
ATOM   4022  C4   DG A 195     -37.021-164.274-380.264 
ATOM   4023  P    DA A 196     -31.412-163.082-383.394 
ATOM   4024  OP1  DA A 196     -30.173-162.329-383.096 
ATOM   4025  OP2  DA A 196     -32.117-162.705-384.639 
ATOM   4026  O5'  DA A 196     -31.099-164.651-383.408 
ATOM   4027  C5'  DA A 196     -31.134-165.380-382.167 
ATOM   4028  C4'  DA A 196     -31.857-166.699-382.361 
ATOM   4029  O4'  DA A 196     -33.294-166.578-382.157 
ATOM   4030  C3'  DA A 196     -31.733-167.328-383.748 
ATOM   4031  O3'  DA A 196     -31.653-168.742-383.607 
ATOM   4032  C2'  DA A 196     -33.046-166.983-384.449 
ATOM   4033  C1'  DA A 196     -33.955-167.209-383.244 
ATOM   4034  N9   DA A 196     -35.304-166.593-383.386 
ATOM   4035  C8   DA A 196     -35.642-165.430-384.016 
ATOM   4036  N7   DA A 196     -36.909-165.158-383.970 
ATOM   4037  C5   DA A 196     -37.453-166.218-383.257 
ATOM   4038  C6   DA A 196     -38.767-166.521-382.864 
ATOM   4039  N6   DA A 196     -39.822-165.745-383.149 
ATOM   4040  N1   DA A 196     -38.959-167.656-382.166 
ATOM   4041  C2   DA A 196     -37.906-168.423-381.885 
ATOM   4042  N3   DA A 196     -36.641-168.244-382.197 
ATOM   4043  C4   DA A 196     -36.477-167.102-382.896 
ATOM   4044  P    DA A 197     -30.656-169.561-384.553 
ATOM   4045  OP1  DA A 197     -29.292-169.533-383.978 
ATOM   4046  OP2  DA A 197     -30.783-169.077-385.945 
ATOM   4047  O5'  DA A 197     -31.258-171.040-384.441 
ATOM   4048  C5'  DA A 197     -31.925-171.431-383.227 
ATOM   4049  C4'  DA A 197     -33.198-172.185-383.555 
ATOM   4050  O4'  DA A 197     -34.341-171.298-383.721 
ATOM   4051  C3'  DA A 197     -33.174-173.001-384.848 
ATOM   4052  O3'  DA A 197     -33.911-174.201-384.649 
ATOM   4053  C2'  DA A 197     -33.920-172.136-385.865 
ATOM   4054  C1'  DA A 197     -35.015-171.655-384.918 
ATOM   4055  N9   DA A 197     -35.748-170.456-385.411 
ATOM   4056  C8   DA A 197     -35.265-169.407-386.141 
ATOM   4057  N7   DA A 197     -36.157-168.508-386.421 
ATOM   4058  C5   DA A 197     -37.318-168.995-385.835 
ATOM   4059  C6   DA A 197     -38.629-168.495-385.774 
ATOM   4060  N6   DA A 197     -39.008-167.339-386.337 
ATOM   4061  N1   DA A 197     -39.541-169.231-385.112 
ATOM   4062  C2   DA A 197     -39.160-170.379-384.554 
ATOM   4063  N3   DA A 197     -37.971-170.943-384.546 
ATOM   4064  C4   DA A 197     -37.077-170.187-385.215 
ATOM   4065  P    DC A 198     -33.365-175.562-385.291 
ATOM   4066  OP1  DC A 198     -32.351-176.162-384.394 
ATOM   4067  OP2  DC A 198     -32.934-175.316-386.684 
ATOM   4068  O5'  DC A 198     -34.686-176.465-385.288 
ATOM   4069  C5'  DC A 198     -35.679-176.247-384.267 
ATOM   4070  C4'  DC A 198     -37.065-176.263-384.881 
ATOM   4071  O4'  DC A 198     -37.478-174.948-385.354 
ATOM   4072  C3'  DC A 198     -37.243-177.165-386.102 
ATOM   4073  O3'  DC A 198     -38.538-177.750-386.057 
ATOM   4074  C2'  DC A 198     -37.179-176.216-387.298 
ATOM   4075  C1'  DC A 198     -37.990-175.086-386.670 
ATOM   4076  N1   DC A 198     -37.834-173.779-387.367 
ATOM   4077  C2   DC A 198     -38.941-172.935-387.418 
ATOM   4078  O2   DC A 198     -39.997-173.302-386.888 
ATOM   4079  N3   DC A 198     -38.820-171.739-388.049 
ATOM   4080  C4   DC A 198     -37.659-171.378-388.611 
ATOM   4081  N4   DC A 198     -37.592-170.201-389.214 
ATOM   4082  C5   DC A 198     -36.509-172.232-388.570 
ATOM   4083  C6   DC A 198     -36.651-173.423-387.935 
ATOM   4084  P    DA A 199     -38.715-179.279-386.501 
ATOM   4085  OP1  DA A 199     -38.391-180.166-385.362 
ATOM   4086  OP2  DA A 199     -37.961-179.523-387.750 
ATOM   4087  O5'  DA A 199     -40.285-179.340-386.801 
ATOM   4088  C5'  DA A 199     -41.171-178.472-386.069 
ATOM   4089  C4'  DA A 199     -42.189-177.858-387.008 
ATOM   4090  O4'  DA A 199     -41.715-176.619-387.608 
ATOM   4091  C3'  DA A 199     -42.592-178.717-388.206 
ATOM   4092  O3'  DA A 199     -43.976-178.520-388.470 
ATOM   4093  C2'  DA A 199     -41.790-178.150-389.377 
ATOM   4094  C1'  DA A 199     -41.952-176.679-389.006 
ATOM   4095  N9   DA A 199     -40.976-175.779-389.681 
ATOM   4096  C8   DA A 199     -39.677-176.036-390.016 
ATOM   4097  N7   DA A 199     -39.079-175.044-390.600 
ATOM   4098  C5   DA A 199     -40.052-174.056-390.658 
ATOM   4099  C6   DA A 199     -40.043-172.746-391.167 
ATOM   4100  N6   DA A 199     -38.971-172.184-391.743 
ATOM   4101  N1   DA A 199     -41.181-172.034-391.063 
ATOM   4102  C2   DA A 199     -42.242-172.598-390.490 
ATOM   4103  N3   DA A 199     -42.368-173.804-389.981 
ATOM   4104  C4   DA A 199     -41.217-174.497-390.097 
ATOM   4105  P    DA A 200     -44.872-179.776-388.897 
ATOM   4106  OP1  DA A 200     -45.314-180.504-387.687 
ATOM   4107  OP2  DA A 200     -44.150-180.578-389.910 
ATOM   4108  O5'  DA A 200     -46.126-179.052-389.579 
ATOM   4109  C5'  DA A 200     -46.514-177.745-389.117 
ATOM   4110  C4'  DA A 200     -46.825-176.849-390.299 
ATOM   4111  O4'  DA A 200     -45.644-176.158-390.798 
ATOM   4112  C3'  DA A 200     -47.392-177.549-391.533 
ATOM   4113  O3'  DA A 200     -48.359-176.701-392.140 
ATOM   4114  C2'  DA A 200     -46.202-177.685-392.483 
ATOM   4115  C1'  DA A 200     -45.600-176.309-392.209 
ATOM   4116  N9   DA A 200     -44.181-176.178-392.645 
ATOM   4117  C8   DA A 200     -43.201-177.128-392.637 
ATOM   4118  N7   DA A 200     -42.058-176.706-393.083 
ATOM   4119  C5   DA A 200     -42.296-175.379-393.411 
ATOM   4120  C6   DA A 200     -41.474-174.371-393.941 
ATOM   4121  N6   DA A 200     -40.183-174.555-394.249 
ATOM   4122  N1   DA A 200     -42.030-173.162-394.147 
ATOM   4123  C2   DA A 200     -43.314-172.985-393.840 
ATOM   4124  N3   DA A 200     -44.175-173.844-393.343 
ATOM   4125  C4   DA A 200     -43.594-175.047-393.147 
ATOM   4126  P    DC A 201     -49.694-177.352-392.739 
ATOM   4127  OP1  DC A 201     -50.687-177.533-391.657 
ATOM   4128  OP2  DC A 201     -49.350-178.563-393.515 
ATOM   4129  O5'  DC A 201     -50.187-176.199-393.734 
ATOM   4130  C5'  DC A 201     -49.876-174.828-393.423 
ATOM   4131  C4'  DC A 201     -49.409-174.106-394.672 
ATOM   4132  O4'  DC A 201     -47.974-174.229-394.881 
ATOM   4133  C3'  DC A 201     -50.016-174.594-395.988 
ATOM   4134  O3'  DC A 201     -50.223-173.475-396.842 
ATOM   4135  C2'  DC A 201     -48.938-175.483-396.605 
ATOM   4136  C1'  DC A 201     -47.748-174.605-396.231 
ATOM   4137  N1   DC A 201     -46.437-175.309-396.302 
ATOM   4138  C2   DC A 201     -45.326-174.573-396.705 
ATOM   4139  O2   DC A 201     -45.471-173.378-396.983 
ATOM   4140  N3   DC A 201     -44.122-175.197-396.777 
ATOM   4141  C4   DC A 201     -44.006-176.495-396.466 
ATOM   4142  N4   DC A 201     -42.811-177.058-396.553 
ATOM   4143  C5   DC A 201     -45.137-177.270-396.051 
ATOM   4144  C6   DC A 201     -46.331-176.628-395.985 
ATOM   4145  P    DT A 202     -51.549-173.415-397.736 
ATOM   4146  OP1  DT A 202     -52.666-172.872-396.931 
ATOM   4147  OP2  DT A 202     -51.783-174.734-398.365 
ATOM   4148  O5'  DT A 202     -51.127-172.354-398.856 
ATOM   4149  C5'  DT A 202     -50.183-171.320-398.519 
ATOM   4150  C4'  DT A 202     -49.166-171.163-399.633 
ATOM   4151  O4'  DT A 202     -48.024-172.052-399.473 
ATOM   4152  C3'  DT A 202     -49.673-171.464-401.043 
ATOM   4153  O3'  DT A 202     -49.064-170.558-401.955 
ATOM   4154  C2'  DT A 202     -49.164-172.873-401.344 
ATOM   4155  C1'  DT A 202     -47.787-172.703-400.711 
ATOM   4156  N1   DT A 202     -47.091-173.990-400.432 
ATOM   4157  C2   DT A 202     -45.724-174.005-400.569 
ATOM   4158  O2   DT A 202     -45.080-173.026-400.902 
ATOM   4159  N3   DT A 202     -45.115-175.217-400.302 
ATOM   4160  C4   DT A 202     -45.745-176.383-399.919 
ATOM   4161  O4   DT A 202     -45.092-177.407-399.708 
ATOM   4162  C5   DT A 202     -47.179-176.267-399.803 
ATOM   4163  C7   DT A 202     -47.942-177.492-399.391 
ATOM   4164  C6   DT A 202     -47.798-175.103-400.056 
ATOM   4165  P    DT A 203     -49.938-169.958-403.154 
ATOM   4166  OP1  DT A 203     -50.706-168.788-402.670 
ATOM   4167  OP2  DT A 203     -50.730-171.040-403.780 
ATOM   4168  O5'  DT A 203     -48.798-169.472-404.164 
ATOM   4169  C5'  DT A 203     -47.528-169.049-403.633 
ATOM   4170  C4'  DT A 203     -46.399-169.629-404.462 
ATOM   4171  O4'  DT A 203     -45.987-170.945-403.995 
ATOM   4172  C3'  DT A 203     -46.704-169.843-405.944 
ATOM   4173  O3'  DT A 203     -45.536-169.552-406.702 
ATOM   4174  C2'  DT A 203     -47.003-171.337-406.066 
ATOM   4175  C1'  DT A 203     -45.911-171.814-405.115 
ATOM   4176  N1   DT A 203     -46.104-173.210-404.631 
ATOM   4177  C2   DT A 203     -44.973-173.962-404.422 
ATOM   4178  O2   DT A 203     -43.847-173.534-404.613 
ATOM   4179  N3   DT A 203     -45.191-175.251-403.975 
ATOM   4180  C4   DT A 203     -46.417-175.834-403.727 
ATOM   4181  O4   DT A 203     -46.487-176.998-403.329 
ATOM   4182  C5   DT A 203     -47.544-174.966-403.977 
ATOM   4183  C7   DT A 203     -48.915-175.524-403.732 
ATOM   4184  C6   DT A 203     -47.361-173.709-404.411 
ATOM   4185  P    DC A 204     -45.687-168.785-408.098 
ATOM   4186  OP1  DC A 204     -45.765-167.327-407.857 
ATOM   4187  OP2  DC A 204     -46.803-169.375-408.870 
ATOM   4188  O5'  DC A 204     -44.297-169.141-408.806 
ATOM   4189  C5'  DC A 204     -43.134-169.366-407.987 
ATOM   4190  C4'  DC A 204     -42.374-170.577-408.490 
ATOM   4191  O4'  DC A 204     -42.849-171.818-407.895 
ATOM   4192  C3'  DC A 204     -42.453-170.835-409.995 
ATOM   4193  O3'  DC A 204     -41.196-171.327-410.445 
ATOM   4194  C2'  DC A 204     -43.491-171.947-410.142 
ATOM   4195  C1'  DC A 204     -43.046-172.765-408.934 
ATOM   4196  N1   DC A 204     -44.061-173.753-408.473 
ATOM   4197  C2   DC A 204     -43.603-174.962-407.955 
ATOM   4198  O2   DC A 204     -42.384-175.163-407.900 
ATOM   4199  N3   DC A 204     -44.513-175.876-407.531 
ATOM   4200  C4   DC A 204     -45.825-175.620-407.607 
ATOM   4201  N4   DC A 204     -46.672-176.543-407.180 
ATOM   4202  C5   DC A 204     -46.317-174.383-408.137 
ATOM   4203  C6   DC A 204     -45.392-173.483-408.557 
ATOM   4204  P    DA A 205     -40.630-170.831-411.857 
ATOM   4205  OP1  DA A 205     -39.941-169.531-411.687 
ATOM   4206  OP2  DA A 205     -41.712-170.865-412.865 
ATOM   4207  O5'  DA A 205     -39.555-171.971-412.184 
ATOM   4208  C5'  DA A 205     -38.891-172.637-411.094 
ATOM   4209  C4'  DA A 205     -38.838-174.129-411.354 
ATOM   4210  O4'  DA A 205     -40.020-174.822-410.860 
ATOM   4211  C3'  DA A 205     -38.753-174.546-412.823 
ATOM   4212  O3'  DA A 205     -37.912-175.689-412.929 
ATOM   4213  C2'  DA A 205     -40.178-174.956-413.192 
ATOM   4214  C1'  DA A 205     -40.498-175.679-411.886 
ATOM   4215  N9   DA A 205     -41.954-175.898-411.664 
ATOM   4216  C8   DA A 205     -42.998-175.092-412.020 
ATOM   4217  N7   DA A 205     -44.160-175.561-411.687 
ATOM   4218  C5   DA A 205     -43.868-176.766-411.063 
ATOM   4219  C6   DA A 205     -44.682-177.751-410.478 
ATOM   4220  N6   DA A 205     -46.019-177.671-410.425 
ATOM   4221  N1   DA A 205     -44.068-178.825-409.949 
ATOM   4222  C2   DA A 205     -42.740-178.899-410.004 
ATOM   4223  N3   DA A 205     -41.881-178.047-410.521 
ATOM   4224  C4   DA A 205     -42.521-176.981-411.045 
ATOM   4225  P    DT A 206     -36.906-175.799-414.170 
ATOM   4226  OP1  DT A 206     -35.667-175.047-413.872 
ATOM   4227  OP2  DT A 206     -37.611-175.423-415.415 
ATOM   4228  O5'  DT A 206     -36.593-177.369-414.183 
ATOM   4229  C5'  DT A 206     -36.628-178.098-412.943 
ATOM   4230  C4'  DT A 206     -37.351-179.417-413.136 
ATOM   4231  O4'  DT A 206     -38.788-179.296-412.933 
ATOM   4232  C3'  DT A 206     -37.227-180.046-414.523 
ATOM   4233  O3'  DT A 206     -37.148-181.459-414.382 
ATOM   4234  C2'  DT A 206     -38.541-179.700-415.225 
ATOM   4235  C1'  DT A 206     -39.449-179.926-414.019 
ATOM   4236  N1   DT A 206     -40.798-179.310-414.161 
ATOM   4237  C2   DT A 206     -41.854-179.981-413.595 
ATOM   4238  O2   DT A 206     -41.726-181.034-412.996 
ATOM   4239  N3   DT A 206     -43.089-179.380-413.748 
ATOM   4240  C4   DT A 206     -43.347-178.194-414.404 
ATOM   4241  O4   DT A 206     -44.496-177.754-414.476 
ATOM   4242  C5   DT A 206     -42.174-177.564-414.965 
ATOM   4243  C7   DT A 206     -42.367-176.268-415.697 
ATOM   4244  C6   DT A 206     -40.962-178.127-414.832 
ATOM   4245  P    DC A 207     -36.151-182.279-415.328 
ATOM   4246  OP1  DC A 207     -34.787-182.251-414.753 
ATOM   4247  OP2  DC A 207     -36.278-181.795-416.721 
ATOM   4248  O5'  DC A 207     -36.752-183.757-415.216 
ATOM   4249  C5'  DC A 207     -37.419-184.149-414.002 
ATOM   4250  C4'  DC A 207     -38.692-184.903-414.331 
ATOM   4251  O4'  DC A 207     -39.836-184.016-414.496 
ATOM   4252  C3'  DC A 207     -38.668-185.718-415.623 
ATOM   4253  O3'  DC A 207     -39.405-186.918-415.425 
ATOM   4254  C2'  DC A 207     -39.414-184.854-416.640 
ATOM   4255  C1'  DC A 207     -40.509-184.373-415.694 
ATOM   4256  N1   DC A 207     -41.242-183.173-416.187 
ATOM   4257  C2   DC A 207     -42.598-183.072-415.887 
ATOM   4258  O2   DC A 207     -43.132-183.973-415.230 
ATOM   4259  N3   DC A 207     -43.284-181.987-416.328 
ATOM   4260  C4   DC A 207     -42.669-181.032-417.037 
ATOM   4261  N4   DC A 207     -43.382-179.993-417.445 
ATOM   4262  C5   DC A 207     -41.275-181.117-417.357 
ATOM   4263  C6   DC A 207     -40.607-182.210-416.908 
ATOM   4264  P    DA A 208     -38.859-188.280-416.066 
ATOM   4265  OP1  DA A 208     -37.845-188.879-415.169 
ATOM   4266  OP2  DA A 208     -38.429-188.034-417.460 
ATOM   4267  O5'  DA A 208     -40.180-189.182-416.064 
ATOM   4268  C5'  DA A 208     -41.173-188.965-415.043 
ATOM   4269  C4'  DA A 208     -42.560-188.980-415.657 
ATOM   4270  O4'  DA A 208     -42.973-187.666-416.129 
ATOM   4271  C3'  DA A 208     -42.737-189.883-416.877 
ATOM   4272  O3'  DA A 208     -44.033-190.468-416.833 
ATOM   4273  C2'  DA A 208     -42.673-188.934-418.074 
ATOM   4274  C1'  DA A 208     -43.484-187.804-417.446 
ATOM   4275  N9   DA A 208     -43.328-186.497-418.142 
ATOM   4276  C8   DA A 208     -42.221-185.990-418.759 
ATOM   4277  N7   DA A 208     -42.400-184.816-419.280 
ATOM   4278  C5   DA A 208     -43.724-184.520-418.988 
ATOM   4279  C6   DA A 208     -44.531-183.406-419.272 
ATOM   4280  N6   DA A 208     -44.097-182.331-419.946 
ATOM   4281  N1   DA A 208     -45.804-183.436-418.837 
ATOM   4282  C2   DA A 208     -46.229-184.506-418.168 
ATOM   4283  N3   DA A 208     -45.573-185.598-417.845 
ATOM   4284  C4   DA A 208     -44.302-185.543-418.293 
ATOM   4285  P    DA A 209     -44.210-191.996-417.276 
ATOM   4286  OP1  DA A 209     -43.885-192.884-416.137 
ATOM   4287  OP2  DA A 209     -43.455-192.240-418.525 
ATOM   4288  O5'  DA A 209     -45.780-192.058-417.577 
ATOM   4289  C5'  DA A 209     -46.665-191.190-416.844 
ATOM   4290  C4'  DA A 209     -47.684-190.576-417.784 
ATOM   4291  O4'  DA A 209     -47.209-189.337-418.384 
ATOM   4292  C3'  DA A 209     -48.086-191.435-418.982 
ATOM   4293  O3'  DA A 209     -49.470-191.238-419.245 
ATOM   4294  C2'  DA A 209     -47.284-190.867-420.153 
ATOM   4295  C1'  DA A 209     -47.446-189.397-419.782 
ATOM   4296  N9   DA A 209     -46.470-188.497-420.456 
ATOM   4297  C8   DA A 209     -45.171-188.754-420.791 
ATOM   4298  N7   DA A 209     -44.574-187.762-421.376 
ATOM   4299  C5   DA A 209     -45.546-186.773-421.433 
ATOM   4300  C6   DA A 209     -45.537-185.464-421.943 
ATOM   4301  N6   DA A 209     -44.466-184.902-422.519 
ATOM   4302  N1   DA A 209     -46.675-184.752-421.839 
ATOM   4303  C2   DA A 209     -47.736-185.315-421.265 
ATOM   4304  N3   DA A 209     -47.862-186.522-420.756 
ATOM   4305  C4   DA A 209     -46.711-187.214-420.873 
ATOM   4306  P    DG A 210     -50.366-192.494-419.673 
ATOM   4307  OP1  DG A 210     -50.808-193.222-418.463 
ATOM   4308  OP2  DG A 210     -49.645-193.295-420.685 
ATOM   4309  O5'  DG A 210     -51.620-191.770-420.354 
ATOM   4310  C5'  DG A 210     -52.008-190.462-419.892 
ATOM   4311  C4'  DG A 210     -52.319-189.567-421.074 
ATOM   4312  O4'  DG A 210     -51.138-188.876-421.574 
ATOM   4313  C3'  DG A 210     -52.886-190.267-422.309 
ATOM   4314  O3'  DG A 210     -53.854-189.419-422.915 
ATOM   4315  C2'  DG A 210     -51.696-190.402-423.258 
ATOM   4316  C1'  DG A 210     -51.094-189.027-422.984 
ATOM   4317  N9   DG A 210     -49.675-188.896-423.420 
ATOM   4318  C8   DG A 210     -48.673-189.841-423.420 
ATOM   4319  N7   DG A 210     -47.524-189.401-423.873 
ATOM   4320  C5   DG A 210     -47.784-188.070-424.197 
ATOM   4321  C6   DG A 210     -46.925-187.076-424.733 
ATOM   4322  O6   DG A 210     -45.739-187.167-425.038 
ATOM   4323  N1   DG A 210     -47.598-185.859-424.908 
ATOM   4324  C2   DG A 210     -48.925-185.632-424.603 
ATOM   4325  N2   DG A 210     -49.380-184.399-424.843 
ATOM   4326  N3   DG A 210     -49.731-186.565-424.099 
ATOM   4327  C4   DG A 210     -49.094-187.752-423.924 
ATOM   4328  P    DA A 211     -55.188-190.069-423.515 
ATOM   4329  OP1  DA A 211     -56.181-190.251-422.433 
ATOM   4330  OP2  DA A 211     -54.844-191.281-424.291 
ATOM   4331  O5'  DA A 211     -55.681-188.916-424.510 
ATOM   4332  C5'  DA A 211     -55.370-187.545-424.199 
ATOM   4333  C4'  DA A 211     -54.904-186.824-425.448 
ATOM   4334  O4'  DA A 211     -53.468-186.947-425.656 
ATOM   4335  C3'  DA A 211     -55.510-187.311-426.763 
ATOM   4336  O3'  DA A 211     -55.717-186.192-427.617 
ATOM   4337  C2'  DA A 211     -54.432-188.200-427.381 
ATOM   4338  C1'  DA A 211     -53.242-187.322-427.007 
ATOM   4339  N9   DA A 211     -51.932-188.026-427.078 
ATOM   4340  C8   DA A 211     -51.655-189.334-426.796 
ATOM   4341  N7   DA A 211     -50.408-189.652-426.956 
ATOM   4342  C5   DA A 211     -49.811-188.470-427.373 
ATOM   4343  C6   DA A 211     -48.488-188.145-427.711 
ATOM   4344  N6   DA A 211     -47.478-189.026-427.679 
ATOM   4345  N1   DA A 211     -48.238-186.876-428.084 
ATOM   4346  C2   DA A 211     -49.245-186.004-428.114 
ATOM   4347  N3   DA A 211     -50.514-186.192-427.821 
ATOM   4348  C4   DA A 211     -50.737-187.469-427.451 
ATOM   4349  P    DA A 212     -57.043-186.133-428.512 
ATOM   4350  OP1  DA A 212     -58.160-185.590-427.707 
ATOM   4351  OP2  DA A 212     -57.277-187.452-429.140 
ATOM   4352  O5'  DA A 212     -56.621-185.072-429.632 
ATOM   4353  C5'  DA A 212     -55.677-184.038-429.294 
ATOM   4354  C4'  DA A 212     -54.661-183.880-430.408 
ATOM   4355  O4'  DA A 212     -53.518-184.770-430.248 
ATOM   4356  C3'  DA A 212     -55.167-184.182-431.819 
ATOM   4357  O3'  DA A 212     -54.558-183.276-432.731 
ATOM   4358  C2'  DA A 212     -54.658-185.591-432.120 
ATOM   4359  C1'  DA A 212     -53.281-185.420-431.487 
ATOM   4360  N9   DA A 212     -52.586-186.708-431.207 
ATOM   4361  C8   DA A 212     -53.130-187.900-430.827 
ATOM   4362  N7   DA A 212     -52.259-188.846-430.659 
ATOM   4363  C5   DA A 212     -51.045-188.237-430.950 
ATOM   4364  C6   DA A 212     -49.724-188.713-430.956 
ATOM   4365  N6   DA A 212     -49.391-189.975-430.647 
ATOM   4366  N1   DA A 212     -48.753-187.844-431.294 
ATOM   4367  C2   DA A 212     -49.091-186.592-431.599 
ATOM   4368  N3   DA A 212     -50.283-186.037-431.628 
ATOM   4369  C4   DA A 212     -51.235-186.928-431.287 
ATOM   4370  P    DA A 213     -55.432-182.676-433.929 
ATOM   4371  OP1  DA A 213     -56.200-181.506-433.445 
ATOM   4372  OP2  DA A 213     -56.224-183.757-434.556 
ATOM   4373  O5'  DA A 213     -54.292-182.190-434.940 
ATOM   4374  C5'  DA A 213     -53.022-181.766-434.408 
ATOM   4375  C4'  DA A 213     -51.893-182.347-435.237 
ATOM   4376  O4'  DA A 213     -51.482-183.663-434.770 
ATOM   4377  C3'  DA A 213     -52.198-182.561-436.720 
ATOM   4378  O3'  DA A 213     -51.030-182.270-437.477 
ATOM   4379  C2'  DA A 213     -52.497-184.055-436.842 
ATOM   4380  C1'  DA A 213     -51.405-184.532-435.890 
ATOM   4381  N9   DA A 213     -51.598-185.928-435.407 
ATOM   4382  C8   DA A 213     -52.768-186.578-435.139 
ATOM   4383  N7   DA A 213     -52.609-187.798-434.731 
ATOM   4384  C5   DA A 213     -51.232-187.973-434.727 
ATOM   4385  C6   DA A 213     -50.416-189.065-434.389 
ATOM   4386  N6   DA A 213     -50.895-190.244-433.968 
ATOM   4387  N1   DA A 213     -49.084-188.901-434.499 
ATOM   4388  C2   DA A 213     -48.614-187.726-434.917 
ATOM   4389  N3   DA A 213     -49.275-186.642-435.259 
ATOM   4390  C4   DA A 213     -50.605-186.832-435.140 
ATOM   4391  P    DT A 214     -51.182-181.503-438.874 
ATOM   4392  OP1  DT A 214     -51.259-180.045-438.632 
ATOM   4393  OP2  DT A 214     -52.298-182.093-439.646 
ATOM   4394  O5'  DT A 214     -49.791-181.858-439.582 
ATOM   4395  C5'  DT A 214     -48.629-182.083-438.763 
ATOM   4396  C4'  DT A 214     -47.868-183.294-439.266 
ATOM   4397  O4'  DT A 214     -48.344-184.536-438.671 
ATOM   4398  C3'  DT A 214     -47.947-183.552-440.770 
ATOM   4399  O3'  DT A 214     -46.690-184.044-441.220 
ATOM   4400  C2'  DT A 214     -48.985-184.665-440.918 
ATOM   4401  C1'  DT A 214     -48.540-185.483-439.710 
ATOM   4402  N1   DT A 214     -49.556-186.471-439.248 
ATOM   4403  C2   DT A 214     -49.087-187.658-438.741 
ATOM   4404  O2   DT A 214     -47.900-187.922-438.657 
ATOM   4405  N3   DT A 214     -50.058-188.549-438.324 
ATOM   4406  C4   DT A 214     -51.423-188.355-438.372 
ATOM   4407  O4   DT A 214     -52.195-189.228-437.969 
ATOM   4408  C5   DT A 214     -51.817-187.079-438.921 
ATOM   4409  C7   DT A 214     -53.286-186.786-439.011 
ATOM   4410  C6   DT A 214     -50.895-186.194-439.334 
ATOM   4411  P    DA A 215     -46.124-183.549-442.632 
ATOM   4412  OP1  DA A 215     -45.435-182.249-442.462 
ATOM   4413  OP2  DA A 215     -47.206-183.582-443.640 
ATOM   4414  O5'  DA A 215     -45.050-184.688-442.960 
ATOM   4415  C5'  DA A 215     -44.386-185.355-441.870 
ATOM   4416  C4'  DA A 215     -44.332-186.847-442.130 
ATOM   4417  O4'  DA A 215     -45.514-187.540-441.636 
ATOM   4418  C3'  DA A 215     -44.247-187.264-443.598 
ATOM   4419  O3'  DA A 215     -43.407-188.407-443.705 
ATOM   4420  C2'  DA A 215     -45.673-187.674-443.967 
ATOM   4421  C1'  DA A 215     -45.993-188.396-442.662 
ATOM   4422  N9   DA A 215     -47.448-188.615-442.440 
ATOM   4423  C8   DA A 215     -48.492-187.809-442.796 
ATOM   4424  N7   DA A 215     -49.654-188.279-442.462 
ATOM   4425  C5   DA A 215     -49.363-189.483-441.839 
ATOM   4426  C6   DA A 215     -50.176-190.468-441.254 
ATOM   4427  N6   DA A 215     -51.513-190.389-441.201 
ATOM   4428  N1   DA A 215     -49.562-191.542-440.724 
ATOM   4429  C2   DA A 215     -48.234-191.616-440.780 
ATOM   4430  N3   DA A 215     -47.375-190.764-441.297 
ATOM   4431  C4   DA A 215     -48.015-189.699-441.820 
ATOM   4432  P    DT A 216     -42.401-188.517-444.945 
ATOM   4433  OP1  DT A 216     -41.162-187.764-444.647 
ATOM   4434  OP2  DT A 216     -43.105-188.140-446.190 
ATOM   4435  O5'  DT A 216     -42.088-190.087-444.959 
ATOM   4436  C5'  DT A 216     -42.122-190.816-443.718 
ATOM   4437  C4'  DT A 216     -42.846-192.134-443.912 
ATOM   4438  O4'  DT A 216     -44.282-192.014-443.708 
ATOM   4439  C3'  DT A 216     -42.722-192.764-445.299 
ATOM   4440  O3'  DT A 216     -42.642-194.177-445.158 
ATOM   4441  C2'  DT A 216     -44.035-192.418-446.000 
ATOM   4442  C1'  DT A 216     -44.943-192.644-444.795 
ATOM   4443  N1   DT A 216     -46.292-192.028-444.937 
ATOM   4444  C2   DT A 216     -47.349-192.699-444.370 
ATOM   4445  O2   DT A 216     -47.221-193.752-443.772 
ATOM   4446  N3   DT A 216     -48.583-192.098-444.523 
ATOM   4447  C4   DT A 216     -48.841-190.911-445.179 
ATOM   4448  O4   DT A 216     -49.990-190.471-445.251 
ATOM   4449  C5   DT A 216     -47.668-190.282-445.741 
ATOM   4450  C7   DT A 216     -47.861-188.985-446.472 
ATOM   4451  C6   DT A 216     -46.456-190.844-445.607 
ATOM   4452  P    DC A 217     -41.645-194.996-446.104 
ATOM   4453  OP1  DC A 217     -40.281-194.968-445.529 
ATOM   4454  OP2  DC A 217     -41.772-194.512-447.496 
ATOM   4455  O5'  DC A 217     -42.246-196.475-445.992 
ATOM   4456  C5'  DC A 217     -42.914-196.866-444.778 
ATOM   4457  C4'  DC A 217     -44.187-197.621-445.106 
ATOM   4458  O4'  DC A 217     -45.330-196.734-445.272 
ATOM   4459  C3'  DC A 217     -44.162-198.436-446.399 
ATOM   4460  O3'  DC A 217     -44.900-199.636-446.200 
ATOM   4461  C2'  DC A 217     -44.908-197.571-447.416 
ATOM   4462  C1'  DC A 217     -46.003-197.090-446.470 
ATOM   4463  N1   DC A 217     -46.737-195.891-446.963 
ATOM   4464  C2   DC A 217     -48.093-195.790-446.663 
ATOM   4465  O2   DC A 217     -48.626-196.691-446.005 
ATOM   4466  N3   DC A 217     -48.779-194.705-447.104 
ATOM   4467  C4   DC A 217     -48.163-193.750-447.813 
ATOM   4468  N4   DC A 217     -48.876-192.711-448.220 
ATOM   4469  C5   DC A 217     -46.770-193.835-448.133 
ATOM   4470  C6   DC A 217     -46.102-194.928-447.683 
ATOM   4471  P    DT A 218     -44.353-200.997-446.842 
ATOM   4472  OP1  DT A 218     -43.340-201.597-445.945 
ATOM   4473  OP2  DT A 218     -43.923-200.751-448.235 
ATOM   4474  O5'  DT A 218     -45.675-201.900-446.839 
ATOM   4475  C5'  DT A 218     -46.668-201.682-445.819 
ATOM   4476  C4'  DT A 218     -48.054-201.698-446.432 
ATOM   4477  O4'  DT A 218     -48.467-200.384-446.905 
ATOM   4478  C3'  DT A 218     -48.231-202.601-447.653 
ATOM   4479  O3'  DT A 218     -49.527-203.186-447.609 
ATOM   4480  C2'  DT A 218     -48.167-201.651-448.849 
ATOM   4481  C1'  DT A 218     -48.978-200.522-448.222 
ATOM   4482  N1   DT A 218     -48.823-199.215-448.918 
ATOM   4483  C2   DT A 218     -49.924-198.393-448.960 
ATOM   4484  O2   DT A 218     -50.994-198.693-448.459 
ATOM   4485  N3   DT A 218     -49.743-197.191-449.614 
ATOM   4486  C4   DT A 218     -48.580-196.752-450.215 
ATOM   4487  O4   DT A 218     -48.538-195.653-450.772 
ATOM   4488  C5   DT A 218     -47.481-197.683-450.118 
ATOM   4489  C7   DT A 218     -46.176-197.284-450.746 
ATOM   4490  C6   DT A 218     -47.628-198.859-449.489 
ATOM   4491  P    DC A 219     -49.704-204.714-448.052 
ATOM   4492  OP1  DC A 219     -49.380-205.602-446.913 
ATOM   4493  OP2  DC A 219     -48.949-204.958-449.301 
ATOM   4494  O5'  DC A 219     -51.274-204.775-448.353 
ATOM   4495  C5'  DC A 219     -52.159-203.908-447.620 
ATOM   4496  C4'  DC A 219     -53.178-203.293-448.559 
ATOM   4497  O4'  DC A 219     -52.703-202.055-449.159 
ATOM   4498  C3'  DC A 219     -53.581-204.153-449.758 
ATOM   4499  O3'  DC A 219     -54.965-203.955-450.021 
ATOM   4500  C2'  DC A 219     -52.778-203.585-450.928 
ATOM   4501  C1'  DC A 219     -52.941-202.114-450.557 
ATOM   4502  N1   DC A 219     -51.964-201.215-451.232 
ATOM   4503  C2   DC A 219     -52.393-199.937-451.583 
ATOM   4504  O2   DC A 219     -53.556-199.605-451.323 
ATOM   4505  N3   DC A 219     -51.517-199.102-452.200 
ATOM   4506  C4   DC A 219     -50.267-199.499-452.464 
ATOM   4507  N4   DC A 219     -49.451-198.648-453.067 
ATOM   4508  C5   DC A 219     -49.806-200.809-452.111 
ATOM   4509  C6   DC A 219     -50.696-201.629-451.496 
ATOM   4510  P    DA A 220     -55.860-205.212-450.448 
ATOM   4511  OP1  DA A 220     -56.302-205.940-449.238 
ATOM   4512  OP2  DA A 220     -55.139-206.013-451.461 
ATOM   4513  O5'  DA A 220     -57.114-204.488-451.130 
ATOM   4514  C5'  DA A 220     -57.502-203.180-450.668 
ATOM   4515  C4'  DA A 220     -57.813-202.284-451.850 
ATOM   4516  O4'  DA A 220     -56.632-201.594-452.350 
ATOM   4517  C3'  DA A 220     -58.381-202.984-453.085 
ATOM   4518  O3'  DA A 220     -59.348-202.137-453.691 
ATOM   4519  C2'  DA A 220     -57.190-203.120-454.034 
ATOM   4520  C1'  DA A 220     -56.588-201.745-453.760 
ATOM   4521  N9   DA A 220     -55.170-201.614-454.196 
ATOM   4522  C8   DA A 220     -54.189-202.563-454.188 
ATOM   4523  N7   DA A 220     -53.047-202.141-454.634 
ATOM   4524  C5   DA A 220     -53.285-200.814-454.963 
ATOM   4525  C6   DA A 220     -52.463-199.807-455.493 
ATOM   4526  N6   DA A 220     -51.171-199.991-455.800 
ATOM   4527  N1   DA A 220     -53.018-198.597-455.698 
ATOM   4528  C2   DA A 220     -54.302-198.420-455.391 
ATOM   4529  N3   DA A 220     -55.164-199.280-454.894 
ATOM   4530  C4   DA A 220     -54.583-200.482-454.698 
ATOM   4531  P    DG A 221     -60.682-202.787-454.291 
ATOM   4532  OP1  DG A 221     -61.675-202.968-453.208 
ATOM   4533  OP2  DG A 221     -60.339-203.999-455.066 
ATOM   4534  O5'  DG A 221     -61.175-201.634-455.285 
ATOM   4535  C5'  DG A 221     -60.864-200.263-454.974 
ATOM   4536  C4'  DG A 221     -60.398-199.541-456.223 
ATOM   4537  O4'  DG A 221     -58.962-199.664-456.432 
ATOM   4538  C3'  DG A 221     -61.005-200.029-457.539 
ATOM   4539  O3'  DG A 221     -61.211-198.910-458.393 
ATOM   4540  C2'  DG A 221     -59.926-200.918-458.157 
ATOM   4541  C1'  DG A 221     -58.737-200.040-457.782 
ATOM   4542  N9   DG A 221     -57.426-200.744-457.854 
ATOM   4543  C8   DG A 221     -57.128-202.060-457.574 
ATOM   4544  N7   DG A 221     -55.864-202.368-457.739 
ATOM   4545  C5   DG A 221     -55.285-201.171-458.157 
ATOM   4546  C6   DG A 221     -53.936-200.877-458.492 
ATOM   4547  O6   DG A 221     -52.961-201.624-458.487 
ATOM   4548  N1   DG A 221     -53.783-199.535-458.865 
ATOM   4549  C2   DG A 221     -54.798-198.600-458.909 
ATOM   4550  N2   DG A 221     -54.447-197.370-459.292 
ATOM   4551  N3   DG A 221     -56.063-198.877-458.594 
ATOM   4552  C4   DG A 221     -56.228-200.174-458.230 
ATOM   4553  P    DG A 222     -62.537-198.850-459.287 
ATOM   4554  OP1  DG A 222     -63.654-198.307-458.482 
ATOM   4555  OP2  DG A 222     -62.771-200.169-459.916 
ATOM   4556  O5'  DG A 222     -62.116-197.789-460.408 
ATOM   4557  C5'  DG A 222     -61.172-196.756-460.070 
ATOM   4558  C4'  DG A 222     -60.155-196.598-461.184 
ATOM   4559  O4'  DG A 222     -59.013-197.487-461.024 
ATOM   4560  C3'  DG A 222     -60.662-196.900-462.594 
ATOM   4561  O3'  DG A 222     -60.052-195.994-463.506 
ATOM   4562  C2'  DG A 222     -60.153-198.309-462.896 
ATOM   4563  C1'  DG A 222     -58.775-198.138-462.263 
ATOM   4564  N9   DG A 222     -58.080-199.425-461.983 
ATOM   4565  C8   DG A 222     -58.612-200.637-461.599 
ATOM   4566  N7   DG A 222     -57.720-201.583-461.433 
ATOM   4567  C5   DG A 222     -56.512-200.954-461.729 
ATOM   4568  C6   DG A 222     -55.189-201.468-461.725 
ATOM   4569  O6   DG A 222     -54.806-202.603-461.455 
ATOM   4570  N1   DG A 222     -54.257-200.487-462.089 
ATOM   4571  C2   DG A 222     -54.563-199.179-462.413 
ATOM   4572  N2   DG A 222     -53.529-198.397-462.732 
ATOM   4573  N3   DG A 222     -55.804-198.697-462.416 
ATOM   4574  C4   DG A 222     -56.720-199.638-462.066 
ATOM   4575  P    DC A 223     -60.927-195.393-464.705 
ATOM   4576  OP1  DC A 223     -61.695-194.224-464.221 
ATOM   4577  OP2  DC A 223     -61.719-196.475-465.331 
ATOM   4578  O5'  DC A 223     -59.786-194.908-465.715 
ATOM   4579  C5'  DC A 223     -58.516-194.484-465.184 
ATOM   4580  C4'  DC A 223     -57.387-195.065-466.013 
ATOM   4581  O4'  DC A 223     -56.976-196.380-465.546 
ATOM   4582  C3'  DC A 223     -57.693-195.279-467.495 
ATOM   4583  O3'  DC A 223     -56.525-194.988-468.253 
ATOM   4584  C2'  DC A 223     -57.991-196.773-467.617 
ATOM   4585  C1'  DC A 223     -56.899-197.249-466.666 
ATOM   4586  N1   DC A 223     -57.093-198.645-466.183 
ATOM   4587  C2   DC A 223     -55.957-199.420-465.966 
ATOM   4588  O2   DC A 223     -54.845-198.922-466.180 
ATOM   4589  N3   DC A 223     -56.111-200.696-465.526 
ATOM   4590  C4   DC A 223     -57.332-201.198-465.305 
ATOM   4591  N4   DC A 223     -57.432-202.447-464.877 
ATOM   4592  C5   DC A 223     -58.514-200.417-465.523 
ATOM   4593  C6   DC A 223     -58.338-199.146-465.963 
ATOM   4594  P    DT A 224     -56.676-194.220-469.649 
ATOM   4595  OP1  DT A 224     -56.753-192.762-469.408 
ATOM   4596  OP2  DT A 224     -57.792-194.811-470.421 
ATOM   4597  O5'  DT A 224     -55.286-194.576-470.357 
ATOM   4598  C5'  DT A 224     -54.123-194.801-469.539 
ATOM   4599  C4'  DT A 224     -53.363-196.012-470.041 
ATOM   4600  O4'  DT A 224     -53.838-197.254-469.447 
ATOM   4601  C3'  DT A 224     -53.441-196.270-471.546 
ATOM   4602  O3'  DT A 224     -52.184-196.762-471.996 
ATOM   4603  C2'  DT A 224     -54.480-197.383-471.693 
ATOM   4604  C1'  DT A 224     -54.035-198.201-470.485 
ATOM   4605  N1   DT A 224     -55.050-199.189-470.024 
ATOM   4606  C2   DT A 224     -54.582-200.376-469.516 
ATOM   4607  O2   DT A 224     -53.395-200.639-469.433 
ATOM   4608  N3   DT A 224     -55.552-201.267-469.100 
ATOM   4609  C4   DT A 224     -56.917-201.072-469.148 
ATOM   4610  O4   DT A 224     -57.689-201.945-468.745 
ATOM   4611  C5   DT A 224     -57.312-199.797-469.697 
ATOM   4612  C7   DT A 224     -58.780-199.503-469.786 
ATOM   4613  C6   DT A 224     -56.389-198.912-470.110 
ATOM   4614  P    DA A 225     -51.618-196.266-473.408 
ATOM   4615  OP1  DA A 225     -50.929-194.967-473.238 
ATOM   4616  OP2  DA A 225     -52.700-196.300-474.416 
ATOM   4617  O5'  DA A 225     -50.544-197.406-473.735 
ATOM   4618  C5'  DA A 225     -49.880-198.073-472.645 
ATOM   4619  C4'  DA A 225     -49.826-199.565-472.906 
ATOM   4620  O4'  DA A 225     -51.008-200.257-472.412 
ATOM   4621  C3'  DA A 225     -49.741-199.981-474.374 
ATOM   4622  O3'  DA A 225     -48.901-201.125-474.480 
ATOM   4623  C2'  DA A 225     -51.167-200.391-474.743 
ATOM   4624  C1'  DA A 225     -51.487-201.114-473.437 
ATOM   4625  N9   DA A 225     -52.942-201.333-473.215 
ATOM   4626  C8   DA A 225     -53.986-200.527-473.572 
ATOM   4627  N7   DA A 225     -55.149-200.996-473.238 
ATOM   4628  C5   DA A 225     -54.857-202.201-472.615 
ATOM   4629  C6   DA A 225     -55.670-203.186-472.029 
ATOM   4630  N6   DA A 225     -57.007-203.106-471.976 
ATOM   4631  N1   DA A 225     -55.056-204.260-471.500 
ATOM   4632  C2   DA A 225     -53.728-204.334-471.555 
ATOM   4633  N3   DA A 225     -52.870-203.482-472.073 
ATOM   4634  C4   DA A 225     -53.509-202.417-472.596 
ATOM   4635  P    DA A 226     -47.895-201.235-475.721 
ATOM   4636  OP1  DA A 226     -46.656-200.482-475.423 
ATOM   4637  OP2  DA A 226     -48.599-200.858-476.966 
ATOM   4638  O5'  DA A 226     -47.582-202.804-475.735 
ATOM   4639  C5'  DA A 226     -47.616-203.533-474.494 
ATOM   4640  C4'  DA A 226     -48.340-204.852-474.687 
ATOM   4641  O4'  DA A 226     -49.777-204.731-474.484 
ATOM   4642  C3'  DA A 226     -48.216-205.481-476.075 
ATOM   4643  O3'  DA A 226     -48.136-206.895-475.934 
ATOM   4644  C2'  DA A 226     -49.529-205.136-476.776 
ATOM   4645  C1'  DA A 226     -50.438-205.362-475.571 
ATOM   4646  N9   DA A 226     -51.786-204.746-475.713 
ATOM   4647  C8   DA A 226     -52.125-203.583-476.342 
ATOM   4648  N7   DA A 226     -53.392-203.311-476.296 
ATOM   4649  C5   DA A 226     -53.935-204.371-475.584 
ATOM   4650  C6   DA A 226     -55.250-204.674-475.191 
ATOM   4651  N6   DA A 226     -56.305-203.897-475.476 
ATOM   4652  N1   DA A 226     -55.441-205.809-474.493 
ATOM   4653  C2   DA A 226     -54.389-206.576-474.212 
ATOM   4654  N3   DA A 226     -53.124-206.397-474.524 
ATOM   4655  C4   DA A 226     -52.959-205.255-475.223 
ATOM   4656  P    DT A 227     -47.139-207.714-476.880 
ATOM   4657  OP1  DT A 227     -45.775-207.686-476.304 
ATOM   4658  OP2  DT A 227     -47.266-207.230-478.272 
ATOM   4659  O5'  DT A 227     -47.740-209.192-476.768 
ATOM   4660  C5'  DT A 227     -48.408-209.584-475.553 
ATOM   4661  C4'  DT A 227     -49.681-210.338-475.882 
ATOM   4662  O4'  DT A 227     -50.824-209.451-476.048 
ATOM   4663  C3'  DT A 227     -49.657-211.153-477.175 
ATOM   4664  O3'  DT A 227     -50.394-212.353-476.976 
ATOM   4665  C2'  DT A 227     -50.402-210.289-478.192 
ATOM   4666  C1'  DT A 227     -51.498-209.808-477.245 
ATOM   4667  N1   DT A 227     -52.231-208.609-477.738 
ATOM   4668  C2   DT A 227     -53.567-208.523-477.434 
ATOM   4669  O2   DT A 227     -54.157-209.375-476.790 
ATOM   4670  N3   DT A 227     -54.214-207.399-477.908 
ATOM   4671  C4   DT A 227     -53.647-206.377-478.643 
ATOM   4672  O4   DT A 227     -54.328-205.419-479.013 
ATOM   4673  C5   DT A 227     -52.241-206.556-478.913 
ATOM   4674  C7   DT A 227     -51.545-205.490-479.708 
ATOM   4675  C6   DT A 227     -51.587-207.640-478.464 
ATOM   4676  P    DG A 228     -49.847-213.715-477.617 
ATOM   4677  OP1  DG A 228     -48.834-214.314-476.720 
ATOM   4678  OP2  DG A 228     -49.417-213.469-479.011 
ATOM   4679  O5'  DG A 228     -51.169-214.618-477.615 
ATOM   4680  C5'  DG A 228     -52.162-214.400-476.594 
ATOM   4681  C4'  DG A 228     -53.548-214.416-477.208 
ATOM   4682  O4'  DG A 228     -53.961-213.101-477.681 
ATOM   4683  C3'  DG A 228     -53.725-215.318-478.428 
ATOM   4684  O3'  DG A 228     -55.021-215.903-478.384 
ATOM   4685  C2'  DG A 228     -53.661-214.369-479.625 
ATOM   4686  C1'  DG A 228     -54.473-213.239-478.997 
ATOM   4687  N9   DG A 228     -54.317-211.932-479.694 
ATOM   4688  C8   DG A 228     -53.209-211.405-480.321 
ATOM   4689  N7   DG A 228     -53.404-210.218-480.842 
ATOM   4690  C5   DG A 228     -54.737-209.939-480.540 
ATOM   4691  C6   DG A 228     -55.522-208.798-480.844 
ATOM   4692  O6   DG A 228     -55.200-207.781-481.452 
ATOM   4693  N1   DG A 228     -56.828-208.928-480.349 
ATOM   4694  C2   DG A 228     -57.309-210.018-479.651 
ATOM   4695  N2   DG A 228     -58.585-209.949-479.263 
ATOM   4696  N3   DG A 228     -56.570-211.088-479.366 
ATOM   4697  C4   DG A 228     -55.303-210.978-479.839 
ATOM   4698  P    DT A 229     -55.198-217.432-478.827 
ATOM   4699  OP1  DT A 229     -54.874-218.319-477.688 
ATOM   4700  OP2  DT A 229     -54.443-217.676-480.076 
ATOM   4701  O5'  DT A 229     -56.768-217.493-479.128 
ATOM   4702  C5'  DT A 229     -57.654-216.625-478.395 
ATOM   4703  C4'  DT A 229     -58.672-216.011-479.335 
ATOM   4704  O4'  DT A 229     -58.197-214.772-479.935 
ATOM   4705  C3'  DT A 229     -59.075-216.870-480.533 
ATOM   4706  O3'  DT A 229     -60.459-216.673-480.796 
ATOM   4707  C2'  DT A 229     -58.273-216.303-481.704 
ATOM   4708  C1'  DT A 229     -58.435-214.832-481.333 
ATOM   4709  N1   DT A 229     -57.459-213.932-482.007 
ATOM   4710  C2   DT A 229     -57.897-212.675-482.348 
ATOM   4711  O2   DT A 229     -59.028-212.284-482.121 
ATOM   4712  N3   DT A 229     -56.964-211.870-482.972 
ATOM   4713  C4   DT A 229     -55.661-212.210-483.276 
ATOM   4714  O4   DT A 229     -54.918-211.403-483.837 
ATOM   4715  C5   DT A 229     -55.294-213.549-482.880 
ATOM   4716  C7   DT A 229     -53.893-214.000-483.174 
ATOM   4717  C6   DT A 229     -56.181-214.354-482.272 
ATOM   4718  P    DC A 230     -61.355-217.929-481.224 
ATOM   4719  OP1  DC A 230     -61.797-218.657-480.014 
ATOM   4720  OP2  DC A 230     -60.633-218.731-482.237 
ATOM   4721  O5'  DC A 230     -62.609-217.205-481.906 
ATOM   4722  C5'  DC A 230     -62.996-215.898-481.443 
ATOM   4723  C4'  DC A 230     -63.308-215.002-482.626 
ATOM   4724  O4'  DC A 230     -62.126-214.311-483.125 
ATOM   4725  C3'  DC A 230     -63.875-215.702-483.860 
ATOM   4726  O3'  DC A 230     -64.842-214.854-484.467 
ATOM   4727  C2'  DC A 230     -62.684-215.838-484.810 
ATOM   4728  C1'  DC A 230     -62.082-214.462-484.536 
ATOM   4729  N1   DC A 230     -60.664-214.331-484.971 
ATOM   4730  C2   DC A 230     -60.246-213.095-485.457 
ATOM   4731  O2   DC A 230     -61.061-212.166-485.506 
ATOM   4732  N3   DC A 230     -58.956-212.955-485.860 
ATOM   4733  C4   DC A 230     -58.104-213.986-485.792 
ATOM   4734  N4   DC A 230     -56.858-213.799-486.196 
ATOM   4735  C5   DC A 230     -58.515-215.266-485.296 
ATOM   4736  C6   DC A 230     -59.807-215.386-484.898 
ATOM   4737  P    DG A 231     -66.177-215.505-485.066 
ATOM   4738  OP1  DG A 231     -67.170-215.686-483.984 
ATOM   4739  OP2  DG A 231     -65.833-216.716-485.842 
ATOM   4740  O5'  DG A 231     -66.670-214.352-486.061 
ATOM   4741  C5'  DG A 231     -66.359-212.981-485.750 
ATOM   4742  C4'  DG A 231     -65.892-212.259-486.999 
ATOM   4743  O4'  DG A 231     -64.456-212.382-487.208 
ATOM   4744  C3'  DG A 231     -66.499-212.746-488.314 
ATOM   4745  O3'  DG A 231     -66.706-211.628-489.168 
ATOM   4746  C2'  DG A 231     -65.421-213.636-488.932 
ATOM   4747  C1'  DG A 231     -64.231-212.757-488.558 
ATOM   4748  N9   DG A 231     -62.920-213.462-488.629 
ATOM   4749  C8   DG A 231     -62.622-214.778-488.350 
ATOM   4750  N7   DG A 231     -61.359-215.086-488.514 
ATOM   4751  C5   DG A 231     -60.779-213.889-488.932 
ATOM   4752  C6   DG A 231     -59.431-213.595-489.267 
ATOM   4753  O6   DG A 231     -58.456-214.342-489.263 
ATOM   4754  N1   DG A 231     -59.278-212.253-489.641 
ATOM   4755  C2   DG A 231     -60.293-211.317-489.685 
ATOM   4756  N2   DG A 231     -59.942-210.087-490.067 
ATOM   4757  N3   DG A 231     -61.557-211.594-489.370 
ATOM   4758  C4   DG A 231     -61.723-212.892-489.006 
ATOM   4759  P    DT A 232     -68.032-211.568-490.063 
ATOM   4760  OP1  DT A 232     -69.148-211.025-489.258 
ATOM   4761  OP2  DT A 232     -68.265-212.887-490.691 
ATOM   4762  O5'  DT A 232     -67.610-210.507-491.183 
ATOM   4763  C5'  DT A 232     -66.666-209.473-490.846 
ATOM   4764  C4'  DT A 232     -65.649-209.316-491.960 
ATOM   4765  O4'  DT A 232     -64.507-210.205-491.799 
ATOM   4766  C3'  DT A 232     -66.156-209.617-493.370 
ATOM   4767  O3'  DT A 232     -65.547-208.711-494.282 
ATOM   4768  C2'  DT A 232     -65.647-211.026-493.671 
ATOM   4769  C1'  DT A 232     -64.269-210.855-493.038 
ATOM   4770  N1   DT A 232     -63.574-212.143-492.759 
ATOM   4771  C2   DT A 232     -62.207-212.158-492.896 
ATOM   4772  O2   DT A 232     -61.563-211.178-493.229 
ATOM   4773  N3   DT A 232     -61.598-213.369-492.629 
ATOM   4774  C4   DT A 232     -62.228-214.535-492.246 
ATOM   4775  O4   DT A 232     -61.575-215.560-492.035 
ATOM   4776  C5   DT A 232     -63.662-214.420-492.130 
ATOM   4777  C7   DT A 232     -64.425-215.645-491.718 
ATOM   4778  C6   DT A 232     -64.280-213.256-492.383 
ATOM   4779  P    DC A 233     -66.421-208.111-495.480 
ATOM   4780  OP1  DC A 233     -67.189-206.941-494.996 
ATOM   4781  OP2  DC A 233     -67.213-209.192-496.107 
ATOM   4782  O5'  DC A 233     -65.280-207.625-496.491 
ATOM   4783  C5'  DC A 233     -64.010-207.202-495.960 
ATOM   4784  C4'  DC A 233     -62.882-207.782-496.789 
ATOM   4785  O4'  DC A 233     -62.470-209.098-496.322 
ATOM   4786  C3'  DC A 233     -63.187-207.996-498.271 
ATOM   4787  O3'  DC A 233     -62.019-207.705-499.028 
ATOM   4788  C2'  DC A 233     -63.485-209.490-498.393 
ATOM   4789  C1'  DC A 233     -62.393-209.967-497.441 
ATOM   4790  N1   DC A 233     -62.587-211.363-496.958 
ATOM   4791  C2   DC A 233     -61.451-212.138-496.741 
ATOM   4792  O2   DC A 233     -60.339-211.640-496.956 
ATOM   4793  N3   DC A 233     -61.605-213.414-496.301 
ATOM   4794  C4   DC A 233     -62.827-213.915-496.081 
ATOM   4795  N4   DC A 233     -62.926-215.164-495.653 
ATOM   4796  C5   DC A 233     -64.009-213.135-496.299 
ATOM   4797  C6   DC A 233     -63.833-211.863-496.739 
ATOM   4798  P    DT A 234     -62.170-206.938-500.425 
ATOM   4799  OP1  DT A 234     -62.248-205.480-500.184 
ATOM   4800  OP2  DT A 234     -63.286-207.528-501.197 
ATOM   4801  O5'  DT A 234     -60.780-207.294-501.133 
ATOM   4802  C5'  DT A 234     -59.617-207.519-500.314 
ATOM   4803  C4'  DT A 234     -58.857-208.730-500.817 
ATOM   4804  O4'  DT A 234     -59.332-209.971-500.222 
ATOM   4805  C3'  DT A 234     -58.935-208.987-502.321 
ATOM   4806  O3'  DT A 234     -57.679-209.479-502.771 
ATOM   4807  C2'  DT A 234     -59.974-210.100-502.469 
ATOM   4808  C1'  DT A 234     -59.529-210.918-501.261 
ATOM   4809  N1   DT A 234     -60.544-211.906-500.800 
ATOM   4810  C2   DT A 234     -60.076-213.093-500.292 
ATOM   4811  O2   DT A 234     -58.889-213.357-500.208 
ATOM   4812  N3   DT A 234     -61.046-213.985-499.875 
ATOM   4813  C4   DT A 234     -62.412-213.790-499.924 
ATOM   4814  O4   DT A 234     -63.183-214.663-499.520 
ATOM   4815  C5   DT A 234     -62.806-212.514-500.472 
ATOM   4816  C7   DT A 234     -64.274-212.221-500.562 
ATOM   4817  C6   DT A 234     -61.883-211.629-500.886 
ATOM   4818  P    DG A 235     -57.112-208.984-504.184 
ATOM   4819  OP1  DG A 235     -56.423-207.684-504.014 
ATOM   4820  OP2  DG A 235     -58.194-209.018-505.192 
ATOM   4821  O5'  DG A 235     -56.038-210.124-504.511 
ATOM   4822  C5'  DG A 235     -55.374-210.790-503.421 
ATOM   4823  C4'  DG A 235     -55.320-212.282-503.681 
ATOM   4824  O4'  DG A 235     -56.503-212.975-503.187 
ATOM   4825  C3'  DG A 235     -55.236-212.699-505.149 
ATOM   4826  O3'  DG A 235     -54.395-213.842-505.256 
ATOM   4827  C2'  DG A 235     -56.661-213.109-505.518 
ATOM   4828  C1'  DG A 235     -56.981-213.832-504.213 
ATOM   4829  N9   DG A 235     -58.437-214.051-503.991 
ATOM   4830  C8   DG A 235     -59.502-213.251-504.343 
ATOM   4831  N7   DG A 235     -60.671-213.735-504.000 
ATOM   4832  C5   DG A 235     -60.358-214.943-503.377 
ATOM   4833  C6   DG A 235     -61.209-215.918-502.795 
ATOM   4834  O6   DG A 235     -62.434-215.917-502.707 
ATOM   4835  N1   DG A 235     -60.474-216.993-502.273 
ATOM   4836  C2   DG A 235     -59.099-217.109-502.310 
ATOM   4837  N2   DG A 235     -58.589-218.211-501.756 
ATOM   4838  N3   DG A 235     -58.301-216.192-502.856 
ATOM   4839  C4   DG A 235     -58.998-215.145-503.366 
ATOM   4840  P    DT A 236     -53.389-213.952-506.497 
ATOM   4841  OP1  DT A 236     -52.150-213.199-506.199 
ATOM   4842  OP2  DT A 236     -54.094-213.576-507.741 
ATOM   4843  O5'  DT A 236     -53.076-215.522-506.510 
ATOM   4844  C5'  DT A 236     -53.111-216.251-505.270 
ATOM   4845  C4'  DT A 236     -53.834-217.569-505.463 
ATOM   4846  O4'  DT A 236     -55.271-217.449-505.260 
ATOM   4847  C3'  DT A 236     -53.710-218.199-506.850 
ATOM   4848  O3'  DT A 236     -53.630-219.612-506.709 
ATOM   4849  C2'  DT A 236     -55.023-217.853-507.552 
ATOM   4850  C1'  DT A 236     -55.932-218.079-506.346 
ATOM   4851  N1   DT A 236     -57.281-217.463-506.488 
ATOM   4852  C2   DT A 236     -58.337-218.134-505.922 
ATOM   4853  O2   DT A 236     -58.209-219.187-505.323 
ATOM   4854  N3   DT A 236     -59.571-217.533-506.075 
ATOM   4855  C4   DT A 236     -59.829-216.346-506.731 
ATOM   4856  O4   DT A 236     -60.978-215.907-506.803 
ATOM   4857  C5   DT A 236     -58.657-215.717-507.292 
ATOM   4858  C7   DT A 236     -58.849-214.421-508.024 
ATOM   4859  C6   DT A 236     -57.445-216.280-507.159 
ATOM   4860  P    DA A 237     -52.633-220.432-507.655 
ATOM   4861  OP1  DA A 237     -51.269-220.404-507.080 
ATOM   4862  OP2  DA A 237     -52.760-219.948-509.047 
ATOM   4863  O5'  DA A 237     -53.235-221.910-507.543 
ATOM   4864  C5'  DA A 237     -53.902-222.302-506.329 
ATOM   4865  C4'  DA A 237     -55.175-223.056-506.658 
ATOM   4866  O4'  DA A 237     -56.318-222.169-506.823 
ATOM   4867  C3'  DA A 237     -55.151-223.871-507.950 
ATOM   4868  O3'  DA A 237     -55.888-225.071-507.752 
ATOM   4869  C2'  DA A 237     -55.897-223.007-508.967 
ATOM   4870  C1'  DA A 237     -56.992-222.526-508.021 
ATOM   4871  N9   DA A 237     -57.725-221.326-508.514 
ATOM   4872  C8   DA A 237     -57.242-220.277-509.243 
ATOM   4873  N7   DA A 237     -58.134-219.378-509.523 
ATOM   4874  C5   DA A 237     -59.295-219.865-508.937 
ATOM   4875  C6   DA A 237     -60.606-219.365-508.877 
ATOM   4876  N6   DA A 237     -60.985-218.210-509.439 
ATOM   4877  N1   DA A 237     -61.518-220.101-508.214 
ATOM   4878  C2   DA A 237     -61.137-221.250-507.657 
ATOM   4879  N3   DA A 237     -59.948-221.813-507.648 
ATOM   4880  C4   DA A 237     -59.054-221.057-508.318 
ATOM   4881  P    DT A 238     -55.342-226.433-508.393 
ATOM   4882  OP1  DT A 238     -54.328-227.032-507.496 
ATOM   4883  OP2  DT A 238     -54.911-226.186-509.787 
ATOM   4884  O5'  DT A 238     -56.663-227.335-508.390 
ATOM   4885  C5'  DT A 238     -57.656-227.118-507.370 
ATOM   4886  C4'  DT A 238     -59.042-227.133-507.983 
ATOM   4887  O4'  DT A 238     -59.455-225.819-508.456 
ATOM   4888  C3'  DT A 238     -59.220-228.036-509.204 
ATOM   4889  O3'  DT A 238     -60.515-228.621-509.160 
ATOM   4890  C2'  DT A 238     -59.156-227.086-510.401 
ATOM   4891  C1'  DT A 238     -59.967-225.957-509.773 
ATOM   4892  N1   DT A 238     -59.811-224.650-510.469 
ATOM   4893  C2   DT A 238     -60.912-223.828-510.511 
ATOM   4894  O2   DT A 238     -61.983-224.128-510.010 
ATOM   4895  N3   DT A 238     -60.731-222.626-511.165 
ATOM   4896  C4   DT A 238     -59.568-222.188-511.766 
ATOM   4897  O4   DT A 238     -59.527-221.088-512.323 
ATOM   4898  C5   DT A 238     -58.469-223.118-511.670 
ATOM   4899  C7   DT A 238     -57.165-222.719-512.298 
ATOM   4900  C6   DT A 238     -58.617-224.294-511.040 
ATOM   4901  P    DA A 239     -60.692-230.149-509.603 
ATOM   4902  OP1  DA A 239     -60.368-231.037-508.464 
ATOM   4903  OP2  DA A 239     -59.937-230.393-510.852 
ATOM   4904  O5'  DA A 239     -62.262-230.211-509.904 
ATOM   4905  C5'  DA A 239     -63.148-229.343-509.171 
ATOM   4906  C4'  DA A 239     -64.166-228.729-510.111 
ATOM   4907  O4'  DA A 239     -63.692-227.490-510.710 
ATOM   4908  C3'  DA A 239     -64.569-229.588-511.309 
ATOM   4909  O3'  DA A 239     -65.953-229.391-511.572 
ATOM   4910  C2'  DA A 239     -63.767-229.020-512.479 
ATOM   4911  C1'  DA A 239     -63.929-227.549-512.109 
ATOM   4912  N9   DA A 239     -62.953-226.650-512.783 
ATOM   4913  C8   DA A 239     -61.654-226.907-513.118 
ATOM   4914  N7   DA A 239     -61.056-225.915-513.703 
ATOM   4915  C5   DA A 239     -62.029-224.926-513.760 
ATOM   4916  C6   DA A 239     -62.020-223.617-514.270 
ATOM   4917  N6   DA A 239     -60.948-223.055-514.846 
ATOM   4918  N1   DA A 239     -63.158-222.905-514.166 
ATOM   4919  C2   DA A 239     -64.219-223.468-513.592 
ATOM   4920  N3   DA A 239     -64.345-224.674-513.083 
ATOM   4921  C4   DA A 239     -63.194-225.367-513.200 
ATOM   4922  P    DG A 240     -66.849-230.647-512.000 
ATOM   4923  OP1  DG A 240     -67.291-231.375-510.790 
ATOM   4924  OP2  DG A 240     -66.127-231.448-513.012 
ATOM   4925  O5'  DG A 240     -68.103-229.923-512.681 
ATOM   4926  C5'  DG A 240     -68.491-228.615-512.219 
ATOM   4927  C4'  DG A 240     -68.802-227.719-513.401 
ATOM   4928  O4'  DG A 240     -67.621-227.029-513.901 
ATOM   4929  C3'  DG A 240     -69.369-228.420-514.636 
ATOM   4930  O3'  DG A 240     -70.336-227.572-515.242 
ATOM   4931  C2'  DG A 240     -68.179-228.555-515.585 
ATOM   4932  C1'  DG A 240     -67.577-227.180-515.311 
ATOM   4933  N9   DG A 240     -66.158-227.049-515.747 
ATOM   4934  C8   DG A 240     -65.156-227.994-515.747 
ATOM   4935  N7   DG A 240     -64.007-227.554-516.200 
ATOM   4936  C5   DG A 240     -64.267-226.223-516.523 
ATOM   4937  C6   DG A 240     -63.408-225.229-517.060 
ATOM   4938  O6   DG A 240     -62.222-225.320-517.365 
ATOM   4939  N1   DG A 240     -64.080-224.012-517.235 
ATOM   4940  C2   DG A 240     -65.408-223.785-516.930 
ATOM   4941  N2   DG A 240     -65.862-222.552-517.170 
ATOM   4942  N3   DG A 240     -66.213-224.718-516.426 
ATOM   4943  C4   DG A 240     -65.576-225.905-516.251 
ATOM   4944  P    DT A 241     -71.671-228.222-515.842 
ATOM   4945  OP1  DT A 241     -72.664-228.404-514.759 
ATOM   4946  OP2  DT A 241     -71.327-229.434-516.618 
ATOM   4947  O5'  DT A 241     -72.164-227.069-516.837 
ATOM   4948  C5'  DT A 241     -71.853-225.698-516.526 
ATOM   4949  C4'  DT A 241     -71.386-224.977-517.774 
ATOM   4950  O4'  DT A 241     -69.951-225.099-517.983 
ATOM   4951  C3'  DT A 241     -71.993-225.464-519.090 
ATOM   4952  O3'  DT A 241     -72.200-224.345-519.944 
ATOM   4953  C2'  DT A 241     -70.915-226.353-519.708 
ATOM   4954  C1'  DT A 241     -69.725-225.475-519.333 
ATOM   4955  N1   DT A 241     -68.414-226.179-519.405 
ATOM   4956  C2   DT A 241     -67.328-225.440-519.803 
ATOM   4957  O2   DT A 241     -67.399-224.258-520.093 
ATOM   4958  N3   DT A 241     -66.129-226.126-519.859 
ATOM   4959  C4   DT A 241     -65.936-227.458-519.555 
ATOM   4960  O4   DT A 241     -64.814-227.963-519.642 
ATOM   4961  C5   DT A 241     -67.134-228.151-519.146 
ATOM   4962  C7   DT A 241     -67.011-229.605-518.798 
ATOM   4963  C6   DT A 241     -68.312-227.508-519.084 
ATOM   4964  P    DG A 242     -73.526-224.286-520.839 
ATOM   4965  OP1  DG A 242     -74.643-223.742-520.033 
ATOM   4966  OP2  DG A 242     -73.760-225.604-521.467 
ATOM   4967  O5'  DG A 242     -73.104-223.225-521.959 
ATOM   4968  C5'  DG A 242     -72.160-222.191-521.621 
ATOM   4969  C4'  DG A 242     -71.143-222.033-522.735 
ATOM   4970  O4'  DG A 242     -70.001-222.922-522.575 
ATOM   4971  C3'  DG A 242     -71.650-222.335-524.145 
ATOM   4972  O3'  DG A 242     -71.041-221.429-525.057 
ATOM   4973  C2'  DG A 242     -71.141-223.744-524.447 
ATOM   4974  C1'  DG A 242     -69.764-223.573-523.814 
ATOM   4975  N9   DG A 242     -69.068-224.861-523.534 
ATOM   4976  C8   DG A 242     -69.600-226.072-523.150 
ATOM   4977  N7   DG A 242     -68.709-227.018-522.984 
ATOM   4978  C5   DG A 242     -67.500-226.390-523.280 
ATOM   4979  C6   DG A 242     -66.178-226.903-523.276 
ATOM   4980  O6   DG A 242     -65.794-228.039-523.006 
ATOM   4981  N1   DG A 242     -65.245-225.922-523.640 
ATOM   4982  C2   DG A 242     -65.551-224.615-523.964 
ATOM   4983  N2   DG A 242     -64.518-223.832-524.283 
ATOM   4984  N3   DG A 242     -66.793-224.133-523.967 
ATOM   4985  C4   DG A 242     -67.709-225.073-523.617 
ATOM   4986  P    DT A 243     -71.915-220.828-526.256 
ATOM   4987  OP1  DT A 243     -72.683-219.659-525.772 
ATOM   4988  OP2  DT A 243     -72.707-221.910-526.883 
ATOM   4989  O5'  DT A 243     -70.775-220.343-527.267 
ATOM   4990  C5'  DT A 243     -69.505-219.919-526.735 
ATOM   4991  C4'  DT A 243     -68.376-220.500-527.564 
ATOM   4992  O4'  DT A 243     -67.964-221.816-527.097 
ATOM   4993  C3'  DT A 243     -68.681-220.714-529.047 
ATOM   4994  O3'  DT A 243     -67.513-220.423-529.804 
ATOM   4995  C2'  DT A 243     -68.980-222.208-529.169 
ATOM   4996  C1'  DT A 243     -67.888-222.684-528.217 
ATOM   4997  N1   DT A 243     -68.081-224.081-527.734 
ATOM   4998  C2   DT A 243     -66.950-224.832-527.524 
ATOM   4999  O2   DT A 243     -65.824-224.405-527.715 
ATOM   5000  N3   DT A 243     -67.168-226.121-527.078 
ATOM   5001  C4   DT A 243     -68.394-226.705-526.829 
ATOM   5002  O4   DT A 243     -68.464-227.869-526.431 
ATOM   5003  C5   DT A 243     -69.521-225.837-527.079 
ATOM   5004  C7   DT A 243     -70.892-226.394-526.834 
ATOM   5005  C6   DT A 243     -69.338-224.580-527.514 
ATOM   5006  P    DA A 244     -67.664-219.656-531.201 
ATOM   5007  OP1  DA A 244     -67.742-218.198-530.959 
ATOM   5008  OP2  DA A 244     -68.780-220.246-531.973 
ATOM   5009  O5'  DA A 244     -66.274-220.011-531.908 
ATOM   5010  C5'  DA A 244     -65.111-220.236-531.090 
ATOM   5011  C4'  DA A 244     -64.351-221.447-531.593 
ATOM   5012  O4'  DA A 244     -64.826-222.689-530.998 
ATOM   5013  C3'  DA A 244     -64.430-221.705-533.097 
ATOM   5014  O3'  DA A 244     -63.173-222.197-533.547 
ATOM   5015  C2'  DA A 244     -65.468-222.818-533.245 
ATOM   5016  C1'  DA A 244     -65.023-223.636-532.036 
ATOM   5017  N9   DA A 244     -66.038-224.624-531.575 
ATOM   5018  C8   DA A 244     -67.400-224.510-531.589 
ATOM   5019  N7   DA A 244     -68.016-225.549-531.117 
ATOM   5020  C5   DA A 244     -66.992-226.416-530.764 
ATOM   5021  C6   DA A 244     -66.991-227.702-530.200 
ATOM   5022  N6   DA A 244     -68.108-228.370-529.877 
ATOM   5023  N1   DA A 244     -65.795-228.281-529.979 
ATOM   5024  C2   DA A 244     -64.690-227.612-530.301 
ATOM   5025  N3   DA A 244     -64.566-226.415-530.830 
ATOM   5026  C4   DA A 244     -65.777-225.858-531.042 
ATOM   5027  P    DT A 245     -62.607-221.702-534.959 
ATOM   5028  OP1  DT A 245     -61.918-220.402-534.789 
ATOM   5029  OP2  DT A 245     -63.689-221.735-535.967 
ATOM   5030  O5'  DT A 245     -61.532-222.841-535.287 
ATOM   5031  C5'  DT A 245     -60.868-223.508-534.196 
ATOM   5032  C4'  DT A 245     -60.815-225.000-534.457 
ATOM   5033  O4'  DT A 245     -61.997-225.693-533.963 
ATOM   5034  C3'  DT A 245     -60.730-225.417-535.925 
ATOM   5035  O3'  DT A 245     -59.889-226.560-536.031 
ATOM   5036  C2'  DT A 245     -62.155-225.827-536.294 
ATOM   5037  C1'  DT A 245     -62.475-226.549-534.989 
ATOM   5038  N1   DT A 245     -63.931-226.768-534.767 
ATOM   5039  C2   DT A 245     -64.298-227.925-534.122 
ATOM   5040  O2   DT A 245     -63.493-228.754-533.737 
ATOM   5041  N3   DT A 245     -65.657-228.094-533.935 
ATOM   5042  C4   DT A 245     -66.652-227.223-534.329 
ATOM   5043  O4   DT A 245     -67.836-227.483-534.105 
ATOM   5044  C5   DT A 245     -66.168-226.038-534.997 
ATOM   5045  C7   DT A 245     -67.187-225.038-535.458 
ATOM   5046  C6   DT A 245     -64.853-225.848-535.193 
ATOM   5047  P    DG A 246     -58.883-226.670-537.272 
ATOM   5048  OP1  DG A 246     -57.644-225.917-536.974 
ATOM   5049  OP2  DG A 246     -59.588-226.293-538.517 
ATOM   5050  O5'  DG A 246     -58.570-228.240-537.286 
ATOM   5051  C5'  DG A 246     -58.605-228.968-536.045 
ATOM   5052  C4'  DG A 246     -59.328-230.287-536.239 
ATOM   5053  O4'  DG A 246     -60.765-230.166-536.035 
ATOM   5054  C3'  DG A 246     -59.204-230.916-537.626 
ATOM   5055  O3'  DG A 246     -59.125-232.330-537.485 
ATOM   5056  C2'  DG A 246     -60.518-230.571-538.327 
ATOM   5057  C1'  DG A 246     -61.426-230.797-537.122 
ATOM   5058  N9   DG A 246     -62.775-230.181-537.264 
ATOM   5059  C8   DG A 246     -63.135-229.010-537.895 
ATOM   5060  N7   DG A 246     -64.419-228.748-537.840 
ATOM   5061  C5   DG A 246     -64.945-229.821-537.123 
ATOM   5062  C6   DG A 246     -66.285-230.097-536.742 
ATOM   5063  O6   DG A 246     -67.298-229.439-536.964 
ATOM   5064  N1   DG A 246     -66.376-231.296-536.022 
ATOM   5065  C2   DG A 246     -65.312-232.120-535.710 
ATOM   5066  N2   DG A 246     -65.609-233.220-535.014 
ATOM   5067  N3   DG A 246     -64.056-231.860-536.067 
ATOM   5068  C4   DG A 246     -63.951-230.701-536.767 
ATOM   5069  P    DC A 247     -58.128-233.149-538.431 
ATOM   5070  OP1  DC A 247     -56.764-233.121-537.856 
ATOM   5071  OP2  DC A 247     -58.255-232.665-539.823 
ATOM   5072  O5'  DC A 247     -58.729-234.628-538.319 
ATOM   5073  C5'  DC A 247     -59.396-235.019-537.105 
ATOM   5074  C4'  DC A 247     -60.669-235.773-537.433 
ATOM   5075  O4'  DC A 247     -61.813-234.887-537.599 
ATOM   5076  C3'  DC A 247     -60.645-236.589-538.726 
ATOM   5077  O3'  DC A 247     -61.382-237.789-538.527 
ATOM   5078  C2'  DC A 247     -61.391-235.724-539.743 
ATOM   5079  C1'  DC A 247     -62.486-235.243-538.796 
ATOM   5080  N1   DC A 247     -63.219-234.044-539.289 
ATOM   5081  C2   DC A 247     -64.575-233.942-538.989 
ATOM   5082  O2   DC A 247     -65.109-234.843-538.332 
ATOM   5083  N3   DC A 247     -65.261-232.857-539.430 
ATOM   5084  C4   DC A 247     -64.646-231.903-540.140 
ATOM   5085  N4   DC A 247     -65.359-230.864-540.547 
ATOM   5086  C5   DC A 247     -63.252-231.988-540.460 
ATOM   5087  C6   DC A 247     -62.584-233.081-540.010 
ATOM   5088  P    DC A 248     -60.836-239.150-539.169 
ATOM   5089  OP1  DC A 248     -59.822-239.750-538.272 
ATOM   5090  OP2  DC A 248     -60.406-238.904-540.562 
ATOM   5091  O5'  DC A 248     -62.157-240.053-539.166 
ATOM   5092  C5'  DC A 248     -63.150-239.835-538.145 
ATOM   5093  C4'  DC A 248     -64.537-239.851-538.759 
ATOM   5094  O4'  DC A 248     -64.950-238.536-539.232 
ATOM   5095  C3'  DC A 248     -64.714-240.754-539.980 
ATOM   5096  O3'  DC A 248     -66.010-241.338-539.935 
ATOM   5097  C2'  DC A 248     -64.650-239.804-541.176 
ATOM   5098  C1'  DC A 248     -65.461-238.674-540.548 
ATOM   5099  N1   DC A 248     -65.305-237.367-541.245 
ATOM   5100  C2   DC A 248     -66.412-236.523-541.296 
ATOM   5101  O2   DC A 248     -67.468-236.891-540.766 
ATOM   5102  N3   DC A 248     -66.292-235.327-541.927 
ATOM   5103  C4   DC A 248     -65.130-234.966-542.489 
ATOM   5104  N4   DC A 248     -65.064-233.789-543.092 
ATOM   5105  C5   DC A 248     -63.981-235.820-542.448 
ATOM   5106  C6   DC A 248     -64.122-237.011-541.813 
ATOM   5107  P    DG A 249     -66.186-242.867-540.379 
ATOM   5108  OP1  DG A 249     -65.862-243.754-539.240 
ATOM   5109  OP2  DG A 249     -65.432-243.111-541.628 
ATOM   5110  O5'  DG A 249     -67.757-242.928-540.680 
ATOM   5111  C5'  DG A 249     -68.642-242.061-539.947 
ATOM   5112  C4'  DG A 249     -69.661-241.446-540.886 
ATOM   5113  O4'  DG A 249     -69.186-240.208-541.486 
ATOM   5114  C3'  DG A 249     -70.063-242.306-542.084 
ATOM   5115  O3'  DG A 249     -71.447-242.108-542.348 
ATOM   5116  C2'  DG A 249     -69.261-241.738-543.255 
ATOM   5117  C1'  DG A 249     -69.423-240.267-542.884 
ATOM   5118  N9   DG A 249     -68.447-239.368-543.559 
ATOM   5119  C8   DG A 249     -67.135-239.609-543.905 
ATOM   5120  N7   DG A 249     -66.543-238.598-544.494 
ATOM   5121  C5   DG A 249     -67.533-237.618-544.542 
ATOM   5122  C6   DG A 249     -67.489-236.301-545.067 
ATOM   5123  O6   DG A 249     -66.553-235.718-545.606 
ATOM   5124  N1   DG A 249     -68.719-235.645-544.910 
ATOM   5125  C2   DG A 249     -69.843-236.191-544.322 
ATOM   5126  N2   DG A 249     -70.919-235.403-544.268 
ATOM   5127  N3   DG A 249     -69.883-237.428-543.829 
ATOM   5128  C4   DG A 249     -68.698-238.077-543.975 
ATOM   5129  P    DT A 250     -72.343-243.364-542.775 
ATOM   5130  OP1  DT A 250     -72.785-244.092-541.565 
ATOM   5131  OP2  DT A 250     -71.622-244.166-543.788 
ATOM   5132  O5'  DT A 250     -73.597-242.640-543.457 
ATOM   5133  C5'  DT A 250     -73.985-241.333-542.995 
ATOM   5134  C4'  DT A 250     -74.296-240.437-544.177 
ATOM   5135  O4'  DT A 250     -73.115-239.746-544.676 
ATOM   5136  C3'  DT A 250     -74.863-241.137-545.411 
ATOM   5137  O3'  DT A 250     -75.831-240.289-546.018 
ATOM   5138  C2'  DT A 250     -73.673-241.273-546.361 
ATOM   5139  C1'  DT A 250     -73.071-239.898-546.087 
ATOM   5140  N1   DT A 250     -71.652-239.766-546.523 
ATOM   5141  C2   DT A 250     -71.255-238.540-546.999 
ATOM   5142  O2   DT A 250     -72.006-237.583-547.074 
ATOM   5143  N3   DT A 250     -69.934-238.457-547.394 
ATOM   5144  C4   DT A 250     -69.002-239.473-547.353 
ATOM   5145  O4   DT A 250     -67.845-239.279-547.735 
ATOM   5146  C5   DT A 250     -69.512-240.722-546.838 
ATOM   5147  C7   DT A 250     -68.563-241.881-546.759 
ATOM   5148  C6   DT A 250     -70.793-240.830-546.447 
ATOM   5149  P    DT A 251     -77.165-240.940-546.617 
ATOM   5150  OP1  DT A 251     -78.158-241.121-545.535 
ATOM   5151  OP2  DT A 251     -76.821-242.151-547.393 
ATOM   5152  O5'  DT A 251     -77.658-239.787-547.612 
ATOM   5153  C5'  DT A 251     -77.347-238.416-547.301 
ATOM   5154  C4'  DT A 251     -76.881-237.694-548.550 
ATOM   5155  O4'  DT A 251     -75.445-237.817-548.759 
ATOM   5156  C3'  DT A 251     -77.487-238.182-549.866 
ATOM   5157  O3'  DT A 251     -77.694-237.063-550.720 
ATOM   5158  C2'  DT A 251     -76.409-239.071-550.483 
ATOM   5159  C1'  DT A 251     -75.219-238.193-550.109 
ATOM   5160  N1   DT A 251     -73.909-238.897-550.180 
ATOM   5161  C2   DT A 251     -72.822-238.158-550.579 
ATOM   5162  O2   DT A 251     -72.894-236.976-550.868 
ATOM   5163  N3   DT A 251     -71.624-238.844-550.634 
ATOM   5164  C4   DT A 251     -71.430-240.176-550.330 
ATOM   5165  O4   DT A 251     -70.308-240.681-550.417 
ATOM   5166  C5   DT A 251     -72.629-240.869-549.922 
ATOM   5167  C7   DT A 251     -72.506-242.323-549.573 
ATOM   5168  C6   DT A 251     -73.806-240.226-549.860 
ATOM   5169  P    DA A 252     -79.020-237.003-551.614 
ATOM   5170  OP1  DA A 252     -80.137-236.460-550.809 
ATOM   5171  OP2  DA A 252     -79.254-238.322-552.243 
ATOM   5172  O5'  DA A 252     -78.598-235.942-552.734 
ATOM   5173  C5'  DA A 252     -77.654-234.908-552.397 
ATOM   5174  C4'  DA A 252     -76.638-234.751-553.511 
ATOM   5175  O4'  DA A 252     -75.495-235.640-553.351 
ATOM   5176  C3'  DA A 252     -77.144-235.052-554.921 
ATOM   5177  O3'  DA A 252     -76.535-234.146-555.833 
ATOM   5178  C2'  DA A 252     -76.635-236.461-555.223 
ATOM   5179  C1'  DA A 252     -75.258-236.291-554.589 
ATOM   5180  N9   DA A 252     -74.563-237.578-554.310 
ATOM   5181  C8   DA A 252     -75.107-238.771-553.929 
ATOM   5182  N7   DA A 252     -74.236-239.717-553.762 
ATOM   5183  C5   DA A 252     -73.022-239.108-554.052 
ATOM   5184  C6   DA A 252     -71.701-239.584-554.059 
ATOM   5185  N6   DA A 252     -71.368-240.846-553.749 
ATOM   5186  N1   DA A 252     -70.730-238.714-554.396 
ATOM   5187  C2   DA A 252     -71.068-237.462-554.702 
ATOM   5188  N3   DA A 252     -72.260-236.907-554.730 
ATOM   5189  C4   DA A 252     -73.212-237.798-554.390 
ATOM   5190  P    DA A 253     -77.409-233.546-557.031 
ATOM   5191  OP1  DA A 253     -78.177-232.376-556.548 
ATOM   5192  OP2  DA A 253     -78.201-234.628-557.658 
ATOM   5193  O5'  DA A 253     -76.269-233.060-558.042 
ATOM   5194  C5'  DA A 253     -74.999-232.637-557.511 
ATOM   5195  C4'  DA A 253     -73.870-233.217-558.340 
ATOM   5196  O4'  DA A 253     -73.459-234.533-557.873 
ATOM   5197  C3'  DA A 253     -74.175-233.432-559.822 
ATOM   5198  O3'  DA A 253     -73.007-233.141-560.580 
ATOM   5199  C2'  DA A 253     -74.474-234.926-559.944 
ATOM   5200  C1'  DA A 253     -73.382-235.402-558.993 
ATOM   5201  N9   DA A 253     -73.575-236.798-558.510 
ATOM   5202  C8   DA A 253     -74.745-237.449-558.241 
ATOM   5203  N7   DA A 253     -74.586-238.669-557.833 
ATOM   5204  C5   DA A 253     -73.209-238.843-557.830 
ATOM   5205  C6   DA A 253     -72.393-239.935-557.491 
ATOM   5206  N6   DA A 253     -72.872-241.115-557.071 
ATOM   5207  N1   DA A 253     -71.061-239.771-557.601 
ATOM   5208  C2   DA A 253     -70.591-238.597-558.019 
ATOM   5209  N3   DA A 253     -71.252-237.512-558.362 
ATOM   5210  C4   DA A 253     -72.582-237.703-558.243 
ATOM   5211  P    DC A 254     -73.159-232.373-561.976 
ATOM   5212  OP1  DC A 254     -73.236-230.915-561.735 
ATOM   5213  OP2  DC A 254     -74.275-232.964-562.748 
ATOM   5214  O5'  DC A 254     -71.768-232.729-562.684 
ATOM   5215  C5'  DC A 254     -70.606-232.954-561.865 
ATOM   5216  C4'  DC A 254     -69.845-234.165-562.368 
ATOM   5217  O4'  DC A 254     -70.321-235.406-561.773 
ATOM   5218  C3'  DC A 254     -69.924-234.423-563.873 
ATOM   5219  O3'  DC A 254     -68.667-234.915-564.323 
ATOM   5220  C2'  DC A 254     -70.962-235.536-564.020 
ATOM   5221  C1'  DC A 254     -70.517-236.353-562.812 
ATOM   5222  N1   DC A 254     -71.533-237.342-562.351 
ATOM   5223  C2   DC A 254     -71.074-238.550-561.833 
ATOM   5224  O2   DC A 254     -69.856-238.751-561.778 
ATOM   5225  N3   DC A 254     -71.984-239.464-561.409 
ATOM   5226  C4   DC A 254     -73.296-239.208-561.485 
ATOM   5227  N4   DC A 254     -74.143-240.131-561.058 
ATOM   5228  C5   DC A 254     -73.788-237.971-562.015 
ATOM   5229  C6   DC A 254     -72.863-237.071-562.435 
ATOM   5230  P    DA A 255     -68.101-234.419-565.735 
ATOM   5231  OP1  DA A 255     -67.412-233.120-565.565 
ATOM   5232  OP2  DA A 255     -69.183-234.453-566.743 
ATOM   5233  O5'  DA A 255     -67.027-235.559-566.062 
ATOM   5234  C5'  DA A 255     -66.363-236.225-564.972 
ATOM   5235  C4'  DA A 255     -66.309-237.717-565.233 
ATOM   5236  O4'  DA A 255     -67.491-238.410-564.738 
ATOM   5237  C3'  DA A 255     -66.224-238.134-566.701 
ATOM   5238  O3'  DA A 255     -65.384-239.277-566.807 
ATOM   5239  C2'  DA A 255     -67.650-238.544-567.070 
ATOM   5240  C1'  DA A 255     -67.970-239.267-565.764 
ATOM   5241  N9   DA A 255     -69.425-239.486-565.542 
ATOM   5242  C8   DA A 255     -70.469-238.680-565.898 
ATOM   5243  N7   DA A 255     -71.631-239.149-565.565 
ATOM   5244  C5   DA A 255     -71.340-240.354-564.941 
ATOM   5245  C6   DA A 255     -72.153-241.339-564.356 
ATOM   5246  N6   DA A 255     -73.490-241.259-564.303 
ATOM   5247  N1   DA A 255     -71.539-242.413-563.827 
ATOM   5248  C2   DA A 255     -70.211-242.487-563.882 
ATOM   5249  N3   DA A 255     -69.352-241.635-564.400 
ATOM   5250  C4   DA A 255     -69.992-240.569-564.923 
ATOM   5251  P    DA A 256     -64.378-239.387-568.048 
ATOM   5252  OP1  DA A 256     -63.139-238.635-567.750 
ATOM   5253  OP2  DA A 256     -65.082-239.011-569.293 
ATOM   5254  O5'  DA A 256     -64.065-240.957-568.061 
ATOM   5255  C5'  DA A 256     -64.099-241.686-566.821 
ATOM   5256  C4'  DA A 256     -64.823-243.005-567.014 
ATOM   5257  O4'  DA A 256     -66.259-242.884-566.811 
ATOM   5258  C3'  DA A 256     -64.699-243.634-568.401 
ATOM   5259  O3'  DA A 256     -64.619-245.047-568.260 
ATOM   5260  C2'  DA A 256     -66.012-243.288-569.103 
ATOM   5261  C1'  DA A 256     -66.920-243.514-567.897 
ATOM   5262  N9   DA A 256     -68.269-242.898-568.039 
ATOM   5263  C8   DA A 256     -68.608-241.735-568.669 
ATOM   5264  N7   DA A 256     -69.875-241.463-568.623 
ATOM   5265  C5   DA A 256     -70.418-242.524-567.911 
ATOM   5266  C6   DA A 256     -71.732-242.827-567.518 
ATOM   5267  N6   DA A 256     -72.788-242.050-567.803 
ATOM   5268  N1   DA A 256     -71.924-243.961-566.819 
ATOM   5269  C2   DA A 256     -70.871-244.729-566.539 
ATOM   5270  N3   DA A 256     -69.607-244.550-566.851 
ATOM   5271  C4   DA A 256     -69.442-243.408-567.549 
ATOM   5272  P    DC A 257     -63.622-245.867-569.206 
ATOM   5273  OP1  DC A 257     -62.258-245.839-568.631 
ATOM   5274  OP2  DC A 257     -63.749-245.383-570.599 
ATOM   5275  O5'  DC A 257     -64.223-247.345-569.094 
ATOM   5276  C5'  DC A 257     -64.891-247.737-567.880 
ATOM   5277  C4'  DC A 257     -66.164-248.491-568.209 
ATOM   5278  O4'  DC A 257     -67.307-247.604-568.375 
ATOM   5279  C3'  DC A 257     -66.139-249.306-569.501 
ATOM   5280  O3'  DC A 257     -66.877-250.506-569.303 
ATOM   5281  C2'  DC A 257     -66.885-248.442-570.518 
ATOM   5282  C1'  DC A 257     -67.980-247.961-569.572 
ATOM   5283  N1   DC A 257     -68.713-246.762-570.065 
ATOM   5284  C2   DC A 257     -70.070-246.660-569.765 
ATOM   5285  O2   DC A 257     -70.603-247.561-569.108 
ATOM   5286  N3   DC A 257     -70.756-245.575-570.206 
ATOM   5287  C4   DC A 257     -70.140-244.621-570.915 
ATOM   5288  N4   DC A 257     -70.853-243.581-571.323 
ATOM   5289  C5   DC A 257     -68.747-244.706-571.235 
ATOM   5290  C6   DC A 257     -68.079-245.798-570.786 
ATOM   5291  P    DA A 258     -66.330-251.868-569.944 
ATOM   5292  OP1  DA A 258     -65.317-252.467-569.047 
ATOM   5293  OP2  DA A 258     -65.900-251.622-571.338 
ATOM   5294  O5'  DA A 258     -67.652-252.771-569.942 
ATOM   5295  C5'  DA A 258     -68.645-252.553-568.921 
ATOM   5296  C4'  DA A 258     -70.031-252.568-569.535 
ATOM   5297  O4'  DA A 258     -70.444-251.254-570.007 
ATOM   5298  C3'  DA A 258     -70.208-253.471-570.755 
ATOM   5299  O3'  DA A 258     -71.504-254.056-570.711 
ATOM   5300  C2'  DA A 258     -70.144-252.522-571.952 
ATOM   5301  C1'  DA A 258     -70.955-251.392-571.324 
ATOM   5302  N9   DA A 258     -70.800-250.085-572.020 
ATOM   5303  C8   DA A 258     -69.692-249.578-572.637 
ATOM   5304  N7   DA A 258     -69.871-248.404-573.158 
ATOM   5305  C5   DA A 258     -71.196-248.108-572.866 
ATOM   5306  C6   DA A 258     -72.002-246.994-573.150 
ATOM   5307  N6   DA A 258     -71.568-245.919-573.824 
ATOM   5308  N1   DA A 258     -73.276-247.024-572.715 
ATOM   5309  C2   DA A 258     -73.700-248.094-572.046 
ATOM   5310  N3   DA A 258     -73.045-249.186-571.723 
ATOM   5311  C4   DA A 258     -71.773-249.131-572.171 
ATOM   5312  P    DA A 259     -71.681-255.585-571.154 
ATOM   5313  OP1  DA A 259     -71.357-256.472-570.015 
ATOM   5314  OP2  DA A 259     -70.926-255.829-572.403 
ATOM   5315  O5'  DA A 259     -73.251-255.646-571.455 
ATOM   5316  C5'  DA A 259     -74.136-254.778-570.722 
ATOM   5317  C4'  DA A 259     -75.155-254.164-571.662 
ATOM   5318  O4'  DA A 259     -74.680-252.925-572.262 
ATOM   5319  C3'  DA A 259     -75.558-255.023-572.860 
ATOM   5320  O3'  DA A 259     -76.942-254.826-573.123 
ATOM   5321  C2'  DA A 259     -74.755-254.456-574.031 
ATOM   5322  C1'  DA A 259     -74.918-252.985-573.660 
ATOM   5323  N9   DA A 259     -73.941-252.085-574.334 
ATOM   5324  C8   DA A 259     -72.643-252.342-574.669 
ATOM   5325  N7   DA A 259     -72.045-251.350-575.254 
ATOM   5326  C5   DA A 259     -73.017-250.361-575.311 
ATOM   5327  C6   DA A 259     -73.009-249.052-575.821 
ATOM   5328  N6   DA A 259     -71.937-248.490-576.397 
ATOM   5329  N1   DA A 259     -74.146-248.340-575.717 
ATOM   5330  C2   DA A 259     -75.207-248.904-575.143 
ATOM   5331  N3   DA A 259     -75.334-250.110-574.634 
ATOM   5332  C4   DA A 259     -74.182-250.802-574.751 
ATOM   5333  P    DG A 260     -77.837-256.082-573.551 
ATOM   5334  OP1  DG A 260     -78.279-256.810-572.341 
ATOM   5335  OP2  DG A 260     -77.116-256.884-574.563 
ATOM   5336  O5'  DG A 260     -79.091-255.358-574.233 
ATOM   5337  C5'  DG A 260     -79.479-254.051-573.770 
ATOM   5338  C4'  DG A 260     -79.790-253.155-574.952 
ATOM   5339  O4'  DG A 260     -78.609-252.464-575.452 
ATOM   5340  C3'  DG A 260     -80.357-253.855-576.187 
ATOM   5341  O3'  DG A 260     -81.325-253.007-576.794 
ATOM   5342  C2'  DG A 260     -79.167-253.990-577.136 
ATOM   5343  C1'  DG A 260     -78.565-252.615-576.862 
ATOM   5344  N9   DG A 260     -77.147-252.484-577.298 
ATOM   5345  C8   DG A 260     -76.144-253.430-577.298 
ATOM   5346  N7   DG A 260     -74.995-252.989-577.751 
ATOM   5347  C5   DG A 260     -75.255-251.659-578.075 
ATOM   5348  C6   DG A 260     -74.396-250.664-578.611 
ATOM   5349  O6   DG A 260     -73.210-250.755-578.916 
ATOM   5350  N1   DG A 260     -75.069-249.447-578.786 
ATOM   5351  C2   DG A 260     -76.396-249.220-578.482 
ATOM   5352  N2   DG A 260     -76.851-247.988-578.721 
ATOM   5353  N3   DG A 260     -77.202-250.153-577.977 
ATOM   5354  C4   DG A 260     -76.565-251.340-577.802 
ATOM   5355  P    DC A 261     -82.659-253.657-577.393 
ATOM   5356  OP1  DC A 261     -83.652-253.839-576.311 
ATOM   5357  OP2  DC A 261     -82.315-254.869-578.169 
ATOM   5358  O5'  DC A 261     -83.152-252.505-578.388 
ATOM   5359  C5'  DC A 261     -82.841-251.133-578.077 
ATOM   5360  C4'  DC A 261     -82.375-250.412-579.326 
ATOM   5361  O4'  DC A 261     -80.939-250.535-579.535 
ATOM   5362  C3'  DC A 261     -82.981-250.899-580.641 
ATOM   5363  O3'  DC A 261     -83.188-249.781-581.495 
ATOM   5364  C2'  DC A 261     -81.903-251.789-581.259 
ATOM   5365  C1'  DC A 261     -80.714-250.910-580.885 
ATOM   5366  N1   DC A 261     -79.403-251.615-580.956 
ATOM   5367  C2   DC A 261     -78.291-250.879-581.359 
ATOM   5368  O2   DC A 261     -78.436-249.683-581.637 
ATOM   5369  N3   DC A 261     -77.088-251.503-581.431 
ATOM   5370  C4   DC A 261     -76.972-252.801-581.120 
ATOM   5371  N4   DC A 261     -75.776-253.363-581.206 
ATOM   5372  C5   DC A 261     -78.102-253.576-580.705 
ATOM   5373  C6   DC A 261     -79.297-252.934-580.639 
ATOM   5374  P    DA A 262     -84.514-249.721-582.390 
ATOM   5375  OP1  DA A 262     -85.631-249.178-581.585 
ATOM   5376  OP2  DA A 262     -84.748-251.040-583.018 
ATOM   5377  O5'  DA A 262     -84.093-248.660-583.510 
ATOM   5378  C5'  DA A 262     -83.149-247.626-583.172 
ATOM   5379  C4'  DA A 262     -82.132-247.468-584.286 
ATOM   5380  O4'  DA A 262     -80.990-248.358-584.126 
ATOM   5381  C3'  DA A 262     -82.639-247.770-585.697 
ATOM   5382  O3'  DA A 262     -82.029-246.864-586.609 
ATOM   5383  C2'  DA A 262     -82.130-249.179-585.998 
ATOM   5384  C1'  DA A 262     -80.752-249.008-585.365 
ATOM   5385  N9   DA A 262     -80.057-250.296-585.085 
ATOM   5386  C8   DA A 262     -80.601-251.488-584.705 
ATOM   5387  N7   DA A 262     -79.730-252.434-584.537 
ATOM   5388  C5   DA A 262     -78.516-251.825-584.828 
ATOM   5389  C6   DA A 262     -77.195-252.301-584.834 
ATOM   5390  N6   DA A 262     -76.862-253.563-584.525 
ATOM   5391  N1   DA A 262     -76.224-251.432-585.172 
ATOM   5392  C2   DA A 262     -76.562-250.180-585.477 
ATOM   5393  N3   DA A 262     -77.754-249.625-585.506 
ATOM   5394  C4   DA A 262     -78.706-250.516-585.165 
ATOM   5395  P    DT A 263     -82.904-246.264-587.807 
ATOM   5396  OP1  DT A 263     -83.672-245.094-587.323 
ATOM   5397  OP2  DT A 263     -83.696-247.345-588.434 
ATOM   5398  O5'  DT A 263     -81.763-245.778-588.818 
ATOM   5399  C5'  DT A 263     -80.493-245.354-588.286 
ATOM   5400  C4'  DT A 263     -79.364-245.935-589.115 
ATOM   5401  O4'  DT A 263     -78.953-247.251-588.648 
ATOM   5402  C3'  DT A 263     -79.670-246.149-590.598 
ATOM   5403  O3'  DT A 263     -78.502-245.858-591.355 
ATOM   5404  C2'  DT A 263     -79.968-247.643-590.720 
ATOM   5405  C1'  DT A 263     -78.876-248.120-589.768 
ATOM   5406  N1   DT A 263     -79.070-249.516-589.285 
ATOM   5407  C2   DT A 263     -77.939-250.267-589.076 
ATOM   5408  O2   DT A 263     -76.813-249.840-589.267 
ATOM   5409  N3   DT A 263     -78.157-251.556-588.629 
ATOM   5410  C4   DT A 263     -79.382-252.140-588.381 
ATOM   5411  O4   DT A 263     -79.453-253.304-587.982 
ATOM   5412  C5   DT A 263     -80.509-251.272-588.630 
ATOM   5413  C7   DT A 263     -81.881-251.830-588.385 
ATOM   5414  C6   DT A 263     -80.326-250.015-589.065 
ATOM   5415  P    DT A 264     -78.653-245.091-592.752 
ATOM   5416  OP1  DT A 264     -78.730-243.633-592.510 
ATOM   5417  OP2  DT A 264     -79.769-245.681-593.524 
ATOM   5418  O5'  DT A 264     -77.263-245.446-593.460 
ATOM   5419  C5'  DT A 264     -76.100-245.671-592.641 
ATOM   5420  C4'  DT A 264     -75.340-246.882-593.144 
ATOM   5421  O4'  DT A 264     -75.815-248.124-592.549 
ATOM   5422  C3'  DT A 264     -75.418-247.140-594.648 
ATOM   5423  O3'  DT A 264     -74.161-247.632-595.098 
ATOM   5424  C2'  DT A 264     -76.457-248.253-594.796 
ATOM   5425  C1'  DT A 264     -76.011-249.071-593.588 
ATOM   5426  N1   DT A 264     -77.027-250.059-593.126 
ATOM   5427  C2   DT A 264     -76.559-251.246-592.619 
ATOM   5428  O2   DT A 264     -75.372-251.510-592.535 
ATOM   5429  N3   DT A 264     -77.529-252.138-592.202 
ATOM   5430  C4   DT A 264     -78.894-251.943-592.250 
ATOM   5431  O4   DT A 264     -79.666-252.816-591.847 
ATOM   5432  C5   DT A 264     -79.289-250.667-592.799 
ATOM   5433  C7   DT A 264     -80.757-250.374-592.889 
ATOM   5434  C6   DT A 264     -78.366-249.782-593.212 
ATOM   5435  P    DC A 265     -73.595-247.137-596.510 
ATOM   5436  OP1  DC A 265     -72.906-245.837-596.340 
ATOM   5437  OP2  DC A 265     -74.677-247.171-597.518 
ATOM   5438  O5'  DC A 265     -72.521-248.276-596.838 
ATOM   5439  C5'  DC A 265     -71.857-248.943-595.748 
ATOM   5440  C4'  DC A 265     -71.803-250.435-596.008 
ATOM   5441  O4'  DC A 265     -72.985-251.128-595.514 
ATOM   5442  C3'  DC A 265     -71.718-250.852-597.476 
ATOM   5443  O3'  DC A 265     -70.878-251.995-597.583 
ATOM   5444  C2'  DC A 265     -73.144-251.262-597.845 
ATOM   5445  C1'  DC A 265     -73.464-251.984-596.540 
ATOM   5446  N1   DC A 265     -74.919-252.203-596.318 
ATOM   5447  C2   DC A 265     -75.309-253.371-595.666 
ATOM   5448  O2   DC A 265     -74.438-254.170-595.302 
ATOM   5449  N3   DC A 265     -76.632-253.590-595.455 
ATOM   5450  C4   DC A 265     -77.544-252.701-595.864 
ATOM   5451  N4   DC A 265     -78.823-252.960-595.634 
ATOM   5452  C5   DC A 265     -77.166-251.493-596.537 
ATOM   5453  C6   DC A 265     -75.839-251.293-596.739 
ATOM   5454  P    DT A 266     -69.872-252.105-598.823 
ATOM   5455  OP1  DT A 266     -68.633-251.352-598.525 
ATOM   5456  OP2  DT A 266     -70.576-251.729-600.068 
ATOM   5457  O5'  DT A 266     -69.559-253.675-598.837 
ATOM   5458  C5'  DT A 266     -69.593-254.404-597.596 
ATOM   5459  C4'  DT A 266     -70.317-255.722-597.790 
ATOM   5460  O4'  DT A 266     -71.754-255.602-597.586 
ATOM   5461  C3'  DT A 266     -70.193-256.352-599.177 
ATOM   5462  O3'  DT A 266     -70.113-257.765-599.036 
ATOM   5463  C2'  DT A 266     -71.506-256.006-599.878 
ATOM   5464  C1'  DT A 266     -72.415-256.232-598.673 
ATOM   5465  N1   DT A 266     -73.763-255.616-598.815 
ATOM   5466  C2   DT A 266     -74.820-256.287-598.248 
ATOM   5467  O2   DT A 266     -74.692-257.340-597.650 
ATOM   5468  N3   DT A 266     -76.054-255.686-598.401 
ATOM   5469  C4   DT A 266     -76.312-254.499-599.057 
ATOM   5470  O4   DT A 266     -77.461-254.060-599.129 
ATOM   5471  C5   DT A 266     -75.139-253.870-599.619 
ATOM   5472  C7   DT A 266     -75.332-252.574-600.351 
ATOM   5473  C6   DT A 266     -73.928-254.432-599.485 
ATOM   5474  P    DA A 267     -69.116-258.584-599.982 
ATOM   5475  OP1  DA A 267     -67.752-258.557-599.407 
ATOM   5476  OP2  DA A 267     -69.243-258.101-601.374 
ATOM   5477  O5'  DA A 267     -69.717-260.063-599.870 
ATOM   5478  C5'  DA A 267     -70.385-260.455-598.656 
ATOM   5479  C4'  DA A 267     -71.658-261.209-598.984 
ATOM   5480  O4'  DA A 267     -72.801-260.322-599.150 
ATOM   5481  C3'  DA A 267     -71.634-262.024-600.277 
ATOM   5482  O3'  DA A 267     -72.371-263.224-600.078 
ATOM   5483  C2'  DA A 267     -72.379-261.159-601.294 
ATOM   5484  C1'  DA A 267     -73.474-260.678-600.348 
ATOM   5485  N9   DA A 267     -74.208-259.479-600.841 
ATOM   5486  C8   DA A 267     -73.725-258.430-601.570 
ATOM   5487  N7   DA A 267     -74.617-257.531-601.850 
ATOM   5488  C5   DA A 267     -75.778-258.018-601.264 
ATOM   5489  C6   DA A 267     -77.089-257.518-601.203 
ATOM   5490  N6   DA A 267     -77.468-256.362-601.766 
ATOM   5491  N1   DA A 267     -78.001-258.254-600.541 
ATOM   5492  C2   DA A 267     -77.619-259.403-599.983 
ATOM   5493  N3   DA A 267     -76.431-259.966-599.975 
ATOM   5494  C4   DA A 267     -75.537-259.210-600.644 
ATOM   5495  P    DT A 268     -71.824-264.585-600.720 
ATOM   5496  OP1  DT A 268     -70.811-265.185-599.823 
ATOM   5497  OP2  DT A 268     -71.394-264.339-602.113 
ATOM   5498  O5'  DT A 268     -73.146-265.488-600.717 
ATOM   5499  C5'  DT A 268     -74.139-265.271-599.697 
ATOM   5500  C4'  DT A 268     -75.525-265.286-600.310 
ATOM   5501  O4'  DT A 268     -75.938-263.972-600.783 
ATOM   5502  C3'  DT A 268     -75.702-266.189-601.531 
ATOM   5503  O3'  DT A 268     -76.998-266.774-601.487 
ATOM   5504  C2'  DT A 268     -75.638-265.239-602.727 
ATOM   5505  C1'  DT A 268     -76.450-264.110-602.100 
ATOM   5506  N1   DT A 268     -76.294-262.803-602.796 
ATOM   5507  C2   DT A 268     -77.395-261.981-602.838 
ATOM   5508  O2   DT A 268     -78.465-262.281-602.337 
ATOM   5509  N3   DT A 268     -77.214-260.779-603.492 
ATOM   5510  C4   DT A 268     -76.051-260.340-604.093 
ATOM   5511  O4   DT A 268     -76.010-259.241-604.650 
ATOM   5512  C5   DT A 268     -74.952-261.271-603.996 
ATOM   5513  C7   DT A 268     -73.648-260.872-604.624 
ATOM   5514  C6   DT A 268     -75.100-262.447-603.367 
ATOM   5515  P    DT A 269     -77.175-268.302-601.930 
ATOM   5516  OP1  DT A 269     -76.851-269.190-600.791 
ATOM   5517  OP2  DT A 269     -76.420-268.546-603.179 
ATOM   5518  O5'  DT A 269     -78.745-268.363-602.231 
ATOM   5519  C5'  DT A 269     -79.631-267.496-601.498 
ATOM   5520  C4'  DT A 269     -80.649-266.881-602.437 
ATOM   5521  O4'  DT A 269     -80.174-265.643-603.037 
ATOM   5522  C3'  DT A 269     -81.052-267.741-603.636 
ATOM   5523  O3'  DT A 269     -82.436-267.544-603.899 
ATOM   5524  C2'  DT A 269     -80.250-267.173-604.806 
ATOM   5525  C1'  DT A 269     -80.412-265.702-604.435 
ATOM   5526  N1   DT A 269     -79.435-264.803-605.110 
ATOM   5527  C2   DT A 269     -79.874-263.546-605.450 
ATOM   5528  O2   DT A 269     -81.005-263.155-605.223 
ATOM   5529  N3   DT A 269     -78.941-262.740-606.075 
ATOM   5530  C4   DT A 269     -77.638-263.080-606.378 
ATOM   5531  O4   DT A 269     -76.895-262.274-606.940 
ATOM   5532  C5   DT A 269     -77.271-264.420-605.982 
ATOM   5533  C7   DT A 269     -75.870-264.870-606.276 
ATOM   5534  C6   DT A 269     -78.158-265.224-605.374 
ATOM   5535  P    DG A 270     -83.332-268.800-604.326 
ATOM   5536  OP1  DG A 270     -83.774-269.528-603.116 
ATOM   5537  OP2  DG A 270     -82.610-269.601-605.339 
ATOM   5538  O5'  DG A 270     -84.586-268.076-605.008 
ATOM   5539  C5'  DG A 270     -84.973-266.768-604.546 
ATOM   5540  C4'  DG A 270     -85.285-265.872-605.728 
ATOM   5541  O4'  DG A 270     -84.103-265.182-606.228 
ATOM   5542  C3'  DG A 270     -85.852-266.572-606.963 
ATOM   5543  O3'  DG A 270     -86.819-265.725-607.569 
ATOM   5544  C2'  DG A 270     -84.661-266.708-607.912 
ATOM   5545  C1'  DG A 270     -84.059-265.333-607.638 
ATOM   5546  N9   DG A 270     -82.641-265.202-608.074 
ATOM   5547  C8   DG A 270     -81.639-266.147-608.074 
ATOM   5548  N7   DG A 270     -80.490-265.707-608.527 
ATOM   5549  C5   DG A 270     -80.750-264.376-608.850 
ATOM   5550  C6   DG A 270     -79.890-263.382-609.387 
ATOM   5551  O6   DG A 270     -78.704-263.473-609.692 
ATOM   5552  N1   DG A 270     -80.563-262.165-609.562 
ATOM   5553  C2   DG A 270     -81.891-261.938-609.257 
ATOM   5554  N2   DG A 270     -82.345-260.705-609.497 
ATOM   5555  N3   DG A 270     -82.696-262.871-608.753 
ATOM   5556  C4   DG A 270     -82.059-264.058-608.578 
ATOM   5557  P    DA A 271     -88.154-266.375-608.169 
ATOM   5558  OP1  DA A 271     -89.147-266.556-607.086 
ATOM   5559  OP2  DA A 271     -87.810-267.587-608.944 
ATOM   5560  O5'  DA A 271     -88.647-265.222-609.163 
ATOM   5561  C5'  DA A 271     -88.336-263.851-608.852 
ATOM   5562  C4'  DA A 271     -87.869-263.129-610.101 
ATOM   5563  O4'  DA A 271     -86.433-263.252-610.310 
ATOM   5564  C3'  DA A 271     -88.476-263.617-611.417 
ATOM   5565  O3'  DA A 271     -88.683-262.498-612.271 
ATOM   5566  C2'  DA A 271     -87.397-264.506-612.035 
ATOM   5567  C1'  DA A 271     -86.208-263.628-611.660 
ATOM   5568  N9   DA A 271     -84.897-264.332-611.732 
ATOM   5569  C8   DA A 271     -84.620-265.640-611.450 
ATOM   5570  N7   DA A 271     -83.373-265.957-611.609 
ATOM   5571  C5   DA A 271     -82.776-264.776-612.027 
ATOM   5572  C6   DA A 271     -81.453-264.451-612.364 
ATOM   5573  N6   DA A 271     -80.443-265.332-612.333 
ATOM   5574  N1   DA A 271     -81.204-263.182-612.738 
ATOM   5575  C2   DA A 271     -82.211-262.310-612.767 
ATOM   5576  N3   DA A 271     -83.479-262.498-612.475 
ATOM   5577  C4   DA A 271     -83.702-263.775-612.105 
ATOM   5578  P    DT A 272     -90.009-262.438-613.165 
ATOM   5579  OP1  DT A 272     -91.125-261.895-612.360 
ATOM   5580  OP2  DT A 272     -90.242-263.757-613.794 
ATOM   5581  O5'  DT A 272     -89.587-261.378-614.286 
ATOM   5582  C5'  DT A 272     -88.643-260.344-613.948 
ATOM   5583  C4'  DT A 272     -87.626-260.186-615.062 
ATOM   5584  O4'  DT A 272     -86.484-261.075-614.902 
ATOM   5585  C3'  DT A 272     -88.133-260.488-616.472 
ATOM   5586  O3'  DT A 272     -87.523-259.582-617.384 
ATOM   5587  C2'  DT A 272     -87.624-261.897-616.774 
ATOM   5588  C1'  DT A 272     -86.246-261.726-616.141 
ATOM   5589  N1   DT A 272     -85.551-263.013-615.861 
ATOM   5590  C2   DT A 272     -84.184-263.028-615.998 
ATOM   5591  O2   DT A 272     -83.540-262.049-616.331 
ATOM   5592  N3   DT A 272     -83.575-264.240-615.731 
ATOM   5593  C4   DT A 272     -84.205-265.406-615.348 
ATOM   5594  O4   DT A 272     -83.552-266.430-615.137 
ATOM   5595  C5   DT A 272     -85.639-265.290-615.232 
ATOM   5596  C7   DT A 272     -86.402-266.515-614.820 
ATOM   5597  C6   DT A 272     -86.257-264.126-615.486 
ATOM   5598  P    DA A 273     -88.398-258.981-618.583 
ATOM   5599  OP1  DA A 273     -89.166-257.812-618.099 
ATOM   5600  OP2  DA A 273     -89.190-260.063-619.210 
ATOM   5601  O5'  DA A 273     -87.257-258.496-619.594 
ATOM   5602  C5'  DA A 273     -85.987-258.072-619.062 
ATOM   5603  C4'  DA A 273     -84.859-258.653-619.891 
ATOM   5604  O4'  DA A 273     -84.447-259.969-619.424 
ATOM   5605  C3'  DA A 273     -85.164-258.867-621.373 
ATOM   5606  O3'  DA A 273     -83.996-258.576-622.131 
ATOM   5607  C2'  DA A 273     -85.462-260.361-621.495 
ATOM   5608  C1'  DA A 273     -84.370-260.837-620.544 
ATOM   5609  N9   DA A 273     -84.564-262.233-620.061 
ATOM   5610  C8   DA A 273     -85.734-262.884-619.792 
ATOM   5611  N7   DA A 273     -85.574-264.104-619.385 
ATOM   5612  C5   DA A 273     -84.197-264.279-619.381 
ATOM   5613  C6   DA A 273     -83.381-265.371-619.042 
ATOM   5614  N6   DA A 273     -83.860-266.550-618.622 
ATOM   5615  N1   DA A 273     -82.050-265.206-619.153 
ATOM   5616  C2   DA A 273     -81.579-264.032-619.571 
ATOM   5617  N3   DA A 273     -82.240-262.947-619.913 
ATOM   5618  C4   DA A 273     -83.570-263.138-619.794 
ATOM   5619  P    DA A 274     -84.147-257.809-623.527 
ATOM   5620  OP1  DA A 274     -84.225-256.350-623.286 
ATOM   5621  OP2  DA A 274     -85.263-258.399-624.299 
ATOM   5622  O5'  DA A 274     -82.757-258.164-624.235 
ATOM   5623  C5'  DA A 274     -81.594-258.389-623.417 
ATOM   5624  C4'  DA A 274     -80.834-259.600-623.919 
ATOM   5625  O4'  DA A 274     -81.309-260.842-623.325 
ATOM   5626  C3'  DA A 274     -80.912-259.858-625.424 
ATOM   5627  O3'  DA A 274     -79.656-260.350-625.874 
ATOM   5628  C2'  DA A 274     -81.951-260.971-625.572 
ATOM   5629  C1'  DA A 274     -81.506-261.789-624.363 
ATOM   5630  N9   DA A 274     -82.521-262.777-623.902 
ATOM   5631  C8   DA A 274     -83.882-262.663-623.915 
ATOM   5632  N7   DA A 274     -84.499-263.702-623.444 
ATOM   5633  C5   DA A 274     -83.475-264.569-623.091 
ATOM   5634  C6   DA A 274     -83.474-265.855-622.527 
ATOM   5635  N6   DA A 274     -84.591-266.523-622.204 
ATOM   5636  N1   DA A 274     -82.278-266.434-622.306 
ATOM   5637  C2   DA A 274     -81.172-265.765-622.628 
ATOM   5638  N3   DA A 274     -81.049-264.568-623.157 
ATOM   5639  C4   DA A 274     -82.259-264.011-623.368 
ATOM   5640  P    DG A 275     -79.089-259.855-627.286 
ATOM   5641  OP1  DG A 275     -78.400-258.555-627.116 
ATOM   5642  OP2  DG A 275     -80.171-259.888-628.294 
ATOM   5643  O5'  DG A 275     -78.015-260.994-627.613 
ATOM   5644  C5'  DG A 275     -77.351-261.661-626.523 
ATOM   5645  C4'  DG A 275     -77.297-263.153-626.784 
ATOM   5646  O4'  DG A 275     -78.480-263.846-626.290 
ATOM   5647  C3'  DG A 275     -77.213-263.569-628.252 
ATOM   5648  O3'  DG A 275     -76.372-264.713-628.358 
ATOM   5649  C2'  DG A 275     -78.638-263.980-628.621 
ATOM   5650  C1'  DG A 275     -78.958-264.702-627.315 
ATOM   5651  N9   DG A 275     -80.414-264.921-627.093 
ATOM   5652  C8   DG A 275     -81.479-264.121-627.445 
ATOM   5653  N7   DG A 275     -82.648-264.606-627.102 
ATOM   5654  C5   DG A 275     -82.335-265.813-626.479 
ATOM   5655  C6   DG A 275     -83.186-266.788-625.897 
ATOM   5656  O6   DG A 275     -84.411-266.787-625.809 
ATOM   5657  N1   DG A 275     -82.451-267.863-625.376 
ATOM   5658  C2   DG A 275     -81.076-267.979-625.412 
ATOM   5659  N2   DG A 275     -80.566-269.082-624.859 
ATOM   5660  N3   DG A 275     -80.278-267.063-625.958 
ATOM   5661  C4   DG A 275     -80.975-266.015-626.469 
ATOM   5662  P    DG A 276     -75.366-264.823-629.599 
ATOM   5663  OP1  DG A 276     -74.127-264.070-629.301 
ATOM   5664  OP2  DG A 276     -76.071-264.446-630.844 
ATOM   5665  O5'  DG A 276     -75.053-266.392-629.613 
ATOM   5666  C5'  DG A 276     -75.088-267.121-628.372 
ATOM   5667  C4'  DG A 276     -75.811-268.440-628.565 
ATOM   5668  O4'  DG A 276     -77.248-268.319-628.362 
ATOM   5669  C3'  DG A 276     -75.687-269.069-629.953 
ATOM   5670  O3'  DG A 276     -75.607-270.483-629.812 
ATOM   5671  C2'  DG A 276     -77.000-268.724-630.654 
ATOM   5672  C1'  DG A 276     -77.909-268.950-629.449 
ATOM   5673  N9   DG A 276     -79.258-268.334-629.591 
ATOM   5674  C8   DG A 276     -79.617-267.163-630.222 
ATOM   5675  N7   DG A 276     -80.902-266.900-630.167 
ATOM   5676  C5   DG A 276     -81.428-267.973-629.450 
ATOM   5677  C6   DG A 276     -82.767-268.249-629.069 
ATOM   5678  O6   DG A 276     -83.781-267.592-629.291 
ATOM   5679  N1   DG A 276     -82.859-269.449-628.349 
ATOM   5680  C2   DG A 276     -81.795-270.273-628.037 
ATOM   5681  N2   DG A 276     -82.091-271.373-627.341 
ATOM   5682  N3   DG A 276     -80.539-270.013-628.394 
ATOM   5683  C4   DG A 276     -80.434-268.853-629.094 
ATOM   5684  P    DT A 277     -74.610-271.302-630.758 
ATOM   5685  OP1  DT A 277     -73.246-271.274-630.182 
ATOM   5686  OP2  DT A 277     -74.737-270.818-632.150 
ATOM   5687  O5'  DT A 277     -75.212-272.781-630.646 
ATOM   5688  C5'  DT A 277     -75.879-273.172-629.431 
ATOM   5689  C4'  DT A 277     -77.152-273.926-629.760 
ATOM   5690  O4'  DT A 277     -78.295-273.039-629.926 
ATOM   5691  C3'  DT A 277     -77.128-274.742-631.053 
ATOM   5692  O3'  DT A 277     -77.865-275.941-630.854 
ATOM   5693  C2'  DT A 277     -77.874-273.877-632.070 
ATOM   5694  C1'  DT A 277     -78.969-273.396-631.123 
ATOM   5695  N1   DT A 277     -79.702-272.197-631.616 
ATOM   5696  C2   DT A 277     -81.039-272.111-631.312 
ATOM   5697  O2   DT A 277     -81.628-272.963-630.668 
ATOM   5698  N3   DT A 277     -81.685-270.987-631.786 
ATOM   5699  C4   DT A 277     -81.118-269.965-632.521 
ATOM   5700  O4   DT A 277     -81.800-269.007-632.891 
ATOM   5701  C5   DT A 277     -79.712-270.144-632.791 
ATOM   5702  C7   DT A 277     -79.016-269.078-633.586 
ATOM   5703  C6   DT A 277     -79.058-271.229-632.342 
ATOM   5704  P    DA A 278     -77.319-277.303-631.495 
ATOM   5705  OP1  DA A 278     -76.305-277.903-630.598 
ATOM   5706  OP2  DA A 278     -76.888-277.057-632.889 
ATOM   5707  O5'  DA A 278     -78.640-278.206-631.493 
ATOM   5708  C5'  DA A 278     -79.633-277.988-630.472 
ATOM   5709  C4'  DA A 278     -81.019-278.004-631.086 
ATOM   5710  O4'  DA A 278     -81.432-276.689-631.559 
ATOM   5711  C3'  DA A 278     -81.196-278.906-632.306 
ATOM   5712  O3'  DA A 278     -82.492-279.491-632.262 
ATOM   5713  C2'  DA A 278     -81.133-277.957-633.503 
ATOM   5714  C1'  DA A 278     -81.944-276.827-632.875 
ATOM   5715  N9   DA A 278     -81.788-275.520-633.572 
ATOM   5716  C8   DA A 278     -80.680-275.013-634.188 
ATOM   5717  N7   DA A 278     -80.860-273.839-634.709 
ATOM   5718  C5   DA A 278     -82.184-273.544-634.417 
ATOM   5719  C6   DA A 278     -82.990-272.429-634.701 
ATOM   5720  N6   DA A 278     -82.557-271.354-635.375 
ATOM   5721  N1   DA A 278     -84.264-272.459-634.266 
ATOM   5722  C2   DA A 278     -84.689-273.529-633.597 
ATOM   5723  N3   DA A 278     -84.033-274.622-633.275 
ATOM   5724  C4   DA A 278     -82.761-274.566-633.722 
ATOM   5725  P    DA A 279     -82.669-281.020-632.705 
ATOM   5726  OP1  DA A 279     -82.345-281.907-631.566 
ATOM   5727  OP2  DA A 279     -81.914-281.264-633.954 
ATOM   5728  O5'  DA A 279     -84.239-281.081-633.006 
ATOM   5729  C5'  DA A 279     -85.125-280.214-632.273 
ATOM   5730  C4'  DA A 279     -86.143-279.599-633.213 
ATOM   5731  O4'  DA A 279     -85.669-278.360-633.813 
ATOM   5732  C3'  DA A 279     -86.546-280.458-634.411 
ATOM   5733  O3'  DA A 279     -87.930-280.261-634.674 
ATOM   5734  C2'  DA A 279     -85.744-279.891-635.582 
ATOM   5735  C1'  DA A 279     -85.906-278.420-635.211 
ATOM   5736  N9   DA A 279     -84.930-277.520-635.885 
ATOM   5737  C8   DA A 279     -83.631-277.777-636.221 
ATOM   5738  N7   DA A 279     -83.033-276.785-636.805 
ATOM   5739  C5   DA A 279     -84.006-275.797-636.862 
ATOM   5740  C6   DA A 279     -83.997-274.487-637.372 
ATOM   5741  N6   DA A 279     -82.925-273.925-637.948 
ATOM   5742  N1   DA A 279     -85.135-273.775-637.268 
ATOM   5743  C2   DA A 279     -86.196-274.339-636.694 
ATOM   5744  N3   DA A 279     -86.322-275.545-636.186 
ATOM   5745  C4   DA A 279     -85.171-276.238-636.302 
ATOM   5746  P    DC A 280     -88.826-281.517-635.102 
ATOM   5747  OP1  DC A 280     -89.268-282.245-633.892 
ATOM   5748  OP2  DC A 280     -88.104-282.319-636.115 
ATOM   5749  O5'  DC A 280     -90.080-280.793-635.784 
ATOM   5750  C5'  DC A 280     -90.468-279.486-635.322 
ATOM   5751  C4'  DC A 280     -90.779-278.590-636.504 
ATOM   5752  O4'  DC A 280     -89.597-277.899-637.003 
ATOM   5753  C3'  DC A 280     -91.346-279.290-637.738 
ATOM   5754  O3'  DC A 280     -92.313-278.442-638.345 
ATOM   5755  C2'  DC A 280     -90.156-279.426-638.688 
ATOM   5756  C1'  DC A 280     -89.554-278.050-638.414 
ATOM   5757  N1   DC A 280     -88.135-277.919-638.849 
ATOM   5758  C2   DC A 280     -87.717-276.683-639.335 
ATOM   5759  O2   DC A 280     -88.532-275.754-639.384 
ATOM   5760  N3   DC A 280     -86.428-276.543-639.738 
ATOM   5761  C4   DC A 280     -85.576-277.574-639.670 
ATOM   5762  N4   DC A 280     -84.329-277.387-640.074 
ATOM   5763  C5   DC A 280     -85.986-278.854-639.174 
ATOM   5764  C6   DC A 280     -87.279-278.974-638.776 
ATOM   5765  P    DA A 281     -93.648-279.093-638.944 
ATOM   5766  OP1  DA A 281     -94.641-279.274-637.862 
ATOM   5767  OP2  DA A 281     -93.304-280.304-639.720 
ATOM   5768  O5'  DA A 281     -94.141-277.940-639.939 
ATOM   5769  C5'  DA A 281     -93.830-276.569-639.628 
ATOM   5770  C4'  DA A 281     -93.363-275.847-640.877 
ATOM   5771  O4'  DA A 281     -91.928-275.970-641.086 
ATOM   5772  C3'  DA A 281     -93.970-276.335-642.192 
ATOM   5773  O3'  DA A 281     -94.177-275.216-643.047 
ATOM   5774  C2'  DA A 281     -92.892-277.224-642.810 
ATOM   5775  C1'  DA A 281     -91.702-276.346-642.436 
ATOM   5776  N9   DA A 281     -90.391-277.050-642.507 
ATOM   5777  C8   DA A 281     -90.115-278.357-642.226 
ATOM   5778  N7   DA A 281     -88.867-278.675-642.385 
ATOM   5779  C5   DA A 281     -88.271-277.494-642.802 
ATOM   5780  C6   DA A 281     -86.947-277.168-643.140 
ATOM   5781  N6   DA A 281     -85.938-278.049-643.109 
ATOM   5782  N1   DA A 281     -86.698-275.899-643.514 
ATOM   5783  C2   DA A 281     -87.705-275.028-643.543 
ATOM   5784  N3   DA A 281     -88.974-275.215-643.251 
ATOM   5785  C4   DA A 281     -89.196-276.492-642.881 
ATOM   5786  P    DA A 282     -95.503-275.156-643.941 
ATOM   5787  OP1  DA A 282     -96.620-274.613-643.136 
ATOM   5788  OP2  DA A 282     -95.737-276.475-644.569 
ATOM   5789  O5'  DA A 282     -95.081-274.095-645.061 
ATOM   5790  C5'  DA A 282     -94.137-273.061-644.724 
ATOM   5791  C4'  DA A 282     -93.120-272.904-645.838 
ATOM   5792  O4'  DA A 282     -91.978-273.793-645.677 
ATOM   5793  C3'  DA A 282     -93.627-273.205-647.248 
ATOM   5794  O3'  DA A 282     -93.018-272.299-648.160 
ATOM   5795  C2'  DA A 282     -93.118-274.614-647.549 
ATOM   5796  C1'  DA A 282     -91.741-274.444-646.916 
ATOM   5797  N9   DA A 282     -91.045-275.731-646.637 
ATOM   5798  C8   DA A 282     -91.590-276.924-646.256 
ATOM   5799  N7   DA A 282     -90.718-277.870-646.089 
ATOM   5800  C5   DA A 282     -89.505-277.261-646.379 
ATOM   5801  C6   DA A 282     -88.184-277.737-646.385 
ATOM   5802  N6   DA A 282     -87.850-278.998-646.076 
ATOM   5803  N1   DA A 282     -87.213-276.867-646.723 
ATOM   5804  C2   DA A 282     -87.551-275.615-647.029 
ATOM   5805  N3   DA A 282     -88.743-275.060-647.057 
ATOM   5806  C4   DA A 282     -89.695-275.951-646.716 
ATOM   5807  P    DG A 283     -93.892-271.699-649.358 
ATOM   5808  OP1  DG A 283     -94.660-270.529-648.874 
ATOM   5809  OP2  DG A 283     -94.684-272.781-649.985 
ATOM   5810  O5'  DG A 283     -92.752-271.213-650.369 
ATOM   5811  C5'  DG A 283     -91.482-270.790-649.838 
ATOM   5812  C4'  DG A 283     -90.353-271.370-650.667 
ATOM   5813  O4'  DG A 283     -89.941-272.686-650.200 
ATOM   5814  C3'  DG A 283     -90.658-271.584-652.149 
ATOM   5815  O3'  DG A 283     -89.490-271.293-652.906 
ATOM   5816  C2'  DG A 283     -90.957-273.078-652.271 
ATOM   5817  C1'  DG A 283     -89.865-273.555-651.319 
ATOM   5818  N9   DG A 283     -90.058-274.951-650.836 
ATOM   5819  C8   DG A 283     -91.229-275.623-650.561 
ATOM   5820  N7   DG A 283     -91.053-276.855-650.149 
ATOM   5821  C5   DG A 283     -89.667-277.011-650.152 
ATOM   5822  C6   DG A 283     -88.873-278.134-649.803 
ATOM   5823  O6   DG A 283     -89.234-279.240-649.412 
ATOM   5824  N1   DG A 283     -87.506-277.861-649.951 
ATOM   5825  C2   DG A 283     -86.977-276.659-650.381 
ATOM   5826  N2   DG A 283     -85.645-276.598-650.455 
ATOM   5827  N3   DG A 283     -87.722-275.606-650.708 
ATOM   5828  C4   DG A 283     -89.051-275.854-650.570 
ATOM   5829  P    DT A 284     -89.641-270.526-654.303 
ATOM   5830  OP1  DT A 284     -89.719-269.068-654.062 
ATOM   5831  OP2  DT A 284     -90.757-271.116-655.075 
ATOM   5832  O5'  DT A 284     -88.251-270.882-655.011 
ATOM   5833  C5'  DT A 284     -87.088-271.107-654.192 
ATOM   5834  C4'  DT A 284     -86.328-272.318-654.695 
ATOM   5835  O4'  DT A 284     -86.803-273.559-654.100 
ATOM   5836  C3'  DT A 284     -86.407-272.576-656.199 
ATOM   5837  O3'  DT A 284     -85.150-273.068-656.649 
ATOM   5838  C2'  DT A 284     -87.445-273.688-656.347 
ATOM   5839  C1'  DT A 284     -87.000-274.506-655.139 
ATOM   5840  N1   DT A 284     -88.015-275.494-654.678 
ATOM   5841  C2   DT A 284     -87.547-276.681-654.170 
ATOM   5842  O2   DT A 284     -86.360-276.945-654.086 
ATOM   5843  N3   DT A 284     -88.518-277.573-653.753 
ATOM   5844  C4   DT A 284     -89.883-277.378-653.802 
ATOM   5845  O4   DT A 284     -90.655-278.251-653.398 
ATOM   5846  C5   DT A 284     -90.277-276.103-654.350 
ATOM   5847  C7   DT A 284     -91.746-275.809-654.440 
ATOM   5848  C6   DT A 284     -89.354-275.217-654.764 
ATOM   5849  P    DC A 285     -84.584-272.572-658.062 
ATOM   5850  OP1  DC A 285     -83.895-271.272-657.892 
ATOM   5851  OP2  DC A 285     -85.666-272.606-659.070 
ATOM   5852  O5'  DC A 285     -83.509-273.712-658.389 
ATOM   5853  C5'  DC A 285     -82.845-274.378-657.299 
ATOM   5854  C4'  DC A 285     -82.792-275.870-657.559 
ATOM   5855  O4'  DC A 285     -83.974-276.563-657.065 
ATOM   5856  C3'  DC A 285     -82.707-276.287-659.027 
ATOM   5857  O3'  DC A 285     -81.866-277.430-659.134 
ATOM   5858  C2'  DC A 285     -84.132-276.697-659.396 
ATOM   5859  C1'  DC A 285     -84.452-277.420-658.091 
ATOM   5860  N1   DC A 285     -85.908-277.639-657.869 
ATOM   5861  C2   DC A 285     -86.298-278.806-657.217 
ATOM   5862  O2   DC A 285     -85.426-279.605-656.853 
ATOM   5863  N3   DC A 285     -87.620-279.025-657.006 
ATOM   5864  C4   DC A 285     -88.533-278.136-657.415 
ATOM   5865  N4   DC A 285     -89.812-278.395-657.185 
ATOM   5866  C5   DC A 285     -88.154-276.928-658.088 
ATOM   5867  C6   DC A 285     -86.827-276.729-658.290 
ATOM   5868  P    DG A 286     -80.860-277.540-660.375 
ATOM   5869  OP1  DG A 286     -79.621-276.788-660.077 
ATOM   5870  OP2  DG A 286     -81.565-277.164-661.619 
ATOM   5871  O5'  DG A 286     -80.547-279.110-660.388 
ATOM   5872  C5'  DG A 286     -80.582-279.839-659.148 
ATOM   5873  C4'  DG A 286     -81.305-281.158-659.341 
ATOM   5874  O4'  DG A 286     -82.742-281.037-659.138 
ATOM   5875  C3'  DG A 286     -81.181-281.787-660.728 
ATOM   5876  O3'  DG A 286     -81.102-283.200-660.587 
ATOM   5877  C2'  DG A 286     -82.495-281.441-661.430 
ATOM   5878  C1'  DG A 286     -83.403-281.667-660.224 
ATOM   5879  N9   DG A 286     -84.752-281.051-660.366 
ATOM   5880  C8   DG A 286     -85.112-279.881-660.997 
ATOM   5881  N7   DG A 286     -86.396-279.618-660.943 
ATOM   5882  C5   DG A 286     -86.922-280.691-660.225 
ATOM   5883  C6   DG A 286     -88.262-280.967-659.845 
ATOM   5884  O6   DG A 286     -89.275-280.309-660.066 
ATOM   5885  N1   DG A 286     -88.353-282.166-659.125 
ATOM   5886  C2   DG A 286     -87.289-282.990-658.813 
ATOM   5887  N2   DG A 286     -87.586-284.090-658.117 
ATOM   5888  N3   DG A 286     -86.033-282.731-659.169 
ATOM   5889  C4   DG A 286     -85.928-281.571-659.869 
ATOM   5890  P    DA A 287     -80.105-284.020-661.533 
ATOM   5891  OP1  DA A 287     -78.741-283.992-660.958 
ATOM   5892  OP2  DA A 287     -80.232-283.536-662.926 
ATOM   5893  O5'  DA A 287     -80.706-285.498-661.421 
ATOM   5894  C5'  DA A 287     -81.373-285.890-660.207 
ATOM   5895  C4'  DA A 287     -82.646-286.644-660.536 
ATOM   5896  O4'  DA A 287     -83.790-285.757-660.701 
ATOM   5897  C3'  DA A 287     -82.622-287.459-661.828 
ATOM   5898  O3'  DA A 287     -83.359-288.659-661.630 
ATOM   5899  C2'  DA A 287     -83.368-286.595-662.845 
ATOM   5900  C1'  DA A 287     -84.463-286.114-661.899 
ATOM   5901  N9   DA A 287     -85.196-284.914-662.392 
ATOM   5902  C8   DA A 287     -84.713-283.865-663.121 
ATOM   5903  N7   DA A 287     -85.606-282.966-663.401 
ATOM   5904  C5   DA A 287     -86.766-283.453-662.815 
ATOM   5905  C6   DA A 287     -88.077-282.953-662.755 
ATOM   5906  N6   DA A 287     -88.456-281.798-663.317 
ATOM   5907  N1   DA A 287     -88.990-283.690-662.092 
ATOM   5908  C2   DA A 287     -88.608-284.838-661.535 
ATOM   5909  N3   DA A 287     -87.420-285.401-661.526 
ATOM   5910  C4   DA A 287     -86.525-284.645-662.196 
ATOM   5911  P    DT A 288     -82.813-290.021-662.271 
ATOM   5912  OP1  DT A 288     -81.799-290.620-661.374 
ATOM   5913  OP2  DT A 288     -82.383-289.775-663.665 
ATOM   5914  O5'  DT A 288     -84.134-290.923-662.268 
ATOM   5915  C5'  DT A 288     -85.127-290.706-661.248 
ATOM   5916  C4'  DT A 288     -86.514-290.721-661.861 
ATOM   5917  O4'  DT A 288     -86.927-289.407-662.334 
ATOM   5918  C3'  DT A 288     -86.691-291.624-663.082 
ATOM   5919  O3'  DT A 288     -87.987-292.209-663.038 
ATOM   5920  C2'  DT A 288     -86.627-290.675-664.279 
ATOM   5921  C1'  DT A 288     -87.438-289.545-663.651 
ATOM   5922  N1   DT A 288     -87.282-288.238-664.347 
ATOM   5923  C2   DT A 288     -88.384-287.416-664.389 
ATOM   5924  O2   DT A 288     -89.454-287.716-663.888 
ATOM   5925  N3   DT A 288     -88.202-286.214-665.043 
ATOM   5926  C4   DT A 288     -87.040-285.776-665.644 
ATOM   5927  O4   DT A 288     -86.998-284.676-666.201 
ATOM   5928  C5   DT A 288     -85.940-286.706-665.548 
ATOM   5929  C7   DT A 288     -84.636-286.307-666.176 
ATOM   5930  C6   DT A 288     -86.088-287.882-664.918 
ATOM   5931  P    DG A 289     -88.163-293.737-663.481 
ATOM   5932  OP1  DG A 289     -87.839-294.625-662.342 
ATOM   5933  OP2  DG A 289     -87.409-293.981-664.730 
ATOM   5934  O5'  DG A 289     -89.734-293.799-663.782 
ATOM   5935  C5'  DG A 289     -90.619-292.931-663.049 
ATOM   5936  C4'  DG A 289     -91.638-292.317-663.989 
ATOM   5937  O4'  DG A 289     -91.163-291.078-664.589 
ATOM   5938  C3'  DG A 289     -92.040-293.176-665.187 
ATOM   5939  O3'  DG A 289     -93.424-292.979-665.450 
ATOM   5940  C2'  DG A 289     -91.238-292.608-666.357 
ATOM   5941  C1'  DG A 289     -91.400-291.138-665.987 
ATOM   5942  N9   DG A 289     -90.424-290.238-666.661 
ATOM   5943  C8   DG A 289     -89.112-290.480-667.007 
ATOM   5944  N7   DG A 289     -88.520-289.469-667.596 
ATOM   5945  C5   DG A 289     -89.510-288.488-667.645 
ATOM   5946  C6   DG A 289     -89.466-287.171-668.169 
ATOM   5947  O6   DG A 289     -88.530-286.588-668.708 
ATOM   5948  N1   DG A 289     -90.696-286.516-668.012 
ATOM   5949  C2   DG A 289     -91.820-287.062-667.425 
ATOM   5950  N2   DG A 289     -92.896-286.273-667.370 
ATOM   5951  N3   DG A 289     -91.860-288.299-666.932 
ATOM   5952  C4   DG A 289     -90.675-288.948-667.077 
ATOM   5953  P    DG A 290     -94.320-294.235-665.878 
ATOM   5954  OP1  DG A 290     -94.762-294.963-664.668 
ATOM   5955  OP2  DG A 290     -93.599-295.036-666.890 
ATOM   5956  O5'  DG A 290     -95.574-293.511-666.559 
ATOM   5957  C5'  DG A 290     -95.962-292.203-666.097 
ATOM   5958  C4'  DG A 290     -96.273-291.307-667.279 
ATOM   5959  O4'  DG A 290     -95.092-290.617-667.779 
ATOM   5960  C3'  DG A 290     -96.840-292.008-668.514 
ATOM   5961  O3'  DG A 290     -97.808-291.160-669.120 
ATOM   5962  C2'  DG A 290     -95.650-292.143-669.463 
ATOM   5963  C1'  DG A 290     -95.048-290.768-669.189 
ATOM   5964  N9   DG A 290     -93.629-290.637-669.625 
ATOM   5965  C8   DG A 290     -92.627-291.582-669.625 
ATOM   5966  N7   DG A 290     -91.478-291.142-670.078 
ATOM   5967  C5   DG A 290     -91.738-289.811-670.401 
ATOM   5968  C6   DG A 290     -90.879-288.817-670.938 
ATOM   5969  O6   DG A 290     -89.693-288.908-671.243 
ATOM   5970  N1   DG A 290     -91.552-287.600-671.113 
ATOM   5971  C2   DG A 290     -92.879-287.373-670.808 
ATOM   5972  N2   DG A 290     -93.333-286.140-671.048 
ATOM   5973  N3   DG A 290     -93.685-288.306-670.304 
ATOM   5974  C4   DG A 290     -93.047-289.493-670.129 
ATOM   5975  P    DA A 291     -99.142-291.810-669.720 
ATOM   5976  OP1  DA A 291    -100.135-291.992-668.637 
ATOM   5977  OP2  DA A 291     -98.798-293.022-670.496 
ATOM   5978  O5'  DA A 291     -99.635-290.657-670.715 
ATOM   5979  C5'  DA A 291     -99.324-289.286-670.404 
ATOM   5980  C4'  DA A 291     -98.858-288.565-671.652 
ATOM   5981  O4'  DA A 291     -97.422-288.688-671.861 
ATOM   5982  C3'  DA A 291     -99.464-289.052-672.968 
ATOM   5983  O3'  DA A 291     -99.671-287.933-673.822 
ATOM   5984  C2'  DA A 291     -98.386-289.941-673.586 
ATOM   5985  C1'  DA A 291     -97.196-289.063-673.211 
ATOM   5986  N9   DA A 291     -95.886-289.767-673.283 
ATOM   5987  C8   DA A 291     -95.609-291.075-673.001 
ATOM   5988  N7   DA A 291     -94.361-291.393-673.161 
ATOM   5989  C5   DA A 291     -93.765-290.211-673.578 
ATOM   5990  C6   DA A 291     -92.442-289.886-673.916 
ATOM   5991  N6   DA A 291     -91.432-290.767-673.884 
ATOM   5992  N1   DA A 291     -92.192-288.617-674.289 
ATOM   5993  C2   DA A 291     -93.199-287.745-674.318 
ATOM   5994  N3   DA A 291     -94.468-287.933-674.026 
ATOM   5995  C4   DA A 291     -94.691-289.210-673.656 
ATOM   5996  P    DT A 292    -100.997-287.874-674.717 
ATOM   5997  OP1  DT A 292    -102.114-287.331-673.911 
ATOM   5998  OP2  DT A 292    -101.231-289.193-675.345 
ATOM   5999  O5'  DT A 292    -100.575-286.813-675.837 
ATOM   6000  C5'  DT A 292     -99.631-285.779-675.499 
ATOM   6001  C4'  DT A 292     -98.615-285.621-676.613 
ATOM   6002  O4'  DT A 292     -97.472-286.511-676.453 
ATOM   6003  C3'  DT A 292     -99.121-285.923-678.023 
ATOM   6004  O3'  DT A 292     -98.512-285.017-678.935 
ATOM   6005  C2'  DT A 292     -98.612-287.332-678.325 
ATOM   6006  C1'  DT A 292     -97.235-287.161-677.692 
ATOM   6007  N1   DT A 292     -96.540-288.449-677.412 
ATOM   6008  C2   DT A 292     -95.173-288.463-677.549 
ATOM   6009  O2   DT A 292     -94.528-287.484-677.882 
ATOM   6010  N3   DT A 292     -94.563-289.675-677.282 
ATOM   6011  C4   DT A 292     -95.194-290.841-676.900 
ATOM   6012  O4   DT A 292     -94.540-291.866-676.688 
ATOM   6013  C5   DT A 292     -96.628-290.726-676.783 
ATOM   6014  C7   DT A 292     -97.391-291.951-676.371 
ATOM   6015  C6   DT A 292     -97.246-289.561-677.037 
ATOM   6016  P    DT A 293     -99.386-284.417-680.134 
ATOM   6017  OP1  DT A 293    -100.154-283.247-679.650 
ATOM   6018  OP2  DT A 293    -100.178-285.498-680.761 
ATOM   6019  O5'  DT A 293     -98.246-283.931-681.145 
ATOM   6020  C5'  DT A 293     -96.976-283.507-680.613 
ATOM   6021  C4'  DT A 293     -95.847-284.088-681.442 
ATOM   6022  O4'  DT A 293     -95.435-285.404-680.975 
ATOM   6023  C3'  DT A 293     -96.152-284.302-682.924 
ATOM   6024  O3'  DT A 293     -94.984-284.011-683.682 
ATOM   6025  C2'  DT A 293     -96.451-285.796-683.047 
ATOM   6026  C1'  DT A 293     -95.359-286.273-682.095 
ATOM   6027  N1   DT A 293     -95.552-287.669-681.612 
ATOM   6028  C2   DT A 293     -94.422-288.420-681.402 
ATOM   6029  O2   DT A 293     -93.295-287.993-681.594 
ATOM   6030  N3   DT A 293     -94.640-289.709-680.956 
ATOM   6031  C4   DT A 293     -95.865-290.293-680.707 
ATOM   6032  O4   DT A 293     -95.936-291.457-680.309 
ATOM   6033  C5   DT A 293     -96.992-289.425-680.957 
ATOM   6034  C7   DT A 293     -98.364-289.983-680.712 
ATOM   6035  C6   DT A 293     -96.809-288.168-681.392 
ATOM   6036  P    DC A 294     -95.136-283.244-685.079 
ATOM   6037  OP1  DC A 294     -95.213-281.786-684.837 
ATOM   6038  OP2  DC A 294     -96.252-283.834-685.851 
ATOM   6039  O5'  DC A 294     -93.745-283.599-685.786 
ATOM   6040  C5'  DC A 294     -92.583-283.824-684.968 
ATOM   6041  C4'  DC A 294     -91.822-285.035-685.470 
ATOM   6042  O4'  DC A 294     -92.298-286.277-684.876 
ATOM   6043  C3'  DC A 294     -91.901-285.293-686.975 
ATOM   6044  O3'  DC A 294     -90.644-285.785-687.425 
ATOM   6045  C2'  DC A 294     -92.939-286.406-687.123 
ATOM   6046  C1'  DC A 294     -92.494-287.224-685.914 
ATOM   6047  N1   DC A 294     -93.510-288.212-685.453 
ATOM   6048  C2   DC A 294     -93.051-289.421-684.936 
ATOM   6049  O2   DC A 294     -91.833-289.621-684.881 
ATOM   6050  N3   DC A 294     -93.961-290.334-684.511 
ATOM   6051  C4   DC A 294     -95.273-290.078-684.588 
ATOM   6052  N4   DC A 294     -96.120-291.002-684.160 
ATOM   6053  C5   DC A 294     -95.765-288.841-685.117 
ATOM   6054  C6   DC A 294     -94.840-287.941-685.537 
ATOM   6055  P    DC A 295     -90.078-285.290-688.837 
ATOM   6056  OP1  DC A 295     -89.389-283.990-688.667 
ATOM   6057  OP2  DC A 295     -91.160-285.323-689.845 
ATOM   6058  O5'  DC A 295     -89.003-286.429-689.165 
ATOM   6059  C5'  DC A 295     -88.339-287.096-688.074 
ATOM   6060  C4'  DC A 295     -88.286-288.588-688.335 
ATOM   6061  O4'  DC A 295     -89.468-289.281-687.841 
ATOM   6062  C3'  DC A 295     -88.201-289.005-689.803 
ATOM   6063  O3'  DC A 295     -87.361-290.148-689.909 
ATOM   6064  C2'  DC A 295     -89.626-289.415-690.172 
ATOM   6065  C1'  DC A 295     -89.946-290.137-688.867 
ATOM   6066  N1   DC A 295     -91.402-290.356-688.645 
ATOM   6067  C2   DC A 295     -91.792-291.524-687.993 
ATOM   6068  O2   DC A 295     -90.920-292.323-687.629 
ATOM   6069  N3   DC A 295     -93.115-291.742-687.781 
ATOM   6070  C4   DC A 295     -94.027-290.853-688.191 
ATOM   6071  N4   DC A 295     -95.306-291.112-687.961 
ATOM   6072  C5   DC A 295     -93.648-289.646-688.864 
ATOM   6073  C6   DC A 295     -92.322-289.446-689.066 
ATOM   6074  P    DT A 296     -86.355-290.258-691.150 
ATOM   6075  OP1  DT A 296     -85.116-289.505-690.852 
ATOM   6076  OP2  DT A 296     -87.059-289.881-692.395 
ATOM   6077  O5'  DT A 296     -86.042-291.828-691.164 
ATOM   6078  C5'  DT A 296     -86.076-292.557-689.923 
ATOM   6079  C4'  DT A 296     -86.800-293.875-690.117 
ATOM   6080  O4'  DT A 296     -88.236-293.755-689.913 
ATOM   6081  C3'  DT A 296     -86.675-294.505-691.504 
ATOM   6082  O3'  DT A 296     -86.596-295.918-691.363 
ATOM   6083  C2'  DT A 296     -87.989-294.159-692.205 
ATOM   6084  C1'  DT A 296     -88.897-294.385-691.000 
ATOM   6085  N1   DT A 296     -90.246-293.769-691.142 
ATOM   6086  C2   DT A 296     -91.303-294.440-690.575 
ATOM   6087  O2   DT A 296     -91.175-295.493-689.976 
ATOM   6088  N3   DT A 296     -92.537-293.839-690.728 
ATOM   6089  C4   DT A 296     -92.795-292.652-691.384 
ATOM   6090  O4   DT A 296     -93.944-292.212-691.456 
ATOM   6091  C5   DT A 296     -91.622-292.023-691.946 
ATOM   6092  C7   DT A 296     -91.815-290.726-692.677 
ATOM   6093  C6   DT A 296     -90.410-292.585-691.812 
ATOM   6094  P    DC A 297     -85.599-296.737-692.309 
ATOM   6095  OP1  DC A 297     -84.235-296.709-691.734 
ATOM   6096  OP2  DC A 297     -85.726-296.253-693.701 
ATOM   6097  O5'  DC A 297     -86.200-298.216-692.197 
ATOM   6098  C5'  DC A 297     -86.868-298.607-690.983 
ATOM   6099  C4'  DC A 297     -88.141-299.362-691.311 
ATOM   6100  O4'  DC A 297     -89.284-298.475-691.477 
ATOM   6101  C3'  DC A 297     -88.116-300.177-692.604 
ATOM   6102  O3'  DC A 297     -88.854-301.377-692.405 
ATOM   6103  C2'  DC A 297     -88.862-299.312-693.621 
ATOM   6104  C1'  DC A 297     -89.957-298.831-692.674 
ATOM   6105  N1   DC A 297     -90.690-297.632-693.167 
ATOM   6106  C2   DC A 297     -92.047-297.531-692.867 
ATOM   6107  O2   DC A 297     -92.580-298.432-692.210 
ATOM   6108  N3   DC A 297     -92.732-296.446-693.308 
ATOM   6109  C4   DC A 297     -92.117-295.491-694.018 
ATOM   6110  N4   DC A 297     -92.830-294.452-694.425 
ATOM   6111  C5   DC A 297     -90.724-295.576-694.338 
ATOM   6112  C6   DC A 297     -90.056-296.669-693.888 
ATOM   6113  P    DT A 298     -88.307-302.738-693.047 
ATOM   6114  OP1  DT A 298     -87.294-303.338-692.150 
ATOM   6115  OP2  DT A 298     -87.877-302.492-694.440 
ATOM   6116  O5'  DT A 298     -89.629-303.641-693.044 
ATOM   6117  C5'  DT A 298     -90.622-303.423-692.023 
ATOM   6118  C4'  DT A 298     -92.008-303.439-692.637 
ATOM   6119  O4'  DT A 298     -92.421-302.125-693.110 
ATOM   6120  C3'  DT A 298     -92.185-304.342-693.858 
ATOM   6121  O3'  DT A 298     -93.481-304.927-693.813 
ATOM   6122  C2'  DT A 298     -92.121-303.392-695.054 
ATOM   6123  C1'  DT A 298     -92.932-302.263-694.427 
ATOM   6124  N1   DT A 298     -92.777-300.956-695.123 
ATOM   6125  C2   DT A 298     -93.878-300.134-695.165 
ATOM   6126  O2   DT A 298     -94.948-300.434-694.663 
ATOM   6127  N3   DT A 298     -93.697-298.932-695.819 
ATOM   6128  C4   DT A 298     -92.534-298.493-696.419 
ATOM   6129  O4   DT A 298     -92.492-297.394-696.977 
ATOM   6130  C5   DT A 298     -91.435-299.424-696.323 
ATOM   6131  C7   DT A 298     -90.130-299.025-696.951 
ATOM   6132  C6   DT A 298     -91.582-300.600-695.693 
ATOM   6133  P    DC A 299     -93.658-306.455-694.257 
ATOM   6134  OP1  DC A 299     -93.334-307.343-693.118 
ATOM   6135  OP2  DC A 299     -92.903-306.699-695.506 
ATOM   6136  O5'  DC A 299     -95.228-306.516-694.557 
ATOM   6137  C5'  DC A 299     -96.113-305.649-693.825 
ATOM   6138  C4'  DC A 299     -97.132-305.034-694.764 
ATOM   6139  O4'  DC A 299     -96.657-303.796-695.364 
ATOM   6140  C3'  DC A 299     -97.535-305.894-695.962 
ATOM   6141  O3'  DC A 299     -98.919-305.696-696.226 
ATOM   6142  C2'  DC A 299     -96.732-305.326-697.133 
ATOM   6143  C1'  DC A 299     -96.895-303.855-696.762 
ATOM   6144  N1   DC A 299     -95.918-302.956-697.437 
ATOM   6145  C2   DC A 299     -96.347-301.678-697.788 
ATOM   6146  O2   DC A 299     -97.510-301.346-697.528 
ATOM   6147  N3   DC A 299     -95.471-300.843-698.405 
ATOM   6148  C4   DC A 299     -94.221-301.240-698.669
[truncated: 415,700 more chars]
