# Supplementary material for: Characterization of lncRNA-protein interactions associated with Prostate cancer and Androgen receptors by molecular docking simulations
Source: Biochem Biophys Rep. 2025 Mar 9;42:101959. doi: 10.1016/j.bbrep.2025.101959 (PMC11929892; doi:10.1016/j.bbrep.2025.101959)
Supplement: Multimedia component 46 [file mmc46.zip › bbrep_00101959_model_35.pdb]

REMARK Number:    35
REMARK Ligand:     lig_628dcb8434e2f.pdb
REMARK Contact:     0     0     0
REMARK Score:  -166.12
REMARK RMSD:   1067.31
MODEL       35
ATOM      1  N   ALA A  24      30.357  -5.473 -24.875 
ATOM      2  CA  ALA A  24      30.515  -4.000 -24.871 
ATOM      3  CB  ALA A  24      29.364  -3.347 -25.653 
ATOM      4  C   ALA A  24      30.496  -3.471 -23.474 
ATOM      5  O   ALA A  24      31.409  -3.720 -22.690 
ATOM      6  N   GLN A  25      29.435  -2.716 -23.129 
ATOM      7  CA  GLN A  25      29.334  -2.167 -21.810 
ATOM      8  CB  GLN A  25      28.209  -1.135 -21.640 
ATOM      9  CG  GLN A  25      28.449   0.131 -22.464 
ATOM     10  CD  GLN A  25      27.291   1.085 -22.227 
ATOM     11  OE1 GLN A  25      26.895   1.324 -21.089 
ATOM     12  NE2 GLN A  25      26.734   1.652 -23.331 
ATOM     13  C   GLN A  25      29.084  -3.296 -20.876 
ATOM     14  O   GLN A  25      28.668  -4.376 -21.290 
ATOM     15  N   ASP A  26      29.382  -3.075 -19.584 
ATOM     16  CA  ASP A  26      29.211  -4.105 -18.606 
ATOM     17  CB  ASP A  26      30.274  -4.043 -17.495 
ATOM     18  CG  ASP A  26      30.054  -5.171 -16.494 
ATOM     19  OD1 ASP A  26      28.986  -5.191 -15.826 
ATOM     20  OD2 ASP A  26      30.966  -6.032 -16.381 
ATOM     21  C   ASP A  26      27.866  -3.939 -17.988 
ATOM     22  O   ASP A  26      27.612  -2.985 -17.253 
ATOM     23  N   ASN A  27      26.945  -4.872 -18.288 
ATOM     24  CA  ASN A  27      25.662  -4.773 -17.669 
ATOM     25  CB  ASN A  27      24.503  -4.752 -18.683 
ATOM     26  CG  ASN A  27      24.583  -3.452 -19.471 
ATOM     27  OD1 ASN A  27      24.658  -2.366 -18.897 
ATOM     28  ND2 ASN A  27      24.568  -3.560 -20.827 
ATOM     29  C   ASN A  27      25.467  -5.984 -16.812 
ATOM     30  O   ASN A  27      24.473  -6.696 -16.949 
ATOM     31  N   SER A  28      26.402  -6.226 -15.873 
ATOM     32  CA  SER A  28      26.317  -7.361 -15.002 
ATOM     33  CB  SER A  28      27.559  -7.517 -14.112 
ATOM     34  OG  SER A  28      28.707  -7.731 -14.919 
ATOM     35  C   SER A  28      25.149  -7.145 -14.100 
ATOM     36  O   SER A  28      24.492  -8.089 -13.668 
ATOM     37  N   ARG A  29      24.868  -5.864 -13.806 
ATOM     38  CA  ARG A  29      23.821  -5.471 -12.913 
ATOM     39  CB  ARG A  29      23.787  -3.948 -12.704 
ATOM     40  CG  ARG A  29      25.152  -3.369 -12.324 
ATOM     41  CD  ARG A  29      25.113  -1.897 -11.913 
ATOM     42  NE  ARG A  29      26.512  -1.383 -11.942 
ATOM     43  CZ  ARG A  29      27.390  -1.720 -10.952 
ATOM     44  NH1 ARG A  29      27.024  -2.618  -9.991 
ATOM     45  NH2 ARG A  29      28.642  -1.178 -10.929 
ATOM     46  C   ARG A  29      22.506  -5.884 -13.504 
ATOM     47  O   ARG A  29      21.579  -6.255 -12.784 
ATOM     48  N   TYR A  30      22.378  -5.784 -14.840 
ATOM     49  CA  TYR A  30      21.164  -6.163 -15.505 
ATOM     50  CB  TYR A  30      21.186  -5.817 -17.003 
ATOM     51  CG  TYR A  30      19.900  -6.271 -17.606 
ATOM     52  CD1 TYR A  30      18.727  -5.600 -17.348 
ATOM     53  CD2 TYR A  30      19.876  -7.357 -18.449 
ATOM     54  CE1 TYR A  30      17.543  -6.018 -17.911 
ATOM     55  CE2 TYR A  30      18.698  -7.778 -19.016 
ATOM     56  CZ  TYR A  30      17.529  -7.109 -18.746 
ATOM     57  OH  TYR A  30      16.316  -7.539 -19.327 
ATOM     58  C   TYR A  30      20.959  -7.638 -15.363 
ATOM     59  O   TYR A  30      19.855  -8.092 -15.068 
ATOM     60  N   THR A  31      22.033  -8.431 -15.551 
ATOM     61  CA  THR A  31      21.926  -9.861 -15.473 
ATOM     62  CB  THR A  31      23.230 -10.559 -15.736 
ATOM     63  OG1 THR A  31      23.715 -10.225 -17.028 
ATOM     64  CG2 THR A  31      23.003 -12.080 -15.628 
ATOM     65  C   THR A  31      21.490 -10.229 -14.091 
ATOM     66  O   THR A  31      20.646 -11.105 -13.907 
ATOM     67  N   HIS A  32      22.064  -9.557 -13.079 
ATOM     68  CA  HIS A  32      21.744  -9.842 -11.711 
ATOM     69  ND1 HIS A  32      22.771 -10.826  -8.882 
ATOM     70  CG  HIS A  32      22.450  -9.554  -9.301 
ATOM     71  CB  HIS A  32      22.623  -9.069 -10.710 
ATOM     72  NE2 HIS A  32      22.010  -9.743  -7.096 
ATOM     73  CD2 HIS A  32      21.986  -8.905  -8.198 
ATOM     74  CE1 HIS A  32      22.488 -10.885  -7.556 
ATOM     75  C   HIS A  32      20.311  -9.481 -11.477 
ATOM     76  O   HIS A  32      19.604 -10.145 -10.722 
ATOM     77  N   PHE A  33      19.841  -8.406 -12.133 
ATOM     78  CA  PHE A  33      18.494  -7.942 -11.975 
ATOM     79  CB  PHE A  33      18.233  -6.698 -12.850 
ATOM     80  CG  PHE A  33      16.831  -6.221 -12.683 
ATOM     81  CD1 PHE A  33      15.822  -6.729 -13.471 
ATOM     82  CD2 PHE A  33      16.525  -5.261 -11.749 
ATOM     83  CE1 PHE A  33      14.528  -6.288 -13.327 
ATOM     84  CE2 PHE A  33      15.232  -4.815 -11.599 
ATOM     85  CZ  PHE A  33      14.232  -5.330 -12.388 
ATOM     86  C   PHE A  33      17.577  -9.044 -12.410 
ATOM     87  O   PHE A  33      16.584  -9.337 -11.745 
ATOM     88  N   LEU A  34      17.891  -9.694 -13.546 
ATOM     89  CA  LEU A  34      17.052 -10.740 -14.056 
ATOM     90  CB  LEU A  34      17.509 -11.262 -15.429 
ATOM     91  CG  LEU A  34      17.352 -10.227 -16.561 
ATOM     92  CD1 LEU A  34      17.815 -10.799 -17.911 
ATOM     93  CD2 LEU A  34      15.914  -9.684 -16.622 
ATOM     94  C   LEU A  34      17.034 -11.895 -13.105 
ATOM     95  O   LEU A  34      15.977 -12.463 -12.835 
ATOM     96  N   THR A  35      18.201 -12.276 -12.555 
ATOM     97  CA  THR A  35      18.222 -13.429 -11.706 
ATOM     98  CB  THR A  35      19.611 -13.827 -11.277 
ATOM     99  OG1 THR A  35      19.582 -15.110 -10.672 
ATOM    100  CG2 THR A  35      20.183 -12.793 -10.291 
ATOM    101  C   THR A  35      17.370 -13.183 -10.496 
ATOM    102  O   THR A  35      16.600 -14.054 -10.093 
ATOM    103  N   GLN A  36      17.510 -12.004  -9.861 
ATOM    104  CA  GLN A  36      16.760 -11.714  -8.673 
ATOM    105  CB  GLN A  36      17.330 -10.515  -7.900 
ATOM    106  CG  GLN A  36      18.719 -10.776  -7.318 
ATOM    107  CD  GLN A  36      19.161  -9.521  -6.583 
ATOM    108  OE1 GLN A  36      18.999  -8.403  -7.076 
ATOM    109  NE2 GLN A  36      19.727  -9.702  -5.360 
ATOM    110  C   GLN A  36      15.306 -11.414  -8.928 
ATOM    111  O   GLN A  36      14.428 -11.820  -8.172 
ATOM    112  N   HIS A  37      15.041 -10.560  -9.926 
ATOM    113  CA  HIS A  37      13.739 -10.030 -10.232 
ATOM    114  ND1 HIS A  37      13.488  -7.875  -7.943 
ATOM    115  CG  HIS A  37      14.262  -7.931  -9.081 
ATOM    116  CB  HIS A  37      13.787  -8.508 -10.384 
ATOM    117  NE2 HIS A  37      15.483  -7.062  -7.395 
ATOM    118  CD2 HIS A  37      15.476  -7.429  -8.730 
ATOM    119  CE1 HIS A  37      14.268  -7.348  -6.966 
ATOM    120  C   HIS A  37      12.906 -10.649 -11.327 
ATOM    121  O   HIS A  37      11.752 -10.256 -11.466 
ATOM    122  N   TYR A  38      13.434 -11.530 -12.202 
ATOM    123  CA  TYR A  38      12.632 -11.883 -13.350 
ATOM    124  CB  TYR A  38      13.334 -11.414 -14.642 
ATOM    125  CG  TYR A  38      12.655 -11.872 -15.887 
ATOM    126  CD1 TYR A  38      11.465 -11.319 -16.304 
ATOM    127  CD2 TYR A  38      13.246 -12.841 -16.668 
ATOM    128  CE1 TYR A  38      10.868 -11.746 -17.467 
ATOM    129  CE2 TYR A  38      12.653 -13.271 -17.830 
ATOM    130  CZ  TYR A  38      11.459 -12.724 -18.231 
ATOM    131  OH  TYR A  38      10.848 -13.164 -19.425 
ATOM    132  C   TYR A  38      12.379 -13.364 -13.432 
ATOM    133  O   TYR A  38      13.285 -14.174 -13.250 
ATOM    134  N   ASP A  39      11.102 -13.741 -13.690 
ATOM    135  CA  ASP A  39      10.698 -15.112 -13.886 
ATOM    136  CB  ASP A  39      10.028 -15.729 -12.643 
ATOM    137  CG  ASP A  39       9.940 -17.238 -12.841 
ATOM    138  OD1 ASP A  39      10.562 -17.742 -13.815 
ATOM    139  OD2 ASP A  39       9.249 -17.904 -12.025 
ATOM    140  C   ASP A  39       9.669 -15.081 -14.984 
ATOM    141  O   ASP A  39       8.529 -14.682 -14.754 
ATOM    142  N   ALA A  40      10.037 -15.519 -16.207 
ATOM    143  CA  ALA A  40       9.168 -15.355 -17.343 
ATOM    144  CB  ALA A  40       9.809 -15.843 -18.652 
ATOM    145  C   ALA A  40       7.861 -16.082 -17.196 
ATOM    146  O   ALA A  40       6.812 -15.469 -17.390 
ATOM    147  N   LYS A  41       7.868 -17.386 -16.837 
ATOM    148  CA  LYS A  41       6.612 -18.091 -16.756 
ATOM    149  CB  LYS A  41       6.394 -19.072 -17.922 
ATOM    150  CG  LYS A  41       6.320 -18.394 -19.293 
ATOM    151  CD  LYS A  41       6.383 -19.380 -20.462 
ATOM    152  CE  LYS A  41       6.315 -18.723 -21.842 
ATOM    153  NZ  LYS A  41       6.395 -19.761 -22.893 
ATOM    154  C   LYS A  41       6.607 -18.900 -15.492 
ATOM    155  O   LYS A  41       6.979 -20.072 -15.469 
ATOM    156  N   PRO A  42       6.164 -18.261 -14.447 
ATOM    157  CA  PRO A  42       6.146 -18.766 -13.096 
ATOM    158  CD  PRO A  42       5.459 -16.998 -14.579 
ATOM    159  CB  PRO A  42       5.693 -17.583 -12.242 
ATOM    160  CG  PRO A  42       4.817 -16.760 -13.203 
ATOM    161  C   PRO A  42       5.350 -19.982 -12.740 
ATOM    162  O   PRO A  42       5.866 -20.776 -11.954 
ATOM    163  N   GLN A  43       4.106 -20.125 -13.253 
ATOM    164  CA  GLN A  43       3.233 -21.210 -12.882 
ATOM    165  CB  GLN A  43       3.921 -22.559 -12.575 
ATOM    166  CG  GLN A  43       2.969 -23.746 -12.437 
ATOM    167  CD  GLN A  43       2.653 -24.258 -13.835 
ATOM    168  OE1 GLN A  43       2.011 -23.577 -14.631 
ATOM    169  NE2 GLN A  43       3.125 -25.496 -14.144 
ATOM    170  C   GLN A  43       2.428 -20.772 -11.677 
ATOM    171  O   GLN A  43       1.781 -19.726 -11.696 
ATOM    172  N   GLY A  44       2.476 -21.564 -10.580 
ATOM    173  CA  GLY A  44       1.617 -21.423  -9.423 
ATOM    174  C   GLY A  44       1.682 -20.099  -8.711 
ATOM    175  O   GLY A  44       0.636 -19.515  -8.436 
ATOM    176  N   ARG A  45       2.881 -19.573  -8.391 
ATOM    177  CA  ARG A  45       2.966 -18.320  -7.681 
ATOM    178  CB  ARG A  45       2.277 -17.177  -8.444 
ATOM    179  CG  ARG A  45       2.951 -16.883  -9.786 
ATOM    180  CD  ARG A  45       2.084 -16.065 -10.743 
ATOM    181  NE  ARG A  45       2.134 -14.640 -10.313 
ATOM    182  CZ  ARG A  45       1.083 -13.819 -10.595 
ATOM    183  NH1 ARG A  45      -0.026 -14.325 -11.205 
ATOM    184  NH2 ARG A  45       1.132 -12.493 -10.270 
ATOM    185  C   ARG A  45       2.353 -18.422  -6.307 
ATOM    186  O   ARG A  45       1.777 -17.453  -5.809 
ATOM    187  N   ASP A  46       2.452 -19.607  -5.663 
ATOM    188  CA  ASP A  46       1.984 -19.790  -4.311 
ATOM    189  CB  ASP A  46       1.250 -21.127  -4.079 
ATOM    190  CG  ASP A  46       2.197 -22.277  -4.390 
ATOM    191  OD1 ASP A  46       3.256 -22.021  -5.022 
ATOM    192  OD2 ASP A  46       1.866 -23.431  -4.005 
ATOM    193  C   ASP A  46       3.161 -19.699  -3.376 
ATOM    194  O   ASP A  46       4.259 -19.317  -3.777 
ATOM    195  N   ASP A  47       2.954 -20.056  -2.089 
ATOM    196  CA  ASP A  47       3.986 -19.963  -1.086 
ATOM    197  CB  ASP A  47       3.505 -20.399   0.311 
ATOM    198  CG  ASP A  47       2.512 -19.366   0.829 
ATOM    199  OD1 ASP A  47       2.392 -18.285   0.192 
ATOM    200  OD2 ASP A  47       1.859 -19.643   1.870 
ATOM    201  C   ASP A  47       5.122 -20.868  -1.453 
ATOM    202  O   ASP A  47       6.290 -20.503  -1.321 
ATOM    203  N   ARG A  48       4.797 -22.077  -1.942 
ATOM    204  CA  ARG A  48       5.781 -23.061  -2.293 
ATOM    205  CB  ARG A  48       5.140 -24.351  -2.823 
ATOM    206  CG  ARG A  48       6.146 -25.430  -3.211 
ATOM    207  CD  ARG A  48       5.521 -26.560  -4.029 
ATOM    208  NE  ARG A  48       5.134 -25.982  -5.348 
ATOM    209  CZ  ARG A  48       4.541 -26.764  -6.297 
ATOM    210  NH1 ARG A  48       4.304 -28.084  -6.046 
ATOM    211  NH2 ARG A  48       4.179 -26.221  -7.497 
ATOM    212  C   ARG A  48       6.632 -22.511  -3.395 
ATOM    213  O   ARG A  48       7.843 -22.722  -3.421 
ATOM    214  N   TYR A  49       6.004 -21.778  -4.332 
ATOM    215  CA  TYR A  49       6.690 -21.207  -5.452 
ATOM    216  CB  TYR A  49       5.716 -20.385  -6.317 
ATOM    217  CG  TYR A  49       6.455 -19.484  -7.246 
ATOM    218  CD1 TYR A  49       6.995 -19.944  -8.423 
ATOM    219  CD2 TYR A  49       6.580 -18.149  -6.930 
ATOM    220  CE1 TYR A  49       7.662 -19.084  -9.266 
ATOM    221  CE2 TYR A  49       7.244 -17.287  -7.767 
ATOM    222  CZ  TYR A  49       7.787 -17.755  -8.938 
ATOM    223  OH  TYR A  49       8.468 -16.868  -9.798 
ATOM    224  C   TYR A  49       7.763 -20.299  -4.937 
ATOM    225  O   TYR A  49       8.907 -20.361  -5.387 
ATOM    226  N   CYS A  50       7.427 -19.442  -3.956 
ATOM    227  CA  CYS A  50       8.387 -18.513  -3.432 
ATOM    228  CB  CYS A  50       7.789 -17.543  -2.401 
ATOM    229  SG  CYS A  50       6.919 -16.168  -3.203 
ATOM    230  C   CYS A  50       9.521 -19.233  -2.772 
ATOM    231  O   CYS A  50      10.680 -18.874  -2.966 
ATOM    232  N   GLU A  51       9.232 -20.282  -1.984 
ATOM    233  CA  GLU A  51      10.291 -20.937  -1.274 
ATOM    234  CB  GLU A  51       9.814 -22.052  -0.328 
ATOM    235  CG  GLU A  51       9.046 -21.500   0.875 
ATOM    236  CD  GLU A  51       8.647 -22.660   1.776 
ATOM    237  OE1 GLU A  51       8.797 -23.834   1.341 
ATOM    238  OE2 GLU A  51       8.191 -22.384   2.918 
ATOM    239  C   GLU A  51      11.271 -21.539  -2.238 
ATOM    240  O   GLU A  51      12.477 -21.471  -2.014 
ATOM    241  N   SER A  52      10.782 -22.163  -3.323 
ATOM    242  CA  SER A  52      11.648 -22.819  -4.266 
ATOM    243  CB  SER A  52      10.871 -23.670  -5.287 
ATOM    244  OG  SER A  52      11.770 -24.296  -6.189 
ATOM    245  C   SER A  52      12.484 -21.840  -5.041 
ATOM    246  O   SER A  52      13.695 -22.015  -5.173 
ATOM    247  N   ILE A  53      11.853 -20.774  -5.572 
ATOM    248  CA  ILE A  53      12.510 -19.830  -6.436 
ATOM    249  CB  ILE A  53      11.569 -18.839  -7.063 
ATOM    250  CG1 ILE A  53      12.268 -18.100  -8.213 
ATOM    251  CG2 ILE A  53      11.022 -17.910  -5.967 
ATOM    252  CD1 ILE A  53      11.307 -17.285  -9.080 
ATOM    253  C   ILE A  53      13.564 -19.071  -5.697 
ATOM    254  O   ILE A  53      14.625 -18.777  -6.243 
ATOM    255  N   MET A  54      13.288 -18.724  -4.431 
ATOM    256  CA  MET A  54      14.208 -17.931  -3.681 
ATOM    257  CB  MET A  54      13.657 -17.630  -2.278 
ATOM    258  CG  MET A  54      14.129 -16.292  -1.716 
ATOM    259  SD  MET A  54      13.400 -14.851  -2.557 
ATOM    260  CE  MET A  54      13.965 -13.641  -1.327 
ATOM    261  C   MET A  54      15.482 -18.715  -3.574 
ATOM    262  O   MET A  54      16.577 -18.162  -3.661 
ATOM    263  N   ARG A  55      15.360 -20.040  -3.377 
ATOM    264  CA  ARG A  55      16.487 -20.926  -3.259 
ATOM    265  CB  ARG A  55      16.035 -22.353  -2.921 
ATOM    266  CG  ARG A  55      15.198 -22.413  -1.641 
ATOM    267  CD  ARG A  55      14.502 -23.757  -1.423 
ATOM    268  NE  ARG A  55      15.339 -24.566  -0.498 
ATOM    269  CZ  ARG A  55      15.110 -25.907  -0.399 
ATOM    270  NH1 ARG A  55      14.168 -26.490  -1.198 
ATOM    271  NH2 ARG A  55      15.823 -26.659   0.486 
ATOM    272  C   ARG A  55      17.249 -20.983  -4.555 
ATOM    273  O   ARG A  55      18.476 -20.907  -4.565 
ATOM    274  N   ARG A  56      16.538 -21.101  -5.694 
ATOM    275  CA  ARG A  56      17.186 -21.258  -6.971 
ATOM    276  CB  ARG A  56      16.203 -21.454  -8.140 
ATOM    277  CG  ARG A  56      15.409 -22.759  -8.083 
ATOM    278  CD  ARG A  56      14.767 -23.128  -9.423 
ATOM    279  NE  ARG A  56      13.877 -22.004  -9.821 
ATOM    280  CZ  ARG A  56      12.561 -22.008  -9.459 
ATOM    281  NH1 ARG A  56      12.047 -23.057  -8.752 
ATOM    282  NH2 ARG A  56      11.757 -20.960  -9.804 
ATOM    283  C   ARG A  56      17.993 -20.038  -7.297 
ATOM    284  O   ARG A  56      19.094 -20.132  -7.842 
ATOM    285  N   ARG A  57      17.434 -18.858  -6.981 
ATOM    286  CA  ARG A  57      17.989 -17.566  -7.272 
ATOM    287  CB  ARG A  57      16.981 -16.432  -7.028 
ATOM    288  CG  ARG A  57      15.720 -16.618  -7.872 
ATOM    289  CD  ARG A  57      16.007 -16.749  -9.368 
ATOM    290  NE  ARG A  57      14.774 -17.286 -10.009 
ATOM    291  CZ  ARG A  57      14.462 -16.937 -11.292 
ATOM    292  NH1 ARG A  57      15.255 -16.058 -11.970 
ATOM    293  NH2 ARG A  57      13.356 -17.462 -11.896 
ATOM    294  C   ARG A  57      19.215 -17.308  -6.446 
ATOM    295  O   ARG A  57      20.047 -16.489  -6.833 
ATOM    296  N   GLY A  58      19.345 -17.952  -5.266 
ATOM    297  CA  GLY A  58      20.518 -17.749  -4.452 
ATOM    298  C   GLY A  58      20.249 -16.676  -3.435 
ATOM    299  O   GLY A  58      21.171 -16.056  -2.910 
ATOM    300  N   LEU A  59      18.957 -16.404  -3.197 
ATOM    301  CA  LEU A  59      18.390 -15.442  -2.291 
ATOM    302  CB  LEU A  59      16.997 -14.993  -2.748 
ATOM    303  CG  LEU A  59      17.057 -14.335  -4.141 
ATOM    304  CD1 LEU A  59      15.690 -13.786  -4.573 
ATOM    305  CD2 LEU A  59      18.175 -13.282  -4.214 
ATOM    306  C   LEU A  59      18.342 -15.875  -0.842 
ATOM    307  O   LEU A  59      17.877 -15.107  -0.005 
ATOM    308  N   THR A  60      18.628 -17.158  -0.543 
ATOM    309  CA  THR A  60      18.521 -17.780   0.758 
ATOM    310  CB  THR A  60      18.422 -19.273   0.655 
ATOM    311  OG1 THR A  60      19.592 -19.810   0.057 
ATOM    312  CG2 THR A  60      17.192 -19.608  -0.204 
ATOM    313  C   THR A  60      19.582 -17.448   1.776 
ATOM    314  O   THR A  60      19.306 -17.592   2.964 
ATOM    315  N   SER A  61      20.833 -17.093   1.412 
ATOM    316  CA  SER A  61      21.758 -16.859   2.493 
ATOM    317  CB  SER A  61      22.957 -17.826   2.485 
ATOM    318  OG  SER A  61      22.517 -19.158   2.702 
ATOM    319  C   SER A  61      22.320 -15.475   2.407 
ATOM    320  O   SER A  61      23.186 -15.209   1.575 
ATOM    321  N   PRO A  62      21.889 -14.572   3.254 
ATOM    322  CA  PRO A  62      20.832 -14.844   4.197 
ATOM    323  CD  PRO A  62      22.847 -13.617   3.787 
ATOM    324  CB  PRO A  62      20.985 -13.822   5.320 
ATOM    325  CG  PRO A  62      22.467 -13.428   5.263 
ATOM    326  C   PRO A  62      19.514 -14.718   3.499 
ATOM    327  O   PRO A  62      19.488 -14.279   2.350 
ATOM    328  N   CYS A  63      18.409 -15.091   4.176 
ATOM    329  CA  CYS A  63      17.107 -15.029   3.577 
ATOM    330  CB  CYS A  63      15.980 -15.525   4.508 
ATOM    331  SG  CYS A  63      16.264 -17.191   5.180 
ATOM    332  C   CYS A  63      16.811 -13.590   3.286 
ATOM    333  O   CYS A  63      16.979 -12.728   4.148 
ATOM    334  N   LYS A  64      16.363 -13.286   2.050 
ATOM    335  CA  LYS A  64      16.024 -11.933   1.733 
ATOM    336  CB  LYS A  64      15.958 -11.675   0.217 
ATOM    337  CG  LYS A  64      15.947 -10.196  -0.175 
ATOM    338  CD  LYS A  64      16.188  -9.974  -1.671 
ATOM    339  CE  LYS A  64      16.192  -8.501  -2.084 
ATOM    340  NZ  LYS A  64      16.367  -8.389  -3.549 
ATOM    341  C   LYS A  64      14.671 -11.685   2.334 
ATOM    342  O   LYS A  64      13.782 -12.531   2.250 
ATOM    343  N   ASP A  65      14.485 -10.514   2.975 
ATOM    344  CA  ASP A  65      13.252 -10.245   3.660 
ATOM    345  CB  ASP A  65      13.310  -8.967   4.522 
ATOM    346  CG  ASP A  65      13.625  -7.757   3.647 
ATOM    347  OD1 ASP A  65      14.224  -7.939   2.553 
ATOM    348  OD2 ASP A  65      13.278  -6.626   4.077 
ATOM    349  C   ASP A  65      12.107 -10.144   2.699 
ATOM    350  O   ASP A  65      11.037 -10.700   2.946 
ATOM    351  N   ILE A  66      12.280  -9.419   1.579 
ATOM    352  CA  ILE A  66      11.198  -9.300   0.645 
ATOM    353  CB  ILE A  66      10.432  -8.019   0.848 
ATOM    354  CG1 ILE A  66       9.083  -8.013   0.109 
ATOM    355  CG2 ILE A  66      11.366  -6.859   0.468 
ATOM    356  CD1 ILE A  66       9.205  -8.016  -1.410 
ATOM    357  C   ILE A  66      11.805  -9.311  -0.725 
ATOM    358  O   ILE A  66      12.863  -8.720  -0.940 
ATOM    359  N   ASN A  67      11.179 -10.019  -1.688 
ATOM    360  CA  ASN A  67      11.720 -10.015  -3.017 
ATOM    361  CB  ASN A  67      12.741 -11.139  -3.259 
ATOM    362  CG  ASN A  67      13.477 -10.847  -4.558 
ATOM    363  OD1 ASN A  67      14.272  -9.911  -4.638 
ATOM    364  ND2 ASN A  67      13.214 -11.676  -5.603 
ATOM    365  C   ASN A  67      10.584 -10.205  -3.973 
ATOM    366  O   ASN A  67       9.740 -11.082  -3.786 
ATOM    367  N   THR A  68      10.556  -9.392  -5.048 
ATOM    368  CA  THR A  68       9.471  -9.467  -5.982 
ATOM    369  CB  THR A  68       8.762  -8.158  -6.145 
ATOM    370  OG1 THR A  68       8.269  -7.721  -4.886 
ATOM    371  CG2 THR A  68       7.598  -8.348  -7.130 
ATOM    372  C   THR A  68       9.996  -9.879  -7.324 
ATOM    373  O   THR A  68      11.059  -9.439  -7.762 
ATOM    374  N   PHE A  69       9.236 -10.761  -8.006 
ATOM    375  CA  PHE A  69       9.601 -11.241  -9.309 
ATOM    376  CB  PHE A  69       9.527 -12.774  -9.435 
ATOM    377  CG  PHE A  69      10.543 -13.384  -8.526 
ATOM    378  CD1 PHE A  69      11.831 -13.609  -8.956 
ATOM    379  CD2 PHE A  69      10.207 -13.734  -7.237 
ATOM    380  CE1 PHE A  69      12.768 -14.171  -8.120 
ATOM    381  CE2 PHE A  69      11.140 -14.295  -6.395 
ATOM    382  CZ  PHE A  69      12.423 -14.515  -6.835 
ATOM    383  C   PHE A  69       8.608 -10.690 -10.287 
ATOM    384  O   PHE A  69       7.415 -10.605 -10.001 
ATOM    385  N   ILE A  70       9.099 -10.300 -11.480 
ATOM    386  CA  ILE A  70       8.279  -9.766 -12.530 
ATOM    387  CB  ILE A  70       8.894  -8.585 -13.228 
ATOM    388  CG1 ILE A  70       9.137  -7.438 -12.235 
ATOM    389  CG2 ILE A  70       7.982  -8.201 -14.407 
ATOM    390  CD1 ILE A  70      10.026  -6.325 -12.786 
ATOM    391  C   ILE A  70       8.146 -10.852 -13.550 
ATOM    392  O   ILE A  70       9.106 -11.572 -13.824 
ATOM    393  N   HIS A  71       6.934 -11.011 -14.122 
ATOM    394  CA  HIS A  71       6.704 -12.056 -15.078 
ATOM    395  ND1 HIS A  71       6.623 -14.322 -12.875 
ATOM    396  CG  HIS A  71       5.646 -13.442 -13.288 
ATOM    397  CB  HIS A  71       5.509 -12.942 -14.696 
ATOM    398  NE2 HIS A  71       5.416 -13.823 -11.074 
ATOM    399  CD2 HIS A  71       4.918 -13.148 -12.176 
ATOM    400  CE1 HIS A  71       6.439 -14.514 -11.544 
ATOM    401  C   HIS A  71       6.415 -11.410 -16.399 
ATOM    402  O   HIS A  71       6.310 -10.188 -16.486 
ATOM    403  N   GLY A  72       6.286 -12.218 -17.476 
ATOM    404  CA  GLY A  72       6.017 -11.656 -18.772 
ATOM    405  C   GLY A  72       7.295 -11.593 -19.560 
ATOM    406  O   GLY A  72       8.294 -12.209 -19.193 
ATOM    407  N   ASN A  73       7.269 -10.867 -20.702 
ATOM    408  CA  ASN A  73       8.405 -10.782 -21.584 
ATOM    409  CB  ASN A  73       8.034 -10.508 -23.057 
ATOM    410  CG  ASN A  73       7.346  -9.151 -23.163 
ATOM    411  OD1 ASN A  73       7.968  -8.146 -23.502 
ATOM    412  ND2 ASN A  73       6.017  -9.119 -22.872 
ATOM    413  C   ASN A  73       9.371  -9.723 -21.133 
ATOM    414  O   ASN A  73       8.994  -8.716 -20.538 
ATOM    415  N   LYS A  74      10.668  -9.952 -21.434 
ATOM    416  CA  LYS A  74      11.764  -9.101 -21.052 
ATOM    417  CB  LYS A  74      13.152  -9.709 -21.329 
ATOM    418  CG  LYS A  74      13.502 -10.903 -20.438 
ATOM    419  CD  LYS A  74      14.866 -11.514 -20.762 
ATOM    420  CE  LYS A  74      14.989 -11.999 -22.206 
ATOM    421  NZ  LYS A  74      16.380 -12.427 -22.480 
ATOM    422  C   LYS A  74      11.726  -7.769 -21.741 
ATOM    423  O   LYS A  74      12.108  -6.759 -21.152 
ATOM    424  N   ARG A  75      11.268  -7.726 -23.005 
ATOM    425  CA  ARG A  75      11.336  -6.518 -23.783 
ATOM    426  CB  ARG A  75      10.706  -6.680 -25.174 
ATOM    427  CG  ARG A  75      11.275  -7.856 -25.964 
ATOM    428  CD  ARG A  75      10.777  -7.928 -27.407 
ATOM    429  NE  ARG A  75       9.288  -7.909 -27.372 
ATOM    430  CZ  ARG A  75       8.587  -9.047 -27.093 
ATOM    431  NH1 ARG A  75       9.247 -10.192 -26.754 
ATOM    432  NH2 ARG A  75       7.223  -9.036 -27.147 
ATOM    433  C   ARG A  75      10.568  -5.434 -23.096 
ATOM    434  O   ARG A  75      11.000  -4.283 -23.058 
ATOM    435  N   SER A  76       9.396  -5.775 -22.533 
ATOM    436  CA  SER A  76       8.562  -4.791 -21.905 
ATOM    437  CB  SER A  76       7.236  -5.385 -21.396 
ATOM    438  OG  SER A  76       6.471  -5.878 -22.487 
ATOM    439  C   SER A  76       9.281  -4.196 -20.730 
ATOM    440  O   SER A  76       9.132  -3.009 -20.441 
ATOM    441  N   ILE A  77      10.063  -5.017 -20.003 
ATOM    442  CA  ILE A  77      10.777  -4.552 -18.848 
ATOM    443  CB  ILE A  77      11.426  -5.664 -18.076 
ATOM    444  CG1 ILE A  77      10.357  -6.647 -17.572 
ATOM    445  CG2 ILE A  77      12.260  -5.039 -16.946 
ATOM    446  CD1 ILE A  77      10.932  -7.947 -17.010 
ATOM    447  C   ILE A  77      11.850  -3.586 -19.254 
ATOM    448  O   ILE A  77      12.029  -2.547 -18.626 
ATOM    449  N   LYS A  78      12.600  -3.902 -20.324 
ATOM    450  CA  LYS A  78      13.670  -3.048 -20.763 
ATOM    451  CB  LYS A  78      14.457  -3.613 -21.957 
ATOM    452  CG  LYS A  78      15.314  -4.836 -21.619 
ATOM    453  CD  LYS A  78      15.896  -5.526 -22.854 
ATOM    454  CE  LYS A  78      16.828  -6.696 -22.531 
ATOM    455  NZ  LYS A  78      16.037  -7.912 -22.246 
ATOM    456  C   LYS A  78      13.105  -1.727 -21.186 
ATOM    457  O   LYS A  78      13.736  -0.686 -21.012 
ATOM    458  N   ALA A  79      11.881  -1.748 -21.741 
ATOM    459  CA  ALA A  79      11.200  -0.603 -22.284 
ATOM    460  CB  ALA A  79       9.821  -0.951 -22.871 
ATOM    461  C   ALA A  79      10.987   0.445 -21.231 
ATOM    462  O   ALA A  79      10.878   1.630 -21.545 
ATOM    463  N   ILE A  80      10.868   0.044 -19.956 
ATOM    464  CA  ILE A  80      10.626   1.016 -18.927 
ATOM    465  CB  ILE A  80      10.255   0.446 -17.581 
ATOM    466  CG1 ILE A  80      11.316  -0.473 -16.984 
ATOM    467  CG2 ILE A  80       8.892  -0.240 -17.747 
ATOM    468  CD1 ILE A  80      10.900  -1.026 -15.623 
ATOM    469  C   ILE A  80      11.745   2.022 -18.874 
ATOM    470  O   ILE A  80      11.546   3.160 -18.452 
ATOM    471  N   CYS A  81      12.966   1.624 -19.275 
ATOM    472  CA  CYS A  81      14.117   2.486 -19.280 
ATOM    473  CB  CYS A  81      15.428   1.734 -19.567 
ATOM    474  SG  CYS A  81      15.754   0.459 -18.312 
ATOM    475  C   CYS A  81      13.959   3.596 -20.289 
ATOM    476  O   CYS A  81      14.689   4.586 -20.237 
ATOM    477  N   GLU A  82      13.062   3.434 -21.284 
ATOM    478  CA  GLU A  82      12.862   4.454 -22.277 
ATOM    479  CB  GLU A  82      12.970   3.920 -23.715 
ATOM    480  CG  GLU A  82      11.961   2.809 -24.013 
ATOM    481  CD  GLU A  82      12.156   2.352 -25.452 
ATOM    482  OE1 GLU A  82      12.213   3.228 -26.356 
ATOM    483  OE2 GLU A  82      12.249   1.114 -25.666 
ATOM    484  C   GLU A  82      11.484   5.028 -22.107 
ATOM    485  O   GLU A  82      10.696   4.562 -21.287 
ATOM    486  N   ASN A  83      11.173   6.085 -22.884 
ATOM    487  CA  ASN A  83       9.911   6.767 -22.808 
ATOM    488  CB  ASN A  83       9.851   8.042 -23.664 
ATOM    489  CG  ASN A  83      10.676   9.103 -22.944 
ATOM    490  OD1 ASN A  83      10.664   9.185 -21.715 
ATOM    491  ND2 ASN A  83      11.416   9.938 -23.723 
ATOM    492  C   ASN A  83       8.817   5.839 -23.229 
ATOM    493  O   ASN A  83       7.665   6.001 -22.831 
ATOM    494  N   LYS A  84       9.156   4.826 -24.043 
ATOM    495  CA  LYS A  84       8.180   3.925 -24.580 
ATOM    496  CB  LYS A  84       8.857   2.817 -25.416 
ATOM    497  CG  LYS A  84       7.921   1.834 -26.122 
ATOM    498  CD  LYS A  84       7.153   0.911 -25.178 
ATOM    499  CE  LYS A  84       6.396  -0.197 -25.909 
ATOM    500  NZ  LYS A  84       7.357  -1.190 -26.441 
ATOM    501  C   LYS A  84       7.386   3.298 -23.466 
ATOM    502  O   LYS A  84       6.161   3.232 -23.563 
ATOM    503  N   ASN A  85       8.029   2.807 -22.383 
ATOM    504  CA  ASN A  85       7.206   2.217 -21.358 
ATOM    505  CB  ASN A  85       7.343   0.680 -21.318 
ATOM    506  CG  ASN A  85       6.232   0.074 -20.468 
ATOM    507  OD1 ASN A  85       5.067   0.455 -20.576 
ATOM    508  ND2 ASN A  85       6.604  -0.897 -19.592 
ATOM    509  C   ASN A  85       7.600   2.737 -20.000 
ATOM    510  O   ASN A  85       7.516   2.004 -19.015 
ATOM    511  N   GLY A  86       7.987   4.025 -19.869 
ATOM    512  CA  GLY A  86       8.358   4.440 -18.541 
ATOM    513  C   GLY A  86       8.406   5.935 -18.432 
ATOM    514  O   GLY A  86       8.529   6.651 -19.426 
ATOM    515  N   ASN A  87       8.313   6.432 -17.176 
ATOM    516  CA  ASN A  87       8.388   7.834 -16.866 
ATOM    517  CB  ASN A  87       7.070   8.434 -16.338 
ATOM    518  CG  ASN A  87       6.033   8.383 -17.450 
ATOM    519  OD1 ASN A  87       5.564   7.312 -17.828 
ATOM    520  ND2 ASN A  87       5.650   9.574 -17.983 
ATOM    521  C   ASN A  87       9.381   7.966 -15.753 
ATOM    522  O   ASN A  87       9.660   7.005 -15.039 
ATOM    523  N   PRO A  88       9.943   9.130 -15.590 
ATOM    524  CA  PRO A  88      10.890   9.367 -14.542 
ATOM    525  CD  PRO A  88       9.915  10.189 -16.582 
ATOM    526  CB  PRO A  88      11.522  10.727 -14.851 
ATOM    527  CG  PRO A  88      10.555  11.384 -15.857 
ATOM    528  C   PRO A  88      10.168   9.304 -13.236 
ATOM    529  O   PRO A  88       9.050   9.812 -13.144 
ATOM    530  N   HIS A  89      10.804   8.706 -12.212 
ATOM    531  CA  HIS A  89      10.210   8.527 -10.923 
ATOM    532  ND1 HIS A  89       7.895   6.729  -9.424 
ATOM    533  CG  HIS A  89       9.268   6.743  -9.344 
ATOM    534  CB  HIS A  89      10.169   7.046 -10.506 
ATOM    535  NE2 HIS A  89       8.415   6.182  -7.333 
ATOM    536  CD2 HIS A  89       9.569   6.408  -8.061 
ATOM    537  CE1 HIS A  89       7.434   6.387  -8.195 
ATOM    538  C   HIS A  89      11.094   9.291 -10.006 
ATOM    539  O   HIS A  89      12.249   9.524 -10.348 
ATOM    540  N   ARG A  90      10.614   9.570  -8.777 
ATOM    541  CA  ARG A  90      11.134  10.633  -7.973 
ATOM    542  CB  ARG A  90      10.638  10.532  -6.524 
ATOM    543  CG  ARG A  90       9.118  10.621  -6.401 
ATOM    544  CD  ARG A  90       8.581  12.052  -6.436 
ATOM    545  NE  ARG A  90       7.099  11.972  -6.308 
ATOM    546  CZ  ARG A  90       6.398  13.027  -5.801 
ATOM    547  NH1 ARG A  90       7.050  14.164  -5.418 
ATOM    548  NH2 ARG A  90       5.043  12.938  -5.660 
ATOM    549  C   ARG A  90      12.627  10.723  -7.915 
ATOM    550  O   ARG A  90      13.186  11.625  -8.535 
ATOM    551  N   GLU A  91      13.353   9.801  -7.262 
ATOM    552  CA  GLU A  91      14.755  10.115  -7.224 
ATOM    553  CB  GLU A  91      15.367  10.061  -5.812 
ATOM    554  CG  GLU A  91      14.958  11.232  -4.914 
ATOM    555  CD  GLU A  91      13.537  11.000  -4.427 
ATOM    556  OE1 GLU A  91      13.280   9.918  -3.836 
ATOM    557  OE2 GLU A  91      12.688  11.907  -4.644 
ATOM    558  C   GLU A  91      15.504   9.143  -8.074 
ATOM    559  O   GLU A  91      15.859   8.056  -7.623 
ATOM    560  N   ASN A  92      15.780   9.542  -9.330 
ATOM    561  CA  ASN A  92      16.570   8.776 -10.253 
ATOM    562  CB  ASN A  92      18.015   8.583  -9.762 
ATOM    563  CG  ASN A  92      18.669   9.953  -9.678 
ATOM    564  OD1 ASN A  92      18.547  10.766 -10.593 
ATOM    565  ND2 ASN A  92      19.371  10.227  -8.547 
ATOM    566  C   ASN A  92      15.991   7.412 -10.460 
ATOM    567  O   ASN A  92      16.733   6.456 -10.678 
ATOM    568  N   LEU A  93      14.653   7.283 -10.421 
ATOM    569  CA  LEU A  93      14.046   5.998 -10.644 
ATOM    570  CB  LEU A  93      13.196   5.499  -9.462 
ATOM    571  CG  LEU A  93      14.013   5.127  -8.208 
ATOM    572  CD1 LEU A  93      13.097   4.644  -7.072 
ATOM    573  CD2 LEU A  93      15.107   4.099  -8.543 
ATOM    574  C   LEU A  93      13.141   6.137 -11.825 
ATOM    575  O   LEU A  93      12.979   7.226 -12.373 
ATOM    576  N   ARG A  94      12.563   5.007 -12.286 
ATOM    577  CA  ARG A  94      11.651   5.047 -13.395 
ATOM    578  CB  ARG A  94      12.264   4.533 -14.706 
ATOM    579  CG  ARG A  94      13.421   5.410 -15.185 
ATOM    580  CD  ARG A  94      13.981   5.008 -16.550 
ATOM    581  NE  ARG A  94      12.929   5.315 -17.557 
ATOM    582  CZ  ARG A  94      12.803   6.585 -18.040 
ATOM    583  NH1 ARG A  94      13.625   7.577 -17.590 
ATOM    584  NH2 ARG A  94      11.843   6.868 -18.966 
ATOM    585  C   ARG A  94      10.481   4.169 -13.054 
ATOM    586  O   ARG A  94      10.637   3.137 -12.403 
ATOM    587  N   ILE A  95       9.268   4.577 -13.488 
ATOM    588  CA  ILE A  95       8.059   3.839 -13.228 
ATOM    589  CB  ILE A  95       7.025   4.653 -12.501 
ATOM    590  CG1 ILE A  95       5.820   3.791 -12.084 
ATOM    591  CG2 ILE A  95       6.656   5.846 -13.397 
ATOM    592  CD1 ILE A  95       6.118   2.807 -10.956 
ATOM    593  C   ILE A  95       7.471   3.433 -14.552 
ATOM    594  O   ILE A  95       7.417   4.230 -15.487 
ATOM    595  N   SER A  96       7.017   2.167 -14.668 
ATOM    596  CA  SER A  96       6.520   1.669 -15.924 
ATOM    597  CB  SER A  96       6.521   0.132 -16.021 
ATOM    598  OG  SER A  96       5.638  -0.423 -15.057 
ATOM    599  C   SER A  96       5.122   2.137 -16.200 
ATOM    600  O   SER A  96       4.324   2.355 -15.289 
ATOM    601  N   LYS A  97       4.824   2.366 -17.497 
ATOM    602  CA  LYS A  97       3.513   2.735 -17.955 
ATOM    603  CB  LYS A  97       3.499   3.283 -19.390 
ATOM    604  CG  LYS A  97       4.096   4.687 -19.504 
ATOM    605  CD  LYS A  97       4.273   5.153 -20.949 
ATOM    606  CE  LYS A  97       4.718   6.611 -21.063 
ATOM    607  NZ  LYS A  97       6.152   6.728 -20.709 
ATOM    608  C   LYS A  97       2.610   1.543 -17.924 
ATOM    609  O   LYS A  97       1.429   1.655 -17.600 
ATOM    610  N   SER A  98       3.157   0.372 -18.304 
ATOM    611  CA  SER A  98       2.430  -0.864 -18.402 
ATOM    612  CB  SER A  98       3.113  -1.826 -19.387 
ATOM    613  OG  SER A  98       2.438  -3.069 -19.433 
ATOM    614  C   SER A  98       2.391  -1.529 -17.062 
ATOM    615  O   SER A  98       3.191  -1.233 -16.178 
ATOM    616  N   SER A  99       1.438  -2.468 -16.892 
ATOM    617  CA  SER A  99       1.316  -3.181 -15.654 
ATOM    618  CB  SER A  99      -0.138  -3.329 -15.182 
ATOM    619  OG  SER A  99      -0.171  -4.036 -13.953 
ATOM    620  C   SER A  99       1.866  -4.551 -15.901 
ATOM    621  O   SER A  99       1.756  -5.075 -17.006 
ATOM    622  N   PHE A 100       2.499  -5.160 -14.875 
ATOM    623  CA  PHE A 100       3.096  -6.452 -15.063 
ATOM    624  CB  PHE A 100       4.625  -6.462 -14.858 
ATOM    625  CG  PHE A 100       5.327  -5.637 -15.887 
ATOM    626  CD1 PHE A 100       5.439  -4.271 -15.743 
ATOM    627  CD2 PHE A 100       5.897  -6.234 -16.988 
ATOM    628  CE1 PHE A 100       6.097  -3.516 -16.687 
ATOM    629  CE2 PHE A 100       6.556  -5.484 -17.934 
ATOM    630  CZ  PHE A 100       6.657  -4.121 -17.787 
ATOM    631  C   PHE A 100       2.572  -7.384 -14.016 
ATOM    632  O   PHE A 100       2.195  -6.966 -12.922 
ATOM    633  N   GLN A 101       2.513  -8.691 -14.344 
ATOM    634  CA  GLN A 101       2.171  -9.658 -13.345 
ATOM    635  CB  GLN A 101       1.839 -11.052 -13.904 
ATOM    636  CG  GLN A 101       0.489 -11.131 -14.617 
ATOM    637  CD  GLN A 101      -0.593 -11.194 -13.547 
ATOM    638  OE1 GLN A 101      -0.366 -11.697 -12.449 
ATOM    639  NE2 GLN A 101      -1.804 -10.667 -13.873 
ATOM    640  C   GLN A 101       3.394  -9.793 -12.496 
ATOM    641  O   GLN A 101       4.508  -9.873 -13.015 
ATOM    642  N   VAL A 102       3.218  -9.802 -11.161 
ATOM    643  CA  VAL A 102       4.354  -9.886 -10.293 
ATOM    644  CB  VAL A 102       4.759  -8.562  -9.714 
ATOM    645  CG1 VAL A 102       5.195  -7.637 -10.861 
ATOM    646  CG2 VAL A 102       3.584  -8.007  -8.887 
ATOM    647  C   VAL A 102       4.011 -10.774  -9.139 
ATOM    648  O   VAL A 102       2.841 -11.025  -8.854 
ATOM    649  N   THR A 103       5.050 -11.314  -8.467 
ATOM    650  CA  THR A 103       4.829 -12.120  -7.304 
ATOM    651  CB  THR A 103       5.112 -13.577  -7.530 
ATOM    652  OG1 THR A 103       4.295 -14.080  -8.577 
ATOM    653  CG2 THR A 103       4.826 -14.343  -6.226 
ATOM    654  C   THR A 103       5.781 -11.637  -6.255 
ATOM    655  O   THR A 103       6.988 -11.574  -6.489 
ATOM    656  N   THR A 104       5.262 -11.297  -5.057 
ATOM    657  CA  THR A 104       6.109 -10.812  -4.005 
ATOM    658  CB  THR A 104       5.546  -9.614  -3.295 
ATOM    659  OG1 THR A 104       5.356  -8.546  -4.210 
ATOM    660  CG2 THR A 104       6.514  -9.193  -2.176 
ATOM    661  C   THR A 104       6.242 -11.896  -2.986 
ATOM    662  O   THR A 104       5.251 -12.502  -2.581 
ATOM    663  N   CYS A 105       7.490 -12.172  -2.555 
ATOM    664  CA  CYS A 105       7.738 -13.200  -1.586 
ATOM    665  CB  CYS A 105       8.849 -14.165  -2.029 
ATOM    666  SG  CYS A 105       8.448 -14.908  -3.639 
ATOM    667  C   CYS A 105       8.189 -12.511  -0.339 
ATOM    668  O   CYS A 105       9.178 -11.779  -0.349 
ATOM    669  N   LYS A 106       7.459 -12.730   0.774 
ATOM    670  CA  LYS A 106       7.781 -12.086   2.014 
ATOM    671  CB  LYS A 106       6.585 -11.338   2.628 
ATOM    672  CG  LYS A 106       6.127 -10.139   1.793 
ATOM    673  CD  LYS A 106       4.735  -9.634   2.178 
ATOM    674  CE  LYS A 106       4.309  -8.374   1.425 
ATOM    675  NZ  LYS A 106       5.014  -7.194   1.974 
ATOM    676  C   LYS A 106       8.204 -13.134   2.988 
ATOM    677  O   LYS A 106       7.514 -14.131   3.203 
ATOM    678  N   LEU A 107       9.370 -12.908   3.618 
ATOM    679  CA  LEU A 107       9.910 -13.866   4.533 
ATOM    680  CB  LEU A 107      11.381 -13.570   4.883 
ATOM    681  CG  LEU A 107      12.026 -14.570   5.857 
ATOM    682  CD1 LEU A 107      12.138 -15.973   5.238 
ATOM    683  CD2 LEU A 107      13.375 -14.044   6.370 
ATOM    684  C   LEU A 107       9.105 -13.824   5.787 
ATOM    685  O   LEU A 107       8.661 -12.764   6.225 
ATOM    686  N   HIS A 108       8.855 -15.005   6.380 
ATOM    687  CA  HIS A 108       8.191 -15.020   7.648 
ATOM    688  ND1 HIS A 108       6.503 -17.160   5.722 
ATOM    689  CG  HIS A 108       6.507 -16.861   7.063 
ATOM    690  CB  HIS A 108       6.725 -15.489   7.618 
ATOM    691  NE2 HIS A 108       6.076 -19.059   6.793 
ATOM    692  CD2 HIS A 108       6.247 -18.033   7.703 
ATOM    693  CE1 HIS A 108       6.239 -18.488   5.615 
ATOM    694  C   HIS A 108       8.993 -15.906   8.534 
ATOM    695  O   HIS A 108       9.644 -16.843   8.076 
ATOM    696  N   GLY A 109       8.958 -15.620   9.846 
ATOM    697  CA  GLY A 109       9.793 -16.334  10.759 
ATOM    698  C   GLY A 109      10.861 -15.362  11.144 
ATOM    699  O   GLY A 109      11.206 -14.465  10.376 
ATOM    700  N   GLY A 110      11.378 -15.513  12.376 
ATOM    701  CA  GLY A 110      12.344 -14.642  12.983 
ATOM    702  C   GLY A 110      13.717 -14.700  12.379 
ATOM    703  O   GLY A 110      14.419 -13.689  12.376 
ATOM    704  N   SER A 111      14.166 -15.876  11.892 
ATOM    705  CA  SER A 111      15.555 -15.993  11.521 
ATOM    706  CB  SER A 111      16.129 -17.404  11.740 
ATOM    707  OG  SER A 111      17.494 -17.439  11.353 
ATOM    708  C   SER A 111      15.827 -15.629  10.092 
ATOM    709  O   SER A 111      15.060 -15.888   9.167 
ATOM    710  N   PRO A 112      16.953 -14.967   9.967 
ATOM    711  CA  PRO A 112      17.492 -14.571   8.686 
ATOM    712  CD  PRO A 112      17.334 -14.031  11.015 
ATOM    713  CB  PRO A 112      18.504 -13.462   8.973 
ATOM    714  CG  PRO A 112      18.025 -12.860  10.301 
ATOM    715  C   PRO A 112      18.112 -15.709   7.930 
ATOM    716  O   PRO A 112      18.498 -15.507   6.778 
ATOM    717  N   TRP A 113      18.254 -16.900   8.543 
ATOM    718  CA  TRP A 113      18.952 -17.947   7.848 
ATOM    719  CB  TRP A 113      20.140 -18.493   8.653 
ATOM    720  CG  TRP A 113      21.239 -17.473   8.801 
ATOM    721  CD2 TRP A 113      22.171 -17.157   7.757 
ATOM    722  CD1 TRP A 113      21.549 -16.668   9.857 
ATOM    723  NE1 TRP A 113      22.625 -15.874   9.541 
ATOM    724  CE2 TRP A 113      23.017 -16.164   8.250 
ATOM    725  CE3 TRP A 113      22.310 -17.654   6.495 
ATOM    726  CZ2 TRP A 113      24.022 -15.652   7.480 
ATOM    727  CZ3 TRP A 113      23.322 -17.137   5.721 
ATOM    728  CH2 TRP A 113      24.162 -16.156   6.206 
ATOM    729  C   TRP A 113      18.019 -19.078   7.526 
ATOM    730  O   TRP A 113      16.980 -19.259   8.157 
ATOM    731  N   PRO A 114      18.387 -19.844   6.525 
ATOM    732  CA  PRO A 114      17.605 -20.941   6.018 
ATOM    733  CD  PRO A 114      19.726 -19.807   5.959 
ATOM    734  CB  PRO A 114      18.412 -21.510   4.849 
ATOM    735  CG  PRO A 114      19.865 -21.131   5.190 
ATOM    736  C   PRO A 114      17.349 -21.963   7.077 
ATOM    737  O   PRO A 114      18.132 -22.055   8.021 
ATOM    738  N   PRO A 115      16.287 -22.717   6.949 
ATOM    739  CA  PRO A 115      15.417 -22.592   5.810 
ATOM    740  CD  PRO A 115      16.308 -24.080   7.460 
ATOM    741  CB  PRO A 115      14.554 -23.850   5.796 
ATOM    742  CG  PRO A 115      15.436 -24.898   6.494 
ATOM    743  C   PRO A 115      14.624 -21.326   5.826 
ATOM    744  O   PRO A 115      14.324 -20.822   6.907 
ATOM    745  N   CYS A 116      14.262 -20.805   4.637 
ATOM    746  CA  CYS A 116      13.552 -19.559   4.576 
ATOM    747  CB  CYS A 116      14.136 -18.609   3.509 
ATOM    748  SG  CYS A 116      15.947 -18.432   3.606 
ATOM    749  C   CYS A 116      12.141 -19.851   4.153 
ATOM    750  O   CYS A 116      11.913 -20.416   3.083 
ATOM    751  N   GLN A 117      11.145 -19.461   4.980 
ATOM    752  CA  GLN A 117       9.776 -19.689   4.605 
ATOM    753  CB  GLN A 117       8.829 -20.057   5.761 
ATOM    754  CG  GLN A 117       9.262 -21.272   6.578 
ATOM    755  CD  GLN A 117       9.944 -20.724   7.818 
ATOM    756  OE1 GLN A 117      10.525 -19.641   7.791 
ATOM    757  NE2 GLN A 117       9.847 -21.480   8.943 
ATOM    758  C   GLN A 117       9.264 -18.399   4.045 
ATOM    759  O   GLN A 117       9.593 -17.322   4.542 
ATOM    760  N   TYR A 118       8.444 -18.476   2.979 
ATOM    761  CA  TYR A 118       7.961 -17.279   2.352 
ATOM    762  CB  TYR A 118       8.554 -17.047   0.952 
ATOM    763  CG  TYR A 118      10.003 -16.728   1.079 
ATOM    764  CD1 TYR A 118      10.406 -15.445   1.371 
ATOM    765  CD2 TYR A 118      10.958 -17.702   0.895 
ATOM    766  CE1 TYR A 118      11.740 -15.138   1.486 
ATOM    767  CE2 TYR A 118      12.294 -17.401   1.008 
ATOM    768  CZ  TYR A 118      12.686 -16.117   1.304 
ATOM    769  OH  TYR A 118      14.057 -15.806   1.420 
ATOM    770  C   TYR A 118       6.480 -17.356   2.150 
ATOM    771  O   TYR A 118       5.907 -18.436   2.018 
ATOM    772  N   ARG A 119       5.827 -16.174   2.139 
ATOM    773  CA  ARG A 119       4.427 -16.059   1.843 
ATOM    774  CB  ARG A 119       3.652 -15.202   2.858 
ATOM    775  CG  ARG A 119       3.673 -15.788   4.269 
ATOM    776  CD  ARG A 119       2.594 -16.840   4.518 
ATOM    777  NE  ARG A 119       2.885 -17.449   5.844 
ATOM    778  CZ  ARG A 119       1.863 -17.879   6.638 
ATOM    779  NH1 ARG A 119       0.571 -17.731   6.223 
ATOM    780  NH2 ARG A 119       2.135 -18.448   7.848 
ATOM    781  C   ARG A 119       4.365 -15.344   0.526 
ATOM    782  O   ARG A 119       5.061 -14.349   0.325 
ATOM    783  N   ALA A 120       3.524 -15.828  -0.411 
ATOM    784  CA  ALA A 120       3.516 -15.241  -1.722 
ATOM    785  CB  ALA A 120       3.540 -16.279  -2.857 
ATOM    786  C   ALA A 120       2.290 -14.411  -1.918 
ATOM    787  O   ALA A 120       1.191 -14.774  -1.498 
ATOM    788  N   THR A 121       2.473 -13.235  -2.553 
ATOM    789  CA  THR A 121       1.362 -12.387  -2.858 
ATOM    790  CB  THR A 121       1.414 -11.077  -2.132 
ATOM    791  OG1 THR A 121       1.493 -11.279  -0.729 
ATOM    792  CG2 THR A 121       0.136 -10.304  -2.467 
ATOM    793  C   THR A 121       1.454 -12.058  -4.319 
ATOM    794  O   THR A 121       2.368 -11.355  -4.746 
ATOM    795  N   ALA A 122       0.503 -12.561  -5.131 
ATOM    796  CA  ALA A 122       0.506 -12.258  -6.535 
ATOM    797  CB  ALA A 122      -0.363 -13.214  -7.372 
ATOM    798  C   ALA A 122      -0.051 -10.879  -6.695 
ATOM    799  O   ALA A 122      -0.797 -10.403  -5.841 
ATOM    800  N   GLY A 123       0.311 -10.190  -7.800 
ATOM    801  CA  GLY A 123      -0.202  -8.866  -8.009 
ATOM    802  C   GLY A 123      -0.066  -8.514  -9.455 
ATOM    803  O   GLY A 123       0.601  -9.210 -10.221 
ATOM    804  N   PHE A 124      -0.738  -7.418  -9.864 
ATOM    805  CA  PHE A 124      -0.677  -6.940 -11.215 
ATOM    806  CB  PHE A 124      -1.952  -7.333 -11.988 
ATOM    807  CG  PHE A 124      -1.880  -6.953 -13.427 
ATOM    808  CD1 PHE A 124      -1.110  -7.677 -14.309 
ATOM    809  CD2 PHE A 124      -2.620  -5.893 -13.902 
ATOM    810  CE1 PHE A 124      -1.058  -7.330 -15.640 
ATOM    811  CE2 PHE A 124      -2.573  -5.544 -15.231 
ATOM    812  CZ  PHE A 124      -1.789  -6.263 -16.103 
ATOM    813  C   PHE A 124      -0.614  -5.444 -11.112 
ATOM    814  O   PHE A 124      -1.586  -4.807 -10.707 
ATOM    815  N   ARG A 125       0.538  -4.838 -11.470 
ATOM    816  CA  ARG A 125       0.653  -3.408 -11.368 
ATOM    817  CB  ARG A 125       0.731  -2.905  -9.919 
ATOM    818  CG  ARG A 125       1.922  -3.477  -9.148 
ATOM    819  CD  ARG A 125       2.201  -2.737  -7.841 
ATOM    820  NE  ARG A 125       2.654  -1.368  -8.212 
ATOM    821  CZ  ARG A 125       2.539  -0.343  -7.320 
ATOM    822  NH1 ARG A 125       2.021  -0.575  -6.078 
ATOM    823  NH2 ARG A 125       2.940   0.912  -7.672 
ATOM    824  C   ARG A 125       1.930  -2.974 -12.029 
ATOM    825  O   ARG A 125       2.704  -3.796 -12.517 
ATOM    826  N   ASN A 126       2.164  -1.643 -12.058 
ATOM    827  CA  ASN A 126       3.348  -1.060 -12.631 
ATOM    828  CB  ASN A 126       3.319   0.475 -12.733 
ATOM    829  CG  ASN A 126       2.288   0.920 -13.750 
ATOM    830  OD1 ASN A 126       1.798   0.128 -14.551 
ATOM    831  ND2 ASN A 126       1.954   2.238 -13.724 
ATOM    832  C   ASN A 126       4.475  -1.326 -11.687 
ATOM    833  O   ASN A 126       4.252  -1.649 -10.522 
ATOM    834  N   VAL A 127       5.728  -1.187 -12.170 
ATOM    835  CA  VAL A 127       6.853  -1.442 -11.318 
ATOM    836  CB  VAL A 127       7.620  -2.670 -11.710 
ATOM    837  CG1 VAL A 127       6.692  -3.888 -11.560 
ATOM    838  CG2 VAL A 127       8.164  -2.479 -13.137 
ATOM    839  C   VAL A 127       7.801  -0.286 -11.389 
ATOM    840  O   VAL A 127       7.791   0.482 -12.349 
ATOM    841  N   VAL A 128       8.640  -0.129 -10.338 
ATOM    842  CA  VAL A 128       9.608   0.932 -10.290 
ATOM    843  CB  VAL A 128       9.558   1.739  -9.024 
ATOM    844  CG1 VAL A 128      10.684   2.788  -9.058 
ATOM    845  CG2 VAL A 128       8.156   2.343  -8.876 
ATOM    846  C   VAL A 128      10.968   0.306 -10.332 
ATOM    847  O   VAL A 128      11.242  -0.659  -9.620 
ATOM    848  N   VAL A 129      11.864   0.853 -11.180 
ATOM    849  CA  VAL A 129      13.192   0.316 -11.293 
ATOM    850  CB  VAL A 129      13.377  -0.597 -12.470 
ATOM    851  CG1 VAL A 129      12.475  -1.829 -12.285 
ATOM    852  CG2 VAL A 129      13.103   0.196 -13.761 
ATOM    853  C   VAL A 129      14.143   1.454 -11.487 
ATOM    854  O   VAL A 129      13.740   2.610 -11.599 
ATOM    855  N   ALA A 130      15.453   1.141 -11.469 
ATOM    856  CA  ALA A 130      16.471   2.102 -11.776 
ATOM    857  CB  ALA A 130      17.570   2.201 -10.704 
ATOM    858  C   ALA A 130      17.107   1.586 -13.029 
ATOM    859  O   ALA A 130      17.251   0.376 -13.195 
ATOM    860  N   CYS A 131      17.489   2.483 -13.964 
ATOM    861  CA  CYS A 131      18.044   1.992 -15.195 
ATOM    862  CB  CYS A 131      17.222   2.356 -16.450 
ATOM    863  SG  CYS A 131      15.649   1.450 -16.538 
ATOM    864  C   CYS A 131      19.424   2.528 -15.408 
ATOM    865  O   CYS A 131      19.772   3.615 -14.946 
ATOM    866  N   GLU A 132      20.255   1.724 -16.108 
ATOM    867  CA  GLU A 132      21.592   2.093 -16.475 
ATOM    868  CB  GLU A 132      22.653   1.496 -15.531 
ATOM    869  CG  GLU A 132      24.095   1.876 -15.875 
ATOM    870  CD  GLU A 132      25.017   1.153 -14.901 
ATOM    871  OE1 GLU A 132      24.867  -0.090 -14.759 
ATOM    872  OE2 GLU A 132      25.883   1.833 -14.288 
ATOM    873  C   GLU A 132      21.835   1.497 -17.828 
ATOM    874  O   GLU A 132      21.581   0.315 -18.054 
ATOM    875  N   ASN A 133      22.341   2.307 -18.771 
ATOM    876  CA  ASN A 133      22.633   1.807 -20.081 
ATOM    877  CB  ASN A 133      23.666   0.669 -20.045 
ATOM    878  CG  ASN A 133      24.142   0.395 -21.460 
ATOM    879  OD1 ASN A 133      23.716   1.047 -22.412 
ATOM    880  ND2 ASN A 133      25.042  -0.612 -21.602 
ATOM    881  C   ASN A 133      21.369   1.284 -20.700 
ATOM    882  O   ASN A 133      21.405   0.415 -21.569 
ATOM    883  N   GLY A 134      20.206   1.809 -20.274 
ATOM    884  CA  GLY A 134      18.973   1.431 -20.908 
ATOM    885  C   GLY A 134      18.488   0.100 -20.407 
ATOM    886  O   GLY A 134      17.601  -0.497 -21.016 
ATOM    887  N   LEU A 135      19.052  -0.410 -19.291 
ATOM    888  CA  LEU A 135      18.626  -1.689 -18.777 
ATOM    889  CB  LEU A 135      19.722  -2.763 -18.865 
ATOM    890  CG  LEU A 135      20.118  -3.122 -20.306 
ATOM    891  CD1 LEU A 135      21.217  -4.195 -20.327 
ATOM    892  CD2 LEU A 135      18.890  -3.538 -21.130 
ATOM    893  C   LEU A 135      18.301  -1.547 -17.317 
ATOM    894  O   LEU A 135      18.890  -0.715 -16.629 
ATOM    895  N   PRO A 136      17.352  -2.313 -16.825 
ATOM    896  CA  PRO A 136      17.021  -2.252 -15.420 
ATOM    897  CD  PRO A 136      16.196  -2.669 -17.633 
ATOM    898  CB  PRO A 136      15.657  -2.921 -15.271 
ATOM    899  CG  PRO A 136      15.011  -2.730 -16.653 
ATOM    900  C   PRO A 136      18.077  -2.865 -14.544 
ATOM    901  O   PRO A 136      18.366  -4.050 -14.698 
ATOM    902  N   VAL A 137      18.700  -2.052 -13.670 
ATOM    903  CA  VAL A 137      19.685  -2.428 -12.695 
ATOM    904  CB  VAL A 137      20.708  -1.352 -12.497 
ATOM    905  CG1 VAL A 137      21.444  -1.158 -13.835 
ATOM    906  CG2 VAL A 137      20.006  -0.082 -11.995 
ATOM    907  C   VAL A 137      19.111  -2.788 -11.354 
ATOM    908  O   VAL A 137      19.737  -3.522 -10.593 
ATOM    909  N   HIS A 138      17.948  -2.222 -10.978 
ATOM    910  CA  HIS A 138      17.482  -2.425  -9.634 
ATOM    911  ND1 HIS A 138      17.868  -2.477  -6.392 
ATOM    912  CG  HIS A 138      17.517  -1.474  -7.267 
ATOM    913  CB  HIS A 138      18.027  -1.352  -8.671 
ATOM    914  NE2 HIS A 138      16.458  -1.147  -5.302 
ATOM    915  CD2 HIS A 138      16.654  -0.671  -6.586 
ATOM    916  CE1 HIS A 138      17.208  -2.233  -5.232 
ATOM    917  C   HIS A 138      15.989  -2.347  -9.596 
ATOM    918  O   HIS A 138      15.368  -1.672 -10.416 
ATOM    919  N   LEU A 139      15.380  -3.059  -8.624 
ATOM    920  CA  LEU A 139      13.959  -3.022  -8.464 
ATOM    921  CB  LEU A 139      13.328  -4.424  -8.387 
ATOM    922  CG  LEU A 139      11.796  -4.427  -8.219 
ATOM    923  CD1 LEU A 139      11.097  -3.859  -9.466 
ATOM    924  CD2 LEU A 139      11.275  -5.821  -7.830 
ATOM    925  C   LEU A 139      13.692  -2.338  -7.155 
ATOM    926  O   LEU A 139      14.328  -2.642  -6.146 
ATOM    927  N   ASP A 140      12.744  -1.377  -7.146 
ATOM    928  CA  ASP A 140      12.392  -0.683  -5.938 
ATOM    929  CB  ASP A 140      11.787   0.709  -6.222 
ATOM    930  CG  ASP A 140      11.444   1.439  -4.927 
ATOM    931  OD1 ASP A 140      10.721   0.858  -4.076 
ATOM    932  OD2 ASP A 140      11.902   2.602  -4.774 
ATOM    933  C   ASP A 140      11.357  -1.523  -5.257 
ATOM    934  O   ASP A 140      10.230  -1.654  -5.728 
ATOM    935  N   GLN A 141      11.749  -2.130  -4.123 
ATOM    936  CA  GLN A 141      10.948  -3.011  -3.316 
ATOM    937  CB  GLN A 141      11.779  -3.783  -2.278 
ATOM    938  CG  GLN A 141      12.762  -4.776  -2.905 
ATOM    939  CD  GLN A 141      11.952  -5.908  -3.523 
ATOM    940  OE1 GLN A 141      12.497  -6.786  -4.190 
ATOM    941  NE2 GLN A 141      10.610  -5.884  -3.303 
ATOM    942  C   GLN A 141       9.851  -2.293  -2.576 
ATOM    943  O   GLN A 141       8.819  -2.893  -2.282 
ATOM    944  N   SER A 142      10.034  -0.997  -2.253 
ATOM    945  CA  SER A 142       9.150  -0.301  -1.351 
ATOM    946  CB  SER A 142       9.491   1.193  -1.188 
ATOM    947  OG  SER A 142       9.124   1.919  -2.352 
ATOM    948  C   SER A 142       7.710  -0.375  -1.771 
ATOM    949  O   SER A 142       6.824  -0.464  -0.923 
ATOM    950  N   ILE A 143       7.420  -0.350  -3.080 
ATOM    951  CA  ILE A 143       6.051  -0.356  -3.517 
ATOM    952  CB  ILE A 143       5.929  -0.210  -5.009 
ATOM    953  CG1 ILE A 143       6.581  -1.395  -5.742 
ATOM    954  CG2 ILE A 143       6.534   1.151  -5.388 
ATOM    955  CD1 ILE A 143       6.281  -1.418  -7.241 
ATOM    956  C   ILE A 143       5.389  -1.633  -3.085 
ATOM    957  O   ILE A 143       4.203  -1.660  -2.760 
ATOM    958  N   PHE A 144       6.139  -2.743  -3.129 
ATOM    959  CA  PHE A 144       5.663  -4.054  -2.785 
ATOM    960  CB  PHE A 144       6.569  -5.164  -3.332 
ATOM    961  CG  PHE A 144       6.507  -4.997  -4.812 
ATOM    962  CD1 PHE A 144       5.397  -5.403  -5.519 
ATOM    963  CD2 PHE A 144       7.560  -4.429  -5.496 
ATOM    964  CE1 PHE A 144       5.340  -5.244  -6.884 
ATOM    965  CE2 PHE A 144       7.507  -4.271  -6.860 
ATOM    966  CZ  PHE A 144       6.396  -4.677  -7.557 
ATOM    967  C   PHE A 144       5.482  -4.230  -1.309 
ATOM    968  O   PHE A 144       4.699  -5.077  -0.876 
ATOM    969  N   ARG A 145       6.264  -3.500  -0.495 
ATOM    970  CA  ARG A 145       6.177  -3.640   0.929 
ATOM    971  CB  ARG A 145       7.187  -2.736   1.646 
ATOM    972  CG  ARG A 145       8.616  -2.950   1.149 
ATOM    973  CD  ARG A 145       9.671  -2.223   1.979 
ATOM    974  NE  ARG A 145       9.994  -3.112   3.127 
ATOM    975  CZ  ARG A 145      10.901  -4.116   2.955 
ATOM    976  NH1 ARG A 145      11.537  -4.250   1.755 
ATOM    977  NH2 ARG A 145      11.162  -4.987   3.973 
ATOM    978  C   ARG A 145       4.810  -3.223   1.343 
ATOM    979  O   ARG A 145       4.160  -3.893   2.145 
ATOM    980  N   ARG A 146       4.339  -2.101   0.769 
ATOM    981  CA  ARG A 146       3.061  -1.554   1.109 
ATOM    982  CB  ARG A 146       2.944  -0.061   0.750 
ATOM    983  CG  ARG A 146       4.017   0.799   1.422 
ATOM    984  CD  ARG A 146       3.933   2.291   1.088 
ATOM    985  NE  ARG A 146       5.205   2.914   1.552 
ATOM    986  CZ  ARG A 146       6.283   2.930   0.714 
ATOM    987  NH1 ARG A 146       6.168   2.412  -0.544 
ATOM    988  NH2 ARG A 146       7.470   3.456   1.131 
ATOM    989  C   ARG A 146       2.016  -2.301   0.298 
ATOM    990  O   ARG A 146       1.257  -1.625  -0.446 
ATOM    991  OXT ARG A 146       1.959  -3.554   0.415 
TER
HEADER lig_35.pdb
ATOM      1  P    DC A   1      13.898********-429.644 
ATOM      2  OP1  DC A   1      15.073********-430.393 
ATOM      3  OP2  DC A   1      14.185********-428.360 
ATOM      4  O5'  DC A   1      13.035********-430.580 
ATOM      5  C5'  DC A   1      12.046********-431.456 
ATOM      6  C4'  DC A   1      10.771********-431.403 
ATOM      7  O4'  DC A   1       9.873********-430.345 
ATOM      8  C3'  DC A   1      10.951********-431.138 
ATOM      9  O3'  DC A   1       9.989********-431.898 
ATOM     10  C2'  DC A   1      10.626********-429.655 
ATOM     11  C1'  DC A   1       9.444********-429.620 
ATOM     12  N1   DC A   1       9.068********-428.246 
ATOM     13  C2   DC A   1       7.719********-427.981 
ATOM     14  O2   DC A   1       6.897********-428.888 
ATOM     15  N3   DC A   1       7.356********-426.735 
ATOM     16  C4   DC A   1       8.279********-425.780 
ATOM     17  N4   DC A   1       7.874********-424.581 
ATOM     18  C5   DC A   1       9.671********-426.031 
ATOM     19  C6   DC A   1      10.013********-427.283 
ATOM     20  P    DA A   2      10.420********-432.590 
ATOM     21  OP1  DA A   2      11.075********-433.887 
ATOM     22  OP2  DA A   2      11.199********-431.632 
ATOM     23  O5'  DA A   2       8.997********-432.844 
ATOM     24  C5'  DA A   2       7.849********-433.072 
ATOM     25  C4'  DA A   2       6.662********-432.284 
ATOM     26  O4'  DA A   2       6.608********-430.935 
ATOM     27  C3'  DA A   2       6.617********-432.069 
ATOM     28  O3'  DA A   2       5.264-999.744-432.136 
ATOM     29  C2'  DA A   2       7.123-999.975-430.642 
ATOM     30  C1'  DA A   2       6.401********-430.026 
ATOM     31  N9   DA A   2       6.941********-428.700 
ATOM     32  C8   DA A   2       8.233********-428.261 
ATOM     33  N7   DA A   2       8.390********-427.046 
ATOM     34  C5   DA A   2       7.107********-426.648 
ATOM     35  C6   DA A   2       6.598********-425.450 
ATOM     36  N6   DA A   2       7.359********-424.381 
ATOM     37  N1   DA A   2       5.273********-425.388 
ATOM     38  C2   DA A   2       4.523********-426.453 
ATOM     39  N3   DA A   2       4.884********-427.618 
ATOM     40  C4   DA A   2       6.213********-427.653 
ATOM     41  P    DT A   3       4.929-998.360-432.866 
ATOM     42  OP1  DT A   3       4.818-998.583-434.326 
ATOM     43  OP2  DT A   3       5.898-997.326-432.440 
ATOM     44  O5'  DT A   3       3.486-998.025-432.262 
ATOM     45  C5'  DT A   3       2.621-999.111-431.878 
ATOM     46  C4'  DT A   3       1.973-998.809-430.541 
ATOM     47  O4'  DT A   3       2.785-999.255-429.418 
ATOM     48  C3'  DT A   3       1.715-997.332-430.245 
ATOM     49  O3'  DT A   3       0.487-997.212-429.537 
ATOM     50  C2'  DT A   3       2.854-996.919-429.314 
ATOM     51  C1'  DT A   3       2.872-998.195-428.479 
ATOM     52  N1   DT A   3       4.122-998.377-427.689 
ATOM     53  C2   DT A   3       4.003-998.979-426.460 
ATOM     54  O2   DT A   3       2.936-999.359-426.007 
ATOM     55  N3   DT A   3       5.182-999.130-425.756 
ATOM     56  C4   DT A   3       6.438-998.738-426.170 
ATOM     57  O4   DT A   3       7.422-998.926-425.452 
ATOM     58  C5   DT A   3       6.461-998.115-427.473 
ATOM     59  C7   DT A   3       7.790-997.659-428.000 
ATOM     60  C6   DT A   3       5.330-997.956-428.179 
ATOM     61  P    DG A   4      -0.492-995.993-429.881 
ATOM     62  OP1  DG A   4      -1.324-996.341-431.054 
ATOM     63  OP2  DG A   4       0.293-994.743-429.990 
ATOM     64  O5'  DG A   4      -1.405-995.942-428.568 
ATOM     65  C5'  DG A   4      -1.654-997.160-427.842 
ATOM     66  C4'  DG A   4      -1.518-996.911-426.353 
ATOM     67  O4'  DG A   4      -0.151-997.085-425.883 
ATOM     68  C3'  DG A   4      -1.898-995.510-425.875 
ATOM     69  O3'  DG A   4      -2.533-995.613-424.606 
ATOM     70  C2'  DG A   4      -0.562-994.789-425.692 
ATOM     71  C1'  DG A   4       0.192-995.966-425.080 
ATOM     72  N9   DG A   4       1.673-995.810-425.112 
ATOM     73  C8   DG A   4       2.466-995.205-426.063 
ATOM     74  N7   DG A   4       3.747-995.237-425.790 
ATOM     75  C5   DG A   4       3.808-995.911-424.571 
ATOM     76  C6   DG A   4       4.930-996.252-423.771 
ATOM     77  O6   DG A   4       6.119-996.026-423.976 
ATOM     78  N1   DG A   4       4.542-996.935-422.610 
ATOM     79  C2   DG A   4       3.240-997.248-422.268 
ATOM     80  N2   DG A   4       3.080-997.905-421.116 
ATOM     81  N3   DG A   4       2.190-996.928-423.019 
ATOM     82  C4   DG A   4       2.548-996.265-424.148 
ATOM     83  P    DA A   5      -3.784-994.667-424.287 
ATOM     84  OP1  DA A   5      -5.018-995.274-424.836 
ATOM     85  OP2  DA A   5      -3.488-993.287-424.729 
ATOM     86  O5'  DA A   5      -3.822-994.722-422.688 
ATOM     87  C5'  DA A   5      -3.354-995.909-422.020 
ATOM     88  C4'  DA A   5      -2.492-995.529-420.833 
ATOM     89  O4'  DA A   5      -1.091-995.363-421.195 
ATOM     90  C3'  DA A   5      -2.852-994.215-420.141 
ATOM     91  O3'  DA A   5      -2.654-994.362-418.740 
ATOM     92  C2'  DA A   5      -1.834-993.206-420.672 
ATOM     93  C1'  DA A   5      -0.628-994.140-420.643 
ATOM     94  N9   DA A   5       0.518-993.665-421.467 
ATOM     95  C8   DA A   5       0.487-992.977-422.647 
ATOM     96  N7   DA A   5       1.661-992.703-423.124 
ATOM     97  C5   DA A   5       2.536-993.247-422.195 
ATOM     98  C6   DA A   5       3.939-993.292-422.127 
ATOM     99  N6   DA A   5       4.742-992.754-423.055 
ATOM    100  N1   DA A   5       4.487-993.911-421.065 
ATOM    101  C2   DA A   5       3.685-994.444-420.146 
ATOM    102  N3   DA A   5       2.370-994.464-420.103 
ATOM    103  C4   DA A   5       1.846-993.838-421.176 
ATOM    104  P    DA A   6      -3.705-993.695-417.734 
ATOM    105  OP1  DA A   6      -4.865-994.597-417.558 
ATOM    106  OP2  DA A   6      -4.015-992.319-418.180 
ATOM    107  O5'  DA A   6      -2.854-993.641-416.379 
ATOM    108  C5'  DA A   6      -1.847-994.643-416.147 
ATOM    109  C4'  DA A   6      -0.588-993.997-415.602 
ATOM    110  O4'  DA A   6       0.310-993.553-416.658 
ATOM    111  C3'  DA A   6      -0.799-992.748-414.747 
ATOM    112  O3'  DA A   6       0.155-992.745-413.692 
ATOM    113  C2'  DA A   6      -0.490-991.581-415.685 
ATOM    114  C1'  DA A   6       0.711-992.221-416.374 
ATOM    115  N9   DA A   6       1.084-991.567-417.659 
ATOM    116  C8   DA A   6       0.264-990.991-418.587 
ATOM    117  N7   DA A   6       0.892-990.500-419.609 
ATOM    118  C5   DA A   6       2.228-990.769-419.342 
ATOM    119  C6   DA A   6       3.409-990.499-420.052 
ATOM    120  N6   DA A   6       3.434-989.866-421.234 
ATOM    121  N1   DA A   6       4.569-990.903-419.501 
ATOM    122  C2   DA A   6       4.538-991.531-418.327 
ATOM    123  N3   DA A   6       3.503-991.837-417.576 
ATOM    124  C4   DA A   6       2.355-991.422-418.149 
ATOM    125  P    DG A   7      -0.297-992.254-412.238 
ATOM    126  OP1  DG A   7      -0.938-993.374-411.513 
ATOM    127  OP2  DG A   7      -1.098-991.016-412.359 
ATOM    128  O5'  DG A   7       1.115-991.915-411.566 
ATOM    129  C5'  DG A   7       2.281-992.652-411.981 
ATOM    130  C4'  DG A   7       3.450-991.707-412.171 
ATOM    131  O4'  DG A   7       3.504-991.154-413.517 
ATOM    132  C3'  DG A   7       3.465-990.476-411.266 
ATOM    133  O3'  DG A   7       4.809-990.186-410.904 
ATOM    134  C2'  DG A   7       2.945-989.340-412.148 
ATOM    135  C1'  DG A   7       3.685-989.750-413.417 
ATOM    136  N9   DG A   7       3.142-989.124-414.655 
ATOM    137  C8   DG A   7       1.839-988.802-414.970 
ATOM    138  N7   DG A   7       1.695-988.256-416.153 
ATOM    139  C5   DG A   7       2.993-988.213-416.658 
ATOM    140  C6   DG A   7       3.474-987.727-417.902 
ATOM    141  O6   DG A   7       2.842-987.227-418.829 
ATOM    142  N1   DG A   7       4.865-987.874-418.006 
ATOM    143  C2   DG A   7       5.682-988.420-417.035 
ATOM    144  N2   DG A   7       6.984-988.472-417.327 
ATOM    145  N3   DG A   7       5.230-988.875-415.870 
ATOM    146  C4   DG A   7       3.884-988.740-415.752 
ATOM    147  P    DA A   8       5.124-989.702-409.411 
ATOM    148  OP1  DA A   8       5.252-990.880-408.524 
ATOM    149  OP2  DA A   8       4.133-988.684-409.000 
ATOM    150  O5'  DA A   8       6.557-989.012-409.598 
ATOM    151  C5'  DA A   8       7.439-989.503-410.625 
ATOM    152  C4'  DA A   8       8.071-988.339-411.364 
ATOM    153  O4'  DA A   8       7.258-987.888-412.486 
ATOM    154  C3'  DA A   8       8.298-987.072-410.541 
ATOM    155  O3'  DA A   8       9.518-986.468-410.954 
ATOM    156  C2'  DA A   8       7.143-986.147-410.925 
ATOM    157  C1'  DA A   8       7.144-986.475-412.416 
ATOM    158  N9   DA A   8       5.892-986.076-413.116 
ATOM    159  C8   DA A   8       4.613-986.079-412.638 
ATOM    160  N7   DA A   8       3.730-985.672-413.496 
ATOM    161  C5   DA A   8       4.476-985.377-414.628 
ATOM    162  C6   DA A   8       4.119-984.895-415.898 
ATOM    163  N6   DA A   8       2.858-984.613-416.255 
ATOM    164  N1   DA A   8       5.109-984.712-416.792 
ATOM    165  C2   DA A   8       6.360-984.994-416.431 
ATOM    166  N3   DA A   8       6.811-985.446-415.283 
ATOM    167  C4   DA A   8       5.801-985.620-414.406 
ATOM    168  P    DA A   9      10.476-985.819-409.847 
ATOM    169  OP1  DA A   9      11.324-986.873-409.246 
ATOM    170  OP2  DA A   9       9.669-985.017-408.901 
ATOM    171  O5'  DA A   9      11.378-984.847-410.741 
ATOM    172  C5'  DA A   9      11.643-985.204-412.111 
ATOM    173  C4'  DA A   9      11.492-983.988-413.003 
ATOM    174  O4'  DA A   9      10.125-983.809-413.470 
ATOM    175  C3'  DA A   9      11.841-982.645-412.360 
ATOM    176  O3'  DA A   9      12.468-981.819-413.334 
ATOM    177  C2'  DA A   9      10.490-982.028-411.997 
ATOM    178  C1'  DA A   9       9.754-982.454-413.263 
ATOM    179  N9   DA A   9       8.271-982.393-413.143 
ATOM    180  C8   DA A   9       7.498-982.643-412.046 
ATOM    181  N7   DA A   9       6.225-982.504-412.257 
ATOM    182  C5   DA A   9       6.147-982.135-413.593 
ATOM    183  C6   DA A   9       5.060-981.837-414.432 
ATOM    184  N6   DA A   9       3.783-981.867-414.026 
ATOM    185  N1   DA A   9       5.335-981.506-415.708 
ATOM    186  C2   DA A   9       6.606-981.479-416.105 
ATOM    187  N3   DA A   9       7.697-981.736-415.417 
ATOM    188  C4   DA A   9       7.395-982.064-414.144 
ATOM    189  P    DA A  10      13.699-980.896-412.891 
ATOM    190  OP1  DA A  10      14.947-981.690-412.914 
ATOM    191  OP2  DA A  10      13.381-980.224-411.612 
ATOM    192  O5'  DA A  10      13.725-979.816-414.072 
ATOM    193  C5'  DA A  10      13.275-980.205-415.384 
ATOM    194  C4'  DA A  10      12.396-979.120-415.973 
ATOM    195  O4'  DA A  10      10.995-979.281-415.608 
ATOM    196  C3'  DA A  10      12.726-977.691-415.545 
ATOM    197  O3'  DA A  10      12.520-976.820-416.650 
ATOM    198  C2'  DA A  10      11.694-977.361-414.467 
ATOM    199  C1'  DA A  10      10.505-978.031-415.151 
ATOM    200  N9   DA A  10       9.356-978.289-414.238 
ATOM    201  C8   DA A  10       9.384-978.623-412.915 
ATOM    202  N7   DA A  10       8.208-978.783-412.390 
ATOM    203  C5   DA A  10       7.336-978.539-413.441 
ATOM    204  C6   DA A  10       5.935-978.549-413.532 
ATOM    205  N6   DA A  10       5.128-978.830-412.500 
ATOM    206  N1   DA A  10       5.389-978.260-414.729 
ATOM    207  C2   DA A  10       6.195-977.982-415.752 
ATOM    208  N3   DA A  10       7.509-977.941-415.787 
ATOM    209  C4   DA A  10       8.030-978.235-414.577 
ATOM    210  P    DG A  11      13.551-975.619-416.894 
ATOM    211  OP1  DG A  11      14.726-976.118-417.643 
ATOM    212  OP2  DG A  11      13.838-974.943-415.610 
ATOM    213  O5'  DG A  11      12.688-974.649-417.831 
ATOM    214  C5'  DG A  11      11.699-975.222-418.706 
ATOM    215  C4'  DG A  11      10.424-974.403-418.654 
ATOM    216  O4'  DG A  11       9.525-974.842-417.595 
ATOM    217  C3'  DG A  11      10.604-972.909-418.388 
ATOM    218  O3'  DG A  11       9.641-972.187-419.148 
ATOM    219  C2'  DG A  11      10.279-972.737-416.905 
ATOM    220  C1'  DG A  11       9.096-973.699-416.870 
ATOM    221  N9   DG A  11       8.721-974.138-415.497 
ATOM    222  C8   DG A  11       9.528-974.366-414.404 
ATOM    223  N7   DG A  11       8.880-974.746-413.330 
ATOM    224  C5   DG A  11       7.548-974.771-413.741 
ATOM    225  C6   DG A  11       6.374-975.107-413.016 
ATOM    226  O6   DG A  11       6.267-975.458-411.843 
ATOM    227  N1   DG A  11       5.229-974.998-413.817 
ATOM    228  C2   DG A  11       5.219-974.615-415.144 
ATOM    229  N2   DG A  11       4.022-974.574-415.734 
ATOM    230  N3   DG A  11       6.321-974.301-415.823 
ATOM    231  C4   DG A  11       7.440-974.401-415.061 
ATOM    232  P    DA A  12      10.072-970.810-419.841 
ATOM    233  OP1  DA A  12      10.728-971.091-421.137 
ATOM    234  OP2  DA A  12      10.851-969.996-418.882 
ATOM    235  O5'  DA A  12       8.649-970.125-420.094 
ATOM    236  C5'  DA A  12       7.501-970.964-420.323 
ATOM    237  C4'  DA A  12       6.315-970.444-419.534 
ATOM    238  O4'  DA A  12       6.261-970.992-418.186 
ATOM    239  C3'  DA A  12       6.270-968.932-419.319 
ATOM    240  O3'  DA A  12       4.917-968.497-419.387 
ATOM    241  C2'  DA A  12       6.776-968.727-417.892 
ATOM    242  C1'  DA A  12       6.053-969.922-417.276 
ATOM    243  N9   DA A  12       6.594-970.331-415.950 
ATOM    244  C8   DA A  12       7.886-970.289-415.511 
ATOM    245  N7   DA A  12       8.043-970.716-414.296 
ATOM    246  C5   DA A  12       6.760-971.068-413.898 
ATOM    247  C6   DA A  12       6.251-971.595-412.700 
ATOM    248  N6   DA A  12       7.012-971.872-411.632 
ATOM    249  N1   DA A  12       4.926-971.827-412.638 
ATOM    250  C2   DA A  12       4.176-971.550-413.704 
ATOM    251  N3   DA A  12       4.537-971.058-414.869 
ATOM    252  C4   DA A  12       5.866-970.835-414.904 
ATOM    253  P    DC A  13       4.581-967.113-420.117 
ATOM    254  OP1  DC A  13       4.471-967.336-421.576 
ATOM    255  OP2  DC A  13       5.551-966.079-419.691 
ATOM    256  O5'  DC A  13       3.139-966.778-419.512 
ATOM    257  C5'  DC A  13       2.273-967.864-419.128 
ATOM    258  C4'  DC A  13       1.626-967.562-417.791 
ATOM    259  O4'  DC A  13       2.438-968.008-416.668 
ATOM    260  C3'  DC A  13       1.368-966.085-417.495 
ATOM    261  O3'  DC A  13       0.140-965.965-416.788 
ATOM    262  C2'  DC A  13       2.507-965.672-416.564 
ATOM    263  C1'  DC A  13       2.524-966.947-415.729 
ATOM    264  N1   DC A  13       3.775-967.129-414.939 
ATOM    265  C2   DC A  13       3.671-967.738-413.691 
ATOM    266  O2   DC A  13       2.557-968.099-413.294 
ATOM    267  N3   DC A  13       4.799-967.913-412.954 
ATOM    268  C4   DC A  13       5.987-967.507-413.420 
ATOM    269  N4   DC A  13       7.057-967.700-412.665 
ATOM    270  C5   DC A  13       6.115-966.879-414.702 
ATOM    271  C6   DC A  13       4.976-966.713-415.421 
ATOM    272  P    DG A  14      -0.839-964.746-417.131 
ATOM    273  OP1  DG A  14      -1.671-965.094-418.304 
ATOM    274  OP2  DG A  14      -0.055-963.496-417.240 
ATOM    275  O5'  DG A  14      -1.752-964.694-415.819 
ATOM    276  C5'  DG A  14      -2.001-965.912-415.093 
ATOM    277  C4'  DG A  14      -1.865-965.664-413.604 
ATOM    278  O4'  DG A  14      -0.498-965.838-413.133 
ATOM    279  C3'  DG A  14      -2.245-964.263-413.125 
ATOM    280  O3'  DG A  14      -2.880-964.365-411.856 
ATOM    281  C2'  DG A  14      -0.909-963.542-412.943 
ATOM    282  C1'  DG A  14      -0.155-964.719-412.330 
ATOM    283  N9   DG A  14       1.326-964.563-412.362 
ATOM    284  C8   DG A  14       2.118-963.957-413.313 
ATOM    285  N7   DG A  14       3.399-963.990-413.040 
ATOM    286  C5   DG A  14       3.461-964.664-411.821 
ATOM    287  C6   DG A  14       4.583-965.005-411.021 
ATOM    288  O6   DG A  14       5.772-964.779-411.227 
ATOM    289  N1   DG A  14       4.194-965.688-409.861 
ATOM    290  C2   DG A  14       2.893-966.001-409.518 
ATOM    291  N2   DG A  14       2.732-966.658-408.367 
ATOM    292  N3   DG A  14       1.842-965.681-410.269 
ATOM    293  C4   DG A  14       2.201-965.017-411.399 
ATOM    294  P    DT A  15      -4.131-963.420-411.537 
ATOM    295  OP1  DT A  15      -5.365-964.027-412.086 
ATOM    296  OP2  DT A  15      -3.836-962.039-411.979 
ATOM    297  O5'  DT A  15      -4.170-963.475-409.938 
ATOM    298  C5'  DT A  15      -3.702-964.662-409.270 
ATOM    299  C4'  DT A  15      -2.839-964.282-408.083 
ATOM    300  O4'  DT A  15      -1.438-964.115-408.446 
ATOM    301  C3'  DT A  15      -3.200-962.968-407.392 
ATOM    302  O3'  DT A  15      -3.001-963.115-405.990 
ATOM    303  C2'  DT A  15      -2.181-961.959-407.922 
ATOM    304  C1'  DT A  15      -0.975-962.893-407.893 
ATOM    305  N1   DT A  15       0.170-962.418-408.717 
ATOM    306  C2   DT A  15       1.433-962.693-408.250 
ATOM    307  O2   DT A  15       1.640-963.298-407.213 
ATOM    308  N3   DT A  15       2.471-962.236-409.041 
ATOM    309  C4   DT A  15       2.351-961.544-410.229 
ATOM    310  O4   DT A  15       3.355-961.186-410.848 
ATOM    311  C5   DT A  15       0.987-961.303-410.636 
ATOM    312  C7   DT A  15       0.769-960.555-411.918 
ATOM    313  C6   DT A  15      -0.040-961.735-409.887 
ATOM    314  P    DG A  16      -4.052-962.447-404.984 
ATOM    315  OP1  DG A  16      -5.212-963.350-404.808 
ATOM    316  OP2  DG A  16      -4.362-961.072-405.431 
ATOM    317  O5'  DG A  16      -3.201-962.393-403.630 
ATOM    318  C5'  DG A  16      -2.195-963.396-403.398 
ATOM    319  C4'  DG A  16      -0.935-962.750-402.852 
ATOM    320  O4'  DG A  16      -0.037-962.306-403.908 
ATOM    321  C3'  DG A  16      -1.146-961.500-401.997 
ATOM    322  O3'  DG A  16      -0.192-961.498-400.942 
ATOM    323  C2'  DG A  16      -0.837-960.334-402.935 
ATOM    324  C1'  DG A  16       0.364-960.974-403.625 
ATOM    325  N9   DG A  16       0.737-960.319-404.910 
ATOM    326  C8   DG A  16      -0.075-959.734-405.856 
ATOM    327  N7   DG A  16       0.573-959.242-406.885 
ATOM    328  C5   DG A  16       1.908-959.521-406.598 
ATOM    329  C6   DG A  16       3.083-959.232-407.341 
ATOM    330  O6   DG A  16       3.186-958.661-408.424 
ATOM    331  N1   DG A  16       4.232-959.693-406.684 
ATOM    332  C2   DG A  16       4.244-960.348-405.468 
ATOM    333  N2   DG A  16       5.445-960.707-405.009 
ATOM    334  N3   DG A  16       3.142-960.619-404.771 
ATOM    335  C4   DG A  16       2.019-960.178-405.396 
ATOM    336  P    DC A  17      -0.644-961.007-399.488 
ATOM    337  OP1  DC A  17      -1.285-962.127-398.763 
ATOM    338  OP2  DC A  17      -1.446-959.769-399.610 
ATOM    339  O5'  DC A  17       0.768-960.668-398.816 
ATOM    340  C5'  DC A  17       1.933-961.405-399.232 
ATOM    341  C4'  DC A  17       3.103-960.460-399.421 
ATOM    342  O4'  DC A  17       3.157-959.907-400.768 
ATOM    343  C3'  DC A  17       3.118-959.228-398.516 
ATOM    344  O3'  DC A  17       4.462-958.939-398.155 
ATOM    345  C2'  DC A  17       2.597-958.093-399.398 
ATOM    346  C1'  DC A  17       3.338-958.502-400.668 
ATOM    347  N1   DC A  17       2.795-957.877-401.906 
ATOM    348  C2   DC A  17       3.694-957.552-402.918 
ATOM    349  O2   DC A  17       4.895-957.795-402.749 
ATOM    350  N3   DC A  17       3.219-956.981-404.054 
ATOM    351  C4   DC A  17       1.911-956.734-404.198 
ATOM    352  N4   DC A  17       1.497-956.175-405.325 
ATOM    353  C5   DC A  17       0.969-957.060-403.169 
ATOM    354  C6   DC A  17       1.464-957.630-402.042 
ATOM    355  P    DG A  18       4.777-958.455-396.661 
ATOM    356  OP1  DG A  18       4.904-959.633-395.774 
ATOM    357  OP2  DG A  18       3.786-957.436-396.250 
ATOM    358  O5'  DG A  18       6.209-957.765-396.848 
ATOM    359  C5'  DG A  18       7.092-958.255-397.875 
ATOM    360  C4'  DG A  18       7.723-957.092-398.615 
ATOM    361  O4'  DG A  18       6.911-956.640-399.736 
ATOM    362  C3'  DG A  18       7.951-955.825-397.791 
ATOM    363  O3'  DG A  18       9.171-955.221-398.204 
ATOM    364  C2'  DG A  18       6.796-954.900-398.176 
ATOM    365  C1'  DG A  18       6.797-955.227-399.666 
ATOM    366  N9   DG A  18       5.545-954.829-400.367 
ATOM    367  C8   DG A  18       4.248-954.825-399.900 
ATOM    368  N7   DG A  18       3.366-954.412-400.778 
ATOM    369  C5   DG A  18       4.133-954.121-401.905 
ATOM    370  C6   DG A  18       3.737-953.633-403.178 
ATOM    371  O6   DG A  18       2.610-953.353-403.579 
ATOM    372  N1   DG A  18       4.838-953.478-404.032 
ATOM    373  C2   DG A  18       6.149-953.757-403.699 
ATOM    374  N2   DG A  18       7.055-953.543-404.656 
ATOM    375  N3   DG A  18       6.519-954.216-402.505 
ATOM    376  C4   DG A  18       5.463-954.371-401.665 
ATOM    377  P    DG A  19      10.129-954.572-397.097 
ATOM    378  OP1  DG A  19      10.977-955.625-396.496 
ATOM    379  OP2  DG A  19       9.321-953.770-396.152 
ATOM    380  O5'  DG A  19      11.031-953.600-397.992 
ATOM    381  C5'  DG A  19      11.296-953.957-399.361 
ATOM    382  C4'  DG A  19      11.145-952.740-400.253 
ATOM    383  O4'  DG A  19       9.778-952.562-400.720 
ATOM    384  C3'  DG A  19      11.493-951.398-399.611 
ATOM    385  O3'  DG A  19      12.121-950.572-400.584 
ATOM    386  C2'  DG A  19      10.143-950.780-399.247 
ATOM    387  C1'  DG A  19       9.407-951.207-400.513 
ATOM    388  N9   DG A  19       7.924-951.146-400.394 
ATOM    389  C8   DG A  19       7.127-951.394-399.297 
ATOM    390  N7   DG A  19       5.844-951.251-399.524 
ATOM    391  C5   DG A  19       5.786-950.881-400.867 
ATOM    392  C6   DG A  19       4.666-950.586-401.686 
ATOM    393  O6   DG A  19       3.474-950.591-401.391 
ATOM    394  N1   DG A  19       5.058-950.254-402.991 
ATOM    395  C2   DG A  19       6.361-950.214-403.445 
ATOM    396  N2   DG A  19       6.527-949.875-404.725 
ATOM    397  N3   DG A  19       7.413-950.491-402.675 
ATOM    398  C4   DG A  19       7.049-950.814-401.407 
ATOM    399  P    DA A  20      13.352-949.649-400.141 
ATOM    400  OP1  DA A  20      14.600-950.443-400.165 
ATOM    401  OP2  DA A  20      13.033-948.977-398.862 
ATOM    402  O5'  DA A  20      13.377-948.569-401.323 
ATOM    403  C5'  DA A  20      12.928-948.958-402.634 
ATOM    404  C4'  DA A  20      12.049-947.873-403.223 
ATOM    405  O4'  DA A  20      10.648-948.034-402.859 
ATOM    406  C3'  DA A  20      12.379-946.443-402.795 
ATOM    407  O3'  DA A  20      12.173-945.573-403.900 
ATOM    408  C2'  DA A  20      11.346-946.114-401.717 
ATOM    409  C1'  DA A  20      10.158-946.783-402.401 
ATOM    410  N9   DA A  20       9.009-947.042-401.488 
ATOM    411  C8   DA A  20       9.036-947.375-400.165 
ATOM    412  N7   DA A  20       7.861-947.536-399.640 
ATOM    413  C5   DA A  20       6.989-947.291-400.692 
ATOM    414  C6   DA A  20       5.588-947.302-400.783 
ATOM    415  N6   DA A  20       4.781-947.582-399.750 
ATOM    416  N1   DA A  20       5.042-947.012-401.979 
ATOM    417  C2   DA A  20       5.848-946.735-403.003 
ATOM    418  N3   DA A  20       7.162-946.694-403.037 
ATOM    419  C4   DA A  20       7.683-946.988-401.828 
ATOM    420  P    DT A  21      13.203-944.372-404.144 
ATOM    421  OP1  DT A  21      14.378-944.871-404.893 
ATOM    422  OP2  DT A  21      13.490-943.695-402.860 
ATOM    423  O5'  DT A  21      12.341-943.402-405.081 
ATOM    424  C5'  DT A  21      11.351-943.975-405.957 
ATOM    425  C4'  DT A  21      10.076-943.156-405.904 
ATOM    426  O4'  DT A  21       9.178-943.595-404.845 
ATOM    427  C3'  DT A  21      10.256-941.661-405.639 
ATOM    428  O3'  DT A  21       9.294-940.940-406.398 
ATOM    429  C2'  DT A  21       9.932-941.489-404.155 
ATOM    430  C1'  DT A  21       8.749-942.452-404.120 
ATOM    431  N1   DT A  21       8.374-942.890-402.747 
ATOM    432  C2   DT A  21       7.039-943.105-402.501 
ATOM    433  O2   DT A  21       6.176-942.952-403.348 
ATOM    434  N3   DT A  21       6.729-943.509-401.217 
ATOM    435  C4   DT A  21       7.622-943.712-400.185 
ATOM    436  O4   DT A  21       7.225-944.075-399.076 
ATOM    437  C5   DT A  21       8.999-943.461-400.539 
ATOM    438  C7   DT A  21      10.036-943.658-399.473 
ATOM    439  C6   DT A  21       9.329-943.067-401.780 
ATOM    440  P    DC A  22       9.725-939.563-407.091 
ATOM    441  OP1  DC A  22      10.381-939.844-408.388 
ATOM    442  OP2  DC A  22      10.504-938.748-406.132 
ATOM    443  O5'  DC A  22       8.302-938.878-407.345 
ATOM    444  C5'  DC A  22       7.154-939.716-407.573 
ATOM    445  C4'  DC A  22       5.967-939.197-406.784 
ATOM    446  O4'  DC A  22       5.914-939.745-405.436 
ATOM    447  C3'  DC A  22       5.922-937.684-406.570 
ATOM    448  O3'  DC A  22       4.569-937.250-406.637 
ATOM    449  C2'  DC A  22       6.428-937.480-405.143 
ATOM    450  C1'  DC A  22       5.706-938.675-404.527 
ATOM    451  N1   DC A  22       6.247-939.084-403.200 
ATOM    452  C2   DC A  22       5.349-939.577-402.257 
ATOM    453  O2   DC A  22       4.152-939.654-402.557 
ATOM    454  N3   DC A  22       5.821-939.954-401.041 
ATOM    455  C4   DC A  22       7.126-939.854-400.756 
ATOM    456  N4   DC A  22       7.538-940.236-399.556 
ATOM    457  C5   DC A  22       8.066-939.349-401.711 
ATOM    458  C6   DC A  22       7.574-938.977-402.920 
ATOM    459  P    DC A  23       4.234-935.866-407.367 
ATOM    460  OP1  DC A  23       4.123-936.089-408.826 
ATOM    461  OP2  DC A  23       5.203-934.832-406.941 
ATOM    462  O5'  DC A  23       2.792-935.531-406.763 
ATOM    463  C5'  DC A  23       1.926-936.617-406.378 
ATOM    464  C4'  DC A  23       1.279-936.315-405.041 
ATOM    465  O4'  DC A  23       2.090-936.761-403.918 
ATOM    466  C3'  DC A  23       1.020-934.838-404.745 
ATOM    467  O3'  DC A  23      -0.208-934.718-404.038 
ATOM    468  C2'  DC A  23       2.160-934.424-403.814 
ATOM    469  C1'  DC A  23       2.177-935.700-402.979 
ATOM    470  N1   DC A  23       3.427-935.882-402.189 
ATOM    471  C2   DC A  23       3.324-936.491-400.942 
ATOM    472  O2   DC A  23       2.209-936.852-400.544 
ATOM    473  N3   DC A  23       4.451-936.665-400.205 
ATOM    474  C4   DC A  23       5.639-936.260-400.671 
ATOM    475  N4   DC A  23       6.710-936.453-399.916 
ATOM    476  C5   DC A  23       5.768-935.631-401.952 
ATOM    477  C6   DC A  23       4.629-935.466-402.672 
ATOM    478  P    DT A  24      -1.186-933.499-404.382 
ATOM    479  OP1  DT A  24      -2.019-933.847-405.555 
ATOM    480  OP2  DT A  24      -0.402-932.249-404.491 
ATOM    481  O5'  DT A  24      -2.100-933.447-403.069 
ATOM    482  C5'  DT A  24      -2.348-934.665-402.343 
ATOM    483  C4'  DT A  24      -2.213-934.417-400.854 
ATOM    484  O4'  DT A  24      -0.845-934.591-400.383 
ATOM    485  C3'  DT A  24      -2.592-933.016-400.375 
ATOM    486  O3'  DT A  24      -3.228-933.118-399.107 
ATOM    487  C2'  DT A  24      -1.256-932.295-400.193 
ATOM    488  C1'  DT A  24      -0.503-933.471-399.581 
ATOM    489  N1   DT A  24       0.979-933.316-399.612 
ATOM    490  C2   DT A  24       1.685-933.838-398.557 
ATOM    491  O2   DT A  24       1.153-934.409-397.621 
ATOM    492  N3   DT A  24       3.056-933.674-398.620 
ATOM    493  C4   DT A  24       3.759-933.046-399.628 
ATOM    494  O4   DT A  24       4.988-932.960-399.574 
ATOM    495  C5   DT A  24       2.931-932.530-400.692 
ATOM    496  C7   DT A  24       3.616-931.832-401.829 
ATOM    497  C6   DT A  24       1.596-932.676-400.655 
ATOM    498  P    DG A  25      -4.479-932.173-398.787 
ATOM    499  OP1  DG A  25      -5.713-932.780-399.336 
ATOM    500  OP2  DG A  25      -4.183-930.792-399.229 
ATOM    501  O5'  DG A  25      -4.517-932.228-397.189 
ATOM    502  C5'  DG A  25      -4.049-933.415-396.521 
ATOM    503  C4'  DG A  25      -3.186-933.035-395.334 
ATOM    504  O4'  DG A  25      -1.785-932.868-395.696 
ATOM    505  C3'  DG A  25      -3.547-931.720-394.642 
ATOM    506  O3'  DG A  25      -3.348-931.868-393.241 
ATOM    507  C2'  DG A  25      -2.529-930.712-395.173 
ATOM    508  C1'  DG A  25      -1.322-931.646-395.144 
ATOM    509  N9   DG A  25      -0.177-931.170-395.967 
ATOM    510  C8   DG A  25      -0.188-930.476-397.158 
ATOM    511  N7   DG A  25       1.004-930.206-397.630 
ATOM    512  C5   DG A  25       1.868-930.759-396.685 
ATOM    513  C6   DG A  25       3.286-930.785-396.648 
ATOM    514  O6   DG A  25       4.086-930.318-397.455 
ATOM    515  N1   DG A  25       3.756-931.451-395.507 
ATOM    516  C2   DG A  25       2.960-932.016-394.531 
ATOM    517  N2   DG A  25       3.601-932.607-393.521 
ATOM    518  N3   DG A  25       1.628-931.992-394.567 
ATOM    519  C4   DG A  25       1.157-931.349-395.667 
ATOM    520  P    DC A  26      -4.400-931.200-392.234 
ATOM    521  OP1  DC A  26      -5.559-932.103-392.058 
ATOM    522  OP2  DC A  26      -4.709-929.825-392.681 
ATOM    523  O5'  DC A  26      -3.548-931.146-390.880 
ATOM    524  C5'  DC A  26      -2.542-932.149-390.648 
ATOM    525  C4'  DC A  26      -1.283-931.503-390.102 
ATOM    526  O4'  DC A  26      -0.384-931.059-391.159 
ATOM    527  C3'  DC A  26      -1.493-930.253-389.248 
ATOM    528  O3'  DC A  26      -0.539-930.251-388.193 
ATOM    529  C2'  DC A  26      -1.185-929.086-390.185 
ATOM    530  C1'  DC A  26       0.017-929.727-390.875 
ATOM    531  N1   DC A  26       0.390-929.072-392.160 
ATOM    532  C2   DC A  26       1.741-929.020-392.493 
ATOM    533  O2   DC A  26       2.566-929.514-391.717 
ATOM    534  N3   DC A  26       2.101-928.426-393.661 
ATOM    535  C4   DC A  26       1.176-927.902-394.474 
ATOM    536  N4   DC A  26       1.578-927.334-395.600 
ATOM    537  C5   DC A  26      -0.219-927.946-394.149 
ATOM    538  C6   DC A  26      -0.559-928.542-392.978 
ATOM    539  P    DT A  27      -0.991-929.759-386.739 
ATOM    540  OP1  DT A  27      -1.632-930.880-386.014 
ATOM    541  OP2  DT A  27      -1.793-928.522-386.860 
ATOM    542  O5'  DT A  27       0.421-929.421-386.066 
ATOM    543  C5'  DT A  27       1.586-930.157-386.482 
ATOM    544  C4'  DT A  27       2.756-929.213-386.672 
ATOM    545  O4'  DT A  27       2.809-928.659-388.018 
ATOM    546  C3'  DT A  27       2.770-927.981-385.767 
ATOM    547  O3'  DT A  27       4.115-927.691-385.405 
ATOM    548  C2'  DT A  27       2.250-926.846-386.649 
ATOM    549  C1'  DT A  27       2.990-927.255-387.918 
ATOM    550  N1   DT A  27       2.448-926.630-389.156 
ATOM    551  C2   DT A  27       3.347-926.315-390.145 
ATOM    552  O2   DT A  27       4.544-926.527-390.045 
ATOM    553  N3   DT A  27       2.808-925.736-391.277 
ATOM    554  C4   DT A  27       1.475-925.453-391.496 
ATOM    555  O4   DT A  27       1.110-924.933-392.552 
ATOM    556  C5   DT A  27       0.608-925.819-390.401 
ATOM    557  C7   DT A  27      -0.860-925.545-390.557 
ATOM    558  C6   DT A  27       1.106-926.383-389.289 
ATOM    559  P    DG A  28       4.430-927.207-383.912 
ATOM    560  OP1  DG A  28       4.557-928.385-383.024 
ATOM    561  OP2  DG A  28       3.439-926.189-383.501 
ATOM    562  O5'  DG A  28       5.862-926.518-384.098 
ATOM    563  C5'  DG A  28       6.745-927.008-385.126 
ATOM    564  C4'  DG A  28       7.376-925.845-385.865 
ATOM    565  O4'  DG A  28       6.564-925.393-386.987 
ATOM    566  C3'  DG A  28       7.604-924.578-385.041 
ATOM    567  O3'  DG A  28       8.824-923.974-385.454 
ATOM    568  C2'  DG A  28       6.449-923.653-385.426 
ATOM    569  C1'  DG A  28       6.450-923.980-386.916 
ATOM    570  N9   DG A  28       5.198-923.582-387.617 
ATOM    571  C8   DG A  28       3.900-923.578-387.151 
ATOM    572  N7   DG A  28       3.019-923.165-388.028 
ATOM    573  C5   DG A  28       3.785-922.874-389.156 
ATOM    574  C6   DG A  28       3.389-922.386-390.428 
ATOM    575  O6   DG A  28       2.263-922.106-390.829 
ATOM    576  N1   DG A  28       4.490-922.230-391.282 
ATOM    577  C2   DG A  28       5.801-922.510-390.950 
ATOM    578  N2   DG A  28       6.708-922.295-391.907 
ATOM    579  N3   DG A  28       6.171-922.969-389.755 
ATOM    580  C4   DG A  28       5.116-923.124-388.916 
ATOM    581  P    DG A  29       9.782-923.325-384.347 
ATOM    582  OP1  DG A  29      10.630-924.378-383.746 
ATOM    583  OP2  DG A  29       8.974-922.523-383.402 
ATOM    584  O5'  DG A  29      10.684-922.352-385.242 
ATOM    585  C5'  DG A  29      10.948-922.710-386.612 
ATOM    586  C4'  DG A  29      10.797-921.493-387.503 
ATOM    587  O4'  DG A  29       9.430-921.314-387.971 
ATOM    588  C3'  DG A  29      11.146-920.151-386.861 
ATOM    589  O3'  DG A  29      11.773-919.324-387.834 
ATOM    590  C2'  DG A  29       9.796-919.533-386.498 
ATOM    591  C1'  DG A  29       9.060-919.960-387.764 
ATOM    592  N9   DG A  29       7.577-919.899-387.644 
ATOM    593  C8   DG A  29       6.780-920.147-386.547 
ATOM    594  N7   DG A  29       5.497-920.004-386.775 
ATOM    595  C5   DG A  29       5.439-919.633-388.118 
ATOM    596  C6   DG A  29       4.318-919.339-388.937 
ATOM    597  O6   DG A  29       3.127-919.344-388.641 
ATOM    598  N1   DG A  29       4.711-919.007-390.242 
ATOM    599  C2   DG A  29       6.014-918.966-390.695 
ATOM    600  N2   DG A  29       6.179-918.628-391.976 
ATOM    601  N3   DG A  29       7.065-919.244-389.926 
ATOM    602  C4   DG A  29       6.702-919.567-388.657 
ATOM    603  P    DT A  30      13.005-918.401-387.392 
ATOM    604  OP1  DT A  30      14.253-919.196-387.415 
ATOM    605  OP2  DT A  30      12.686-917.730-386.113 
ATOM    606  O5'  DT A  30      13.030-917.322-388.573 
ATOM    607  C5'  DT A  30      12.581-917.711-389.885 
ATOM    608  C4'  DT A  30      11.702-916.626-390.474 
ATOM    609  O4'  DT A  30      10.301-916.787-390.109 
ATOM    610  C3'  DT A  30      12.032-915.196-390.046 
ATOM    611  O3'  DT A  30      11.826-914.325-391.151 
ATOM    612  C2'  DT A  30      10.999-914.867-388.968 
ATOM    613  C1'  DT A  30       9.811-915.536-389.651 
ATOM    614  N1   DT A  30       8.662-915.795-388.739 
ATOM    615  C2   DT A  30       7.401-915.690-389.275 
ATOM    616  O2   DT A  30       7.199-915.400-390.441 
ATOM    617  N3   DT A  30       6.362-915.935-388.399 
ATOM    618  C4   DT A  30       6.477-916.270-387.065 
ATOM    619  O4   DT A  30       5.471-916.467-386.379 
ATOM    620  C5   DT A  30       7.839-916.356-386.594 
ATOM    621  C7   DT A  30       8.054-916.715-385.153 
ATOM    622  C6   DT A  30       8.868-916.121-387.425 
ATOM    623  P    DA A  31      12.856-913.124-391.395 
ATOM    624  OP1  DA A  31      14.031-913.623-392.144 
ATOM    625  OP2  DA A  31      13.143-912.448-390.111 
ATOM    626  O5'  DA A  31      11.993-912.155-392.331 
ATOM    627  C5'  DA A  31      11.004-912.727-393.207 
ATOM    628  C4'  DA A  31       9.729-911.909-393.154 
ATOM    629  O4'  DA A  31       8.831-912.347-392.096 
ATOM    630  C3'  DA A  31       9.909-910.414-392.889 
ATOM    631  O3'  DA A  31       8.947-909.693-393.649 
ATOM    632  C2'  DA A  31       9.584-910.242-391.406 
ATOM    633  C1'  DA A  31       8.402-911.205-391.371 
ATOM    634  N9   DA A  31       8.026-911.643-389.997 
ATOM    635  C8   DA A  31       8.843-911.865-388.925 
ATOM    636  N7   DA A  31       8.212-912.242-387.856 
ATOM    637  C5   DA A  31       6.880-912.273-388.245 
ATOM    638  C6   DA A  31       5.700-912.599-387.558 
ATOM    639  N6   DA A  31       5.673-912.974-386.271 
ATOM    640  N1   DA A  31       4.544-912.524-388.243 
ATOM    641  C2   DA A  31       4.577-912.151-389.522 
ATOM    642  N3   DA A  31       5.613-911.825-390.264 
ATOM    643  C4   DA A  31       6.756-911.907-389.555 
ATOM    644  P    DG A  32       9.378-908.315-394.341 
ATOM    645  OP1  DG A  32      10.034-908.597-395.638 
ATOM    646  OP2  DG A  32      10.157-907.501-393.383 
ATOM    647  O5'  DG A  32       7.955-907.630-394.595 
ATOM    648  C5'  DG A  32       6.807-908.469-394.823 
ATOM    649  C4'  DG A  32       5.620-907.950-394.035 
ATOM    650  O4'  DG A  32       5.567-908.497-392.686 
ATOM    651  C3'  DG A  32       5.575-906.437-393.820 
ATOM    652  O3'  DG A  32       4.222-906.003-393.887 
ATOM    653  C2'  DG A  32       6.081-906.233-392.393 
ATOM    654  C1'  DG A  32       5.359-907.428-391.777 
ATOM    655  N9   DG A  32       5.899-907.837-390.451 
ATOM    656  C8   DG A  32       7.198-907.801-389.991 
ATOM    657  N7   DG A  32       7.341-908.236-388.763 
ATOM    658  C5   DG A  32       6.046-908.583-388.381 
ATOM    659  C6   DG A  32       5.566-909.115-387.157 
ATOM    660  O6   DG A  32       6.195-909.395-386.140 
ATOM    661  N1   DG A  32       4.179-909.320-387.195 
ATOM    662  C2   DG A  32       3.365-909.047-388.277 
ATOM    663  N2   DG A  32       2.066-909.313-388.115 
ATOM    664  N3   DG A  32       3.816-908.548-389.426 
ATOM    665  C4   DG A  32       5.159-908.343-389.404 
ATOM    666  P    DG A  33       3.887-904.619-394.617 
ATOM    667  OP1  DG A  33       3.776-904.842-396.077 
ATOM    668  OP2  DG A  33       4.856-903.585-394.191 
ATOM    669  O5'  DG A  33       2.444-904.284-394.013 
ATOM    670  C5'  DG A  33       1.579-905.369-393.629 
ATOM    671  C4'  DG A  33       0.931-905.068-392.292 
ATOM    672  O4'  DG A  33       1.743-905.514-391.169 
ATOM    673  C3'  DG A  33       0.673-903.591-391.996 
ATOM    674  O3'  DG A  33      -0.555-903.471-391.288 
ATOM    675  C2'  DG A  33       1.812-903.177-391.065 
ATOM    676  C1'  DG A  33       1.830-904.453-390.230 
ATOM    677  N9   DG A  33       3.080-904.635-389.440 
ATOM    678  C8   DG A  33       4.372-904.281-389.761 
ATOM    679  N7   DG A  33       5.253-904.583-388.838 
ATOM    680  C5   DG A  33       4.490-905.178-387.834 
ATOM    681  C6   DG A  33       4.887-905.712-386.580 
ATOM    682  O6   DG A  33       6.011-905.772-386.089 
ATOM    683  N1   DG A  33       3.790-906.220-385.870 
ATOM    684  C2   DG A  33       2.481-906.212-386.314 
ATOM    685  N2   DG A  33       1.579-906.745-385.486 
ATOM    686  N3   DG A  33       2.110-905.711-387.490 
ATOM    687  C4   DG A  33       3.163-905.215-388.192 
ATOM    688  P    DA A  34      -1.533-902.252-391.632 
ATOM    689  OP1  DA A  34      -2.366-902.600-392.805 
ATOM    690  OP2  DA A  34      -0.749-901.002-391.741 
ATOM    691  O5'  DA A  34      -2.447-902.200-390.320 
ATOM    692  C5'  DA A  34      -2.695-903.418-389.593 
ATOM    693  C4'  DA A  34      -2.560-903.170-388.104 
ATOM    694  O4'  DA A  34      -1.192-903.343-387.634 
ATOM    695  C3'  DA A  34      -2.939-901.769-387.626 
ATOM    696  O3'  DA A  34      -3.575-901.871-386.357 
ATOM    697  C2'  DA A  34      -1.603-901.047-387.443 
ATOM    698  C1'  DA A  34      -0.850-902.224-386.831 
ATOM    699  N9   DA A  34       0.631-902.068-386.863 
ATOM    700  C8   DA A  34       1.401-901.464-387.816 
ATOM    701  N7   DA A  34       2.671-901.489-387.557 
ATOM    702  C5   DA A  34       2.753-902.158-386.344 
ATOM    703  C6   DA A  34       3.841-902.511-385.529 
ATOM    704  N6   DA A  34       5.115-902.224-385.829 
ATOM    705  N1   DA A  34       3.570-903.172-384.387 
ATOM    706  C2   DA A  34       2.302-903.455-384.095 
ATOM    707  N3   DA A  34       1.211-903.178-384.773 
ATOM    708  C4   DA A  34       1.509-902.516-385.911 
ATOM    709  P    DG A  35      -4.826-900.925-386.038 
ATOM    710  OP1  DG A  35      -6.060-901.533-386.587 
ATOM    711  OP2  DG A  35      -4.530-899.545-386.480 
ATOM    712  O5'  DG A  35      -4.864-900.981-384.439 
ATOM    713  C5'  DG A  35      -4.396-902.167-383.771 
ATOM    714  C4'  DG A  35      -3.534-901.788-382.584 
ATOM    715  O4'  DG A  35      -2.133-901.621-382.947 
ATOM    716  C3'  DG A  35      -3.894-900.473-381.893 
ATOM    717  O3'  DG A  35      -3.696-900.620-380.491 
ATOM    718  C2'  DG A  35      -2.876-899.464-382.423 
ATOM    719  C1'  DG A  35      -1.670-900.398-382.394 
ATOM    720  N9   DG A  35      -0.524-899.923-383.218 
ATOM    721  C8   DG A  35      -0.536-899.229-384.408 
ATOM    722  N7   DG A  35       0.657-898.958-384.880 
ATOM    723  C5   DG A  35       1.520-899.511-383.936 
ATOM    724  C6   DG A  35       2.938-899.538-383.898 
ATOM    725  O6   DG A  35       3.739-899.071-384.705 
ATOM    726  N1   DG A  35       3.409-900.203-382.757 
ATOM    727  C2   DG A  35       2.613-900.769-381.781 
ATOM    728  N2   DG A  35       3.254-901.360-380.771 
ATOM    729  N3   DG A  35       1.281-900.744-381.818 
ATOM    730  C4   DG A  35       0.810-900.102-382.917 
ATOM    731  P    DA A  36      -4.747-899.953-379.485 
ATOM    732  OP1  DA A  36      -5.907-900.855-379.309 
ATOM    733  OP2  DA A  36      -5.057-898.577-379.931 
ATOM    734  O5'  DA A  36      -3.895-899.899-378.130 
ATOM    735  C5'  DA A  36      -2.889-900.901-377.898 
ATOM    736  C4'  DA A  36      -1.630-900.256-377.353 
ATOM    737  O4'  DA A  36      -0.732-899.812-378.409 
ATOM    738  C3'  DA A  36      -1.840-899.006-376.498 
ATOM    739  O3'  DA A  36      -0.886-899.004-375.443 
ATOM    740  C2'  DA A  36      -1.532-897.839-377.436 
ATOM    741  C1'  DA A  36      -0.331-898.480-378.125 
ATOM    742  N9   DA A  36       0.043-897.825-379.410 
ATOM    743  C8   DA A  36      -0.777-897.249-380.338 
ATOM    744  N7   DA A  36      -0.149-896.758-381.361 
ATOM    745  C5   DA A  36       1.186-897.027-381.093 
ATOM    746  C6   DA A  36       2.368-896.757-381.803 
ATOM    747  N6   DA A  36       2.393-896.124-382.985 
ATOM    748  N1   DA A  36       3.527-897.161-381.252 
ATOM    749  C2   DA A  36       3.496-897.790-380.078 
ATOM    750  N3   DA A  36       2.461-898.096-379.327 
ATOM    751  C4   DA A  36       1.313-897.680-379.900 
ATOM    752  P    DA A  37      -1.338-898.512-373.989 
ATOM    753  OP1  DA A  37      -1.979-899.633-373.264 
ATOM    754  OP2  DA A  37      -2.140-897.275-374.110 
ATOM    755  O5'  DA A  37       0.073-898.174-373.317 
ATOM    756  C5'  DA A  37       1.239-898.910-373.732 
ATOM    757  C4'  DA A  37       2.409-897.965-373.922 
ATOM    758  O4'  DA A  37       2.462-897.412-375.268 
ATOM    759  C3'  DA A  37       2.423-896.734-373.017 
ATOM    760  O3'  DA A  37       3.768-896.444-372.655 
ATOM    761  C2'  DA A  37       1.903-895.599-373.899 
ATOM    762  C1'  DA A  37       2.643-896.008-375.168 
ATOM    763  N9   DA A  37       2.100-895.383-376.406 
ATOM    764  C8   DA A  37       0.803-895.071-376.701 
ATOM    765  N7   DA A  37       0.646-894.529-377.869 
ATOM    766  C5   DA A  37       1.933-894.477-378.389 
ATOM    767  C6   DA A  37       2.441-894.005-379.611 
ATOM    768  N6   DA A  37       1.678-893.471-380.574 
ATOM    769  N1   DA A  37       3.770-894.103-379.806 
ATOM    770  C2   DA A  37       4.524-894.636-378.845 
ATOM    771  N3   DA A  37       4.162-895.107-377.672 
ATOM    772  C4   DA A  37       2.829-894.997-377.501 
ATOM    773  P    DC A  38       4.083-895.960-371.162 
ATOM    774  OP1  DC A  38       4.210-897.138-370.275 
ATOM    775  OP2  DC A  38       3.091-894.942-370.751 
ATOM    776  O5'  DC A  38       5.515-895.271-371.349 
ATOM    777  C5'  DC A  38       6.398-895.761-372.376 
ATOM    778  C4'  DC A  38       7.029-894.598-373.115 
ATOM    779  O4'  DC A  38       6.217-894.146-374.237 
ATOM    780  C3'  DC A  38       7.257-893.331-372.292 
ATOM    781  O3'  DC A  38       8.476-892.726-372.705 
ATOM    782  C2'  DC A  38       6.102-892.406-372.676 
ATOM    783  C1'  DC A  38       6.102-892.733-374.167 
ATOM    784  N1   DC A  38       4.850-892.335-374.867 
ATOM    785  C2   DC A  38       4.956-891.894-376.185 
ATOM    786  O2   DC A  38       6.073-891.853-376.713 
ATOM    787  N3   DC A  38       3.826-891.525-376.841 
ATOM    788  C4   DC A  38       2.633-891.584-376.234 
ATOM    789  N4   DC A  38       1.561-891.214-376.917 
ATOM    790  C5   DC A  38       2.504-892.034-374.880 
ATOM    791  C6   DC A  38       3.645-892.397-374.241 
ATOM    792  P    DC A  39       9.434-892.078-371.598 
ATOM    793  OP1  DC A  39      10.282-893.131-370.997 
ATOM    794  OP2  DC A  39       8.627-891.275-370.652 
ATOM    795  O5'  DC A  39      10.337-891.105-372.492 
ATOM    796  C5'  DC A  39      10.601-891.463-373.862 
ATOM    797  C4'  DC A  39      10.450-890.246-374.754 
ATOM    798  O4'  DC A  39       9.083-890.067-375.221 
ATOM    799  C3'  DC A  39      10.799-888.904-374.111 
ATOM    800  O3'  DC A  39      11.426-888.077-375.085 
ATOM    801  C2'  DC A  39       9.449-888.286-373.748 
ATOM    802  C1'  DC A  39       8.712-888.713-375.014 
ATOM    803  N1   DC A  39       7.229-888.652-374.895 
ATOM    804  C2   DC A  39       6.501-888.296-376.026 
ATOM    805  O2   DC A  39       7.109-888.049-377.074 
ATOM    806  N3   DC A  39       5.146-888.234-375.938 
ATOM    807  C4   DC A  39       4.525-888.510-374.784 
ATOM    808  N4   DC A  39       3.204-888.435-374.748 
ATOM    809  C5   DC A  39       5.257-888.877-373.608 
ATOM    810  C6   DC A  39       6.609-888.933-373.717 
ATOM    811  P    DT A  40      12.657-887.154-374.642 
ATOM    812  OP1  DT A  40      13.906-887.948-374.666 
ATOM    813  OP2  DT A  40      12.339-886.483-373.363 
ATOM    814  O5'  DT A  40      12.683-886.075-375.823 
ATOM    815  C5'  DT A  40      12.233-886.464-377.135 
ATOM    816  C4'  DT A  40      11.355-885.379-377.724 
ATOM    817  O4'  DT A  40       9.954-885.540-377.359 
ATOM    818  C3'  DT A  40      11.685-883.949-377.296 
ATOM    819  O3'  DT A  40      11.478-883.078-378.401 
ATOM    820  C2'  DT A  40      10.652-883.619-376.218 
ATOM    821  C1'  DT A  40       9.463-884.289-376.902 
ATOM    822  N1   DT A  40       8.315-884.548-375.989 
ATOM    823  C2   DT A  40       7.054-884.442-376.525 
ATOM    824  O2   DT A  40       6.851-884.152-377.692 
ATOM    825  N3   DT A  40       6.015-884.688-375.649 
ATOM    826  C4   DT A  40       6.129-885.023-374.316 
ATOM    827  O4   DT A  40       5.124-885.220-373.630 
ATOM    828  C5   DT A  40       7.492-885.109-373.845 
ATOM    829  C7   DT A  40       7.707-885.468-372.404 
ATOM    830  C6   DT A  40       8.521-884.874-374.675 
ATOM    831  P    DA A  41      12.509-881.877-378.645 
ATOM    832  OP1  DA A  41      13.684-882.376-379.394 
ATOM    833  OP2  DA A  41      12.796-881.201-377.361 
ATOM    834  O5'  DA A  41      11.646-880.907-379.582 
ATOM    835  C5'  DA A  41      10.657-881.480-380.457 
ATOM    836  C4'  DA A  41       9.382-880.661-380.405 
ATOM    837  O4'  DA A  41       8.484-881.100-379.346 
ATOM    838  C3'  DA A  41       9.562-879.167-380.139 
ATOM    839  O3'  DA A  41       8.600-878.445-380.899 
ATOM    840  C2'  DA A  41       9.237-878.995-378.656 
ATOM    841  C1'  DA A  41       8.055-879.958-378.621 
ATOM    842  N9   DA A  41       7.679-880.396-377.248 
ATOM    843  C8   DA A  41       8.495-880.618-376.175 
ATOM    844  N7   DA A  41       7.865-880.994-375.106 
ATOM    845  C5   DA A  41       6.533-881.026-375.495 
ATOM    846  C6   DA A  41       5.353-881.351-374.808 
ATOM    847  N6   DA A  41       5.325-881.727-373.521 
ATOM    848  N1   DA A  41       4.197-881.277-375.494 
ATOM    849  C2   DA A  41       4.230-880.904-376.772 
ATOM    850  N3   DA A  41       5.266-880.577-377.515 
ATOM    851  C4   DA A  41       6.409-880.660-376.805 
ATOM    852  P    DG A  42       9.030-877.068-381.592 
ATOM    853  OP1  DG A  42       9.686-877.350-382.888 
ATOM    854  OP2  DG A  42       9.810-876.254-380.633 
ATOM    855  O5'  DG A  42       7.608-876.383-381.846 
ATOM    856  C5'  DG A  42       6.460-877.222-382.074 
ATOM    857  C4'  DG A  42       5.273-876.703-381.285 
ATOM    858  O4'  DG A  42       5.219-877.250-379.937 
ATOM    859  C3'  DG A  42       5.228-875.190-381.071 
ATOM    860  O3'  DG A  42       3.875-874.755-381.138 
ATOM    861  C2'  DG A  42       5.734-874.986-379.643 
ATOM    862  C1'  DG A  42       5.012-876.180-379.027 
ATOM    863  N9   DG A  42       5.552-876.589-377.701 
ATOM    864  C8   DG A  42       6.851-876.554-377.241 
ATOM    865  N7   DG A  42       6.994-876.989-376.013 
ATOM    866  C5   DG A  42       5.699-877.336-375.631 
ATOM    867  C6   DG A  42       5.218-877.868-374.407 
ATOM    868  O6   DG A  42       5.848-878.147-373.390 
ATOM    869  N1   DG A  42       3.832-878.073-374.446 
ATOM    870  C2   DG A  42       3.017-877.799-375.527 
ATOM    871  N2   DG A  42       1.719-878.066-375.365 
ATOM    872  N3   DG A  42       3.469-877.301-376.676 
ATOM    873  C4   DG A  42       4.812-877.096-376.654 
ATOM    874  P    DA A  43       3.540-873.371-381.868 
ATOM    875  OP1  DA A  43       3.429-873.595-383.327 
ATOM    876  OP2  DA A  43       4.509-872.338-381.442 
ATOM    877  O5'  DA A  43       2.097-873.037-381.263 
ATOM    878  C5'  DA A  43       1.232-874.122-380.879 
ATOM    879  C4'  DA A  43       0.584-873.821-379.542 
ATOM    880  O4'  DA A  43       1.396-874.267-378.419 
ATOM    881  C3'  DA A  43       0.326-872.344-379.246 
ATOM    882  O3'  DA A  43      -0.902-872.224-378.539 
ATOM    883  C2'  DA A  43       1.465-871.930-378.315 
ATOM    884  C1'  DA A  43       1.483-873.206-377.480 
ATOM    885  N9   DA A  43       2.733-873.388-376.690 
ATOM    886  C8   DA A  43       4.008-873.031-377.025 
ATOM    887  N7   DA A  43       4.889-873.323-376.120 
ATOM    888  C5   DA A  43       4.147-873.919-375.110 
ATOM    889  C6   DA A  43       4.504-874.456-373.862 
ATOM    890  N6   DA A  43       5.763-874.481-373.400 
ATOM    891  N1   DA A  43       3.518-874.969-373.103 
ATOM    892  C2   DA A  43       2.269-874.942-373.567 
ATOM    893  N3   DA A  43       1.818-874.470-374.709 
ATOM    894  C4   DA A  43       2.825-873.962-375.450 
ATOM    895  P    DG A  44      -1.881-871.004-378.882 
ATOM    896  OP1  DG A  44      -2.713-871.353-380.055 
ATOM    897  OP2  DG A  44      -1.096-869.754-378.991 
ATOM    898  O5'  DG A  44      -2.794-870.953-377.570 
ATOM    899  C5'  DG A  44      -3.043-872.171-376.844 
ATOM    900  C4'  DG A  44      -2.907-871.923-375.355 
ATOM    901  O4'  DG A  44      -1.540-872.096-374.884 
ATOM    902  C3'  DG A  44      -3.287-870.521-374.876 
ATOM    903  O3'  DG A  44      -3.922-870.624-373.608 
ATOM    904  C2'  DG A  44      -1.951-869.800-374.694 
ATOM    905  C1'  DG A  44      -1.197-870.977-374.081 
ATOM    906  N9   DG A  44       0.284-870.821-374.113 
ATOM    907  C8   DG A  44       1.077-870.216-375.064 
ATOM    908  N7   DG A  44       2.358-870.248-374.791 
ATOM    909  C5   DG A  44       2.419-870.922-373.572 
ATOM    910  C6   DG A  44       3.541-871.263-372.772 
ATOM    911  O6   DG A  44       4.730-871.037-372.978 
ATOM    912  N1   DG A  44       3.153-871.946-371.612 
ATOM    913  C2   DG A  44       1.851-872.259-371.269 
ATOM    914  N2   DG A  44       1.691-872.916-370.118 
ATOM    915  N3   DG A  44       0.801-871.939-372.020 
ATOM    916  C4   DG A  44       1.159-871.276-373.150 
ATOM    917  P    DT A  45      -5.173-869.678-373.288 
ATOM    918  OP1  DT A  45      -6.407-870.286-373.837 
ATOM    919  OP2  DT A  45      -4.877-868.298-373.730 
ATOM    920  O5'  DT A  45      -5.211-869.734-371.690 
ATOM    921  C5'  DT A  45      -4.743-870.920-371.021 
ATOM    922  C4'  DT A  45      -3.881-870.541-369.834 
ATOM    923  O4'  DT A  45      -2.480-870.374-370.197 
ATOM    924  C3'  DT A  45      -4.241-869.226-369.143 
ATOM    925  O3'  DT A  45      -4.043-869.373-367.742 
ATOM    926  C2'  DT A  45      -3.223-868.217-369.674 
ATOM    927  C1'  DT A  45      -2.017-869.151-369.644 
ATOM    928  N1   DT A  45      -0.871-868.676-370.468 
ATOM    929  C2   DT A  45       0.391-868.952-370.001 
ATOM    930  O2   DT A  45       0.598-869.556-368.964 
ATOM    931  N3   DT A  45       1.429-868.495-370.792 
ATOM    932  C4   DT A  45       1.309-867.803-371.980 
ATOM    933  O4   DT A  45       2.313-867.445-372.599 
ATOM    934  C5   DT A  45      -0.055-867.561-372.387 
ATOM    935  C7   DT A  45      -0.273-866.813-373.669 
ATOM    936  C6   DT A  45      -1.082-867.994-371.638 
ATOM    937  P    DT A  46      -5.094-868.706-366.735 
ATOM    938  OP1  DT A  46      -6.254-869.608-366.559 
ATOM    939  OP2  DT A  46      -5.404-867.330-367.182 
ATOM    940  O5'  DT A  46      -4.243-868.652-365.381 
ATOM    941  C5'  DT A  46      -3.236-869.654-365.149 
ATOM    942  C4'  DT A  46      -1.977-869.009-364.603 
ATOM    943  O4'  DT A  46      -1.079-868.564-365.659 
ATOM    944  C3'  DT A  46      -2.188-867.759-363.749 
ATOM    945  O3'  DT A  46      -1.234-867.756-362.693 
ATOM    946  C2'  DT A  46      -1.879-866.592-364.686 
ATOM    947  C1'  DT A  46      -0.678-867.233-365.376 
ATOM    948  N1   DT A  46      -0.305-866.578-366.661 
ATOM    949  C2   DT A  46       1.032-866.534-366.975 
ATOM    950  O2   DT A  46       1.898-867.001-366.256 
ATOM    951  N3   DT A  46       1.339-865.919-368.173 
ATOM    952  C4   DT A  46       0.443-865.358-369.060 
ATOM    953  O4   DT A  46       0.837-864.834-370.103 
ATOM    954  C5   DT A  46      -0.937-865.453-368.642 
ATOM    955  C7   DT A  46      -1.978-864.868-369.550 
ATOM    956  C6   DT A  46      -1.264-866.046-367.482 
ATOM    957  P    DG A  47      -1.686-867.265-361.239 
ATOM    958  OP1  DG A  47      -2.327-868.385-360.514 
ATOM    959  OP2  DG A  47      -2.487-866.027-361.361 
ATOM    960  O5'  DG A  47      -0.274-866.926-360.567 
ATOM    961  C5'  DG A  47       0.892-867.663-360.983 
ATOM    962  C4'  DG A  47       2.061-866.718-361.172 
ATOM    963  O4'  DG A  47       2.115-866.165-362.519 
ATOM    964  C3'  DG A  47       2.076-865.487-360.267 
ATOM    965  O3'  DG A  47       3.420-865.197-359.906 
ATOM    966  C2'  DG A  47       1.556-864.351-361.150 
ATOM    967  C1'  DG A  47       2.296-864.761-362.419 
ATOM    968  N9   DG A  47       1.753-864.135-363.657 
ATOM    969  C8   DG A  47       0.450-863.813-363.971 
ATOM    970  N7   DG A  47       0.306-863.267-365.154 
ATOM    971  C5   DG A  47       1.604-863.224-365.659 
ATOM    972  C6   DG A  47       2.085-862.738-366.903 
ATOM    973  O6   DG A  47       1.453-862.238-367.830 
ATOM    974  N1   DG A  47       3.476-862.885-367.007 
ATOM    975  C2   DG A  47       4.293-863.431-366.037 
ATOM    976  N2   DG A  47       5.595-863.483-366.329 
ATOM    977  N3   DG A  47       3.841-863.887-364.871 
ATOM    978  C4   DG A  47       2.495-863.751-364.753 
ATOM    979  P    DG A  48       3.735-864.713-358.412 
ATOM    980  OP1  DG A  48       3.863-865.891-357.525 
ATOM    981  OP2  DG A  48       2.744-863.695-358.002 
ATOM    982  O5'  DG A  48       5.167-864.023-358.599 
ATOM    983  C5'  DG A  48       6.050-864.514-359.626 
ATOM    984  C4'  DG A  48       6.682-863.351-360.366 
ATOM    985  O4'  DG A  48       5.869-862.899-361.487 
ATOM    986  C3'  DG A  48       6.909-862.083-359.542 
ATOM    987  O3'  DG A  48       8.129-861.479-359.955 
ATOM    988  C2'  DG A  48       5.754-861.158-359.927 
ATOM    989  C1'  DG A  48       5.755-861.486-361.417 
ATOM    990  N9   DG A  48       4.503-861.087-362.118 
ATOM    991  C8   DG A  48       3.206-861.083-361.651 
ATOM    992  N7   DG A  48       2.324-860.670-362.529 
ATOM    993  C5   DG A  48       3.091-860.379-363.656 
ATOM    994  C6   DG A  48       2.695-859.891-364.929 
ATOM    995  O6   DG A  48       1.569-859.612-365.330 
ATOM    996  N1   DG A  48       3.796-859.736-365.783 
ATOM    997  C2   DG A  48       5.107-860.016-365.450 
ATOM    998  N2   DG A  48       6.014-859.801-366.407 
ATOM    999  N3   DG A  48       5.477-860.474-364.256 
ATOM   1000  C4   DG A  48       4.421-860.630-363.416 
ATOM   1001  P    DG A  49       9.087-860.830-358.848 
ATOM   1002  OP1  DG A  49       9.935-861.884-358.247 
ATOM   1003  OP2  DG A  49       8.280-860.028-357.903 
ATOM   1004  O5'  DG A  49       9.989-859.858-359.743 
ATOM   1005  C5'  DG A  49      10.254-860.215-361.112 
ATOM   1006  C4'  DG A  49      10.103-858.999-362.004 
ATOM   1007  O4'  DG A  49       8.736-858.820-362.472 
ATOM   1008  C3'  DG A  49      10.452-857.656-361.362 
ATOM   1009  O3'  DG A  49      11.079-856.830-362.335 
ATOM   1010  C2'  DG A  49       9.101-857.039-360.998 
ATOM   1011  C1'  DG A  49       8.365-857.466-362.264 
ATOM   1012  N9   DG A  49       6.882-857.405-362.145 
ATOM   1013  C8   DG A  49       6.086-857.653-361.048 
ATOM   1014  N7   DG A  49       4.803-857.509-361.275 
ATOM   1015  C5   DG A  49       4.744-857.139-362.618 
ATOM   1016  C6   DG A  49       3.624-856.844-363.437 
ATOM   1017  O6   DG A  49       2.432-856.849-363.142 
ATOM   1018  N1   DG A  49       4.016-856.513-364.742 
ATOM   1019  C2   DG A  49       5.319-856.472-365.196 
ATOM   1020  N2   DG A  49       5.485-856.133-366.476 
ATOM   1021  N3   DG A  49       6.371-856.749-364.426 
ATOM   1022  C4   DG A  49       6.007-857.072-363.158 
ATOM   1023  P    DA A  50      12.310-855.907-361.892 
ATOM   1024  OP1  DA A  50      13.558-856.701-361.916 
ATOM   1025  OP2  DA A  50      11.992-855.236-360.613 
ATOM   1026  O5'  DA A  50      12.336-854.827-363.074 
ATOM   1027  C5'  DA A  50      11.886-855.216-364.385 
ATOM   1028  C4'  DA A  50      11.007-854.131-364.974 
ATOM   1029  O4'  DA A  50       9.606-854.293-364.610 
ATOM   1030  C3'  DA A  50      11.337-852.702-364.546 
ATOM   1031  O3'  DA A  50      11.131-851.831-365.651 
ATOM   1032  C2'  DA A  50      10.305-852.372-363.469 
ATOM   1033  C1'  DA A  50       9.116-853.042-364.152 
ATOM   1034  N9   DA A  50       7.967-853.301-363.240 
ATOM   1035  C8   DA A  50       7.995-853.634-361.916 
ATOM   1036  N7   DA A  50       6.819-853.794-361.391 
ATOM   1037  C5   DA A  50       5.947-853.550-362.443 
ATOM   1038  C6   DA A  50       4.546-853.561-362.534 
ATOM   1039  N6   DA A  50       3.739-853.841-361.501 
ATOM   1040  N1   DA A  50       4.000-853.271-363.730 
ATOM   1041  C2   DA A  50       4.806-852.993-364.754 
ATOM   1042  N3   DA A  50       6.120-852.953-364.789 
ATOM   1043  C4   DA A  50       6.641-853.246-363.579 
ATOM   1044  P    DA A  51      12.162-850.630-365.896 
ATOM   1045  OP1  DA A  51      13.337-851.129-366.644 
ATOM   1046  OP2  DA A  51      12.449-849.954-364.612 
ATOM   1047  O5'  DA A  51      11.299-849.660-366.832 
ATOM   1048  C5'  DA A  51      10.310-850.233-367.708 
ATOM   1049  C4'  DA A  51       9.035-849.414-367.655 
ATOM   1050  O4'  DA A  51       8.136-849.853-366.596 
ATOM   1051  C3'  DA A  51       9.215-847.920-367.390 
ATOM   1052  O3'  DA A  51       8.252-847.198-368.150 
ATOM   1053  C2'  DA A  51       8.890-847.748-365.906 
ATOM   1054  C1'  DA A  51       7.707-848.711-365.871 
ATOM   1055  N9   DA A  51       7.332-849.149-364.498 
ATOM   1056  C8   DA A  51       8.148-849.371-363.426 
ATOM   1057  N7   DA A  51       7.518-849.747-362.357 
ATOM   1058  C5   DA A  51       6.186-849.778-362.745 
ATOM   1059  C6   DA A  51       5.006-850.104-362.058 
ATOM   1060  N6   DA A  51       4.978-850.479-360.772 
ATOM   1061  N1   DA A  51       3.850-850.029-362.744 
ATOM   1062  C2   DA A  51       3.883-849.657-364.022 
ATOM   1063  N3   DA A  51       4.919-849.330-364.765 
ATOM   1064  C4   DA A  51       6.062-849.413-364.055 
ATOM   1065  P    DG A  52       8.683-845.821-368.842 
ATOM   1066  OP1  DG A  52       9.339-846.102-370.139 
ATOM   1067  OP2  DG A  52       9.462-845.007-367.883 
ATOM   1068  O5'  DG A  52       7.260-845.136-369.096 
ATOM   1069  C5'  DG A  52       6.112-845.975-369.324 
ATOM   1070  C4'  DG A  52       4.926-845.455-368.536 
ATOM   1071  O4'  DG A  52       4.872-846.003-367.187 
ATOM   1072  C3'  DG A  52       4.881-843.943-368.321 
ATOM   1073  O3'  DG A  52       3.528-843.508-368.388 
ATOM   1074  C2'  DG A  52       5.387-843.739-366.894 
ATOM   1075  C1'  DG A  52       4.664-844.933-366.278 
ATOM   1076  N9   DG A  52       5.205-845.342-364.951 
ATOM   1077  C8   DG A  52       6.504-845.307-364.491 
ATOM   1078  N7   DG A  52       6.647-845.741-363.263 
ATOM   1079  C5   DG A  52       5.352-846.089-362.882 
ATOM   1080  C6   DG A  52       4.871-846.621-361.657 
ATOM   1081  O6   DG A  52       5.501-846.900-360.640 
ATOM   1082  N1   DG A  52       3.485-846.826-361.696 
ATOM   1083  C2   DG A  52       2.670-846.552-362.777 
ATOM   1084  N2   DG A  52       1.372-846.818-362.615 
ATOM   1085  N3   DG A  52       3.122-846.053-363.927 
ATOM   1086  C4   DG A  52       4.464-845.849-363.904 
ATOM   1087  P    DA A  53       3.192-842.124-369.118 
ATOM   1088  OP1  DA A  53       3.082-842.347-370.578 
ATOM   1089  OP2  DA A  53       4.162-841.090-368.692 
ATOM   1090  O5'  DA A  53       1.750-841.789-368.514 
ATOM   1091  C5'  DA A  53       0.884-842.875-368.130 
ATOM   1092  C4'  DA A  53       0.237-842.573-366.792 
ATOM   1093  O4'  DA A  53       1.049-843.019-365.669 
ATOM   1094  C3'  DA A  53      -0.022-841.096-366.496 
ATOM   1095  O3'  DA A  53      -1.249-840.976-365.789 
ATOM   1096  C2'  DA A  53       1.118-840.683-365.565 
ATOM   1097  C1'  DA A  53       1.135-841.958-364.730 
ATOM   1098  N9   DA A  53       2.385-842.141-363.940 
ATOM   1099  C8   DA A  53       3.660-841.784-364.275 
ATOM   1100  N7   DA A  53       4.541-842.076-363.370 
ATOM   1101  C5   DA A  53       3.800-842.671-362.360 
ATOM   1102  C6   DA A  53       4.157-843.209-361.112 
ATOM   1103  N6   DA A  53       5.415-843.233-360.650 
ATOM   1104  N1   DA A  53       3.171-843.722-360.353 
ATOM   1105  C2   DA A  53       1.922-843.695-360.818 
ATOM   1106  N3   DA A  53       1.471-843.223-361.959 
ATOM   1107  C4   DA A  53       2.478-842.715-362.700 
ATOM   1108  P    DC A  54      -2.228-839.757-366.133 
ATOM   1109  OP1  DC A  54      -3.060-840.105-367.306 
ATOM   1110  OP2  DC A  54      -1.444-838.507-366.242 
ATOM   1111  O5'  DC A  54      -3.141-839.706-364.820 
ATOM   1112  C5'  DC A  54      -3.390-840.924-364.094 
ATOM   1113  C4'  DC A  54      -3.254-840.675-362.605 
ATOM   1114  O4'  DC A  54      -1.887-840.849-362.134 
ATOM   1115  C3'  DC A  54      -3.634-839.274-362.127 
ATOM   1116  O3'  DC A  54      -4.269-839.376-360.858 
ATOM   1117  C2'  DC A  54      -2.298-838.553-361.944 
ATOM   1118  C1'  DC A  54      -1.545-839.730-361.332 
ATOM   1119  N1   DC A  54      -0.063-839.574-361.363 
ATOM   1120  C2   DC A  54       0.668-840.098-360.300 
ATOM   1121  O2   DC A  54       0.063-840.665-359.384 
ATOM   1122  N3   DC A  54       2.019-839.965-360.310 
ATOM   1123  C4   DC A  54       2.636-839.343-361.323 
ATOM   1124  N4   DC A  54       3.956-839.240-361.286 
ATOM   1125  C5   DC A  54       1.903-838.797-362.425 
ATOM   1126  C6   DC A  54       0.554-838.939-362.397 
ATOM   1127  P    DG A  55      -5.520-838.431-360.538 
ATOM   1128  OP1  DG A  55      -6.754-839.038-361.087 
ATOM   1129  OP2  DG A  55      -5.225-837.051-360.980 
ATOM   1130  O5'  DG A  55      -5.559-838.486-358.940 
ATOM   1131  C5'  DG A  55      -5.091-839.673-358.272 
ATOM   1132  C4'  DG A  55      -4.228-839.293-357.085 
ATOM   1133  O4'  DG A  55      -2.827-839.127-357.447 
ATOM   1134  C3'  DG A  55      -4.589-837.979-356.393 
ATOM   1135  O3'  DG A  55      -4.390-838.126-354.992 
ATOM   1136  C2'  DG A  55      -3.571-836.970-356.924 
ATOM   1137  C1'  DG A  55      -2.364-837.904-356.895 
ATOM   1138  N9   DG A  55      -1.219-837.429-357.718 
ATOM   1139  C8   DG A  55      -1.230-836.735-358.909 
ATOM   1140  N7   DG A  55      -0.038-836.464-359.381 
ATOM   1141  C5   DG A  55       0.826-837.017-358.436 
ATOM   1142  C6   DG A  55       2.244-837.043-358.399 
ATOM   1143  O6   DG A  55       3.044-836.577-359.206 
ATOM   1144  N1   DG A  55       2.714-837.709-357.258 
ATOM   1145  C2   DG A  55       1.918-838.275-356.282 
ATOM   1146  N2   DG A  55       2.560-838.866-355.272 
ATOM   1147  N3   DG A  55       0.587-838.250-356.318 
ATOM   1148  C4   DG A  55       0.115-837.608-357.418 
ATOM   1149  P    DT A  56      -5.441-837.459-353.985 
ATOM   1150  OP1  DT A  56      -6.601-838.361-353.809 
ATOM   1151  OP2  DT A  56      -5.751-836.083-354.432 
ATOM   1152  O5'  DT A  56      -4.590-837.404-352.631 
ATOM   1153  C5'  DT A  56      -3.584-838.407-352.399 
ATOM   1154  C4'  DT A  56      -2.325-837.761-351.853 
ATOM   1155  O4'  DT A  56      -1.426-837.317-352.910 
ATOM   1156  C3'  DT A  56      -2.535-836.512-350.999 
ATOM   1157  O3'  DT A  56      -1.581-836.509-349.944 
ATOM   1158  C2'  DT A  56      -2.226-835.345-351.937 
ATOM   1159  C1'  DT A  56      -1.025-835.985-352.626 
ATOM   1160  N1   DT A  56      -0.652-835.331-353.911 
ATOM   1161  C2   DT A  56       0.685-835.287-354.225 
ATOM   1162  O2   DT A  56       1.550-835.754-353.507 
ATOM   1163  N3   DT A  56       0.992-834.672-355.423 
ATOM   1164  C4   DT A  56       0.095-834.111-356.310 
ATOM   1165  O4   DT A  56       0.490-833.587-357.354 
ATOM   1166  C5   DT A  56      -1.284-834.206-355.892 
ATOM   1167  C7   DT A  56      -2.325-833.620-356.801 
ATOM   1168  C6   DT A  56      -1.611-834.799-354.733 
ATOM   1169  P    DC A  57      -2.033-836.018-348.490 
ATOM   1170  OP1  DC A  57      -2.674-837.138-347.765 
ATOM   1171  OP2  DC A  57      -2.835-834.780-348.611 
ATOM   1172  O5'  DC A  57      -0.621-835.679-347.817 
ATOM   1173  C5'  DC A  57       0.544-836.416-348.233 
ATOM   1174  C4'  DC A  57       1.714-835.471-348.423 
ATOM   1175  O4'  DC A  57       1.768-834.918-349.769 
ATOM   1176  C3'  DC A  57       1.729-834.239-347.518 
ATOM   1177  O3'  DC A  57       3.073-833.950-347.156 
ATOM   1178  C2'  DC A  57       1.208-833.104-348.400 
ATOM   1179  C1'  DC A  57       1.949-833.514-349.669 
ATOM   1180  N1   DC A  57       1.406-832.888-350.907 
ATOM   1181  C2   DC A  57       2.305-832.563-351.920 
ATOM   1182  O2   DC A  57       3.506-832.806-351.750 
ATOM   1183  N3   DC A  57       1.830-831.992-353.055 
ATOM   1184  C4   DC A  57       0.522-831.745-353.200 
ATOM   1185  N4   DC A  57       0.108-831.186-354.327 
ATOM   1186  C5   DC A  57      -0.420-832.071-352.171 
ATOM   1187  C6   DC A  57       0.075-832.641-351.043 
ATOM   1188  P    DA A  58       3.388-833.466-345.663 
ATOM   1189  OP1  DA A  58       3.515-834.644-344.776 
ATOM   1190  OP2  DA A  58       2.397-832.448-345.252 
ATOM   1191  O5'  DA A  58       4.820-832.776-345.849 
ATOM   1192  C5'  DA A  58       5.703-833.266-346.877 
ATOM   1193  C4'  DA A  58       6.334-832.103-347.616 
ATOM   1194  O4'  DA A  58       5.522-831.651-348.738 
ATOM   1195  C3'  DA A  58       6.562-830.836-346.792 
ATOM   1196  O3'  DA A  58       7.782-830.232-347.205 
ATOM   1197  C2'  DA A  58       5.407-829.911-347.177 
ATOM   1198  C1'  DA A  58       5.408-830.238-348.667 
ATOM   1199  N9   DA A  58       4.156-829.840-349.368 
ATOM   1200  C8   DA A  58       2.877-829.843-348.889 
ATOM   1201  N7   DA A  58       1.993-829.436-349.748 
ATOM   1202  C5   DA A  58       2.740-829.141-350.880 
ATOM   1203  C6   DA A  58       2.383-828.659-352.150 
ATOM   1204  N6   DA A  58       1.122-828.377-352.507 
ATOM   1205  N1   DA A  58       3.373-828.475-353.044 
ATOM   1206  C2   DA A  58       4.624-828.758-352.683 
ATOM   1207  N3   DA A  58       5.075-829.210-351.534 
ATOM   1208  C4   DA A  58       4.064-829.384-350.658 
ATOM   1209  P    DC A  59       8.740-829.583-346.098 
ATOM   1210  OP1  DC A  59       9.588-830.637-345.497 
ATOM   1211  OP2  DC A  59       7.932-828.781-345.153 
ATOM   1212  O5'  DC A  59       9.642-828.611-346.993 
ATOM   1213  C5'  DC A  59       9.907-828.968-348.363 
ATOM   1214  C4'  DC A  59       9.756-827.752-349.254 
ATOM   1215  O4'  DC A  59       8.389-827.573-349.722 
ATOM   1216  C3'  DC A  59      10.104-826.409-348.612 
ATOM   1217  O3'  DC A  59      10.732-825.583-349.585 
ATOM   1218  C2'  DC A  59       8.754-825.791-348.249 
ATOM   1219  C1'  DC A  59       8.018-826.218-349.515 
ATOM   1220  N1   DC A  59       6.535-826.157-349.395 
ATOM   1221  C2   DC A  59       5.806-825.802-350.527 
ATOM   1222  O2   DC A  59       6.414-825.554-351.575 
ATOM   1223  N3   DC A  59       4.452-825.740-350.438 
ATOM   1224  C4   DC A  59       3.831-826.015-349.285 
ATOM   1225  N4   DC A  59       2.509-825.941-349.249 
ATOM   1226  C5   DC A  59       4.562-826.382-348.109 
ATOM   1227  C6   DC A  59       5.914-826.438-348.218 
ATOM   1228  P    DT A  60      11.963-824.660-349.143 
ATOM   1229  OP1  DT A  60      13.211-825.454-349.166 
ATOM   1230  OP2  DT A  60      11.644-823.988-347.864 
ATOM   1231  O5'  DT A  60      11.988-823.580-350.324 
ATOM   1232  C5'  DT A  60      11.539-823.969-351.636 
ATOM   1233  C4'  DT A  60      10.660-822.884-352.225 
ATOM   1234  O4'  DT A  60       9.259-823.045-351.860 
ATOM   1235  C3'  DT A  60      10.990-821.455-351.797 
ATOM   1236  O3'  DT A  60      10.784-820.584-352.902 
ATOM   1237  C2'  DT A  60       9.957-821.125-350.719 
ATOM   1238  C1'  DT A  60       8.769-821.795-351.402 
ATOM   1239  N1   DT A  60       7.620-822.053-350.490 
ATOM   1240  C2   DT A  60       6.359-821.948-351.026 
ATOM   1241  O2   DT A  60       6.157-821.658-352.192 
ATOM   1242  N3   DT A  60       5.320-822.194-350.150 
ATOM   1243  C4   DT A  60       5.435-822.528-348.816 
ATOM   1244  O4   DT A  60       4.429-822.725-348.130 
ATOM   1245  C5   DT A  60       6.797-822.614-348.345 
ATOM   1246  C7   DT A  60       7.012-822.973-346.904 
ATOM   1247  C6   DT A  60       7.827-822.380-349.176 
ATOM   1248  P    DG A  61      11.814-819.383-353.146 
ATOM   1249  OP1  DG A  61      12.989-819.882-353.895 
ATOM   1250  OP2  DG A  61      12.101-818.707-351.862 
ATOM   1251  O5'  DG A  61      10.952-818.413-354.082 
ATOM   1252  C5'  DG A  61       9.962-818.986-354.958 
ATOM   1253  C4'  DG A  61       8.687-818.167-354.905 
ATOM   1254  O4'  DG A  61       7.789-818.606-353.847 
ATOM   1255  C3'  DG A  61       8.867-816.673-354.640 
ATOM   1256  O3'  DG A  61       7.905-815.951-355.400 
ATOM   1257  C2'  DG A  61       8.543-816.500-353.157 
ATOM   1258  C1'  DG A  61       7.360-817.463-353.122 
ATOM   1259  N9   DG A  61       6.985-817.901-351.749 
ATOM   1260  C8   DG A  61       7.792-818.130-350.655 
ATOM   1261  N7   DG A  61       7.143-818.510-349.582 
ATOM   1262  C5   DG A  61       5.811-818.535-349.993 
ATOM   1263  C6   DG A  61       4.638-818.871-349.268 
ATOM   1264  O6   DG A  61       4.531-819.222-348.095 
ATOM   1265  N1   DG A  61       3.493-818.762-350.069 
ATOM   1266  C2   DG A  61       3.483-818.379-351.396 
ATOM   1267  N2   DG A  61       2.285-818.338-351.985 
ATOM   1268  N3   DG A  61       4.585-818.065-352.075 
ATOM   1269  C4   DG A  61       5.704-818.165-351.312 
ATOM   1270  P    DA A  62       8.336-814.574-356.092 
ATOM   1271  OP1  DA A  62       8.992-814.855-357.389 
ATOM   1272  OP2  DA A  62       9.115-813.760-355.134 
ATOM   1273  O5'  DA A  62       6.913-813.889-356.346 
ATOM   1274  C5'  DA A  62       5.765-814.728-356.574 
ATOM   1275  C4'  DA A  62       4.578-814.208-355.786 
ATOM   1276  O4'  DA A  62       4.525-814.756-354.437 
ATOM   1277  C3'  DA A  62       4.533-812.695-355.571 
ATOM   1278  O3'  DA A  62       3.180-812.261-355.638 
ATOM   1279  C2'  DA A  62       5.039-812.491-354.144 
ATOM   1280  C1'  DA A  62       4.317-813.686-353.528 
ATOM   1281  N9   DA A  62       4.858-814.095-352.202 
ATOM   1282  C8   DA A  62       6.150-814.053-351.763 
ATOM   1283  N7   DA A  62       6.306-814.480-350.548 
ATOM   1284  C5   DA A  62       5.023-814.832-350.150 
ATOM   1285  C6   DA A  62       4.514-815.359-348.952 
ATOM   1286  N6   DA A  62       5.276-815.636-347.883 
ATOM   1287  N1   DA A  62       3.190-815.591-348.890 
ATOM   1288  C2   DA A  62       2.439-815.314-349.955 
ATOM   1289  N3   DA A  62       2.801-814.822-351.121 
ATOM   1290  C4   DA A  62       4.129-814.599-351.155 
ATOM   1291  P    DT A  63       2.845-810.877-356.368 
ATOM   1292  OP1  DT A  63       2.734-811.100-357.828 
ATOM   1293  OP2  DT A  63       3.814-809.843-355.942 
ATOM   1294  O5'  DT A  63       1.402-810.542-355.764 
ATOM   1295  C5'  DT A  63       0.537-811.628-355.380 
ATOM   1296  C4'  DT A  63      -0.110-811.326-354.043 
ATOM   1297  O4'  DT A  63       0.701-811.772-352.920 
ATOM   1298  C3'  DT A  63      -0.369-809.849-353.747 
ATOM   1299  O3'  DT A  63      -1.597-809.729-353.039 
ATOM   1300  C2'  DT A  63       0.771-809.435-352.816 
ATOM   1301  C1'  DT A  63       0.788-810.711-351.981 
ATOM   1302  N1   DT A  63       2.038-810.893-351.191 
ATOM   1303  C2   DT A  63       1.919-811.495-349.962 
ATOM   1304  O2   DT A  63       0.853-811.876-349.509 
ATOM   1305  N3   DT A  63       3.098-811.646-349.258 
ATOM   1306  C4   DT A  63       4.355-811.255-349.673 
ATOM   1307  O4   DT A  63       5.339-811.443-348.954 
ATOM   1308  C5   DT A  63       4.378-810.632-350.975 
ATOM   1309  C7   DT A  63       5.706-810.176-351.502 
ATOM   1310  C6   DT A  63       3.246-810.473-351.681 
ATOM   1311  P    DT A  64      -2.575-808.510-353.383 
ATOM   1312  OP1  DT A  64      -3.408-808.858-354.556 
ATOM   1313  OP2  DT A  64      -1.791-807.260-353.492 
ATOM   1314  O5'  DT A  64      -3.489-808.458-352.071 
ATOM   1315  C5'  DT A  64      -3.737-809.676-351.345 
ATOM   1316  C4'  DT A  64      -3.602-809.428-349.856 
ATOM   1317  O4'  DT A  64      -2.234-809.602-349.385 
ATOM   1318  C3'  DT A  64      -3.981-808.027-349.377 
ATOM   1319  O3'  DT A  64      -4.617-808.129-348.108 
ATOM   1320  C2'  DT A  64      -2.645-807.306-349.194 
ATOM   1321  C1'  DT A  64      -1.892-808.482-348.582 
ATOM   1322  N1   DT A  64      -0.410-808.327-348.614 
ATOM   1323  C2   DT A  64       0.296-808.849-347.558 
ATOM   1324  O2   DT A  64      -0.236-809.420-346.622 
ATOM   1325  N3   DT A  64       1.667-808.685-347.622 
ATOM   1326  C4   DT A  64       2.370-808.057-348.630 
ATOM   1327  O4   DT A  64       3.599-807.971-348.576 
ATOM   1328  C5   DT A  64       1.542-807.542-349.693 
ATOM   1329  C7   DT A  64       2.227-806.843-350.831 
ATOM   1330  C6   DT A  64       0.207-807.687-349.657 
ATOM   1331  P    DA A  65      -5.868-807.184-347.789 
ATOM   1332  OP1  DA A  65      -7.102-807.791-348.338 
ATOM   1333  OP2  DA A  65      -5.572-805.803-348.231 
ATOM   1334  O5'  DA A  65      -5.906-807.239-346.190 
ATOM   1335  C5'  DA A  65      -5.438-808.426-345.522 
ATOM   1336  C4'  DA A  65      -4.575-808.046-344.335 
ATOM   1337  O4'  DA A  65      -3.174-807.879-344.698 
ATOM   1338  C3'  DA A  65      -4.936-806.732-343.644 
ATOM   1339  O3'  DA A  65      -4.737-806.879-342.242 
ATOM   1340  C2'  DA A  65      -3.918-805.723-344.174 
ATOM   1341  C1'  DA A  65      -2.711-806.657-344.145 
ATOM   1342  N9   DA A  65      -1.566-806.181-344.969 
ATOM   1343  C8   DA A  65      -1.596-805.494-346.149 
ATOM   1344  N7   DA A  65      -0.422-805.219-346.626 
ATOM   1345  C5   DA A  65       0.453-805.764-345.697 
ATOM   1346  C6   DA A  65       1.855-805.808-345.629 
ATOM   1347  N6   DA A  65       2.659-805.270-346.557 
ATOM   1348  N1   DA A  65       2.404-806.427-344.567 
ATOM   1349  C2   DA A  65       1.601-806.960-343.649 
ATOM   1350  N3   DA A  65       0.286-806.981-343.605 
ATOM   1351  C4   DA A  65      -0.237-806.354-344.678 
ATOM   1352  P    DT A  66      -5.789-806.211-341.236 
ATOM   1353  OP1  DT A  66      -6.948-807.114-341.060 
ATOM   1354  OP2  DT A  66      -6.098-804.836-341.683 
ATOM   1355  O5'  DT A  66      -4.937-806.157-339.881 
ATOM   1356  C5'  DT A  66      -3.931-807.160-339.650 
ATOM   1357  C4'  DT A  66      -2.672-806.514-339.104 
ATOM   1358  O4'  DT A  66      -1.773-806.070-340.160 
ATOM   1359  C3'  DT A  66      -2.882-805.264-338.249 
ATOM   1360  O3'  DT A  66      -1.928-805.262-337.194 
ATOM   1361  C2'  DT A  66      -2.574-804.098-339.187 
ATOM   1362  C1'  DT A  66      -1.372-804.738-339.877 
ATOM   1363  N1   DT A  66      -0.999-804.083-341.161 
ATOM   1364  C2   DT A  66       0.337-804.040-341.476 
ATOM   1365  O2   DT A  66       1.203-804.507-340.757 
ATOM   1366  N3   DT A  66       0.645-803.424-342.674 
ATOM   1367  C4   DT A  66      -0.252-802.864-343.561 
ATOM   1368  O4   DT A  66       0.142-802.340-344.604 
ATOM   1369  C5   DT A  66      -1.631-802.959-343.143 
ATOM   1370  C7   DT A  66      -2.673-802.373-344.051 
ATOM   1371  C6   DT A  66      -1.958-803.551-341.983 
ATOM   1372  P    DG A  67      -2.380-804.771-335.740 
ATOM   1373  OP1  DG A  67      -3.021-805.891-335.015 
ATOM   1374  OP2  DG A  67      -3.182-803.533-335.862 
ATOM   1375  O5'  DG A  67      -0.968-804.432-335.068 
ATOM   1376  C5'  DG A  67       0.197-805.169-335.483 
ATOM   1377  C4'  DG A  67       1.367-804.224-335.673 
ATOM   1378  O4'  DG A  67       1.420-803.671-337.019 
ATOM   1379  C3'  DG A  67       1.381-802.992-334.768 
ATOM   1380  O3'  DG A  67       2.726-802.702-334.406 
ATOM   1381  C2'  DG A  67       0.861-801.857-335.650 
ATOM   1382  C1'  DG A  67       1.601-802.266-336.919 
ATOM   1383  N9   DG A  67       1.059-801.641-338.158 
ATOM   1384  C8   DG A  67      -0.244-801.319-338.472 
ATOM   1385  N7   DG A  67      -0.389-800.773-339.655 
ATOM   1386  C5   DG A  67       0.910-800.729-340.160 
ATOM   1387  C6   DG A  67       1.391-800.243-341.404 
ATOM   1388  O6   DG A  67       0.759-799.744-342.331 
ATOM   1389  N1   DG A  67       2.781-800.391-341.508 
ATOM   1390  C2   DG A  67       3.599-800.936-340.538 
ATOM   1391  N2   DG A  67       4.901-800.988-340.830 
ATOM   1392  N3   DG A  67       3.147-801.392-339.372 
ATOM   1393  C4   DG A  67       1.800-801.256-339.254 
ATOM   1394  P    DT A  68       3.041-802.219-332.913 
ATOM   1395  OP1  DT A  68       3.168-803.397-332.026 
ATOM   1396  OP2  DT A  68       2.050-801.200-332.502 
ATOM   1397  O5'  DT A  68       4.473-801.529-333.100 
ATOM   1398  C5'  DT A  68       5.356-802.019-334.127 
ATOM   1399  C4'  DT A  68       5.987-800.856-334.867 
ATOM   1400  O4'  DT A  68       5.175-800.404-335.988 
ATOM   1401  C3'  DT A  68       6.215-799.589-334.043 
ATOM   1402  O3'  DT A  68       7.435-798.985-334.456 
ATOM   1403  C2'  DT A  68       5.060-798.664-334.427 
ATOM   1404  C1'  DT A  68       5.061-798.991-335.918 
ATOM   1405  N1   DT A  68       3.809-798.593-336.618 
ATOM   1406  C2   DT A  68       3.929-798.161-337.918 
ATOM   1407  O2   DT A  68       5.000-798.096-338.498 
ATOM   1408  N3   DT A  68       2.748-797.799-338.535 
ATOM   1409  C4   DT A  68       1.487-797.833-337.974 
ATOM   1410  O4   DT A  68       0.502-797.484-338.628 
ATOM   1411  C5   DT A  68       1.463-798.300-336.609 
ATOM   1412  C7   DT A  68       0.129-798.368-335.922 
ATOM   1413  C6   DT A  68       2.595-798.658-335.984 
ATOM   1414  P    DC A  69       8.393-798.336-333.349 
ATOM   1415  OP1  DC A  69       9.241-799.389-332.748 
ATOM   1416  OP2  DC A  69       7.585-797.534-332.403 
ATOM   1417  O5'  DC A  69       9.295-797.364-334.243 
ATOM   1418  C5'  DC A  69       9.559-797.721-335.613 
ATOM   1419  C4'  DC A  69       9.408-796.504-336.505 
ATOM   1420  O4'  DC A  69       8.041-796.326-336.972 
ATOM   1421  C3'  DC A  69       9.757-795.162-335.862 
ATOM   1422  O3'  DC A  69      10.384-794.335-336.836 
ATOM   1423  C2'  DC A  69       8.407-794.544-335.499 
ATOM   1424  C1'  DC A  69       7.671-794.971-336.765 
ATOM   1425  N1   DC A  69       6.188-794.910-336.646 
ATOM   1426  C2   DC A  69       5.459-794.555-337.778 
ATOM   1427  O2   DC A  69       6.067-794.307-338.826 
ATOM   1428  N3   DC A  69       4.104-794.493-337.689 
ATOM   1429  C4   DC A  69       3.484-794.768-336.535 
ATOM   1430  N4   DC A  69       2.162-794.694-336.499 
ATOM   1431  C5   DC A  69       4.215-795.135-335.359 
ATOM   1432  C6   DC A  69       5.567-795.191-335.468 
ATOM   1433  P    DT A  70      11.615-793.413-336.393 
ATOM   1434  OP1  DT A  70      12.864-794.207-336.417 
ATOM   1435  OP2  DT A  70      11.297-792.741-335.114 
ATOM   1436  O5'  DT A  70      11.641-792.333-337.574 
ATOM   1437  C5'  DT A  70      11.192-792.722-338.886 
ATOM   1438  C4'  DT A  70      10.313-791.637-339.475 
ATOM   1439  O4'  DT A  70       8.912-791.798-339.110 
ATOM   1440  C3'  DT A  70      10.643-790.207-339.047 
ATOM   1441  O3'  DT A  70      10.437-789.336-340.152 
ATOM   1442  C2'  DT A  70       9.610-789.878-337.969 
ATOM   1443  C1'  DT A  70       8.422-790.547-338.653 
ATOM   1444  N1   DT A  70       7.273-790.806-337.740 
ATOM   1445  C2   DT A  70       6.012-790.701-338.276 
ATOM   1446  O2   DT A  70       5.810-790.411-339.443 
ATOM   1447  N3   DT A  70       4.973-790.947-337.400 
ATOM   1448  C4   DT A  70       5.088-791.281-336.067 
ATOM   1449  O4   DT A  70       4.082-791.478-335.381 
ATOM   1450  C5   DT A  70       6.450-791.367-335.596 
ATOM   1451  C7   DT A  70       6.665-791.726-334.155 
ATOM   1452  C6   DT A  70       7.479-791.133-336.426 
ATOM   1453  P    DG A  71      11.467-788.135-340.396 
ATOM   1454  OP1  DG A  71      12.642-788.635-341.145 
ATOM   1455  OP2  DG A  71      11.754-787.459-339.112 
ATOM   1456  O5'  DG A  71      10.604-787.166-341.333 
ATOM   1457  C5'  DG A  71       9.615-787.739-342.208 
ATOM   1458  C4'  DG A  71       8.340-786.920-342.156 
ATOM   1459  O4'  DG A  71       7.442-787.358-341.097 
ATOM   1460  C3'  DG A  71       8.520-785.425-341.891 
ATOM   1461  O3'  DG A  71       7.558-784.704-342.650 
ATOM   1462  C2'  DG A  71       8.195-785.253-340.407 
ATOM   1463  C1'  DG A  71       7.013-786.216-340.372 
ATOM   1464  N9   DG A  71       6.637-786.654-338.999 
ATOM   1465  C8   DG A  71       7.445-786.883-337.906 
ATOM   1466  N7   DG A  71       6.796-787.263-336.833 
ATOM   1467  C5   DG A  71       5.464-787.287-337.243 
ATOM   1468  C6   DG A  71       4.291-787.624-336.518 
ATOM   1469  O6   DG A  71       4.184-787.974-335.345 
ATOM   1470  N1   DG A  71       3.146-787.515-337.319 
ATOM   1471  C2   DG A  71       3.135-787.132-338.646 
ATOM   1472  N2   DG A  71       1.938-787.090-339.236 
ATOM   1473  N3   DG A  71       4.237-786.818-339.325 
ATOM   1474  C4   DG A  71       5.356-786.918-338.563 
ATOM   1475  P    DG A  72       7.989-783.327-343.343 
ATOM   1476  OP1  DG A  72       8.645-783.608-344.639 
ATOM   1477  OP2  DG A  72       8.768-782.512-342.384 
ATOM   1478  O5'  DG A  72       6.566-782.642-343.597 
ATOM   1479  C5'  DG A  72       5.418-783.480-343.825 
ATOM   1480  C4'  DG A  72       4.231-782.961-343.036 
ATOM   1481  O4'  DG A  72       4.178-783.508-341.688 
ATOM   1482  C3'  DG A  72       4.186-781.448-342.822 
ATOM   1483  O3'  DG A  72       2.833-781.014-342.889 
ATOM   1484  C2'  DG A  72       4.692-781.244-341.394 
ATOM   1485  C1'  DG A  72       3.970-782.439-340.779 
ATOM   1486  N9   DG A  72       4.510-782.848-339.452 
ATOM   1487  C8   DG A  72       5.809-782.812-338.992 
ATOM   1488  N7   DG A  72       5.952-783.247-337.764 
ATOM   1489  C5   DG A  72       4.657-783.594-337.383 
ATOM   1490  C6   DG A  72       4.177-784.126-336.158 
ATOM   1491  O6   DG A  72       4.806-784.406-335.141 
ATOM   1492  N1   DG A  72       2.790-784.331-336.197 
ATOM   1493  C2   DG A  72       1.976-784.058-337.278 
ATOM   1494  N2   DG A  72       0.677-784.324-337.116 
ATOM   1495  N3   DG A  72       2.427-783.559-338.428 
ATOM   1496  C4   DG A  72       3.770-783.354-338.405 
ATOM   1497  P    DT A  73       2.498-779.630-343.619 
ATOM   1498  OP1  DT A  73       2.387-779.853-345.078 
ATOM   1499  OP2  DT A  73       3.467-778.596-343.193 
ATOM   1500  O5'  DT A  73       1.055-779.295-343.015 
ATOM   1501  C5'  DT A  73       0.190-780.380-342.630 
ATOM   1502  C4'  DT A  73      -0.458-780.079-341.293 
ATOM   1503  O4'  DT A  73       0.354-780.525-340.170 
ATOM   1504  C3'  DT A  73      -0.716-778.602-340.997 
ATOM   1505  O3'  DT A  73      -1.944-778.482-340.290 
ATOM   1506  C2'  DT A  73       0.423-778.188-340.066 
ATOM   1507  C1'  DT A  73       0.441-779.464-339.231 
ATOM   1508  N1   DT A  73       1.691-779.646-338.441 
ATOM   1509  C2   DT A  73       1.572-780.248-337.212 
ATOM   1510  O2   DT A  73       0.505-780.628-336.759 
ATOM   1511  N3   DT A  73       2.751-780.399-336.508 
ATOM   1512  C4   DT A  73       4.008-780.008-336.923 
ATOM   1513  O4   DT A  73       4.991-780.196-336.205 
ATOM   1514  C5   DT A  73       4.030-779.385-338.226 
ATOM   1515  C7   DT A  73       5.359-778.929-338.752 
ATOM   1516  C6   DT A  73       2.899-779.225-338.931 
ATOM   1517  P    DC A  74      -2.922-777.263-340.633 
ATOM   1518  OP1  DC A  74      -3.755-777.611-341.806 
ATOM   1519  OP2  DC A  74      -2.138-776.013-340.743 
ATOM   1520  O5'  DC A  74      -3.836-777.211-339.321 
ATOM   1521  C5'  DC A  74      -4.084-778.429-338.595 
ATOM   1522  C4'  DC A  74      -3.949-778.181-337.106 
ATOM   1523  O4'  DC A  74      -2.581-778.354-336.635 
ATOM   1524  C3'  DC A  74      -4.328-776.780-336.627 
ATOM   1525  O3'  DC A  74      -4.964-776.882-335.359 
ATOM   1526  C2'  DC A  74      -2.992-776.058-336.445 
ATOM   1527  C1'  DC A  74      -2.239-777.235-335.833 
ATOM   1528  N1   DC A  74      -0.758-777.079-335.864 
ATOM   1529  C2   DC A  74      -0.027-777.603-334.801 
ATOM   1530  O2   DC A  74      -0.632-778.171-333.884 
ATOM   1531  N3   DC A  74       1.324-777.471-334.811 
ATOM   1532  C4   DC A  74       1.942-776.849-335.823 
ATOM   1533  N4   DC A  74       3.262-776.745-335.787 
ATOM   1534  C5   DC A  74       1.209-776.302-336.926 
ATOM   1535  C6   DC A  74      -0.141-776.445-336.897 
ATOM   1536  P    DA A  75      -6.215-775.937-335.039 
ATOM   1537  OP1  DA A  75      -7.449-776.544-335.588 
ATOM   1538  OP2  DA A  75      -5.919-774.556-335.481 
ATOM   1539  O5'  DA A  75      -6.253-775.992-333.441 
ATOM   1540  C5'  DA A  75      -5.785-777.179-332.772 
ATOM   1541  C4'  DA A  75      -4.923-776.799-331.585 
ATOM   1542  O4'  DA A  75      -3.522-776.632-331.948 
ATOM   1543  C3'  DA A  75      -5.283-775.484-330.894 
ATOM   1544  O3'  DA A  75      -5.085-775.632-329.493 
ATOM   1545  C2'  DA A  75      -4.265-774.476-331.425 
ATOM   1546  C1'  DA A  75      -3.059-775.409-331.395 
ATOM   1547  N9   DA A  75      -1.913-774.934-332.219 
ATOM   1548  C8   DA A  75      -1.944-774.247-333.399 
ATOM   1549  N7   DA A  75      -0.769-773.972-333.876 
ATOM   1550  C5   DA A  75       0.106-774.517-332.947 
ATOM   1551  C6   DA A  75       1.508-774.561-332.879 
ATOM   1552  N6   DA A  75       2.312-774.023-333.808 
ATOM   1553  N1   DA A  75       2.056-775.180-331.818 
ATOM   1554  C2   DA A  75       1.254-775.713-330.899 
ATOM   1555  N3   DA A  75      -0.061-775.734-330.855 
ATOM   1556  C4   DA A  75      -0.585-775.107-331.929 
ATOM   1557  P    DG A  76      -6.136-774.964-328.486 
ATOM   1558  OP1  DG A  76      -7.296-775.866-328.310 
ATOM   1559  OP2  DG A  76      -6.446-773.589-328.933 
ATOM   1560  O5'  DG A  76      -5.284-774.910-327.132 
ATOM   1561  C5'  DG A  76      -4.278-775.913-326.900 
ATOM   1562  C4'  DG A  76      -3.019-775.267-326.354 
ATOM   1563  O4'  DG A  76      -2.121-774.823-327.410 
ATOM   1564  C3'  DG A  76      -3.229-774.017-325.500 
ATOM   1565  O3'  DG A  76      -2.275-774.015-324.444 
ATOM   1566  C2'  DG A  76      -2.921-772.850-326.437 
ATOM   1567  C1'  DG A  76      -1.720-773.491-327.127 
ATOM   1568  N9   DG A  76      -1.346-772.836-328.412 
ATOM   1569  C8   DG A  76      -2.159-772.251-329.358 
ATOM   1570  N7   DG A  76      -1.510-771.759-330.387 
ATOM   1571  C5   DG A  76      -0.175-772.038-330.100 
ATOM   1572  C6   DG A  76       0.999-771.749-330.844 
ATOM   1573  O6   DG A  76       1.103-771.177-331.926 
ATOM   1574  N1   DG A  76       2.148-772.210-330.186 
ATOM   1575  C2   DG A  76       2.161-772.864-328.970 
ATOM   1576  N2   DG A  76       3.362-773.224-328.511 
ATOM   1577  N3   DG A  76       1.059-773.136-328.273 
ATOM   1578  C4   DG A  76      -0.064-772.695-328.898 
ATOM   1579  P    DT A  77      -2.727-773.523-322.990 
ATOM   1580  OP1  DT A  77      -3.368-774.644-322.266 
ATOM   1581  OP2  DT A  77      -3.529-772.286-323.112 
ATOM   1582  O5'  DT A  77      -1.316-773.185-322.318 
ATOM   1583  C5'  DT A  77      -0.150-773.921-322.734 
ATOM   1584  C4'  DT A  77       1.020-772.977-322.923 
ATOM   1585  O4'  DT A  77       1.073-772.423-324.270 
ATOM   1586  C3'  DT A  77       1.034-771.745-322.018 
ATOM   1587  O3'  DT A  77       2.379-771.455-321.657 
ATOM   1588  C2'  DT A  77       0.514-770.610-322.901 
ATOM   1589  C1'  DT A  77       1.254-771.019-324.170 
ATOM   1590  N1   DT A  77       0.711-770.394-325.408 
ATOM   1591  C2   DT A  77       1.611-770.079-326.397 
ATOM   1592  O2   DT A  77       2.808-770.291-326.297 
ATOM   1593  N3   DT A  77       1.072-769.500-327.529 
ATOM   1594  C4   DT A  77      -0.261-769.217-327.748 
ATOM   1595  O4   DT A  77      -0.626-768.697-328.804 
ATOM   1596  C5   DT A  77      -1.128-769.583-326.653 
ATOM   1597  C7   DT A  77      -2.596-769.309-326.808 
ATOM   1598  C6   DT A  77      -0.630-770.147-325.540 
ATOM   1599  P    DG A  78       2.694-770.971-320.163 
ATOM   1600  OP1  DG A  78       2.821-772.149-319.276 
ATOM   1601  OP2  DG A  78       1.702-769.953-319.753 
ATOM   1602  O5'  DG A  78       4.126-770.282-320.350 
ATOM   1603  C5'  DG A  78       5.009-770.772-321.377 
ATOM   1604  C4'  DG A  78       5.640-769.609-322.117 
ATOM   1605  O4'  DG A  78       4.828-769.157-323.239 
ATOM   1606  C3'  DG A  78       5.868-768.342-321.293 
ATOM   1607  O3'  DG A  78       7.087-767.737-321.706 
ATOM   1608  C2'  DG A  78       4.713-767.417-321.678 
ATOM   1609  C1'  DG A  78       4.713-767.744-323.168 
ATOM   1610  N9   DG A  78       3.461-767.346-323.869 
ATOM   1611  C8   DG A  78       2.164-767.342-323.403 
ATOM   1612  N7   DG A  78       1.282-766.929-324.280 
ATOM   1613  C5   DG A  78       2.049-766.637-325.408 
ATOM   1614  C6   DG A  78       1.653-766.150-326.680 
ATOM   1615  O6   DG A  78       0.527-765.870-327.081 
ATOM   1616  N1   DG A  78       2.754-765.994-327.534 
ATOM   1617  C2   DG A  78       4.065-766.274-327.202 
ATOM   1618  N2   DG A  78       4.972-766.059-328.158 
ATOM   1619  N3   DG A  78       4.435-766.732-326.007 
ATOM   1620  C4   DG A  78       3.379-766.888-325.168 
ATOM   1621  P    DA A  79       8.045-767.089-320.599 
ATOM   1622  OP1  DA A  79       8.893-768.142-319.998 
ATOM   1623  OP2  DA A  79       7.238-766.287-319.654 
ATOM   1624  O5'  DA A  79       8.948-766.116-321.494 
ATOM   1625  C5'  DA A  79       9.212-766.474-322.863 
ATOM   1626  C4'  DA A  79       9.061-765.257-323.755 
ATOM   1627  O4'  DA A  79       7.694-765.078-324.223 
ATOM   1628  C3'  DA A  79       9.410-763.915-323.113 
ATOM   1629  O3'  DA A  79      10.037-763.088-324.086 
ATOM   1630  C2'  DA A  79       8.060-763.297-322.749 
ATOM   1631  C1'  DA A  79       7.323-763.724-324.016 
ATOM   1632  N9   DA A  79       5.840-763.663-323.896 
ATOM   1633  C8   DA A  79       5.067-763.913-322.799 
ATOM   1634  N7   DA A  79       3.795-763.774-323.010 
ATOM   1635  C5   DA A  79       3.716-763.405-324.346 
ATOM   1636  C6   DA A  79       2.629-763.107-325.184 
ATOM   1637  N6   DA A  79       1.352-763.137-324.778 
ATOM   1638  N1   DA A  79       2.904-762.776-326.460 
ATOM   1639  C2   DA A  79       4.175-762.748-326.857 
ATOM   1640  N3   DA A  79       5.266-763.005-326.169 
ATOM   1641  C4   DA A  79       4.964-763.333-324.896 
ATOM   1642  P    DA A  80      11.268-762.165-323.644 
ATOM   1643  OP1  DA A  80      12.517-762.960-323.667 
ATOM   1644  OP2  DA A  80      10.950-761.494-322.364 
ATOM   1645  O5'  DA A  80      11.294-761.086-324.825 
ATOM   1646  C5'  DA A  80      10.844-761.475-326.136 
ATOM   1647  C4'  DA A  80       9.966-760.390-326.726 
ATOM   1648  O4'  DA A  80       8.565-760.551-326.361 
ATOM   1649  C3'  DA A  80      10.296-758.960-326.297 
ATOM   1650  O3'  DA A  80      10.089-758.089-327.402 
ATOM   1651  C2'  DA A  80       9.263-758.630-325.220 
ATOM   1652  C1'  DA A  80       8.074-759.300-325.903 
ATOM   1653  N9   DA A  80       6.926-759.559-324.991 
ATOM   1654  C8   DA A  80       6.953-759.892-323.667 
ATOM   1655  N7   DA A  80       5.778-760.052-323.143 
ATOM   1656  C5   DA A  80       4.905-759.808-324.194 
ATOM   1657  C6   DA A  80       3.504-759.819-324.285 
ATOM   1658  N6   DA A  80       2.697-760.099-323.252 
ATOM   1659  N1   DA A  80       2.958-759.529-325.481 
ATOM   1660  C2   DA A  80       3.764-759.252-326.505 
ATOM   1661  N3   DA A  80       5.078-759.211-326.540 
ATOM   1662  C4   DA A  80       5.599-759.504-325.330 
ATOM   1663  P    DG A  81      11.120-756.888-327.647 
ATOM   1664  OP1  DG A  81      12.295-757.387-328.395 
ATOM   1665  OP2  DG A  81      11.407-756.212-326.363 
ATOM   1666  O5'  DG A  81      10.257-755.918-328.583 
ATOM   1667  C5'  DG A  81       9.268-756.491-329.459 
ATOM   1668  C4'  DG A  81       7.993-755.673-329.406 
ATOM   1669  O4'  DG A  81       7.095-756.111-328.348 
ATOM   1670  C3'  DG A  81       8.173-754.178-329.141 
ATOM   1671  O3'  DG A  81       7.211-753.457-329.901 
ATOM   1672  C2'  DG A  81       7.848-754.006-327.658 
ATOM   1673  C1'  DG A  81       6.666-754.969-327.623 
ATOM   1674  N9   DG A  81       6.290-755.407-326.249 
ATOM   1675  C8   DG A  81       7.098-755.636-325.156 
ATOM   1676  N7   DG A  81       6.449-756.016-324.083 
ATOM   1677  C5   DG A  81       5.117-756.040-324.493 
ATOM   1678  C6   DG A  81       3.943-756.376-323.768 
ATOM   1679  O6   DG A  81       3.837-756.727-322.596 
ATOM   1680  N1   DG A  81       2.798-756.267-324.569 
ATOM   1681  C2   DG A  81       2.788-755.885-325.896 
ATOM   1682  N2   DG A  81       1.591-755.843-326.486 
ATOM   1683  N3   DG A  81       3.890-755.571-326.576 
ATOM   1684  C4   DG A  81       5.009-755.670-325.813 
ATOM   1685  P    DA A  82       7.641-752.079-330.593 
ATOM   1686  OP1  DA A  82       8.297-752.361-331.890 
ATOM   1687  OP2  DA A  82       8.421-751.265-329.635 
ATOM   1688  O5'  DA A  82       6.219-751.394-330.847 
ATOM   1689  C5'  DA A  82       5.071-752.233-331.075 
ATOM   1690  C4'  DA A  82       3.884-751.714-330.287 
ATOM   1691  O4'  DA A  82       3.830-752.261-328.938 
ATOM   1692  C3'  DA A  82       3.839-750.201-330.072 
ATOM   1693  O3'  DA A  82       2.486-749.766-330.139 
ATOM   1694  C2'  DA A  82       4.345-749.997-328.645 
ATOM   1695  C1'  DA A  82       3.623-751.192-328.029 
ATOM   1696  N9   DA A  82       4.163-751.600-326.702 
ATOM   1697  C8   DA A  82       5.455-751.559-326.264 
ATOM   1698  N7   DA A  82       5.612-751.986-325.049 
ATOM   1699  C5   DA A  82       4.329-752.337-324.651 
ATOM   1700  C6   DA A  82       3.820-752.864-323.453 
ATOM   1701  N6   DA A  82       4.581-753.142-322.384 
ATOM   1702  N1   DA A  82       2.495-753.096-323.391 
ATOM   1703  C2   DA A  82       1.745-752.819-324.456 
ATOM   1704  N3   DA A  82       2.106-752.328-325.621 
ATOM   1705  C4   DA A  82       3.435-752.104-325.656 
ATOM   1706  P    DA A  83       2.151-748.382-330.869 
ATOM   1707  OP1  DA A  83       2.040-748.606-332.329 
ATOM   1708  OP2  DA A  83       3.120-747.349-330.443 
ATOM   1709  O5'  DA A  83       0.708-748.048-330.265 
ATOM   1710  C5'  DA A  83      -0.157-749.133-329.881 
ATOM   1711  C4'  DA A  83      -0.805-748.832-328.543 
ATOM   1712  O4'  DA A  83       0.007-749.278-327.420 
ATOM   1713  C3'  DA A  83      -1.063-747.355-328.247 
ATOM   1714  O3'  DA A  83      -2.291-747.235-327.540 
ATOM   1715  C2'  DA A  83       0.076-746.941-327.316 
ATOM   1716  C1'  DA A  83       0.094-748.217-326.481 
ATOM   1717  N9   DA A  83       1.344-748.399-325.692 
ATOM   1718  C8   DA A  83       2.618-748.042-326.026 
ATOM   1719  N7   DA A  83       3.500-748.334-325.121 
ATOM   1720  C5   DA A  83       2.758-748.930-324.111 
ATOM   1721  C6   DA A  83       3.115-749.467-322.863 
ATOM   1722  N6   DA A  83       4.374-749.492-322.401 
ATOM   1723  N1   DA A  83       2.129-749.980-322.104 
ATOM   1724  C2   DA A  83       0.880-749.954-322.569 
ATOM   1725  N3   DA A  83       0.429-749.481-323.710 
ATOM   1726  C4   DA A  83       1.436-748.973-324.451 
ATOM   1727  P    DT A  84      -3.270-746.015-327.884 
ATOM   1728  OP1  DT A  84      -4.102-746.364-329.057 
ATOM   1729  OP2  DT A  84      -2.485-744.765-327.993 
ATOM   1730  O5'  DT A  84      -4.183-745.964-326.571 
ATOM   1731  C5'  DT A  84      -4.432-747.182-325.845 
ATOM   1732  C4'  DT A  84      -4.296-746.934-324.356 
ATOM   1733  O4'  DT A  84      -2.929-747.107-323.886 
ATOM   1734  C3'  DT A  84      -4.676-745.533-323.878 
ATOM   1735  O3'  DT A  84      -5.311-745.635-322.609 
ATOM   1736  C2'  DT A  84      -3.340-744.811-323.695 
ATOM   1737  C1'  DT A  84      -2.586-745.988-323.083 
ATOM   1738  N1   DT A  84      -1.105-745.832-323.114 
ATOM   1739  C2   DT A  84      -0.399-746.355-322.059 
ATOM   1740  O2   DT A  84      -0.930-746.926-321.123 
ATOM   1741  N3   DT A  84       0.972-746.190-322.122 
ATOM   1742  C4   DT A  84       1.676-745.563-323.130 
ATOM   1743  O4   DT A  84       2.904-745.477-323.077 
ATOM   1744  C5   DT A  84       0.847-745.047-324.194 
ATOM   1745  C7   DT A  84       1.533-744.349-325.331 
ATOM   1746  C6   DT A  84      -0.488-745.193-324.157 
ATOM   1747  P    DT A  85      -6.562-744.689-322.289 
ATOM   1748  OP1  DT A  85      -7.796-745.297-322.839 
ATOM   1749  OP2  DT A  85      -6.266-743.309-322.732 
ATOM   1750  O5'  DT A  85      -6.600-744.745-320.691 
ATOM   1751  C5'  DT A  85      -6.132-745.931-320.023 
ATOM   1752  C4'  DT A  85      -5.270-745.552-318.836 
ATOM   1753  O4'  DT A  85      -3.869-745.385-319.198 
ATOM   1754  C3'  DT A  85      -5.630-744.237-318.144 
ATOM   1755  O3'  DT A  85      -5.432-744.384-316.743 
ATOM   1756  C2'  DT A  85      -4.612-743.228-318.675 
ATOM   1757  C1'  DT A  85      -3.406-744.162-318.646 
ATOM   1758  N1   DT A  85      -2.261-743.687-319.470 
ATOM   1759  C2   DT A  85      -0.998-743.963-319.003 
ATOM   1760  O2   DT A  85      -0.791-744.567-317.965 
ATOM   1761  N3   DT A  85       0.040-743.506-319.793 
ATOM   1762  C4   DT A  85      -0.080-742.814-320.981 
ATOM   1763  O4   DT A  85       0.924-742.456-321.601 
ATOM   1764  C5   DT A  85      -1.444-742.572-321.388 
ATOM   1765  C7   DT A  85      -1.662-741.824-322.671 
ATOM   1766  C6   DT A  85      -2.471-743.005-320.639 
ATOM   1767  P    DT A  86      -6.483-743.717-315.736 
ATOM   1768  OP1  DT A  86      -7.643-744.619-315.560 
ATOM   1769  OP2  DT A  86      -6.793-742.341-316.183 
ATOM   1770  O5'  DT A  86      -5.632-743.663-314.382 
ATOM   1771  C5'  DT A  86      -4.625-744.665-314.150 
ATOM   1772  C4'  DT A  86      -3.366-744.020-313.604 
ATOM   1773  O4'  DT A  86      -2.468-743.575-314.661 
ATOM   1774  C3'  DT A  86      -3.577-742.770-312.750 
ATOM   1775  O3'  DT A  86      -2.623-742.768-311.695 
ATOM   1776  C2'  DT A  86      -3.268-741.603-313.688 
ATOM   1777  C1'  DT A  86      -2.067-742.244-314.377 
ATOM   1778  N1   DT A  86      -1.694-741.589-315.662 
ATOM   1779  C2   DT A  86      -0.357-741.545-315.976 
ATOM   1780  O2   DT A  86       0.509-742.012-315.258 
ATOM   1781  N3   DT A  86      -0.050-740.930-317.174 
ATOM   1782  C4   DT A  86      -0.946-740.369-318.061 
ATOM   1783  O4   DT A  86      -0.552-739.845-319.105 
ATOM   1784  C5   DT A  86      -2.326-740.465-317.643 
ATOM   1785  C7   DT A  86      -3.367-739.879-318.552 
ATOM   1786  C6   DT A  86      -2.653-741.057-316.484 
ATOM   1787  P    DC A  87      -3.075-742.276-310.241 
ATOM   1788  OP1  DC A  87      -3.716-743.397-309.516 
ATOM   1789  OP2  DC A  87      -3.876-741.039-310.362 
ATOM   1790  O5'  DC A  87      -1.663-741.938-309.568 
ATOM   1791  C5'  DC A  87      -0.497-742.674-309.984 
ATOM   1792  C4'  DC A  87       0.672-741.729-310.174 
ATOM   1793  O4'  DC A  87       0.726-741.176-311.520 
ATOM   1794  C3'  DC A  87       0.687-740.498-309.269 
ATOM   1795  O3'  DC A  87       2.031-740.208-308.907 
ATOM   1796  C2'  DC A  87       0.166-739.363-310.151 
ATOM   1797  C1'  DC A  87       0.907-739.772-311.420 
ATOM   1798  N1   DC A  87       0.364-739.146-312.658 
ATOM   1799  C2   DC A  87       1.264-738.822-313.671 
ATOM   1800  O2   DC A  87       2.464-739.064-313.501 
ATOM   1801  N3   DC A  87       0.788-738.250-314.806 
ATOM   1802  C4   DC A  87      -0.520-738.004-314.951 
ATOM   1803  N4   DC A  87      -0.934-737.445-316.078 
ATOM   1804  C5   DC A  87      -1.462-738.329-313.922 
ATOM   1805  C6   DC A  87      -0.967-738.899-312.794 
ATOM   1806  P    DC A  88       2.346-739.724-307.414 
ATOM   1807  OP1  DC A  88       2.474-740.902-306.527 
ATOM   1808  OP2  DC A  88       1.355-738.706-307.003 
ATOM   1809  O5'  DC A  88       3.778-739.035-307.600 
ATOM   1810  C5'  DC A  88       4.661-739.525-308.628 
ATOM   1811  C4'  DC A  88       5.293-738.362-309.367 
ATOM   1812  O4'  DC A  88       4.480-737.910-310.489 
ATOM   1813  C3'  DC A  88       5.520-737.095-308.544 
ATOM   1814  O3'  DC A  88       6.740-736.490-308.956 
ATOM   1815  C2'  DC A  88       4.365-736.170-308.928 
ATOM   1816  C1'  DC A  88       4.366-736.497-310.418 
ATOM   1817  N1   DC A  88       3.114-736.099-311.119 
ATOM   1818  C2   DC A  88       3.219-735.658-312.437 
ATOM   1819  O2   DC A  88       4.337-735.617-312.964 
ATOM   1820  N3   DC A  88       2.090-735.289-313.093 
ATOM   1821  C4   DC A  88       0.897-735.348-312.486 
ATOM   1822  N4   DC A  88      -0.175-734.978-313.169 
ATOM   1823  C5   DC A  88       0.768-735.798-311.132 
ATOM   1824  C6   DC A  88       1.908-736.161-310.493 
ATOM   1825  P    DA A  89       7.698-735.841-307.849 
ATOM   1826  OP1  DA A  89       8.546-736.895-307.248 
ATOM   1827  OP2  DA A  89       6.891-735.039-306.904 
ATOM   1828  O5'  DA A  89       8.600-734.869-308.744 
ATOM   1829  C5'  DA A  89       8.865-735.226-310.114 
ATOM   1830  C4'  DA A  89       8.714-734.010-311.005 
ATOM   1831  O4'  DA A  89       7.347-733.831-311.473 
ATOM   1832  C3'  DA A  89       9.063-732.667-310.363 
ATOM   1833  O3'  DA A  89       9.690-731.841-311.336 
ATOM   1834  C2'  DA A  89       7.712-732.050-310.000 
ATOM   1835  C1'  DA A  89       6.976-732.477-311.266 
ATOM   1836  N9   DA A  89       5.493-732.416-311.146 
ATOM   1837  C8   DA A  89       4.720-732.666-310.049 
ATOM   1838  N7   DA A  89       3.447-732.527-310.260 
ATOM   1839  C5   DA A  89       3.369-732.157-311.596 
ATOM   1840  C6   DA A  89       2.282-731.860-312.435 
ATOM   1841  N6   DA A  89       1.005-731.889-312.029 
ATOM   1842  N1   DA A  89       2.557-731.528-313.710 
ATOM   1843  C2   DA A  89       3.828-731.501-314.108 
ATOM   1844  N3   DA A  89       4.919-731.758-313.420 
ATOM   1845  C4   DA A  89       4.617-732.086-312.147 
ATOM   1846  P    DG A  90      10.921-730.918-310.894 
ATOM   1847  OP1  DG A  90      12.169-731.712-310.917 
ATOM   1848  OP2  DG A  90      10.602-730.247-309.615 
ATOM   1849  O5'  DG A  90      10.947-729.839-312.075 
ATOM   1850  C5'  DG A  90      10.497-730.228-313.387 
ATOM   1851  C4'  DG A  90       9.618-729.143-313.976 
ATOM   1852  O4'  DG A  90       8.217-729.304-313.611 
ATOM   1853  C3'  DG A  90       9.948-727.713-313.548 
ATOM   1854  O3'  DG A  90       9.742-726.842-314.653 
ATOM   1855  C2'  DG A  90       8.916-727.383-312.470 
ATOM   1856  C1'  DG A  90       7.727-728.053-313.154 
ATOM   1857  N9   DG A  90       6.578-728.312-312.241 
ATOM   1858  C8   DG A  90       6.586-728.648-310.905 
ATOM   1859  N7   DG A  90       5.392-728.808-310.388 
ATOM   1860  C5   DG A  90       4.532-728.558-311.457 
ATOM   1861  C6   DG A  90       3.114-728.578-311.513 
ATOM   1862  O6   DG A  90       2.312-728.824-310.616 
ATOM   1863  N1   DG A  90       2.649-728.264-312.797 
ATOM   1864  C2   DG A  90       3.448-727.971-313.884 
ATOM   1865  N2   DG A  90       2.810-727.698-315.025 
ATOM   1866  N3   DG A  90       4.779-727.953-313.831 
ATOM   1867  C4   DG A  90       5.246-728.255-312.592 
ATOM   1868  P    DA A  91      10.773-725.641-314.897 
ATOM   1869  OP1  DA A  91      11.948-726.140-315.646 
ATOM   1870  OP2  DA A  91      11.060-724.965-313.613 
ATOM   1871  O5'  DA A  91       9.910-724.671-315.834 
ATOM   1872  C5'  DA A  91       8.921-725.244-316.709 
ATOM   1873  C4'  DA A  91       7.646-724.425-316.657 
ATOM   1874  O4'  DA A  91       6.747-724.864-315.598 
ATOM   1875  C3'  DA A  91       7.826-722.931-316.391 
ATOM   1876  O3'  DA A  91       6.863-722.209-317.151 
ATOM   1877  C2'  DA A  91       7.501-722.759-314.908 
ATOM   1878  C1'  DA A  91       6.318-723.722-314.873 
ATOM   1879  N9   DA A  91       5.943-724.160-313.500 
ATOM   1880  C8   DA A  91       6.759-724.382-312.427 
ATOM   1881  N7   DA A  91       6.129-724.758-311.358 
ATOM   1882  C5   DA A  91       4.797-724.789-311.747 
ATOM   1883  C6   DA A  91       3.617-725.115-311.060 
ATOM   1884  N6   DA A  91       3.589-725.490-309.773 
ATOM   1885  N1   DA A  91       2.461-725.041-311.745 
ATOM   1886  C2   DA A  91       2.494-724.668-313.024 
ATOM   1887  N3   DA A  91       3.530-724.341-313.766 
ATOM   1888  C4   DA A  91       4.673-724.424-313.057 
ATOM   1889  P    DA A  92       7.294-720.832-317.844 
ATOM   1890  OP1  DA A  92       7.950-721.113-319.140 
ATOM   1891  OP2  DA A  92       8.073-720.018-316.885 
ATOM   1892  O5'  DA A  92       5.871-720.147-318.097 
ATOM   1893  C5'  DA A  92       4.723-720.986-318.326 
ATOM   1894  C4'  DA A  92       3.537-720.466-317.537 
ATOM   1895  O4'  DA A  92       3.483-721.014-316.188 
ATOM   1896  C3'  DA A  92       3.492-718.954-317.322 
ATOM   1897  O3'  DA A  92       2.139-718.519-317.389 
ATOM   1898  C2'  DA A  92       3.998-718.750-315.895 
ATOM   1899  C1'  DA A  92       3.275-719.944-315.279 
ATOM   1900  N9   DA A  92       3.816-720.353-313.953 
ATOM   1901  C8   DA A  92       5.108-720.312-313.514 
ATOM   1902  N7   DA A  92       5.265-720.739-312.299 
ATOM   1903  C5   DA A  92       3.982-721.090-311.901 
ATOM   1904  C6   DA A  92       3.472-721.617-310.703 
ATOM   1905  N6   DA A  92       4.234-721.895-309.634 
ATOM   1906  N1   DA A  92       2.148-721.849-310.641 
ATOM   1907  C2   DA A  92       1.398-721.572-311.706 
ATOM   1908  N3   DA A  92       1.759-721.081-312.872 
ATOM   1909  C4   DA A  92       3.088-720.857-312.907 
ATOM   1910  P    DG A  93       1.803-717.135-318.120 
ATOM   1911  OP1  DG A  93       1.693-717.359-319.579 
ATOM   1912  OP2  DG A  93       2.773-716.102-317.693 
ATOM   1913  O5'  DG A  93       0.361-716.800-317.515 
ATOM   1914  C5'  DG A  93      -0.505-717.886-317.131 
ATOM   1915  C4'  DG A  93      -1.152-717.585-315.794 
ATOM   1916  O4'  DG A  93      -0.340-718.030-314.671 
ATOM   1917  C3'  DG A  93      -1.411-716.107-315.498 
ATOM   1918  O3'  DG A  93      -2.639-715.987-314.790 
ATOM   1919  C2'  DG A  93      -0.271-715.694-314.567 
ATOM   1920  C1'  DG A  93      -0.254-716.970-313.732 
ATOM   1921  N9   DG A  93       0.996-717.152-312.942 
ATOM   1922  C8   DG A  93       2.288-716.798-313.263 
ATOM   1923  N7   DG A  93       3.170-717.100-312.340 
ATOM   1924  C5   DG A  93       2.407-717.695-311.336 
ATOM   1925  C6   DG A  93       2.803-718.229-310.083 
ATOM   1926  O6   DG A  93       3.927-718.288-309.592 
ATOM   1927  N1   DG A  93       1.706-718.737-309.372 
ATOM   1928  C2   DG A  93       0.398-718.729-309.816 
ATOM   1929  N2   DG A  93      -0.505-719.262-308.989 
ATOM   1930  N3   DG A  93       0.027-718.228-310.992 
ATOM   1931  C4   DG A  93       1.079-717.731-311.694 
ATOM   1932  P    DA A  94      -3.617-714.768-315.134 
ATOM   1933  OP1  DA A  94      -4.449-715.117-316.307 
ATOM   1934  OP2  DA A  94      -2.833-713.518-315.243 
ATOM   1935  O5'  DA A  94      -4.530-714.717-313.822 
ATOM   1936  C5'  DA A  94      -4.779-715.935-313.096 
ATOM   1937  C4'  DA A  94      -4.643-715.687-311.607 
ATOM   1938  O4'  DA A  94      -3.276-715.860-311.136 
ATOM   1939  C3'  DA A  94      -5.023-714.285-311.128 
ATOM   1940  O3'  DA A  94      -5.658-714.388-309.859 
ATOM   1941  C2'  DA A  94      -3.687-713.564-310.945 
ATOM   1942  C1'  DA A  94      -2.934-714.741-310.333 
ATOM   1943  N9   DA A  94      -1.452-714.585-310.365 
ATOM   1944  C8   DA A  94      -0.683-713.981-311.319 
ATOM   1945  N7   DA A  94       0.588-714.006-311.059 
ATOM   1946  C5   DA A  94       0.670-714.675-309.846 
ATOM   1947  C6   DA A  94       1.757-715.028-309.031 
ATOM   1948  N6   DA A  94       3.032-714.741-309.331 
ATOM   1949  N1   DA A  94       1.486-715.689-307.889 
ATOM   1950  C2   DA A  94       0.218-715.971-307.597 
ATOM   1951  N3   DA A  94      -0.873-715.695-308.276 
ATOM   1952  C4   DA A  94      -0.575-715.033-309.413 
ATOM   1953  P    DG A  95      -6.909-713.442-309.540 
ATOM   1954  OP1  DG A  95      -8.143-714.049-310.089 
ATOM   1955  OP2  DG A  95      -6.614-712.062-309.982 
ATOM   1956  O5'  DG A  95      -6.948-713.497-307.941 
ATOM   1957  C5'  DG A  95      -6.480-714.684-307.273 
ATOM   1958  C4'  DG A  95      -5.617-714.304-306.086 
ATOM   1959  O4'  DG A  95      -4.216-714.138-306.449 
ATOM   1960  C3'  DG A  95      -5.978-712.990-305.395 
ATOM   1961  O3'  DG A  95      -5.779-713.137-303.993 
ATOM   1962  C2'  DG A  95      -4.960-711.981-305.925 
ATOM   1963  C1'  DG A  95      -3.753-712.915-305.896 
ATOM   1964  N9   DG A  95      -2.608-712.440-306.720 
ATOM   1965  C8   DG A  95      -2.619-711.746-307.910 
ATOM   1966  N7   DG A  95      -1.427-711.475-308.383 
ATOM   1967  C5   DG A  95      -0.563-712.028-307.438 
ATOM   1968  C6   DG A  95       0.855-712.055-307.400 
ATOM   1969  O6   DG A  95       1.655-711.588-308.207 
ATOM   1970  N1   DG A  95       1.325-712.720-306.259 
ATOM   1971  C2   DG A  95       0.529-713.286-305.283 
ATOM   1972  N2   DG A  95       1.171-713.877-304.273 
ATOM   1973  N3   DG A  95      -0.802-713.261-305.320 
ATOM   1974  C4   DG A  95      -1.274-712.619-306.419 
ATOM   1975  P    DG A  96      -6.830-712.470-302.987 
ATOM   1976  OP1  DG A  96      -7.990-713.372-302.811 
ATOM   1977  OP2  DG A  96      -7.140-711.094-303.434 
ATOM   1978  O5'  DG A  96      -5.979-712.416-301.632 
ATOM   1979  C5'  DG A  96      -4.973-713.418-301.401 
ATOM   1980  C4'  DG A  96      -3.714-712.773-300.855 
ATOM   1981  O4'  DG A  96      -2.815-712.328-301.911 
ATOM   1982  C3'  DG A  96      -3.924-711.523-300.000 
ATOM   1983  O3'  DG A  96      -2.970-711.520-298.945 
ATOM   1984  C2'  DG A  96      -3.615-710.356-300.938 
ATOM   1985  C1'  DG A  96      -2.414-710.996-301.628 
ATOM   1986  N9   DG A  96      -2.041-710.342-302.912 
ATOM   1987  C8   DG A  96      -2.853-709.756-303.859 
ATOM   1988  N7   DG A  96      -2.205-709.264-304.888 
ATOM   1989  C5   DG A  96      -0.870-709.544-304.601 
ATOM   1990  C6   DG A  96       0.305-709.254-305.344 
ATOM   1991  O6   DG A  96       0.408-708.683-306.426 
ATOM   1992  N1   DG A  96       1.454-709.715-304.687 
ATOM   1993  C2   DG A  96       1.466-710.370-303.470 
ATOM   1994  N2   DG A  96       2.667-710.729-303.012 
ATOM   1995  N3   DG A  96       0.364-710.641-302.774 
ATOM   1996  C4   DG A  96      -0.759-710.200-303.398 
ATOM   1997  P    DT A  97      -3.422-711.029-297.491 
ATOM   1998  OP1  DT A  97      -4.063-712.149-296.766 
ATOM   1999  OP2  DT A  97      -4.224-709.791-297.613 
ATOM   2000  O5'  DT A  97      -2.010-710.690-296.819 
ATOM   2001  C5'  DT A  97      -0.845-711.427-297.234 
ATOM   2002  C4'  DT A  97       0.325-710.482-297.424 
ATOM   2003  O4'  DT A  97       0.379-709.929-298.770 
ATOM   2004  C3'  DT A  97       0.340-709.251-296.519 
ATOM   2005  O3'  DT A  97       1.684-708.961-296.157 
ATOM   2006  C2'  DT A  97      -0.181-708.115-297.401 
ATOM   2007  C1'  DT A  97       0.560-708.525-298.670 
ATOM   2008  N1   DT A  97       0.017-707.899-299.909 
ATOM   2009  C2   DT A  97       0.917-707.585-300.898 
ATOM   2010  O2   DT A  97       2.113-707.796-300.797 
ATOM   2011  N3   DT A  97       0.377-707.006-302.030 
ATOM   2012  C4   DT A  97      -0.956-706.723-302.249 
ATOM   2013  O4   DT A  97      -1.320-706.202-303.304 
ATOM   2014  C5   DT A  97      -1.823-707.089-301.154 
ATOM   2015  C7   DT A  97      -3.291-706.815-301.309 
ATOM   2016  C6   DT A  97      -1.325-707.653-300.041 
ATOM   2017  P    DT A  98       1.999-708.477-294.664 
ATOM   2018  OP1  DT A  98       2.126-709.655-293.777 
ATOM   2019  OP2  DT A  98       1.008-707.459-294.253 
ATOM   2020  O5'  DT A  98       3.431-707.787-294.851 
ATOM   2021  C5'  DT A  98       4.314-708.278-295.878 
ATOM   2022  C4'  DT A  98       4.945-707.115-296.618 
ATOM   2023  O4'  DT A  98       4.133-706.663-297.739 
ATOM   2024  C3'  DT A  98       5.173-705.847-295.794 
ATOM   2025  O3'  DT A  98       6.393-705.243-296.207 
ATOM   2026  C2'  DT A  98       4.018-704.922-296.178 
ATOM   2027  C1'  DT A  98       4.019-705.250-297.669 
ATOM   2028  N1   DT A  98       2.767-704.851-298.370 
ATOM   2029  C2   DT A  98       2.887-704.419-299.669 
ATOM   2030  O2   DT A  98       3.958-704.354-300.249 
ATOM   2031  N3   DT A  98       1.706-704.057-300.286 
ATOM   2032  C4   DT A  98       0.446-704.092-299.725 
ATOM   2033  O4   DT A  98      -0.540-703.742-300.379 
ATOM   2034  C5   DT A  98       0.421-704.558-298.360 
ATOM   2035  C7   DT A  98      -0.913-704.626-297.673 
ATOM   2036  C6   DT A  98       1.554-704.916-297.735 
ATOM   2037  P    DC A  99       7.351-704.594-295.100 
ATOM   2038  OP1  DC A  99       8.199-705.648-294.499 
ATOM   2039  OP2  DC A  99       6.543-703.792-294.154 
ATOM   2040  O5'  DC A  99       8.253-703.622-295.995 
ATOM   2041  C5'  DC A  99       8.518-703.979-297.364 
ATOM   2042  C4'  DC A  99       8.367-702.763-298.256 
ATOM   2043  O4'  DC A  99       7.000-702.584-298.723 
ATOM   2044  C3'  DC A  99       8.715-701.420-297.614 
ATOM   2045  O3'  DC A  99       9.343-700.594-298.587 
ATOM   2046  C2'  DC A  99       7.365-700.803-297.250 
ATOM   2047  C1'  DC A  99       6.629-701.229-298.516 
ATOM   2048  N1   DC A  99       5.146-701.168-298.397 
ATOM   2049  C2   DC A  99       4.417-700.813-299.529 
ATOM   2050  O2   DC A  99       5.025-700.565-300.577 
ATOM   2051  N3   DC A  99       3.063-700.751-299.440 
ATOM   2052  C4   DC A  99       2.442-701.026-298.286 
ATOM   2053  N4   DC A  99       1.120-700.952-298.250 
ATOM   2054  C5   DC A  99       3.173-701.393-297.110 
ATOM   2055  C6   DC A  99       4.525-701.450-297.219 
ATOM   2056  P    DC A 100      10.574-699.671-298.144 
ATOM   2057  OP1  DC A 100      11.822-700.465-298.168 
ATOM   2058  OP2  DC A 100      10.255-699.000-296.865 
ATOM   2059  O5'  DC A 100      10.599-698.591-299.325 
ATOM   2060  C5'  DC A 100      10.150-698.980-300.637 
ATOM   2061  C4'  DC A 100       9.271-697.895-301.226 
ATOM   2062  O4'  DC A 100       7.870-698.056-300.861 
ATOM   2063  C3'  DC A 100       9.601-696.466-300.798 
ATOM   2064  O3'  DC A 100       9.395-695.595-301.903 
ATOM   2065  C2'  DC A 100       8.568-696.136-299.720 
ATOM   2066  C1'  DC A 100       7.380-696.806-300.404 
ATOM   2067  N1   DC A 100       6.231-697.064-299.491 
ATOM   2068  C2   DC A 100       4.947-696.961-300.020 
ATOM   2069  O2   DC A 100       4.814-696.663-301.212 
ATOM   2070  N3   DC A 100       3.886-697.193-299.204 
ATOM   2071  C4   DC A 100       4.072-697.514-297.917 
ATOM   2072  N4   DC A 100       3.006-697.730-297.162 
ATOM   2073  C5   DC A 100       5.385-697.624-297.354 
ATOM   2074  C6   DC A 100       6.432-697.389-298.185 
ATOM   2075  P    DT A 101      10.425-694.394-302.147 
ATOM   2076  OP1  DT A 101      11.600-694.893-302.896 
ATOM   2077  OP2  DT A 101      10.712-693.718-300.863 
ATOM   2078  O5'  DT A 101       9.563-693.424-303.084 
ATOM   2079  C5'  DT A 101       8.573-693.997-303.960 
ATOM   2080  C4'  DT A 101       7.298-693.178-303.907 
ATOM   2081  O4'  DT A 101       6.400-693.617-302.848 
ATOM   2082  C3'  DT A 101       7.478-691.684-303.642 
ATOM   2083  O3'  DT A 101       6.516-690.962-304.401 
ATOM   2084  C2'  DT A 101       7.154-691.512-302.158 
ATOM   2085  C1'  DT A 101       5.971-692.474-302.123 
ATOM   2086  N1   DT A 101       5.596-692.913-300.750 
ATOM   2087  C2   DT A 101       4.261-693.127-300.504 
ATOM   2088  O2   DT A 101       3.398-692.975-301.351 
ATOM   2089  N3   DT A 101       3.950-693.531-299.220 
ATOM   2090  C4   DT A 101       4.844-693.734-298.188 
ATOM   2091  O4   DT A 101       4.447-694.097-297.079 
ATOM   2092  C5   DT A 101       6.221-693.484-298.542 
ATOM   2093  C7   DT A 101       7.258-693.680-297.476 
ATOM   2094  C6   DT A 101       6.551-693.089-299.783 
ATOM   2095  P    DC A 102       6.947-689.585-305.094 
ATOM   2096  OP1  DC A 102       7.603-689.866-306.390 
ATOM   2097  OP2  DC A 102       7.726-688.771-304.135 
ATOM   2098  O5'  DC A 102       5.524-688.900-305.348 
ATOM   2099  C5'  DC A 102       4.376-689.739-305.576 
ATOM   2100  C4'  DC A 102       3.189-689.219-304.787 
ATOM   2101  O4'  DC A 102       3.136-689.767-303.439 
ATOM   2102  C3'  DC A 102       3.144-687.707-304.573 
ATOM   2103  O3'  DC A 102       1.791-687.272-304.640 
ATOM   2104  C2'  DC A 102       3.650-687.503-303.145 
ATOM   2105  C1'  DC A 102       2.928-688.697-302.530 
ATOM   2106  N1   DC A 102       3.469-689.106-301.203 
ATOM   2107  C2   DC A 102       2.571-689.599-300.260 
ATOM   2108  O2   DC A 102       1.374-689.677-300.560 
ATOM   2109  N3   DC A 102       3.043-689.977-299.044 
ATOM   2110  C4   DC A 102       4.348-689.876-298.759 
ATOM   2111  N4   DC A 102       4.760-690.258-297.559 
ATOM   2112  C5   DC A 102       5.288-689.371-299.714 
ATOM   2113  C6   DC A 102       4.796-688.999-300.923 
ATOM   2114  P    DC A 103       1.456-685.888-305.370 
ATOM   2115  OP1  DC A 103       1.345-686.111-306.829 
ATOM   2116  OP2  DC A 103       2.425-684.854-304.944 
ATOM   2117  O5'  DC A 103       0.013-685.553-304.766 
ATOM   2118  C5'  DC A 103      -0.852-686.639-304.381 
ATOM   2119  C4'  DC A 103      -1.499-686.337-303.044 
ATOM   2120  O4'  DC A 103      -0.688-686.783-301.921 
ATOM   2121  C3'  DC A 103      -1.758-684.860-302.748 
ATOM   2122  O3'  DC A 103      -2.986-684.740-302.041 
ATOM   2123  C2'  DC A 103      -0.618-684.447-301.817 
ATOM   2124  C1'  DC A 103      -0.601-685.722-300.982 
ATOM   2125  N1   DC A 103       0.649-685.905-300.192 
ATOM   2126  C2   DC A 103       0.545-686.513-298.944 
ATOM   2127  O2   DC A 103      -0.569-686.874-298.547 
ATOM   2128  N3   DC A 103       1.673-686.688-298.208 
ATOM   2129  C4   DC A 103       2.861-686.282-298.673 
ATOM   2130  N4   DC A 103       3.932-686.475-297.919 
ATOM   2131  C5   DC A 103       2.990-685.654-299.955 
ATOM   2132  C6   DC A 103       1.851-685.488-300.674 
ATOM   2133  P    DC A 104      -3.964-683.521-302.385 
ATOM   2134  OP1  DC A 104      -4.797-683.869-303.558 
ATOM   2135  OP2  DC A 104      -3.180-682.271-302.494 
ATOM   2136  O5'  DC A 104      -4.878-683.469-301.072 
ATOM   2137  C5'  DC A 104      -5.126-684.688-300.346 
ATOM   2138  C4'  DC A 104      -4.991-684.439-298.857 
ATOM   2139  O4'  DC A 104      -3.623-684.613-298.386 
ATOM   2140  C3'  DC A 104      -5.370-683.038-298.378 
ATOM   2141  O3'  DC A 104      -6.006-683.140-297.110 
ATOM   2142  C2'  DC A 104      -4.034-682.317-298.196 
ATOM   2143  C1'  DC A 104      -3.281-683.494-297.584 
ATOM   2144  N1   DC A 104      -1.799-683.338-297.615 
ATOM   2145  C2   DC A 104      -1.069-683.862-296.552 
ATOM   2146  O2   DC A 104      -1.673-684.429-295.635 
ATOM   2147  N3   DC A 104       0.282-683.729-296.562 
ATOM   2148  C4   DC A 104       0.900-683.107-297.574 
ATOM   2149  N4   DC A 104       2.220-683.004-297.538 
ATOM   2150  C5   DC A 104       0.167-682.561-298.677 
ATOM   2151  C6   DC A 104      -1.183-682.703-298.648 
ATOM   2152  P    DC A 105      -7.257-682.195-296.790 
ATOM   2153  OP1  DC A 105      -8.491-682.802-297.339 
ATOM   2154  OP2  DC A 105      -6.961-680.814-297.232 
ATOM   2155  O5'  DC A 105      -7.295-682.250-295.192 
ATOM   2156  C5'  DC A 105      -6.827-683.437-294.523 
ATOM   2157  C4'  DC A 105      -5.964-683.057-293.337 
ATOM   2158  O4'  DC A 105      -4.563-682.891-293.699 
ATOM   2159  C3'  DC A 105      -6.325-681.743-292.645 
ATOM   2160  O3'  DC A 105      -6.126-681.890-291.244 
ATOM   2161  C2'  DC A 105      -5.307-680.734-293.176 
ATOM   2162  C1'  DC A 105      -4.100-681.668-293.146 
ATOM   2163  N1   DC A 105      -2.955-681.193-293.970 
ATOM   2164  C2   DC A 105      -1.668-681.464-293.512 
ATOM   2165  O2   DC A 105      -1.532-682.082-292.449 
ATOM   2166  N3   DC A 105      -0.610-681.038-294.248 
ATOM   2167  C4   DC A 105      -0.800-680.371-295.393 
ATOM   2168  N4   DC A 105       0.265-679.977-296.075 
ATOM   2169  C5   DC A 105      -2.115-680.081-295.883 
ATOM   2170  C6   DC A 105      -3.159-680.514-295.132 
ATOM   2171  P    DG A 106      -7.178-681.222-290.237 
ATOM   2172  OP1  DG A 106      -8.337-682.125-290.061 
ATOM   2173  OP2  DG A 106      -7.487-679.847-290.684 
ATOM   2174  O5'  DG A 106      -6.326-681.168-288.883 
ATOM   2175  C5'  DG A 106      -5.320-682.171-288.651 
ATOM   2176  C4'  DG A 106      -4.061-681.525-288.105 
ATOM   2177  O4'  DG A 106      -3.162-681.081-289.161 
ATOM   2178  C3'  DG A 106      -4.271-680.276-287.251 
ATOM   2179  O3'  DG A 106      -3.317-680.273-286.196 
ATOM   2180  C2'  DG A 106      -3.963-679.109-288.188 
ATOM   2181  C1'  DG A 106      -2.761-679.749-288.878 
ATOM   2182  N9   DG A 106      -2.388-679.094-290.163 
ATOM   2183  C8   DG A 106      -3.200-678.509-291.109 
ATOM   2184  N7   DG A 106      -2.552-678.017-292.138 
ATOM   2185  C5   DG A 106      -1.217-678.296-291.851 
ATOM   2186  C6   DG A 106      -0.043-678.007-292.595 
ATOM   2187  O6   DG A 106       0.061-677.436-293.677 
ATOM   2188  N1   DG A 106       1.106-678.468-291.937 
ATOM   2189  C2   DG A 106       1.119-679.123-290.721 
ATOM   2190  N2   DG A 106       2.320-679.482-290.262 
ATOM   2191  N3   DG A 106       0.017-679.394-290.024 
ATOM   2192  C4   DG A 106      -1.106-678.953-290.649 
ATOM   2193  P    DG A 107      -3.769-679.782-284.742 
ATOM   2194  OP1  DG A 107      -4.410-680.902-284.017 
ATOM   2195  OP2  DG A 107      -4.571-678.544-284.863 
ATOM   2196  O5'  DG A 107      -2.357-679.443-284.069 
ATOM   2197  C5'  DG A 107      -1.192-680.180-284.485 
ATOM   2198  C4'  DG A 107      -0.022-679.235-284.674 
ATOM   2199  O4'  DG A 107       0.031-678.682-286.021 
ATOM   2200  C3'  DG A 107      -0.008-678.003-283.769 
ATOM   2201  O3'  DG A 107       1.337-677.714-283.408 
ATOM   2202  C2'  DG A 107      -0.528-676.868-284.652 
ATOM   2203  C1'  DG A 107       0.212-677.277-285.921 
ATOM   2204  N9   DG A 107      -0.331-676.652-287.159 
ATOM   2205  C8   DG A 107      -1.633-676.330-287.473 
ATOM   2206  N7   DG A 107      -1.778-675.784-288.657 
ATOM   2207  C5   DG A 107      -0.479-675.740-289.161 
ATOM   2208  C6   DG A 107       0.002-675.254-290.405 
ATOM   2209  O6   DG A 107      -0.630-674.755-291.333 
ATOM   2210  N1   DG A 107       1.392-675.402-290.509 
ATOM   2211  C2   DG A 107       2.210-675.947-289.539 
ATOM   2212  N2   DG A 107       3.512-676.000-289.831 
ATOM   2213  N3   DG A 107       1.758-676.403-288.373 
ATOM   2214  C4   DG A 107       0.411-676.268-288.256 
ATOM   2215  P    DG A 108       1.652-677.230-281.914 
ATOM   2216  OP1  DG A 108       1.779-678.408-281.027 
ATOM   2217  OP2  DG A 108       0.661-676.211-281.504 
ATOM   2218  O5'  DG A 108       3.084-676.540-282.101 
ATOM   2219  C5'  DG A 108       3.967-677.030-283.128 
ATOM   2220  C4'  DG A 108       4.598-675.867-283.868 
ATOM   2221  O4'  DG A 108       3.786-675.415-284.990 
ATOM   2222  C3'  DG A 108       4.826-674.600-283.044 
ATOM   2223  O3'  DG A 108       6.046-673.996-283.457 
ATOM   2224  C2'  DG A 108       3.671-673.675-283.429 
ATOM   2225  C1'  DG A 108       3.672-674.002-284.919 
ATOM   2226  N9   DG A 108       2.420-673.604-285.620 
ATOM   2227  C8   DG A 108       1.122-673.600-285.154 
ATOM   2228  N7   DG A 108       0.240-673.187-286.031 
ATOM   2229  C5   DG A 108       1.007-672.896-287.159 
ATOM   2230  C6   DG A 108       0.611-672.408-288.431 
ATOM   2231  O6   DG A 108      -0.515-672.128-288.832 
ATOM   2232  N1   DG A 108       1.712-672.253-289.285 
ATOM   2233  C2   DG A 108       3.023-672.532-288.953 
ATOM   2234  N2   DG A 108       3.930-672.318-289.909 
ATOM   2235  N3   DG A 108       3.393-672.991-287.758 
ATOM   2236  C4   DG A 108       2.338-673.146-286.919 
ATOM   2237  P    DC A 109       7.004-673.347-282.350 
ATOM   2238  OP1  DC A 109       7.852-674.401-281.749 
ATOM   2239  OP2  DC A 109       6.196-672.545-281.405 
ATOM   2240  O5'  DC A 109       7.906-672.375-283.245 
ATOM   2241  C5'  DC A 109       8.170-672.732-284.614 
ATOM   2242  C4'  DC A 109       8.019-671.516-285.506 
ATOM   2243  O4'  DC A 109       6.652-671.337-285.974 
ATOM   2244  C3'  DC A 109       8.368-670.173-284.864 
ATOM   2245  O3'  DC A 109       8.995-669.347-285.837 
ATOM   2246  C2'  DC A 109       7.018-669.555-284.501 
ATOM   2247  C1'  DC A 109       6.282-669.982-285.767 
ATOM   2248  N1   DC A 109       4.799-669.921-285.647 
ATOM   2249  C2   DC A 109       4.070-669.566-286.779 
ATOM   2250  O2   DC A 109       4.678-669.318-287.827 
ATOM   2251  N3   DC A 109       2.715-669.504-286.690 
ATOM   2252  C4   DC A 109       2.095-669.779-285.537 
ATOM   2253  N4   DC A 109       0.773-669.705-285.501 
ATOM   2254  C5   DC A 109       2.826-670.146-284.361 
ATOM   2255  C6   DC A 109       4.178-670.202-284.469 
ATOM   2256  P    DA A 110      10.226-668.424-285.395 
ATOM   2257  OP1  DA A 110      11.475-669.218-285.418 
ATOM   2258  OP2  DA A 110       9.908-667.752-284.115 
ATOM   2259  O5'  DA A 110      10.252-667.344-286.576 
ATOM   2260  C5'  DA A 110       9.803-667.733-287.887 
ATOM   2261  C4'  DA A 110       8.924-666.648-288.477 
ATOM   2262  O4'  DA A 110       7.523-666.809-288.112 
ATOM   2263  C3'  DA A 110       9.254-665.218-288.048 
ATOM   2264  O3'  DA A 110       9.048-664.347-289.154 
ATOM   2265  C2'  DA A 110       8.221-664.889-286.971 
ATOM   2266  C1'  DA A 110       7.033-665.558-287.654 
ATOM   2267  N9   DA A 110       5.884-665.817-286.742 
ATOM   2268  C8   DA A 110       5.911-666.151-285.418 
ATOM   2269  N7   DA A 110       4.736-666.311-284.894 
ATOM   2270  C5   DA A 110       3.863-666.066-285.945 
ATOM   2271  C6   DA A 110       2.462-666.077-286.036 
ATOM   2272  N6   DA A 110       1.655-666.358-285.003 
ATOM   2273  N1   DA A 110       1.916-665.787-287.232 
ATOM   2274  C2   DA A 110       2.723-665.510-288.256 
ATOM   2275  N3   DA A 110       4.036-665.469-288.291 
ATOM   2276  C4   DA A 110       4.558-665.763-287.081 
ATOM   2277  P    DG A 111      10.078-663.147-289.398 
ATOM   2278  OP1  DG A 111      11.253-663.646-290.147 
ATOM   2279  OP2  DG A 111      10.365-662.471-288.114 
ATOM   2280  O5'  DG A 111       9.215-662.177-290.334 
ATOM   2281  C5'  DG A 111       8.226-662.750-291.210 
ATOM   2282  C4'  DG A 111       6.951-661.931-291.157 
ATOM   2283  O4'  DG A 111       6.053-662.370-290.099 
ATOM   2284  C3'  DG A 111       7.131-660.437-290.892 
ATOM   2285  O3'  DG A 111       6.169-659.715-291.652 
ATOM   2286  C2'  DG A 111       6.806-660.264-289.409 
ATOM   2287  C1'  DG A 111       5.624-661.227-289.374 
ATOM   2288  N9   DG A 111       5.248-661.665-288.000 
ATOM   2289  C8   DG A 111       6.056-661.894-286.907 
ATOM   2290  N7   DG A 111       5.407-662.274-285.834 
ATOM   2291  C5   DG A 111       4.075-662.299-286.244 
ATOM   2292  C6   DG A 111       2.902-662.635-285.519 
ATOM   2293  O6   DG A 111       2.795-662.986-284.347 
ATOM   2294  N1   DG A 111       1.757-662.526-286.321 
ATOM   2295  C2   DG A 111       1.746-662.143-287.647 
ATOM   2296  N2   DG A 111       0.549-662.102-288.237 
ATOM   2297  N3   DG A 111       2.848-661.829-288.327 
ATOM   2298  C4   DG A 111       3.967-661.929-287.564 
ATOM   2299  P    DA A 112       6.600-658.338-292.344 
ATOM   2300  OP1  DA A 112       7.256-658.619-293.641 
ATOM   2301  OP2  DA A 112       7.379-657.523-291.386 
ATOM   2302  O5'  DA A 112       5.177-657.653-292.598 
ATOM   2303  C5'  DA A 112       4.029-658.491-292.826 
ATOM   2304  C4'  DA A 112       2.842-657.972-292.038 
ATOM   2305  O4'  DA A 112       2.789-658.520-290.689 
ATOM   2306  C3'  DA A 112       2.797-656.459-291.823 
ATOM   2307  O3'  DA A 112       1.444-656.025-291.890 
ATOM   2308  C2'  DA A 112       3.303-656.255-290.396 
ATOM   2309  C1'  DA A 112       2.581-657.450-289.780 
ATOM   2310  N9   DA A 112       3.121-657.859-288.453 
ATOM   2311  C8   DA A 112       4.414-657.817-288.015 
ATOM   2312  N7   DA A 112       4.570-658.244-286.800 
ATOM   2313  C5   DA A 112       3.287-658.596-286.402 
ATOM   2314  C6   DA A 112       2.778-659.123-285.204 
ATOM   2315  N6   DA A 112       3.539-659.400-284.135 
ATOM   2316  N1   DA A 112       1.454-659.355-285.142 
ATOM   2317  C2   DA A 112       0.703-659.078-286.207 
ATOM   2318  N3   DA A 112       1.064-658.586-287.372 
ATOM   2319  C4   DA A 112       2.393-658.363-287.407 
ATOM   2320  P    DA A 113       1.109-654.641-292.620 
ATOM   2321  OP1  DA A 113       0.998-654.864-294.080 
ATOM   2322  OP2  DA A 113       2.078-653.607-292.194 
ATOM   2323  O5'  DA A 113      -0.334-654.306-292.016 
ATOM   2324  C5'  DA A 113      -1.199-655.392-291.632 
ATOM   2325  C4'  DA A 113      -1.847-655.090-290.295 
ATOM   2326  O4'  DA A 113      -1.035-655.536-289.171 
ATOM   2327  C3'  DA A 113      -2.105-653.613-289.999 
ATOM   2328  O3'  DA A 113      -3.333-653.493-289.291 
ATOM   2329  C2'  DA A 113      -0.966-653.199-289.067 
ATOM   2330  C1'  DA A 113      -0.948-654.475-288.233 
ATOM   2331  N9   DA A 113       0.302-654.657-287.443 
ATOM   2332  C8   DA A 113       1.577-654.300-287.777 
ATOM   2333  N7   DA A 113       2.458-654.593-286.872 
ATOM   2334  C5   DA A 113       1.716-655.188-285.862 
ATOM   2335  C6   DA A 113       2.074-655.726-284.615 
ATOM   2336  N6   DA A 113       3.332-655.750-284.152 
ATOM   2337  N1   DA A 113       1.087-656.238-283.856 
ATOM   2338  C2   DA A 113      -0.161-656.212-284.320 
ATOM   2339  N3   DA A 113      -0.613-655.739-285.461 
ATOM   2340  C4   DA A 113       0.394-655.231-286.202 
ATOM   2341  P    DG A 114      -4.311-652.274-289.635 
ATOM   2342  OP1  DG A 114      -5.144-652.622-290.808 
ATOM   2343  OP2  DG A 114      -3.527-651.024-289.744 
ATOM   2344  O5'  DG A 114      -5.225-652.222-288.322 
ATOM   2345  C5'  DG A 114      -5.473-653.440-287.596 
ATOM   2346  C4'  DG A 114      -5.338-653.192-286.107 
ATOM   2347  O4'  DG A 114      -3.970-653.366-285.637 
ATOM   2348  C3'  DG A 114      -5.717-651.791-285.629 
ATOM   2349  O3'  DG A 114      -6.353-651.893-284.360 
ATOM   2350  C2'  DG A 114      -4.381-651.070-285.446 
ATOM   2351  C1'  DG A 114      -3.628-652.246-284.834 
ATOM   2352  N9   DG A 114      -2.147-652.091-284.866 
ATOM   2353  C8   DG A 114      -1.354-651.485-285.817 
ATOM   2354  N7   DG A 114      -0.073-651.518-285.543 
ATOM   2355  C5   DG A 114      -0.012-652.192-284.324 
ATOM   2356  C6   DG A 114       1.110-652.532-283.525 
ATOM   2357  O6   DG A 114       2.299-652.307-283.730 
ATOM   2358  N1   DG A 114       0.722-653.215-282.364 
ATOM   2359  C2   DG A 114      -0.580-653.528-282.022 
ATOM   2360  N2   DG A 114      -0.740-654.186-280.870 
ATOM   2361  N3   DG A 114      -1.630-653.209-282.773 
ATOM   2362  C4   DG A 114      -1.272-652.545-283.902 
ATOM   2363  P    DA A 115      -7.604-650.948-284.041 
ATOM   2364  OP1  DA A 115      -8.838-651.555-284.590 
ATOM   2365  OP2  DA A 115      -7.308-649.567-284.483 
ATOM   2366  O5'  DA A 115      -7.642-651.003-282.442 
ATOM   2367  C5'  DA A 115      -7.174-652.190-281.774 
ATOM   2368  C4'  DA A 115      -6.312-651.810-280.587 
ATOM   2369  O4'  DA A 115      -4.911-651.643-280.949 
ATOM   2370  C3'  DA A 115      -6.672-650.495-279.895 
ATOM   2371  O3'  DA A 115      -6.474-650.643-278.494 
ATOM   2372  C2'  DA A 115      -5.654-649.487-280.426 
ATOM   2373  C1'  DA A 115      -4.448-650.421-280.397 
ATOM   2374  N9   DA A 115      -3.302-649.945-281.221 
ATOM   2375  C8   DA A 115      -3.333-649.258-282.401 
ATOM   2376  N7   DA A 115      -2.158-648.983-282.878 
ATOM   2377  C5   DA A 115      -1.283-649.528-281.948 
ATOM   2378  C6   DA A 115       0.119-649.572-281.880 
ATOM   2379  N6   DA A 115       0.923-649.034-282.809 
ATOM   2380  N1   DA A 115       0.667-650.191-280.819 
ATOM   2381  C2   DA A 115      -0.135-650.724-279.900 
ATOM   2382  N3   DA A 115      -1.450-650.745-279.857 
ATOM   2383  C4   DA A 115      -1.974-650.118-280.930 
ATOM   2384  P    DA A 116      -7.525-649.975-277.487 
ATOM   2385  OP1  DA A 116      -8.685-650.878-277.312 
ATOM   2386  OP2  DA A 116      -7.835-648.600-277.934 
ATOM   2387  O5'  DA A 116      -6.673-649.921-276.133 
ATOM   2388  C5'  DA A 116      -5.667-650.924-275.901 
ATOM   2389  C4'  DA A 116      -4.408-650.278-275.355 
ATOM   2390  O4'  DA A 116      -3.510-649.834-276.412 
ATOM   2391  C3'  DA A 116      -4.618-649.028-274.501 
ATOM   2392  O3'  DA A 116      -3.664-649.026-273.446 
ATOM   2393  C2'  DA A 116      -4.310-647.861-275.439 
ATOM   2394  C1'  DA A 116      -3.109-648.502-276.128 
ATOM   2395  N9   DA A 116      -2.736-647.847-277.413 
ATOM   2396  C8   DA A 116      -3.555-647.272-278.340 
ATOM   2397  N7   DA A 116      -2.928-646.780-279.363 
ATOM   2398  C5   DA A 116      -1.592-647.050-279.096 
ATOM   2399  C6   DA A 116      -0.410-646.779-279.806 
ATOM   2400  N6   DA A 116      -0.385-646.147-280.988 
ATOM   2401  N1   DA A 116       0.749-647.183-279.255 
ATOM   2402  C2   DA A 116       0.718-647.812-278.081 
ATOM   2403  N3   DA A 116      -0.317-648.118-277.330 
ATOM   2404  C4   DA A 116      -1.465-647.702-277.903 
ATOM   2405  P    DA A 117      -4.116-648.534-271.992 
ATOM   2406  OP1  DA A 117      -4.757-649.655-271.267 
ATOM   2407  OP2  DA A 117      -4.918-647.297-272.113 
ATOM   2408  O5'  DA A 117      -2.705-648.196-271.319 
ATOM   2409  C5'  DA A 117      -1.539-648.932-271.735 
ATOM   2410  C4'  DA A 117      -0.369-647.988-271.925 
ATOM   2411  O4'  DA A 117      -0.316-647.434-273.271 
ATOM   2412  C3'  DA A 117      -0.355-646.756-271.020 
ATOM   2413  O3'  DA A 117       0.990-646.466-270.658 
ATOM   2414  C2'  DA A 117      -0.875-645.621-271.902 
ATOM   2415  C1'  DA A 117      -0.135-646.030-273.171 
ATOM   2416  N9   DA A 117      -0.678-645.405-274.409 
ATOM   2417  C8   DA A 117      -1.975-645.093-274.703 
ATOM   2418  N7   DA A 117      -2.132-644.551-275.872 
ATOM   2419  C5   DA A 117      -0.845-644.499-276.392 
ATOM   2420  C6   DA A 117      -0.337-644.028-277.613 
ATOM   2421  N6   DA A 117      -1.100-643.493-278.577 
ATOM   2422  N1   DA A 117       0.992-644.125-277.809 
ATOM   2423  C2   DA A 117       1.746-644.658-276.848 
ATOM   2424  N3   DA A 117       1.384-645.129-275.675 
ATOM   2425  C4   DA A 117       0.051-645.019-275.503 
ATOM   2426  P    DT A 118       1.305-645.982-269.165 
ATOM   2427  OP1  DT A 118       1.432-647.161-268.278 
ATOM   2428  OP2  DT A 118       0.313-644.964-268.754 
ATOM   2429  O5'  DT A 118       2.737-645.293-269.352 
ATOM   2430  C5'  DT A 118       3.620-645.783-270.379 
ATOM   2431  C4'  DT A 118       4.251-644.620-271.118 
ATOM   2432  O4'  DT A 118       3.439-644.168-272.240 
ATOM   2433  C3'  DT A 118       4.479-643.353-270.295 
ATOM   2434  O3'  DT A 118       5.698-642.749-270.707 
ATOM   2435  C2'  DT A 118       3.324-642.428-270.679 
ATOM   2436  C1'  DT A 118       3.324-642.755-272.169 
ATOM   2437  N1   DT A 118       2.072-642.357-272.870 
ATOM   2438  C2   DT A 118       2.193-641.925-274.170 
ATOM   2439  O2   DT A 118       3.263-641.860-274.750 
ATOM   2440  N3   DT A 118       1.012-641.563-274.787 
ATOM   2441  C4   DT A 118      -0.249-641.597-274.226 
ATOM   2442  O4   DT A 118      -1.235-641.248-274.879 
ATOM   2443  C5   DT A 118      -0.274-642.064-272.861 
ATOM   2444  C7   DT A 118      -1.607-642.132-272.174 
ATOM   2445  C6   DT A 118       0.859-642.422-272.236 
ATOM   2446  P    DC A 119       6.656-642.100-269.601 
ATOM   2447  OP1  DC A 119       7.504-643.153-268.999 
ATOM   2448  OP2  DC A 119       5.849-641.298-268.655 
ATOM   2449  O5'  DC A 119       7.559-641.127-270.495 
ATOM   2450  C5'  DC A 119       7.823-641.485-271.865 
ATOM   2451  C4'  DC A 119       7.672-640.268-272.757 
ATOM   2452  O4'  DC A 119       6.305-640.089-273.224 
ATOM   2453  C3'  DC A 119       8.021-638.926-272.114 
ATOM   2454  O3'  DC A 119       8.648-638.099-273.087 
ATOM   2455  C2'  DC A 119       6.671-638.308-271.751 
ATOM   2456  C1'  DC A 119       5.934-638.735-273.017 
ATOM   2457  N1   DC A 119       4.451-638.674-272.897 
ATOM   2458  C2   DC A 119       3.723-638.318-274.029 
ATOM   2459  O2   DC A 119       4.330-638.071-275.077 
ATOM   2460  N3   DC A 119       2.368-638.256-273.940 
ATOM   2461  C4   DC A 119       1.747-638.532-272.787 
ATOM   2462  N4   DC A 119       0.426-638.458-272.751 
ATOM   2463  C5   DC A 119       2.479-638.899-271.611 
ATOM   2464  C6   DC A 119       3.831-638.955-271.720 
ATOM   2465  P    DA A 120       9.879-637.176-272.645 
ATOM   2466  OP1  DA A 120      11.128-637.971-272.668 
ATOM   2467  OP2  DA A 120       9.561-636.505-271.366 
ATOM   2468  O5'  DA A 120       9.905-636.097-273.826 
ATOM   2469  C5'  DA A 120       9.455-636.486-275.138 
ATOM   2470  C4'  DA A 120       8.577-635.401-275.727 
ATOM   2471  O4'  DA A 120       7.176-635.562-275.362 
ATOM   2472  C3'  DA A 120       8.907-633.971-275.299 
ATOM   2473  O3'  DA A 120       8.700-633.100-276.404 
ATOM   2474  C2'  DA A 120       7.874-633.642-274.221 
ATOM   2475  C1'  DA A 120       6.685-634.311-274.905 
ATOM   2476  N9   DA A 120       5.537-634.570-273.992 
ATOM   2477  C8   DA A 120       5.564-634.903-272.669 
ATOM   2478  N7   DA A 120       4.389-635.063-272.144 
ATOM   2479  C5   DA A 120       3.516-634.819-273.195 
ATOM   2480  C6   DA A 120       2.115-634.830-273.286 
ATOM   2481  N6   DA A 120       1.308-635.110-272.253 
ATOM   2482  N1   DA A 120       1.569-634.540-274.483 
ATOM   2483  C2   DA A 120       2.375-634.263-275.506 
ATOM   2484  N3   DA A 120       3.689-634.222-275.541 
ATOM   2485  C4   DA A 120       4.210-634.515-274.331 
ATOM   2486  P    DC A 121       9.731-631.899-276.648 
ATOM   2487  OP1  DC A 121      10.906-632.398-277.397 
ATOM   2488  OP2  DC A 121      10.018-631.223-275.364 
ATOM   2489  O5'  DC A 121       8.868-630.930-277.585 
ATOM   2490  C5'  DC A 121       7.879-631.502-278.460 
ATOM   2491  C4'  DC A 121       6.604-630.684-278.408 
ATOM   2492  O4'  DC A 121       5.706-631.122-277.349 
ATOM   2493  C3'  DC A 121       6.784-629.189-278.142 
ATOM   2494  O3'  DC A 121       5.822-628.468-278.902 
ATOM   2495  C2'  DC A 121       6.459-629.017-276.659 
ATOM   2496  C1'  DC A 121       5.277-629.980-276.624 
ATOM   2497  N1   DC A 121       4.901-630.418-275.251 
ATOM   2498  C2   DC A 121       3.552-630.640-274.986 
ATOM   2499  O2   DC A 121       2.730-630.466-275.892 
ATOM   2500  N3   DC A 121       3.189-631.039-273.740 
ATOM   2501  C4   DC A 121       4.111-631.216-272.784 
ATOM   2502  N4   DC A 121       3.707-631.606-271.585 
ATOM   2503  C5   DC A 121       5.504-630.993-273.036 
ATOM   2504  C6   DC A 121       5.846-630.594-274.287 
ATOM   2505  P    DC A 122       6.252-627.090-279.595 
ATOM   2506  OP1  DC A 122       6.908-627.372-280.891 
ATOM   2507  OP2  DC A 122       7.032-626.276-278.636 
ATOM   2508  O5'  DC A 122       4.830-626.405-279.848 
ATOM   2509  C5'  DC A 122       3.682-627.244-280.077 
ATOM   2510  C4'  DC A 122       2.495-626.725-279.288 
ATOM   2511  O4'  DC A 122       2.441-627.272-277.939 
ATOM   2512  C3'  DC A 122       2.450-625.212-279.073 
ATOM   2513  O3'  DC A 122       1.097-624.778-279.140 
ATOM   2514  C2'  DC A 122       2.956-625.008-277.646 
ATOM   2515  C1'  DC A 122       2.234-626.203-277.030 
ATOM   2516  N1   DC A 122       2.774-626.612-275.704 
ATOM   2517  C2   DC A 122       1.876-627.104-274.761 
ATOM   2518  O2   DC A 122       0.679-627.182-275.061 
ATOM   2519  N3   DC A 122       2.349-627.482-273.545 
ATOM   2520  C4   DC A 122       3.654-627.382-273.259 
ATOM   2521  N4   DC A 122       4.065-627.763-272.060 
ATOM   2522  C5   DC A 122       4.594-626.877-274.215 
ATOM   2523  C6   DC A 122       4.101-626.505-275.424 
ATOM   2524  P    DA A 123       0.762-623.394-279.871 
ATOM   2525  OP1  DA A 123       0.651-623.617-281.330 
ATOM   2526  OP2  DA A 123       1.731-622.360-279.444 
ATOM   2527  O5'  DA A 123      -0.681-623.059-279.266 
ATOM   2528  C5'  DA A 123      -1.546-624.144-278.882 
ATOM   2529  C4'  DA A 123      -2.194-623.843-277.545 
ATOM   2530  O4'  DA A 123      -1.382-624.289-276.422 
ATOM   2531  C3'  DA A 123      -2.452-622.366-277.249 
ATOM   2532  O3'  DA A 123      -3.680-622.246-276.541 
ATOM   2533  C2'  DA A 123      -1.313-621.952-276.318 
ATOM   2534  C1'  DA A 123      -1.295-623.228-275.483 
ATOM   2535  N9   DA A 123      -0.045-623.410-274.693 
ATOM   2536  C8   DA A 123       1.229-623.053-275.027 
ATOM   2537  N7   DA A 123       2.111-623.345-274.123 
ATOM   2538  C5   DA A 123       1.369-623.941-273.112 
ATOM   2539  C6   DA A 123       1.726-624.478-271.865 
ATOM   2540  N6   DA A 123       2.985-624.503-271.403 
ATOM   2541  N1   DA A 123       0.740-624.991-271.106 
ATOM   2542  C2   DA A 123      -0.509-624.965-271.570 
ATOM   2543  N3   DA A 123      -0.960-624.492-272.712 
ATOM   2544  C4   DA A 123       0.047-623.984-273.453 
ATOM   2545  P    DT A 124      -4.659-621.027-276.885 
ATOM   2546  OP1  DT A 124      -5.491-621.375-278.058 
ATOM   2547  OP2  DT A 124      -3.874-619.777-276.994 
ATOM   2548  O5'  DT A 124      -5.572-620.975-275.573 
ATOM   2549  C5'  DT A 124      -5.821-622.193-274.847 
ATOM   2550  C4'  DT A 124      -5.685-621.945-273.358 
ATOM   2551  O4'  DT A 124      -4.318-622.118-272.887 
ATOM   2552  C3'  DT A 124      -6.065-620.544-272.879 
ATOM   2553  O3'  DT A 124      -6.700-620.646-271.610 
ATOM   2554  C2'  DT A 124      -4.729-619.822-272.696 
ATOM   2555  C1'  DT A 124      -3.975-620.999-272.084 
ATOM   2556  N1   DT A 124      -2.494-620.843-272.116 
ATOM   2557  C2   DT A 124      -1.788-621.366-271.060 
ATOM   2558  O2   DT A 124      -2.319-621.937-270.124 
ATOM   2559  N3   DT A 124      -0.417-621.201-271.124 
ATOM   2560  C4   DT A 124       0.287-620.574-272.132 
ATOM   2561  O4   DT A 124       1.515-620.488-272.078 
ATOM   2562  C5   DT A 124      -0.542-620.058-273.195 
ATOM   2563  C7   DT A 124       0.144-619.360-274.333 
ATOM   2564  C6   DT A 124      -1.877-620.204-273.159 
ATOM   2565  P    DT A 125      -7.951-619.700-271.291 
ATOM   2566  OP1  DT A 125      -9.185-620.308-271.840 
ATOM   2567  OP2  DT A 125      -7.655-618.320-271.733 
ATOM   2568  O5'  DT A 125      -7.989-619.756-269.692 
ATOM   2569  C5'  DT A 125      -7.521-620.942-269.024 
ATOM   2570  C4'  DT A 125      -6.659-620.563-267.837 
ATOM   2571  O4'  DT A 125      -5.258-620.396-268.200 
ATOM   2572  C3'  DT A 125      -7.019-619.248-267.146 
ATOM   2573  O3'  DT A 125      -6.821-619.396-265.744 
ATOM   2574  C2'  DT A 125      -6.001-618.240-267.676 
ATOM   2575  C1'  DT A 125      -4.795-619.173-267.647 
ATOM   2576  N1   DT A 125      -3.650-618.698-268.471 
ATOM   2577  C2   DT A 125      -2.387-618.974-268.004 
ATOM   2578  O2   DT A 125      -2.180-619.578-266.967 
ATOM   2579  N3   DT A 125      -1.349-618.517-268.795 
ATOM   2580  C4   DT A 125      -1.469-617.825-269.983 
ATOM   2581  O4   DT A 125      -0.465-617.467-270.602 
ATOM   2582  C5   DT A 125      -2.833-617.583-270.390 
ATOM   2583  C7   DT A 125      -3.051-616.836-271.672 
ATOM   2584  C6   DT A 125      -3.860-618.016-269.641 
ATOM   2585  P    DC A 126      -7.872-618.728-264.738 
ATOM   2586  OP1  DC A 126      -9.032-619.630-264.562 
ATOM   2587  OP2  DC A 126      -8.182-617.352-265.185 
ATOM   2588  O5'  DC A 126      -7.021-618.674-263.384 
ATOM   2589  C5'  DC A 126      -6.014-619.676-263.152 
ATOM   2590  C4'  DC A 126      -4.755-619.031-262.606 
ATOM   2591  O4'  DC A 126      -3.857-618.587-263.662 
ATOM   2592  C3'  DC A 126      -4.966-617.781-261.751 
ATOM   2593  O3'  DC A 126      -4.012-617.779-260.696 
ATOM   2594  C2'  DC A 126      -4.657-616.614-262.689 
ATOM   2595  C1'  DC A 126      -3.456-617.255-263.379 
ATOM   2596  N1   DC A 126      -3.083-616.600-264.664 
ATOM   2597  C2   DC A 126      -1.732-616.547-264.997 
ATOM   2598  O2   DC A 126      -0.907-617.042-264.221 
ATOM   2599  N3   DC A 126      -1.371-615.954-266.164 
ATOM   2600  C4   DC A 126      -2.297-615.430-266.977 
ATOM   2601  N4   DC A 126      -1.894-614.862-268.104 
ATOM   2602  C5   DC A 126      -3.691-615.473-266.653 
ATOM   2603  C6   DC A 126      -4.032-616.070-265.482 
ATOM   2604  P    DC A 127      -4.464-617.287-259.242 
ATOM   2605  OP1  DC A 127      -5.105-618.408-258.517 
ATOM   2606  OP2  DC A 127      -5.265-616.050-259.364 
ATOM   2607  O5'  DC A 127      -3.052-616.949-258.570 
ATOM   2608  C5'  DC A 127      -1.886-617.685-258.985 
ATOM   2609  C4'  DC A 127      -0.717-616.740-259.175 
ATOM   2610  O4'  DC A 127      -0.663-616.187-260.521 
ATOM   2611  C3'  DC A 127      -0.702-615.509-258.270 
ATOM   2612  O3'  DC A 127       0.642-615.219-257.909 
ATOM   2613  C2'  DC A 127      -1.223-614.374-259.152 
ATOM   2614  C1'  DC A 127      -0.482-614.783-260.422 
ATOM   2615  N1   DC A 127      -1.025-614.158-261.660 
ATOM   2616  C2   DC A 127      -0.125-613.833-262.672 
ATOM   2617  O2   DC A 127       1.075-614.075-262.503 
ATOM   2618  N3   DC A 127      -0.601-613.261-263.808 
ATOM   2619  C4   DC A 127      -1.909-613.015-263.952 
ATOM   2620  N4   DC A 127      -2.323-612.456-265.079 
ATOM   2621  C5   DC A 127      -2.851-613.340-262.923 
ATOM   2622  C6   DC A 127      -2.356-613.911-261.795 
ATOM   2623  P    DA A 128       0.957-614.735-256.415 
ATOM   2624  OP1  DA A 128       1.085-615.913-255.528 
ATOM   2625  OP2  DA A 128      -0.034-613.717-256.004 
ATOM   2626  O5'  DA A 128       2.389-614.046-256.602 
ATOM   2627  C5'  DA A 128       3.272-614.536-257.629 
ATOM   2628  C4'  DA A 128       3.904-613.373-258.369 
ATOM   2629  O4'  DA A 128       3.091-612.921-259.490 
ATOM   2630  C3'  DA A 128       4.131-612.106-257.545 
ATOM   2631  O3'  DA A 128       5.351-611.501-257.958 
ATOM   2632  C2'  DA A 128       2.976-611.181-257.929 
ATOM   2633  C1'  DA A 128       2.977-611.508-259.420 
ATOM   2634  N9   DA A 128       1.725-611.110-260.121 
ATOM   2635  C8   DA A 128       0.446-611.113-259.642 
ATOM   2636  N7   DA A 128      -0.437-610.706-260.500 
ATOM   2637  C5   DA A 128       0.309-610.410-261.632 
ATOM   2638  C6   DA A 128      -0.048-609.928-262.903 
ATOM   2639  N6   DA A 128      -1.309-609.646-263.260 
ATOM   2640  N1   DA A 128       0.942-609.745-263.796 
ATOM   2641  C2   DA A 128       2.193-610.027-263.436 
ATOM   2642  N3   DA A 128       2.644-610.479-262.287 
ATOM   2643  C4   DA A 128       1.634-610.654-261.410 
ATOM   2644  P    DG A 129       6.309-610.853-256.851 
ATOM   2645  OP1  DG A 129       7.157-611.906-256.250 
ATOM   2646  OP2  DG A 129       5.502-610.050-255.906 
ATOM   2647  O5'  DG A 129       7.211-609.880-257.746 
ATOM   2648  C5'  DG A 129       7.476-610.238-259.115 
ATOM   2649  C4'  DG A 129       7.325-609.021-260.007 
ATOM   2650  O4'  DG A 129       5.958-608.842-260.474 
ATOM   2651  C3'  DG A 129       7.674-607.679-259.365 
ATOM   2652  O3'  DG A 129       8.301-606.852-260.338 
ATOM   2653  C2'  DG A 129       6.323-607.061-259.001 
ATOM   2654  C1'  DG A 129       5.587-607.488-260.267 
ATOM   2655  N9   DG A 129       4.104-607.427-260.148 
ATOM   2656  C8   DG A 129       3.308-607.675-259.051 
ATOM   2657  N7   DG A 129       2.024-607.531-259.278 
ATOM   2658  C5   DG A 129       1.966-607.161-260.621 
ATOM   2659  C6   DG A 129       0.846-606.867-261.440 
ATOM   2660  O6   DG A 129      -0.346-606.872-261.145 
ATOM   2661  N1   DG A 129       1.238-606.535-262.745 
ATOM   2662  C2   DG A 129       2.541-606.494-263.198 
ATOM   2663  N2   DG A 129       2.707-606.156-264.479 
ATOM   2664  N3   DG A 129       3.593-606.772-262.429 
ATOM   2665  C4   DG A 129       3.229-607.095-261.160 
ATOM   2666  P    DC A 130       9.532-605.929-259.895 
ATOM   2667  OP1  DC A 130      10.780-606.723-259.919 
ATOM   2668  OP2  DC A 130       9.213-605.258-258.616 
ATOM   2669  O5'  DC A 130       9.558-604.850-261.077 
ATOM   2670  C5'  DC A 130       9.108-605.239-262.388 
ATOM   2671  C4'  DC A 130       8.229-604.154-262.977 
ATOM   2672  O4'  DC A 130       6.828-604.315-262.613 
ATOM   2673  C3'  DC A 130       8.559-602.724-262.549 
ATOM   2674  O3'  DC A 130       8.353-601.853-263.654 
ATOM   2675  C2'  DC A 130       7.527-602.394-261.471 
ATOM   2676  C1'  DC A 130       6.338-603.064-262.155 
ATOM   2677  N1   DC A 130       5.189-603.323-261.242 
ATOM   2678  C2   DC A 130       3.905-603.220-261.771 
ATOM   2679  O2   DC A 130       3.772-602.922-262.963 
ATOM   2680  N3   DC A 130       2.844-603.451-260.955 
ATOM   2681  C4   DC A 130       3.030-603.772-259.668 
ATOM   2682  N4   DC A 130       1.964-603.988-258.913 
ATOM   2683  C5   DC A 130       4.343-603.882-259.105 
ATOM   2684  C6   DC A 130       5.390-603.647-259.937 
ATOM   2685  P    DT A 131       9.384-600.652-263.898 
ATOM   2686  OP1  DT A 131      10.559-601.151-264.647 
ATOM   2687  OP2  DT A 131       9.671-599.976-262.614 
ATOM   2688  O5'  DT A 131       8.521-599.682-264.835 
ATOM   2689  C5'  DT A 131       7.532-600.255-265.711 
ATOM   2690  C4'  DT A 131       6.257-599.437-265.658 
ATOM   2691  O4'  DT A 131       5.358-599.875-264.599 
ATOM   2692  C3'  DT A 131       6.437-597.942-265.393 
ATOM   2693  O3'  DT A 131       5.474-597.220-266.152 
ATOM   2694  C2'  DT A 131       6.112-597.770-263.909 
ATOM   2695  C1'  DT A 131       4.929-598.733-263.874 
ATOM   2696  N1   DT A 131       4.554-599.171-262.501 
ATOM   2697  C2   DT A 131       3.219-599.385-262.255 
ATOM   2698  O2   DT A 131       2.356-599.233-263.102 
ATOM   2699  N3   DT A 131       2.909-599.790-260.971 
ATOM   2700  C4   DT A 131       3.802-599.992-259.939 
ATOM   2701  O4   DT A 131       3.405-600.355-258.830 
ATOM   2702  C5   DT A 131       5.179-599.742-260.293 
ATOM   2703  C7   DT A 131       6.217-599.939-259.227 
ATOM   2704  C6   DT A 131       5.509-599.348-261.534 
ATOM   2705  P    DG A 132       5.905-595.843-266.845 
ATOM   2706  OP1  DG A 132       6.561-596.125-268.141 
ATOM   2707  OP2  DG A 132       6.684-595.029-265.886 
ATOM   2708  O5'  DG A 132       4.482-595.158-267.099 
ATOM   2709  C5'  DG A 132       3.334-595.997-267.327 
ATOM   2710  C4'  DG A 132       2.148-595.478-266.538 
ATOM   2711  O4'  DG A 132       2.094-596.025-265.190 
ATOM   2712  C3'  DG A 132       2.103-593.965-266.324 
ATOM   2713  O3'  DG A 132       0.750-593.530-266.391 
ATOM   2714  C2'  DG A 132       2.609-593.761-264.896 
ATOM   2715  C1'  DG A 132       1.886-594.955-264.281 
ATOM   2716  N9   DG A 132       2.427-595.364-262.954 
ATOM   2717  C8   DG A 132       3.725-595.329-262.494 
ATOM   2718  N7   DG A 132       3.869-595.764-261.266 
ATOM   2719  C5   DG A 132       2.574-596.111-260.885 
ATOM   2720  C6   DG A 132       2.093-596.643-259.660 
ATOM   2721  O6   DG A 132       2.723-596.922-258.643 
ATOM   2722  N1   DG A 132       0.707-596.848-259.699 
ATOM   2723  C2   DG A 132      -0.108-596.574-260.780 
ATOM   2724  N2   DG A 132      -1.406-596.841-260.618 
ATOM   2725  N3   DG A 132       0.344-596.076-261.930 
ATOM   2726  C4   DG A 132       1.686-595.871-261.907 
ATOM   2727  P    DA A 133       0.414-592.146-267.121 
ATOM   2728  OP1  DA A 133       0.304-592.370-268.580 
ATOM   2729  OP2  DA A 133       1.384-591.113-266.695 
ATOM   2730  O5'  DA A 133      -1.028-591.812-266.517 
ATOM   2731  C5'  DA A 133      -1.894-592.897-266.132 
ATOM   2732  C4'  DA A 133      -2.541-592.596-264.795 
ATOM   2733  O4'  DA A 133      -1.729-593.042-263.672 
ATOM   2734  C3'  DA A 133      -2.800-591.119-264.499 
ATOM   2735  O3'  DA A 133      -4.028-590.999-263.792 
ATOM   2736  C2'  DA A 133      -1.660-590.705-263.568 
ATOM   2737  C1'  DA A 133      -1.643-591.981-262.733 
ATOM   2738  N9   DA A 133      -0.393-592.163-261.943 
ATOM   2739  C8   DA A 133       0.882-591.806-262.278 
ATOM   2740  N7   DA A 133       1.763-592.098-261.373 
ATOM   2741  C5   DA A 133       1.022-592.694-260.363 
ATOM   2742  C6   DA A 133       1.379-593.231-259.115 
ATOM   2743  N6   DA A 133       2.637-593.256-258.653 
ATOM   2744  N1   DA A 133       0.393-593.744-258.356 
ATOM   2745  C2   DA A 133      -0.856-593.718-258.821 
ATOM   2746  N3   DA A 133      -1.307-593.245-259.962 
ATOM   2747  C4   DA A 133      -0.300-592.737-260.703 
ATOM   2748  P    DT A 134      -5.006-589.779-264.136 
ATOM   2749  OP1  DT A 134      -5.839-590.128-265.309 
ATOM   2750  OP2  DT A 134      -4.222-588.529-264.245 
ATOM   2751  O5'  DT A 134      -5.919-589.728-262.823 
ATOM   2752  C5'  DT A 134      -6.168-590.946-262.097 
ATOM   2753  C4'  DT A 134      -6.032-590.698-260.608 
ATOM   2754  O4'  DT A 134      -4.665-590.871-260.137 
ATOM   2755  C3'  DT A 134      -6.412-589.296-260.129 
ATOM   2756  O3'  DT A 134      -7.047-589.399-258.861 
ATOM   2757  C2'  DT A 134      -5.076-588.575-259.947 
ATOM   2758  C1'  DT A 134      -4.323-589.752-259.335 
ATOM   2759  N1   DT A 134      -2.841-589.596-259.366 
ATOM   2760  C2   DT A 134      -2.135-590.119-258.311 
ATOM   2761  O2   DT A 134      -2.666-590.690-257.374 
ATOM   2762  N3   DT A 134      -0.764-589.954-258.374 
ATOM   2763  C4   DT A 134      -0.061-589.327-259.382 
ATOM   2764  O4   DT A 134       1.168-589.241-259.328 
ATOM   2765  C5   DT A 134      -0.889-588.811-260.446 
ATOM   2766  C7   DT A 134      -0.204-588.113-261.583 
ATOM   2767  C6   DT A 134      -2.224-588.956-260.409 
ATOM   2768  P    DG A 135      -8.298-588.453-258.541 
ATOM   2769  OP1  DG A 135      -9.532-589.061-259.090 
ATOM   2770  OP2  DG A 135      -8.003-587.073-258.983 
ATOM   2771  O5'  DG A 135      -8.337-588.509-256.943 
ATOM   2772  C5'  DG A 135      -7.869-589.695-256.274 
ATOM   2773  C4'  DG A 135      -7.006-589.316-255.088 
ATOM   2774  O4'  DG A 135      -5.605-589.149-255.450 
ATOM   2775  C3'  DG A 135      -7.367-588.001-254.396 
ATOM   2776  O3'  DG A 135      -7.168-588.148-252.995 
ATOM   2777  C2'  DG A 135      -6.349-586.992-254.927 
ATOM   2778  C1'  DG A 135      -5.142-587.926-254.897 
ATOM   2779  N9   DG A 135      -3.997-587.451-255.721 
ATOM   2780  C8   DG A 135      -4.008-586.757-256.912 
ATOM   2781  N7   DG A 135      -2.816-586.486-257.384 
ATOM   2782  C5   DG A 135      -1.952-587.039-256.439 
ATOM   2783  C6   DG A 135      -0.534-587.066-256.402 
ATOM   2784  O6   DG A 135       0.266-586.599-257.209 
ATOM   2785  N1   DG A 135      -0.064-587.731-255.261 
ATOM   2786  C2   DG A 135      -0.860-588.297-254.285 
ATOM   2787  N2   DG A 135      -0.218-588.888-253.274 
ATOM   2788  N3   DG A 135      -2.191-588.272-254.321 
ATOM   2789  C4   DG A 135      -2.663-587.630-255.421 
ATOM   2790  P    DT A 136      -8.219-587.481-251.988 
ATOM   2791  OP1  DT A 136      -9.379-588.383-251.812 
ATOM   2792  OP2  DT A 136      -8.529-586.105-252.435 
ATOM   2793  O5'  DT A 136      -7.368-587.427-250.634 
ATOM   2794  C5'  DT A 136      -6.362-588.429-250.402 
ATOM   2795  C4'  DT A 136      -5.103-587.784-249.856 
ATOM   2796  O4'  DT A 136      -4.204-587.339-250.913 
ATOM   2797  C3'  DT A 136      -5.313-586.534-249.002 
ATOM   2798  O3'  DT A 136      -4.359-586.531-247.947 
ATOM   2799  C2'  DT A 136      -5.004-585.367-249.939 
ATOM   2800  C1'  DT A 136      -3.803-586.008-250.629 
ATOM   2801  N1   DT A 136      -3.430-585.353-251.914 
ATOM   2802  C2   DT A 136      -2.093-585.309-252.228 
ATOM   2803  O2   DT A 136      -1.228-585.776-251.509 
ATOM   2804  N3   DT A 136      -1.786-584.694-253.426 
ATOM   2805  C4   DT A 136      -2.683-584.133-254.313 
ATOM   2806  O4   DT A 136      -2.288-583.609-255.356 
ATOM   2807  C5   DT A 136      -4.062-584.229-253.895 
ATOM   2808  C7   DT A 136      -5.103-583.643-254.803 
ATOM   2809  C6   DT A 136      -4.389-584.821-252.735 
ATOM   2810  P    DC A 137      -4.811-586.040-246.493 
ATOM   2811  OP1  DC A 137      -5.452-587.161-245.768 
ATOM   2812  OP2  DC A 137      -5.613-584.803-246.614 
ATOM   2813  O5'  DC A 137      -3.399-585.701-245.820 
ATOM   2814  C5'  DC A 137      -2.234-586.438-246.236 
ATOM   2815  C4'  DC A 137      -1.064-585.493-246.426 
ATOM   2816  O4'  DC A 137      -1.010-584.940-247.772 
ATOM   2817  C3'  DC A 137      -1.049-584.262-245.520 
ATOM   2818  O3'  DC A 137       0.295-583.972-245.159 
ATOM   2819  C2'  DC A 137      -1.570-583.127-246.403 
ATOM   2820  C1'  DC A 137      -0.829-583.536-247.672 
ATOM   2821  N1   DC A 137      -1.372-582.910-248.910 
ATOM   2822  C2   DC A 137      -0.473-582.585-249.922 
ATOM   2823  O2   DC A 137       0.728-582.828-249.753 
ATOM   2824  N3   DC A 137      -0.948-582.014-251.058 
ATOM   2825  C4   DC A 137      -2.256-581.768-251.202 
ATOM   2826  N4   DC A 137      -2.670-581.209-252.329 
ATOM   2827  C5   DC A 137      -3.198-582.093-250.174 
ATOM   2828  C6   DC A 137      -2.703-582.663-249.046 
ATOM   2829  P    DA A 138       0.610-583.488-243.665 
ATOM   2830  OP1  DA A 138       0.737-584.666-242.778 
ATOM   2831  OP2  DA A 138      -0.381-582.470-243.255 
ATOM   2832  O5'  DA A 138       2.042-582.799-243.852 
ATOM   2833  C5'  DA A 138       2.925-583.289-244.880 
ATOM   2834  C4'  DA A 138       3.556-582.126-245.619 
ATOM   2835  O4'  DA A 138       2.744-581.674-246.741 
ATOM   2836  C3'  DA A 138       3.784-580.859-244.795 
ATOM   2837  O3'  DA A 138       5.004-580.254-245.208 
ATOM   2838  C2'  DA A 138       2.629-579.933-245.180 
ATOM   2839  C1'  DA A 138       2.630-580.261-246.670 
ATOM   2840  N9   DA A 138       1.378-579.862-247.371 
ATOM   2841  C8   DA A 138       0.099-579.866-246.892 
ATOM   2842  N7   DA A 138      -0.785-579.458-247.750 
ATOM   2843  C5   DA A 138      -0.038-579.163-248.883 
ATOM   2844  C6   DA A 138      -0.395-578.681-250.153 
ATOM   2845  N6   DA A 138      -1.656-578.399-250.510 
ATOM   2846  N1   DA A 138       0.595-578.498-251.046 
ATOM   2847  C2   DA A 138       1.846-578.780-250.686 
ATOM   2848  N3   DA A 138       2.297-579.232-249.537 
ATOM   2849  C4   DA A 138       1.286-579.406-248.661 
ATOM   2850  P    DC A 139       5.962-579.605-244.101 
ATOM   2851  OP1  DC A 139       6.810-580.659-243.500 
ATOM   2852  OP2  DC A 139       5.154-578.803-243.156 
ATOM   2853  O5'  DC A 139       6.864-578.633-244.996 
ATOM   2854  C5'  DC A 139       7.129-578.990-246.365 
ATOM   2855  C4'  DC A 139       6.978-577.774-247.257 
ATOM   2856  O4'  DC A 139       5.611-577.595-247.725 
ATOM   2857  C3'  DC A 139       7.326-576.431-246.615 
ATOM   2858  O3'  DC A 139       7.954-575.605-247.588 
ATOM   2859  C2'  DC A 139       5.976-575.814-246.252 
ATOM   2860  C1'  DC A 139       5.240-576.241-247.518 
ATOM   2861  N1   DC A 139       3.757-576.180-247.398 
ATOM   2862  C2   DC A 139       3.028-575.824-248.530 
ATOM   2863  O2   DC A 139       3.636-575.577-249.578 
ATOM   2864  N3   DC A 139       1.674-575.762-248.441 
ATOM   2865  C4   DC A 139       1.053-576.037-247.288 
ATOM   2866  N4   DC A 139      -0.269-575.963-247.252 
ATOM   2867  C5   DC A 139       1.784-576.404-246.112 
ATOM   2868  C6   DC A 139       3.136-576.461-246.220 
ATOM   2869  P    DC A 140       9.185-574.682-247.146 
ATOM   2870  OP1  DC A 140      10.433-575.476-247.169 
ATOM   2871  OP2  DC A 140       8.866-574.011-245.866 
ATOM   2872  O5'  DC A 140       9.210-573.602-248.327 
ATOM   2873  C5'  DC A 140       8.761-573.991-249.638 
ATOM   2874  C4'  DC A 140       7.882-572.906-250.228 
ATOM   2875  O4'  DC A 140       6.481-573.068-249.863 
ATOM   2876  C3'  DC A 140       8.212-571.477-249.800 
ATOM   2877  O3'  DC A 140       8.006-570.606-250.905 
ATOM   2878  C2'  DC A 140       7.179-571.147-248.722 
ATOM   2879  C1'  DC A 140       5.991-571.817-249.405 
ATOM   2880  N1   DC A 140       4.842-572.076-248.493 
ATOM   2881  C2   DC A 140       3.558-571.972-249.021 
ATOM   2882  O2   DC A 140       3.425-571.674-250.213 
ATOM   2883  N3   DC A 140       2.497-572.204-248.205 
ATOM   2884  C4   DC A 140       2.683-572.525-246.918 
ATOM   2885  N4   DC A 140       1.617-572.741-246.164 
ATOM   2886  C5   DC A 140       3.996-572.635-246.355 
ATOM   2887  C6   DC A 140       5.043-572.400-247.187 
ATOM   2888  P    DC A 141       9.036-569.405-251.149 
ATOM   2889  OP1  DC A 141      10.211-569.904-251.898 
ATOM   2890  OP2  DC A 141       9.323-568.729-249.865 
ATOM   2891  O5'  DC A 141       8.174-568.435-252.085 
ATOM   2892  C5'  DC A 141       7.184-569.008-252.961 
ATOM   2893  C4'  DC A 141       5.909-568.189-252.908 
ATOM   2894  O4'  DC A 141       5.011-568.628-251.850 
ATOM   2895  C3'  DC A 141       6.089-566.695-252.643 
ATOM   2896  O3'  DC A 141       5.127-565.973-253.403 
ATOM   2897  C2'  DC A 141       5.765-566.523-251.160 
ATOM   2898  C1'  DC A 141       4.582-567.486-251.125 
ATOM   2899  N1   DC A 141       4.207-567.924-249.751 
ATOM   2900  C2   DC A 141       2.858-568.145-249.486 
ATOM   2901  O2   DC A 141       2.035-567.971-250.393 
ATOM   2902  N3   DC A 141       2.495-568.544-248.240 
ATOM   2903  C4   DC A 141       3.417-568.722-247.285 
ATOM   2904  N4   DC A 141       3.012-569.112-246.086 
ATOM   2905  C5   DC A 141       4.809-568.499-247.536 
ATOM   2906  C6   DC A 141       5.152-568.100-248.788 
ATOM   2907  P    DC A 142       5.558-564.596-254.095 
ATOM   2908  OP1  DC A 142       6.214-564.877-255.392 
ATOM   2909  OP2  DC A 142       6.337-563.782-253.137 
ATOM   2910  O5'  DC A 142       4.135-563.911-254.349 
ATOM   2911  C5'  DC A 142       2.987-564.750-254.577 
ATOM   2912  C4'  DC A 142       1.800-564.230-253.789 
ATOM   2913  O4'  DC A 142       1.747-564.778-252.440 
ATOM   2914  C3'  DC A 142       1.755-562.718-253.574 
ATOM   2915  O3'  DC A 142       0.402-562.283-253.641 
ATOM   2916  C2'  DC A 142       2.261-562.514-252.147 
ATOM   2917  C1'  DC A 142       1.539-563.708-251.531 
ATOM   2918  N1   DC A 142       2.080-564.117-250.205 
ATOM   2919  C2   DC A 142       1.182-564.610-249.262 
ATOM   2920  O2   DC A 142      -0.015-564.688-249.562 
ATOM   2921  N3   DC A 142       1.654-564.988-248.046 
ATOM   2922  C4   DC A 142       2.959-564.888-247.760 
ATOM   2923  N4   DC A 142       3.371-565.269-246.560 
ATOM   2924  C5   DC A 142       3.899-564.383-248.716 
ATOM   2925  C6   DC A 142       3.407-564.010-249.924 
ATOM   2926  P    DA A 143       0.067-560.899-254.371 
ATOM   2927  OP1  DA A 143      -0.044-561.122-255.831 
ATOM   2928  OP2  DA A 143       1.036-559.865-253.945 
ATOM   2929  O5'  DA A 143      -1.376-560.564-253.767 
ATOM   2930  C5'  DA A 143      -2.241-561.650-253.383 
ATOM   2931  C4'  DA A 143      -2.888-561.348-252.046 
ATOM   2932  O4'  DA A 143      -2.077-561.794-250.923 
ATOM   2933  C3'  DA A 143      -3.147-559.871-251.750 
ATOM   2934  O3'  DA A 143      -4.375-559.751-251.042 
ATOM   2935  C2'  DA A 143      -2.007-559.458-250.819 
ATOM   2936  C1'  DA A 143      -1.990-560.734-249.984 
ATOM   2937  N9   DA A 143      -0.740-560.916-249.194 
ATOM   2938  C8   DA A 143       0.535-560.559-249.528 
ATOM   2939  N7   DA A 143       1.416-560.851-248.624 
ATOM   2940  C5   DA A 143       0.674-561.446-247.613 
ATOM   2941  C6   DA A 143       1.032-561.984-246.366 
ATOM   2942  N6   DA A 143       2.290-562.008-245.903 
ATOM   2943  N1   DA A 143       0.045-562.497-245.607 
ATOM   2944  C2   DA A 143      -1.203-562.470-246.071 
ATOM   2945  N3   DA A 143      -1.654-561.998-247.213 
ATOM   2946  C4   DA A 143      -0.648-561.490-247.953 
ATOM   2947  P    DG A 144      -5.353-558.532-251.386 
ATOM   2948  OP1  DG A 144      -6.186-558.880-252.559 
ATOM   2949  OP2  DG A 144      -4.569-557.282-251.495 
ATOM   2950  O5'  DG A 144      -6.267-558.481-250.073 
ATOM   2951  C5'  DG A 144      -6.515-559.699-249.347 
ATOM   2952  C4'  DG A 144      -6.380-559.450-247.858 
ATOM   2953  O4'  DG A 144      -5.012-559.624-247.388 
ATOM   2954  C3'  DG A 144      -6.759-558.049-247.380 
ATOM   2955  O3'  DG A 144      -7.395-558.152-246.111 
ATOM   2956  C2'  DG A 144      -5.423-557.328-247.197 
ATOM   2957  C1'  DG A 144      -4.670-558.505-246.585 
ATOM   2958  N9   DG A 144      -3.188-558.349-246.617 
ATOM   2959  C8   DG A 144      -2.396-557.743-247.568 
ATOM   2960  N7   DG A 144      -1.115-557.776-247.295 
ATOM   2961  C5   DG A 144      -1.053-558.450-246.076 
ATOM   2962  C6   DG A 144       0.068-558.791-245.276 
ATOM   2963  O6   DG A 144       1.258-558.565-245.481 
ATOM   2964  N1   DG A 144      -0.320-559.474-244.115 
ATOM   2965  C2   DG A 144      -1.621-559.787-243.773 
ATOM   2966  N2   DG A 144      -1.782-560.444-242.621 
ATOM   2967  N3   DG A 144      -2.672-559.467-244.524 
ATOM   2968  C4   DG A 144      -2.313-558.804-245.653 
ATOM   2969  P    DA A 145      -8.646-557.206-245.792 
ATOM   2970  OP1  DA A 145      -9.880-557.813-246.341 
ATOM   2971  OP2  DA A 145      -8.350-555.826-246.234 
ATOM   2972  O5'  DA A 145      -8.684-557.261-244.193 
ATOM   2973  C5'  DA A 145      -8.216-558.448-243.525 
ATOM   2974  C4'  DA A 145      -7.353-558.068-242.338 
ATOM   2975  O4'  DA A 145      -5.952-557.902-242.700 
ATOM   2976  C3'  DA A 145      -7.714-556.754-241.646 
ATOM   2977  O3'  DA A 145      -7.515-556.901-240.245 
ATOM   2978  C2'  DA A 145      -6.696-555.745-242.177 
ATOM   2979  C1'  DA A 145      -5.489-556.679-242.148 
ATOM   2980  N9   DA A 145      -4.344-556.204-242.972 
ATOM   2981  C8   DA A 145      -4.375-555.516-244.152 
ATOM   2982  N7   DA A 145      -3.200-555.242-244.629 
ATOM   2983  C5   DA A 145      -2.325-555.786-243.700 
ATOM   2984  C6   DA A 145      -0.923-555.831-243.632 
ATOM   2985  N6   DA A 145      -0.119-555.293-244.560 
ATOM   2986  N1   DA A 145      -0.374-556.450-242.570 
ATOM   2987  C2   DA A 145      -1.177-556.983-241.651 
ATOM   2988  N3   DA A 145      -2.492-557.003-241.608 
ATOM   2989  C4   DA A 145      -3.015-556.377-242.681 
ATOM   2990  P    DG A 146      -8.567-556.234-239.239 
ATOM   2991  OP1  DG A 146      -9.726-557.136-239.063 
ATOM   2992  OP2  DG A 146      -8.876-554.858-239.685 
ATOM   2993  O5'  DG A 146      -7.715-556.180-237.884 
ATOM   2994  C5'  DG A 146      -6.709-557.182-237.652 
ATOM   2995  C4'  DG A 146      -5.450-556.536-237.107 
ATOM   2996  O4'  DG A 146      -4.551-556.092-238.163 
ATOM   2997  C3'  DG A 146      -5.660-555.287-236.252 
ATOM   2998  O3'  DG A 146      -4.706-555.284-235.197 
ATOM   2999  C2'  DG A 146      -5.352-554.120-237.190 
ATOM   3000  C1'  DG A 146      -4.150-554.760-237.879 
ATOM   3001  N9   DG A 146      -3.777-554.106-239.164 
ATOM   3002  C8   DG A 146      -4.589-553.520-240.110 
ATOM   3003  N7   DG A 146      -3.941-553.028-241.139 
ATOM   3004  C5   DG A 146      -2.606-553.307-240.853 
ATOM   3005  C6   DG A 146      -1.432-553.018-241.596 
ATOM   3006  O6   DG A 146      -1.328-552.447-242.678 
ATOM   3007  N1   DG A 146      -0.283-553.479-240.938 
ATOM   3008  C2   DG A 146      -0.270-554.134-239.722 
ATOM   3009  N2   DG A 146       0.931-554.493-239.264 
ATOM   3010  N3   DG A 146      -1.372-554.405-239.026 
ATOM   3011  C4   DG A 146      -2.495-553.964-239.650 
ATOM   3012  P    DA A 147      -5.158-554.793-233.743 
ATOM   3013  OP1  DA A 147      -5.799-555.913-233.018 
ATOM   3014  OP2  DA A 147      -5.960-553.555-233.864 
ATOM   3015  O5'  DA A 147      -3.746-554.454-233.071 
ATOM   3016  C5'  DA A 147      -2.581-555.191-233.486 
ATOM   3017  C4'  DA A 147      -1.411-554.246-233.676 
ATOM   3018  O4'  DA A 147      -1.358-553.693-235.022 
ATOM   3019  C3'  DA A 147      -1.397-553.014-232.771 
ATOM   3020  O3'  DA A 147      -0.052-552.725-232.409 
ATOM   3021  C2'  DA A 147      -1.917-551.879-233.653 
ATOM   3022  C1'  DA A 147      -1.177-552.289-234.922 
ATOM   3023  N9   DA A 147      -1.720-551.663-236.160 
ATOM   3024  C8   DA A 147      -3.016-551.351-236.454 
ATOM   3025  N7   DA A 147      -3.173-550.809-237.623 
ATOM   3026  C5   DA A 147      -1.887-550.758-238.143 
ATOM   3027  C6   DA A 147      -1.379-550.286-239.364 
ATOM   3028  N6   DA A 147      -2.142-549.751-240.328 
ATOM   3029  N1   DA A 147      -0.050-550.384-239.560 
ATOM   3030  C2   DA A 147       0.704-550.916-238.599 
ATOM   3031  N3   DA A 147       0.343-551.387-237.426 
ATOM   3032  C4   DA A 147      -0.991-551.278-237.255 
ATOM   3033  P    DG A 148       0.263-552.241-230.916 
ATOM   3034  OP1  DG A 148       0.390-553.419-230.029 
ATOM   3035  OP2  DG A 148      -0.728-551.223-230.505 
ATOM   3036  O5'  DG A 148       1.695-551.551-231.103 
ATOM   3037  C5'  DG A 148       2.578-552.042-232.130 
ATOM   3038  C4'  DG A 148       3.209-550.878-232.869 
ATOM   3039  O4'  DG A 148       2.397-550.426-233.991 
ATOM   3040  C3'  DG A 148       3.437-549.611-232.046 
ATOM   3041  O3'  DG A 148       4.657-549.007-232.459 
ATOM   3042  C2'  DG A 148       2.282-548.686-232.430 
ATOM   3043  C1'  DG A 148       2.283-549.014-233.921 
ATOM   3044  N9   DG A 148       1.030-548.615-234.621 
ATOM   3045  C8   DG A 148      -0.267-548.611-234.155 
ATOM   3046  N7   DG A 148      -1.149-548.198-235.033 
ATOM   3047  C5   DG A 148      -0.382-547.907-236.160 
ATOM   3048  C6   DG A 148      -0.778-547.419-237.432 
ATOM   3049  O6   DG A 148      -1.904-547.140-237.833 
ATOM   3050  N1   DG A 148       0.323-547.264-238.286 
ATOM   3051  C2   DG A 148       1.634-547.543-237.954 
ATOM   3052  N2   DG A 148       2.541-547.329-238.911 
ATOM   3053  N3   DG A 148       2.004-548.002-236.760 
ATOM   3054  C4   DG A 148       0.949-548.157-235.920 
ATOM   3055  P    DA A 149       5.615-548.358-231.352 
ATOM   3056  OP1  DA A 149       6.463-549.412-230.751 
ATOM   3057  OP2  DA A 149       4.807-547.556-230.406 
ATOM   3058  O5'  DA A 149       6.517-547.386-232.246 
ATOM   3059  C5'  DA A 149       6.781-547.743-233.616 
ATOM   3060  C4'  DA A 149       6.630-546.527-234.508 
ATOM   3061  O4'  DA A 149       5.263-546.348-234.975 
ATOM   3062  C3'  DA A 149       6.979-545.184-233.865 
ATOM   3063  O3'  DA A 149       7.606-544.358-234.839 
ATOM   3064  C2'  DA A 149       5.629-544.566-233.502 
ATOM   3065  C1'  DA A 149       4.893-544.993-234.768 
ATOM   3066  N9   DA A 149       3.410-544.932-234.648 
ATOM   3067  C8   DA A 149       2.636-545.182-233.551 
ATOM   3068  N7   DA A 149       1.364-545.043-233.762 
ATOM   3069  C5   DA A 149       1.286-544.674-235.098 
ATOM   3070  C6   DA A 149       0.199-544.376-235.937 
ATOM   3071  N6   DA A 149      -1.078-544.406-235.531 
ATOM   3072  N1   DA A 149       0.473-544.045-237.212 
ATOM   3073  C2   DA A 149       1.744-544.018-237.610 
ATOM   3074  N3   DA A 149       2.835-544.275-236.922 
ATOM   3075  C4   DA A 149       2.533-544.603-235.649 
ATOM   3076  P    DG A 150       8.837-543.435-234.396 
ATOM   3077  OP1  DG A 150      10.086-544.229-234.419 
ATOM   3078  OP2  DG A 150       8.519-542.763-233.117 
ATOM   3079  O5'  DG A 150       8.863-542.355-235.577 
ATOM   3080  C5'  DG A 150       8.414-542.744-236.889 
ATOM   3081  C4'  DG A 150       7.535-541.659-237.478 
ATOM   3082  O4'  DG A 150       6.134-541.820-237.113 
ATOM   3083  C3'  DG A 150       7.865-540.230-237.050 
ATOM   3084  O3'  DG A 150       7.659-539.359-238.155 
ATOM   3085  C2'  DG A 150       6.832-539.900-235.972 
ATOM   3086  C1'  DG A 150       5.644-540.570-236.656 
ATOM   3087  N9   DG A 150       4.495-540.828-235.743 
ATOM   3088  C8   DG A 150       4.502-541.165-234.407 
ATOM   3089  N7   DG A 150       3.308-541.324-233.890 
ATOM   3090  C5   DG A 150       2.449-541.075-234.959 
ATOM   3091  C6   DG A 150       1.031-541.095-235.015 
ATOM   3092  O6   DG A 150       0.229-541.341-234.119 
ATOM   3093  N1   DG A 150       0.565-540.781-236.299 
ATOM   3094  C2   DG A 150       1.365-540.487-237.386 
ATOM   3095  N2   DG A 150       0.726-540.215-238.527 
ATOM   3096  N3   DG A 150       2.695-540.469-237.333 
ATOM   3097  C4   DG A 150       3.163-540.771-236.094 
ATOM   3098  P    DT A 151       8.689-538.158-238.399 
ATOM   3099  OP1  DT A 151       9.864-538.657-239.148 
ATOM   3100  OP2  DT A 151       8.976-537.482-237.115 
ATOM   3101  O5'  DT A 151       7.826-537.188-239.336 
ATOM   3102  C5'  DT A 151       6.837-537.761-240.211 
ATOM   3103  C4'  DT A 151       5.562-536.942-240.159 
ATOM   3104  O4'  DT A 151       4.664-537.381-239.100 
ATOM   3105  C3'  DT A 151       5.742-535.448-239.893 
ATOM   3106  O3'  DT A 151       4.780-534.726-240.653 
ATOM   3107  C2'  DT A 151       5.417-535.276-238.410 
ATOM   3108  C1'  DT A 151       4.235-536.238-238.375 
ATOM   3109  N1   DT A 151       3.859-536.677-237.002 
ATOM   3110  C2   DT A 151       2.525-536.891-236.756 
ATOM   3111  O2   DT A 151       1.662-536.739-237.603 
ATOM   3112  N3   DT A 151       2.214-537.295-235.472 
ATOM   3113  C4   DT A 151       3.107-537.498-234.440 
ATOM   3114  O4   DT A 151       2.710-537.861-233.331 
ATOM   3115  C5   DT A 151       4.485-537.248-234.794 
ATOM   3116  C7   DT A 151       5.522-537.444-233.728 
ATOM   3117  C6   DT A 151       4.815-536.853-236.034 
ATOM   3118  P    DT A 152       5.211-533.349-241.346 
ATOM   3119  OP1  DT A 152       5.866-533.630-242.642 
ATOM   3120  OP2  DT A 152       5.990-532.535-240.387 
ATOM   3121  O5'  DT A 152       3.788-532.664-241.599 
ATOM   3122  C5'  DT A 152       2.640-533.503-241.828 
ATOM   3123  C4'  DT A 152       1.453-532.983-241.039 
ATOM   3124  O4'  DT A 152       1.400-533.531-239.691 
ATOM   3125  C3'  DT A 152       1.408-531.471-240.824 
ATOM   3126  O3'  DT A 152       0.055-531.036-240.891 
ATOM   3127  C2'  DT A 152       1.914-531.266-239.397 
ATOM   3128  C1'  DT A 152       1.192-532.461-238.781 
ATOM   3129  N1   DT A 152       1.732-532.870-237.455 
ATOM   3130  C2   DT A 152       0.833-533.354-236.536 
ATOM   3131  O2   DT A 152      -0.359-533.458-236.765 
ATOM   3132  N3   DT A 152       1.372-533.722-235.317 
ATOM   3133  C4   DT A 152       2.700-533.648-234.953 
ATOM   3134  O4   DT A 152       3.063-534.008-233.831 
ATOM   3135  C5   DT A 152       3.566-533.127-235.984 
ATOM   3136  C7   DT A 152       5.028-533.012-235.669 
ATOM   3137  C6   DT A 152       3.070-532.761-237.177 
ATOM   3138  P    DC A 153      -0.280-529.652-241.622 
ATOM   3139  OP1  DC A 153      -0.391-529.875-243.081 
ATOM   3140  OP2  DC A 153       0.689-528.618-241.196 
ATOM   3141  O5'  DC A 153      -1.723-529.317-241.017 
ATOM   3142  C5'  DC A 153      -2.588-530.403-240.633 
ATOM   3143  C4'  DC A 153      -3.236-530.101-239.296 
ATOM   3144  O4'  DC A 153      -2.424-530.547-238.173 
ATOM   3145  C3'  DC A 153      -3.494-528.624-239.000 
ATOM   3146  O3'  DC A 153      -4.722-528.504-238.293 
ATOM   3147  C2'  DC A 153      -2.355-528.210-238.069 
ATOM   3148  C1'  DC A 153      -2.337-529.486-237.234 
ATOM   3149  N1   DC A 153      -1.087-529.668-236.444 
ATOM   3150  C2   DC A 153      -1.191-530.277-235.196 
ATOM   3151  O2   DC A 153      -2.305-530.638-234.799 
ATOM   3152  N3   DC A 153      -0.063-530.452-234.459 
ATOM   3153  C4   DC A 153       1.125-530.046-234.925 
ATOM   3154  N4   DC A 153       2.196-530.239-234.170 
ATOM   3155  C5   DC A 153       1.253-529.417-236.206 
ATOM   3156  C6   DC A 153       0.115-529.252-236.926 
ATOM   3157  P    DC A 154      -5.701-527.285-238.636 
ATOM   3158  OP1  DC A 154      -6.533-527.633-239.809 
ATOM   3159  OP2  DC A 154      -4.916-526.035-238.745 
ATOM   3160  O5'  DC A 154      -6.614-527.233-237.324 
ATOM   3161  C5'  DC A 154      -6.862-528.451-236.598 
ATOM   3162  C4'  DC A 154      -6.727-528.203-235.109 
ATOM   3163  O4'  DC A 154      -5.359-528.377-234.638 
ATOM   3164  C3'  DC A 154      -7.106-526.802-234.630 
ATOM   3165  O3'  DC A 154      -7.742-526.904-233.361 
ATOM   3166  C2'  DC A 154      -5.770-526.081-234.448 
ATOM   3167  C1'  DC A 154      -5.017-527.257-233.835 
ATOM   3168  N1   DC A 154      -3.536-527.102-233.867 
ATOM   3169  C2   DC A 154      -2.805-527.626-232.804 
ATOM   3170  O2   DC A 154      -3.410-528.193-231.887 
ATOM   3171  N3   DC A 154      -1.454-527.493-232.814 
ATOM   3172  C4   DC A 154      -0.836-526.871-233.826 
ATOM   3173  N4   DC A 154       0.484-526.768-233.790 
ATOM   3174  C5   DC A 154      -1.570-526.325-234.929 
ATOM   3175  C6   DC A 154      -2.919-526.467-234.900 
ATOM   3176  P    DA A 155      -8.993-525.959-233.042 
ATOM   3177  OP1  DA A 155     -10.227-526.566-233.591 
ATOM   3178  OP2  DA A 155      -8.697-524.578-233.484 
ATOM   3179  O5'  DA A 155      -9.031-526.014-231.443 
ATOM   3180  C5'  DA A 155      -8.563-527.201-230.775 
ATOM   3181  C4'  DA A 155      -7.701-526.821-229.588 
ATOM   3182  O4'  DA A 155      -6.300-526.654-229.951 
ATOM   3183  C3'  DA A 155      -8.061-525.507-228.897 
ATOM   3184  O3'  DA A 155      -7.863-525.654-227.495 
ATOM   3185  C2'  DA A 155      -7.043-524.498-229.427 
ATOM   3186  C1'  DA A 155      -5.837-525.432-229.398 
ATOM   3187  N9   DA A 155      -4.691-524.957-230.222 
ATOM   3188  C8   DA A 155      -4.722-524.269-231.402 
ATOM   3189  N7   DA A 155      -3.547-523.994-231.879 
ATOM   3190  C5   DA A 155      -2.673-524.539-230.950 
ATOM   3191  C6   DA A 155      -1.270-524.583-230.882 
ATOM   3192  N6   DA A 155      -0.466-524.045-231.811 
ATOM   3193  N1   DA A 155      -0.722-525.202-229.821 
ATOM   3194  C2   DA A 155      -1.524-525.735-228.902 
ATOM   3195  N3   DA A 155      -2.839-525.756-228.858 
ATOM   3196  C4   DA A 155      -3.363-525.129-229.931 
ATOM   3197  P    DA A 156      -8.914-524.986-226.489 
ATOM   3198  OP1  DA A 156     -10.074-525.889-226.313 
ATOM   3199  OP2  DA A 156      -9.224-523.611-226.936 
ATOM   3200  O5'  DA A 156      -8.062-524.932-225.135 
ATOM   3201  C5'  DA A 156      -7.056-525.935-224.903 
ATOM   3202  C4'  DA A 156      -5.797-525.289-224.357 
ATOM   3203  O4'  DA A 156      -4.899-524.845-225.413 
ATOM   3204  C3'  DA A 156      -6.007-524.039-223.502 
ATOM   3205  O3'  DA A 156      -5.053-524.037-222.447 
ATOM   3206  C2'  DA A 156      -5.699-522.873-224.440 
ATOM   3207  C1'  DA A 156      -4.498-523.513-225.130 
ATOM   3208  N9   DA A 156      -4.125-522.858-226.415 
ATOM   3209  C8   DA A 156      -4.944-522.283-227.342 
ATOM   3210  N7   DA A 156      -4.317-521.792-228.365 
ATOM   3211  C5   DA A 156      -2.981-522.061-228.097 
ATOM   3212  C6   DA A 156      -1.799-521.790-228.807 
ATOM   3213  N6   DA A 156      -1.774-521.158-229.989 
ATOM   3214  N1   DA A 156      -0.640-522.195-228.256 
ATOM   3215  C2   DA A 156      -0.671-522.823-227.082 
ATOM   3216  N3   DA A 156      -1.706-523.129-226.331 
ATOM   3217  C4   DA A 156      -2.854-522.713-226.905 
ATOM   3218  P    DC A 157      -5.505-523.546-220.993 
ATOM   3219  OP1  DC A 157      -6.146-524.666-220.268 
ATOM   3220  OP2  DC A 157      -6.307-522.308-221.115 
ATOM   3221  O5'  DC A 157      -4.094-523.207-220.321 
ATOM   3222  C5'  DC A 157      -2.928-523.944-220.736 
ATOM   3223  C4'  DC A 157      -1.758-522.999-220.926 
ATOM   3224  O4'  DC A 157      -1.705-522.446-222.272 
ATOM   3225  C3'  DC A 157      -1.744-521.767-220.021 
ATOM   3226  O3'  DC A 157      -0.399-521.477-219.660 
ATOM   3227  C2'  DC A 157      -2.264-520.632-220.903 
ATOM   3228  C1'  DC A 157      -1.524-521.041-222.173 
ATOM   3229  N1   DC A 157      -2.067-520.416-223.411 
ATOM   3230  C2   DC A 157      -1.167-520.091-224.423 
ATOM   3231  O2   DC A 157       0.033-520.334-224.254 
ATOM   3232  N3   DC A 157      -1.642-519.520-225.559 
ATOM   3233  C4   DC A 157      -2.951-519.273-225.703 
ATOM   3234  N4   DC A 157      -3.365-518.714-226.830 
ATOM   3235  C5   DC A 157      -3.892-519.599-224.674 
ATOM   3236  C6   DC A 157      -3.398-520.169-223.547 
ATOM   3237  P    DA A 158      -0.084-520.994-218.166 
ATOM   3238  OP1  DA A 158       0.043-522.172-217.279 
ATOM   3239  OP2  DA A 158      -1.076-519.975-217.755 
ATOM   3240  O5'  DA A 158       1.348-520.304-218.353 
ATOM   3241  C5'  DA A 158       2.231-520.794-219.380 
ATOM   3242  C4'  DA A 158       2.862-519.631-220.120 
ATOM   3243  O4'  DA A 158       2.050-519.179-221.241 
ATOM   3244  C3'  DA A 158       3.090-518.364-219.296 
ATOM   3245  O3'  DA A 158       4.309-517.760-219.709 
ATOM   3246  C2'  DA A 158       1.935-517.439-219.681 
ATOM   3247  C1'  DA A 158       1.935-517.766-221.171 
ATOM   3248  N9   DA A 158       0.683-517.368-221.872 
ATOM   3249  C8   DA A 158      -0.595-517.371-221.393 
ATOM   3250  N7   DA A 158      -1.479-516.964-222.251 
ATOM   3251  C5   DA A 158      -0.733-516.669-223.383 
ATOM   3252  C6   DA A 158      -1.090-516.187-224.654 
ATOM   3253  N6   DA A 158      -2.351-515.905-225.011 
ATOM   3254  N1   DA A 158      -0.099-516.003-225.547 
ATOM   3255  C2   DA A 158       1.151-516.286-225.187 
ATOM   3256  N3   DA A 158       1.602-516.737-224.038 
ATOM   3257  C4   DA A 158       0.592-516.912-223.161 
ATOM   3258  P    DC A 159       5.267-517.111-218.602 
ATOM   3259  OP1  DC A 159       6.115-518.164-218.001 
ATOM   3260  OP2  DC A 159       4.460-516.309-217.657 
ATOM   3261  O5'  DC A 159       6.170-516.139-219.497 
ATOM   3262  C5'  DC A 159       6.434-516.496-220.866 
ATOM   3263  C4'  DC A 159       6.283-515.279-221.758 
ATOM   3264  O4'  DC A 159       4.916-515.101-222.225 
ATOM   3265  C3'  DC A 159       6.632-513.937-221.116 
ATOM   3266  O3'  DC A 159       7.259-513.110-222.089 
ATOM   3267  C2'  DC A 159       5.282-513.319-220.752 
ATOM   3268  C1'  DC A 159       4.545-513.746-222.018 
ATOM   3269  N1   DC A 159       3.062-513.685-221.899 
ATOM   3270  C2   DC A 159       2.334-513.330-223.031 
ATOM   3271  O2   DC A 159       2.941-513.082-224.079 
ATOM   3272  N3   DC A 159       0.979-513.268-222.942 
ATOM   3273  C4   DC A 159       0.358-513.543-221.789 
ATOM   3274  N4   DC A 159      -0.963-513.469-221.752 
ATOM   3275  C5   DC A 159       1.090-513.910-220.612 
ATOM   3276  C6   DC A 159       2.442-513.966-220.721 
ATOM   3277  P    DA A 160       8.490-512.188-221.646 
ATOM   3278  OP1  DA A 160       9.739-512.982-221.670 
ATOM   3279  OP2  DA A 160       8.172-511.516-220.367 
ATOM   3280  O5'  DA A 160       8.516-511.108-222.828 
ATOM   3281  C5'  DA A 160       8.066-511.497-224.139 
ATOM   3282  C4'  DA A 160       7.188-510.412-224.728 
ATOM   3283  O4'  DA A 160       5.787-510.573-224.364 
ATOM   3284  C3'  DA A 160       7.518-508.982-224.300 
ATOM   3285  O3'  DA A 160       7.311-508.111-225.405 
ATOM   3286  C2'  DA A 160       6.485-508.653-223.222 
ATOM   3287  C1'  DA A 160       5.296-509.322-223.906 
ATOM   3288  N9   DA A 160       4.148-509.581-222.993 
ATOM   3289  C8   DA A 160       4.175-509.914-221.670 
ATOM   3290  N7   DA A 160       3.000-510.075-221.145 
ATOM   3291  C5   DA A 160       2.127-509.830-222.197 
ATOM   3292  C6   DA A 160       0.726-509.841-222.288 
ATOM   3293  N6   DA A 160      -0.081-510.121-221.255 
ATOM   3294  N1   DA A 160       0.180-509.551-223.484 
ATOM   3295  C2   DA A 160       0.986-509.274-224.507 
ATOM   3296  N3   DA A 160       2.300-509.233-224.542 
ATOM   3297  C4   DA A 160       2.821-509.527-223.333 
ATOM   3298  P    DC A 161       8.342-506.911-225.649 
ATOM   3299  OP1  DC A 161       9.517-507.410-226.398 
ATOM   3300  OP2  DC A 161       8.629-506.234-224.365 
ATOM   3301  O5'  DC A 161       7.479-505.941-226.586 
ATOM   3302  C5'  DC A 161       6.490-506.514-227.462 
ATOM   3303  C4'  DC A 161       5.215-505.695-227.409 
ATOM   3304  O4'  DC A 161       4.316-506.134-226.350 
ATOM   3305  C3'  DC A 161       5.395-504.200-227.144 
ATOM   3306  O3'  DC A 161       4.433-503.479-227.903 
ATOM   3307  C2'  DC A 161       5.070-504.028-225.660 
ATOM   3308  C1'  DC A 161       3.888-504.991-225.625 
ATOM   3309  N1   DC A 161       3.512-505.429-224.252 
ATOM   3310  C2   DC A 161       2.163-505.651-223.987 
ATOM   3311  O2   DC A 161       1.341-505.477-224.893 
ATOM   3312  N3   DC A 161       1.800-506.050-222.741 
ATOM   3313  C4   DC A 161       2.722-506.227-221.785 
ATOM   3314  N4   DC A 161       2.318-506.617-220.587 
ATOM   3315  C5   DC A 161       4.115-506.004-222.037 
ATOM   3316  C6   DC A 161       4.457-505.606-223.288 
ATOM   3317  P    DA A 162       4.863-502.102-228.596 
ATOM   3318  OP1  DA A 162       5.519-502.383-229.893 
ATOM   3319  OP2  DA A 162       5.643-501.287-227.637 
ATOM   3320  O5'  DA A 162       3.441-501.417-228.850 
ATOM   3321  C5'  DA A 162       2.293-502.255-229.078 
ATOM   3322  C4'  DA A 162       1.106-501.736-228.289 
ATOM   3323  O4'  DA A 162       1.052-502.284-226.941 
ATOM   3324  C3'  DA A 162       1.061-500.223-228.075 
ATOM   3325  O3'  DA A 162      -0.292-499.789-228.142 
ATOM   3326  C2'  DA A 162       1.567-500.019-226.647 
ATOM   3327  C1'  DA A 162       0.845-501.214-226.032 
ATOM   3328  N9   DA A 162       1.385-501.623-224.705 
ATOM   3329  C8   DA A 162       2.677-501.581-224.266 
ATOM   3330  N7   DA A 162       2.834-502.008-223.052 
ATOM   3331  C5   DA A 162       1.551-502.360-222.654 
ATOM   3332  C6   DA A 162       1.042-502.887-221.456 
ATOM   3333  N6   DA A 162       1.803-503.164-220.387 
ATOM   3334  N1   DA A 162      -0.283-503.119-221.394 
ATOM   3335  C2   DA A 162      -1.033-502.841-222.459 
ATOM   3336  N3   DA A 162      -0.672-502.350-223.624 
ATOM   3337  C4   DA A 162       0.657-502.127-223.659 
ATOM   3338  P    DT A 163      -0.627-498.405-228.872 
ATOM   3339  OP1  DT A 163      -0.738-498.628-230.331 
ATOM   3340  OP2  DT A 163       0.342-497.371-228.446 
ATOM   3341  O5'  DT A 163      -2.070-498.070-228.268 
ATOM   3342  C5'  DT A 163      -2.935-499.156-227.883 
ATOM   3343  C4'  DT A 163      -3.583-498.854-226.546 
ATOM   3344  O4'  DT A 163      -2.771-499.300-225.423 
ATOM   3345  C3'  DT A 163      -3.841-497.377-226.250 
ATOM   3346  O3'  DT A 163      -5.069-497.257-225.543 
ATOM   3347  C2'  DT A 163      -2.702-496.963-225.319 
ATOM   3348  C1'  DT A 163      -2.684-498.239-224.484 
ATOM   3349  N1   DT A 163      -1.434-498.421-223.694 
ATOM   3350  C2   DT A 163      -1.553-499.023-222.465 
ATOM   3351  O2   DT A 163      -2.620-499.403-222.013 
ATOM   3352  N3   DT A 163      -0.374-499.174-221.761 
ATOM   3353  C4   DT A 163       0.882-498.783-222.176 
ATOM   3354  O4   DT A 163       1.866-498.971-221.458 
ATOM   3355  C5   DT A 163       0.905-498.160-223.479 
ATOM   3356  C7   DT A 163       2.234-497.704-224.006 
ATOM   3357  C6   DT A 163      -0.226-498.000-224.184 
ATOM   3358  P    DT A 164      -6.048-496.038-225.887 
ATOM   3359  OP1  DT A 164      -6.880-496.386-227.060 
ATOM   3360  OP2  DT A 164      -5.263-494.788-225.996 
ATOM   3361  O5'  DT A 164      -6.961-495.986-224.574 
ATOM   3362  C5'  DT A 164      -7.210-497.204-223.848 
ATOM   3363  C4'  DT A 164      -7.074-496.956-222.359 
ATOM   3364  O4'  DT A 164      -5.707-497.130-221.888 
ATOM   3365  C3'  DT A 164      -7.454-495.555-221.880 
ATOM   3366  O3'  DT A 164      -8.089-495.657-220.612 
ATOM   3367  C2'  DT A 164      -6.118-494.833-221.698 
ATOM   3368  C1'  DT A 164      -5.364-496.010-221.086 
ATOM   3369  N1   DT A 164      -3.883-495.855-221.117 
ATOM   3370  C2   DT A 164      -3.177-496.377-220.062 
ATOM   3371  O2   DT A 164      -3.708-496.948-219.126 
ATOM   3372  N3   DT A 164      -1.806-496.212-220.125 
ATOM   3373  C4   DT A 164      -1.102-495.585-221.133 
ATOM   3374  O4   DT A 164       0.126-495.499-221.079 
ATOM   3375  C5   DT A 164      -1.931-495.069-222.197 
ATOM   3376  C7   DT A 164      -1.245-494.371-223.334 
ATOM   3377  C6   DT A 164      -3.266-495.215-222.160 
ATOM   3378  P    DA A 165      -9.340-494.712-220.292 
ATOM   3379  OP1  DA A 165     -10.574-495.319-220.841 
ATOM   3380  OP2  DA A 165      -9.044-493.331-220.734 
ATOM   3381  O5'  DA A 165      -9.378-494.767-218.694 
ATOM   3382  C5'  DA A 165      -8.910-495.954-218.026 
ATOM   3383  C4'  DA A 165      -8.048-495.574-216.839 
ATOM   3384  O4'  DA A 165      -6.647-495.407-217.201 
ATOM   3385  C3'  DA A 165      -8.408-494.259-216.147 
ATOM   3386  O3'  DA A 165      -8.210-494.407-214.746 
ATOM   3387  C2'  DA A 165      -7.390-493.251-216.678 
ATOM   3388  C1'  DA A 165      -6.184-494.184-216.649 
ATOM   3389  N9   DA A 165      -5.039-493.709-217.472 
ATOM   3390  C8   DA A 165      -5.069-493.022-218.653 
ATOM   3391  N7   DA A 165      -3.895-492.747-219.130 
ATOM   3392  C5   DA A 165      -3.020-493.292-218.200 
ATOM   3393  C6   DA A 165      -1.617-493.336-218.132 
ATOM   3394  N6   DA A 165      -0.814-492.798-219.061 
ATOM   3395  N1   DA A 165      -1.069-493.955-217.071 
ATOM   3396  C2   DA A 165      -1.871-494.488-216.152 
ATOM   3397  N3   DA A 165      -3.186-494.509-216.109 
ATOM   3398  C4   DA A 165      -3.710-493.882-217.182 
ATOM   3399  P    DT A 166      -9.261-493.739-213.739 
ATOM   3400  OP1  DT A 166     -10.421-494.642-213.563 
ATOM   3401  OP2  DT A 166      -9.571-492.364-214.186 
ATOM   3402  O5'  DT A 166      -8.410-493.685-212.385 
ATOM   3403  C5'  DT A 166      -7.403-494.688-212.153 
ATOM   3404  C4'  DT A 166      -6.144-494.042-211.607 
ATOM   3405  O4'  DT A 166      -5.246-493.598-212.664 
ATOM   3406  C3'  DT A 166      -6.355-492.792-210.753 
ATOM   3407  O3'  DT A 166      -5.401-492.790-209.698 
ATOM   3408  C2'  DT A 166      -6.046-491.625-211.690 
ATOM   3409  C1'  DT A 166      -4.845-492.266-212.380 
ATOM   3410  N1   DT A 166      -4.472-491.611-213.665 
ATOM   3411  C2   DT A 166      -3.135-491.567-213.979 
ATOM   3412  O2   DT A 166      -2.269-492.035-213.260 
ATOM   3413  N3   DT A 166      -2.828-490.952-215.177 
ATOM   3414  C4   DT A 166      -3.724-490.392-216.064 
ATOM   3415  O4   DT A 166      -3.330-489.868-217.108 
ATOM   3416  C5   DT A 166      -5.104-490.487-215.646 
ATOM   3417  C7   DT A 166      -6.145-489.901-216.555 
ATOM   3418  C6   DT A 166      -5.431-491.079-214.486 
ATOM   3419  P    DA A 167      -5.853-492.298-208.244 
ATOM   3420  OP1  DA A 167      -6.494-493.419-207.519 
ATOM   3421  OP2  DA A 167      -6.654-491.061-208.365 
ATOM   3422  O5'  DA A 167      -4.441-491.960-207.571 
ATOM   3423  C5'  DA A 167      -3.275-492.696-207.987 
ATOM   3424  C4'  DA A 167      -2.106-491.752-208.177 
ATOM   3425  O4'  DA A 167      -2.052-491.198-209.523 
ATOM   3426  C3'  DA A 167      -2.091-490.520-207.271 
ATOM   3427  O3'  DA A 167      -0.747-490.230-206.910 
ATOM   3428  C2'  DA A 167      -2.612-489.385-208.154 
ATOM   3429  C1'  DA A 167      -1.871-489.794-209.423 
ATOM   3430  N9   DA A 167      -2.414-489.169-210.661 
ATOM   3431  C8   DA A 167      -3.711-488.857-210.955 
ATOM   3432  N7   DA A 167      -3.868-488.315-212.123 
ATOM   3433  C5   DA A 167      -2.582-488.263-212.644 
ATOM   3434  C6   DA A 167      -2.073-487.792-213.865 
ATOM   3435  N6   DA A 167      -2.836-487.257-214.828 
ATOM   3436  N1   DA A 167      -0.745-487.889-214.061 
ATOM   3437  C2   DA A 167       0.010-488.422-213.100 
ATOM   3438  N3   DA A 167      -0.352-488.893-211.926 
ATOM   3439  C4   DA A 167      -1.685-488.783-211.755 
ATOM   3440  P    DG A 168      -0.432-489.746-205.417 
ATOM   3441  OP1  DG A 168      -0.304-490.925-204.529 
ATOM   3442  OP2  DG A 168      -1.423-488.728-205.006 
ATOM   3443  O5'  DG A 168       1.000-489.057-205.603 
ATOM   3444  C5'  DG A 168       1.883-489.547-206.631 
ATOM   3445  C4'  DG A 168       2.515-488.384-207.370 
ATOM   3446  O4'  DG A 168       1.702-487.932-208.492 
ATOM   3447  C3'  DG A 168       2.742-487.117-206.546 
ATOM   3448  O3'  DG A 168       3.962-486.512-206.959 
ATOM   3449  C2'  DG A 168       1.587-486.192-206.931 
ATOM   3450  C1'  DG A 168       1.588-486.519-208.421 
ATOM   3451  N9   DG A 168       0.336-486.121-209.122 
ATOM   3452  C8   DG A 168      -0.961-486.117-208.656 
ATOM   3453  N7   DG A 168      -1.843-485.704-209.533 
ATOM   3454  C5   DG A 168      -1.076-485.412-210.661 
ATOM   3455  C6   DG A 168      -1.472-484.925-211.933 
ATOM   3456  O6   DG A 168      -2.598-484.645-212.334 
ATOM   3457  N1   DG A 168      -0.371-484.769-212.787 
ATOM   3458  C2   DG A 168       0.940-485.049-212.455 
ATOM   3459  N2   DG A 168       1.846-484.834-213.412 
ATOM   3460  N3   DG A 168       1.310-485.507-211.260 
ATOM   3461  C4   DG A 168       0.254-485.663-210.421 
ATOM   3462  P    DA A 169       4.920-485.864-205.852 
ATOM   3463  OP1  DA A 169       5.768-486.917-205.251 
ATOM   3464  OP2  DA A 169       4.113-485.062-204.907 
ATOM   3465  O5'  DA A 169       5.822-484.891-206.747 
ATOM   3466  C5'  DA A 169       6.087-485.249-208.117 
ATOM   3467  C4'  DA A 169       5.936-484.032-209.008 
ATOM   3468  O4'  DA A 169       4.569-483.853-209.476 
ATOM   3469  C3'  DA A 169       6.284-482.690-208.366 
ATOM   3470  O3'  DA A 169       6.912-481.863-209.339 
ATOM   3471  C2'  DA A 169       4.934-482.072-208.003 
ATOM   3472  C1'  DA A 169       4.198-482.499-209.269 
ATOM   3473  N9   DA A 169       2.715-482.438-209.149 
ATOM   3474  C8   DA A 169       1.942-482.688-208.052 
ATOM   3475  N7   DA A 169       0.669-482.549-208.263 
ATOM   3476  C5   DA A 169       0.591-482.180-209.599 
ATOM   3477  C6   DA A 169      -0.496-481.882-210.438 
ATOM   3478  N6   DA A 169      -1.773-481.912-210.032 
ATOM   3479  N1   DA A 169      -0.221-481.551-211.713 
ATOM   3480  C2   DA A 169       1.050-481.523-212.111 
ATOM   3481  N3   DA A 169       2.141-481.780-211.423 
ATOM   3482  C4   DA A 169       1.839-482.109-210.150 
ATOM   3483  P    DT A 170       8.143-480.940-208.897 
ATOM   3484  OP1  DT A 170       9.391-481.735-208.920 
ATOM   3485  OP2  DT A 170       7.824-480.269-207.618 
ATOM   3486  O5'  DT A 170       8.169-479.861-210.078 
ATOM   3487  C5'  DT A 170       7.719-480.250-211.390 
ATOM   3488  C4'  DT A 170       6.840-479.165-211.979 
ATOM   3489  O4'  DT A 170       5.439-479.326-211.614 
ATOM   3490  C3'  DT A 170       7.170-477.735-211.551 
ATOM   3491  O3'  DT A 170       6.964-476.864-212.656 
ATOM   3492  C2'  DT A 170       6.138-477.405-210.473 
ATOM   3493  C1'  DT A 170       4.949-478.075-211.156 
ATOM   3494  N1   DT A 170       3.800-478.334-210.244 
ATOM   3495  C2   DT A 170       2.539-478.228-210.780 
ATOM   3496  O2   DT A 170       2.337-477.938-211.946 
ATOM   3497  N3   DT A 170       1.500-478.474-209.904 
ATOM   3498  C4   DT A 170       1.615-478.809-208.570 
ATOM   3499  O4   DT A 170       0.610-479.006-207.884 
ATOM   3500  C5   DT A 170       2.977-478.895-208.099 
ATOM   3501  C7   DT A 170       3.192-479.254-206.658 
ATOM   3502  C6   DT A 170       4.007-478.660-208.930 
ATOM   3503  P    DT A 171       7.995-475.663-212.900 
ATOM   3504  OP1  DT A 171       9.170-476.162-213.649 
ATOM   3505  OP2  DT A 171       8.282-474.987-211.616 
ATOM   3506  O5'  DT A 171       7.132-474.694-213.836 
ATOM   3507  C5'  DT A 171       6.143-475.266-214.712 
ATOM   3508  C4'  DT A 171       4.868-474.448-214.659 
ATOM   3509  O4'  DT A 171       3.969-474.886-213.601 
ATOM   3510  C3'  DT A 171       5.048-472.953-214.394 
ATOM   3511  O3'  DT A 171       4.085-472.232-215.154 
ATOM   3512  C2'  DT A 171       4.723-472.781-212.911 
ATOM   3513  C1'  DT A 171       3.540-473.744-212.876 
ATOM   3514  N1   DT A 171       3.165-474.182-211.503 
ATOM   3515  C2   DT A 171       1.830-474.396-211.257 
ATOM   3516  O2   DT A 171       0.967-474.244-212.104 
ATOM   3517  N3   DT A 171       1.520-474.801-209.972 
ATOM   3518  C4   DT A 171       2.413-475.003-208.941 
ATOM   3519  O4   DT A 171       2.016-475.367-207.831 
ATOM   3520  C5   DT A 171       3.790-474.753-209.294 
ATOM   3521  C7   DT A 171       4.828-474.950-208.228 
ATOM   3522  C6   DT A 171       4.120-474.359-210.535 
ATOM   3523  P    DA A 172       4.516-470.854-215.846 
ATOM   3524  OP1  DA A 172       5.172-471.136-217.143 
ATOM   3525  OP2  DA A 172       5.295-470.040-214.888 
ATOM   3526  O5'  DA A 172       3.093-470.169-216.100 
ATOM   3527  C5'  DA A 172       1.945-471.008-216.328 
ATOM   3528  C4'  DA A 172       0.759-470.489-215.540 
ATOM   3529  O4'  DA A 172       0.705-471.036-214.191 
ATOM   3530  C3'  DA A 172       0.714-468.976-215.325 
ATOM   3531  O3'  DA A 172      -0.639-468.541-215.392 
ATOM   3532  C2'  DA A 172       1.220-468.772-213.898 
ATOM   3533  C1'  DA A 172       0.497-469.967-213.282 
ATOM   3534  N9   DA A 172       1.038-470.375-211.956 
ATOM   3535  C8   DA A 172       2.330-470.334-211.517 
ATOM   3536  N7   DA A 172       2.487-470.761-210.302 
ATOM   3537  C5   DA A 172       1.204-471.112-209.904 
ATOM   3538  C6   DA A 172       0.694-471.639-208.706 
ATOM   3539  N6   DA A 172       1.456-471.917-207.637 
ATOM   3540  N1   DA A 172      -0.630-471.872-208.644 
ATOM   3541  C2   DA A 172      -1.380-471.594-209.709 
ATOM   3542  N3   DA A 172      -1.019-471.103-210.875 
ATOM   3543  C4   DA A 172       0.310-470.880-210.909 
ATOM   3544  P    DC A 173      -0.975-467.157-216.122 
ATOM   3545  OP1  DC A 173      -1.085-467.381-217.582 
ATOM   3546  OP2  DC A 173      -0.005-466.124-215.696 
ATOM   3547  O5'  DC A 173      -2.417-466.823-215.518 
ATOM   3548  C5'  DC A 173      -3.283-467.908-215.134 
ATOM   3549  C4'  DC A 173      -3.930-467.607-213.797 
ATOM   3550  O4'  DC A 173      -3.118-468.053-212.674 
ATOM   3551  C3'  DC A 173      -4.189-466.130-213.501 
ATOM   3552  O3'  DC A 173      -5.417-466.010-212.793 
ATOM   3553  C2'  DC A 173      -3.049-465.716-212.570 
ATOM   3554  C1'  DC A 173      -3.032-466.992-211.735 
ATOM   3555  N1   DC A 173      -1.782-467.174-210.945 
ATOM   3556  C2   DC A 173      -1.885-467.783-209.697 
ATOM   3557  O2   DC A 173      -2.999-468.144-209.300 
ATOM   3558  N3   DC A 173      -0.757-467.957-208.960 
ATOM   3559  C4   DC A 173       0.430-467.552-209.426 
ATOM   3560  N4   DC A 173       1.501-467.744-208.671 
ATOM   3561  C5   DC A 173       0.559-466.923-210.707 
ATOM   3562  C6   DC A 173      -0.580-466.757-211.427 
ATOM   3563  P    DT A 174      -6.395-464.790-213.137 
ATOM   3564  OP1  DT A 174      -7.228-465.139-214.310 
ATOM   3565  OP2  DT A 174      -5.611-463.540-213.246 
ATOM   3566  O5'  DT A 174      -7.309-464.739-211.825 
ATOM   3567  C5'  DT A 174      -7.557-465.957-211.098 
ATOM   3568  C4'  DT A 174      -7.421-465.709-209.609 
ATOM   3569  O4'  DT A 174      -6.054-465.882-209.139 
ATOM   3570  C3'  DT A 174      -7.801-464.308-209.131 
ATOM   3571  O3'  DT A 174      -8.436-464.410-207.862 
ATOM   3572  C2'  DT A 174      -6.465-463.586-208.948 
ATOM   3573  C1'  DT A 174      -5.712-464.763-208.336 
ATOM   3574  N1   DT A 174      -4.230-464.607-208.368 
ATOM   3575  C2   DT A 174      -3.524-465.130-207.312 
ATOM   3576  O2   DT A 174      -4.055-465.701-206.376 
ATOM   3577  N3   DT A 174      -2.153-464.965-207.376 
ATOM   3578  C4   DT A 174      -1.450-464.338-208.383 
ATOM   3579  O4   DT A 174      -0.221-464.252-208.330 
ATOM   3580  C5   DT A 174      -2.278-463.822-209.447 
ATOM   3581  C7   DT A 174      -1.593-463.124-210.584 
ATOM   3582  C6   DT A 174      -3.613-463.968-209.411 
ATOM   3583  P    DC A 175      -9.687-463.464-207.543 
ATOM   3584  OP1  DC A 175     -10.921-464.072-208.092 
ATOM   3585  OP2  DC A 175      -9.392-462.084-207.985 
ATOM   3586  O5'  DC A 175      -9.726-463.520-205.944 
ATOM   3587  C5'  DC A 175      -9.258-464.706-205.276 
ATOM   3588  C4'  DC A 175      -8.395-464.327-204.089 
ATOM   3589  O4'  DC A 175      -6.994-464.160-204.452 
ATOM   3590  C3'  DC A 175      -8.756-463.012-203.398 
ATOM   3591  O3'  DC A 175      -8.557-463.159-201.996 
ATOM   3592  C2'  DC A 175      -7.738-462.003-203.928 
ATOM   3593  C1'  DC A 175      -6.531-462.937-203.899 
ATOM   3594  N1   DC A 175      -5.386-462.462-204.723 
ATOM   3595  C2   DC A 175      -4.099-462.733-204.264 
ATOM   3596  O2   DC A 175      -3.962-463.352-203.202 
ATOM   3597  N3   DC A 175      -3.041-462.307-205.001 
ATOM   3598  C4   DC A 175      -3.231-461.641-206.145 
ATOM   3599  N4   DC A 175      -2.166-461.247-206.828 
ATOM   3600  C5   DC A 175      -4.546-461.351-206.635 
ATOM   3601  C6   DC A 175      -5.590-461.784-205.885 
ATOM   3602  P    DA A 176      -9.608-462.492-200.990 
ATOM   3603  OP1  DA A 176     -10.768-463.394-200.814 
ATOM   3604  OP2  DA A 176      -9.918-461.116-201.436 
ATOM   3605  O5'  DA A 176      -8.757-462.438-199.635 
ATOM   3606  C5'  DA A 176      -7.751-463.440-199.403 
ATOM   3607  C4'  DA A 176      -6.492-462.795-198.858 
ATOM   3608  O4'  DA A 176      -5.593-462.350-199.914 
ATOM   3609  C3'  DA A 176      -6.702-461.545-198.003 
ATOM   3610  O3'  DA A 176      -5.748-461.543-196.948 
ATOM   3611  C2'  DA A 176      -6.393-460.378-198.941 
ATOM   3612  C1'  DA A 176      -5.192-461.019-199.630 
ATOM   3613  N9   DA A 176      -4.819-460.364-200.915 
ATOM   3614  C8   DA A 176      -5.639-459.788-201.843 
ATOM   3615  N7   DA A 176      -5.011-459.297-202.866 
ATOM   3616  C5   DA A 176      -3.676-459.566-202.598 
ATOM   3617  C6   DA A 176      -2.494-459.296-203.308 
ATOM   3618  N6   DA A 176      -2.469-458.663-204.490 
ATOM   3619  N1   DA A 176      -1.334-459.700-202.757 
ATOM   3620  C2   DA A 176      -1.365-460.329-201.583 
ATOM   3621  N3   DA A 176      -2.400-460.635-200.832 
ATOM   3622  C4   DA A 176      -3.548-460.219-201.405 
ATOM   3623  P    DG A 177      -6.200-461.051-195.494 
ATOM   3624  OP1  DG A 177      -6.841-462.172-194.769 
ATOM   3625  OP2  DG A 177      -7.002-459.814-195.615 
ATOM   3626  O5'  DG A 177      -4.788-460.713-194.822 
ATOM   3627  C5'  DG A 177      -3.623-461.449-195.237 
ATOM   3628  C4'  DG A 177      -2.453-460.504-195.427 
ATOM   3629  O4'  DG A 177      -2.399-459.951-196.773 
ATOM   3630  C3'  DG A 177      -2.438-459.273-194.522 
ATOM   3631  O3'  DG A 177      -1.094-458.983-194.160 
ATOM   3632  C2'  DG A 177      -2.959-458.138-195.404 
ATOM   3633  C1'  DG A 177      -2.218-458.547-196.673 
ATOM   3634  N9   DG A 177      -2.761-457.921-197.911 
ATOM   3635  C8   DG A 177      -4.064-457.599-198.226 
ATOM   3636  N7   DG A 177      -4.208-457.053-199.409 
ATOM   3637  C5   DG A 177      -2.910-457.010-199.914 
ATOM   3638  C6   DG A 177      -2.429-456.524-201.158 
ATOM   3639  O6   DG A 177      -3.061-456.024-202.085 
ATOM   3640  N1   DG A 177      -1.039-456.671-201.262 
ATOM   3641  C2   DG A 177      -0.221-457.217-200.292 
ATOM   3642  N2   DG A 177       1.081-457.269-200.584 
ATOM   3643  N3   DG A 177      -0.673-457.673-199.126 
ATOM   3644  C4   DG A 177      -2.019-457.537-199.008 
ATOM   3645  P    DA A 178      -0.779-458.499-192.667 
ATOM   3646  OP1  DA A 178      -0.652-459.677-191.780 
ATOM   3647  OP2  DA A 178      -1.770-457.481-192.256 
ATOM   3648  O5'  DA A 178       0.653-457.810-192.854 
ATOM   3649  C5'  DA A 178       1.536-458.300-193.881 
ATOM   3650  C4'  DA A 178       2.167-457.137-194.620 
ATOM   3651  O4'  DA A 178       1.355-456.685-195.742 
ATOM   3652  C3'  DA A 178       2.395-455.870-193.797 
ATOM   3653  O3'  DA A 178       3.615-455.265-194.210 
ATOM   3654  C2'  DA A 178       1.240-454.945-194.181 
ATOM   3655  C1'  DA A 178       1.241-455.272-195.672 
ATOM   3656  N9   DA A 178      -0.011-454.874-196.372 
ATOM   3657  C8   DA A 178      -1.290-454.877-195.894 
ATOM   3658  N7   DA A 178      -2.174-454.469-196.752 
ATOM   3659  C5   DA A 178      -1.427-454.174-197.884 
ATOM   3660  C6   DA A 178      -1.784-453.692-199.154 
ATOM   3661  N6   DA A 178      -3.045-453.410-199.512 
ATOM   3662  N1   DA A 178      -0.794-453.509-200.048 
ATOM   3663  C2   DA A 178       0.457-453.791-199.687 
ATOM   3664  N3   DA A 178       0.908-454.243-198.539 
ATOM   3665  C4   DA A 178      -0.103-454.417-197.662 
ATOM   3666  P    DA A 179       4.573-454.616-193.103 
ATOM   3667  OP1  DA A 179       5.421-455.670-192.502 
ATOM   3668  OP2  DA A 179       3.765-453.814-192.157 
ATOM   3669  O5'  DA A 179       5.475-453.644-193.997 
ATOM   3670  C5'  DA A 179       5.740-454.001-195.367 
ATOM   3671  C4'  DA A 179       5.589-452.785-196.259 
ATOM   3672  O4'  DA A 179       4.222-452.606-196.726 
ATOM   3673  C3'  DA A 179       5.937-451.443-195.616 
ATOM   3674  O3'  DA A 179       6.565-450.616-196.590 
ATOM   3675  C2'  DA A 179       4.587-450.825-195.253 
ATOM   3676  C1'  DA A 179       3.851-451.252-196.519 
ATOM   3677  N9   DA A 179       2.368-451.191-196.399 
ATOM   3678  C8   DA A 179       1.594-451.441-195.302 
ATOM   3679  N7   DA A 179       0.322-451.302-195.513 
ATOM   3680  C5   DA A 179       0.244-450.932-196.849 
ATOM   3681  C6   DA A 179      -0.843-450.635-197.688 
ATOM   3682  N6   DA A 179      -2.120-450.664-197.282 
ATOM   3683  N1   DA A 179      -0.568-450.303-198.964 
ATOM   3684  C2   DA A 179       0.702-450.276-199.361 
ATOM   3685  N3   DA A 179       1.794-450.533-198.673 
ATOM   3686  C4   DA A 179       1.492-450.861-197.400 
ATOM   3687  P    DG A 180       7.796-449.693-196.147 
ATOM   3688  OP1  DG A 180       9.044-450.487-196.171 
ATOM   3689  OP2  DG A 180       7.477-449.022-194.868 
ATOM   3690  O5'  DG A 180       7.821-448.614-197.328 
ATOM   3691  C5'  DG A 180       7.372-449.003-198.640 
ATOM   3692  C4'  DG A 180       6.493-447.918-199.229 
ATOM   3693  O4'  DG A 180       5.092-448.079-198.864 
ATOM   3694  C3'  DG A 180       6.823-446.488-198.801 
ATOM   3695  O3'  DG A 180       6.617-445.617-199.906 
ATOM   3696  C2'  DG A 180       5.790-446.158-197.723 
ATOM   3697  C1'  DG A 180       4.602-446.828-198.407 
ATOM   3698  N9   DG A 180       3.453-447.087-197.494 
ATOM   3699  C8   DG A 180       3.461-447.423-196.158 
ATOM   3700  N7   DG A 180       2.266-447.583-195.641 
ATOM   3701  C5   DG A 180       1.407-447.333-196.710 
ATOM   3702  C6   DG A 180      -0.011-447.353-196.766 
ATOM   3703  O6   DG A 180      -0.813-447.599-195.870 
ATOM   3704  N1   DG A 180      -0.476-447.039-198.050 
ATOM   3705  C2   DG A 180       0.323-446.746-199.137 
ATOM   3706  N2   DG A 180      -0.316-446.473-200.278 
ATOM   3707  N3   DG A 180       1.653-446.728-199.084 
ATOM   3708  C4   DG A 180       2.121-447.030-197.845 
ATOM   3709  P    DC A 181       7.647-444.416-200.150 
ATOM   3710  OP1  DC A 181       8.822-444.915-200.899 
ATOM   3711  OP2  DC A 181       7.934-443.740-198.866 
ATOM   3712  O5'  DC A 181       6.784-443.446-201.087 
ATOM   3713  C5'  DC A 181       5.795-444.019-201.962 
ATOM   3714  C4'  DC A 181       4.520-443.200-201.910 
ATOM   3715  O4'  DC A 181       3.622-443.639-200.851 
ATOM   3716  C3'  DC A 181       4.700-441.706-201.644 
ATOM   3717  O3'  DC A 181       3.738-440.984-202.404 
ATOM   3718  C2'  DC A 181       4.376-441.534-200.161 
ATOM   3719  C1'  DC A 181       3.193-442.497-200.126 
ATOM   3720  N1   DC A 181       2.818-442.935-198.753 
ATOM   3721  C2   DC A 181       1.469-443.156-198.488 
ATOM   3722  O2   DC A 181       0.646-442.982-199.394 
ATOM   3723  N3   DC A 181       1.106-443.555-197.242 
ATOM   3724  C4   DC A 181       2.028-443.733-196.286 
ATOM   3725  N4   DC A 181       1.623-444.123-195.087 
ATOM   3726  C5   DC A 181       3.420-443.510-196.538 
ATOM   3727  C6   DC A 181       3.763-443.111-197.789 
ATOM   3728  P    DA A 182       4.169-439.607-203.097 
ATOM   3729  OP1  DA A 182       4.825-439.888-204.393 
ATOM   3730  OP2  DA A 182       4.948-438.793-202.138 
ATOM   3731  O5'  DA A 182       2.746-438.922-203.351 
ATOM   3732  C5'  DA A 182       1.598-439.761-203.579 
ATOM   3733  C4'  DA A 182       0.411-439.242-202.790 
ATOM   3734  O4'  DA A 182       0.358-439.789-201.442 
ATOM   3735  C3'  DA A 182       0.366-437.729-202.576 
ATOM   3736  O3'  DA A 182      -0.987-437.294-202.643 
ATOM   3737  C2'  DA A 182       0.872-437.525-201.148 
ATOM   3738  C1'  DA A 182       0.150-438.719-200.532 
ATOM   3739  N9   DA A 182       0.691-439.128-199.206 
ATOM   3740  C8   DA A 182       1.983-439.087-198.767 
ATOM   3741  N7   DA A 182       2.139-439.514-197.552 
ATOM   3742  C5   DA A 182       0.856-439.865-197.154 
ATOM   3743  C6   DA A 182       0.347-440.392-195.956 
ATOM   3744  N6   DA A 182       1.109-440.670-194.888 
ATOM   3745  N1   DA A 182      -0.977-440.624-195.894 
ATOM   3746  C2   DA A 182      -1.728-440.347-196.960 
ATOM   3747  N3   DA A 182      -1.367-439.856-198.125 
ATOM   3748  C4   DA A 182      -0.038-439.632-198.160 
ATOM   3749  P    DG A 183      -1.322-435.910-203.373 
ATOM   3750  OP1  DG A 183      -1.433-436.134-204.832 
ATOM   3751  OP2  DG A 183      -0.353-434.877-202.947 
ATOM   3752  O5'  DG A 183      -2.765-435.576-202.768 
ATOM   3753  C5'  DG A 183      -3.630-436.661-202.384 
ATOM   3754  C4'  DG A 183      -4.277-436.360-201.047 
ATOM   3755  O4'  DG A 183      -3.466-436.806-199.924 
ATOM   3756  C3'  DG A 183      -4.536-434.882-200.751 
ATOM   3757  O3'  DG A 183      -5.764-434.762-200.044 
ATOM   3758  C2'  DG A 183      -3.396-434.469-199.820 
ATOM   3759  C1'  DG A 183      -3.379-435.745-198.985 
ATOM   3760  N9   DG A 183      -2.129-435.927-198.195 
ATOM   3761  C8   DG A 183      -0.837-435.573-198.516 
ATOM   3762  N7   DG A 183       0.045-435.875-197.594 
ATOM   3763  C5   DG A 183      -0.719-436.470-196.589 
ATOM   3764  C6   DG A 183      -0.322-437.004-195.336 
ATOM   3765  O6   DG A 183       0.802-437.064-194.845 
ATOM   3766  N1   DG A 183      -1.419-437.512-194.625 
ATOM   3767  C2   DG A 183      -2.727-437.504-195.069 
ATOM   3768  N2   DG A 183      -3.630-438.037-194.242 
ATOM   3769  N3   DG A 183      -3.098-437.003-196.245 
ATOM   3770  C4   DG A 183      -2.046-436.506-196.947 
ATOM   3771  P    DA A 184      -6.742-433.543-200.387 
ATOM   3772  OP1  DA A 184      -7.575-433.892-201.560 
ATOM   3773  OP2  DA A 184      -5.958-432.293-200.496 
ATOM   3774  O5'  DA A 184      -7.656-433.492-199.075 
ATOM   3775  C5'  DA A 184      -7.904-434.710-198.349 
ATOM   3776  C4'  DA A 184      -7.769-434.461-196.860 
ATOM   3777  O4'  DA A 184      -6.401-434.635-196.389 
ATOM   3778  C3'  DA A 184      -8.148-433.060-196.381 
ATOM   3779  O3'  DA A 184      -8.784-433.163-195.113 
ATOM   3780  C2'  DA A 184      -6.812-432.339-196.199 
ATOM   3781  C1'  DA A 184      -6.059-433.516-195.586 
ATOM   3782  N9   DA A 184      -4.577-433.360-195.618 
ATOM   3783  C8   DA A 184      -3.808-432.756-196.572 
ATOM   3784  N7   DA A 184      -2.538-432.781-196.313 
ATOM   3785  C5   DA A 184      -2.455-433.450-195.099 
ATOM   3786  C6   DA A 184      -1.368-433.803-194.284 
ATOM   3787  N6   DA A 184      -0.094-433.516-194.584 
ATOM   3788  N1   DA A 184      -1.639-434.464-193.142 
ATOM   3789  C2   DA A 184      -2.907-434.746-192.850 
ATOM   3790  N3   DA A 184      -3.998-434.470-193.529 
ATOM   3791  C4   DA A 184      -3.700-433.808-194.666 
ATOM   3792  P    DA A 185     -10.035-432.217-194.793 
ATOM   3793  OP1  DA A 185     -11.269-432.824-195.342 
ATOM   3794  OP2  DA A 185      -9.739-430.837-195.235 
ATOM   3795  O5'  DA A 185     -10.073-432.272-193.195 
ATOM   3796  C5'  DA A 185      -9.605-433.459-192.526 
ATOM   3797  C4'  DA A 185      -8.742-433.079-191.339 
ATOM   3798  O4'  DA A 185      -7.341-432.913-191.702 
ATOM   3799  C3'  DA A 185      -9.103-431.765-190.648 
ATOM   3800  O3'  DA A 185      -8.904-431.912-189.247 
ATOM   3801  C2'  DA A 185      -8.085-430.756-191.179 
ATOM   3802  C1'  DA A 185      -6.878-431.690-191.149 
ATOM   3803  N9   DA A 185      -5.733-431.215-191.973 
ATOM   3804  C8   DA A 185      -5.764-430.527-193.153 
ATOM   3805  N7   DA A 185      -4.589-430.253-193.630 
ATOM   3806  C5   DA A 185      -3.714-430.797-192.701 
ATOM   3807  C6   DA A 185      -2.312-430.842-192.633 
ATOM   3808  N6   DA A 185      -1.508-430.304-193.562 
ATOM   3809  N1   DA A 185      -1.763-431.461-191.572 
ATOM   3810  C2   DA A 185      -2.566-431.994-190.653 
ATOM   3811  N3   DA A 185      -3.881-432.014-190.609 
ATOM   3812  C4   DA A 185      -4.404-431.388-191.683 
ATOM   3813  P    DC A 186      -9.956-431.245-188.240 
ATOM   3814  OP1  DC A 186     -11.115-432.147-188.064 
ATOM   3815  OP2  DC A 186     -10.265-429.869-188.687 
ATOM   3816  O5'  DC A 186      -9.104-431.191-186.886 
ATOM   3817  C5'  DC A 186      -8.098-432.193-186.654 
ATOM   3818  C4'  DC A 186      -6.839-431.548-186.108 
ATOM   3819  O4'  DC A 186      -5.940-431.103-187.164 
ATOM   3820  C3'  DC A 186      -7.049-430.298-185.254 
ATOM   3821  O3'  DC A 186      -6.095-430.295-184.198 
ATOM   3822  C2'  DC A 186      -6.741-429.131-186.191 
ATOM   3823  C1'  DC A 186      -5.539-429.772-186.881 
ATOM   3824  N1   DC A 186      -5.166-429.117-188.166 
ATOM   3825  C2   DC A 186      -3.815-429.064-188.499 
ATOM   3826  O2   DC A 186      -2.990-429.558-187.723 
ATOM   3827  N3   DC A 186      -3.455-428.470-189.666 
ATOM   3828  C4   DC A 186      -4.381-427.947-190.480 
ATOM   3829  N4   DC A 186      -3.978-427.379-191.606 
ATOM   3830  C5   DC A 186      -5.775-427.990-190.155 
ATOM   3831  C6   DC A 186      -6.115-428.587-188.984 
ATOM   3832  P    DA A 187      -6.547-429.804-182.744 
ATOM   3833  OP1  DA A 187      -7.188-430.924-182.019 
ATOM   3834  OP2  DA A 187      -7.349-428.566-182.866 
ATOM   3835  O5'  DA A 187      -5.135-429.465-182.072 
ATOM   3836  C5'  DA A 187      -3.970-430.202-182.488 
ATOM   3837  C4'  DA A 187      -2.800-429.257-182.677 
ATOM   3838  O4'  DA A 187      -2.747-428.704-184.024 
ATOM   3839  C3'  DA A 187      -2.786-428.026-181.772 
ATOM   3840  O3'  DA A 187      -1.441-427.736-181.411 
ATOM   3841  C2'  DA A 187      -3.306-426.890-182.655 
ATOM   3842  C1'  DA A 187      -2.566-427.300-183.924 
ATOM   3843  N9   DA A 187      -3.109-426.674-185.162 
ATOM   3844  C8   DA A 187      -4.405-426.362-185.456 
ATOM   3845  N7   DA A 187      -4.562-425.820-186.624 
ATOM   3846  C5   DA A 187      -3.276-425.769-187.145 
ATOM   3847  C6   DA A 187      -2.768-425.297-188.366 
ATOM   3848  N6   DA A 187      -3.531-424.763-189.329 
ATOM   3849  N1   DA A 187      -1.439-425.395-188.561 
ATOM   3850  C2   DA A 187      -0.685-425.928-187.601 
ATOM   3851  N3   DA A 187      -1.046-426.398-186.427 
ATOM   3852  C4   DA A 187      -2.380-426.289-186.256 
ATOM   3853  P    DG A 188      -1.126-427.252-179.917 
ATOM   3854  OP1  DG A 188      -0.999-428.430-179.030 
ATOM   3855  OP2  DG A 188      -2.117-426.234-179.507 
ATOM   3856  O5'  DG A 188       0.306-426.562-180.104 
ATOM   3857  C5'  DG A 188       1.189-427.053-181.131 
ATOM   3858  C4'  DG A 188       1.820-425.890-181.871 
ATOM   3859  O4'  DG A 188       1.008-425.438-182.992 
ATOM   3860  C3'  DG A 188       2.048-424.622-181.047 
ATOM   3861  O3'  DG A 188       3.268-424.018-181.460 
ATOM   3862  C2'  DG A 188       0.893-423.697-181.432 
ATOM   3863  C1'  DG A 188       0.894-424.025-182.922 
ATOM   3864  N9   DG A 188      -0.359-423.626-183.623 
ATOM   3865  C8   DG A 188      -1.656-423.623-183.156 
ATOM   3866  N7   DG A 188      -2.538-423.209-184.034 
ATOM   3867  C5   DG A 188      -1.771-422.918-185.161 
ATOM   3868  C6   DG A 188      -2.167-422.430-186.434 
ATOM   3869  O6   DG A 188      -3.293-422.151-186.835 
ATOM   3870  N1   DG A 188      -1.066-422.275-187.288 
ATOM   3871  C2   DG A 188       0.245-422.555-186.955 
ATOM   3872  N2   DG A 188       1.152-422.340-187.912 
ATOM   3873  N3   DG A 188       0.615-423.013-185.761 
ATOM   3874  C4   DG A 188      -0.440-423.169-184.921 
ATOM   3875  P    DA A 189       4.226-423.369-180.353 
ATOM   3876  OP1  DA A 189       5.074-424.423-179.752 
ATOM   3877  OP2  DA A 189       3.418-422.567-179.408 
ATOM   3878  O5'  DA A 189       5.128-422.397-181.248 
ATOM   3879  C5'  DA A 189       5.392-422.754-182.617 
ATOM   3880  C4'  DA A 189       5.241-421.538-183.509 
ATOM   3881  O4'  DA A 189       3.874-421.359-183.977 
ATOM   3882  C3'  DA A 189       5.590-420.195-182.867 
ATOM   3883  O3'  DA A 189       6.217-419.369-183.840 
ATOM   3884  C2'  DA A 189       4.240-419.578-182.503 
ATOM   3885  C1'  DA A 189       3.504-420.005-183.769 
ATOM   3886  N9   DA A 189       2.021-419.943-183.650 
ATOM   3887  C8   DA A 189       1.247-420.193-182.553 
ATOM   3888  N7   DA A 189      -0.025-420.055-182.764 
ATOM   3889  C5   DA A 189      -0.103-419.685-184.100 
ATOM   3890  C6   DA A 189      -1.190-419.387-184.938 
ATOM   3891  N6   DA A 189      -2.467-419.417-184.532 
ATOM   3892  N1   DA A 189      -0.916-419.056-186.214 
ATOM   3893  C2   DA A 189       0.355-419.029-186.611 
ATOM   3894  N3   DA A 189       1.446-419.286-185.923 
ATOM   3895  C4   DA A 189       1.144-419.614-184.650 
ATOM   3896  P    DG A 190       7.448-418.446-183.397 
ATOM   3897  OP1  DG A 190       8.697-419.240-183.421 
ATOM   3898  OP2  DG A 190       7.130-417.775-182.118 
ATOM   3899  O5'  DG A 190       7.474-417.366-184.579 
ATOM   3900  C5'  DG A 190       7.025-417.755-185.890 
ATOM   3901  C4'  DG A 190       6.146-416.670-186.479 
ATOM   3902  O4'  DG A 190       4.745-416.832-186.115 
ATOM   3903  C3'  DG A 190       6.476-415.241-186.051 
ATOM   3904  O3'  DG A 190       6.270-414.370-187.156 
ATOM   3905  C2'  DG A 190       5.443-414.911-184.973 
ATOM   3906  C1'  DG A 190       4.255-415.581-185.657 
ATOM   3907  N9   DG A 190       3.106-415.839-184.745 
ATOM   3908  C8   DG A 190       3.113-416.176-183.408 
ATOM   3909  N7   DG A 190       1.919-416.335-182.892 
ATOM   3910  C5   DG A 190       1.060-416.086-183.960 
ATOM   3911  C6   DG A 190      -0.358-416.106-184.017 
ATOM   3912  O6   DG A 190      -1.160-416.352-183.120 
ATOM   3913  N1   DG A 190      -0.824-415.792-185.301 
ATOM   3914  C2   DG A 190      -0.024-415.499-186.388 
ATOM   3915  N2   DG A 190      -0.663-415.226-187.529 
ATOM   3916  N3   DG A 190       1.306-415.481-186.335 
ATOM   3917  C4   DG A 190       1.774-415.782-185.095 
ATOM   3918  P    DT A 191       7.300-413.169-187.401 
ATOM   3919  OP1  DT A 191       8.475-413.668-188.149 
ATOM   3920  OP2  DT A 191       7.587-412.493-186.117 
ATOM   3921  O5'  DT A 191       6.437-412.199-188.337 
ATOM   3922  C5'  DT A 191       5.448-412.772-189.213 
ATOM   3923  C4'  DT A 191       4.173-411.953-189.160 
ATOM   3924  O4'  DT A 191       3.275-412.392-188.101 
ATOM   3925  C3'  DT A 191       4.353-410.459-188.895 
ATOM   3926  O3'  DT A 191       3.391-409.737-189.655 
ATOM   3927  C2'  DT A 191       4.028-410.287-187.411 
ATOM   3928  C1'  DT A 191       2.846-411.249-187.376 
ATOM   3929  N1   DT A 191       2.470-411.688-186.003 
ATOM   3930  C2   DT A 191       1.136-411.902-185.757 
ATOM   3931  O2   DT A 191       0.273-411.750-186.604 
ATOM   3932  N3   DT A 191       0.825-412.306-184.473 
ATOM   3933  C4   DT A 191       1.718-412.509-183.441 
ATOM   3934  O4   DT A 191       1.321-412.872-182.332 
ATOM   3935  C5   DT A 191       3.096-412.259-183.795 
ATOM   3936  C7   DT A 191       4.133-412.455-182.729 
ATOM   3937  C6   DT A 191       3.426-411.864-185.036 
ATOM   3938  P    DG A 192       3.822-408.360-190.347 
ATOM   3939  OP1  DG A 192       4.477-408.641-191.644 
ATOM   3940  OP2  DG A 192       4.601-407.546-189.388 
ATOM   3941  O5'  DG A 192       2.399-407.675-190.601 
ATOM   3942  C5'  DG A 192       1.251-408.514-190.829 
ATOM   3943  C4'  DG A 192       0.064-407.994-190.041 
ATOM   3944  O4'  DG A 192       0.011-408.542-188.692 
ATOM   3945  C3'  DG A 192       0.019-406.482-189.826 
ATOM   3946  O3'  DG A 192      -1.334-406.047-189.893 
ATOM   3947  C2'  DG A 192       0.525-406.278-188.399 
ATOM   3948  C1'  DG A 192      -0.197-407.472-187.783 
ATOM   3949  N9   DG A 192       0.343-407.881-186.456 
ATOM   3950  C8   DG A 192       1.642-407.846-185.996 
ATOM   3951  N7   DG A 192       1.785-408.280-184.768 
ATOM   3952  C5   DG A 192       0.490-408.628-184.387 
ATOM   3953  C6   DG A 192       0.010-409.160-183.162 
ATOM   3954  O6   DG A 192       0.639-409.439-182.145 
ATOM   3955  N1   DG A 192      -1.377-409.364-183.201 
ATOM   3956  C2   DG A 192      -2.191-409.091-184.282 
ATOM   3957  N2   DG A 192      -3.490-409.357-184.120 
ATOM   3958  N3   DG A 192      -1.740-408.592-185.432 
ATOM   3959  C4   DG A 192      -0.397-408.388-185.409 
ATOM   3960  P    DA A 193      -1.669-404.663-190.623 
ATOM   3961  OP1  DA A 193      -1.780-404.886-192.083 
ATOM   3962  OP2  DA A 193      -0.700-403.629-190.197 
ATOM   3963  O5'  DA A 193      -3.112-404.328-190.019 
ATOM   3964  C5'  DA A 193      -3.977-405.414-189.635 
ATOM   3965  C4'  DA A 193      -4.625-405.112-188.297 
ATOM   3966  O4'  DA A 193      -3.813-405.558-187.174 
ATOM   3967  C3'  DA A 193      -4.883-403.635-188.001 
ATOM   3968  O3'  DA A 193      -6.111-403.515-187.294 
ATOM   3969  C2'  DA A 193      -3.744-403.222-187.070 
ATOM   3970  C1'  DA A 193      -3.726-404.497-186.235 
ATOM   3971  N9   DA A 193      -2.476-404.680-185.445 
ATOM   3972  C8   DA A 193      -1.201-404.323-185.780 
ATOM   3973  N7   DA A 193      -0.320-404.615-184.875 
ATOM   3974  C5   DA A 193      -1.062-405.210-183.865 
ATOM   3975  C6   DA A 193      -0.704-405.748-182.617 
ATOM   3976  N6   DA A 193       0.554-405.772-182.155 
ATOM   3977  N1   DA A 193      -1.691-406.261-181.858 
ATOM   3978  C2   DA A 193      -2.939-406.234-182.323 
ATOM   3979  N3   DA A 193      -3.391-405.762-183.464 
ATOM   3980  C4   DA A 193      -2.384-405.254-184.205 
ATOM   3981  P    DT A 194      -7.090-402.296-187.638 
ATOM   3982  OP1  DT A 194      -7.922-402.644-188.811 
ATOM   3983  OP2  DT A 194      -6.305-401.046-187.747 
ATOM   3984  O5'  DT A 194      -8.003-402.244-186.325 
ATOM   3985  C5'  DT A 194      -8.251-403.463-185.599 
ATOM   3986  C4'  DT A 194      -8.116-403.214-184.110 
ATOM   3987  O4'  DT A 194      -6.748-403.388-183.639 
ATOM   3988  C3'  DT A 194      -8.495-401.813-183.632 
ATOM   3989  O3'  DT A 194      -9.131-401.915-182.363 
ATOM   3990  C2'  DT A 194      -7.159-401.092-183.449 
ATOM   3991  C1'  DT A 194      -6.406-402.269-182.837 
ATOM   3992  N1   DT A 194      -4.925-402.113-182.868 
ATOM   3993  C2   DT A 194      -4.218-402.635-181.813 
ATOM   3994  O2   DT A 194      -4.750-403.207-180.877 
ATOM   3995  N3   DT A 194      -2.847-402.471-181.876 
ATOM   3996  C4   DT A 194      -2.144-401.843-182.884 
ATOM   3997  O4   DT A 194      -0.915-401.758-182.831 
ATOM   3998  C5   DT A 194      -2.972-401.328-183.948 
ATOM   3999  C7   DT A 194      -2.287-400.629-185.085 
ATOM   4000  C6   DT A 194      -4.308-401.473-183.911 
ATOM   4001  P    DG A 195     -10.382-400.970-182.043 
ATOM   4002  OP1  DG A 195     -11.616-401.577-182.592 
ATOM   4003  OP2  DG A 195     -10.086-399.590-182.485 
ATOM   4004  O5'  DG A 195     -10.420-401.025-180.445 
ATOM   4005  C5'  DG A 195      -9.952-402.212-179.777 
ATOM   4006  C4'  DG A 195      -9.090-401.832-178.590 
ATOM   4007  O4'  DG A 195      -7.689-401.666-178.952 
ATOM   4008  C3'  DG A 195      -9.450-400.518-177.898 
ATOM   4009  O3'  DG A 195      -9.252-400.665-176.497 
ATOM   4010  C2'  DG A 195      -8.432-399.509-178.429 
ATOM   4011  C1'  DG A 195      -7.226-400.443-178.400 
ATOM   4012  N9   DG A 195      -6.080-399.968-179.223 
ATOM   4013  C8   DG A 195      -6.092-399.274-180.414 
ATOM   4014  N7   DG A 195      -4.899-399.003-180.886 
ATOM   4015  C5   DG A 195      -4.036-399.556-179.941 
ATOM   4016  C6   DG A 195      -2.618-399.582-179.904 
ATOM   4017  O6   DG A 195      -1.817-399.116-180.711 
ATOM   4018  N1   DG A 195      -2.147-400.248-178.763 
ATOM   4019  C2   DG A 195      -2.944-400.814-177.787 
ATOM   4020  N2   DG A 195      -2.302-401.405-176.777 
ATOM   4021  N3   DG A 195      -4.275-400.789-177.823 
ATOM   4022  C4   DG A 195      -4.746-400.147-178.923 
ATOM   4023  P    DA A 196     -10.303-399.998-175.490 
ATOM   4024  OP1  DA A 196     -11.463-400.900-175.314 
ATOM   4025  OP2  DA A 196     -10.613-398.622-175.937 
ATOM   4026  O5'  DA A 196      -9.451-399.943-174.136 
ATOM   4027  C5'  DA A 196      -8.445-400.946-173.904 
ATOM   4028  C4'  DA A 196      -7.186-400.300-173.358 
ATOM   4029  O4'  DA A 196      -6.288-399.856-174.415 
ATOM   4030  C3'  DA A 196      -7.396-399.051-172.504 
ATOM   4031  O3'  DA A 196      -6.442-399.048-171.449 
ATOM   4032  C2'  DA A 196      -7.088-397.884-173.441 
ATOM   4033  C1'  DA A 196      -5.887-398.524-174.131 
ATOM   4034  N9   DA A 196      -5.514-397.870-175.416 
ATOM   4035  C8   DA A 196      -6.333-397.294-176.343 
ATOM   4036  N7   DA A 196      -5.706-396.803-177.366 
ATOM   4037  C5   DA A 196      -4.370-397.072-177.099 
ATOM   4038  C6   DA A 196      -3.188-396.801-177.809 
ATOM   4039  N6   DA A 196      -3.163-396.169-178.991 
ATOM   4040  N1   DA A 196      -2.029-397.206-177.258 
ATOM   4041  C2   DA A 196      -2.060-397.834-176.083 
ATOM   4042  N3   DA A 196      -3.095-398.140-175.333 
ATOM   4043  C4   DA A 196      -4.243-397.725-175.906 
ATOM   4044  P    DA A 197      -6.894-398.557-169.995 
ATOM   4045  OP1  DA A 197      -7.535-399.677-169.270 
ATOM   4046  OP2  DA A 197      -7.696-397.319-170.116 
ATOM   4047  O5'  DA A 197      -5.483-398.218-169.322 
ATOM   4048  C5'  DA A 197      -4.317-398.955-169.738 
ATOM   4049  C4'  DA A 197      -3.147-398.010-169.928 
ATOM   4050  O4'  DA A 197      -3.094-397.457-171.274 
ATOM   4051  C3'  DA A 197      -3.133-396.778-169.023 
ATOM   4052  O3'  DA A 197      -1.788-396.489-168.661 
ATOM   4053  C2'  DA A 197      -3.653-395.643-169.905 
ATOM   4054  C1'  DA A 197      -2.913-396.053-171.174 
ATOM   4055  N9   DA A 197      -3.456-395.427-172.412 
ATOM   4056  C8   DA A 197      -4.753-395.115-172.706 
ATOM   4057  N7   DA A 197      -4.910-394.573-173.875 
ATOM   4058  C5   DA A 197      -3.623-394.522-174.395 
ATOM   4059  C6   DA A 197      -3.115-394.050-175.616 
ATOM   4060  N6   DA A 197      -3.878-393.515-176.579 
ATOM   4061  N1   DA A 197      -1.786-394.148-175.812 
ATOM   4062  C2   DA A 197      -1.032-394.680-174.851 
ATOM   4063  N3   DA A 197      -1.394-395.151-173.678 
ATOM   4064  C4   DA A 197      -2.727-395.042-173.506 
ATOM   4065  P    DC A 198      -1.473-396.005-167.168 
ATOM   4066  OP1  DC A 198      -1.346-397.183-166.280 
ATOM   4067  OP2  DC A 198      -2.465-394.987-166.757 
ATOM   4068  O5'  DC A 198      -0.041-395.315-167.354 
ATOM   4069  C5'  DC A 198       0.841-395.805-168.382 
ATOM   4070  C4'  DC A 198       1.473-394.642-169.121 
ATOM   4071  O4'  DC A 198       0.661-394.190-170.243 
ATOM   4072  C3'  DC A 198       1.701-393.375-168.297 
ATOM   4073  O3'  DC A 198       2.920-392.771-168.710 
ATOM   4074  C2'  DC A 198       0.546-392.450-168.682 
ATOM   4075  C1'  DC A 198       0.546-392.777-170.172 
ATOM   4076  N1   DC A 198      -0.706-392.379-170.873 
ATOM   4077  C2   DC A 198      -0.601-391.939-172.191 
ATOM   4078  O2   DC A 198       0.517-391.898-172.718 
ATOM   4079  N3   DC A 198      -1.730-391.570-172.847 
ATOM   4080  C4   DC A 198      -2.923-391.629-172.240 
ATOM   4081  N4   DC A 198      -3.995-391.258-172.923 
ATOM   4082  C5   DC A 198      -3.052-392.078-170.885 
ATOM   4083  C6   DC A 198      -1.911-392.442-170.246 
ATOM   4084  P    DA A 199       3.878-392.122-167.603 
ATOM   4085  OP1  DA A 199       4.726-393.176-167.002 
ATOM   4086  OP2  DA A 199       3.071-391.320-166.658 
ATOM   4087  O5'  DA A 199       4.780-391.150-168.498 
ATOM   4088  C5'  DA A 199       5.045-391.507-169.868 
ATOM   4089  C4'  DA A 199       4.894-390.291-170.759 
ATOM   4090  O4'  DA A 199       3.527-390.112-171.227 
ATOM   4091  C3'  DA A 199       5.243-388.948-170.117 
ATOM   4092  O3'  DA A 199       5.870-388.122-171.090 
ATOM   4093  C2'  DA A 199       3.893-388.330-169.754 
ATOM   4094  C1'  DA A 199       3.156-388.757-171.020 
ATOM   4095  N9   DA A 199       1.673-388.696-170.900 
ATOM   4096  C8   DA A 199       0.900-388.946-169.803 
ATOM   4097  N7   DA A 199      -0.372-388.807-170.014 
ATOM   4098  C5   DA A 199      -0.451-388.438-171.350 
ATOM   4099  C6   DA A 199      -1.538-388.140-172.189 
ATOM   4100  N6   DA A 199      -2.815-388.170-171.783 
ATOM   4101  N1   DA A 199      -1.263-387.809-173.464 
ATOM   4102  C2   DA A 199       0.008-387.782-173.862 
ATOM   4103  N3   DA A 199       1.099-388.039-173.174 
ATOM   4104  C4   DA A 199       0.797-388.367-171.901 
ATOM   4105  P    DA A 200       7.101-387.199-170.648 
ATOM   4106  OP1  DA A 200       8.349-387.993-170.671 
ATOM   4107  OP2  DA A 200       6.783-386.527-169.369 
ATOM   4108  O5'  DA A 200       7.127-386.119-171.829 
ATOM   4109  C5'  DA A 200       6.677-386.508-173.141 
ATOM   4110  C4'  DA A 200       5.799-385.423-173.730 
ATOM   4111  O4'  DA A 200       4.398-385.584-173.365 
ATOM   4112  C3'  DA A 200       6.129-383.993-173.302 
ATOM   4113  O3'  DA A 200       5.922-383.123-174.407 
ATOM   4114  C2'  DA A 200       5.096-383.664-172.224 
ATOM   4115  C1'  DA A 200       3.907-384.333-172.907 
ATOM   4116  N9   DA A 200       2.759-384.592-171.995 
ATOM   4117  C8   DA A 200       2.786-384.926-170.672 
ATOM   4118  N7   DA A 200       1.611-385.086-170.147 
ATOM   4119  C5   DA A 200       0.738-384.841-171.198 
ATOM   4120  C6   DA A 200      -0.663-384.852-171.289 
ATOM   4121  N6   DA A 200      -1.470-385.133-170.256 
ATOM   4122  N1   DA A 200      -1.209-384.562-172.485 
ATOM   4123  C2   DA A 200      -0.403-384.285-173.509 
ATOM   4124  N3   DA A 200       0.911-384.244-173.544 
ATOM   4125  C4   DA A 200       1.432-384.538-172.334 
ATOM   4126  P    DC A 201       6.953-381.922-174.651 
ATOM   4127  OP1  DC A 201       8.128-382.421-175.400 
ATOM   4128  OP2  DC A 201       7.240-381.246-173.367 
ATOM   4129  O5'  DC A 201       6.090-380.952-175.587 
ATOM   4130  C5'  DC A 201       5.101-381.525-176.463 
ATOM   4131  C4'  DC A 201       3.826-380.706-176.410 
ATOM   4132  O4'  DC A 201       2.927-381.145-175.352 
ATOM   4133  C3'  DC A 201       4.006-379.212-176.145 
ATOM   4134  O3'  DC A 201       3.044-378.490-176.905 
ATOM   4135  C2'  DC A 201       3.681-379.039-174.662 
ATOM   4136  C1'  DC A 201       2.499-380.002-174.627 
ATOM   4137  N1   DC A 201       2.123-380.440-173.254 
ATOM   4138  C2   DC A 201       0.774-380.662-172.988 
ATOM   4139  O2   DC A 201      -0.048-380.488-173.895 
ATOM   4140  N3   DC A 201       0.411-381.061-171.742 
ATOM   4141  C4   DC A 201       1.333-381.238-170.787 
ATOM   4142  N4   DC A 201       0.929-381.629-169.588 
ATOM   4143  C5   DC A 201       2.726-381.016-171.039 
ATOM   4144  C6   DC A 201       3.068-380.617-172.290 
ATOM   4145  P    DT A 202       3.474-377.113-177.597 
ATOM   4146  OP1  DT A 202       4.130-377.394-178.894 
ATOM   4147  OP2  DT A 202       4.254-376.298-176.639 
ATOM   4148  O5'  DT A 202       2.052-376.428-177.851 
ATOM   4149  C5'  DT A 202       0.904-377.267-178.079 
ATOM   4150  C4'  DT A 202      -0.283-376.747-177.291 
ATOM   4151  O4'  DT A 202      -0.337-377.295-175.942 
ATOM   4152  C3'  DT A 202      -0.328-375.234-177.076 
ATOM   4153  O3'  DT A 202      -1.681-374.800-177.143 
ATOM   4154  C2'  DT A 202       0.178-375.030-175.649 
ATOM   4155  C1'  DT A 202      -0.544-376.225-175.033 
ATOM   4156  N1   DT A 202      -0.004-376.634-173.707 
ATOM   4157  C2   DT A 202      -0.903-377.118-172.788 
ATOM   4158  O2   DT A 202      -2.095-377.222-173.017 
ATOM   4159  N3   DT A 202      -0.365-377.486-171.569 
ATOM   4160  C4   DT A 202       0.964-377.412-171.205 
ATOM   4161  O4   DT A 202       1.327-377.771-170.083 
ATOM   4162  C5   DT A 202       1.829-376.890-172.236 
ATOM   4163  C7   DT A 202       3.292-376.776-171.921 
ATOM   4164  C6   DT A 202       1.334-376.525-173.429 
ATOM   4165  P    DT A 203      -2.016-373.416-177.873 
ATOM   4166  OP1  DT A 203      -2.127-373.639-179.333 
ATOM   4167  OP2  DT A 203      -1.047-372.382-177.447 
ATOM   4168  O5'  DT A 203      -3.459-373.081-177.269 
ATOM   4169  C5'  DT A 203      -4.324-374.167-176.885 
ATOM   4170  C4'  DT A 203      -4.972-373.865-175.548 
ATOM   4171  O4'  DT A 203      -4.160-374.311-174.425 
ATOM   4172  C3'  DT A 203      -5.230-372.388-175.252 
ATOM   4173  O3'  DT A 203      -6.458-372.268-174.544 
ATOM   4174  C2'  DT A 203      -4.091-371.974-174.321 
ATOM   4175  C1'  DT A 203      -4.073-373.250-173.486 
ATOM   4176  N1   DT A 203      -2.823-373.432-172.696 
ATOM   4177  C2   DT A 203      -2.942-374.034-171.467 
ATOM   4178  O2   DT A 203      -4.009-374.415-171.014 
ATOM   4179  N3   DT A 203      -1.763-374.185-170.763 
ATOM   4180  C4   DT A 203      -0.507-373.794-171.178 
ATOM   4181  O4   DT A 203       0.477-373.982-170.459 
ATOM   4182  C5   DT A 203      -0.484-373.171-172.480 
ATOM   4183  C7   DT A 203       0.845-372.715-173.007 
ATOM   4184  C6   DT A 203      -1.615-373.012-173.186 
ATOM   4185  P    DC A 204      -7.437-371.049-174.888 
ATOM   4186  OP1  DC A 204      -8.269-371.397-176.061 
ATOM   4187  OP2  DC A 204      -6.652-369.799-174.997 
ATOM   4188  O5'  DC A 204      -8.350-370.997-173.576 
ATOM   4189  C5'  DC A 204      -8.599-372.215-172.850 
ATOM   4190  C4'  DC A 204      -8.463-371.967-171.361 
ATOM   4191  O4'  DC A 204      -7.096-372.141-170.890 
ATOM   4192  C3'  DC A 204      -8.843-370.566-170.882 
ATOM   4193  O3'  DC A 204      -9.478-370.668-169.613 
ATOM   4194  C2'  DC A 204      -7.507-369.845-170.699 
ATOM   4195  C1'  DC A 204      -6.753-371.021-170.087 
ATOM   4196  N1   DC A 204      -5.272-370.866-170.119 
ATOM   4197  C2   DC A 204      -4.541-371.390-169.055 
ATOM   4198  O2   DC A 204      -5.146-371.957-168.139 
ATOM   4199  N3   DC A 204      -3.190-371.257-169.066 
ATOM   4200  C4   DC A 204      -2.572-370.635-170.078 
ATOM   4201  N4   DC A 204      -1.253-370.532-170.042 
ATOM   4202  C5   DC A 204      -3.306-370.089-171.181 
ATOM   4203  C6   DC A 204      -4.655-370.231-171.152 
ATOM   4204  P    DA A 205     -10.729-369.723-169.294 
ATOM   4205  OP1  DA A 205     -11.963-370.330-169.843 
ATOM   4206  OP2  DA A 205     -10.433-368.342-169.736 
ATOM   4207  O5'  DA A 205     -10.767-369.778-167.695 
ATOM   4208  C5'  DA A 205     -10.299-370.965-167.027 
ATOM   4209  C4'  DA A 205      -9.437-370.585-165.840 
ATOM   4210  O4'  DA A 205      -8.036-370.418-166.203 
ATOM   4211  C3'  DA A 205      -9.797-369.270-165.149 
ATOM   4212  O3'  DA A 205      -9.599-369.418-163.747 
ATOM   4213  C2'  DA A 205      -8.779-368.262-165.679 
ATOM   4214  C1'  DA A 205      -7.573-369.196-165.650 
ATOM   4215  N9   DA A 205      -6.428-368.720-166.474 
ATOM   4216  C8   DA A 205      -6.458-368.033-167.654 
ATOM   4217  N7   DA A 205      -5.284-367.758-168.131 
ATOM   4218  C5   DA A 205      -4.409-368.303-167.202 
ATOM   4219  C6   DA A 205      -3.006-368.347-167.134 
ATOM   4220  N6   DA A 205      -2.203-367.809-168.062 
ATOM   4221  N1   DA A 205      -2.458-368.966-166.072 
ATOM   4222  C2   DA A 205      -3.260-369.499-165.154 
ATOM   4223  N3   DA A 205      -4.575-369.520-165.110 
ATOM   4224  C4   DA A 205      -5.099-368.893-166.183 
ATOM   4225  P    DT A 206     -10.650-368.750-162.741 
ATOM   4226  OP1  DT A 206     -11.810-369.653-162.565 
ATOM   4227  OP2  DT A 206     -10.960-367.375-163.188 
ATOM   4228  O5'  DT A 206      -9.799-368.696-161.386 
ATOM   4229  C5'  DT A 206      -8.792-369.699-161.155 
ATOM   4230  C4'  DT A 206      -7.533-369.053-160.609 
ATOM   4231  O4'  DT A 206      -6.635-368.609-161.665 
ATOM   4232  C3'  DT A 206      -7.744-367.803-159.754 
ATOM   4233  O3'  DT A 206      -6.790-367.801-158.699 
ATOM   4234  C2'  DT A 206      -7.435-366.636-160.692 
ATOM   4235  C1'  DT A 206      -6.234-367.277-161.382 
ATOM   4236  N1   DT A 206      -5.861-366.622-162.666 
ATOM   4237  C2   DT A 206      -4.524-366.579-162.981 
ATOM   4238  O2   DT A 206      -3.658-367.046-162.262 
ATOM   4239  N3   DT A 206      -4.217-365.963-164.179 
ATOM   4240  C4   DT A 206      -5.113-365.403-165.066 
ATOM   4241  O4   DT A 206      -4.719-364.879-166.109 
ATOM   4242  C5   DT A 206      -6.493-365.498-164.648 
ATOM   4243  C7   DT A 206      -7.534-364.912-165.556 
ATOM   4244  C6   DT A 206      -6.820-366.090-163.488 
ATOM   4245  P    DC A 207      -7.242-367.309-157.245 
ATOM   4246  OP1  DC A 207      -7.883-368.430-156.520 
ATOM   4247  OP2  DC A 207      -8.043-366.072-157.367 
ATOM   4248  O5'  DC A 207      -5.830-366.971-156.573 
ATOM   4249  C5'  DC A 207      -4.664-367.707-156.988 
ATOM   4250  C4'  DC A 207      -3.495-366.763-157.178 
ATOM   4251  O4'  DC A 207      -3.441-366.210-158.524 
ATOM   4252  C3'  DC A 207      -3.480-365.531-156.273 
ATOM   4253  O3'  DC A 207      -2.136-365.241-155.911 
ATOM   4254  C2'  DC A 207      -4.001-364.396-157.155 
ATOM   4255  C1'  DC A 207      -3.260-364.805-158.424 
ATOM   4256  N1   DC A 207      -3.803-364.180-159.663 
ATOM   4257  C2   DC A 207      -2.904-363.855-160.675 
ATOM   4258  O2   DC A 207      -1.703-364.098-160.506 
ATOM   4259  N3   DC A 207      -3.379-363.284-161.811 
ATOM   4260  C4   DC A 207      -4.687-363.037-161.955 
ATOM   4261  N4   DC A 207      -5.101-362.478-163.082 
ATOM   4262  C5   DC A 207      -5.629-363.363-160.926 
ATOM   4263  C6   DC A 207      -5.134-363.933-159.798 
ATOM   4264  P    DA A 208      -1.821-364.757-154.418 
ATOM   4265  OP1  DA A 208      -1.693-365.936-153.531 
ATOM   4266  OP2  DA A 208      -2.812-363.739-154.007 
ATOM   4267  O5'  DA A 208      -0.389-364.068-154.605 
ATOM   4268  C5'  DA A 208       0.494-364.558-155.632 
ATOM   4269  C4'  DA A 208       1.126-363.395-156.372 
ATOM   4270  O4'  DA A 208       0.313-362.943-157.493 
ATOM   4271  C3'  DA A 208       1.353-362.128-155.548 
ATOM   4272  O3'  DA A 208       2.573-361.524-155.961 
ATOM   4273  C2'  DA A 208       0.198-361.203-155.932 
ATOM   4274  C1'  DA A 208       0.199-361.530-157.423 
ATOM   4275  N9   DA A 208      -1.053-361.132-158.123 
ATOM   4276  C8   DA A 208      -2.332-361.135-157.645 
ATOM   4277  N7   DA A 208      -3.215-360.728-158.503 
ATOM   4278  C5   DA A 208      -2.469-360.432-159.635 
ATOM   4279  C6   DA A 208      -2.826-359.951-160.905 
ATOM   4280  N6   DA A 208      -4.087-359.669-161.263 
ATOM   4281  N1   DA A 208      -1.836-359.767-161.799 
ATOM   4282  C2   DA A 208      -0.585-360.049-161.439 
ATOM   4283  N3   DA A 208      -0.134-360.501-160.290 
ATOM   4284  C4   DA A 208      -1.144-360.676-159.413 
ATOM   4285  P    DA A 209       3.531-360.875-154.854 
ATOM   4286  OP1  DA A 209       4.379-361.928-154.253 
ATOM   4287  OP2  DA A 209       2.724-360.073-153.908 
ATOM   4288  O5'  DA A 209       4.433-359.902-155.748 
ATOM   4289  C5'  DA A 209       4.698-360.260-157.118 
ATOM   4290  C4'  DA A 209       4.547-359.043-158.010 
ATOM   4291  O4'  DA A 209       3.180-358.865-158.477 
ATOM   4292  C3'  DA A 209       4.895-357.701-157.367 
ATOM   4293  O3'  DA A 209       5.523-356.874-158.341 
ATOM   4294  C2'  DA A 209       3.545-357.083-157.004 
ATOM   4295  C1'  DA A 209       2.809-357.510-158.270 
ATOM   4296  N9   DA A 209       1.326-357.449-158.151 
ATOM   4297  C8   DA A 209       0.552-357.699-157.053 
ATOM   4298  N7   DA A 209      -0.720-357.560-157.264 
ATOM   4299  C5   DA A 209      -0.798-357.191-158.600 
ATOM   4300  C6   DA A 209      -1.885-356.893-159.439 
ATOM   4301  N6   DA A 209      -3.162-356.923-159.033 
ATOM   4302  N1   DA A 209      -1.610-356.562-160.715 
ATOM   4303  C2   DA A 209      -0.339-356.535-161.112 
ATOM   4304  N3   DA A 209       0.752-356.791-160.424 
ATOM   4305  C4   DA A 209       0.450-357.120-159.151 
ATOM   4306  P    DG A 210       6.754-355.951-157.898 
ATOM   4307  OP1  DG A 210       8.002-356.746-157.922 
ATOM   4308  OP2  DG A 210       6.435-355.280-156.619 
ATOM   4309  O5'  DG A 210       6.780-354.872-159.079 
ATOM   4310  C5'  DG A 210       6.330-355.261-160.391 
ATOM   4311  C4'  DG A 210       5.451-354.176-160.980 
ATOM   4312  O4'  DG A 210       4.050-354.337-160.615 
ATOM   4313  C3'  DG A 210       5.781-352.746-160.552 
ATOM   4314  O3'  DG A 210       5.575-351.875-161.657 
ATOM   4315  C2'  DG A 210       4.749-352.417-159.474 
ATOM   4316  C1'  DG A 210       3.560-353.086-160.158 
ATOM   4317  N9   DG A 210       2.411-353.345-159.245 
ATOM   4318  C8   DG A 210       2.419-353.682-157.909 
ATOM   4319  N7   DG A 210       1.225-353.841-157.392 
ATOM   4320  C5   DG A 210       0.365-353.592-158.461 
ATOM   4321  C6   DG A 210      -1.053-353.611-158.517 
ATOM   4322  O6   DG A 210      -1.855-353.858-157.621 
ATOM   4323  N1   DG A 210      -1.518-353.298-159.802 
ATOM   4324  C2   DG A 210      -0.719-353.004-160.889 
ATOM   4325  N2   DG A 210      -1.357-352.731-162.030 
ATOM   4326  N3   DG A 210       0.612-352.986-160.836 
ATOM   4327  C4   DG A 210       1.079-353.288-159.596 
ATOM   4328  P    DA A 211       6.606-350.674-161.901 
ATOM   4329  OP1  DA A 211       7.781-351.173-162.650 
ATOM   4330  OP2  DA A 211       6.893-349.998-160.617 
ATOM   4331  O5'  DA A 211       5.743-349.705-162.838 
ATOM   4332  C5'  DA A 211       4.754-350.277-163.714 
ATOM   4333  C4'  DA A 211       3.479-349.459-163.661 
ATOM   4334  O4'  DA A 211       2.580-349.897-162.602 
ATOM   4335  C3'  DA A 211       3.659-347.964-163.396 
ATOM   4336  O3'  DA A 211       2.696-347.243-164.155 
ATOM   4337  C2'  DA A 211       3.334-347.792-161.912 
ATOM   4338  C1'  DA A 211       2.151-348.755-161.877 
ATOM   4339  N9   DA A 211       1.776-349.193-160.504 
ATOM   4340  C8   DA A 211       2.592-349.415-159.431 
ATOM   4341  N7   DA A 211       1.962-349.792-158.362 
ATOM   4342  C5   DA A 211       0.630-349.823-158.751 
ATOM   4343  C6   DA A 211      -0.550-350.149-158.064 
ATOM   4344  N6   DA A 211      -0.578-350.524-156.777 
ATOM   4345  N1   DA A 211      -1.706-350.074-158.750 
ATOM   4346  C2   DA A 211      -1.673-349.701-160.028 
ATOM   4347  N3   DA A 211      -0.637-349.375-160.771 
ATOM   4348  C4   DA A 211       0.506-349.457-160.061 
ATOM   4349  P    DA A 212       3.127-345.866-164.848 
ATOM   4350  OP1  DA A 212       3.783-346.147-166.144 
ATOM   4351  OP2  DA A 212       3.906-345.051-163.889 
ATOM   4352  O5'  DA A 212       1.704-345.180-165.102 
ATOM   4353  C5'  DA A 212       0.556-346.019-165.330 
ATOM   4354  C4'  DA A 212      -0.630-345.500-164.541 
ATOM   4355  O4'  DA A 212      -0.684-346.047-163.193 
ATOM   4356  C3'  DA A 212      -0.675-343.987-164.327 
ATOM   4357  O3'  DA A 212      -2.028-343.553-164.394 
ATOM   4358  C2'  DA A 212      -0.169-343.783-162.899 
ATOM   4359  C1'  DA A 212      -0.892-344.978-162.284 
ATOM   4360  N9   DA A 212      -0.351-345.387-160.957 
ATOM   4361  C8   DA A 212       0.941-345.345-160.518 
ATOM   4362  N7   DA A 212       1.098-345.772-159.303 
ATOM   4363  C5   DA A 212      -0.185-346.124-158.905 
ATOM   4364  C6   DA A 212      -0.695-346.650-157.707 
ATOM   4365  N6   DA A 212       0.067-346.928-156.639 
ATOM   4366  N1   DA A 212      -2.019-346.883-157.646 
ATOM   4367  C2   DA A 212      -2.769-346.605-158.711 
ATOM   4368  N3   DA A 212      -2.408-346.114-159.876 
ATOM   4369  C4   DA A 212      -1.079-345.891-159.911 
ATOM   4370  P    DA A 213      -2.364-342.169-165.124 
ATOM   4371  OP1  DA A 213      -2.474-342.392-166.583 
ATOM   4372  OP2  DA A 213      -1.394-341.135-164.698 
ATOM   4373  O5'  DA A 213      -3.806-341.834-164.520 
ATOM   4374  C5'  DA A 213      -4.672-342.919-164.135 
ATOM   4375  C4'  DA A 213      -5.319-342.618-162.798 
ATOM   4376  O4'  DA A 213      -4.507-343.064-161.675 
ATOM   4377  C3'  DA A 213      -5.578-341.141-162.502 
ATOM   4378  O3'  DA A 213      -6.806-341.021-161.795 
ATOM   4379  C2'  DA A 213      -4.438-340.727-161.571 
ATOM   4380  C1'  DA A 213      -4.421-342.003-160.736 
ATOM   4381  N9   DA A 213      -3.171-342.185-159.946 
ATOM   4382  C8   DA A 213      -1.896-341.828-160.281 
ATOM   4383  N7   DA A 213      -1.015-342.120-159.376 
ATOM   4384  C5   DA A 213      -1.756-342.716-158.366 
ATOM   4385  C6   DA A 213      -1.399-343.253-157.118 
ATOM   4386  N6   DA A 213      -0.141-343.278-156.656 
ATOM   4387  N1   DA A 213      -2.385-343.766-156.359 
ATOM   4388  C2   DA A 213      -3.634-343.740-156.823 
ATOM   4389  N3   DA A 213      -4.085-343.267-157.965 
ATOM   4390  C4   DA A 213      -3.078-342.759-158.706 
ATOM   4391  P    DT A 214      -7.784-339.802-162.138 
ATOM   4392  OP1  DT A 214      -8.617-340.150-163.311 
ATOM   4393  OP2  DT A 214      -7.000-338.552-162.248 
ATOM   4394  O5'  DT A 214      -8.698-339.750-160.826 
ATOM   4395  C5'  DT A 214      -8.946-340.968-160.100 
ATOM   4396  C4'  DT A 214      -8.810-340.720-158.611 
ATOM   4397  O4'  DT A 214      -7.443-340.893-158.140 
ATOM   4398  C3'  DT A 214      -9.190-339.319-158.132 
ATOM   4399  O3'  DT A 214      -9.825-339.421-156.864 
ATOM   4400  C2'  DT A 214      -7.854-338.597-157.950 
ATOM   4401  C1'  DT A 214      -7.101-339.774-157.338 
ATOM   4402  N1   DT A 214      -5.619-339.618-157.369 
ATOM   4403  C2   DT A 214      -4.913-340.141-156.313 
ATOM   4404  O2   DT A 214      -5.444-340.712-155.377 
ATOM   4405  N3   DT A 214      -3.542-339.976-156.377 
ATOM   4406  C4   DT A 214      -2.839-339.349-157.385 
ATOM   4407  O4   DT A 214      -1.610-339.263-157.331 
ATOM   4408  C5   DT A 214      -3.667-338.833-158.449 
ATOM   4409  C7   DT A 214      -2.982-338.135-159.586 
ATOM   4410  C6   DT A 214      -5.002-338.979-158.412 
ATOM   4411  P    DA A 215     -11.076-338.475-156.544 
ATOM   4412  OP1  DA A 215     -12.310-339.083-157.093 
ATOM   4413  OP2  DA A 215     -10.781-337.095-156.986 
ATOM   4414  O5'  DA A 215     -11.115-338.531-154.946 
ATOM   4415  C5'  DA A 215     -10.647-339.718-154.277 
ATOM   4416  C4'  DA A 215      -9.784-339.338-153.090 
ATOM   4417  O4'  DA A 215      -8.383-339.171-153.453 
ATOM   4418  C3'  DA A 215     -10.145-338.023-152.399 
ATOM   4419  O3'  DA A 215      -9.946-338.171-150.998 
ATOM   4420  C2'  DA A 215      -9.127-337.015-152.930 
ATOM   4421  C1'  DA A 215      -7.920-337.948-152.900 
ATOM   4422  N9   DA A 215      -6.775-337.473-153.724 
ATOM   4423  C8   DA A 215      -6.805-336.786-154.904 
ATOM   4424  N7   DA A 215      -5.631-336.511-155.381 
ATOM   4425  C5   DA A 215      -4.756-337.055-154.452 
ATOM   4426  C6   DA A 215      -3.353-337.100-154.384 
ATOM   4427  N6   DA A 215      -2.550-336.562-155.313 
ATOM   4428  N1   DA A 215      -2.805-337.719-153.323 
ATOM   4429  C2   DA A 215      -3.608-338.252-152.404 
ATOM   4430  N3   DA A 215      -4.922-338.273-152.360 
ATOM   4431  C4   DA A 215      -5.446-337.646-153.434 
ATOM   4432  P    DT A 216     -10.997-337.503-149.991 
ATOM   4433  OP1  DT A 216     -12.157-338.405-149.815 
ATOM   4434  OP2  DT A 216     -11.307-336.127-150.438 
ATOM   4435  O5'  DT A 216     -10.146-337.449-148.637 
ATOM   4436  C5'  DT A 216      -9.140-338.452-148.405 
ATOM   4437  C4'  DT A 216      -7.881-337.806-147.859 
ATOM   4438  O4'  DT A 216      -6.982-337.362-148.915 
ATOM   4439  C3'  DT A 216      -8.091-336.556-147.005 
ATOM   4440  O3'  DT A 216      -7.137-336.554-145.949 
ATOM   4441  C2'  DT A 216      -7.782-335.389-147.942 
ATOM   4442  C1'  DT A 216      -6.581-336.030-148.632 
ATOM   4443  N1   DT A 216      -6.208-335.375-149.917 
ATOM   4444  C2   DT A 216      -4.871-335.331-150.231 
ATOM   4445  O2   DT A 216      -4.006-335.799-149.512 
ATOM   4446  N3   DT A 216      -4.564-334.716-151.429 
ATOM   4447  C4   DT A 216      -5.461-334.156-152.316 
ATOM   4448  O4   DT A 216      -5.066-333.632-153.359 
ATOM   4449  C5   DT A 216      -6.840-334.251-151.898 
ATOM   4450  C7   DT A 216      -7.881-333.665-152.806 
ATOM   4451  C6   DT A 216      -7.167-334.843-150.738 
ATOM   4452  P    DC A 217      -7.589-336.062-144.495 
ATOM   4453  OP1  DC A 217      -8.230-337.183-143.771 
ATOM   4454  OP2  DC A 217      -8.391-334.825-144.617 
ATOM   4455  O5'  DC A 217      -6.177-335.724-143.823 
ATOM   4456  C5'  DC A 217      -5.012-336.460-144.239 
ATOM   4457  C4'  DC A 217      -3.842-335.516-144.428 
ATOM   4458  O4'  DC A 217      -3.788-334.962-145.775 
ATOM   4459  C3'  DC A 217      -3.827-334.284-143.523 
ATOM   4460  O3'  DC A 217      -2.483-333.994-143.162 
ATOM   4461  C2'  DC A 217      -4.348-333.149-144.406 
ATOM   4462  C1'  DC A 217      -3.607-333.558-145.675 
ATOM   4463  N1   DC A 217      -4.150-332.933-146.913 
ATOM   4464  C2   DC A 217      -3.251-332.608-147.925 
ATOM   4465  O2   DC A 217      -2.050-332.850-147.756 
ATOM   4466  N3   DC A 217      -3.726-332.036-149.061 
ATOM   4467  C4   DC A 217      -5.034-331.790-149.205 
ATOM   4468  N4   DC A 217      -5.448-331.231-150.332 
ATOM   4469  C5   DC A 217      -5.976-332.115-148.177 
ATOM   4470  C6   DC A 217      -5.481-332.686-147.049 
ATOM   4471  P    DT A 218      -2.168-333.510-141.668 
ATOM   4472  OP1  DT A 218      -2.041-334.688-140.781 
ATOM   4473  OP2  DT A 218      -3.159-332.492-141.258 
ATOM   4474  O5'  DT A 218      -0.736-332.821-141.855 
ATOM   4475  C5'  DT A 218       0.147-333.311-142.882 
ATOM   4476  C4'  DT A 218       0.778-332.148-143.622 
ATOM   4477  O4'  DT A 218      -0.034-331.696-144.744 
ATOM   4478  C3'  DT A 218       1.006-330.881-142.798 
ATOM   4479  O3'  DT A 218       2.226-330.276-143.211 
ATOM   4480  C2'  DT A 218      -0.149-329.956-143.183 
ATOM   4481  C1'  DT A 218      -0.148-330.283-144.673 
ATOM   4482  N1   DT A 218      -1.400-329.885-145.374 
ATOM   4483  C2   DT A 218      -1.280-329.453-146.673 
ATOM   4484  O2   DT A 218      -0.209-329.387-147.253 
ATOM   4485  N3   DT A 218      -2.461-329.091-147.290 
ATOM   4486  C4   DT A 218      -3.721-329.125-146.730 
ATOM   4487  O4   DT A 218      -4.707-328.775-147.383 
ATOM   4488  C5   DT A 218      -3.746-329.592-145.364 
ATOM   4489  C7   DT A 218      -5.080-329.660-144.678 
ATOM   4490  C6   DT A 218      -2.613-329.950-144.739 
ATOM   4491  P    DC A 219       3.184-329.628-142.104 
ATOM   4492  OP1  DC A 219       4.032-330.681-141.503 
ATOM   4493  OP2  DC A 219       2.376-328.826-141.159 
ATOM   4494  O5'  DC A 219       4.086-328.655-142.999 
ATOM   4495  C5'  DC A 219       4.351-329.013-144.368 
ATOM   4496  C4'  DC A 219       4.200-327.796-145.260 
ATOM   4497  O4'  DC A 219       2.833-327.617-145.728 
ATOM   4498  C3'  DC A 219       4.548-326.454-144.618 
ATOM   4499  O3'  DC A 219       5.176-325.627-145.591 
ATOM   4500  C2'  DC A 219       3.198-325.836-144.254 
ATOM   4501  C1'  DC A 219       2.462-326.263-145.521 
ATOM   4502  N1   DC A 219       0.979-326.202-145.401 
ATOM   4503  C2   DC A 219       0.250-325.846-146.533 
ATOM   4504  O2   DC A 219       0.858-325.599-147.581 
ATOM   4505  N3   DC A 219      -1.104-325.784-146.444 
ATOM   4506  C4   DC A 219      -1.725-326.060-145.291 
ATOM   4507  N4   DC A 219      -3.047-325.985-145.255 
ATOM   4508  C5   DC A 219      -0.994-326.427-144.115 
ATOM   4509  C6   DC A 219       0.358-326.483-144.223 
ATOM   4510  P    DA A 220       6.407-324.704-145.149 
ATOM   4511  OP1  DA A 220       7.655-325.498-145.172 
ATOM   4512  OP2  DA A 220       6.088-324.033-143.869 
ATOM   4513  O5'  DA A 220       6.432-323.625-146.330 
ATOM   4514  C5'  DA A 220       5.983-324.014-147.641 
ATOM   4515  C4'  DA A 220       5.104-322.929-148.231 
ATOM   4516  O4'  DA A 220       3.703-323.090-147.866 
ATOM   4517  C3'  DA A 220       5.434-321.499-147.802 
ATOM   4518  O3'  DA A 220       5.228-320.628-148.907 
ATOM   4519  C2'  DA A 220       4.401-321.169-146.725 
ATOM   4520  C1'  DA A 220       3.213-321.839-147.408 
ATOM   4521  N9   DA A 220       2.064-322.098-146.496 
ATOM   4522  C8   DA A 220       2.091-322.431-145.172 
ATOM   4523  N7   DA A 220       0.916-322.591-144.648 
ATOM   4524  C5   DA A 220       0.044-322.347-145.699 
ATOM   4525  C6   DA A 220      -1.358-322.358-145.790 
ATOM   4526  N6   DA A 220      -2.164-322.638-144.757 
ATOM   4527  N1   DA A 220      -1.904-322.068-146.986 
ATOM   4528  C2   DA A 220      -1.097-321.791-148.010 
ATOM   4529  N3   DA A 220       0.216-321.750-148.045 
ATOM   4530  C4   DA A 220       0.738-322.043-146.835 
ATOM   4531  P    DG A 221       6.258-319.427-149.152 
ATOM   4532  OP1  DG A 221       7.433-319.926-149.900 
ATOM   4533  OP2  DG A 221       6.545-318.751-147.868 
ATOM   4534  O5'  DG A 221       5.395-318.457-150.088 
ATOM   4535  C5'  DG A 221       4.406-319.030-150.964 
ATOM   4536  C4'  DG A 221       3.131-318.212-150.911 
ATOM   4537  O4'  DG A 221       2.233-318.650-149.853 
ATOM   4538  C3'  DG A 221       3.311-316.717-150.646 
ATOM   4539  O3'  DG A 221       2.349-315.995-151.406 
ATOM   4540  C2'  DG A 221       2.987-316.545-149.163 
ATOM   4541  C1'  DG A 221       1.804-317.508-149.128 
ATOM   4542  N9   DG A 221       1.429-317.946-147.754 
ATOM   4543  C8   DG A 221       2.236-318.175-146.661 
ATOM   4544  N7   DG A 221       1.587-318.555-145.588 
ATOM   4545  C5   DG A 221       0.255-318.579-145.998 
ATOM   4546  C6   DG A 221      -0.918-318.915-145.273 
ATOM   4547  O6   DG A 221      -1.025-319.266-144.101 
ATOM   4548  N1   DG A 221      -2.063-318.806-146.074 
ATOM   4549  C2   DG A 221      -2.073-318.424-147.401 
ATOM   4550  N2   DG A 221      -3.271-318.382-147.991 
ATOM   4551  N3   DG A 221      -0.971-318.109-148.081 
ATOM   4552  C4   DG A 221       0.148-318.209-147.318 
ATOM   4553  P    DG A 222       2.780-314.618-152.098 
ATOM   4554  OP1  DG A 222       3.436-314.900-153.395 
ATOM   4555  OP2  DG A 222       3.559-313.804-151.140 
ATOM   4556  O5'  DG A 222       1.357-313.933-152.352 
ATOM   4557  C5'  DG A 222       0.209-314.772-152.580 
ATOM   4558  C4'  DG A 222      -0.978-314.253-151.792 
ATOM   4559  O4'  DG A 222      -1.031-314.800-150.443 
ATOM   4560  C3'  DG A 222      -1.023-312.740-151.577 
ATOM   4561  O3'  DG A 222      -2.376-312.305-151.644 
ATOM   4562  C2'  DG A 222      -0.517-312.536-150.150 
ATOM   4563  C1'  DG A 222      -1.239-313.731-149.534 
ATOM   4564  N9   DG A 222      -0.698-314.139-148.207 
ATOM   4565  C8   DG A 222       0.600-314.104-147.747 
ATOM   4566  N7   DG A 222       0.743-314.539-146.520 
ATOM   4567  C5   DG A 222      -0.552-314.886-146.138 
ATOM   4568  C6   DG A 222      -1.032-315.418-144.913 
ATOM   4569  O6   DG A 222      -0.403-315.697-143.896 
ATOM   4570  N1   DG A 222      -2.418-315.623-144.952 
ATOM   4571  C2   DG A 222      -3.233-315.349-146.034 
ATOM   4572  N2   DG A 222      -4.531-315.616-145.871 
ATOM   4573  N3   DG A 222      -2.782-314.851-147.183 
ATOM   4574  C4   DG A 222      -1.439-314.646-147.161 
ATOM   4575  P    DC A 223      -2.711-310.921-152.374 
ATOM   4576  OP1  DC A 223      -2.822-311.145-153.834 
ATOM   4577  OP2  DC A 223      -1.742-309.888-151.948 
ATOM   4578  O5'  DC A 223      -4.154-310.587-151.770 
ATOM   4579  C5'  DC A 223      -5.019-311.672-151.386 
ATOM   4580  C4'  DC A 223      -5.666-311.371-150.048 
ATOM   4581  O4'  DC A 223      -4.855-311.817-148.925 
ATOM   4582  C3'  DC A 223      -5.925-309.894-149.752 
ATOM   4583  O3'  DC A 223      -7.153-309.774-149.045 
ATOM   4584  C2'  DC A 223      -4.785-309.480-148.821 
ATOM   4585  C1'  DC A 223      -4.768-310.756-147.986 
ATOM   4586  N1   DC A 223      -3.518-310.938-147.197 
ATOM   4587  C2   DC A 223      -3.622-311.546-145.949 
ATOM   4588  O2   DC A 223      -4.736-311.908-145.552 
ATOM   4589  N3   DC A 223      -2.494-311.721-145.212 
ATOM   4590  C4   DC A 223      -1.306-311.316-145.678 
ATOM   4591  N4   DC A 223      -0.235-311.508-144.923 
ATOM   4592  C5   DC A 223      -1.177-310.687-146.959 
ATOM   4593  C6   DC A 223      -2.316-310.521-147.679 
ATOM   4594  P    DT A 224      -8.131-308.554-149.389 
ATOM   4595  OP1  DT A 224      -8.964-308.903-150.562 
ATOM   4596  OP2  DT A 224      -7.347-307.304-149.498 
ATOM   4597  O5'  DT A 224      -9.045-308.503-148.076 
ATOM   4598  C5'  DT A 224      -9.293-309.721-147.350 
ATOM   4599  C4'  DT A 224      -9.158-309.473-145.861 
ATOM   4600  O4'  DT A 224      -7.790-309.646-145.391 
ATOM   4601  C3'  DT A 224      -9.537-308.071-145.383 
ATOM   4602  O3'  DT A 224     -10.173-308.174-144.114 
ATOM   4603  C2'  DT A 224      -8.201-307.350-145.200 
ATOM   4604  C1'  DT A 224      -7.448-308.527-144.588 
ATOM   4605  N1   DT A 224      -5.966-308.371-144.619 
ATOM   4606  C2   DT A 224      -5.260-308.894-143.564 
ATOM   4607  O2   DT A 224      -5.792-309.465-142.628 
ATOM   4608  N3   DT A 224      -3.889-308.729-143.627 
ATOM   4609  C4   DT A 224      -3.186-308.102-144.635 
ATOM   4610  O4   DT A 224      -1.957-308.016-144.582 
ATOM   4611  C5   DT A 224      -4.014-307.586-145.699 
ATOM   4612  C7   DT A 224      -3.329-306.888-146.836 
ATOM   4613  C6   DT A 224      -5.350-307.732-145.662 
ATOM   4614  P    DA A 225     -11.424-307.228-143.794 
ATOM   4615  OP1  DA A 225     -12.658-307.836-144.343 
ATOM   4616  OP2  DA A 225     -11.128-305.848-144.237 
ATOM   4617  O5'  DA A 225     -11.462-307.284-142.196 
ATOM   4618  C5'  DA A 225     -10.994-308.470-141.528 
ATOM   4619  C4'  DA A 225     -10.131-308.091-140.341 
ATOM   4620  O4'  DA A 225      -8.730-307.924-140.703 
ATOM   4621  C3'  DA A 225     -10.492-306.776-139.649 
ATOM   4622  O3'  DA A 225     -10.293-306.923-138.248 
ATOM   4623  C2'  DA A 225      -9.474-305.767-140.180 
ATOM   4624  C1'  DA A 225      -8.267-306.701-140.151 
ATOM   4625  N9   DA A 225      -7.122-306.226-140.975 
ATOM   4626  C8   DA A 225      -7.153-305.538-142.155 
ATOM   4627  N7   DA A 225      -5.978-305.264-142.632 
ATOM   4628  C5   DA A 225      -5.103-305.808-141.702 
ATOM   4629  C6   DA A 225      -3.701-305.853-141.634 
ATOM   4630  N6   DA A 225      -2.897-305.315-142.563 
ATOM   4631  N1   DA A 225      -3.152-306.472-140.573 
ATOM   4632  C2   DA A 225      -3.955-307.005-139.654 
ATOM   4633  N3   DA A 225      -5.270-307.025-139.611 
ATOM   4634  C4   DA A 225      -5.793-306.399-140.684 
ATOM   4635  P    DA A 226     -11.345-306.256-137.241 
ATOM   4636  OP1  DA A 226     -12.504-307.158-137.065 
ATOM   4637  OP2  DA A 226     -11.654-304.880-137.688 
ATOM   4638  O5'  DA A 226     -10.493-306.202-135.887 
ATOM   4639  C5'  DA A 226      -9.487-307.204-135.655 
ATOM   4640  C4'  DA A 226      -8.228-306.559-135.109 
ATOM   4641  O4'  DA A 226      -7.329-306.114-136.166 
ATOM   4642  C3'  DA A 226      -8.438-305.309-134.255 
ATOM   4643  O3'  DA A 226      -7.484-305.307-133.200 
ATOM   4644  C2'  DA A 226      -8.130-304.142-135.193 
ATOM   4645  C1'  DA A 226      -6.928-304.783-135.882 
ATOM   4646  N9   DA A 226      -6.555-304.128-137.167 
ATOM   4647  C8   DA A 226      -7.375-303.552-138.094 
ATOM   4648  N7   DA A 226      -6.747-303.061-139.117 
ATOM   4649  C5   DA A 226      -5.412-303.330-138.850 
ATOM   4650  C6   DA A 226      -4.230-303.060-139.560 
ATOM   4651  N6   DA A 226      -4.205-302.427-140.742 
ATOM   4652  N1   DA A 226      -3.070-303.464-139.009 
ATOM   4653  C2   DA A 226      -3.102-304.093-137.834 
ATOM   4654  N3   DA A 226      -4.137-304.398-137.084 
ATOM   4655  C4   DA A 226      -5.285-303.983-137.657 
ATOM   4656  P    DT A 227      -7.936-304.815-131.746 
ATOM   4657  OP1  DT A 227      -8.577-305.936-131.021 
ATOM   4658  OP2  DT A 227      -8.738-303.578-131.867 
ATOM   4659  O5'  DT A 227      -6.524-304.476-131.073 
ATOM   4660  C5'  DT A 227      -5.359-305.213-131.489 
ATOM   4661  C4'  DT A 227      -4.189-304.268-131.679 
ATOM   4662  O4'  DT A 227      -4.136-303.715-133.025 
ATOM   4663  C3'  DT A 227      -4.175-303.037-130.774 
ATOM   4664  O3'  DT A 227      -2.830-302.747-130.412 
ATOM   4665  C2'  DT A 227      -4.695-301.902-131.656 
ATOM   4666  C1'  DT A 227      -3.955-302.311-132.925 
ATOM   4667  N1   DT A 227      -4.498-301.685-134.163 
ATOM   4668  C2   DT A 227      -3.598-301.371-135.152 
ATOM   4669  O2   DT A 227      -2.401-301.582-135.052 
ATOM   4670  N3   DT A 227      -4.137-300.792-136.284 
ATOM   4671  C4   DT A 227      -5.470-300.509-136.503 
ATOM   4672  O4   DT A 227      -5.835-299.989-137.559 
ATOM   4673  C5   DT A 227      -6.337-300.875-135.409 
ATOM   4674  C7   DT A 227      -7.805-300.601-135.564 
ATOM   4675  C6   DT A 227      -5.839-301.439-134.296 
ATOM   4676  P    DG A 228      -2.515-302.263-128.919 
ATOM   4677  OP1  DG A 228      -2.388-303.441-128.032 
ATOM   4678  OP2  DG A 228      -3.506-301.245-128.508 
ATOM   4679  O5'  DG A 228      -1.083-301.574-129.105 
ATOM   4680  C5'  DG A 228      -0.200-302.064-130.133 
ATOM   4681  C4'  DG A 228       0.431-300.901-130.872 
ATOM   4682  O4'  DG A 228      -0.381-300.449-131.994 
ATOM   4683  C3'  DG A 228       0.659-299.634-130.049 
ATOM   4684  O3'  DG A 228       1.879-299.029-130.461 
ATOM   4685  C2'  DG A 228      -0.496-298.709-130.433 
ATOM   4686  C1'  DG A 228      -0.495-299.036-131.923 
ATOM   4687  N9   DG A 228      -1.748-298.637-132.624 
ATOM   4688  C8   DG A 228      -3.045-298.634-132.158 
ATOM   4689  N7   DG A 228      -3.927-298.221-133.035 
ATOM   4690  C5   DG A 228      -3.160-297.929-134.163 
ATOM   4691  C6   DG A 228      -3.556-297.441-135.435 
ATOM   4692  O6   DG A 228      -4.682-297.162-135.836 
ATOM   4693  N1   DG A 228      -2.455-297.286-136.289 
ATOM   4694  C2   DG A 228      -1.144-297.566-135.957 
ATOM   4695  N2   DG A 228      -0.237-297.351-136.914 
ATOM   4696  N3   DG A 228      -0.774-298.024-134.763 
ATOM   4697  C4   DG A 228      -1.829-298.180-133.923 
ATOM   4698  P    DT A 229       2.837-298.380-129.354 
ATOM   4699  OP1  DT A 229       3.685-299.434-128.753 
ATOM   4700  OP2  DT A 229       2.029-297.578-128.409 
ATOM   4701  O5'  DT A 229       3.739-297.408-130.249 
ATOM   4702  C5'  DT A 229       4.003-297.765-131.619 
ATOM   4703  C4'  DT A 229       3.852-296.549-132.510 
ATOM   4704  O4'  DT A 229       2.485-296.370-132.978 
ATOM   4705  C3'  DT A 229       4.201-295.206-131.868 
ATOM   4706  O3'  DT A 229       4.828-294.380-132.841 
ATOM   4707  C2'  DT A 229       2.851-294.589-131.505 
ATOM   4708  C1'  DT A 229       2.115-295.016-132.771 
ATOM   4709  N1   DT A 229       0.632-294.955-132.651 
ATOM   4710  C2   DT A 229      -0.073-294.602-133.777 
ATOM   4711  O2   DT A 229       0.462-294.346-134.841 
ATOM   4712  N3   DT A 229      -1.446-294.556-133.628 
ATOM   4713  C4   DT A 229      -2.154-294.826-132.474 
ATOM   4714  O4   DT A 229      -3.384-294.751-132.461 
ATOM   4715  C5   DT A 229      -1.327-295.186-131.346 
ATOM   4716  C7   DT A 229      -2.018-295.495-130.050 
ATOM   4717  C6   DT A 229       0.010-295.239-131.463 
ATOM   4718  P    DC A 230       6.059-293.457-132.399 
ATOM   4719  OP1  DC A 230       7.308-294.251-132.422 
ATOM   4720  OP2  DC A 230       5.741-292.786-131.120 
ATOM   4721  O5'  DC A 230       6.085-292.378-133.580 
ATOM   4722  C5'  DC A 230       5.636-292.767-134.892 
ATOM   4723  C4'  DC A 230       4.757-291.681-135.481 
ATOM   4724  O4'  DC A 230       3.356-291.843-135.116 
ATOM   4725  C3'  DC A 230       5.087-290.252-135.053 
ATOM   4726  O3'  DC A 230       4.881-289.381-136.158 
ATOM   4727  C2'  DC A 230       4.054-289.922-133.975 
ATOM   4728  C1'  DC A 230       2.866-290.592-134.659 
ATOM   4729  N1   DC A 230       1.717-290.851-133.746 
ATOM   4730  C2   DC A 230       0.432-290.748-134.274 
ATOM   4731  O2   DC A 230       0.300-290.449-135.467 
ATOM   4732  N3   DC A 230      -0.629-290.979-133.458 
ATOM   4733  C4   DC A 230      -0.443-291.300-132.172 
ATOM   4734  N4   DC A 230      -1.508-291.516-131.417 
ATOM   4735  C5   DC A 230       0.871-291.410-131.608 
ATOM   4736  C6   DC A 230       1.918-291.175-132.440 
ATOM   4737  P    DG A 231       5.911-288.180-136.402 
ATOM   4738  OP1  DG A 231       7.086-288.679-137.151 
ATOM   4739  OP2  DG A 231       6.198-287.504-135.118 
ATOM   4740  O5'  DG A 231       5.048-287.210-137.339 
ATOM   4741  C5'  DG A 231       4.059-287.783-138.214 
ATOM   4742  C4'  DG A 231       2.784-286.964-138.161 
ATOM   4743  O4'  DG A 231       1.886-287.403-137.103 
ATOM   4744  C3'  DG A 231       2.964-285.470-137.896 
ATOM   4745  O3'  DG A 231       2.002-284.748-138.656 
ATOM   4746  C2'  DG A 231       2.639-285.298-136.413 
ATOM   4747  C1'  DG A 231       1.457-286.261-136.378 
ATOM   4748  N9   DG A 231       1.081-286.699-135.005 
ATOM   4749  C8   DG A 231       1.889-286.927-133.911 
ATOM   4750  N7   DG A 231       1.240-287.308-132.838 
ATOM   4751  C5   DG A 231      -0.092-287.332-133.249 
ATOM   4752  C6   DG A 231      -1.265-287.668-132.524 
ATOM   4753  O6   DG A 231      -1.372-288.019-131.351 
ATOM   4754  N1   DG A 231      -2.410-287.559-133.325 
ATOM   4755  C2   DG A 231      -2.421-287.177-134.652 
ATOM   4756  N2   DG A 231      -3.618-287.135-135.242 
ATOM   4757  N3   DG A 231      -1.319-286.862-135.331 
ATOM   4758  C4   DG A 231      -0.200-286.962-134.568 
ATOM   4759  P    DT A 232       2.433-283.371-139.349 
ATOM   4760  OP1  DT A 232       3.088-283.652-140.645 
ATOM   4761  OP2  DT A 232       3.212-282.557-138.390 
ATOM   4762  O5'  DT A 232       1.010-282.686-139.602 
ATOM   4763  C5'  DT A 232      -0.138-283.525-139.831 
ATOM   4764  C4'  DT A 232      -1.325-283.005-139.042 
ATOM   4765  O4'  DT A 232      -1.378-283.553-137.693 
ATOM   4766  C3'  DT A 232      -1.370-281.493-138.827 
ATOM   4767  O3'  DT A 232      -2.723-281.058-138.894 
ATOM   4768  C2'  DT A 232      -0.864-281.289-137.400 
ATOM   4769  C1'  DT A 232      -1.586-282.483-136.784 
ATOM   4770  N1   DT A 232      -1.046-282.892-135.458 
ATOM   4771  C2   DT A 232      -1.945-283.377-134.539 
ATOM   4772  O2   DT A 232      -3.137-283.480-134.768 
ATOM   4773  N3   DT A 232      -1.406-283.745-133.320 
ATOM   4774  C4   DT A 232      -0.078-283.670-132.956 
ATOM   4775  O4   DT A 232       0.285-284.030-131.834 
ATOM   4776  C5   DT A 232       0.787-283.149-133.987 
ATOM   4777  C7   DT A 232       2.250-283.034-133.672 
ATOM   4778  C6   DT A 232       0.292-282.783-135.180 
ATOM   4779  P    DC A 233      -3.058-279.674-139.625 
ATOM   4780  OP1  DC A 233      -3.169-279.898-141.084 
ATOM   4781  OP2  DC A 233      -2.089-278.641-139.198 
ATOM   4782  O5'  DC A 233      -4.501-279.339-139.020 
ATOM   4783  C5'  DC A 233      -5.366-280.425-138.636 
ATOM   4784  C4'  DC A 233      -6.014-280.123-137.299 
ATOM   4785  O4'  DC A 233      -5.202-280.569-136.176 
ATOM   4786  C3'  DC A 233      -6.272-278.646-137.003 
ATOM   4787  O3'  DC A 233      -7.500-278.526-136.295 
ATOM   4788  C2'  DC A 233      -5.133-278.233-136.072 
ATOM   4789  C1'  DC A 233      -5.115-279.509-135.237 
ATOM   4790  N1   DC A 233      -3.865-279.691-134.447 
ATOM   4791  C2   DC A 233      -3.969-280.299-133.199 
ATOM   4792  O2   DC A 233      -5.083-280.660-132.802 
ATOM   4793  N3   DC A 233      -2.841-280.474-132.462 
ATOM   4794  C4   DC A 233      -1.653-280.069-132.928 
ATOM   4795  N4   DC A 233      -0.582-280.261-132.173 
ATOM   4796  C5   DC A 233      -1.525-279.440-134.209 
ATOM   4797  C6   DC A 233      -2.663-279.274-134.929 
ATOM   4798  P    DT A 234      -8.479-277.307-136.639 
ATOM   4799  OP1  DT A 234      -9.311-277.655-137.812 
ATOM   4800  OP2  DT A 234      -7.694-276.057-136.748 
ATOM   4801  O5'  DT A 234      -9.392-277.256-135.327 
ATOM   4802  C5'  DT A 234      -9.640-278.474-134.601 
ATOM   4803  C4'  DT A 234      -9.505-278.225-133.112 
ATOM   4804  O4'  DT A 234      -8.137-278.399-132.641 
ATOM   4805  C3'  DT A 234      -9.884-276.824-132.633 
ATOM   4806  O3'  DT A 234     -10.520-276.927-131.364 
ATOM   4807  C2'  DT A 234      -8.548-276.103-132.450 
ATOM   4808  C1'  DT A 234      -7.795-277.280-131.838 
ATOM   4809  N1   DT A 234      -6.314-277.124-131.870 
ATOM   4810  C2   DT A 234      -5.607-277.646-130.814 
ATOM   4811  O2   DT A 234      -6.139-278.218-129.878 
ATOM   4812  N3   DT A 234      -4.236-277.482-130.878 
ATOM   4813  C4   DT A 234      -3.533-276.854-131.886 
ATOM   4814  O4   DT A 234      -2.304-276.769-131.832 
ATOM   4815  C5   DT A 234      -4.362-276.339-132.949 
ATOM   4816  C7   DT A 234      -3.676-275.640-134.087 
ATOM   4817  C6   DT A 234      -5.697-276.484-132.913 
ATOM   4818  P    DG A 235     -11.771-275.981-131.045 
ATOM   4819  OP1  DG A 235     -13.005-276.588-131.594 
ATOM   4820  OP2  DG A 235     -11.475-274.601-131.487 
ATOM   4821  O5'  DG A 235     -11.809-276.036-129.446 
ATOM   4822  C5'  DG A 235     -11.341-277.223-128.778 
ATOM   4823  C4'  DG A 235     -10.479-276.843-127.591 
ATOM   4824  O4'  DG A 235      -9.078-276.677-127.954 
ATOM   4825  C3'  DG A 235     -10.839-275.529-126.900 
ATOM   4826  O3'  DG A 235     -10.641-275.676-125.498 
ATOM   4827  C2'  DG A 235      -9.821-274.520-127.430 
ATOM   4828  C1'  DG A 235      -8.615-275.454-127.401 
ATOM   4829  N9   DG A 235      -7.469-274.979-128.225 
ATOM   4830  C8   DG A 235      -7.481-274.285-129.415 
ATOM   4831  N7   DG A 235      -6.288-274.014-129.888 
ATOM   4832  C5   DG A 235      -5.425-274.567-128.943 
ATOM   4833  C6   DG A 235      -4.007-274.594-128.905 
ATOM   4834  O6   DG A 235      -3.206-274.127-129.712 
ATOM   4835  N1   DG A 235      -3.536-275.259-127.764 
ATOM   4836  C2   DG A 235      -4.333-275.825-126.788 
ATOM   4837  N2   DG A 235      -3.691-276.416-125.778 
ATOM   4838  N3   DG A 235      -5.664-275.800-126.825 
ATOM   4839  C4   DG A 235      -6.135-275.158-127.924 
ATOM   4840  P    DT A 236     -11.692-275.009-124.492 
ATOM   4841  OP1  DT A 236     -12.852-275.911-124.316 
ATOM   4842  OP2  DT A 236     -12.002-273.633-124.939 
ATOM   4843  O5'  DT A 236     -10.840-274.955-123.137 
ATOM   4844  C5'  DT A 236      -9.834-275.957-122.906 
ATOM   4845  C4'  DT A 236      -8.575-275.311-122.360 
ATOM   4846  O4'  DT A 236      -7.677-274.867-123.416 
ATOM   4847  C3'  DT A 236      -8.786-274.062-121.505 
ATOM   4848  O3'  DT A 236      -7.831-274.059-120.450 
ATOM   4849  C2'  DT A 236      -8.477-272.895-122.443 
ATOM   4850  C1'  DT A 236      -7.276-273.535-123.133 
ATOM   4851  N1   DT A 236      -6.903-272.881-124.417 
ATOM   4852  C2   DT A 236      -5.566-272.837-124.732 
ATOM   4853  O2   DT A 236      -4.700-273.304-124.013 
ATOM   4854  N3   DT A 236      -5.259-272.222-125.930 
ATOM   4855  C4   DT A 236      -6.155-271.661-126.817 
ATOM   4856  O4   DT A 236      -5.761-271.137-127.860 
ATOM   4857  C5   DT A 236      -7.535-271.756-126.399 
ATOM   4858  C7   DT A 236      -8.576-271.170-127.307 
ATOM   4859  C6   DT A 236      -7.861-272.349-125.239 
ATOM   4860  P    DA A 237      -8.283-273.568-118.996 
ATOM   4861  OP1  DA A 237      -8.924-274.688-118.271 
ATOM   4862  OP2  DA A 237      -9.085-272.330-119.118 
ATOM   4863  O5'  DA A 237      -6.872-273.229-118.324 
ATOM   4864  C5'  DA A 237      -5.706-273.966-118.739 
ATOM   4865  C4'  DA A 237      -4.537-273.021-118.929 
ATOM   4866  O4'  DA A 237      -4.483-272.468-120.275 
ATOM   4867  C3'  DA A 237      -4.522-271.789-118.024 
ATOM   4868  O3'  DA A 237      -3.177-271.500-117.662 
ATOM   4869  C2'  DA A 237      -5.042-270.654-118.906 
ATOM   4870  C1'  DA A 237      -4.302-271.064-120.175 
ATOM   4871  N9   DA A 237      -4.845-270.438-121.414 
ATOM   4872  C8   DA A 237      -6.142-270.126-121.708 
ATOM   4873  N7   DA A 237      -6.299-269.584-122.876 
ATOM   4874  C5   DA A 237      -5.012-269.533-123.396 
ATOM   4875  C6   DA A 237      -4.504-269.061-124.618 
ATOM   4876  N6   DA A 237      -5.267-268.526-125.581 
ATOM   4877  N1   DA A 237      -3.175-269.159-124.813 
ATOM   4878  C2   DA A 237      -2.421-269.691-123.852 
ATOM   4879  N3   DA A 237      -2.783-270.162-122.679 
ATOM   4880  C4   DA A 237      -4.116-270.053-122.508 
ATOM   4881  P    DT A 238      -2.862-271.016-116.169 
ATOM   4882  OP1  DT A 238      -2.735-272.194-115.282 
ATOM   4883  OP2  DT A 238      -3.854-269.998-115.758 
ATOM   4884  O5'  DT A 238      -1.430-270.326-116.356 
ATOM   4885  C5'  DT A 238      -0.548-270.817-117.383 
ATOM   4886  C4'  DT A 238       0.084-269.653-118.123 
ATOM   4887  O4'  DT A 238      -0.728-269.202-119.244 
ATOM   4888  C3'  DT A 238       0.312-268.386-117.299 
ATOM   4889  O3'  DT A 238       1.531-267.782-117.712 
ATOM   4890  C2'  DT A 238      -0.843-267.461-117.683 
ATOM   4891  C1'  DT A 238      -0.843-267.789-119.174 
ATOM   4892  N1   DT A 238      -2.095-267.390-119.875 
ATOM   4893  C2   DT A 238      -1.974-266.958-121.174 
ATOM   4894  O2   DT A 238      -0.904-266.893-121.754 
ATOM   4895  N3   DT A 238      -3.155-266.596-121.791 
ATOM   4896  C4   DT A 238      -4.416-266.631-121.230 
ATOM   4897  O4   DT A 238      -5.402-266.281-121.884 
ATOM   4898  C5   DT A 238      -4.441-267.097-119.865 
ATOM   4899  C7   DT A 238      -5.774-267.165-119.178 
ATOM   4900  C6   DT A 238      -3.308-267.455-119.240 
ATOM   4901  P    DA A 239       2.489-267.133-116.605 
ATOM   4902  OP1  DA A 239       3.337-268.187-116.004 
ATOM   4903  OP2  DA A 239       1.682-266.331-115.659 
ATOM   4904  O5'  DA A 239       3.391-266.161-117.500 
ATOM   4905  C5'  DA A 239       3.656-266.518-118.869 
ATOM   4906  C4'  DA A 239       3.505-265.302-119.761 
ATOM   4907  O4'  DA A 239       2.138-265.123-120.228 
ATOM   4908  C3'  DA A 239       3.854-263.959-119.119 
ATOM   4909  O3'  DA A 239       4.481-263.133-120.092 
ATOM   4910  C2'  DA A 239       2.504-263.342-118.755 
ATOM   4911  C1'  DA A 239       1.767-263.768-120.021 
ATOM   4912  N9   DA A 239       0.284-263.707-119.902 
ATOM   4913  C8   DA A 239      -0.489-263.957-118.804 
ATOM   4914  N7   DA A 239      -1.761-263.818-119.016 
ATOM   4915  C5   DA A 239      -1.840-263.449-120.351 
ATOM   4916  C6   DA A 239      -2.927-263.151-121.190 
ATOM   4917  N6   DA A 239      -4.204-263.181-120.784 
ATOM   4918  N1   DA A 239      -2.652-262.820-122.466 
ATOM   4919  C2   DA A 239      -1.381-262.793-122.863 
ATOM   4920  N3   DA A 239      -0.290-263.050-122.175 
ATOM   4921  C4   DA A 239      -0.592-263.378-120.902 
ATOM   4922  P    DG A 240       5.712-262.210-119.649 
ATOM   4923  OP1  DG A 240       6.960-263.004-119.673 
ATOM   4924  OP2  DG A 240       5.394-261.539-118.370 
ATOM   4925  O5'  DG A 240       5.738-261.130-120.830 
ATOM   4926  C5'  DG A 240       5.288-261.519-122.142 
ATOM   4927  C4'  DG A 240       4.409-260.434-122.731 
ATOM   4928  O4'  DG A 240       3.008-260.595-122.367 
ATOM   4929  C3'  DG A 240       4.740-259.005-122.303 
ATOM   4930  O3'  DG A 240       4.533-258.134-123.408 
ATOM   4931  C2'  DG A 240       3.707-258.675-121.225 
ATOM   4932  C1'  DG A 240       2.518-259.345-121.909 
ATOM   4933  N9   DG A 240       1.370-259.603-120.996 
ATOM   4934  C8   DG A 240       1.377-259.940-119.660 
ATOM   4935  N7   DG A 240       0.183-260.099-119.143 
ATOM   4936  C5   DG A 240      -0.676-259.850-120.212 
ATOM   4937  C6   DG A 240      -2.095-259.870-120.268 
ATOM   4938  O6   DG A 240      -2.897-260.116-119.372 
ATOM   4939  N1   DG A 240      -2.560-259.556-121.553 
ATOM   4940  C2   DG A 240      -1.761-259.263-122.640 
ATOM   4941  N2   DG A 240      -2.399-258.990-123.781 
ATOM   4942  N3   DG A 240      -0.430-259.245-122.587 
ATOM   4943  C4   DG A 240       0.038-259.546-121.347 
ATOM   4944  P    DT A 241       5.564-256.933-123.652 
ATOM   4945  OP1  DT A 241       6.739-257.432-124.401 
ATOM   4946  OP2  DT A 241       5.851-256.257-122.368 
ATOM   4947  O5'  DT A 241       4.701-255.963-124.589 
ATOM   4948  C5'  DT A 241       3.712-256.536-125.465 
ATOM   4949  C4'  DT A 241       2.437-255.717-125.412 
ATOM   4950  O4'  DT A 241       1.538-256.156-124.353 
ATOM   4951  C3'  DT A 241       2.617-254.223-125.147 
ATOM   4952  O3'  DT A 241       1.655-253.501-125.906 
ATOM   4953  C2'  DT A 241       2.292-254.051-123.663 
ATOM   4954  C1'  DT A 241       1.110-255.013-123.628 
ATOM   4955  N1   DT A 241       0.734-255.452-122.255 
ATOM   4956  C2   DT A 241      -0.600-255.666-122.009 
ATOM   4957  O2   DT A 241      -1.464-255.514-122.856 
ATOM   4958  N3   DT A 241      -0.911-256.070-120.725 
ATOM   4959  C4   DT A 241      -0.018-256.273-119.693 
ATOM   4960  O4   DT A 241      -0.415-256.636-118.584 
ATOM   4961  C5   DT A 241       1.359-256.023-120.047 
ATOM   4962  C7   DT A 241       2.397-256.219-118.981 
ATOM   4963  C6   DT A 241       1.689-255.628-121.288 
ATOM   4964  P    DG A 242       2.085-252.124-126.599 
ATOM   4965  OP1  DG A 242       2.741-252.405-127.895 
ATOM   4966  OP2  DG A 242       2.865-251.310-125.640 
ATOM   4967  O5'  DG A 242       0.663-251.439-126.853 
ATOM   4968  C5'  DG A 242      -0.486-252.278-127.081 
ATOM   4969  C4'  DG A 242      -1.672-251.758-126.292 
ATOM   4970  O4'  DG A 242      -1.726-252.306-124.944 
ATOM   4971  C3'  DG A 242      -1.717-250.246-126.078 
ATOM   4972  O3'  DG A 242      -3.070-249.811-126.145 
ATOM   4973  C2'  DG A 242      -1.211-250.041-124.650 
ATOM   4974  C1'  DG A 242      -1.933-251.236-124.035 
ATOM   4975  N9   DG A 242      -1.393-251.645-122.708 
ATOM   4976  C8   DG A 242      -0.094-251.610-122.248 
ATOM   4977  N7   DG A 242       0.049-252.044-121.020 
ATOM   4978  C5   DG A 242      -1.246-252.392-120.639 
ATOM   4979  C6   DG A 242      -1.727-252.924-119.414 
ATOM   4980  O6   DG A 242      -1.097-253.203-118.397 
ATOM   4981  N1   DG A 242      -3.113-253.128-119.453 
ATOM   4982  C2   DG A 242      -3.928-252.855-120.534 
ATOM   4983  N2   DG A 242      -5.226-253.121-120.372 
ATOM   4984  N3   DG A 242      -3.476-252.356-121.684 
ATOM   4985  C4   DG A 242      -2.133-252.152-121.661 
ATOM   4986  P    DT A 243      -3.405-248.427-126.875 
ATOM   4987  OP1  DT A 243      -3.516-248.650-128.334 
ATOM   4988  OP2  DT A 243      -2.436-247.393-126.449 
ATOM   4989  O5'  DT A 243      -4.848-248.092-126.271 
ATOM   4990  C5'  DT A 243      -5.713-249.178-125.886 
ATOM   4991  C4'  DT A 243      -6.361-248.876-124.549 
ATOM   4992  O4'  DT A 243      -5.549-249.322-123.426 
ATOM   4993  C3'  DT A 243      -6.619-247.399-124.253 
ATOM   4994  O3'  DT A 243      -7.847-247.279-123.546 
ATOM   4995  C2'  DT A 243      -5.480-246.986-123.322 
ATOM   4996  C1'  DT A 243      -5.462-248.261-122.487 
ATOM   4997  N1   DT A 243      -4.212-248.443-121.697 
ATOM   4998  C2   DT A 243      -4.331-249.046-120.468 
ATOM   4999  O2   DT A 243      -5.398-249.426-120.015 
ATOM   5000  N3   DT A 243      -3.152-249.197-119.764 
ATOM   5001  C4   DT A 243      -1.896-248.805-120.179 
ATOM   5002  O4   DT A 243      -0.912-248.993-119.461 
ATOM   5003  C5   DT A 243      -1.873-248.182-121.482 
ATOM   5004  C7   DT A 243      -0.544-247.726-122.009 
ATOM   5005  C6   DT A 243      -3.004-248.023-122.187 
ATOM   5006  P    DA A 244      -8.826-246.060-123.890 
ATOM   5007  OP1  DA A 244      -9.658-246.408-125.063 
ATOM   5008  OP2  DA A 244      -8.041-244.810-123.999 
ATOM   5009  O5'  DA A 244      -9.739-246.008-122.577 
ATOM   5010  C5'  DA A 244      -9.988-247.227-121.851 
ATOM   5011  C4'  DA A 244      -9.852-246.978-120.362 
ATOM   5012  O4'  DA A 244      -8.485-247.152-119.891 
ATOM   5013  C3'  DA A 244     -10.232-245.577-119.883 
ATOM   5014  O3'  DA A 244     -10.867-245.679-118.615 
ATOM   5015  C2'  DA A 244      -8.896-244.856-119.701 
ATOM   5016  C1'  DA A 244      -8.142-246.033-119.089 
ATOM   5017  N9   DA A 244      -6.661-245.877-119.120 
ATOM   5018  C8   DA A 244      -5.892-245.273-120.074 
ATOM   5019  N7   DA A 244      -4.621-245.297-119.815 
ATOM   5020  C5   DA A 244      -4.539-245.967-118.602 
ATOM   5021  C6   DA A 244      -3.451-246.319-117.786 
ATOM   5022  N6   DA A 244      -2.177-246.033-118.087 
ATOM   5023  N1   DA A 244      -3.722-246.981-116.644 
ATOM   5024  C2   DA A 244      -4.991-247.263-116.352 
ATOM   5025  N3   DA A 244      -6.082-246.986-117.031 
ATOM   5026  C4   DA A 244      -5.783-246.325-118.168 
ATOM   5027  P    DT A 245     -12.118-244.734-118.295 
ATOM   5028  OP1  DT A 245     -13.352-245.341-118.844 
ATOM   5029  OP2  DT A 245     -11.822-243.353-118.737 
ATOM   5030  O5'  DT A 245     -12.156-244.789-116.697 
ATOM   5031  C5'  DT A 245     -11.688-245.976-116.028 
ATOM   5032  C4'  DT A 245     -10.826-245.596-114.842 
ATOM   5033  O4'  DT A 245      -9.425-245.429-115.204 
ATOM   5034  C3'  DT A 245     -11.186-244.282-114.150 
ATOM   5035  O3'  DT A 245     -10.988-244.429-112.749 
ATOM   5036  C2'  DT A 245     -10.168-243.273-114.681 
ATOM   5037  C1'  DT A 245      -8.962-244.207-114.651 
ATOM   5038  N1   DT A 245      -7.817-243.732-115.475 
ATOM   5039  C2   DT A 245      -6.554-244.007-115.009 
ATOM   5040  O2   DT A 245      -6.347-244.612-113.971 
ATOM   5041  N3   DT A 245      -5.516-243.550-115.799 
ATOM   5042  C4   DT A 245      -5.636-242.858-116.987 
ATOM   5043  O4   DT A 245      -4.632-242.500-117.607 
ATOM   5044  C5   DT A 245      -7.000-242.617-117.394 
ATOM   5045  C7   DT A 245      -7.218-241.869-118.677 
ATOM   5046  C6   DT A 245      -8.027-243.049-116.645 
ATOM   5047  P    DG A 246     -12.039-243.761-111.742 
ATOM   5048  OP1  DG A 246     -13.199-244.664-111.566 
ATOM   5049  OP2  DG A 246     -12.349-242.386-112.189 
ATOM   5050  O5'  DG A 246     -11.188-243.707-110.388 
ATOM   5051  C5'  DG A 246     -10.181-244.710-110.156 
ATOM   5052  C4'  DG A 246      -8.922-244.064-109.610 
ATOM   5053  O4'  DG A 246      -8.024-243.620-110.666 
ATOM   5054  C3'  DG A 246      -9.133-242.814-108.756 
ATOM   5055  O3'  DG A 246      -8.179-242.812-107.701 
ATOM   5056  C2'  DG A 246      -8.824-241.648-109.693 
ATOM   5057  C1'  DG A 246      -7.623-242.288-110.383 
ATOM   5058  N9   DG A 246      -7.250-241.633-111.668 
ATOM   5059  C8   DG A 246      -8.062-241.048-112.614 
ATOM   5060  N7   DG A 246      -7.414-240.556-113.643 
ATOM   5061  C5   DG A 246      -6.078-240.835-113.356 
ATOM   5062  C6   DG A 246      -4.904-240.546-114.100 
ATOM   5063  O6   DG A 246      -4.801-239.975-115.182 
ATOM   5064  N1   DG A 246      -3.755-241.007-113.442 
ATOM   5065  C2   DG A 246      -3.743-241.662-112.226 
ATOM   5066  N2   DG A 246      -2.542-242.021-111.767 
ATOM   5067  N3   DG A 246      -4.844-241.933-111.529 
ATOM   5068  C4   DG A 246      -5.967-241.492-112.154 
ATOM   5069  P    DC A 247      -8.631-242.321-106.247 
ATOM   5070  OP1  DC A 247      -9.272-243.441-105.522 
ATOM   5071  OP2  DC A 247      -9.432-241.083-106.368 
ATOM   5072  O5'  DC A 247      -7.219-241.982-105.574 
ATOM   5073  C5'  DC A 247      -6.053-242.719-105.990 
ATOM   5074  C4'  DC A 247      -4.884-241.774-106.179 
ATOM   5075  O4'  DC A 247      -4.830-241.221-107.526 
ATOM   5076  C3'  DC A 247      -4.869-240.542-105.274 
ATOM   5077  O3'  DC A 247      -3.525-240.253-104.913 
ATOM   5078  C2'  DC A 247      -5.390-239.407-106.157 
ATOM   5079  C1'  DC A 247      -4.649-239.816-107.426 
ATOM   5080  N1   DC A 247      -5.192-239.191-108.664 
ATOM   5081  C2   DC A 247      -4.293-238.866-109.676 
ATOM   5082  O2   DC A 247      -3.092-239.109-109.507 
ATOM   5083  N3   DC A 247      -4.768-238.295-110.812 
ATOM   5084  C4   DC A 247      -6.076-238.048-110.956 
ATOM   5085  N4   DC A 247      -6.490-237.489-112.083 
ATOM   5086  C5   DC A 247      -7.018-238.374-109.928 
ATOM   5087  C6   DC A 247      -6.523-238.944-108.800 
ATOM   5088  P    DC A 248      -3.210-239.769-103.419 
ATOM   5089  OP1  DC A 248      -3.082-240.947-102.532 
ATOM   5090  OP2  DC A 248      -4.201-238.750-103.009 
ATOM   5091  O5'  DC A 248      -1.778-239.079-103.606 
ATOM   5092  C5'  DC A 248      -0.895-239.569-104.633 
ATOM   5093  C4'  DC A 248      -0.263-238.406-105.373 
ATOM   5094  O4'  DC A 248      -1.076-237.954-106.495 
ATOM   5095  C3'  DC A 248      -0.036-237.139-104.549 
ATOM   5096  O3'  DC A 248       1.184-236.535-104.962 
ATOM   5097  C2'  DC A 248      -1.191-236.214-104.934 
ATOM   5098  C1'  DC A 248      -1.190-236.541-106.424 
ATOM   5099  N1   DC A 248      -2.442-236.143-107.125 
ATOM   5100  C2   DC A 248      -2.337-235.703-108.442 
ATOM   5101  O2   DC A 248      -1.219-235.662-108.970 
ATOM   5102  N3   DC A 248      -3.466-235.334-109.099 
ATOM   5103  C4   DC A 248      -4.659-235.393-108.491 
ATOM   5104  N4   DC A 248      -5.731-235.022-109.175 
ATOM   5105  C5   DC A 248      -4.788-235.842-107.137 
ATOM   5106  C6   DC A 248      -3.648-236.206-106.498 
ATOM   5107  P    DG A 249       2.142-235.886-103.855 
ATOM   5108  OP1  DG A 249       2.990-236.939-103.254 
ATOM   5109  OP2  DG A 249       1.334-235.084-102.910 
ATOM   5110  O5'  DG A 249       3.044-234.914-104.750 
ATOM   5111  C5'  DG A 249       3.309-235.271-106.119 
ATOM   5112  C4'  DG A 249       3.158-234.054-107.011 
ATOM   5113  O4'  DG A 249       1.791-233.876-107.479 
ATOM   5114  C3'  DG A 249       3.506-232.712-106.369 
ATOM   5115  O3'  DG A 249       4.134-231.886-107.342 
ATOM   5116  C2'  DG A 249       2.156-232.094-106.006 
ATOM   5117  C1'  DG A 249       1.420-232.521-107.272 
ATOM   5118  N9   DG A 249      -0.063-232.460-107.152 
ATOM   5119  C8   DG A 249      -0.859-232.708-106.055 
ATOM   5120  N7   DG A 249      -2.143-232.565-106.283 
ATOM   5121  C5   DG A 249      -2.201-232.195-107.625 
ATOM   5122  C6   DG A 249      -3.321-231.900-108.444 
ATOM   5123  O6   DG A 249      -4.513-231.905-108.149 
ATOM   5124  N1   DG A 249      -2.929-231.568-109.749 
ATOM   5125  C2   DG A 249      -1.626-231.528-110.203 
ATOM   5126  N2   DG A 249      -1.460-231.189-111.484 
ATOM   5127  N3   DG A 249      -0.574-231.805-109.433 
ATOM   5128  C4   DG A 249      -0.938-232.128-108.165 
ATOM   5129  P    DT A 250       5.365-230.963-106.900 
ATOM   5130  OP1  DT A 250       6.613-231.757-106.923 
ATOM   5131  OP2  DT A 250       5.046-230.291-105.620 
ATOM   5132  O5'  DT A 250       5.391-229.883-108.081 
ATOM   5133  C5'  DT A 250       4.941-230.272-109.392 
ATOM   5134  C4'  DT A 250       4.062-229.187-109.982 
ATOM   5135  O4'  DT A 250       2.661-229.348-109.617 
ATOM   5136  C3'  DT A 250       4.392-227.757-109.553 
ATOM   5137  O3'  DT A 250       4.186-226.886-110.658 
ATOM   5138  C2'  DT A 250       3.360-227.428-108.476 
ATOM   5139  C1'  DT A 250       2.171-228.097-109.159 
ATOM   5140  N1   DT A 250       1.022-228.356-108.247 
ATOM   5141  C2   DT A 250      -0.239-228.251-108.783 
ATOM   5142  O2   DT A 250      -0.441-227.961-109.949 
ATOM   5143  N3   DT A 250      -1.278-228.497-107.907 
ATOM   5144  C4   DT A 250      -1.163-228.831-106.573 
ATOM   5145  O4   DT A 250      -2.168-229.028-105.887 
ATOM   5146  C5   DT A 250       0.199-228.917-106.102 
ATOM   5147  C7   DT A 250       0.414-229.276-104.661 
ATOM   5148  C6   DT A 250       1.229-228.683-106.933 
ATOM   5149  P    DT A 251       5.216-225.686-110.903 
ATOM   5150  OP1  DT A 251       6.392-226.185-111.652 
ATOM   5151  OP2  DT A 251       5.504-225.010-109.619 
ATOM   5152  O5'  DT A 251       4.354-224.716-111.839 
ATOM   5153  C5'  DT A 251       3.365-225.289-112.715 
ATOM   5154  C4'  DT A 251       2.090-224.470-112.662 
ATOM   5155  O4'  DT A 251       1.191-224.909-111.604 
ATOM   5156  C3'  DT A 251       2.270-222.975-112.397 
ATOM   5157  O3'  DT A 251       1.307-222.254-113.157 
ATOM   5158  C2'  DT A 251       1.945-222.803-110.914 
ATOM   5159  C1'  DT A 251       0.762-223.766-110.879 
ATOM   5160  N1   DT A 251       0.387-224.204-109.505 
ATOM   5161  C2   DT A 251      -0.948-224.419-109.260 
ATOM   5162  O2   DT A 251      -1.811-224.266-110.107 
ATOM   5163  N3   DT A 251      -1.258-224.823-107.975 
ATOM   5164  C4   DT A 251      -0.365-225.026-106.944 
ATOM   5165  O4   DT A 251      -0.762-225.389-105.834 
ATOM   5166  C5   DT A 251       1.012-224.775-107.297 
ATOM   5167  C7   DT A 251       2.050-224.972-106.231 
ATOM   5168  C6   DT A 251       1.342-224.381-108.538 
ATOM   5169  P    DA A 252       1.738-220.877-113.849 
ATOM   5170  OP1  DA A 252       2.394-221.158-115.146 
ATOM   5171  OP2  DA A 252       2.517-220.062-112.891 
ATOM   5172  O5'  DA A 252       0.315-220.192-114.103 
ATOM   5173  C5'  DA A 252      -0.833-221.030-114.331 
ATOM   5174  C4'  DA A 252      -2.019-220.511-113.543 
ATOM   5175  O4'  DA A 252      -2.073-221.059-112.194 
ATOM   5176  C3'  DA A 252      -2.064-218.998-113.328 
ATOM   5177  O3'  DA A 252      -3.417-218.564-113.395 
ATOM   5178  C2'  DA A 252      -1.558-218.794-111.901 
ATOM   5179  C1'  DA A 252      -2.281-219.989-111.285 
ATOM   5180  N9   DA A 252      -1.740-220.398-109.958 
ATOM   5181  C8   DA A 252      -0.448-220.356-109.520 
ATOM   5182  N7   DA A 252      -0.291-220.783-108.305 
ATOM   5183  C5   DA A 252      -1.574-221.135-107.907 
ATOM   5184  C6   DA A 252      -2.084-221.662-106.709 
ATOM   5185  N6   DA A 252      -1.322-221.939-105.640 
ATOM   5186  N1   DA A 252      -3.408-221.894-106.647 
ATOM   5187  C2   DA A 252      -4.158-221.617-107.712 
ATOM   5188  N3   DA A 252      -3.797-221.125-108.877 
ATOM   5189  C4   DA A 252      -2.468-220.902-108.912 
ATOM   5190  P    DA A 253      -3.753-217.180-114.125 
ATOM   5191  OP1  DA A 253      -3.863-217.403-115.585 
ATOM   5192  OP2  DA A 253      -2.783-216.146-113.699 
ATOM   5193  O5'  DA A 253      -5.195-216.845-113.521 
ATOM   5194  C5'  DA A 253      -6.061-217.931-113.137 
ATOM   5195  C4'  DA A 253      -6.708-217.629-111.800 
ATOM   5196  O4'  DA A 253      -5.896-218.075-110.676 
ATOM   5197  C3'  DA A 253      -6.967-216.152-111.504 
ATOM   5198  O3'  DA A 253      -8.195-216.032-110.796 
ATOM   5199  C2'  DA A 253      -5.827-215.738-110.572 
ATOM   5200  C1'  DA A 253      -5.810-217.014-109.738 
ATOM   5201  N9   DA A 253      -4.560-217.196-108.948 
ATOM   5202  C8   DA A 253      -3.285-216.839-109.282 
ATOM   5203  N7   DA A 253      -2.404-217.132-108.377 
ATOM   5204  C5   DA A 253      -3.145-217.727-107.367 
ATOM   5205  C6   DA A 253      -2.788-218.265-106.120 
ATOM   5206  N6   DA A 253      -1.530-218.289-105.657 
ATOM   5207  N1   DA A 253      -3.774-218.777-105.361 
ATOM   5208  C2   DA A 253      -5.023-218.751-105.825 
ATOM   5209  N3   DA A 253      -5.474-218.278-106.966 
ATOM   5210  C4   DA A 253      -4.467-217.770-107.707 
ATOM   5211  P    DC A 254      -9.173-214.813-111.140 
ATOM   5212  OP1  DC A 254     -10.006-215.161-112.313 
ATOM   5213  OP2  DC A 254      -8.389-213.563-111.249 
ATOM   5214  O5'  DC A 254     -10.087-214.761-109.827 
ATOM   5215  C5'  DC A 254     -10.335-215.979-109.101 
ATOM   5216  C4'  DC A 254     -10.199-215.731-107.612 
ATOM   5217  O4'  DC A 254      -8.832-215.905-107.142 
ATOM   5218  C3'  DC A 254     -10.579-214.330-107.134 
ATOM   5219  O3'  DC A 254     -11.214-214.432-105.865 
ATOM   5220  C2'  DC A 254      -9.243-213.609-106.951 
ATOM   5221  C1'  DC A 254      -8.490-214.785-106.339 
ATOM   5222  N1   DC A 254      -7.008-214.630-106.371 
ATOM   5223  C2   DC A 254      -6.277-215.154-105.307 
ATOM   5224  O2   DC A 254      -6.882-215.721-104.391 
ATOM   5225  N3   DC A 254      -4.926-215.021-105.317 
ATOM   5226  C4   DC A 254      -4.309-214.399-106.330 
ATOM   5227  N4   DC A 254      -2.989-214.296-106.293 
ATOM   5228  C5   DC A 254      -5.042-213.853-107.433 
ATOM   5229  C6   DC A 254      -6.391-213.995-107.404 
ATOM   5230  P    DA A 255     -12.465-213.487-105.546 
ATOM   5231  OP1  DA A 255     -13.699-214.094-106.095 
ATOM   5232  OP2  DA A 255     -12.170-212.106-105.988 
ATOM   5233  O5'  DA A 255     -12.504-213.542-103.947 
ATOM   5234  C5'  DA A 255     -12.036-214.729-103.279 
ATOM   5235  C4'  DA A 255     -11.173-214.349-102.092 
ATOM   5236  O4'  DA A 255      -9.772-214.182-102.454 
ATOM   5237  C3'  DA A 255     -11.534-213.034-101.400 
ATOM   5238  O3'  DA A 255     -11.335-213.182 -99.999 
ATOM   5239  C2'  DA A 255     -10.516-212.026-101.931 
ATOM   5240  C1'  DA A 255      -9.309-212.960-101.902 
ATOM   5241  N9   DA A 255      -8.164-212.484-102.726 
ATOM   5242  C8   DA A 255      -8.194-211.797-103.906 
ATOM   5243  N7   DA A 255      -7.020-211.522-104.383 
ATOM   5244  C5   DA A 255      -6.145-212.067-103.453 
ATOM   5245  C6   DA A 255      -4.742-212.111-103.385 
ATOM   5246  N6   DA A 255      -3.939-211.573-104.314 
ATOM   5247  N1   DA A 255      -4.194-212.730-102.324 
ATOM   5248  C2   DA A 255      -4.997-213.263-101.405 
ATOM   5249  N3   DA A 255      -6.311-213.284-101.362 
ATOM   5250  C4   DA A 255      -6.835-212.657-102.435 
ATOM   5251  P    DA A 256     -12.386-212.514 -98.993 
ATOM   5252  OP1  DA A 256     -13.546-213.417 -98.816 
ATOM   5253  OP2  DA A 256     -12.696-211.139 -99.439 
ATOM   5254  O5'  DA A 256     -11.535-212.460 -97.638 
ATOM   5255  C5'  DA A 256     -10.529-213.463 -97.406 
ATOM   5256  C4'  DA A 256      -9.270-212.817 -96.860 
ATOM   5257  O4'  DA A 256      -8.371-212.373 -97.917 
ATOM   5258  C3'  DA A 256      -9.480-211.567 -96.006 
ATOM   5259  O3'  DA A 256      -8.526-211.565 -94.951 
ATOM   5260  C2'  DA A 256      -9.171-210.400 -96.944 
ATOM   5261  C1'  DA A 256      -7.970-211.041 -97.633 
ATOM   5262  N9   DA A 256      -7.597-210.386 -98.918 
ATOM   5263  C8   DA A 256      -8.417-209.811 -99.845 
ATOM   5264  N7   DA A 256      -7.789-209.319-100.868 
ATOM   5265  C5   DA A 256      -6.454-209.589-100.601 
ATOM   5266  C6   DA A 256      -5.272-209.318-101.311 
ATOM   5267  N6   DA A 256      -5.247-208.686-102.493 
ATOM   5268  N1   DA A 256      -4.112-209.722-100.760 
ATOM   5269  C2   DA A 256      -4.143-210.351 -99.586 
ATOM   5270  N3   DA A 256      -5.178-210.657 -98.835 
ATOM   5271  C4   DA A 256      -6.326-210.241 -99.408 
ATOM   5272  P    DC A 257      -8.978-211.073 -93.497 
ATOM   5273  OP1  DC A 257      -9.619-212.194 -92.772 
ATOM   5274  OP2  DC A 257      -9.780-209.836 -93.618 
ATOM   5275  O5'  DC A 257      -7.566-210.735 -92.824 
ATOM   5276  C5'  DC A 257      -6.401-211.471 -93.240 
ATOM   5277  C4'  DC A 257      -5.231-210.527 -93.430 
ATOM   5278  O4'  DC A 257      -5.177-209.973 -94.776 
ATOM   5279  C3'  DC A 257      -5.216-209.295 -92.525 
ATOM   5280  O3'  DC A 257      -3.872-209.005 -92.163 
ATOM   5281  C2'  DC A 257      -5.737-208.160 -93.407 
ATOM   5282  C1'  DC A 257      -4.996-208.569 -94.676 
ATOM   5283  N1   DC A 257      -5.539-207.944 -95.914 
ATOM   5284  C2   DC A 257      -4.640-207.619 -96.927 
ATOM   5285  O2   DC A 257      -3.439-207.862 -96.757 
ATOM   5286  N3   DC A 257      -5.115-207.047 -98.062 
ATOM   5287  C4   DC A 257      -6.423-206.801 -98.207 
ATOM   5288  N4   DC A 257      -6.837-206.242 -99.334 
ATOM   5289  C5   DC A 257      -7.365-207.126 -97.178 
ATOM   5290  C6   DC A 257      -6.870-207.697 -96.050 
ATOM   5291  P    DA A 258      -3.557-208.521 -90.670 
ATOM   5292  OP1  DA A 258      -3.430-209.700 -89.783 
ATOM   5293  OP2  DA A 258      -4.548-207.503 -90.259 
ATOM   5294  O5'  DA A 258      -2.125-207.832 -90.857 
ATOM   5295  C5'  DA A 258      -1.242-208.322 -91.884 
ATOM   5296  C4'  DA A 258      -0.611-207.159 -92.623 
ATOM   5297  O4'  DA A 258      -1.423-206.707 -93.745 
ATOM   5298  C3'  DA A 258      -0.383-205.892 -91.800 
ATOM   5299  O3'  DA A 258       0.837-205.288 -92.212 
ATOM   5300  C2'  DA A 258      -1.538-204.967 -92.184 
ATOM   5301  C1'  DA A 258      -1.537-205.294 -93.675 
ATOM   5302  N9   DA A 258      -2.789-204.896 -94.375 
ATOM   5303  C8   DA A 258      -4.068-204.899 -93.896 
ATOM   5304  N7   DA A 258      -4.952-204.492 -94.755 
ATOM   5305  C5   DA A 258      -4.205-204.196 -95.887 
ATOM   5306  C6   DA A 258      -4.562-203.714 -97.157 
ATOM   5307  N6   DA A 258      -5.823-203.433 -97.514 
ATOM   5308  N1   DA A 258      -3.572-203.531 -98.051 
ATOM   5309  C2   DA A 258      -2.322-203.813 -97.690 
ATOM   5310  N3   DA A 258      -1.870-204.265 -96.542 
ATOM   5311  C4   DA A 258      -2.881-204.440 -95.665 
ATOM   5312  P    DA A 259       1.795-204.639 -91.106 
ATOM   5313  OP1  DA A 259       2.643-205.692 -90.504 
ATOM   5314  OP2  DA A 259       0.987-203.837 -90.160 
ATOM   5315  O5'  DA A 259       2.697-203.666 -92.000 
ATOM   5316  C5'  DA A 259       2.962-204.024 -93.370 
ATOM   5317  C4'  DA A 259       2.811-202.807 -94.261 
ATOM   5318  O4'  DA A 259       1.444-202.628 -94.729 
ATOM   5319  C3'  DA A 259       3.159-201.465 -93.619 
ATOM   5320  O3'  DA A 259       3.787-200.638 -94.592 
ATOM   5321  C2'  DA A 259       1.809-200.847 -93.256 
ATOM   5322  C1'  DA A 259       1.073-201.274 -94.522 
ATOM   5323  N9   DA A 259      -0.410-201.213 -94.402 
ATOM   5324  C8   DA A 259      -1.184-201.463 -93.305 
ATOM   5325  N7   DA A 259      -2.456-201.324 -93.516 
ATOM   5326  C5   DA A 259      -2.534-200.955 -94.852 
ATOM   5327  C6   DA A 259      -3.621-200.657 -95.691 
ATOM   5328  N6   DA A 259      -4.898-200.687 -95.285 
ATOM   5329  N1   DA A 259      -3.346-200.326 -96.966 
ATOM   5330  C2   DA A 259      -2.076-200.298 -97.364 
ATOM   5331  N3   DA A 259      -0.984-200.555 -96.676 
ATOM   5332  C4   DA A 259      -1.286-200.884 -95.403 
ATOM   5333  P    DG A 260       5.018-199.715 -94.150 
ATOM   5334  OP1  DG A 260       6.266-200.510 -94.173 
ATOM   5335  OP2  DG A 260       4.699-199.044 -92.871 
ATOM   5336  O5'  DG A 260       5.043-198.636 -95.331 
ATOM   5337  C5'  DG A 260       4.594-199.025 -96.643 
ATOM   5338  C4'  DG A 260       3.715-197.940 -97.232 
ATOM   5339  O4'  DG A 260       2.314-198.101 -96.867 
ATOM   5340  C3'  DG A 260       4.045-196.510 -96.804 
ATOM   5341  O3'  DG A 260       3.839-195.639 -97.909 
ATOM   5342  C2'  DG A 260       3.012-196.181 -95.726 
ATOM   5343  C1'  DG A 260       1.824-196.850 -96.410 
ATOM   5344  N9   DG A 260       0.675-197.109 -95.497 
ATOM   5345  C8   DG A 260       0.683-197.445 -94.161 
ATOM   5346  N7   DG A 260      -0.512-197.605 -93.644 
ATOM   5347  C5   DG A 260      -1.371-197.355 -94.713 
ATOM   5348  C6   DG A 260      -2.789-197.375 -94.769 
ATOM   5349  O6   DG A 260      -3.591-197.621 -93.873 
ATOM   5350  N1   DG A 260      -3.254-197.062 -96.053 
ATOM   5351  C2   DG A 260      -2.455-196.768 -97.140 
ATOM   5352  N2   DG A 260      -3.094-196.495 -98.281 
ATOM   5353  N3   DG A 260      -1.125-196.750 -97.087 
ATOM   5354  C4   DG A 260      -0.657-197.052 -95.848 
ATOM   5355  P    DC A 261       4.869-194.438 -98.153 
ATOM   5356  OP1  DC A 261       6.044-194.937 -98.902 
ATOM   5357  OP2  DC A 261       5.156-193.762 -96.869 
ATOM   5358  O5'  DC A 261       4.006-193.469 -99.090 
ATOM   5359  C5'  DC A 261       3.017-194.041 -99.965 
ATOM   5360  C4'  DC A 261       1.742-193.223 -99.913 
ATOM   5361  O4'  DC A 261       0.844-193.661 -98.854 
ATOM   5362  C3'  DC A 261       1.922-191.728 -99.647 
ATOM   5363  O3'  DC A 261       0.960-191.007-100.407 
ATOM   5364  C2'  DC A 261       1.598-191.556 -98.164 
ATOM   5365  C1'  DC A 261       0.415-192.519 -98.129 
ATOM   5366  N1   DC A 261       0.039-192.957 -96.756 
ATOM   5367  C2   DC A 261      -1.309-193.179 -96.491 
ATOM   5368  O2   DC A 261      -2.132-193.005 -97.397 
ATOM   5369  N3   DC A 261      -1.672-193.578 -95.245 
ATOM   5370  C4   DC A 261      -0.750-193.755 -94.289 
ATOM   5371  N4   DC A 261      -1.155-194.145 -93.090 
ATOM   5372  C5   DC A 261       0.642-193.532 -94.541 
ATOM   5373  C6   DC A 261       0.985-193.133 -95.792 
ATOM   5374  P    DA A 262       1.391-189.629-101.100 
ATOM   5375  OP1  DA A 262       2.047-189.911-102.396 
ATOM   5376  OP2  DA A 262       2.170-188.815-100.141 
ATOM   5377  O5'  DA A 262      -0.032-188.944-101.353 
ATOM   5378  C5'  DA A 262      -1.180-189.783-101.582 
ATOM   5379  C4'  DA A 262      -2.367-189.264-100.793 
ATOM   5380  O4'  DA A 262      -2.420-189.811 -99.444 
ATOM   5381  C3'  DA A 262      -2.412-187.751-100.578 
ATOM   5382  O3'  DA A 262      -3.765-187.317-100.645 
ATOM   5383  C2'  DA A 262      -1.906-187.547 -99.151 
ATOM   5384  C1'  DA A 262      -2.628-188.742 -98.535 
ATOM   5385  N9   DA A 262      -2.087-189.151 -97.209 
ATOM   5386  C8   DA A 262      -0.795-189.109 -96.770 
ATOM   5387  N7   DA A 262      -0.639-189.536 -95.555 
ATOM   5388  C5   DA A 262      -1.922-189.887 -95.157 
ATOM   5389  C6   DA A 262      -2.431-190.414 -93.959 
ATOM   5390  N6   DA A 262      -1.669-190.692 -92.890 
ATOM   5391  N1   DA A 262      -3.755-190.647 -93.897 
ATOM   5392  C2   DA A 262      -4.506-190.369 -94.963 
ATOM   5393  N3   DA A 262      -4.145-189.878 -96.128 
ATOM   5394  C4   DA A 262      -2.816-189.655 -96.163 
ATOM   5395  P    DT A 263      -4.100-185.932-101.376 
ATOM   5396  OP1  DT A 263      -4.211-186.156-102.835 
ATOM   5397  OP2  DT A 263      -3.131-184.899-100.949 
ATOM   5398  O5'  DT A 263      -5.543-185.598-100.771 
ATOM   5399  C5'  DT A 263      -6.408-186.683-100.387 
ATOM   5400  C4'  DT A 263      -7.055-186.382 -99.050 
ATOM   5401  O4'  DT A 263      -6.244-186.828 -97.927 
ATOM   5402  C3'  DT A 263      -7.314-184.905 -98.754 
ATOM   5403  O3'  DT A 263      -8.542-184.785 -98.046 
ATOM   5404  C2'  DT A 263      -6.174-184.491 -97.823 
ATOM   5405  C1'  DT A 263      -6.157-185.767 -96.988 
ATOM   5406  N1   DT A 263      -4.907-185.949 -96.198 
ATOM   5407  C2   DT A 263      -5.026-186.551 -94.969 
ATOM   5408  O2   DT A 263      -6.092-186.931 -94.516 
ATOM   5409  N3   DT A 263      -3.847-186.702 -94.265 
ATOM   5410  C4   DT A 263      -2.590-186.310 -94.680 
ATOM   5411  O4   DT A 263      -1.606-186.499 -93.962 
ATOM   5412  C5   DT A 263      -2.567-185.688 -95.983 
ATOM   5413  C7   DT A 263      -1.239-185.231 -96.509 
ATOM   5414  C6   DT A 263      -3.699-185.528 -96.688 
ATOM   5415  P    DT A 264      -9.520-183.566 -98.390 
ATOM   5416  OP1  DT A 264     -10.353-183.914 -99.563 
ATOM   5417  OP2  DT A 264      -8.736-182.316 -98.499 
ATOM   5418  O5'  DT A 264     -10.434-183.514 -97.078 
ATOM   5419  C5'  DT A 264     -10.682-184.732 -96.352 
ATOM   5420  C4'  DT A 264     -10.547-184.484 -94.863 
ATOM   5421  O4'  DT A 264      -9.179-184.657 -94.392 
ATOM   5422  C3'  DT A 264     -10.926-183.083 -94.384 
ATOM   5423  O3'  DT A 264     -11.562-183.185 -93.115 
ATOM   5424  C2'  DT A 264      -9.590-182.361 -94.201 
ATOM   5425  C1'  DT A 264      -8.837-183.538 -93.589 
ATOM   5426  N1   DT A 264      -7.355-183.382 -93.621 
ATOM   5427  C2   DT A 264      -6.649-183.905 -92.565 
ATOM   5428  O2   DT A 264      -7.181-184.476 -91.629 
ATOM   5429  N3   DT A 264      -5.278-183.740 -92.629 
ATOM   5430  C4   DT A 264      -4.575-183.113 -93.637 
ATOM   5431  O4   DT A 264      -3.346-183.027 -93.583 
ATOM   5432  C5   DT A 264      -5.403-182.597 -94.700 
ATOM   5433  C7   DT A 264      -4.718-181.899 -95.838 
ATOM   5434  C6   DT A 264      -6.739-182.743 -94.664 
ATOM   5435  P    DC A 265     -12.813-182.239 -92.796 
ATOM   5436  OP1  DC A 265     -14.047-182.847 -93.345 
ATOM   5437  OP2  DC A 265     -12.517-180.859 -93.238 
ATOM   5438  O5'  DC A 265     -12.851-182.295 -91.197 
ATOM   5439  C5'  DC A 265     -12.383-183.481 -90.529 
ATOM   5440  C4'  DC A 265     -11.520-183.102 -89.342 
ATOM   5441  O4'  DC A 265     -10.119-182.935 -89.705 
ATOM   5442  C3'  DC A 265     -11.881-181.787 -88.651 
ATOM   5443  O3'  DC A 265     -11.682-181.934 -87.249 
ATOM   5444  C2'  DC A 265     -10.863-180.778 -89.181 
ATOM   5445  C1'  DC A 265      -9.656-181.712 -89.152 
ATOM   5446  N1   DC A 265      -8.511-181.237 -89.976 
ATOM   5447  C2   DC A 265      -7.224-181.508 -89.518 
ATOM   5448  O2   DC A 265      -7.088-182.127 -88.455 
ATOM   5449  N3   DC A 265      -6.166-181.083 -90.254 
ATOM   5450  C4   DC A 265      -6.356-180.416 -91.398 
ATOM   5451  N4   DC A 265      -5.291-180.022 -92.081 
ATOM   5452  C5   DC A 265      -7.671-180.126 -91.888 
ATOM   5453  C6   DC A 265      -8.715-180.559 -91.138 
ATOM   5454  P    DT A 266     -12.734-181.267 -86.243 
ATOM   5455  OP1  DT A 266     -13.893-182.169 -86.067 
ATOM   5456  OP2  DT A 266     -13.043-179.891 -86.690 
ATOM   5457  O5'  DT A 266     -11.882-181.213 -84.888 
ATOM   5458  C5'  DT A 266     -10.876-182.215 -84.657 
ATOM   5459  C4'  DT A 266      -9.617-181.570 -84.111 
ATOM   5460  O4'  DT A 266      -8.719-181.126 -85.167 
ATOM   5461  C3'  DT A 266      -9.827-180.320 -83.256 
ATOM   5462  O3'  DT A 266      -8.873-180.318 -82.201 
ATOM   5463  C2'  DT A 266      -9.519-179.153 -84.194 
ATOM   5464  C1'  DT A 266      -8.317-179.794 -84.884 
ATOM   5465  N1   DT A 266      -7.944-179.139 -86.169 
ATOM   5466  C2   DT A 266      -6.608-179.095 -86.483 
ATOM   5467  O2   DT A 266      -5.742-179.563 -85.764 
ATOM   5468  N3   DT A 266      -6.300-178.480 -87.681 
ATOM   5469  C4   DT A 266      -7.197-177.919 -88.568 
ATOM   5470  O4   DT A 266      -6.803-177.395 -89.611 
ATOM   5471  C5   DT A 266      -8.576-178.015 -88.150 
ATOM   5472  C7   DT A 266      -9.618-177.429 -89.058 
ATOM   5473  C6   DT A 266      -8.903-178.607 -86.990 
ATOM   5474  P    DA A 267      -9.325-179.826 -80.747 
ATOM   5475  OP1  DA A 267      -9.966-180.947 -80.022 
ATOM   5476  OP2  DA A 267     -10.127-178.589 -80.869 
ATOM   5477  O5'  DA A 267      -7.913-179.488 -80.075 
ATOM   5478  C5'  DA A 267      -6.748-180.224 -80.490 
ATOM   5479  C4'  DA A 267      -5.578-179.279 -80.680 
ATOM   5480  O4'  DA A 267      -5.525-178.726 -82.026 
ATOM   5481  C3'  DA A 267      -5.564-178.048 -79.775 
ATOM   5482  O3'  DA A 267      -4.219-177.758 -79.414 
ATOM   5483  C2'  DA A 267      -6.084-176.913 -80.657 
ATOM   5484  C1'  DA A 267      -5.344-177.322 -81.927 
ATOM   5485  N9   DA A 267      -5.887-176.696 -83.165 
ATOM   5486  C8   DA A 267      -7.183-176.385 -83.459 
ATOM   5487  N7   DA A 267      -7.340-175.843 -84.627 
ATOM   5488  C5   DA A 267      -6.054-175.791 -85.147 
ATOM   5489  C6   DA A 267      -5.546-175.319 -86.369 
ATOM   5490  N6   DA A 267      -6.309-174.785 -87.332 
ATOM   5491  N1   DA A 267      -4.217-175.417 -86.564 
ATOM   5492  C2   DA A 267      -3.463-175.950 -85.604 
ATOM   5493  N3   DA A 267      -3.824-176.421 -84.430 
ATOM   5494  C4   DA A 267      -5.158-176.311 -84.259 
ATOM   5495  P    DT A 268      -3.904-177.274 -77.920 
ATOM   5496  OP1  DT A 268      -3.777-178.452 -77.033 
ATOM   5497  OP2  DT A 268      -4.895-176.256 -77.509 
ATOM   5498  O5'  DT A 268      -2.472-176.585 -78.107 
ATOM   5499  C5'  DT A 268      -1.589-177.075 -79.134 
ATOM   5500  C4'  DT A 268      -0.958-175.912 -79.874 
ATOM   5501  O4'  DT A 268      -1.770-175.460 -80.995 
ATOM   5502  C3'  DT A 268      -0.730-174.645 -79.050 
ATOM   5503  O3'  DT A 268       0.490-174.040 -79.463 
ATOM   5504  C2'  DT A 268      -1.885-173.720 -79.434 
ATOM   5505  C1'  DT A 268      -1.884-174.047 -80.925 
ATOM   5506  N1   DT A 268      -3.137-173.649 -81.626 
ATOM   5507  C2   DT A 268      -3.016-173.216 -82.925 
ATOM   5508  O2   DT A 268      -1.946-173.151 -83.505 
ATOM   5509  N3   DT A 268      -4.197-172.855 -83.542 
ATOM   5510  C4   DT A 268      -5.458-172.889 -82.981 
ATOM   5511  O4   DT A 268      -6.443-172.539 -83.635 
ATOM   5512  C5   DT A 268      -5.482-173.356 -81.616 
ATOM   5513  C7   DT A 268      -6.816-173.424 -80.929 
ATOM   5514  C6   DT A 268      -4.350-173.714 -80.991 
ATOM   5515  P    DT A 269       1.448-173.392 -78.356 
ATOM   5516  OP1  DT A 269       2.296-174.445 -77.755 
ATOM   5517  OP2  DT A 269       0.640-172.589 -77.411 
ATOM   5518  O5'  DT A 269       2.350-172.419 -79.251 
ATOM   5519  C5'  DT A 269       2.614-172.777 -80.620 
ATOM   5520  C4'  DT A 269       2.463-171.560 -81.512 
ATOM   5521  O4'  DT A 269       1.096-171.381 -81.979 
ATOM   5522  C3'  DT A 269       2.812-170.218 -80.870 
ATOM   5523  O3'  DT A 269       3.439-169.391 -81.843 
ATOM   5524  C2'  DT A 269       1.462-169.600 -80.506 
ATOM   5525  C1'  DT A 269       0.726-170.027 -81.772 
ATOM   5526  N1   DT A 269      -0.757-169.966 -81.653 
ATOM   5527  C2   DT A 269      -1.462-169.613 -82.779 
ATOM   5528  O2   DT A 269      -0.927-169.357 -83.842 
ATOM   5529  N3   DT A 269      -2.835-169.567 -82.629 
ATOM   5530  C4   DT A 269      -3.543-169.837 -81.475 
ATOM   5531  O4   DT A 269      -4.773-169.762 -81.462 
ATOM   5532  C5   DT A 269      -2.716-170.197 -80.347 
ATOM   5533  C7   DT A 269      -3.407-170.507 -79.052 
ATOM   5534  C6   DT A 269      -1.379-170.250 -80.464 
ATOM   5535  P    DG A 270       4.670-168.468 -81.400 
ATOM   5536  OP1  DG A 270       5.919-169.262 -81.424 
ATOM   5537  OP2  DG A 270       4.352-167.797 -80.121 
ATOM   5538  O5'  DG A 270       4.696-167.389 -82.582 
ATOM   5539  C5'  DG A 270       4.247-167.778 -83.893 
ATOM   5540  C4'  DG A 270       3.368-166.693 -84.482 
ATOM   5541  O4'  DG A 270       1.967-166.854 -84.118 
ATOM   5542  C3'  DG A 270       3.698-165.263 -84.054 
ATOM   5543  O3'  DG A 270       3.492-164.392 -85.159 
ATOM   5544  C2'  DG A 270       2.665-164.933 -82.976 
ATOM   5545  C1'  DG A 270       1.477-165.603 -83.660 
ATOM   5546  N9   DG A 270       0.328-165.862 -82.747 
ATOM   5547  C8   DG A 270       0.335-166.198 -81.411 
ATOM   5548  N7   DG A 270      -0.859-166.358 -80.894 
ATOM   5549  C5   DG A 270      -1.718-166.108 -81.963 
ATOM   5550  C6   DG A 270      -3.136-166.128 -82.019 
ATOM   5551  O6   DG A 270      -3.938-166.374 -81.123 
ATOM   5552  N1   DG A 270      -3.602-165.814 -83.304 
ATOM   5553  C2   DG A 270      -2.802-165.521 -84.391 
ATOM   5554  N2   DG A 270      -3.441-165.248 -85.532 
ATOM   5555  N3   DG A 270      -1.472-165.503 -84.338 
ATOM   5556  C4   DG A 270      -1.004-165.805 -83.098 
ATOM   5557  P    DA A 271       4.522-163.191 -85.403 
ATOM   5558  OP1  DA A 271       5.697-163.690 -86.152 
ATOM   5559  OP2  DA A 271       4.809-162.515 -84.119 
ATOM   5560  O5'  DA A 271       3.659-162.221 -86.340 
ATOM   5561  C5'  DA A 271       2.670-162.794 -87.216 
ATOM   5562  C4'  DA A 271       1.395-161.975 -87.163 
ATOM   5563  O4'  DA A 271       0.497-162.414 -86.104 
ATOM   5564  C3'  DA A 271       1.575-160.481 -86.898 
ATOM   5565  O3'  DA A 271       0.613-159.759 -87.657 
ATOM   5566  C2'  DA A 271       1.250-160.309 -85.414 
ATOM   5567  C1'  DA A 271       0.068-161.272 -85.379 
ATOM   5568  N9   DA A 271      -0.308-161.710 -84.006 
ATOM   5569  C8   DA A 271       0.509-161.932 -82.934 
ATOM   5570  N7   DA A 271      -0.122-162.308 -81.864 
ATOM   5571  C5   DA A 271      -1.454-162.340 -82.253 
ATOM   5572  C6   DA A 271      -2.634-162.665 -81.566 
ATOM   5573  N6   DA A 271      -2.662-163.041 -80.280 
ATOM   5574  N1   DA A 271      -3.790-162.591 -82.252 
ATOM   5575  C2   DA A 271      -3.757-162.218 -83.530 
ATOM   5576  N3   DA A 271      -2.721-161.891 -84.273 
ATOM   5577  C4   DA A 271      -1.578-161.974 -83.563 
ATOM   5578  P    DT A 272       1.044-158.382 -88.350 
ATOM   5579  OP1  DT A 272       1.699-158.664 -89.646 
ATOM   5580  OP2  DT A 272       1.823-157.568 -87.391 
ATOM   5581  O5'  DT A 272      -0.379-157.697 -88.604 
ATOM   5582  C5'  DT A 272      -1.527-158.536 -88.832 
ATOM   5583  C4'  DT A 272      -2.714-158.017 -88.043 
ATOM   5584  O4'  DT A 272      -2.767-158.564 -86.695 
ATOM   5585  C3'  DT A 272      -2.759-156.504 -87.829 
ATOM   5586  O3'  DT A 272      -4.112-156.069 -87.896 
ATOM   5587  C2'  DT A 272      -2.253-156.300 -86.401 
ATOM   5588  C1'  DT A 272      -2.975-157.494 -85.786 
ATOM   5589  N1   DT A 272      -2.435-157.903 -84.459 
ATOM   5590  C2   DT A 272      -3.334-158.388 -83.540 
ATOM   5591  O2   DT A 272      -4.526-158.491 -83.769 
ATOM   5592  N3   DT A 272      -2.795-158.756 -82.321 
ATOM   5593  C4   DT A 272      -1.467-158.681 -81.958 
ATOM   5594  O4   DT A 272      -1.104-159.041 -80.835 
ATOM   5595  C5   DT A 272      -0.602-158.160 -82.989 
ATOM   5596  C7   DT A 272       0.861-158.045 -82.674 
ATOM   5597  C6   DT A 272      -1.097-157.794 -84.181 
ATOM   5598  P    DA A 273      -4.447-154.685 -88.626 
ATOM   5599  OP1  DA A 273      -4.558-154.909 -90.085 
ATOM   5600  OP2  DA A 273      -3.478-153.652 -88.200 
ATOM   5601  O5'  DA A 273      -5.890-154.351 -88.022 
ATOM   5602  C5'  DA A 273      -6.755-155.436 -87.637 
ATOM   5603  C4'  DA A 273      -7.403-155.135 -86.300 
ATOM   5604  O4'  DA A 273      -6.591-155.581 -85.177 
ATOM   5605  C3'  DA A 273      -7.661-153.658 -86.004 
ATOM   5606  O3'  DA A 273      -8.889-153.538 -85.297 
ATOM   5607  C2'  DA A 273      -6.522-153.244 -85.073 
ATOM   5608  C1'  DA A 273      -6.504-154.520 -84.238 
ATOM   5609  N9   DA A 273      -5.254-154.702 -83.448 
ATOM   5610  C8   DA A 273      -3.979-154.345 -83.783 
ATOM   5611  N7   DA A 273      -3.098-154.637 -82.878 
ATOM   5612  C5   DA A 273      -3.840-155.233 -81.868 
ATOM   5613  C6   DA A 273      -3.482-155.770 -80.620 
ATOM   5614  N6   DA A 273      -2.224-155.795 -80.158 
ATOM   5615  N1   DA A 273      -4.469-156.283 -79.861 
ATOM   5616  C2   DA A 273      -5.718-156.256 -80.326 
ATOM   5617  N3   DA A 273      -6.169-155.784 -81.467 
ATOM   5618  C4   DA A 273      -5.162-155.276 -82.208 
ATOM   5619  P    DA A 274      -9.868-152.318 -85.641 
ATOM   5620  OP1  DA A 274     -10.700-152.667 -86.814 
ATOM   5621  OP2  DA A 274      -9.083-151.068 -85.750 
ATOM   5622  O5'  DA A 274     -10.781-152.267 -84.328 
ATOM   5623  C5'  DA A 274     -11.029-153.485 -83.602 
ATOM   5624  C4'  DA A 274     -10.894-153.237 -82.113 
ATOM   5625  O4'  DA A 274      -9.526-153.410 -81.642 
ATOM   5626  C3'  DA A 274     -11.273-151.835 -81.634 
ATOM   5627  O3'  DA A 274     -11.909-151.938 -80.366 
ATOM   5628  C2'  DA A 274      -9.937-151.114 -81.452 
ATOM   5629  C1'  DA A 274      -9.184-152.291 -80.840 
ATOM   5630  N9   DA A 274      -7.703-152.135 -80.871 
ATOM   5631  C8   DA A 274      -6.933-151.531 -81.825 
ATOM   5632  N7   DA A 274      -5.663-151.556 -81.566 
ATOM   5633  C5   DA A 274      -5.581-152.225 -80.353 
ATOM   5634  C6   DA A 274      -4.493-152.578 -79.537 
ATOM   5635  N6   DA A 274      -3.219-152.291 -79.838 
ATOM   5636  N1   DA A 274      -4.764-153.239 -78.396 
ATOM   5637  C2   DA A 274      -6.032-153.521 -78.103 
ATOM   5638  N3   DA A 274      -7.123-153.245 -78.782 
ATOM   5639  C4   DA A 274      -6.825-152.583 -79.919 
ATOM   5640  P    DG A 275     -13.160-150.992 -80.046 
ATOM   5641  OP1  DG A 275     -14.394-151.600 -80.595 
ATOM   5642  OP2  DG A 275     -12.864-149.612 -80.488 
ATOM   5643  O5'  DG A 275     -13.198-151.048 -78.448 
ATOM   5644  C5'  DG A 275     -12.730-152.234 -77.779 
ATOM   5645  C4'  DG A 275     -11.868-151.855 -76.593 
ATOM   5646  O4'  DG A 275     -10.467-151.688 -76.955 
ATOM   5647  C3'  DG A 275     -12.228-150.540 -75.901 
ATOM   5648  O3'  DG A 275     -12.030-150.687 -74.500 
ATOM   5649  C2'  DG A 275     -11.210-149.531 -76.432 
ATOM   5650  C1'  DG A 275     -10.004-150.465 -76.402 
ATOM   5651  N9   DG A 275      -8.858-149.990 -77.226 
ATOM   5652  C8   DG A 275      -8.870-149.296 -78.417 
ATOM   5653  N7   DG A 275      -7.677-149.025 -78.889 
ATOM   5654  C5   DG A 275      -6.814-149.578 -77.944 
ATOM   5655  C6   DG A 275      -5.396-149.605 -77.907 
ATOM   5656  O6   DG A 275      -4.595-149.138 -78.714 
ATOM   5657  N1   DG A 275      -4.925-150.270 -76.766 
ATOM   5658  C2   DG A 275      -5.722-150.836 -75.790 
ATOM   5659  N2   DG A 275      -5.080-151.427 -74.779 
ATOM   5660  N3   DG A 275      -7.053-150.811 -75.826 
ATOM   5661  C4   DG A 275      -7.524-150.169 -76.926 
ATOM   5662  P    DG A 276     -13.081-150.020 -73.493 
ATOM   5663  OP1  DG A 276     -14.241-150.922 -73.317 
ATOM   5664  OP2  DG A 276     -13.391-148.644 -73.940 
ATOM   5665  O5'  DG A 276     -12.229-149.966 -72.139 
ATOM   5666  C5'  DG A 276     -11.223-150.968 -71.907 
ATOM   5667  C4'  DG A 276      -9.964-150.323 -71.361 
ATOM   5668  O4'  DG A 276      -9.066-149.878 -72.418 
ATOM   5669  C3'  DG A 276     -10.175-149.073 -70.507 
ATOM   5670  O3'  DG A 276      -9.220-149.070 -69.452 
ATOM   5671  C2'  DG A 276      -9.866-147.906 -71.444 
ATOM   5672  C1'  DG A 276      -8.665-148.547 -72.134 
ATOM   5673  N9   DG A 276      -8.292-147.892 -73.419 
ATOM   5674  C8   DG A 276      -9.104-147.306 -74.365 
ATOM   5675  N7   DG A 276      -8.455-146.814 -75.394 
ATOM   5676  C5   DG A 276      -7.120-147.094 -75.108 
ATOM   5677  C6   DG A 276      -5.946-146.804 -75.851 
ATOM   5678  O6   DG A 276      -5.842-146.233 -76.933 
ATOM   5679  N1   DG A 276      -4.797-147.265 -75.193 
ATOM   5680  C2   DG A 276      -4.785-147.920 -73.977 
ATOM   5681  N2   DG A 276      -3.583-148.280 -73.518 
ATOM   5682  N3   DG A 276      -5.886-148.192 -73.280 
ATOM   5683  C4   DG A 276      -7.009-147.751 -73.905 
ATOM   5684  P    DT A 277      -9.672-148.579 -67.998 
ATOM   5685  OP1  DT A 277     -10.313-149.699 -67.273 
ATOM   5686  OP2  DT A 277     -10.474-147.342 -68.119 
ATOM   5687  O5'  DT A 277      -8.261-148.240 -67.325 
ATOM   5688  C5'  DT A 277      -7.095-148.977 -67.741 
ATOM   5689  C4'  DT A 277      -5.926-148.032 -67.931 
ATOM   5690  O4'  DT A 277      -5.872-147.479 -69.277 
ATOM   5691  C3'  DT A 277      -5.911-146.801 -67.025 
ATOM   5692  O3'  DT A 277      -4.566-146.511 -66.664 
ATOM   5693  C2'  DT A 277      -6.431-145.665 -67.908 
ATOM   5694  C1'  DT A 277      -5.691-146.075 -69.177 
ATOM   5695  N1   DT A 277      -6.234-145.449 -70.415 
ATOM   5696  C2   DT A 277      -5.334-145.135 -71.404 
ATOM   5697  O2   DT A 277      -4.137-145.346 -71.304 
ATOM   5698  N3   DT A 277      -5.873-144.556 -72.536 
ATOM   5699  C4   DT A 277      -7.206-144.273 -72.755 
ATOM   5700  O4   DT A 277      -7.571-143.752 -73.811 
ATOM   5701  C5   DT A 277      -8.073-144.639 -71.660 
ATOM   5702  C7   DT A 277      -9.541-144.365 -71.816 
ATOM   5703  C6   DT A 277      -7.575-145.203 -70.548 
ATOM   5704  P    DA A 278      -4.251-146.027 -65.170 
ATOM   5705  OP1  DA A 278      -4.124-147.205 -64.283 
ATOM   5706  OP2  DA A 278      -5.243-145.009 -64.760 
ATOM   5707  O5'  DA A 278      -2.819-145.337 -65.357 
ATOM   5708  C5'  DA A 278      -1.937-145.828 -66.385 
ATOM   5709  C4'  DA A 278      -1.305-144.665 -67.124 
ATOM   5710  O4'  DA A 278      -2.117-144.213 -68.246 
ATOM   5711  C3'  DA A 278      -1.077-143.397 -66.300 
ATOM   5712  O3'  DA A 278       0.142-142.793 -66.713 
ATOM   5713  C2'  DA A 278      -2.232-142.472 -66.685 
ATOM   5714  C1'  DA A 278      -2.232-142.800 -68.175 
ATOM   5715  N9   DA A 278      -3.484-142.401 -68.876 
ATOM   5716  C8   DA A 278      -4.762-142.405 -68.397 
ATOM   5717  N7   DA A 278      -5.646-141.997 -69.255 
ATOM   5718  C5   DA A 278      -4.900-141.702 -70.388 
ATOM   5719  C6   DA A 278      -5.257-141.220 -71.658 
ATOM   5720  N6   DA A 278      -6.518-140.938 -72.015 
ATOM   5721  N1   DA A 278      -4.267-141.037 -72.551 
ATOM   5722  C2   DA A 278      -3.016-141.319 -72.191 
ATOM   5723  N3   DA A 278      -2.565-141.771 -71.042 
ATOM   5724  C4   DA A 278      -3.575-141.945 -70.166 
ATOM   5725  P    DA A 279       1.100-142.144 -65.606 
ATOM   5726  OP1  DA A 279       1.948-143.198 -65.005 
ATOM   5727  OP2  DA A 279       0.293-141.342 -64.661 
ATOM   5728  O5'  DA A 279       2.002-141.172 -66.501 
ATOM   5729  C5'  DA A 279       2.267-141.529 -67.870 
ATOM   5730  C4'  DA A 279       2.116-140.313 -68.762 
ATOM   5731  O4'  DA A 279       0.749-140.134 -69.230 
ATOM   5732  C3'  DA A 279       2.465-138.970 -68.120 
ATOM   5733  O3'  DA A 279       3.092-138.144 -69.093 
ATOM   5734  C2'  DA A 279       1.115-138.353 -67.757 
ATOM   5735  C1'  DA A 279       0.378-138.780 -69.023 
ATOM   5736  N9   DA A 279      -1.105-138.719 -68.903 
ATOM   5737  C8   DA A 279      -1.878-138.968 -67.806 
ATOM   5738  N7   DA A 279      -3.150-138.830 -68.017 
ATOM   5739  C5   DA A 279      -3.229-138.460 -69.353 
ATOM   5740  C6   DA A 279      -4.316-138.163 -70.192 
ATOM   5741  N6   DA A 279      -5.593-138.192 -69.786 
ATOM   5742  N1   DA A 279      -4.041-137.831 -71.467 
ATOM   5743  C2   DA A 279      -2.770-137.804 -71.865 
ATOM   5744  N3   DA A 279      -1.679-138.061 -71.177 
ATOM   5745  C4   DA A 279      -1.981-138.389 -69.904 
ATOM   5746  P    DC A 280       4.323-137.221 -68.651 
ATOM   5747  OP1  DC A 280       5.571-138.015 -68.674 
ATOM   5748  OP2  DC A 280       4.005-136.550 -67.371 
ATOM   5749  O5'  DC A 280       4.349-136.141 -69.832 
ATOM   5750  C5'  DC A 280       3.899-136.530 -71.143 
ATOM   5751  C4'  DC A 280       3.020-135.445 -71.733 
ATOM   5752  O4'  DC A 280       1.619-135.607 -71.368 
ATOM   5753  C3'  DC A 280       3.351-134.016 -71.305 
ATOM   5754  O3'  DC A 280       3.144-133.145 -72.410 
ATOM   5755  C2'  DC A 280       2.318-133.686 -70.227 
ATOM   5756  C1'  DC A 280       1.129-134.356 -70.910 
ATOM   5757  N1   DC A 280      -0.019-134.614 -69.998 
ATOM   5758  C2   DC A 280      -1.304-134.511 -70.526 
ATOM   5759  O2   DC A 280      -1.437-134.213 -71.718 
ATOM   5760  N3   DC A 280      -2.365-134.743 -69.710 
ATOM   5761  C4   DC A 280      -2.179-135.064 -68.423 
ATOM   5762  N4   DC A 280      -3.245-135.280 -67.669 
ATOM   5763  C5   DC A 280      -0.866-135.174 -67.860 
ATOM   5764  C6   DC A 280       0.182-134.939 -68.692 
ATOM   5765  P    DA A 281       4.175-131.944 -72.654 
ATOM   5766  OP1  DA A 281       5.350-132.443 -73.403 
ATOM   5767  OP2  DA A 281       4.462-131.268 -71.370 
ATOM   5768  O5'  DA A 281       3.312-130.974 -73.590 
ATOM   5769  C5'  DA A 281       2.323-131.547 -74.466 
ATOM   5770  C4'  DA A 281       1.048-130.728 -74.413 
ATOM   5771  O4'  DA A 281       0.149-131.167 -73.355 
ATOM   5772  C3'  DA A 281       1.228-129.234 -74.148 
ATOM   5773  O3'  DA A 281       0.266-128.512 -74.908 
ATOM   5774  C2'  DA A 281       0.903-129.062 -72.665 
ATOM   5775  C1'  DA A 281      -0.279-130.025 -72.630 
ATOM   5776  N9   DA A 281      -0.655-130.463 -71.256 
ATOM   5777  C8   DA A 281       0.161-130.685 -70.184 
ATOM   5778  N7   DA A 281      -0.469-131.061 -69.115 
ATOM   5779  C5   DA A 281      -1.801-131.092 -69.504 
ATOM   5780  C6   DA A 281      -2.981-131.418 -68.817 
ATOM   5781  N6   DA A 281      -3.009-131.793 -67.530 
ATOM   5782  N1   DA A 281      -4.137-131.344 -69.502 
ATOM   5783  C2   DA A 281      -4.104-130.971 -70.781 
ATOM   5784  N3   DA A 281      -3.068-130.644 -71.523 
ATOM   5785  C4   DA A 281      -1.925-130.727 -70.814 
ATOM   5786  P    DA A 282       0.696-127.135 -75.600 
ATOM   5787  OP1  DA A 282       1.352-127.416 -76.897 
ATOM   5788  OP2  DA A 282       1.475-126.321 -74.642 
ATOM   5789  O5'  DA A 282      -0.726-126.450 -75.854 
ATOM   5790  C5'  DA A 282      -1.875-127.289 -76.082 
ATOM   5791  C4'  DA A 282      -3.061-126.769 -75.294 
ATOM   5792  O4'  DA A 282      -3.115-127.317 -73.945 
ATOM   5793  C3'  DA A 282      -3.106-125.257 -75.079 
ATOM   5794  O3'  DA A 282      -4.459-124.822 -75.146 
ATOM   5795  C2'  DA A 282      -2.600-125.053 -73.652 
ATOM   5796  C1'  DA A 282      -3.322-126.247 -73.036 
ATOM   5797  N9   DA A 282      -2.782-126.656 -71.710 
ATOM   5798  C8   DA A 282      -1.490-126.614 -71.271 
ATOM   5799  N7   DA A 282      -1.333-127.041 -70.056 
ATOM   5800  C5   DA A 282      -2.616-127.393 -69.658 
ATOM   5801  C6   DA A 282      -3.125-127.920 -68.460 
ATOM   5802  N6   DA A 282      -2.364-128.197 -67.391 
ATOM   5803  N1   DA A 282      -4.450-128.152 -68.398 
ATOM   5804  C2   DA A 282      -5.200-127.875 -69.463 
ATOM   5805  N3   DA A 282      -4.839-127.384 -70.628 
ATOM   5806  C4   DA A 282      -3.510-127.160 -70.663 
ATOM   5807  P    DG A 283      -4.794-123.438 -75.876 
ATOM   5808  OP1  DG A 283      -4.905-123.661 -77.336 
ATOM   5809  OP2  DG A 283      -3.825-122.404 -75.450 
ATOM   5810  O5'  DG A 283      -6.237-123.103 -75.272 
ATOM   5811  C5'  DG A 283      -7.102-124.189 -74.888 
ATOM   5812  C4'  DG A 283      -7.750-123.887 -73.551 
ATOM   5813  O4'  DG A 283      -6.938-124.333 -72.428 
ATOM   5814  C3'  DG A 283      -8.008-122.410 -73.255 
ATOM   5815  O3'  DG A 283      -9.236-122.290 -72.547 
ATOM   5816  C2'  DG A 283      -6.869-121.997 -72.324 
ATOM   5817  C1'  DG A 283      -6.851-123.272 -71.489 
ATOM   5818  N9   DG A 283      -5.601-123.455 -70.699 
ATOM   5819  C8   DG A 283      -4.309-123.101 -71.020 
ATOM   5820  N7   DG A 283      -3.428-123.403 -70.097 
ATOM   5821  C5   DG A 283      -4.191-123.998 -69.093 
ATOM   5822  C6   DG A 283      -3.794-124.532 -67.839 
ATOM   5823  O6   DG A 283      -2.671-124.591 -67.348 
ATOM   5824  N1   DG A 283      -4.892-125.039 -67.129 
ATOM   5825  C2   DG A 283      -6.200-125.031 -67.573 
ATOM   5826  N2   DG A 283      -7.103-125.565 -66.745 
ATOM   5827  N3   DG A 283      -6.571-124.531 -68.749 
ATOM   5828  C4   DG A 283      -5.518-124.034 -69.451 
ATOM   5829  P    DT A 284     -10.215-121.071 -72.891 
ATOM   5830  OP1  DT A 284     -11.047-121.419 -74.064 
ATOM   5831  OP2  DT A 284      -9.430-119.821 -73.000 
ATOM   5832  O5'  DT A 284     -11.128-121.019 -71.578 
ATOM   5833  C5'  DT A 284     -11.377-122.238 -70.852 
ATOM   5834  C4'  DT A 284     -11.241-121.989 -69.363 
ATOM   5835  O4'  DT A 284      -9.874-122.163 -68.893 
ATOM   5836  C3'  DT A 284     -11.621-120.588 -68.885 
ATOM   5837  O3'  DT A 284     -12.256-120.691 -67.616 
ATOM   5838  C2'  DT A 284     -10.285-119.867 -68.702 
ATOM   5839  C1'  DT A 284      -9.531-121.044 -68.090 
ATOM   5840  N1   DT A 284      -8.050-120.888 -68.122 
ATOM   5841  C2   DT A 284      -7.344-121.410 -67.066 
ATOM   5842  O2   DT A 284      -7.875-121.982 -66.130 
ATOM   5843  N3   DT A 284      -5.973-121.246 -67.130 
ATOM   5844  C4   DT A 284      -5.269-120.618 -68.137 
ATOM   5845  O4   DT A 284      -4.041-120.533 -68.084 
ATOM   5846  C5   DT A 284      -6.098-120.103 -69.201 
ATOM   5847  C7   DT A 284      -5.412-119.404 -70.338 
ATOM   5848  C6   DT A 284      -7.433-120.248 -69.165 
ATOM   5849  P    DC A 285     -13.507-119.745 -67.297 
ATOM   5850  OP1  DC A 285     -14.741-120.352 -67.846 
ATOM   5851  OP2  DC A 285     -13.211-118.365 -67.739 
ATOM   5852  O5'  DC A 285     -13.545-119.800 -65.698 
ATOM   5853  C5'  DC A 285     -13.077-120.987 -65.030 
ATOM   5854  C4'  DC A 285     -12.215-120.607 -63.843 
ATOM   5855  O4'  DC A 285     -10.814-120.441 -64.205 
ATOM   5856  C3'  DC A 285     -12.576-119.293 -63.151 
ATOM   5857  O3'  DC A 285     -12.377-119.440 -61.750 
ATOM   5858  C2'  DC A 285     -11.557-118.284 -63.682 
ATOM   5859  C1'  DC A 285     -10.351-119.218 -63.653 
ATOM   5860  N1   DC A 285      -9.206-118.743 -64.477 
ATOM   5861  C2   DC A 285      -7.919-119.014 -64.018 
ATOM   5862  O2   DC A 285      -7.782-119.633 -62.956 
ATOM   5863  N3   DC A 285      -6.861-118.588 -64.755 
ATOM   5864  C4   DC A 285      -7.050-117.921 -65.899 
ATOM   5865  N4   DC A 285      -5.985-117.527 -66.582 
ATOM   5866  C5   DC A 285      -8.366-117.631 -66.389 
ATOM   5867  C6   DC A 285      -9.409-118.065 -65.639 
ATOM   5868  P    DG A 286     -13.428-118.773 -60.744 
ATOM   5869  OP1  DG A 286     -14.588-119.675 -60.568 
ATOM   5870  OP2  DG A 286     -13.738-117.397 -61.190 
ATOM   5871  O5'  DG A 286     -12.577-118.718 -59.389 
ATOM   5872  C5'  DG A 286     -11.570-119.721 -59.157 
ATOM   5873  C4'  DG A 286     -10.311-119.075 -58.612 
ATOM   5874  O4'  DG A 286      -9.413-118.631 -59.668 
ATOM   5875  C3'  DG A 286     -10.522-117.826 -57.757 
ATOM   5876  O3'  DG A 286      -9.568-117.823 -56.702 
ATOM   5877  C2'  DG A 286     -10.213-116.659 -58.695 
ATOM   5878  C1'  DG A 286      -9.012-117.299 -59.384 
ATOM   5879  N9   DG A 286      -8.639-116.645 -60.669 
ATOM   5880  C8   DG A 286      -9.451-116.059 -61.615 
ATOM   5881  N7   DG A 286      -8.803-115.567 -62.644 
ATOM   5882  C5   DG A 286      -7.467-115.846 -62.358 
ATOM   5883  C6   DG A 286      -6.293-115.557 -63.101 
ATOM   5884  O6   DG A 286      -6.190-114.986 -64.183 
ATOM   5885  N1   DG A 286      -5.144-116.018 -62.443 
ATOM   5886  C2   DG A 286      -5.132-116.673 -61.227 
ATOM   5887  N2   DG A 286      -3.931-117.032 -60.769 
ATOM   5888  N3   DG A 286      -6.233-116.944 -60.531 
ATOM   5889  C4   DG A 286      -7.356-116.503 -61.155 
ATOM   5890  P    DA A 287     -10.020-117.332 -55.248 
ATOM   5891  OP1  DA A 287     -10.661-118.452 -54.523 
ATOM   5892  OP2  DA A 287     -10.821-116.094 -55.369 
ATOM   5893  O5'  DA A 287      -8.608-116.993 -54.576 
ATOM   5894  C5'  DA A 287      -7.443-117.730 -54.991 
ATOM   5895  C4'  DA A 287      -6.273-116.785 -55.181 
ATOM   5896  O4'  DA A 287      -6.219-116.232 -56.527 
ATOM   5897  C3'  DA A 287      -6.258-115.553 -54.276 
ATOM   5898  O3'  DA A 287      -4.914-115.264 -53.914 
ATOM   5899  C2'  DA A 287      -6.779-114.418 -55.158 
ATOM   5900  C1'  DA A 287      -6.038-114.828 -56.427 
ATOM   5901  N9   DA A 287      -6.581-114.202 -57.665 
ATOM   5902  C8   DA A 287      -7.878-113.890 -57.959 
ATOM   5903  N7   DA A 287      -8.035-113.348 -59.128 
ATOM   5904  C5   DA A 287      -6.749-113.297 -59.648 
ATOM   5905  C6   DA A 287      -6.240-112.825 -60.869 
ATOM   5906  N6   DA A 287      -7.003-112.290 -61.833 
ATOM   5907  N1   DA A 287      -4.912-112.923 -61.065 
ATOM   5908  C2   DA A 287      -4.157-113.455 -60.104 
ATOM   5909  N3   DA A 287      -4.519-113.926 -58.931 
ATOM   5910  C4   DA A 287      -5.852-113.817 -58.760 
ATOM   5911  P    DT A 288      -4.599-114.780 -52.421 
ATOM   5912  OP1  DT A 288      -4.471-115.958 -51.534 
ATOM   5913  OP2  DT A 288      -5.590-113.762 -52.010 
ATOM   5914  O5'  DT A 288      -3.167-114.090 -52.608 
ATOM   5915  C5'  DT A 288      -2.284-114.580 -53.635 
ATOM   5916  C4'  DT A 288      -1.652-113.417 -54.374 
ATOM   5917  O4'  DT A 288      -2.465-112.965 -55.496 
ATOM   5918  C3'  DT A 288      -1.425-112.150 -53.551 
ATOM   5919  O3'  DT A 288      -0.205-111.546 -53.964 
ATOM   5920  C2'  DT A 288      -2.580-111.225 -53.935 
ATOM   5921  C1'  DT A 288      -2.579-111.552 -55.426 
ATOM   5922  N1   DT A 288      -3.831-111.154 -56.126 
ATOM   5923  C2   DT A 288      -3.711-110.722 -57.426 
ATOM   5924  O2   DT A 288      -2.640-110.657 -58.006 
ATOM   5925  N3   DT A 288      -4.891-110.360 -58.043 
ATOM   5926  C4   DT A 288      -6.152-110.394 -57.482 
ATOM   5927  O4   DT A 288      -7.138-110.045 -58.135 
ATOM   5928  C5   DT A 288      -6.177-110.861 -56.117 
ATOM   5929  C7   DT A 288      -7.511-110.929 -55.430 
ATOM   5930  C6   DT A 288      -5.044-111.219 -55.492 
ATOM   5931  P    DG A 289       0.753-110.897 -52.857 
ATOM   5932  OP1  DG A 289       1.601-111.951 -52.256 
ATOM   5933  OP2  DG A 289      -0.055-110.095 -51.911 
ATOM   5934  O5'  DG A 289       1.655-109.925 -53.751 
ATOM   5935  C5'  DG A 289       1.920-110.282 -55.121 
ATOM   5936  C4'  DG A 289       1.769-109.066 -56.013 
ATOM   5937  O4'  DG A 289       0.402-108.887 -56.480 
ATOM   5938  C3'  DG A 289       2.117-107.723 -55.370 
ATOM   5939  O3'  DG A 289       2.745-106.897 -56.344 
ATOM   5940  C2'  DG A 289       0.767-107.105 -55.007 
ATOM   5941  C1'  DG A 289       0.031-107.532 -56.273 
ATOM   5942  N9   DG A 289      -1.452-107.471 -56.153 
ATOM   5943  C8   DG A 289      -2.248-107.719 -55.056 
ATOM   5944  N7   DG A 289      -3.532-107.576 -55.284 
ATOM   5945  C5   DG A 289      -3.590-107.206 -56.627 
ATOM   5946  C6   DG A 289      -4.710-106.911 -57.446 
ATOM   5947  O6   DG A 289      -5.902-106.916 -57.150 
ATOM   5948  N1   DG A 289      -4.318-106.579 -58.751 
ATOM   5949  C2   DG A 289      -3.015-106.539 -59.204 
ATOM   5950  N2   DG A 289      -2.849-106.200 -60.485 
ATOM   5951  N3   DG A 289      -1.963-106.816 -58.435 
ATOM   5952  C4   DG A 289      -2.327-107.139 -57.166 
ATOM   5953  P    DG A 290       3.976-105.974 -55.901 
ATOM   5954  OP1  DG A 290       5.224-106.768 -55.924 
ATOM   5955  OP2  DG A 290       3.657-105.302 -54.622 
ATOM   5956  O5'  DG A 290       4.002-104.894 -57.082 
ATOM   5957  C5'  DG A 290       3.552-105.283 -58.394 
ATOM   5958  C4'  DG A 290       2.673-104.198 -58.983 
ATOM   5959  O4'  DG A 290       1.272-104.359 -58.618 
ATOM   5960  C3'  DG A 290       3.003-102.768 -58.555 
ATOM   5961  O3'  DG A 290       2.797-101.898 -59.660 
ATOM   5962  C2'  DG A 290       1.971-102.439 -57.477 
ATOM   5963  C1'  DG A 290       0.782-103.109 -58.161 
ATOM   5964  N9   DG A 290      -0.367-103.367 -57.248 
ATOM   5965  C8   DG A 290      -0.359-103.704 -55.912 
ATOM   5966  N7   DG A 290      -1.553-103.863 -55.395 
ATOM   5967  C5   DG A 290      -2.413-103.614 -56.464 
ATOM   5968  C6   DG A 290      -3.831-103.634 -56.520 
ATOM   5969  O6   DG A 290      -4.633-103.880 -55.624 
ATOM   5970  N1   DG A 290      -4.296-103.320 -57.804 
ATOM   5971  C2   DG A 290      -3.497-103.026 -58.891 
ATOM   5972  N2   DG A 290      -4.135-102.754 -60.032 
ATOM   5973  N3   DG A 290      -2.166-103.008 -58.838 
ATOM   5974  C4   DG A 290      -1.699-103.310 -57.599 
ATOM   5975  P    DA A 291       3.827-100.697 -59.904 
ATOM   5976  OP1  DA A 291       5.003-101.196 -60.653 
ATOM   5977  OP2  DA A 291       4.115-100.021 -58.620 
ATOM   5978  O5'  DA A 291       2.965 -99.727 -60.841 
ATOM   5979  C5'  DA A 291       1.976-100.300 -61.716 
ATOM   5980  C4'  DA A 291       0.701 -99.481 -61.664 
ATOM   5981  O4'  DA A 291      -0.198 -99.920 -60.605 
ATOM   5982  C3'  DA A 291       0.881 -97.987 -61.398 
ATOM   5983  O3'  DA A 291      -0.082 -97.265 -62.158 
ATOM   5984  C2'  DA A 291       0.556 -97.815 -59.915 
ATOM   5985  C1'  DA A 291      -0.627 -98.777 -59.880 
ATOM   5986  N9   DA A 291      -1.002 -99.215 -58.507 
ATOM   5987  C8   DA A 291      -0.186 -99.438 -57.434 
ATOM   5988  N7   DA A 291      -0.816 -99.814 -56.365 
ATOM   5989  C5   DA A 291      -2.148 -99.845 -56.754 
ATOM   5990  C6   DA A 291      -3.328-100.171 -56.067 
ATOM   5991  N6   DA A 291      -3.356-100.546 -54.780 
ATOM   5992  N1   DA A 291      -4.484-100.096 -56.752 
ATOM   5993  C2   DA A 291      -4.451 -99.723 -58.031 
ATOM   5994  N3   DA A 291      -3.416 -99.397 -58.773 
ATOM   5995  C4   DA A 291      -2.272 -99.479 -58.064 
ATOM   5996  P    DT A 292       0.349 -95.888 -62.851 
ATOM   5997  OP1  DT A 292       1.005 -96.169 -64.147 
ATOM   5998  OP2  DT A 292       1.128 -95.074 -61.892 
ATOM   5999  O5'  DT A 292      -1.074 -95.203 -63.104 
ATOM   6000  C5'  DT A 292      -2.222 -96.042 -63.333 
ATOM   6001  C4'  DT A 292      -3.408 -95.522 -62.544 
ATOM   6002  O4'  DT A 292      -3.462 -96.070 -61.196 
ATOM   6003  C3'  DT A 292      -3.453 -94.009 -62.329 
ATOM   6004  O3'  DT A 292      -4.806 -93.575 -62.396 
ATOM   6005  C2'  DT A 292      -2.947 -93.805 -60.902 
ATOM   6006  C1'  DT A 292      -3.670 -95.000 -60.286 
ATOM   6007  N1   DT A 292      -3.129 -95.409 -58.960 
ATOM   6008  C2   DT A 292      -4.028 -95.893 -58.041 
ATOM   6009  O2   DT A 292      -5.221 -95.997 -58.270 
ATOM   6010  N3   DT A 292      -3.490 -96.261 -56.822 
ATOM   6011  C4   DT A 292      -2.161 -96.187 -56.458 
ATOM   6012  O4   DT A 292      -1.798 -96.546 -55.336 
ATOM   6013  C5   DT A 292      -1.296 -95.666 -57.489 
ATOM   6014  C7   DT A 292       0.167 -95.551 -57.174 
ATOM   6015  C6   DT A 292      -1.791 -95.300 -58.682 
ATOM   6016  P    DT A 293      -5.142 -92.191 -63.127 
ATOM   6017  OP1  DT A 293      -5.252 -92.414 -64.586 
ATOM   6018  OP2  DT A 293      -4.172 -91.157 -62.701 
ATOM   6019  O5'  DT A 293      -6.584 -91.856 -62.522 
ATOM   6020  C5'  DT A 293      -7.450 -92.942 -62.138 
ATOM   6021  C4'  DT A 293      -8.097 -92.640 -60.801 
ATOM   6022  O4'  DT A 293      -7.285 -93.086 -59.678 
ATOM   6023  C3'  DT A 293      -8.356 -91.163 -60.505 
ATOM   6024  O3'  DT A 293      -9.584 -91.043 -59.798 
ATOM   6025  C2'  DT A 293      -7.216 -90.749 -59.574 
ATOM   6026  C1'  DT A 293      -7.199 -92.025 -58.739 
ATOM   6027  N1   DT A 293      -5.949 -92.207 -57.949 
ATOM   6028  C2   DT A 293      -6.068 -92.810 -56.720 
ATOM   6029  O2   DT A 293      -7.134 -93.190 -56.267 
ATOM   6030  N3   DT A 293      -4.889 -92.961 -56.016 
ATOM   6031  C4   DT A 293      -3.632 -92.569 -56.431 
ATOM   6032  O4   DT A 293      -2.648 -92.757 -55.713 
ATOM   6033  C5   DT A 293      -3.609 -91.946 -57.734 
ATOM   6034  C7   DT A 293      -2.280 -91.490 -58.260 
ATOM   6035  C6   DT A 293      -4.741 -91.787 -58.439 
ATOM   6036  P    DC A 294     -10.562 -89.824 -60.141 
ATOM   6037  OP1  DC A 294     -11.395 -90.172 -61.314 
ATOM   6038  OP2  DC A 294      -9.778 -88.574 -60.250 
ATOM   6039  O5'  DC A 294     -11.476 -89.772 -58.829 
ATOM   6040  C5'  DC A 294     -11.724 -90.990 -58.103 
ATOM   6041  C4'  DC A 294     -11.588 -90.742 -56.614 
ATOM   6042  O4'  DC A 294     -10.221 -90.916 -56.143 
ATOM   6043  C3'  DC A 294     -11.968 -89.341 -56.135 
ATOM   6044  O3'  DC A 294     -12.603 -89.443 -54.866 
ATOM   6045  C2'  DC A 294     -10.632 -88.620 -55.953 
ATOM   6046  C1'  DC A 294      -9.879 -89.796 -55.340 
ATOM   6047  N1   DC A 294      -8.397 -89.641 -55.372 
ATOM   6048  C2   DC A 294      -7.666 -90.165 -54.309 
ATOM   6049  O2   DC A 294      -8.271 -90.732 -53.392 
ATOM   6050  N3   DC A 294      -6.315 -90.032 -54.319 
ATOM   6051  C4   DC A 294      -5.698 -89.410 -55.331 
ATOM   6052  N4   DC A 294      -4.378 -89.307 -55.295 
ATOM   6053  C5   DC A 294      -6.431 -88.864 -56.434 
ATOM   6054  C6   DC A 294      -7.780 -89.006 -56.405 
ATOM   6055  P    DC A 295     -13.854 -88.498 -54.547 
ATOM   6056  OP1  DC A 295     -15.088 -89.105 -55.096 
ATOM   6057  OP2  DC A 295     -13.559 -87.117 -54.989 
ATOM   6058  O5'  DC A 295     -13.893 -88.553 -52.948 
ATOM   6059  C5'  DC A 295     -13.425 -89.740 -52.280 
ATOM   6060  C4'  DC A 295     -12.562 -89.360 -51.093 
ATOM   6061  O4'  DC A 295     -11.161 -89.193 -51.456 
ATOM   6062  C3'  DC A 295     -12.923 -88.046 -50.402 
ATOM   6063  O3'  DC A 295     -12.724 -88.193 -49.000 
ATOM   6064  C2'  DC A 295     -11.905 -87.037 -50.932 
ATOM   6065  C1'  DC A 295     -10.698 -87.971 -50.903 
ATOM   6066  N1   DC A 295      -9.553 -87.495 -51.727 
ATOM   6067  C2   DC A 295      -8.266 -87.766 -51.269 
ATOM   6068  O2   DC A 295      -8.129 -88.385 -50.206 
ATOM   6069  N3   DC A 295      -7.208 -87.341 -52.005 
ATOM   6070  C4   DC A 295      -7.398 -86.674 -53.150 
ATOM   6071  N4   DC A 295      -6.333 -86.280 -53.832 
ATOM   6072  C5   DC A 295      -8.713 -86.384 -53.639 
ATOM   6073  C6   DC A 295      -9.757 -86.817 -52.889 
ATOM   6074  P    DT A 296     -13.775 -87.525 -47.994 
ATOM   6075  OP1  DT A 296     -14.935 -88.428 -47.818 
ATOM   6076  OP2  DT A 296     -14.085 -86.150 -48.441 
ATOM   6077  O5'  DT A 296     -12.924 -87.471 -46.640 
ATOM   6078  C5'  DT A 296     -11.918 -88.474 -46.408 
ATOM   6079  C4'  DT A 296     -10.659 -87.828 -45.862 
ATOM   6080  O4'  DT A 296      -9.760 -87.384 -46.918 
ATOM   6081  C3'  DT A 296     -10.869 -86.578 -45.007 
ATOM   6082  O3'  DT A 296      -9.915 -86.576 -43.952 
ATOM   6083  C2'  DT A 296     -10.560 -85.412 -45.945 
ATOM   6084  C1'  DT A 296      -9.359 -86.052 -46.635 
ATOM   6085  N1   DT A 296      -8.986 -85.397 -47.920 
ATOM   6086  C2   DT A 296      -7.649 -85.354 -48.234 
ATOM   6087  O2   DT A 296      -6.784 -85.821 -47.515 
ATOM   6088  N3   DT A 296      -7.342 -84.738 -49.432 
ATOM   6089  C4   DT A 296      -8.239 -84.178 -50.319 
ATOM   6090  O4   DT A 296      -7.844 -83.654 -51.362 
ATOM   6091  C5   DT A 296      -9.618 -84.273 -49.901 
ATOM   6092  C7   DT A 296     -10.659 -83.687 -50.809 
ATOM   6093  C6   DT A 296      -9.945 -84.865 -48.741 
ATOM   6094  P    DC A 297     -10.367 -86.085 -42.498 
ATOM   6095  OP1  DC A 297     -11.008 -87.205 -41.773 
ATOM   6096  OP2  DC A 297     -11.169 -84.847 -42.620 
ATOM   6097  O5'  DC A 297      -8.955 -85.746 -41.826 
ATOM   6098  C5'  DC A 297      -7.790 -86.483 -42.242 
ATOM   6099  C4'  DC A 297      -6.620 -85.538 -42.431 
ATOM   6100  O4'  DC A 297      -6.566 -84.985 -43.777 
ATOM   6101  C3'  DC A 297      -6.605 -84.306 -41.526 
ATOM   6102  O3'  DC A 297      -5.261 -84.016 -41.165 
ATOM   6103  C2'  DC A 297      -7.126 -83.171 -42.408 
ATOM   6104  C1'  DC A 297      -6.385 -83.580 -43.678 
ATOM   6105  N1   DC A 297      -6.928 -82.955 -44.916 
ATOM   6106  C2   DC A 297      -6.029 -82.630 -45.928 
ATOM   6107  O2   DC A 297      -4.828 -82.873 -45.759 
ATOM   6108  N3   DC A 297      -6.504 -82.059 -47.064 
ATOM   6109  C4   DC A 297      -7.812 -81.812 -47.208 
ATOM   6110  N4   DC A 297      -8.226 -81.253 -48.335 
ATOM   6111  C5   DC A 297      -8.754 -82.138 -46.179 
ATOM   6112  C6   DC A 297      -8.259 -82.708 -45.051 
ATOM   6113  P    DT A 298      -4.946 -83.533 -39.671 
ATOM   6114  OP1  DT A 298      -4.819 -84.711 -38.784 
ATOM   6115  OP2  DT A 298      -5.937 -82.514 -39.260 
ATOM   6116  O5'  DT A 298      -3.514 -82.843 -39.858 
ATOM   6117  C5'  DT A 298      -2.631 -83.333 -40.885 
ATOM   6118  C4'  DT A 298      -2.000 -82.170 -41.625 
ATOM   6119  O4'  DT A 298      -2.812 -81.718 -42.746 
ATOM   6120  C3'  DT A 298      -1.772 -80.903 -40.801 
ATOM   6121  O3'  DT A 298      -0.552 -80.299 -41.214 
ATOM   6122  C2'  DT A 298      -2.927 -79.978 -41.186 
ATOM   6123  C1'  DT A 298      -2.926 -80.305 -42.676 
ATOM   6124  N1   DT A 298      -4.178 -79.907 -43.377 
ATOM   6125  C2   DT A 298      -4.058 -79.475 -44.676 
ATOM   6126  O2   DT A 298      -2.987 -79.410 -45.256 
ATOM   6127  N3   DT A 298      -5.239 -79.113 -45.293 
ATOM   6128  C4   DT A 298      -6.499 -79.147 -44.732 
ATOM   6129  O4   DT A 298      -7.485 -78.798 -45.386 
ATOM   6130  C5   DT A 298      -6.524 -79.614 -43.367 
ATOM   6131  C7   DT A 298      -7.858 -79.682 -42.680 
ATOM   6132  C6   DT A 298      -5.391 -79.972 -42.742 
ATOM   6133  P    DC A 299       0.406 -79.650 -40.107 
ATOM   6134  OP1  DC A 299       1.254 -80.703 -39.506 
ATOM   6135  OP2  DC A 299      -0.402 -78.848 -39.162 
ATOM   6136  O5'  DC A 299       1.308 -78.677 -41.002 
ATOM   6137  C5'  DC A 299       1.573 -79.035 -42.371 
ATOM   6138  C4'  DC A 299       1.422 -77.818 -43.263 
ATOM   6139  O4'  DC A 299       0.055 -77.640 -43.730 
ATOM   6140  C3'  DC A 299       1.770 -76.476 -42.621 
ATOM   6141  O3'  DC A 299       2.398 -75.649 -43.594 
ATOM   6142  C2'  DC A 299       0.420 -75.858 -42.257 
ATOM   6143  C1'  DC A 299      -0.316 -76.285 -43.523 
ATOM   6144  N1   DC A 299      -1.799 -76.224 -43.404 
ATOM   6145  C2   DC A 299      -2.528 -75.869 -44.536 
ATOM   6146  O2   DC A 299      -1.920 -75.621 -45.584 
ATOM   6147  N3   DC A 299      -3.882 -75.807 -44.447 
ATOM   6148  C4   DC A 299      -4.503 -76.082 -43.294
[truncated: 415,700 more chars]
