# Supplementary material for: Characterization of lncRNA-protein interactions associated with Prostate cancer and Androgen receptors by molecular docking simulations
Source: Biochem Biophys Rep. 2025 Mar 9;42:101959. doi: 10.1016/j.bbrep.2025.101959 (PMC11929892; doi:10.1016/j.bbrep.2025.101959)
Supplement: Multimedia component 47 [file mmc47.zip › bbrep_00101959_model_36.pdb]

REMARK Number:    36
REMARK Ligand:     lig_628dcb8434e2f.pdb
REMARK Contact:     0     0     0
REMARK Score:  -162.08
REMARK RMSD:    583.66
MODEL       36
ATOM      1  N   ALA A  24      30.357  -5.473 -24.875 
ATOM      2  CA  ALA A  24      30.515  -4.000 -24.871 
ATOM      3  CB  ALA A  24      29.364  -3.347 -25.653 
ATOM      4  C   ALA A  24      30.496  -3.471 -23.474 
ATOM      5  O   ALA A  24      31.409  -3.720 -22.690 
ATOM      6  N   GLN A  25      29.435  -2.716 -23.129 
ATOM      7  CA  GLN A  25      29.334  -2.167 -21.810 
ATOM      8  CB  GLN A  25      28.209  -1.135 -21.640 
ATOM      9  CG  GLN A  25      28.449   0.131 -22.464 
ATOM     10  CD  GLN A  25      27.291   1.085 -22.227 
ATOM     11  OE1 GLN A  25      26.895   1.324 -21.089 
ATOM     12  NE2 GLN A  25      26.734   1.652 -23.331 
ATOM     13  C   GLN A  25      29.084  -3.296 -20.876 
ATOM     14  O   GLN A  25      28.668  -4.376 -21.290 
ATOM     15  N   ASP A  26      29.382  -3.075 -19.584 
ATOM     16  CA  ASP A  26      29.211  -4.105 -18.606 
ATOM     17  CB  ASP A  26      30.274  -4.043 -17.495 
ATOM     18  CG  ASP A  26      30.054  -5.171 -16.494 
ATOM     19  OD1 ASP A  26      28.986  -5.191 -15.826 
ATOM     20  OD2 ASP A  26      30.966  -6.032 -16.381 
ATOM     21  C   ASP A  26      27.866  -3.939 -17.988 
ATOM     22  O   ASP A  26      27.612  -2.985 -17.253 
ATOM     23  N   ASN A  27      26.945  -4.872 -18.288 
ATOM     24  CA  ASN A  27      25.662  -4.773 -17.669 
ATOM     25  CB  ASN A  27      24.503  -4.752 -18.683 
ATOM     26  CG  ASN A  27      24.583  -3.452 -19.471 
ATOM     27  OD1 ASN A  27      24.658  -2.366 -18.897 
ATOM     28  ND2 ASN A  27      24.568  -3.560 -20.827 
ATOM     29  C   ASN A  27      25.467  -5.984 -16.812 
ATOM     30  O   ASN A  27      24.473  -6.696 -16.949 
ATOM     31  N   SER A  28      26.402  -6.226 -15.873 
ATOM     32  CA  SER A  28      26.317  -7.361 -15.002 
ATOM     33  CB  SER A  28      27.559  -7.517 -14.112 
ATOM     34  OG  SER A  28      28.707  -7.731 -14.919 
ATOM     35  C   SER A  28      25.149  -7.145 -14.100 
ATOM     36  O   SER A  28      24.492  -8.089 -13.668 
ATOM     37  N   ARG A  29      24.868  -5.864 -13.806 
ATOM     38  CA  ARG A  29      23.821  -5.471 -12.913 
ATOM     39  CB  ARG A  29      23.787  -3.948 -12.704 
ATOM     40  CG  ARG A  29      25.152  -3.369 -12.324 
ATOM     41  CD  ARG A  29      25.113  -1.897 -11.913 
ATOM     42  NE  ARG A  29      26.512  -1.383 -11.942 
ATOM     43  CZ  ARG A  29      27.390  -1.720 -10.952 
ATOM     44  NH1 ARG A  29      27.024  -2.618  -9.991 
ATOM     45  NH2 ARG A  29      28.642  -1.178 -10.929 
ATOM     46  C   ARG A  29      22.506  -5.884 -13.504 
ATOM     47  O   ARG A  29      21.579  -6.255 -12.784 
ATOM     48  N   TYR A  30      22.378  -5.784 -14.840 
ATOM     49  CA  TYR A  30      21.164  -6.163 -15.505 
ATOM     50  CB  TYR A  30      21.186  -5.817 -17.003 
ATOM     51  CG  TYR A  30      19.900  -6.271 -17.606 
ATOM     52  CD1 TYR A  30      18.727  -5.600 -17.348 
ATOM     53  CD2 TYR A  30      19.876  -7.357 -18.449 
ATOM     54  CE1 TYR A  30      17.543  -6.018 -17.911 
ATOM     55  CE2 TYR A  30      18.698  -7.778 -19.016 
ATOM     56  CZ  TYR A  30      17.529  -7.109 -18.746 
ATOM     57  OH  TYR A  30      16.316  -7.539 -19.327 
ATOM     58  C   TYR A  30      20.959  -7.638 -15.363 
ATOM     59  O   TYR A  30      19.855  -8.092 -15.068 
ATOM     60  N   THR A  31      22.033  -8.431 -15.551 
ATOM     61  CA  THR A  31      21.926  -9.861 -15.473 
ATOM     62  CB  THR A  31      23.230 -10.559 -15.736 
ATOM     63  OG1 THR A  31      23.715 -10.225 -17.028 
ATOM     64  CG2 THR A  31      23.003 -12.080 -15.628 
ATOM     65  C   THR A  31      21.490 -10.229 -14.091 
ATOM     66  O   THR A  31      20.646 -11.105 -13.907 
ATOM     67  N   HIS A  32      22.064  -9.557 -13.079 
ATOM     68  CA  HIS A  32      21.744  -9.842 -11.711 
ATOM     69  ND1 HIS A  32      22.771 -10.826  -8.882 
ATOM     70  CG  HIS A  32      22.450  -9.554  -9.301 
ATOM     71  CB  HIS A  32      22.623  -9.069 -10.710 
ATOM     72  NE2 HIS A  32      22.010  -9.743  -7.096 
ATOM     73  CD2 HIS A  32      21.986  -8.905  -8.198 
ATOM     74  CE1 HIS A  32      22.488 -10.885  -7.556 
ATOM     75  C   HIS A  32      20.311  -9.481 -11.477 
ATOM     76  O   HIS A  32      19.604 -10.145 -10.722 
ATOM     77  N   PHE A  33      19.841  -8.406 -12.133 
ATOM     78  CA  PHE A  33      18.494  -7.942 -11.975 
ATOM     79  CB  PHE A  33      18.233  -6.698 -12.850 
ATOM     80  CG  PHE A  33      16.831  -6.221 -12.683 
ATOM     81  CD1 PHE A  33      15.822  -6.729 -13.471 
ATOM     82  CD2 PHE A  33      16.525  -5.261 -11.749 
ATOM     83  CE1 PHE A  33      14.528  -6.288 -13.327 
ATOM     84  CE2 PHE A  33      15.232  -4.815 -11.599 
ATOM     85  CZ  PHE A  33      14.232  -5.330 -12.388 
ATOM     86  C   PHE A  33      17.577  -9.044 -12.410 
ATOM     87  O   PHE A  33      16.584  -9.337 -11.745 
ATOM     88  N   LEU A  34      17.891  -9.694 -13.546 
ATOM     89  CA  LEU A  34      17.052 -10.740 -14.056 
ATOM     90  CB  LEU A  34      17.509 -11.262 -15.429 
ATOM     91  CG  LEU A  34      17.352 -10.227 -16.561 
ATOM     92  CD1 LEU A  34      17.815 -10.799 -17.911 
ATOM     93  CD2 LEU A  34      15.914  -9.684 -16.622 
ATOM     94  C   LEU A  34      17.034 -11.895 -13.105 
ATOM     95  O   LEU A  34      15.977 -12.463 -12.835 
ATOM     96  N   THR A  35      18.201 -12.276 -12.555 
ATOM     97  CA  THR A  35      18.222 -13.429 -11.706 
ATOM     98  CB  THR A  35      19.611 -13.827 -11.277 
ATOM     99  OG1 THR A  35      19.582 -15.110 -10.672 
ATOM    100  CG2 THR A  35      20.183 -12.793 -10.291 
ATOM    101  C   THR A  35      17.370 -13.183 -10.496 
ATOM    102  O   THR A  35      16.600 -14.054 -10.093 
ATOM    103  N   GLN A  36      17.510 -12.004  -9.861 
ATOM    104  CA  GLN A  36      16.760 -11.714  -8.673 
ATOM    105  CB  GLN A  36      17.330 -10.515  -7.900 
ATOM    106  CG  GLN A  36      18.719 -10.776  -7.318 
ATOM    107  CD  GLN A  36      19.161  -9.521  -6.583 
ATOM    108  OE1 GLN A  36      18.999  -8.403  -7.076 
ATOM    109  NE2 GLN A  36      19.727  -9.702  -5.360 
ATOM    110  C   GLN A  36      15.306 -11.414  -8.928 
ATOM    111  O   GLN A  36      14.428 -11.820  -8.172 
ATOM    112  N   HIS A  37      15.041 -10.560  -9.926 
ATOM    113  CA  HIS A  37      13.739 -10.030 -10.232 
ATOM    114  ND1 HIS A  37      13.488  -7.875  -7.943 
ATOM    115  CG  HIS A  37      14.262  -7.931  -9.081 
ATOM    116  CB  HIS A  37      13.787  -8.508 -10.384 
ATOM    117  NE2 HIS A  37      15.483  -7.062  -7.395 
ATOM    118  CD2 HIS A  37      15.476  -7.429  -8.730 
ATOM    119  CE1 HIS A  37      14.268  -7.348  -6.966 
ATOM    120  C   HIS A  37      12.906 -10.649 -11.327 
ATOM    121  O   HIS A  37      11.752 -10.256 -11.466 
ATOM    122  N   TYR A  38      13.434 -11.530 -12.202 
ATOM    123  CA  TYR A  38      12.632 -11.883 -13.350 
ATOM    124  CB  TYR A  38      13.334 -11.414 -14.642 
ATOM    125  CG  TYR A  38      12.655 -11.872 -15.887 
ATOM    126  CD1 TYR A  38      11.465 -11.319 -16.304 
ATOM    127  CD2 TYR A  38      13.246 -12.841 -16.668 
ATOM    128  CE1 TYR A  38      10.868 -11.746 -17.467 
ATOM    129  CE2 TYR A  38      12.653 -13.271 -17.830 
ATOM    130  CZ  TYR A  38      11.459 -12.724 -18.231 
ATOM    131  OH  TYR A  38      10.848 -13.164 -19.425 
ATOM    132  C   TYR A  38      12.379 -13.364 -13.432 
ATOM    133  O   TYR A  38      13.285 -14.174 -13.250 
ATOM    134  N   ASP A  39      11.102 -13.741 -13.690 
ATOM    135  CA  ASP A  39      10.698 -15.112 -13.886 
ATOM    136  CB  ASP A  39      10.028 -15.729 -12.643 
ATOM    137  CG  ASP A  39       9.940 -17.238 -12.841 
ATOM    138  OD1 ASP A  39      10.562 -17.742 -13.815 
ATOM    139  OD2 ASP A  39       9.249 -17.904 -12.025 
ATOM    140  C   ASP A  39       9.669 -15.081 -14.984 
ATOM    141  O   ASP A  39       8.529 -14.682 -14.754 
ATOM    142  N   ALA A  40      10.037 -15.519 -16.207 
ATOM    143  CA  ALA A  40       9.168 -15.355 -17.343 
ATOM    144  CB  ALA A  40       9.809 -15.843 -18.652 
ATOM    145  C   ALA A  40       7.861 -16.082 -17.196 
ATOM    146  O   ALA A  40       6.812 -15.469 -17.390 
ATOM    147  N   LYS A  41       7.868 -17.386 -16.837 
ATOM    148  CA  LYS A  41       6.612 -18.091 -16.756 
ATOM    149  CB  LYS A  41       6.394 -19.072 -17.922 
ATOM    150  CG  LYS A  41       6.320 -18.394 -19.293 
ATOM    151  CD  LYS A  41       6.383 -19.380 -20.462 
ATOM    152  CE  LYS A  41       6.315 -18.723 -21.842 
ATOM    153  NZ  LYS A  41       6.395 -19.761 -22.893 
ATOM    154  C   LYS A  41       6.607 -18.900 -15.492 
ATOM    155  O   LYS A  41       6.979 -20.072 -15.469 
ATOM    156  N   PRO A  42       6.164 -18.261 -14.447 
ATOM    157  CA  PRO A  42       6.146 -18.766 -13.096 
ATOM    158  CD  PRO A  42       5.459 -16.998 -14.579 
ATOM    159  CB  PRO A  42       5.693 -17.583 -12.242 
ATOM    160  CG  PRO A  42       4.817 -16.760 -13.203 
ATOM    161  C   PRO A  42       5.350 -19.982 -12.740 
ATOM    162  O   PRO A  42       5.866 -20.776 -11.954 
ATOM    163  N   GLN A  43       4.106 -20.125 -13.253 
ATOM    164  CA  GLN A  43       3.233 -21.210 -12.882 
ATOM    165  CB  GLN A  43       3.921 -22.559 -12.575 
ATOM    166  CG  GLN A  43       2.969 -23.746 -12.437 
ATOM    167  CD  GLN A  43       2.653 -24.258 -13.835 
ATOM    168  OE1 GLN A  43       2.011 -23.577 -14.631 
ATOM    169  NE2 GLN A  43       3.125 -25.496 -14.144 
ATOM    170  C   GLN A  43       2.428 -20.772 -11.677 
ATOM    171  O   GLN A  43       1.781 -19.726 -11.696 
ATOM    172  N   GLY A  44       2.476 -21.564 -10.580 
ATOM    173  CA  GLY A  44       1.617 -21.423  -9.423 
ATOM    174  C   GLY A  44       1.682 -20.099  -8.711 
ATOM    175  O   GLY A  44       0.636 -19.515  -8.436 
ATOM    176  N   ARG A  45       2.881 -19.573  -8.391 
ATOM    177  CA  ARG A  45       2.966 -18.320  -7.681 
ATOM    178  CB  ARG A  45       2.277 -17.177  -8.444 
ATOM    179  CG  ARG A  45       2.951 -16.883  -9.786 
ATOM    180  CD  ARG A  45       2.084 -16.065 -10.743 
ATOM    181  NE  ARG A  45       2.134 -14.640 -10.313 
ATOM    182  CZ  ARG A  45       1.083 -13.819 -10.595 
ATOM    183  NH1 ARG A  45      -0.026 -14.325 -11.205 
ATOM    184  NH2 ARG A  45       1.132 -12.493 -10.270 
ATOM    185  C   ARG A  45       2.353 -18.422  -6.307 
ATOM    186  O   ARG A  45       1.777 -17.453  -5.809 
ATOM    187  N   ASP A  46       2.452 -19.607  -5.663 
ATOM    188  CA  ASP A  46       1.984 -19.790  -4.311 
ATOM    189  CB  ASP A  46       1.250 -21.127  -4.079 
ATOM    190  CG  ASP A  46       2.197 -22.277  -4.390 
ATOM    191  OD1 ASP A  46       3.256 -22.021  -5.022 
ATOM    192  OD2 ASP A  46       1.866 -23.431  -4.005 
ATOM    193  C   ASP A  46       3.161 -19.699  -3.376 
ATOM    194  O   ASP A  46       4.259 -19.317  -3.777 
ATOM    195  N   ASP A  47       2.954 -20.056  -2.089 
ATOM    196  CA  ASP A  47       3.986 -19.963  -1.086 
ATOM    197  CB  ASP A  47       3.505 -20.399   0.311 
ATOM    198  CG  ASP A  47       2.512 -19.366   0.829 
ATOM    199  OD1 ASP A  47       2.392 -18.285   0.192 
ATOM    200  OD2 ASP A  47       1.859 -19.643   1.870 
ATOM    201  C   ASP A  47       5.122 -20.868  -1.453 
ATOM    202  O   ASP A  47       6.290 -20.503  -1.321 
ATOM    203  N   ARG A  48       4.797 -22.077  -1.942 
ATOM    204  CA  ARG A  48       5.781 -23.061  -2.293 
ATOM    205  CB  ARG A  48       5.140 -24.351  -2.823 
ATOM    206  CG  ARG A  48       6.146 -25.430  -3.211 
ATOM    207  CD  ARG A  48       5.521 -26.560  -4.029 
ATOM    208  NE  ARG A  48       5.134 -25.982  -5.348 
ATOM    209  CZ  ARG A  48       4.541 -26.764  -6.297 
ATOM    210  NH1 ARG A  48       4.304 -28.084  -6.046 
ATOM    211  NH2 ARG A  48       4.179 -26.221  -7.497 
ATOM    212  C   ARG A  48       6.632 -22.511  -3.395 
ATOM    213  O   ARG A  48       7.843 -22.722  -3.421 
ATOM    214  N   TYR A  49       6.004 -21.778  -4.332 
ATOM    215  CA  TYR A  49       6.690 -21.207  -5.452 
ATOM    216  CB  TYR A  49       5.716 -20.385  -6.317 
ATOM    217  CG  TYR A  49       6.455 -19.484  -7.246 
ATOM    218  CD1 TYR A  49       6.995 -19.944  -8.423 
ATOM    219  CD2 TYR A  49       6.580 -18.149  -6.930 
ATOM    220  CE1 TYR A  49       7.662 -19.084  -9.266 
ATOM    221  CE2 TYR A  49       7.244 -17.287  -7.767 
ATOM    222  CZ  TYR A  49       7.787 -17.755  -8.938 
ATOM    223  OH  TYR A  49       8.468 -16.868  -9.798 
ATOM    224  C   TYR A  49       7.763 -20.299  -4.937 
ATOM    225  O   TYR A  49       8.907 -20.361  -5.387 
ATOM    226  N   CYS A  50       7.427 -19.442  -3.956 
ATOM    227  CA  CYS A  50       8.387 -18.513  -3.432 
ATOM    228  CB  CYS A  50       7.789 -17.543  -2.401 
ATOM    229  SG  CYS A  50       6.919 -16.168  -3.203 
ATOM    230  C   CYS A  50       9.521 -19.233  -2.772 
ATOM    231  O   CYS A  50      10.680 -18.874  -2.966 
ATOM    232  N   GLU A  51       9.232 -20.282  -1.984 
ATOM    233  CA  GLU A  51      10.291 -20.937  -1.274 
ATOM    234  CB  GLU A  51       9.814 -22.052  -0.328 
ATOM    235  CG  GLU A  51       9.046 -21.500   0.875 
ATOM    236  CD  GLU A  51       8.647 -22.660   1.776 
ATOM    237  OE1 GLU A  51       8.797 -23.834   1.341 
ATOM    238  OE2 GLU A  51       8.191 -22.384   2.918 
ATOM    239  C   GLU A  51      11.271 -21.539  -2.238 
ATOM    240  O   GLU A  51      12.477 -21.471  -2.014 
ATOM    241  N   SER A  52      10.782 -22.163  -3.323 
ATOM    242  CA  SER A  52      11.648 -22.819  -4.266 
ATOM    243  CB  SER A  52      10.871 -23.670  -5.287 
ATOM    244  OG  SER A  52      11.770 -24.296  -6.189 
ATOM    245  C   SER A  52      12.484 -21.840  -5.041 
ATOM    246  O   SER A  52      13.695 -22.015  -5.173 
ATOM    247  N   ILE A  53      11.853 -20.774  -5.572 
ATOM    248  CA  ILE A  53      12.510 -19.830  -6.436 
ATOM    249  CB  ILE A  53      11.569 -18.839  -7.063 
ATOM    250  CG1 ILE A  53      12.268 -18.100  -8.213 
ATOM    251  CG2 ILE A  53      11.022 -17.910  -5.967 
ATOM    252  CD1 ILE A  53      11.307 -17.285  -9.080 
ATOM    253  C   ILE A  53      13.564 -19.071  -5.697 
ATOM    254  O   ILE A  53      14.625 -18.777  -6.243 
ATOM    255  N   MET A  54      13.288 -18.724  -4.431 
ATOM    256  CA  MET A  54      14.208 -17.931  -3.681 
ATOM    257  CB  MET A  54      13.657 -17.630  -2.278 
ATOM    258  CG  MET A  54      14.129 -16.292  -1.716 
ATOM    259  SD  MET A  54      13.400 -14.851  -2.557 
ATOM    260  CE  MET A  54      13.965 -13.641  -1.327 
ATOM    261  C   MET A  54      15.482 -18.715  -3.574 
ATOM    262  O   MET A  54      16.577 -18.162  -3.661 
ATOM    263  N   ARG A  55      15.360 -20.040  -3.377 
ATOM    264  CA  ARG A  55      16.487 -20.926  -3.259 
ATOM    265  CB  ARG A  55      16.035 -22.353  -2.921 
ATOM    266  CG  ARG A  55      15.198 -22.413  -1.641 
ATOM    267  CD  ARG A  55      14.502 -23.757  -1.423 
ATOM    268  NE  ARG A  55      15.339 -24.566  -0.498 
ATOM    269  CZ  ARG A  55      15.110 -25.907  -0.399 
ATOM    270  NH1 ARG A  55      14.168 -26.490  -1.198 
ATOM    271  NH2 ARG A  55      15.823 -26.659   0.486 
ATOM    272  C   ARG A  55      17.249 -20.983  -4.555 
ATOM    273  O   ARG A  55      18.476 -20.907  -4.565 
ATOM    274  N   ARG A  56      16.538 -21.101  -5.694 
ATOM    275  CA  ARG A  56      17.186 -21.258  -6.971 
ATOM    276  CB  ARG A  56      16.203 -21.454  -8.140 
ATOM    277  CG  ARG A  56      15.409 -22.759  -8.083 
ATOM    278  CD  ARG A  56      14.767 -23.128  -9.423 
ATOM    279  NE  ARG A  56      13.877 -22.004  -9.821 
ATOM    280  CZ  ARG A  56      12.561 -22.008  -9.459 
ATOM    281  NH1 ARG A  56      12.047 -23.057  -8.752 
ATOM    282  NH2 ARG A  56      11.757 -20.960  -9.804 
ATOM    283  C   ARG A  56      17.993 -20.038  -7.297 
ATOM    284  O   ARG A  56      19.094 -20.132  -7.842 
ATOM    285  N   ARG A  57      17.434 -18.858  -6.981 
ATOM    286  CA  ARG A  57      17.989 -17.566  -7.272 
ATOM    287  CB  ARG A  57      16.981 -16.432  -7.028 
ATOM    288  CG  ARG A  57      15.720 -16.618  -7.872 
ATOM    289  CD  ARG A  57      16.007 -16.749  -9.368 
ATOM    290  NE  ARG A  57      14.774 -17.286 -10.009 
ATOM    291  CZ  ARG A  57      14.462 -16.937 -11.292 
ATOM    292  NH1 ARG A  57      15.255 -16.058 -11.970 
ATOM    293  NH2 ARG A  57      13.356 -17.462 -11.896 
ATOM    294  C   ARG A  57      19.215 -17.308  -6.446 
ATOM    295  O   ARG A  57      20.047 -16.489  -6.833 
ATOM    296  N   GLY A  58      19.345 -17.952  -5.266 
ATOM    297  CA  GLY A  58      20.518 -17.749  -4.452 
ATOM    298  C   GLY A  58      20.249 -16.676  -3.435 
ATOM    299  O   GLY A  58      21.171 -16.056  -2.910 
ATOM    300  N   LEU A  59      18.957 -16.404  -3.197 
ATOM    301  CA  LEU A  59      18.390 -15.442  -2.291 
ATOM    302  CB  LEU A  59      16.997 -14.993  -2.748 
ATOM    303  CG  LEU A  59      17.057 -14.335  -4.141 
ATOM    304  CD1 LEU A  59      15.690 -13.786  -4.573 
ATOM    305  CD2 LEU A  59      18.175 -13.282  -4.214 
ATOM    306  C   LEU A  59      18.342 -15.875  -0.842 
ATOM    307  O   LEU A  59      17.877 -15.107  -0.005 
ATOM    308  N   THR A  60      18.628 -17.158  -0.543 
ATOM    309  CA  THR A  60      18.521 -17.780   0.758 
ATOM    310  CB  THR A  60      18.422 -19.273   0.655 
ATOM    311  OG1 THR A  60      19.592 -19.810   0.057 
ATOM    312  CG2 THR A  60      17.192 -19.608  -0.204 
ATOM    313  C   THR A  60      19.582 -17.448   1.776 
ATOM    314  O   THR A  60      19.306 -17.592   2.964 
ATOM    315  N   SER A  61      20.833 -17.093   1.412 
ATOM    316  CA  SER A  61      21.758 -16.859   2.493 
ATOM    317  CB  SER A  61      22.957 -17.826   2.485 
ATOM    318  OG  SER A  61      22.517 -19.158   2.702 
ATOM    319  C   SER A  61      22.320 -15.475   2.407 
ATOM    320  O   SER A  61      23.186 -15.209   1.575 
ATOM    321  N   PRO A  62      21.889 -14.572   3.254 
ATOM    322  CA  PRO A  62      20.832 -14.844   4.197 
ATOM    323  CD  PRO A  62      22.847 -13.617   3.787 
ATOM    324  CB  PRO A  62      20.985 -13.822   5.320 
ATOM    325  CG  PRO A  62      22.467 -13.428   5.263 
ATOM    326  C   PRO A  62      19.514 -14.718   3.499 
ATOM    327  O   PRO A  62      19.488 -14.279   2.350 
ATOM    328  N   CYS A  63      18.409 -15.091   4.176 
ATOM    329  CA  CYS A  63      17.107 -15.029   3.577 
ATOM    330  CB  CYS A  63      15.980 -15.525   4.508 
ATOM    331  SG  CYS A  63      16.264 -17.191   5.180 
ATOM    332  C   CYS A  63      16.811 -13.590   3.286 
ATOM    333  O   CYS A  63      16.979 -12.728   4.148 
ATOM    334  N   LYS A  64      16.363 -13.286   2.050 
ATOM    335  CA  LYS A  64      16.024 -11.933   1.733 
ATOM    336  CB  LYS A  64      15.958 -11.675   0.217 
ATOM    337  CG  LYS A  64      15.947 -10.196  -0.175 
ATOM    338  CD  LYS A  64      16.188  -9.974  -1.671 
ATOM    339  CE  LYS A  64      16.192  -8.501  -2.084 
ATOM    340  NZ  LYS A  64      16.367  -8.389  -3.549 
ATOM    341  C   LYS A  64      14.671 -11.685   2.334 
ATOM    342  O   LYS A  64      13.782 -12.531   2.250 
ATOM    343  N   ASP A  65      14.485 -10.514   2.975 
ATOM    344  CA  ASP A  65      13.252 -10.245   3.660 
ATOM    345  CB  ASP A  65      13.310  -8.967   4.522 
ATOM    346  CG  ASP A  65      13.625  -7.757   3.647 
ATOM    347  OD1 ASP A  65      14.224  -7.939   2.553 
ATOM    348  OD2 ASP A  65      13.278  -6.626   4.077 
ATOM    349  C   ASP A  65      12.107 -10.144   2.699 
ATOM    350  O   ASP A  65      11.037 -10.700   2.946 
ATOM    351  N   ILE A  66      12.280  -9.419   1.579 
ATOM    352  CA  ILE A  66      11.198  -9.300   0.645 
ATOM    353  CB  ILE A  66      10.432  -8.019   0.848 
ATOM    354  CG1 ILE A  66       9.083  -8.013   0.109 
ATOM    355  CG2 ILE A  66      11.366  -6.859   0.468 
ATOM    356  CD1 ILE A  66       9.205  -8.016  -1.410 
ATOM    357  C   ILE A  66      11.805  -9.311  -0.725 
ATOM    358  O   ILE A  66      12.863  -8.720  -0.940 
ATOM    359  N   ASN A  67      11.179 -10.019  -1.688 
ATOM    360  CA  ASN A  67      11.720 -10.015  -3.017 
ATOM    361  CB  ASN A  67      12.741 -11.139  -3.259 
ATOM    362  CG  ASN A  67      13.477 -10.847  -4.558 
ATOM    363  OD1 ASN A  67      14.272  -9.911  -4.638 
ATOM    364  ND2 ASN A  67      13.214 -11.676  -5.603 
ATOM    365  C   ASN A  67      10.584 -10.205  -3.973 
ATOM    366  O   ASN A  67       9.740 -11.082  -3.786 
ATOM    367  N   THR A  68      10.556  -9.392  -5.048 
ATOM    368  CA  THR A  68       9.471  -9.467  -5.982 
ATOM    369  CB  THR A  68       8.762  -8.158  -6.145 
ATOM    370  OG1 THR A  68       8.269  -7.721  -4.886 
ATOM    371  CG2 THR A  68       7.598  -8.348  -7.130 
ATOM    372  C   THR A  68       9.996  -9.879  -7.324 
ATOM    373  O   THR A  68      11.059  -9.439  -7.762 
ATOM    374  N   PHE A  69       9.236 -10.761  -8.006 
ATOM    375  CA  PHE A  69       9.601 -11.241  -9.309 
ATOM    376  CB  PHE A  69       9.527 -12.774  -9.435 
ATOM    377  CG  PHE A  69      10.543 -13.384  -8.526 
ATOM    378  CD1 PHE A  69      11.831 -13.609  -8.956 
ATOM    379  CD2 PHE A  69      10.207 -13.734  -7.237 
ATOM    380  CE1 PHE A  69      12.768 -14.171  -8.120 
ATOM    381  CE2 PHE A  69      11.140 -14.295  -6.395 
ATOM    382  CZ  PHE A  69      12.423 -14.515  -6.835 
ATOM    383  C   PHE A  69       8.608 -10.690 -10.287 
ATOM    384  O   PHE A  69       7.415 -10.605 -10.001 
ATOM    385  N   ILE A  70       9.099 -10.300 -11.480 
ATOM    386  CA  ILE A  70       8.279  -9.766 -12.530 
ATOM    387  CB  ILE A  70       8.894  -8.585 -13.228 
ATOM    388  CG1 ILE A  70       9.137  -7.438 -12.235 
ATOM    389  CG2 ILE A  70       7.982  -8.201 -14.407 
ATOM    390  CD1 ILE A  70      10.026  -6.325 -12.786 
ATOM    391  C   ILE A  70       8.146 -10.852 -13.550 
ATOM    392  O   ILE A  70       9.106 -11.572 -13.824 
ATOM    393  N   HIS A  71       6.934 -11.011 -14.122 
ATOM    394  CA  HIS A  71       6.704 -12.056 -15.078 
ATOM    395  ND1 HIS A  71       6.623 -14.322 -12.875 
ATOM    396  CG  HIS A  71       5.646 -13.442 -13.288 
ATOM    397  CB  HIS A  71       5.509 -12.942 -14.696 
ATOM    398  NE2 HIS A  71       5.416 -13.823 -11.074 
ATOM    399  CD2 HIS A  71       4.918 -13.148 -12.176 
ATOM    400  CE1 HIS A  71       6.439 -14.514 -11.544 
ATOM    401  C   HIS A  71       6.415 -11.410 -16.399 
ATOM    402  O   HIS A  71       6.310 -10.188 -16.486 
ATOM    403  N   GLY A  72       6.286 -12.218 -17.476 
ATOM    404  CA  GLY A  72       6.017 -11.656 -18.772 
ATOM    405  C   GLY A  72       7.295 -11.593 -19.560 
ATOM    406  O   GLY A  72       8.294 -12.209 -19.193 
ATOM    407  N   ASN A  73       7.269 -10.867 -20.702 
ATOM    408  CA  ASN A  73       8.405 -10.782 -21.584 
ATOM    409  CB  ASN A  73       8.034 -10.508 -23.057 
ATOM    410  CG  ASN A  73       7.346  -9.151 -23.163 
ATOM    411  OD1 ASN A  73       7.968  -8.146 -23.502 
ATOM    412  ND2 ASN A  73       6.017  -9.119 -22.872 
ATOM    413  C   ASN A  73       9.371  -9.723 -21.133 
ATOM    414  O   ASN A  73       8.994  -8.716 -20.538 
ATOM    415  N   LYS A  74      10.668  -9.952 -21.434 
ATOM    416  CA  LYS A  74      11.764  -9.101 -21.052 
ATOM    417  CB  LYS A  74      13.152  -9.709 -21.329 
ATOM    418  CG  LYS A  74      13.502 -10.903 -20.438 
ATOM    419  CD  LYS A  74      14.866 -11.514 -20.762 
ATOM    420  CE  LYS A  74      14.989 -11.999 -22.206 
ATOM    421  NZ  LYS A  74      16.380 -12.427 -22.480 
ATOM    422  C   LYS A  74      11.726  -7.769 -21.741 
ATOM    423  O   LYS A  74      12.108  -6.759 -21.152 
ATOM    424  N   ARG A  75      11.268  -7.726 -23.005 
ATOM    425  CA  ARG A  75      11.336  -6.518 -23.783 
ATOM    426  CB  ARG A  75      10.706  -6.680 -25.174 
ATOM    427  CG  ARG A  75      11.275  -7.856 -25.964 
ATOM    428  CD  ARG A  75      10.777  -7.928 -27.407 
ATOM    429  NE  ARG A  75       9.288  -7.909 -27.372 
ATOM    430  CZ  ARG A  75       8.587  -9.047 -27.093 
ATOM    431  NH1 ARG A  75       9.247 -10.192 -26.754 
ATOM    432  NH2 ARG A  75       7.223  -9.036 -27.147 
ATOM    433  C   ARG A  75      10.568  -5.434 -23.096 
ATOM    434  O   ARG A  75      11.000  -4.283 -23.058 
ATOM    435  N   SER A  76       9.396  -5.775 -22.533 
ATOM    436  CA  SER A  76       8.562  -4.791 -21.905 
ATOM    437  CB  SER A  76       7.236  -5.385 -21.396 
ATOM    438  OG  SER A  76       6.471  -5.878 -22.487 
ATOM    439  C   SER A  76       9.281  -4.196 -20.730 
ATOM    440  O   SER A  76       9.132  -3.009 -20.441 
ATOM    441  N   ILE A  77      10.063  -5.017 -20.003 
ATOM    442  CA  ILE A  77      10.777  -4.552 -18.848 
ATOM    443  CB  ILE A  77      11.426  -5.664 -18.076 
ATOM    444  CG1 ILE A  77      10.357  -6.647 -17.572 
ATOM    445  CG2 ILE A  77      12.260  -5.039 -16.946 
ATOM    446  CD1 ILE A  77      10.932  -7.947 -17.010 
ATOM    447  C   ILE A  77      11.850  -3.586 -19.254 
ATOM    448  O   ILE A  77      12.029  -2.547 -18.626 
ATOM    449  N   LYS A  78      12.600  -3.902 -20.324 
ATOM    450  CA  LYS A  78      13.670  -3.048 -20.763 
ATOM    451  CB  LYS A  78      14.457  -3.613 -21.957 
ATOM    452  CG  LYS A  78      15.314  -4.836 -21.619 
ATOM    453  CD  LYS A  78      15.896  -5.526 -22.854 
ATOM    454  CE  LYS A  78      16.828  -6.696 -22.531 
ATOM    455  NZ  LYS A  78      16.037  -7.912 -22.246 
ATOM    456  C   LYS A  78      13.105  -1.727 -21.186 
ATOM    457  O   LYS A  78      13.736  -0.686 -21.012 
ATOM    458  N   ALA A  79      11.881  -1.748 -21.741 
ATOM    459  CA  ALA A  79      11.200  -0.603 -22.284 
ATOM    460  CB  ALA A  79       9.821  -0.951 -22.871 
ATOM    461  C   ALA A  79      10.987   0.445 -21.231 
ATOM    462  O   ALA A  79      10.878   1.630 -21.545 
ATOM    463  N   ILE A  80      10.868   0.044 -19.956 
ATOM    464  CA  ILE A  80      10.626   1.016 -18.927 
ATOM    465  CB  ILE A  80      10.255   0.446 -17.581 
ATOM    466  CG1 ILE A  80      11.316  -0.473 -16.984 
ATOM    467  CG2 ILE A  80       8.892  -0.240 -17.747 
ATOM    468  CD1 ILE A  80      10.900  -1.026 -15.623 
ATOM    469  C   ILE A  80      11.745   2.022 -18.874 
ATOM    470  O   ILE A  80      11.546   3.160 -18.452 
ATOM    471  N   CYS A  81      12.966   1.624 -19.275 
ATOM    472  CA  CYS A  81      14.117   2.486 -19.280 
ATOM    473  CB  CYS A  81      15.428   1.734 -19.567 
ATOM    474  SG  CYS A  81      15.754   0.459 -18.312 
ATOM    475  C   CYS A  81      13.959   3.596 -20.289 
ATOM    476  O   CYS A  81      14.689   4.586 -20.237 
ATOM    477  N   GLU A  82      13.062   3.434 -21.284 
ATOM    478  CA  GLU A  82      12.862   4.454 -22.277 
ATOM    479  CB  GLU A  82      12.970   3.920 -23.715 
ATOM    480  CG  GLU A  82      11.961   2.809 -24.013 
ATOM    481  CD  GLU A  82      12.156   2.352 -25.452 
ATOM    482  OE1 GLU A  82      12.213   3.228 -26.356 
ATOM    483  OE2 GLU A  82      12.249   1.114 -25.666 
ATOM    484  C   GLU A  82      11.484   5.028 -22.107 
ATOM    485  O   GLU A  82      10.696   4.562 -21.287 
ATOM    486  N   ASN A  83      11.173   6.085 -22.884 
ATOM    487  CA  ASN A  83       9.911   6.767 -22.808 
ATOM    488  CB  ASN A  83       9.851   8.042 -23.664 
ATOM    489  CG  ASN A  83      10.676   9.103 -22.944 
ATOM    490  OD1 ASN A  83      10.664   9.185 -21.715 
ATOM    491  ND2 ASN A  83      11.416   9.938 -23.723 
ATOM    492  C   ASN A  83       8.817   5.839 -23.229 
ATOM    493  O   ASN A  83       7.665   6.001 -22.831 
ATOM    494  N   LYS A  84       9.156   4.826 -24.043 
ATOM    495  CA  LYS A  84       8.180   3.925 -24.580 
ATOM    496  CB  LYS A  84       8.857   2.817 -25.416 
ATOM    497  CG  LYS A  84       7.921   1.834 -26.122 
ATOM    498  CD  LYS A  84       7.153   0.911 -25.178 
ATOM    499  CE  LYS A  84       6.396  -0.197 -25.909 
ATOM    500  NZ  LYS A  84       7.357  -1.190 -26.441 
ATOM    501  C   LYS A  84       7.386   3.298 -23.466 
ATOM    502  O   LYS A  84       6.161   3.232 -23.563 
ATOM    503  N   ASN A  85       8.029   2.807 -22.383 
ATOM    504  CA  ASN A  85       7.206   2.217 -21.358 
ATOM    505  CB  ASN A  85       7.343   0.680 -21.318 
ATOM    506  CG  ASN A  85       6.232   0.074 -20.468 
ATOM    507  OD1 ASN A  85       5.067   0.455 -20.576 
ATOM    508  ND2 ASN A  85       6.604  -0.897 -19.592 
ATOM    509  C   ASN A  85       7.600   2.737 -20.000 
ATOM    510  O   ASN A  85       7.516   2.004 -19.015 
ATOM    511  N   GLY A  86       7.987   4.025 -19.869 
ATOM    512  CA  GLY A  86       8.358   4.440 -18.541 
ATOM    513  C   GLY A  86       8.406   5.935 -18.432 
ATOM    514  O   GLY A  86       8.529   6.651 -19.426 
ATOM    515  N   ASN A  87       8.313   6.432 -17.176 
ATOM    516  CA  ASN A  87       8.388   7.834 -16.866 
ATOM    517  CB  ASN A  87       7.070   8.434 -16.338 
ATOM    518  CG  ASN A  87       6.033   8.383 -17.450 
ATOM    519  OD1 ASN A  87       5.564   7.312 -17.828 
ATOM    520  ND2 ASN A  87       5.650   9.574 -17.983 
ATOM    521  C   ASN A  87       9.381   7.966 -15.753 
ATOM    522  O   ASN A  87       9.660   7.005 -15.039 
ATOM    523  N   PRO A  88       9.943   9.130 -15.590 
ATOM    524  CA  PRO A  88      10.890   9.367 -14.542 
ATOM    525  CD  PRO A  88       9.915  10.189 -16.582 
ATOM    526  CB  PRO A  88      11.522  10.727 -14.851 
ATOM    527  CG  PRO A  88      10.555  11.384 -15.857 
ATOM    528  C   PRO A  88      10.168   9.304 -13.236 
ATOM    529  O   PRO A  88       9.050   9.812 -13.144 
ATOM    530  N   HIS A  89      10.804   8.706 -12.212 
ATOM    531  CA  HIS A  89      10.210   8.527 -10.923 
ATOM    532  ND1 HIS A  89       7.895   6.729  -9.424 
ATOM    533  CG  HIS A  89       9.268   6.743  -9.344 
ATOM    534  CB  HIS A  89      10.169   7.046 -10.506 
ATOM    535  NE2 HIS A  89       8.415   6.182  -7.333 
ATOM    536  CD2 HIS A  89       9.569   6.408  -8.061 
ATOM    537  CE1 HIS A  89       7.434   6.387  -8.195 
ATOM    538  C   HIS A  89      11.094   9.291 -10.006 
ATOM    539  O   HIS A  89      12.249   9.524 -10.348 
ATOM    540  N   ARG A  90      10.614   9.570  -8.777 
ATOM    541  CA  ARG A  90      11.134  10.633  -7.973 
ATOM    542  CB  ARG A  90      10.638  10.532  -6.524 
ATOM    543  CG  ARG A  90       9.118  10.621  -6.401 
ATOM    544  CD  ARG A  90       8.581  12.052  -6.436 
ATOM    545  NE  ARG A  90       7.099  11.972  -6.308 
ATOM    546  CZ  ARG A  90       6.398  13.027  -5.801 
ATOM    547  NH1 ARG A  90       7.050  14.164  -5.418 
ATOM    548  NH2 ARG A  90       5.043  12.938  -5.660 
ATOM    549  C   ARG A  90      12.627  10.723  -7.915 
ATOM    550  O   ARG A  90      13.186  11.625  -8.535 
ATOM    551  N   GLU A  91      13.353   9.801  -7.262 
ATOM    552  CA  GLU A  91      14.755  10.115  -7.224 
ATOM    553  CB  GLU A  91      15.367  10.061  -5.812 
ATOM    554  CG  GLU A  91      14.958  11.232  -4.914 
ATOM    555  CD  GLU A  91      13.537  11.000  -4.427 
ATOM    556  OE1 GLU A  91      13.280   9.918  -3.836 
ATOM    557  OE2 GLU A  91      12.688  11.907  -4.644 
ATOM    558  C   GLU A  91      15.504   9.143  -8.074 
ATOM    559  O   GLU A  91      15.859   8.056  -7.623 
ATOM    560  N   ASN A  92      15.780   9.542  -9.330 
ATOM    561  CA  ASN A  92      16.570   8.776 -10.253 
ATOM    562  CB  ASN A  92      18.015   8.583  -9.762 
ATOM    563  CG  ASN A  92      18.669   9.953  -9.678 
ATOM    564  OD1 ASN A  92      18.547  10.766 -10.593 
ATOM    565  ND2 ASN A  92      19.371  10.227  -8.547 
ATOM    566  C   ASN A  92      15.991   7.412 -10.460 
ATOM    567  O   ASN A  92      16.733   6.456 -10.678 
ATOM    568  N   LEU A  93      14.653   7.283 -10.421 
ATOM    569  CA  LEU A  93      14.046   5.998 -10.644 
ATOM    570  CB  LEU A  93      13.196   5.499  -9.462 
ATOM    571  CG  LEU A  93      14.013   5.127  -8.208 
ATOM    572  CD1 LEU A  93      13.097   4.644  -7.072 
ATOM    573  CD2 LEU A  93      15.107   4.099  -8.543 
ATOM    574  C   LEU A  93      13.141   6.137 -11.825 
ATOM    575  O   LEU A  93      12.979   7.226 -12.373 
ATOM    576  N   ARG A  94      12.563   5.007 -12.286 
ATOM    577  CA  ARG A  94      11.651   5.047 -13.395 
ATOM    578  CB  ARG A  94      12.264   4.533 -14.706 
ATOM    579  CG  ARG A  94      13.421   5.410 -15.185 
ATOM    580  CD  ARG A  94      13.981   5.008 -16.550 
ATOM    581  NE  ARG A  94      12.929   5.315 -17.557 
ATOM    582  CZ  ARG A  94      12.803   6.585 -18.040 
ATOM    583  NH1 ARG A  94      13.625   7.577 -17.590 
ATOM    584  NH2 ARG A  94      11.843   6.868 -18.966 
ATOM    585  C   ARG A  94      10.481   4.169 -13.054 
ATOM    586  O   ARG A  94      10.637   3.137 -12.403 
ATOM    587  N   ILE A  95       9.268   4.577 -13.488 
ATOM    588  CA  ILE A  95       8.059   3.839 -13.228 
ATOM    589  CB  ILE A  95       7.025   4.653 -12.501 
ATOM    590  CG1 ILE A  95       5.820   3.791 -12.084 
ATOM    591  CG2 ILE A  95       6.656   5.846 -13.397 
ATOM    592  CD1 ILE A  95       6.118   2.807 -10.956 
ATOM    593  C   ILE A  95       7.471   3.433 -14.552 
ATOM    594  O   ILE A  95       7.417   4.230 -15.487 
ATOM    595  N   SER A  96       7.017   2.167 -14.668 
ATOM    596  CA  SER A  96       6.520   1.669 -15.924 
ATOM    597  CB  SER A  96       6.521   0.132 -16.021 
ATOM    598  OG  SER A  96       5.638  -0.423 -15.057 
ATOM    599  C   SER A  96       5.122   2.137 -16.200 
ATOM    600  O   SER A  96       4.324   2.355 -15.289 
ATOM    601  N   LYS A  97       4.824   2.366 -17.497 
ATOM    602  CA  LYS A  97       3.513   2.735 -17.955 
ATOM    603  CB  LYS A  97       3.499   3.283 -19.390 
ATOM    604  CG  LYS A  97       4.096   4.687 -19.504 
ATOM    605  CD  LYS A  97       4.273   5.153 -20.949 
ATOM    606  CE  LYS A  97       4.718   6.611 -21.063 
ATOM    607  NZ  LYS A  97       6.152   6.728 -20.709 
ATOM    608  C   LYS A  97       2.610   1.543 -17.924 
ATOM    609  O   LYS A  97       1.429   1.655 -17.600 
ATOM    610  N   SER A  98       3.157   0.372 -18.304 
ATOM    611  CA  SER A  98       2.430  -0.864 -18.402 
ATOM    612  CB  SER A  98       3.113  -1.826 -19.387 
ATOM    613  OG  SER A  98       2.438  -3.069 -19.433 
ATOM    614  C   SER A  98       2.391  -1.529 -17.062 
ATOM    615  O   SER A  98       3.191  -1.233 -16.178 
ATOM    616  N   SER A  99       1.438  -2.468 -16.892 
ATOM    617  CA  SER A  99       1.316  -3.181 -15.654 
ATOM    618  CB  SER A  99      -0.138  -3.329 -15.182 
ATOM    619  OG  SER A  99      -0.171  -4.036 -13.953 
ATOM    620  C   SER A  99       1.866  -4.551 -15.901 
ATOM    621  O   SER A  99       1.756  -5.075 -17.006 
ATOM    622  N   PHE A 100       2.499  -5.160 -14.875 
ATOM    623  CA  PHE A 100       3.096  -6.452 -15.063 
ATOM    624  CB  PHE A 100       4.625  -6.462 -14.858 
ATOM    625  CG  PHE A 100       5.327  -5.637 -15.887 
ATOM    626  CD1 PHE A 100       5.439  -4.271 -15.743 
ATOM    627  CD2 PHE A 100       5.897  -6.234 -16.988 
ATOM    628  CE1 PHE A 100       6.097  -3.516 -16.687 
ATOM    629  CE2 PHE A 100       6.556  -5.484 -17.934 
ATOM    630  CZ  PHE A 100       6.657  -4.121 -17.787 
ATOM    631  C   PHE A 100       2.572  -7.384 -14.016 
ATOM    632  O   PHE A 100       2.195  -6.966 -12.922 
ATOM    633  N   GLN A 101       2.513  -8.691 -14.344 
ATOM    634  CA  GLN A 101       2.171  -9.658 -13.345 
ATOM    635  CB  GLN A 101       1.839 -11.052 -13.904 
ATOM    636  CG  GLN A 101       0.489 -11.131 -14.617 
ATOM    637  CD  GLN A 101      -0.593 -11.194 -13.547 
ATOM    638  OE1 GLN A 101      -0.366 -11.697 -12.449 
ATOM    639  NE2 GLN A 101      -1.804 -10.667 -13.873 
ATOM    640  C   GLN A 101       3.394  -9.793 -12.496 
ATOM    641  O   GLN A 101       4.508  -9.873 -13.015 
ATOM    642  N   VAL A 102       3.218  -9.802 -11.161 
ATOM    643  CA  VAL A 102       4.354  -9.886 -10.293 
ATOM    644  CB  VAL A 102       4.759  -8.562  -9.714 
ATOM    645  CG1 VAL A 102       5.195  -7.637 -10.861 
ATOM    646  CG2 VAL A 102       3.584  -8.007  -8.887 
ATOM    647  C   VAL A 102       4.011 -10.774  -9.139 
ATOM    648  O   VAL A 102       2.841 -11.025  -8.854 
ATOM    649  N   THR A 103       5.050 -11.314  -8.467 
ATOM    650  CA  THR A 103       4.829 -12.120  -7.304 
ATOM    651  CB  THR A 103       5.112 -13.577  -7.530 
ATOM    652  OG1 THR A 103       4.295 -14.080  -8.577 
ATOM    653  CG2 THR A 103       4.826 -14.343  -6.226 
ATOM    654  C   THR A 103       5.781 -11.637  -6.255 
ATOM    655  O   THR A 103       6.988 -11.574  -6.489 
ATOM    656  N   THR A 104       5.262 -11.297  -5.057 
ATOM    657  CA  THR A 104       6.109 -10.812  -4.005 
ATOM    658  CB  THR A 104       5.546  -9.614  -3.295 
ATOM    659  OG1 THR A 104       5.356  -8.546  -4.210 
ATOM    660  CG2 THR A 104       6.514  -9.193  -2.176 
ATOM    661  C   THR A 104       6.242 -11.896  -2.986 
ATOM    662  O   THR A 104       5.251 -12.502  -2.581 
ATOM    663  N   CYS A 105       7.490 -12.172  -2.555 
ATOM    664  CA  CYS A 105       7.738 -13.200  -1.586 
ATOM    665  CB  CYS A 105       8.849 -14.165  -2.029 
ATOM    666  SG  CYS A 105       8.448 -14.908  -3.639 
ATOM    667  C   CYS A 105       8.189 -12.511  -0.339 
ATOM    668  O   CYS A 105       9.178 -11.779  -0.349 
ATOM    669  N   LYS A 106       7.459 -12.730   0.774 
ATOM    670  CA  LYS A 106       7.781 -12.086   2.014 
ATOM    671  CB  LYS A 106       6.585 -11.338   2.628 
ATOM    672  CG  LYS A 106       6.127 -10.139   1.793 
ATOM    673  CD  LYS A 106       4.735  -9.634   2.178 
ATOM    674  CE  LYS A 106       4.309  -8.374   1.425 
ATOM    675  NZ  LYS A 106       5.014  -7.194   1.974 
ATOM    676  C   LYS A 106       8.204 -13.134   2.988 
ATOM    677  O   LYS A 106       7.514 -14.131   3.203 
ATOM    678  N   LEU A 107       9.370 -12.908   3.618 
ATOM    679  CA  LEU A 107       9.910 -13.866   4.533 
ATOM    680  CB  LEU A 107      11.381 -13.570   4.883 
ATOM    681  CG  LEU A 107      12.026 -14.570   5.857 
ATOM    682  CD1 LEU A 107      12.138 -15.973   5.238 
ATOM    683  CD2 LEU A 107      13.375 -14.044   6.370 
ATOM    684  C   LEU A 107       9.105 -13.824   5.787 
ATOM    685  O   LEU A 107       8.661 -12.764   6.225 
ATOM    686  N   HIS A 108       8.855 -15.005   6.380 
ATOM    687  CA  HIS A 108       8.191 -15.020   7.648 
ATOM    688  ND1 HIS A 108       6.503 -17.160   5.722 
ATOM    689  CG  HIS A 108       6.507 -16.861   7.063 
ATOM    690  CB  HIS A 108       6.725 -15.489   7.618 
ATOM    691  NE2 HIS A 108       6.076 -19.059   6.793 
ATOM    692  CD2 HIS A 108       6.247 -18.033   7.703 
ATOM    693  CE1 HIS A 108       6.239 -18.488   5.615 
ATOM    694  C   HIS A 108       8.993 -15.906   8.534 
ATOM    695  O   HIS A 108       9.644 -16.843   8.076 
ATOM    696  N   GLY A 109       8.958 -15.620   9.846 
ATOM    697  CA  GLY A 109       9.793 -16.334  10.759 
ATOM    698  C   GLY A 109      10.861 -15.362  11.144 
ATOM    699  O   GLY A 109      11.206 -14.465  10.376 
ATOM    700  N   GLY A 110      11.378 -15.513  12.376 
ATOM    701  CA  GLY A 110      12.344 -14.642  12.983 
ATOM    702  C   GLY A 110      13.717 -14.700  12.379 
ATOM    703  O   GLY A 110      14.419 -13.689  12.376 
ATOM    704  N   SER A 111      14.166 -15.876  11.892 
ATOM    705  CA  SER A 111      15.555 -15.993  11.521 
ATOM    706  CB  SER A 111      16.129 -17.404  11.740 
ATOM    707  OG  SER A 111      17.494 -17.439  11.353 
ATOM    708  C   SER A 111      15.827 -15.629  10.092 
ATOM    709  O   SER A 111      15.060 -15.888   9.167 
ATOM    710  N   PRO A 112      16.953 -14.967   9.967 
ATOM    711  CA  PRO A 112      17.492 -14.571   8.686 
ATOM    712  CD  PRO A 112      17.334 -14.031  11.015 
ATOM    713  CB  PRO A 112      18.504 -13.462   8.973 
ATOM    714  CG  PRO A 112      18.025 -12.860  10.301 
ATOM    715  C   PRO A 112      18.112 -15.709   7.930 
ATOM    716  O   PRO A 112      18.498 -15.507   6.778 
ATOM    717  N   TRP A 113      18.254 -16.900   8.543 
ATOM    718  CA  TRP A 113      18.952 -17.947   7.848 
ATOM    719  CB  TRP A 113      20.140 -18.493   8.653 
ATOM    720  CG  TRP A 113      21.239 -17.473   8.801 
ATOM    721  CD2 TRP A 113      22.171 -17.157   7.757 
ATOM    722  CD1 TRP A 113      21.549 -16.668   9.857 
ATOM    723  NE1 TRP A 113      22.625 -15.874   9.541 
ATOM    724  CE2 TRP A 113      23.017 -16.164   8.250 
ATOM    725  CE3 TRP A 113      22.310 -17.654   6.495 
ATOM    726  CZ2 TRP A 113      24.022 -15.652   7.480 
ATOM    727  CZ3 TRP A 113      23.322 -17.137   5.721 
ATOM    728  CH2 TRP A 113      24.162 -16.156   6.206 
ATOM    729  C   TRP A 113      18.019 -19.078   7.526 
ATOM    730  O   TRP A 113      16.980 -19.259   8.157 
ATOM    731  N   PRO A 114      18.387 -19.844   6.525 
ATOM    732  CA  PRO A 114      17.605 -20.941   6.018 
ATOM    733  CD  PRO A 114      19.726 -19.807   5.959 
ATOM    734  CB  PRO A 114      18.412 -21.510   4.849 
ATOM    735  CG  PRO A 114      19.865 -21.131   5.190 
ATOM    736  C   PRO A 114      17.349 -21.963   7.077 
ATOM    737  O   PRO A 114      18.132 -22.055   8.021 
ATOM    738  N   PRO A 115      16.287 -22.717   6.949 
ATOM    739  CA  PRO A 115      15.417 -22.592   5.810 
ATOM    740  CD  PRO A 115      16.308 -24.080   7.460 
ATOM    741  CB  PRO A 115      14.554 -23.850   5.796 
ATOM    742  CG  PRO A 115      15.436 -24.898   6.494 
ATOM    743  C   PRO A 115      14.624 -21.326   5.826 
ATOM    744  O   PRO A 115      14.324 -20.822   6.907 
ATOM    745  N   CYS A 116      14.262 -20.805   4.637 
ATOM    746  CA  CYS A 116      13.552 -19.559   4.576 
ATOM    747  CB  CYS A 116      14.136 -18.609   3.509 
ATOM    748  SG  CYS A 116      15.947 -18.432   3.606 
ATOM    749  C   CYS A 116      12.141 -19.851   4.153 
ATOM    750  O   CYS A 116      11.913 -20.416   3.083 
ATOM    751  N   GLN A 117      11.145 -19.461   4.980 
ATOM    752  CA  GLN A 117       9.776 -19.689   4.605 
ATOM    753  CB  GLN A 117       8.829 -20.057   5.761 
ATOM    754  CG  GLN A 117       9.262 -21.272   6.578 
ATOM    755  CD  GLN A 117       9.944 -20.724   7.818 
ATOM    756  OE1 GLN A 117      10.525 -19.641   7.791 
ATOM    757  NE2 GLN A 117       9.847 -21.480   8.943 
ATOM    758  C   GLN A 117       9.264 -18.399   4.045 
ATOM    759  O   GLN A 117       9.593 -17.322   4.542 
ATOM    760  N   TYR A 118       8.444 -18.476   2.979 
ATOM    761  CA  TYR A 118       7.961 -17.279   2.352 
ATOM    762  CB  TYR A 118       8.554 -17.047   0.952 
ATOM    763  CG  TYR A 118      10.003 -16.728   1.079 
ATOM    764  CD1 TYR A 118      10.406 -15.445   1.371 
ATOM    765  CD2 TYR A 118      10.958 -17.702   0.895 
ATOM    766  CE1 TYR A 118      11.740 -15.138   1.486 
ATOM    767  CE2 TYR A 118      12.294 -17.401   1.008 
ATOM    768  CZ  TYR A 118      12.686 -16.117   1.304 
ATOM    769  OH  TYR A 118      14.057 -15.806   1.420 
ATOM    770  C   TYR A 118       6.480 -17.356   2.150 
ATOM    771  O   TYR A 118       5.907 -18.436   2.018 
ATOM    772  N   ARG A 119       5.827 -16.174   2.139 
ATOM    773  CA  ARG A 119       4.427 -16.059   1.843 
ATOM    774  CB  ARG A 119       3.652 -15.202   2.858 
ATOM    775  CG  ARG A 119       3.673 -15.788   4.269 
ATOM    776  CD  ARG A 119       2.594 -16.840   4.518 
ATOM    777  NE  ARG A 119       2.885 -17.449   5.844 
ATOM    778  CZ  ARG A 119       1.863 -17.879   6.638 
ATOM    779  NH1 ARG A 119       0.571 -17.731   6.223 
ATOM    780  NH2 ARG A 119       2.135 -18.448   7.848 
ATOM    781  C   ARG A 119       4.365 -15.344   0.526 
ATOM    782  O   ARG A 119       5.061 -14.349   0.325 
ATOM    783  N   ALA A 120       3.524 -15.828  -0.411 
ATOM    784  CA  ALA A 120       3.516 -15.241  -1.722 
ATOM    785  CB  ALA A 120       3.540 -16.279  -2.857 
ATOM    786  C   ALA A 120       2.290 -14.411  -1.918 
ATOM    787  O   ALA A 120       1.191 -14.774  -1.498 
ATOM    788  N   THR A 121       2.473 -13.235  -2.553 
ATOM    789  CA  THR A 121       1.362 -12.387  -2.858 
ATOM    790  CB  THR A 121       1.414 -11.077  -2.132 
ATOM    791  OG1 THR A 121       1.493 -11.279  -0.729 
ATOM    792  CG2 THR A 121       0.136 -10.304  -2.467 
ATOM    793  C   THR A 121       1.454 -12.058  -4.319 
ATOM    794  O   THR A 121       2.368 -11.355  -4.746 
ATOM    795  N   ALA A 122       0.503 -12.561  -5.131 
ATOM    796  CA  ALA A 122       0.506 -12.258  -6.535 
ATOM    797  CB  ALA A 122      -0.363 -13.214  -7.372 
ATOM    798  C   ALA A 122      -0.051 -10.879  -6.695 
ATOM    799  O   ALA A 122      -0.797 -10.403  -5.841 
ATOM    800  N   GLY A 123       0.311 -10.190  -7.800 
ATOM    801  CA  GLY A 123      -0.202  -8.866  -8.009 
ATOM    802  C   GLY A 123      -0.066  -8.514  -9.455 
ATOM    803  O   GLY A 123       0.601  -9.210 -10.221 
ATOM    804  N   PHE A 124      -0.738  -7.418  -9.864 
ATOM    805  CA  PHE A 124      -0.677  -6.940 -11.215 
ATOM    806  CB  PHE A 124      -1.952  -7.333 -11.988 
ATOM    807  CG  PHE A 124      -1.880  -6.953 -13.427 
ATOM    808  CD1 PHE A 124      -1.110  -7.677 -14.309 
ATOM    809  CD2 PHE A 124      -2.620  -5.893 -13.902 
ATOM    810  CE1 PHE A 124      -1.058  -7.330 -15.640 
ATOM    811  CE2 PHE A 124      -2.573  -5.544 -15.231 
ATOM    812  CZ  PHE A 124      -1.789  -6.263 -16.103 
ATOM    813  C   PHE A 124      -0.614  -5.444 -11.112 
ATOM    814  O   PHE A 124      -1.586  -4.807 -10.707 
ATOM    815  N   ARG A 125       0.538  -4.838 -11.470 
ATOM    816  CA  ARG A 125       0.653  -3.408 -11.368 
ATOM    817  CB  ARG A 125       0.731  -2.905  -9.919 
ATOM    818  CG  ARG A 125       1.922  -3.477  -9.148 
ATOM    819  CD  ARG A 125       2.201  -2.737  -7.841 
ATOM    820  NE  ARG A 125       2.654  -1.368  -8.212 
ATOM    821  CZ  ARG A 125       2.539  -0.343  -7.320 
ATOM    822  NH1 ARG A 125       2.021  -0.575  -6.078 
ATOM    823  NH2 ARG A 125       2.940   0.912  -7.672 
ATOM    824  C   ARG A 125       1.930  -2.974 -12.029 
ATOM    825  O   ARG A 125       2.704  -3.796 -12.517 
ATOM    826  N   ASN A 126       2.164  -1.643 -12.058 
ATOM    827  CA  ASN A 126       3.348  -1.060 -12.631 
ATOM    828  CB  ASN A 126       3.319   0.475 -12.733 
ATOM    829  CG  ASN A 126       2.288   0.920 -13.750 
ATOM    830  OD1 ASN A 126       1.798   0.128 -14.551 
ATOM    831  ND2 ASN A 126       1.954   2.238 -13.724 
ATOM    832  C   ASN A 126       4.475  -1.326 -11.687 
ATOM    833  O   ASN A 126       4.252  -1.649 -10.522 
ATOM    834  N   VAL A 127       5.728  -1.187 -12.170 
ATOM    835  CA  VAL A 127       6.853  -1.442 -11.318 
ATOM    836  CB  VAL A 127       7.620  -2.670 -11.710 
ATOM    837  CG1 VAL A 127       6.692  -3.888 -11.560 
ATOM    838  CG2 VAL A 127       8.164  -2.479 -13.137 
ATOM    839  C   VAL A 127       7.801  -0.286 -11.389 
ATOM    840  O   VAL A 127       7.791   0.482 -12.349 
ATOM    841  N   VAL A 128       8.640  -0.129 -10.338 
ATOM    842  CA  VAL A 128       9.608   0.932 -10.290 
ATOM    843  CB  VAL A 128       9.558   1.739  -9.024 
ATOM    844  CG1 VAL A 128      10.684   2.788  -9.058 
ATOM    845  CG2 VAL A 128       8.156   2.343  -8.876 
ATOM    846  C   VAL A 128      10.968   0.306 -10.332 
ATOM    847  O   VAL A 128      11.242  -0.659  -9.620 
ATOM    848  N   VAL A 129      11.864   0.853 -11.180 
ATOM    849  CA  VAL A 129      13.192   0.316 -11.293 
ATOM    850  CB  VAL A 129      13.377  -0.597 -12.470 
ATOM    851  CG1 VAL A 129      12.475  -1.829 -12.285 
ATOM    852  CG2 VAL A 129      13.103   0.196 -13.761 
ATOM    853  C   VAL A 129      14.143   1.454 -11.487 
ATOM    854  O   VAL A 129      13.740   2.610 -11.599 
ATOM    855  N   ALA A 130      15.453   1.141 -11.469 
ATOM    856  CA  ALA A 130      16.471   2.102 -11.776 
ATOM    857  CB  ALA A 130      17.570   2.201 -10.704 
ATOM    858  C   ALA A 130      17.107   1.586 -13.029 
ATOM    859  O   ALA A 130      17.251   0.376 -13.195 
ATOM    860  N   CYS A 131      17.489   2.483 -13.964 
ATOM    861  CA  CYS A 131      18.044   1.992 -15.195 
ATOM    862  CB  CYS A 131      17.222   2.356 -16.450 
ATOM    863  SG  CYS A 131      15.649   1.450 -16.538 
ATOM    864  C   CYS A 131      19.424   2.528 -15.408 
ATOM    865  O   CYS A 131      19.772   3.615 -14.946 
ATOM    866  N   GLU A 132      20.255   1.724 -16.108 
ATOM    867  CA  GLU A 132      21.592   2.093 -16.475 
ATOM    868  CB  GLU A 132      22.653   1.496 -15.531 
ATOM    869  CG  GLU A 132      24.095   1.876 -15.875 
ATOM    870  CD  GLU A 132      25.017   1.153 -14.901 
ATOM    871  OE1 GLU A 132      24.867  -0.090 -14.759 
ATOM    872  OE2 GLU A 132      25.883   1.833 -14.288 
ATOM    873  C   GLU A 132      21.835   1.497 -17.828 
ATOM    874  O   GLU A 132      21.581   0.315 -18.054 
ATOM    875  N   ASN A 133      22.341   2.307 -18.771 
ATOM    876  CA  ASN A 133      22.633   1.807 -20.081 
ATOM    877  CB  ASN A 133      23.666   0.669 -20.045 
ATOM    878  CG  ASN A 133      24.142   0.395 -21.460 
ATOM    879  OD1 ASN A 133      23.716   1.047 -22.412 
ATOM    880  ND2 ASN A 133      25.042  -0.612 -21.602 
ATOM    881  C   ASN A 133      21.369   1.284 -20.700 
ATOM    882  O   ASN A 133      21.405   0.415 -21.569 
ATOM    883  N   GLY A 134      20.206   1.809 -20.274 
ATOM    884  CA  GLY A 134      18.973   1.431 -20.908 
ATOM    885  C   GLY A 134      18.488   0.100 -20.407 
ATOM    886  O   GLY A 134      17.601  -0.497 -21.016 
ATOM    887  N   LEU A 135      19.052  -0.410 -19.291 
ATOM    888  CA  LEU A 135      18.626  -1.689 -18.777 
ATOM    889  CB  LEU A 135      19.722  -2.763 -18.865 
ATOM    890  CG  LEU A 135      20.118  -3.122 -20.306 
ATOM    891  CD1 LEU A 135      21.217  -4.195 -20.327 
ATOM    892  CD2 LEU A 135      18.890  -3.538 -21.130 
ATOM    893  C   LEU A 135      18.301  -1.547 -17.317 
ATOM    894  O   LEU A 135      18.890  -0.715 -16.629 
ATOM    895  N   PRO A 136      17.352  -2.313 -16.825 
ATOM    896  CA  PRO A 136      17.021  -2.252 -15.420 
ATOM    897  CD  PRO A 136      16.196  -2.669 -17.633 
ATOM    898  CB  PRO A 136      15.657  -2.921 -15.271 
ATOM    899  CG  PRO A 136      15.011  -2.730 -16.653 
ATOM    900  C   PRO A 136      18.077  -2.865 -14.544 
ATOM    901  O   PRO A 136      18.366  -4.050 -14.698 
ATOM    902  N   VAL A 137      18.700  -2.052 -13.670 
ATOM    903  CA  VAL A 137      19.685  -2.428 -12.695 
ATOM    904  CB  VAL A 137      20.708  -1.352 -12.497 
ATOM    905  CG1 VAL A 137      21.444  -1.158 -13.835 
ATOM    906  CG2 VAL A 137      20.006  -0.082 -11.995 
ATOM    907  C   VAL A 137      19.111  -2.788 -11.354 
ATOM    908  O   VAL A 137      19.737  -3.522 -10.593 
ATOM    909  N   HIS A 138      17.948  -2.222 -10.978 
ATOM    910  CA  HIS A 138      17.482  -2.425  -9.634 
ATOM    911  ND1 HIS A 138      17.868  -2.477  -6.392 
ATOM    912  CG  HIS A 138      17.517  -1.474  -7.267 
ATOM    913  CB  HIS A 138      18.027  -1.352  -8.671 
ATOM    914  NE2 HIS A 138      16.458  -1.147  -5.302 
ATOM    915  CD2 HIS A 138      16.654  -0.671  -6.586 
ATOM    916  CE1 HIS A 138      17.208  -2.233  -5.232 
ATOM    917  C   HIS A 138      15.989  -2.347  -9.596 
ATOM    918  O   HIS A 138      15.368  -1.672 -10.416 
ATOM    919  N   LEU A 139      15.380  -3.059  -8.624 
ATOM    920  CA  LEU A 139      13.959  -3.022  -8.464 
ATOM    921  CB  LEU A 139      13.328  -4.424  -8.387 
ATOM    922  CG  LEU A 139      11.796  -4.427  -8.219 
ATOM    923  CD1 LEU A 139      11.097  -3.859  -9.466 
ATOM    924  CD2 LEU A 139      11.275  -5.821  -7.830 
ATOM    925  C   LEU A 139      13.692  -2.338  -7.155 
ATOM    926  O   LEU A 139      14.328  -2.642  -6.146 
ATOM    927  N   ASP A 140      12.744  -1.377  -7.146 
ATOM    928  CA  ASP A 140      12.392  -0.683  -5.938 
ATOM    929  CB  ASP A 140      11.787   0.709  -6.222 
ATOM    930  CG  ASP A 140      11.444   1.439  -4.927 
ATOM    931  OD1 ASP A 140      10.721   0.858  -4.076 
ATOM    932  OD2 ASP A 140      11.902   2.602  -4.774 
ATOM    933  C   ASP A 140      11.357  -1.523  -5.257 
ATOM    934  O   ASP A 140      10.230  -1.654  -5.728 
ATOM    935  N   GLN A 141      11.749  -2.130  -4.123 
ATOM    936  CA  GLN A 141      10.948  -3.011  -3.316 
ATOM    937  CB  GLN A 141      11.779  -3.783  -2.278 
ATOM    938  CG  GLN A 141      12.762  -4.776  -2.905 
ATOM    939  CD  GLN A 141      11.952  -5.908  -3.523 
ATOM    940  OE1 GLN A 141      12.497  -6.786  -4.190 
ATOM    941  NE2 GLN A 141      10.610  -5.884  -3.303 
ATOM    942  C   GLN A 141       9.851  -2.293  -2.576 
ATOM    943  O   GLN A 141       8.819  -2.893  -2.282 
ATOM    944  N   SER A 142      10.034  -0.997  -2.253 
ATOM    945  CA  SER A 142       9.150  -0.301  -1.351 
ATOM    946  CB  SER A 142       9.491   1.193  -1.188 
ATOM    947  OG  SER A 142       9.124   1.919  -2.352 
ATOM    948  C   SER A 142       7.710  -0.375  -1.771 
ATOM    949  O   SER A 142       6.824  -0.464  -0.923 
ATOM    950  N   ILE A 143       7.420  -0.350  -3.080 
ATOM    951  CA  ILE A 143       6.051  -0.356  -3.517 
ATOM    952  CB  ILE A 143       5.929  -0.210  -5.009 
ATOM    953  CG1 ILE A 143       6.581  -1.395  -5.742 
ATOM    954  CG2 ILE A 143       6.534   1.151  -5.388 
ATOM    955  CD1 ILE A 143       6.281  -1.418  -7.241 
ATOM    956  C   ILE A 143       5.389  -1.633  -3.085 
ATOM    957  O   ILE A 143       4.203  -1.660  -2.760 
ATOM    958  N   PHE A 144       6.139  -2.743  -3.129 
ATOM    959  CA  PHE A 144       5.663  -4.054  -2.785 
ATOM    960  CB  PHE A 144       6.569  -5.164  -3.332 
ATOM    961  CG  PHE A 144       6.507  -4.997  -4.812 
ATOM    962  CD1 PHE A 144       5.397  -5.403  -5.519 
ATOM    963  CD2 PHE A 144       7.560  -4.429  -5.496 
ATOM    964  CE1 PHE A 144       5.340  -5.244  -6.884 
ATOM    965  CE2 PHE A 144       7.507  -4.271  -6.860 
ATOM    966  CZ  PHE A 144       6.396  -4.677  -7.557 
ATOM    967  C   PHE A 144       5.482  -4.230  -1.309 
ATOM    968  O   PHE A 144       4.699  -5.077  -0.876 
ATOM    969  N   ARG A 145       6.264  -3.500  -0.495 
ATOM    970  CA  ARG A 145       6.177  -3.640   0.929 
ATOM    971  CB  ARG A 145       7.187  -2.736   1.646 
ATOM    972  CG  ARG A 145       8.616  -2.950   1.149 
ATOM    973  CD  ARG A 145       9.671  -2.223   1.979 
ATOM    974  NE  ARG A 145       9.994  -3.112   3.127 
ATOM    975  CZ  ARG A 145      10.901  -4.116   2.955 
ATOM    976  NH1 ARG A 145      11.537  -4.250   1.755 
ATOM    977  NH2 ARG A 145      11.162  -4.987   3.973 
ATOM    978  C   ARG A 145       4.810  -3.223   1.343 
ATOM    979  O   ARG A 145       4.160  -3.893   2.145 
ATOM    980  N   ARG A 146       4.339  -2.101   0.769 
ATOM    981  CA  ARG A 146       3.061  -1.554   1.109 
ATOM    982  CB  ARG A 146       2.944  -0.061   0.750 
ATOM    983  CG  ARG A 146       4.017   0.799   1.422 
ATOM    984  CD  ARG A 146       3.933   2.291   1.088 
ATOM    985  NE  ARG A 146       5.205   2.914   1.552 
ATOM    986  CZ  ARG A 146       6.283   2.930   0.714 
ATOM    987  NH1 ARG A 146       6.168   2.412  -0.544 
ATOM    988  NH2 ARG A 146       7.470   3.456   1.131 
ATOM    989  C   ARG A 146       2.016  -2.301   0.298 
ATOM    990  O   ARG A 146       1.257  -1.625  -0.446 
ATOM    991  OXT ARG A 146       1.959  -3.554   0.415 
TER
HEADER lig_36.pdb
ATOM      1  P    DC A   1      74.277-395.707 439.016 
ATOM      2  OP1  DC A   1      74.892-395.327 440.307 
ATOM      3  OP2  DC A   1      73.218-394.806 438.511 
ATOM      4  O5'  DC A   1      75.418-395.869 437.904 
ATOM      5  C5'  DC A   1      76.097-397.133 437.780 
ATOM      6  C4'  DC A   1      76.235-397.506 436.317 
ATOM      7  O4'  DC A   1      75.083-398.245 435.822 
ATOM      8  C3'  DC A   1      76.370-396.336 435.343 
ATOM      9  O3'  DC A   1      77.273-396.701 434.307 
ATOM     10  C2'  DC A   1      74.976-396.174 434.737 
ATOM     11  C1'  DC A   1      74.671-397.662 434.595 
ATOM     12  N1   DC A   1      73.225-397.962 434.403 
ATOM     13  C2   DC A   1      72.887-399.036 433.584 
ATOM     14  O2   DC A   1      73.793-399.691 433.055 
ATOM     15  N3   DC A   1      71.574-399.326 433.395 
ATOM     16  C4   DC A   1      70.622-398.592 433.987 
ATOM     17  N4   DC A   1      69.356-398.915 433.772 
ATOM     18  C5   DC A   1      70.948-397.483 434.833 
ATOM     19  C6   DC A   1      72.266-397.210 435.008 
ATOM     20  P    DA A   2      78.306-395.610 433.756 
ATOM     21  OP1  DA A   2      79.497-395.568 434.633 
ATOM     22  OP2  DA A   2      77.605-394.323 433.550 
ATOM     23  O5'  DA A   2      78.703-396.237 432.339 
ATOM     24  C5'  DA A   2      78.686-397.668 432.179 
ATOM     25  C4'  DA A   2      78.037-398.035 430.858 
ATOM     26  O4'  DA A   2      76.592-398.178 430.969 
ATOM     27  C3'  DA A   2      78.221-397.026 429.725 
ATOM     28  O3'  DA A   2      78.374-397.732 428.500 
ATOM     29  C2'  DA A   2      76.905-396.251 429.678 
ATOM     30  C1'  DA A   2      75.988-397.448 429.914 
ATOM     31  N9   DA A   2      74.611-397.073 430.340 
ATOM     32  C8   DA A   2      74.221-396.025 431.123 
ATOM     33  N7   DA A   2      72.940-395.962 431.317 
ATOM     34  C5   DA A   2      72.441-397.049 430.611 
ATOM     35  C6   DA A   2      71.139-397.538 430.421 
ATOM     36  N6   DA A   2      70.049-396.965 430.952 
ATOM     37  N1   DA A   2      70.995-398.640 429.662 
ATOM     38  C2   DA A   2      72.082-399.204 429.138 
ATOM     39  N3   DA A   2      73.341-398.840 429.246 
ATOM     40  C4   DA A   2      73.457-397.735 430.009 
ATOM     41  P    DT A   3      79.432-397.199 427.423 
ATOM     42  OP1  DT A   3      80.781-397.706 427.761 
ATOM     43  OP2  DT A   3      79.306-395.731 427.288 
ATOM     44  O5'  DT A   3      78.909-397.908 426.088 
ATOM     45  C5'  DT A   3      78.241-399.181 426.189 
ATOM     46  C4'  DT A   3      77.017-399.196 425.296 
ATOM     47  O4'  DT A   3      75.831-398.688 425.971 
ATOM     48  C3'  DT A   3      77.109-398.349 424.026 
ATOM     49  O3'  DT A   3      76.435-399.025 422.972 
ATOM     50  C2'  DT A   3      76.337-397.072 424.356 
ATOM     51  C1'  DT A   3      75.201-397.743 425.119 
ATOM     52  N1   DT A   3      74.413-396.807 425.968 
ATOM     53  C2   DT A   3      73.068-397.057 426.094 
ATOM     54  O2   DT A   3      72.513-397.995 425.548 
ATOM     55  N3   DT A   3      72.370-396.167 426.888 
ATOM     56  C4   DT A   3      72.895-395.076 427.550 
ATOM     57  O4   DT A   3      72.170-394.350 428.233 
ATOM     58  C5   DT A   3      74.315-394.896 427.357 
ATOM     59  C7   DT A   3      74.965-393.731 428.043 
ATOM     60  C6   DT A   3      75.017-395.746 426.590 
ATOM     61  P    DG A   4      77.065-398.994 421.501 
ATOM     62  OP1  DG A   4      78.093-400.052 421.380 
ATOM     63  OP2  DG A   4      77.508-397.619 421.181 
ATOM     64  O5'  DG A   4      75.794-399.372 420.605 
ATOM     65  C5'  DG A   4      74.773-400.219 421.164 
ATOM     66  C4'  DG A   4      73.402-399.672 420.820 
ATOM     67  O4'  DG A   4      72.927-398.706 421.801 
ATOM     68  C3'  DG A   4      73.296-398.929 419.489 
ATOM     69  O3'  DG A   4      72.033-399.216 418.900 
ATOM     70  C2'  DG A   4      73.330-397.448 419.869 
ATOM     71  C1'  DG A   4      72.448-397.564 421.107 
ATOM     72  N9   DG A   4      72.545-396.392 422.023 
ATOM     73  C8   DG A   4      73.635-395.599 422.310 
ATOM     74  N7   DG A   4      73.386-394.639 423.166 
ATOM     75  C5   DG A   4      72.035-394.807 423.468 
ATOM     76  C6   DG A   4      71.195-394.067 424.340 
ATOM     77  O6   DG A   4      71.473-393.094 425.036 
ATOM     78  N1   DG A   4      69.890-394.579 424.349 
ATOM     79  C2   DG A   4      69.455-395.664 423.613 
ATOM     80  N2   DG A   4      68.170-395.996 423.762 
ATOM     81  N3   DG A   4      70.244-396.358 422.797 
ATOM     82  C4   DG A   4      71.513-395.874 422.776 
ATOM     83  P    DA A   5      71.947-399.436 417.317 
ATOM     84  OP1  DA A   5      72.298-400.838 416.992 
ATOM     85  OP2  DA A   5      72.737-398.393 416.627 
ATOM     86  O5'  DA A   5      70.388-399.195 417.049 
ATOM     87  C5'  DA A   5      69.444-399.513 418.088 
ATOM     88  C4'  DA A   5      68.412-398.410 418.206 
ATOM     89  O4'  DA A   5      68.830-397.353 419.117 
ATOM     90  C3'  DA A   5      68.078-397.670 416.911 
ATOM     91  O3'  DA A   5      66.690-397.356 416.905 
ATOM     92  C2'  DA A   5      68.870-396.366 416.995 
ATOM     93  C1'  DA A   5      68.621-396.103 418.478 
ATOM     94  N9   DA A   5      69.560-395.115 419.076 
ATOM     95  C8   DA A   5      70.878-394.908 418.779 
ATOM     96  N7   DA A   5      71.431-393.966 419.478 
ATOM     97  C5   DA A   5      70.408-393.514 420.300 
ATOM     98  C6   DA A   5      70.356-392.513 421.285 
ATOM     99  N6   DA A   5      71.406-391.752 421.623 
ATOM    100  N1   DA A   5      69.180-392.323 421.911 
ATOM    101  C2   DA A   5      68.141-393.082 421.572 
ATOM    102  N3   DA A   5      68.070-394.041 420.674 
ATOM    103  C4   DA A   5      69.259-394.211 420.061 
ATOM    104  P    DA A   6      65.872-397.484 415.534 
ATOM    105  OP1  DA A   6      65.447-398.889 415.340 
ATOM    106  OP2  DA A   6      66.654-396.884 414.431 
ATOM    107  O5'  DA A   6      64.593-396.573 415.844 
ATOM    108  C5'  DA A   6      64.128-396.462 417.201 
ATOM    109  C4'  DA A   6      63.791-395.017 417.517 
ATOM    110  O4'  DA A   6      64.942-394.274 418.009 
ATOM    111  C3'  DA A   6      63.285-394.180 416.343 
ATOM    112  O3'  DA A   6      62.284-393.285 416.812 
ATOM    113  C2'  DA A   6      64.499-393.364 415.899 
ATOM    114  C1'  DA A   6      65.020-393.048 417.298 
ATOM    115  N9   DA A   6      66.437-392.589 417.320 
ATOM    116  C8   DA A   6      67.467-392.980 416.514 
ATOM    117  N7   DA A   6      68.594-392.395 416.780 
ATOM    118  C5   DA A   6      68.290-391.554 417.842 
ATOM    119  C6   DA A   6      69.066-390.653 418.590 
ATOM    120  N6   DA A   6      70.372-390.443 418.370 
ATOM    121  N1   DA A   6      68.450-389.975 419.576 
ATOM    122  C2   DA A   6      67.153-390.189 419.790 
ATOM    123  N3   DA A   6      66.330-390.999 419.161 
ATOM    124  C4   DA A   6      66.971-391.666 418.179 
ATOM    125  P    DG A   7      60.999-393.010 415.899 
ATOM    126  OP1  DG A   7      59.997-394.078 416.119 
ATOM    127  OP2  DG A   7      61.423-392.796 414.498 
ATOM    128  O5'  DG A   7      60.463-391.634 416.514 
ATOM    129  C5'  DG A   7      60.694-391.356 417.908 
ATOM    130  C4'  DG A   7      61.143-389.919 418.081 
ATOM    131  O4'  DG A   7      62.588-389.771 417.966 
ATOM    132  C3'  DG A   7      60.588-388.921 417.065 
ATOM    133  O3'  DG A   7      60.339-387.685 417.723 
ATOM    134  C2'  DG A   7      61.725-388.715 416.064 
ATOM    135  C1'  DG A   7      62.858-388.691 417.085 
ATOM    136  N9   DG A   7      64.206-388.908 416.489 
ATOM    137  C8   DG A   7      64.570-389.699 415.421 
ATOM    138  N7   DG A   7      65.851-389.669 415.145 
ATOM    139  C5   DG A   7      66.373-388.795 416.097 
ATOM    140  C6   DG A   7      67.709-388.362 416.305 
ATOM    141  O6   DG A   7      68.723-388.667 415.682 
ATOM    142  N1   DG A   7      67.796-387.471 417.384 
ATOM    143  C2   DG A   7      66.733-387.054 418.160 
ATOM    144  N2   DG A   7      67.024-386.200 419.145 
ATOM    145  N3   DG A   7      65.481-387.461 417.965 
ATOM    146  C4   DG A   7      65.378-388.325 416.922 
ATOM    147  P    DA A   8      59.027-386.851 417.337 
ATOM    148  OP1  DA A   8      57.868-387.369 418.097 
ATOM    149  OP2  DA A   8      58.877-386.818 415.866 
ATOM    150  O5'  DA A   8      59.412-385.392 417.870 
ATOM    151  C5'  DA A   8      60.293-385.272 419.004 
ATOM    152  C4'  DA A   8      61.320-384.186 418.750 
ATOM    153  O4'  DA A   8      62.505-384.690 418.070 
ATOM    154  C3'  DA A   8      60.856-383.025 417.870 
ATOM    155  O3'  DA A   8      61.434-381.820 418.357 
ATOM    156  C2'  DA A   8      61.447-383.325 416.492 
ATOM    157  C1'  DA A   8      62.801-383.825 416.985 
ATOM    158  N9   DA A   8      63.559-384.603 415.966 
ATOM    159  C8   DA A   8      63.073-385.441 415.004 
ATOM    160  N7   DA A   8      63.991-385.977 414.260 
ATOM    161  C5   DA A   8      65.174-385.456 414.765 
ATOM    162  C6   DA A   8      66.519-385.639 414.404 
ATOM    163  N6   DA A   8      66.915-386.435 413.400 
ATOM    164  N1   DA A   8      67.447-384.970 415.114 
ATOM    165  C2   DA A   8      67.049-384.181 416.110 
ATOM    166  N3   DA A   8      65.830-383.933 416.536 
ATOM    167  C4   DA A   8      64.921-384.614 415.809 
ATOM    168  P    DA A   9      60.550-380.485 418.365 
ATOM    169  OP1  DA A   9      59.712-380.452 419.584 
ATOM    170  OP2  DA A   9      59.830-380.359 417.078 
ATOM    171  O5'  DA A   9      61.682-379.358 418.459 
ATOM    172  C5'  DA A   9      62.917-379.664 419.134 
ATOM    173  C4'  DA A   9      64.090-379.139 418.331 
ATOM    174  O4'  DA A   9      64.564-380.101 417.346 
ATOM    175  C3'  DA A   9      63.824-377.875 417.513 
ATOM    176  O3'  DA A   9      64.989-377.060 417.534 
ATOM    177  C2'  DA A   9      63.609-378.376 416.085 
ATOM    178  C1'  DA A   9      64.708-379.435 416.101 
ATOM    179  N9   DA A   9      64.581-380.447 415.016 
ATOM    180  C8   DA A   9      63.443-380.964 414.467 
ATOM    181  N7   DA A   9      63.660-381.835 413.530 
ATOM    182  C5   DA A   9      65.045-381.902 413.452 
ATOM    183  C6   DA A   9      65.912-382.654 412.642 
ATOM    184  N6   DA A   9      65.490-383.522 411.712 
ATOM    185  N1   DA A   9      67.235-382.479 412.822 
ATOM    186  C2   DA A   9      67.648-381.615 413.748 
ATOM    187  N3   DA A   9      66.937-380.862 414.558 
ATOM    188  C4   DA A   9      65.617-381.055 414.358 
ATOM    189  P    DA A  10      64.823-375.472 417.654 
ATOM    190  OP1  DA A  10      64.662-375.096 419.076 
ATOM    191  OP2  DA A  10      63.756-375.014 416.737 
ATOM    192  O5'  DA A  10      66.244-374.964 417.120 
ATOM    193  C5'  DA A  10      67.402-375.798 417.315 
ATOM    194  C4'  DA A  10      68.236-375.830 416.050 
ATOM    195  O4'  DA A  10      67.817-376.883 415.135 
ATOM    196  C3'  DA A  10      68.199-374.563 415.196 
ATOM    197  O3'  DA A  10      69.488-374.348 414.636 
ATOM    198  C2'  DA A  10      67.225-374.888 414.064 
ATOM    199  C1'  DA A  10      67.690-376.324 413.837 
ATOM    200  N9   DA A  10      66.721-377.154 413.068 
ATOM    201  C8   DA A  10      65.357-377.102 413.088 
ATOM    202  N7   DA A  10      64.788-377.960 412.300 
ATOM    203  C5   DA A  10      65.851-378.632 411.712 
ATOM    204  C6   DA A  10      65.911-379.672 410.772 
ATOM    205  N6   DA A  10      64.826-380.246 410.232 
ATOM    206  N1   DA A  10      67.132-380.105 410.402 
ATOM    207  C2   DA A  10      68.206-379.532 410.942 
ATOM    208  N3   DA A  10      68.274-378.559 411.824 
ATOM    209  C4   DA A  10      67.039-378.144 412.176 
ATOM    210  P    DG A  11      70.053-372.853 414.543 
ATOM    211  OP1  DG A  11      70.668-372.473 415.835 
ATOM    212  OP2  DG A  11      68.993-371.952 414.039 
ATOM    213  O5'  DG A  11      71.193-373.015 413.431 
ATOM    214  C5'  DG A  11      71.873-374.279 413.308 
ATOM    215  C4'  DG A  11      72.011-374.652 411.845 
ATOM    216  O4'  DG A  11      70.859-375.391 411.349 
ATOM    217  C3'  DG A  11      72.145-373.482 410.870 
ATOM    218  O3'  DG A  11      73.049-373.848 409.834 
ATOM    219  C2'  DG A  11      70.752-373.320 410.265 
ATOM    220  C1'  DG A  11      70.447-374.808 410.122 
ATOM    221  N9   DG A  11      69.001-375.108 409.930 
ATOM    222  C8   DG A  11      67.900-374.465 410.455 
ATOM    223  N7   DG A  11      66.754-374.982 410.087 
ATOM    224  C5   DG A  11      67.120-376.043 409.259 
ATOM    225  C6   DG A  11      66.312-376.978 408.560 
ATOM    226  O6   DG A  11      65.087-377.064 408.528 
ATOM    227  N1   DG A  11      67.093-377.889 407.837 
ATOM    228  C2   DG A  11      68.473-377.897 407.794 
ATOM    229  N2   DG A  11      69.032-378.850 407.044 
ATOM    230  N3   DG A  11      69.231-377.019 408.451 
ATOM    231  C4   DG A  11      68.488-376.128 409.157 
ATOM    232  P    DA A  12      74.082-372.756 409.283 
ATOM    233  OP1  DA A  12      75.273-372.714 410.161 
ATOM    234  OP2  DA A  12      73.381-371.469 409.078 
ATOM    235  O5'  DA A  12      74.479-373.383 407.866 
ATOM    236  C5'  DA A  12      74.461-374.814 407.706 
ATOM    237  C4'  DA A  12      73.813-375.181 406.385 
ATOM    238  O4'  DA A  12      72.368-375.324 406.497 
ATOM    239  C3'  DA A  12      73.997-374.172 405.252 
ATOM    240  O3'  DA A  12      74.150-374.878 404.027 
ATOM    241  C2'  DA A  12      72.681-373.397 405.206 
ATOM    242  C1'  DA A  12      71.764-374.594 405.441 
ATOM    243  N9   DA A  12      70.386-374.219 405.867 
ATOM    244  C8   DA A  12      69.997-373.171 406.650 
ATOM    245  N7   DA A  12      68.716-373.108 406.844 
ATOM    246  C5   DA A  12      68.217-374.195 406.139 
ATOM    247  C6   DA A  12      66.915-374.684 405.948 
ATOM    248  N6   DA A  12      65.824-374.111 406.480 
ATOM    249  N1   DA A  12      66.771-375.786 405.189 
ATOM    250  C2   DA A  12      67.858-376.350 404.665 
ATOM    251  N3   DA A  12      69.117-375.986 404.773 
ATOM    252  C4   DA A  12      69.232-374.881 405.536 
ATOM    253  P    DC A  13      75.208-374.345 402.951 
ATOM    254  OP1  DC A  13      76.557-374.852 403.288 
ATOM    255  OP2  DC A  13      75.081-372.877 402.815 
ATOM    256  O5'  DC A  13      74.685-375.055 401.616 
ATOM    257  C5'  DC A  13      74.017-376.327 401.716 
ATOM    258  C4'  DC A  13      72.792-376.342 400.823 
ATOM    259  O4'  DC A  13      71.607-375.834 401.498 
ATOM    260  C3'  DC A  13      72.885-375.495 399.554 
ATOM    261  O3'  DC A  13      72.210-376.171 398.500 
ATOM    262  C2'  DC A  13      72.113-374.218 399.883 
ATOM    263  C1'  DC A  13      70.977-374.890 400.646 
ATOM    264  N1   DC A  13      70.189-373.953 401.496 
ATOM    265  C2   DC A  13      68.824-374.192 401.633 
ATOM    266  O2   DC A  13      68.327-375.163 401.050 
ATOM    267  N3   DC A  13      68.088-373.349 402.402 
ATOM    268  C4   DC A  13      68.664-372.309 403.017 
ATOM    269  N4   DC A  13      67.904-371.515 403.756 
ATOM    270  C5   DC A  13      70.066-372.044 402.888 
ATOM    271  C6   DC A  13      70.784-372.898 402.114 
ATOM    272  P    DG A  14      72.841-376.140 397.028 
ATOM    273  OP1  DG A  14      73.868-377.198 396.907 
ATOM    274  OP2  DG A  14      73.284-374.765 396.708 
ATOM    275  O5'  DG A  14      71.570-376.518 396.132 
ATOM    276  C5'  DG A  14      70.549-377.365 396.691 
ATOM    277  C4'  DG A  14      69.178-376.818 396.347 
ATOM    278  O4'  DG A  14      68.703-375.852 397.328 
ATOM    279  C3'  DG A  14      69.072-376.075 395.016 
ATOM    280  O3'  DG A  14      67.809-376.362 394.427 
ATOM    281  C2'  DG A  14      69.106-374.594 395.396 
ATOM    282  C1'  DG A  14      68.224-374.710 396.635 
ATOM    283  N9   DG A  14      68.321-373.538 397.550 
ATOM    284  C8   DG A  14      69.411-372.745 397.837 
ATOM    285  N7   DG A  14      69.161-371.785 398.694 
ATOM    286  C5   DG A  14      67.811-371.953 398.996 
ATOM    287  C6   DG A  14      66.970-371.213 399.867 
ATOM    288  O6   DG A  14      67.249-370.240 400.563 
ATOM    289  N1   DG A  14      65.666-371.725 399.876 
ATOM    290  C2   DG A  14      65.230-372.810 399.140 
ATOM    291  N2   DG A  14      63.945-373.142 399.290 
ATOM    292  N3   DG A  14      66.020-373.504 398.324 
ATOM    293  C4   DG A  14      67.289-373.021 398.303 
ATOM    294  P    DT A  15      67.723-376.582 392.845 
ATOM    295  OP1  DT A  15      68.073-377.984 392.519 
ATOM    296  OP2  DT A  15      68.512-375.539 392.154 
ATOM    297  O5'  DT A  15      66.164-376.341 392.576 
ATOM    298  C5'  DT A  15      65.220-376.660 393.615 
ATOM    299  C4'  DT A  15      64.187-375.556 393.733 
ATOM    300  O4'  DT A  15      64.606-374.499 394.644 
ATOM    301  C3'  DT A  15      63.854-374.816 392.438 
ATOM    302  O3'  DT A  15      62.466-374.502 392.432 
ATOM    303  C2'  DT A  15      64.646-373.512 392.522 
ATOM    304  C1'  DT A  15      64.397-373.249 394.005 
ATOM    305  N1   DT A  15      65.336-372.261 394.604 
ATOM    306  C2   DT A  15      64.837-371.439 395.585 
ATOM    307  O2   DT A  15      63.682-371.491 395.970 
ATOM    308  N3   DT A  15      65.737-370.535 396.117 
ATOM    309  C4   DT A  15      67.062-370.391 395.756 
ATOM    310  O4   DT A  15      67.770-369.544 396.304 
ATOM    311  C5   DT A  15      67.492-371.298 394.719 
ATOM    312  C7   DT A  15      68.921-371.206 394.268 
ATOM    313  C6   DT A  15      66.639-372.186 394.184 
ATOM    314  P    DG A  16      61.648-374.631 391.061 
ATOM    315  OP1  DG A  16      61.223-376.035 390.867 
ATOM    316  OP2  DG A  16      62.430-374.030 389.959 
ATOM    317  O5'  DG A  16      60.369-373.719 391.371 
ATOM    318  C5'  DG A  16      59.904-373.608 392.728 
ATOM    319  C4'  DG A  16      59.566-372.164 393.044 
ATOM    320  O4'  DG A  16      60.718-371.420 393.536 
ATOM    321  C3'  DG A  16      59.061-371.326 391.870 
ATOM    322  O3'  DG A  16      58.060-370.431 392.339 
ATOM    323  C2'  DG A  16      60.274-370.510 391.426 
ATOM    324  C1'  DG A  16      60.796-370.194 392.825 
ATOM    325  N9   DG A  16      62.213-369.735 392.847 
ATOM    326  C8   DG A  16      63.264-370.118 392.043 
ATOM    327  N7   DG A  16      64.397-369.519 392.324 
ATOM    328  C5   DG A  16      64.072-368.680 393.389 
ATOM    329  C6   DG A  16      64.885-367.779 394.124 
ATOM    330  O6   DG A  16      66.080-367.533 393.984 
ATOM    331  N1   DG A  16      64.151-367.125 395.124 
ATOM    332  C2   DG A  16      62.808-367.317 395.379 
ATOM    333  N2   DG A  16      62.293-366.597 396.378 
ATOM    334  N3   DG A  16      62.045-368.163 394.690 
ATOM    335  C4   DG A  16      62.742-368.805 393.716 
ATOM    336  P    DC A  17      56.775-370.156 391.426 
ATOM    337  OP1  DC A  17      55.773-371.224 391.646 
ATOM    338  OP2  DC A  17      57.198-369.942 390.025 
ATOM    339  O5'  DC A  17      56.239-368.780 392.041 
ATOM    340  C5'  DC A  17      56.470-368.502 393.435 
ATOM    341  C4'  DC A  17      56.919-367.065 393.609 
ATOM    342  O4'  DC A  17      58.363-366.917 393.493 
ATOM    343  C3'  DC A  17      56.364-366.067 392.593 
ATOM    344  O3'  DC A  17      56.114-364.831 393.251 
ATOM    345  C2'  DC A  17      57.501-365.861 391.591 
ATOM    346  C1'  DC A  17      58.634-365.837 392.612 
ATOM    347  N1   DC A  17      59.982-366.054 392.016 
ATOM    348  C2   DC A  17      61.060-365.380 392.585 
ATOM    349  O2   DC A  17      60.855-364.637 393.552 
ATOM    350  N3   DC A  17      62.296-365.563 392.055 
ATOM    351  C4   DC A  17      62.476-366.376 391.007 
ATOM    352  N4   DC A  17      63.702-366.522 390.527 
ATOM    353  C5   DC A  17      61.381-367.078 390.407 
ATOM    354  C6   DC A  17      60.153-366.882 390.950 
ATOM    355  P    DG A  18      54.803-363.997 392.864 
ATOM    356  OP1  DG A  18      53.643-364.515 393.625 
ATOM    357  OP2  DG A  18      54.652-363.964 391.393 
ATOM    358  O5'  DG A  18      55.188-362.538 393.397 
ATOM    359  C5'  DG A  18      56.069-362.418 394.531 
ATOM    360  C4'  DG A  18      57.095-361.332 394.277 
ATOM    361  O4'  DG A  18      58.281-361.836 393.597 
ATOM    362  C3'  DG A  18      56.632-360.171 393.397 
ATOM    363  O3'  DG A  18      57.209-358.966 393.884 
ATOM    364  C2'  DG A  18      57.222-360.471 392.019 
ATOM    365  C1'  DG A  18      58.577-360.971 392.512 
ATOM    366  N9   DG A  18      59.334-361.749 391.493 
ATOM    367  C8   DG A  18      58.862-362.599 390.516 
ATOM    368  N7   DG A  18      59.801-363.132 389.772 
ATOM    369  C5   DG A  18      60.979-362.599 390.294 
ATOM    370  C6   DG A  18      62.326-362.806 389.902 
ATOM    371  O6   DG A  18      62.766-363.514 389.000 
ATOM    372  N1   DG A  18      63.211-362.068 390.700 
ATOM    373  C2   DG A  18      62.841-361.239 391.741 
ATOM    374  N2   DG A  18      63.837-360.622 392.382 
ATOM    375  N3   DG A  18      61.576-361.046 392.108 
ATOM    376  C4   DG A  18      60.706-361.754 391.343 
ATOM    377  P    DG A  19      56.326-357.631 393.892 
ATOM    378  OP1  DG A  19      55.488-357.598 395.111 
ATOM    379  OP2  DG A  19      55.606-357.505 392.605 
ATOM    380  O5'  DG A  19      57.458-356.504 393.986 
ATOM    381  C5'  DG A  19      58.692-356.810 394.661 
ATOM    382  C4'  DG A  19      59.866-356.285 393.858 
ATOM    383  O4'  DG A  19      60.339-357.247 392.873 
ATOM    384  C3'  DG A  19      59.600-355.021 393.040 
ATOM    385  O3'  DG A  19      60.765-354.206 393.062 
ATOM    386  C2'  DG A  19      59.385-355.522 391.612 
ATOM    387  C1'  DG A  19      60.484-356.581 391.628 
ATOM    388  N9   DG A  19      60.357-357.593 390.544 
ATOM    389  C8   DG A  19      59.219-358.125 389.977 
ATOM    390  N7   DG A  19      59.453-359.004 389.033 
ATOM    391  C5   DG A  19      60.845-359.058 388.969 
ATOM    392  C6   DG A  19      61.692-359.832 388.134 
ATOM    393  O6   DG A  19      61.384-360.643 387.266 
ATOM    394  N1   DG A  19      63.045-359.577 388.400 
ATOM    395  C2   DG A  19      63.517-358.692 389.349 
ATOM    396  N2   DG A  19      64.845-358.592 389.450 
ATOM    397  N3   DG A  19      62.721-357.966 390.132 
ATOM    398  C4   DG A  19      61.406-358.201 389.886 
ATOM    399  P    DA A  20      60.599-352.618 393.181 
ATOM    400  OP1  DA A  20      60.438-352.242 394.604 
ATOM    401  OP2  DA A  20      59.532-352.160 392.265 
ATOM    402  O5'  DA A  20      62.020-352.111 392.647 
ATOM    403  C5'  DA A  20      63.177-352.944 392.842 
ATOM    404  C4'  DA A  20      64.012-352.976 391.578 
ATOM    405  O4'  DA A  20      63.593-354.029 390.663 
ATOM    406  C3'  DA A  20      63.974-351.709 390.723 
ATOM    407  O3'  DA A  20      65.264-351.494 390.163 
ATOM    408  C2'  DA A  20      63.000-352.034 389.591 
ATOM    409  C1'  DA A  20      63.466-353.470 389.364 
ATOM    410  N9   DA A  20      62.497-354.300 388.595 
ATOM    411  C8   DA A  20      61.133-354.248 388.616 
ATOM    412  N7   DA A  20      60.564-355.106 387.827 
ATOM    413  C5   DA A  20      61.627-355.778 387.240 
ATOM    414  C6   DA A  20      61.687-356.818 386.299 
ATOM    415  N6   DA A  20      60.602-357.392 385.759 
ATOM    416  N1   DA A  20      62.907-357.251 385.930 
ATOM    417  C2   DA A  20      63.982-356.678 386.470 
ATOM    418  N3   DA A  20      64.050-355.705 387.351 
ATOM    419  C4   DA A  20      62.815-355.290 387.704 
ATOM    420  P    DT A  21      65.829-349.999 390.070 
ATOM    421  OP1  DT A  21      66.444-349.620 391.362 
ATOM    422  OP2  DT A  21      64.769-349.098 389.566 
ATOM    423  O5'  DT A  21      66.969-350.161 388.959 
ATOM    424  C5'  DT A  21      67.649-351.425 388.835 
ATOM    425  C4'  DT A  21      67.787-351.798 387.372 
ATOM    426  O4'  DT A  21      66.635-352.538 386.876 
ATOM    427  C3'  DT A  21      67.921-350.628 386.397 
ATOM    428  O3'  DT A  21      68.824-350.994 385.361 
ATOM    429  C2'  DT A  21      66.527-350.467 385.792 
ATOM    430  C1'  DT A  21      66.223-351.954 385.649 
ATOM    431  N1   DT A  21      64.777-352.254 385.457 
ATOM    432  C2   DT A  21      64.460-353.317 384.647 
ATOM    433  O2   DT A  21      65.302-354.004 384.094 
ATOM    434  N3   DT A  21      63.109-353.565 384.491 
ATOM    435  C4   DT A  21      62.076-352.854 385.067 
ATOM    436  O4   DT A  21      60.904-353.170 384.854 
ATOM    437  C5   DT A  21      62.507-351.757 385.901 
ATOM    438  C7   DT A  21      61.446-350.931 386.566 
ATOM    439  C6   DT A  21      63.814-351.494 386.069 
ATOM    440  P    DC A  22      69.858-349.902 384.810 
ATOM    441  OP1  DC A  22      71.049-349.860 385.688 
ATOM    442  OP2  DC A  22      69.157-348.616 384.605 
ATOM    443  O5'  DC A  22      70.255-350.529 383.394 
ATOM    444  C5'  DC A  22      70.237-351.960 383.234 
ATOM    445  C4'  DC A  22      69.589-352.327 381.913 
ATOM    446  O4'  DC A  22      68.144-352.470 382.024 
ATOM    447  C3'  DC A  22      69.773-351.318 380.779 
ATOM    448  O3'  DC A  22      69.926-352.024 379.554 
ATOM    449  C2'  DC A  22      68.456-350.543 380.733 
ATOM    450  C1'  DC A  22      67.539-351.740 380.968 
ATOM    451  N1   DC A  22      66.162-351.365 381.394 
ATOM    452  C2   DC A  22      65.108-352.162 380.957 
ATOM    453  O2   DC A  22      65.356-353.139 380.241 
ATOM    454  N3   DC A  22      63.844-351.837 381.334 
ATOM    455  C4   DC A  22      63.618-350.770 382.112 
ATOM    456  N4   DC A  22      62.368-350.495 382.452 
ATOM    457  C5   DC A  22      64.688-349.937 382.572 
ATOM    458  C6   DC A  22      65.943-350.279 382.183 
ATOM    459  P    DC A  23      70.984-351.491 378.478 
ATOM    460  OP1  DC A  23      72.333-351.998 378.816 
ATOM    461  OP2  DC A  23      70.857-350.023 378.343 
ATOM    462  O5'  DC A  23      70.461-352.201 377.143 
ATOM    463  C5'  DC A  23      69.793-353.473 377.244 
ATOM    464  C4'  DC A  23      68.568-353.488 376.350 
ATOM    465  O4'  DC A  23      67.383-352.980 377.025 
ATOM    466  C3'  DC A  23      68.660-352.641 375.081 
ATOM    467  O3'  DC A  23      67.986-353.317 374.027 
ATOM    468  C2'  DC A  23      67.889-351.364 375.410 
ATOM    469  C1'  DC A  23      66.752-352.036 376.173 
ATOM    470  N1   DC A  23      65.965-351.099 377.023 
ATOM    471  C2   DC A  23      64.600-351.338 377.160 
ATOM    472  O2   DC A  23      64.103-352.309 376.577 
ATOM    473  N3   DC A  23      63.864-350.495 377.930 
ATOM    474  C4   DC A  23      64.440-349.455 378.544 
ATOM    475  N4   DC A  23      63.680-348.661 379.284 
ATOM    476  C5   DC A  23      65.842-349.190 378.415 
ATOM    477  C6   DC A  23      66.560-350.044 377.642 
ATOM    478  P    DT A  24      68.616-353.286 372.556 
ATOM    479  OP1  DT A  24      69.644-354.344 372.434 
ATOM    480  OP2  DT A  24      69.060-351.911 372.235 
ATOM    481  O5'  DT A  24      67.346-353.664 371.660 
ATOM    482  C5'  DT A  24      66.325-354.511 372.218 
ATOM    483  C4'  DT A  24      64.954-353.964 371.875 
ATOM    484  O4'  DT A  24      64.479-352.998 372.855 
ATOM    485  C3'  DT A  24      64.848-353.221 370.543 
ATOM    486  O3'  DT A  24      63.585-353.508 369.954 
ATOM    487  C2'  DT A  24      64.882-351.740 370.923 
ATOM    488  C1'  DT A  24      64.000-351.856 372.162 
ATOM    489  N1   DT A  24      64.097-350.684 373.078 
ATOM    490  C2   DT A  24      62.955-350.316 373.745 
ATOM    491  O2   DT A  24      61.893-350.901 373.617 
ATOM    492  N3   DT A  24      63.083-349.225 374.585 
ATOM    493  C4   DT A  24      64.232-348.493 374.804 
ATOM    494  O4   DT A  24      64.224-347.535 375.581 
ATOM    495  C5   DT A  24      65.378-348.955 374.059 
ATOM    496  C7   DT A  24      66.669-348.213 374.239 
ATOM    497  C6   DT A  24      65.281-350.013 373.236 
ATOM    498  P    DG A  25      63.499-353.728 368.372 
ATOM    499  OP1  DG A  25      63.849-355.130 368.046 
ATOM    500  OP2  DG A  25      64.288-352.685 367.682 
ATOM    501  O5'  DG A  25      61.940-353.487 368.103 
ATOM    502  C5'  DG A  25      60.995-353.806 369.143 
ATOM    503  C4'  DG A  25      59.963-352.702 369.260 
ATOM    504  O4'  DG A  25      60.381-351.645 370.171 
ATOM    505  C3'  DG A  25      59.629-351.962 367.965 
ATOM    506  O3'  DG A  25      58.242-351.648 367.959 
ATOM    507  C2'  DG A  25      60.421-350.658 368.050 
ATOM    508  C1'  DG A  25      60.173-350.395 369.532 
ATOM    509  N9   DG A  25      61.112-349.407 370.131 
ATOM    510  C8   DG A  25      62.441-349.184 369.844 
ATOM    511  N7   DG A  25      62.989-348.230 370.558 
ATOM    512  C5   DG A  25      61.949-347.789 371.375 
ATOM    513  C6   DG A  25      61.931-346.771 372.363 
ATOM    514  O6   DG A  25      62.846-346.036 372.728 
ATOM    515  N1   DG A  25      60.665-346.653 372.954 
ATOM    516  C2   DG A  25      59.562-347.418 372.633 
ATOM    517  N2   DG A  25      58.445-347.151 373.312 
ATOM    518  N3   DG A  25      59.579-348.374 371.705 
ATOM    519  C4   DG A  25      60.799-348.501 371.122 
ATOM    520  P    DC A  26      57.424-351.777 366.589 
ATOM    521  OP1  DC A  26      56.999-353.181 366.394 
ATOM    522  OP2  DC A  26      58.206-351.177 365.486 
ATOM    523  O5'  DC A  26      56.145-350.865 366.898 
ATOM    524  C5'  DC A  26      55.679-350.754 368.256 
ATOM    525  C4'  DC A  26      55.342-349.310 368.572 
ATOM    526  O4'  DC A  26      56.493-348.566 369.063 
ATOM    527  C3'  DC A  26      54.837-348.472 367.397 
ATOM    528  O3'  DC A  26      53.836-347.577 367.866 
ATOM    529  C2'  DC A  26      56.050-347.656 366.953 
ATOM    530  C1'  DC A  26      56.572-347.340 368.352 
ATOM    531  N1   DC A  26      57.989-346.881 368.374 
ATOM    532  C2   DC A  26      58.348-345.930 369.326 
ATOM    533  O2   DC A  26      57.486-345.511 370.105 
ATOM    534  N3   DC A  26      59.636-345.499 369.362 
ATOM    535  C4   DC A  26      60.541-345.979 368.499 
ATOM    536  N4   DC A  26      61.783-345.527 368.575 
ATOM    537  C5   DC A  26      60.191-346.957 367.513 
ATOM    538  C6   DC A  26      58.899-347.375 367.493 
ATOM    539  P    DT A  27      52.551-347.302 366.953 
ATOM    540  OP1  DT A  27      51.549-348.370 367.173 
ATOM    541  OP2  DT A  27      52.974-347.088 365.552 
ATOM    542  O5'  DT A  27      52.014-345.926 367.569 
ATOM    543  C5'  DT A  27      52.246-345.648 368.962 
ATOM    544  C4'  DT A  27      52.695-344.211 369.136 
ATOM    545  O4'  DT A  27      54.139-344.063 369.020 
ATOM    546  C3'  DT A  27      52.140-343.213 368.120 
ATOM    547  O3'  DT A  27      51.890-341.977 368.778 
ATOM    548  C2'  DT A  27      53.277-343.007 367.118 
ATOM    549  C1'  DT A  27      54.410-342.984 368.139 
ATOM    550  N1   DT A  27      55.758-343.200 367.543 
ATOM    551  C2   DT A  27      56.810-342.528 368.116 
ATOM    552  O2   DT A  27      56.680-341.781 369.070 
ATOM    553  N3   DT A  27      58.044-342.753 367.536 
ATOM    554  C4   DT A  27      58.305-343.574 366.458 
ATOM    555  O4   DT A  27      59.452-343.695 366.026 
ATOM    556  C5   DT A  27      57.137-344.235 365.926 
ATOM    557  C7   DT A  27      57.332-345.148 364.750 
ATOM    558  C6   DT A  27      55.926-344.035 366.470 
ATOM    559  P    DG A  28      50.579-341.143 368.391 
ATOM    560  OP1  DG A  28      49.419-341.661 369.152 
ATOM    561  OP2  DG A  28      50.428-341.110 366.920 
ATOM    562  O5'  DG A  28      50.964-339.684 368.925 
ATOM    563  C5'  DG A  28      51.844-339.564 370.058 
ATOM    564  C4'  DG A  28      52.871-338.478 369.804 
ATOM    565  O4'  DG A  28      54.057-338.982 369.125 
ATOM    566  C3'  DG A  28      52.408-337.317 368.924 
ATOM    567  O3'  DG A  28      52.985-336.112 369.411 
ATOM    568  C2'  DG A  28      52.998-337.617 367.546 
ATOM    569  C1'  DG A  28      54.353-338.117 368.039 
ATOM    570  N9   DG A  28      55.110-338.895 367.020 
ATOM    571  C8   DG A  28      54.638-339.745 366.043 
ATOM    572  N7   DG A  28      55.576-340.278 365.299 
ATOM    573  C5   DG A  28      56.754-339.745 365.821 
ATOM    574  C6   DG A  28      58.102-339.952 365.429 
ATOM    575  O6   DG A  28      58.542-340.660 364.527 
ATOM    576  N1   DG A  28      58.987-339.214 366.228 
ATOM    577  C2   DG A  28      58.617-338.385 367.268 
ATOM    578  N2   DG A  28      59.613-337.768 367.910 
ATOM    579  N3   DG A  28      57.352-338.192 367.635 
ATOM    580  C4   DG A  28      56.481-338.900 366.870 
ATOM    581  P    DG A  29      52.101-334.777 369.419 
ATOM    582  OP1  DG A  29      51.263-334.744 370.639 
ATOM    583  OP2  DG A  29      51.382-334.651 368.133 
ATOM    584  O5'  DG A  29      53.234-333.650 369.513 
ATOM    585  C5'  DG A  29      54.468-333.956 370.188 
ATOM    586  C4'  DG A  29      55.642-333.431 369.385 
ATOM    587  O4'  DG A  29      56.115-334.393 368.400 
ATOM    588  C3'  DG A  29      55.376-332.167 368.567 
ATOM    589  O3'  DG A  29      56.541-331.352 368.589 
ATOM    590  C2'  DG A  29      55.160-332.668 367.139 
ATOM    591  C1'  DG A  29      56.259-333.727 367.156 
ATOM    592  N9   DG A  29      56.133-334.739 366.071 
ATOM    593  C8   DG A  29      54.995-335.271 365.504 
ATOM    594  N7   DG A  29      55.229-336.150 364.560 
ATOM    595  C5   DG A  29      56.621-336.204 364.496 
ATOM    596  C6   DG A  29      57.468-336.978 363.661 
ATOM    597  O6   DG A  29      57.160-337.789 362.793 
ATOM    598  N1   DG A  29      58.821-336.723 363.928 
ATOM    599  C2   DG A  29      59.293-335.838 364.876 
ATOM    600  N2   DG A  29      60.620-335.738 364.977 
ATOM    601  N3   DG A  29      58.497-335.112 365.660 
ATOM    602  C4   DG A  29      57.181-335.347 365.413 
ATOM    603  P    DT A  30      56.375-329.764 368.709 
ATOM    604  OP1  DT A  30      56.214-329.388 370.131 
ATOM    605  OP2  DT A  30      55.307-329.306 367.792 
ATOM    606  O5'  DT A  30      57.795-329.257 368.175 
ATOM    607  C5'  DT A  30      58.953-330.090 368.370 
ATOM    608  C4'  DT A  30      59.787-330.122 367.105 
ATOM    609  O4'  DT A  30      59.368-331.175 366.190 
ATOM    610  C3'  DT A  30      59.750-328.855 366.251 
ATOM    611  O3'  DT A  30      61.039-328.640 365.690 
ATOM    612  C2'  DT A  30      58.776-329.180 365.118 
ATOM    613  C1'  DT A  30      59.242-330.616 364.892 
ATOM    614  N1   DT A  30      58.273-331.446 364.122 
ATOM    615  C2   DT A  30      58.795-332.393 363.275 
ATOM    616  O2   DT A  30      59.993-332.570 363.137 
ATOM    617  N3   DT A  30      57.867-333.142 362.578 
ATOM    618  C4   DT A  30      56.494-333.025 362.658 
ATOM    619  O4   DT A  30      55.763-333.754 361.984 
ATOM    620  C5   DT A  30      56.042-332.004 363.574 
ATOM    621  C7   DT A  30      54.561-331.811 363.720 
ATOM    622  C6   DT A  30      56.923-331.261 364.263 
ATOM    623  P    DA A  31      61.605-327.145 365.597 
ATOM    624  OP1  DA A  31      62.220-326.766 366.889 
ATOM    625  OP2  DA A  31      60.545-326.244 365.093 
ATOM    626  O5'  DA A  31      62.745-327.308 364.486 
ATOM    627  C5'  DA A  31      63.424-328.571 364.362 
ATOM    628  C4'  DA A  31      63.563-328.944 362.899 
ATOM    629  O4'  DA A  31      62.411-329.684 362.403 
ATOM    630  C3'  DA A  31      63.697-327.774 361.925 
ATOM    631  O3'  DA A  31      64.600-328.140 360.888 
ATOM    632  C2'  DA A  31      62.303-327.613 361.319 
ATOM    633  C1'  DA A  31      61.999-329.100 361.176 
ATOM    634  N9   DA A  31      60.552-329.400 360.985 
ATOM    635  C8   DA A  31      59.474-328.751 361.514 
ATOM    636  N7   DA A  31      58.332-329.253 361.157 
ATOM    637  C5   DA A  31      58.676-330.313 360.331 
ATOM    638  C6   DA A  31      57.907-331.254 359.627 
ATOM    639  N6   DA A  31      56.567-331.276 359.645 
ATOM    640  N1   DA A  31      58.568-332.173 358.899 
ATOM    641  C2   DA A  31      59.899-332.147 358.884 
ATOM    642  N3   DA A  31      60.720-331.321 359.498 
ATOM    643  C4   DA A  31      60.034-330.411 360.218 
ATOM    644  P    DG A  32      65.633-327.048 360.338 
ATOM    645  OP1  DG A  32      66.824-327.006 361.215 
ATOM    646  OP2  DG A  32      64.933-325.762 360.132 
ATOM    647  O5'  DG A  32      66.031-327.675 358.921 
ATOM    648  C5'  DG A  32      66.013-329.106 358.761 
ATOM    649  C4'  DG A  32      65.365-329.473 357.440 
ATOM    650  O4'  DG A  32      63.920-329.616 357.551 
ATOM    651  C3'  DG A  32      65.549-328.464 356.307 
ATOM    652  O3'  DG A  32      65.702-329.170 355.081 
ATOM    653  C2'  DG A  32      64.232-327.689 356.260 
ATOM    654  C1'  DG A  32      63.315-328.886 356.495 
ATOM    655  N9   DG A  32      61.938-328.511 356.922 
ATOM    656  C8   DG A  32      61.526-327.458 357.710 
ATOM    657  N7   DG A  32      60.230-327.408 357.898 
ATOM    658  C5   DG A  32      59.749-328.503 357.184 
ATOM    659  C6   DG A  32      58.420-328.970 357.012 
ATOM    660  O6   DG A  32      57.376-328.504 357.463 
ATOM    661  N1   DG A  32      58.379-330.118 356.209 
ATOM    662  C2   DG A  32      59.480-330.735 355.646 
ATOM    663  N2   DG A  32      59.231-331.821 354.911 
ATOM    664  N3   DG A  32      60.727-330.297 355.808 
ATOM    665  C4   DG A  32      60.782-329.183 356.584 
ATOM    666  P    DG A  33      66.759-328.637 354.005 
ATOM    667  OP1  DG A  33      68.109-329.144 354.343 
ATOM    668  OP2  DG A  33      66.633-327.169 353.870 
ATOM    669  O5'  DG A  33      66.237-329.347 352.670 
ATOM    670  C5'  DG A  33      65.569-330.619 352.771 
ATOM    671  C4'  DG A  33      64.344-330.634 351.878 
ATOM    672  O4'  DG A  33      63.158-330.126 352.552 
ATOM    673  C3'  DG A  33      64.436-329.787 350.608 
ATOM    674  O3'  DG A  33      63.762-330.463 349.554 
ATOM    675  C2'  DG A  33      63.665-328.510 350.937 
ATOM    676  C1'  DG A  33      62.528-329.182 351.700 
ATOM    677  N9   DG A  33      61.740-328.245 352.550 
ATOM    678  C8   DG A  33      62.165-327.135 353.247 
ATOM    679  N7   DG A  33      61.212-326.519 353.904 
ATOM    680  C5   DG A  33      60.074-327.275 353.621 
ATOM    681  C6   DG A  33      58.732-327.101 354.049 
ATOM    682  O6   DG A  33      58.263-326.232 354.777 
ATOM    683  N1   DG A  33      57.895-328.097 353.526 
ATOM    684  C2   DG A  33      58.303-329.125 352.698 
ATOM    685  N2   DG A  33      57.349-329.975 352.306 
ATOM    686  N3   DG A  33      59.561-329.288 352.297 
ATOM    687  C4   DG A  33      60.387-328.330 352.795 
ATOM    688  P    DA A  34      64.392-330.432 348.083 
ATOM    689  OP1  DA A  34      65.420-331.490 347.961 
ATOM    690  OP2  DA A  34      64.835-329.057 347.762 
ATOM    691  O5'  DA A  34      63.122-330.810 347.187 
ATOM    692  C5'  DA A  34      62.101-331.657 347.745 
ATOM    693  C4'  DA A  34      60.729-331.110 347.402 
ATOM    694  O4'  DA A  34      60.254-330.144 348.382 
ATOM    695  C3'  DA A  34      60.623-330.367 346.070 
ATOM    696  O3'  DA A  34      59.360-330.654 345.482 
ATOM    697  C2'  DA A  34      60.658-328.886 346.450 
ATOM    698  C1'  DA A  34      59.775-329.002 347.689 
ATOM    699  N9   DA A  34      59.873-327.830 348.605 
ATOM    700  C8   DA A  34      60.964-327.055 348.877 
ATOM    701  N7   DA A  34      60.730-326.101 349.723 
ATOM    702  C5   DA A  34      59.387-326.252 350.037 
ATOM    703  C6   DA A  34      58.528-325.541 350.891 
ATOM    704  N6   DA A  34      58.915-324.485 351.619 
ATOM    705  N1   DA A  34      57.249-325.957 350.969 
ATOM    706  C2   DA A  34      56.871-327.008 350.243 
ATOM    707  N3   DA A  34      57.578-327.745 349.417 
ATOM    708  C4   DA A  34      58.853-327.309 349.357 
ATOM    709  P    DG A  35      59.274-330.874 343.899 
ATOM    710  OP1  DG A  35      59.625-332.276 343.574 
ATOM    711  OP2  DG A  35      60.064-329.831 343.209 
ATOM    712  O5'  DG A  35      57.716-330.634 343.630 
ATOM    713  C5'  DG A  35      56.771-330.952 344.670 
ATOM    714  C4'  DG A  35      55.739-329.848 344.788 
ATOM    715  O4'  DG A  35      56.157-328.791 345.698 
ATOM    716  C3'  DG A  35      55.405-329.108 343.493 
ATOM    717  O3'  DG A  35      54.017-328.794 343.486 
ATOM    718  C2'  DG A  35      56.197-327.804 343.577 
ATOM    719  C1'  DG A  35      55.949-327.541 345.059 
ATOM    720  N9   DG A  35      56.888-326.553 345.658 
ATOM    721  C8   DG A  35      58.217-326.330 345.371 
ATOM    722  N7   DG A  35      58.765-325.376 346.085 
ATOM    723  C5   DG A  35      57.725-324.935 346.902 
ATOM    724  C6   DG A  35      57.707-323.917 347.890 
ATOM    725  O6   DG A  35      58.621-323.182 348.255 
ATOM    726  N1   DG A  35      56.441-323.799 348.482 
ATOM    727  C2   DG A  35      55.337-324.564 348.160 
ATOM    728  N2   DG A  35      54.220-324.297 348.840 
ATOM    729  N3   DG A  35      55.355-325.520 347.232 
ATOM    730  C4   DG A  35      56.575-325.647 346.650 
ATOM    731  P    DA A  36      53.199-328.923 342.116 
ATOM    732  OP1  DA A  36      52.775-330.327 341.922 
ATOM    733  OP2  DA A  36      53.982-328.323 341.013 
ATOM    734  O5'  DA A  36      51.921-328.011 342.425 
ATOM    735  C5'  DA A  36      51.455-327.900 343.783 
ATOM    736  C4'  DA A  36      51.118-326.456 344.099 
ATOM    737  O4'  DA A  36      52.269-325.712 344.591 
ATOM    738  C3'  DA A  36      50.613-325.618 342.924 
ATOM    739  O3'  DA A  36      49.611-324.723 343.394 
ATOM    740  C2'  DA A  36      51.826-324.802 342.480 
ATOM    741  C1'  DA A  36      52.348-324.486 343.880 
ATOM    742  N9   DA A  36      53.765-324.028 343.902 
ATOM    743  C8   DA A  36      54.795-324.418 343.095 
ATOM    744  N7   DA A  36      55.921-323.833 343.362 
ATOM    745  C5   DA A  36      55.617-322.992 344.424 
ATOM    746  C6   DA A  36      56.394-322.092 345.172 
ATOM    747  N6   DA A  36      57.699-321.881 344.952 
ATOM    748  N1   DA A  36      55.778-321.413 346.157 
ATOM    749  C2   DA A  36      54.480-321.627 346.371 
ATOM    750  N3   DA A  36      53.658-322.437 345.742 
ATOM    751  C4   DA A  36      54.298-323.104 344.761 
ATOM    752  P    DA A  37      48.327-324.448 342.481 
ATOM    753  OP1  DA A  37      47.325-325.516 342.700 
ATOM    754  OP2  DA A  37      48.750-324.234 341.079 
ATOM    755  O5'  DA A  37      47.790-323.072 343.096 
ATOM    756  C5'  DA A  37      48.022-322.794 344.489 
ATOM    757  C4'  DA A  37      48.471-321.357 344.663 
ATOM    758  O4'  DA A  37      49.915-321.209 344.548 
ATOM    759  C3'  DA A  37      47.916-320.359 343.647 
ATOM    760  O3'  DA A  37      47.666-319.123 344.305 
ATOM    761  C2'  DA A  37      49.053-320.154 342.645 
ATOM    762  C1'  DA A  37      50.185-320.130 343.667 
ATOM    763  N9   DA A  37      51.533-320.346 343.071 
ATOM    764  C8   DA A  37      51.875-321.136 342.010 
ATOM    765  N7   DA A  37      53.141-321.115 341.726 
ATOM    766  C5   DA A  37      53.680-320.247 342.667 
ATOM    767  C6   DA A  37      54.990-319.799 342.900 
ATOM    768  N6   DA A  37      56.045-320.183 342.168 
ATOM    769  N1   DA A  37      55.178-318.938 343.918 
ATOM    770  C2   DA A  37      54.126-318.560 344.643 
ATOM    771  N3   DA A  37      52.864-318.910 344.519 
ATOM    772  C4   DA A  37      52.703-319.771 343.493 
ATOM    773  P    DC A  38      46.355-318.289 343.919 
ATOM    774  OP1  DC A  38      45.195-318.807 344.679 
ATOM    775  OP2  DC A  38      46.204-318.256 342.447 
ATOM    776  O5'  DC A  38      46.739-316.830 344.452 
ATOM    777  C5'  DC A  38      47.620-316.710 345.585 
ATOM    778  C4'  DC A  38      48.647-315.624 345.332 
ATOM    779  O4'  DC A  38      49.833-316.128 344.652 
ATOM    780  C3'  DC A  38      48.184-314.464 344.452 
ATOM    781  O3'  DC A  38      48.761-313.258 344.939 
ATOM    782  C2'  DC A  38      48.774-314.763 343.073 
ATOM    783  C1'  DC A  38      50.129-315.263 343.566 
ATOM    784  N1   DC A  38      50.886-316.041 342.548 
ATOM    785  C2   DC A  38      52.274-315.925 342.542 
ATOM    786  O2   DC A  38      52.814-315.188 343.375 
ATOM    787  N3   DC A  38      52.984-316.626 341.620 
ATOM    788  C4   DC A  38      52.360-317.414 340.734 
ATOM    789  N4   DC A  38      53.097-318.077 339.856 
ATOM    790  C5   DC A  38      50.934-317.546 340.723 
ATOM    791  C6   DC A  38      50.243-316.838 341.652 
ATOM    792  P    DC A  39      47.877-311.923 344.947 
ATOM    793  OP1  DC A  39      47.039-311.890 346.166 
ATOM    794  OP2  DC A  39      47.158-311.797 343.660 
ATOM    795  O5'  DC A  39      49.009-310.796 345.041 
ATOM    796  C5'  DC A  39      50.244-311.102 345.715 
ATOM    797  C4'  DC A  39      51.418-310.577 344.912 
ATOM    798  O4'  DC A  39      51.891-311.539 343.928 
ATOM    799  C3'  DC A  39      51.151-309.314 344.094 
ATOM    800  O3'  DC A  39      52.317-308.498 344.116 
ATOM    801  C2'  DC A  39      50.936-309.815 342.667 
ATOM    802  C1'  DC A  39      52.035-310.873 342.683 
ATOM    803  N1   DC A  39      51.909-311.885 341.598 
ATOM    804  C2   DC A  39      53.081-312.394 341.046 
ATOM    805  O2   DC A  39      54.168-311.990 341.474 
ATOM    806  N3   DC A  39      52.987-313.319 340.054 
ATOM    807  C4   DC A  39      51.791-313.731 339.618 
ATOM    808  N4   DC A  39      51.751-314.633 338.649 
ATOM    809  C5   DC A  39      50.573-313.219 340.172 
ATOM    810  C6   DC A  39      50.688-312.296 341.161 
ATOM    811  P    DT A  40      52.150-306.910 344.236 
ATOM    812  OP1  DT A  40      51.990-306.534 345.658 
ATOM    813  OP2  DT A  40      51.083-306.452 343.319 
ATOM    814  O5'  DT A  40      53.571-306.403 343.702 
ATOM    815  C5'  DT A  40      54.729-307.236 343.897 
ATOM    816  C4'  DT A  40      55.563-307.268 342.632 
ATOM    817  O4'  DT A  40      55.144-308.321 341.717 
ATOM    818  C3'  DT A  40      55.526-306.001 341.778 
ATOM    819  O3'  DT A  40      56.815-305.786 341.217 
ATOM    820  C2'  DT A  40      54.552-306.326 340.645 
ATOM    821  C1'  DT A  40      55.017-307.762 340.419 
ATOM    822  N1   DT A  40      54.049-308.592 339.650 
ATOM    823  C2   DT A  40      54.571-309.539 338.802 
ATOM    824  O2   DT A  40      55.769-309.717 338.664 
ATOM    825  N3   DT A  40      53.643-310.288 338.106 
ATOM    826  C4   DT A  40      52.270-310.171 338.185 
ATOM    827  O4   DT A  40      51.539-310.900 337.511 
ATOM    828  C5   DT A  40      51.818-309.151 339.101 
ATOM    829  C7   DT A  40      50.337-308.957 339.248 
ATOM    830  C6   DT A  40      52.699-308.407 339.790 
ATOM    831  P    DA A  41      57.380-304.291 341.125 
ATOM    832  OP1  DA A  41      57.995-303.912 342.416 
ATOM    833  OP2  DA A  41      56.321-303.390 340.620 
ATOM    834  O5'  DA A  41      58.521-304.454 340.013 
ATOM    835  C5'  DA A  41      59.200-305.717 339.889 
ATOM    836  C4'  DA A  41      59.338-306.090 338.427 
ATOM    837  O4'  DA A  41      58.186-306.830 337.931 
ATOM    838  C3'  DA A  41      59.473-304.920 337.452 
ATOM    839  O3'  DA A  41      60.376-305.286 336.416 
ATOM    840  C2'  DA A  41      58.079-304.759 336.846 
ATOM    841  C1'  DA A  41      57.775-306.246 336.704 
ATOM    842  N9   DA A  41      56.328-306.546 336.512 
ATOM    843  C8   DA A  41      55.250-305.897 337.041 
ATOM    844  N7   DA A  41      54.108-306.399 336.684 
ATOM    845  C5   DA A  41      54.452-307.459 335.858 
ATOM    846  C6   DA A  41      53.683-308.400 335.154 
ATOM    847  N6   DA A  41      52.343-308.422 335.172 
ATOM    848  N1   DA A  41      54.343-309.319 334.426 
ATOM    849  C2   DA A  41      55.675-309.293 334.412 
ATOM    850  N3   DA A  41      56.495-308.468 335.026 
ATOM    851  C4   DA A  41      55.809-307.557 335.746 
ATOM    852  P    DG A  42      61.409-304.194 335.865 
ATOM    853  OP1  DG A  42      62.600-304.152 336.742 
ATOM    854  OP2  DG A  42      60.708-302.908 335.659 
ATOM    855  O5'  DG A  42      61.806-304.821 334.448 
ATOM    856  C5'  DG A  42      61.789-306.253 334.288 
ATOM    857  C4'  DG A  42      61.141-306.619 332.967 
ATOM    858  O4'  DG A  42      59.695-306.763 333.078 
ATOM    859  C3'  DG A  42      61.324-305.610 331.834 
ATOM    860  O3'  DG A  42      61.477-306.316 330.609 
ATOM    861  C2'  DG A  42      60.008-304.835 331.787 
ATOM    862  C1'  DG A  42      59.091-306.032 332.023 
ATOM    863  N9   DG A  42      57.714-305.657 332.449 
ATOM    864  C8   DG A  42      57.302-304.604 333.237 
ATOM    865  N7   DG A  42      56.006-304.554 333.425 
ATOM    866  C5   DG A  42      55.524-305.649 332.711 
ATOM    867  C6   DG A  42      54.195-306.116 332.539 
ATOM    868  O6   DG A  42      53.152-305.650 332.990 
ATOM    869  N1   DG A  42      54.155-307.264 331.736 
ATOM    870  C2   DG A  42      55.255-307.881 331.173 
ATOM    871  N2   DG A  42      55.007-308.967 330.438 
ATOM    872  N3   DG A  42      56.503-307.443 331.335 
ATOM    873  C4   DG A  42      56.558-306.329 332.112 
ATOM    874  P    DA A  43      62.535-305.783 329.532 
ATOM    875  OP1  DA A  43      63.885-306.290 329.870 
ATOM    876  OP2  DA A  43      62.409-304.315 329.397 
ATOM    877  O5'  DA A  43      62.012-306.493 328.197 
ATOM    878  C5'  DA A  43      61.344-307.765 328.298 
ATOM    879  C4'  DA A  43      60.120-307.780 327.405 
ATOM    880  O4'  DA A  43      58.934-307.272 328.080 
ATOM    881  C3'  DA A  43      60.212-306.934 326.135 
ATOM    882  O3'  DA A  43      59.538-307.610 325.081 
ATOM    883  C2'  DA A  43      59.440-305.656 326.465 
ATOM    884  C1'  DA A  43      58.304-306.328 327.228 
ATOM    885  N9   DA A  43      57.516-305.391 328.077 
ATOM    886  C8   DA A  43      57.955-304.294 328.762 
ATOM    887  N7   DA A  43      57.021-303.676 329.415 
ATOM    888  C5   DA A  43      55.878-304.415 329.146 
ATOM    889  C6   DA A  43      54.540-304.273 329.551 
ATOM    890  N6   DA A  43      54.110-303.288 330.353 
ATOM    891  N1   DA A  43      53.657-305.183 329.099 
ATOM    892  C2   DA A  43      54.090-306.159 328.303 
ATOM    893  N3   DA A  43      55.306-306.392 327.861 
ATOM    894  C4   DA A  43      56.171-305.467 328.327 
ATOM    895  P    DG A  44      60.168-307.578 323.610 
ATOM    896  OP1  DG A  44      61.196-308.636 323.489 
ATOM    897  OP2  DG A  44      60.611-306.203 323.290 
ATOM    898  O5'  DG A  44      58.898-307.956 322.714 
ATOM    899  C5'  DG A  44      57.876-308.803 323.273 
ATOM    900  C4'  DG A  44      56.505-308.256 322.929 
ATOM    901  O4'  DG A  44      56.030-307.290 323.910 
ATOM    902  C3'  DG A  44      56.399-307.513 321.598 
ATOM    903  O3'  DG A  44      55.136-307.800 321.009 
ATOM    904  C2'  DG A  44      56.434-306.032 321.978 
ATOM    905  C1'  DG A  44      55.551-306.148 323.216 
ATOM    906  N9   DG A  44      55.649-304.976 324.132 
ATOM    907  C8   DG A  44      56.738-304.183 324.419 
ATOM    908  N7   DG A  44      56.489-303.223 325.275 
ATOM    909  C5   DG A  44      55.138-303.392 325.577 
ATOM    910  C6   DG A  44      54.298-302.651 326.449 
ATOM    911  O6   DG A  44      54.576-301.679 327.145 
ATOM    912  N1   DG A  44      52.993-303.163 326.458 
ATOM    913  C2   DG A  44      52.558-304.248 325.722 
ATOM    914  N2   DG A  44      51.273-304.580 325.871 
ATOM    915  N3   DG A  44      53.347-304.942 324.906 
ATOM    916  C4   DG A  44      54.616-304.459 324.885 
ATOM    917  P    DT A  45      55.050-308.020 319.426 
ATOM    918  OP1  DT A  45      55.401-309.422 319.101 
ATOM    919  OP2  DT A  45      55.840-306.977 318.736 
ATOM    920  O5'  DT A  45      53.491-307.780 319.158 
ATOM    921  C5'  DT A  45      52.547-308.098 320.197 
ATOM    922  C4'  DT A  45      51.515-306.994 320.315 
ATOM    923  O4'  DT A  45      51.933-305.937 321.226 
ATOM    924  C3'  DT A  45      51.181-306.254 319.020 
ATOM    925  O3'  DT A  45      49.793-305.940 319.013 
ATOM    926  C2'  DT A  45      51.973-304.950 319.104 
ATOM    927  C1'  DT A  45      51.724-304.687 320.587 
ATOM    928  N1   DT A  45      52.664-303.699 321.185 
ATOM    929  C2   DT A  45      52.164-302.877 322.167 
ATOM    930  O2   DT A  45      51.009-302.929 322.552 
ATOM    931  N3   DT A  45      53.064-301.973 322.698 
ATOM    932  C4   DT A  45      54.389-301.829 322.338 
ATOM    933  O4   DT A  45      55.098-300.982 322.886 
ATOM    934  C5   DT A  45      54.820-302.736 321.301 
ATOM    935  C7   DT A  45      56.248-302.644 320.850 
ATOM    936  C6   DT A  45      53.966-303.624 320.766 
ATOM    937  P    DT A  46      48.975-306.069 317.643 
ATOM    938  OP1  DT A  46      48.551-307.473 317.449 
ATOM    939  OP2  DT A  46      49.757-305.469 316.540 
ATOM    940  O5'  DT A  46      47.696-305.157 317.953 
ATOM    941  C5'  DT A  46      47.231-305.046 319.310 
ATOM    942  C4'  DT A  46      46.894-303.602 319.626 
ATOM    943  O4'  DT A  46      48.045-302.858 320.118 
ATOM    944  C3'  DT A  46      46.388-302.764 318.452 
ATOM    945  O3'  DT A  46      45.387-301.869 318.921 
ATOM    946  C2'  DT A  46      47.602-301.948 318.008 
ATOM    947  C1'  DT A  46      48.123-301.632 319.407 
ATOM    948  N1   DT A  46      49.540-301.174 319.429 
ATOM    949  C2   DT A  46      49.879-300.235 320.374 
ATOM    950  O2   DT A  46      49.080-299.779 321.172 
ATOM    951  N3   DT A  46      51.201-299.834 320.363 
ATOM    952  C4   DT A  46      52.187-300.283 319.507 
ATOM    953  O4   DT A  46      53.337-299.849 319.594 
ATOM    954  C5   DT A  46      51.734-301.266 318.551 
ATOM    955  C7   DT A  46      52.744-301.807 317.582 
ATOM    956  C6   DT A  46      50.454-301.674 318.539 
ATOM    957  P    DG A  47      44.102-301.594 318.008 
ATOM    958  OP1  DG A  47      43.101-302.662 318.228 
ATOM    959  OP2  DG A  47      44.526-301.381 316.607 
ATOM    960  O5'  DG A  47      43.566-300.218 318.623 
ATOM    961  C5'  DG A  47      43.797-299.940 320.017 
ATOM    962  C4'  DG A  47      44.246-298.503 320.190 
ATOM    963  O4'  DG A  47      45.691-298.355 320.075 
ATOM    964  C3'  DG A  47      43.692-297.505 319.174 
ATOM    965  O3'  DG A  47      43.442-296.269 319.832 
ATOM    966  C2'  DG A  47      44.828-297.300 318.173 
ATOM    967  C1'  DG A  47      45.961-297.276 319.194 
ATOM    968  N9   DG A  47      47.309-297.492 318.598 
ATOM    969  C8   DG A  47      47.673-298.283 317.530 
ATOM    970  N7   DG A  47      48.954-298.253 317.254 
ATOM    971  C5   DG A  47      49.476-297.379 318.206 
ATOM    972  C6   DG A  47      50.812-296.946 318.414 
ATOM    973  O6   DG A  47      51.826-297.251 317.791 
ATOM    974  N1   DG A  47      50.899-296.055 319.493 
ATOM    975  C2   DG A  47      49.836-295.638 320.270 
ATOM    976  N2   DG A  47      50.128-294.784 321.254 
ATOM    977  N3   DG A  47      48.584-296.045 320.074 
ATOM    978  C4   DG A  47      48.481-296.909 319.031 
ATOM    979  P    DG A  48      42.130-295.435 319.446 
ATOM    980  OP1  DG A  48      40.971-295.953 320.206 
ATOM    981  OP2  DG A  48      41.980-295.402 317.975 
ATOM    982  O5'  DG A  48      42.515-293.976 319.979 
ATOM    983  C5'  DG A  48      43.396-293.856 321.113 
ATOM    984  C4'  DG A  48      44.423-292.770 320.859 
ATOM    985  O4'  DG A  48      45.608-293.275 320.179 
ATOM    986  C3'  DG A  48      43.960-291.610 319.979 
ATOM    987  O3'  DG A  48      44.537-290.404 320.466 
ATOM    988  C2'  DG A  48      44.550-291.909 318.601 
ATOM    989  C1'  DG A  48      45.904-292.409 319.094 
ATOM    990  N9   DG A  48      46.662-293.188 318.075 
ATOM    991  C8   DG A  48      46.189-294.037 317.097 
ATOM    992  N7   DG A  48      47.128-294.570 316.354 
ATOM    993  C5   DG A  48      48.306-294.037 316.875 
ATOM    994  C6   DG A  48      49.654-294.244 316.483 
ATOM    995  O6   DG A  48      50.093-294.952 315.582 
ATOM    996  N1   DG A  48      50.539-293.506 317.282 
ATOM    997  C2   DG A  48      50.169-292.677 318.323 
ATOM    998  N2   DG A  48      51.164-292.060 318.964 
ATOM    999  N3   DG A  48      48.903-292.484 318.690 
ATOM   1000  C4   DG A  48      48.033-293.192 317.925 
ATOM   1001  P    DG A  49      43.653-289.069 320.474 
ATOM   1002  OP1  DG A  49      42.815-289.036 321.693 
ATOM   1003  OP2  DG A  49      42.933-288.943 319.187 
ATOM   1004  O5'  DG A  49      44.785-287.942 320.568 
ATOM   1005  C5'  DG A  49      46.020-288.248 321.243 
ATOM   1006  C4'  DG A  49      47.193-287.723 320.440 
ATOM   1007  O4'  DG A  49      47.667-288.685 319.455 
ATOM   1008  C3'  DG A  49      46.927-286.460 319.622 
ATOM   1009  O3'  DG A  49      48.092-285.644 319.643 
ATOM   1010  C2'  DG A  49      46.712-286.961 318.194 
ATOM   1011  C1'  DG A  49      47.811-288.019 318.210 
ATOM   1012  N9   DG A  49      47.685-289.031 317.125 
ATOM   1013  C8   DG A  49      46.547-289.563 316.559 
ATOM   1014  N7   DG A  49      46.781-290.442 315.615 
ATOM   1015  C5   DG A  49      48.172-290.496 315.550 
ATOM   1016  C6   DG A  49      49.019-291.270 314.716 
ATOM   1017  O6   DG A  49      48.711-292.081 313.847 
ATOM   1018  N1   DG A  49      50.373-291.015 314.982 
ATOM   1019  C2   DG A  49      50.844-290.130 315.930 
ATOM   1020  N2   DG A  49      52.172-290.030 316.031 
ATOM   1021  N3   DG A  49      50.048-289.404 316.714 
ATOM   1022  C4   DG A  49      48.733-289.639 316.468 
ATOM   1023  P    DA A  50      47.926-284.056 319.763 
ATOM   1024  OP1  DA A  50      47.765-283.680 321.185 
ATOM   1025  OP2  DA A  50      46.859-283.599 318.846 
ATOM   1026  O5'  DA A  50      49.347-283.549 319.229 
ATOM   1027  C5'  DA A  50      50.505-284.382 319.424 
ATOM   1028  C4'  DA A  50      51.339-284.414 318.159 
ATOM   1029  O4'  DA A  50      50.920-285.467 317.244 
ATOM   1030  C3'  DA A  50      51.302-283.147 317.305 
ATOM   1031  O3'  DA A  50      52.591-282.932 316.745 
ATOM   1032  C2'  DA A  50      50.328-283.472 316.173 
ATOM   1033  C1'  DA A  50      50.793-284.908 315.946 
ATOM   1034  N9   DA A  50      49.824-285.738 315.177 
ATOM   1035  C8   DA A  50      48.461-285.686 315.197 
ATOM   1036  N7   DA A  50      47.891-286.544 314.409 
ATOM   1037  C5   DA A  50      48.954-287.216 313.821 
ATOM   1038  C6   DA A  50      49.014-288.257 312.881 
ATOM   1039  N6   DA A  50      47.930-288.830 312.341 
ATOM   1040  N1   DA A  50      50.235-288.689 312.511 
ATOM   1041  C2   DA A  50      51.309-288.116 313.051 
ATOM   1042  N3   DA A  50      51.377-287.143 313.933 
ATOM   1043  C4   DA A  50      50.142-286.728 314.285 
ATOM   1044  P    DA A  51      53.156-281.437 316.652 
ATOM   1045  OP1  DA A  51      53.771-281.058 317.944 
ATOM   1046  OP2  DA A  51      52.097-280.536 316.148 
ATOM   1047  O5'  DA A  51      54.296-281.600 315.540 
ATOM   1048  C5'  DA A  51      54.976-282.863 315.417 
ATOM   1049  C4'  DA A  51      55.114-283.236 313.954 
ATOM   1050  O4'  DA A  51      53.962-283.976 313.458 
ATOM   1051  C3'  DA A  51      55.248-282.066 312.979 
ATOM   1052  O3'  DA A  51      56.152-282.432 311.943 
ATOM   1053  C2'  DA A  51      53.855-281.905 312.374 
ATOM   1054  C1'  DA A  51      53.550-283.392 312.231 
ATOM   1055  N9   DA A  51      52.104-283.693 312.039 
ATOM   1056  C8   DA A  51      51.025-283.043 312.569 
ATOM   1057  N7   DA A  51      49.884-283.545 312.211 
ATOM   1058  C5   DA A  51      50.228-284.605 311.385 
ATOM   1059  C6   DA A  51      49.459-285.546 310.681 
ATOM   1060  N6   DA A  51      48.118-285.568 310.700 
ATOM   1061  N1   DA A  51      50.119-286.465 309.954 
ATOM   1062  C2   DA A  51      51.451-286.439 309.939 
ATOM   1063  N3   DA A  51      52.271-285.614 310.553 
ATOM   1064  C4   DA A  51      51.585-284.703 311.273 
ATOM   1065  P    DG A  52      57.185-281.340 311.392 
ATOM   1066  OP1  DG A  52      58.376-281.298 312.270 
ATOM   1067  OP2  DG A  52      56.484-280.054 311.187 
ATOM   1068  O5'  DG A  52      57.582-281.967 309.975 
ATOM   1069  C5'  DG A  52      57.565-283.399 309.815 
ATOM   1070  C4'  DG A  52      56.916-283.765 308.494 
ATOM   1071  O4'  DG A  52      55.471-283.909 308.606 
ATOM   1072  C3'  DG A  52      57.100-282.756 307.361 
ATOM   1073  O3'  DG A  52      57.253-283.462 306.136 
ATOM   1074  C2'  DG A  52      55.784-281.981 307.315 
ATOM   1075  C1'  DG A  52      54.867-283.178 307.550 
ATOM   1076  N9   DG A  52      53.489-282.803 307.976 
ATOM   1077  C8   DG A  52      53.078-281.750 308.764 
ATOM   1078  N7   DG A  52      51.782-281.700 308.952 
ATOM   1079  C5   DG A  52      51.300-282.796 308.238 
ATOM   1080  C6   DG A  52      49.971-283.262 308.066 
ATOM   1081  O6   DG A  52      48.928-282.796 308.517 
ATOM   1082  N1   DG A  52      49.931-284.410 307.263 
ATOM   1083  C2   DG A  52      51.031-285.027 306.700 
ATOM   1084  N2   DG A  52      50.782-286.113 305.966 
ATOM   1085  N3   DG A  52      52.278-284.589 306.862 
ATOM   1086  C4   DG A  52      52.334-283.475 307.639 
ATOM   1087  P    DA A  53      58.311-282.929 305.060 
ATOM   1088  OP1  DA A  53      59.660-283.436 305.397 
ATOM   1089  OP2  DA A  53      58.184-281.461 304.924 
ATOM   1090  O5'  DA A  53      57.788-283.639 303.725 
ATOM   1091  C5'  DA A  53      57.120-284.911 303.825 
ATOM   1092  C4'  DA A  53      55.896-284.926 302.932 
ATOM   1093  O4'  DA A  53      54.710-284.418 303.607 
ATOM   1094  C3'  DA A  53      55.988-284.080 301.663 
ATOM   1095  O3'  DA A  53      55.314-284.756 300.608 
ATOM   1096  C2'  DA A  53      55.216-282.802 301.992 
ATOM   1097  C1'  DA A  53      54.080-283.474 302.755 
ATOM   1098  N9   DA A  53      53.292-282.537 303.605 
ATOM   1099  C8   DA A  53      53.730-281.440 304.290 
ATOM   1100  N7   DA A  53      52.797-280.822 304.943 
ATOM   1101  C5   DA A  53      51.654-281.561 304.673 
ATOM   1102  C6   DA A  53      50.316-281.419 305.078 
ATOM   1103  N6   DA A  53      49.886-280.434 305.880 
ATOM   1104  N1   DA A  53      49.432-282.329 304.626 
ATOM   1105  C2   DA A  53      49.865-283.305 303.830 
ATOM   1106  N3   DA A  53      51.082-283.538 303.388 
ATOM   1107  C4   DA A  53      51.947-282.613 303.854 
ATOM   1108  P    DC A  54      55.944-284.724 299.137 
ATOM   1109  OP1  DC A  54      56.971-285.782 299.016 
ATOM   1110  OP2  DC A  54      56.387-283.349 298.817 
ATOM   1111  O5'  DC A  54      54.673-285.102 298.241 
ATOM   1112  C5'  DC A  54      53.652-285.949 298.800 
ATOM   1113  C4'  DC A  54      52.281-285.402 298.456 
ATOM   1114  O4'  DC A  54      51.806-284.436 299.437 
ATOM   1115  C3'  DC A  54      52.175-284.659 297.125 
ATOM   1116  O3'  DC A  54      50.912-284.946 296.536 
ATOM   1117  C2'  DC A  54      52.209-283.179 297.505 
ATOM   1118  C1'  DC A  54      51.327-283.294 298.744 
ATOM   1119  N1   DC A  54      51.424-282.122 299.659 
ATOM   1120  C2   DC A  54      50.275-281.736 300.344 
ATOM   1121  O2   DC A  54      49.232-282.375 300.166 
ATOM   1122  N3   DC A  54      50.343-280.671 301.182 
ATOM   1123  C4   DC A  54      51.493-280.005 301.348 
ATOM   1124  N4   DC A  54      51.508-278.972 302.177 
ATOM   1125  C5   DC A  54      52.686-280.385 300.653 
ATOM   1126  C6   DC A  54      52.598-281.453 299.819 
ATOM   1127  P    DG A  55      50.826-285.166 294.954 
ATOM   1128  OP1  DG A  55      51.177-286.568 294.628 
ATOM   1129  OP2  DG A  55      51.616-284.123 294.263 
ATOM   1130  O5'  DG A  55      49.267-284.926 294.685 
ATOM   1131  C5'  DG A  55      48.323-285.244 295.724 
ATOM   1132  C4'  DG A  55      47.290-284.140 295.842 
ATOM   1133  O4'  DG A  55      47.709-283.083 296.753 
ATOM   1134  C3'  DG A  55      46.957-283.400 294.547 
ATOM   1135  O3'  DG A  55      45.569-283.086 294.541 
ATOM   1136  C2'  DG A  55      47.749-282.096 294.631 
ATOM   1137  C1'  DG A  55      47.500-281.833 296.114 
ATOM   1138  N9   DG A  55      48.439-280.846 296.713 
ATOM   1139  C8   DG A  55      49.768-280.622 296.426 
ATOM   1140  N7   DG A  55      50.316-279.668 297.139 
ATOM   1141  C5   DG A  55      49.276-279.227 297.957 
ATOM   1142  C6   DG A  55      49.258-278.210 298.945 
ATOM   1143  O6   DG A  55      50.173-277.474 299.309 
ATOM   1144  N1   DG A  55      47.992-278.091 299.536 
ATOM   1145  C2   DG A  55      46.889-278.856 299.214 
ATOM   1146  N2   DG A  55      45.772-278.589 299.894 
ATOM   1147  N3   DG A  55      46.907-279.812 298.287 
ATOM   1148  C4   DG A  55      48.127-279.939 297.704 
ATOM   1149  P    DT A  56      44.751-283.215 293.170 
ATOM   1150  OP1  DT A  56      44.326-284.619 292.976 
ATOM   1151  OP2  DT A  56      45.533-282.615 292.068 
ATOM   1152  O5'  DT A  56      43.472-282.303 293.480 
ATOM   1153  C5'  DT A  56      43.007-282.192 294.837 
ATOM   1154  C4'  DT A  56      42.669-280.748 295.154 
ATOM   1155  O4'  DT A  56      43.821-280.004 295.645 
ATOM   1156  C3'  DT A  56      42.164-279.910 293.979 
ATOM   1157  O3'  DT A  56      41.163-279.015 294.448 
ATOM   1158  C2'  DT A  56      43.378-279.094 293.535 
ATOM   1159  C1'  DT A  56      43.899-278.778 294.934 
ATOM   1160  N1   DT A  56      45.316-278.320 294.956 
ATOM   1161  C2   DT A  56      45.655-277.381 295.901 
ATOM   1162  O2   DT A  56      44.855-276.925 296.699 
ATOM   1163  N3   DT A  56      46.977-276.980 295.890 
ATOM   1164  C4   DT A  56      47.963-277.429 295.035 
ATOM   1165  O4   DT A  56      49.113-276.995 295.121 
ATOM   1166  C5   DT A  56      47.509-278.412 294.079 
ATOM   1167  C7   DT A  56      48.520-278.953 293.109 
ATOM   1168  C6   DT A  56      46.230-278.820 294.066 
ATOM   1169  P    DC A  57      39.878-278.741 293.535 
ATOM   1170  OP1  DC A  57      38.876-279.808 293.755 
ATOM   1171  OP2  DC A  57      40.302-278.527 292.134 
ATOM   1172  O5'  DC A  57      39.342-277.364 294.150 
ATOM   1173  C5'  DC A  57      39.573-277.086 295.544 
ATOM   1174  C4'  DC A  57      40.022-275.649 295.718 
ATOM   1175  O4'  DC A  57      41.466-275.501 295.602 
ATOM   1176  C3'  DC A  57      39.467-274.651 294.702 
ATOM   1177  O3'  DC A  57      39.217-273.415 295.360 
ATOM   1178  C2'  DC A  57      40.604-274.446 293.700 
ATOM   1179  C1'  DC A  57      41.737-274.422 294.721 
ATOM   1180  N1   DC A  57      43.085-274.638 294.125 
ATOM   1181  C2   DC A  57      44.163-273.964 294.694 
ATOM   1182  O2   DC A  57      43.958-273.222 295.661 
ATOM   1183  N3   DC A  57      45.399-274.147 294.164 
ATOM   1184  C4   DC A  57      45.579-274.961 293.116 
ATOM   1185  N4   DC A  57      46.805-275.107 292.636 
ATOM   1186  C5   DC A  57      44.484-275.663 292.516 
ATOM   1187  C6   DC A  57      43.256-275.466 293.059 
ATOM   1188  P    DA A  58      37.906-272.581 294.973 
ATOM   1189  OP1  DA A  58      36.747-273.099 295.734 
ATOM   1190  OP2  DA A  58      37.756-272.548 293.502 
ATOM   1191  O5'  DA A  58      38.291-271.122 295.507 
ATOM   1192  C5'  DA A  58      39.172-271.002 296.640 
ATOM   1193  C4'  DA A  58      40.199-269.916 296.386 
ATOM   1194  O4'  DA A  58      41.384-270.421 295.706 
ATOM   1195  C3'  DA A  58      39.735-268.756 295.506 
ATOM   1196  O3'  DA A  58      40.313-267.550 295.993 
ATOM   1197  C2'  DA A  58      40.326-269.055 294.128 
ATOM   1198  C1'  DA A  58      41.680-269.555 294.621 
ATOM   1199  N9   DA A  58      42.438-270.334 293.602 
ATOM   1200  C8   DA A  58      41.951-271.172 292.640 
ATOM   1201  N7   DA A  58      42.870-271.707 291.896 
ATOM   1202  C5   DA A  58      44.053-271.186 292.401 
ATOM   1203  C6   DA A  58      45.398-271.369 292.040 
ATOM   1204  N6   DA A  58      45.794-272.165 291.037 
ATOM   1205  N1   DA A  58      46.326-270.700 292.750 
ATOM   1206  C2   DA A  58      45.928-269.911 293.746 
ATOM   1207  N3   DA A  58      44.709-269.663 294.172 
ATOM   1208  C4   DA A  58      43.799-270.344 293.445 
ATOM   1209  P    DC A  59      39.429-266.215 296.001 
ATOM   1210  OP1  DC A  59      38.591-266.182 297.220 
ATOM   1211  OP2  DC A  59      38.709-266.089 294.714 
ATOM   1212  O5'  DC A  59      40.561-265.088 296.095 
ATOM   1213  C5'  DC A  59      41.796-265.394 296.770 
ATOM   1214  C4'  DC A  59      42.969-264.869 295.967 
ATOM   1215  O4'  DC A  59      43.442-265.832 294.982 
ATOM   1216  C3'  DC A  59      42.703-263.606 295.149 
ATOM   1217  O3'  DC A  59      43.868-262.790 295.171 
ATOM   1218  C2'  DC A  59      42.488-264.107 293.721 
ATOM   1219  C1'  DC A  59      43.587-265.165 293.737 
ATOM   1220  N1   DC A  59      43.460-266.177 292.653 
ATOM   1221  C2   DC A  59      44.633-266.686 292.100 
ATOM   1222  O2   DC A  59      45.720-266.282 292.529 
ATOM   1223  N3   DC A  59      44.538-267.611 291.108 
ATOM   1224  C4   DC A  59      43.342-268.023 290.672 
ATOM   1225  N4   DC A  59      43.303-268.925 289.704 
ATOM   1226  C5   DC A  59      42.125-267.511 291.227 
ATOM   1227  C6   DC A  59      42.239-266.588 292.216 
ATOM   1228  P    DT A  60      43.702-261.202 295.290 
ATOM   1229  OP1  DT A  60      43.541-260.827 296.713 
ATOM   1230  OP2  DT A  60      42.635-260.745 294.374 
ATOM   1231  O5'  DT A  60      45.123-260.695 294.756 
ATOM   1232  C5'  DT A  60      46.280-261.528 294.951 
ATOM   1233  C4'  DT A  60      47.115-261.560 293.687 
ATOM   1234  O4'  DT A  60      46.696-262.613 292.772 
ATOM   1235  C3'  DT A  60      47.078-260.293 292.833 
ATOM   1236  O3'  DT A  60      48.367-260.078 292.272 
ATOM   1237  C2'  DT A  60      46.104-260.618 291.700 
ATOM   1238  C1'  DT A  60      46.569-262.054 291.473 
ATOM   1239  N1   DT A  60      45.600-262.884 290.704 
ATOM   1240  C2   DT A  60      46.123-263.831 289.857 
ATOM   1241  O2   DT A  60      47.320-264.009 289.718 
ATOM   1242  N3   DT A  60      45.194-264.580 289.160 
ATOM   1243  C4   DT A  60      43.822-264.463 289.240 
ATOM   1244  O4   DT A  60      43.090-265.192 288.566 
ATOM   1245  C5   DT A  60      43.369-263.443 290.155 
ATOM   1246  C7   DT A  60      41.888-263.249 290.302 
ATOM   1247  C6   DT A  60      44.250-262.699 290.845 
ATOM   1248  P    DG A  61      48.932-258.583 292.179 
ATOM   1249  OP1  DG A  61      49.547-258.204 293.471 
ATOM   1250  OP2  DG A  61      47.872-257.682 291.675 
ATOM   1251  O5'  DG A  61      50.072-258.746 291.068 
ATOM   1252  C5'  DG A  61      50.752-260.009 290.944 
ATOM   1253  C4'  DG A  61      50.890-260.382 289.481 
ATOM   1254  O4'  DG A  61      49.738-261.122 288.985 
ATOM   1255  C3'  DG A  61      51.024-259.212 288.507 
ATOM   1256  O3'  DG A  61      51.928-259.578 287.470 
ATOM   1257  C2'  DG A  61      49.631-259.051 287.901 
ATOM   1258  C1'  DG A  61      49.326-260.539 287.758 
ATOM   1259  N9   DG A  61      47.880-260.839 287.566 
ATOM   1260  C8   DG A  61      46.779-260.195 288.091 
ATOM   1261  N7   DG A  61      45.633-260.713 287.723 
ATOM   1262  C5   DG A  61      45.999-261.773 286.896 
ATOM   1263  C6   DG A  61      45.191-262.708 286.197 
ATOM   1264  O6   DG A  61      43.966-262.794 286.164 
ATOM   1265  N1   DG A  61      45.972-263.619 285.473 
ATOM   1266  C2   DG A  61      47.352-263.627 285.430 
ATOM   1267  N2   DG A  61      47.911-264.580 284.681 
ATOM   1268  N3   DG A  61      48.110-262.749 286.087 
ATOM   1269  C4   DG A  61      47.367-261.859 286.793 
ATOM   1270  P    DA A  62      52.961-258.486 286.919 
ATOM   1271  OP1  DA A  62      54.152-258.445 287.797 
ATOM   1272  OP2  DA A  62      52.260-257.200 286.714 
ATOM   1273  O5'  DA A  62      53.358-259.113 285.503 
ATOM   1274  C5'  DA A  62      53.340-260.545 285.343 
ATOM   1275  C4'  DA A  62      52.692-260.911 284.022 
ATOM   1276  O4'  DA A  62      51.247-261.055 284.133 
ATOM   1277  C3'  DA A  62      52.876-259.902 282.888 
ATOM   1278  O3'  DA A  62      53.029-260.608 281.663 
ATOM   1279  C2'  DA A  62      51.559-259.127 282.842 
ATOM   1280  C1'  DA A  62      50.642-260.324 283.077 
ATOM   1281  N9   DA A  62      49.265-259.949 283.503 
ATOM   1282  C8   DA A  62      48.875-258.901 284.286 
ATOM   1283  N7   DA A  62      47.595-258.838 284.481 
ATOM   1284  C5   DA A  62      47.096-259.925 283.775 
ATOM   1285  C6   DA A  62      45.793-260.414 283.585 
ATOM   1286  N6   DA A  62      44.703-259.841 284.116 
ATOM   1287  N1   DA A  62      45.650-261.516 282.825 
ATOM   1288  C2   DA A  62      46.737-262.080 282.301 
ATOM   1289  N3   DA A  62      47.996-261.716 282.409 
ATOM   1290  C4   DA A  62      48.111-260.611 283.173 
ATOM   1291  P    DT A  63      54.087-260.075 280.587 
ATOM   1292  OP1  DT A  63      55.436-260.582 280.925 
ATOM   1293  OP2  DT A  63      53.960-258.607 280.452 
ATOM   1294  O5'  DT A  63      53.564-260.785 279.252 
ATOM   1295  C5'  DT A  63      52.896-262.057 279.353 
ATOM   1296  C4'  DT A  63      51.671-262.072 278.459 
ATOM   1297  O4'  DT A  63      50.486-261.564 279.134 
ATOM   1298  C3'  DT A  63      51.763-261.226 277.190 
ATOM   1299  O3'  DT A  63      51.089-261.902 276.136 
ATOM   1300  C2'  DT A  63      50.992-259.948 277.519 
ATOM   1301  C1'  DT A  63      49.855-260.620 278.282 
ATOM   1302  N1   DT A  63      49.068-259.683 279.132 
ATOM   1303  C2   DT A  63      47.723-259.933 279.257 
ATOM   1304  O2   DT A  63      47.168-260.871 278.711 
ATOM   1305  N3   DT A  63      47.025-259.043 280.051 
ATOM   1306  C4   DT A  63      47.549-257.952 280.714 
ATOM   1307  O4   DT A  63      46.825-257.226 281.397 
ATOM   1308  C5   DT A  63      48.969-257.773 280.520 
ATOM   1309  C7   DT A  63      49.620-256.607 281.206 
ATOM   1310  C6   DT A  63      49.672-258.622 279.753 
ATOM   1311  P    DT A  64      51.720-261.870 274.665 
ATOM   1312  OP1  DT A  64      52.747-262.928 274.543 
ATOM   1313  OP2  DT A  64      52.163-260.495 274.344 
ATOM   1314  O5'  DT A  64      50.449-262.248 273.769 
ATOM   1315  C5'  DT A  64      49.428-263.095 274.327 
ATOM   1316  C4'  DT A  64      48.057-262.549 273.984 
ATOM   1317  O4'  DT A  64      47.582-261.582 274.964 
ATOM   1318  C3'  DT A  64      47.951-261.806 272.652 
ATOM   1319  O3'  DT A  64      46.688-262.092 272.063 
ATOM   1320  C2'  DT A  64      47.985-260.325 273.032 
ATOM   1321  C1'  DT A  64      47.103-260.440 274.271 
ATOM   1322  N1   DT A  64      47.200-259.269 275.187 
ATOM   1323  C2   DT A  64      46.058-258.900 275.854 
ATOM   1324  O2   DT A  64      44.996-259.485 275.726 
ATOM   1325  N3   DT A  64      46.187-257.810 276.694 
ATOM   1326  C4   DT A  64      47.335-257.077 276.913 
ATOM   1327  O4   DT A  64      47.327-256.119 277.690 
ATOM   1328  C5   DT A  64      48.481-257.540 276.168 
ATOM   1329  C7   DT A  64      49.772-256.798 276.348 
ATOM   1330  C6   DT A  64      48.384-258.597 275.345 
ATOM   1331  P    DA A  65      46.602-262.312 270.481 
ATOM   1332  OP1  DA A  65      46.952-263.714 270.155 
ATOM   1333  OP2  DA A  65      47.391-261.269 269.791 
ATOM   1334  O5'  DA A  65      45.043-262.072 270.212 
ATOM   1335  C5'  DA A  65      44.099-262.390 271.252 
ATOM   1336  C4'  DA A  65      43.066-261.286 271.369 
ATOM   1337  O4'  DA A  65      43.485-260.229 272.280 
ATOM   1338  C3'  DA A  65      42.732-260.546 270.074 
ATOM   1339  O3'  DA A  65      41.345-260.232 270.068 
ATOM   1340  C2'  DA A  65      43.525-259.242 270.159 
ATOM   1341  C1'  DA A  65      43.276-258.979 271.641 
ATOM   1342  N9   DA A  65      44.215-257.992 272.240 
ATOM   1343  C8   DA A  65      45.532-257.784 271.943 
ATOM   1344  N7   DA A  65      46.085-256.842 272.642 
ATOM   1345  C5   DA A  65      45.062-256.390 273.464 
ATOM   1346  C6   DA A  65      45.010-255.390 274.448 
ATOM   1347  N6   DA A  65      46.061-254.628 274.786 
ATOM   1348  N1   DA A  65      43.835-255.199 275.075 
ATOM   1349  C2   DA A  65      42.795-255.958 274.736 
ATOM   1350  N3   DA A  65      42.724-256.917 273.837 
ATOM   1351  C4   DA A  65      43.914-257.087 273.225 
ATOM   1352  P    DT A  66      40.527-260.361 268.698 
ATOM   1353  OP1  DT A  66      40.102-261.765 268.503 
ATOM   1354  OP2  DT A  66      41.309-259.761 267.595 
ATOM   1355  O5'  DT A  66      39.248-259.449 269.007 
ATOM   1356  C5'  DT A  66      38.782-259.338 270.365 
ATOM   1357  C4'  DT A  66      38.445-257.894 270.681 
ATOM   1358  O4'  DT A  66      39.597-257.150 271.172 
ATOM   1359  C3'  DT A  66      37.940-257.057 269.506 
ATOM   1360  O3'  DT A  66      36.939-256.161 269.975 
ATOM   1361  C2'  DT A  66      39.153-256.240 269.062 
ATOM   1362  C1'  DT A  66      39.675-255.924 270.461 
ATOM   1363  N1   DT A  66      41.092-255.466 270.483 
ATOM   1364  C2   DT A  66      41.431-254.527 271.428 
ATOM   1365  O2   DT A  66      40.631-254.072 272.226 
ATOM   1366  N3   DT A  66      42.753-254.126 271.417 
ATOM   1367  C4   DT A  66      43.738-254.575 270.562 
ATOM   1368  O4   DT A  66      44.889-254.142 270.648 
ATOM   1369  C5   DT A  66      43.285-255.558 269.606 
ATOM   1370  C7   DT A  66      44.296-256.099 268.637 
ATOM   1371  C6   DT A  66      42.006-255.966 269.594 
ATOM   1372  P    DG A  67      35.654-255.887 269.063 
ATOM   1373  OP1  DG A  67      34.652-256.954 269.282 
ATOM   1374  OP2  DG A  67      36.077-255.673 267.661 
ATOM   1375  O5'  DG A  67      35.118-254.510 269.678 
ATOM   1376  C5'  DG A  67      35.349-254.232 271.071 
ATOM   1377  C4'  DG A  67      35.798-252.795 271.245 
ATOM   1378  O4'  DG A  67      37.242-252.647 271.129 
ATOM   1379  C3'  DG A  67      35.243-251.797 270.229 
ATOM   1380  O3'  DG A  67      34.993-250.561 270.887 
ATOM   1381  C2'  DG A  67      36.380-251.592 269.227 
ATOM   1382  C1'  DG A  67      37.513-251.568 270.248 
ATOM   1383  N9   DG A  67      38.861-251.784 269.652 
ATOM   1384  C8   DG A  67      39.224-252.575 268.584 
ATOM   1385  N7   DG A  67      40.506-252.545 268.309 
ATOM   1386  C5   DG A  67      41.028-251.671 269.261 
ATOM   1387  C6   DG A  67      42.364-251.238 269.469 
ATOM   1388  O6   DG A  67      43.377-251.543 268.845 
ATOM   1389  N1   DG A  67      42.451-250.347 270.548 
ATOM   1390  C2   DG A  67      41.387-249.930 271.324 
ATOM   1391  N2   DG A  67      41.679-249.076 272.308 
ATOM   1392  N3   DG A  67      40.135-250.337 271.128 
ATOM   1393  C4   DG A  67      40.033-251.201 270.085 
ATOM   1394  P    DT A  68      33.682-249.727 270.500 
ATOM   1395  OP1  DT A  68      32.522-250.245 271.261 
ATOM   1396  OP2  DT A  68      33.531-249.694 269.029 
ATOM   1397  O5'  DT A  68      34.067-248.268 271.034 
ATOM   1398  C5'  DT A  68      34.948-248.149 272.167 
ATOM   1399  C4'  DT A  68      35.974-247.062 271.913 
ATOM   1400  O4'  DT A  68      37.160-247.567 271.234 
ATOM   1401  C3'  DT A  68      35.511-245.902 271.033 
ATOM   1402  O3'  DT A  68      36.088-244.696 271.520 
ATOM   1403  C2'  DT A  68      36.101-246.201 269.655 
ATOM   1404  C1'  DT A  68      37.456-246.701 270.148 
ATOM   1405  N1   DT A  68      38.213-247.480 269.129 
ATOM   1406  C2   DT A  68      39.582-247.354 269.137 
ATOM   1407  O2   DT A  68      40.179-246.646 269.930 
ATOM   1408  N3   DT A  68      40.251-248.089 268.178 
ATOM   1409  C4   DT A  68      39.678-248.919 267.236 
ATOM   1410  O4   DT A  68      40.382-249.528 266.426 
ATOM   1411  C5   DT A  68      38.238-248.985 267.307 
ATOM   1412  C7   DT A  68      37.533-249.866 266.316 
ATOM   1413  C6   DT A  68      37.562-248.281 268.228 
ATOM   1414  P    DC A  69      35.205-243.361 271.528 
ATOM   1415  OP1  DC A  69      34.366-243.328 272.748 
ATOM   1416  OP2  DC A  69      34.485-243.235 270.242 
ATOM   1417  O5'  DC A  69      36.337-242.234 271.622 
ATOM   1418  C5'  DC A  69      37.571-242.540 272.297 
ATOM   1419  C4'  DC A  69      38.745-242.015 271.494 
ATOM   1420  O4'  DC A  69      39.218-242.978 270.509 
ATOM   1421  C3'  DC A  69      38.479-240.752 270.676 
ATOM   1422  O3'  DC A  69      39.644-239.936 270.698 
ATOM   1423  C2'  DC A  69      38.264-241.253 269.248 
ATOM   1424  C1'  DC A  69      39.362-242.311 269.265 
ATOM   1425  N1   DC A  69      39.236-243.323 268.180 
ATOM   1426  C2   DC A  69      40.408-243.833 267.627 
ATOM   1427  O2   DC A  69      41.495-243.428 268.056 
ATOM   1428  N3   DC A  69      40.314-244.757 266.636 
ATOM   1429  C4   DC A  69      39.118-245.169 266.199 
ATOM   1430  N4   DC A  69      39.079-246.071 265.231 
ATOM   1431  C5   DC A  69      37.900-244.657 266.754 
ATOM   1432  C6   DC A  69      38.015-243.734 267.743 
ATOM   1433  P    DT A  70      39.478-238.348 270.818 
ATOM   1434  OP1  DT A  70      39.317-237.973 272.240 
ATOM   1435  OP2  DT A  70      38.411-237.891 269.901 
ATOM   1436  O5'  DT A  70      40.898-237.841 270.284 
ATOM   1437  C5'  DT A  70      42.056-238.674 270.479 
ATOM   1438  C4'  DT A  70      42.891-238.706 269.214 
ATOM   1439  O4'  DT A  70      42.471-239.759 268.299 
ATOM   1440  C3'  DT A  70      42.853-237.439 268.360 
ATOM   1441  O3'  DT A  70      44.142-237.224 267.799 
ATOM   1442  C2'  DT A  70      41.879-237.765 267.227 
ATOM   1443  C1'  DT A  70      42.345-239.200 267.001 
ATOM   1444  N1   DT A  70      41.376-240.030 266.232 
ATOM   1445  C2   DT A  70      41.898-240.977 265.384 
ATOM   1446  O2   DT A  70      43.096-241.155 265.246 
ATOM   1447  N3   DT A  70      40.970-241.726 264.687 
ATOM   1448  C4   DT A  70      39.598-241.609 264.767 
ATOM   1449  O4   DT A  70      38.866-242.338 264.093 
ATOM   1450  C5   DT A  70      39.145-240.589 265.683 
ATOM   1451  C7   DT A  70      37.664-240.395 265.829 
ATOM   1452  C6   DT A  70      40.026-239.845 266.372 
ATOM   1453  P    DG A  71      44.708-235.729 267.706 
ATOM   1454  OP1  DG A  71      45.323-235.350 268.998 
ATOM   1455  OP2  DG A  71      43.648-234.828 267.202 
ATOM   1456  O5'  DG A  71      45.848-235.892 266.595 
ATOM   1457  C5'  DG A  71      46.527-237.155 266.471 
ATOM   1458  C4'  DG A  71      46.666-237.528 265.008 
ATOM   1459  O4'  DG A  71      45.514-238.268 264.512 
ATOM   1460  C3'  DG A  71      46.800-236.358 264.034 
ATOM   1461  O3'  DG A  71      47.703-236.724 262.997 
ATOM   1462  C2'  DG A  71      45.406-236.197 263.428 
ATOM   1463  C1'  DG A  71      45.102-237.685 263.285 
ATOM   1464  N9   DG A  71      43.656-237.985 263.094 
ATOM   1465  C8   DG A  71      42.555-237.341 263.618 
ATOM   1466  N7   DG A  71      41.409-237.859 263.250 
ATOM   1467  C5   DG A  71      41.775-238.919 262.423 
ATOM   1468  C6   DG A  71      40.966-239.854 261.724 
ATOM   1469  O6   DG A  71      39.741-239.940 261.691 
ATOM   1470  N1   DG A  71      41.748-240.765 261.000 
ATOM   1471  C2   DG A  71      43.128-240.773 260.957 
ATOM   1472  N2   DG A  71      43.687-241.726 260.208 
ATOM   1473  N3   DG A  71      43.885-239.895 261.614 
ATOM   1474  C4   DG A  71      43.143-239.005 262.321 
ATOM   1475  P    DG A  72      48.737-235.632 262.447 
ATOM   1476  OP1  DG A  72      49.928-235.591 263.324 
ATOM   1477  OP2  DG A  72      48.036-234.346 262.241 
ATOM   1478  O5'  DG A  72      49.134-236.260 261.030 
ATOM   1479  C5'  DG A  72      49.116-237.691 260.870 
ATOM   1480  C4'  DG A  72      48.468-238.057 259.549 
ATOM   1481  O4'  DG A  72      47.023-238.201 259.660 
ATOM   1482  C3'  DG A  72      48.652-237.048 258.416 
ATOM   1483  O3'  DG A  72      48.805-237.754 257.190 
ATOM   1484  C2'  DG A  72      47.335-236.273 258.369 
ATOM   1485  C1'  DG A  72      46.418-237.470 258.604 
ATOM   1486  N9   DG A  72      45.041-237.095 259.031 
ATOM   1487  C8   DG A  72      44.629-236.042 259.819 
ATOM   1488  N7   DG A  72      43.333-235.992 260.007 
ATOM   1489  C5   DG A  72      42.852-237.088 259.293 
ATOM   1490  C6   DG A  72      41.523-237.554 259.121 
ATOM   1491  O6   DG A  72      40.479-237.089 259.572 
ATOM   1492  N1   DG A  72      41.482-238.702 258.318 
ATOM   1493  C2   DG A  72      42.583-239.319 257.755 
ATOM   1494  N2   DG A  72      42.334-240.406 257.020 
ATOM   1495  N3   DG A  72      43.830-238.881 257.917 
ATOM   1496  C4   DG A  72      43.886-237.768 258.693 
ATOM   1497  P    DT A  73      49.862-237.221 256.114 
ATOM   1498  OP1  DT A  73      51.212-237.728 256.452 
ATOM   1499  OP2  DT A  73      49.736-235.753 255.979 
ATOM   1500  O5'  DT A  73      49.340-237.931 254.779 
ATOM   1501  C5'  DT A  73      48.672-239.203 254.880 
ATOM   1502  C4'  DT A  73      47.447-239.218 253.987 
ATOM   1503  O4'  DT A  73      46.262-238.710 254.662 
ATOM   1504  C3'  DT A  73      47.539-238.372 252.717 
ATOM   1505  O3'  DT A  73      46.865-239.048 251.663 
ATOM   1506  C2'  DT A  73      46.768-237.094 253.046 
ATOM   1507  C1'  DT A  73      45.631-237.766 253.809 
ATOM   1508  N1   DT A  73      44.844-236.829 254.659 
ATOM   1509  C2   DT A  73      43.499-237.079 254.785 
ATOM   1510  O2   DT A  73      42.944-238.017 254.238 
ATOM   1511  N3   DT A  73      42.801-236.189 255.578 
ATOM   1512  C4   DT A  73      43.325-235.098 256.241 
ATOM   1513  O4   DT A  73      42.601-234.372 256.924 
ATOM   1514  C5   DT A  73      44.745-234.919 256.048 
ATOM   1515  C7   DT A  73      45.396-233.754 256.734 
ATOM   1516  C6   DT A  73      45.448-235.768 255.281 
ATOM   1517  P    DC A  74      47.495-239.016 250.192 
ATOM   1518  OP1  DC A  74      48.523-240.074 250.071 
ATOM   1519  OP2  DC A  74      47.939-237.641 249.871 
ATOM   1520  O5'  DC A  74      46.225-239.394 249.296 
ATOM   1521  C5'  DC A  74      45.204-240.241 249.854 
ATOM   1522  C4'  DC A  74      43.833-239.695 249.511 
ATOM   1523  O4'  DC A  74      43.358-238.728 250.491 
ATOM   1524  C3'  DC A  74      43.726-238.952 248.179 
ATOM   1525  O3'  DC A  74      42.463-239.238 247.591 
ATOM   1526  C2'  DC A  74      43.761-237.471 248.559 
ATOM   1527  C1'  DC A  74      42.879-237.586 249.798 
ATOM   1528  N1   DC A  74      42.976-236.415 250.714 
ATOM   1529  C2   DC A  74      41.826-236.028 251.398 
ATOM   1530  O2   DC A  74      40.784-236.667 251.220 
ATOM   1531  N3   DC A  74      41.895-234.963 252.237 
ATOM   1532  C4   DC A  74      43.045-234.297 252.403 
ATOM   1533  N4   DC A  74      43.060-233.264 253.232 
ATOM   1534  C5   DC A  74      44.238-234.678 251.707 
ATOM   1535  C6   DC A  74      44.149-235.745 250.874 
ATOM   1536  P    DA A  75      42.377-239.459 246.008 
ATOM   1537  OP1  DA A  75      42.728-240.860 245.683 
ATOM   1538  OP2  DA A  75      43.167-238.415 245.318 
ATOM   1539  O5'  DA A  75      40.819-239.218 245.739 
ATOM   1540  C5'  DA A  75      39.874-239.536 246.779 
ATOM   1541  C4'  DA A  75      38.842-238.433 246.897 
ATOM   1542  O4'  DA A  75      39.260-237.375 247.807 
ATOM   1543  C3'  DA A  75      38.508-237.692 245.602 
ATOM   1544  O3'  DA A  75      37.120-237.378 245.595 
ATOM   1545  C2'  DA A  75      39.300-236.388 245.686 
ATOM   1546  C1'  DA A  75      39.052-236.125 247.168 
ATOM   1547  N9   DA A  75      39.991-235.138 247.767 
ATOM   1548  C8   DA A  75      41.308-234.930 247.470 
ATOM   1549  N7   DA A  75      41.861-233.988 248.169 
ATOM   1550  C5   DA A  75      40.838-233.536 248.991 
ATOM   1551  C6   DA A  75      40.786-232.536 249.976 
ATOM   1552  N6   DA A  75      41.837-231.774 250.314 
ATOM   1553  N1   DA A  75      39.611-232.345 250.602 
ATOM   1554  C2   DA A  75      38.571-233.104 250.263 
ATOM   1555  N3   DA A  75      38.500-234.063 249.365 
ATOM   1556  C4   DA A  75      39.689-234.233 248.752 
ATOM   1557  P    DG A  76      36.302-237.507 244.225 
ATOM   1558  OP1  DG A  76      35.878-238.911 244.031 
ATOM   1559  OP2  DG A  76      37.085-236.907 243.122 
ATOM   1560  O5'  DG A  76      35.024-236.595 244.534 
ATOM   1561  C5'  DG A  76      34.558-236.484 245.892 
ATOM   1562  C4'  DG A  76      34.221-235.040 246.208 
ATOM   1563  O4'  DG A  76      35.372-234.296 246.700 
ATOM   1564  C3'  DG A  76      33.716-234.203 245.033 
ATOM   1565  O3'  DG A  76      32.715-233.308 245.503 
ATOM   1566  C2'  DG A  76      34.929-233.386 244.589 
ATOM   1567  C1'  DG A  76      35.451-233.070 245.989 
ATOM   1568  N9   DG A  76      36.868-232.612 246.011 
ATOM   1569  C8   DG A  76      37.919-232.994 245.206 
ATOM   1570  N7   DG A  76      39.051-232.395 245.487 
ATOM   1571  C5   DG A  76      38.726-231.557 246.552 
ATOM   1572  C6   DG A  76      39.540-230.655 247.288 
ATOM   1573  O6   DG A  76      40.735-230.409 247.148 
ATOM   1574  N1   DG A  76      38.806-230.002 248.287 
ATOM   1575  C2   DG A  76      37.462-230.194 248.543 
ATOM   1576  N2   DG A  76      36.948-229.473 249.542 
ATOM   1577  N3   DG A  76      36.700-231.039 247.853 
ATOM   1578  C4   DG A  76      37.397-231.681 246.879 
ATOM   1579  P    DT A  77      31.430-233.033 244.590 
ATOM   1580  OP1  DT A  77      30.428-234.100 244.809 
ATOM   1581  OP2  DT A  77      31.853-232.819 243.188 
ATOM   1582  O5'  DT A  77      30.893-231.656 245.205 
ATOM   1583  C5'  DT A  77      31.125-231.378 246.598 
ATOM   1584  C4'  DT A  77      31.574-229.941 246.772 
ATOM   1585  O4'  DT A  77      33.018-229.793 246.657 
ATOM   1586  C3'  DT A  77      31.019-228.943 245.756 
ATOM   1587  O3'  DT A  77      30.769-227.707 246.414 
ATOM   1588  C2'  DT A  77      32.156-228.738 244.755 
ATOM   1589  C1'  DT A  77      33.289-228.714 245.776 
ATOM   1590  N1   DT A  77      34.637-228.930 245.180 
ATOM   1591  C2   DT A  77      35.689-228.258 245.752 
ATOM   1592  O2   DT A  77      35.559-227.511 246.707 
ATOM   1593  N3   DT A  77      36.923-228.483 245.172 
ATOM   1594  C4   DT A  77      37.183-229.304 244.094 
ATOM   1595  O4   DT A  77      38.331-229.426 243.663 
ATOM   1596  C5   DT A  77      36.016-229.966 243.562 
ATOM   1597  C7   DT A  77      36.211-230.878 242.386 
ATOM   1598  C6   DT A  77      34.804-229.765 244.106 
ATOM   1599  P    DG A  78      29.458-226.873 246.028 
ATOM   1600  OP1  DG A  78      28.298-227.391 246.788 
ATOM   1601  OP2  DG A  78      29.307-226.840 244.556 
ATOM   1602  O5'  DG A  78      29.842-225.414 246.561 
ATOM   1603  C5'  DG A  78      30.723-225.295 247.694 
ATOM   1604  C4'  DG A  78      31.750-224.208 247.441 
ATOM   1605  O4'  DG A  78      32.936-224.713 246.761 
ATOM   1606  C3'  DG A  78      31.287-223.048 246.561 
ATOM   1607  O3'  DG A  78      31.864-221.842 247.048 
ATOM   1608  C2'  DG A  78      31.877-223.347 245.182 
ATOM   1609  C1'  DG A  78      33.232-223.847 245.675 
ATOM   1610  N9   DG A  78      33.989-224.626 244.657 
ATOM   1611  C8   DG A  78      33.517-225.475 243.679 
ATOM   1612  N7   DG A  78      34.455-226.009 242.936 
ATOM   1613  C5   DG A  78      35.633-225.475 243.457 
ATOM   1614  C6   DG A  78      36.981-225.682 243.065 
ATOM   1615  O6   DG A  78      37.421-226.391 242.164 
ATOM   1616  N1   DG A  78      37.866-224.944 243.864 
ATOM   1617  C2   DG A  78      37.496-224.115 244.905 
ATOM   1618  N2   DG A  78      38.492-223.498 245.546 
ATOM   1619  N3   DG A  78      36.230-223.922 245.272 
ATOM   1620  C4   DG A  78      35.360-224.630 244.507 
ATOM   1621  P    DA A  79      30.980-220.507 247.056 
ATOM   1622  OP1  DA A  79      30.142-220.474 248.275 
ATOM   1623  OP2  DA A  79      30.261-220.382 245.769 
ATOM   1624  O5'  DA A  79      32.112-219.380 247.150 
ATOM   1625  C5'  DA A  79      33.347-219.686 247.824 
ATOM   1626  C4'  DA A  79      34.521-219.161 247.021 
ATOM   1627  O4'  DA A  79      34.994-220.124 246.037 
ATOM   1628  C3'  DA A  79      34.254-217.898 246.203 
ATOM   1629  O3'  DA A  79      35.420-217.082 246.225 
ATOM   1630  C2'  DA A  79      34.039-218.399 244.776 
ATOM   1631  C1'  DA A  79      35.138-219.457 244.792 
ATOM   1632  N9   DA A  79      35.012-220.469 243.707 
ATOM   1633  C8   DA A  79      33.874-220.986 243.158 
ATOM   1634  N7   DA A  79      34.091-221.857 242.221 
ATOM   1635  C5   DA A  79      35.475-221.924 242.143 
ATOM   1636  C6   DA A  79      36.343-222.676 241.333 
ATOM   1637  N6   DA A  79      35.920-223.544 240.403 
ATOM   1638  N1   DA A  79      37.665-222.501 241.513 
ATOM   1639  C2   DA A  79      38.079-221.637 242.439 
ATOM   1640  N3   DA A  79      37.368-220.884 243.249 
ATOM   1641  C4   DA A  79      36.048-221.078 243.048 
ATOM   1642  P    DA A  80      35.253-215.494 246.345 
ATOM   1643  OP1  DA A  80      35.093-215.119 247.767 
ATOM   1644  OP2  DA A  80      34.186-215.037 245.428 
ATOM   1645  O5'  DA A  80      36.674-214.987 245.811 
ATOM   1646  C5'  DA A  80      37.832-215.820 246.006 
ATOM   1647  C4'  DA A  80      38.666-215.853 244.741 
ATOM   1648  O4'  DA A  80      38.247-216.905 243.826 
ATOM   1649  C3'  DA A  80      38.629-214.586 243.887 
ATOM   1650  O3'  DA A  80      39.918-214.370 243.327 
ATOM   1651  C2'  DA A  80      37.655-214.911 242.754 
ATOM   1652  C1'  DA A  80      38.121-216.346 242.528 
ATOM   1653  N9   DA A  80      37.152-217.176 241.759 
ATOM   1654  C8   DA A  80      35.788-217.124 241.779 
ATOM   1655  N7   DA A  80      35.219-217.982 240.991 
ATOM   1656  C5   DA A  80      36.282-218.654 240.403 
ATOM   1657  C6   DA A  80      36.342-219.695 239.462 
ATOM   1658  N6   DA A  80      35.257-220.268 238.922 
ATOM   1659  N1   DA A  80      37.562-220.127 239.093 
ATOM   1660  C2   DA A  80      38.637-219.554 239.633 
ATOM   1661  N3   DA A  80      38.705-218.581 240.515 
ATOM   1662  C4   DA A  80      37.470-218.167 240.867 
ATOM   1663  P    DG A  81      40.484-212.875 243.234 
ATOM   1664  OP1  DG A  81      41.099-212.496 244.525 
ATOM   1665  OP2  DG A  81      39.424-211.974 242.729 
ATOM   1666  O5'  DG A  81      41.624-213.038 242.122 
ATOM   1667  C5'  DG A  81      42.303-214.301 241.999 
ATOM   1668  C4'  DG A  81      42.442-214.674 240.536 
ATOM   1669  O4'  DG A  81      41.290-215.414 240.040 
ATOM   1670  C3'  DG A  81      42.576-213.504 239.561 
ATOM   1671  O3'  DG A  81      43.479-213.870 238.525 
ATOM   1672  C2'  DG A  81      41.182-213.343 238.955 
ATOM   1673  C1'  DG A  81      40.878-214.831 238.813 
ATOM   1674  N9   DG A  81      39.431-215.131 238.621 
ATOM   1675  C8   DG A  81      38.331-214.487 239.145 
ATOM   1676  N7   DG A  81      37.184-215.005 238.777 
ATOM   1677  C5   DG A  81      37.551-216.065 237.950 
ATOM   1678  C6   DG A  81      36.742-217.000 237.251 
ATOM   1679  O6   DG A  81      35.517-217.086 237.218 
ATOM   1680  N1   DG A  81      37.524-217.911 236.527 
ATOM   1681  C2   DG A  81      38.904-217.919 236.485 
ATOM   1682  N2   DG A  81      39.463-218.872 235.735 
ATOM   1683  N3   DG A  81      39.661-217.042 237.142 
ATOM   1684  C4   DG A  81      38.919-216.151 237.848 
ATOM   1685  P    DA A  82      44.512-212.779 237.974 
ATOM   1686  OP1  DA A  82      45.703-212.737 238.851 
ATOM   1687  OP2  DA A  82      43.812-211.492 237.768 
ATOM   1688  O5'  DA A  82      44.909-213.406 236.557 
ATOM   1689  C5'  DA A  82      44.892-214.837 236.397 
ATOM   1690  C4'  DA A  82      44.244-215.203 235.076 
ATOM   1691  O4'  DA A  82      42.799-215.347 235.187 
ATOM   1692  C3'  DA A  82      44.427-214.194 233.943 
ATOM   1693  O3'  DA A  82      44.581-214.900 232.718 
ATOM   1694  C2'  DA A  82      43.111-213.419 233.896 
ATOM   1695  C1'  DA A  82      42.194-214.616 234.132 
ATOM   1696  N9   DA A  82      40.817-214.241 234.558 
ATOM   1697  C8   DA A  82      40.427-213.193 235.341 
ATOM   1698  N7   DA A  82      39.146-213.130 235.535 
ATOM   1699  C5   DA A  82      38.648-214.217 234.830 
ATOM   1700  C6   DA A  82      37.345-214.706 234.639 
ATOM   1701  N6   DA A  82      36.255-214.133 235.170 
ATOM   1702  N1   DA A  82      37.201-215.808 233.880 
ATOM   1703  C2   DA A  82      38.288-216.372 233.356 
ATOM   1704  N3   DA A  82      39.547-216.008 233.464 
ATOM   1705  C4   DA A  82      39.663-214.903 234.227 
ATOM   1706  P    DA A  83      45.638-214.367 231.641 
ATOM   1707  OP1  DA A  83      46.988-214.874 231.979 
ATOM   1708  OP2  DA A  83      45.512-212.899 231.506 
ATOM   1709  O5'  DA A  83      45.115-215.077 230.306 
ATOM   1710  C5'  DA A  83      44.448-216.349 230.407 
ATOM   1711  C4'  DA A  83      43.223-216.364 229.514 
ATOM   1712  O4'  DA A  83      42.037-215.856 230.189 
ATOM   1713  C3'  DA A  83      43.315-215.518 228.244 
ATOM   1714  O3'  DA A  83      42.641-216.194 227.190 
ATOM   1715  C2'  DA A  83      42.543-214.240 228.574 
ATOM   1716  C1'  DA A  83      41.407-214.912 229.337 
ATOM   1717  N9   DA A  83      40.619-213.975 230.186 
ATOM   1718  C8   DA A  83      41.058-212.878 230.871 
ATOM   1719  N7   DA A  83      40.124-212.260 231.524 
ATOM   1720  C5   DA A  83      38.981-212.999 231.255 
ATOM   1721  C6   DA A  83      37.643-212.857 231.660 
ATOM   1722  N6   DA A  83      37.213-211.872 232.462 
ATOM   1723  N1   DA A  83      36.760-213.767 231.208 
ATOM   1724  C2   DA A  83      37.193-214.743 230.412 
ATOM   1725  N3   DA A  83      38.410-214.976 229.970 
ATOM   1726  C4   DA A  83      39.274-214.051 230.436 
ATOM   1727  P    DT A  84      43.271-216.162 225.719 
ATOM   1728  OP1  DT A  84      44.299-217.220 225.598 
ATOM   1729  OP2  DT A  84      43.714-214.787 225.399 
ATOM   1730  O5'  DT A  84      42.001-216.540 224.823 
ATOM   1731  C5'  DT A  84      40.979-217.388 225.382 
ATOM   1732  C4'  DT A  84      39.608-216.841 225.038 
ATOM   1733  O4'  DT A  84      39.133-215.874 226.019 
ATOM   1734  C3'  DT A  84      39.502-216.098 223.707 
ATOM   1735  O3'  DT A  84      38.239-216.384 223.118 
ATOM   1736  C2'  DT A  84      39.537-214.617 224.087 
ATOM   1737  C1'  DT A  84      38.654-214.732 225.325 
ATOM   1738  N1   DT A  84      38.752-213.561 226.241 
ATOM   1739  C2   DT A  84      37.610-213.192 226.909 
ATOM   1740  O2   DT A  84      36.548-213.777 226.781 
ATOM   1741  N3   DT A  84      37.738-212.102 227.748 
ATOM   1742  C4   DT A  84      38.887-211.369 227.968 
ATOM   1743  O4   DT A  84      38.879-210.411 228.744 
ATOM   1744  C5   DT A  84      40.033-211.832 227.222 
ATOM   1745  C7   DT A  84      41.324-211.090 227.403 
ATOM   1746  C6   DT A  84      39.936-212.889 226.399 
ATOM   1747  P    DT A  85      38.153-216.605 221.535 
ATOM   1748  OP1  DT A  85      38.504-218.006 221.210 
ATOM   1749  OP2  DT A  85      38.943-215.561 220.845 
ATOM   1750  O5'  DT A  85      36.595-216.364 221.267 
ATOM   1751  C5'  DT A  85      35.650-216.682 222.306 
ATOM   1752  C4'  DT A  85      34.618-215.579 222.424 
ATOM   1753  O4'  DT A  85      35.036-214.522 223.335 
ATOM   1754  C3'  DT A  85      34.284-214.838 221.129 
ATOM   1755  O3'  DT A  85      32.896-214.524 221.122 
ATOM   1756  C2'  DT A  85      35.076-213.534 221.213 
ATOM   1757  C1'  DT A  85      34.828-213.271 222.696 
ATOM   1758  N1   DT A  85      35.767-212.284 223.294 
ATOM   1759  C2   DT A  85      35.267-211.461 224.276 
ATOM   1760  O2   DT A  85      34.113-211.513 224.661 
ATOM   1761  N3   DT A  85      36.168-210.557 224.807 
ATOM   1762  C4   DT A  85      37.492-210.413 224.447 
ATOM   1763  O4   DT A  85      38.201-209.567 224.995 
ATOM   1764  C5   DT A  85      37.923-211.320 223.410 
ATOM   1765  C7   DT A  85      39.351-211.229 222.959 
ATOM   1766  C6   DT A  85      37.070-212.208 222.875 
ATOM   1767  P    DT A  86      32.078-214.653 219.752 
ATOM   1768  OP1  DT A  86      31.654-216.057 219.558 
ATOM   1769  OP2  DT A  86      32.861-214.053 218.649 
ATOM   1770  O5'  DT A  86      30.800-213.741 220.062 
ATOM   1771  C5'  DT A  86      30.334-213.630 221.419 
ATOM   1772  C4'  DT A  86      29.997-212.186 221.735 
ATOM   1773  O4'  DT A  86      31.148-211.442 222.227 
ATOM   1774  C3'  DT A  86      29.492-211.349 220.561 
ATOM   1775  O3'  DT A  86      28.490-210.454 221.030 
ATOM   1776  C2'  DT A  86      30.705-210.532 220.117 
ATOM   1777  C1'  DT A  86      31.226-210.216 221.516 
ATOM   1778  N1   DT A  86      32.644-209.758 221.538 
ATOM   1779  C2   DT A  86      32.982-208.820 222.483 
ATOM   1780  O2   DT A  86      32.183-208.364 223.281 
ATOM   1781  N3   DT A  86      34.304-208.418 222.472 
ATOM   1782  C4   DT A  86      35.290-208.867 221.616 
ATOM   1783  O4   DT A  86      36.440-208.434 221.703 
ATOM   1784  C5   DT A  86      34.837-209.851 220.660 
ATOM   1785  C7   DT A  86      35.847-210.392 219.691 
ATOM   1786  C6   DT A  86      33.557-210.258 220.648 
ATOM   1787  P    DC A  87      27.205-210.179 220.117 
ATOM   1788  OP1  DC A  87      26.204-211.246 220.337 
ATOM   1789  OP2  DC A  87      27.629-209.965 218.716 
ATOM   1790  O5'  DC A  87      26.669-208.802 220.732 
ATOM   1791  C5'  DC A  87      26.901-208.524 222.126 
ATOM   1792  C4'  DC A  87      27.349-207.087 222.299 
ATOM   1793  O4'  DC A  87      28.794-206.939 222.184 
ATOM   1794  C3'  DC A  87      26.795-206.089 221.283 
ATOM   1795  O3'  DC A  87      26.545-204.853 221.941 
ATOM   1796  C2'  DC A  87      27.931-205.884 220.282 
ATOM   1797  C1'  DC A  87      29.064-205.860 221.303 
ATOM   1798  N1   DC A  87      30.412-206.076 220.707 
ATOM   1799  C2   DC A  87      31.490-205.402 221.276 
ATOM   1800  O2   DC A  87      31.285-204.660 222.243 
ATOM   1801  N3   DC A  87      32.726-205.586 220.746 
ATOM   1802  C4   DC A  87      32.906-206.399 219.698 
ATOM   1803  N4   DC A  87      34.132-206.545 219.218 
ATOM   1804  C5   DC A  87      31.812-207.101 219.097 
ATOM   1805  C6   DC A  87      30.584-206.904 219.641 
ATOM   1806  P    DC A  88      25.234-204.019 221.555 
ATOM   1807  OP1  DC A  88      24.074-204.537 222.315 
ATOM   1808  OP2  DC A  88      25.083-203.986 220.084 
ATOM   1809  O5'  DC A  88      25.618-202.560 222.088 
ATOM   1810  C5'  DC A  88      26.499-202.441 223.222 
ATOM   1811  C4'  DC A  88      27.526-201.355 222.968 
ATOM   1812  O4'  DC A  88      28.712-201.859 222.288 
ATOM   1813  C3'  DC A  88      27.063-200.194 222.088 
ATOM   1814  O3'  DC A  88      27.640-198.988 222.575 
ATOM   1815  C2'  DC A  88      27.653-200.493 220.710 
ATOM   1816  C1'  DC A  88      29.007-200.993 221.203 
ATOM   1817  N1   DC A  88      29.765-201.772 220.184 
ATOM   1818  C2   DC A  88      31.153-201.655 220.178 
ATOM   1819  O2   DC A  88      31.693-200.919 221.012 
ATOM   1820  N3   DC A  88      31.862-202.356 219.257 
ATOM   1821  C4   DC A  88      31.239-203.144 218.370 
ATOM   1822  N4   DC A  88      31.976-203.807 217.492 
ATOM   1823  C5   DC A  88      29.813-203.277 218.359 
ATOM   1824  C6   DC A  88      29.122-202.568 219.288 
ATOM   1825  P    DA A  89      26.756-197.653 222.583 
ATOM   1826  OP1  DA A  89      25.918-197.620 223.802 
ATOM   1827  OP2  DA A  89      26.036-197.528 221.296 
ATOM   1828  O5'  DA A  89      27.888-196.526 222.677 
ATOM   1829  C5'  DA A  89      29.123-196.832 223.352 
ATOM   1830  C4'  DA A  89      30.296-196.307 222.549 
ATOM   1831  O4'  DA A  89      30.770-197.270 221.564 
ATOM   1832  C3'  DA A  89      30.030-195.044 221.731 
ATOM   1833  O3'  DA A  89      31.195-194.228 221.752 
ATOM   1834  C2'  DA A  89      29.815-195.545 220.303 
ATOM   1835  C1'  DA A  89      30.914-196.603 220.319 
ATOM   1836  N9   DA A  89      30.788-197.615 219.234 
ATOM   1837  C8   DA A  89      29.650-198.132 218.685 
ATOM   1838  N7   DA A  89      29.867-199.003 217.749 
ATOM   1839  C5   DA A  89      31.251-199.070 217.670 
ATOM   1840  C6   DA A  89      32.119-199.822 216.860 
ATOM   1841  N6   DA A  89      31.696-200.690 215.930 
ATOM   1842  N1   DA A  89      33.441-199.647 217.040 
ATOM   1843  C2   DA A  89      33.855-198.783 217.966 
ATOM   1844  N3   DA A  89      33.143-198.031 218.776 
ATOM   1845  C4   DA A  89      31.824-198.224 218.576 
ATOM   1846  P    DG A  90      31.029-192.640 221.872 
ATOM   1847  OP1  DG A  90      30.869-192.265 223.295 
ATOM   1848  OP2  DG A  90      29.962-192.183 220.955 
ATOM   1849  O5'  DG A  90      32.450-192.133 221.338 
ATOM   1850  C5'  DG A  90      33.608-192.966 221.533 
ATOM   1851  C4'  DG A  90      34.442-192.999 220.268 
ATOM   1852  O4'  DG A  90      34.023-194.051 219.353 
ATOM   1853  C3'  DG A  90      34.405-191.732 219.414 
ATOM   1854  O3'  DG A  90      35.694-191.516 218.854 
ATOM   1855  C2'  DG A  90      33.431-192.057 218.282 
ATOM   1856  C1'  DG A  90      33.896-193.492 218.055 
ATOM   1857  N9   DG A  90      32.927-194.322 217.286 
ATOM   1858  C8   DG A  90      31.550-194.284 217.293 
ATOM   1859  N7   DG A  90      30.988-195.157 216.492 
ATOM   1860  C5   DG A  90      32.070-195.819 215.913 
ATOM   1861  C6   DG A  90      32.093-196.872 214.961 
ATOM   1862  O6   DG A  90      31.149-197.445 214.424 
ATOM   1863  N1   DG A  90      33.406-197.247 214.646 
ATOM   1864  C2   DG A  90      34.547-196.680 215.181 
ATOM   1865  N2   DG A  90      35.708-197.181 214.750 
ATOM   1866  N3   DG A  90      34.524-195.693 216.075 
ATOM   1867  C4   DG A  90      33.257-195.317 216.391 
ATOM   1868  P    DA A  91      36.259-190.021 218.761 
ATOM   1869  OP1  DA A  91      36.874-189.642 220.053 
ATOM   1870  OP2  DA A  91      35.200-189.120 218.257 
ATOM   1871  O5'  DA A  91      37.400-190.184 217.649 
ATOM   1872  C5'  DA A  91      38.079-191.447 217.526 
ATOM   1873  C4'  DA A  91      38.217-191.820 216.063 
ATOM   1874  O4'  DA A  91      37.065-192.560 215.567 
ATOM   1875  C3'  DA A  91      38.352-190.650 215.088 
ATOM   1876  O3'  DA A  91      39.255-191.016 214.052 
ATOM   1877  C2'  DA A  91      36.958-190.489 214.483 
ATOM   1878  C1'  DA A  91      36.653-191.977 214.340 
ATOM   1879  N9   DA A  91      35.207-192.277 214.148 
ATOM   1880  C8   DA A  91      34.128-191.627 214.678 
ATOM   1881  N7   DA A  91      32.987-192.129 214.320 
ATOM   1882  C5   DA A  91      33.331-193.190 213.494 
ATOM   1883  C6   DA A  91      32.562-194.130 212.790 
ATOM   1884  N6   DA A  91      31.222-194.152 212.809 
ATOM   1885  N1   DA A  91      33.222-195.050 212.063 
ATOM   1886  C2   DA A  91      34.554-195.023 212.048 
ATOM   1887  N3   DA A  91      35.374-194.198 212.662 
ATOM   1888  C4   DA A  91      34.688-193.288 213.382 
ATOM   1889  P    DA A  92      40.288-189.925 213.501 
ATOM   1890  OP1  DA A  92      41.479-189.883 214.379 
ATOM   1891  OP2  DA A  92      39.587-188.638 213.296 
ATOM   1892  O5'  DA A  92      40.685-190.552 212.084 
ATOM   1893  C5'  DA A  92      40.668-191.983 211.924 
ATOM   1894  C4'  DA A  92      40.019-192.349 210.603 
ATOM   1895  O4'  DA A  92      38.574-192.493 210.715 
ATOM   1896  C3'  DA A  92      40.203-191.340 209.470 
ATOM   1897  O3'  DA A  92      40.356-192.047 208.245 
ATOM   1898  C2'  DA A  92      38.887-190.566 209.424 
ATOM   1899  C1'  DA A  92      37.970-191.762 209.659 
ATOM   1900  N9   DA A  92      36.593-191.387 210.085 
ATOM   1901  C8   DA A  92      36.203-190.339 210.868 
ATOM   1902  N7   DA A  92      34.922-190.276 211.062 
ATOM   1903  C5   DA A  92      34.423-191.363 210.357 
ATOM   1904  C6   DA A  92      33.121-191.852 210.166 
ATOM   1905  N6   DA A  92      32.031-191.279 210.698 
ATOM   1906  N1   DA A  92      32.977-192.954 209.407 
ATOM   1907  C2   DA A  92      34.064-193.519 208.883 
ATOM   1908  N3   DA A  92      35.323-193.154 208.991 
ATOM   1909  C4   DA A  92      35.439-192.049 209.755 
ATOM   1910  P    DG A  93      41.414-191.514 207.169 
ATOM   1911  OP1  DG A  93      42.763-192.020 207.506 
ATOM   1912  OP2  DG A  93      41.288-190.045 207.033 
ATOM   1913  O5'  DG A  93      40.891-192.223 205.834 
ATOM   1914  C5'  DG A  93      40.223-193.495 205.934 
ATOM   1915  C4'  DG A  93      38.999-193.510 205.041 
ATOM   1916  O4'  DG A  93      37.813-193.002 205.716 
ATOM   1917  C3'  DG A  93      39.091-192.664 203.772 
ATOM   1918  O3'  DG A  93      38.417-193.340 202.717 
ATOM   1919  C2'  DG A  93      38.319-191.386 204.101 
ATOM   1920  C1'  DG A  93      37.183-192.058 204.864 
ATOM   1921  N9   DG A  93      36.395-191.121 205.714 
ATOM   1922  C8   DG A  93      36.820-190.011 206.410 
ATOM   1923  N7   DG A  93      35.867-189.396 207.067 
ATOM   1924  C5   DG A  93      34.729-190.151 206.784 
ATOM   1925  C6   DG A  93      33.387-189.978 207.212 
ATOM   1926  O6   DG A  93      32.918-189.108 207.941 
ATOM   1927  N1   DG A  93      32.550-190.973 206.689 
ATOM   1928  C2   DG A  93      32.958-192.001 205.861 
ATOM   1929  N2   DG A  93      32.004-192.851 205.470 
ATOM   1930  N3   DG A  93      34.216-192.164 205.461 
ATOM   1931  C4   DG A  93      35.041-191.206 205.959 
ATOM   1932  P    DA A  94      39.047-193.308 201.247 
ATOM   1933  OP1  DA A  94      40.075-194.367 201.125 
ATOM   1934  OP2  DA A  94      39.490-191.933 200.926 
ATOM   1935  O5'  DA A  94      37.776-193.686 200.350 
ATOM   1936  C5'  DA A  94      36.755-194.534 200.909 
ATOM   1937  C4'  DA A  94      35.384-193.987 200.565 
ATOM   1938  O4'  DA A  94      34.909-193.020 201.546 
ATOM   1939  C3'  DA A  94      35.278-193.244 199.234 
ATOM   1940  O3'  DA A  94      34.015-193.530 198.645 
ATOM   1941  C2'  DA A  94      35.313-191.763 199.614 
ATOM   1942  C1'  DA A  94      34.430-191.878 200.853 
ATOM   1943  N9   DA A  94      34.527-190.707 201.768 
ATOM   1944  C8   DA A  94      35.619-189.931 202.041 
ATOM   1945  N7   DA A  94      35.385-188.977 202.887 
ATOM   1946  C5   DA A  94      34.041-189.128 203.201 
ATOM   1947  C6   DA A  94      33.182-188.418 204.054 
ATOM   1948  N6   DA A  94      33.569-187.361 204.782 
ATOM   1949  N1   DA A  94      31.903-188.833 204.132 
ATOM   1950  C2   DA A  94      31.525-189.884 203.406 
ATOM   1951  N3   DA A  94      32.233-190.622 202.580 
ATOM   1952  C4   DA A  94      33.508-190.185 202.520 
ATOM   1953  P    DG A  95      33.929-193.751 197.063 
ATOM   1954  OP1  DG A  95      34.280-195.152 196.737 
ATOM   1955  OP2  DG A  95      34.719-192.707 196.372 
ATOM   1956  O5'  DG A  95      32.370-193.510 196.794 
ATOM   1957  C5'  DG A  95      31.426-193.828 197.833 
ATOM   1958  C4'  DG A  95      30.394-192.725 197.951 
ATOM   1959  O4'  DG A  95      30.812-191.668 198.862 
ATOM   1960  C3'  DG A  95      30.060-191.984 196.656 
ATOM   1961  O3'  DG A  95      28.672-191.670 196.650 
ATOM   1962  C2'  DG A  95      30.852-190.680 196.740 
ATOM   1963  C1'  DG A  95      30.603-190.417 198.223 
ATOM   1964  N9   DG A  95      31.543-189.430 198.822 
ATOM   1965  C8   DG A  95      32.872-189.206 198.535 
ATOM   1966  N7   DG A  95      33.419-188.252 199.248 
ATOM   1967  C5   DG A  95      32.379-187.812 200.066 
ATOM   1968  C6   DG A  95      32.362-186.794 201.054 
ATOM   1969  O6   DG A  95      33.276-186.059 201.418 
ATOM   1970  N1   DG A  95      31.095-186.675 201.645 
ATOM   1971  C2   DG A  95      29.992-187.440 201.323 
ATOM   1972  N2   DG A  95      28.875-187.173 202.003 
ATOM   1973  N3   DG A  95      30.010-188.396 200.396 
ATOM   1974  C4   DG A  95      31.230-188.523 199.813 
ATOM   1975  P    DG A  96      27.854-191.799 195.279 
ATOM   1976  OP1  DG A  96      27.430-193.203 195.085 
ATOM   1977  OP2  DG A  96      28.636-191.199 194.177 
ATOM   1978  O5'  DG A  96      26.575-190.887 195.589 
ATOM   1979  C5'  DG A  96      26.110-190.776 196.946 
ATOM   1980  C4'  DG A  96      25.773-189.332 197.263 
ATOM   1981  O4'  DG A  96      26.924-188.588 197.754 
ATOM   1982  C3'  DG A  96      25.267-188.495 196.088 
ATOM   1983  O3'  DG A  96      24.266-187.600 196.557 
ATOM   1984  C2'  DG A  96      26.481-187.678 195.644 
ATOM   1985  C1'  DG A  96      27.002-187.362 197.043 
ATOM   1986  N9   DG A  96      28.419-186.904 197.065 
ATOM   1987  C8   DG A  96      29.470-187.286 196.261 
ATOM   1988  N7   DG A  96      30.603-186.687 196.542 
ATOM   1989  C5   DG A  96      30.278-185.849 197.607 
ATOM   1990  C6   DG A  96      31.092-184.948 198.343 
ATOM   1991  O6   DG A  96      32.286-184.701 198.202 
ATOM   1992  N1   DG A  96      30.358-184.294 199.342 
ATOM   1993  C2   DG A  96      29.014-184.486 199.597 
ATOM   1994  N2   DG A  96      28.499-183.765 200.596 
ATOM   1995  N3   DG A  96      28.251-185.331 198.908 
ATOM   1996  C4   DG A  96      28.948-185.973 197.934 
ATOM   1997  P    DT A  97      22.981-187.325 195.644 
ATOM   1998  OP1  DT A  97      21.979-188.393 195.864 
ATOM   1999  OP2  DT A  97      23.405-187.111 194.243 
ATOM   2000  O5'  DT A  97      22.445-185.949 196.259 
ATOM   2001  C5'  DT A  97      22.676-185.670 197.653 
ATOM   2002  C4'  DT A  97      23.125-184.233 197.827 
ATOM   2003  O4'  DT A  97      24.570-184.085 197.711 
ATOM   2004  C3'  DT A  97      22.571-183.235 196.811 
ATOM   2005  O3'  DT A  97      22.321-181.999 197.469 
ATOM   2006  C2'  DT A  97      23.707-183.030 195.809 
ATOM   2007  C1'  DT A  97      24.840-183.006 196.830 
ATOM   2008  N1   DT A  97      26.188-183.222 196.234 
ATOM   2009  C2   DT A  97      27.241-182.551 196.806 
ATOM   2010  O2   DT A  97      27.111-181.803 197.761 
ATOM   2011  N3   DT A  97      28.474-182.775 196.227 
ATOM   2012  C4   DT A  97      28.735-183.596 195.149 
ATOM   2013  O4   DT A  97      29.883-183.718 194.717 
ATOM   2014  C5   DT A  97      27.568-184.258 194.617 
ATOM   2015  C7   DT A  97      27.762-185.171 193.441 
ATOM   2016  C6   DT A  97      26.356-184.057 195.160 
ATOM   2017  P    DT A  98      21.009-181.165 197.082 
ATOM   2018  OP1  DT A  98      19.850-181.683 197.843 
ATOM   2019  OP2  DT A  98      20.859-181.132 195.611 
ATOM   2020  O5'  DT A  98      21.394-179.706 197.616 
ATOM   2021  C5'  DT A  98      22.275-179.587 198.749 
ATOM   2022  C4'  DT A  98      23.302-178.501 198.495 
ATOM   2023  O4'  DT A  98      24.487-179.005 197.815 
ATOM   2024  C3'  DT A  98      22.839-177.340 197.615 
ATOM   2025  O3'  DT A  98      23.416-176.134 198.102 
ATOM   2026  C2'  DT A  98      23.429-177.639 196.237 
ATOM   2027  C1'  DT A  98      24.783-178.139 196.730 
ATOM   2028  N1   DT A  98      25.541-178.918 195.711 
ATOM   2029  C2   DT A  98      26.910-178.792 195.719 
ATOM   2030  O2   DT A  98      27.506-178.084 196.512 
ATOM   2031  N3   DT A  98      27.578-179.527 194.760 
ATOM   2032  C4   DT A  98      27.005-180.357 193.818 
ATOM   2033  O4   DT A  98      27.709-180.966 193.008 
ATOM   2034  C5   DT A  98      25.565-180.423 193.889 
ATOM   2035  C7   DT A  98      24.861-181.304 192.898 
ATOM   2036  C6   DT A  98      24.889-179.719 194.810 
ATOM   2037  P    DC A  99      22.532-174.799 198.110 
ATOM   2038  OP1  DC A  99      21.694-174.766 199.329 
ATOM   2039  OP2  DC A  99      21.812-174.674 196.823 
ATOM   2040  O5'  DC A  99      23.664-173.672 198.204 
ATOM   2041  C5'  DC A  99      24.899-173.978 198.879 
ATOM   2042  C4'  DC A  99      26.072-173.453 198.076 
ATOM   2043  O4'  DC A  99      26.546-174.416 197.091 
ATOM   2044  C3'  DC A  99      25.806-172.190 197.258 
ATOM   2045  O3'  DC A  99      26.971-171.374 197.280 
ATOM   2046  C2'  DC A  99      25.591-172.691 195.830 
ATOM   2047  C1'  DC A  99      26.690-173.749 195.846 
ATOM   2048  N1   DC A  99      26.564-174.761 194.762 
ATOM   2049  C2   DC A  99      27.736-175.271 194.209 
ATOM   2050  O2   DC A  99      28.823-174.866 194.638 
ATOM   2051  N3   DC A  99      27.642-176.195 193.217 
ATOM   2052  C4   DC A  99      26.445-176.607 192.781 
ATOM   2053  N4   DC A  99      26.406-177.509 191.813 
ATOM   2054  C5   DC A  99      25.228-176.095 193.336 
ATOM   2055  C6   DC A  99      25.342-175.172 194.325 
ATOM   2056  P    DC A 100      26.805-169.786 197.400 
ATOM   2057  OP1  DC A 100      26.644-169.411 198.822 
ATOM   2058  OP2  DC A 100      25.738-169.329 196.483 
ATOM   2059  O5'  DC A 100      28.226-169.279 196.865 
ATOM   2060  C5'  DC A 100      29.384-170.113 197.061 
ATOM   2061  C4'  DC A 100      30.218-170.145 195.796 
ATOM   2062  O4'  DC A 100      29.799-171.198 194.881 
ATOM   2063  C3'  DC A 100      30.181-168.878 194.942 
ATOM   2064  O3'  DC A 100      31.470-168.662 194.381 
ATOM   2065  C2'  DC A 100      29.207-169.203 193.809 
ATOM   2066  C1'  DC A 100      29.672-170.638 193.582 
ATOM   2067  N1   DC A 100      28.703-171.468 192.813 
ATOM   2068  C2   DC A 100      29.217-172.432 191.949 
ATOM   2069  O2   DC A 100      30.443-172.559 191.858 
ATOM   2070  N3   DC A 100      28.350-173.199 191.238 
ATOM   2071  C4   DC A 100      27.028-173.031 191.366 
ATOM   2072  N4   DC A 100      26.224-173.803 190.652 
ATOM   2073  C5   DC A 100      26.479-172.044 192.248 
ATOM   2074  C6   DC A 100      27.362-171.288 192.950 
ATOM   2075  P    DT A 101      32.035-167.167 194.288 
ATOM   2076  OP1  DT A 101      32.650-166.788 195.580 
ATOM   2077  OP2  DT A 101      30.975-166.266 193.784 
ATOM   2078  O5'  DT A 101      33.175-167.330 193.177 
ATOM   2079  C5'  DT A 101      33.855-168.593 193.053 
ATOM   2080  C4'  DT A 101      33.993-168.966 191.590 
ATOM   2081  O4'  DT A 101      32.841-169.706 191.094 
ATOM   2082  C3'  DT A 101      34.127-167.796 190.616 
ATOM   2083  O3'  DT A 101      35.031-168.162 189.579 
ATOM   2084  C2'  DT A 101      32.734-167.635 190.010 
ATOM   2085  C1'  DT A 101      32.429-169.123 189.867 
ATOM   2086  N1   DT A 101      30.983-169.423 189.675 
ATOM   2087  C2   DT A 101      30.666-170.485 188.865 
ATOM   2088  O2   DT A 101      31.508-171.172 188.312 
ATOM   2089  N3   DT A 101      29.316-170.733 188.709 
ATOM   2090  C4   DT A 101      28.283-170.022 189.285 
ATOM   2091  O4   DT A 101      27.110-170.339 189.072 
ATOM   2092  C5   DT A 101      28.714-168.926 190.119 
ATOM   2093  C7   DT A 101      27.652-168.100 190.784 
ATOM   2094  C6   DT A 101      30.020-168.662 190.287 
ATOM   2095  P    DC A 102      36.064-167.071 189.028 
ATOM   2096  OP1  DC A 102      37.255-167.029 189.906 
ATOM   2097  OP2  DC A 102      35.363-165.784 188.823 
ATOM   2098  O5'  DC A 102      36.461-167.698 187.612 
ATOM   2099  C5'  DC A 102      36.443-169.129 187.452 
ATOM   2100  C4'  DC A 102      35.795-169.495 186.131 
ATOM   2101  O4'  DC A 102      34.350-169.639 186.242 
ATOM   2102  C3'  DC A 102      35.979-168.486 184.997 
ATOM   2103  O3'  DC A 102      36.132-169.193 183.772 
ATOM   2104  C2'  DC A 102      34.663-167.712 184.951 
ATOM   2105  C1'  DC A 102      33.746-168.908 185.186 
ATOM   2106  N1   DC A 102      32.368-168.533 185.612 
ATOM   2107  C2   DC A 102      31.314-169.331 185.175 
ATOM   2108  O2   DC A 102      31.562-170.307 184.459 
ATOM   2109  N3   DC A 102      30.050-169.006 185.552 
ATOM   2110  C4   DC A 102      29.824-167.938 186.330 
ATOM   2111  N4   DC A 102      28.574-167.663 186.670 
ATOM   2112  C5   DC A 102      30.894-167.105 186.790 
ATOM   2113  C6   DC A 102      32.149-167.447 186.401 
ATOM   2114  P    DC A 103      37.190-168.660 182.696 
ATOM   2115  OP1  DC A 103      38.539-169.166 183.034 
ATOM   2116  OP2  DC A 103      37.063-167.191 182.561 
ATOM   2117  O5'  DC A 103      36.667-169.369 181.361 
ATOM   2118  C5'  DC A 103      35.999-170.641 181.462 
ATOM   2119  C4'  DC A 103      34.774-170.656 180.568 
ATOM   2120  O4'  DC A 103      33.589-170.148 181.243 
ATOM   2121  C3'  DC A 103      34.867-169.810 179.299 
ATOM   2122  O3'  DC A 103      34.192-170.486 178.245 
ATOM   2123  C2'  DC A 103      34.095-168.532 179.628 
ATOM   2124  C1'  DC A 103      32.959-169.204 180.391 
ATOM   2125  N1   DC A 103      32.171-168.267 181.241 
ATOM   2126  C2   DC A 103      30.806-168.507 181.378 
ATOM   2127  O2   DC A 103      30.309-169.478 180.795 
ATOM   2128  N3   DC A 103      30.070-167.664 182.148 
ATOM   2129  C4   DC A 103      30.646-166.623 182.762 
ATOM   2130  N4   DC A 103      29.886-165.830 183.502 
ATOM   2131  C5   DC A 103      32.049-166.358 182.633 
ATOM   2132  C6   DC A 103      32.766-167.212 181.860 
ATOM   2133  P    DC A 104      34.823-170.454 176.774 
ATOM   2134  OP1  DC A 104      35.850-171.513 176.652 
ATOM   2135  OP2  DC A 104      35.266-169.079 176.453 
ATOM   2136  O5'  DC A 104      33.552-170.832 175.878 
ATOM   2137  C5'  DC A 104      32.531-171.680 176.436 
ATOM   2138  C4'  DC A 104      31.160-171.133 176.093 
ATOM   2139  O4'  DC A 104      30.685-170.166 177.073 
ATOM   2140  C3'  DC A 104      31.054-170.390 174.761 
ATOM   2141  O3'  DC A 104      29.791-170.676 174.172 
ATOM   2142  C2'  DC A 104      31.088-168.909 175.141 
ATOM   2143  C1'  DC A 104      30.206-169.024 176.380 
ATOM   2144  N1   DC A 104      30.303-167.853 177.296 
ATOM   2145  C2   DC A 104      29.154-167.466 177.980 
ATOM   2146  O2   DC A 104      28.111-168.106 177.802 
ATOM   2147  N3   DC A 104      29.222-166.401 178.819 
ATOM   2148  C4   DC A 104      30.372-165.735 178.984 
ATOM   2149  N4   DC A 104      30.387-164.702 179.813 
ATOM   2150  C5   DC A 104      31.565-166.116 178.289 
ATOM   2151  C6   DC A 104      31.477-167.183 177.455 
ATOM   2152  P    DC A 105      29.705-170.897 172.590 
ATOM   2153  OP1  DC A 105      30.055-172.298 172.264 
ATOM   2154  OP2  DC A 105      30.495-169.853 171.900 
ATOM   2155  O5'  DC A 105      28.146-170.656 172.321 
ATOM   2156  C5'  DC A 105      27.202-170.974 173.361 
ATOM   2157  C4'  DC A 105      26.169-169.871 173.478 
ATOM   2158  O4'  DC A 105      26.588-168.814 174.389 
ATOM   2159  C3'  DC A 105      25.836-169.131 172.183 
ATOM   2160  O3'  DC A 105      24.448-168.816 172.177 
ATOM   2161  C2'  DC A 105      26.628-167.826 172.268 
ATOM   2162  C1'  DC A 105      26.379-167.563 173.750 
ATOM   2163  N1   DC A 105      27.318-166.576 174.349 
ATOM   2164  C2   DC A 105      26.829-165.734 175.345 
ATOM   2165  O2   DC A 105      25.645-165.842 175.687 
ATOM   2166  N3   DC A 105      27.669-164.826 175.903 
ATOM   2167  C4   DC A 105      28.944-164.741 175.505 
ATOM   2168  N4   DC A 105      29.724-163.838 176.080 
ATOM   2169  C5   DC A 105      29.468-165.596 174.482 
ATOM   2170  C6   DC A 105      28.612-166.497 173.936 
ATOM   2171  P    DG A 106      23.630-168.945 170.807 
ATOM   2172  OP1  DG A 106      23.205-170.349 170.612 
ATOM   2173  OP2  DG A 106      24.412-168.345 169.704 
ATOM   2174  O5'  DG A 106      22.351-168.033 171.116 
ATOM   2175  C5'  DG A 106      21.886-167.922 172.474 
ATOM   2176  C4'  DG A 106      21.548-166.478 172.790 
ATOM   2177  O4'  DG A 106      22.700-165.734 173.281 
ATOM   2178  C3'  DG A 106      21.043-165.641 171.615 
ATOM   2179  O3'  DG A 106      20.042-164.746 172.084 
ATOM   2180  C2'  DG A 106      22.256-164.824 171.171 
ATOM   2181  C1'  DG A 106      22.778-164.508 172.570 
ATOM   2182  N9   DG A 106      24.195-164.050 172.593 
ATOM   2183  C8   DG A 106      25.246-164.432 171.788 
ATOM   2184  N7   DG A 106      26.379-163.833 172.069 
ATOM   2185  C5   DG A 106      26.054-162.995 173.134 
ATOM   2186  C6   DG A 106      26.867-162.094 173.870 
ATOM   2187  O6   DG A 106      28.062-161.847 173.729 
ATOM   2188  N1   DG A 106      26.133-161.440 174.869 
ATOM   2189  C2   DG A 106      24.790-161.632 175.124 
ATOM   2190  N2   DG A 106      24.275-160.911 176.124 
ATOM   2191  N3   DG A 106      24.027-162.477 174.435 
ATOM   2192  C4   DG A 106      24.724-163.119 173.461 
ATOM   2193  P    DG A 107      18.757-164.471 171.172 
ATOM   2194  OP1  DG A 107      17.755-165.539 171.391 
ATOM   2195  OP2  DG A 107      19.181-164.257 169.770 
ATOM   2196  O5'  DG A 107      18.221-163.095 171.787 
ATOM   2197  C5'  DG A 107      18.452-162.816 173.180 
ATOM   2198  C4'  DG A 107      18.901-161.379 173.354 
ATOM   2199  O4'  DG A 107      20.345-161.231 173.238 
ATOM   2200  C3'  DG A 107      18.346-160.381 172.338 
ATOM   2201  O3'  DG A 107      18.096-159.145 172.996 
ATOM   2202  C2'  DG A 107      19.483-160.176 171.336 
ATOM   2203  C1'  DG A 107      20.616-160.152 172.357 
ATOM   2204  N9   DG A 107      21.964-160.368 171.761 
ATOM   2205  C8   DG A 107      22.327-161.160 170.693 
ATOM   2206  N7   DG A 107      23.609-161.129 170.418 
ATOM   2207  C5   DG A 107      24.131-160.255 171.370 
ATOM   2208  C6   DG A 107      25.467-159.823 171.578 
ATOM   2209  O6   DG A 107      26.480-160.127 170.954 
ATOM   2210  N1   DG A 107      25.554-158.932 172.657 
ATOM   2211  C2   DG A 107      24.490-158.514 173.433 
ATOM   2212  N2   DG A 107      24.782-157.661 174.417 
ATOM   2213  N3   DG A 107      23.238-158.921 173.237 
ATOM   2214  C4   DG A 107      23.136-159.785 172.194 
ATOM   2215  P    DG A 108      16.785-158.311 172.609 
ATOM   2216  OP1  DG A 108      15.626-158.829 173.370 
ATOM   2217  OP2  DG A 108      16.635-158.278 171.138 
ATOM   2218  O5'  DG A 108      17.170-156.853 173.143 
ATOM   2219  C5'  DG A 108      18.051-156.733 174.276 
ATOM   2220  C4'  DG A 108      19.077-155.647 174.022 
ATOM   2221  O4'  DG A 108      20.263-156.151 173.343 
ATOM   2222  C3'  DG A 108      18.614-154.486 173.143 
ATOM   2223  O3'  DG A 108      19.191-153.280 173.629 
ATOM   2224  C2'  DG A 108      19.205-154.785 171.764 
ATOM   2225  C1'  DG A 108      20.559-155.285 172.257 
ATOM   2226  N9   DG A 108      21.316-156.064 171.238 
ATOM   2227  C8   DG A 108      20.844-156.913 170.261 
ATOM   2228  N7   DG A 108      21.783-157.447 169.518 
ATOM   2229  C5   DG A 108      22.961-156.913 170.039 
ATOM   2230  C6   DG A 108      24.308-157.120 169.647 
ATOM   2231  O6   DG A 108      24.748-157.829 168.745 
ATOM   2232  N1   DG A 108      25.193-156.382 170.446 
ATOM   2233  C2   DG A 108      24.823-155.553 171.486 
ATOM   2234  N2   DG A 108      25.819-154.936 172.128 
ATOM   2235  N3   DG A 108      23.558-155.360 171.853 
ATOM   2236  C4   DG A 108      22.688-156.068 171.088 
ATOM   2237  P    DC A 109      18.308-151.945 173.637 
ATOM   2238  OP1  DC A 109      17.470-151.912 174.857 
ATOM   2239  OP2  DC A 109      17.588-151.820 172.351 
ATOM   2240  O5'  DC A 109      19.440-150.818 173.732 
ATOM   2241  C5'  DC A 109      20.674-151.124 174.406 
ATOM   2242  C4'  DC A 109      21.848-150.599 173.603 
ATOM   2243  O4'  DC A 109      22.321-151.562 172.618 
ATOM   2244  C3'  DC A 109      21.582-149.336 172.785 
ATOM   2245  O3'  DC A 109      22.747-148.520 172.807 
ATOM   2246  C2'  DC A 109      21.367-149.837 171.357 
ATOM   2247  C1'  DC A 109      22.466-150.895 171.374 
ATOM   2248  N1   DC A 109      22.339-151.907 170.289 
ATOM   2249  C2   DC A 109      23.512-152.417 169.736 
ATOM   2250  O2   DC A 109      24.599-152.012 170.165 
ATOM   2251  N3   DC A 109      23.417-153.341 168.745 
ATOM   2252  C4   DC A 109      22.221-153.753 168.308 
ATOM   2253  N4   DC A 109      22.182-154.655 167.340 
ATOM   2254  C5   DC A 109      21.003-153.241 168.863 
ATOM   2255  C6   DC A 109      21.118-152.318 169.852 
ATOM   2256  P    DA A 110      22.581-146.932 172.927 
ATOM   2257  OP1  DA A 110      22.420-146.557 174.349 
ATOM   2258  OP2  DA A 110      21.514-146.475 172.010 
ATOM   2259  O5'  DA A 110      24.002-146.425 172.393 
ATOM   2260  C5'  DA A 110      25.159-147.259 172.588 
ATOM   2261  C4'  DA A 110      25.994-147.291 171.323 
ATOM   2262  O4'  DA A 110      25.575-148.344 170.408 
ATOM   2263  C3'  DA A 110      25.957-146.024 170.469 
ATOM   2264  O3'  DA A 110      27.246-145.808 169.908 
ATOM   2265  C2'  DA A 110      24.983-146.349 169.336 
ATOM   2266  C1'  DA A 110      25.448-147.784 169.110 
ATOM   2267  N9   DA A 110      24.479-148.614 168.341 
ATOM   2268  C8   DA A 110      23.115-148.562 168.361 
ATOM   2269  N7   DA A 110      22.546-149.420 167.572 
ATOM   2270  C5   DA A 110      23.609-150.092 166.985 
ATOM   2271  C6   DA A 110      23.669-151.133 166.044 
ATOM   2272  N6   DA A 110      22.584-151.706 165.504 
ATOM   2273  N1   DA A 110      24.889-151.565 165.675 
ATOM   2274  C2   DA A 110      25.964-150.993 166.215 
ATOM   2275  N3   DA A 110      26.032-150.020 167.096 
ATOM   2276  C4   DA A 110      24.797-149.605 167.449 
ATOM   2277  P    DG A 111      27.811-144.313 169.815 
ATOM   2278  OP1  DG A 111      28.426-143.934 171.107 
ATOM   2279  OP2  DG A 111      26.751-143.412 169.311 
ATOM   2280  O5'  DG A 111      28.951-144.476 168.704 
ATOM   2281  C5'  DG A 111      29.631-145.739 168.580 
ATOM   2282  C4'  DG A 111      29.769-146.112 167.117 
ATOM   2283  O4'  DG A 111      28.617-146.852 166.621 
ATOM   2284  C3'  DG A 111      29.903-144.943 166.143 
ATOM   2285  O3'  DG A 111      30.806-145.308 165.106 
ATOM   2286  C2'  DG A 111      28.509-144.781 165.537 
ATOM   2287  C1'  DG A 111      28.205-146.269 165.395 
ATOM   2288  N9   DG A 111      26.759-146.569 165.203 
ATOM   2289  C8   DG A 111      25.658-145.926 165.727 
ATOM   2290  N7   DG A 111      24.512-146.443 165.359 
ATOM   2291  C5   DG A 111      24.878-147.503 164.532 
ATOM   2292  C6   DG A 111      24.070-148.438 163.833 
ATOM   2293  O6   DG A 111      22.844-148.524 163.800 
ATOM   2294  N1   DG A 111      24.851-149.349 163.109 
ATOM   2295  C2   DG A 111      26.231-149.357 163.066 
ATOM   2296  N2   DG A 111      26.790-150.310 162.317 
ATOM   2297  N3   DG A 111      26.989-148.480 163.723 
ATOM   2298  C4   DG A 111      26.246-147.589 164.430 
ATOM   2299  P    DA A 112      31.840-144.217 164.556 
ATOM   2300  OP1  DA A 112      33.031-144.175 165.433 
ATOM   2301  OP2  DA A 112      31.139-142.930 164.350 
ATOM   2302  O5'  DA A 112      32.237-144.844 163.139 
ATOM   2303  C5'  DA A 112      32.219-146.275 162.979 
ATOM   2304  C4'  DA A 112      31.571-146.641 161.658 
ATOM   2305  O4'  DA A 112      30.126-146.785 161.769 
ATOM   2306  C3'  DA A 112      31.755-145.632 160.525 
ATOM   2307  O3'  DA A 112      31.908-146.339 159.299 
ATOM   2308  C2'  DA A 112      30.438-144.858 160.478 
ATOM   2309  C1'  DA A 112      29.521-146.054 160.713 
ATOM   2310  N9   DA A 112      28.144-145.679 161.140 
ATOM   2311  C8   DA A 112      27.754-144.631 161.923 
ATOM   2312  N7   DA A 112      26.473-144.568 162.117 
ATOM   2313  C5   DA A 112      25.975-145.655 161.411 
ATOM   2314  C6   DA A 112      24.672-146.144 161.221 
ATOM   2315  N6   DA A 112      23.582-145.572 161.752 
ATOM   2316  N1   DA A 112      24.529-147.246 160.462 
ATOM   2317  C2   DA A 112      25.616-147.811 159.937 
ATOM   2318  N3   DA A 112      26.875-147.446 160.045 
ATOM   2319  C4   DA A 112      26.990-146.341 160.809 
ATOM   2320  P    DA A 113      32.966-145.806 158.223 
ATOM   2321  OP1  DA A 113      34.315-146.312 158.561 
ATOM   2322  OP2  DA A 113      32.839-144.337 158.088 
ATOM   2323  O5'  DA A 113      32.443-146.515 156.888 
ATOM   2324  C5'  DA A 113      31.775-147.787 156.989 
ATOM   2325  C4'  DA A 113      30.550-147.802 156.096 
ATOM   2326  O4'  DA A 113      29.365-147.294 156.771 
ATOM   2327  C3'  DA A 113      30.642-146.956 154.826 
ATOM   2328  O3'  DA A 113      29.968-147.632 153.772 
ATOM   2329  C2'  DA A 113      29.871-145.678 155.155 
ATOM   2330  C1'  DA A 113      28.734-146.350 155.918 
ATOM   2331  N9   DA A 113      27.947-145.413 156.768 
ATOM   2332  C8   DA A 113      28.385-144.316 157.453 
ATOM   2333  N7   DA A 113      27.452-143.698 158.106 
ATOM   2334  C5   DA A 113      26.308-144.437 157.837 
ATOM   2335  C6   DA A 113      24.971-144.295 158.242 
ATOM   2336  N6   DA A 113      24.541-143.311 159.044 
ATOM   2337  N1   DA A 113      24.087-145.205 157.790 
ATOM   2338  C2   DA A 113      24.520-146.181 156.994 
ATOM   2339  N3   DA A 113      25.737-146.414 156.551 
ATOM   2340  C4   DA A 113      26.602-145.489 157.017 
ATOM   2341  P    DG A 114      30.599-147.601 152.301 
ATOM   2342  OP1  DG A 114      31.626-148.659 152.180 
ATOM   2343  OP2  DG A 114      31.042-146.226 151.980 
ATOM   2344  O5'  DG A 114      29.328-147.978 151.405 
ATOM   2345  C5'  DG A 114      28.307-148.826 151.963 
ATOM   2346  C4'  DG A 114      26.936-148.279 151.620 
ATOM   2347  O4'  DG A 114      26.461-147.312 152.601 
ATOM   2348  C3'  DG A 114      26.830-147.536 150.288 
ATOM   2349  O3'  DG A 114      25.567-147.822 149.700 
ATOM   2350  C2'  DG A 114      26.864-146.055 150.668 
ATOM   2351  C1'  DG A 114      25.982-146.170 151.907 
ATOM   2352  N9   DG A 114      26.079-144.999 152.823 
ATOM   2353  C8   DG A 114      27.169-144.205 153.110 
ATOM   2354  N7   DG A 114      26.919-143.246 153.966 
ATOM   2355  C5   DG A 114      25.569-143.414 154.268 
ATOM   2356  C6   DG A 114      24.728-142.673 155.140 
ATOM   2357  O6   DG A 114      25.006-141.701 155.835 
ATOM   2358  N1   DG A 114      23.423-143.185 155.149 
ATOM   2359  C2   DG A 114      22.988-144.271 154.413 
ATOM   2360  N2   DG A 114      21.703-144.602 154.562 
ATOM   2361  N3   DG A 114      23.778-144.965 153.597 
ATOM   2362  C4   DG A 114      25.047-144.481 153.576 
ATOM   2363  P    DA A 115      25.481-148.043 148.117 
ATOM   2364  OP1  DA A 115      25.831-149.444 147.792 
ATOM   2365  OP2  DA A 115      26.270-146.999 147.427 
ATOM   2366  O5'  DA A 115      23.922-147.802 147.848 
ATOM   2367  C5'  DA A 115      22.977-148.120 148.888 
ATOM   2368  C4'  DA A 115      21.945-147.017 149.006 
ATOM   2369  O4'  DA A 115      22.364-145.960 149.916 
ATOM   2370  C3'  DA A 115      21.611-146.277 147.711 
ATOM   2371  O3'  DA A 115      20.224-145.962 147.704 
ATOM   2372  C2'  DA A 115      22.403-144.972 147.795 
ATOM   2373  C1'  DA A 115      22.155-144.709 149.277 
ATOM   2374  N9   DA A 115      23.094-143.722 149.876 
ATOM   2375  C8   DA A 115      24.411-143.514 149.579 
ATOM   2376  N7   DA A 115      24.964-142.572 150.278 
ATOM   2377  C5   DA A 115      23.941-142.120 151.100 
ATOM   2378  C6   DA A 115      23.889-141.120 152.085 
ATOM   2379  N6   DA A 115      24.940-140.358 152.423 
ATOM   2380  N1   DA A 115      22.714-140.929 152.711 
ATOM   2381  C2   DA A 115      21.674-141.688 152.372 
ATOM   2382  N3   DA A 115      21.603-142.647 151.474 
ATOM   2383  C4   DA A 115      22.793-142.817 150.861 
ATOM   2384  P    DA A 116      19.406-146.091 146.334 
ATOM   2385  OP1  DA A 116      18.981-147.495 146.140 
ATOM   2386  OP2  DA A 116      20.188-145.491 145.231 
ATOM   2387  O5'  DA A 116      18.127-145.179 146.643 
ATOM   2388  C5'  DA A 116      17.661-145.068 148.001 
ATOM   2389  C4'  DA A 116      17.324-143.624 148.317 
ATOM   2390  O4'  DA A 116      18.475-142.880 148.809 
ATOM   2391  C3'  DA A 116      16.819-142.787 147.142 
ATOM   2392  O3'  DA A 116      15.818-141.892 147.612 
ATOM   2393  C2'  DA A 116      18.032-141.970 146.698 
ATOM   2394  C1'  DA A 116      18.554-141.654 148.098 
ATOM   2395  N9   DA A 116      19.971-141.196 148.120 
ATOM   2396  C8   DA A 116      21.001-141.587 147.314 
ATOM   2397  N7   DA A 116      22.127-141.002 147.580 
ATOM   2398  C5   DA A 116      21.823-140.160 148.642 
ATOM   2399  C6   DA A 116      22.600-139.260 149.390 
ATOM   2400  N6   DA A 116      23.906-139.049 149.170 
ATOM   2401  N1   DA A 116      21.984-138.581 150.375 
ATOM   2402  C2   DA A 116      20.686-138.795 150.590 
ATOM   2403  N3   DA A 116      19.864-139.605 149.960 
ATOM   2404  C4   DA A 116      20.504-140.272 148.979 
ATOM   2405  P    DA A 117      14.533-141.617 146.699 
ATOM   2406  OP1  DA A 117      13.531-142.685 146.918 
ATOM   2407  OP2  DA A 117      14.956-141.403 145.297 
ATOM   2408  O5'  DA A 117      13.996-140.241 147.314 
ATOM   2409  C5'  DA A 117      14.228-139.962 148.708 
ATOM   2410  C4'  DA A 117      14.677-138.525 148.881 
ATOM   2411  O4'  DA A 117      16.121-138.377 148.766 
ATOM   2412  C3'  DA A 117      14.122-137.527 147.865 
ATOM   2413  O3'  DA A 117      13.872-136.291 148.523 
ATOM   2414  C2'  DA A 117      15.259-137.322 146.864 
ATOM   2415  C1'  DA A 117      16.392-137.298 147.885 
ATOM   2416  N9   DA A 117      17.740-137.514 147.289 
ATOM   2417  C8   DA A 117      18.081-138.305 146.228 
ATOM   2418  N7   DA A 117      19.347-138.283 145.944 
ATOM   2419  C5   DA A 117      19.886-137.415 146.885 
ATOM   2420  C6   DA A 117      21.197-136.968 147.118 
ATOM   2421  N6   DA A 117      22.252-137.351 146.386 
ATOM   2422  N1   DA A 117      21.384-136.106 148.136 
ATOM   2423  C2   DA A 117      20.332-135.728 148.861 
ATOM   2424  N3   DA A 117      19.070-136.078 148.737 
ATOM   2425  C4   DA A 117      18.909-136.940 147.711 
ATOM   2426  P    DT A 118      12.561-135.458 148.137 
ATOM   2427  OP1  DT A 118      11.401-135.975 148.897 
ATOM   2428  OP2  DT A 118      12.410-135.424 146.665 
ATOM   2429  O5'  DT A 118      12.946-133.999 148.670 
ATOM   2430  C5'  DT A 118      13.826-133.879 149.803 
ATOM   2431  C4'  DT A 118      14.853-132.793 149.550 
ATOM   2432  O4'  DT A 118      16.039-133.297 148.870 
ATOM   2433  C3'  DT A 118      14.390-131.632 148.670 
ATOM   2434  O3'  DT A 118      14.967-130.426 149.157 
ATOM   2435  C2'  DT A 118      14.980-131.931 147.291 
ATOM   2436  C1'  DT A 118      16.335-132.432 147.785 
ATOM   2437  N1   DT A 118      17.092-133.210 146.766 
ATOM   2438  C2   DT A 118      18.461-133.085 146.773 
ATOM   2439  O2   DT A 118      19.058-132.376 147.566 
ATOM   2440  N3   DT A 118      19.130-133.819 145.814 
ATOM   2441  C4   DT A 118      18.557-134.649 144.872 
ATOM   2442  O4   DT A 118      19.260-135.258 144.062 
ATOM   2443  C5   DT A 118      17.117-134.715 144.943 
ATOM   2444  C7   DT A 118      16.412-135.597 143.952 
ATOM   2445  C6   DT A 118      16.441-134.011 145.865 
ATOM   2446  P    DC A 119      14.083-129.091 149.165 
ATOM   2447  OP1  DC A 119      13.245-129.058 150.384 
ATOM   2448  OP2  DC A 119      13.364-128.966 147.878 
ATOM   2449  O5'  DC A 119      15.216-127.964 149.259 
ATOM   2450  C5'  DC A 119      16.450-128.270 149.933 
ATOM   2451  C4'  DC A 119      17.624-127.745 149.130 
ATOM   2452  O4'  DC A 119      18.097-128.708 148.146 
ATOM   2453  C3'  DC A 119      17.358-126.482 148.312 
ATOM   2454  O3'  DC A 119      18.523-125.666 148.334 
ATOM   2455  C2'  DC A 119      17.143-126.983 146.885 
ATOM   2456  C1'  DC A 119      18.241-128.041 146.901 
ATOM   2457  N1   DC A 119      18.115-129.053 145.816 
ATOM   2458  C2   DC A 119      19.287-129.563 145.264 
ATOM   2459  O2   DC A 119      20.374-129.158 145.692 
ATOM   2460  N3   DC A 119      19.193-130.487 144.272 
ATOM   2461  C4   DC A 119      17.997-130.899 143.836 
ATOM   2462  N4   DC A 119      17.958-131.802 142.867 
ATOM   2463  C5   DC A 119      16.779-130.387 144.390 
ATOM   2464  C6   DC A 119      16.894-129.465 145.380 
ATOM   2465  P    DA A 120      18.357-124.078 148.454 
ATOM   2466  OP1  DA A 120      18.196-123.703 149.876 
ATOM   2467  OP2  DA A 120      17.289-123.621 147.537 
ATOM   2468  O5'  DA A 120      19.777-123.571 147.920 
ATOM   2469  C5'  DA A 120      20.935-124.405 148.115 
ATOM   2470  C4'  DA A 120      21.770-124.437 146.850 
ATOM   2471  O4'  DA A 120      21.350-125.490 145.935 
ATOM   2472  C3'  DA A 120      21.732-123.170 145.996 
ATOM   2473  O3'  DA A 120      23.021-122.954 145.436 
ATOM   2474  C2'  DA A 120      20.758-123.495 144.863 
ATOM   2475  C1'  DA A 120      21.224-124.930 144.637 
ATOM   2476  N9   DA A 120      20.255-125.760 143.868 
ATOM   2477  C8   DA A 120      18.891-125.708 143.888 
ATOM   2478  N7   DA A 120      18.322-126.566 143.100 
ATOM   2479  C5   DA A 120      19.385-127.238 142.512 
ATOM   2480  C6   DA A 120      19.445-128.279 141.571 
ATOM   2481  N6   DA A 120      18.360-128.852 141.032 
ATOM   2482  N1   DA A 120      20.665-128.712 141.202 
ATOM   2483  C2   DA A 120      21.740-128.139 141.742 
ATOM   2484  N3   DA A 120      21.808-127.166 142.624 
ATOM   2485  C4   DA A 120      20.573-126.751 142.976 
ATOM   2486  P    DC A 121      23.587-121.459 145.343 
ATOM   2487  OP1  DC A 121      24.202-121.080 146.634 
ATOM   2488  OP2  DC A 121      22.527-120.559 144.839 
ATOM   2489  O5'  DC A 121      24.727-121.622 144.231 
ATOM   2490  C5'  DC A 121      25.406-122.885 144.108 
ATOM   2491  C4'  DC A 121      25.545-123.258 142.645 
ATOM   2492  O4'  DC A 121      24.393-123.998 142.149 
ATOM   2493  C3'  DC A 121      25.679-122.089 141.670 
ATOM   2494  O3'  DC A 121      26.582-122.454 140.634 
ATOM   2495  C2'  DC A 121      24.285-121.927 141.064 
ATOM   2496  C1'  DC A 121      23.981-123.415 140.922 
ATOM   2497  N1   DC A 121      22.534-123.715 140.730 
ATOM   2498  C2   DC A 121      22.197-124.789 139.911 
ATOM   2499  O2   DC A 121      23.102-125.443 139.382 
ATOM   2500  N3   DC A 121      20.884-125.078 139.722 
ATOM   2501  C4   DC A 121      19.931-124.344 140.314 
ATOM   2502  N4   DC A 121      18.665-124.667 140.099 
ATOM   2503  C5   DC A 121      20.257-123.235 141.160 
ATOM   2504  C6   DC A 121      21.575-122.962 141.335 
ATOM   2505  P    DC A 122      27.616-121.363 140.083 
ATOM   2506  OP1  DC A 122      28.806-121.321 140.960 
ATOM   2507  OP2  DC A 122      26.915-120.076 139.877 
ATOM   2508  O5'  DC A 122      28.013-121.990 138.666 
ATOM   2509  C5'  DC A 122      27.995-123.421 138.506 
ATOM   2510  C4'  DC A 122      27.347-123.787 137.185 
ATOM   2511  O4'  DC A 122      25.902-123.931 137.296 
ATOM   2512  C3'  DC A 122      27.531-122.778 136.052 
ATOM   2513  O3'  DC A 122      27.684-123.485 134.827 
ATOM   2514  C2'  DC A 122      26.214-122.004 136.005 
ATOM   2515  C1'  DC A 122      25.297-123.200 136.241 
ATOM   2516  N1   DC A 122      23.920-122.825 136.667 
ATOM   2517  C2   DC A 122      22.866-123.623 136.230 
ATOM   2518  O2   DC A 122      23.114-124.600 135.513 
ATOM   2519  N3   DC A 122      21.602-123.298 136.607 
ATOM   2520  C4   DC A 122      21.376-122.231 137.384 
ATOM   2521  N4   DC A 122      20.125-121.955 137.725 
ATOM   2522  C5   DC A 122      22.446-121.397 137.844 
ATOM   2523  C6   DC A 122      23.701-121.739 137.456 
ATOM   2524  P    DA A 123      28.741-122.952 133.750 
ATOM   2525  OP1  DA A 123      30.091-123.458 134.088 
ATOM   2526  OP2  DA A 123      28.615-121.483 133.615 
ATOM   2527  O5'  DA A 123      28.219-123.661 132.415 
ATOM   2528  C5'  DA A 123      27.551-124.933 132.516 
ATOM   2529  C4'  DA A 123      26.326-124.948 131.623 
ATOM   2530  O4'  DA A 123      25.140-124.440 132.298 
ATOM   2531  C3'  DA A 123      26.418-124.102 130.354 
ATOM   2532  O3'  DA A 123      25.744-124.778 129.299 
ATOM   2533  C2'  DA A 123      25.647-122.824 130.683 
ATOM   2534  C1'  DA A 123      24.510-123.496 131.446 
ATOM   2535  N9   DA A 123      23.722-122.559 132.295 
ATOM   2536  C8   DA A 123      24.161-121.462 132.980 
ATOM   2537  N7   DA A 123      23.227-120.844 133.633 
ATOM   2538  C5   DA A 123      22.084-121.583 133.364 
ATOM   2539  C6   DA A 123      20.746-121.441 133.769 
ATOM   2540  N6   DA A 123      20.316-120.457 134.571 
ATOM   2541  N1   DA A 123      19.863-122.351 133.317 
ATOM   2542  C2   DA A 123      20.296-123.328 132.521 
ATOM   2543  N3   DA A 123      21.513-123.560 132.079 
ATOM   2544  C4   DA A 123      22.378-122.635 132.545 
ATOM   2545  P    DT A 124      26.374-124.747 127.828 
ATOM   2546  OP1  DT A 124      27.402-125.805 127.707 
ATOM   2547  OP2  DT A 124      26.818-123.372 127.508 
ATOM   2548  O5'  DT A 124      25.104-125.124 126.932 
ATOM   2549  C5'  DT A 124      24.083-125.972 127.491 
ATOM   2550  C4'  DT A 124      22.711-125.425 127.147 
ATOM   2551  O4'  DT A 124      22.236-124.458 128.128 
ATOM   2552  C3'  DT A 124      22.605-124.682 125.816 
ATOM   2553  O3'  DT A 124      21.342-124.968 125.227 
ATOM   2554  C2'  DT A 124      22.640-123.201 126.196 
ATOM   2555  C1'  DT A 124      21.757-123.316 127.434 
ATOM   2556  N1   DT A 124      21.855-122.145 128.350 
ATOM   2557  C2   DT A 124      20.713-121.777 129.018 
ATOM   2558  O2   DT A 124      19.651-122.361 128.890 
ATOM   2559  N3   DT A 124      20.841-120.686 129.857 
ATOM   2560  C4   DT A 124      21.990-119.953 130.077 
ATOM   2561  O4   DT A 124      21.982-118.995 130.853 
ATOM   2562  C5   DT A 124      23.136-120.416 129.331 
ATOM   2563  C7   DT A 124      24.427-119.674 129.512 
ATOM   2564  C6   DT A 124      23.039-121.473 128.508 
ATOM   2565  P    DT A 125      21.256-125.189 123.644 
ATOM   2566  OP1  DT A 125      21.607-126.590 123.319 
ATOM   2567  OP2  DT A 125      22.046-124.145 122.954 
ATOM   2568  O5'  DT A 125      19.698-124.948 123.376 
ATOM   2569  C5'  DT A 125      18.753-125.266 124.415 
ATOM   2570  C4'  DT A 125      17.721-124.163 124.533 
ATOM   2571  O4'  DT A 125      18.139-123.106 125.444 
ATOM   2572  C3'  DT A 125      17.387-123.423 123.238 
ATOM   2573  O3'  DT A 125      15.999-123.108 123.232 
ATOM   2574  C2'  DT A 125      18.179-122.118 123.322 
ATOM   2575  C1'  DT A 125      17.931-121.855 124.805 
ATOM   2576  N1   DT A 125      18.870-120.868 125.404 
ATOM   2577  C2   DT A 125      18.370-120.045 126.385 
ATOM   2578  O2   DT A 125      17.216-120.097 126.770 
ATOM   2579  N3   DT A 125      19.271-119.141 126.916 
ATOM   2580  C4   DT A 125      20.595-118.997 126.556 
ATOM   2581  O4   DT A 125      21.304-118.151 127.104 
ATOM   2582  C5   DT A 125      21.026-119.904 125.519 
ATOM   2583  C7   DT A 125      22.455-119.813 125.068 
ATOM   2584  C6   DT A 125      20.173-120.793 124.984 
ATOM   2585  P    DC A 126      15.181-123.237 121.861 
ATOM   2586  OP1  DC A 126      14.757-124.641 121.667 
ATOM   2587  OP2  DC A 126      15.964-122.637 120.758 
ATOM   2588  O5'  DC A 126      13.903-122.325 122.171 
ATOM   2589  C5'  DC A 126      13.437-122.214 123.528 
ATOM   2590  C4'  DC A 126      13.100-120.770 123.844 
ATOM   2591  O4'  DC A 126      14.251-120.026 124.336 
ATOM   2592  C3'  DC A 126      12.595-119.933 122.670 
ATOM   2593  O3'  DC A 126      11.594-119.038 123.139 
ATOM   2594  C2'  DC A 126      13.808-119.116 122.226 
ATOM   2595  C1'  DC A 126      14.330-118.800 123.625 
ATOM   2596  N1   DC A 126      15.747-118.342 123.647 
ATOM   2597  C2   DC A 126      16.106-117.391 124.598 
ATOM   2598  O2   DC A 126      15.243-116.972 125.378 
ATOM   2599  N3   DC A 126      17.394-116.960 124.634 
ATOM   2600  C4   DC A 126      18.298-117.440 123.772 
ATOM   2601  N4   DC A 126      19.540-116.987 123.848 
ATOM   2602  C5   DC A 126      17.948-118.417 122.785 
ATOM   2603  C6   DC A 126      16.657-118.836 122.765 
ATOM   2604  P    DC A 127      10.309-118.763 122.226 
ATOM   2605  OP1  DC A 127       9.307-119.831 122.446 
ATOM   2606  OP2  DC A 127      10.732-118.549 120.825 
ATOM   2607  O5'  DC A 127       9.772-117.387 122.841 
ATOM   2608  C5'  DC A 127      10.004-117.108 124.235 
ATOM   2609  C4'  DC A 127      10.453-115.671 124.408 
ATOM   2610  O4'  DC A 127      11.897-115.523 124.293 
ATOM   2611  C3'  DC A 127       9.898-114.673 123.393 
ATOM   2612  O3'  DC A 127       9.648-113.437 124.050 
ATOM   2613  C2'  DC A 127      11.035-114.468 122.391 
ATOM   2614  C1'  DC A 127      12.168-114.444 123.412 
ATOM   2615  N1   DC A 127      13.515-114.660 122.816 
ATOM   2616  C2   DC A 127      14.593-113.986 123.385 
ATOM   2617  O2   DC A 127      14.389-113.244 124.352 
ATOM   2618  N3   DC A 127      15.830-114.170 122.855 
ATOM   2619  C4   DC A 127      16.009-114.983 121.807 
ATOM   2620  N4   DC A 127      17.235-115.129 121.327 
ATOM   2621  C5   DC A 127      14.915-115.685 121.206 
ATOM   2622  C6   DC A 127      13.687-115.488 121.750 
ATOM   2623  P    DA A 128       8.337-112.604 123.664 
ATOM   2624  OP1  DA A 128       7.177-113.121 124.424 
ATOM   2625  OP2  DA A 128       8.186-112.570 122.193 
ATOM   2626  O5'  DA A 128       8.721-111.145 124.197 
ATOM   2627  C5'  DA A 128       9.602-111.025 125.331 
ATOM   2628  C4'  DA A 128      10.629-109.939 125.077 
ATOM   2629  O4'  DA A 128      11.815-110.443 124.397 
ATOM   2630  C3'  DA A 128      10.166-108.778 124.197 
ATOM   2631  O3'  DA A 128      10.743-107.573 124.684 
ATOM   2632  C2'  DA A 128      10.756-109.077 122.819 
ATOM   2633  C1'  DA A 128      12.111-109.578 123.312 
ATOM   2634  N9   DA A 128      12.868-110.356 122.293 
ATOM   2635  C8   DA A 128      12.382-111.194 121.331 
ATOM   2636  N7   DA A 128      13.300-111.729 120.587 
ATOM   2637  C5   DA A 128      14.484-111.209 121.092 
ATOM   2638  C6   DA A 128      15.829-111.391 120.731 
ATOM   2639  N6   DA A 128      16.224-112.187 119.727 
ATOM   2640  N1   DA A 128      16.757-110.722 121.441 
ATOM   2641  C2   DA A 128      16.358-109.933 122.437 
ATOM   2642  N3   DA A 128      15.140-109.686 122.863 
ATOM   2643  C4   DA A 128      14.230-110.367 122.136 
ATOM   2644  P    DG A 129       9.859-106.237 124.692 
ATOM   2645  OP1  DG A 129       9.021-106.204 125.911 
ATOM   2646  OP2  DG A 129       9.140-106.112 123.405 
ATOM   2647  O5'  DG A 129      10.991-105.111 124.786 
ATOM   2648  C5'  DG A 129      12.226-105.416 125.461 
ATOM   2649  C4'  DG A 129      13.400-104.891 124.658 
ATOM   2650  O4'  DG A 129      13.873-105.854 123.673 
ATOM   2651  C3'  DG A 129      13.133-103.628 123.840 
ATOM   2652  O3'  DG A 129      14.299-102.812 123.861 
ATOM   2653  C2'  DG A 129      12.918-104.129 122.412 
ATOM   2654  C1'  DG A 129      14.017-105.187 122.428 
ATOM   2655  N9   DG A 129      13.891-106.199 121.343 
ATOM   2656  C8   DG A 129      12.753-106.732 120.777 
ATOM   2657  N7   DG A 129      12.987-107.611 119.833 
ATOM   2658  C5   DG A 129      14.379-107.664 119.768 
ATOM   2659  C6   DG A 129      15.226-108.438 118.934 
ATOM   2660  O6   DG A 129      14.918-109.249 118.066 
ATOM   2661  N1   DG A 129      16.579-108.184 119.200 
ATOM   2662  C2   DG A 129      17.051-107.298 120.148 
ATOM   2663  N2   DG A 129      18.378-107.199 120.249 
ATOM   2664  N3   DG A 129      16.255-106.572 120.932 
ATOM   2665  C4   DG A 129      14.939-106.807 120.686 
ATOM   2666  P    DC A 130      14.132-101.224 123.981 
ATOM   2667  OP1  DC A 130      13.972-100.849 125.404 
ATOM   2668  OP2  DC A 130      13.065-100.767 123.064 
ATOM   2669  O5'  DC A 130      15.553-100.717 123.447 
ATOM   2670  C5'  DC A 130      16.711-101.551 123.642 
ATOM   2671  C4'  DC A 130      17.545-101.583 122.377 
ATOM   2672  O4'  DC A 130      17.126-102.636 121.462 
ATOM   2673  C3'  DC A 130      17.508-100.316 121.523 
ATOM   2674  O3'  DC A 130      18.797-100.100 120.963 
ATOM   2675  C2'  DC A 130      16.534-100.641 120.391 
ATOM   2676  C1'  DC A 130      16.999-102.076 120.164 
ATOM   2677  N1   DC A 130      16.031-102.906 119.395 
ATOM   2678  C2   DC A 130      16.544-103.871 118.531 
ATOM   2679  O2   DC A 130      17.771-103.997 118.440 
ATOM   2680  N3   DC A 130      15.678-104.637 117.820 
ATOM   2681  C4   DC A 130      14.355-104.469 117.948 
ATOM   2682  N4   DC A 130      13.551-105.241 117.233 
ATOM   2683  C5   DC A 130      13.806-103.482 118.830 
ATOM   2684  C6   DC A 130      14.689-102.726 119.532 
ATOM   2685  P    DT A 131      19.362 -98.605 120.870 
ATOM   2686  OP1  DT A 131      19.977 -98.226 122.162 
ATOM   2687  OP2  DT A 131      18.303 -97.705 120.366 
ATOM   2688  O5'  DT A 131      20.503 -98.768 119.758 
ATOM   2689  C5'  DT A 131      21.182-100.031 119.635 
ATOM   2690  C4'  DT A 131      21.321-100.404 118.172 
ATOM   2691  O4'  DT A 131      20.168-101.144 117.676 
ATOM   2692  C3'  DT A 131      21.455 -99.235 117.197 
ATOM   2693  O3'  DT A 131      22.358 -99.600 116.161 
ATOM   2694  C2'  DT A 131      20.061 -99.073 116.592 
ATOM   2695  C1'  DT A 131      19.757-100.561 116.449 
ATOM   2696  N1   DT A 131      18.310-100.861 116.257 
ATOM   2697  C2   DT A 131      17.993-101.923 115.446 
ATOM   2698  O2   DT A 131      18.835-102.610 114.894 
ATOM   2699  N3   DT A 131      16.643-102.171 115.291 
ATOM   2700  C4   DT A 131      15.610-101.460 115.867 
ATOM   2701  O4   DT A 131      14.438-101.777 115.654 
ATOM   2702  C5   DT A 131      16.041-100.364 116.701 
ATOM   2703  C7   DT A 131      14.979 -99.538 117.366 
ATOM   2704  C6   DT A 131      17.347-100.100 116.869 
ATOM   2705  P    DG A 132      23.391 -98.509 115.610 
ATOM   2706  OP1  DG A 132      24.582 -98.467 116.488 
ATOM   2707  OP2  DG A 132      22.690 -97.222 115.405 
ATOM   2708  O5'  DG A 132      23.788 -99.136 114.193 
ATOM   2709  C5'  DG A 132      23.771-100.567 114.034 
ATOM   2710  C4'  DG A 132      23.123-100.933 112.712 
ATOM   2711  O4'  DG A 132      21.678-101.077 112.824 
ATOM   2712  C3'  DG A 132      23.306 -99.924 111.579 
ATOM   2713  O3'  DG A 132      23.459-100.631 110.354 
ATOM   2714  C2'  DG A 132      21.990 -99.150 111.533 
ATOM   2715  C1'  DG A 132      21.073-100.346 111.768 
ATOM   2716  N9   DG A 132      19.696 -99.972 112.194 
ATOM   2717  C8   DG A 132      19.284 -98.919 112.982 
ATOM   2718  N7   DG A 132      17.988 -98.868 113.170 
ATOM   2719  C5   DG A 132      17.506 -99.964 112.456 
ATOM   2720  C6   DG A 132      16.177-100.431 112.285 
ATOM   2721  O6   DG A 132      15.134 -99.965 112.735 
ATOM   2722  N1   DG A 132      16.137-101.579 111.481 
ATOM   2723  C2   DG A 132      17.238-102.195 110.918 
ATOM   2724  N2   DG A 132      16.989-103.282 110.184 
ATOM   2725  N3   DG A 132      18.485-101.757 111.080 
ATOM   2726  C4   DG A 132      18.540-100.644 111.857 
ATOM   2727  P    DA A 133      24.517-100.098 109.278 
ATOM   2728  OP1  DA A 133      25.867-100.604 109.615 
ATOM   2729  OP2  DA A 133      24.391 -98.630 109.142 
ATOM   2730  O5'  DA A 133      23.994-100.807 107.943 
ATOM   2731  C5'  DA A 133      23.327-102.079 108.043 
ATOM   2732  C4'  DA A 133      22.102-102.094 107.150 
ATOM   2733  O4'  DA A 133      20.916-101.586 107.825 
ATOM   2734  C3'  DA A 133      22.194-101.248 105.881 
ATOM   2735  O3'  DA A 133      21.520-101.924 104.827 
ATOM   2736  C2'  DA A 133      21.422 -99.970 106.210 
ATOM   2737  C1'  DA A 133      20.286-100.642 106.973 
ATOM   2738  N9   DA A 133      19.498 -99.705 107.823 
ATOM   2739  C8   DA A 133      19.937 -98.608 108.508 
ATOM   2740  N7   DA A 133      19.003 -97.990 109.161 
ATOM   2741  C5   DA A 133      17.860 -98.729 108.891 
ATOM   2742  C6   DA A 133      16.522 -98.587 109.296 
ATOM   2743  N6   DA A 133      16.092 -97.603 110.098 
ATOM   2744  N1   DA A 133      15.639 -99.497 108.844 
ATOM   2745  C2   DA A 133      16.072-100.474 108.048 
ATOM   2746  N3   DA A 133      17.288-100.706 107.606 
ATOM   2747  C4   DA A 133      18.153 -99.781 108.072 
ATOM   2748  P    DT A 134      22.150-101.893 103.356 
ATOM   2749  OP1  DT A 134      23.178-102.951 103.234 
ATOM   2750  OP2  DT A 134      22.593-100.518 103.035 
ATOM   2751  O5'  DT A 134      20.880-102.270 102.459 
ATOM   2752  C5'  DT A 134      19.858-103.118 103.018 
ATOM   2753  C4'  DT A 134      18.487-102.571 102.674 
ATOM   2754  O4'  DT A 134      18.012-101.604 103.655 
ATOM   2755  C3'  DT A 134      18.381-101.828 101.343 
ATOM   2756  O3'  DT A 134      17.118-102.114 100.754 
ATOM   2757  C2'  DT A 134      18.416-100.347 101.723 
ATOM   2758  C1'  DT A 134      17.533-100.462 102.962 
ATOM   2759  N1   DT A 134      17.631 -99.291 103.877 
ATOM   2760  C2   DT A 134      16.488 -98.923 104.545 
ATOM   2761  O2   DT A 134      15.427 -99.508 104.417 
ATOM   2762  N3   DT A 134      16.617 -97.832 105.384 
ATOM   2763  C4   DT A 134      17.766 -97.099 105.604 
ATOM   2764  O4   DT A 134      17.758 -96.141 106.380 
ATOM   2765  C5   DT A 134      18.911 -97.562 104.859 
ATOM   2766  C7   DT A 134      20.203 -96.820 105.039 
ATOM   2767  C6   DT A 134      18.814 -98.619 104.035 
ATOM   2768  P    DG A 135      17.032-102.335  99.172 
ATOM   2769  OP1  DG A 135      17.383-103.736  98.846 
ATOM   2770  OP2  DG A 135      17.822-101.292  98.481 
ATOM   2771  O5'  DG A 135      15.473-102.094  98.903 
ATOM   2772  C5'  DG A 135      14.529-102.412  99.942 
ATOM   2773  C4'  DG A 135      13.497-101.309 100.060 
ATOM   2774  O4'  DG A 135      13.915-100.252 100.971 
ATOM   2775  C3'  DG A 135      13.163-100.569  98.765 
ATOM   2776  O3'  DG A 135      11.775-100.254  98.759 
ATOM   2777  C2'  DG A 135      13.955 -99.264  98.849 
ATOM   2778  C1'  DG A 135      13.706 -99.002 100.332 
ATOM   2779  N9   DG A 135      14.646 -98.014 100.931 
ATOM   2780  C8   DG A 135      15.975 -97.790 100.644 
ATOM   2781  N7   DG A 135      16.522 -96.836 101.357 
ATOM   2782  C5   DG A 135      15.482 -96.396 102.175 
ATOM   2783  C6   DG A 135      15.465 -95.378 103.163 
ATOM   2784  O6   DG A 135      16.379 -94.643 103.527 
ATOM   2785  N1   DG A 135      14.199 -95.259 103.754 
ATOM   2786  C2   DG A 135      13.095 -96.025 103.432 
ATOM   2787  N2   DG A 135      11.978 -95.757 104.112 
ATOM   2788  N3   DG A 135      13.113 -96.981 102.505 
ATOM   2789  C4   DG A 135      14.333 -97.107 101.922 
ATOM   2790  P    DT A 136      10.957-100.383  97.388 
ATOM   2791  OP1  DT A 136      10.533-101.788  97.194 
ATOM   2792  OP2  DT A 136      11.739 -99.783  96.286 
ATOM   2793  O5'  DT A 136       9.679 -99.471  97.698 
ATOM   2794  C5'  DT A 136       9.213 -99.360  99.055 
ATOM   2795  C4'  DT A 136       8.876 -97.916  99.372 
ATOM   2796  O4'  DT A 136      10.027 -97.172  99.863 
ATOM   2797  C3'  DT A 136       8.371 -97.079  98.197 
ATOM   2798  O3'  DT A 136       7.369 -96.184  98.666 
ATOM   2799  C2'  DT A 136       9.584 -96.262  97.753 
ATOM   2800  C1'  DT A 136      10.105 -95.946  99.152 
ATOM   2801  N1   DT A 136      11.522 -95.488  99.174 
ATOM   2802  C2   DT A 136      11.861 -94.550 100.119 
ATOM   2803  O2   DT A 136      11.062 -94.094 100.917 
ATOM   2804  N3   DT A 136      13.183 -94.148 100.108 
ATOM   2805  C4   DT A 136      14.169 -94.597  99.253 
ATOM   2806  O4   DT A 136      15.319 -94.164  99.339 
ATOM   2807  C5   DT A 136      13.716 -95.581  98.297 
ATOM   2808  C7   DT A 136      14.726 -96.122  97.327 
ATOM   2809  C6   DT A 136      12.436 -95.988  98.285 
ATOM   2810  P    DC A 137       6.084 -95.909  97.753 
ATOM   2811  OP1  DC A 137       5.083 -96.977  97.973 
ATOM   2812  OP2  DC A 137       6.508 -95.695  96.352 
ATOM   2813  O5'  DC A 137       5.548 -94.533  98.368 
ATOM   2814  C5'  DC A 137       5.779 -94.254  99.762 
ATOM   2815  C4'  DC A 137       6.228 -92.817  99.936 
ATOM   2816  O4'  DC A 137       7.673 -92.669  99.820 
ATOM   2817  C3'  DC A 137       5.674 -91.819  98.920 
ATOM   2818  O3'  DC A 137       5.424 -90.583  99.578 
ATOM   2819  C2'  DC A 137       6.810 -91.614  97.918 
ATOM   2820  C1'  DC A 137       7.943 -91.590  98.939 
ATOM   2821  N1   DC A 137       9.291 -91.806  98.343 
ATOM   2822  C2   DC A 137      10.369 -91.132  98.912 
ATOM   2823  O2   DC A 137      10.164 -90.390  99.879 
ATOM   2824  N3   DC A 137      11.605 -91.316  98.382 
ATOM   2825  C4   DC A 137      11.785 -92.129  97.334 
ATOM   2826  N4   DC A 137      13.011 -92.275  96.854 
ATOM   2827  C5   DC A 137      10.691 -92.831  96.734 
ATOM   2828  C6   DC A 137       9.462 -92.634  97.277 
ATOM   2829  P    DA A 138       4.112 -89.750  99.191 
ATOM   2830  OP1  DA A 138       2.953 -90.267  99.952 
ATOM   2831  OP2  DA A 138       3.962 -89.716  97.720 
ATOM   2832  O5'  DA A 138       4.497 -88.291  99.725 
ATOM   2833  C5'  DA A 138       5.378 -88.171 100.858 
ATOM   2834  C4'  DA A 138       6.405 -87.085 100.604 
ATOM   2835  O4'  DA A 138       7.590 -87.589  99.924 
ATOM   2836  C3'  DA A 138       5.942 -85.924  99.724 
ATOM   2837  O3'  DA A 138       6.519 -84.719 100.211 
ATOM   2838  C2'  DA A 138       6.532 -86.223  98.346 
ATOM   2839  C1'  DA A 138       7.886 -86.724  98.839 
ATOM   2840  N9   DA A 138       8.644 -87.502  97.820 
ATOM   2841  C8   DA A 138       8.158 -88.340  96.858 
ATOM   2842  N7   DA A 138       9.076 -88.875  96.114 
ATOM   2843  C5   DA A 138      10.259 -88.355  96.619 
ATOM   2844  C6   DA A 138      11.605 -88.537  96.258 
ATOM   2845  N6   DA A 138      12.000 -89.333  95.255 
ATOM   2846  N1   DA A 138      12.533 -87.868  96.968 
ATOM   2847  C2   DA A 138      12.134 -87.079  97.964 
ATOM   2848  N3   DA A 138      10.916 -86.832  98.390 
ATOM   2849  C4   DA A 138      10.006 -87.513  97.663 
ATOM   2850  P    DC A 139       5.635 -83.383 100.219 
ATOM   2851  OP1  DC A 139       4.797 -83.350 101.438 
ATOM   2852  OP2  DC A 139       4.915 -83.258  98.932 
ATOM   2853  O5'  DC A 139       6.767 -82.257 100.313 
ATOM   2854  C5'  DC A 139       8.002 -82.563 100.988 
ATOM   2855  C4'  DC A 139       9.175 -82.038 100.185 
ATOM   2856  O4'  DC A 139       9.649 -83.000  99.200 
ATOM   2857  C3'  DC A 139       8.909 -80.774  99.367 
ATOM   2858  O3'  DC A 139      10.074 -79.958  99.389 
ATOM   2859  C2'  DC A 139       8.694 -81.275  97.939 
ATOM   2860  C1'  DC A 139       9.793 -82.333  97.955 
ATOM   2861  N1   DC A 139       9.667 -83.345  96.871 
ATOM   2862  C2   DC A 139      10.839 -83.855  96.318 
ATOM   2863  O2   DC A 139      11.926 -83.450  96.747 
ATOM   2864  N3   DC A 139      10.745 -84.779  95.326 
ATOM   2865  C4   DC A 139       9.549 -85.191  94.890 
ATOM   2866  N4   DC A 139       9.509 -86.094  93.922 
ATOM   2867  C5   DC A 139       8.331 -84.679  95.445 
ATOM   2868  C6   DC A 139       8.446 -83.757  96.434 
ATOM   2869  P    DC A 140       9.908 -78.370  99.509 
ATOM   2870  OP1  DC A 140       9.747 -77.995 100.931 
ATOM   2871  OP2  DC A 140       8.841 -77.913  98.592 
ATOM   2872  O5'  DC A 140      11.329 -77.863  98.974 
ATOM   2873  C5'  DC A 140      12.487 -78.697  99.170 
ATOM   2874  C4'  DC A 140      13.321 -78.729  97.905 
ATOM   2875  O4'  DC A 140      12.902 -79.782  96.990 
ATOM   2876  C3'  DC A 140      13.284 -77.462  97.051 
ATOM   2877  O3'  DC A 140      14.573 -77.246  96.490 
ATOM   2878  C2'  DC A 140      12.310 -77.787  95.918 
ATOM   2879  C1'  DC A 140      12.775 -79.222  95.691 
ATOM   2880  N1   DC A 140      11.806 -80.052  94.922 
ATOM   2881  C2   DC A 140      12.320 -81.017  94.059 
ATOM   2882  O2   DC A 140      13.547 -81.143  93.967 
ATOM   2883  N3   DC A 140      11.453 -81.783  93.348 
ATOM   2884  C4   DC A 140      10.131 -81.615  93.475 
ATOM   2885  N4   DC A 140       9.327 -82.387  92.761 
ATOM   2886  C5   DC A 140       9.582 -80.628  94.358 
ATOM   2887  C6   DC A 140      10.465 -79.872  95.059 
ATOM   2888  P    DC A 141      15.138 -75.751  96.397 
ATOM   2889  OP1  DC A 141      15.753 -75.372  97.689 
ATOM   2890  OP2  DC A 141      14.079 -74.851  95.893 
ATOM   2891  O5'  DC A 141      16.278 -75.914  95.286 
ATOM   2892  C5'  DC A 141      16.958 -77.178  95.162 
ATOM   2893  C4'  DC A 141      17.096 -77.550  93.699 
ATOM   2894  O4'  DC A 141      15.944 -78.290  93.203 
ATOM   2895  C3'  DC A 141      17.231 -76.381  92.725 
ATOM   2896  O3'  DC A 141      18.134 -76.746  91.688 
ATOM   2897  C2'  DC A 141      15.837 -76.219  92.119 
ATOM   2898  C1'  DC A 141      15.532 -77.707  91.976 
ATOM   2899  N1   DC A 141      14.086 -78.007  91.784 
ATOM   2900  C2   DC A 141      13.748 -79.081  90.965 
ATOM   2901  O2   DC A 141      14.654 -79.735  90.436 
ATOM   2902  N3   DC A 141      12.435 -79.370  90.777 
ATOM   2903  C4   DC A 141      11.483 -78.637  91.369 
ATOM   2904  N4   DC A 141      10.217 -78.959  91.153 
ATOM   2905  C5   DC A 141      11.809 -77.528  92.214 
ATOM   2906  C6   DC A 141      13.127 -77.254  92.390 
ATOM   2907  P    DC A 142      19.167 -75.655  91.137 
ATOM   2908  OP1  DC A 142      20.358 -75.613  92.015 
ATOM   2909  OP2  DC A 142      18.466 -74.368  90.932 
ATOM   2910  O5'  DC A 142      19.564 -76.282  89.721 
ATOM   2911  C5'  DC A 142      19.547 -77.713  89.561 
ATOM   2912  C4'  DC A 142      18.898 -78.079  88.240 
ATOM   2913  O4'  DC A 142      17.453 -78.223  88.351 
ATOM   2914  C3'  DC A 142      19.082 -77.070  87.106 
ATOM   2915  O3'  DC A 142      19.235 -77.777  85.881 
ATOM   2916  C2'  DC A 142      17.766 -76.296  87.060 
ATOM   2917  C1'  DC A 142      16.849 -77.492  87.295 
ATOM   2918  N1   DC A 142      15.471 -77.118  87.721 
ATOM   2919  C2   DC A 142      14.417 -77.915  87.284 
ATOM   2920  O2   DC A 142      14.665 -78.892  86.568 
ATOM   2921  N3   DC A 142      13.153 -77.590  87.661 
ATOM   2922  C4   DC A 142      12.927 -76.523  88.439 
ATOM   2923  N4   DC A 142      11.677 -76.247  88.779 
ATOM   2924  C5   DC A 142      13.998 -75.689  88.899 
ATOM   2925  C6   DC A 142      15.252 -76.031  88.510 
ATOM   2926  P    DA A 143      20.293 -77.244  84.805 
ATOM   2927  OP1  DA A 143      21.642 -77.750  85.143 
ATOM   2928  OP2  DA A 143      20.167 -75.776  84.670 
ATOM   2929  O5'  DA A 143      19.770 -77.953  83.470 
ATOM   2930  C5'  DA A 143      19.102 -79.225  83.571 
ATOM   2931  C4'  DA A 143      17.878 -79.240  82.677 
ATOM   2932  O4'  DA A 143      16.692 -78.732  83.352 
ATOM   2933  C3'  DA A 143      17.970 -78.394  81.408 
ATOM   2934  O3'  DA A 143      17.296 -79.070  80.354 
ATOM   2935  C2'  DA A 143      17.198 -77.116  81.737 
ATOM   2936  C1'  DA A 143      16.062 -77.788  82.500 
ATOM   2937  N9   DA A 143      15.274 -76.851  83.350 
ATOM   2938  C8   DA A 143      15.712 -75.755  84.035 
ATOM   2939  N7   DA A 143      14.779 -75.136  84.688 
ATOM   2940  C5   DA A 143      13.636 -75.875  84.419 
ATOM   2941  C6   DA A 143      12.298 -75.733  84.823 
ATOM   2942  N6   DA A 143      11.868 -74.749  85.625 
ATOM   2943  N1   DA A 143      11.414 -76.643  84.372 
ATOM   2944  C2   DA A 143      11.847 -77.620  83.575 
ATOM   2945  N3   DA A 143      13.064 -77.852  83.133 
ATOM   2946  C4   DA A 143      13.929 -76.927  83.599 
ATOM   2947  P    DG A 144      17.926 -79.039  78.883 
ATOM   2948  OP1  DG A 144      18.953 -80.097  78.761 
ATOM   2949  OP2  DG A 144      18.369 -77.664  78.562 
ATOM   2950  O5'  DG A 144      16.655 -79.416  77.987 
ATOM   2951  C5'  DG A 144      15.634 -80.264  78.545 
ATOM   2952  C4'  DG A 144      14.263 -79.717  78.202 
ATOM   2953  O4'  DG A 144      13.788 -78.750  79.182 
ATOM   2954  C3'  DG A 144      14.157 -78.974  76.870 
ATOM   2955  O3'  DG A 144      12.894 -79.260  76.281 
ATOM   2956  C2'  DG A 144      14.191 -77.493  77.250 
ATOM   2957  C1'  DG A 144      13.309 -77.608  78.489 
ATOM   2958  N9   DG A 144      13.406 -76.437  79.405 
ATOM   2959  C8   DG A 144      14.496 -75.643  79.691 
ATOM   2960  N7   DG A 144      14.247 -74.684  80.548 
ATOM   2961  C5   DG A 144      12.896 -74.852  80.850 
ATOM   2962  C6   DG A 144      12.056 -74.111  81.721 
ATOM   2963  O6   DG A 144      12.334 -73.139  82.417 
ATOM   2964  N1   DG A 144      10.751 -74.623  81.730 
ATOM   2965  C2   DG A 144      10.316 -75.709  80.995 
ATOM   2966  N2   DG A 144       9.030 -76.040  81.144 
ATOM   2967  N3   DG A 144      11.105 -76.403  80.179 
ATOM   2968  C4   DG A 144      12.374 -75.919  80.157 
ATOM   2969  P    DA A 145      12.808 -79.481  74.699 
ATOM   2970  OP1  DA A 145      13.159 -80.882  74.374 
ATOM   2971  OP2  DA A 145      13.598 -78.438  74.009 
ATOM   2972  O5'  DA A 145      11.249 -79.240  74.430 
ATOM   2973  C5'  DA A 145      10.305 -79.558  75.470 
ATOM   2974  C4'  DA A 145       9.272 -78.455  75.587 
ATOM   2975  O4'  DA A 145       9.691 -77.398  76.498 
ATOM   2976  C3'  DA A 145       8.939 -77.715  74.292 
ATOM   2977  O3'  DA A 145       7.551 -77.400  74.286 
ATOM   2978  C2'  DA A 145       9.731 -76.410  74.377 
ATOM   2979  C1'  DA A 145       9.482 -76.148  75.859 
ATOM   2980  N9   DA A 145      10.421 -75.160  76.458 
ATOM   2981  C8   DA A 145      11.739 -74.953  76.161 
ATOM   2982  N7   DA A 145      12.292 -74.010  76.860 
ATOM   2983  C5   DA A 145      11.269 -73.559  77.682 
ATOM   2984  C6   DA A 145      11.217 -72.558  78.666 
ATOM   2985  N6   DA A 145      12.267 -71.797  79.004 
ATOM   2986  N1   DA A 145      10.041 -72.367  79.293 
ATOM   2987  C2   DA A 145       9.002 -73.126  78.954 
ATOM   2988  N3   DA A 145       8.931 -74.085  78.056 
ATOM   2989  C4   DA A 145      10.120 -74.255  77.443 
ATOM   2990  P    DG A 146       6.733 -77.529  72.916 
ATOM   2991  OP1  DG A 146       6.308 -78.934  72.721 
ATOM   2992  OP2  DG A 146       7.515 -76.929  71.813 
ATOM   2993  O5'  DG A 146       5.454 -76.617  73.225 
ATOM   2994  C5'  DG A 146       4.989 -76.507  74.583 
ATOM   2995  C4'  DG A 146       4.652 -75.062  74.899 
ATOM   2996  O4'  DG A 146       5.803 -74.318  75.390 
ATOM   2997  C3'  DG A 146       4.146 -74.225  73.724 
ATOM   2998  O3'  DG A 146       3.145 -73.330  74.193 
ATOM   2999  C2'  DG A 146       5.360 -73.408  73.280 
ATOM   3000  C1'  DG A 146       5.881 -73.092  74.679 
ATOM   3001  N9   DG A 146       7.298 -72.634  74.702 
ATOM   3002  C8   DG A 146       8.349 -73.016  73.897 
ATOM   3003  N7   DG A 146       9.482 -72.417  74.178 
ATOM   3004  C5   DG A 146       9.157 -71.579  75.243 
ATOM   3005  C6   DG A 146       9.970 -70.678  75.979 
ATOM   3006  O6   DG A 146      11.165 -70.431  75.838 
ATOM   3007  N1   DG A 146       9.237 -70.024  76.978 
ATOM   3008  C2   DG A 146       7.893 -70.216  77.233 
ATOM   3009  N2   DG A 146       7.378 -69.495  78.233 
ATOM   3010  N3   DG A 146       7.130 -71.062  76.544 
ATOM   3011  C4   DG A 146       7.827 -71.703  75.570 
ATOM   3012  P    DA A 147       1.860 -73.055  73.281 
ATOM   3013  OP1  DA A 147       0.858 -74.123  73.500 
ATOM   3014  OP2  DA A 147       2.284 -72.841  71.879 
ATOM   3015  O5'  DA A 147       1.324 -71.679  73.896 
ATOM   3016  C5'  DA A 147       1.555 -71.400  75.289 
ATOM   3017  C4'  DA A 147       2.004 -69.963  75.463 
ATOM   3018  O4'  DA A 147       3.449 -69.815  75.347 
ATOM   3019  C3'  DA A 147       1.449 -68.965  74.447 
ATOM   3020  O3'  DA A 147       1.199 -67.729  75.105 
ATOM   3021  C2'  DA A 147       2.586 -68.760  73.445 
ATOM   3022  C1'  DA A 147       3.719 -68.736  74.466 
ATOM   3023  N9   DA A 147       5.067 -68.952  73.870 
ATOM   3024  C8   DA A 147       5.409 -69.743  72.810 
ATOM   3025  N7   DA A 147       6.674 -69.721  72.526 
ATOM   3026  C5   DA A 147       7.213 -68.853  73.467 
ATOM   3027  C6   DA A 147       8.524 -68.406  73.700 
ATOM   3028  N6   DA A 147       9.579 -68.789  72.968 
ATOM   3029  N1   DA A 147       8.711 -67.545  74.717 
ATOM   3030  C2   DA A 147       7.659 -67.166  75.442 
ATOM   3031  N3   DA A 147       6.397 -67.516  75.318 
ATOM   3032  C4   DA A 147       6.237 -68.378  74.293 
ATOM   3033  P    DG A 148      -0.112 -66.896  74.718 
ATOM   3034  OP1  DG A 148      -1.271 -67.413  75.479 
ATOM   3035  OP2  DG A 148      -0.262 -66.863  73.247 
ATOM   3036  O5'  DG A 148       0.273 -65.437  75.252 
ATOM   3037  C5'  DG A 148       1.154 -65.317  76.385 
ATOM   3038  C4'  DG A 148       2.181 -64.231  76.131 
ATOM   3039  O4'  DG A 148       3.366 -64.735  75.452 
ATOM   3040  C3'  DG A 148       1.717 -63.070  75.252 
ATOM   3041  O3'  DG A 148       2.295 -61.865  75.738 
ATOM   3042  C2'  DG A 148       2.308 -63.369  73.873 
ATOM   3043  C1'  DG A 148       3.662 -63.870  74.366 
ATOM   3044  N9   DG A 148       4.420 -64.648  73.347 
ATOM   3045  C8   DG A 148       3.947 -65.497  72.370 
ATOM   3046  N7   DG A 148       4.886 -66.031  71.627 
ATOM   3047  C5   DG A 148       6.064 -65.497  72.148 
ATOM   3048  C6   DG A 148       7.412 -65.705  71.756 
ATOM   3049  O6   DG A 148       7.851 -66.413  70.854 
ATOM   3050  N1   DG A 148       8.296 -64.966  72.555 
ATOM   3051  C2   DG A 148       7.926 -64.137  73.595 
ATOM   3052  N2   DG A 148       8.922 -63.520  74.237 
ATOM   3053  N3   DG A 148       6.661 -63.944  73.962 
ATOM   3054  C4   DG A 148       5.791 -64.652  73.197 
ATOM   3055  P    DA A 149       1.411 -60.529  75.746 
ATOM   3056  OP1  DA A 149       0.573 -60.496  76.966 
ATOM   3057  OP2  DA A 149       0.691 -60.404  74.460 
ATOM   3058  O5'  DA A 149       2.543 -59.403  75.841 
ATOM   3059  C5'  DA A 149       3.778 -59.709  76.515 
ATOM   3060  C4'  DA A 149       4.951 -59.184  75.712 
ATOM   3061  O4'  DA A 149       5.425 -60.146  74.728 
ATOM   3062  C3'  DA A 149       4.685 -57.920  74.894 
ATOM   3063  O3'  DA A 149       5.850 -57.104  74.916 
ATOM   3064  C2'  DA A 149       4.470 -58.421  73.466 
ATOM   3065  C1'  DA A 149       5.569 -59.479  73.483 
ATOM   3066  N9   DA A 149       5.442 -60.491  72.398 
ATOM   3067  C8   DA A 149       4.304 -61.008  71.848 
ATOM   3068  N7   DA A 149       4.521 -61.879  70.912 
ATOM   3069  C5   DA A 149       5.906 -61.947  70.834 
ATOM   3070  C6   DA A 149       6.773 -62.698  70.023 
ATOM   3071  N6   DA A 149       6.351 -63.566  69.094 
ATOM   3072  N1   DA A 149       8.096 -62.523  70.204 
ATOM   3073  C2   DA A 149       8.509 -61.660  71.129 
ATOM   3074  N3   DA A 149       7.798 -60.907  71.940 
ATOM   3075  C4   DA A 149       6.478 -61.100  71.739 
ATOM   3076  P    DG A 150       5.684 -55.516  75.036 
ATOM   3077  OP1  DG A 150       5.523 -55.141  76.458 
ATOM   3078  OP2  DG A 150       4.617 -55.059  74.119 
ATOM   3079  O5'  DG A 150       7.105 -55.009  74.502 
ATOM   3080  C5'  DG A 150       8.263 -55.843  74.697 
ATOM   3081  C4'  DG A 150       9.097 -55.875  73.432 
ATOM   3082  O4'  DG A 150       8.678 -56.928  72.517 
ATOM   3083  C3'  DG A 150       9.060 -54.608  72.578 
ATOM   3084  O3'  DG A 150      10.349 -54.392  72.017 
ATOM   3085  C2'  DG A 150       8.086 -54.933  71.445 
ATOM   3086  C1'  DG A 150       8.551 -56.368  71.219 
ATOM   3087  N9   DG A 150       7.582 -57.198  70.450 
ATOM   3088  C8   DG A 150       6.205 -57.160  70.456 
ATOM   3089  N7   DG A 150       5.643 -58.033  69.656 
ATOM   3090  C5   DG A 150       6.724 -58.695  69.077 
ATOM   3091  C6   DG A 150       6.748 -59.748  68.124 
ATOM   3092  O6   DG A 150       5.804 -60.321  67.588 
ATOM   3093  N1   DG A 150       8.061 -60.123  67.809 
ATOM   3094  C2   DG A 150       9.201 -59.557  68.344 
ATOM   3095  N2   DG A 150      10.362 -60.057  67.914 
ATOM   3096  N3   DG A 150       9.179 -58.570  69.238 
ATOM   3097  C4   DG A 150       7.912 -58.193  69.554 
ATOM   3098  P    DT A 151      10.914 -52.897  71.924 
ATOM   3099  OP1  DT A 151      11.529 -52.518  73.216 
ATOM   3100  OP2  DT A 151       9.854 -51.997  71.420 
ATOM   3101  O5'  DT A 151      12.054 -53.060  70.813 
ATOM   3102  C5'  DT A 151      12.734 -54.324  70.689 
ATOM   3103  C4'  DT A 151      12.872 -54.697  69.226 
ATOM   3104  O4'  DT A 151      11.720 -55.436  68.730 
ATOM   3105  C3'  DT A 151      13.006 -53.527  68.252 
ATOM   3106  O3'  DT A 151      13.910 -53.892  67.215 
ATOM   3107  C2'  DT A 151      11.613 -53.365  67.646 
ATOM   3108  C1'  DT A 151      11.308 -54.853  67.504 
ATOM   3109  N1   DT A 151       9.862 -55.153  67.312 
ATOM   3110  C2   DT A 151       9.545 -56.216  66.501 
ATOM   3111  O2   DT A 151      10.387 -56.902  65.949 
ATOM   3112  N3   DT A 151       8.194 -56.463  66.346 
ATOM   3113  C4   DT A 151       7.162 -55.752  66.921 
ATOM   3114  O4   DT A 151       5.989 -56.069  66.708 
ATOM   3115  C5   DT A 151       7.592 -54.656  67.755 
ATOM   3116  C7   DT A 151       6.531 -53.830  68.420 
ATOM   3117  C6   DT A 151       8.899 -54.392  67.923 
ATOM   3118  P    DT A 152      14.943 -52.801  66.665 
ATOM   3119  OP1  DT A 152      16.134 -52.759  67.542 
ATOM   3120  OP2  DT A 152      14.242 -51.514  66.459 
ATOM   3121  O5'  DT A 152      15.340 -53.428  65.248 
ATOM   3122  C5'  DT A 152      15.322 -54.859  65.088 
ATOM   3123  C4'  DT A 152      14.674 -55.225  63.767 
ATOM   3124  O4'  DT A 152      13.229 -55.369  63.878 
ATOM   3125  C3'  DT A 152      14.858 -54.216  62.634 
ATOM   3126  O3'  DT A 152      15.011 -54.923  61.408 
ATOM   3127  C2'  DT A 152      13.542 -53.442  62.587 
ATOM   3128  C1'  DT A 152      12.624 -54.638  62.822 
ATOM   3129  N1   DT A 152      11.247 -54.264  63.249 
ATOM   3130  C2   DT A 152      10.218 -55.061  62.809 
ATOM   3131  O2   DT A 152      10.391 -56.037  62.101 
ATOM   3132  N3   DT A 152       8.956 -54.681  63.224 
ATOM   3133  C4   DT A 152       8.647 -53.599  64.022 
ATOM   3134  O4   DT A 152       7.477 -53.359  64.328 
ATOM   3135  C5   DT A 152       9.794 -52.823  64.432 
ATOM   3136  C7   DT A 152       9.545 -51.627  65.303 
ATOM   3137  C6   DT A 152      11.031 -53.169  64.044 
ATOM   3138  P    DC A 153      16.069 -54.390  60.332 
ATOM   3139  OP1  DC A 153      17.418 -54.897  60.670 
ATOM   3140  OP2  DC A 153      15.942 -52.922  60.197 
ATOM   3141  O5'  DC A 153      15.546 -55.099  58.997 
ATOM   3142  C5'  DC A 153      14.878 -56.371  59.098 
ATOM   3143  C4'  DC A 153      13.653 -56.386  58.205 
ATOM   3144  O4'  DC A 153      12.468 -55.878  58.880 
ATOM   3145  C3'  DC A 153      13.745 -55.540  56.935 
ATOM   3146  O3'  DC A 153      13.071 -56.216  55.881 
ATOM   3147  C2'  DC A 153      12.974 -54.262  57.264 
ATOM   3148  C1'  DC A 153      11.837 -54.934  58.027 
ATOM   3149  N1   DC A 153      11.050 -53.997  58.877 
ATOM   3150  C2   DC A 153       9.685 -54.237  59.014 
ATOM   3151  O2   DC A 153       9.188 -55.208  58.432 
ATOM   3152  N3   DC A 153       8.949 -53.394  59.784 
ATOM   3153  C4   DC A 153       9.525 -52.353  60.398 
ATOM   3154  N4   DC A 153       8.765 -51.560  61.138 
ATOM   3155  C5   DC A 153      10.927 -52.089  60.270 
ATOM   3156  C6   DC A 153      11.645 -52.942  59.496 
ATOM   3157  P    DC A 154      13.702 -56.185  54.410 
ATOM   3158  OP1  DC A 154      14.729 -57.243  54.289 
ATOM   3159  OP2  DC A 154      14.145 -54.810  54.089 
ATOM   3160  O5'  DC A 154      12.431 -56.562  53.514 
ATOM   3161  C5'  DC A 154      11.410 -57.410  54.072 
ATOM   3162  C4'  DC A 154      10.039 -56.863  53.729 
ATOM   3163  O4'  DC A 154       9.564 -55.896  54.710 
ATOM   3164  C3'  DC A 154       9.933 -56.120  52.397 
ATOM   3165  O3'  DC A 154       8.670 -56.406  51.809 
ATOM   3166  C2'  DC A 154       9.967 -54.639  52.777 
ATOM   3167  C1'  DC A 154       9.085 -54.754  54.016 
ATOM   3168  N1   DC A 154       9.182 -53.583  54.932 
ATOM   3169  C2   DC A 154       8.033 -53.197  55.616 
ATOM   3170  O2   DC A 154       6.990 -53.836  55.438 
ATOM   3171  N3   DC A 154       8.101 -52.131  56.455 
ATOM   3172  C4   DC A 154       9.251 -51.465  56.621 
ATOM   3173  N4   DC A 154       9.266 -50.433  57.450 
ATOM   3174  C5   DC A 154      10.444 -51.846  55.925 
ATOM   3175  C6   DC A 154      10.355 -52.913  55.092 
ATOM   3176  P    DA A 155       8.584 -56.627  50.226 
ATOM   3177  OP1  DA A 155       8.934 -58.028  49.901 
ATOM   3178  OP2  DA A 155       9.373 -55.584  49.536 
ATOM   3179  O5'  DA A 155       7.025 -56.386  49.957 
ATOM   3180  C5'  DA A 155       6.081 -56.704  50.997 
ATOM   3181  C4'  DA A 155       5.048 -55.601  51.115 
ATOM   3182  O4'  DA A 155       5.467 -54.544  52.025 
ATOM   3183  C3'  DA A 155       4.715 -54.861  49.820 
ATOM   3184  O3'  DA A 155       3.327 -54.547  49.813 
ATOM   3185  C2'  DA A 155       5.507 -53.556  49.904 
ATOM   3186  C1'  DA A 155       5.258 -53.294  51.386 
ATOM   3187  N9   DA A 155       6.197 -52.306  51.985 
ATOM   3188  C8   DA A 155       7.514 -52.099  51.688 
ATOM   3189  N7   DA A 155       8.067 -51.156  52.387 
ATOM   3190  C5   DA A 155       7.044 -50.705  53.209 
ATOM   3191  C6   DA A 155       6.992 -49.704  54.194 
ATOM   3192  N6   DA A 155       8.043 -48.943  54.532 
ATOM   3193  N1   DA A 155       5.817 -49.513  54.820 
ATOM   3194  C2   DA A 155       4.777 -50.272  54.481 
ATOM   3195  N3   DA A 155       4.706 -51.231  53.583 
ATOM   3196  C4   DA A 155       5.896 -51.401  52.970 
ATOM   3197  P    DA A 156       2.509 -54.675  48.443 
ATOM   3198  OP1  DA A 156       2.084 -56.080  48.249 
ATOM   3199  OP2  DA A 156       3.291 -54.075  47.340 
ATOM   3200  O5'  DA A 156       1.230 -53.763  48.752 
ATOM   3201  C5'  DA A 156       0.765 -53.653  50.110 
ATOM   3202  C4'  DA A 156       0.427 -52.208  50.426 
ATOM   3203  O4'  DA A 156       1.579 -51.465  50.918 
ATOM   3204  C3'  DA A 156      -0.078 -51.371  49.251 
ATOM   3205  O3'  DA A 156      -1.079 -50.476  49.721 
ATOM   3206  C2'  DA A 156       1.135 -50.554  48.808 
ATOM   3207  C1'  DA A 156       1.657 -50.238  50.207 
ATOM   3208  N9   DA A 156       3.074 -49.780  50.229 
ATOM   3209  C8   DA A 156       4.104 -50.171  49.423 
ATOM   3210  N7   DA A 156       5.230 -49.586  49.689 
ATOM   3211  C5   DA A 156       4.926 -48.745  50.751 
ATOM   3212  C6   DA A 156       5.703 -47.844  51.499 
ATOM   3213  N6   DA A 156       7.009 -47.633  51.279 
ATOM   3214  N1   DA A 156       5.087 -47.165  52.484 
ATOM   3215  C2   DA A 156       3.790 -47.380  52.699 
ATOM   3216  N3   DA A 156       2.967 -48.189  52.069 
ATOM   3217  C4   DA A 156       3.608 -48.856  51.088 
ATOM   3218  P    DC A 157      -2.364 -50.201  48.808 
ATOM   3219  OP1  DC A 157      -3.366 -51.269  49.028 
ATOM   3220  OP2  DC A 157      -1.941 -49.987  47.406 
ATOM   3221  O5'  DC A 157      -2.900 -48.825  49.423 
ATOM   3222  C5'  DC A 157      -2.669 -48.546  50.817 
ATOM   3223  C4'  DC A 157      -2.220 -47.109  50.990 
ATOM   3224  O4'  DC A 157      -0.776 -46.962  50.875 
ATOM   3225  C3'  DC A 157      -2.775 -46.111  49.974 
ATOM   3226  O3'  DC A 157      -3.025 -44.875  50.632 
ATOM   3227  C2'  DC A 157      -1.638 -45.906  48.973 
ATOM   3228  C1'  DC A 157      -0.505 -45.882  49.994 
ATOM   3229  N1   DC A 157       0.843 -46.098  49.398 
ATOM   3230  C2   DC A 157       1.921 -45.425  49.966 
ATOM   3231  O2   DC A 157       1.716 -44.682  50.934 
ATOM   3232  N3   DC A 157       3.157 -45.608  49.437 
ATOM   3233  C4   DC A 157       3.337 -46.421  48.389 
ATOM   3234  N4   DC A 157       4.562 -46.567  47.908 
ATOM   3235  C5   DC A 157       2.242 -47.123  47.788 
ATOM   3236  C6   DC A 157       1.014 -46.926  48.332 
ATOM   3237  P    DA A 158      -4.336 -44.042  50.246 
ATOM   3238  OP1  DA A 158      -5.496 -44.560  51.006 
ATOM   3239  OP2  DA A 158      -4.487 -44.009  48.774 
ATOM   3240  O5'  DA A 158      -3.951 -42.583  50.779 
ATOM   3241  C5'  DA A 158      -3.070 -42.463  51.912 
ATOM   3242  C4'  DA A 158      -2.044 -41.377  51.659 
ATOM   3243  O4'  DA A 158      -0.858 -41.881  50.979 
ATOM   3244  C3'  DA A 158      -2.507 -40.216  50.779 
ATOM   3245  O3'  DA A 158      -1.930 -39.011  51.266 
ATOM   3246  C2'  DA A 158      -1.917 -40.515  49.400 
ATOM   3247  C1'  DA A 158      -0.562 -41.016  49.894 
ATOM   3248  N9   DA A 158       0.195 -41.794  48.875 
ATOM   3249  C8   DA A 158      -0.291 -42.632  47.913 
ATOM   3250  N7   DA A 158       0.628 -43.167  47.169 
ATOM   3251  C5   DA A 158       1.811 -42.647  47.674 
ATOM   3252  C6   DA A 158       3.156 -42.829  47.313 
ATOM   3253  N6   DA A 158       3.551 -43.626  46.309 
ATOM   3254  N1   DA A 158       4.084 -42.161  48.022 
ATOM   3255  C2   DA A 158       3.685 -41.372  49.018 
ATOM   3256  N3   DA A 158       2.467 -41.124  49.445 
ATOM   3257  C4   DA A 158       1.557 -41.805  48.718 
ATOM   3258  P    DC A 159      -2.813 -37.675  51.274 
ATOM   3259  OP1  DC A 159      -3.652 -37.642  52.493 
ATOM   3260  OP2  DC A 159      -3.533 -37.550  49.987 
ATOM   3261  O5'  DC A 159      -1.681 -36.549  51.368 
ATOM   3262  C5'  DC A 159      -0.447 -36.855  52.042 
ATOM   3263  C4'  DC A 159       0.727 -36.330  51.239 
ATOM   3264  O4'  DC A 159       1.200 -37.292  50.255 
ATOM   3265  C3'  DC A 159       0.461 -35.066  50.422 
ATOM   3266  O3'  DC A 159       1.626 -34.250  50.443 
ATOM   3267  C2'  DC A 159       0.246 -35.567  48.994 
ATOM   3268  C1'  DC A 159       1.345 -36.625  49.010 
ATOM   3269  N1   DC A 159       1.218 -37.638  47.925 
ATOM   3270  C2   DC A 159       2.390 -38.147  47.373 
ATOM   3271  O2   DC A 159       3.477 -37.742  47.801 
ATOM   3272  N3   DC A 159       2.296 -39.071  46.381 
ATOM   3273  C4   DC A 159       1.100 -39.483  45.945 
ATOM   3274  N4   DC A 159       1.061 -40.386  44.976 
ATOM   3275  C5   DC A 159      -0.118 -38.971  46.499 
ATOM   3276  C6   DC A 159      -0.003 -38.049  47.489 
ATOM   3277  P    DA A 160       1.460 -32.662  50.563 
ATOM   3278  OP1  DA A 160       1.299 -32.287  51.985 
ATOM   3279  OP2  DA A 160       0.393 -32.205  49.646 
ATOM   3280  O5'  DA A 160       2.881 -32.155  50.029 
ATOM   3281  C5'  DA A 160       4.038 -32.989  50.224 
ATOM   3282  C4'  DA A 160       4.873 -33.021  48.959 
ATOM   3283  O4'  DA A 160       4.454 -34.074  48.044 
ATOM   3284  C3'  DA A 160       4.835 -31.754  48.105 
ATOM   3285  O3'  DA A 160       6.124 -31.538  47.545 
ATOM   3286  C2'  DA A 160       3.861 -32.079  46.973 
ATOM   3287  C1'  DA A 160       4.327 -33.514  46.746 
ATOM   3288  N9   DA A 160       3.358 -34.344  45.977 
ATOM   3289  C8   DA A 160       1.994 -34.293  45.997 
ATOM   3290  N7   DA A 160       1.425 -35.151  45.209 
ATOM   3291  C5   DA A 160       2.488 -35.823  44.621 
ATOM   3292  C6   DA A 160       2.548 -36.863  43.680 
ATOM   3293  N6   DA A 160       1.463 -37.436  43.141 
ATOM   3294  N1   DA A 160       3.768 -37.296  43.311 
ATOM   3295  C2   DA A 160       4.843 -36.723  43.851 
ATOM   3296  N3   DA A 160       4.911 -35.750  44.733 
ATOM   3297  C4   DA A 160       3.676 -35.335  45.085 
ATOM   3298  P    DC A 161       6.690 -30.043  47.452 
ATOM   3299  OP1  DC A 161       7.305 -29.664  48.744 
ATOM   3300  OP2  DC A 161       5.630 -29.143  46.948 
ATOM   3301  O5'  DC A 161       7.830 -30.206  46.340 
ATOM   3302  C5'  DC A 161       8.510 -31.470  46.217 
ATOM   3303  C4'  DC A 161       8.648 -31.843  44.754 
ATOM   3304  O4'  DC A 161       7.496 -32.582  44.258 
ATOM   3305  C3'  DC A 161       8.782 -30.673  43.779 
ATOM   3306  O3'  DC A 161       9.685 -31.038  42.743 
ATOM   3307  C2'  DC A 161       7.388 -30.511  43.173 
ATOM   3308  C1'  DC A 161       7.084 -31.999  43.031 
ATOM   3309  N1   DC A 161       5.638 -32.299  42.839 
ATOM   3310  C2   DC A 161       5.300 -33.373  42.020 
ATOM   3311  O2   DC A 161       6.206 -34.027  41.491 
ATOM   3312  N3   DC A 161       3.987 -33.662  41.831 
ATOM   3313  C4   DC A 161       3.035 -32.929  42.423 
ATOM   3314  N4   DC A 161       1.769 -33.251  42.208 
ATOM   3315  C5   DC A 161       3.360 -31.820  43.269 
ATOM   3316  C6   DC A 161       4.678 -31.546  43.444 
ATOM   3317  P    DA A 162      10.719 -29.947  42.192 
ATOM   3318  OP1  DA A 162      11.910 -29.905  43.069 
ATOM   3319  OP2  DA A 162      10.018 -28.660  41.986 
ATOM   3320  O5'  DA A 162      11.116 -30.574  40.775 
ATOM   3321  C5'  DA A 162      11.098 -32.005  40.615 
ATOM   3322  C4'  DA A 162      10.450 -32.371  39.294 
ATOM   3323  O4'  DA A 162       9.005 -32.515  39.405 
ATOM   3324  C3'  DA A 162      10.634 -31.362  38.161 
ATOM   3325  O3'  DA A 162      10.787 -32.069  36.936 
ATOM   3326  C2'  DA A 162       9.317 -30.588  38.114 
ATOM   3327  C1'  DA A 162       8.400 -31.784  38.350 
ATOM   3328  N9   DA A 162       7.023 -31.410  38.776 
ATOM   3329  C8   DA A 162       6.633 -30.361  39.559 
ATOM   3330  N7   DA A 162       5.352 -30.298  39.753 
ATOM   3331  C5   DA A 162       4.854 -31.385  39.048 
ATOM   3332  C6   DA A 162       3.551 -31.874  38.857 
ATOM   3333  N6   DA A 162       2.461 -31.302  39.388 
ATOM   3334  N1   DA A 162       3.408 -32.977  38.098 
ATOM   3335  C2   DA A 162       4.495 -33.541  37.574 
ATOM   3336  N3   DA A 162       5.754 -33.176  37.682 
ATOM   3337  C4   DA A 162       5.869 -32.071  38.445 
ATOM   3338  P    DT A 163      11.844 -31.536  35.859 
ATOM   3339  OP1  DT A 163      13.194 -32.043  36.197 
ATOM   3340  OP2  DT A 163      11.718 -30.068  35.724 
ATOM   3341  O5'  DT A 163      11.322 -32.245  34.524 
ATOM   3342  C5'  DT A 163      10.654 -33.517  34.625 
ATOM   3343  C4'  DT A 163       9.429 -33.532  33.732 
ATOM   3344  O4'  DT A 163       8.244 -33.024  34.407 
ATOM   3345  C3'  DT A 163       9.521 -32.686  32.463 
ATOM   3346  O3'  DT A 163       8.847 -33.362  31.408 
ATOM   3347  C2'  DT A 163       8.750 -31.408  32.792 
ATOM   3348  C1'  DT A 163       7.613 -32.080  33.555 
ATOM   3349  N1   DT A 163       6.826 -31.143  34.404 
ATOM   3350  C2   DT A 163       5.481 -31.393  34.530 
ATOM   3351  O2   DT A 163       4.926 -32.332  33.984 
ATOM   3352  N3   DT A 163       4.783 -30.504  35.324 
ATOM   3353  C4   DT A 163       5.307 -29.413  35.986 
ATOM   3354  O4   DT A 163       4.583 -28.687  36.669 
ATOM   3355  C5   DT A 163       6.727 -29.233  35.793 
ATOM   3356  C7   DT A 163       7.378 -28.068  36.479 
ATOM   3357  C6   DT A 163       7.430 -30.083  35.026 
ATOM   3358  P    DT A 164       9.477 -33.331  29.937 
ATOM   3359  OP1  DT A 164      10.505 -34.389  29.816 
ATOM   3360  OP2  DT A 164       9.921 -31.956  29.617 
ATOM   3361  O5'  DT A 164       8.207 -33.708  29.041 
ATOM   3362  C5'  DT A 164       7.186 -34.556  29.600 
ATOM   3363  C4'  DT A 164       5.815 -34.009  29.256 
ATOM   3364  O4'  DT A 164       5.340 -33.042  30.237 
ATOM   3365  C3'  DT A 164       5.709 -33.266  27.925 
ATOM   3366  O3'  DT A 164       4.445 -33.552  27.336 
ATOM   3367  C2'  DT A 164       5.743 -31.785  28.305 
ATOM   3368  C1'  DT A 164       4.861 -31.900  29.543 
ATOM   3369  N1   DT A 164       4.958 -30.729  30.459 
ATOM   3370  C2   DT A 164       3.816 -30.361  31.127 
ATOM   3371  O2   DT A 164       2.754 -30.946  30.999 
ATOM   3372  N3   DT A 164       3.944 -29.270  31.966 
ATOM   3373  C4   DT A 164       5.093 -28.537  32.186 
ATOM   3374  O4   DT A 164       5.085 -27.579  32.962 
ATOM   3375  C5   DT A 164       6.239 -29.000  31.440 
ATOM   3376  C7   DT A 164       7.530 -28.258  31.621 
ATOM   3377  C6   DT A 164       6.142 -30.058  30.617 
ATOM   3378  P    DA A 165       4.359 -33.773  25.753 
ATOM   3379  OP1  DA A 165       4.710 -35.174  25.428 
ATOM   3380  OP2  DA A 165       5.149 -32.730  25.063 
ATOM   3381  O5'  DA A 165       2.801 -33.532  25.485 
ATOM   3382  C5'  DA A 165       1.856 -33.850  26.524 
ATOM   3383  C4'  DA A 165       0.824 -32.747  26.642 
ATOM   3384  O4'  DA A 165       1.242 -31.690  27.553 
ATOM   3385  C3'  DA A 165       0.490 -32.007  25.347 
ATOM   3386  O3'  DA A 165      -0.898 -31.693  25.341 
ATOM   3387  C2'  DA A 165       1.282 -30.702  25.431 
ATOM   3388  C1'  DA A 165       1.034 -30.440  26.914 
ATOM   3389  N9   DA A 165       1.973 -29.452  27.513 
ATOM   3390  C8   DA A 165       3.290 -29.245  27.215 
ATOM   3391  N7   DA A 165       3.843 -28.302  27.914 
ATOM   3392  C5   DA A 165       2.820 -27.851  28.736 
ATOM   3393  C6   DA A 165       2.768 -26.850  29.721 
ATOM   3394  N6   DA A 165       3.819 -26.089  30.059 
ATOM   3395  N1   DA A 165       1.593 -26.659  30.347 
ATOM   3396  C2   DA A 165       0.553 -27.418  30.008 
ATOM   3397  N3   DA A 165       0.482 -28.377  29.110 
ATOM   3398  C4   DA A 165       1.671 -28.547  28.498 
ATOM   3399  P    DT A 166      -1.715 -31.821  23.970 
ATOM   3400  OP1  DT A 166      -2.140 -33.226  23.776 
ATOM   3401  OP2  DT A 166      -0.933 -31.221  22.867 
ATOM   3402  O5'  DT A 166      -2.994 -30.909  24.280 
ATOM   3403  C5'  DT A 166      -3.460 -30.799  25.637 
ATOM   3404  C4'  DT A 166      -3.797 -29.354  25.953 
ATOM   3405  O4'  DT A 166      -2.646 -28.611  26.445 
ATOM   3406  C3'  DT A 166      -4.302 -28.517  24.779 
ATOM   3407  O3'  DT A 166      -5.303 -27.622  25.248 
ATOM   3408  C2'  DT A 166      -3.089 -27.700  24.335 
ATOM   3409  C1'  DT A 166      -2.567 -27.385  25.734 
ATOM   3410  N1   DT A 166      -1.150 -26.926  25.756 
ATOM   3411  C2   DT A 166      -0.811 -25.988  26.701 
ATOM   3412  O2   DT A 166      -1.611 -25.532  27.499 
ATOM   3413  N3   DT A 166       0.510 -25.587  26.690 
ATOM   3414  C4   DT A 166       1.496 -26.035  25.834 
ATOM   3415  O4   DT A 166       2.646 -25.602  25.921 
ATOM   3416  C5   DT A 166       1.043 -27.019  24.878 
ATOM   3417  C7   DT A 166       2.053 -27.560  23.909 
ATOM   3418  C6   DT A 166      -0.236 -27.426  24.866 
ATOM   3419  P    DA A 167      -6.588 -27.347  24.335 
ATOM   3420  OP1  DA A 167      -7.590 -28.415  24.555 
ATOM   3421  OP2  DA A 167      -6.165 -27.133  22.934 
ATOM   3422  O5'  DA A 167      -7.125 -25.971  24.950 
ATOM   3423  C5'  DA A 167      -6.893 -25.692  26.344 
ATOM   3424  C4'  DA A 167      -6.444 -24.255  26.517 
ATOM   3425  O4'  DA A 167      -5.000 -24.108  26.402 
ATOM   3426  C3'  DA A 167      -6.999 -23.257  25.502 
ATOM   3427  O3'  DA A 167      -7.249 -22.021  26.159 
ATOM   3428  C2'  DA A 167      -5.862 -23.052  24.500 
ATOM   3429  C1'  DA A 167      -4.729 -23.028  25.521 
ATOM   3430  N9   DA A 167      -3.381 -23.245  24.925 
ATOM   3431  C8   DA A 167      -3.040 -24.035  23.864 
ATOM   3432  N7   DA A 167      -1.774 -24.013  23.581 
ATOM   3433  C5   DA A 167      -1.235 -23.146  24.521 
ATOM   3434  C6   DA A 167       0.076 -22.698  24.754 
ATOM   3435  N6   DA A 167       1.130 -23.082  24.022 
ATOM   3436  N1   DA A 167       0.263 -21.837  25.772 
ATOM   3437  C2   DA A 167      -0.789 -21.459  26.497 
ATOM   3438  N3   DA A 167      -2.051 -21.808  26.373 
ATOM   3439  C4   DA A 167      -2.212 -22.670  25.348 
ATOM   3440  P    DG A 168      -8.560 -21.188  25.773 
ATOM   3441  OP1  DG A 168      -9.720 -21.706  26.533 
ATOM   3442  OP2  DG A 168      -8.711 -21.155  24.302 
ATOM   3443  O5'  DG A 168      -8.175 -19.729  26.306 
ATOM   3444  C5'  DG A 168      -7.295 -19.609  27.440 
ATOM   3445  C4'  DG A 168      -6.268 -18.523  27.186 
ATOM   3446  O4'  DG A 168      -5.082 -19.027  26.506 
ATOM   3447  C3'  DG A 168      -6.731 -17.362  26.306 
ATOM   3448  O3'  DG A 168      -6.154 -16.157  26.793 
ATOM   3449  C2'  DG A 168      -6.141 -17.661  24.928 
ATOM   3450  C1'  DG A 168      -4.786 -18.162  25.421 
ATOM   3451  N9   DG A 168      -4.029 -18.940  24.402 
ATOM   3452  C8   DG A 168      -4.501 -19.789  23.424 
ATOM   3453  N7   DG A 168      -3.563 -20.323  22.681 
ATOM   3454  C5   DG A 168      -2.385 -19.789  23.202 
ATOM   3455  C6   DG A 168      -1.037 -19.997  22.810 
ATOM   3456  O6   DG A 168      -0.597 -20.705  21.909 
ATOM   3457  N1   DG A 168      -0.152 -19.259  23.609 
ATOM   3458  C2   DG A 168      -0.522 -18.429  24.650 
ATOM   3459  N2   DG A 168       0.474 -17.813  25.291 
ATOM   3460  N3   DG A 168      -1.787 -18.236  25.017 
ATOM   3461  C4   DG A 168      -2.658 -18.945  24.252 
ATOM   3462  P    DA A 169      -7.038 -14.821  26.801 
ATOM   3463  OP1  DA A 169      -7.876 -14.789  28.020 
ATOM   3464  OP2  DA A 169      -7.757 -14.696  25.514 
ATOM   3465  O5'  DA A 169      -5.906 -13.695  26.895 
ATOM   3466  C5'  DA A 169      -4.671 -14.001  27.570 
ATOM   3467  C4'  DA A 169      -3.497 -13.476  26.767 
ATOM   3468  O4'  DA A 169      -3.024 -14.438  25.782 
ATOM   3469  C3'  DA A 169      -3.763 -12.212  25.949 
ATOM   3470  O3'  DA A 169      -2.598 -11.396  25.970 
ATOM   3471  C2'  DA A 169      -3.979 -12.713  24.521 
ATOM   3472  C1'  DA A 169      -2.880 -13.771  24.537 
ATOM   3473  N9   DA A 169      -3.006 -14.784  23.453 
ATOM   3474  C8   DA A 169      -4.144 -15.300  22.903 
ATOM   3475  N7   DA A 169      -3.927 -16.171  21.967 
ATOM   3476  C5   DA A 169      -2.543 -16.239  21.888 
ATOM   3477  C6   DA A 169      -1.675 -16.990  21.078 
ATOM   3478  N6   DA A 169      -2.098 -17.859  20.148 
ATOM   3479  N1   DA A 169      -0.353 -16.815  21.258 
ATOM   3480  C2   DA A 169       0.061 -15.952  22.184 
ATOM   3481  N3   DA A 169      -0.650 -15.199  22.994 
ATOM   3482  C4   DA A 169      -1.970 -15.392  22.794 
ATOM   3483  P    DT A 170      -2.764  -9.808  26.090 
ATOM   3484  OP1  DT A 170      -2.925  -9.433  27.513 
ATOM   3485  OP2  DT A 170      -3.832  -9.351  25.174 
ATOM   3486  O5'  DT A 170      -1.344  -9.301  25.556 
ATOM   3487  C5'  DT A 170      -0.186 -10.135  25.751 
ATOM   3488  C4'  DT A 170       0.648 -10.167  24.487 
ATOM   3489  O4'  DT A 170       0.229 -11.220  23.571 
ATOM   3490  C3'  DT A 170       0.611  -8.900  23.632 
ATOM   3491  O3'  DT A 170       1.900  -8.684  23.072 
ATOM   3492  C2'  DT A 170      -0.363  -9.225  22.500 
ATOM   3493  C1'  DT A 170       0.103 -10.660  22.273 
ATOM   3494  N1   DT A 170      -0.866 -11.490  21.504 
ATOM   3495  C2   DT A 170      -0.344 -12.438  20.656 
ATOM   3496  O2   DT A 170       0.854 -12.615  20.518 
ATOM   3497  N3   DT A 170      -1.272 -13.186  19.960 
ATOM   3498  C4   DT A 170      -2.645 -13.070  20.039 
ATOM   3499  O4   DT A 170      -3.376 -13.798  19.365 
ATOM   3500  C5   DT A 170      -3.097 -12.049  20.955 
ATOM   3501  C7   DT A 170      -4.578 -11.855  21.102 
ATOM   3502  C6   DT A 170      -2.216 -11.306  21.645 
ATOM   3503  P    DT A 171       2.466  -7.189  22.979 
ATOM   3504  OP1  DT A 171       3.081  -6.810  24.271 
ATOM   3505  OP2  DT A 171       1.406  -6.289  22.475 
ATOM   3506  O5'  DT A 171       3.606  -7.352  21.867 
ATOM   3507  C5'  DT A 171       4.285  -8.616  21.744 
ATOM   3508  C4'  DT A 171       4.424  -8.989  20.281 
ATOM   3509  O4'  DT A 171       3.272  -9.728  19.785 
ATOM   3510  C3'  DT A 171       4.558  -7.819  19.306 
ATOM   3511  O3'  DT A 171       5.461  -8.184  18.270 
ATOM   3512  C2'  DT A 171       3.164  -7.657  18.701 
ATOM   3513  C1'  DT A 171       2.860  -9.145  18.558 
ATOM   3514  N1   DT A 171       1.413  -9.445  18.366 
ATOM   3515  C2   DT A 171       1.097 -10.508  17.555 
ATOM   3516  O2   DT A 171       1.938 -11.195  17.003 
ATOM   3517  N3   DT A 171      -0.254 -10.755  17.400 
ATOM   3518  C4   DT A 171      -1.287 -10.045  17.976 
ATOM   3519  O4   DT A 171      -2.459 -10.361  17.763 
ATOM   3520  C5   DT A 171      -0.856  -8.948  18.810 
ATOM   3521  C7   DT A 171      -1.918  -8.122  19.475 
ATOM   3522  C6   DT A 171       0.450  -8.685  18.978 
ATOM   3523  P    DA A 172       6.494  -7.093  17.719 
ATOM   3524  OP1  DA A 172       7.685  -7.051  18.597 
ATOM   3525  OP2  DA A 172       5.794  -5.806  17.514 
ATOM   3526  O5'  DA A 172       6.891  -7.720  16.302 
ATOM   3527  C5'  DA A 172       6.874  -9.151  16.143 
ATOM   3528  C4'  DA A 172       6.226  -9.517  14.822 
ATOM   3529  O4'  DA A 172       4.781  -9.661  14.933 
ATOM   3530  C3'  DA A 172       6.410  -8.508  13.688 
ATOM   3531  O3'  DA A 172       6.563  -9.215  12.463 
ATOM   3532  C2'  DA A 172       5.093  -7.734  13.642 
ATOM   3533  C1'  DA A 172       4.176  -8.930  13.877 
ATOM   3534  N9   DA A 172       2.799  -8.556  14.303 
ATOM   3535  C8   DA A 172       2.409  -7.507  15.086 
ATOM   3536  N7   DA A 172       1.128  -7.444  15.280 
ATOM   3537  C5   DA A 172       0.630  -8.531  14.575 
ATOM   3538  C6   DA A 172      -0.673  -9.020  14.384 
ATOM   3539  N6   DA A 172      -1.763  -8.448  14.916 
ATOM   3540  N1   DA A 172      -0.817 -10.123  13.625 
ATOM   3541  C2   DA A 172       0.271 -10.687  13.101 
ATOM   3542  N3   DA A 172       1.529 -10.322  13.209 
ATOM   3543  C4   DA A 172       1.645  -9.218  13.973 
ATOM   3544  P    DC A 173       7.620  -8.682  11.387 
ATOM   3545  OP1  DC A 173       8.970  -9.189  11.724 
ATOM   3546  OP2  DC A 173       7.494  -7.214  11.251 
ATOM   3547  O5'  DC A 173       7.097  -9.391  10.052 
ATOM   3548  C5'  DC A 173       6.430 -10.663  10.152 
ATOM   3549  C4'  DC A 173       5.205 -10.678   9.259 
ATOM   3550  O4'  DC A 173       4.019 -10.170   9.934 
ATOM   3551  C3'  DC A 173       5.297  -9.832   7.990 
ATOM   3552  O3'  DC A 173       4.623 -10.508   6.936 
ATOM   3553  C2'  DC A 173       4.525  -8.554   8.319 
ATOM   3554  C1'  DC A 173       3.389  -9.226   9.082 
ATOM   3555  N1   DC A 173       2.601  -8.289   9.932 
ATOM   3556  C2   DC A 173       1.237  -8.529  10.069 
ATOM   3557  O2   DC A 173       0.740  -9.500   9.486 
ATOM   3558  N3   DC A 173       0.500  -7.686  10.838 
ATOM   3559  C4   DC A 173       1.076  -6.645  11.453 
ATOM   3560  N4   DC A 173       0.317  -5.852  12.192 
ATOM   3561  C5   DC A 173       2.479  -6.381  11.324 
ATOM   3562  C6   DC A 173       3.197  -7.234  10.551 
ATOM   3563  P    DT A 174       5.253 -10.477   5.465 
ATOM   3564  OP1  DT A 174       6.281 -11.535   5.343 
ATOM   3565  OP2  DT A 174       5.696  -9.102   5.144 
ATOM   3566  O5'  DT A 174       3.983 -10.855   4.568 
ATOM   3567  C5'  DT A 174       2.962 -11.702   5.127 
ATOM   3568  C4'  DT A 174       1.590 -11.155   4.784 
ATOM   3569  O4'  DT A 174       1.115 -10.188   5.764 
ATOM   3570  C3'  DT A 174       1.484 -10.412   3.452 
ATOM   3571  O3'  DT A 174       0.221 -10.698   2.863 
ATOM   3572  C2'  DT A 174       1.519  -8.931   3.832 
ATOM   3573  C1'  DT A 174       0.636  -9.046   5.071 
ATOM   3574  N1   DT A 174       0.734  -7.875   5.986 
ATOM   3575  C2   DT A 174      -0.408  -7.507   6.654 
ATOM   3576  O2   DT A 174      -1.470  -8.092   6.526 
ATOM   3577  N3   DT A 174      -0.280  -6.416   7.493 
ATOM   3578  C4   DT A 174       0.869  -5.683   7.713 
ATOM   3579  O4   DT A 174       0.861  -4.725   8.489 
ATOM   3580  C5   DT A 174       2.015  -6.146   6.968 
ATOM   3581  C7   DT A 174       3.306  -5.404   7.148 
ATOM   3582  C6   DT A 174       1.918  -7.204   6.144 
ATOM   3583  P    DC A 175       0.135 -10.919   1.281 
ATOM   3584  OP1  DC A 175       0.486 -12.320   0.955 
ATOM   3585  OP2  DC A 175       0.925  -9.876   0.590 
ATOM   3586  O5'  DC A 175      -1.423 -10.678   1.012 
ATOM   3587  C5'  DC A 175      -2.368 -10.996   2.051 
ATOM   3588  C4'  DC A 175      -3.400  -9.893   2.169 
ATOM   3589  O4'  DC A 175      -2.982  -8.836   3.080 
ATOM   3590  C3'  DC A 175      -3.734  -9.153   0.874 
ATOM   3591  O3'  DC A 175      -5.122  -8.839   0.868 
ATOM   3592  C2'  DC A 175      -2.942  -7.848   0.958 
ATOM   3593  C1'  DC A 175      -3.190  -7.586   2.441 
ATOM   3594  N1   DC A 175      -2.251  -6.598   3.040 
ATOM   3595  C2   DC A 175      -2.741  -5.756   4.036 
ATOM   3596  O2   DC A 175      -3.925  -5.864   4.378 
ATOM   3597  N3   DC A 175      -1.901  -4.848   4.594 
ATOM   3598  C4   DC A 175      -0.626  -4.763   4.195 
ATOM   3599  N4   DC A 175       0.154  -3.861   4.771 
ATOM   3600  C5   DC A 175      -0.102  -5.619   3.172 
ATOM   3601  C6   DC A 175      -0.957  -6.519   2.627 
ATOM   3602  P    DA A 176      -5.940  -8.967  -0.503 
ATOM   3603  OP1  DA A 176      -6.364 -10.372  -0.697 
ATOM   3604  OP2  DA A 176      -5.157  -8.367  -1.605 
ATOM   3605  O5'  DA A 176      -7.218  -8.055  -0.193 
ATOM   3606  C5'  DA A 176      -7.684  -7.945   1.164 
ATOM   3607  C4'  DA A 176      -8.021  -6.500   1.481 
ATOM   3608  O4'  DA A 176      -6.870  -5.757   1.972 
ATOM   3609  C3'  DA A 176      -8.526  -5.663   0.306 
ATOM   3610  O3'  DA A 176      -9.528  -4.768   0.775 
ATOM   3611  C2'  DA A 176      -7.313  -4.846  -0.138 
ATOM   3612  C1'  DA A 176      -6.791  -4.531   1.261 
ATOM   3613  N9   DA A 176      -5.374  -4.072   1.283 
ATOM   3614  C8   DA A 176      -4.345  -4.463   0.477 
ATOM   3615  N7   DA A 176      -3.218  -3.878   0.744 
ATOM   3616  C5   DA A 176      -3.522  -3.037   1.805 
ATOM   3617  C6   DA A 176      -2.745  -2.136   2.553 
ATOM   3618  N6   DA A 176      -1.440  -1.925   2.333 
ATOM   3619  N1   DA A 176      -3.361  -1.457   3.539 
ATOM   3620  C2   DA A 176      -4.659  -1.672   3.753 
ATOM   3621  N3   DA A 176      -5.482  -2.481   3.124 
ATOM   3622  C4   DA A 176      -4.841  -3.148   2.142 
ATOM   3623  P    DG A 177     -10.812  -4.493  -0.138 
ATOM   3624  OP1  DG A 177     -11.814  -5.561   0.082 
ATOM   3625  OP2  DG A 177     -10.389  -4.279  -1.539 
ATOM   3626  O5'  DG A 177     -11.349  -3.117   0.477 
ATOM   3627  C5'  DG A 177     -11.117  -2.838   1.871 
ATOM   3628  C4'  DG A 177     -10.668  -1.401   2.045 
ATOM   3629  O4'  DG A 177      -9.224  -1.254   1.929 
ATOM   3630  C3'  DG A 177     -11.223  -0.403   1.029 
ATOM   3631  O3'  DG A 177     -11.473   0.833   1.687 
ATOM   3632  C2'  DG A 177     -10.086  -0.198   0.027 
ATOM   3633  C1'  DG A 177      -8.954  -0.174   1.048 
ATOM   3634  N9   DG A 177      -7.606  -0.391   0.452 
ATOM   3635  C8   DG A 177      -7.242  -1.182  -0.616 
ATOM   3636  N7   DG A 177      -5.960  -1.152  -0.892 
ATOM   3637  C5   DG A 177      -5.439  -0.278   0.061 
ATOM   3638  C6   DG A 177      -4.102   0.155   0.269 
ATOM   3639  O6   DG A 177      -3.089  -0.150  -0.355 
ATOM   3640  N1   DG A 177      -4.015   1.046   1.348 
ATOM   3641  C2   DG A 177      -5.079   1.463   2.124 
ATOM   3642  N2   DG A 177      -4.787   2.317   3.108 
ATOM   3643  N3   DG A 177      -6.331   1.056   1.928 
ATOM   3644  C4   DG A 177      -6.434   0.192   0.885 
ATOM   3645  P    DA A 178     -12.784   1.666   1.300 
ATOM   3646  OP1  DA A 178     -13.944   1.148   2.061 
ATOM   3647  OP2  DA A 178     -12.935   1.699  -0.171 
ATOM   3648  O5'  DA A 178     -12.400   3.125   1.834 
ATOM   3649  C5'  DA A 178     -11.519   3.245   2.967 
ATOM   3650  C4'  DA A 178     -10.492   4.331   2.713 
ATOM   3651  O4'  DA A 178      -9.306   3.827   2.033 
ATOM   3652  C3'  DA A 178     -10.955   5.492   1.833 
ATOM   3653  O3'  DA A 178     -10.378   6.697   2.320 
ATOM   3654  C2'  DA A 178     -10.365   5.193   0.455 
ATOM   3655  C1'  DA A 178      -9.010   4.692   0.948 
ATOM   3656  N9   DA A 178      -8.253   3.914  -0.071 
ATOM   3657  C8   DA A 178      -8.739   3.076  -1.033 
ATOM   3658  N7   DA A 178      -7.821   2.541  -1.777 
ATOM   3659  C5   DA A 178      -6.637   3.061  -1.272 
ATOM   3660  C6   DA A 178      -5.292   2.879  -1.633 
ATOM   3661  N6   DA A 178      -4.897   2.082  -2.636 
ATOM   3662  N1   DA A 178      -4.364   3.547  -0.923 
ATOM   3663  C2   DA A 178      -4.763   4.336   0.073 
ATOM   3664  N3   DA A 178      -5.981   4.584   0.499 
ATOM   3665  C4   DA A 178      -6.891   3.903  -0.228 
ATOM   3666  P    DA A 179     -11.262   8.033   2.328 
ATOM   3667  OP1  DA A 179     -12.100   8.065   3.547 
ATOM   3668  OP2  DA A 179     -11.981   8.158   1.041 
ATOM   3669  O5'  DA A 179     -10.130   9.159   2.422 
ATOM   3670  C5'  DA A 179      -8.895   8.853   3.097 
ATOM   3671  C4'  DA A 179      -7.721   9.378   2.294 
ATOM   3672  O4'  DA A 179      -7.248   8.416   1.309 
ATOM   3673  C3'  DA A 179      -7.988  10.642   1.476 
ATOM   3674  O3'  DA A 179      -6.823  11.458   1.498 
ATOM   3675  C2'  DA A 179      -8.203  10.141   0.048 
ATOM   3676  C1'  DA A 179      -7.104   9.083   0.064 
ATOM   3677  N9   DA A 179      -7.230   8.070  -1.020 
ATOM   3678  C8   DA A 179      -8.368   7.554  -1.570 
ATOM   3679  N7   DA A 179      -8.151   6.683  -2.506 
ATOM   3680  C5   DA A 179      -6.767   6.615  -2.585 
ATOM   3681  C6   DA A 179      -5.899   5.864  -3.395 
ATOM   3682  N6   DA A 179      -6.322   4.995  -4.324 
ATOM   3683  N1   DA A 179      -4.577   6.039  -3.214 
ATOM   3684  C2   DA A 179      -4.163   6.902  -2.289 
ATOM   3685  N3   DA A 179      -4.875   7.655  -1.478 
ATOM   3686  C4   DA A 179      -6.194   7.462  -1.679 
ATOM   3687  P    DG A 180      -6.989  13.046   1.618 
ATOM   3688  OP1  DG A 180      -7.149  13.421   3.040 
ATOM   3689  OP2  DG A 180      -8.056  13.503   0.701 
ATOM   3690  O5'  DG A 180      -5.568  13.553   1.083 
ATOM   3691  C5'  DG A 180      -4.410  12.719   1.279 
ATOM   3692  C4'  DG A 180      -3.576  12.687   0.014 
ATOM   3693  O4'  DG A 180      -3.995  11.634  -0.901 
ATOM   3694  C3'  DG A 180      -3.613  13.954  -0.840 
ATOM   3695  O3'  DG A 180      -2.324  14.170  -1.401 
ATOM   3696  C2'  DG A 180      -4.587  13.629  -1.973 
ATOM   3697  C1'  DG A 180      -4.122  12.193  -2.200 
ATOM   3698  N9   DG A 180      -5.090  11.363  -2.969 
ATOM   3699  C8   DG A 180      -6.468  11.401  -2.962 
ATOM   3700  N7   DG A 180      -7.030  10.528  -3.763 
ATOM   3701  C5   DG A 180      -5.948   9.866  -4.342 
ATOM   3702  C6   DG A 180      -5.925   8.814  -5.294 
ATOM   3703  O6   DG A 180      -6.869   8.241  -5.830 
ATOM   3704  N1   DG A 180      -4.611   8.439  -5.609 
ATOM   3705  C2   DG A 180      -3.471   9.005  -5.074 
ATOM   3706  N2   DG A 180      -2.310   8.505  -5.505 
ATOM   3707  N3   DG A 180      -3.494   9.992  -4.180 
ATOM   3708  C4   DG A 180      -4.761  10.368  -3.864 
ATOM   3709  P    DC A 181      -1.759  15.665  -1.494 
ATOM   3710  OP1  DC A 181      -1.144  16.044  -0.202 
ATOM   3711  OP2  DC A 181      -2.818  16.565  -1.998 
ATOM   3712  O5'  DC A 181      -0.618  15.502  -2.605 
ATOM   3713  C5'  DC A 181       0.061  14.238  -2.729 
ATOM   3714  C4'  DC A 181       0.199  13.865  -4.192 
ATOM   3715  O4'  DC A 181      -0.953  13.126  -4.688 
ATOM   3716  C3'  DC A 181       0.334  15.035  -5.166 
ATOM   3717  O3'  DC A 181       1.237  14.670  -6.203 
ATOM   3718  C2'  DC A 181      -1.060  15.197  -5.772 
ATOM   3719  C1'  DC A 181      -1.365  13.709  -5.915 
ATOM   3720  N1   DC A 181      -2.811  13.409  -6.107 
ATOM   3721  C2   DC A 181      -3.149  12.335  -6.926 
ATOM   3722  O2   DC A 181      -2.243  11.680  -7.455 
ATOM   3723  N3   DC A 181      -4.462  12.046  -7.114 
ATOM   3724  C4   DC A 181      -5.414  12.779  -6.522 
ATOM   3725  N4   DC A 181      -6.680  12.457  -6.738 
ATOM   3726  C5   DC A 181      -5.088  13.888  -5.677 
ATOM   3727  C6   DC A 181      -3.770  14.162  -5.501 
ATOM   3728  P    DA A 182       2.270  15.761  -6.754 
ATOM   3729  OP1  DA A 182       3.461  15.803  -5.876 
ATOM   3730  OP2  DA A 182       1.569  17.048  -6.959 
ATOM   3731  O5'  DA A 182       2.667  15.134  -8.170 
ATOM   3732  C5'  DA A 182       2.650  13.703  -8.330 
ATOM   3733  C4'  DA A 182       2.002  13.337  -9.651 
ATOM   3734  O4'  DA A 182       0.556  13.193  -9.540 
ATOM   3735  C3'  DA A 182       2.185  14.346 -10.785 
ATOM   3736  O3'  DA A 182       2.338  13.639 -12.010 
ATOM   3737  C2'  DA A 182       0.869  15.120 -10.831 
ATOM   3738  C1'  DA A 182      -0.048  13.924 -10.596 
ATOM   3739  N9   DA A 182      -1.425  14.298 -10.170 
ATOM   3740  C8   DA A 182      -1.815  15.347  -9.387 
ATOM   3741  N7   DA A 182      -3.096  15.410  -9.192 
ATOM   3742  C5   DA A 182      -3.594  14.323  -9.898 
ATOM   3743  C6   DA A 182      -4.897  13.834 -10.088 
ATOM   3744  N6   DA A 182      -5.987  14.406  -9.557 
ATOM   3745  N1   DA A 182      -5.041  12.731 -10.848 
ATOM   3746  C2   DA A 182      -3.954  12.167 -11.372 
ATOM   3747  N3   DA A 182      -2.695  12.532 -11.264 
ATOM   3748  C4   DA A 182      -2.579  13.636 -10.500 
ATOM   3749  P    DG A 183       3.396  14.172 -13.086 
ATOM   3750  OP1  DG A 183       4.745  13.665 -12.748 
ATOM   3751  OP2  DG A 183       3.270  15.640 -13.221 
ATOM   3752  O5'  DG A 183       2.873  13.463 -14.421 
ATOM   3753  C5'  DG A 183       2.205  12.190 -14.320 
ATOM   3754  C4'  DG A 183       0.981  12.176 -15.214 
ATOM   3755  O4'  DG A 183      -0.205  12.684 -14.539 
ATOM   3756  C3'  DG A 183       1.073  13.022 -16.483 
ATOM   3757  O3'  DG A 183       0.399  12.346 -17.537 
ATOM   3758  C2'  DG A 183       0.301  14.300 -16.154 
ATOM   3759  C1'  DG A 183      -0.835  13.628 -15.391 
ATOM   3760  N9   DG A 183      -1.623  14.565 -14.541 
ATOM   3761  C8   DG A 183      -1.198  15.674 -13.844 
ATOM   3762  N7   DG A 183      -2.151  16.290 -13.188 
ATOM   3763  C5   DG A 183      -3.289  15.534 -13.471 
ATOM   3764  C6   DG A 183      -4.631  15.708 -13.042 
ATOM   3765  O6   DG A 183      -5.100  16.577 -12.314 
ATOM   3766  N1   DG A 183      -5.468  14.712 -13.566 
ATOM   3767  C2   DG A 183      -5.060  13.684 -14.394 
ATOM   3768  N2   DG A 183      -6.014  12.834 -14.785 
ATOM   3769  N3   DG A 183      -3.802  13.522 -14.794 
ATOM   3770  C4   DG A 183      -2.977  14.480 -14.296 
ATOM   3771  P    DA A 184       1.029  12.377 -19.008 
ATOM   3772  OP1  DA A 184       2.057  11.319 -19.130 
ATOM   3773  OP2  DA A 184       1.472  13.752 -19.329 
ATOM   3774  O5'  DA A 184      -0.242  11.999 -19.904 
ATOM   3775  C5'  DA A 184      -1.263  11.152 -19.346 
ATOM   3776  C4'  DA A 184      -2.634  11.699 -19.689 
ATOM   3777  O4'  DA A 184      -3.109  12.666 -18.709 
ATOM   3778  C3'  DA A 184      -2.740  12.442 -21.021 
ATOM   3779  O3'  DA A 184      -4.003  12.156 -21.609 
ATOM   3780  C2'  DA A 184      -2.705  13.923 -20.641 
ATOM   3781  C1'  DA A 184      -3.588  13.808 -19.402 
ATOM   3782  N9   DA A 184      -3.491  14.979 -18.486 
ATOM   3783  C8   DA A 184      -2.399  15.754 -18.214 
ATOM   3784  N7   DA A 184      -2.633  16.709 -17.368 
ATOM   3785  C5   DA A 184      -3.977  16.557 -17.054 
ATOM   3786  C6   DA A 184      -4.836  17.268 -16.200 
ATOM   3787  N6   DA A 184      -4.449  18.325 -15.472 
ATOM   3788  N1   DA A 184      -6.115  16.852 -16.123 
ATOM   3789  C2   DA A 184      -6.493  15.801 -16.848 
ATOM   3790  N3   DA A 184      -5.785  15.064 -17.674 
ATOM   3791  C4   DA A 184      -4.510  15.501 -17.735 
ATOM   3792  P    DA A 185      -4.089  11.935 -23.192 
ATOM   3793  OP1  DA A 185      -3.738  10.534 -23.518 
ATOM   3794  OP2  DA A 185      -3.299  12.978 -23.882 
ATOM   3795  O5'  DA A 185      -5.648  12.176 -23.461 
ATOM   3796  C5'  DA A 185      -6.592  11.858 -22.421 
ATOM   3797  C4'  DA A 185      -7.624  12.961 -22.304 
ATOM   3798  O4'  DA A 185      -7.206  14.018 -21.393 
ATOM   3799  C3'  DA A 185      -7.958  13.701 -23.599 
ATOM   3800  O3'  DA A 185      -9.346  14.015 -23.605 
ATOM   3801  C2'  DA A 185      -7.166  15.006 -23.514 
ATOM   3802  C1'  DA A 185      -7.415  15.268 -22.032 
ATOM   3803  N9   DA A 185      -6.475  16.256 -21.433 
ATOM   3804  C8   DA A 185      -5.158  16.463 -21.730 
ATOM   3805  N7   DA A 185      -4.605  17.406 -21.031 
ATOM   3806  C5   DA A 185      -5.628  17.857 -20.209 
ATOM   3807  C6   DA A 185      -5.680  18.858 -19.224 
ATOM   3808  N6   DA A 185      -4.629  19.619 -18.887 
ATOM   3809  N1   DA A 185      -6.856  19.049 -18.598 
ATOM   3810  C2   DA A 185      -7.895  18.289 -18.937 
ATOM   3811  N3   DA A 185      -7.966  17.331 -19.835 
ATOM   3812  C4   DA A 185      -6.777  17.160 -20.448 
ATOM   3813  P    DC A 186     -10.164  13.887 -24.975 
ATOM   3814  OP1  DC A 186     -10.588  12.482 -25.170 
ATOM   3815  OP2  DC A 186      -9.382  14.487 -26.078 
ATOM   3816  O5'  DC A 186     -11.443  14.798 -24.666 
ATOM   3817  C5'  DC A 186     -11.908  14.909 -23.308 
ATOM   3818  C4'  DC A 186     -12.245  16.354 -22.992 
ATOM   3819  O4'  DC A 186     -11.094  17.097 -22.501 
ATOM   3820  C3'  DC A 186     -12.751  17.191 -24.167 
ATOM   3821  O3'  DC A 186     -13.752  18.086 -23.698 
ATOM   3822  C2'  DC A 186     -11.537  18.008 -24.611 
ATOM   3823  C1'  DC A 186     -11.016  18.323 -23.212 
ATOM   3824  N1   DC A 186      -9.599  18.782 -23.189 
ATOM   3825  C2   DC A 186      -9.239  19.733 -22.238 
ATOM   3826  O2   DC A 186     -10.102  20.152 -21.459 
ATOM   3827  N3   DC A 186      -7.951  20.164 -22.202 
ATOM   3828  C4   DC A 186      -7.047  19.684 -23.065 
ATOM   3829  N4   DC A 186      -5.805  20.136 -22.989 
ATOM   3830  C5   DC A 186      -7.397  18.706 -24.051 
ATOM   3831  C6   DC A 186      -8.688  18.288 -24.071 
ATOM   3832  P    DA A 187     -15.037  18.361 -24.610 
ATOM   3833  OP1  DA A 187     -16.038  17.293 -24.391 
ATOM   3834  OP2  DA A 187     -14.613  18.575 -26.012 
ATOM   3835  O5'  DA A 187     -15.573  19.737 -23.995 
ATOM   3836  C5'  DA A 187     -15.342  20.015 -22.602 
ATOM   3837  C4'  DA A 187     -14.893  21.453 -22.428 
ATOM   3838  O4'  DA A 187     -13.448  21.600 -22.543 
ATOM   3839  C3'  DA A 187     -15.447  22.451 -23.444 
ATOM   3840  O3'  DA A 187     -15.697  23.686 -22.786 
ATOM   3841  C2'  DA A 187     -14.311  22.656 -24.446 
ATOM   3842  C1'  DA A 187     -13.178  22.680 -23.425 
ATOM   3843  N9   DA A 187     -11.830  22.463 -24.021 
ATOM   3844  C8   DA A 187     -11.488  21.673 -25.081 
ATOM   3845  N7   DA A 187     -10.222  21.695 -25.365 
ATOM   3846  C5   DA A 187      -9.684  22.562 -24.424 
ATOM   3847  C6   DA A 187      -8.373  23.010 -24.191 
ATOM   3848  N6   DA A 187      -7.318  22.626 -24.923 
ATOM   3849  N1   DA A 187      -8.186  23.871 -23.174 
ATOM   3850  C2   DA A 187      -9.238  24.249 -22.449 
ATOM   3851  N3   DA A 187     -10.499  23.900 -22.573 
ATOM   3852  C4   DA A 187     -10.660  23.038 -23.598 
ATOM   3853  P    DG A 188     -17.009  24.520 -23.173 
ATOM   3854  OP1  DG A 188     -18.168  24.002 -22.412 
ATOM   3855  OP2  DG A 188     -17.159  24.553 -24.644 
ATOM   3856  O5'  DG A 188     -16.624  25.979 -22.639 
ATOM   3857  C5'  DG A 188     -15.743  26.099 -21.506 
ATOM   3858  C4'  DG A 188     -14.716  27.185 -21.760 
ATOM   3859  O4'  DG A 188     -13.531  26.681 -22.439 
ATOM   3860  C3'  DG A 188     -15.179  28.346 -22.639 
ATOM   3861  O3'  DG A 188     -14.602  29.551 -22.153 
ATOM   3862  C2'  DG A 188     -14.589  28.047 -24.018 
ATOM   3863  C1'  DG A 188     -13.235  27.546 -23.525 
ATOM   3864  N9   DG A 188     -12.477  26.768 -24.544 
ATOM   3865  C8   DG A 188     -12.950  25.919 -25.521 
ATOM   3866  N7   DG A 188     -12.011  25.385 -26.264 
ATOM   3867  C5   DG A 188     -10.833  25.919 -25.743 
ATOM   3868  C6   DG A 188      -9.485  25.711 -26.135 
ATOM   3869  O6   DG A 188      -9.046  25.003 -27.036 
ATOM   3870  N1   DG A 188      -8.600  26.449 -25.336 
ATOM   3871  C2   DG A 188      -8.970  27.278 -24.296 
ATOM   3872  N2   DG A 188      -7.975  27.895 -23.654 
ATOM   3873  N3   DG A 188     -10.236  27.472 -23.929 
ATOM   3874  C4   DG A 188     -11.106  26.763 -24.694 
ATOM   3875  P    DA A 189     -15.486  30.887 -22.145 
ATOM   3876  OP1  DA A 189     -16.324  30.919 -20.925 
ATOM   3877  OP2  DA A 189     -16.206  31.012 -23.431 
ATOM   3878  O5'  DA A 189     -14.354  32.013 -22.050 
ATOM   3879  C5'  DA A 189     -13.119  31.707 -21.376 
ATOM   3880  C4'  DA A 189     -11.946  32.232 -22.179 
ATOM   3881  O4'  DA A 189     -11.472  31.270 -23.163 
ATOM   3882  C3'  DA A 189     -12.212  33.496 -22.997 
ATOM   3883  O3'  DA A 189     -11.047  34.312 -22.975 
ATOM   3884  C2'  DA A 189     -12.427  32.995 -24.425 
ATOM   3885  C1'  DA A 189     -11.328  31.937 -24.408 
ATOM   3886  N9   DA A 189     -11.454  30.924 -25.493 
ATOM   3887  C8   DA A 189     -12.593  30.407 -26.043 
ATOM   3888  N7   DA A 189     -12.376  29.537 -26.979 
ATOM   3889  C5   DA A 189     -10.991  29.469 -27.057 
ATOM   3890  C6   DA A 189     -10.124  28.718 -27.868 
ATOM   3891  N6   DA A 189     -10.546  27.849 -28.797 
ATOM   3892  N1   DA A 189      -8.801  28.893 -27.687 
ATOM   3893  C2   DA A 189      -8.387  29.756 -26.762 
ATOM   3894  N3   DA A 189      -9.099  30.509 -25.951 
ATOM   3895  C4   DA A 189     -10.419  30.316 -26.152 
ATOM   3896  P    DG A 190     -11.213  35.900 -22.855 
ATOM   3897  OP1  DG A 190     -11.374  36.275 -21.433 
ATOM   3898  OP2  DG A 190     -12.280  36.357 -23.772 
ATOM   3899  O5'  DG A 190      -9.792  36.407 -23.389 
ATOM   3900  C5'  DG A 190      -8.634  35.573 -23.194 
ATOM   3901  C4'  DG A 190      -7.800  35.541 -24.459 
ATOM   3902  O4'  DG A 190      -8.219  34.488 -25.374 
ATOM   3903  C3'  DG A 190      -7.837  36.808 -25.313 
ATOM   3904  O3'  DG A 190      -6.548  37.023 -25.874 
ATOM   3905  C2'  DG A 190      -8.811  36.483 -26.446 
ATOM   3906  C1'  DG A 190      -8.346  35.047 -26.672 
ATOM   3907  N9   DG A 190      -9.315  34.217 -27.441 
ATOM   3908  C8   DG A 190     -10.692  34.255 -27.435 
ATOM   3909  N7   DG A 190     -11.254  33.382 -28.235 
ATOM   3910  C5   DG A 190     -10.172  32.720 -28.814 
ATOM   3911  C6   DG A 190     -10.149  31.668 -29.767 
ATOM   3912  O6   DG A 190     -11.093  31.095 -30.303 
ATOM   3913  N1   DG A 190      -8.836  31.293 -30.082 
ATOM   3914  C2   DG A 190      -7.696  31.859 -29.547 
ATOM   3915  N2   DG A 190      -6.535  31.359 -29.977 
ATOM   3916  N3   DG A 190      -7.718  32.846 -28.653 
ATOM   3917  C4   DG A 190      -8.985  33.222 -28.337 
ATOM   3918  P    DT A 191      -5.983  38.519 -25.967 
ATOM   3919  OP1  DT A 191      -5.368  38.898 -24.675 
ATOM   3920  OP2  DT A 191      -7.042  39.419 -26.471 
ATOM   3921  O5'  DT A 191      -4.843  38.356 -27.078 
ATOM   3922  C5'  DT A 191      -4.163  37.092 -27.202 
ATOM   3923  C4'  DT A 191      -4.025  36.719 -28.665 
ATOM   3924  O4'  DT A 191      -5.177  35.980 -29.161 
ATOM   3925  C3'  DT A 191      -3.891  37.889 -29.639 
ATOM   3926  O3'  DT A 191      -2.987  37.524 -30.676 
ATOM   3927  C2'  DT A 191      -5.284  38.051 -30.245 
ATOM   3928  C1'  DT A 191      -5.589  36.563 -30.387 
ATOM   3929  N1   DT A 191      -7.035  36.263 -30.579 
ATOM   3930  C2   DT A 191      -7.352  35.200 -31.390 
ATOM   3931  O2   DT A 191      -6.510  34.513 -31.942 
ATOM   3932  N3   DT A 191      -8.702  34.953 -31.545 
ATOM   3933  C4   DT A 191      -9.735  35.663 -30.970 
ATOM   3934  O4   DT A 191     -10.908  35.347 -31.183 
ATOM   3935  C5   DT A 191      -9.304  36.760 -30.136 
ATOM   3936  C7   DT A 191     -10.366  37.586 -29.471 
ATOM   3937  C6   DT A 191      -7.998  37.023 -29.968 
ATOM   3938  P    DG A 192      -1.954  38.615 -31.226 
ATOM   3939  OP1  DG A 192      -0.763  38.657 -30.349 
ATOM   3940  OP2  DG A 192      -2.655  39.902 -31.432 
ATOM   3941  O5'  DG A 192      -1.557  37.988 -32.643 
ATOM   3942  C5'  DG A 192      -1.574  36.557 -32.803 
ATOM   3943  C4'  DG A 192      -2.223  36.190 -34.124 
ATOM   3944  O4'  DG A 192      -3.668  36.047 -34.013 
ATOM   3945  C3'  DG A 192      -2.039  37.199 -35.257 
ATOM   3946  O3'  DG A 192      -1.886  36.493 -36.483 
ATOM   3947  C2'  DG A 192      -3.355  37.974 -35.304 
ATOM   3948  C1'  DG A 192      -4.272  36.777 -35.069 
ATOM   3949  N9   DG A 192      -5.650  37.152 -34.642 
ATOM   3950  C8   DG A 192      -6.062  38.205 -33.854 
ATOM   3951  N7   DG A 192      -7.357  38.256 -33.666 
ATOM   3952  C5   DG A 192      -7.839  37.160 -34.380 
ATOM   3953  C6   DG A 192      -9.168  36.693 -34.552 
ATOM   3954  O6   DG A 192     -10.211  37.159 -34.101 
ATOM   3955  N1   DG A 192      -9.208  35.545 -35.355 
ATOM   3956  C2   DG A 192      -8.108  34.929 -35.918 
ATOM   3957  N2   DG A 192      -8.357  33.842 -36.653 
ATOM   3958  N3   DG A 192      -6.861  35.367 -35.756 
ATOM   3959  C4   DG A 192      -6.805  36.480 -34.980 
ATOM   3960  P    DA A 193      -0.828  37.026 -37.559 
ATOM   3961  OP1  DA A 193       0.521  36.519 -37.221 
ATOM   3962  OP2  DA A 193      -0.955  38.494 -37.694 
ATOM   3963  O5'  DA A 193      -1.351  36.317 -38.894 
ATOM   3964  C5'  DA A 193      -2.019  35.044 -38.793 
ATOM   3965  C4'  DA A 193      -3.244  35.030 -39.686 
ATOM   3966  O4'  DA A 193      -4.429  35.538 -39.011 
ATOM   3967  C3'  DA A 193      -3.151  35.876 -40.956 
ATOM   3968  O3'  DA A 193      -3.825  35.200 -42.010 
ATOM   3969  C2'  DA A 193      -3.923  37.153 -40.627 
ATOM   3970  C1'  DA A 193      -5.059  36.482 -39.863 
ATOM   3971  N9   DA A 193      -5.847  37.419 -39.014 
ATOM   3972  C8   DA A 193      -5.409  38.515 -38.329 
ATOM   3973  N7   DA A 193      -6.342  39.134 -37.676 
ATOM   3974  C5   DA A 193      -7.485  38.395 -37.945 
ATOM   3975  C6   DA A 193      -8.823  38.536 -37.540 
ATOM   3976  N6   DA A 193      -9.253  39.521 -36.738 
ATOM   3977  N1   DA A 193      -9.707  37.627 -37.992 
ATOM   3978  C2   DA A 193      -9.274  36.650 -38.788 
ATOM   3979  N3   DA A 193      -8.057  36.418 -39.231 
ATOM   3980  C4   DA A 193      -7.192  37.342 -38.765 
ATOM   3981  P    DT A 194      -3.195  35.231 -43.481 
ATOM   3982  OP1  DT A 194      -2.168  34.173 -43.602 
ATOM   3983  OP2  DT A 194      -2.752  36.606 -43.801 
ATOM   3984  O5'  DT A 194      -4.466  34.853 -44.377 
ATOM   3985  C5'  DT A 194      -5.487  34.006 -43.819 
ATOM   3986  C4'  DT A 194      -6.858  34.553 -44.162 
ATOM   3987  O4'  DT A 194      -7.333  35.520 -43.181 
ATOM   3988  C3'  DT A 194      -6.964  35.296 -45.494 
ATOM   3989  O3'  DT A 194      -8.227  35.010 -46.082 
ATOM   3990  C2'  DT A 194      -6.930  36.777 -45.114 
ATOM   3991  C1'  DT A 194      -7.812  36.662 -43.875 
ATOM   3992  N1   DT A 194      -7.715  37.833 -42.959 
ATOM   3993  C2   DT A 194      -8.857  38.201 -42.291 
ATOM   3994  O2   DT A 194      -9.918  37.616 -42.420 
ATOM   3995  N3   DT A 194      -8.728  39.292 -41.452 
ATOM   3996  C4   DT A 194      -7.580  40.024 -41.232 
ATOM   3997  O4   DT A 194      -7.587  40.983 -40.456 
ATOM   3998  C5   DT A 194      -6.434  39.562 -41.978 
ATOM   3999  C7   DT A 194      -5.142  40.304 -41.798 
ATOM   4000  C6   DT A 194      -6.531  38.504 -42.801 
ATOM   4001  P    DG A 195      -8.313  34.789 -47.665 
ATOM   4002  OP1  DG A 195      -7.962  33.387 -47.990 
ATOM   4003  OP2  DG A 195      -7.523  35.832 -48.355 
ATOM   4004  O5'  DG A 195      -9.872  35.030 -47.934 
ATOM   4005  C5'  DG A 195     -10.816  34.712 -46.894 
ATOM   4006  C4'  DG A 195     -11.849  35.815 -46.776 
ATOM   4007  O4'  DG A 195     -11.430  36.872 -45.866 
ATOM   4008  C3'  DG A 195     -12.182  36.555 -48.071 
ATOM   4009  O3'  DG A 195     -13.570  36.869 -48.078 
ATOM   4010  C2'  DG A 195     -11.390  37.859 -47.987 
ATOM   4011  C1'  DG A 195     -11.639  38.122 -46.505 
ATOM   4012  N9   DG A 195     -10.700  39.110 -45.906 
ATOM   4013  C8   DG A 195      -9.371  39.333 -46.193 
ATOM   4014  N7   DG A 195      -8.823  40.287 -45.479 
ATOM   4015  C5   DG A 195      -9.863  40.728 -44.662 
ATOM   4016  C6   DG A 195      -9.881  41.746 -43.674 
ATOM   4017  O6   DG A 195      -8.966  42.481 -43.309 
ATOM   4018  N1   DG A 195     -11.147  41.865 -43.082 
ATOM   4019  C2   DG A 195     -12.250  41.099 -43.404 
ATOM   4020  N2   DG A 195     -13.367  41.366 -42.724 
ATOM   4021  N3   DG A 195     -12.232  40.143 -44.331 
ATOM   4022  C4   DG A 195     -11.013  40.016 -44.914 
ATOM   4023  P    DA A 196     -14.388  36.741 -49.448 
ATOM   4024  OP1  DA A 196     -14.813  35.336 -49.642 
ATOM   4025  OP2  DA A 196     -13.606  37.341 -50.551 
ATOM   4026  O5'  DA A 196     -15.667  37.652 -49.139 
ATOM   4027  C5'  DA A 196     -16.132  37.763 -47.781 
ATOM   4028  C4'  DA A 196     -16.470  39.208 -47.465 
ATOM   4029  O4'  DA A 196     -15.318  39.951 -46.973 
ATOM   4030  C3'  DA A 196     -16.975  40.045 -48.640 
ATOM   4031  O3'  DA A 196     -17.976  40.940 -48.170 
ATOM   4032  C2'  DA A 196     -15.762  40.862 -49.083 
ATOM   4033  C1'  DA A 196     -15.240  41.177 -47.684 
ATOM   4034  N9   DA A 196     -13.823  41.636 -47.662 
ATOM   4035  C8   DA A 196     -12.793  41.245 -48.468 
ATOM   4036  N7   DA A 196     -11.667  41.830 -48.202 
ATOM   4037  C5   DA A 196     -11.971  42.671 -47.140 
ATOM   4038  C6   DA A 196     -11.194  43.572 -46.392 
ATOM   4039  N6   DA A 196      -9.888  43.783 -46.612 
ATOM   4040  N1   DA A 196     -11.810  44.250 -45.407 
ATOM   4041  C2   DA A 196     -13.107  44.036 -45.192 
ATOM   4042  N3   DA A 196     -13.930  43.227 -45.822 
ATOM   4043  C4   DA A 196     -13.289  42.560 -46.803 
ATOM   4044  P    DA A 197     -19.261  41.215 -49.083 
ATOM   4045  OP1  DA A 197     -20.263  40.147 -48.864 
ATOM   4046  OP2  DA A 197     -18.837  41.429 -50.485 
ATOM   4047  O5'  DA A 197     -19.797  42.591 -48.468 
ATOM   4048  C5'  DA A 197     -19.566  42.869 -47.074 
ATOM   4049  C4'  DA A 197     -19.117  44.307 -46.901 
ATOM   4050  O4'  DA A 197     -17.673  44.454 -47.016 
ATOM   4051  C3'  DA A 197     -19.672  45.305 -47.917 
ATOM   4052  O3'  DA A 197     -19.922  46.540 -47.259 
ATOM   4053  C2'  DA A 197     -18.535  45.510 -48.918 
ATOM   4054  C1'  DA A 197     -17.402  45.534 -47.897 
ATOM   4055  N9   DA A 197     -16.054  45.317 -48.493 
ATOM   4056  C8   DA A 197     -15.712  44.527 -49.554 
ATOM   4057  N7   DA A 197     -14.447  44.549 -49.838 
ATOM   4058  C5   DA A 197     -13.908  45.416 -48.897 
ATOM   4059  C6   DA A 197     -12.597  45.864 -48.664 
ATOM   4060  N6   DA A 197     -11.542  45.480 -49.396 
ATOM   4061  N1   DA A 197     -12.410  46.725 -47.646 
ATOM   4062  C2   DA A 197     -13.462  47.103 -46.921 
ATOM   4063  N3   DA A 197     -14.724  46.754 -47.045 
ATOM   4064  C4   DA A 197     -14.885  45.892 -48.071 
ATOM   4065  P    DC A 198     -21.233  47.374 -47.645 
ATOM   4066  OP1  DC A 198     -22.392  46.856 -46.885 
ATOM   4067  OP2  DC A 198     -21.383  47.407 -49.117 
ATOM   4068  O5'  DC A 198     -20.848  48.833 -47.112 
ATOM   4069  C5'  DC A 198     -19.967  48.953 -45.979 
ATOM   4070  C4'  DC A 198     -18.941  50.039 -46.232 
ATOM   4071  O4'  DC A 198     -17.755  49.535 -46.912 
ATOM   4072  C3'  DC A 198     -19.404  51.200 -47.112 
ATOM   4073  O3'  DC A 198     -18.827  52.405 -46.625 
ATOM   4074  C2'  DC A 198     -18.813  50.901 -48.491 
ATOM   4075  C1'  DC A 198     -17.459  50.400 -47.997 
ATOM   4076  N1   DC A 198     -16.701  49.622 -49.016 
ATOM   4077  C2   DC A 198     -15.313  49.738 -49.022 
ATOM   4078  O2   DC A 198     -14.773  50.475 -48.188 
ATOM   4079  N3   DC A 198     -14.604  49.037 -49.944 
ATOM   4080  C4   DC A 198     -15.227  48.249 -50.830 
ATOM   4081  N4   DC A 198     -14.490  47.587 -51.708 
ATOM   4082  C5   DC A 198     -16.654  48.117 -50.841 
ATOM   4083  C6   DC A 198     -17.344  48.826 -49.912 
ATOM   4084  P    DA A 199     -19.710  53.740 -46.617 
ATOM   4085  OP1  DA A 199     -20.548  53.773 -45.398 
ATOM   4086  OP2  DA A 199     -20.430  53.866 -47.904 
ATOM   4087  O5'  DA A 199     -18.578  54.867 -46.523 
ATOM   4088  C5'  DA A 199     -17.343  54.561 -45.848 
ATOM   4089  C4'  DA A 199     -16.170  55.086 -46.652 
ATOM   4090  O4'  DA A 199     -15.697  54.124 -47.636 
ATOM   4091  C3'  DA A 199     -16.436  56.350 -47.470 
ATOM   4092  O3'  DA A 199     -15.271  57.166 -47.448 
ATOM   4093  C2'  DA A 199     -16.651  55.849 -48.897 
ATOM   4094  C1'  DA A 199     -15.552  54.790 -48.881 
ATOM   4095  N9   DA A 199     -15.679  53.778 -49.966 
ATOM   4096  C8   DA A 199     -16.817  53.261 -50.515 
ATOM   4097  N7   DA A 199     -16.600  52.390 -51.452 
ATOM   4098  C5   DA A 199     -15.215  52.323 -51.530 
ATOM   4099  C6   DA A 199     -14.348  51.572 -52.340 
ATOM   4100  N6   DA A 199     -14.771  50.703 -53.270 
ATOM   4101  N1   DA A 199     -13.025  51.746 -52.160 
ATOM   4102  C2   DA A 199     -12.612  52.610 -51.234 
ATOM   4103  N3   DA A 199     -13.323  53.363 -50.424 
ATOM   4104  C4   DA A 199     -14.643  53.170 -50.625 
ATOM   4105  P    DA A 200     -15.437  58.753 -47.328 
ATOM   4106  OP1  DA A 200     -15.598  59.129 -45.906 
ATOM   4107  OP2  DA A 200     -16.504  59.211 -48.245 
ATOM   4108  O5'  DA A 200     -14.016  59.261 -47.862 
ATOM   4109  C5'  DA A 200     -12.859  58.427 -47.667 
ATOM   4110  C4'  DA A 200     -12.024  58.395 -48.932 
ATOM   4111  O4'  DA A 200     -12.443  57.342 -49.847 
ATOM   4112  C3'  DA A 200     -12.061  59.662 -49.786 
ATOM   4113  O3'  DA A 200     -10.772  59.877 -50.346 
ATOM   4114  C2'  DA A 200     -13.035  59.337 -50.918 
ATOM   4115  C1'  DA A 200     -12.570  57.901 -51.145 
ATOM   4116  N9   DA A 200     -13.539  57.071 -51.914 
ATOM   4117  C8   DA A 200     -14.903  57.123 -51.894 
ATOM   4118  N7   DA A 200     -15.472  56.265 -52.682 
ATOM   4119  C5   DA A 200     -14.409  55.593 -53.270 
ATOM   4120  C6   DA A 200     -14.349  54.553 -54.211 
ATOM   4121  N6   DA A 200     -15.434  53.979 -54.750 
ATOM   4122  N1   DA A 200     -13.129  54.120 -54.580 
ATOM   4123  C2   DA A 200     -12.054  54.693 -54.040 
ATOM   4124  N3   DA A 200     -11.986  55.666 -53.158 
ATOM   4125  C4   DA A 200     -13.221  56.081 -52.806 
ATOM   4126  P    DC A 201     -10.207  61.373 -50.439 
ATOM   4127  OP1  DC A 201      -9.592  61.752 -49.148 
ATOM   4128  OP2  DC A 201     -11.267  62.273 -50.943 
ATOM   4129  O5'  DC A 201      -9.067  61.210 -51.551 
ATOM   4130  C5'  DC A 201      -8.387  59.946 -51.674 
ATOM   4131  C4'  DC A 201      -8.249  59.573 -53.137 
ATOM   4132  O4'  DC A 201      -9.401  58.834 -53.633 
ATOM   4133  C3'  DC A 201      -8.115  60.743 -54.112 
ATOM   4134  O3'  DC A 201      -7.211  60.378 -55.148 
ATOM   4135  C2'  DC A 201      -9.509  60.905 -54.718 
ATOM   4136  C1'  DC A 201      -9.813  59.417 -54.860 
ATOM   4137  N1   DC A 201     -11.259  59.117 -55.052 
ATOM   4138  C2   DC A 201     -11.597  58.043 -55.871 
ATOM   4139  O2   DC A 201     -10.691  57.388 -56.400 
ATOM   4140  N3   DC A 201     -12.910  57.754 -56.059 
ATOM   4141  C4   DC A 201     -13.862  58.487 -55.468 
ATOM   4142  N4   DC A 201     -15.128  58.165 -55.683 
ATOM   4143  C5   DC A 201     -13.537  59.596 -54.622 
ATOM   4144  C6   DC A 201     -12.219  59.870 -54.447 
ATOM   4145  P    DT A 202      -6.178  61.469 -55.699 
ATOM   4146  OP1  DT A 202      -4.987  61.511 -54.822 
ATOM   4147  OP2  DT A 202      -6.879  62.756 -55.905 
ATOM   4148  O5'  DT A 202      -5.781  60.842 -57.116 
ATOM   4149  C5'  DT A 202      -5.799  59.411 -57.276 
ATOM   4150  C4'  DT A 202      -6.447  59.044 -58.597 
ATOM   4151  O4'  DT A 202      -7.892  58.901 -58.486 
ATOM   4152  C3'  DT A 202      -6.263  60.053 -59.730 
ATOM   4153  O3'  DT A 202      -6.110  59.347 -60.955 
ATOM   4154  C2'  DT A 202      -7.580  60.828 -59.777 
ATOM   4155  C1'  DT A 202      -8.497  59.631 -59.541 
ATOM   4156  N1   DT A 202      -9.874  60.006 -59.115 
ATOM   4157  C2   DT A 202     -10.903  59.209 -59.555 
ATOM   4158  O2   DT A 202     -10.730  58.232 -60.262 
ATOM   4159  N3   DT A 202     -12.166  59.589 -59.140 
ATOM   4160  C4   DT A 202     -12.474  60.671 -58.342 
ATOM   4161  O4   DT A 202     -13.644  60.911 -58.036 
ATOM   4162  C5   DT A 202     -11.327  61.446 -57.931 
ATOM   4163  C7   DT A 202     -11.576  62.643 -57.061 
ATOM   4164  C6   DT A 202     -10.090  61.101 -58.320 
ATOM   4165  P    DT A 203      -5.052  59.880 -62.032 
ATOM   4166  OP1  DT A 203      -3.703  59.373 -61.694 
ATOM   4167  OP2  DT A 203      -5.179  61.348 -62.167 
ATOM   4168  O5'  DT A 203      -5.575  59.171 -63.367 
ATOM   4169  C5'  DT A 203      -6.243  57.898 -63.266 
ATOM   4170  C4'  DT A 203      -7.468  57.883 -64.159 
ATOM   4171  O4'  DT A 203      -8.653  58.392 -63.484 
ATOM   4172  C3'  DT A 203      -7.376  58.730 -65.428 
ATOM   4173  O3'  DT A 203      -8.050  58.054 -66.483 
ATOM   4174  C2'  DT A 203      -8.147  60.007 -65.099 
ATOM   4175  C1'  DT A 203      -9.284  59.336 -64.336 
ATOM   4176  N1   DT A 203     -10.071  60.272 -63.487 
ATOM   4177  C2   DT A 203     -11.416  60.022 -63.361 
ATOM   4178  O2   DT A 203     -11.971  59.084 -63.907 
ATOM   4179  N3   DT A 203     -12.114  60.912 -62.567 
ATOM   4180  C4   DT A 203     -11.590  62.003 -61.905 
ATOM   4181  O4   DT A 203     -12.314  62.729 -61.222 
ATOM   4182  C5   DT A 203     -10.170  62.183 -62.098 
ATOM   4183  C7   DT A 203      -9.519  63.348 -61.412 
ATOM   4184  C6   DT A 203      -9.467  61.333 -62.865 
ATOM   4185  P    DC A 204      -7.419  58.085 -67.954 
ATOM   4186  OP1  DC A 204      -6.392  57.027 -68.075 
ATOM   4187  OP2  DC A 204      -6.976  59.460 -68.274 
ATOM   4188  O5'  DC A 204      -8.690  57.707 -68.850 
ATOM   4189  C5'  DC A 204      -9.711  56.860 -68.291 
ATOM   4190  C4'  DC A 204     -11.082  57.407 -68.635 
ATOM   4191  O4'  DC A 204     -11.557  58.373 -67.654 
ATOM   4192  C3'  DC A 204     -11.188  58.150 -69.966 
ATOM   4193  O3'  DC A 204     -12.451  57.863 -70.555 
ATOM   4194  C2'  DC A 204     -11.154  59.631 -69.586 
ATOM   4195  C1'  DC A 204     -12.036  59.515 -68.347 
ATOM   4196  N1   DC A 204     -11.939  60.687 -67.432 
ATOM   4197  C2   DC A 204     -13.088  61.073 -66.747 
ATOM   4198  O2   DC A 204     -14.131  60.434 -66.925 
ATOM   4199  N3   DC A 204     -13.020  62.139 -65.909 
ATOM   4200  C4   DC A 204     -11.870  62.805 -65.743 
ATOM   4201  N4   DC A 204     -11.855  63.837 -64.914 
ATOM   4202  C5   DC A 204     -10.677  62.424 -66.438 
ATOM   4203  C6   DC A 204     -10.766  61.357 -67.272 
ATOM   4204  P    DA A 205     -12.537  57.643 -72.138 
ATOM   4205  OP1  DA A 205     -12.187  56.241 -72.463 
ATOM   4206  OP2  DA A 205     -11.748  58.686 -72.828 
ATOM   4207  O5'  DA A 205     -14.096  57.884 -72.406 
ATOM   4208  C5'  DA A 205     -15.040  57.566 -71.367 
ATOM   4209  C4'  DA A 205     -16.073  58.669 -71.249 
ATOM   4210  O4'  DA A 205     -15.654  59.726 -70.338 
ATOM   4211  C3'  DA A 205     -16.407  59.409 -72.544 
ATOM   4212  O3'  DA A 205     -17.794  59.723 -72.550 
ATOM   4213  C2'  DA A 205     -15.615  60.713 -72.460 
ATOM   4214  C1'  DA A 205     -15.863  60.976 -70.977 
ATOM   4215  N9   DA A 205     -14.924  61.964 -70.378 
ATOM   4216  C8   DA A 205     -13.607  62.171 -70.676 
ATOM   4217  N7   DA A 205     -13.054  63.113 -69.977 
ATOM   4218  C5   DA A 205     -14.077  63.565 -69.155 
ATOM   4219  C6   DA A 205     -14.129  64.566 -68.170 
ATOM   4220  N6   DA A 205     -13.078  65.327 -67.832 
ATOM   4221  N1   DA A 205     -15.304  64.756 -67.544 
ATOM   4222  C2   DA A 205     -16.344  63.997 -67.883 
ATOM   4223  N3   DA A 205     -16.415  63.039 -68.781 
ATOM   4224  C4   DA A 205     -15.225  62.868 -69.393 
ATOM   4225  P    DT A 206     -18.612  59.595 -73.921 
ATOM   4226  OP1  DT A 206     -19.037  58.190 -74.115 
ATOM   4227  OP2  DT A 206     -17.830  60.195 -75.024 
ATOM   4228  O5'  DT A 206     -19.891  60.506 -73.611 
ATOM   4229  C5'  DT A 206     -20.357  60.617 -72.254 
ATOM   4230  C4'  DT A 206     -20.694  62.062 -71.938 
ATOM   4231  O4'  DT A 206     -19.543  62.805 -71.446 
ATOM   4232  C3'  DT A 206     -21.199  62.899 -73.112 
ATOM   4233  O3'  DT A 206     -22.200  63.794 -72.643 
ATOM   4234  C2'  DT A 206     -19.986  63.716 -73.556 
ATOM   4235  C1'  DT A 206     -19.464  64.031 -72.157 
ATOM   4236  N1   DT A 206     -18.047  64.490 -72.135 
ATOM   4237  C2   DT A 206     -17.708  65.428 -71.190 
ATOM   4238  O2   DT A 206     -18.508  65.884 -70.392 
ATOM   4239  N3   DT A 206     -16.387  65.829 -71.201 
ATOM   4240  C4   DT A 206     -15.401  65.380 -72.056 
ATOM   4241  O4   DT A 206     -14.250  65.814 -71.970 
ATOM   4242  C5   DT A 206     -15.854  64.397 -73.013 
ATOM   4243  C7   DT A 206     -14.844  63.856 -73.982 
ATOM   4244  C6   DT A 206     -17.133  63.989 -73.025 
ATOM   4245  P    DC A 207     -23.485  64.069 -73.556 
ATOM   4246  OP1  DC A 207     -24.487  63.001 -73.336 
ATOM   4247  OP2  DC A 207     -23.062  64.283 -74.957 
ATOM   4248  O5'  DC A 207     -24.022  65.445 -72.941 
ATOM   4249  C5'  DC A 207     -23.790  65.723 -71.547 
ATOM   4250  C4'  DC A 207     -23.341  67.160 -71.374 
ATOM   4251  O4'  DC A 207     -21.897  67.308 -71.489 
ATOM   4252  C3'  DC A 207     -23.896  68.159 -72.389 
ATOM   4253  O3'  DC A 207     -24.146  69.394 -71.732 
ATOM   4254  C2'  DC A 207     -22.759  68.364 -73.391 
ATOM   4255  C1'  DC A 207     -21.626  68.388 -72.370 
ATOM   4256  N1   DC A 207     -20.278  68.171 -72.966 
ATOM   4257  C2   DC A 207     -19.200  68.845 -72.397 
ATOM   4258  O2   DC A 207     -19.405  69.588 -71.430 
ATOM   4259  N3   DC A 207     -17.964  68.662 -72.927 
ATOM   4260  C4   DC A 207     -17.784  67.849 -73.975 
ATOM   4261  N4   DC A 207     -16.559  67.703 -74.455 
ATOM   4262  C5   DC A 207     -18.879  67.147 -74.576 
ATOM   4263  C6   DC A 207     -20.107  67.344 -74.032 
ATOM   4264  P    DA A 208     -25.457  70.228 -72.118 
ATOM   4265  OP1  DA A 208     -26.617  69.710 -71.358 
ATOM   4266  OP2  DA A 208     -25.608  70.261 -73.589 
ATOM   4267  O5'  DA A 208     -25.072  71.687 -71.585 
ATOM   4268  C5'  DA A 208     -24.191  71.807 -70.451 
ATOM   4269  C4'  DA A 208     -23.165  72.893 -70.705 
ATOM   4270  O4'  DA A 208     -21.979  72.389 -71.385 
ATOM   4271  C3'  DA A 208     -23.628  74.054 -71.585 
ATOM   4272  O3'  DA A 208     -23.051  75.259 -71.098 
ATOM   4273  C2'  DA A 208     -23.038  73.755 -72.963 
ATOM   4274  C1'  DA A 208     -21.683  73.254 -72.470 
ATOM   4275  N9   DA A 208     -20.926  72.476 -73.489 
ATOM   4276  C8   DA A 208     -21.412  71.638 -74.451 
ATOM   4277  N7   DA A 208     -20.493  71.103 -75.195 
ATOM   4278  C5   DA A 208     -19.310  71.623 -74.690 
ATOM   4279  C6   DA A 208     -17.965  71.440 -75.051 
ATOM   4280  N6   DA A 208     -17.570  70.644 -76.055 
ATOM   4281  N1   DA A 208     -17.037  72.109 -74.341 
ATOM   4282  C2   DA A 208     -17.436  72.898 -73.345 
ATOM   4283  N3   DA A 208     -18.654  73.146 -72.919 
ATOM   4284  C4   DA A 208     -19.564  72.465 -73.646 
ATOM   4285  P    DA A 209     -23.934  76.594 -71.090 
ATOM   4286  OP1  DA A 209     -24.773  76.627 -69.871 
ATOM   4287  OP2  DA A 209     -24.654  76.720 -72.377 
ATOM   4288  O5'  DA A 209     -22.802  77.721 -70.996 
ATOM   4289  C5'  DA A 209     -21.568  77.415 -70.321 
ATOM   4290  C4'  DA A 209     -20.394  77.940 -71.124 
ATOM   4291  O4'  DA A 209     -19.921  76.978 -72.109 
ATOM   4292  C3'  DA A 209     -20.660  79.204 -71.942 
ATOM   4293  O3'  DA A 209     -19.495  80.020 -71.921 
ATOM   4294  C2'  DA A 209     -20.875  78.703 -73.370 
ATOM   4295  C1'  DA A 209     -19.777  77.644 -73.354 
ATOM   4296  N9   DA A 209     -19.903  76.632 -74.438 
ATOM   4297  C8   DA A 209     -21.041  76.115 -74.988 
ATOM   4298  N7   DA A 209     -20.824  75.244 -75.924 
ATOM   4299  C5   DA A 209     -19.440  75.177 -76.003 
ATOM   4300  C6   DA A 209     -18.572  74.426 -76.813 
ATOM   4301  N6   DA A 209     -18.995  73.557 -77.743 
ATOM   4302  N1   DA A 209     -17.250  74.600 -76.633 
ATOM   4303  C2   DA A 209     -16.836  75.464 -75.707 
ATOM   4304  N3   DA A 209     -17.547  76.217 -74.897 
ATOM   4305  C4   DA A 209     -18.867  76.024 -75.097 
ATOM   4306  P    DG A 210     -19.661  81.607 -71.801 
ATOM   4307  OP1  DG A 210     -19.822  81.983 -70.378 
ATOM   4308  OP2  DG A 210     -20.728  82.065 -72.717 
ATOM   4309  O5'  DG A 210     -18.241  82.115 -72.335 
ATOM   4310  C5'  DG A 210     -17.083  81.281 -72.140 
ATOM   4311  C4'  DG A 210     -16.248  81.249 -73.404 
ATOM   4312  O4'  DG A 210     -16.668  80.196 -74.320 
ATOM   4313  C3'  DG A 210     -16.286  82.516 -74.259 
ATOM   4314  O3'  DG A 210     -14.997  82.731 -74.819 
ATOM   4315  C2'  DG A 210     -17.260  82.191 -75.391 
ATOM   4316  C1'  DG A 210     -16.794  80.755 -75.618 
ATOM   4317  N9   DG A 210     -17.763  79.925 -76.387 
ATOM   4318  C8   DG A 210     -19.140  79.963 -76.380 
ATOM   4319  N7   DG A 210     -19.702  79.090 -77.181 
ATOM   4320  C5   DG A 210     -18.621  78.428 -77.760 
ATOM   4321  C6   DG A 210     -18.597  77.376 -78.712 
ATOM   4322  O6   DG A 210     -19.541  76.803 -79.249 
ATOM   4323  N1   DG A 210     -17.284  77.001 -79.027 
ATOM   4324  C2   DG A 210     -16.144  77.567 -78.492 
ATOM   4325  N2   DG A 210     -14.983  77.067 -78.923 
ATOM   4326  N3   DG A 210     -16.167  78.554 -77.598 
ATOM   4327  C4   DG A 210     -17.433  78.930 -77.282 
ATOM   4328  P    DA A 211     -14.431  84.227 -74.912 
ATOM   4329  OP1  DA A 211     -13.816  84.606 -73.620 
ATOM   4330  OP2  DA A 211     -15.491  85.127 -75.416 
ATOM   4331  O5'  DA A 211     -13.291  84.064 -76.024 
ATOM   4332  C5'  DA A 211     -12.612  82.800 -76.147 
ATOM   4333  C4'  DA A 211     -12.473  82.427 -77.610 
ATOM   4334  O4'  DA A 211     -13.625  81.688 -78.106 
ATOM   4335  C3'  DA A 211     -12.339  83.597 -78.585 
ATOM   4336  O3'  DA A 211     -11.436  83.232 -79.621 
ATOM   4337  C2'  DA A 211     -13.733  83.759 -79.190 
ATOM   4338  C1'  DA A 211     -14.037  82.271 -79.333 
ATOM   4339  N9   DA A 211     -15.484  81.971 -79.525 
ATOM   4340  C8   DA A 211     -16.562  82.621 -78.995 
ATOM   4341  N7   DA A 211     -17.703  82.118 -79.353 
ATOM   4342  C5   DA A 211     -17.360  81.058 -80.179 
ATOM   4343  C6   DA A 211     -18.129  80.118 -80.883 
ATOM   4344  N6   DA A 211     -19.469  80.095 -80.864 
ATOM   4345  N1   DA A 211     -17.468  79.198 -81.610 
ATOM   4346  C2   DA A 211     -16.137  79.224 -81.625 
ATOM   4347  N3   DA A 211     -15.316  80.050 -81.011 
ATOM   4348  C4   DA A 211     -16.002  80.960 -80.291 
ATOM   4349  P    DA A 212     -10.402  84.323 -80.172 
ATOM   4350  OP1  DA A 212      -9.212  84.365 -79.294 
ATOM   4351  OP2  DA A 212     -11.103  85.610 -80.377 
ATOM   4352  O5'  DA A 212     -10.005  83.696 -81.589 
ATOM   4353  C5'  DA A 212     -10.023  82.265 -81.748 
ATOM   4354  C4'  DA A 212     -10.671  81.898 -83.069 
ATOM   4355  O4'  DA A 212     -12.116  81.755 -82.958 
ATOM   4356  C3'  DA A 212     -10.487  82.907 -84.203 
ATOM   4357  O3'  DA A 212     -10.334  82.201 -85.428 
ATOM   4358  C2'  DA A 212     -11.804  83.682 -84.249 
ATOM   4359  C1'  DA A 212     -12.721  82.485 -84.014 
ATOM   4360  N9   DA A 212     -14.098  82.860 -83.588 
ATOM   4361  C8   DA A 212     -14.488  83.908 -82.805 
ATOM   4362  N7   DA A 212     -15.769  83.971 -82.611 
ATOM   4363  C5   DA A 212     -16.267  82.884 -83.316 
ATOM   4364  C6   DA A 212     -17.570  82.395 -83.507 
ATOM   4365  N6   DA A 212     -18.660  82.968 -82.975 
ATOM   4366  N1   DA A 212     -17.713  81.293 -84.266 
ATOM   4367  C2   DA A 212     -16.626  80.729 -84.790 
ATOM   4368  N3   DA A 212     -15.367  81.093 -84.682 
ATOM   4369  C4   DA A 212     -15.252  82.198 -83.918 
ATOM   4370  P    DA A 213      -9.277  82.734 -86.504 
ATOM   4371  OP1  DA A 213      -7.927  82.227 -86.167 
ATOM   4372  OP2  DA A 213      -9.403  84.202 -86.640 
ATOM   4373  O5'  DA A 213      -9.799  82.025 -87.839 
ATOM   4374  C5'  DA A 213     -10.467  80.752 -87.739 
ATOM   4375  C4'  DA A 213     -11.692  80.737 -88.632 
ATOM   4376  O4'  DA A 213     -12.878  81.245 -87.957 
ATOM   4377  C3'  DA A 213     -11.600  81.584 -89.901 
ATOM   4378  O3'  DA A 213     -12.274  80.908 -90.955 
ATOM   4379  C2'  DA A 213     -12.371  82.861 -89.572 
ATOM   4380  C1'  DA A 213     -13.508  82.190 -88.809 
ATOM   4381  N9   DA A 213     -14.295  83.126 -87.959 
ATOM   4382  C8   DA A 213     -13.857  84.223 -87.274 
ATOM   4383  N7   DA A 213     -14.791  84.841 -86.621 
ATOM   4384  C5   DA A 213     -15.934  84.103 -86.891 
ATOM   4385  C6   DA A 213     -17.272  84.244 -86.486 
ATOM   4386  N6   DA A 213     -17.702  85.229 -85.684 
ATOM   4387  N1   DA A 213     -18.155  83.335 -86.938 
ATOM   4388  C2   DA A 213     -17.722  82.358 -87.734 
ATOM   4389  N3   DA A 213     -16.505  82.126 -88.176 
ATOM   4390  C4   DA A 213     -15.640  83.050 -87.710 
ATOM   4391  P    DT A 214     -11.644  80.939 -92.426 
ATOM   4392  OP1  DT A 214     -10.616  79.881 -92.548 
ATOM   4393  OP2  DT A 214     -11.200  82.314 -92.747 
ATOM   4394  O5'  DT A 214     -12.914  80.561 -93.323 
ATOM   4395  C5'  DT A 214     -13.935  79.714 -92.764 
ATOM   4396  C4'  DT A 214     -15.307  80.261 -93.107 
ATOM   4397  O4'  DT A 214     -15.782  81.227 -92.127 
ATOM   4398  C3'  DT A 214     -15.413  81.004 -94.439 
ATOM   4399  O3'  DT A 214     -16.676  80.717 -95.028 
ATOM   4400  C2'  DT A 214     -15.378  82.485 -94.059 
ATOM   4401  C1'  DT A 214     -16.261  82.369 -92.820 
ATOM   4402  N1   DT A 214     -16.163  83.541 -91.905 
ATOM   4403  C2   DT A 214     -17.305  83.909 -91.237 
ATOM   4404  O2   DT A 214     -18.367  83.324 -91.365 
ATOM   4405  N3   DT A 214     -17.177  85.000 -90.398 
ATOM   4406  C4   DT A 214     -16.028  85.732 -90.178 
ATOM   4407  O4   DT A 214     -16.036  86.690 -89.402 
ATOM   4408  C5   DT A 214     -14.882  85.270 -90.923 
ATOM   4409  C7   DT A 214     -13.591  86.012 -90.743 
ATOM   4410  C6   DT A 214     -14.979  84.212 -91.747 
ATOM   4411  P    DA A 215     -16.762  80.497 -96.610 
ATOM   4412  OP1  DA A 215     -16.411  79.095 -96.936 
ATOM   4413  OP2  DA A 215     -15.972  81.540 -97.300 
ATOM   4414  O5'  DA A 215     -18.320  80.738 -96.879 
ATOM   4415  C5'  DA A 215     -19.265  80.420 -95.840 
ATOM   4416  C4'  DA A 215     -20.297  81.523 -95.722 
ATOM   4417  O4'  DA A 215     -19.879  82.580 -94.811 
ATOM   4418  C3'  DA A 215     -20.631  82.263 -97.017 
ATOM   4419  O3'  DA A 215     -22.019  82.577 -97.023 
ATOM   4420  C2'  DA A 215     -19.839  83.567 -96.933 
ATOM   4421  C1'  DA A 215     -20.087  83.830 -95.450 
ATOM   4422  N9   DA A 215     -19.148  84.818 -94.851 
ATOM   4423  C8   DA A 215     -17.831  85.025 -95.148 
ATOM   4424  N7   DA A 215     -17.278  85.967 -94.449 
ATOM   4425  C5   DA A 215     -18.301  86.419 -93.628 
ATOM   4426  C6   DA A 215     -18.353  87.420 -92.643 
ATOM   4427  N6   DA A 215     -17.302  88.181 -92.305 
ATOM   4428  N1   DA A 215     -19.528  87.610 -92.016 
ATOM   4429  C2   DA A 215     -20.568  86.851 -92.355 
ATOM   4430  N3   DA A 215     -20.639  85.893 -93.254 
ATOM   4431  C4   DA A 215     -19.450  85.722 -93.866 
ATOM   4432  P    DT A 216     -22.837  82.449 -98.394 
ATOM   4433  OP1  DT A 216     -23.261  81.044 -98.588 
ATOM   4434  OP2  DT A 216     -22.054  83.049 -99.496 
ATOM   4435  O5'  DT A 216     -24.115  83.360 -98.084 
ATOM   4436  C5'  DT A 216     -24.581  83.471 -96.727 
ATOM   4437  C4'  DT A 216     -24.918  84.916 -96.410 
ATOM   4438  O4'  DT A 216     -23.767  85.659 -95.919 
ATOM   4439  C3'  DT A 216     -25.423  85.753 -97.585 
ATOM   4440  O3'  DT A 216     -26.424  86.648 -97.116 
ATOM   4441  C2'  DT A 216     -24.210  86.569 -98.029 
ATOM   4442  C1'  DT A 216     -23.688  86.885 -96.630 
ATOM   4443  N1   DT A 216     -22.271  87.344 -96.608 
ATOM   4444  C2   DT A 216     -21.932  88.282 -95.663 
ATOM   4445  O2   DT A 216     -22.732  88.738 -94.865 
ATOM   4446  N3   DT A 216     -20.611  88.683 -95.674 
ATOM   4447  C4   DT A 216     -19.625  88.234 -96.529 
ATOM   4448  O4   DT A 216     -18.475  88.668 -96.443 
ATOM   4449  C5   DT A 216     -20.078  87.251 -97.485 
ATOM   4450  C7   DT A 216     -19.068  86.710 -98.455 
ATOM   4451  C6   DT A 216     -21.357  86.843 -97.497 
ATOM   4452  P    DC A 217     -27.709  86.923 -98.029 
ATOM   4453  OP1  DC A 217     -28.711  85.855 -97.809 
ATOM   4454  OP2  DC A 217     -27.286  87.137 -99.430 
ATOM   4455  O5'  DC A 217     -28.246  88.299 -97.414 
ATOM   4456  C5'  DC A 217     -28.014  88.577 -96.020 
ATOM   4457  C4'  DC A 217     -27.565  90.014 -95.846 
ATOM   4458  O4'  DC A 217     -26.121  90.162 -95.962 
ATOM   4459  C3'  DC A 217     -28.120  91.013 -96.862 
ATOM   4460  O3'  DC A 217     -28.370  92.248 -96.204 
ATOM   4461  C2'  DC A 217     -26.983  91.218 -97.864 
ATOM   4462  C1'  DC A 217     -25.850  91.242 -96.843 
ATOM   4463  N1   DC A 217     -24.503  91.025 -97.439 
ATOM   4464  C2   DC A 217     -23.425  91.699 -96.870 
ATOM   4465  O2   DC A 217     -23.629  92.442 -95.903 
ATOM   4466  N3   DC A 217     -22.188  91.516 -97.400 
ATOM   4467  C4   DC A 217     -22.009  90.703 -98.448 
ATOM   4468  N4   DC A 217     -20.783  90.557 -98.928 
ATOM   4469  C5   DC A 217     -23.103  90.001 -99.048 
ATOM   4470  C6   DC A 217     -24.331  90.198 -98.505 
ATOM   4471  P    DT A 218     -29.681  93.082 -96.591 
ATOM   4472  OP1  DT A 218     -30.841  92.564 -95.830 
ATOM   4473  OP2  DT A 218     -29.832  93.115 -98.062 
ATOM   4474  O5'  DT A 218     -29.297  94.541 -96.057 
ATOM   4475  C5'  DT A 218     -28.416  94.661 -94.924 
ATOM   4476  C4'  DT A 218     -27.389  95.747 -95.178 
ATOM   4477  O4'  DT A 218     -26.203  95.243 -95.857 
ATOM   4478  C3'  DT A 218     -27.852  96.908 -96.058 
ATOM   4479  O3'  DT A 218     -27.275  98.113 -95.571 
ATOM   4480  C2'  DT A 218     -27.262  96.608 -97.436 
ATOM   4481  C1'  DT A 218     -25.907  96.108 -96.943 
ATOM   4482  N1   DT A 218     -25.150  95.330 -97.962 
ATOM   4483  C2   DT A 218     -23.781  95.455 -97.954 
ATOM   4484  O2   DT A 218     -23.185  96.163 -97.161 
ATOM   4485  N3   DT A 218     -23.113  94.720 -98.913 
ATOM   4486  C4   DT A 218     -23.685  93.890 -99.855 
ATOM   4487  O4   DT A 218     -22.982  93.282-100.665 
ATOM   4488  C5   DT A 218     -25.125  93.824 -99.784 
ATOM   4489  C7   DT A 218     -25.830  92.943-100.775 
ATOM   4490  C6   DT A 218     -25.801  94.528 -98.863 
ATOM   4491  P    DC A 219     -28.159  99.448 -95.563 
ATOM   4492  OP1  DC A 219     -28.997  99.481 -94.344 
ATOM   4493  OP2  DC A 219     -28.878  99.574 -96.850 
ATOM   4494  O5'  DC A 219     -27.027 100.575 -95.469 
ATOM   4495  C5'  DC A 219     -25.792 100.269 -94.794 
ATOM   4496  C4'  DC A 219     -24.618 100.794 -95.597 
ATOM   4497  O4'  DC A 219     -24.145  99.832 -96.582 
ATOM   4498  C3'  DC A 219     -24.885 102.058 -96.415 
ATOM   4499  O3'  DC A 219     -23.719 102.874 -96.393 
ATOM   4500  C2'  DC A 219     -25.100 101.557 -97.843 
ATOM   4501  C1'  DC A 219     -24.001 100.498 -97.826 
ATOM   4502  N1   DC A 219     -24.127  99.486 -98.911 
ATOM   4503  C2   DC A 219     -22.955  98.977 -99.464 
ATOM   4504  O2   DC A 219     -21.868  99.381 -99.035 
ATOM   4505  N3   DC A 219     -23.049  98.053-100.455 
ATOM   4506  C4   DC A 219     -24.245  97.640-100.892 
ATOM   4507  N4   DC A 219     -24.285  96.738-101.860 
ATOM   4508  C5   DC A 219     -25.463  98.153-100.337 
ATOM   4509  C6   DC A 219     -25.348  99.075 -99.348 
ATOM   4510  P    DA A 220     -23.886 104.461 -96.273 
ATOM   4511  OP1  DA A 220     -24.046 104.837 -94.851 
ATOM   4512  OP2  DA A 220     -24.953 104.919 -97.190 
ATOM   4513  O5'  DA A 220     -22.465 104.969 -96.808 
ATOM   4514  C5'  DA A 220     -21.307 104.135 -96.612 
ATOM   4515  C4'  DA A 220     -20.473 104.103 -97.877 
ATOM   4516  O4'  DA A 220     -20.892 103.050 -98.792 
ATOM   4517  C3'  DA A 220     -20.510 105.370 -98.731 
ATOM   4518  O3'  DA A 220     -19.221 105.585 -99.292 
ATOM   4519  C2'  DA A 220     -21.484 105.045 -99.864 
ATOM   4520  C1'  DA A 220     -21.019 103.609-100.091 
ATOM   4521  N9   DA A 220     -21.987 102.779-100.860 
ATOM   4522  C8   DA A 220     -23.351 102.831-100.839 
ATOM   4523  N7   DA A 220     -23.920 101.973-101.628 
ATOM   4524  C5   DA A 220     -22.857 101.301-102.215 
ATOM   4525  C6   DA A 220     -22.798 100.261-103.156 
ATOM   4526  N6   DA A 220     -23.882  99.687-103.696 
ATOM   4527  N1   DA A 220     -21.577  99.828-103.525 
ATOM   4528  C2   DA A 220     -20.502 100.401-102.985 
ATOM   4529  N3   DA A 220     -20.434 101.374-102.104 
ATOM   4530  C4   DA A 220     -21.669 101.789-101.751 
ATOM   4531  P    DG A 221     -18.655 107.080 -99.385 
ATOM   4532  OP1  DG A 221     -18.041 107.460 -98.093 
ATOM   4533  OP2  DG A 221     -19.715 107.981 -99.889 
ATOM   4534  O5'  DG A 221     -17.515 106.918-100.496 
ATOM   4535  C5'  DG A 221     -16.836 105.654-100.620 
ATOM   4536  C4'  DG A 221     -16.697 105.281-102.083 
ATOM   4537  O4'  DG A 221     -17.849 104.542-102.579 
ATOM   4538  C3'  DG A 221     -16.563 106.451-103.057 
ATOM   4539  O3'  DG A 221     -15.660 106.086-104.094 
ATOM   4540  C2'  DG A 221     -17.957 106.613-103.663 
ATOM   4541  C1'  DG A 221     -18.261 105.125-103.806 
ATOM   4542  N9   DG A 221     -19.708 104.825-103.998 
ATOM   4543  C8   DG A 221     -20.808 105.468-103.473 
ATOM   4544  N7   DG A 221     -21.955 104.951-103.841 
ATOM   4545  C5   DG A 221     -21.589 103.890-104.668 
ATOM   4546  C6   DG A 221     -22.397 102.955-105.367 
ATOM   4547  O6   DG A 221     -23.622 102.869-105.400 
ATOM   4548  N1   DG A 221     -21.615 102.044-106.091 
ATOM   4549  C2   DG A 221     -20.235 102.036-106.134 
ATOM   4550  N2   DG A 221     -19.676 101.083-106.883 
ATOM   4551  N3   DG A 221     -19.478 102.914-105.477 
ATOM   4552  C4   DG A 221     -20.220 103.805-104.771 
ATOM   4553  P    DG A 222     -14.627 107.177-104.645 
ATOM   4554  OP1  DG A 222     -13.436 107.219-103.767 
ATOM   4555  OP2  DG A 222     -15.327 108.464-104.850 
ATOM   4556  O5'  DG A 222     -14.230 106.550-106.061 
ATOM   4557  C5'  DG A 222     -14.247 105.119-106.221 
ATOM   4558  C4'  DG A 222     -14.895 104.752-107.542 
ATOM   4559  O4'  DG A 222     -16.340 104.609-107.431 
ATOM   4560  C3'  DG A 222     -14.712 105.761-108.676 
ATOM   4561  O3'  DG A 222     -14.559 105.055-109.901 
ATOM   4562  C2'  DG A 222     -16.028 106.536-108.722 
ATOM   4563  C1'  DG A 222     -16.945 105.339-108.487 
ATOM   4564  N9   DG A 222     -18.322 105.714-108.061 
ATOM   4565  C8   DG A 222     -18.734 106.767-107.272 
ATOM   4566  N7   DG A 222     -20.030 106.818-107.084 
ATOM   4567  C5   DG A 222     -20.512 105.722-107.798 
ATOM   4568  C6   DG A 222     -21.841 105.255-107.970 
ATOM   4569  O6   DG A 222     -22.884 105.721-107.519 
ATOM   4570  N1   DG A 222     -21.881 104.107-108.773 
ATOM   4571  C2   DG A 222     -20.780 103.490-109.336 
ATOM   4572  N2   DG A 222     -21.029 102.404-110.071 
ATOM   4573  N3   DG A 222     -19.533 103.928-109.174 
ATOM   4574  C4   DG A 222     -19.478 105.042-108.398 
ATOM   4575  P    DC A 223     -13.501 105.588-110.977 
ATOM   4576  OP1  DC A 223     -12.151 105.081-110.639 
ATOM   4577  OP2  DC A 223     -13.627 107.056-111.112 
ATOM   4578  O5'  DC A 223     -14.024 104.879-112.312 
ATOM   4579  C5'  DC A 223     -14.691 103.606-112.211 
ATOM   4580  C4'  DC A 223     -15.916 103.591-113.105 
ATOM   4581  O4'  DC A 223     -17.102 104.099-112.430 
ATOM   4582  C3'  DC A 223     -15.824 104.438-114.374 
ATOM   4583  O3'  DC A 223     -16.498 103.762-115.428 
ATOM   4584  C2'  DC A 223     -16.596 105.715-114.045 
ATOM   4585  C1'  DC A 223     -17.732 105.043-113.282 
ATOM   4586  N1   DC A 223     -18.520 105.980-112.432 
ATOM   4587  C2   DC A 223     -19.884 105.741-112.295 
ATOM   4588  O2   DC A 223     -20.381 104.770-112.877 
ATOM   4589  N3   DC A 223     -20.621 106.584-111.525 
ATOM   4590  C4   DC A 223     -20.045 107.624-110.911 
ATOM   4591  N4   DC A 223     -20.804 108.418-110.171 
ATOM   4592  C5   DC A 223     -18.642 107.889-111.040 
ATOM   4593  C6   DC A 223     -17.925 107.035-111.813 
ATOM   4594  P    DT A 224     -15.868 103.793-116.899 
ATOM   4595  OP1  DT A 224     -14.840 102.735-117.021 
ATOM   4596  OP2  DT A 224     -15.425 105.168-117.220 
ATOM   4597  O5'  DT A 224     -17.138 103.415-117.795 
ATOM   4598  C5'  DT A 224     -18.160 102.568-117.237 
ATOM   4599  C4'  DT A 224     -19.531 103.115-117.580 
ATOM   4600  O4'  DT A 224     -20.006 104.081-116.600 
ATOM   4601  C3'  DT A 224     -19.637 103.858-118.912 
ATOM   4602  O3'  DT A 224     -20.900 103.571-119.500 
ATOM   4603  C2'  DT A 224     -19.602 105.339-118.532 
ATOM   4604  C1'  DT A 224     -20.485 105.223-117.293 
ATOM   4605  N1   DT A 224     -20.387 106.395-116.377 
ATOM   4606  C2   DT A 224     -21.530 106.763-115.709 
ATOM   4607  O2   DT A 224     -22.591 106.178-115.838 
ATOM   4608  N3   DT A 224     -21.401 107.854-114.870 
ATOM   4609  C4   DT A 224     -20.252 108.586-114.650 
ATOM   4610  O4   DT A 224     -20.260 109.544-113.874 
ATOM   4611  C5   DT A 224     -19.107 108.124-115.396 
ATOM   4612  C7   DT A 224     -17.815 108.866-115.216 
ATOM   4613  C6   DT A 224     -19.203 107.066-116.219 
ATOM   4614  P    DA A 225     -20.986 103.351-121.083 
ATOM   4615  OP1  DA A 225     -20.635 101.949-121.408 
ATOM   4616  OP2  DA A 225     -20.196 104.394-121.773 
ATOM   4617  O5'  DA A 225     -22.545 103.592-121.352 
ATOM   4618  C5'  DA A 225     -23.489 103.273-120.312 
ATOM   4619  C4'  DA A 225     -24.521 104.377-120.195 
ATOM   4620  O4'  DA A 225     -24.103 105.434-119.284 
ATOM   4621  C3'  DA A 225     -24.855 105.117-121.490 
ATOM   4622  O3'  DA A 225     -26.243 105.431-121.496 
ATOM   4623  C2'  DA A 225     -24.063 106.421-121.405 
ATOM   4624  C1'  DA A 225     -24.312 106.684-119.923 
ATOM   4625  N9   DA A 225     -23.372 107.672-119.324 
ATOM   4626  C8   DA A 225     -22.055 107.879-119.621 
ATOM   4627  N7   DA A 225     -21.502 108.821-118.922 
ATOM   4628  C5   DA A 225     -22.525 109.273-118.100 
ATOM   4629  C6   DA A 225     -22.577 110.274-117.115 
ATOM   4630  N6   DA A 225     -21.526 111.035-116.778 
ATOM   4631  N1   DA A 225     -23.752 110.464-116.489 
ATOM   4632  C2   DA A 225     -24.792 109.705-116.828 
ATOM   4633  N3   DA A 225     -24.863 108.747-117.726 
ATOM   4634  C4   DA A 225     -23.674 108.576-118.339 
ATOM   4635  P    DA A 226     -27.061 105.303-122.866 
ATOM   4636  OP1  DA A 226     -27.485 103.898-123.061 
ATOM   4637  OP2  DA A 226     -26.279 105.903-123.969 
ATOM   4638  O5'  DA A 226     -28.339 106.214-122.557 
ATOM   4639  C5'  DA A 226     -28.805 106.325-121.199 
ATOM   4640  C4'  DA A 226     -29.142 107.769-120.883 
ATOM   4641  O4'  DA A 226     -27.991 108.513-120.392 
ATOM   4642  C3'  DA A 226     -29.647 108.607-122.058 
ATOM   4643  O3'  DA A 226     -30.649 109.502-121.588 
ATOM   4644  C2'  DA A 226     -28.434 109.423-122.502 
ATOM   4645  C1'  DA A 226     -27.913 109.739-121.103 
ATOM   4646  N9   DA A 226     -26.495 110.198-121.080 
ATOM   4647  C8   DA A 226     -25.466 109.807-121.887 
ATOM   4648  N7   DA A 226     -24.339 110.392-121.620 
ATOM   4649  C5   DA A 226     -24.643 111.233-120.559 
ATOM   4650  C6   DA A 226     -23.866 112.134-119.811 
ATOM   4651  N6   DA A 226     -22.561 112.344-120.031 
ATOM   4652  N1   DA A 226     -24.482 112.812-118.825 
ATOM   4653  C2   DA A 226     -25.780 112.598-118.611 
ATOM   4654  N3   DA A 226     -26.603 111.788-119.240 
ATOM   4655  C4   DA A 226     -25.962 111.121-120.222 
ATOM   4656  P    DT A 227     -31.934 109.777-122.501 
ATOM   4657  OP1  DT A 227     -32.935 108.709-122.282 
ATOM   4658  OP2  DT A 227     -31.510 109.991-123.903 
ATOM   4659  O5'  DT A 227     -32.470 111.153-121.886 
ATOM   4660  C5'  DT A 227     -32.238 111.431-120.493 
ATOM   4661  C4'  DT A 227     -31.790 112.868-120.319 
ATOM   4662  O4'  DT A 227     -30.345 113.016-120.434 
ATOM   4663  C3'  DT A 227     -32.344 113.866-121.335 
ATOM   4664  O3'  DT A 227     -32.594 115.102-120.677 
ATOM   4665  C2'  DT A 227     -31.208 114.072-122.337 
ATOM   4666  C1'  DT A 227     -30.075 114.096-121.316 
ATOM   4667  N1   DT A 227     -28.727 113.879-121.912 
ATOM   4668  C2   DT A 227     -27.674 114.551-121.339 
ATOM   4669  O2   DT A 227     -27.804 115.298-120.385 
ATOM   4670  N3   DT A 227     -26.441 114.327-121.919 
ATOM   4671  C4   DT A 227     -26.180 113.505-122.997 
ATOM   4672  O4   DT A 227     -25.032 113.384-123.429 
ATOM   4673  C5   DT A 227     -27.347 112.844-123.529 
ATOM   4674  C7   DT A 227     -27.153 111.931-124.705 
ATOM   4675  C6   DT A 227     -28.559 113.044-122.985 
ATOM   4676  P    DG A 228     -33.905 115.936-121.064 
ATOM   4677  OP1  DG A 228     -35.065 115.418-120.303 
ATOM   4678  OP2  DG A 228     -34.056 115.969-122.535 
ATOM   4679  O5'  DG A 228     -33.521 117.395-120.530 
ATOM   4680  C5'  DG A 228     -32.640 117.515-119.397 
ATOM   4681  C4'  DG A 228     -31.613 118.601-119.651 
ATOM   4682  O4'  DG A 228     -30.427 118.097-120.330 
ATOM   4683  C3'  DG A 228     -32.076 119.762-120.530 
ATOM   4684  O3'  DG A 228     -31.499 120.967-120.044 
ATOM   4685  C2'  DG A 228     -31.486 119.462-121.909 
ATOM   4686  C1'  DG A 228     -30.132 118.962-121.416 
ATOM   4687  N9   DG A 228     -29.374 118.184-122.435 
ATOM   4688  C8   DG A 228     -29.847 117.335-123.412 
ATOM   4689  N7   DG A 228     -28.908 116.801-124.155 
ATOM   4690  C5   DG A 228     -27.730 117.334-123.634 
ATOM   4691  C6   DG A 228     -26.382 117.127-124.026 
ATOM   4692  O6   DG A 228     -25.943 116.419-124.927 
ATOM   4693  N1   DG A 228     -25.497 117.865-123.227 
ATOM   4694  C2   DG A 228     -25.867 118.694-122.187 
ATOM   4695  N2   DG A 228     -24.871 119.311-121.545 
ATOM   4696  N3   DG A 228     -27.133 118.887-121.820 
ATOM   4697  C4   DG A 228     -28.003 118.179-122.584 
ATOM   4698  P    DT A 229     -32.383 122.302-120.036 
ATOM   4699  OP1  DT A 229     -33.221 122.335-118.816 
ATOM   4700  OP2  DT A 229     -33.103 122.428-121.322 
ATOM   4701  O5'  DT A 229     -31.251 123.429-119.941 
ATOM   4702  C5'  DT A 229     -30.016 123.123-119.267 
ATOM   4703  C4'  DT A 229     -28.843 123.648-120.070 
ATOM   4704  O4'  DT A 229     -28.369 122.686-121.054 
ATOM   4705  C3'  DT A 229     -29.109 124.912-120.888 
ATOM   4706  O3'  DT A 229     -27.944 125.728-120.866 
ATOM   4707  C2'  DT A 229     -29.324 124.411-122.316 
ATOM   4708  C1'  DT A 229     -28.225 123.352-122.299 
ATOM   4709  N1   DT A 229     -28.351 122.340-123.384 
ATOM   4710  C2   DT A 229     -27.185 121.847-123.919 
ATOM   4711  O2   DT A 229     -26.082 122.202-123.543 
ATOM   4712  N3   DT A 229     -27.342 120.911-124.923 
ATOM   4713  C4   DT A 229     -28.539 120.440-125.423 
ATOM   4714  O4   DT A 229     -28.554 119.600-126.325 
ATOM   4715  C5   DT A 229     -29.707 121.016-124.799 
ATOM   4716  C7   DT A 229     -31.051 120.558-125.285 
ATOM   4717  C6   DT A 229     -29.584 121.928-123.821 
ATOM   4718  P    DC A 230     -28.110 127.315-120.746 
ATOM   4719  OP1  DC A 230     -28.270 127.691-119.324 
ATOM   4720  OP2  DC A 230     -29.177 127.773-121.663 
ATOM   4721  O5'  DC A 230     -26.689 127.823-121.280 
ATOM   4722  C5'  DC A 230     -25.531 126.989-121.085 
ATOM   4723  C4'  DC A 230     -24.697 126.957-122.350 
ATOM   4724  O4'  DC A 230     -25.116 125.904-123.265 
ATOM   4725  C3'  DC A 230     -24.734 128.224-123.204 
ATOM   4726  O3'  DC A 230     -23.445 128.439-123.765 
ATOM   4727  C2'  DC A 230     -25.708 127.899-124.337 
ATOM   4728  C1'  DC A 230     -25.243 126.463-124.563 
ATOM   4729  N1   DC A 230     -26.212 125.633-125.332 
ATOM   4730  C2   DC A 230     -25.698 124.669-126.196 
ATOM   4731  O2   DC A 230     -24.471 124.542-126.287 
ATOM   4732  N3   DC A 230     -26.565 123.902-126.907 
ATOM   4733  C4   DC A 230     -27.887 124.071-126.780 
ATOM   4734  N4   DC A 230     -28.691 123.299-127.494 
ATOM   4735  C5   DC A 230     -28.436 125.057-125.897 
ATOM   4736  C6   DC A 230     -27.553 125.814-125.196 
ATOM   4737  P    DG A 231     -22.880 129.934-123.858 
ATOM   4738  OP1  DG A 231     -22.265 130.313-122.566 
ATOM   4739  OP2  DG A 231     -23.939 130.835-124.362 
ATOM   4740  O5'  DG A 231     -21.739 129.772-124.969 
ATOM   4741  C5'  DG A 231     -21.060 128.508-125.093 
ATOM   4742  C4'  DG A 231     -20.922 128.135-126.556 
ATOM   4743  O4'  DG A 231     -22.074 127.396-127.052 
ATOM   4744  C3'  DG A 231     -20.787 129.305-127.530 
ATOM   4745  O3'  DG A 231     -19.884 128.939-128.567 
ATOM   4746  C2'  DG A 231     -22.181 129.467-128.136 
ATOM   4747  C1'  DG A 231     -22.486 127.979-128.278 
ATOM   4748  N9   DG A 231     -23.932 127.679-128.470 
ATOM   4749  C8   DG A 231     -25.032 128.322-127.946 
ATOM   4750  N7   DG A 231     -26.179 127.805-128.314 
ATOM   4751  C5   DG A 231     -25.813 126.744-129.141 
ATOM   4752  C6   DG A 231     -26.621 125.809-129.840 
ATOM   4753  O6   DG A 231     -27.846 125.723-129.873 
ATOM   4754  N1   DG A 231     -25.840 124.898-130.564 
ATOM   4755  C2   DG A 231     -24.459 124.890-130.607 
ATOM   4756  N2   DG A 231     -23.900 123.937-131.356 
ATOM   4757  N3   DG A 231     -23.702 125.768-129.950 
ATOM   4758  C4   DG A 231     -24.444 126.659-129.243 
ATOM   4759  P    DT A 232     -18.851 130.031-129.117 
ATOM   4760  OP1  DT A 232     -17.660 130.073-128.240 
ATOM   4761  OP2  DT A 232     -19.552 131.317-129.323 
ATOM   4762  O5'  DT A 232     -18.454 129.404-130.534 
ATOM   4763  C5'  DT A 232     -18.471 127.973-130.694 
ATOM   4764  C4'  DT A 232     -19.120 127.606-132.015 
ATOM   4765  O4'  DT A 232     -20.565 127.463-131.904 
ATOM   4766  C3'  DT A 232     -18.936 128.615-133.148 
ATOM   4767  O3'  DT A 232     -18.783 127.909-134.374 
ATOM   4768  C2'  DT A 232     -20.252 129.390-133.195 
ATOM   4769  C1'  DT A 232     -21.169 128.193-132.960 
ATOM   4770  N1   DT A 232     -22.547 128.568-132.533 
ATOM   4771  C2   DT A 232     -23.576 127.771-132.973 
ATOM   4772  O2   DT A 232     -23.403 126.794-133.681 
ATOM   4773  N3   DT A 232     -24.838 128.151-132.558 
ATOM   4774  C4   DT A 232     -25.146 129.233-131.760 
ATOM   4775  O4   DT A 232     -26.317 129.472-131.454 
ATOM   4776  C5   DT A 232     -24.000 130.008-131.350 
ATOM   4777  C7   DT A 232     -24.248 131.205-130.479 
ATOM   4778  C6   DT A 232     -22.762 129.663-131.738 
ATOM   4779  P    DC A 233     -17.725 128.442-135.450 
ATOM   4780  OP1  DC A 233     -16.376 127.935-135.112 
ATOM   4781  OP2  DC A 233     -17.851 129.910-135.585 
ATOM   4782  O5'  DC A 233     -18.248 127.732-136.785 
ATOM   4783  C5'  DC A 233     -18.916 126.460-136.684 
ATOM   4784  C4'  DC A 233     -20.140 126.445-137.577 
ATOM   4785  O4'  DC A 233     -21.326 126.953-136.902 
ATOM   4786  C3'  DC A 233     -20.048 127.292-138.847 
ATOM   4787  O3'  DC A 233     -20.722 126.616-139.901 
ATOM   4788  C2'  DC A 233     -20.820 128.569-138.517 
ATOM   4789  C1'  DC A 233     -21.956 127.897-137.754 
ATOM   4790  N1   DC A 233     -22.744 128.834-136.905 
ATOM   4791  C2   DC A 233     -24.108 128.595-136.768 
ATOM   4792  O2   DC A 233     -24.605 127.624-137.350 
ATOM   4793  N3   DC A 233     -24.845 129.438-135.998 
ATOM   4794  C4   DC A 233     -24.269 130.478-135.384 
ATOM   4795  N4   DC A 233     -25.029 131.272-134.644 
ATOM   4796  C5   DC A 233     -22.866 130.743-135.512 
ATOM   4797  C6   DC A 233     -22.149 129.889-136.286 
ATOM   4798  P    DT A 234     -20.092 126.647-141.372 
ATOM   4799  OP1  DT A 234     -19.064 125.589-141.493 
ATOM   4800  OP2  DT A 234     -19.649 128.022-141.692 
ATOM   4801  O5'  DT A 234     -21.363 126.269-142.268 
ATOM   4802  C5'  DT A 234     -22.384 125.422-141.710 
ATOM   4803  C4'  DT A 234     -23.755 125.969-142.053 
ATOM   4804  O4'  DT A 234     -24.230 126.935-141.072 
ATOM   4805  C3'  DT A 234     -23.861 126.712-143.385 
ATOM   4806  O3'  DT A 234     -25.124 126.425-143.973 
ATOM   4807  C2'  DT A 234     -23.827 128.193-143.005 
ATOM   4808  C1'  DT A 234     -24.709 128.077-141.766 
ATOM   4809  N1   DT A 234     -24.612 129.249-140.850 
ATOM   4810  C2   DT A 234     -25.754 129.617-140.182 
ATOM   4811  O2   DT A 234     -26.815 129.032-140.311 
ATOM   4812  N3   DT A 234     -25.625 130.708-139.343 
ATOM   4813  C4   DT A 234     -24.477 131.440-139.123 
ATOM   4814  O4   DT A 234     -24.484 132.398-138.347 
ATOM   4815  C5   DT A 234     -23.331 130.978-139.869 
ATOM   4816  C7   DT A 234     -22.039 131.720-139.689 
ATOM   4817  C6   DT A 234     -23.428 129.920-140.692 
ATOM   4818  P    DG A 235     -25.210 126.205-145.556 
ATOM   4819  OP1  DG A 235     -24.859 124.803-145.881 
ATOM   4820  OP2  DG A 235     -24.420 127.248-146.246 
ATOM   4821  O5'  DG A 235     -26.769 126.446-145.825 
ATOM   4822  C5'  DG A 235     -27.713 126.127-144.785 
ATOM   4823  C4'  DG A 235     -28.745 127.231-144.667 
ATOM   4824  O4'  DG A 235     -28.327 128.288-143.757 
ATOM   4825  C3'  DG A 235     -29.079 127.971-145.962 
ATOM   4826  O3'  DG A 235     -30.467 128.285-145.969 
ATOM   4827  C2'  DG A 235     -28.287 129.275-145.878 
ATOM   4828  C1'  DG A 235     -28.536 129.538-144.396 
ATOM   4829  N9   DG A 235     -27.597 130.526-143.797 
ATOM   4830  C8   DG A 235     -26.268 130.749-144.084 
ATOM   4831  N7   DG A 235     -25.720 131.703-143.370 
ATOM   4832  C5   DG A 235     -26.760 132.144-142.553 
ATOM   4833  C6   DG A 235     -26.778 133.162-141.565 
ATOM   4834  O6   DG A 235     -25.863 133.897-141.200 
ATOM   4835  N1   DG A 235     -28.044 133.280-140.973 
ATOM   4836  C2   DG A 235     -29.147 132.515-141.295 
ATOM   4837  N2   DG A 235     -30.264 132.782-140.615 
ATOM   4838  N3   DG A 235     -29.129 131.559-142.222 
ATOM   4839  C4   DG A 235     -27.909 131.432-142.805 
ATOM   4840  P    DT A 236     -31.285 128.156-147.339 
ATOM   4841  OP1  DT A 236     -31.710 126.752-147.533 
ATOM   4842  OP2  DT A 236     -30.503 128.757-148.442 
ATOM   4843  O5'  DT A 236     -32.564 129.068-147.030 
ATOM   4844  C5'  DT A 236     -33.029 129.179-145.672 
ATOM   4845  C4'  DT A 236     -33.366 130.623-145.356 
ATOM   4846  O4'  DT A 236     -32.215 131.367-144.864 
ATOM   4847  C3'  DT A 236     -33.872 131.461-146.531 
ATOM   4848  O3'  DT A 236     -34.873 132.356-146.061 
ATOM   4849  C2'  DT A 236     -32.658 132.277-146.974 
ATOM   4850  C1'  DT A 236     -32.137 132.593-145.575 
ATOM   4851  N1   DT A 236     -30.720 133.052-145.553 
ATOM   4852  C2   DT A 236     -30.381 133.990-144.609 
ATOM   4853  O2   DT A 236     -31.181 134.446-143.810 
ATOM   4854  N3   DT A 236     -29.059 134.391-144.619 
ATOM   4855  C4   DT A 236     -28.073 133.942-145.475 
ATOM   4856  O4   DT A 236     -26.923 134.376-145.388 
ATOM   4857  C5   DT A 236     -28.527 132.959-146.431 
ATOM   4858  C7   DT A 236     -27.516 132.418-147.400 
ATOM   4859  C6   DT A 236     -29.806 132.551-146.443 
ATOM   4860  P    DA A 237     -36.158 132.631-146.974 
ATOM   4861  OP1  DA A 237     -37.160 131.563-146.754 
ATOM   4862  OP2  DA A 237     -35.734 132.845-148.376 
ATOM   4863  O5'  DA A 237     -36.694 134.007-146.359 
ATOM   4864  C5'  DA A 237     -36.463 134.285-144.965 
ATOM   4865  C4'  DA A 237     -36.014 135.722-144.792 
ATOM   4866  O4'  DA A 237     -34.569 135.870-144.907 
ATOM   4867  C3'  DA A 237     -36.569 136.720-145.808 
ATOM   4868  O3'  DA A 237     -36.819 137.956-145.150 
ATOM   4869  C2'  DA A 237     -35.432 136.926-146.809 
ATOM   4870  C1'  DA A 237     -34.299 136.949-145.788 
ATOM   4871  N9   DA A 237     -32.951 136.733-146.384 
ATOM   4872  C8   DA A 237     -32.609 135.943-147.445 
ATOM   4873  N7   DA A 237     -31.344 135.965-147.729 
ATOM   4874  C5   DA A 237     -30.805 136.832-146.788 
ATOM   4875  C6   DA A 237     -29.494 137.280-146.555 
ATOM   4876  N6   DA A 237     -28.439 136.896-147.287 
ATOM   4877  N1   DA A 237     -29.307 138.141-145.537 
ATOM   4878  C2   DA A 237     -30.359 138.519-144.812 
ATOM   4879  N3   DA A 237     -31.621 138.169-144.936 
ATOM   4880  C4   DA A 237     -31.781 137.308-145.962 
ATOM   4881  P    DT A 238     -38.130 138.790-145.536 
ATOM   4882  OP1  DT A 238     -39.289 138.272-144.776 
ATOM   4883  OP2  DT A 238     -38.280 138.823-147.008 
ATOM   4884  O5'  DT A 238     -37.745 140.249-145.003 
ATOM   4885  C5'  DT A 238     -36.864 140.369-143.870 
ATOM   4886  C4'  DT A 238     -35.837 141.455-144.123 
ATOM   4887  O4'  DT A 238     -34.652 140.951-144.803 
ATOM   4888  C3'  DT A 238     -36.301 142.616-145.003 
ATOM   4889  O3'  DT A 238     -35.723 143.821-144.516 
ATOM   4890  C2'  DT A 238     -35.710 142.316-146.382 
ATOM   4891  C1'  DT A 238     -34.356 141.816-145.888 
ATOM   4892  N1   DT A 238     -33.598 141.038-146.907 
ATOM   4893  C2   DT A 238     -32.229 141.163-146.900 
ATOM   4894  O2   DT A 238     -31.633 141.871-146.107 
ATOM   4895  N3   DT A 238     -31.561 140.428-147.859 
ATOM   4896  C4   DT A 238     -32.134 139.598-148.801 
ATOM   4897  O4   DT A 238     -31.430 138.990-149.611 
ATOM   4898  C5   DT A 238     -33.574 139.532-148.730 
ATOM   4899  C7   DT A 238     -34.278 138.651-149.721 
ATOM   4900  C6   DT A 238     -34.250 140.236-147.808 
ATOM   4901  P    DA A 239     -36.607 145.156-144.508 
ATOM   4902  OP1  DA A 239     -37.445 145.189-143.289 
ATOM   4903  OP2  DA A 239     -37.327 145.282-145.795 
ATOM   4904  O5'  DA A 239     -35.475 146.283-144.414 
ATOM   4905  C5'  DA A 239     -34.240 145.977-143.739 
ATOM   4906  C4'  DA A 239     -33.067 146.502-144.543 
ATOM   4907  O4'  DA A 239     -32.593 145.540-145.527 
ATOM   4908  C3'  DA A 239     -33.333 147.766-145.360 
ATOM   4909  O3'  DA A 239     -32.168 148.581-145.339 
ATOM   4910  C2'  DA A 239     -33.548 147.265-146.788 
ATOM   4911  C1'  DA A 239     -32.449 146.206-146.772 
ATOM   4912  N9   DA A 239     -32.576 145.194-147.857 
ATOM   4913  C8   DA A 239     -33.714 144.677-148.406 
ATOM   4914  N7   DA A 239     -33.497 143.806-149.343 
ATOM   4915  C5   DA A 239     -32.112 143.739-149.421 
ATOM   4916  C6   DA A 239     -31.245 142.987-150.231 
ATOM   4917  N6   DA A 239     -31.667 142.119-151.161 
ATOM   4918  N1   DA A 239     -29.922 143.162-150.051 
ATOM   4919  C2   DA A 239     -29.509 144.026-149.125 
ATOM   4920  N3   DA A 239     -30.220 144.779-148.315 
ATOM   4921  C4   DA A 239     -31.540 144.586-148.516 
ATOM   4922  P    DG A 240     -32.334 150.169-145.219 
ATOM   4923  OP1  DG A 240     -32.495 150.545-143.797 
ATOM   4924  OP2  DG A 240     -33.401 150.627-146.136 
ATOM   4925  O5'  DG A 240     -30.913 150.677-145.753 
ATOM   4926  C5'  DG A 240     -29.755 149.843-145.558 
ATOM   4927  C4'  DG A 240     -28.921 149.811-146.823 
ATOM   4928  O4'  DG A 240     -29.340 148.758-147.738 
ATOM   4929  C3'  DG A 240     -28.958 151.078-147.677 
ATOM   4930  O3'  DG A 240     -27.669 151.293-148.237 
ATOM   4931  C2'  DG A 240     -29.932 150.753-148.809 
ATOM   4932  C1'  DG A 240     -29.467 149.317-149.036 
ATOM   4933  N9   DG A 240     -30.436 148.487-149.805 
ATOM   4934  C8   DG A 240     -31.813 148.525-149.798 
ATOM   4935  N7   DG A 240     -32.375 147.652-150.599 
ATOM   4936  C5   DG A 240     -31.294 146.990-151.178 
ATOM   4937  C6   DG A 240     -31.270 145.938-152.130 
ATOM   4938  O6   DG A 240     -32.214 145.364-152.667 
ATOM   4939  N1   DG A 240     -29.957 145.563-152.445 
ATOM   4940  C2   DG A 240     -28.817 146.129-151.910 
ATOM   4941  N2   DG A 240     -27.656 145.629-152.341 
ATOM   4942  N3   DG A 240     -28.839 147.116-151.017 
ATOM   4943  C4   DG A 240     -30.106 147.492-150.700 
ATOM   4944  P    DT A 241     -27.104 152.788-148.330 
ATOM   4945  OP1  DT A 241     -26.489 153.167-147.038 
ATOM   4946  OP2  DT A 241     -28.164 153.689-148.834 
ATOM   4947  O5'  DT A 241     -25.964 152.626-149.442 
ATOM   4948  C5'  DT A 241     -25.284 151.362-149.565 
ATOM   4949  C4'  DT A 241     -25.146 150.989-151.028 
ATOM   4950  O4'  DT A 241     -26.298 150.249-151.524 
ATOM   4951  C3'  DT A 241     -25.012 152.159-152.003 
ATOM   4952  O3'  DT A 241     -24.108 151.793-153.039 
ATOM   4953  C2'  DT A 241     -26.405 152.320-152.609 
ATOM   4954  C1'  DT A 241     -26.710 150.833-152.751 
ATOM   4955  N1   DT A 241     -28.156 150.533-152.943 
ATOM   4956  C2   DT A 241     -28.473 149.470-153.754 
ATOM   4957  O2   DT A 241     -27.631 148.783-154.306 
ATOM   4958  N3   DT A 241     -29.824 149.222-153.909 
ATOM   4959  C4   DT A 241     -30.856 149.933-153.333 
ATOM   4960  O4   DT A 241     -32.029 149.617-153.546 
ATOM   4961  C5   DT A 241     -30.425 151.030-152.499 
ATOM   4962  C7   DT A 241     -31.487 151.856-151.834 
ATOM   4963  C6   DT A 241     -29.119 151.293-152.331 
ATOM   4964  P    DG A 242     -23.075 152.885-153.590 
ATOM   4965  OP1  DG A 242     -21.884 152.927-152.713 
ATOM   4966  OP2  DG A 242     -23.776 154.171-153.796 
ATOM   4967  O5'  DG A 242     -22.678 152.258-155.007 
ATOM   4968  C5'  DG A 242     -22.696 150.827-155.167 
ATOM   4969  C4'  DG A 242     -23.344 150.460-156.488 
ATOM   4970  O4'  DG A 242     -24.789 150.317-156.377 
ATOM   4971  C3'  DG A 242     -23.160 151.469-157.621 
ATOM   4972  O3'  DG A 242     -23.007 150.763-158.846 
ATOM   4973  C2'  DG A 242     -24.476 152.244-157.668 
ATOM   4974  C1'  DG A 242     -25.394 151.047-157.432 
ATOM   4975  N9   DG A 242     -26.771 151.422-157.006 
ATOM   4976  C8   DG A 242     -27.183 152.475-156.218 
ATOM   4977  N7   DG A 242     -28.478 152.525-156.030 
ATOM   4978  C5   DG A 242     -28.960 151.430-156.744 
ATOM   4979  C6   DG A 242     -30.289 150.963-156.916 
ATOM   4980  O6   DG A 242     -31.332 151.429-156.465 
ATOM   4981  N1   DG A 242     -30.329 149.815-157.719 
ATOM   4982  C2   DG A 242     -29.229 149.198-158.282 
ATOM   4983  N2   DG A 242     -29.478 148.112-159.016 
ATOM   4984  N3   DG A 242     -27.982 149.636-158.120 
ATOM   4985  C4   DG A 242     -27.926 150.750-157.343 
ATOM   4986  P    DT A 243     -21.949 151.296-159.923 
ATOM   4987  OP1  DT A 243     -20.600 150.789-159.585 
ATOM   4988  OP2  DT A 243     -22.076 152.764-160.058 
ATOM   4989  O5'  DT A 243     -22.472 150.586-161.257 
ATOM   4990  C5'  DT A 243     -23.140 149.314-161.157 
ATOM   4991  C4'  DT A 243     -24.365 149.299-162.050 
ATOM   4992  O4'  DT A 243     -25.550 149.807-161.375 
ATOM   4993  C3'  DT A 243     -24.272 150.146-163.319 
ATOM   4994  O3'  DT A 243     -24.947 149.470-164.374 
ATOM   4995  C2'  DT A 243     -25.044 151.423-162.990 
ATOM   4996  C1'  DT A 243     -26.181 150.751-162.227 
ATOM   4997  N1   DT A 243     -26.968 151.688-161.378 
ATOM   4998  C2   DT A 243     -28.313 151.438-161.252 
ATOM   4999  O2   DT A 243     -28.868 150.500-161.798 
ATOM   5000  N3   DT A 243     -29.011 152.328-160.458 
ATOM   5001  C4   DT A 243     -28.486 153.419-159.796 
ATOM   5002  O4   DT A 243     -29.211 154.145-159.113 
ATOM   5003  C5   DT A 243     -27.067 153.599-159.989 
ATOM   5004  C7   DT A 243     -26.416 154.764-159.303 
ATOM   5005  C6   DT A 243     -26.364 152.749-160.756 
ATOM   5006  P    DA A 244     -24.316 149.501-165.845 
ATOM   5007  OP1  DA A 244     -23.289 148.443-165.966 
ATOM   5008  OP2  DA A 244     -23.873 150.876-166.165 
ATOM   5009  O5'  DA A 244     -25.587 149.123-166.741 
ATOM   5010  C5'  DA A 244     -26.608 148.276-166.182 
ATOM   5011  C4'  DA A 244     -27.979 148.823-166.526 
ATOM   5012  O4'  DA A 244     -28.454 149.789-165.545 
ATOM   5013  C3'  DA A 244     -28.085 149.566-167.857 
ATOM   5014  O3'  DA A 244     -29.348 149.279-168.446 
ATOM   5015  C2'  DA A 244     -28.051 151.047-167.477 
ATOM   5016  C1'  DA A 244     -28.933 150.931-166.238 
ATOM   5017  N9   DA A 244     -28.836 152.103-165.323 
ATOM   5018  C8   DA A 244     -27.745 152.878-165.051 
ATOM   5019  N7   DA A 244     -27.978 153.832-164.204 
ATOM   5020  C5   DA A 244     -29.322 153.681-163.890 
ATOM   5021  C6   DA A 244     -30.181 154.392-163.037 
ATOM   5022  N6   DA A 244     -29.794 155.448-162.309 
ATOM   5023  N1   DA A 244     -31.460 153.976-162.959 
ATOM   5024  C2   DA A 244     -31.838 152.925-163.685 
ATOM   5025  N3   DA A 244     -31.130 152.188-164.511 
ATOM   5026  C4   DA A 244     -29.856 152.625-164.571 
ATOM   5027  P    DT A 245     -29.434 149.059-170.029 
ATOM   5028  OP1  DT A 245     -29.084 147.657-170.354 
ATOM   5029  OP2  DT A 245     -28.645 150.102-170.719 
ATOM   5030  O5'  DT A 245     -30.993 149.300-170.297 
ATOM   5031  C5'  DT A 245     -31.937 148.981-169.258 
ATOM   5032  C4'  DT A 245     -32.970 150.085-169.140 
ATOM   5033  O4'  DT A 245     -32.551 151.142-168.229 
ATOM   5034  C3'  DT A 245     -33.303 150.825-170.435 
ATOM   5035  O3'  DT A 245     -34.691 151.139-170.441 
ATOM   5036  C2'  DT A 245     -32.511 152.129-170.351 
ATOM   5037  C1'  DT A 245     -32.760 152.392-168.868 
ATOM   5038  N1   DT A 245     -31.821 153.380-168.269 
ATOM   5039  C2   DT A 245     -32.320 154.202-167.288 
ATOM   5040  O2   DT A 245     -33.475 154.150-166.903 
ATOM   5041  N3   DT A 245     -31.420 155.106-166.757 
ATOM   5042  C4   DT A 245     -30.095 155.250-167.117 
ATOM   5043  O4   DT A 245     -29.387 156.097-166.569 
ATOM   5044  C5   DT A 245     -29.665 154.343-168.154 
ATOM   5045  C7   DT A 245     -28.236 154.435-168.605 
ATOM   5046  C6   DT A 245     -30.518 153.455-168.689 
ATOM   5047  P    DG A 246     -35.509 151.010-171.812 
ATOM   5048  OP1  DG A 246     -35.934 149.606-172.006 
ATOM   5049  OP2  DG A 246     -34.727 151.610-172.915 
ATOM   5050  O5'  DG A 246     -36.788 151.922-171.502 
ATOM   5051  C5'  DG A 246     -37.253 152.033-170.145 
ATOM   5052  C4'  DG A 246     -37.591 153.477-169.829 
ATOM   5053  O4'  DG A 246     -36.439 154.221-169.337 
ATOM   5054  C3'  DG A 246     -38.096 154.315-171.003 
ATOM   5055  O3'  DG A 246     -39.097 155.210-170.534 
ATOM   5056  C2'  DG A 246     -36.883 155.131-171.447 
ATOM   5057  C1'  DG A 246     -36.361 155.447-170.048 
ATOM   5058  N9   DG A 246     -34.944 155.906-170.026 
ATOM   5059  C8   DG A 246     -33.893 155.523-170.831 
ATOM   5060  N7   DG A 246     -32.760 156.122-170.549 
ATOM   5061  C5   DG A 246     -33.085 156.961-169.484 
ATOM   5062  C6   DG A 246     -32.272 157.862-168.749 
ATOM   5063  O6   DG A 246     -31.077 158.108-168.889 
ATOM   5064  N1   DG A 246     -33.006 158.516-167.749 
ATOM   5065  C2   DG A 246     -34.349 158.324-167.494 
ATOM   5066  N2   DG A 246     -34.864 159.044-166.495 
ATOM   5067  N3   DG A 246     -35.112 157.478-168.184 
ATOM   5068  C4   DG A 246     -34.415 156.836-169.157 
ATOM   5069  P    DC A 247     -40.382 155.485-171.447 
ATOM   5070  OP1  DC A 247     -41.384 154.417-171.227 
ATOM   5071  OP2  DC A 247     -39.959 155.699-172.848 
ATOM   5072  O5'  DC A 247     -40.918 156.861-170.832 
ATOM   5073  C5'  DC A 247     -40.687 157.139-169.438 
ATOM   5074  C4'  DC A 247     -40.238 158.576-169.265 
ATOM   5075  O4'  DC A 247     -38.794 158.724-169.380 
ATOM   5076  C3'  DC A 247     -40.793 159.574-170.280 
ATOM   5077  O3'  DC A 247     -41.043 160.810-169.622 
ATOM   5078  C2'  DC A 247     -39.656 159.780-171.282 
ATOM   5079  C1'  DC A 247     -38.523 159.803-170.261 
ATOM   5080  N1   DC A 247     -37.175 159.587-170.857 
ATOM   5081  C2   DC A 247     -36.097 160.261-170.288 
ATOM   5082  O2   DC A 247     -36.302 161.003-169.321 
ATOM   5083  N3   DC A 247     -34.861 160.078-170.818 
ATOM   5084  C4   DC A 247     -34.681 159.264-171.866 
ATOM   5085  N4   DC A 247     -33.455 159.119-172.346 
ATOM   5086  C5   DC A 247     -35.776 158.563-172.466 
ATOM   5087  C6   DC A 247     -37.004 158.759-171.923 
ATOM   5088  P    DC A 248     -42.354 161.644-170.009 
ATOM   5089  OP1  DC A 248     -43.514 161.126-169.249 
ATOM   5090  OP2  DC A 248     -42.505 161.677-171.480 
ATOM   5091  O5'  DC A 248     -41.969 163.103-169.476 
ATOM   5092  C5'  DC A 248     -41.088 163.223-168.342 
ATOM   5093  C4'  DC A 248     -40.062 164.309-168.596 
ATOM   5094  O4'  DC A 248     -38.876 163.805-169.276 
ATOM   5095  C3'  DC A 248     -40.525 165.470-169.476 
ATOM   5096  O3'  DC A 248     -39.948 166.675-168.989 
ATOM   5097  C2'  DC A 248     -39.935 165.170-170.854 
ATOM   5098  C1'  DC A 248     -38.580 164.670-170.361 
ATOM   5099  N1   DC A 248     -37.823 163.892-171.380 
ATOM   5100  C2   DC A 248     -36.434 164.008-171.386 
ATOM   5101  O2   DC A 248     -35.894 164.745-170.552 
ATOM   5102  N3   DC A 248     -35.725 163.307-172.307 
ATOM   5103  C4   DC A 248     -36.348 162.519-173.193 
ATOM   5104  N4   DC A 248     -35.611 161.856-174.072 
ATOM   5105  C5   DC A 248     -37.775 162.387-173.205 
ATOM   5106  C6   DC A 248     -38.466 163.095-172.276 
ATOM   5107  P    DG A 249     -40.831 168.010-168.981 
ATOM   5108  OP1  DG A 249     -41.670 168.043-167.762 
ATOM   5109  OP2  DG A 249     -41.551 168.136-170.268 
ATOM   5110  O5'  DG A 249     -39.699 169.137-168.887 
ATOM   5111  C5'  DG A 249     -38.465 168.831-168.212 
ATOM   5112  C4'  DG A 249     -37.291 169.356-169.015 
ATOM   5113  O4'  DG A 249     -36.818 168.394-170.000 
ATOM   5114  C3'  DG A 249     -37.557 170.620-169.833 
ATOM   5115  O3'  DG A 249     -36.392 171.435-169.812 
ATOM   5116  C2'  DG A 249     -37.772 170.118-171.261 
ATOM   5117  C1'  DG A 249     -36.673 169.060-171.245 
ATOM   5118  N9   DG A 249     -36.800 168.048-172.329 
ATOM   5119  C8   DG A 249     -37.938 167.516-172.896 
ATOM   5120  N7   DG A 249     -37.704 166.637-173.840 
ATOM   5121  C5   DG A 249     -36.312 166.583-173.905 
ATOM   5122  C6   DG A 249     -35.465 165.809-174.739 
ATOM   5123  O6   DG A 249     -35.773 164.998-175.607 
ATOM   5124  N1   DG A 249     -34.112 166.064-174.473 
ATOM   5125  C2   DG A 249     -33.640 166.949-173.524 
ATOM   5126  N2   DG A 249     -32.312 167.049-173.423 
ATOM   5127  N3   DG A 249     -34.436 167.675-172.741 
ATOM   5128  C4   DG A 249     -35.751 167.440-172.987 
ATOM   5129  P    DT A 250     -36.558 173.023-169.692 
ATOM   5130  OP1  DT A 250     -36.719 173.399-168.269 
ATOM   5131  OP2  DT A 250     -37.625 173.481-170.608 
ATOM   5132  O5'  DT A 250     -35.137 173.530-170.226 
ATOM   5133  C5'  DT A 250     -33.980 172.697-170.031 
ATOM   5134  C4'  DT A 250     -33.145 172.665-171.295 
ATOM   5135  O4'  DT A 250     -33.564 171.612-172.211 
ATOM   5136  C3'  DT A 250     -33.183 173.932-172.150 
ATOM   5137  O3'  DT A 250     -31.894 174.147-172.710 
ATOM   5138  C2'  DT A 250     -34.157 173.607-173.282 
ATOM   5139  C1'  DT A 250     -33.691 172.171-173.509 
ATOM   5140  N1   DT A 250     -34.660 171.341-174.278 
ATOM   5141  C2   DT A 250     -34.138 170.394-175.126 
ATOM   5142  O2   DT A 250     -32.940 170.217-175.264 
ATOM   5143  N3   DT A 250     -35.066 169.645-175.822 
ATOM   5144  C4   DT A 250     -36.438 169.762-175.743 
ATOM   5145  O4   DT A 250     -37.170 169.033-176.417 
ATOM   5146  C5   DT A 250     -36.891 170.783-174.827 
ATOM   5147  C7   DT A 250     -38.372 170.976-174.680 
ATOM   5148  C6   DT A 250     -36.010 171.526-174.137 
ATOM   5149  P    DT A 251     -31.328 175.642-172.803 
ATOM   5150  OP1  DT A 251     -30.713 176.021-171.511 
ATOM   5151  OP2  DT A 251     -32.388 176.543-173.307 
ATOM   5152  O5'  DT A 251     -30.188 175.479-173.915 
ATOM   5153  C5'  DT A 251     -29.508 174.216-174.038 
ATOM   5154  C4'  DT A 251     -29.370 173.843-175.501 
ATOM   5155  O4'  DT A 251     -30.522 173.103-175.997 
ATOM   5156  C3'  DT A 251     -29.236 175.013-176.476 
ATOM   5157  O3'  DT A 251     -28.333 174.647-177.512 
ATOM   5158  C2'  DT A 251     -30.630 175.174-177.081 
ATOM   5159  C1'  DT A 251     -30.934 173.687-177.224 
ATOM   5160  N1   DT A 251     -32.380 173.387-177.416 
ATOM   5161  C2   DT A 251     -32.697 172.324-178.227 
ATOM   5162  O2   DT A 251     -31.855 171.637-178.779 
ATOM   5163  N3   DT A 251     -34.048 172.076-178.382 
ATOM   5164  C4   DT A 251     -35.081 172.787-177.806 
ATOM   5165  O4   DT A 251     -36.253 172.471-178.019 
ATOM   5166  C5   DT A 251     -34.650 173.884-176.972 
ATOM   5167  C7   DT A 251     -35.711 174.710-176.307 
ATOM   5168  C6   DT A 251     -33.343 174.147-176.804 
ATOM   5169  P    DA A 252     -27.299 175.739-178.063 
ATOM   5170  OP1  DA A 252     -26.108 175.781-177.185 
ATOM   5171  OP2  DA A 252     -28.000 177.025-178.268 
ATOM   5172  O5'  DA A 252     -26.902 175.112-179.480 
ATOM   5173  C5'  DA A 252     -26.920 173.681-179.639 
ATOM   5174  C4'  DA A 252     -27.568 173.314-180.960 
ATOM   5175  O4'  DA A 252     -29.013 173.171-180.849 
ATOM   5176  C3'  DA A 252     -27.384 174.323-182.094 
ATOM   5177  O3'  DA A 252     -27.231 173.617-183.319 
ATOM   5178  C2'  DA A 252     -28.701 175.098-182.140 
ATOM   5179  C1'  DA A 252     -29.618 173.901-181.905 
ATOM   5180  N9   DA A 252     -30.995 174.276-181.479 
ATOM   5181  C8   DA A 252     -31.385 175.324-180.696 
ATOM   5182  N7   DA A 252     -32.666 175.387-180.502 
ATOM   5183  C5   DA A 252     -33.164 174.300-181.207 
ATOM   5184  C6   DA A 252     -34.467 173.811-181.398 
ATOM   5185  N6   DA A 252     -35.557 174.384-180.866 
ATOM   5186  N1   DA A 252     -34.610 172.709-182.157 
ATOM   5187  C2   DA A 252     -33.523 172.145-182.681 
ATOM   5188  N3   DA A 252     -32.264 172.509-182.573 
ATOM   5189  C4   DA A 252     -32.149 173.614-181.809 
ATOM   5190  P    DA A 253     -26.174 174.150-184.395 
ATOM   5191  OP1  DA A 253     -24.824 173.643-184.058 
ATOM   5192  OP2  DA A 253     -26.300 175.618-184.531 
ATOM   5193  O5'  DA A 253     -26.696 173.440-185.730 
ATOM   5194  C5'  DA A 253     -27.364 172.168-185.629 
ATOM   5195  C4'  DA A 253     -28.589 172.153-186.523 
ATOM   5196  O4'  DA A 253     -29.774 172.661-185.848 
ATOM   5197  C3'  DA A 253     -28.497 173.000-187.792 
ATOM   5198  O3'  DA A 253     -29.171 172.324-188.846 
ATOM   5199  C2'  DA A 253     -29.268 174.277-187.463 
ATOM   5200  C1'  DA A 253     -30.405 173.605-186.700 
ATOM   5201  N9   DA A 253     -31.192 174.542-185.850 
ATOM   5202  C8   DA A 253     -30.754 175.639-185.165 
ATOM   5203  N7   DA A 253     -31.687 176.257-184.512 
ATOM   5204  C5   DA A 253     -32.831 175.518-184.782 
ATOM   5205  C6   DA A 253     -34.168 175.660-184.377 
ATOM   5206  N6   DA A 253     -34.599 176.645-183.575 
ATOM   5207  N1   DA A 253     -35.052 174.750-184.828 
ATOM   5208  C2   DA A 253     -34.619 173.774-185.625 
ATOM   5209  N3   DA A 253     -33.402 173.541-186.067 
ATOM   5210  C4   DA A 253     -32.537 174.466-185.601 
ATOM   5211  P    DC A 254     -28.541 172.355-190.317 
ATOM   5212  OP1  DC A 254     -27.513 171.297-190.439 
ATOM   5213  OP2  DC A 254     -28.097 173.730-190.638 
ATOM   5214  O5'  DC A 254     -29.811 171.977-191.214 
ATOM   5215  C5'  DC A 254     -30.832 171.130-190.655 
ATOM   5216  C4'  DC A 254     -32.203 171.677-190.998 
ATOM   5217  O4'  DC A 254     -32.678 172.643-190.018 
ATOM   5218  C3'  DC A 254     -32.309 172.420-192.330 
ATOM   5219  O3'  DC A 254     -33.572 172.133-192.919 
ATOM   5220  C2'  DC A 254     -32.275 173.901-191.950 
ATOM   5221  C1'  DC A 254     -33.157 173.785-190.711 
ATOM   5222  N1   DC A 254     -33.060 174.957-189.796 
ATOM   5223  C2   DC A 254     -34.209 175.343-189.111 
ATOM   5224  O2   DC A 254     -35.252 174.704-189.289 
ATOM   5225  N3   DC A 254     -34.141 176.408-188.273 
ATOM   5226  C4   DC A 254     -32.991 177.074-188.107 
ATOM   5227  N4   DC A 254     -32.976 178.107-187.278 
ATOM   5228  C5   DC A 254     -31.798 176.694-188.802 
ATOM   5229  C6   DC A 254     -31.887 175.626-189.636 
ATOM   5230  P    DA A 255     -33.659 171.913-194.501 
ATOM   5231  OP1  DA A 255     -33.308 170.511-194.827 
ATOM   5232  OP2  DA A 255     -32.869 172.956-195.191 
ATOM   5233  O5'  DA A 255     -35.217 172.153-194.770 
ATOM   5234  C5'  DA A 255     -36.162 171.835-193.731 
ATOM   5235  C4'  DA A 255     -37.194 172.939-193.613 
ATOM   5236  O4'  DA A 255     -36.776 173.996-192.702 
ATOM   5237  C3'  DA A 255     -37.528 173.679-194.908 
ATOM   5238  O3'  DA A 255     -38.916 173.993-194.914 
ATOM   5239  C2'  DA A 255     -36.736 174.983-194.824 
ATOM   5240  C1'  DA A 255     -36.984 175.246-193.341 
ATOM   5241  N9   DA A 255     -36.045 176.234-192.742 
ATOM   5242  C8   DA A 255     -34.728 176.441-193.039 
ATOM   5243  N7   DA A 255     -34.175 177.383-192.340 
ATOM   5244  C5   DA A 255     -35.198 177.835-191.519 
ATOM   5245  C6   DA A 255     -35.250 178.836-190.534 
ATOM   5246  N6   DA A 255     -34.199 179.597-190.196 
ATOM   5247  N1   DA A 255     -36.425 179.026-189.907 
ATOM   5248  C2   DA A 255     -37.465 178.267-190.246 
ATOM   5249  N3   DA A 255     -37.536 177.308-191.145 
ATOM   5250  C4   DA A 255     -36.347 177.138-191.757 
ATOM   5251  P    DA A 256     -39.733 173.864-196.285 
ATOM   5252  OP1  DA A 256     -40.158 172.460-196.479 
ATOM   5253  OP2  DA A 256     -38.951 174.464-197.387 
ATOM   5254  O5'  DA A 256     -41.012 174.776-195.975 
ATOM   5255  C5'  DA A 256     -41.478 174.887-194.618 
ATOM   5256  C4'  DA A 256     -41.815 176.331-194.301 
ATOM   5257  O4'  DA A 256     -40.664 177.075-193.810 
ATOM   5258  C3'  DA A 256     -42.320 177.169-195.476 
ATOM   5259  O3'  DA A 256     -43.321 178.064-195.007 
ATOM   5260  C2'  DA A 256     -41.107 177.985-195.920 
ATOM   5261  C1'  DA A 256     -40.585 178.301-194.521 
ATOM   5262  N9   DA A 256     -39.168 178.759-194.499 
ATOM   5263  C8   DA A 256     -38.138 178.369-195.305 
ATOM   5264  N7   DA A 256     -37.012 178.954-195.038 
ATOM   5265  C5   DA A 256     -37.316 179.795-193.977 
ATOM   5266  C6   DA A 256     -36.539 180.695-193.229 
ATOM   5267  N6   DA A 256     -35.234 180.906-193.449 
ATOM   5268  N1   DA A 256     -37.155 181.374-192.243 
ATOM   5269  C2   DA A 256     -38.453 181.160-192.029 
ATOM   5270  N3   DA A 256     -39.275 180.350-192.658 
ATOM   5271  C4   DA A 256     -38.635 179.683-193.640 
ATOM   5272  P    DC A 257     -44.606 178.339-195.920 
ATOM   5273  OP1  DC A 257     -45.608 177.271-195.700 
ATOM   5274  OP2  DC A 257     -44.183 178.552-197.321 
ATOM   5275  O5'  DC A 257     -45.143 179.715-195.305 
ATOM   5276  C5'  DC A 257     -44.911 179.993-193.911 
ATOM   5277  C4'  DC A 257     -44.462 181.430-193.737 
ATOM   5278  O4'  DC A 257     -43.018 181.578-193.853 
ATOM   5279  C3'  DC A 257     -45.017 182.428-194.753 
ATOM   5280  O3'  DC A 257     -45.267 183.664-194.095 
ATOM   5281  C2'  DC A 257     -43.880 182.633-195.755 
ATOM   5282  C1'  DC A 257     -42.747 182.657-194.734 
ATOM   5283  N1   DC A 257     -41.399 182.441-195.330 
ATOM   5284  C2   DC A 257     -40.321 183.115-194.761 
ATOM   5285  O2   DC A 257     -40.526 183.857-193.794 
ATOM   5286  N3   DC A 257     -39.085 182.932-195.291 
ATOM   5287  C4   DC A 257     -38.905 182.118-196.339 
ATOM   5288  N4   DC A 257     -37.680 181.973-196.819 
ATOM   5289  C5   DC A 257     -40.000 181.416-196.939 
ATOM   5290  C6   DC A 257     -41.228 181.613-196.396 
ATOM   5291  P    DA A 258     -46.578 184.498-194.482 
ATOM   5292  OP1  DA A 258     -47.738 183.980-193.721 
ATOM   5293  OP2  DA A 258     -46.729 184.531-195.953 
ATOM   5294  O5'  DA A 258     -46.193 185.957-193.948 
ATOM   5295  C5'  DA A 258     -45.313 186.077-192.815 
ATOM   5296  C4'  DA A 258     -44.286 187.163-193.069 
ATOM   5297  O4'  DA A 258     -43.100 186.659-193.748 
ATOM   5298  C3'  DA A 258     -44.749 188.323-193.949 
ATOM   5299  O3'  DA A 258     -44.172 189.529-193.462 
ATOM   5300  C2'  DA A 258     -44.159 188.024-195.327 
ATOM   5301  C1'  DA A 258     -42.804 187.524-194.834 
ATOM   5302  N9   DA A 258     -42.047 186.746-195.853 
ATOM   5303  C8   DA A 258     -42.533 185.908-196.815 
ATOM   5304  N7   DA A 258     -41.614 185.372-197.559 
ATOM   5305  C5   DA A 258     -40.431 185.893-197.054 
ATOM   5306  C6   DA A 258     -39.086 185.710-197.415 
ATOM   5307  N6   DA A 258     -38.691 184.914-198.418 
ATOM   5308  N1   DA A 258     -38.158 186.379-196.705 
ATOM   5309  C2   DA A 258     -38.557 187.168-195.709 
ATOM   5310  N3   DA A 258     -39.775 187.416-195.283 
ATOM   5311  C4   DA A 258     -40.685 186.735-196.010 
ATOM   5312  P    DA A 259     -45.056 190.864-193.454 
ATOM   5313  OP1  DA A 259     -45.894 190.897-192.234 
ATOM   5314  OP2  DA A 259     -45.775 190.990-194.741 
ATOM   5315  O5'  DA A 259     -43.924 191.991-193.360 
ATOM   5316  C5'  DA A 259     -42.689 191.685-192.685 
ATOM   5317  C4'  DA A 259     -41.515 192.210-193.488 
ATOM   5318  O4'  DA A 259     -41.042 191.248-194.473 
ATOM   5319  C3'  DA A 259     -41.781 193.473-194.306 
ATOM   5320  O3'  DA A 259     -40.616 194.289-194.284 
ATOM   5321  C2'  DA A 259     -41.997 192.972-195.734 
ATOM   5322  C1'  DA A 259     -40.898 191.914-195.717 
ATOM   5323  N9   DA A 259     -41.024 190.902-196.802 
ATOM   5324  C8   DA A 259     -42.162 190.385-197.352 
ATOM   5325  N7   DA A 259     -41.945 189.514-198.288 
ATOM   5326  C5   DA A 259     -40.561 189.447-198.367 
ATOM   5327  C6   DA A 259     -39.693 188.695-199.177 
ATOM   5328  N6   DA A 259     -40.116 187.827-200.106 
ATOM   5329  N1   DA A 259     -38.371 188.870-198.996 
ATOM   5330  C2   DA A 259     -37.957 189.734-198.071 
ATOM   5331  N3   DA A 259     -38.668 190.487-197.260 
ATOM   5332  C4   DA A 259     -39.988 190.293-197.461 
ATOM   5333  P    DG A 260     -40.782 195.877-194.164 
ATOM   5334  OP1  DG A 260     -40.943 196.253-192.742 
ATOM   5335  OP2  DG A 260     -41.850 196.335-195.081 
ATOM   5336  O5'  DG A 260     -39.362 196.384-194.699 
ATOM   5337  C5'  DG A 260     -38.204 195.551-194.503 
ATOM   5338  C4'  DG A 260     -37.370 195.519-195.768 
ATOM   5339  O4'  DG A 260     -37.789 194.466-196.683 
ATOM   5340  C3'  DG A 260     -37.407 196.786-196.622 
ATOM   5341  O3'  DG A 260     -36.118 197.001-197.183 
ATOM   5342  C2'  DG A 260     -38.381 196.461-197.755 
ATOM   5343  C1'  DG A 260     -37.915 195.025-197.982 
ATOM   5344  N9   DG A 260     -38.884 194.195-198.751 
ATOM   5345  C8   DG A 260     -40.262 194.233-198.744 
ATOM   5346  N7   DG A 260     -40.823 193.360-199.545 
ATOM   5347  C5   DG A 260     -39.742 192.698-200.123 
ATOM   5348  C6   DG A 260     -39.718 191.646-201.076 
ATOM   5349  O6   DG A 260     -40.662 191.072-201.612 
ATOM   5350  N1   DG A 260     -38.405 191.271-201.391 
ATOM   5351  C2   DG A 260     -37.265 191.837-200.856 
ATOM   5352  N2   DG A 260     -36.104 191.336-201.286 
ATOM   5353  N3   DG A 260     -37.288 192.824-199.962 
ATOM   5354  C4   DG A 260     -38.555 193.200-199.646 
ATOM   5355  P    DC A 261     -35.552 198.496-197.276 
ATOM   5356  OP1  DC A 261     -34.937 198.875-195.984 
ATOM   5357  OP2  DC A 261     -36.612 199.397-197.780 
ATOM   5358  O5'  DC A 261     -34.412 198.333-198.387 
ATOM   5359  C5'  DC A 261     -33.733 197.070-198.511 
ATOM   5360  C4'  DC A 261     -33.594 196.697-199.974 
ATOM   5361  O4'  DC A 261     -34.746 195.957-200.470 
ATOM   5362  C3'  DC A 261     -33.460 197.867-200.948 
ATOM   5363  O3'  DC A 261     -32.557 197.501-201.985 
ATOM   5364  C2'  DC A 261     -34.854 198.028-201.554 
ATOM   5365  C1'  DC A 261     -35.158 196.541-201.697 
ATOM   5366  N1   DC A 261     -36.605 196.241-201.889 
ATOM   5367  C2   DC A 261     -36.942 195.167-202.708 
ATOM   5368  O2   DC A 261     -36.037 194.512-203.237 
ATOM   5369  N3   DC A 261     -38.255 194.877-202.896 
ATOM   5370  C4   DC A 261     -39.208 195.611-202.304 
ATOM   5371  N4   DC A 261     -40.474 195.288-202.520 
ATOM   5372  C5   DC A 261     -38.882 196.720-201.459 
ATOM   5373  C6   DC A 261     -37.564 196.993-201.283 
ATOM   5374  P    DA A 262     -31.524 198.593-202.536 
ATOM   5375  OP1  DA A 262     -30.333 198.635-201.658 
ATOM   5376  OP2  DA A 262     -32.224 199.879-202.741 
ATOM   5377  O5'  DA A 262     -31.126 197.966-203.952 
ATOM   5378  C5'  DA A 262     -31.144 196.534-204.112 
ATOM   5379  C4'  DA A 262     -31.792 196.168-205.433 
ATOM   5380  O4'  DA A 262     -33.237 196.024-205.322 
ATOM   5381  C3'  DA A 262     -31.608 197.177-206.566 
ATOM   5382  O3'  DA A 262     -31.455 196.471-207.792 
ATOM   5383  C2'  DA A 262     -32.925 197.952-206.613 
ATOM   5384  C1'  DA A 262     -33.842 196.755-206.378 
ATOM   5385  N9   DA A 262     -35.219 197.130-205.952 
ATOM   5386  C8   DA A 262     -35.609 198.178-205.169 
ATOM   5387  N7   DA A 262     -36.890 198.241-204.974 
ATOM   5388  C5   DA A 262     -37.388 197.154-205.680 
ATOM   5389  C6   DA A 262     -38.691 196.665-205.870 
ATOM   5390  N6   DA A 262     -39.781 197.238-205.339 
ATOM   5391  N1   DA A 262     -38.835 195.563-206.629 
ATOM   5392  C2   DA A 262     -37.747 194.999-207.154 
ATOM   5393  N3   DA A 262     -36.488 195.363-207.046 
ATOM   5394  C4   DA A 262     -36.373 196.468-206.282 
ATOM   5395  P    DT A 263     -30.398 197.004-208.868 
ATOM   5396  OP1  DT A 263     -29.048 196.497-208.530 
ATOM   5397  OP2  DT A 263     -30.524 198.472-209.003 
ATOM   5398  O5'  DT A 263     -30.920 196.294-210.203 
ATOM   5399  C5'  DT A 263     -31.588 195.022-210.102 
ATOM   5400  C4'  DT A 263     -32.813 195.007-210.996 
ATOM   5401  O4'  DT A 263     -33.999 195.515-210.321 
ATOM   5402  C3'  DT A 263     -32.721 195.854-212.265 
ATOM   5403  O3'  DT A 263     -33.395 195.177-213.319 
ATOM   5404  C2'  DT A 263     -33.492 197.131-211.936 
ATOM   5405  C1'  DT A 263     -34.629 196.459-211.173 
ATOM   5406  N1   DT A 263     -35.417 197.396-210.323 
ATOM   5407  C2   DT A 263     -36.762 197.146-210.198 
ATOM   5408  O2   DT A 263     -37.316 196.208-210.744 
ATOM   5409  N3   DT A 263     -37.459 198.036-209.404 
ATOM   5410  C4   DT A 263     -36.935 199.127-208.741 
ATOM   5411  O4   DT A 263     -37.659 199.853-208.058 
ATOM   5412  C5   DT A 263     -35.515 199.307-208.935 
ATOM   5413  C7   DT A 263     -34.864 200.472-208.248 
ATOM   5414  C6   DT A 263     -34.813 198.457-209.702 
ATOM   5415  P    DT A 264     -32.765 195.209-214.790 
ATOM   5416  OP1  DT A 264     -31.737 194.151-214.912 
ATOM   5417  OP2  DT A 264     -32.322 196.584-215.111 
ATOM   5418  O5'  DT A 264     -34.035 194.831-215.686 
ATOM   5419  C5'  DT A 264     -35.056 193.984-215.128 
ATOM   5420  C4'  DT A 264     -36.428 194.531-215.471 
ATOM   5421  O4'  DT A 264     -36.903 195.497-214.491 
ATOM   5422  C3'  DT A 264     -36.534 195.274-216.803 
ATOM   5423  O3'  DT A 264     -37.797 194.987-217.391 
ATOM   5424  C2'  DT A 264     -36.499 196.755-216.423 
ATOM   5425  C1'  DT A 264     -37.382 196.639-215.184 
ATOM   5426  N1   DT A 264     -37.284 197.811-214.268 
ATOM   5427  C2   DT A 264     -38.426 198.179-213.600 
ATOM   5428  O2   DT A 264     -39.488 197.594-213.729 
ATOM   5429  N3   DT A 264     -38.298 199.269-212.761 
ATOM   5430  C4   DT A 264     -37.149 200.002-212.541 
ATOM   5431  O4   DT A 264     -37.157 200.960-211.765 
ATOM   5432  C5   DT A 264     -36.003 199.539-213.287 
ATOM   5433  C7   DT A 264     -34.712 200.281-213.107 
ATOM   5434  C6   DT A 264     -36.100 198.482-214.110 
ATOM   5435  P    DC A 265     -37.883 194.767-218.974 
ATOM   5436  OP1  DC A 265     -37.532 193.365-219.299 
ATOM   5437  OP2  DC A 265     -37.093 195.810-219.664 
ATOM   5438  O5'  DC A 265     -39.441 195.007-219.243 
ATOM   5439  C5'  DC A 265     -40.386 194.689-218.203 
ATOM   5440  C4'  DC A 265     -41.418 195.793-218.086 
ATOM   5441  O4'  DC A 265     -41.000 196.850-217.175 
ATOM   5442  C3'  DC A 265     -41.752 196.533-219.381 
ATOM   5443  O3'  DC A 265     -43.140 196.847-219.387 
ATOM   5444  C2'  DC A 265     -40.960 197.837-219.296 
ATOM   5445  C1'  DC A 265     -41.208 198.100-217.814 
ATOM   5446  N1   DC A 265     -40.269 199.088-217.215 
ATOM   5447  C2   DC A 265     -40.759 199.929-216.219 
ATOM   5448  O2   DC A 265     -41.943 199.821-215.877 
ATOM   5449  N3   DC A 265     -39.919 200.837-215.661 
ATOM   5450  C4   DC A 265     -38.644 200.922-216.059 
ATOM   5451  N4   DC A 265     -37.864 201.825-215.483 
ATOM   5452  C5   DC A 265     -38.119 200.067-217.082 
ATOM   5453  C6   DC A 265     -38.975 199.166-217.628 
ATOM   5454  P    DT A 266     -43.958 196.718-220.757 
ATOM   5455  OP1  DT A 266     -44.382 195.314-220.952 
ATOM   5456  OP2  DT A 266     -43.175 197.318-221.860 
ATOM   5457  O5'  DT A 266     -45.236 197.630-220.448 
ATOM   5458  C5'  DT A 266     -45.702 197.741-219.090 
ATOM   5459  C4'  DT A 266     -46.039 199.185-218.774 
ATOM   5460  O4'  DT A 266     -44.888 199.929-218.283 
ATOM   5461  C3'  DT A 266     -46.544 200.023-219.949 
ATOM   5462  O3'  DT A 266     -47.546 200.918-219.479 
ATOM   5463  C2'  DT A 266     -45.331 200.839-220.393 
ATOM   5464  C1'  DT A 266     -44.809 201.155-218.994 
ATOM   5465  N1   DT A 266     -43.392 201.613-218.971 
ATOM   5466  C2   DT A 266     -43.053 202.552-218.027 
ATOM   5467  O2   DT A 266     -43.853 203.008-217.229 
ATOM   5468  N3   DT A 266     -41.732 202.953-218.038 
ATOM   5469  C4   DT A 266     -40.746 202.504-218.893 
ATOM   5470  O4   DT A 266     -39.596 202.938-218.807 
ATOM   5471  C5   DT A 266     -41.199 201.521-219.849 
ATOM   5472  C7   DT A 266     -40.189 200.980-220.818 
ATOM   5473  C6   DT A 266     -42.478 201.113-219.861 
ATOM   5474  P    DA A 267     -48.830 201.193-220.392 
ATOM   5475  OP1  DA A 267     -49.832 200.125-220.173 
ATOM   5476  OP2  DA A 267     -48.407 201.406-221.794 
ATOM   5477  O5'  DA A 267     -49.367 202.569-219.777 
ATOM   5478  C5'  DA A 267     -49.135 202.847-218.384 
ATOM   5479  C4'  DA A 267     -48.686 204.284-218.210 
ATOM   5480  O4'  DA A 267     -47.242 204.432-218.325 
ATOM   5481  C3'  DA A 267     -49.241 205.282-219.226 
ATOM   5482  O3'  DA A 267     -49.491 206.518-218.568 
ATOM   5483  C2'  DA A 267     -48.104 205.487-220.228 
ATOM   5484  C1'  DA A 267     -46.972 205.511-219.207 
ATOM   5485  N9   DA A 267     -45.624 205.295-219.803 
ATOM   5486  C8   DA A 267     -45.282 204.505-220.863 
ATOM   5487  N7   DA A 267     -44.016 204.526-221.147 
ATOM   5488  C5   DA A 267     -43.477 205.394-220.206 
ATOM   5489  C6   DA A 267     -42.167 205.842-219.973 
ATOM   5490  N6   DA A 267     -41.112 205.458-220.705 
ATOM   5491  N1   DA A 267     -41.979 206.703-218.956 
ATOM   5492  C2   DA A 267     -43.031 207.081-218.231 
ATOM   5493  N3   DA A 267     -44.293 206.731-218.355 
ATOM   5494  C4   DA A 267     -44.454 205.870-219.380 
ATOM   5495  P    DT A 268     -50.802 207.352-218.955 
ATOM   5496  OP1  DT A 268     -51.962 206.834-218.194 
ATOM   5497  OP2  DT A 268     -50.953 207.385-220.426 
ATOM   5498  O5'  DT A 268     -50.418 208.811-218.421 
ATOM   5499  C5'  DT A 268     -49.537 208.931-217.288 
ATOM   5500  C4'  DT A 268     -48.510 210.017-217.542 
ATOM   5501  O4'  DT A 268     -47.324 209.512-218.221 
ATOM   5502  C3'  DT A 268     -48.973 211.177-218.421 
ATOM   5503  O3'  DT A 268     -48.396 212.383-217.935 
ATOM   5504  C2'  DT A 268     -48.383 210.878-219.800 
ATOM   5505  C1'  DT A 268     -47.028 210.378-219.307 
ATOM   5506  N1   DT A 268     -46.271 209.600-220.326 
ATOM   5507  C2   DT A 268     -44.902 209.725-220.318 
ATOM   5508  O2   DT A 268     -44.306 210.433-219.525 
ATOM   5509  N3   DT A 268     -44.234 208.990-221.277 
ATOM   5510  C4   DT A 268     -44.807 208.160-222.219 
ATOM   5511  O4   DT A 268     -44.103 207.552-223.029 
ATOM   5512  C5   DT A 268     -46.247 208.094-222.148 
ATOM   5513  C7   DT A 268     -46.951 207.213-223.139 
ATOM   5514  C6   DT A 268     -46.922 208.798-221.226 
ATOM   5515  P    DT A 269     -49.280 213.718-217.927 
ATOM   5516  OP1  DT A 269     -50.118 213.751-216.707 
ATOM   5517  OP2  DT A 269     -49.999 213.844-219.213 
ATOM   5518  O5'  DT A 269     -48.148 214.845-217.832 
ATOM   5519  C5'  DT A 269     -46.913 214.539-217.158 
ATOM   5520  C4'  DT A 269     -45.739 215.064-217.961 
ATOM   5521  O4'  DT A 269     -45.266 214.102-218.945 
ATOM   5522  C3'  DT A 269     -46.006 216.327-218.779 
ATOM   5523  O3'  DT A 269     -44.840 217.143-218.757 
ATOM   5524  C2'  DT A 269     -46.221 215.826-220.207 
ATOM   5525  C1'  DT A 269     -45.122 214.768-220.190 
ATOM   5526  N1   DT A 269     -45.248 213.756-221.275 
ATOM   5527  C2   DT A 269     -44.082 213.263-221.810 
ATOM   5528  O2   DT A 269     -42.979 213.618-221.434 
ATOM   5529  N3   DT A 269     -44.239 212.327-222.814 
ATOM   5530  C4   DT A 269     -45.436 211.855-223.314 
ATOM   5531  O4   DT A 269     -45.451 211.015-224.216 
ATOM   5532  C5   DT A 269     -46.604 212.432-222.690 
ATOM   5533  C7   DT A 269     -47.947 211.973-223.176 
ATOM   5534  C6   DT A 269     -46.481 213.344-221.712 
ATOM   5535  P    DG A 270     -45.007 218.731-218.637 
ATOM   5536  OP1  DG A 270     -45.167 219.106-217.215 
ATOM   5537  OP2  DG A 270     -46.074 219.188-219.554 
ATOM   5538  O5'  DG A 270     -43.586 219.238-219.171 
ATOM   5539  C5'  DG A 270     -42.428 218.405-218.976 
ATOM   5540  C4'  DG A 270     -41.594 218.373-220.241 
ATOM   5541  O4'  DG A 270     -42.013 217.320-221.156 
ATOM   5542  C3'  DG A 270     -41.631 219.640-221.095 
ATOM   5543  O3'  DG A 270     -40.342 219.855-221.656 
ATOM   5544  C2'  DG A 270     -42.605 219.315-222.228 
ATOM   5545  C1'  DG A 270     -42.140 217.879-222.454 
ATOM   5546  N9   DG A 270     -43.108 217.049-223.223 
ATOM   5547  C8   DG A 270     -44.486 217.087-223.217 
ATOM   5548  N7   DG A 270     -45.048 216.214-224.017 
ATOM   5549  C5   DG A 270     -43.966 215.552-224.596 
ATOM   5550  C6   DG A 270     -43.943 214.500-225.549 
ATOM   5551  O6   DG A 270     -44.886 213.926-226.085 
ATOM   5552  N1   DG A 270     -42.629 214.124-225.864 
ATOM   5553  C2   DG A 270     -41.489 214.691-225.329 
ATOM   5554  N2   DG A 270     -40.328 214.190-225.759 
ATOM   5555  N3   DG A 270     -41.512 215.678-224.435 
ATOM   5556  C4   DG A 270     -42.779 216.054-224.119 
ATOM   5557  P    DA A 271     -39.777 221.350-221.749 
ATOM   5558  OP1  DA A 271     -39.162 221.729-220.457 
ATOM   5559  OP2  DA A 271     -40.836 222.251-222.253 
ATOM   5560  O5'  DA A 271     -38.636 221.187-222.860 
ATOM   5561  C5'  DA A 271     -37.957 219.924-222.984 
ATOM   5562  C4'  DA A 271     -37.819 219.551-224.447 
ATOM   5563  O4'  DA A 271     -38.971 218.811-224.943 
ATOM   5564  C3'  DA A 271     -37.684 220.721-225.421 
ATOM   5565  O3'  DA A 271     -36.781 220.355-226.458 
ATOM   5566  C2'  DA A 271     -39.078 220.882-226.027 
ATOM   5567  C1'  DA A 271     -39.382 219.394-226.169 
ATOM   5568  N9   DA A 271     -40.829 219.094-226.361 
ATOM   5569  C8   DA A 271     -41.907 219.744-225.832 
ATOM   5570  N7   DA A 271     -43.049 219.242-226.189 
ATOM   5571  C5   DA A 271     -42.705 218.182-227.015 
ATOM   5572  C6   DA A 271     -43.474 217.241-227.719 
ATOM   5573  N6   DA A 271     -44.814 217.219-227.701 
ATOM   5574  N1   DA A 271     -42.814 216.321-228.447 
ATOM   5575  C2   DA A 271     -41.482 216.348-228.461 
ATOM   5576  N3   DA A 271     -40.662 217.173-227.848 
ATOM   5577  C4   DA A 271     -41.348 218.084-227.128 
ATOM   5578  P    DT A 272     -35.748 221.447-227.008 
ATOM   5579  OP1  DT A 272     -34.557 221.489-226.131 
ATOM   5580  OP2  DT A 272     -36.449 222.733-227.214 
ATOM   5581  O5'  DT A 272     -35.351 220.820-228.425 
ATOM   5582  C5'  DT A 272     -35.368 219.388-228.585 
ATOM   5583  C4'  DT A 272     -36.016 219.022-229.906 
ATOM   5584  O4'  DT A 272     -37.462 218.878-229.795 
ATOM   5585  C3'  DT A 272     -35.833 220.031-231.039 
ATOM   5586  O3'  DT A 272     -35.680 219.325-232.265 
ATOM   5587  C2'  DT A 272     -37.149 220.806-231.086 
ATOM   5588  C1'  DT A 272     -38.066 219.609-230.851 
ATOM   5589  N1   DT A 272     -39.443 219.984-230.424 
ATOM   5590  C2   DT A 272     -40.472 219.187-230.864 
ATOM   5591  O2   DT A 272     -40.299 218.210-231.572 
ATOM   5592  N3   DT A 272     -41.735 219.566-230.449 
ATOM   5593  C4   DT A 272     -42.043 220.649-229.651 
ATOM   5594  O4   DT A 272     -43.214 220.888-229.345 
ATOM   5595  C5   DT A 272     -40.897 221.424-229.241 
ATOM   5596  C7   DT A 272     -41.145 222.621-228.370 
ATOM   5597  C6   DT A 272     -39.659 221.079-229.629 
ATOM   5598  P    DA A 273     -34.622 219.858-233.341 
ATOM   5599  OP1  DA A 273     -33.272 219.351-233.003 
ATOM   5600  OP2  DA A 273     -34.748 221.326-233.476 
ATOM   5601  O5'  DA A 273     -35.145 219.148-234.676 
ATOM   5602  C5'  DA A 273     -35.813 217.876-234.575 
ATOM   5603  C4'  DA A 273     -37.037 217.861-235.468 
ATOM   5604  O4'  DA A 273     -38.223 218.369-234.793 
ATOM   5605  C3'  DA A 273     -36.945 218.707-236.738 
ATOM   5606  O3'  DA A 273     -37.619 218.031-237.792 
ATOM   5607  C2'  DA A 273     -37.717 219.985-236.408 
ATOM   5608  C1'  DA A 273     -38.853 219.313-235.645 
ATOM   5609  N9   DA A 273     -39.641 220.250-234.796 
ATOM   5610  C8   DA A 273     -39.202 221.347-234.111 
ATOM   5611  N7   DA A 273     -40.136 221.965-233.458 
ATOM   5612  C5   DA A 273     -41.279 221.226-233.727 
ATOM   5613  C6   DA A 273     -42.617 221.368-233.322 
ATOM   5614  N6   DA A 273     -43.047 222.353-232.520 
ATOM   5615  N1   DA A 273     -43.500 220.458-233.774 
ATOM   5616  C2   DA A 273     -43.067 219.482-234.570 
ATOM   5617  N3   DA A 273     -41.851 219.249-235.013 
ATOM   5618  C4   DA A 273     -40.986 220.174-234.547 
ATOM   5619  P    DA A 274     -36.989 218.063-239.263 
ATOM   5620  OP1  DA A 274     -35.961 217.005-239.384 
ATOM   5621  OP2  DA A 274     -36.546 219.438-239.583 
ATOM   5622  O5'  DA A 274     -38.259 217.685-240.159 
ATOM   5623  C5'  DA A 274     -39.281 216.838-239.601 
ATOM   5624  C4'  DA A 274     -40.652 217.384-239.944 
ATOM   5625  O4'  DA A 274     -41.127 218.351-238.963 
ATOM   5626  C3'  DA A 274     -40.758 218.128-241.276 
ATOM   5627  O3'  DA A 274     -42.021 217.841-241.864 
ATOM   5628  C2'  DA A 274     -40.723 219.608-240.896 
ATOM   5629  C1'  DA A 274     -41.606 219.493-239.657 
ATOM   5630  N9   DA A 274     -41.508 220.664-238.741 
ATOM   5631  C8   DA A 274     -40.417 221.440-238.469 
ATOM   5632  N7   DA A 274     -40.651 222.394-237.623 
ATOM   5633  C5   DA A 274     -41.995 222.243-237.309 
ATOM   5634  C6   DA A 274     -42.854 222.954-236.455 
ATOM   5635  N6   DA A 274     -42.467 224.010-235.727 
ATOM   5636  N1   DA A 274     -44.133 222.538-236.377 
ATOM   5637  C2   DA A 274     -44.511 221.487-237.103 
ATOM   5638  N3   DA A 274     -43.803 220.749-237.929 
ATOM   5639  C4   DA A 274     -42.528 221.186-237.989 
ATOM   5640  P    DG A 275     -42.107 217.621-243.447 
ATOM   5641  OP1  DG A 275     -41.756 216.219-243.772 
ATOM   5642  OP2  DG A 275     -41.317 218.664-244.137 
ATOM   5643  O5'  DG A 275     -43.666 217.861-243.716 
ATOM   5644  C5'  DG A 275     -44.610 217.543-242.676 
ATOM   5645  C4'  DG A 275     -45.642 218.647-242.558 
ATOM   5646  O4'  DG A 275     -45.224 219.704-241.648 
ATOM   5647  C3'  DG A 275     -45.976 219.387-243.853 
ATOM   5648  O3'  DG A 275     -47.364 219.701-243.860 
ATOM   5649  C2'  DG A 275     -45.184 220.691-243.769 
ATOM   5650  C1'  DG A 275     -45.433 220.954-242.287 
ATOM   5651  N9   DG A 275     -44.493 221.941-241.688 
ATOM   5652  C8   DG A 275     -43.164 222.165-241.975 
ATOM   5653  N7   DG A 275     -42.617 223.119-241.261 
ATOM   5654  C5   DG A 275     -43.657 223.560-240.444 
ATOM   5655  C6   DG A 275     -43.674 224.577-239.456 
ATOM   5656  O6   DG A 275     -42.760 225.313-239.091 
ATOM   5657  N1   DG A 275     -44.941 224.696-238.864 
ATOM   5658  C2   DG A 275     -46.044 223.931-239.186 
ATOM   5659  N2   DG A 275     -47.161 224.198-238.506 
ATOM   5660  N3   DG A 275     -46.026 222.975-240.113 
ATOM   5661  C4   DG A 275     -44.806 222.848-240.696 
ATOM   5662  P    DG A 276     -48.182 219.572-245.230 
ATOM   5663  OP1  DG A 276     -48.606 218.168-245.424 
ATOM   5664  OP2  DG A 276     -47.400 220.172-246.333 
ATOM   5665  O5'  DG A 276     -49.461 220.484-244.921 
ATOM   5666  C5'  DG A 276     -49.926 220.595-243.563 
ATOM   5667  C4'  DG A 276     -50.263 222.039-243.247 
ATOM   5668  O4'  DG A 276     -49.112 222.783-242.755 
ATOM   5669  C3'  DG A 276     -50.769 222.877-244.422 
ATOM   5670  O3'  DG A 276     -51.770 223.772-243.952 
ATOM   5671  C2'  DG A 276     -49.555 223.693-244.865 
ATOM   5672  C1'  DG A 276     -49.034 224.009-243.466 
ATOM   5673  N9   DG A 276     -47.617 224.467-243.444 
ATOM   5674  C8   DG A 276     -46.566 224.085-244.249 
ATOM   5675  N7   DG A 276     -45.433 224.684-243.968 
ATOM   5676  C5   DG A 276     -45.758 225.522-242.902 
ATOM   5677  C6   DG A 276     -44.944 226.424-242.167 
ATOM   5678  O6   DG A 276     -43.750 226.670-242.307 
ATOM   5679  N1   DG A 276     -45.678 227.077-241.168 
ATOM   5680  C2   DG A 276     -47.022 226.885-240.912 
ATOM   5681  N2   DG A 276     -47.537 227.606-239.913 
ATOM   5682  N3   DG A 276     -47.785 226.040-241.602 
ATOM   5683  C4   DG A 276     -47.088 225.398-242.575 
ATOM   5684  P    DT A 277     -53.055 224.046-244.865 
ATOM   5685  OP1  DT A 277     -54.056 222.979-244.645 
ATOM   5686  OP2  DT A 277     -52.631 224.260-246.267 
ATOM   5687  O5'  DT A 277     -53.591 225.423-244.250 
ATOM   5688  C5'  DT A 277     -53.360 225.701-242.856 
ATOM   5689  C4'  DT A 277     -52.911 227.138-242.683 
ATOM   5690  O4'  DT A 277     -51.466 227.286-242.798 
ATOM   5691  C3'  DT A 277     -53.465 228.136-243.699 
ATOM   5692  O3'  DT A 277     -53.715 229.372-243.041 
ATOM   5693  C2'  DT A 277     -52.329 228.341-244.700 
ATOM   5694  C1'  DT A 277     -51.196 228.365-243.679 
ATOM   5695  N1   DT A 277     -49.848 228.149-244.275 
ATOM   5696  C2   DT A 277     -48.795 228.821-243.703 
ATOM   5697  O2   DT A 277     -48.925 229.568-242.748 
ATOM   5698  N3   DT A 277     -47.562 228.596-244.283 
ATOM   5699  C4   DT A 277     -47.301 227.775-245.361 
ATOM   5700  O4   DT A 277     -46.153 227.654-245.792 
ATOM   5701  C5   DT A 277     -48.468 227.113-245.893 
ATOM   5702  C7   DT A 277     -48.274 226.201-247.069 
ATOM   5703  C6   DT A 277     -49.680 227.314-245.349 
ATOM   5704  P    DA A 278     -55.027 230.206-243.427 
ATOM   5705  OP1  DA A 278     -56.186 229.688-242.667 
ATOM   5706  OP2  DA A 278     -55.177 230.239-244.898 
ATOM   5707  O5'  DA A 278     -54.642 231.665-242.894 
ATOM   5708  C5'  DA A 278     -53.761 231.784-241.761 
ATOM   5709  C4'  DA A 278     -52.734 232.871-242.014 
ATOM   5710  O4'  DA A 278     -51.549 232.366-242.694 
ATOM   5711  C3'  DA A 278     -53.197 234.031-242.894 
ATOM   5712  O3'  DA A 278     -52.620 235.237-242.407 
ATOM   5713  C2'  DA A 278     -52.607 233.732-244.273 
ATOM   5714  C1'  DA A 278     -51.253 233.232-243.779 
ATOM   5715  N9   DA A 278     -50.495 232.453-244.798 
ATOM   5716  C8   DA A 278     -50.981 231.615-245.760 
ATOM   5717  N7   DA A 278     -50.063 231.080-246.504 
ATOM   5718  C5   DA A 278     -48.880 231.601-245.999 
ATOM   5719  C6   DA A 278     -47.534 231.418-246.360 
ATOM   5720  N6   DA A 278     -47.139 230.622-247.364 
ATOM   5721  N1   DA A 278     -46.606 232.087-245.651 
ATOM   5722  C2   DA A 278     -47.005 232.876-244.655 
ATOM   5723  N3   DA A 278     -48.223 233.124-244.228 
ATOM   5724  C4   DA A 278     -49.133 232.443-244.955 
ATOM   5725  P    DA A 279     -53.504 236.572-242.399 
ATOM   5726  OP1  DA A 279     -54.342 236.605-241.180 
ATOM   5727  OP2  DA A 279     -54.224 236.698-243.686 
ATOM   5728  O5'  DA A 279     -52.372 237.699-242.305 
ATOM   5729  C5'  DA A 279     -51.137 237.393-241.630 
ATOM   5730  C4'  DA A 279     -49.964 237.918-242.434 
ATOM   5731  O4'  DA A 279     -49.490 236.955-243.418 
ATOM   5732  C3'  DA A 279     -50.230 239.181-243.251 
ATOM   5733  O3'  DA A 279     -49.065 239.997-243.230 
ATOM   5734  C2'  DA A 279     -50.445 238.680-244.679 
ATOM   5735  C1'  DA A 279     -49.346 237.622-244.663 
ATOM   5736  N9   DA A 279     -49.472 236.610-245.748 
ATOM   5737  C8   DA A 279     -50.611 236.093-246.297 
ATOM   5738  N7   DA A 279     -50.394 235.222-247.234 
ATOM   5739  C5   DA A 279     -49.009 235.155-247.312 
ATOM   5740  C6   DA A 279     -48.142 234.403-248.122 
ATOM   5741  N6   DA A 279     -48.564 233.535-249.052 
ATOM   5742  N1   DA A 279     -46.819 234.578-247.942 
ATOM   5743  C2   DA A 279     -46.405 235.442-247.016 
ATOM   5744  N3   DA A 279     -47.117 236.195-246.206 
ATOM   5745  C4   DA A 279     -48.437 236.001-246.407 
ATOM   5746  P    DC A 280     -49.231 241.585-243.110 
ATOM   5747  OP1  DC A 280     -49.392 241.960-241.688 
ATOM   5748  OP2  DC A 280     -50.298 242.042-244.027 
ATOM   5749  O5'  DC A 280     -47.810 242.092-243.644 
ATOM   5750  C5'  DC A 280     -46.652 241.259-243.449 
ATOM   5751  C4'  DC A 280     -45.818 241.227-244.714 
ATOM   5752  O4'  DC A 280     -46.237 240.174-245.629 
ATOM   5753  C3'  DC A 280     -45.855 242.494-245.568 
ATOM   5754  O3'  DC A 280     -44.566 242.709-246.128 
ATOM   5755  C2'  DC A 280     -46.829 242.168-246.700 
ATOM   5756  C1'  DC A 280     -46.364 240.733-246.927 
ATOM   5757  N1   DC A 280     -47.333 239.903-247.696 
ATOM   5758  C2   DC A 280     -46.819 238.939-248.560 
ATOM   5759  O2   DC A 280     -45.593 238.812-248.651 
ATOM   5760  N3   DC A 280     -47.686 238.172-249.271 
ATOM   5761  C4   DC A 280     -49.008 238.340-249.143 
ATOM   5762  N4   DC A 280     -49.812 237.569-249.858 
ATOM   5763  C5   DC A 280     -49.557 239.327-248.261 
ATOM   5764  C6   DC A 280     -48.674 240.084-247.560 
ATOM   5765  P    DA A 281     -44.001 244.204-246.221 
ATOM   5766  OP1  DA A 281     -43.386 244.583-244.929 
ATOM   5767  OP2  DA A 281     -45.060 245.105-246.725 
ATOM   5768  O5'  DA A 281     -42.861 244.041-247.333 
ATOM   5769  C5'  DA A 281     -42.181 242.778-247.456 
ATOM   5770  C4'  DA A 281     -42.043 242.405-248.919 
ATOM   5771  O4'  DA A 281     -43.195 241.665-249.415 
ATOM   5772  C3'  DA A 281     -41.909 243.575-249.894 
ATOM   5773  O3'  DA A 281     -41.005 243.209-250.930 
ATOM   5774  C2'  DA A 281     -43.302 243.736-250.500 
ATOM   5775  C1'  DA A 281     -43.607 242.248-250.642 
ATOM   5776  N9   DA A 281     -45.053 241.948-250.834 
ATOM   5777  C8   DA A 281     -46.132 242.598-250.304 
ATOM   5778  N7   DA A 281     -47.273 242.096-250.662 
ATOM   5779  C5   DA A 281     -46.929 241.036-251.488 
ATOM   5780  C6   DA A 281     -47.698 240.095-252.192 
ATOM   5781  N6   DA A 281     -49.039 240.073-252.174 
ATOM   5782  N1   DA A 281     -47.038 239.175-252.920 
ATOM   5783  C2   DA A 281     -45.706 239.202-252.934 
ATOM   5784  N3   DA A 281     -44.886 240.027-252.320 
ATOM   5785  C4   DA A 281     -45.572 240.937-251.600 
ATOM   5786  P    DA A 282     -39.972 244.301-251.481 
ATOM   5787  OP1  DA A 282     -38.781 244.342-250.604 
ATOM   5788  OP2  DA A 282     -40.673 245.587-251.687 
ATOM   5789  O5'  DA A 282     -39.575 243.674-252.898 
ATOM   5790  C5'  DA A 282     -39.592 242.242-253.058 
ATOM   5791  C4'  DA A 282     -40.241 241.876-254.379 
ATOM   5792  O4'  DA A 282     -41.686 241.732-254.268 
ATOM   5793  C3'  DA A 282     -40.057 242.885-255.512 
ATOM   5794  O3'  DA A 282     -39.904 242.179-256.737 
ATOM   5795  C2'  DA A 282     -41.373 243.660-255.559 
ATOM   5796  C1'  DA A 282     -42.290 242.463-255.323 
ATOM   5797  N9   DA A 282     -43.668 242.838-254.897 
ATOM   5798  C8   DA A 282     -44.057 243.886-254.114 
ATOM   5799  N7   DA A 282     -45.338 243.949-253.920 
ATOM   5800  C5   DA A 282     -45.837 242.862-254.625 
ATOM   5801  C6   DA A 282     -47.139 242.373-254.816 
ATOM   5802  N6   DA A 282     -48.230 242.946-254.285 
ATOM   5803  N1   DA A 282     -47.283 241.271-255.575 
ATOM   5804  C2   DA A 282     -46.196 240.707-256.099 
ATOM   5805  N3   DA A 282     -44.937 241.071-255.991 
ATOM   5806  C4   DA A 282     -44.822 242.176-255.228 
ATOM   5807  P    DG A 283     -38.846 242.712-257.814 
ATOM   5808  OP1  DG A 283     -37.497 242.205-257.476 
ATOM   5809  OP2  DG A 283     -38.973 244.180-257.949 
ATOM   5810  O5'  DG A 283     -39.369 242.002-259.148 
ATOM   5811  C5'  DG A 283     -40.037 240.730-259.048 
ATOM   5812  C4'  DG A 283     -41.262 240.715-259.941 
ATOM   5813  O4'  DG A 283     -42.447 241.223-259.266 
ATOM   5814  C3'  DG A 283     -41.169 241.561-261.210 
ATOM   5815  O3'  DG A 283     -41.843 240.885-262.265 
ATOM   5816  C2'  DG A 283     -41.941 242.839-260.881 
ATOM   5817  C1'  DG A 283     -43.077 242.167-260.118 
ATOM   5818  N9   DG A 283     -43.865 243.104-259.269 
ATOM   5819  C8   DG A 283     -43.440 244.214-258.572 
ATOM   5820  N7   DG A 283     -44.394 244.829-257.915 
ATOM   5821  C5   DG A 283     -45.531 244.074-258.198 
ATOM   5822  C6   DG A 283     -46.873 244.247-257.770 
ATOM   5823  O6   DG A 283     -47.342 245.117-257.041 
ATOM   5824  N1   DG A 283     -47.710 243.252-258.293 
ATOM   5825  C2   DG A 283     -47.303 242.224-259.121 
ATOM   5826  N2   DG A 283     -48.256 241.374-259.513 
ATOM   5827  N3   DG A 283     -46.044 242.061-259.522 
ATOM   5828  C4   DG A 283     -45.219 243.019-259.023 
ATOM   5829  P    DT A 284     -41.213 240.917-263.736 
ATOM   5830  OP1  DT A 284     -40.186 239.859-263.857 
ATOM   5831  OP2  DT A 284     -40.770 242.292-264.056 
ATOM   5832  O5'  DT A 284     -42.484 240.539-264.632 
ATOM   5833  C5'  DT A 284     -43.505 239.692-264.073 
ATOM   5834  C4'  DT A 284     -44.876 240.238-264.417 
ATOM   5835  O4'  DT A 284     -45.351 241.205-263.436 
ATOM   5836  C3'  DT A 284     -44.982 240.981-265.748 
ATOM   5837  O3'  DT A 284     -46.245 240.695-266.337 
ATOM   5838  C2'  DT A 284     -44.948 242.462-265.368 
ATOM   5839  C1'  DT A 284     -45.830 242.347-264.129 
ATOM   5840  N1   DT A 284     -45.733 243.518-263.214 
ATOM   5841  C2   DT A 284     -46.875 243.887-262.546 
ATOM   5842  O2   DT A 284     -47.936 243.302-262.674 
ATOM   5843  N3   DT A 284     -46.746 244.977-261.707 
ATOM   5844  C4   DT A 284     -45.598 245.710-261.487 
ATOM   5845  O4   DT A 284     -45.605 246.668-260.711 
ATOM   5846  C5   DT A 284     -44.452 245.247-262.233 
ATOM   5847  C7   DT A 284     -43.160 245.989-262.052 
ATOM   5848  C6   DT A 284     -44.549 244.190-263.056 
ATOM   5849  P    DC A 285     -46.331 240.475-267.920 
ATOM   5850  OP1  DC A 285     -45.980 239.073-268.245 
ATOM   5851  OP2  DC A 285     -45.541 241.518-268.610 
ATOM   5852  O5'  DC A 285     -47.890 240.715-268.188 
ATOM   5853  C5'  DC A 285     -48.834 240.397-267.149 
ATOM   5854  C4'  DC A 285     -49.867 241.500-267.031 
ATOM   5855  O4'  DC A 285     -49.448 242.558-266.120 
ATOM   5856  C3'  DC A 285     -50.200 242.241-268.326 
ATOM   5857  O3'  DC A 285     -51.588 242.555-268.332 
ATOM   5858  C2'  DC A 285     -49.408 243.545-268.242 
ATOM   5859  C1'  DC A 285     -49.657 243.808-266.759 
ATOM   5860  N1   DC A 285     -48.718 244.795-266.160 
ATOM   5861  C2   DC A 285     -49.207 245.637-265.164 
ATOM   5862  O2   DC A 285     -50.391 245.529-264.822 
ATOM   5863  N3   DC A 285     -48.367 246.545-264.606 
ATOM   5864  C4   DC A 285     -47.092 246.630-265.005 
ATOM   5865  N4   DC A 285     -46.312 247.533-264.429 
ATOM   5866  C5   DC A 285     -46.568 245.775-266.028 
ATOM   5867  C6   DC A 285     -47.424 244.874-266.574 
ATOM   5868  P    DG A 286     -52.406 242.426-269.703 
ATOM   5869  OP1  DG A 286     -52.831 241.022-269.897 
ATOM   5870  OP2  DG A 286     -51.624 243.026-270.806 
ATOM   5871  O5'  DG A 286     -53.685 243.338-269.393 
ATOM   5872  C5'  DG A 286     -54.150 243.449-268.036 
ATOM   5873  C4'  DG A 286     -54.488 244.893-267.720 
ATOM   5874  O4'  DG A 286     -53.336 245.637-267.228 
ATOM   5875  C3'  DG A 286     -54.993 245.730-268.894 
ATOM   5876  O3'  DG A 286     -55.994 246.625-268.425 
ATOM   5877  C2'  DG A 286     -53.779 246.547-269.338 
ATOM   5878  C1'  DG A 286     -53.258 246.863-267.939 
ATOM   5879  N9   DG A 286     -51.841 247.321-267.917 
ATOM   5880  C8   DG A 286     -50.790 246.939-268.721 
ATOM   5881  N7   DG A 286     -49.657 247.538-268.440 
ATOM   5882  C5   DG A 286     -49.982 248.376-267.375 
ATOM   5883  C6   DG A 286     -49.169 249.278-266.640 
ATOM   5884  O6   DG A 286     -47.974 249.524-266.780 
ATOM   5885  N1   DG A 286     -49.903 249.931-265.640 
ATOM   5886  C2   DG A 286     -51.246 249.739-265.385 
ATOM   5887  N2   DG A 286     -51.761 250.460-264.386 
ATOM   5888  N3   DG A 286     -52.009 248.894-266.075 
ATOM   5889  C4   DG A 286     -51.312 248.252-267.048 
ATOM   5890  P    DA A 287     -57.279 246.900-269.338 
ATOM   5891  OP1  DA A 287     -58.281 245.833-269.118 
ATOM   5892  OP2  DA A 287     -56.855 247.114-270.739 
ATOM   5893  O5'  DA A 287     -57.815 248.277-268.723 
ATOM   5894  C5'  DA A 287     -57.584 248.555-267.329 
ATOM   5895  C4'  DA A 287     -57.135 249.992-267.155 
ATOM   5896  O4'  DA A 287     -55.691 250.140-267.271 
ATOM   5897  C3'  DA A 287     -57.690 250.990-268.171 
ATOM   5898  O3'  DA A 287     -57.940 252.226-267.513 
ATOM   5899  C2'  DA A 287     -56.553 251.195-269.173 
ATOM   5900  C1'  DA A 287     -55.420 251.219-268.152 
ATOM   5901  N9   DA A 287     -54.072 251.003-268.748 
ATOM   5902  C8   DA A 287     -53.730 250.213-269.809 
ATOM   5903  N7   DA A 287     -52.465 250.234-270.092 
ATOM   5904  C5   DA A 287     -51.926 251.102-269.152 
ATOM   5905  C6   DA A 287     -50.615 251.549-268.919 
ATOM   5906  N6   DA A 287     -49.560 251.166-269.651 
ATOM   5907  N1   DA A 287     -50.428 252.411-267.901 
ATOM   5908  C2   DA A 287     -51.480 252.789-267.176 
ATOM   5909  N3   DA A 287     -52.742 252.439-267.300 
ATOM   5910  C4   DA A 287     -52.902 251.577-268.325 
ATOM   5911  P    DT A 288     -59.251 253.060-267.900 
ATOM   5912  OP1  DT A 288     -60.410 252.542-267.140 
ATOM   5913  OP2  DT A 288     -59.401 253.093-269.371 
ATOM   5914  O5'  DT A 288     -58.866 254.519-267.367 
ATOM   5915  C5'  DT A 288     -57.985 254.638-266.233 
ATOM   5916  C4'  DT A 288     -56.958 255.725-266.487 
ATOM   5917  O4'  DT A 288     -55.773 255.220-267.167 
ATOM   5918  C3'  DT A 288     -57.422 256.885-267.367 
ATOM   5919  O3'  DT A 288     -56.844 258.091-266.880 
ATOM   5920  C2'  DT A 288     -56.831 256.586-268.745 
ATOM   5921  C1'  DT A 288     -55.477 256.086-268.252 
ATOM   5922  N1   DT A 288     -54.719 255.307-269.271 
ATOM   5923  C2   DT A 288     -53.350 255.433-269.264 
ATOM   5924  O2   DT A 288     -52.754 256.141-268.470 
ATOM   5925  N3   DT A 288     -52.682 254.698-270.222 
ATOM   5926  C4   DT A 288     -53.255 253.868-271.165 
ATOM   5927  O4   DT A 288     -52.551 253.259-271.974 
ATOM   5928  C5   DT A 288     -54.695 253.802-271.094 
ATOM   5929  C7   DT A 288     -55.400 252.921-272.085 
ATOM   5930  C6   DT A 288     -55.371 254.506-270.172 
ATOM   5931  P    DG A 289     -57.728 259.426-266.872 
ATOM   5932  OP1  DG A 289     -58.566 259.459-265.653 
ATOM   5933  OP2  DG A 289     -58.448 259.551-268.159 
ATOM   5934  O5'  DG A 289     -56.596 260.553-266.778 
ATOM   5935  C5'  DG A 289     -55.361 260.247-266.103 
ATOM   5936  C4'  DG A 289     -54.188 260.772-266.906 
ATOM   5937  O4'  DG A 289     -53.715 259.809-267.891 
ATOM   5938  C3'  DG A 289     -54.454 262.035-267.724 
ATOM   5939  O3'  DG A 289     -53.289 262.851-267.703 
ATOM   5940  C2'  DG A 289     -54.669 261.534-269.152 
ATOM   5941  C1'  DG A 289     -53.570 260.476-269.136 
ATOM   5942  N9   DG A 289     -53.697 259.464-270.220 
ATOM   5943  C8   DG A 289     -54.835 258.932-270.787 
ATOM   5944  N7   DG A 289     -54.601 258.053-271.731 
ATOM   5945  C5   DG A 289     -53.209 257.999-271.796 
ATOM   5946  C6   DG A 289     -52.362 257.225-272.630 
ATOM   5947  O6   DG A 289     -52.670 256.414-273.498 
ATOM   5948  N1   DG A 289     -51.009 257.480-272.364 
ATOM   5949  C2   DG A 289     -50.537 258.365-271.415 
ATOM   5950  N2   DG A 289     -49.209 258.465-271.314 
ATOM   5951  N3   DG A 289     -51.333 259.091-270.632 
ATOM   5952  C4   DG A 289     -52.648 258.856-270.878 
ATOM   5953  P    DG A 290     -53.455 264.439-267.583 
ATOM   5954  OP1  DG A 290     -53.616 264.814-266.160 
ATOM   5955  OP2  DG A 290     -54.522 264.896-268.499 
ATOM   5956  O5'  DG A 290     -52.034 264.946-268.117 
ATOM   5957  C5'  DG A 290     -50.877 264.113-267.922 
ATOM   5958  C4'  DG A 290     -50.042 264.081-269.186 
ATOM   5959  O4'  DG A 290     -50.461 263.028-270.102 
ATOM   5960  C3'  DG A 290     -50.079 265.347-270.041 
ATOM   5961  O3'  DG A 290     -48.790 265.563-270.601 
ATOM   5962  C2'  DG A 290     -51.053 265.022-271.173 
ATOM   5963  C1'  DG A 290     -50.588 263.587-271.400 
ATOM   5964  N9   DG A 290     -51.557 262.757-272.169 
ATOM   5965  C8   DG A 290     -52.934 262.795-272.162 
ATOM   5966  N7   DG A 290     -53.496 261.922-272.963 
ATOM   5967  C5   DG A 290     -52.415 261.260-273.542 
ATOM   5968  C6   DG A 290     -52.391 260.208-274.494 
ATOM   5969  O6   DG A 290     -53.335 259.634-275.031 
ATOM   5970  N1   DG A 290     -51.078 259.832-274.809 
ATOM   5971  C2   DG A 290     -49.938 260.399-274.274 
ATOM   5972  N2   DG A 290     -48.777 259.898-274.705 
ATOM   5973  N3   DG A 290     -49.960 261.386-273.380 
ATOM   5974  C4   DG A 290     -51.227 261.762-273.064 
ATOM   5975  P    DA A 291     -48.225 267.058-270.694 
ATOM   5976  OP1  DA A 291     -47.610 267.437-269.402 
ATOM   5977  OP2  DA A 291     -49.285 267.959-271.198 
ATOM   5978  O5'  DA A 291     -47.085 266.895-271.806 
ATOM   5979  C5'  DA A 291     -46.405 265.632-271.929 
ATOM   5980  C4'  DA A 291     -46.267 265.259-273.392 
ATOM   5981  O4'  DA A 291     -47.419 264.519-273.888 
ATOM   5982  C3'  DA A 291     -46.133 266.429-274.367 
ATOM   5983  O3'  DA A 291     -45.229 266.063-275.403 
ATOM   5984  C2'  DA A 291     -47.526 266.590-274.972 
ATOM   5985  C1'  DA A 291     -47.831 265.102-275.115 
ATOM   5986  N9   DA A 291     -49.277 264.802-275.307 
ATOM   5987  C8   DA A 291     -50.356 265.452-274.777 
ATOM   5988  N7   DA A 291     -51.497 264.950-275.135 
ATOM   5989  C5   DA A 291     -51.154 263.890-275.961 
ATOM   5990  C6   DA A 291     -51.923 262.949-276.665 
ATOM   5991  N6   DA A 291     -53.263 262.927-276.646 
ATOM   5992  N1   DA A 291     -51.262 262.029-277.392 
ATOM   5993  C2   DA A 291     -49.930 262.056-277.407 
ATOM   5994  N3   DA A 291     -49.110 262.881-276.793 
ATOM   5995  C4   DA A 291     -49.796 263.791-276.073 
ATOM   5996  P    DT A 292     -44.196 267.155-275.954 
ATOM   5997  OP1  DT A 292     -43.005 267.196-275.076 
ATOM   5998  OP2  DT A 292     -44.897 268.441-276.159 
ATOM   5999  O5'  DT A 292     -43.799 266.527-277.371 
ATOM   6000  C5'  DT A 292     -43.817 265.096-277.530 
ATOM   6001  C4'  DT A 292     -44.465 264.730-278.851 
ATOM   6002  O4'  DT A 292     -45.910 264.586-278.740 
ATOM   6003  C3'  DT A 292     -44.281 265.739-279.985 
ATOM   6004  O3'  DT A 292     -44.128 265.033-281.210 
ATOM   6005  C2'  DT A 292     -45.598 266.514-280.031 
ATOM   6006  C1'  DT A 292     -46.515 265.317-279.796 
ATOM   6007  N1   DT A 292     -47.892 265.692-279.370 
ATOM   6008  C2   DT A 292     -48.921 264.895-279.810 
ATOM   6009  O2   DT A 292     -48.748 263.918-280.517 
ATOM   6010  N3   DT A 292     -50.184 265.274-279.394 
ATOM   6011  C4   DT A 292     -50.492 266.357-278.596 
ATOM   6012  O4   DT A 292     -51.662 266.596-278.291 
ATOM   6013  C5   DT A 292     -49.345 267.132-278.186 
ATOM   6014  C7   DT A 292     -49.594 268.329-277.315 
ATOM   6015  C6   DT A 292     -48.108 266.787-278.575 
ATOM   6016  P    DT A 293     -43.070 265.566-282.286 
ATOM   6017  OP1  DT A 293     -41.721 265.059-281.949 
ATOM   6018  OP2  DT A 293     -43.197 267.034-282.422 
ATOM   6019  O5'  DT A 293     -43.593 264.856-283.621 
ATOM   6020  C5'  DT A 293     -44.261 263.584-283.520 
ATOM   6021  C4'  DT A 293     -45.486 263.569-284.414 
ATOM   6022  O4'  DT A 293     -46.671 264.077-283.739 
ATOM   6023  C3'  DT A 293     -45.394 264.415-285.683 
ATOM   6024  O3'  DT A 293     -46.068 263.739-286.737 
ATOM   6025  C2'  DT A 293     -46.165 265.693-285.354 
ATOM   6026  C1'  DT A 293     -47.302 265.021-284.591 
ATOM   6027  N1   DT A 293     -48.089 265.958-283.741 
ATOM   6028  C2   DT A 293     -49.434 265.708-283.616 
ATOM   6029  O2   DT A 293     -49.989 264.770-284.162 
ATOM   6030  N3   DT A 293     -50.132 266.598-282.822 
ATOM   6031  C4   DT A 293     -49.608 267.689-282.160 
ATOM   6032  O4   DT A 293     -50.332 268.415-281.477 
ATOM   6033  C5   DT A 293     -48.188 267.868-282.353 
ATOM   6034  C7   DT A 293     -47.537 269.033-281.667 
ATOM   6035  C6   DT A 293     -47.485 267.019-283.120 
ATOM   6036  P    DC A 294     -45.437 263.771-288.208 
ATOM   6037  OP1  DC A 294     -44.410 262.713-288.330 
ATOM   6038  OP2  DC A 294     -44.994 265.146-288.529 
ATOM   6039  O5'  DC A 294     -46.708 263.393-289.104 
ATOM   6040  C5'  DC A 294     -47.729 262.545-288.546 
ATOM   6041  C4'  DC A 294     -49.100 263.092-288.889 
ATOM   6042  O4'  DC A 294     -49.575 264.059-287.909 
ATOM   6043  C3'  DC A 294     -49.206 263.835-290.221 
ATOM   6044  O3'  DC A 294     -50.469 263.549-290.810 
ATOM   6045  C2'  DC A 294     -49.172 265.316-289.841 
ATOM   6046  C1'  DC A 294     -50.054 265.201-288.602 
ATOM   6047  N1   DC A 294     -49.957 266.372-287.687 
ATOM   6048  C2   DC A 294     -51.106 266.759-287.002 
ATOM   6049  O2   DC A 294     -52.149 266.120-287.180 
ATOM   6050  N3   DC A 294     -51.038 267.824-286.164 
ATOM   6051  C4   DC A 294     -49.888 268.490-285.998 
ATOM   6052  N4   DC A 294     -49.873 269.523-285.169 
ATOM   6053  C5   DC A 294     -48.695 268.109-286.693 
ATOM   6054  C6   DC A 294     -48.784 267.042-287.527 
ATOM   6055  P    DC A 295     -50.555 263.328-292.392 
ATOM   6056  OP1  DC A 295     -50.205 261.927-292.718 
ATOM   6057  OP2  DC A 295     -49.766 264.372-293.082 
ATOM   6058  O5'  DC A 295     -52.114 263.569-292.661 
ATOM   6059  C5'  DC A 295     -53.058 263.251-291.622 
ATOM   6060  C4'  DC A 295     -54.091 264.354-291.504 
ATOM   6061  O4'  DC A 295     -53.672 265.411-290.593 
ATOM   6062  C3'  DC A 295     -54.425 265.095-292.799 
ATOM   6063  O3'  DC A 295     -55.812 265.409-292.805 
ATOM   6064  C2'  DC A 295     -53.632 266.399-292.715 
ATOM   6065  C1'  DC A 295     -53.881 266.662-291.232 
ATOM   6066  N1   DC A 295     -52.942 267.649-290.633 
ATOM   6067  C2   DC A 295     -53.432 268.491-289.637 
ATOM   6068  O2   DC A 295     -54.616 268.383-289.295 
ATOM   6069  N3   DC A 295     -52.591 269.399-289.079 
ATOM   6070  C4   DC A 295     -51.317 269.484-289.477 
ATOM   6071  N4   DC A 295     -50.536 270.387-288.902 
ATOM   6072  C5   DC A 295     -50.792 268.629-290.501 
ATOM   6073  C6   DC A 295     -51.648 267.728-291.046 
ATOM   6074  P    DT A 296     -56.630 265.280-294.176 
ATOM   6075  OP1  DT A 296     -57.055 263.876-294.370 
ATOM   6076  OP2  DT A 296     -55.848 265.880-295.278 
ATOM   6077  O5'  DT A 296     -57.909 266.192-293.866 
ATOM   6078  C5'  DT A 296     -58.375 266.303-292.509 
ATOM   6079  C4'  DT A 296     -58.712 267.747-292.192 
ATOM   6080  O4'  DT A 296     -57.560 268.491-291.701 
ATOM   6081  C3'  DT A 296     -59.217 268.584-293.367 
ATOM   6082  O3'  DT A 296     -60.218 269.479-292.898 
ATOM   6083  C2'  DT A 296     -58.004 269.401-293.811 
ATOM   6084  C1'  DT A 296     -57.482 269.717-292.412 
ATOM   6085  N1   DT A 296     -56.065 270.175-292.390 
ATOM   6086  C2   DT A 296     -55.726 271.113-291.445 
ATOM   6087  O2   DT A 296     -56.526 271.569-290.647 
ATOM   6088  N3   DT A 296     -54.404 271.515-291.456 
ATOM   6089  C4   DT A 296     -53.419 271.066-292.311 
ATOM   6090  O4   DT A 296     -52.268 271.499-292.225 
ATOM   6091  C5   DT A 296     -53.872 270.082-293.267 
ATOM   6092  C7   DT A 296     -52.862 269.541-294.237 
ATOM   6093  C6   DT A 296     -55.151 269.675-293.279 
ATOM   6094  P    DC A 297     -61.503 269.754-293.811 
ATOM   6095  OP1  DC A 297     -62.505 268.687-293.591 
ATOM   6096  OP2  DC A 297     -61.080 269.968-295.212 
ATOM   6097  O5'  DC A 297     -62.039 271.131-293.196 
ATOM   6098  C5'  DC A 297     -61.808 271.409-291.802 
ATOM   6099  C4'  DC A 297     -61.359 272.846-291.628 
ATOM   6100  O4'  DC A 297     -59.915 272.994-291.744 
ATOM   6101  C3'  DC A 297     -61.914 273.844-292.644 
ATOM   6102  O3'  DC A 297     -62.164 275.080-291.986 
ATOM   6103  C2'  DC A 297     -60.777 274.049-293.646 
ATOM   6104  C1'  DC A 297     -59.644 274.073-292.625 
ATOM   6105  N1   DC A 297     -58.296 273.857-293.221 
ATOM   6106  C2   DC A 297     -57.218 274.531-292.652 
ATOM   6107  O2   DC A 297     -57.423 275.273-291.685 
ATOM   6108  N3   DC A 297     -55.982 274.347-293.182 
ATOM   6109  C4   DC A 297     -55.802 273.534-294.230 
ATOM   6110  N4   DC A 297     -54.577 273.388-294.710 
ATOM   6111  C5   DC A 297     -56.897 272.832-294.830 
ATOM   6112  C6   DC A 297     -58.125 273.029-294.287 
ATOM   6113  P    DT A 298     -63.475 275.914-292.373 
ATOM   6114  OP1  DT A 298     -64.635 275.396-291.612 
ATOM   6115  OP2  DT A 298     -63.626 275.947-293.844 
ATOM   6116  O5'  DT A 298     -63.090 277.373-291.839 
ATOM   6117  C5'  DT A 298     -62.209 277.492-290.706 
ATOM   6118  C4'  DT A 298     -61.183 278.579-290.960 
ATOM   6119  O4'  DT A 298     -59.997 278.074-291.639 
ATOM   6120  C3'  DT A 298     -61.646 279.739-291.840 
ATOM   6121  O3'  DT A 298     -61.069 280.945-291.353 
ATOM   6122  C2'  DT A 298     -61.056 279.440-293.218 
ATOM   6123  C1'  DT A 298     -59.701 278.940-292.725 
ATOM   6124  N1   DT A 298     -58.944 278.161-293.744 
ATOM   6125  C2   DT A 298     -57.575 278.287-293.736 
ATOM   6126  O2   DT A 298     -56.978 278.995-292.943 
ATOM   6127  N3   DT A 298     -56.906 277.552-294.695 
ATOM   6128  C4   DT A 298     -57.479 276.722-295.637 
ATOM   6129  O4   DT A 298     -56.775 276.113-296.447 
ATOM   6130  C5   DT A 298     -58.919 276.656-295.566 
ATOM   6131  C7   DT A 298     -59.624 275.775-296.557 
ATOM   6132  C6   DT A 298     -59.595 277.360-294.645 
ATOM   6133  P    DC A 299     -61.952 282.280-291.345 
ATOM   6134  OP1  DC A 299     -62.791 282.313-290.125 
ATOM   6135  OP2  DC A 299     -62.672 282.405-292.632 
ATOM   6136  O5'  DC A 299     -60.820 283.407-291.251 
ATOM   6137  C5'  DC A 299     -59.586 283.101-290.576 
ATOM   6138  C4'  DC A 299     -58.412 283.626-291.379 
ATOM   6139  O4'  DC A 299     -57.939 282.663-292.364 
ATOM   6140  C3'  DC A 299     -58.678 284.889-292.197 
ATOM   6141  O3'  DC A 299     -57.513 285.705-292.175 
ATOM   6142  C2'  DC A 299     -58.893 284.388-293.625 
ATOM   6143  C1'  DC A 299     -57.795 283.330-293.608 
ATOM   6144  N1   DC A 299     -57.921 282.318-294.693 
ATOM   6145  C2   DC A 299     -56.749 281.808-295.246 
ATOM   6146  O2   DC A 299     -55.662 282.213-294.817 
ATOM   6147  N3   DC A 299     -56.843 280.884-296.237 
ATOM   6148  C4   DC A 299     -58.039 280.472-296.674
[truncated: 415,700 more chars]
