# Supplementary material for: Characterization of lncRNA-protein interactions associated with Prostate cancer and Androgen receptors by molecular docking simulations
Source: Biochem Biophys Rep. 2025 Mar 9;42:101959. doi: 10.1016/j.bbrep.2025.101959 (PMC11929892; doi:10.1016/j.bbrep.2025.101959)
Supplement: Multimedia component 48 [file mmc48.zip › bbrep_00101959_model_37.pdb]

REMARK Number:    37
REMARK Ligand:     lig_628dcb8434e2f.pdb
REMARK Contact:     0     0     0
REMARK Score:  -161.47
REMARK RMSD:    678.68
MODEL       37
ATOM      1  N   ALA A  24      30.357  -5.473 -24.875 
ATOM      2  CA  ALA A  24      30.515  -4.000 -24.871 
ATOM      3  CB  ALA A  24      29.364  -3.347 -25.653 
ATOM      4  C   ALA A  24      30.496  -3.471 -23.474 
ATOM      5  O   ALA A  24      31.409  -3.720 -22.690 
ATOM      6  N   GLN A  25      29.435  -2.716 -23.129 
ATOM      7  CA  GLN A  25      29.334  -2.167 -21.810 
ATOM      8  CB  GLN A  25      28.209  -1.135 -21.640 
ATOM      9  CG  GLN A  25      28.449   0.131 -22.464 
ATOM     10  CD  GLN A  25      27.291   1.085 -22.227 
ATOM     11  OE1 GLN A  25      26.895   1.324 -21.089 
ATOM     12  NE2 GLN A  25      26.734   1.652 -23.331 
ATOM     13  C   GLN A  25      29.084  -3.296 -20.876 
ATOM     14  O   GLN A  25      28.668  -4.376 -21.290 
ATOM     15  N   ASP A  26      29.382  -3.075 -19.584 
ATOM     16  CA  ASP A  26      29.211  -4.105 -18.606 
ATOM     17  CB  ASP A  26      30.274  -4.043 -17.495 
ATOM     18  CG  ASP A  26      30.054  -5.171 -16.494 
ATOM     19  OD1 ASP A  26      28.986  -5.191 -15.826 
ATOM     20  OD2 ASP A  26      30.966  -6.032 -16.381 
ATOM     21  C   ASP A  26      27.866  -3.939 -17.988 
ATOM     22  O   ASP A  26      27.612  -2.985 -17.253 
ATOM     23  N   ASN A  27      26.945  -4.872 -18.288 
ATOM     24  CA  ASN A  27      25.662  -4.773 -17.669 
ATOM     25  CB  ASN A  27      24.503  -4.752 -18.683 
ATOM     26  CG  ASN A  27      24.583  -3.452 -19.471 
ATOM     27  OD1 ASN A  27      24.658  -2.366 -18.897 
ATOM     28  ND2 ASN A  27      24.568  -3.560 -20.827 
ATOM     29  C   ASN A  27      25.467  -5.984 -16.812 
ATOM     30  O   ASN A  27      24.473  -6.696 -16.949 
ATOM     31  N   SER A  28      26.402  -6.226 -15.873 
ATOM     32  CA  SER A  28      26.317  -7.361 -15.002 
ATOM     33  CB  SER A  28      27.559  -7.517 -14.112 
ATOM     34  OG  SER A  28      28.707  -7.731 -14.919 
ATOM     35  C   SER A  28      25.149  -7.145 -14.100 
ATOM     36  O   SER A  28      24.492  -8.089 -13.668 
ATOM     37  N   ARG A  29      24.868  -5.864 -13.806 
ATOM     38  CA  ARG A  29      23.821  -5.471 -12.913 
ATOM     39  CB  ARG A  29      23.787  -3.948 -12.704 
ATOM     40  CG  ARG A  29      25.152  -3.369 -12.324 
ATOM     41  CD  ARG A  29      25.113  -1.897 -11.913 
ATOM     42  NE  ARG A  29      26.512  -1.383 -11.942 
ATOM     43  CZ  ARG A  29      27.390  -1.720 -10.952 
ATOM     44  NH1 ARG A  29      27.024  -2.618  -9.991 
ATOM     45  NH2 ARG A  29      28.642  -1.178 -10.929 
ATOM     46  C   ARG A  29      22.506  -5.884 -13.504 
ATOM     47  O   ARG A  29      21.579  -6.255 -12.784 
ATOM     48  N   TYR A  30      22.378  -5.784 -14.840 
ATOM     49  CA  TYR A  30      21.164  -6.163 -15.505 
ATOM     50  CB  TYR A  30      21.186  -5.817 -17.003 
ATOM     51  CG  TYR A  30      19.900  -6.271 -17.606 
ATOM     52  CD1 TYR A  30      18.727  -5.600 -17.348 
ATOM     53  CD2 TYR A  30      19.876  -7.357 -18.449 
ATOM     54  CE1 TYR A  30      17.543  -6.018 -17.911 
ATOM     55  CE2 TYR A  30      18.698  -7.778 -19.016 
ATOM     56  CZ  TYR A  30      17.529  -7.109 -18.746 
ATOM     57  OH  TYR A  30      16.316  -7.539 -19.327 
ATOM     58  C   TYR A  30      20.959  -7.638 -15.363 
ATOM     59  O   TYR A  30      19.855  -8.092 -15.068 
ATOM     60  N   THR A  31      22.033  -8.431 -15.551 
ATOM     61  CA  THR A  31      21.926  -9.861 -15.473 
ATOM     62  CB  THR A  31      23.230 -10.559 -15.736 
ATOM     63  OG1 THR A  31      23.715 -10.225 -17.028 
ATOM     64  CG2 THR A  31      23.003 -12.080 -15.628 
ATOM     65  C   THR A  31      21.490 -10.229 -14.091 
ATOM     66  O   THR A  31      20.646 -11.105 -13.907 
ATOM     67  N   HIS A  32      22.064  -9.557 -13.079 
ATOM     68  CA  HIS A  32      21.744  -9.842 -11.711 
ATOM     69  ND1 HIS A  32      22.771 -10.826  -8.882 
ATOM     70  CG  HIS A  32      22.450  -9.554  -9.301 
ATOM     71  CB  HIS A  32      22.623  -9.069 -10.710 
ATOM     72  NE2 HIS A  32      22.010  -9.743  -7.096 
ATOM     73  CD2 HIS A  32      21.986  -8.905  -8.198 
ATOM     74  CE1 HIS A  32      22.488 -10.885  -7.556 
ATOM     75  C   HIS A  32      20.311  -9.481 -11.477 
ATOM     76  O   HIS A  32      19.604 -10.145 -10.722 
ATOM     77  N   PHE A  33      19.841  -8.406 -12.133 
ATOM     78  CA  PHE A  33      18.494  -7.942 -11.975 
ATOM     79  CB  PHE A  33      18.233  -6.698 -12.850 
ATOM     80  CG  PHE A  33      16.831  -6.221 -12.683 
ATOM     81  CD1 PHE A  33      15.822  -6.729 -13.471 
ATOM     82  CD2 PHE A  33      16.525  -5.261 -11.749 
ATOM     83  CE1 PHE A  33      14.528  -6.288 -13.327 
ATOM     84  CE2 PHE A  33      15.232  -4.815 -11.599 
ATOM     85  CZ  PHE A  33      14.232  -5.330 -12.388 
ATOM     86  C   PHE A  33      17.577  -9.044 -12.410 
ATOM     87  O   PHE A  33      16.584  -9.337 -11.745 
ATOM     88  N   LEU A  34      17.891  -9.694 -13.546 
ATOM     89  CA  LEU A  34      17.052 -10.740 -14.056 
ATOM     90  CB  LEU A  34      17.509 -11.262 -15.429 
ATOM     91  CG  LEU A  34      17.352 -10.227 -16.561 
ATOM     92  CD1 LEU A  34      17.815 -10.799 -17.911 
ATOM     93  CD2 LEU A  34      15.914  -9.684 -16.622 
ATOM     94  C   LEU A  34      17.034 -11.895 -13.105 
ATOM     95  O   LEU A  34      15.977 -12.463 -12.835 
ATOM     96  N   THR A  35      18.201 -12.276 -12.555 
ATOM     97  CA  THR A  35      18.222 -13.429 -11.706 
ATOM     98  CB  THR A  35      19.611 -13.827 -11.277 
ATOM     99  OG1 THR A  35      19.582 -15.110 -10.672 
ATOM    100  CG2 THR A  35      20.183 -12.793 -10.291 
ATOM    101  C   THR A  35      17.370 -13.183 -10.496 
ATOM    102  O   THR A  35      16.600 -14.054 -10.093 
ATOM    103  N   GLN A  36      17.510 -12.004  -9.861 
ATOM    104  CA  GLN A  36      16.760 -11.714  -8.673 
ATOM    105  CB  GLN A  36      17.330 -10.515  -7.900 
ATOM    106  CG  GLN A  36      18.719 -10.776  -7.318 
ATOM    107  CD  GLN A  36      19.161  -9.521  -6.583 
ATOM    108  OE1 GLN A  36      18.999  -8.403  -7.076 
ATOM    109  NE2 GLN A  36      19.727  -9.702  -5.360 
ATOM    110  C   GLN A  36      15.306 -11.414  -8.928 
ATOM    111  O   GLN A  36      14.428 -11.820  -8.172 
ATOM    112  N   HIS A  37      15.041 -10.560  -9.926 
ATOM    113  CA  HIS A  37      13.739 -10.030 -10.232 
ATOM    114  ND1 HIS A  37      13.488  -7.875  -7.943 
ATOM    115  CG  HIS A  37      14.262  -7.931  -9.081 
ATOM    116  CB  HIS A  37      13.787  -8.508 -10.384 
ATOM    117  NE2 HIS A  37      15.483  -7.062  -7.395 
ATOM    118  CD2 HIS A  37      15.476  -7.429  -8.730 
ATOM    119  CE1 HIS A  37      14.268  -7.348  -6.966 
ATOM    120  C   HIS A  37      12.906 -10.649 -11.327 
ATOM    121  O   HIS A  37      11.752 -10.256 -11.466 
ATOM    122  N   TYR A  38      13.434 -11.530 -12.202 
ATOM    123  CA  TYR A  38      12.632 -11.883 -13.350 
ATOM    124  CB  TYR A  38      13.334 -11.414 -14.642 
ATOM    125  CG  TYR A  38      12.655 -11.872 -15.887 
ATOM    126  CD1 TYR A  38      11.465 -11.319 -16.304 
ATOM    127  CD2 TYR A  38      13.246 -12.841 -16.668 
ATOM    128  CE1 TYR A  38      10.868 -11.746 -17.467 
ATOM    129  CE2 TYR A  38      12.653 -13.271 -17.830 
ATOM    130  CZ  TYR A  38      11.459 -12.724 -18.231 
ATOM    131  OH  TYR A  38      10.848 -13.164 -19.425 
ATOM    132  C   TYR A  38      12.379 -13.364 -13.432 
ATOM    133  O   TYR A  38      13.285 -14.174 -13.250 
ATOM    134  N   ASP A  39      11.102 -13.741 -13.690 
ATOM    135  CA  ASP A  39      10.698 -15.112 -13.886 
ATOM    136  CB  ASP A  39      10.028 -15.729 -12.643 
ATOM    137  CG  ASP A  39       9.940 -17.238 -12.841 
ATOM    138  OD1 ASP A  39      10.562 -17.742 -13.815 
ATOM    139  OD2 ASP A  39       9.249 -17.904 -12.025 
ATOM    140  C   ASP A  39       9.669 -15.081 -14.984 
ATOM    141  O   ASP A  39       8.529 -14.682 -14.754 
ATOM    142  N   ALA A  40      10.037 -15.519 -16.207 
ATOM    143  CA  ALA A  40       9.168 -15.355 -17.343 
ATOM    144  CB  ALA A  40       9.809 -15.843 -18.652 
ATOM    145  C   ALA A  40       7.861 -16.082 -17.196 
ATOM    146  O   ALA A  40       6.812 -15.469 -17.390 
ATOM    147  N   LYS A  41       7.868 -17.386 -16.837 
ATOM    148  CA  LYS A  41       6.612 -18.091 -16.756 
ATOM    149  CB  LYS A  41       6.394 -19.072 -17.922 
ATOM    150  CG  LYS A  41       6.320 -18.394 -19.293 
ATOM    151  CD  LYS A  41       6.383 -19.380 -20.462 
ATOM    152  CE  LYS A  41       6.315 -18.723 -21.842 
ATOM    153  NZ  LYS A  41       6.395 -19.761 -22.893 
ATOM    154  C   LYS A  41       6.607 -18.900 -15.492 
ATOM    155  O   LYS A  41       6.979 -20.072 -15.469 
ATOM    156  N   PRO A  42       6.164 -18.261 -14.447 
ATOM    157  CA  PRO A  42       6.146 -18.766 -13.096 
ATOM    158  CD  PRO A  42       5.459 -16.998 -14.579 
ATOM    159  CB  PRO A  42       5.693 -17.583 -12.242 
ATOM    160  CG  PRO A  42       4.817 -16.760 -13.203 
ATOM    161  C   PRO A  42       5.350 -19.982 -12.740 
ATOM    162  O   PRO A  42       5.866 -20.776 -11.954 
ATOM    163  N   GLN A  43       4.106 -20.125 -13.253 
ATOM    164  CA  GLN A  43       3.233 -21.210 -12.882 
ATOM    165  CB  GLN A  43       3.921 -22.559 -12.575 
ATOM    166  CG  GLN A  43       2.969 -23.746 -12.437 
ATOM    167  CD  GLN A  43       2.653 -24.258 -13.835 
ATOM    168  OE1 GLN A  43       2.011 -23.577 -14.631 
ATOM    169  NE2 GLN A  43       3.125 -25.496 -14.144 
ATOM    170  C   GLN A  43       2.428 -20.772 -11.677 
ATOM    171  O   GLN A  43       1.781 -19.726 -11.696 
ATOM    172  N   GLY A  44       2.476 -21.564 -10.580 
ATOM    173  CA  GLY A  44       1.617 -21.423  -9.423 
ATOM    174  C   GLY A  44       1.682 -20.099  -8.711 
ATOM    175  O   GLY A  44       0.636 -19.515  -8.436 
ATOM    176  N   ARG A  45       2.881 -19.573  -8.391 
ATOM    177  CA  ARG A  45       2.966 -18.320  -7.681 
ATOM    178  CB  ARG A  45       2.277 -17.177  -8.444 
ATOM    179  CG  ARG A  45       2.951 -16.883  -9.786 
ATOM    180  CD  ARG A  45       2.084 -16.065 -10.743 
ATOM    181  NE  ARG A  45       2.134 -14.640 -10.313 
ATOM    182  CZ  ARG A  45       1.083 -13.819 -10.595 
ATOM    183  NH1 ARG A  45      -0.026 -14.325 -11.205 
ATOM    184  NH2 ARG A  45       1.132 -12.493 -10.270 
ATOM    185  C   ARG A  45       2.353 -18.422  -6.307 
ATOM    186  O   ARG A  45       1.777 -17.453  -5.809 
ATOM    187  N   ASP A  46       2.452 -19.607  -5.663 
ATOM    188  CA  ASP A  46       1.984 -19.790  -4.311 
ATOM    189  CB  ASP A  46       1.250 -21.127  -4.079 
ATOM    190  CG  ASP A  46       2.197 -22.277  -4.390 
ATOM    191  OD1 ASP A  46       3.256 -22.021  -5.022 
ATOM    192  OD2 ASP A  46       1.866 -23.431  -4.005 
ATOM    193  C   ASP A  46       3.161 -19.699  -3.376 
ATOM    194  O   ASP A  46       4.259 -19.317  -3.777 
ATOM    195  N   ASP A  47       2.954 -20.056  -2.089 
ATOM    196  CA  ASP A  47       3.986 -19.963  -1.086 
ATOM    197  CB  ASP A  47       3.505 -20.399   0.311 
ATOM    198  CG  ASP A  47       2.512 -19.366   0.829 
ATOM    199  OD1 ASP A  47       2.392 -18.285   0.192 
ATOM    200  OD2 ASP A  47       1.859 -19.643   1.870 
ATOM    201  C   ASP A  47       5.122 -20.868  -1.453 
ATOM    202  O   ASP A  47       6.290 -20.503  -1.321 
ATOM    203  N   ARG A  48       4.797 -22.077  -1.942 
ATOM    204  CA  ARG A  48       5.781 -23.061  -2.293 
ATOM    205  CB  ARG A  48       5.140 -24.351  -2.823 
ATOM    206  CG  ARG A  48       6.146 -25.430  -3.211 
ATOM    207  CD  ARG A  48       5.521 -26.560  -4.029 
ATOM    208  NE  ARG A  48       5.134 -25.982  -5.348 
ATOM    209  CZ  ARG A  48       4.541 -26.764  -6.297 
ATOM    210  NH1 ARG A  48       4.304 -28.084  -6.046 
ATOM    211  NH2 ARG A  48       4.179 -26.221  -7.497 
ATOM    212  C   ARG A  48       6.632 -22.511  -3.395 
ATOM    213  O   ARG A  48       7.843 -22.722  -3.421 
ATOM    214  N   TYR A  49       6.004 -21.778  -4.332 
ATOM    215  CA  TYR A  49       6.690 -21.207  -5.452 
ATOM    216  CB  TYR A  49       5.716 -20.385  -6.317 
ATOM    217  CG  TYR A  49       6.455 -19.484  -7.246 
ATOM    218  CD1 TYR A  49       6.995 -19.944  -8.423 
ATOM    219  CD2 TYR A  49       6.580 -18.149  -6.930 
ATOM    220  CE1 TYR A  49       7.662 -19.084  -9.266 
ATOM    221  CE2 TYR A  49       7.244 -17.287  -7.767 
ATOM    222  CZ  TYR A  49       7.787 -17.755  -8.938 
ATOM    223  OH  TYR A  49       8.468 -16.868  -9.798 
ATOM    224  C   TYR A  49       7.763 -20.299  -4.937 
ATOM    225  O   TYR A  49       8.907 -20.361  -5.387 
ATOM    226  N   CYS A  50       7.427 -19.442  -3.956 
ATOM    227  CA  CYS A  50       8.387 -18.513  -3.432 
ATOM    228  CB  CYS A  50       7.789 -17.543  -2.401 
ATOM    229  SG  CYS A  50       6.919 -16.168  -3.203 
ATOM    230  C   CYS A  50       9.521 -19.233  -2.772 
ATOM    231  O   CYS A  50      10.680 -18.874  -2.966 
ATOM    232  N   GLU A  51       9.232 -20.282  -1.984 
ATOM    233  CA  GLU A  51      10.291 -20.937  -1.274 
ATOM    234  CB  GLU A  51       9.814 -22.052  -0.328 
ATOM    235  CG  GLU A  51       9.046 -21.500   0.875 
ATOM    236  CD  GLU A  51       8.647 -22.660   1.776 
ATOM    237  OE1 GLU A  51       8.797 -23.834   1.341 
ATOM    238  OE2 GLU A  51       8.191 -22.384   2.918 
ATOM    239  C   GLU A  51      11.271 -21.539  -2.238 
ATOM    240  O   GLU A  51      12.477 -21.471  -2.014 
ATOM    241  N   SER A  52      10.782 -22.163  -3.323 
ATOM    242  CA  SER A  52      11.648 -22.819  -4.266 
ATOM    243  CB  SER A  52      10.871 -23.670  -5.287 
ATOM    244  OG  SER A  52      11.770 -24.296  -6.189 
ATOM    245  C   SER A  52      12.484 -21.840  -5.041 
ATOM    246  O   SER A  52      13.695 -22.015  -5.173 
ATOM    247  N   ILE A  53      11.853 -20.774  -5.572 
ATOM    248  CA  ILE A  53      12.510 -19.830  -6.436 
ATOM    249  CB  ILE A  53      11.569 -18.839  -7.063 
ATOM    250  CG1 ILE A  53      12.268 -18.100  -8.213 
ATOM    251  CG2 ILE A  53      11.022 -17.910  -5.967 
ATOM    252  CD1 ILE A  53      11.307 -17.285  -9.080 
ATOM    253  C   ILE A  53      13.564 -19.071  -5.697 
ATOM    254  O   ILE A  53      14.625 -18.777  -6.243 
ATOM    255  N   MET A  54      13.288 -18.724  -4.431 
ATOM    256  CA  MET A  54      14.208 -17.931  -3.681 
ATOM    257  CB  MET A  54      13.657 -17.630  -2.278 
ATOM    258  CG  MET A  54      14.129 -16.292  -1.716 
ATOM    259  SD  MET A  54      13.400 -14.851  -2.557 
ATOM    260  CE  MET A  54      13.965 -13.641  -1.327 
ATOM    261  C   MET A  54      15.482 -18.715  -3.574 
ATOM    262  O   MET A  54      16.577 -18.162  -3.661 
ATOM    263  N   ARG A  55      15.360 -20.040  -3.377 
ATOM    264  CA  ARG A  55      16.487 -20.926  -3.259 
ATOM    265  CB  ARG A  55      16.035 -22.353  -2.921 
ATOM    266  CG  ARG A  55      15.198 -22.413  -1.641 
ATOM    267  CD  ARG A  55      14.502 -23.757  -1.423 
ATOM    268  NE  ARG A  55      15.339 -24.566  -0.498 
ATOM    269  CZ  ARG A  55      15.110 -25.907  -0.399 
ATOM    270  NH1 ARG A  55      14.168 -26.490  -1.198 
ATOM    271  NH2 ARG A  55      15.823 -26.659   0.486 
ATOM    272  C   ARG A  55      17.249 -20.983  -4.555 
ATOM    273  O   ARG A  55      18.476 -20.907  -4.565 
ATOM    274  N   ARG A  56      16.538 -21.101  -5.694 
ATOM    275  CA  ARG A  56      17.186 -21.258  -6.971 
ATOM    276  CB  ARG A  56      16.203 -21.454  -8.140 
ATOM    277  CG  ARG A  56      15.409 -22.759  -8.083 
ATOM    278  CD  ARG A  56      14.767 -23.128  -9.423 
ATOM    279  NE  ARG A  56      13.877 -22.004  -9.821 
ATOM    280  CZ  ARG A  56      12.561 -22.008  -9.459 
ATOM    281  NH1 ARG A  56      12.047 -23.057  -8.752 
ATOM    282  NH2 ARG A  56      11.757 -20.960  -9.804 
ATOM    283  C   ARG A  56      17.993 -20.038  -7.297 
ATOM    284  O   ARG A  56      19.094 -20.132  -7.842 
ATOM    285  N   ARG A  57      17.434 -18.858  -6.981 
ATOM    286  CA  ARG A  57      17.989 -17.566  -7.272 
ATOM    287  CB  ARG A  57      16.981 -16.432  -7.028 
ATOM    288  CG  ARG A  57      15.720 -16.618  -7.872 
ATOM    289  CD  ARG A  57      16.007 -16.749  -9.368 
ATOM    290  NE  ARG A  57      14.774 -17.286 -10.009 
ATOM    291  CZ  ARG A  57      14.462 -16.937 -11.292 
ATOM    292  NH1 ARG A  57      15.255 -16.058 -11.970 
ATOM    293  NH2 ARG A  57      13.356 -17.462 -11.896 
ATOM    294  C   ARG A  57      19.215 -17.308  -6.446 
ATOM    295  O   ARG A  57      20.047 -16.489  -6.833 
ATOM    296  N   GLY A  58      19.345 -17.952  -5.266 
ATOM    297  CA  GLY A  58      20.518 -17.749  -4.452 
ATOM    298  C   GLY A  58      20.249 -16.676  -3.435 
ATOM    299  O   GLY A  58      21.171 -16.056  -2.910 
ATOM    300  N   LEU A  59      18.957 -16.404  -3.197 
ATOM    301  CA  LEU A  59      18.390 -15.442  -2.291 
ATOM    302  CB  LEU A  59      16.997 -14.993  -2.748 
ATOM    303  CG  LEU A  59      17.057 -14.335  -4.141 
ATOM    304  CD1 LEU A  59      15.690 -13.786  -4.573 
ATOM    305  CD2 LEU A  59      18.175 -13.282  -4.214 
ATOM    306  C   LEU A  59      18.342 -15.875  -0.842 
ATOM    307  O   LEU A  59      17.877 -15.107  -0.005 
ATOM    308  N   THR A  60      18.628 -17.158  -0.543 
ATOM    309  CA  THR A  60      18.521 -17.780   0.758 
ATOM    310  CB  THR A  60      18.422 -19.273   0.655 
ATOM    311  OG1 THR A  60      19.592 -19.810   0.057 
ATOM    312  CG2 THR A  60      17.192 -19.608  -0.204 
ATOM    313  C   THR A  60      19.582 -17.448   1.776 
ATOM    314  O   THR A  60      19.306 -17.592   2.964 
ATOM    315  N   SER A  61      20.833 -17.093   1.412 
ATOM    316  CA  SER A  61      21.758 -16.859   2.493 
ATOM    317  CB  SER A  61      22.957 -17.826   2.485 
ATOM    318  OG  SER A  61      22.517 -19.158   2.702 
ATOM    319  C   SER A  61      22.320 -15.475   2.407 
ATOM    320  O   SER A  61      23.186 -15.209   1.575 
ATOM    321  N   PRO A  62      21.889 -14.572   3.254 
ATOM    322  CA  PRO A  62      20.832 -14.844   4.197 
ATOM    323  CD  PRO A  62      22.847 -13.617   3.787 
ATOM    324  CB  PRO A  62      20.985 -13.822   5.320 
ATOM    325  CG  PRO A  62      22.467 -13.428   5.263 
ATOM    326  C   PRO A  62      19.514 -14.718   3.499 
ATOM    327  O   PRO A  62      19.488 -14.279   2.350 
ATOM    328  N   CYS A  63      18.409 -15.091   4.176 
ATOM    329  CA  CYS A  63      17.107 -15.029   3.577 
ATOM    330  CB  CYS A  63      15.980 -15.525   4.508 
ATOM    331  SG  CYS A  63      16.264 -17.191   5.180 
ATOM    332  C   CYS A  63      16.811 -13.590   3.286 
ATOM    333  O   CYS A  63      16.979 -12.728   4.148 
ATOM    334  N   LYS A  64      16.363 -13.286   2.050 
ATOM    335  CA  LYS A  64      16.024 -11.933   1.733 
ATOM    336  CB  LYS A  64      15.958 -11.675   0.217 
ATOM    337  CG  LYS A  64      15.947 -10.196  -0.175 
ATOM    338  CD  LYS A  64      16.188  -9.974  -1.671 
ATOM    339  CE  LYS A  64      16.192  -8.501  -2.084 
ATOM    340  NZ  LYS A  64      16.367  -8.389  -3.549 
ATOM    341  C   LYS A  64      14.671 -11.685   2.334 
ATOM    342  O   LYS A  64      13.782 -12.531   2.250 
ATOM    343  N   ASP A  65      14.485 -10.514   2.975 
ATOM    344  CA  ASP A  65      13.252 -10.245   3.660 
ATOM    345  CB  ASP A  65      13.310  -8.967   4.522 
ATOM    346  CG  ASP A  65      13.625  -7.757   3.647 
ATOM    347  OD1 ASP A  65      14.224  -7.939   2.553 
ATOM    348  OD2 ASP A  65      13.278  -6.626   4.077 
ATOM    349  C   ASP A  65      12.107 -10.144   2.699 
ATOM    350  O   ASP A  65      11.037 -10.700   2.946 
ATOM    351  N   ILE A  66      12.280  -9.419   1.579 
ATOM    352  CA  ILE A  66      11.198  -9.300   0.645 
ATOM    353  CB  ILE A  66      10.432  -8.019   0.848 
ATOM    354  CG1 ILE A  66       9.083  -8.013   0.109 
ATOM    355  CG2 ILE A  66      11.366  -6.859   0.468 
ATOM    356  CD1 ILE A  66       9.205  -8.016  -1.410 
ATOM    357  C   ILE A  66      11.805  -9.311  -0.725 
ATOM    358  O   ILE A  66      12.863  -8.720  -0.940 
ATOM    359  N   ASN A  67      11.179 -10.019  -1.688 
ATOM    360  CA  ASN A  67      11.720 -10.015  -3.017 
ATOM    361  CB  ASN A  67      12.741 -11.139  -3.259 
ATOM    362  CG  ASN A  67      13.477 -10.847  -4.558 
ATOM    363  OD1 ASN A  67      14.272  -9.911  -4.638 
ATOM    364  ND2 ASN A  67      13.214 -11.676  -5.603 
ATOM    365  C   ASN A  67      10.584 -10.205  -3.973 
ATOM    366  O   ASN A  67       9.740 -11.082  -3.786 
ATOM    367  N   THR A  68      10.556  -9.392  -5.048 
ATOM    368  CA  THR A  68       9.471  -9.467  -5.982 
ATOM    369  CB  THR A  68       8.762  -8.158  -6.145 
ATOM    370  OG1 THR A  68       8.269  -7.721  -4.886 
ATOM    371  CG2 THR A  68       7.598  -8.348  -7.130 
ATOM    372  C   THR A  68       9.996  -9.879  -7.324 
ATOM    373  O   THR A  68      11.059  -9.439  -7.762 
ATOM    374  N   PHE A  69       9.236 -10.761  -8.006 
ATOM    375  CA  PHE A  69       9.601 -11.241  -9.309 
ATOM    376  CB  PHE A  69       9.527 -12.774  -9.435 
ATOM    377  CG  PHE A  69      10.543 -13.384  -8.526 
ATOM    378  CD1 PHE A  69      11.831 -13.609  -8.956 
ATOM    379  CD2 PHE A  69      10.207 -13.734  -7.237 
ATOM    380  CE1 PHE A  69      12.768 -14.171  -8.120 
ATOM    381  CE2 PHE A  69      11.140 -14.295  -6.395 
ATOM    382  CZ  PHE A  69      12.423 -14.515  -6.835 
ATOM    383  C   PHE A  69       8.608 -10.690 -10.287 
ATOM    384  O   PHE A  69       7.415 -10.605 -10.001 
ATOM    385  N   ILE A  70       9.099 -10.300 -11.480 
ATOM    386  CA  ILE A  70       8.279  -9.766 -12.530 
ATOM    387  CB  ILE A  70       8.894  -8.585 -13.228 
ATOM    388  CG1 ILE A  70       9.137  -7.438 -12.235 
ATOM    389  CG2 ILE A  70       7.982  -8.201 -14.407 
ATOM    390  CD1 ILE A  70      10.026  -6.325 -12.786 
ATOM    391  C   ILE A  70       8.146 -10.852 -13.550 
ATOM    392  O   ILE A  70       9.106 -11.572 -13.824 
ATOM    393  N   HIS A  71       6.934 -11.011 -14.122 
ATOM    394  CA  HIS A  71       6.704 -12.056 -15.078 
ATOM    395  ND1 HIS A  71       6.623 -14.322 -12.875 
ATOM    396  CG  HIS A  71       5.646 -13.442 -13.288 
ATOM    397  CB  HIS A  71       5.509 -12.942 -14.696 
ATOM    398  NE2 HIS A  71       5.416 -13.823 -11.074 
ATOM    399  CD2 HIS A  71       4.918 -13.148 -12.176 
ATOM    400  CE1 HIS A  71       6.439 -14.514 -11.544 
ATOM    401  C   HIS A  71       6.415 -11.410 -16.399 
ATOM    402  O   HIS A  71       6.310 -10.188 -16.486 
ATOM    403  N   GLY A  72       6.286 -12.218 -17.476 
ATOM    404  CA  GLY A  72       6.017 -11.656 -18.772 
ATOM    405  C   GLY A  72       7.295 -11.593 -19.560 
ATOM    406  O   GLY A  72       8.294 -12.209 -19.193 
ATOM    407  N   ASN A  73       7.269 -10.867 -20.702 
ATOM    408  CA  ASN A  73       8.405 -10.782 -21.584 
ATOM    409  CB  ASN A  73       8.034 -10.508 -23.057 
ATOM    410  CG  ASN A  73       7.346  -9.151 -23.163 
ATOM    411  OD1 ASN A  73       7.968  -8.146 -23.502 
ATOM    412  ND2 ASN A  73       6.017  -9.119 -22.872 
ATOM    413  C   ASN A  73       9.371  -9.723 -21.133 
ATOM    414  O   ASN A  73       8.994  -8.716 -20.538 
ATOM    415  N   LYS A  74      10.668  -9.952 -21.434 
ATOM    416  CA  LYS A  74      11.764  -9.101 -21.052 
ATOM    417  CB  LYS A  74      13.152  -9.709 -21.329 
ATOM    418  CG  LYS A  74      13.502 -10.903 -20.438 
ATOM    419  CD  LYS A  74      14.866 -11.514 -20.762 
ATOM    420  CE  LYS A  74      14.989 -11.999 -22.206 
ATOM    421  NZ  LYS A  74      16.380 -12.427 -22.480 
ATOM    422  C   LYS A  74      11.726  -7.769 -21.741 
ATOM    423  O   LYS A  74      12.108  -6.759 -21.152 
ATOM    424  N   ARG A  75      11.268  -7.726 -23.005 
ATOM    425  CA  ARG A  75      11.336  -6.518 -23.783 
ATOM    426  CB  ARG A  75      10.706  -6.680 -25.174 
ATOM    427  CG  ARG A  75      11.275  -7.856 -25.964 
ATOM    428  CD  ARG A  75      10.777  -7.928 -27.407 
ATOM    429  NE  ARG A  75       9.288  -7.909 -27.372 
ATOM    430  CZ  ARG A  75       8.587  -9.047 -27.093 
ATOM    431  NH1 ARG A  75       9.247 -10.192 -26.754 
ATOM    432  NH2 ARG A  75       7.223  -9.036 -27.147 
ATOM    433  C   ARG A  75      10.568  -5.434 -23.096 
ATOM    434  O   ARG A  75      11.000  -4.283 -23.058 
ATOM    435  N   SER A  76       9.396  -5.775 -22.533 
ATOM    436  CA  SER A  76       8.562  -4.791 -21.905 
ATOM    437  CB  SER A  76       7.236  -5.385 -21.396 
ATOM    438  OG  SER A  76       6.471  -5.878 -22.487 
ATOM    439  C   SER A  76       9.281  -4.196 -20.730 
ATOM    440  O   SER A  76       9.132  -3.009 -20.441 
ATOM    441  N   ILE A  77      10.063  -5.017 -20.003 
ATOM    442  CA  ILE A  77      10.777  -4.552 -18.848 
ATOM    443  CB  ILE A  77      11.426  -5.664 -18.076 
ATOM    444  CG1 ILE A  77      10.357  -6.647 -17.572 
ATOM    445  CG2 ILE A  77      12.260  -5.039 -16.946 
ATOM    446  CD1 ILE A  77      10.932  -7.947 -17.010 
ATOM    447  C   ILE A  77      11.850  -3.586 -19.254 
ATOM    448  O   ILE A  77      12.029  -2.547 -18.626 
ATOM    449  N   LYS A  78      12.600  -3.902 -20.324 
ATOM    450  CA  LYS A  78      13.670  -3.048 -20.763 
ATOM    451  CB  LYS A  78      14.457  -3.613 -21.957 
ATOM    452  CG  LYS A  78      15.314  -4.836 -21.619 
ATOM    453  CD  LYS A  78      15.896  -5.526 -22.854 
ATOM    454  CE  LYS A  78      16.828  -6.696 -22.531 
ATOM    455  NZ  LYS A  78      16.037  -7.912 -22.246 
ATOM    456  C   LYS A  78      13.105  -1.727 -21.186 
ATOM    457  O   LYS A  78      13.736  -0.686 -21.012 
ATOM    458  N   ALA A  79      11.881  -1.748 -21.741 
ATOM    459  CA  ALA A  79      11.200  -0.603 -22.284 
ATOM    460  CB  ALA A  79       9.821  -0.951 -22.871 
ATOM    461  C   ALA A  79      10.987   0.445 -21.231 
ATOM    462  O   ALA A  79      10.878   1.630 -21.545 
ATOM    463  N   ILE A  80      10.868   0.044 -19.956 
ATOM    464  CA  ILE A  80      10.626   1.016 -18.927 
ATOM    465  CB  ILE A  80      10.255   0.446 -17.581 
ATOM    466  CG1 ILE A  80      11.316  -0.473 -16.984 
ATOM    467  CG2 ILE A  80       8.892  -0.240 -17.747 
ATOM    468  CD1 ILE A  80      10.900  -1.026 -15.623 
ATOM    469  C   ILE A  80      11.745   2.022 -18.874 
ATOM    470  O   ILE A  80      11.546   3.160 -18.452 
ATOM    471  N   CYS A  81      12.966   1.624 -19.275 
ATOM    472  CA  CYS A  81      14.117   2.486 -19.280 
ATOM    473  CB  CYS A  81      15.428   1.734 -19.567 
ATOM    474  SG  CYS A  81      15.754   0.459 -18.312 
ATOM    475  C   CYS A  81      13.959   3.596 -20.289 
ATOM    476  O   CYS A  81      14.689   4.586 -20.237 
ATOM    477  N   GLU A  82      13.062   3.434 -21.284 
ATOM    478  CA  GLU A  82      12.862   4.454 -22.277 
ATOM    479  CB  GLU A  82      12.970   3.920 -23.715 
ATOM    480  CG  GLU A  82      11.961   2.809 -24.013 
ATOM    481  CD  GLU A  82      12.156   2.352 -25.452 
ATOM    482  OE1 GLU A  82      12.213   3.228 -26.356 
ATOM    483  OE2 GLU A  82      12.249   1.114 -25.666 
ATOM    484  C   GLU A  82      11.484   5.028 -22.107 
ATOM    485  O   GLU A  82      10.696   4.562 -21.287 
ATOM    486  N   ASN A  83      11.173   6.085 -22.884 
ATOM    487  CA  ASN A  83       9.911   6.767 -22.808 
ATOM    488  CB  ASN A  83       9.851   8.042 -23.664 
ATOM    489  CG  ASN A  83      10.676   9.103 -22.944 
ATOM    490  OD1 ASN A  83      10.664   9.185 -21.715 
ATOM    491  ND2 ASN A  83      11.416   9.938 -23.723 
ATOM    492  C   ASN A  83       8.817   5.839 -23.229 
ATOM    493  O   ASN A  83       7.665   6.001 -22.831 
ATOM    494  N   LYS A  84       9.156   4.826 -24.043 
ATOM    495  CA  LYS A  84       8.180   3.925 -24.580 
ATOM    496  CB  LYS A  84       8.857   2.817 -25.416 
ATOM    497  CG  LYS A  84       7.921   1.834 -26.122 
ATOM    498  CD  LYS A  84       7.153   0.911 -25.178 
ATOM    499  CE  LYS A  84       6.396  -0.197 -25.909 
ATOM    500  NZ  LYS A  84       7.357  -1.190 -26.441 
ATOM    501  C   LYS A  84       7.386   3.298 -23.466 
ATOM    502  O   LYS A  84       6.161   3.232 -23.563 
ATOM    503  N   ASN A  85       8.029   2.807 -22.383 
ATOM    504  CA  ASN A  85       7.206   2.217 -21.358 
ATOM    505  CB  ASN A  85       7.343   0.680 -21.318 
ATOM    506  CG  ASN A  85       6.232   0.074 -20.468 
ATOM    507  OD1 ASN A  85       5.067   0.455 -20.576 
ATOM    508  ND2 ASN A  85       6.604  -0.897 -19.592 
ATOM    509  C   ASN A  85       7.600   2.737 -20.000 
ATOM    510  O   ASN A  85       7.516   2.004 -19.015 
ATOM    511  N   GLY A  86       7.987   4.025 -19.869 
ATOM    512  CA  GLY A  86       8.358   4.440 -18.541 
ATOM    513  C   GLY A  86       8.406   5.935 -18.432 
ATOM    514  O   GLY A  86       8.529   6.651 -19.426 
ATOM    515  N   ASN A  87       8.313   6.432 -17.176 
ATOM    516  CA  ASN A  87       8.388   7.834 -16.866 
ATOM    517  CB  ASN A  87       7.070   8.434 -16.338 
ATOM    518  CG  ASN A  87       6.033   8.383 -17.450 
ATOM    519  OD1 ASN A  87       5.564   7.312 -17.828 
ATOM    520  ND2 ASN A  87       5.650   9.574 -17.983 
ATOM    521  C   ASN A  87       9.381   7.966 -15.753 
ATOM    522  O   ASN A  87       9.660   7.005 -15.039 
ATOM    523  N   PRO A  88       9.943   9.130 -15.590 
ATOM    524  CA  PRO A  88      10.890   9.367 -14.542 
ATOM    525  CD  PRO A  88       9.915  10.189 -16.582 
ATOM    526  CB  PRO A  88      11.522  10.727 -14.851 
ATOM    527  CG  PRO A  88      10.555  11.384 -15.857 
ATOM    528  C   PRO A  88      10.168   9.304 -13.236 
ATOM    529  O   PRO A  88       9.050   9.812 -13.144 
ATOM    530  N   HIS A  89      10.804   8.706 -12.212 
ATOM    531  CA  HIS A  89      10.210   8.527 -10.923 
ATOM    532  ND1 HIS A  89       7.895   6.729  -9.424 
ATOM    533  CG  HIS A  89       9.268   6.743  -9.344 
ATOM    534  CB  HIS A  89      10.169   7.046 -10.506 
ATOM    535  NE2 HIS A  89       8.415   6.182  -7.333 
ATOM    536  CD2 HIS A  89       9.569   6.408  -8.061 
ATOM    537  CE1 HIS A  89       7.434   6.387  -8.195 
ATOM    538  C   HIS A  89      11.094   9.291 -10.006 
ATOM    539  O   HIS A  89      12.249   9.524 -10.348 
ATOM    540  N   ARG A  90      10.614   9.570  -8.777 
ATOM    541  CA  ARG A  90      11.134  10.633  -7.973 
ATOM    542  CB  ARG A  90      10.638  10.532  -6.524 
ATOM    543  CG  ARG A  90       9.118  10.621  -6.401 
ATOM    544  CD  ARG A  90       8.581  12.052  -6.436 
ATOM    545  NE  ARG A  90       7.099  11.972  -6.308 
ATOM    546  CZ  ARG A  90       6.398  13.027  -5.801 
ATOM    547  NH1 ARG A  90       7.050  14.164  -5.418 
ATOM    548  NH2 ARG A  90       5.043  12.938  -5.660 
ATOM    549  C   ARG A  90      12.627  10.723  -7.915 
ATOM    550  O   ARG A  90      13.186  11.625  -8.535 
ATOM    551  N   GLU A  91      13.353   9.801  -7.262 
ATOM    552  CA  GLU A  91      14.755  10.115  -7.224 
ATOM    553  CB  GLU A  91      15.367  10.061  -5.812 
ATOM    554  CG  GLU A  91      14.958  11.232  -4.914 
ATOM    555  CD  GLU A  91      13.537  11.000  -4.427 
ATOM    556  OE1 GLU A  91      13.280   9.918  -3.836 
ATOM    557  OE2 GLU A  91      12.688  11.907  -4.644 
ATOM    558  C   GLU A  91      15.504   9.143  -8.074 
ATOM    559  O   GLU A  91      15.859   8.056  -7.623 
ATOM    560  N   ASN A  92      15.780   9.542  -9.330 
ATOM    561  CA  ASN A  92      16.570   8.776 -10.253 
ATOM    562  CB  ASN A  92      18.015   8.583  -9.762 
ATOM    563  CG  ASN A  92      18.669   9.953  -9.678 
ATOM    564  OD1 ASN A  92      18.547  10.766 -10.593 
ATOM    565  ND2 ASN A  92      19.371  10.227  -8.547 
ATOM    566  C   ASN A  92      15.991   7.412 -10.460 
ATOM    567  O   ASN A  92      16.733   6.456 -10.678 
ATOM    568  N   LEU A  93      14.653   7.283 -10.421 
ATOM    569  CA  LEU A  93      14.046   5.998 -10.644 
ATOM    570  CB  LEU A  93      13.196   5.499  -9.462 
ATOM    571  CG  LEU A  93      14.013   5.127  -8.208 
ATOM    572  CD1 LEU A  93      13.097   4.644  -7.072 
ATOM    573  CD2 LEU A  93      15.107   4.099  -8.543 
ATOM    574  C   LEU A  93      13.141   6.137 -11.825 
ATOM    575  O   LEU A  93      12.979   7.226 -12.373 
ATOM    576  N   ARG A  94      12.563   5.007 -12.286 
ATOM    577  CA  ARG A  94      11.651   5.047 -13.395 
ATOM    578  CB  ARG A  94      12.264   4.533 -14.706 
ATOM    579  CG  ARG A  94      13.421   5.410 -15.185 
ATOM    580  CD  ARG A  94      13.981   5.008 -16.550 
ATOM    581  NE  ARG A  94      12.929   5.315 -17.557 
ATOM    582  CZ  ARG A  94      12.803   6.585 -18.040 
ATOM    583  NH1 ARG A  94      13.625   7.577 -17.590 
ATOM    584  NH2 ARG A  94      11.843   6.868 -18.966 
ATOM    585  C   ARG A  94      10.481   4.169 -13.054 
ATOM    586  O   ARG A  94      10.637   3.137 -12.403 
ATOM    587  N   ILE A  95       9.268   4.577 -13.488 
ATOM    588  CA  ILE A  95       8.059   3.839 -13.228 
ATOM    589  CB  ILE A  95       7.025   4.653 -12.501 
ATOM    590  CG1 ILE A  95       5.820   3.791 -12.084 
ATOM    591  CG2 ILE A  95       6.656   5.846 -13.397 
ATOM    592  CD1 ILE A  95       6.118   2.807 -10.956 
ATOM    593  C   ILE A  95       7.471   3.433 -14.552 
ATOM    594  O   ILE A  95       7.417   4.230 -15.487 
ATOM    595  N   SER A  96       7.017   2.167 -14.668 
ATOM    596  CA  SER A  96       6.520   1.669 -15.924 
ATOM    597  CB  SER A  96       6.521   0.132 -16.021 
ATOM    598  OG  SER A  96       5.638  -0.423 -15.057 
ATOM    599  C   SER A  96       5.122   2.137 -16.200 
ATOM    600  O   SER A  96       4.324   2.355 -15.289 
ATOM    601  N   LYS A  97       4.824   2.366 -17.497 
ATOM    602  CA  LYS A  97       3.513   2.735 -17.955 
ATOM    603  CB  LYS A  97       3.499   3.283 -19.390 
ATOM    604  CG  LYS A  97       4.096   4.687 -19.504 
ATOM    605  CD  LYS A  97       4.273   5.153 -20.949 
ATOM    606  CE  LYS A  97       4.718   6.611 -21.063 
ATOM    607  NZ  LYS A  97       6.152   6.728 -20.709 
ATOM    608  C   LYS A  97       2.610   1.543 -17.924 
ATOM    609  O   LYS A  97       1.429   1.655 -17.600 
ATOM    610  N   SER A  98       3.157   0.372 -18.304 
ATOM    611  CA  SER A  98       2.430  -0.864 -18.402 
ATOM    612  CB  SER A  98       3.113  -1.826 -19.387 
ATOM    613  OG  SER A  98       2.438  -3.069 -19.433 
ATOM    614  C   SER A  98       2.391  -1.529 -17.062 
ATOM    615  O   SER A  98       3.191  -1.233 -16.178 
ATOM    616  N   SER A  99       1.438  -2.468 -16.892 
ATOM    617  CA  SER A  99       1.316  -3.181 -15.654 
ATOM    618  CB  SER A  99      -0.138  -3.329 -15.182 
ATOM    619  OG  SER A  99      -0.171  -4.036 -13.953 
ATOM    620  C   SER A  99       1.866  -4.551 -15.901 
ATOM    621  O   SER A  99       1.756  -5.075 -17.006 
ATOM    622  N   PHE A 100       2.499  -5.160 -14.875 
ATOM    623  CA  PHE A 100       3.096  -6.452 -15.063 
ATOM    624  CB  PHE A 100       4.625  -6.462 -14.858 
ATOM    625  CG  PHE A 100       5.327  -5.637 -15.887 
ATOM    626  CD1 PHE A 100       5.439  -4.271 -15.743 
ATOM    627  CD2 PHE A 100       5.897  -6.234 -16.988 
ATOM    628  CE1 PHE A 100       6.097  -3.516 -16.687 
ATOM    629  CE2 PHE A 100       6.556  -5.484 -17.934 
ATOM    630  CZ  PHE A 100       6.657  -4.121 -17.787 
ATOM    631  C   PHE A 100       2.572  -7.384 -14.016 
ATOM    632  O   PHE A 100       2.195  -6.966 -12.922 
ATOM    633  N   GLN A 101       2.513  -8.691 -14.344 
ATOM    634  CA  GLN A 101       2.171  -9.658 -13.345 
ATOM    635  CB  GLN A 101       1.839 -11.052 -13.904 
ATOM    636  CG  GLN A 101       0.489 -11.131 -14.617 
ATOM    637  CD  GLN A 101      -0.593 -11.194 -13.547 
ATOM    638  OE1 GLN A 101      -0.366 -11.697 -12.449 
ATOM    639  NE2 GLN A 101      -1.804 -10.667 -13.873 
ATOM    640  C   GLN A 101       3.394  -9.793 -12.496 
ATOM    641  O   GLN A 101       4.508  -9.873 -13.015 
ATOM    642  N   VAL A 102       3.218  -9.802 -11.161 
ATOM    643  CA  VAL A 102       4.354  -9.886 -10.293 
ATOM    644  CB  VAL A 102       4.759  -8.562  -9.714 
ATOM    645  CG1 VAL A 102       5.195  -7.637 -10.861 
ATOM    646  CG2 VAL A 102       3.584  -8.007  -8.887 
ATOM    647  C   VAL A 102       4.011 -10.774  -9.139 
ATOM    648  O   VAL A 102       2.841 -11.025  -8.854 
ATOM    649  N   THR A 103       5.050 -11.314  -8.467 
ATOM    650  CA  THR A 103       4.829 -12.120  -7.304 
ATOM    651  CB  THR A 103       5.112 -13.577  -7.530 
ATOM    652  OG1 THR A 103       4.295 -14.080  -8.577 
ATOM    653  CG2 THR A 103       4.826 -14.343  -6.226 
ATOM    654  C   THR A 103       5.781 -11.637  -6.255 
ATOM    655  O   THR A 103       6.988 -11.574  -6.489 
ATOM    656  N   THR A 104       5.262 -11.297  -5.057 
ATOM    657  CA  THR A 104       6.109 -10.812  -4.005 
ATOM    658  CB  THR A 104       5.546  -9.614  -3.295 
ATOM    659  OG1 THR A 104       5.356  -8.546  -4.210 
ATOM    660  CG2 THR A 104       6.514  -9.193  -2.176 
ATOM    661  C   THR A 104       6.242 -11.896  -2.986 
ATOM    662  O   THR A 104       5.251 -12.502  -2.581 
ATOM    663  N   CYS A 105       7.490 -12.172  -2.555 
ATOM    664  CA  CYS A 105       7.738 -13.200  -1.586 
ATOM    665  CB  CYS A 105       8.849 -14.165  -2.029 
ATOM    666  SG  CYS A 105       8.448 -14.908  -3.639 
ATOM    667  C   CYS A 105       8.189 -12.511  -0.339 
ATOM    668  O   CYS A 105       9.178 -11.779  -0.349 
ATOM    669  N   LYS A 106       7.459 -12.730   0.774 
ATOM    670  CA  LYS A 106       7.781 -12.086   2.014 
ATOM    671  CB  LYS A 106       6.585 -11.338   2.628 
ATOM    672  CG  LYS A 106       6.127 -10.139   1.793 
ATOM    673  CD  LYS A 106       4.735  -9.634   2.178 
ATOM    674  CE  LYS A 106       4.309  -8.374   1.425 
ATOM    675  NZ  LYS A 106       5.014  -7.194   1.974 
ATOM    676  C   LYS A 106       8.204 -13.134   2.988 
ATOM    677  O   LYS A 106       7.514 -14.131   3.203 
ATOM    678  N   LEU A 107       9.370 -12.908   3.618 
ATOM    679  CA  LEU A 107       9.910 -13.866   4.533 
ATOM    680  CB  LEU A 107      11.381 -13.570   4.883 
ATOM    681  CG  LEU A 107      12.026 -14.570   5.857 
ATOM    682  CD1 LEU A 107      12.138 -15.973   5.238 
ATOM    683  CD2 LEU A 107      13.375 -14.044   6.370 
ATOM    684  C   LEU A 107       9.105 -13.824   5.787 
ATOM    685  O   LEU A 107       8.661 -12.764   6.225 
ATOM    686  N   HIS A 108       8.855 -15.005   6.380 
ATOM    687  CA  HIS A 108       8.191 -15.020   7.648 
ATOM    688  ND1 HIS A 108       6.503 -17.160   5.722 
ATOM    689  CG  HIS A 108       6.507 -16.861   7.063 
ATOM    690  CB  HIS A 108       6.725 -15.489   7.618 
ATOM    691  NE2 HIS A 108       6.076 -19.059   6.793 
ATOM    692  CD2 HIS A 108       6.247 -18.033   7.703 
ATOM    693  CE1 HIS A 108       6.239 -18.488   5.615 
ATOM    694  C   HIS A 108       8.993 -15.906   8.534 
ATOM    695  O   HIS A 108       9.644 -16.843   8.076 
ATOM    696  N   GLY A 109       8.958 -15.620   9.846 
ATOM    697  CA  GLY A 109       9.793 -16.334  10.759 
ATOM    698  C   GLY A 109      10.861 -15.362  11.144 
ATOM    699  O   GLY A 109      11.206 -14.465  10.376 
ATOM    700  N   GLY A 110      11.378 -15.513  12.376 
ATOM    701  CA  GLY A 110      12.344 -14.642  12.983 
ATOM    702  C   GLY A 110      13.717 -14.700  12.379 
ATOM    703  O   GLY A 110      14.419 -13.689  12.376 
ATOM    704  N   SER A 111      14.166 -15.876  11.892 
ATOM    705  CA  SER A 111      15.555 -15.993  11.521 
ATOM    706  CB  SER A 111      16.129 -17.404  11.740 
ATOM    707  OG  SER A 111      17.494 -17.439  11.353 
ATOM    708  C   SER A 111      15.827 -15.629  10.092 
ATOM    709  O   SER A 111      15.060 -15.888   9.167 
ATOM    710  N   PRO A 112      16.953 -14.967   9.967 
ATOM    711  CA  PRO A 112      17.492 -14.571   8.686 
ATOM    712  CD  PRO A 112      17.334 -14.031  11.015 
ATOM    713  CB  PRO A 112      18.504 -13.462   8.973 
ATOM    714  CG  PRO A 112      18.025 -12.860  10.301 
ATOM    715  C   PRO A 112      18.112 -15.709   7.930 
ATOM    716  O   PRO A 112      18.498 -15.507   6.778 
ATOM    717  N   TRP A 113      18.254 -16.900   8.543 
ATOM    718  CA  TRP A 113      18.952 -17.947   7.848 
ATOM    719  CB  TRP A 113      20.140 -18.493   8.653 
ATOM    720  CG  TRP A 113      21.239 -17.473   8.801 
ATOM    721  CD2 TRP A 113      22.171 -17.157   7.757 
ATOM    722  CD1 TRP A 113      21.549 -16.668   9.857 
ATOM    723  NE1 TRP A 113      22.625 -15.874   9.541 
ATOM    724  CE2 TRP A 113      23.017 -16.164   8.250 
ATOM    725  CE3 TRP A 113      22.310 -17.654   6.495 
ATOM    726  CZ2 TRP A 113      24.022 -15.652   7.480 
ATOM    727  CZ3 TRP A 113      23.322 -17.137   5.721 
ATOM    728  CH2 TRP A 113      24.162 -16.156   6.206 
ATOM    729  C   TRP A 113      18.019 -19.078   7.526 
ATOM    730  O   TRP A 113      16.980 -19.259   8.157 
ATOM    731  N   PRO A 114      18.387 -19.844   6.525 
ATOM    732  CA  PRO A 114      17.605 -20.941   6.018 
ATOM    733  CD  PRO A 114      19.726 -19.807   5.959 
ATOM    734  CB  PRO A 114      18.412 -21.510   4.849 
ATOM    735  CG  PRO A 114      19.865 -21.131   5.190 
ATOM    736  C   PRO A 114      17.349 -21.963   7.077 
ATOM    737  O   PRO A 114      18.132 -22.055   8.021 
ATOM    738  N   PRO A 115      16.287 -22.717   6.949 
ATOM    739  CA  PRO A 115      15.417 -22.592   5.810 
ATOM    740  CD  PRO A 115      16.308 -24.080   7.460 
ATOM    741  CB  PRO A 115      14.554 -23.850   5.796 
ATOM    742  CG  PRO A 115      15.436 -24.898   6.494 
ATOM    743  C   PRO A 115      14.624 -21.326   5.826 
ATOM    744  O   PRO A 115      14.324 -20.822   6.907 
ATOM    745  N   CYS A 116      14.262 -20.805   4.637 
ATOM    746  CA  CYS A 116      13.552 -19.559   4.576 
ATOM    747  CB  CYS A 116      14.136 -18.609   3.509 
ATOM    748  SG  CYS A 116      15.947 -18.432   3.606 
ATOM    749  C   CYS A 116      12.141 -19.851   4.153 
ATOM    750  O   CYS A 116      11.913 -20.416   3.083 
ATOM    751  N   GLN A 117      11.145 -19.461   4.980 
ATOM    752  CA  GLN A 117       9.776 -19.689   4.605 
ATOM    753  CB  GLN A 117       8.829 -20.057   5.761 
ATOM    754  CG  GLN A 117       9.262 -21.272   6.578 
ATOM    755  CD  GLN A 117       9.944 -20.724   7.818 
ATOM    756  OE1 GLN A 117      10.525 -19.641   7.791 
ATOM    757  NE2 GLN A 117       9.847 -21.480   8.943 
ATOM    758  C   GLN A 117       9.264 -18.399   4.045 
ATOM    759  O   GLN A 117       9.593 -17.322   4.542 
ATOM    760  N   TYR A 118       8.444 -18.476   2.979 
ATOM    761  CA  TYR A 118       7.961 -17.279   2.352 
ATOM    762  CB  TYR A 118       8.554 -17.047   0.952 
ATOM    763  CG  TYR A 118      10.003 -16.728   1.079 
ATOM    764  CD1 TYR A 118      10.406 -15.445   1.371 
ATOM    765  CD2 TYR A 118      10.958 -17.702   0.895 
ATOM    766  CE1 TYR A 118      11.740 -15.138   1.486 
ATOM    767  CE2 TYR A 118      12.294 -17.401   1.008 
ATOM    768  CZ  TYR A 118      12.686 -16.117   1.304 
ATOM    769  OH  TYR A 118      14.057 -15.806   1.420 
ATOM    770  C   TYR A 118       6.480 -17.356   2.150 
ATOM    771  O   TYR A 118       5.907 -18.436   2.018 
ATOM    772  N   ARG A 119       5.827 -16.174   2.139 
ATOM    773  CA  ARG A 119       4.427 -16.059   1.843 
ATOM    774  CB  ARG A 119       3.652 -15.202   2.858 
ATOM    775  CG  ARG A 119       3.673 -15.788   4.269 
ATOM    776  CD  ARG A 119       2.594 -16.840   4.518 
ATOM    777  NE  ARG A 119       2.885 -17.449   5.844 
ATOM    778  CZ  ARG A 119       1.863 -17.879   6.638 
ATOM    779  NH1 ARG A 119       0.571 -17.731   6.223 
ATOM    780  NH2 ARG A 119       2.135 -18.448   7.848 
ATOM    781  C   ARG A 119       4.365 -15.344   0.526 
ATOM    782  O   ARG A 119       5.061 -14.349   0.325 
ATOM    783  N   ALA A 120       3.524 -15.828  -0.411 
ATOM    784  CA  ALA A 120       3.516 -15.241  -1.722 
ATOM    785  CB  ALA A 120       3.540 -16.279  -2.857 
ATOM    786  C   ALA A 120       2.290 -14.411  -1.918 
ATOM    787  O   ALA A 120       1.191 -14.774  -1.498 
ATOM    788  N   THR A 121       2.473 -13.235  -2.553 
ATOM    789  CA  THR A 121       1.362 -12.387  -2.858 
ATOM    790  CB  THR A 121       1.414 -11.077  -2.132 
ATOM    791  OG1 THR A 121       1.493 -11.279  -0.729 
ATOM    792  CG2 THR A 121       0.136 -10.304  -2.467 
ATOM    793  C   THR A 121       1.454 -12.058  -4.319 
ATOM    794  O   THR A 121       2.368 -11.355  -4.746 
ATOM    795  N   ALA A 122       0.503 -12.561  -5.131 
ATOM    796  CA  ALA A 122       0.506 -12.258  -6.535 
ATOM    797  CB  ALA A 122      -0.363 -13.214  -7.372 
ATOM    798  C   ALA A 122      -0.051 -10.879  -6.695 
ATOM    799  O   ALA A 122      -0.797 -10.403  -5.841 
ATOM    800  N   GLY A 123       0.311 -10.190  -7.800 
ATOM    801  CA  GLY A 123      -0.202  -8.866  -8.009 
ATOM    802  C   GLY A 123      -0.066  -8.514  -9.455 
ATOM    803  O   GLY A 123       0.601  -9.210 -10.221 
ATOM    804  N   PHE A 124      -0.738  -7.418  -9.864 
ATOM    805  CA  PHE A 124      -0.677  -6.940 -11.215 
ATOM    806  CB  PHE A 124      -1.952  -7.333 -11.988 
ATOM    807  CG  PHE A 124      -1.880  -6.953 -13.427 
ATOM    808  CD1 PHE A 124      -1.110  -7.677 -14.309 
ATOM    809  CD2 PHE A 124      -2.620  -5.893 -13.902 
ATOM    810  CE1 PHE A 124      -1.058  -7.330 -15.640 
ATOM    811  CE2 PHE A 124      -2.573  -5.544 -15.231 
ATOM    812  CZ  PHE A 124      -1.789  -6.263 -16.103 
ATOM    813  C   PHE A 124      -0.614  -5.444 -11.112 
ATOM    814  O   PHE A 124      -1.586  -4.807 -10.707 
ATOM    815  N   ARG A 125       0.538  -4.838 -11.470 
ATOM    816  CA  ARG A 125       0.653  -3.408 -11.368 
ATOM    817  CB  ARG A 125       0.731  -2.905  -9.919 
ATOM    818  CG  ARG A 125       1.922  -3.477  -9.148 
ATOM    819  CD  ARG A 125       2.201  -2.737  -7.841 
ATOM    820  NE  ARG A 125       2.654  -1.368  -8.212 
ATOM    821  CZ  ARG A 125       2.539  -0.343  -7.320 
ATOM    822  NH1 ARG A 125       2.021  -0.575  -6.078 
ATOM    823  NH2 ARG A 125       2.940   0.912  -7.672 
ATOM    824  C   ARG A 125       1.930  -2.974 -12.029 
ATOM    825  O   ARG A 125       2.704  -3.796 -12.517 
ATOM    826  N   ASN A 126       2.164  -1.643 -12.058 
ATOM    827  CA  ASN A 126       3.348  -1.060 -12.631 
ATOM    828  CB  ASN A 126       3.319   0.475 -12.733 
ATOM    829  CG  ASN A 126       2.288   0.920 -13.750 
ATOM    830  OD1 ASN A 126       1.798   0.128 -14.551 
ATOM    831  ND2 ASN A 126       1.954   2.238 -13.724 
ATOM    832  C   ASN A 126       4.475  -1.326 -11.687 
ATOM    833  O   ASN A 126       4.252  -1.649 -10.522 
ATOM    834  N   VAL A 127       5.728  -1.187 -12.170 
ATOM    835  CA  VAL A 127       6.853  -1.442 -11.318 
ATOM    836  CB  VAL A 127       7.620  -2.670 -11.710 
ATOM    837  CG1 VAL A 127       6.692  -3.888 -11.560 
ATOM    838  CG2 VAL A 127       8.164  -2.479 -13.137 
ATOM    839  C   VAL A 127       7.801  -0.286 -11.389 
ATOM    840  O   VAL A 127       7.791   0.482 -12.349 
ATOM    841  N   VAL A 128       8.640  -0.129 -10.338 
ATOM    842  CA  VAL A 128       9.608   0.932 -10.290 
ATOM    843  CB  VAL A 128       9.558   1.739  -9.024 
ATOM    844  CG1 VAL A 128      10.684   2.788  -9.058 
ATOM    845  CG2 VAL A 128       8.156   2.343  -8.876 
ATOM    846  C   VAL A 128      10.968   0.306 -10.332 
ATOM    847  O   VAL A 128      11.242  -0.659  -9.620 
ATOM    848  N   VAL A 129      11.864   0.853 -11.180 
ATOM    849  CA  VAL A 129      13.192   0.316 -11.293 
ATOM    850  CB  VAL A 129      13.377  -0.597 -12.470 
ATOM    851  CG1 VAL A 129      12.475  -1.829 -12.285 
ATOM    852  CG2 VAL A 129      13.103   0.196 -13.761 
ATOM    853  C   VAL A 129      14.143   1.454 -11.487 
ATOM    854  O   VAL A 129      13.740   2.610 -11.599 
ATOM    855  N   ALA A 130      15.453   1.141 -11.469 
ATOM    856  CA  ALA A 130      16.471   2.102 -11.776 
ATOM    857  CB  ALA A 130      17.570   2.201 -10.704 
ATOM    858  C   ALA A 130      17.107   1.586 -13.029 
ATOM    859  O   ALA A 130      17.251   0.376 -13.195 
ATOM    860  N   CYS A 131      17.489   2.483 -13.964 
ATOM    861  CA  CYS A 131      18.044   1.992 -15.195 
ATOM    862  CB  CYS A 131      17.222   2.356 -16.450 
ATOM    863  SG  CYS A 131      15.649   1.450 -16.538 
ATOM    864  C   CYS A 131      19.424   2.528 -15.408 
ATOM    865  O   CYS A 131      19.772   3.615 -14.946 
ATOM    866  N   GLU A 132      20.255   1.724 -16.108 
ATOM    867  CA  GLU A 132      21.592   2.093 -16.475 
ATOM    868  CB  GLU A 132      22.653   1.496 -15.531 
ATOM    869  CG  GLU A 132      24.095   1.876 -15.875 
ATOM    870  CD  GLU A 132      25.017   1.153 -14.901 
ATOM    871  OE1 GLU A 132      24.867  -0.090 -14.759 
ATOM    872  OE2 GLU A 132      25.883   1.833 -14.288 
ATOM    873  C   GLU A 132      21.835   1.497 -17.828 
ATOM    874  O   GLU A 132      21.581   0.315 -18.054 
ATOM    875  N   ASN A 133      22.341   2.307 -18.771 
ATOM    876  CA  ASN A 133      22.633   1.807 -20.081 
ATOM    877  CB  ASN A 133      23.666   0.669 -20.045 
ATOM    878  CG  ASN A 133      24.142   0.395 -21.460 
ATOM    879  OD1 ASN A 133      23.716   1.047 -22.412 
ATOM    880  ND2 ASN A 133      25.042  -0.612 -21.602 
ATOM    881  C   ASN A 133      21.369   1.284 -20.700 
ATOM    882  O   ASN A 133      21.405   0.415 -21.569 
ATOM    883  N   GLY A 134      20.206   1.809 -20.274 
ATOM    884  CA  GLY A 134      18.973   1.431 -20.908 
ATOM    885  C   GLY A 134      18.488   0.100 -20.407 
ATOM    886  O   GLY A 134      17.601  -0.497 -21.016 
ATOM    887  N   LEU A 135      19.052  -0.410 -19.291 
ATOM    888  CA  LEU A 135      18.626  -1.689 -18.777 
ATOM    889  CB  LEU A 135      19.722  -2.763 -18.865 
ATOM    890  CG  LEU A 135      20.118  -3.122 -20.306 
ATOM    891  CD1 LEU A 135      21.217  -4.195 -20.327 
ATOM    892  CD2 LEU A 135      18.890  -3.538 -21.130 
ATOM    893  C   LEU A 135      18.301  -1.547 -17.317 
ATOM    894  O   LEU A 135      18.890  -0.715 -16.629 
ATOM    895  N   PRO A 136      17.352  -2.313 -16.825 
ATOM    896  CA  PRO A 136      17.021  -2.252 -15.420 
ATOM    897  CD  PRO A 136      16.196  -2.669 -17.633 
ATOM    898  CB  PRO A 136      15.657  -2.921 -15.271 
ATOM    899  CG  PRO A 136      15.011  -2.730 -16.653 
ATOM    900  C   PRO A 136      18.077  -2.865 -14.544 
ATOM    901  O   PRO A 136      18.366  -4.050 -14.698 
ATOM    902  N   VAL A 137      18.700  -2.052 -13.670 
ATOM    903  CA  VAL A 137      19.685  -2.428 -12.695 
ATOM    904  CB  VAL A 137      20.708  -1.352 -12.497 
ATOM    905  CG1 VAL A 137      21.444  -1.158 -13.835 
ATOM    906  CG2 VAL A 137      20.006  -0.082 -11.995 
ATOM    907  C   VAL A 137      19.111  -2.788 -11.354 
ATOM    908  O   VAL A 137      19.737  -3.522 -10.593 
ATOM    909  N   HIS A 138      17.948  -2.222 -10.978 
ATOM    910  CA  HIS A 138      17.482  -2.425  -9.634 
ATOM    911  ND1 HIS A 138      17.868  -2.477  -6.392 
ATOM    912  CG  HIS A 138      17.517  -1.474  -7.267 
ATOM    913  CB  HIS A 138      18.027  -1.352  -8.671 
ATOM    914  NE2 HIS A 138      16.458  -1.147  -5.302 
ATOM    915  CD2 HIS A 138      16.654  -0.671  -6.586 
ATOM    916  CE1 HIS A 138      17.208  -2.233  -5.232 
ATOM    917  C   HIS A 138      15.989  -2.347  -9.596 
ATOM    918  O   HIS A 138      15.368  -1.672 -10.416 
ATOM    919  N   LEU A 139      15.380  -3.059  -8.624 
ATOM    920  CA  LEU A 139      13.959  -3.022  -8.464 
ATOM    921  CB  LEU A 139      13.328  -4.424  -8.387 
ATOM    922  CG  LEU A 139      11.796  -4.427  -8.219 
ATOM    923  CD1 LEU A 139      11.097  -3.859  -9.466 
ATOM    924  CD2 LEU A 139      11.275  -5.821  -7.830 
ATOM    925  C   LEU A 139      13.692  -2.338  -7.155 
ATOM    926  O   LEU A 139      14.328  -2.642  -6.146 
ATOM    927  N   ASP A 140      12.744  -1.377  -7.146 
ATOM    928  CA  ASP A 140      12.392  -0.683  -5.938 
ATOM    929  CB  ASP A 140      11.787   0.709  -6.222 
ATOM    930  CG  ASP A 140      11.444   1.439  -4.927 
ATOM    931  OD1 ASP A 140      10.721   0.858  -4.076 
ATOM    932  OD2 ASP A 140      11.902   2.602  -4.774 
ATOM    933  C   ASP A 140      11.357  -1.523  -5.257 
ATOM    934  O   ASP A 140      10.230  -1.654  -5.728 
ATOM    935  N   GLN A 141      11.749  -2.130  -4.123 
ATOM    936  CA  GLN A 141      10.948  -3.011  -3.316 
ATOM    937  CB  GLN A 141      11.779  -3.783  -2.278 
ATOM    938  CG  GLN A 141      12.762  -4.776  -2.905 
ATOM    939  CD  GLN A 141      11.952  -5.908  -3.523 
ATOM    940  OE1 GLN A 141      12.497  -6.786  -4.190 
ATOM    941  NE2 GLN A 141      10.610  -5.884  -3.303 
ATOM    942  C   GLN A 141       9.851  -2.293  -2.576 
ATOM    943  O   GLN A 141       8.819  -2.893  -2.282 
ATOM    944  N   SER A 142      10.034  -0.997  -2.253 
ATOM    945  CA  SER A 142       9.150  -0.301  -1.351 
ATOM    946  CB  SER A 142       9.491   1.193  -1.188 
ATOM    947  OG  SER A 142       9.124   1.919  -2.352 
ATOM    948  C   SER A 142       7.710  -0.375  -1.771 
ATOM    949  O   SER A 142       6.824  -0.464  -0.923 
ATOM    950  N   ILE A 143       7.420  -0.350  -3.080 
ATOM    951  CA  ILE A 143       6.051  -0.356  -3.517 
ATOM    952  CB  ILE A 143       5.929  -0.210  -5.009 
ATOM    953  CG1 ILE A 143       6.581  -1.395  -5.742 
ATOM    954  CG2 ILE A 143       6.534   1.151  -5.388 
ATOM    955  CD1 ILE A 143       6.281  -1.418  -7.241 
ATOM    956  C   ILE A 143       5.389  -1.633  -3.085 
ATOM    957  O   ILE A 143       4.203  -1.660  -2.760 
ATOM    958  N   PHE A 144       6.139  -2.743  -3.129 
ATOM    959  CA  PHE A 144       5.663  -4.054  -2.785 
ATOM    960  CB  PHE A 144       6.569  -5.164  -3.332 
ATOM    961  CG  PHE A 144       6.507  -4.997  -4.812 
ATOM    962  CD1 PHE A 144       5.397  -5.403  -5.519 
ATOM    963  CD2 PHE A 144       7.560  -4.429  -5.496 
ATOM    964  CE1 PHE A 144       5.340  -5.244  -6.884 
ATOM    965  CE2 PHE A 144       7.507  -4.271  -6.860 
ATOM    966  CZ  PHE A 144       6.396  -4.677  -7.557 
ATOM    967  C   PHE A 144       5.482  -4.230  -1.309 
ATOM    968  O   PHE A 144       4.699  -5.077  -0.876 
ATOM    969  N   ARG A 145       6.264  -3.500  -0.495 
ATOM    970  CA  ARG A 145       6.177  -3.640   0.929 
ATOM    971  CB  ARG A 145       7.187  -2.736   1.646 
ATOM    972  CG  ARG A 145       8.616  -2.950   1.149 
ATOM    973  CD  ARG A 145       9.671  -2.223   1.979 
ATOM    974  NE  ARG A 145       9.994  -3.112   3.127 
ATOM    975  CZ  ARG A 145      10.901  -4.116   2.955 
ATOM    976  NH1 ARG A 145      11.537  -4.250   1.755 
ATOM    977  NH2 ARG A 145      11.162  -4.987   3.973 
ATOM    978  C   ARG A 145       4.810  -3.223   1.343 
ATOM    979  O   ARG A 145       4.160  -3.893   2.145 
ATOM    980  N   ARG A 146       4.339  -2.101   0.769 
ATOM    981  CA  ARG A 146       3.061  -1.554   1.109 
ATOM    982  CB  ARG A 146       2.944  -0.061   0.750 
ATOM    983  CG  ARG A 146       4.017   0.799   1.422 
ATOM    984  CD  ARG A 146       3.933   2.291   1.088 
ATOM    985  NE  ARG A 146       5.205   2.914   1.552 
ATOM    986  CZ  ARG A 146       6.283   2.930   0.714 
ATOM    987  NH1 ARG A 146       6.168   2.412  -0.544 
ATOM    988  NH2 ARG A 146       7.470   3.456   1.131 
ATOM    989  C   ARG A 146       2.016  -2.301   0.298 
ATOM    990  O   ARG A 146       1.257  -1.625  -0.446 
ATOM    991  OXT ARG A 146       1.959  -3.554   0.415 
TER
HEADER lig_37.pdb
ATOM      1  P    DC A   1     103.841 515.777 187.714 
ATOM      2  OP1  DC A   1     103.234 516.992 187.126 
ATOM      3  OP2  DC A   1     102.918 514.651 187.977 
ATOM      4  O5'  DC A   1     105.048 515.277 186.790 
ATOM      5  C5'  DC A   1     106.358 515.843 186.984 
ATOM      6  C4'  DC A   1     107.406 514.749 186.949 
ATOM      7  O4'  DC A   1     107.632 514.155 188.259 
ATOM      8  C3'  DC A   1     107.089 513.553 186.052 
ATOM      9  O3'  DC A   1     108.294 513.101 185.444 
ATOM     10  C2'  DC A   1     106.594 512.470 187.010 
ATOM     11  C1'  DC A   1     107.603 512.742 188.121 
ATOM     12  N1   DC A   1     107.219 512.157 189.436 
ATOM     13  C2   DC A   1     108.237 511.689 190.261 
ATOM     14  O2   DC A   1     109.408 511.778 189.873 
ATOM     15  N3   DC A   1     107.908 511.151 191.464 
ATOM     16  C4   DC A   1     106.627 511.073 191.848 
ATOM     17  N4   DC A   1     106.357 510.540 193.030 
ATOM     18  C5   DC A   1     105.564 511.548 191.014 
ATOM     19  C6   DC A   1     105.914 512.082 189.816 
ATOM     20  P    DA A   2     108.262 512.624 183.917 
ATOM     21  OP1  DA A   2     108.379 513.801 183.027 
ATOM     22  OP2  DA A   2     107.085 511.756 183.693 
ATOM     23  O5'  DA A   2     109.598 511.749 183.831 
ATOM     24  C5'  DA A   2     110.712 512.090 184.678 
ATOM     25  C4'  DA A   2     111.308 510.834 185.282 
ATOM     26  O4'  DA A   2     110.663 510.459 186.533 
ATOM     27  C3'  DA A   2     111.209 509.572 184.425 
ATOM     28  O3'  DA A   2     112.393 508.803 184.600 
ATOM     29  C2'  DA A   2     110.033 508.795 185.013 
ATOM     30  C1'  DA A   2     110.351 509.076 186.478 
ATOM     31  N9   DA A   2     109.207 508.823 187.399 
ATOM     32  C8   DA A   2     107.874 509.007 187.166 
ATOM     33  N7   DA A   2     107.117 508.693 188.172 
ATOM     34  C5   DA A   2     108.013 508.270 189.145 
ATOM     35  C6   DA A   2     107.835 507.802 190.457 
ATOM     36  N6   DA A   2     106.635 507.677 191.041 
ATOM     37  N1   DA A   2     108.939 507.465 191.150 
ATOM     38  C2   DA A   2     110.129 507.593 190.564 
ATOM     39  N3   DA A   2     110.416 508.016 189.353 
ATOM     40  C4   DA A   2     109.295 508.345 188.681 
ATOM     41  P    DT A   3     113.035 508.067 183.332 
ATOM     42  OP1  DT A   3     113.891 509.018 182.587 
ATOM     43  OP2  DT A   3     111.968 507.405 182.549 
ATOM     44  O5'  DT A   3     113.949 506.960 184.038 
ATOM     45  C5'  DT A   3     114.507 507.240 185.336 
ATOM     46  C4'  DT A   3     114.362 506.028 186.235 
ATOM     47  O4'  DT A   3     113.093 506.015 186.948 
ATOM     48  C3'  DT A   3     114.404 504.671 185.534 
ATOM     49  O3'  DT A   3     115.084 503.742 186.369 
ATOM     50  C2'  DT A   3     112.940 504.245 185.426 
ATOM     51  C1'  DT A   3     112.513 504.727 186.808 
ATOM     52  N1   DT A   3     111.038 504.863 186.966 
ATOM     53  C2   DT A   3     110.512 504.573 188.201 
ATOM     54  O2   DT A   3     111.195 504.218 189.147 
ATOM     55  N3   DT A   3     109.142 504.709 188.310 
ATOM     56  C4   DT A   3     108.276 505.103 187.310 
ATOM     57  O4   DT A   3     107.066 505.189 187.526 
ATOM     58  C5   DT A   3     108.923 505.385 186.049 
ATOM     59  C7   DT A   3     108.053 505.819 184.907 
ATOM     60  C6   DT A   3     110.253 505.260 185.916 
ATOM     61  P    DG A   4     116.078 502.680 185.701 
ATOM     62  OP1  DG A   4     117.405 503.304 185.495 
ATOM     63  OP2  DG A   4     115.444 502.093 184.500 
ATOM     64  O5'  DG A   4     116.177 501.572 186.852 
ATOM     65  C5'  DG A   4     116.033 501.978 188.226 
ATOM     66  C4'  DG A   4     115.140 501.000 188.963 
ATOM     67  O4'  DG A   4     113.730 501.353 188.867 
ATOM     68  C3'  DG A   4     115.193 499.553 188.475 
ATOM     69  O3'  DG A   4     115.079 498.684 189.596 
ATOM     70  C2'  DG A   4     113.944 499.392 187.607 
ATOM     71  C1'  DG A   4     113.002 500.190 188.504 
ATOM     72  N9   DG A   4     111.750 500.622 187.822 
ATOM     73  C8   DG A   4     111.556 500.994 186.509 
ATOM     74  N7   DG A   4     110.320 501.322 186.224 
ATOM     75  C5   DG A   4     109.646 501.156 187.433 
ATOM     76  C6   DG A   4     108.278 501.358 187.752 
ATOM     77  O6   DG A   4     107.365 501.733 187.022 
ATOM     78  N1   DG A   4     108.019 501.071 189.099 
ATOM     79  C2   DG A   4     108.959 500.644 190.018 
ATOM     80  N2   DG A   4     108.510 500.424 191.256 
ATOM     81  N3   DG A   4     110.241 500.455 189.717 
ATOM     82  C4   DG A   4     110.510 500.729 188.414 
ATOM     83  P    DA A   5     115.966 497.353 189.639 
ATOM     84  OP1  DA A   5     117.316 497.673 190.157 
ATOM     85  OP2  DA A   5     115.920 496.683 188.321 
ATOM     86  O5'  DA A   5     115.170 496.477 190.715 
ATOM     87  C5'  DA A   5     114.444 497.148 191.761 
ATOM     88  C4'  DA A   5     113.084 496.504 191.944 
ATOM     89  O4'  DA A   5     112.072 497.086 191.073 
ATOM     90  C3'  DA A   5     113.011 495.007 191.644 
ATOM     91  O3'  DA A   5     112.117 494.395 192.566 
ATOM     92  C2'  DA A   5     112.400 494.922 190.246 
ATOM     93  C1'  DA A   5     111.369 496.031 190.435 
ATOM     94  N9   DA A   5     110.810 496.554 189.158 
ATOM     95  C8   DA A   5     111.437 496.699 187.953 
ATOM     96  N7   DA A   5     110.676 497.185 187.022 
ATOM     97  C5   DA A   5     109.455 497.377 187.653 
ATOM     98  C6   DA A   5     108.222 497.874 187.199 
ATOM     99  N6   DA A   5     108.008 498.287 185.941 
ATOM    100  N1   DA A   5     107.213 497.931 188.087 
ATOM    101  C2   DA A   5     107.431 497.520 189.335 
ATOM    102  N3   DA A   5     108.532 497.040 189.871 
ATOM    103  C4   DA A   5     109.526 496.994 188.961 
ATOM    104  P    DA A   6     112.481 492.954 193.160 
ATOM    105  OP1  DA A   6     113.396 493.110 194.313 
ATOM    106  OP2  DA A   6     112.955 492.073 192.070 
ATOM    107  O5'  DA A   6     111.050 492.453 193.672 
ATOM    108  C5'  DA A   6     110.087 493.427 194.113 
ATOM    109  C4'  DA A   6     108.716 493.089 193.557 
ATOM    110  O4'  DA A   6     108.489 493.678 192.245 
ATOM    111  C3'  DA A   6     108.432 491.602 193.348 
ATOM    112  O3'  DA A   6     107.069 491.345 193.664 
ATOM    113  C2'  DA A   6     108.635 491.375 191.850 
ATOM    114  C1'  DA A   6     107.977 492.671 191.385 
ATOM    115  N9   DA A   6     108.314 493.045 189.983 
ATOM    116  C8   DA A   6     109.486 492.848 189.312 
ATOM    117  N7   DA A   6     109.472 493.286 188.091 
ATOM    118  C5   DA A   6     108.197 493.813 187.940 
ATOM    119  C6   DA A   6     107.551 494.436 186.860 
ATOM    120  N6   DA A   6     108.132 494.643 185.669 
ATOM    121  N1   DA A   6     106.280 494.840 187.047 
ATOM    122  C2   DA A   6     105.708 494.632 188.232 
ATOM    123  N3   DA A   6     106.208 494.065 189.307 
ATOM    124  C4   DA A   6     107.480 493.669 189.094 
ATOM    125  P    DG A   7     106.692 489.996 194.437 
ATOM    126  OP1  DG A   7     106.883 490.190 195.893 
ATOM    127  OP2  DG A   7     107.419 488.858 193.833 
ATOM    128  O5'  DG A   7     105.131 489.870 194.111 
ATOM    129  C5'  DG A   7     104.363 491.069 193.899 
ATOM    130  C4'  DG A   7     103.446 490.893 192.705 
ATOM    131  O4'  DG A   7     104.090 491.263 191.452 
ATOM    132  C3'  DG A   7     102.943 489.472 192.456 
ATOM    133  O3'  DG A   7     101.601 489.533 191.988 
ATOM    134  C2'  DG A   7     103.826 488.941 191.327 
ATOM    135  C1'  DG A   7     103.859 490.227 190.508 
ATOM    136  N9   DG A   7     104.955 490.268 189.501 
ATOM    137  C8   DG A   7     106.226 489.740 189.573 
ATOM    138  N7   DG A   7     106.955 489.952 188.504 
ATOM    139  C5   DG A   7     106.106 490.670 187.663 
ATOM    140  C6   DG A   7     106.333 491.184 186.359 
ATOM    141  O6   DG A   7     107.346 491.111 185.668 
ATOM    142  N1   DG A   7     105.201 491.850 185.868 
ATOM    143  C2   DG A   7     104.008 492.000 186.548 
ATOM    144  N2   DG A   7     103.048 492.670 185.906 
ATOM    145  N3   DG A   7     103.797 491.517 187.770 
ATOM    146  C4   DG A   7     104.884 490.868 188.261 
ATOM    147  P    DA A   8     100.549 488.442 192.504 
ATOM    148  OP1  DA A   8     100.000 488.862 193.813 
ATOM    149  OP2  DA A   8     101.166 487.098 192.459 
ATOM    150  O5'  DA A   8      99.410 488.548 191.384 
ATOM    151  C5'  DA A   8      99.197 489.809 190.721 
ATOM    152  C4'  DA A   8      99.022 489.589 189.232 
ATOM    153  O4'  DA A   8     100.291 489.597 188.516 
ATOM    154  C3'  DA A   8      98.378 488.263 188.826 
ATOM    155  O3'  DA A   8      97.540 488.484 187.699 
ATOM    156  C2'  DA A   8      99.550 487.380 188.396 
ATOM    157  C1'  DA A   8     100.328 488.466 187.659 
ATOM    158  N9   DA A   8     101.755 488.118 187.414 
ATOM    159  C8   DA A   8     102.599 487.392 188.204 
ATOM    160  N7   DA A   8     103.793 487.258 187.714 
ATOM    161  C5   DA A   8     103.738 487.946 186.510 
ATOM    162  C6   DA A   8     104.694 488.178 185.507 
ATOM    163  N6   DA A   8     105.952 487.719 185.564 
ATOM    164  N1   DA A   8     104.308 488.901 184.439 
ATOM    165  C2   DA A   8     103.057 489.355 184.389 
ATOM    166  N3   DA A   8     102.083 489.203 185.258 
ATOM    167  C4   DA A   8     102.495 488.475 186.316 
ATOM    168  P    DA A   9      96.136 487.719 187.614 
ATOM    169  OP1  DA A   9      95.117 488.466 188.385 
ATOM    170  OP2  DA A   9      96.322 486.300 187.987 
ATOM    171  O5'  DA A   9      95.813 487.825 186.051 
ATOM    172  C5'  DA A   9      96.304 488.960 185.312 
ATOM    173  C4'  DA A   9      96.875 488.506 183.983 
ATOM    174  O4'  DA A   9      98.283 488.148 184.078 
ATOM    175  C3'  DA A   9      96.221 487.270 183.366 
ATOM    176  O3'  DA A   9      96.176 487.431 181.953 
ATOM    177  C2'  DA A   9      97.176 486.122 183.693 
ATOM    178  C1'  DA A   9      98.469 486.892 183.444 
ATOM    179  N9   DA A   9      99.674 486.248 184.038 
ATOM    180  C8   DA A   9      99.770 485.536 185.200 
ATOM    181  N7   DA A   9     100.964 485.097 185.450 
ATOM    182  C5   DA A   9     101.718 485.550 184.376 
ATOM    183  C6   DA A   9     103.077 485.414 184.048 
ATOM    184  N6   DA A   9     103.958 484.749 184.808 
ATOM    185  N1   DA A   9     103.499 485.987 182.905 
ATOM    186  C2   DA A   9     102.619 486.647 182.154 
ATOM    187  N3   DA A   9     101.333 486.839 182.356 
ATOM    188  C4   DA A   9     100.936 486.255 183.506 
ATOM    189  P    DA A  10      94.879 486.936 181.156 
ATOM    190  OP1  DA A  10      93.838 487.986 181.203 
ATOM    191  OP2  DA A  10      94.476 485.599 181.647 
ATOM    192  O5'  DA A  10      95.452 486.810 179.667 
ATOM    193  C5'  DA A  10      96.523 487.680 179.256 
ATOM    194  C4'  DA A  10      97.562 486.892 178.483 
ATOM    195  O4'  DA A  10      98.572 486.304 179.351 
ATOM    196  C3'  DA A  10      97.033 485.706 177.677 
ATOM    197  O3'  DA A  10      97.768 485.610 176.463 
ATOM    198  C2'  DA A  10      97.351 484.482 178.536 
ATOM    199  C1'  DA A  10      98.733 484.940 178.992 
ATOM    200  N9   DA A  10      99.245 484.206 180.183 
ATOM    201  C8   DA A  10      98.541 483.715 181.244 
ATOM    202  N7   DA A  10      99.276 483.117 182.129 
ATOM    203  C5   DA A  10     100.563 483.217 181.620 
ATOM    204  C6   DA A  10     101.808 482.775 182.096 
ATOM    205  N6   DA A  10     101.966 482.110 183.249 
ATOM    206  N1   DA A  10     102.890 483.040 181.341 
ATOM    207  C2   DA A  10     102.727 483.702 180.195 
ATOM    208  N3   DA A  10     101.622 484.161 179.652 
ATOM    209  C4   DA A  10     100.554 483.882 180.427 
ATOM    210  P    DG A  11      96.994 485.224 175.116 
ATOM    211  OP1  DG A  11      96.387 486.439 174.527 
ATOM    212  OP2  DG A  11      96.071 484.099 175.379 
ATOM    213  O5'  DG A  11      98.201 484.724 174.191 
ATOM    214  C5'  DG A  11      99.511 485.291 174.385 
ATOM    215  C4'  DG A  11     100.559 484.196 174.351 
ATOM    216  O4'  DG A  11     100.785 483.602 175.661 
ATOM    217  C3'  DG A  11     100.243 483.000 173.453 
ATOM    218  O3'  DG A  11     101.447 482.549 172.845 
ATOM    219  C2'  DG A  11      99.747 481.917 174.411 
ATOM    220  C1'  DG A  11     100.756 482.190 175.522 
ATOM    221  N9   DG A  11     100.372 481.604 176.837 
ATOM    222  C8   DG A  11      99.118 481.445 177.387 
ATOM    223  N7   DG A  11      99.122 480.889 178.574 
ATOM    224  C5   DG A  11     100.474 480.662 178.828 
ATOM    225  C6   DG A  11     101.106 480.082 179.959 
ATOM    226  O6   DG A  11     100.595 479.642 180.986 
ATOM    227  N1   DG A  11     102.498 480.044 179.803 
ATOM    228  C2   DG A  11     103.189 480.506 178.700 
ATOM    229  N2   DG A  11     104.518 480.380 178.745 
ATOM    230  N3   DG A  11     102.595 481.051 177.640 
ATOM    231  C4   DG A  11     101.244 481.095 177.775 
ATOM    232  P    DA A  12     101.415 482.071 171.318 
ATOM    233  OP1  DA A  12     101.532 483.248 170.428 
ATOM    234  OP2  DA A  12     100.238 481.203 171.095 
ATOM    235  O5'  DA A  12     102.751 481.196 171.232 
ATOM    236  C5'  DA A  12     103.865 481.538 172.079 
ATOM    237  C4'  DA A  12     104.461 480.281 172.683 
ATOM    238  O4'  DA A  12     103.816 479.906 173.934 
ATOM    239  C3'  DA A  12     104.363 479.020 171.826 
ATOM    240  O3'  DA A  12     105.546 478.250 172.001 
ATOM    241  C2'  DA A  12     103.186 478.242 172.414 
ATOM    242  C1'  DA A  12     103.504 478.523 173.880 
ATOM    243  N9   DA A  12     102.360 478.271 174.800 
ATOM    244  C8   DA A  12     101.028 478.454 174.568 
ATOM    245  N7   DA A  12     100.271 478.141 175.573 
ATOM    246  C5   DA A  12     101.166 477.718 176.546 
ATOM    247  C6   DA A  12     100.989 477.250 177.858 
ATOM    248  N6   DA A  12      99.788 477.124 178.443 
ATOM    249  N1   DA A  12     102.092 476.913 178.551 
ATOM    250  C2   DA A  12     103.282 477.041 177.965 
ATOM    251  N3   DA A  12     103.570 477.464 176.754 
ATOM    252  C4   DA A  12     102.448 477.793 176.082 
ATOM    253  P    DC A  13     106.189 477.514 170.733 
ATOM    254  OP1  DC A  13     107.044 478.466 169.989 
ATOM    255  OP2  DC A  13     105.122 476.852 169.950 
ATOM    256  O5'  DC A  13     107.102 476.408 171.439 
ATOM    257  C5'  DC A  13     107.660 476.687 172.737 
ATOM    258  C4'  DC A  13     107.515 475.475 173.637 
ATOM    259  O4'  DC A  13     106.246 475.463 174.350 
ATOM    260  C3'  DC A  13     107.557 474.118 172.935 
ATOM    261  O3'  DC A  13     108.237 473.189 173.771 
ATOM    262  C2'  DC A  13     106.093 473.692 172.827 
ATOM    263  C1'  DC A  13     105.666 474.174 174.209 
ATOM    264  N1   DC A  13     104.191 474.311 174.367 
ATOM    265  C2   DC A  13     103.642 474.020 175.613 
ATOM    266  O2   DC A  13     104.395 473.665 176.529 
ATOM    267  N3   DC A  13     102.299 474.137 175.778 
ATOM    268  C4   DC A  13     101.519 474.525 174.762 
ATOM    269  N4   DC A  13     100.215 474.624 174.972 
ATOM    270  C5   DC A  13     102.064 474.828 173.471 
ATOM    271  C6   DC A  13     103.407 474.704 173.327 
ATOM    272  P    DG A  14     109.232 472.127 173.103 
ATOM    273  OP1  DG A  14     110.558 472.751 172.897 
ATOM    274  OP2  DG A  14     108.597 471.541 171.901 
ATOM    275  O5'  DG A  14     109.330 471.020 174.253 
ATOM    276  C5'  DG A  14     109.186 471.426 175.627 
ATOM    277  C4'  DG A  14     108.293 470.448 176.364 
ATOM    278  O4'  DG A  14     106.883 470.800 176.268 
ATOM    279  C3'  DG A  14     108.346 469.000 175.877 
ATOM    280  O3'  DG A  14     108.232 468.132 176.998 
ATOM    281  C2'  DG A  14     107.097 468.839 175.009 
ATOM    282  C1'  DG A  14     106.155 469.637 175.905 
ATOM    283  N9   DG A  14     104.903 470.070 175.223 
ATOM    284  C8   DG A  14     104.709 470.441 173.910 
ATOM    285  N7   DG A  14     103.473 470.770 173.626 
ATOM    286  C5   DG A  14     102.799 470.603 174.835 
ATOM    287  C6   DG A  14     101.431 470.806 175.153 
ATOM    288  O6   DG A  14     100.518 471.180 174.424 
ATOM    289  N1   DG A  14     101.172 470.518 176.501 
ATOM    290  C2   DG A  14     102.112 470.091 177.419 
ATOM    291  N2   DG A  14     101.663 469.871 178.657 
ATOM    292  N3   DG A  14     103.395 469.902 177.119 
ATOM    293  C4   DG A  14     103.663 470.176 175.816 
ATOM    294  P    DT A  15     109.119 466.800 177.040 
ATOM    295  OP1  DT A  15     110.469 467.120 177.559 
ATOM    296  OP2  DT A  15     109.073 466.130 175.722 
ATOM    297  O5'  DT A  15     108.323 465.924 178.117 
ATOM    298  C5'  DT A  15     107.597 466.596 179.163 
ATOM    299  C4'  DT A  15     106.237 465.951 179.345 
ATOM    300  O4'  DT A  15     105.225 466.534 178.474 
ATOM    301  C3'  DT A  15     106.164 464.454 179.045 
ATOM    302  O3'  DT A  15     105.270 463.843 179.967 
ATOM    303  C2'  DT A  15     105.553 464.369 177.647 
ATOM    304  C1'  DT A  15     104.522 465.479 177.837 
ATOM    305  N1   DT A  15     103.963 466.001 176.560 
ATOM    306  C2   DT A  15     102.646 466.394 176.568 
ATOM    307  O2   DT A  15     101.941 466.331 177.560 
ATOM    308  N3   DT A  15     102.162 466.873 175.366 
ATOM    309  C4   DT A  15     102.869 466.988 174.186 
ATOM    310  O4   DT A  15     102.327 467.431 173.172 
ATOM    311  C5   DT A  15     104.242 466.550 174.277 
ATOM    312  C7   DT A  15     105.081 466.641 173.036 
ATOM    313  C6   DT A  15     104.739 466.080 175.432 
ATOM    314  P    DG A  16     105.635 462.401 180.561 
ATOM    315  OP1  DG A  16     106.550 462.557 181.714 
ATOM    316  OP2  DG A  16     106.108 461.521 179.471 
ATOM    317  O5'  DG A  16     104.203 461.900 181.073 
ATOM    318  C5'  DG A  16     103.240 462.874 181.514 
ATOM    319  C4'  DG A  16     101.870 462.537 180.958 
ATOM    320  O4'  DG A  16     101.643 463.125 179.646 
ATOM    321  C3'  DG A  16     101.585 461.050 180.749 
ATOM    322  O3'  DG A  16     100.222 460.793 181.065 
ATOM    323  C2'  DG A  16     101.788 460.823 179.252 
ATOM    324  C1'  DG A  16     101.130 462.119 178.786 
ATOM    325  N9   DG A  16     101.467 462.492 177.384 
ATOM    326  C8   DG A  16     102.642 462.302 176.691 
ATOM    327  N7   DG A  16     102.614 462.750 175.459 
ATOM    328  C5   DG A  16     101.329 463.273 175.327 
ATOM    329  C6   DG A  16     100.706 463.899 174.215 
ATOM    330  O6   DG A  16     101.170 464.123 173.100 
ATOM    331  N1   DG A  16      99.391 464.281 174.513 
ATOM    332  C2   DG A  16      98.760 464.084 175.726 
ATOM    333  N2   DG A  16      97.501 464.522 175.809 
ATOM    334  N3   DG A  16      99.345 463.498 176.769 
ATOM    335  C4   DG A  16     100.621 463.121 176.496 
ATOM    336  P    DC A  17      99.845 459.444 181.839 
ATOM    337  OP1  DC A  17     100.036 459.637 183.294 
ATOM    338  OP2  DC A  17     100.573 458.306 181.235 
ATOM    339  O5'  DC A  17      98.284 459.317 181.512 
ATOM    340  C5'  DC A  17      97.516 460.517 181.300 
ATOM    341  C4'  DC A  17      96.599 460.341 180.107 
ATOM    342  O4'  DC A  17      97.243 460.710 178.853 
ATOM    343  C3'  DC A  17      96.096 458.919 179.858 
ATOM    344  O3'  DC A  17      94.754 458.981 179.390 
ATOM    345  C2'  DC A  17      96.980 458.388 178.728 
ATOM    346  C1'  DC A  17      97.012 459.675 177.910 
ATOM    347  N1   DC A  17      98.108 459.716 176.902 
ATOM    348  C2   DC A  17      97.860 460.369 175.697 
ATOM    349  O2   DC A  17      96.750 460.883 175.516 
ATOM    350  N3   DC A  17      98.845 460.416 174.766 
ATOM    351  C4   DC A  17     100.034 459.846 175.000 
ATOM    352  N4   DC A  17     100.964 459.920 174.060 
ATOM    353  C5   DC A  17     100.311 459.169 176.232 
ATOM    354  C6   DC A  17      99.312 459.133 177.150 
ATOM    355  P    DG A  18      93.702 457.890 179.905 
ATOM    356  OP1  DG A  18      93.153 458.309 181.214 
ATOM    357  OP2  DG A  18      94.319 456.546 179.860 
ATOM    358  O5'  DG A  18      92.564 457.996 178.785 
ATOM    359  C5'  DG A  18      92.350 459.257 178.123 
ATOM    360  C4'  DG A  18      92.175 459.036 176.633 
ATOM    361  O4'  DG A  18      93.444 459.044 175.917 
ATOM    362  C3'  DG A  18      91.532 457.711 176.228 
ATOM    363  O3'  DG A  18      90.693 457.932 175.100 
ATOM    364  C2'  DG A  18      92.703 456.827 175.797 
ATOM    365  C1'  DG A  18      93.481 457.913 175.060 
ATOM    366  N9   DG A  18      94.908 457.565 174.815 
ATOM    367  C8   DG A  18      95.775 456.834 175.600 
ATOM    368  N7   DG A  18      96.977 456.708 175.092 
ATOM    369  C5   DG A  18      96.901 457.403 173.886 
ATOM    370  C6   DG A  18      97.892 457.618 172.893 
ATOM    371  O6   DG A  18      99.058 457.234 172.873 
ATOM    372  N1   DG A  18      97.392 458.380 171.827 
ATOM    373  C2   DG A  18      96.104 458.869 171.735 
ATOM    374  N2   DG A  18      95.822 459.575 170.637 
ATOM    375  N3   DG A  18      95.175 458.667 172.668 
ATOM    376  C4   DG A  18      95.644 457.930 173.707 
ATOM    377  P    DG A  19      89.289 457.167 175.015 
ATOM    378  OP1  DG A  19      88.270 457.913 175.786 
ATOM    379  OP2  DG A  19      89.475 455.747 175.389 
ATOM    380  O5'  DG A  19      88.966 457.273 173.452 
ATOM    381  C5'  DG A  19      89.457 458.407 172.713 
ATOM    382  C4'  DG A  19      90.028 457.954 171.385 
ATOM    383  O4'  DG A  19      91.436 457.596 171.480 
ATOM    384  C3'  DG A  19      89.374 456.718 170.767 
ATOM    385  O3'  DG A  19      89.329 456.878 169.355 
ATOM    386  C2'  DG A  19      90.329 455.570 171.095 
ATOM    387  C1'  DG A  19      91.623 456.339 170.846 
ATOM    388  N9   DG A  19      92.827 455.695 171.439 
ATOM    389  C8   DG A  19      92.942 454.974 172.608 
ATOM    390  N7   DG A  19      94.155 454.537 172.849 
ATOM    391  C5   DG A  19      94.895 455.001 171.762 
ATOM    392  C6   DG A  19      96.273 454.843 171.461 
ATOM    393  O6   DG A  19      97.138 454.254 172.103 
ATOM    394  N1   DG A  19      96.609 455.475 170.255 
ATOM    395  C2   DG A  19      95.730 456.168 169.447 
ATOM    396  N2   DG A  19      96.248 456.699 168.337 
ATOM    397  N3   DG A  19      94.437 456.315 169.731 
ATOM    398  C4   DG A  19      94.094 455.708 170.897 
ATOM    399  P    DA A  20      88.032 456.383 168.558 
ATOM    400  OP1  DA A  20      86.991 457.433 168.604 
ATOM    401  OP2  DA A  20      87.629 455.047 169.049 
ATOM    402  O5'  DA A  20      88.605 456.258 167.069 
ATOM    403  C5'  DA A  20      89.676 457.127 166.657 
ATOM    404  C4'  DA A  20      90.715 456.340 165.884 
ATOM    405  O4'  DA A  20      91.726 455.752 166.753 
ATOM    406  C3'  DA A  20      90.186 455.153 165.078 
ATOM    407  O3'  DA A  20      90.922 455.057 163.865 
ATOM    408  C2'  DA A  20      90.504 453.929 165.937 
ATOM    409  C1'  DA A  20      91.886 454.388 166.394 
ATOM    410  N9   DA A  20      92.398 453.653 167.584 
ATOM    411  C8   DA A  20      91.694 453.162 168.645 
ATOM    412  N7   DA A  20      92.429 452.564 169.531 
ATOM    413  C5   DA A  20      93.716 452.665 169.021 
ATOM    414  C6   DA A  20      94.961 452.222 169.497 
ATOM    415  N6   DA A  20      95.119 451.558 170.650 
ATOM    416  N1   DA A  20      96.043 452.488 168.742 
ATOM    417  C2   DA A  20      95.881 453.149 167.597 
ATOM    418  N3   DA A  20      94.775 453.609 167.053 
ATOM    419  C4   DA A  20      93.707 453.330 167.829 
ATOM    420  P    DT A  21      90.147 454.672 162.517 
ATOM    421  OP1  DT A  21      89.540 455.886 161.929 
ATOM    422  OP2  DT A  21      89.224 453.546 162.780 
ATOM    423  O5'  DT A  21      91.354 454.172 161.592 
ATOM    424  C5'  DT A  21      92.664 454.738 161.786 
ATOM    425  C4'  DT A  21      93.712 453.644 161.752 
ATOM    426  O4'  DT A  21      93.938 453.050 163.062 
ATOM    427  C3'  DT A  21      93.396 452.448 160.855 
ATOM    428  O3'  DT A  21      94.600 451.996 160.247 
ATOM    429  C2'  DT A  21      92.900 451.365 161.813 
ATOM    430  C1'  DT A  21      93.909 451.637 162.924 
ATOM    431  N1   DT A  21      93.525 451.052 164.239 
ATOM    432  C2   DT A  21      94.541 450.595 165.041 
ATOM    433  O2   DT A  21      95.716 450.651 164.721 
ATOM    434  N3   DT A  21      94.147 450.058 166.252 
ATOM    435  C4   DT A  21      92.852 449.945 166.713 
ATOM    436  O4   DT A  21      92.621 449.445 167.817 
ATOM    437  C5   DT A  21      91.854 450.452 165.801 
ATOM    438  C7   DT A  21      90.417 450.367 166.226 
ATOM    439  C6   DT A  21      92.209 450.978 164.618 
ATOM    440  P    DC A  22      94.568 451.519 158.719 
ATOM    441  OP1  DC A  22      94.685 452.696 157.830 
ATOM    442  OP2  DC A  22      93.391 450.651 158.496 
ATOM    443  O5'  DC A  22      95.904 450.644 158.634 
ATOM    444  C5'  DC A  22      97.018 450.985 159.480 
ATOM    445  C4'  DC A  22      97.614 449.729 160.085 
ATOM    446  O4'  DC A  22      96.969 449.354 161.336 
ATOM    447  C3'  DC A  22      97.516 448.467 159.227 
ATOM    448  O3'  DC A  22      98.699 447.698 159.402 
ATOM    449  C2'  DC A  22      96.339 447.690 159.815 
ATOM    450  C1'  DC A  22      96.657 447.971 161.281 
ATOM    451  N1   DC A  22      95.513 447.718 162.202 
ATOM    452  C2   DC A  22      95.800 447.230 163.474 
ATOM    453  O2   DC A  22      96.980 447.029 163.783 
ATOM    454  N3   DC A  22      94.771 446.992 164.328 
ATOM    455  C4   DC A  22      93.506 447.224 163.953 
ATOM    456  N4   DC A  22      92.538 446.976 164.823 
ATOM    457  C5   DC A  22      93.190 447.725 162.649 
ATOM    458  C6   DC A  22      94.232 447.955 161.811 
ATOM    459  P    DC A  23      99.342 446.962 158.135 
ATOM    460  OP1  DC A  23     100.197 447.913 157.390 
ATOM    461  OP2  DC A  23      98.275 446.300 157.352 
ATOM    462  O5'  DC A  23     100.255 445.855 158.841 
ATOM    463  C5'  DC A  23     100.814 446.135 160.139 
ATOM    464  C4'  DC A  23     100.668 444.923 161.038 
ATOM    465  O4'  DC A  23      99.399 444.910 161.751 
ATOM    466  C3'  DC A  23     100.710 443.565 160.337 
ATOM    467  O3'  DC A  23     101.391 442.637 161.172 
ATOM    468  C2'  DC A  23      99.246 443.140 160.228 
ATOM    469  C1'  DC A  23      98.820 443.622 161.611 
ATOM    470  N1   DC A  23      97.344 443.758 161.769 
ATOM    471  C2   DC A  23      96.796 443.468 163.015 
ATOM    472  O2   DC A  23      97.548 443.113 163.930 
ATOM    473  N3   DC A  23      95.452 443.585 163.180 
ATOM    474  C4   DC A  23      94.672 443.972 162.163 
ATOM    475  N4   DC A  23      93.369 444.072 162.373 
ATOM    476  C5   DC A  23      95.217 444.275 160.873 
ATOM    477  C6   DC A  23      96.561 444.151 160.729 
ATOM    478  P    DT A  24     102.385 441.575 160.504 
ATOM    479  OP1  DT A  24     103.711 442.199 160.298 
ATOM    480  OP2  DT A  24     101.750 440.988 159.303 
ATOM    481  O5'  DT A  24     102.483 440.467 161.654 
ATOM    482  C5'  DT A  24     102.339 440.873 163.028 
ATOM    483  C4'  DT A  24     101.446 439.895 163.766 
ATOM    484  O4'  DT A  24     100.036 440.248 163.669 
ATOM    485  C3'  DT A  24     101.499 438.448 163.278 
ATOM    486  O3'  DT A  24     101.385 437.579 164.399 
ATOM    487  C2'  DT A  24     100.250 438.287 162.410 
ATOM    488  C1'  DT A  24      99.308 439.085 163.306 
ATOM    489  N1   DT A  24      98.056 439.517 162.625 
ATOM    490  C2   DT A  24      96.913 439.561 163.385 
ATOM    491  O2   DT A  24      96.892 439.266 164.568 
ATOM    492  N3   DT A  24      95.772 439.966 162.719 
ATOM    493  C4   DT A  24      95.684 440.321 161.388 
ATOM    494  O4   DT A  24      94.604 440.667 160.903 
ATOM    495  C5   DT A  24      96.935 440.243 160.673 
ATOM    496  C7   DT A  24      96.928 440.612 159.219 
ATOM    497  C6   DT A  24      98.059 439.852 161.296 
ATOM    498  P    DG A  25     102.273 436.248 164.442 
ATOM    499  OP1  DG A  25     103.622 436.568 164.960 
ATOM    500  OP2  DG A  25     102.226 435.578 163.124 
ATOM    501  O5'  DG A  25     101.477 435.372 165.518 
ATOM    502  C5'  DG A  25     100.750 436.043 166.564 
ATOM    503  C4'  DG A  25      99.390 435.399 166.747 
ATOM    504  O4'  DG A  25      98.378 435.981 165.876 
ATOM    505  C3'  DG A  25      99.317 433.902 166.446 
ATOM    506  O3'  DG A  25      98.423 433.290 167.368 
ATOM    507  C2'  DG A  25      98.706 433.817 165.048 
ATOM    508  C1'  DG A  25      97.675 434.926 165.238 
ATOM    509  N9   DG A  25      97.116 435.449 163.961 
ATOM    510  C8   DG A  25      97.732 435.602 162.738 
ATOM    511  N7   DG A  25      96.953 436.095 161.805 
ATOM    512  C5   DG A  25      95.734 436.281 162.456 
ATOM    513  C6   DG A  25      94.503 436.787 161.965 
ATOM    514  O6   DG A  25      94.230 437.183 160.834 
ATOM    515  N1   DG A  25      93.520 436.805 162.965 
ATOM    516  C2   DG A  25      93.704 436.388 164.268 
ATOM    517  N2   DG A  25      92.641 436.486 165.070 
ATOM    518  N3   DG A  25      94.860 435.914 164.729 
ATOM    519  C4   DG A  25      95.823 435.889 163.772 
ATOM    520  P    DC A  26      98.788 431.849 167.963 
ATOM    521  OP1  DC A  26      99.703 432.004 169.115 
ATOM    522  OP2  DC A  26      99.261 430.968 166.872 
ATOM    523  O5'  DC A  26      97.356 431.348 168.475 
ATOM    524  C5'  DC A  26      96.393 432.322 168.915 
ATOM    525  C4'  DC A  26      95.023 431.984 168.360 
ATOM    526  O4'  DC A  26      94.796 432.573 167.047 
ATOM    527  C3'  DC A  26      94.738 430.497 168.151 
ATOM    528  O3'  DC A  26      93.375 430.240 168.467 
ATOM    529  C2'  DC A  26      94.941 430.270 166.653 
ATOM    530  C1'  DC A  26      94.283 431.566 166.187 
ATOM    531  N1   DC A  26      94.620 431.940 164.785 
ATOM    532  C2   DC A  26      93.638 432.573 164.028 
ATOM    533  O2   DC A  26      92.538 432.797 164.546 
ATOM    534  N3   DC A  26      93.926 432.921 162.747 
ATOM    535  C4   DC A  26      95.130 432.660 162.224 
ATOM    536  N4   DC A  26      95.361 433.019 160.970 
ATOM    537  C5   DC A  26      96.153 432.009 162.985 
ATOM    538  C6   DC A  26      95.847 431.669 164.263 
ATOM    539  P    DT A  27      92.998 428.891 169.240 
ATOM    540  OP1  DT A  27      93.189 429.085 170.695 
ATOM    541  OP2  DT A  27      93.726 427.753 168.636 
ATOM    542  O5'  DT A  27      91.437 428.765 168.914 
ATOM    543  C5'  DT A  27      90.669 429.964 168.702 
ATOM    544  C4'  DT A  27      89.752 429.788 167.508 
ATOM    545  O4'  DT A  27      90.396 430.158 166.255 
ATOM    546  C3'  DT A  27      89.249 428.367 167.259 
ATOM    547  O3'  DT A  27      87.908 428.428 166.791 
ATOM    548  C2'  DT A  27      90.133 427.836 166.130 
ATOM    549  C1'  DT A  27      90.165 429.122 165.311 
ATOM    550  N1   DT A  27      91.261 429.163 164.303 
ATOM    551  C2   DT A  27      91.000 429.811 163.120 
ATOM    552  O2   DT A  27      89.929 430.340 162.876 
ATOM    553  N3   DT A  27      92.039 429.828 162.210 
ATOM    554  C4   DT A  27      93.287 429.264 162.382 
ATOM    555  O4   DT A  27      94.138 429.343 161.494 
ATOM    556  C5   DT A  27      93.466 428.606 163.654 
ATOM    557  C7   DT A  27      94.797 427.965 163.924 
ATOM    558  C6   DT A  27      92.473 428.575 164.558 
ATOM    559  P    DG A  28      86.855 427.337 167.306 
ATOM    560  OP1  DG A  28      86.306 427.757 168.615 
ATOM    561  OP2  DG A  28      87.472 425.993 167.261 
ATOM    562  O5'  DG A  28      85.717 427.443 166.187 
ATOM    563  C5'  DG A  28      85.504 428.704 165.524 
ATOM    564  C4'  DG A  28      85.328 428.484 164.034 
ATOM    565  O4'  DG A  28      86.597 428.492 163.318 
ATOM    566  C3'  DG A  28      84.685 427.158 163.629 
ATOM    567  O3'  DG A  28      83.846 427.379 162.501 
ATOM    568  C2'  DG A  28      85.856 426.275 163.198 
ATOM    569  C1'  DG A  28      86.634 427.361 162.461 
ATOM    570  N9   DG A  28      88.061 427.013 162.217 
ATOM    571  C8   DG A  28      88.928 426.282 163.001 
ATOM    572  N7   DG A  28      90.130 426.155 162.494 
ATOM    573  C5   DG A  28      90.055 426.851 161.287 
ATOM    574  C6   DG A  28      91.045 427.066 160.295 
ATOM    575  O6   DG A  28      92.211 426.682 160.274 
ATOM    576  N1   DG A  28      90.545 427.827 159.229 
ATOM    577  C2   DG A  28      89.257 428.317 159.136 
ATOM    578  N2   DG A  28      88.975 429.023 158.038 
ATOM    579  N3   DG A  28      88.328 428.114 160.069 
ATOM    580  C4   DG A  28      88.797 427.377 161.109 
ATOM    581  P    DG A  29      82.442 426.614 162.417 
ATOM    582  OP1  DG A  29      81.423 427.361 163.188 
ATOM    583  OP2  DG A  29      82.628 425.195 162.790 
ATOM    584  O5'  DG A  29      82.119 426.720 160.853 
ATOM    585  C5'  DG A  29      82.610 427.855 160.115 
ATOM    586  C4'  DG A  29      83.181 427.401 158.786 
ATOM    587  O4'  DG A  29      84.589 427.043 158.881 
ATOM    588  C3'  DG A  29      82.527 426.165 158.169 
ATOM    589  O3'  DG A  29      82.482 426.326 156.756 
ATOM    590  C2'  DG A  29      83.482 425.017 158.496 
ATOM    591  C1'  DG A  29      84.776 425.787 158.247 
ATOM    592  N9   DG A  29      85.980 425.143 158.841 
ATOM    593  C8   DG A  29      86.095 424.422 160.010 
ATOM    594  N7   DG A  29      87.308 423.985 160.250 
ATOM    595  C5   DG A  29      88.048 424.448 159.164 
ATOM    596  C6   DG A  29      89.426 424.291 158.863 
ATOM    597  O6   DG A  29      90.291 423.701 159.504 
ATOM    598  N1   DG A  29      89.762 424.923 157.657 
ATOM    599  C2   DG A  29      88.883 425.615 156.849 
ATOM    600  N2   DG A  29      89.401 426.147 155.739 
ATOM    601  N3   DG A  29      87.590 425.763 157.132 
ATOM    602  C4   DG A  29      87.247 425.155 158.298 
ATOM    603  P    DT A  30      81.185 425.830 155.959 
ATOM    604  OP1  DT A  30      80.144 426.881 156.006 
ATOM    605  OP2  DT A  30      80.782 424.494 156.450 
ATOM    606  O5'  DT A  30      81.758 425.705 154.470 
ATOM    607  C5'  DT A  30      82.829 426.575 154.058 
ATOM    608  C4'  DT A  30      83.868 425.787 153.285 
ATOM    609  O4'  DT A  30      84.879 425.199 154.154 
ATOM    610  C3'  DT A  30      83.339 424.601 152.479 
ATOM    611  O3'  DT A  30      84.075 424.505 151.266 
ATOM    612  C2'  DT A  30      83.657 423.377 153.338 
ATOM    613  C1'  DT A  30      85.039 423.835 153.795 
ATOM    614  N1   DT A  30      85.551 423.101 154.985 
ATOM    615  C2   DT A  30      86.905 422.874 155.045 
ATOM    616  O2   DT A  30      87.679 423.245 154.180 
ATOM    617  N3   DT A  30      87.343 422.189 156.162 
ATOM    618  C4   DT A  30      86.558 421.725 157.198 
ATOM    619  O4   DT A  30      87.065 421.124 158.148 
ATOM    620  C5   DT A  30      85.151 422.011 157.045 
ATOM    621  C7   DT A  30      84.226 421.539 158.128 
ATOM    622  C6   DT A  30      84.698 422.674 155.969 
ATOM    623  P    DA A  31      83.300 424.119 149.918 
ATOM    624  OP1  DA A  31      82.693 425.334 149.330 
ATOM    625  OP2  DA A  31      82.377 422.994 150.181 
ATOM    626  O5'  DA A  31      84.507 423.619 148.994 
ATOM    627  C5'  DA A  31      85.817 424.186 149.188 
ATOM    628  C4'  DA A  31      86.865 423.091 149.153 
ATOM    629  O4'  DA A  31      87.091 422.497 150.463 
ATOM    630  C3'  DA A  31      86.549 421.895 148.256 
ATOM    631  O3'  DA A  31      87.753 421.444 147.648 
ATOM    632  C2'  DA A  31      86.054 420.812 149.214 
ATOM    633  C1'  DA A  31      87.062 421.085 150.325 
ATOM    634  N9   DA A  31      86.678 420.499 151.640 
ATOM    635  C8   DA A  31      85.427 420.350 152.169 
ATOM    636  N7   DA A  31      85.418 419.800 153.343 
ATOM    637  C5   DA A  31      86.758 419.566 153.616 
ATOM    638  C6   DA A  31      87.416 418.997 154.718 
ATOM    639  N6   DA A  31      86.778 418.539 155.805 
ATOM    640  N1   DA A  31      88.758 418.916 154.664 
ATOM    641  C2   DA A  31      89.387 419.373 153.582 
ATOM    642  N3   DA A  31      88.882 419.921 152.498 
ATOM    643  C4   DA A  31      87.538 419.991 152.578 
ATOM    644  P    DG A  32      87.721 420.966 146.121 
ATOM    645  OP1  DG A  32      87.838 422.143 145.231 
ATOM    646  OP2  DG A  32      86.544 420.098 145.898 
ATOM    647  O5'  DG A  32      89.057 420.091 146.035 
ATOM    648  C5'  DG A  32      90.171 420.433 146.882 
ATOM    649  C4'  DG A  32      90.767 419.176 147.486 
ATOM    650  O4'  DG A  32      90.122 418.801 148.737 
ATOM    651  C3'  DG A  32      90.669 417.915 146.629 
ATOM    652  O3'  DG A  32      91.853 417.145 146.804 
ATOM    653  C2'  DG A  32      89.492 417.137 147.217 
ATOM    654  C1'  DG A  32      89.810 417.418 148.682 
ATOM    655  N9   DG A  32      88.666 417.165 149.603 
ATOM    656  C8   DG A  32      87.317 417.344 149.386 
ATOM    657  N7   DG A  32      86.565 417.024 150.410 
ATOM    658  C5   DG A  32      87.480 416.603 151.374 
ATOM    659  C6   DG A  32      87.264 416.134 152.696 
ATOM    660  O6   DG A  32      86.203 415.992 153.298 
ATOM    661  N1   DG A  32      88.472 415.812 153.329 
ATOM    662  C2   DG A  32      89.725 415.928 152.760 
ATOM    663  N2   DG A  32      90.755 415.570 153.530 
ATOM    664  N3   DG A  32      89.927 416.369 151.519 
ATOM    665  C4   DG A  32      88.765 416.685 150.892 
ATOM    666  P    DG A  33      92.495 416.409 145.536 
ATOM    667  OP1  DG A  33      93.351 417.361 144.791 
ATOM    668  OP2  DG A  33      91.428 415.747 144.753 
ATOM    669  O5'  DG A  33      93.408 415.303 146.242 
ATOM    670  C5'  DG A  33      93.967 415.582 147.540 
ATOM    671  C4'  DG A  33      93.821 414.370 148.439 
ATOM    672  O4'  DG A  33      92.552 414.357 149.152 
ATOM    673  C3'  DG A  33      93.863 413.013 147.738 
ATOM    674  O3'  DG A  33      94.544 412.084 148.573 
ATOM    675  C2'  DG A  33      92.400 412.587 147.630 
ATOM    676  C1'  DG A  33      91.973 413.069 149.012 
ATOM    677  N9   DG A  33      90.497 413.206 149.170 
ATOM    678  C8   DG A  33      89.554 413.587 148.242 
ATOM    679  N7   DG A  33      88.327 413.605 148.703 
ATOM    680  C5   DG A  33      88.468 413.206 150.033 
ATOM    681  C6   DG A  33      87.487 413.036 151.044 
ATOM    682  O6   DG A  33      86.273 413.205 150.976 
ATOM    683  N1   DG A  33      88.065 412.619 152.252 
ATOM    684  C2   DG A  33      89.413 412.396 152.454 
ATOM    685  N2   DG A  33      89.764 412.001 153.681 
ATOM    686  N3   DG A  33      90.332 412.556 151.505 
ATOM    687  C4   DG A  33      89.789 412.960 150.327 
ATOM    688  P    DA A  34      95.538 411.022 147.905 
ATOM    689  OP1  DA A  34      96.864 411.646 147.699 
ATOM    690  OP2  DA A  34      94.903 410.436 146.704 
ATOM    691  O5'  DA A  34      95.636 409.915 149.056 
ATOM    692  C5'  DA A  34      95.492 410.321 150.430 
ATOM    693  C4'  DA A  34      94.600 409.343 151.167 
ATOM    694  O4'  DA A  34      93.190 409.695 151.071 
ATOM    695  C3'  DA A  34      94.652 407.895 150.679 
ATOM    696  O3'  DA A  34      94.538 407.026 151.800 
ATOM    697  C2'  DA A  34      93.403 407.734 149.811 
ATOM    698  C1'  DA A  34      92.462 408.532 150.708 
ATOM    699  N9   DA A  34      91.209 408.965 150.026 
ATOM    700  C8   DA A  34      91.037 409.331 148.721 
ATOM    701  N7   DA A  34      89.817 409.657 148.426 
ATOM    702  C5   DA A  34      89.128 409.498 149.620 
ATOM    703  C6   DA A  34      87.782 409.689 149.970 
ATOM    704  N6   DA A  34      86.843 410.101 149.107 
ATOM    705  N1   DA A  34      87.432 409.437 151.246 
ATOM    706  C2   DA A  34      88.369 409.028 152.100 
ATOM    707  N3   DA A  34      89.649 408.815 151.890 
ATOM    708  C4   DA A  34      89.973 409.073 150.606 
ATOM    709  P    DG A  35      95.426 405.695 151.843 
ATOM    710  OP1  DG A  35      96.775 406.015 152.362 
ATOM    711  OP2  DG A  35      95.379 405.025 150.525 
ATOM    712  O5'  DG A  35      94.630 404.819 152.919 
ATOM    713  C5'  DG A  35      93.903 405.491 153.966 
ATOM    714  C4'  DG A  35      92.543 404.846 154.148 
ATOM    715  O4'  DG A  35      91.531 405.429 153.277 
ATOM    716  C3'  DG A  35      92.471 403.349 153.848 
ATOM    717  O3'  DG A  35      91.576 402.738 154.770 
ATOM    718  C2'  DG A  35      91.859 403.264 152.450 
ATOM    719  C1'  DG A  35      90.828 404.374 152.639 
ATOM    720  N9   DG A  35      90.269 404.896 151.363 
ATOM    721  C8   DG A  35      90.885 405.049 150.139 
ATOM    722  N7   DG A  35      90.106 405.542 149.207 
ATOM    723  C5   DG A  35      88.887 405.728 149.858 
ATOM    724  C6   DG A  35      87.657 406.234 149.366 
ATOM    725  O6   DG A  35      87.383 406.630 148.236 
ATOM    726  N1   DG A  35      86.673 406.252 150.366 
ATOM    727  C2   DG A  35      86.857 405.836 151.670 
ATOM    728  N2   DG A  35      85.794 405.933 152.471 
ATOM    729  N3   DG A  35      88.013 405.361 152.130 
ATOM    730  C4   DG A  35      88.976 405.337 151.173 
ATOM    731  P    DA A  36      91.941 401.296 155.364 
ATOM    732  OP1  DA A  36      92.856 401.452 156.517 
ATOM    733  OP2  DA A  36      92.414 400.416 154.274 
ATOM    734  O5'  DA A  36      90.509 400.795 155.876 
ATOM    735  C5'  DA A  36      89.546 401.769 156.317 
ATOM    736  C4'  DA A  36      88.176 401.432 155.761 
ATOM    737  O4'  DA A  36      87.949 402.020 154.449 
ATOM    738  C3'  DA A  36      87.891 399.945 155.552 
ATOM    739  O3'  DA A  36      86.528 399.688 155.868 
ATOM    740  C2'  DA A  36      88.094 399.718 154.054 
ATOM    741  C1'  DA A  36      87.436 401.014 153.589 
ATOM    742  N9   DA A  36      87.773 401.387 152.187 
ATOM    743  C8   DA A  36      88.946 401.190 151.516 
ATOM    744  N7   DA A  36      88.932 401.628 150.295 
ATOM    745  C5   DA A  36      87.656 402.155 150.144 
ATOM    746  C6   DA A  36      87.010 402.779 149.064 
ATOM    747  N6   DA A  36      87.591 402.986 147.874 
ATOM    748  N1   DA A  36      85.740 403.183 149.251 
ATOM    749  C2   DA A  36      85.168 402.975 150.436 
ATOM    750  N3   DA A  36      85.668 402.407 151.511 
ATOM    751  C4   DA A  36      86.939 402.012 151.298 
ATOM    752  P    DA A  37      86.151 398.339 156.641 
ATOM    753  OP1  DA A  37      86.342 398.532 158.097 
ATOM    754  OP2  DA A  37      86.879 397.201 156.037 
ATOM    755  O5'  DA A  37      84.590 398.212 156.315 
ATOM    756  C5'  DA A  37      83.822 399.412 156.103 
ATOM    757  C4'  DA A  37      82.905 399.236 154.909 
ATOM    758  O4'  DA A  37      83.549 399.605 153.656 
ATOM    759  C3'  DA A  37      82.402 397.814 154.660 
ATOM    760  O3'  DA A  37      81.061 397.876 154.192 
ATOM    761  C2'  DA A  37      83.286 397.283 153.531 
ATOM    762  C1'  DA A  37      83.319 398.570 152.713 
ATOM    763  N9   DA A  37      84.415 398.611 151.705 
ATOM    764  C8   DA A  37      85.670 398.081 151.795 
ATOM    765  N7   DA A  37      86.402 398.283 150.743 
ATOM    766  C5   DA A  37      85.572 398.999 149.891 
ATOM    767  C6   DA A  37      85.763 399.521 148.601 
ATOM    768  N6   DA A  37      86.906 399.395 147.913 
ATOM    769  N1   DA A  37      84.731 400.180 148.041 
ATOM    770  C2   DA A  37      83.596 400.302 148.730 
ATOM    771  N3   DA A  37      83.304 399.859 149.933 
ATOM    772  C4   DA A  37      84.353 399.204 150.471 
ATOM    773  P    DC A  38      80.008 396.785 154.708 
ATOM    774  OP1  DC A  38      79.459 397.204 156.017 
ATOM    775  OP2  DC A  38      80.625 395.441 154.663 
ATOM    776  O5'  DC A  38      78.870 396.891 153.588 
ATOM    777  C5'  DC A  38      78.657 398.152 152.925 
ATOM    778  C4'  DC A  38      78.481 397.931 151.436 
ATOM    779  O4'  DC A  38      79.750 397.939 150.720 
ATOM    780  C3'  DC A  38      77.838 396.606 151.030 
ATOM    781  O3'  DC A  38      77.000 396.827 149.903 
ATOM    782  C2'  DC A  38      79.009 395.722 150.600 
ATOM    783  C1'  DC A  38      79.787 396.808 149.863 
ATOM    784  N1   DC A  38      81.214 396.460 149.618 
ATOM    785  C2   DC A  38      81.801 396.915 148.439 
ATOM    786  O2   DC A  38      81.119 397.583 147.653 
ATOM    787  N3   DC A  38      83.101 396.608 148.196 
ATOM    788  C4   DC A  38      83.806 395.882 149.074 
ATOM    789  N4   DC A  38      85.070 395.609 148.791 
ATOM    790  C5   DC A  38      83.221 395.404 150.291 
ATOM    791  C6   DC A  38      81.920 395.721 150.515 
ATOM    792  P    DC A  39      75.595 396.062 149.818 
ATOM    793  OP1  DC A  39      74.576 396.808 150.589 
ATOM    794  OP2  DC A  39      75.781 394.642 150.191 
ATOM    795  O5'  DC A  39      75.272 396.168 148.255 
ATOM    796  C5'  DC A  39      75.763 397.302 147.516 
ATOM    797  C4'  DC A  39      76.334 396.849 146.187 
ATOM    798  O4'  DC A  39      77.742 396.491 146.282 
ATOM    799  C3'  DC A  39      75.680 395.613 145.570 
ATOM    800  O3'  DC A  39      75.635 395.773 144.157 
ATOM    801  C2'  DC A  39      76.635 394.465 145.898 
ATOM    802  C1'  DC A  39      77.929 395.234 145.648 
ATOM    803  N1   DC A  39      79.133 394.590 146.242 
ATOM    804  C2   DC A  39      80.337 394.705 145.553 
ATOM    805  O2   DC A  39      80.358 395.332 144.487 
ATOM    806  N3   DC A  39      81.448 394.124 146.078 
ATOM    807  C4   DC A  39      81.384 393.454 147.235 
ATOM    808  N4   DC A  39      82.494 392.906 147.705 
ATOM    809  C5   DC A  39      80.155 393.324 147.959 
ATOM    810  C6   DC A  39      79.057 393.911 147.419 
ATOM    811  P    DT A  40      74.338 395.278 143.360 
ATOM    812  OP1  DT A  40      73.297 396.328 143.407 
ATOM    813  OP2  DT A  40      73.935 393.942 143.851 
ATOM    814  O5'  DT A  40      74.911 395.153 141.871 
ATOM    815  C5'  DT A  40      75.982 396.022 141.460 
ATOM    816  C4'  DT A  40      77.021 395.235 140.687 
ATOM    817  O4'  DT A  40      78.032 394.647 141.555 
ATOM    818  C3'  DT A  40      76.493 394.048 139.881 
ATOM    819  O3'  DT A  40      77.228 393.952 138.667 
ATOM    820  C2'  DT A  40      76.810 392.824 140.740 
ATOM    821  C1'  DT A  40      78.192 393.283 141.196 
ATOM    822  N1   DT A  40      78.704 392.548 142.387 
ATOM    823  C2   DT A  40      80.059 392.321 142.447 
ATOM    824  O2   DT A  40      80.832 392.693 141.581 
ATOM    825  N3   DT A  40      80.496 391.637 143.564 
ATOM    826  C4   DT A  40      79.712 391.172 144.599 
ATOM    827  O4   DT A  40      80.218 390.571 145.549 
ATOM    828  C5   DT A  40      78.304 391.458 144.446 
ATOM    829  C7   DT A  40      77.379 390.987 145.529 
ATOM    830  C6   DT A  40      77.852 392.122 143.370 
ATOM    831  P    DA A  41      76.454 393.567 137.320 
ATOM    832  OP1  DA A  41      75.846 394.781 136.732 
ATOM    833  OP2  DA A  41      75.530 392.441 137.583 
ATOM    834  O5'  DA A  41      77.661 393.067 136.395 
ATOM    835  C5'  DA A  41      78.970 393.633 136.589 
ATOM    836  C4'  DA A  41      80.019 392.539 136.555 
ATOM    837  O4'  DA A  41      80.244 391.944 137.865 
ATOM    838  C3'  DA A  41      79.702 391.343 135.657 
ATOM    839  O3'  DA A  41      80.906 390.891 135.049 
ATOM    840  C2'  DA A  41      79.207 390.260 136.615 
ATOM    841  C1'  DA A  41      80.215 390.532 137.727 
ATOM    842  N9   DA A  41      79.831 389.947 139.041 
ATOM    843  C8   DA A  41      78.580 389.798 139.570 
ATOM    844  N7   DA A  41      78.571 389.247 140.745 
ATOM    845  C5   DA A  41      79.911 389.014 141.017 
ATOM    846  C6   DA A  41      80.569 388.445 142.120 
ATOM    847  N6   DA A  41      79.931 387.986 143.206 
ATOM    848  N1   DA A  41      81.911 388.363 142.065 
ATOM    849  C2   DA A  41      82.540 388.821 140.983 
ATOM    850  N3   DA A  41      82.035 389.369 139.899 
ATOM    851  C4   DA A  41      80.691 389.438 139.979 
ATOM    852  P    DG A  42      80.874 390.414 133.522 
ATOM    853  OP1  DG A  42      80.992 391.591 132.632 
ATOM    854  OP2  DG A  42      79.697 389.546 133.299 
ATOM    855  O5'  DG A  42      82.210 389.539 133.436 
ATOM    856  C5'  DG A  42      83.324 389.880 134.283 
ATOM    857  C4'  DG A  42      83.920 388.624 134.887 
ATOM    858  O4'  DG A  42      83.275 388.249 136.138 
ATOM    859  C3'  DG A  42      83.822 387.362 134.030 
ATOM    860  O3'  DG A  42      85.006 386.593 134.205 
ATOM    861  C2'  DG A  42      82.645 386.585 134.618 
ATOM    862  C1'  DG A  42      82.963 386.866 136.084 
ATOM    863  N9   DG A  42      81.820 386.613 137.004 
ATOM    864  C8   DG A  42      80.470 386.792 136.787 
ATOM    865  N7   DG A  42      79.718 386.472 137.811 
ATOM    866  C5   DG A  42      80.633 386.050 138.775 
ATOM    867  C6   DG A  42      80.417 385.581 140.097 
ATOM    868  O6   DG A  42      79.356 385.439 140.699 
ATOM    869  N1   DG A  42      81.625 385.259 140.731 
ATOM    870  C2   DG A  42      82.878 385.376 140.161 
ATOM    871  N2   DG A  42      83.908 385.017 140.931 
ATOM    872  N3   DG A  42      83.080 385.816 138.921 
ATOM    873  C4   DG A  42      81.918 386.133 138.293 
ATOM    874  P    DA A  43      85.648 385.857 132.937 
ATOM    875  OP1  DA A  43      86.504 386.808 132.193 
ATOM    876  OP2  DA A  43      84.581 385.195 132.154 
ATOM    877  O5'  DA A  43      86.561 384.750 133.643 
ATOM    878  C5'  DA A  43      87.120 385.030 134.941 
ATOM    879  C4'  DA A  43      86.974 383.818 135.841 
ATOM    880  O4'  DA A  43      85.705 383.805 136.554 
ATOM    881  C3'  DA A  43      87.016 382.460 135.139 
ATOM    882  O3'  DA A  43      87.697 381.532 135.975 
ATOM    883  C2'  DA A  43      85.553 382.034 135.031 
ATOM    884  C1'  DA A  43      85.126 382.517 136.413 
ATOM    885  N9   DA A  43      83.651 382.653 136.571 
ATOM    886  C8   DA A  43      82.729 383.033 135.639 
ATOM    887  N7   DA A  43      81.511 383.054 136.083 
ATOM    888  C5   DA A  43      81.631 382.660 137.408 
ATOM    889  C6   DA A  43      80.687 382.482 138.433 
ATOM    890  N6   DA A  43      79.372 382.690 138.272 
ATOM    891  N1   DA A  43      81.145 382.081 139.633 
ATOM    892  C2   DA A  43      82.452 381.877 139.788 
ATOM    893  N3   DA A  43      83.422 382.010 138.909 
ATOM    894  C4   DA A  43      82.938 382.411 137.716 
ATOM    895  P    DG A  44      88.691 380.470 135.307 
ATOM    896  OP1  DG A  44      90.017 381.094 135.101 
ATOM    897  OP2  DG A  44      88.056 379.883 134.105 
ATOM    898  O5'  DG A  44      88.789 379.362 136.457 
ATOM    899  C5'  DG A  44      88.646 379.768 137.831 
ATOM    900  C4'  DG A  44      87.753 378.790 138.568 
ATOM    901  O4'  DG A  44      86.343 379.143 138.472 
ATOM    902  C3'  DG A  44      87.805 377.343 138.081 
ATOM    903  O3'  DG A  44      87.691 376.474 139.202 
ATOM    904  C2'  DG A  44      86.556 377.182 137.213 
ATOM    905  C1'  DG A  44      85.615 377.980 138.109 
ATOM    906  N9   DG A  44      84.362 378.412 137.427 
ATOM    907  C8   DG A  44      84.169 378.784 136.114 
ATOM    908  N7   DG A  44      82.932 379.112 135.830 
ATOM    909  C5   DG A  44      82.259 378.946 137.039 
ATOM    910  C6   DG A  44      80.891 379.148 137.358 
ATOM    911  O6   DG A  44      79.977 379.523 136.628 
ATOM    912  N1   DG A  44      80.632 378.861 138.705 
ATOM    913  C2   DG A  44      81.571 378.434 139.623 
ATOM    914  N2   DG A  44      81.122 378.214 140.862 
ATOM    915  N3   DG A  44      82.854 378.245 139.323 
ATOM    916  C4   DG A  44      83.122 378.519 138.020 
ATOM    917  P    DT A  45      88.579 375.143 139.244 
ATOM    918  OP1  DT A  45      89.928 375.463 139.763 
ATOM    919  OP2  DT A  45      88.532 374.473 137.926 
ATOM    920  O5'  DT A  45      87.783 374.267 140.321 
ATOM    921  C5'  DT A  45      87.056 374.938 141.367 
ATOM    922  C4'  DT A  45      85.697 374.294 141.549 
ATOM    923  O4'  DT A  45      84.685 374.876 140.678 
ATOM    924  C3'  DT A  45      85.624 372.797 141.249 
ATOM    925  O3'  DT A  45      84.729 372.185 142.171 
ATOM    926  C2'  DT A  45      85.012 372.712 139.851 
ATOM    927  C1'  DT A  45      83.981 373.821 140.041 
ATOM    928  N1   DT A  45      83.422 374.344 138.764 
ATOM    929  C2   DT A  45      82.105 374.737 138.772 
ATOM    930  O2   DT A  45      81.400 374.674 139.764 
ATOM    931  N3   DT A  45      81.621 375.215 137.570 
ATOM    932  C4   DT A  45      82.329 375.330 136.390 
ATOM    933  O4   DT A  45      81.786 375.774 135.376 
ATOM    934  C5   DT A  45      83.701 374.892 136.481 
ATOM    935  C7   DT A  45      84.541 374.984 135.240 
ATOM    936  C6   DT A  45      84.198 374.423 137.637 
ATOM    937  P    DT A  46      85.094 370.744 142.765 
ATOM    938  OP1  DT A  46      86.009 370.900 143.918 
ATOM    939  OP2  DT A  46      85.567 369.863 141.675 
ATOM    940  O5'  DT A  46      83.662 370.243 143.277 
ATOM    941  C5'  DT A  46      82.699 371.217 143.718 
ATOM    942  C4'  DT A  46      81.329 370.879 143.162 
ATOM    943  O4'  DT A  46      81.102 371.468 141.850 
ATOM    944  C3'  DT A  46      81.044 369.392 142.953 
ATOM    945  O3'  DT A  46      79.681 369.135 143.269 
ATOM    946  C2'  DT A  46      81.247 369.165 141.456 
ATOM    947  C1'  DT A  46      80.590 370.461 140.990 
ATOM    948  N1   DT A  46      80.926 370.835 139.588 
ATOM    949  C2   DT A  46      79.947 371.459 138.855 
ATOM    950  O2   DT A  46      78.841 371.709 139.302 
ATOM    951  N3   DT A  46      80.295 371.789 137.559 
ATOM    952  C4   DT A  46      81.512 371.553 136.953 
ATOM    953  O4   DT A  46      81.708 371.894 135.785 
ATOM    954  C5   DT A  46      82.476 370.893 137.804 
ATOM    955  C7   DT A  46      83.827 370.599 137.221 
ATOM    956  C6   DT A  46      82.163 370.561 139.066 
ATOM    957  P    DG A  47      79.304 367.786 144.043 
ATOM    958  OP1  DG A  47      79.495 367.980 145.498 
ATOM    959  OP2  DG A  47      80.032 366.648 143.439 
ATOM    960  O5'  DG A  47      77.743 367.660 143.716 
ATOM    961  C5'  DG A  47      76.975 368.859 143.504 
ATOM    962  C4'  DG A  47      76.058 368.683 142.311 
ATOM    963  O4'  DG A  47      76.702 369.053 141.057 
ATOM    964  C3'  DG A  47      75.555 367.262 142.062 
ATOM    965  O3'  DG A  47      74.214 367.323 141.594 
ATOM    966  C2'  DG A  47      76.439 366.731 140.932 
ATOM    967  C1'  DG A  47      76.472 368.017 140.114 
ATOM    968  N9   DG A  47      77.568 368.058 139.106 
ATOM    969  C8   DG A  47      78.838 367.530 139.179 
ATOM    970  N7   DG A  47      79.567 367.742 138.109 
ATOM    971  C5   DG A  47      78.718 368.460 137.268 
ATOM    972  C6   DG A  47      78.945 368.974 135.965 
ATOM    973  O6   DG A  47      79.958 368.901 135.274 
ATOM    974  N1   DG A  47      77.813 369.640 135.474 
ATOM    975  C2   DG A  47      76.620 369.790 136.153 
ATOM    976  N2   DG A  47      75.660 370.460 135.511 
ATOM    977  N3   DG A  47      76.409 369.307 137.376 
ATOM    978  C4   DG A  47      77.496 368.658 137.867 
ATOM    979  P    DG A  48      73.161 366.232 142.109 
ATOM    980  OP1  DG A  48      72.612 366.652 143.418 
ATOM    981  OP2  DG A  48      73.778 364.888 142.064 
ATOM    982  O5'  DG A  48      72.023 366.338 140.989 
ATOM    983  C5'  DG A  48      71.810 367.599 140.327 
ATOM    984  C4'  DG A  48      71.634 367.379 138.837 
ATOM    985  O4'  DG A  48      72.903 367.386 138.121 
ATOM    986  C3'  DG A  48      70.991 366.053 138.432 
ATOM    987  O3'  DG A  48      70.153 366.274 137.304 
ATOM    988  C2'  DG A  48      72.162 365.170 138.001 
ATOM    989  C1'  DG A  48      72.940 366.256 137.264 
ATOM    990  N9   DG A  48      74.367 365.908 137.019 
ATOM    991  C8   DG A  48      75.234 365.177 137.804 
ATOM    992  N7   DG A  48      76.436 365.050 137.296 
ATOM    993  C5   DG A  48      76.361 365.746 136.090 
ATOM    994  C6   DG A  48      77.351 365.961 135.097 
ATOM    995  O6   DG A  48      78.517 365.577 135.077 
ATOM    996  N1   DG A  48      76.851 366.722 134.031 
ATOM    997  C2   DG A  48      75.563 367.212 133.939 
ATOM    998  N2   DG A  48      75.281 367.917 132.841 
ATOM    999  N3   DG A  48      74.635 367.009 134.872 
ATOM   1000  C4   DG A  48      75.104 366.272 135.911 
ATOM   1001  P    DG A  49      68.748 365.509 137.219 
ATOM   1002  OP1  DG A  49      67.729 366.256 137.990 
ATOM   1003  OP2  DG A  49      68.934 364.089 137.593 
ATOM   1004  O5'  DG A  49      68.425 365.615 135.656 
ATOM   1005  C5'  DG A  49      68.916 366.750 134.917 
ATOM   1006  C4'  DG A  49      69.487 366.296 133.589 
ATOM   1007  O4'  DG A  49      70.895 365.938 133.684 
ATOM   1008  C3'  DG A  49      68.833 365.060 132.971 
ATOM   1009  O3'  DG A  49      68.788 365.221 131.559 
ATOM   1010  C2'  DG A  49      69.788 363.912 133.299 
ATOM   1011  C1'  DG A  49      71.082 364.682 133.050 
ATOM   1012  N9   DG A  49      72.286 364.038 133.643 
ATOM   1013  C8   DG A  49      72.402 363.317 134.812 
ATOM   1014  N7   DG A  49      73.614 362.880 135.053 
ATOM   1015  C5   DG A  49      74.354 363.343 133.966 
ATOM   1016  C6   DG A  49      75.732 363.186 133.666 
ATOM   1017  O6   DG A  49      76.597 362.596 134.307 
ATOM   1018  N1   DG A  49      76.069 363.818 132.460 
ATOM   1019  C2   DG A  49      75.189 364.510 131.651 
ATOM   1020  N2   DG A  49      75.707 365.042 130.542 
ATOM   1021  N3   DG A  49      73.896 364.658 131.935 
ATOM   1022  C4   DG A  49      73.554 364.050 133.101 
ATOM   1023  P    DA A  50      67.491 364.725 130.762 
ATOM   1024  OP1  DA A  50      66.450 365.776 130.809 
ATOM   1025  OP2  DA A  50      67.088 363.389 131.253 
ATOM   1026  O5'  DA A  50      68.064 364.600 129.273 
ATOM   1027  C5'  DA A  50      69.135 365.470 128.861 
ATOM   1028  C4'  DA A  50      70.174 364.682 128.088 
ATOM   1029  O4'  DA A  50      71.185 364.094 128.957 
ATOM   1030  C3'  DA A  50      69.646 363.496 127.282 
ATOM   1031  O3'  DA A  50      70.381 363.400 126.069 
ATOM   1032  C2'  DA A  50      69.963 362.272 128.141 
ATOM   1033  C1'  DA A  50      71.345 362.730 128.598 
ATOM   1034  N9   DA A  50      71.858 361.996 129.788 
ATOM   1035  C8   DA A  50      71.153 361.505 130.849 
ATOM   1036  N7   DA A  50      71.888 360.906 131.735 
ATOM   1037  C5   DA A  50      73.175 361.007 131.225 
ATOM   1038  C6   DA A  50      74.420 360.565 131.701 
ATOM   1039  N6   DA A  50      74.578 359.900 132.855 
ATOM   1040  N1   DA A  50      75.502 360.830 130.946 
ATOM   1041  C2   DA A  50      75.340 361.491 129.801 
ATOM   1042  N3   DA A  50      74.235 361.951 129.257 
ATOM   1043  C4   DA A  50      73.166 361.672 130.033 
ATOM   1044  P    DA A  51      69.607 363.014 124.721 
ATOM   1045  OP1  DA A  51      68.999 364.229 124.133 
ATOM   1046  OP2  DA A  51      68.684 361.889 124.984 
ATOM   1047  O5'  DA A  51      70.814 362.514 123.796 
ATOM   1048  C5'  DA A  51      72.123 363.081 123.990 
ATOM   1049  C4'  DA A  51      73.172 361.986 123.956 
ATOM   1050  O4'  DA A  51      73.397 361.392 125.266 
ATOM   1051  C3'  DA A  51      72.855 360.790 123.059 
ATOM   1052  O3'  DA A  51      74.059 360.339 122.451 
ATOM   1053  C2'  DA A  51      72.360 359.707 124.017 
ATOM   1054  C1'  DA A  51      73.368 359.980 125.128 
ATOM   1055  N9   DA A  51      72.984 359.394 126.443 
ATOM   1056  C8   DA A  51      71.733 359.245 126.972 
ATOM   1057  N7   DA A  51      71.724 358.695 128.146 
ATOM   1058  C5   DA A  51      73.064 358.461 128.419 
ATOM   1059  C6   DA A  51      73.722 357.892 129.521 
ATOM   1060  N6   DA A  51      73.084 357.434 130.607 
ATOM   1061  N1   DA A  51      75.064 357.811 129.466 
ATOM   1062  C2   DA A  51      75.693 358.268 128.385 
ATOM   1063  N3   DA A  51      75.188 358.816 127.301 
ATOM   1064  C4   DA A  51      73.844 358.885 127.381 
ATOM   1065  P    DG A  52      74.027 359.861 120.923 
ATOM   1066  OP1  DG A  52      74.145 361.038 120.034 
ATOM   1067  OP2  DG A  52      72.850 358.993 120.700 
ATOM   1068  O5'  DG A  52      75.364 358.986 120.838 
ATOM   1069  C5'  DG A  52      76.477 359.328 121.684 
ATOM   1070  C4'  DG A  52      77.073 358.071 122.289 
ATOM   1071  O4'  DG A  52      76.429 357.696 123.540 
ATOM   1072  C3'  DG A  52      76.975 356.810 121.431 
ATOM   1073  O3'  DG A  52      78.159 356.040 121.607 
ATOM   1074  C2'  DG A  52      75.798 356.032 122.020 
ATOM   1075  C1'  DG A  52      76.116 356.313 123.485 
ATOM   1076  N9   DG A  52      74.973 356.060 124.406 
ATOM   1077  C8   DG A  52      73.624 356.239 124.189 
ATOM   1078  N7   DG A  52      72.871 355.919 125.213 
ATOM   1079  C5   DG A  52      73.786 355.498 126.177 
ATOM   1080  C6   DG A  52      73.570 355.029 127.498 
ATOM   1081  O6   DG A  52      72.509 354.887 128.101 
ATOM   1082  N1   DG A  52      74.778 354.707 128.132 
ATOM   1083  C2   DG A  52      76.031 354.823 127.562 
ATOM   1084  N2   DG A  52      77.061 354.465 128.333 
ATOM   1085  N3   DG A  52      76.233 355.264 126.322 
ATOM   1086  C4   DG A  52      75.071 355.580 125.694 
ATOM   1087  P    DA A  53      78.801 355.304 120.339 
ATOM   1088  OP1  DA A  53      79.657 356.256 119.594 
ATOM   1089  OP2  DA A  53      77.734 354.642 119.556 
ATOM   1090  O5'  DA A  53      79.715 354.198 121.045 
ATOM   1091  C5'  DA A  53      80.273 354.477 122.343 
ATOM   1092  C4'  DA A  53      80.127 353.265 123.242 
ATOM   1093  O4'  DA A  53      78.858 353.252 123.955 
ATOM   1094  C3'  DA A  53      80.170 351.908 122.541 
ATOM   1095  O3'  DA A  53      80.850 350.979 123.376 
ATOM   1096  C2'  DA A  53      78.706 351.482 122.432 
ATOM   1097  C1'  DA A  53      78.279 351.964 123.815 
ATOM   1098  N9   DA A  53      76.804 352.101 123.973 
ATOM   1099  C8   DA A  53      75.882 352.481 123.040 
ATOM   1100  N7   DA A  53      74.664 352.502 123.484 
ATOM   1101  C5   DA A  53      74.784 352.108 124.809 
ATOM   1102  C6   DA A  53      73.840 351.930 125.834 
ATOM   1103  N6   DA A  53      72.525 352.137 125.673 
ATOM   1104  N1   DA A  53      74.298 351.529 127.035 
ATOM   1105  C2   DA A  53      75.605 351.324 127.189 
ATOM   1106  N3   DA A  53      76.575 351.457 126.311 
ATOM   1107  C4   DA A  53      76.091 351.859 125.117 
ATOM   1108  P    DC A  54      81.844 349.917 122.708 
ATOM   1109  OP1  DC A  54      83.170 350.541 122.502 
ATOM   1110  OP2  DC A  54      81.209 349.331 121.507 
ATOM   1111  O5'  DC A  54      81.943 348.810 123.859 
ATOM   1112  C5'  DC A  54      81.799 349.216 125.232 
ATOM   1113  C4'  DC A  54      80.906 348.238 125.970 
ATOM   1114  O4'  DC A  54      79.496 348.590 125.873 
ATOM   1115  C3'  DC A  54      80.958 346.790 125.482 
ATOM   1116  O3'  DC A  54      80.845 345.921 126.603 
ATOM   1117  C2'  DC A  54      79.709 346.629 124.614 
ATOM   1118  C1'  DC A  54      78.768 347.427 125.510 
ATOM   1119  N1   DC A  54      77.515 347.860 124.829 
ATOM   1120  C2   DC A  54      76.348 347.910 125.586 
ATOM   1121  O2   DC A  54      76.399 347.597 126.781 
ATOM   1122  N3   DC A  54      75.196 348.300 124.983 
ATOM   1123  C4   DC A  54      75.183 348.632 123.685 
ATOM   1124  N4   DC A  54      74.035 349.007 123.143 
ATOM   1125  C5   DC A  54      76.373 348.587 122.889 
ATOM   1126  C6   DC A  54      77.514 348.193 123.510 
ATOM   1127  P    DG A  55      81.732 344.590 126.646 
ATOM   1128  OP1  DG A  55      83.082 344.910 127.164 
ATOM   1129  OP2  DG A  55      81.685 343.920 125.328 
ATOM   1130  O5'  DG A  55      80.936 343.714 127.722 
ATOM   1131  C5'  DG A  55      80.209 344.385 128.768 
ATOM   1132  C4'  DG A  55      78.850 343.741 128.951 
ATOM   1133  O4'  DG A  55      77.838 344.324 128.080 
ATOM   1134  C3'  DG A  55      78.777 342.244 128.650 
ATOM   1135  O3'  DG A  55      77.882 341.633 129.573 
ATOM   1136  C2'  DG A  55      78.165 342.159 127.252 
ATOM   1137  C1'  DG A  55      77.135 343.268 127.442 
ATOM   1138  N9   DG A  55      76.575 343.791 126.165 
ATOM   1139  C8   DG A  55      77.191 343.944 124.942 
ATOM   1140  N7   DG A  55      76.412 344.437 124.010 
ATOM   1141  C5   DG A  55      75.194 344.623 124.660 
ATOM   1142  C6   DG A  55      73.963 345.129 124.169 
ATOM   1143  O6   DG A  55      73.690 345.525 123.038 
ATOM   1144  N1   DG A  55      72.980 345.147 125.169 
ATOM   1145  C2   DG A  55      73.163 344.731 126.472 
ATOM   1146  N2   DG A  55      72.101 344.828 127.274 
ATOM   1147  N3   DG A  55      74.319 344.256 126.933 
ATOM   1148  C4   DG A  55      75.282 344.232 125.976 
ATOM   1149  P    DT A  56      78.247 340.191 130.167 
ATOM   1150  OP1  DT A  56      79.162 340.347 131.319 
ATOM   1151  OP2  DT A  56      78.720 339.311 129.077 
ATOM   1152  O5'  DT A  56      76.816 339.690 130.679 
ATOM   1153  C5'  DT A  56      75.852 340.664 131.119 
ATOM   1154  C4'  DT A  56      74.482 340.327 130.564 
ATOM   1155  O4'  DT A  56      74.255 340.915 129.252 
ATOM   1156  C3'  DT A  56      74.197 338.840 130.355 
ATOM   1157  O3'  DT A  56      72.834 338.583 130.671 
ATOM   1158  C2'  DT A  56      74.401 338.613 128.857 
ATOM   1159  C1'  DT A  56      73.743 339.909 128.392 
ATOM   1160  N1   DT A  56      74.080 340.282 126.989 
ATOM   1161  C2   DT A  56      73.100 340.906 126.256 
ATOM   1162  O2   DT A  56      71.995 341.157 126.704 
ATOM   1163  N3   DT A  56      73.448 341.236 124.961 
ATOM   1164  C4   DT A  56      74.665 341.000 124.354 
ATOM   1165  O4   DT A  56      74.861 341.342 123.187 
ATOM   1166  C5   DT A  56      75.629 340.341 125.205 
ATOM   1167  C7   DT A  56      76.980 340.046 124.622 
ATOM   1168  C6   DT A  56      75.316 340.008 126.468 
ATOM   1169  P    DC A  57      72.458 337.234 131.444 
ATOM   1170  OP1  DC A  57      72.648 337.427 132.900 
ATOM   1171  OP2  DC A  57      73.185 336.096 130.840 
ATOM   1172  O5'  DC A  57      70.896 337.107 131.118 
ATOM   1173  C5'  DC A  57      70.129 338.307 130.906 
ATOM   1174  C4'  DC A  57      69.211 338.131 129.712 
ATOM   1175  O4'  DC A  57      69.855 338.500 128.459 
ATOM   1176  C3'  DC A  57      68.709 336.709 129.463 
ATOM   1177  O3'  DC A  57      67.367 336.771 128.995 
ATOM   1178  C2'  DC A  57      69.592 336.178 128.334 
ATOM   1179  C1'  DC A  57      69.625 337.465 127.515 
ATOM   1180  N1   DC A  57      70.721 337.506 126.507 
ATOM   1181  C2   DC A  57      70.472 338.159 125.303 
ATOM   1182  O2   DC A  57      69.362 338.673 125.122 
ATOM   1183  N3   DC A  57      71.458 338.206 124.371 
ATOM   1184  C4   DC A  57      72.647 337.636 124.606 
ATOM   1185  N4   DC A  57      73.576 337.710 123.665 
ATOM   1186  C5   DC A  57      72.923 336.959 125.837 
ATOM   1187  C6   DC A  57      71.925 336.922 126.756 
ATOM   1188  P    DA A  58      66.314 335.679 129.510 
ATOM   1189  OP1  DA A  58      65.765 336.099 130.819 
ATOM   1190  OP2  DA A  58      66.931 334.336 129.465 
ATOM   1191  O5'  DA A  58      65.176 335.785 128.391 
ATOM   1192  C5'  DA A  58      64.963 337.047 127.728 
ATOM   1193  C4'  DA A  58      64.788 336.826 126.238 
ATOM   1194  O4'  DA A  58      66.056 336.834 125.522 
ATOM   1195  C3'  DA A  58      64.144 335.501 125.833 
ATOM   1196  O3'  DA A  58      63.306 335.721 124.705 
ATOM   1197  C2'  DA A  58      65.315 334.617 125.402 
ATOM   1198  C1'  DA A  58      66.093 335.703 124.665 
ATOM   1199  N9   DA A  58      67.520 335.355 124.421 
ATOM   1200  C8   DA A  58      68.365 334.629 125.211 
ATOM   1201  N7   DA A  58      69.559 334.495 124.720 
ATOM   1202  C5   DA A  58      69.503 335.183 123.516 
ATOM   1203  C6   DA A  58      70.459 335.415 122.514 
ATOM   1204  N6   DA A  58      71.718 334.956 122.571 
ATOM   1205  N1   DA A  58      70.074 336.139 121.446 
ATOM   1206  C2   DA A  58      68.823 336.592 121.395 
ATOM   1207  N3   DA A  58      67.849 336.440 122.264 
ATOM   1208  C4   DA A  58      68.260 335.713 123.323 
ATOM   1209  P    DC A  59      61.902 334.957 124.621 
ATOM   1210  OP1  DC A  59      60.883 335.703 125.392 
ATOM   1211  OP2  DC A  59      62.088 333.537 124.994 
ATOM   1212  O5'  DC A  59      61.578 335.063 123.057 
ATOM   1213  C5'  DC A  59      62.069 336.197 122.319 
ATOM   1214  C4'  DC A  59      62.640 335.743 120.990 
ATOM   1215  O4'  DC A  59      64.048 335.385 121.085 
ATOM   1216  C3'  DC A  59      61.987 334.508 120.373 
ATOM   1217  O3'  DC A  59      61.942 334.668 118.960 
ATOM   1218  C2'  DC A  59      62.941 333.360 120.700 
ATOM   1219  C1'  DC A  59      64.235 334.129 120.451 
ATOM   1220  N1   DC A  59      65.439 333.485 121.045 
ATOM   1221  C2   DC A  59      66.644 333.600 120.355 
ATOM   1222  O2   DC A  59      66.664 334.226 119.289 
ATOM   1223  N3   DC A  59      67.754 333.019 120.880 
ATOM   1224  C4   DC A  59      67.690 332.349 122.037 
ATOM   1225  N4   DC A  59      68.800 331.801 122.508 
ATOM   1226  C5   DC A  59      66.461 332.219 122.762 
ATOM   1227  C6   DC A  59      65.363 332.806 122.221 
ATOM   1228  P    DT A  60      60.644 334.173 118.163 
ATOM   1229  OP1  DT A  60      59.603 335.223 118.210 
ATOM   1230  OP2  DT A  60      60.241 332.837 118.654 
ATOM   1231  O5'  DT A  60      61.217 334.048 116.674 
ATOM   1232  C5'  DT A  60      62.289 334.917 116.262 
ATOM   1233  C4'  DT A  60      63.327 334.130 115.489 
ATOM   1234  O4'  DT A  60      64.338 333.542 116.358 
ATOM   1235  C3'  DT A  60      62.799 332.943 114.683 
ATOM   1236  O3'  DT A  60      63.534 332.847 113.470 
ATOM   1237  C2'  DT A  60      63.116 331.719 115.542 
ATOM   1238  C1'  DT A  60      64.498 332.178 115.999 
ATOM   1239  N1   DT A  60      65.011 331.443 117.189 
ATOM   1240  C2   DT A  60      66.365 331.216 117.249 
ATOM   1241  O2   DT A  60      67.138 331.588 116.384 
ATOM   1242  N3   DT A  60      66.802 330.532 118.366 
ATOM   1243  C4   DT A  60      66.018 330.067 119.402 
ATOM   1244  O4   DT A  60      66.524 329.466 120.352 
ATOM   1245  C5   DT A  60      64.611 330.353 119.249 
ATOM   1246  C7   DT A  60      63.685 329.882 120.332 
ATOM   1247  C6   DT A  60      64.158 331.017 118.173 
ATOM   1248  P    DG A  61      62.760 332.462 112.122 
ATOM   1249  OP1  DG A  61      62.153 333.676 111.534 
ATOM   1250  OP2  DG A  61      61.837 331.336 112.385 
ATOM   1251  O5'  DG A  61      63.967 331.962 111.198 
ATOM   1252  C5'  DG A  61      65.276 332.528 111.392 
ATOM   1253  C4'  DG A  61      66.325 331.434 111.357 
ATOM   1254  O4'  DG A  61      66.550 330.839 112.667 
ATOM   1255  C3'  DG A  61      66.008 330.238 110.460 
ATOM   1256  O3'  DG A  61      67.213 329.786 109.852 
ATOM   1257  C2'  DG A  61      65.513 329.155 111.418 
ATOM   1258  C1'  DG A  61      66.522 329.427 112.529 
ATOM   1259  N9   DG A  61      66.137 328.842 113.844 
ATOM   1260  C8   DG A  61      64.883 328.683 114.394 
ATOM   1261  N7   DG A  61      64.887 328.126 115.580 
ATOM   1262  C5   DG A  61      66.239 327.900 115.835 
ATOM   1263  C6   DG A  61      66.871 327.319 116.966 
ATOM   1264  O6   DG A  61      66.360 326.879 117.992 
ATOM   1265  N1   DG A  61      68.264 327.281 116.810 
ATOM   1266  C2   DG A  61      68.955 327.744 115.707 
ATOM   1267  N2   DG A  61      70.283 327.618 115.751 
ATOM   1268  N3   DG A  61      68.360 328.289 114.647 
ATOM   1269  C4   DG A  61      67.010 328.332 114.782 
ATOM   1270  P    DA A  62      67.181 329.309 108.325 
ATOM   1271  OP1  DA A  62      67.298 330.486 107.435 
ATOM   1272  OP2  DA A  62      66.003 328.440 108.102 
ATOM   1273  O5'  DA A  62      68.517 328.434 108.239 
ATOM   1274  C5'  DA A  62      69.630 328.775 109.086 
ATOM   1275  C4'  DA A  62      70.227 327.518 109.690 
ATOM   1276  O4'  DA A  62      69.582 327.144 110.941 
ATOM   1277  C3'  DA A  62      70.128 326.257 108.833 
ATOM   1278  O3'  DA A  62      71.312 325.487 109.008 
ATOM   1279  C2'  DA A  62      68.951 325.479 109.421 
ATOM   1280  C1'  DA A  62      69.269 325.760 110.886 
ATOM   1281  N9   DA A  62      68.126 325.508 111.807 
ATOM   1282  C8   DA A  62      66.793 325.691 111.575 
ATOM   1283  N7   DA A  62      66.036 325.378 112.580 
ATOM   1284  C5   DA A  62      66.932 324.955 113.553 
ATOM   1285  C6   DA A  62      66.754 324.487 114.865 
ATOM   1286  N6   DA A  62      65.553 324.361 115.449 
ATOM   1287  N1   DA A  62      67.858 324.150 115.558 
ATOM   1288  C2   DA A  62      69.047 324.278 114.972 
ATOM   1289  N3   DA A  62      69.335 324.701 113.761 
ATOM   1290  C4   DA A  62      68.214 325.030 113.089 
ATOM   1291  P    DT A  63      71.954 324.752 107.740 
ATOM   1292  OP1  DT A  63      72.810 325.703 106.995 
ATOM   1293  OP2  DT A  63      70.887 324.090 106.957 
ATOM   1294  O5'  DT A  63      72.868 323.645 108.446 
ATOM   1295  C5'  DT A  63      73.426 323.925 109.744 
ATOM   1296  C4'  DT A  63      73.280 322.713 110.643 
ATOM   1297  O4'  DT A  63      72.011 322.700 111.356 
ATOM   1298  C3'  DT A  63      73.323 321.355 109.942 
ATOM   1299  O3'  DT A  63      74.003 320.427 110.777 
ATOM   1300  C2'  DT A  63      71.859 320.929 109.834 
ATOM   1301  C1'  DT A  63      71.432 321.412 111.216 
ATOM   1302  N1   DT A  63      69.957 321.548 111.374 
ATOM   1303  C2   DT A  63      69.431 321.258 112.610 
ATOM   1304  O2   DT A  63      70.114 320.903 113.555 
ATOM   1305  N3   DT A  63      68.060 321.394 112.718 
ATOM   1306  C4   DT A  63      67.195 321.788 111.718 
ATOM   1307  O4   DT A  63      65.985 321.874 111.934 
ATOM   1308  C5   DT A  63      67.841 322.070 110.457 
ATOM   1309  C7   DT A  63      66.971 322.504 109.315 
ATOM   1310  C6   DT A  63      69.172 321.945 110.324 
ATOM   1311  P    DT A  64      74.997 319.365 110.109 
ATOM   1312  OP1  DT A  64      76.323 319.989 109.903 
ATOM   1313  OP2  DT A  64      74.362 318.778 108.908 
ATOM   1314  O5'  DT A  64      75.096 318.257 111.260 
ATOM   1315  C5'  DT A  64      74.952 318.663 112.634 
ATOM   1316  C4'  DT A  64      74.059 317.685 113.371 
ATOM   1317  O4'  DT A  64      72.649 318.038 113.275 
ATOM   1318  C3'  DT A  64      74.111 316.238 112.883 
ATOM   1319  O3'  DT A  64      73.998 315.369 114.004 
ATOM   1320  C2'  DT A  64      72.863 316.077 112.015 
ATOM   1321  C1'  DT A  64      71.921 316.875 112.912 
ATOM   1322  N1   DT A  64      70.669 317.307 112.230 
ATOM   1323  C2   DT A  64      69.526 317.351 112.991 
ATOM   1324  O2   DT A  64      69.504 317.056 114.173 
ATOM   1325  N3   DT A  64      68.385 317.756 112.324 
ATOM   1326  C4   DT A  64      68.296 318.111 110.994 
ATOM   1327  O4   DT A  64      67.217 318.457 110.509 
ATOM   1328  C5   DT A  64      69.547 318.033 110.279 
ATOM   1329  C7   DT A  64      69.540 318.402 108.824 
ATOM   1330  C6   DT A  64      70.672 317.642 110.902 
ATOM   1331  P    DA A  65      74.885 314.038 114.047 
ATOM   1332  OP1  DA A  65      76.235 314.358 114.566 
ATOM   1333  OP2  DA A  65      74.838 313.368 112.729 
ATOM   1334  O5'  DA A  65      74.089 313.161 115.123 
ATOM   1335  C5'  DA A  65      73.362 313.833 116.170 
ATOM   1336  C4'  DA A  65      72.003 313.189 116.352 
ATOM   1337  O4'  DA A  65      70.991 313.771 115.481 
ATOM   1338  C3'  DA A  65      71.930 311.692 116.052 
ATOM   1339  O3'  DA A  65      71.035 311.080 116.974 
ATOM   1340  C2'  DA A  65      71.318 311.607 114.654 
ATOM   1341  C1'  DA A  65      70.288 312.716 114.843 
ATOM   1342  N9   DA A  65      69.728 313.239 113.567 
ATOM   1343  C8   DA A  65      70.355 313.384 112.361 
ATOM   1344  N7   DA A  65      69.595 313.870 111.430 
ATOM   1345  C5   DA A  65      68.374 314.062 112.061 
ATOM   1346  C6   DA A  65      67.141 314.559 111.607 
ATOM   1347  N6   DA A  65      66.927 314.972 110.349 
ATOM   1348  N1   DA A  65      66.132 314.616 112.495 
ATOM   1349  C2   DA A  65      66.350 314.205 113.743 
ATOM   1350  N3   DA A  65      67.451 313.725 114.279 
ATOM   1351  C4   DA A  65      68.445 313.678 113.369 
ATOM   1352  P    DT A  66      71.400 309.639 117.568 
ATOM   1353  OP1  DT A  66      72.315 309.794 118.721 
ATOM   1354  OP2  DT A  66      71.874 308.758 116.478 
ATOM   1355  O5'  DT A  66      69.969 309.138 118.080 
ATOM   1356  C5'  DT A  66      69.005 310.112 118.521 
ATOM   1357  C4'  DT A  66      67.635 309.774 117.965 
ATOM   1358  O4'  DT A  66      67.408 310.363 116.653 
ATOM   1359  C3'  DT A  66      67.350 308.287 117.756 
ATOM   1360  O3'  DT A  66      65.987 308.030 118.072 
ATOM   1361  C2'  DT A  66      67.554 308.060 116.258 
ATOM   1362  C1'  DT A  66      66.896 309.356 115.793 
ATOM   1363  N1   DT A  66      67.233 309.730 114.391 
ATOM   1364  C2   DT A  66      66.253 310.354 113.657 
ATOM   1365  O2   DT A  66      65.148 310.604 114.105 
ATOM   1366  N3   DT A  66      66.601 310.684 112.362 
ATOM   1367  C4   DT A  66      67.819 310.448 111.756 
ATOM   1368  O4   DT A  66      68.014 310.789 110.588 
ATOM   1369  C5   DT A  66      68.782 309.788 112.606 
ATOM   1370  C7   DT A  66      70.134 309.494 112.024 
ATOM   1371  C6   DT A  66      68.469 309.456 113.869 
ATOM   1372  P    DG A  67      65.611 306.681 118.845 
ATOM   1373  OP1  DG A  67      65.801 306.874 120.301 
ATOM   1374  OP2  DG A  67      66.338 305.543 118.241 
ATOM   1375  O5'  DG A  67      64.049 306.555 118.519 
ATOM   1376  C5'  DG A  67      63.282 307.754 118.307 
ATOM   1377  C4'  DG A  67      62.365 307.578 117.113 
ATOM   1378  O4'  DG A  67      63.008 307.947 115.860 
ATOM   1379  C3'  DG A  67      61.862 306.157 116.864 
ATOM   1380  O3'  DG A  67      60.520 306.218 116.397 
ATOM   1381  C2'  DG A  67      62.745 305.626 115.735 
ATOM   1382  C1'  DG A  67      62.778 306.912 114.917 
ATOM   1383  N9   DG A  67      63.874 306.953 113.909 
ATOM   1384  C8   DG A  67      65.145 306.425 113.982 
ATOM   1385  N7   DG A  67      65.873 306.636 112.912 
ATOM   1386  C5   DG A  67      65.025 307.355 112.071 
ATOM   1387  C6   DG A  67      65.251 307.869 110.767 
ATOM   1388  O6   DG A  67      66.264 307.796 110.076 
ATOM   1389  N1   DG A  67      64.119 308.535 110.276 
ATOM   1390  C2   DG A  67      62.926 308.685 110.956 
ATOM   1391  N2   DG A  67      61.966 309.354 110.314 
ATOM   1392  N3   DG A  67      62.715 308.202 112.178 
ATOM   1393  C4   DG A  67      63.803 307.553 112.669 
ATOM   1394  P    DT A  68      59.468 305.127 116.912 
ATOM   1395  OP1  DT A  68      58.918 305.547 118.221 
ATOM   1396  OP2  DT A  68      60.084 303.783 116.867 
ATOM   1397  O5'  DT A  68      58.329 305.233 115.792 
ATOM   1398  C5'  DT A  68      58.116 306.494 115.129 
ATOM   1399  C4'  DT A  68      57.941 306.274 113.640 
ATOM   1400  O4'  DT A  68      59.209 306.281 112.924 
ATOM   1401  C3'  DT A  68      57.297 304.948 113.234 
ATOM   1402  O3'  DT A  68      56.459 305.169 112.107 
ATOM   1403  C2'  DT A  68      58.468 304.065 112.804 
ATOM   1404  C1'  DT A  68      59.247 305.151 112.067 
ATOM   1405  N1   DT A  68      60.674 304.803 111.822 
ATOM   1406  C2   DT A  68      61.238 305.259 110.655 
ATOM   1407  O2   DT A  68      60.623 305.922 109.836 
ATOM   1408  N3   DT A  68      62.561 304.916 110.461 
ATOM   1409  C4   DT A  68      63.348 304.174 111.318 
ATOM   1410  O4   DT A  68      64.524 303.930 111.036 
ATOM   1411  C5   DT A  68      62.668 303.740 112.515 
ATOM   1412  C7   DT A  68      63.453 302.925 113.502 
ATOM   1413  C6   DT A  68      61.382 304.058 112.729 
ATOM   1414  P    DC A  69      55.055 304.404 112.022 
ATOM   1415  OP1  DC A  69      54.036 305.151 112.793 
ATOM   1416  OP2  DC A  69      55.241 302.984 112.395 
ATOM   1417  O5'  DC A  69      54.732 304.510 110.459 
ATOM   1418  C5'  DC A  69      55.222 305.645 109.720 
ATOM   1419  C4'  DC A  69      55.794 305.191 108.391 
ATOM   1420  O4'  DC A  69      57.202 304.833 108.486 
ATOM   1421  C3'  DC A  69      55.140 303.955 107.774 
ATOM   1422  O3'  DC A  69      55.095 304.116 106.361 
ATOM   1423  C2'  DC A  69      56.094 302.807 108.102 
ATOM   1424  C1'  DC A  69      57.388 303.577 107.852 
ATOM   1425  N1   DC A  69      58.592 302.933 108.446 
ATOM   1426  C2   DC A  69      59.797 303.048 107.757 
ATOM   1427  O2   DC A  69      59.817 303.674 106.691 
ATOM   1428  N3   DC A  69      60.907 302.466 108.282 
ATOM   1429  C4   DC A  69      60.844 301.797 109.439 
ATOM   1430  N4   DC A  69      61.953 301.248 109.909 
ATOM   1431  C5   DC A  69      59.614 301.667 110.163 
ATOM   1432  C6   DC A  69      58.516 302.254 109.623 
ATOM   1433  P    DT A  70      53.797 303.620 105.565 
ATOM   1434  OP1  DT A  70      52.756 304.671 105.611 
ATOM   1435  OP2  DT A  70      53.394 302.284 106.055 
ATOM   1436  O5'  DT A  70      54.370 303.495 104.075 
ATOM   1437  C5'  DT A  70      55.442 304.365 103.664 
ATOM   1438  C4'  DT A  70      56.480 303.577 102.891 
ATOM   1439  O4'  DT A  70      57.491 302.989 103.759 
ATOM   1440  C3'  DT A  70      55.952 302.391 102.085 
ATOM   1441  O3'  DT A  70      56.687 302.294 100.871 
ATOM   1442  C2'  DT A  70      56.269 301.167 102.944 
ATOM   1443  C1'  DT A  70      57.651 301.625 103.400 
ATOM   1444  N1   DT A  70      58.164 300.891 104.591 
ATOM   1445  C2   DT A  70      59.518 300.664 104.651 
ATOM   1446  O2   DT A  70      60.291 301.035 103.785 
ATOM   1447  N3   DT A  70      59.955 299.979 105.768 
ATOM   1448  C4   DT A  70      59.171 299.515 106.803 
ATOM   1449  O4   DT A  70      59.677 298.914 107.753 
ATOM   1450  C5   DT A  70      57.764 299.801 106.650 
ATOM   1451  C7   DT A  70      56.838 299.329 107.733 
ATOM   1452  C6   DT A  70      57.311 300.464 105.574 
ATOM   1453  P    DG A  71      55.913 301.909  99.524 
ATOM   1454  OP1  DG A  71      55.306 303.124  98.936 
ATOM   1455  OP2  DG A  71      54.990 300.783  99.787 
ATOM   1456  O5'  DG A  71      57.120 301.409  98.599 
ATOM   1457  C5'  DG A  71      58.429 301.976  98.793 
ATOM   1458  C4'  DG A  71      59.478 300.881  98.759 
ATOM   1459  O4'  DG A  71      59.704 300.287 100.069 
ATOM   1460  C3'  DG A  71      59.161 299.685  97.861 
ATOM   1461  O3'  DG A  71      60.366 299.234  97.253 
ATOM   1462  C2'  DG A  71      58.666 298.602  98.819 
ATOM   1463  C1'  DG A  71      59.675 298.875  99.931 
ATOM   1464  N9   DG A  71      59.290 298.289 101.245 
ATOM   1465  C8   DG A  71      58.036 298.130 101.795 
ATOM   1466  N7   DG A  71      58.041 297.574 102.982 
ATOM   1467  C5   DG A  71      59.392 297.347 103.236 
ATOM   1468  C6   DG A  71      60.024 296.767 104.367 
ATOM   1469  O6   DG A  71      59.513 296.327 105.394 
ATOM   1470  N1   DG A  71      61.417 296.729 104.211 
ATOM   1471  C2   DG A  71      62.108 297.191 103.109 
ATOM   1472  N2   DG A  71      63.436 297.065 103.153 
ATOM   1473  N3   DG A  71      61.513 297.736 102.048 
ATOM   1474  C4   DG A  71      60.163 297.780 102.183 
ATOM   1475  P    DG A  72      60.334 298.756  95.726 
ATOM   1476  OP1  DG A  72      60.451 299.933  94.836 
ATOM   1477  OP2  DG A  72      59.157 297.888  95.503 
ATOM   1478  O5'  DG A  72      61.670 297.881  95.640 
ATOM   1479  C5'  DG A  72      62.784 298.223  96.487 
ATOM   1480  C4'  DG A  72      63.380 296.966  97.091 
ATOM   1481  O4'  DG A  72      62.735 296.591  98.342 
ATOM   1482  C3'  DG A  72      63.281 295.704  96.234 
ATOM   1483  O3'  DG A  72      64.465 294.935  96.409 
ATOM   1484  C2'  DG A  72      62.105 294.927  96.822 
ATOM   1485  C1'  DG A  72      62.422 295.208  98.288 
ATOM   1486  N9   DG A  72      61.279 294.955  99.208 
ATOM   1487  C8   DG A  72      59.930 295.134  98.991 
ATOM   1488  N7   DG A  72      59.178 294.814 100.015 
ATOM   1489  C5   DG A  72      60.092 294.393 100.979 
ATOM   1490  C6   DG A  72      59.876 293.924 102.301 
ATOM   1491  O6   DG A  72      58.815 293.782 102.903 
ATOM   1492  N1   DG A  72      61.084 293.602 102.935 
ATOM   1493  C2   DG A  72      62.337 293.718 102.365 
ATOM   1494  N2   DG A  72      63.367 293.360 103.135 
ATOM   1495  N3   DG A  72      62.540 294.159 101.125 
ATOM   1496  C4   DG A  72      61.377 294.475 100.497 
ATOM   1497  P    DT A  73      65.107 294.199  95.141 
ATOM   1498  OP1  DT A  73      65.963 295.151  94.397 
ATOM   1499  OP2  DT A  73      64.040 293.537  94.358 
ATOM   1500  O5'  DT A  73      66.021 293.093  95.848 
ATOM   1501  C5'  DT A  73      66.579 293.372  97.146 
ATOM   1502  C4'  DT A  73      66.434 292.160  98.045 
ATOM   1503  O4'  DT A  73      65.164 292.147  98.758 
ATOM   1504  C3'  DT A  73      66.476 290.803  97.343 
ATOM   1505  O3'  DT A  73      67.156 289.874  98.179 
ATOM   1506  C2'  DT A  73      65.012 290.377  97.235 
ATOM   1507  C1'  DT A  73      64.585 290.859  98.617 
ATOM   1508  N1   DT A  73      63.110 290.995  98.775 
ATOM   1509  C2   DT A  73      62.584 290.705 100.011 
ATOM   1510  O2   DT A  73      63.267 290.350 100.957 
ATOM   1511  N3   DT A  73      61.213 290.842 100.120 
ATOM   1512  C4   DT A  73      60.348 291.235  99.119 
ATOM   1513  O4   DT A  73      59.138 291.321  99.335 
ATOM   1514  C5   DT A  73      60.994 291.517  97.859 
ATOM   1515  C7   DT A  73      60.124 291.951  96.716 
ATOM   1516  C6   DT A  73      62.325 291.392  97.725 
ATOM   1517  P    DC A  74      68.150 288.812  97.511 
ATOM   1518  OP1  DC A  74      69.476 289.436  97.305 
ATOM   1519  OP2  DC A  74      67.515 288.226  96.309 
ATOM   1520  O5'  DC A  74      68.249 287.705  98.661 
ATOM   1521  C5'  DC A  74      68.105 288.111 100.035 
ATOM   1522  C4'  DC A  74      67.212 287.133 100.773 
ATOM   1523  O4'  DC A  74      65.802 287.485 100.676 
ATOM   1524  C3'  DC A  74      67.264 285.685 100.285 
ATOM   1525  O3'  DC A  74      67.151 284.816 101.406 
ATOM   1526  C2'  DC A  74      66.016 285.524  99.417 
ATOM   1527  C1'  DC A  74      65.074 286.322 100.313 
ATOM   1528  N1   DC A  74      63.822 286.755  99.632 
ATOM   1529  C2   DC A  74      62.654 286.804 100.389 
ATOM   1530  O2   DC A  74      62.705 286.492 101.583 
ATOM   1531  N3   DC A  74      61.503 287.195  99.785 
ATOM   1532  C4   DC A  74      61.490 287.527  98.488 
ATOM   1533  N4   DC A  74      60.341 287.902  97.946 
ATOM   1534  C5   DC A  74      62.680 287.481  97.691 
ATOM   1535  C6   DC A  74      63.820 287.088  98.312 
ATOM   1536  P    DA A  75      68.038 283.485 101.448 
ATOM   1537  OP1  DA A  75      69.388 283.805 101.967 
ATOM   1538  OP2  DA A  75      67.991 282.815 100.130 
ATOM   1539  O5'  DA A  75      67.242 282.609 102.525 
ATOM   1540  C5'  DA A  75      66.515 283.280 103.571 
ATOM   1541  C4'  DA A  75      65.156 282.636 103.753 
ATOM   1542  O4'  DA A  75      64.144 283.219 102.883 
ATOM   1543  C3'  DA A  75      65.083 281.139 103.453 
ATOM   1544  O3'  DA A  75      64.188 280.527 104.375 
ATOM   1545  C2'  DA A  75      64.471 281.054 102.055 
ATOM   1546  C1'  DA A  75      63.441 282.163 102.245 
ATOM   1547  N9   DA A  75      62.881 282.686 100.968 
ATOM   1548  C8   DA A  75      63.508 282.831  99.763 
ATOM   1549  N7   DA A  75      62.748 283.317  98.832 
ATOM   1550  C5   DA A  75      61.527 283.510  99.463 
ATOM   1551  C6   DA A  75      60.294 284.007  99.008 
ATOM   1552  N6   DA A  75      60.080 284.420  97.751 
ATOM   1553  N1   DA A  75      59.285 284.063  99.897 
ATOM   1554  C2   DA A  75      59.503 283.652 101.144 
ATOM   1555  N3   DA A  75      60.604 283.172 101.680 
ATOM   1556  C4   DA A  75      61.598 283.126 100.770 
ATOM   1557  P    DG A  76      64.553 279.086 104.969 
ATOM   1558  OP1  DG A  76      65.468 279.242 106.122 
ATOM   1559  OP2  DG A  76      65.027 278.206 103.879 
ATOM   1560  O5'  DG A  76      63.122 278.585 105.481 
ATOM   1561  C5'  DG A  76      62.158 279.559 105.922 
ATOM   1562  C4'  DG A  76      60.788 279.222 105.367 
ATOM   1563  O4'  DG A  76      60.561 279.810 104.054 
ATOM   1564  C3'  DG A  76      60.503 277.734 105.157 
ATOM   1565  O3'  DG A  76      59.140 277.478 105.473 
ATOM   1566  C2'  DG A  76      60.707 277.508 103.660 
ATOM   1567  C1'  DG A  76      60.049 278.804 103.194 
ATOM   1568  N9   DG A  76      60.386 279.177 101.792 
ATOM   1569  C8   DG A  76      61.561 278.986 101.099 
ATOM   1570  N7   DG A  76      61.533 279.435  99.867 
ATOM   1571  C5   DG A  76      60.248 279.958  99.735 
ATOM   1572  C6   DG A  76      59.625 280.584  98.623 
ATOM   1573  O6   DG A  76      60.088 280.808  97.508 
ATOM   1574  N1   DG A  76      58.309 280.966  98.921 
ATOM   1575  C2   DG A  76      57.679 280.769 100.134 
ATOM   1576  N2   DG A  76      56.420 281.207 100.217 
ATOM   1577  N3   DG A  76      58.263 280.183 101.177 
ATOM   1578  C4   DG A  76      59.540 279.806 100.904 
ATOM   1579  P    DT A  77      58.764 276.129 106.247 
ATOM   1580  OP1  DT A  77      58.954 276.322 107.702 
ATOM   1581  OP2  DT A  77      59.491 274.991 105.643 
ATOM   1582  O5'  DT A  77      57.203 276.002 105.920 
ATOM   1583  C5'  DT A  77      56.435 277.202 105.708 
ATOM   1584  C4'  DT A  77      55.518 277.026 104.515 
ATOM   1585  O4'  DT A  77      56.161 277.395 103.261 
ATOM   1586  C3'  DT A  77      55.015 275.604 104.266 
ATOM   1587  O3'  DT A  77      53.673 275.666 103.798 
ATOM   1588  C2'  DT A  77      55.898 275.073 103.136 
ATOM   1589  C1'  DT A  77      55.931 276.360 102.318 
ATOM   1590  N1   DT A  77      57.027 276.401 101.310 
ATOM   1591  C2   DT A  77      56.766 277.048 100.127 
ATOM   1592  O2   DT A  77      55.695 277.577  99.883 
ATOM   1593  N3   DT A  77      57.805 277.065  99.217 
ATOM   1594  C4   DT A  77      59.053 276.501  99.389 
ATOM   1595  O4   DT A  77      59.903 276.581  98.501 
ATOM   1596  C5   DT A  77      59.232 275.844 100.661 
ATOM   1597  C7   DT A  77      60.562 275.203 100.931 
ATOM   1598  C6   DT A  77      58.238 275.812 101.565 
ATOM   1599  P    DG A  78      52.621 274.574 104.313 
ATOM   1600  OP1  DG A  78      52.071 274.994 105.622 
ATOM   1601  OP2  DG A  78      53.238 273.231 104.268 
ATOM   1602  O5'  DG A  78      51.482 274.680 103.193 
ATOM   1603  C5'  DG A  78      51.269 275.941 102.531 
ATOM   1604  C4'  DG A  78      51.094 275.721 101.041 
ATOM   1605  O4'  DG A  78      52.362 275.729 100.325 
ATOM   1606  C3'  DG A  78      50.450 274.396 100.636 
ATOM   1607  O3'  DG A  78      49.612 274.616  99.508 
ATOM   1608  C2'  DG A  78      51.621 273.512 100.205 
ATOM   1609  C1'  DG A  78      52.400 274.598  99.468 
ATOM   1610  N9   DG A  78      53.827 274.250  99.223 
ATOM   1611  C8   DG A  78      54.693 273.519 100.008 
ATOM   1612  N7   DG A  78      55.895 273.393  99.500 
ATOM   1613  C5   DG A  78      55.820 274.088  98.294 
ATOM   1614  C6   DG A  78      56.811 274.303  97.301 
ATOM   1615  O6   DG A  78      57.976 273.919  97.281 
ATOM   1616  N1   DG A  78      56.310 275.065  96.236 
ATOM   1617  C2   DG A  78      55.022 275.554  96.143 
ATOM   1618  N2   DG A  78      54.740 276.260  95.045 
ATOM   1619  N3   DG A  78      54.094 275.352  97.076 
ATOM   1620  C4   DG A  78      54.563 274.615  98.115 
ATOM   1621  P    DA A  79      48.208 273.852  99.423 
ATOM   1622  OP1  DA A  79      47.189 274.598 100.194 
ATOM   1623  OP2  DA A  79      48.394 272.432  99.797 
ATOM   1624  O5'  DA A  79      47.885 273.958  97.860 
ATOM   1625  C5'  DA A  79      48.375 275.092  97.122 
ATOM   1626  C4'  DA A  79      48.947 274.638  95.793 
ATOM   1627  O4'  DA A  79      50.355 274.280  95.888 
ATOM   1628  C3'  DA A  79      48.293 273.402  95.175 
ATOM   1629  O3'  DA A  79      48.248 273.563  93.763 
ATOM   1630  C2'  DA A  79      49.248 272.255  95.503 
ATOM   1631  C1'  DA A  79      50.541 273.024  95.254 
ATOM   1632  N9   DA A  79      51.745 272.380  95.848 
ATOM   1633  C8   DA A  79      51.841 271.669  97.009 
ATOM   1634  N7   DA A  79      53.036 271.229  97.259 
ATOM   1635  C5   DA A  79      53.790 271.682  96.185 
ATOM   1636  C6   DA A  79      55.149 271.546  95.857 
ATOM   1637  N6   DA A  79      56.030 270.882  96.618 
ATOM   1638  N1   DA A  79      55.570 272.120  94.714 
ATOM   1639  C2   DA A  79      54.690 272.779  93.963 
ATOM   1640  N3   DA A  79      53.405 272.971  94.166 
ATOM   1641  C4   DA A  79      53.008 272.387  95.315 
ATOM   1642  P    DA A  80      46.950 273.068  92.966 
ATOM   1643  OP1  DA A  80      45.909 274.118  93.013 
ATOM   1644  OP2  DA A  80      46.547 271.732  93.457 
ATOM   1645  O5'  DA A  80      47.523 272.943  91.477 
ATOM   1646  C5'  DA A  80      48.595 273.812  91.065 
ATOM   1647  C4'  DA A  80      49.633 273.025  90.292 
ATOM   1648  O4'  DA A  80      50.644 272.437  91.161 
ATOM   1649  C3'  DA A  80      49.105 271.838  89.486 
ATOM   1650  O3'  DA A  80      49.840 271.742  88.273 
ATOM   1651  C2'  DA A  80      49.423 270.614  90.345 
ATOM   1652  C1'  DA A  80      50.804 271.073  90.802 
ATOM   1653  N9   DA A  80      51.317 270.338  91.992 
ATOM   1654  C8   DA A  80      50.613 269.847  93.053 
ATOM   1655  N7   DA A  80      51.347 269.249  93.939 
ATOM   1656  C5   DA A  80      52.635 269.349  93.429 
ATOM   1657  C6   DA A  80      53.879 268.907  93.905 
ATOM   1658  N6   DA A  80      54.037 268.243  95.059 
ATOM   1659  N1   DA A  80      54.962 269.173  93.150 
ATOM   1660  C2   DA A  80      54.799 269.834  92.005 
ATOM   1661  N3   DA A  80      53.694 270.294  91.461 
ATOM   1662  C4   DA A  80      52.625 270.014  92.237 
ATOM   1663  P    DG A  81      49.066 271.357  86.925 
ATOM   1664  OP1  DG A  81      48.459 272.571  86.337 
ATOM   1665  OP2  DG A  81      48.143 270.231  87.188 
ATOM   1666  O5'  DG A  81      50.273 270.856  86.000 
ATOM   1667  C5'  DG A  81      51.583 271.423  86.194 
ATOM   1668  C4'  DG A  81      52.631 270.329  86.160 
ATOM   1669  O4'  DG A  81      52.857 269.734  87.470 
ATOM   1670  C3'  DG A  81      52.314 269.132  85.263 
ATOM   1671  O3'  DG A  81      53.519 268.681  84.655 
ATOM   1672  C2'  DG A  81      51.819 268.050  86.221 
ATOM   1673  C1'  DG A  81      52.828 268.322  87.332 
ATOM   1674  N9   DG A  81      52.443 267.737  88.647 
ATOM   1675  C8   DG A  81      51.190 267.578  89.197 
ATOM   1676  N7   DG A  81      51.194 267.021  90.383 
ATOM   1677  C5   DG A  81      52.545 266.795  90.637 
ATOM   1678  C6   DG A  81      53.178 266.214  91.768 
ATOM   1679  O6   DG A  81      52.666 265.774  92.795 
ATOM   1680  N1   DG A  81      54.570 266.176  91.612 
ATOM   1681  C2   DG A  81      55.261 266.639  90.510 
ATOM   1682  N2   DG A  81      56.590 266.513  90.554 
ATOM   1683  N3   DG A  81      54.667 267.184  89.450 
ATOM   1684  C4   DG A  81      53.316 267.227  89.584 
ATOM   1685  P    DA A  82      53.487 268.204  83.127 
ATOM   1686  OP1  DA A  82      53.604 269.380  82.238 
ATOM   1687  OP2  DA A  82      52.310 267.335  82.904 
ATOM   1688  O5'  DA A  82      54.823 267.329  83.042 
ATOM   1689  C5'  DA A  82      55.937 267.670  83.888 
ATOM   1690  C4'  DA A  82      56.533 266.413  84.493 
ATOM   1691  O4'  DA A  82      55.888 266.039  85.744 
ATOM   1692  C3'  DA A  82      56.434 265.152  83.635 
ATOM   1693  O3'  DA A  82      57.618 264.382  83.811 
ATOM   1694  C2'  DA A  82      55.258 264.374  84.224 
ATOM   1695  C1'  DA A  82      55.575 264.655  85.689 
ATOM   1696  N9   DA A  82      54.432 264.403  86.610 
ATOM   1697  C8   DA A  82      53.099 264.586  86.377 
ATOM   1698  N7   DA A  82      52.342 264.273  87.383 
ATOM   1699  C5   DA A  82      53.238 263.850  88.356 
ATOM   1700  C6   DA A  82      53.060 263.382  89.668 
ATOM   1701  N6   DA A  82      51.860 263.256  90.252 
ATOM   1702  N1   DA A  82      54.164 263.045  90.361 
ATOM   1703  C2   DA A  82      55.354 263.173  89.775 
ATOM   1704  N3   DA A  82      55.641 263.596  88.563 
ATOM   1705  C4   DA A  82      54.520 263.925  87.892 
ATOM   1706  P    DA A  83      58.260 263.647  82.543 
ATOM   1707  OP1  DA A  83      59.116 264.598  81.798 
ATOM   1708  OP2  DA A  83      57.193 262.985  81.760 
ATOM   1709  O5'  DA A  83      59.174 262.540  83.249 
ATOM   1710  C5'  DA A  83      59.732 262.820  84.547 
ATOM   1711  C4'  DA A  83      59.587 261.608  85.446 
ATOM   1712  O4'  DA A  83      58.318 261.595  86.159 
ATOM   1713  C3'  DA A  83      59.629 260.250  84.745 
ATOM   1714  O3'  DA A  83      60.309 259.322  85.580 
ATOM   1715  C2'  DA A  83      58.165 259.824  84.637 
ATOM   1716  C1'  DA A  83      57.738 260.307  86.019 
ATOM   1717  N9   DA A  83      56.263 260.443  86.177 
ATOM   1718  C8   DA A  83      55.341 260.823  85.244 
ATOM   1719  N7   DA A  83      54.124 260.844  85.688 
ATOM   1720  C5   DA A  83      54.243 260.450  87.013 
ATOM   1721  C6   DA A  83      53.299 260.272  88.038 
ATOM   1722  N6   DA A  83      51.984 260.479  87.878 
ATOM   1723  N1   DA A  83      53.757 259.871  89.239 
ATOM   1724  C2   DA A  83      55.065 259.667  89.393 
ATOM   1725  N3   DA A  83      56.035 259.800  88.515 
ATOM   1726  C4   DA A  83      55.550 260.201  87.321 
ATOM   1727  P    DT A  84      61.303 258.260  84.912 
ATOM   1728  OP1  DT A  84      62.629 258.884  84.706 
ATOM   1729  OP2  DT A  84      60.668 257.673  83.711 
ATOM   1730  O5'  DT A  84      61.402 257.152  86.063 
ATOM   1731  C5'  DT A  84      61.258 257.558  87.436 
ATOM   1732  C4'  DT A  84      60.365 256.580  88.174 
ATOM   1733  O4'  DT A  84      58.955 256.933  88.077 
ATOM   1734  C3'  DT A  84      60.417 255.132  87.686 
ATOM   1735  O3'  DT A  84      60.304 254.264  88.807 
ATOM   1736  C2'  DT A  84      59.169 254.972  86.818 
ATOM   1737  C1'  DT A  84      58.227 255.770  87.714 
ATOM   1738  N1   DT A  84      56.975 256.202  87.033 
ATOM   1739  C2   DT A  84      55.832 256.246  87.793 
ATOM   1740  O2   DT A  84      55.810 255.951  88.976 
ATOM   1741  N3   DT A  84      54.691 256.651  87.127 
ATOM   1742  C4   DT A  84      54.602 257.006  85.797 
ATOM   1743  O4   DT A  84      53.523 257.352  85.311 
ATOM   1744  C5   DT A  84      55.854 256.928  85.081 
ATOM   1745  C7   DT A  84      55.846 257.297  83.627 
ATOM   1746  C6   DT A  84      56.978 256.537  85.704 
ATOM   1747  P    DT A  85      61.191 252.933  88.850 
ATOM   1748  OP1  DT A  85      62.541 253.253  89.368 
ATOM   1749  OP2  DT A  85      61.145 252.263  87.532 
ATOM   1750  O5'  DT A  85      60.395 252.056  89.926 
ATOM   1751  C5'  DT A  85      59.668 252.728  90.972 
ATOM   1752  C4'  DT A  85      58.309 252.084  91.155 
ATOM   1753  O4'  DT A  85      57.297 252.666  90.284 
ATOM   1754  C3'  DT A  85      58.236 250.587  90.854 
ATOM   1755  O3'  DT A  85      57.341 249.975  91.777 
ATOM   1756  C2'  DT A  85      57.624 250.502  89.456 
ATOM   1757  C1'  DT A  85      56.594 251.611  89.646 
ATOM   1758  N1   DT A  85      56.035 252.134  88.369 
ATOM   1759  C2   DT A  85      54.718 252.527  88.378 
ATOM   1760  O2   DT A  85      54.013 252.464  89.370 
ATOM   1761  N3   DT A  85      54.233 253.005  87.175 
ATOM   1762  C4   DT A  85      54.941 253.120  85.996 
ATOM   1763  O4   DT A  85      54.398 253.564  84.981 
ATOM   1764  C5   DT A  85      56.313 252.682  86.086 
ATOM   1765  C7   DT A  85      57.153 252.774  84.846 
ATOM   1766  C6   DT A  85      56.810 252.212  87.242 
ATOM   1767  P    DT A  86      57.706 248.534  92.371 
ATOM   1768  OP1  DT A  86      58.621 248.689  93.524 
ATOM   1769  OP2  DT A  86      58.180 247.653  91.281 
ATOM   1770  O5'  DT A  86      56.275 248.032  92.883 
ATOM   1771  C5'  DT A  86      55.311 249.007  93.323 
ATOM   1772  C4'  DT A  86      53.941 248.669  92.768 
ATOM   1773  O4'  DT A  86      53.714 249.258  91.456 
ATOM   1774  C3'  DT A  86      53.657 247.182  92.559 
ATOM   1775  O3'  DT A  86      52.293 246.925  92.875 
ATOM   1776  C2'  DT A  86      53.860 246.955  91.061 
ATOM   1777  C1'  DT A  86      53.202 248.251  90.596 
ATOM   1778  N1   DT A  86      53.539 248.625  89.193 
ATOM   1779  C2   DT A  86      52.559 249.248  88.460 
ATOM   1780  O2   DT A  86      51.454 249.499  88.908 
ATOM   1781  N3   DT A  86      52.908 249.578  87.165 
ATOM   1782  C4   DT A  86      54.125 249.343  86.558 
ATOM   1783  O4   DT A  86      54.320 249.684  85.391 
ATOM   1784  C5   DT A  86      55.088 248.683  87.409 
ATOM   1785  C7   DT A  86      56.440 248.388  86.826 
ATOM   1786  C6   DT A  86      54.776 248.351  88.672 
ATOM   1787  P    DC A  87      51.917 245.576  93.648 
ATOM   1788  OP1  DC A  87      52.107 245.769  95.104 
ATOM   1789  OP2  DC A  87      52.644 244.438  93.044 
ATOM   1790  O5'  DC A  87      50.356 245.450  93.322 
ATOM   1791  C5'  DC A  87      49.588 246.649  93.110 
ATOM   1792  C4'  DC A  87      48.671 246.473  91.916 
ATOM   1793  O4'  DC A  87      49.314 246.842  90.663 
ATOM   1794  C3'  DC A  87      48.168 245.052  91.667 
ATOM   1795  O3'  DC A  87      46.826 245.113  91.199 
ATOM   1796  C2'  DC A  87      49.051 244.521  90.538 
ATOM   1797  C1'  DC A  87      49.084 245.807  89.719 
ATOM   1798  N1   DC A  87      50.180 245.848  88.711 
ATOM   1799  C2   DC A  87      49.931 246.501  87.507 
ATOM   1800  O2   DC A  87      48.822 247.015  87.326 
ATOM   1801  N3   DC A  87      50.917 246.548  86.575 
ATOM   1802  C4   DC A  87      52.106 245.979  86.810 
ATOM   1803  N4   DC A  87      53.035 246.052  85.869 
ATOM   1804  C5   DC A  87      52.382 245.302  88.041 
ATOM   1805  C6   DC A  87      51.384 245.265  88.960 
ATOM   1806  P    DC A  88      45.774 244.022  91.714 
ATOM   1807  OP1  DC A  88      45.225 244.441  93.023 
ATOM   1808  OP2  DC A  88      46.391 242.678  91.669 
ATOM   1809  O5'  DC A  88      44.635 244.128  90.595 
ATOM   1810  C5'  DC A  88      44.422 245.389  89.932 
ATOM   1811  C4'  DC A  88      44.247 245.169  88.442 
ATOM   1812  O4'  DC A  88      45.515 245.176  87.727 
ATOM   1813  C3'  DC A  88      43.603 243.843  88.037 
ATOM   1814  O3'  DC A  88      42.765 244.064  86.909 
ATOM   1815  C2'  DC A  88      44.774 242.960  87.606 
ATOM   1816  C1'  DC A  88      45.553 244.046  86.869 
ATOM   1817  N1   DC A  88      46.980 243.697  86.625 
ATOM   1818  C2   DC A  88      47.566 244.153  85.446 
ATOM   1819  O2   DC A  88      46.884 244.821  84.660 
ATOM   1820  N3   DC A  88      48.866 243.845  85.203 
ATOM   1821  C4   DC A  88      49.571 243.119  86.081 
ATOM   1822  N4   DC A  88      50.836 242.846  85.798 
ATOM   1823  C5   DC A  88      48.986 242.641  87.298 
ATOM   1824  C6   DC A  88      47.686 242.958  87.522 
ATOM   1825  P    DA A  89      41.361 243.299  86.825 
ATOM   1826  OP1  DA A  89      40.342 244.046  87.596 
ATOM   1827  OP2  DA A  89      41.547 241.879  87.198 
ATOM   1828  O5'  DA A  89      41.038 243.405  85.261 
ATOM   1829  C5'  DA A  89      41.528 244.540  84.523 
ATOM   1830  C4'  DA A  89      42.100 244.086  83.194 
ATOM   1831  O4'  DA A  89      43.508 243.728  83.289 
ATOM   1832  C3'  DA A  89      41.446 242.850  82.577 
ATOM   1833  O3'  DA A  89      41.401 243.011  81.164 
ATOM   1834  C2'  DA A  89      42.401 241.702  82.904 
ATOM   1835  C1'  DA A  89      43.694 242.472  82.655 
ATOM   1836  N9   DA A  89      44.899 241.828  83.249 
ATOM   1837  C8   DA A  89      44.994 241.116  84.410 
ATOM   1838  N7   DA A  89      46.189 240.677  84.661 
ATOM   1839  C5   DA A  89      46.943 241.130  83.587 
ATOM   1840  C6   DA A  89      48.302 240.994  83.259 
ATOM   1841  N6   DA A  89      49.183 240.329  84.019 
ATOM   1842  N1   DA A  89      48.724 241.567  82.116 
ATOM   1843  C2   DA A  89      47.843 242.226  81.365 
ATOM   1844  N3   DA A  89      46.558 242.419  81.567 
ATOM   1845  C4   DA A  89      46.161 241.835  82.717 
ATOM   1846  P    DG A  90      40.104 242.515  80.367 
ATOM   1847  OP1  DG A  90      39.062 243.566  80.414 
ATOM   1848  OP2  DG A  90      39.701 241.179  80.858 
ATOM   1849  O5'  DG A  90      40.677 242.390  78.878 
ATOM   1850  C5'  DG A  90      41.748 243.260  78.467 
ATOM   1851  C4'  DG A  90      42.787 242.472  77.694 
ATOM   1852  O4'  DG A  90      43.797 241.884  78.562 
ATOM   1853  C3'  DG A  90      42.258 241.286  76.887 
ATOM   1854  O3'  DG A  90      42.993 241.189  75.674 
ATOM   1855  C2'  DG A  90      42.576 240.062  77.746 
ATOM   1856  C1'  DG A  90      43.958 240.520  78.203 
ATOM   1857  N9   DG A  90      44.470 239.785  79.393 
ATOM   1858  C8   DG A  90      43.776 239.283  80.472 
ATOM   1859  N7   DG A  90      44.531 238.682  81.359 
ATOM   1860  C5   DG A  90      45.816 238.793  80.830 
ATOM   1861  C6   DG A  90      47.057 238.332  81.341 
ATOM   1862  O6   DG A  90      47.282 237.721  82.382 
ATOM   1863  N1   DG A  90      48.116 238.658  80.483 
ATOM   1864  C2   DG A  90      47.992 239.341  79.289 
ATOM   1865  N2   DG A  90      49.125 239.554  78.615 
ATOM   1866  N3   DG A  90      46.827 239.774  78.811 
ATOM   1867  C4   DG A  90      45.789 239.465  79.631 
ATOM   1868  P    DA A  91      42.219 240.804  74.327 
ATOM   1869  OP1  DA A  91      41.612 242.019  73.738 
ATOM   1870  OP2  DA A  91      41.296 239.678  74.589 
ATOM   1871  O5'  DA A  91      43.426 240.304  73.402 
ATOM   1872  C5'  DA A  91      44.736 240.871  73.596 
ATOM   1873  C4'  DA A  91      45.784 239.776  73.561 
ATOM   1874  O4'  DA A  91      46.010 239.182  74.871 
ATOM   1875  C3'  DA A  91      45.467 238.580  72.664 
ATOM   1876  O3'  DA A  91      46.672 238.129  72.056 
ATOM   1877  C2'  DA A  91      44.972 237.497  73.622 
ATOM   1878  C1'  DA A  91      45.981 237.769  74.733 
ATOM   1879  N9   DA A  91      45.596 237.184  76.048 
ATOM   1880  C8   DA A  91      44.346 237.035  76.577 
ATOM   1881  N7   DA A  91      44.336 236.485  77.752 
ATOM   1882  C5   DA A  91      45.677 236.251  78.024 
ATOM   1883  C6   DA A  91      46.334 235.682  79.126 
ATOM   1884  N6   DA A  91      45.696 235.224  80.213 
ATOM   1885  N1   DA A  91      47.677 235.600  79.072 
ATOM   1886  C2   DA A  91      48.305 236.058  77.990 
ATOM   1887  N3   DA A  91      47.800 236.606  76.906 
ATOM   1888  C4   DA A  91      46.456 236.675  76.986 
ATOM   1889  P    DA A  92      46.640 237.651  70.529 
ATOM   1890  OP1  DA A  92      46.757 238.828  69.639 
ATOM   1891  OP2  DA A  92      45.463 236.783  70.306 
ATOM   1892  O5'  DA A  92      47.976 236.776  70.443 
ATOM   1893  C5'  DA A  92      49.090 237.117  71.290 
ATOM   1894  C4'  DA A  92      49.686 235.861  71.894 
ATOM   1895  O4'  DA A  92      49.041 235.486  73.145 
ATOM   1896  C3'  DA A  92      49.587 234.599  71.037 
ATOM   1897  O3'  DA A  92      50.771 233.830  71.212 
ATOM   1898  C2'  DA A  92      48.411 233.822  71.625 
ATOM   1899  C1'  DA A  92      48.729 234.103  73.091 
ATOM   1900  N9   DA A  92      47.585 233.850  74.011 
ATOM   1901  C8   DA A  92      46.252 234.034  73.779 
ATOM   1902  N7   DA A  92      45.495 233.720  74.784 
ATOM   1903  C5   DA A  92      46.391 233.297  75.757 
ATOM   1904  C6   DA A  92      46.213 232.829  77.069 
ATOM   1905  N6   DA A  92      45.013 232.704  77.654 
ATOM   1906  N1   DA A  92      47.317 232.493  77.762 
ATOM   1907  C2   DA A  92      48.507 232.620  77.176 
ATOM   1908  N3   DA A  92      48.794 233.043  75.965 
ATOM   1909  C4   DA A  92      47.673 233.373  75.293 
ATOM   1910  P    DG A  93      51.413 233.094  69.944 
ATOM   1911  OP1  DG A  93      52.269 234.046  69.200 
ATOM   1912  OP2  DG A  93      50.346 232.432  69.161 
ATOM   1913  O5'  DG A  93      52.327 231.987  70.650 
ATOM   1914  C5'  DG A  93      52.885 232.267  71.948 
ATOM   1915  C4'  DG A  93      52.740 231.055  72.847 
ATOM   1916  O4'  DG A  93      51.471 231.042  73.560 
ATOM   1917  C3'  DG A  93      52.782 229.698  72.146 
ATOM   1918  O3'  DG A  93      53.462 228.769  72.981 
ATOM   1919  C2'  DG A  93      51.318 229.272  72.038 
ATOM   1920  C1'  DG A  93      50.891 229.754  73.420 
ATOM   1921  N9   DG A  93      49.416 229.890  73.578 
ATOM   1922  C8   DG A  93      48.473 230.271  72.650 
ATOM   1923  N7   DG A  93      47.245 230.290  73.111 
ATOM   1924  C5   DG A  93      47.386 229.891  74.441 
ATOM   1925  C6   DG A  93      46.406 229.721  75.452 
ATOM   1926  O6   DG A  93      45.192 229.890  75.384 
ATOM   1927  N1   DG A  93      46.983 229.304  76.660 
ATOM   1928  C2   DG A  93      48.332 229.081  76.862 
ATOM   1929  N2   DG A  93      48.683 228.686  78.089 
ATOM   1930  N3   DG A  93      49.251 229.241  75.913 
ATOM   1931  C4   DG A  93      48.707 229.645  74.735 
ATOM   1932  P    DA A  94      54.456 227.707  72.313 
ATOM   1933  OP1  DA A  94      55.782 228.331  72.107 
ATOM   1934  OP2  DA A  94      53.822 227.121  71.112 
ATOM   1935  O5'  DA A  94      54.555 226.600  73.464 
ATOM   1936  C5'  DA A  94      54.411 227.005  74.838 
ATOM   1937  C4'  DA A  94      53.518 226.028  75.575 
ATOM   1938  O4'  DA A  94      52.108 226.380  75.479 
ATOM   1939  C3'  DA A  94      53.571 224.580  75.088 
ATOM   1940  O3'  DA A  94      53.457 223.711  76.208 
ATOM   1941  C2'  DA A  94      52.322 224.419  74.220 
ATOM   1942  C1'  DA A  94      51.380 225.217  75.116 
ATOM   1943  N9   DA A  94      50.128 225.650  74.434 
ATOM   1944  C8   DA A  94      49.955 226.015  73.129 
ATOM   1945  N7   DA A  94      48.735 226.342  72.834 
ATOM   1946  C5   DA A  94      48.047 226.183  74.029 
ATOM   1947  C6   DA A  94      46.700 226.373  74.378 
ATOM   1948  N6   DA A  94      45.762 226.786  73.515 
ATOM   1949  N1   DA A  94      46.350 226.122  75.655 
ATOM   1950  C2   DA A  94      47.287 225.713  76.508 
ATOM   1951  N3   DA A  94      48.567 225.500  76.298 
ATOM   1952  C4   DA A  94      48.891 225.758  75.014 
ATOM   1953  P    DG A  95      54.344 222.380  76.251 
ATOM   1954  OP1  DG A  95      55.694 222.700  76.770 
ATOM   1955  OP2  DG A  95      54.298 221.710  74.933 
ATOM   1956  O5'  DG A  95      53.548 221.504  77.327 
ATOM   1957  C5'  DG A  95      52.822 222.175  78.374 
ATOM   1958  C4'  DG A  95      51.462 221.531  78.556 
ATOM   1959  O4'  DG A  95      50.450 222.114  77.685 
ATOM   1960  C3'  DG A  95      51.389 220.034  78.256 
ATOM   1961  O3'  DG A  95      50.495 219.422  79.178 
ATOM   1962  C2'  DG A  95      50.777 219.949  76.858 
ATOM   1963  C1'  DG A  95      49.747 221.058  77.047 
ATOM   1964  N9   DG A  95      49.188 221.581  75.771 
ATOM   1965  C8   DG A  95      49.804 221.734  74.548 
ATOM   1966  N7   DG A  95      49.025 222.227  73.615 
ATOM   1967  C5   DG A  95      47.806 222.413  74.266 
ATOM   1968  C6   DG A  95      46.575 222.919  73.774 
ATOM   1969  O6   DG A  95      46.302 223.315  72.644 
ATOM   1970  N1   DG A  95      45.592 222.937  74.774 
ATOM   1971  C2   DG A  95      45.776 222.521  76.078 
ATOM   1972  N2   DG A  95      44.713 222.618  76.879 
ATOM   1973  N3   DG A  95      46.932 222.046  76.539 
ATOM   1974  C4   DG A  95      47.894 222.022  75.581 
ATOM   1975  P    DG A  96      50.859 217.981  79.772 
ATOM   1976  OP1  DG A  96      51.774 218.137  80.925 
ATOM   1977  OP2  DG A  96      51.333 217.101  78.682 
ATOM   1978  O5'  DG A  96      49.428 217.480  80.284 
ATOM   1979  C5'  DG A  96      48.464 218.454  80.725 
ATOM   1980  C4'  DG A  96      47.094 218.117  80.169 
ATOM   1981  O4'  DG A  96      46.867 218.705  78.857 
ATOM   1982  C3'  DG A  96      46.810 216.629  79.960 
ATOM   1983  O3'  DG A  96      45.447 216.373  80.276 
ATOM   1984  C2'  DG A  96      47.013 216.403  78.462 
ATOM   1985  C1'  DG A  96      46.355 217.699  77.997 
ATOM   1986  N9   DG A  96      46.692 218.072  76.595 
ATOM   1987  C8   DG A  96      47.867 217.881  75.902 
ATOM   1988  N7   DG A  96      47.839 218.330  74.670 
ATOM   1989  C5   DG A  96      46.554 218.853  74.538 
ATOM   1990  C6   DG A  96      45.931 219.479  73.426 
ATOM   1991  O6   DG A  96      46.395 219.703  72.311 
ATOM   1992  N1   DG A  96      44.616 219.861  73.724 
ATOM   1993  C2   DG A  96      43.985 219.664  74.937 
ATOM   1994  N2   DG A  96      42.726 220.102  75.020 
ATOM   1995  N3   DG A  96      44.569 219.078  75.979 
ATOM   1996  C4   DG A  96      45.846 218.701  75.706 
ATOM   1997  P    DT A  97      45.070 215.024  81.049 
ATOM   1998  OP1  DT A  97      45.261 215.217  82.505 
ATOM   1999  OP2  DT A  97      45.797 213.886  80.445 
ATOM   2000  O5'  DT A  97      43.509 214.897  80.723 
ATOM   2001  C5'  DT A  97      42.741 216.097  80.511 
ATOM   2002  C4'  DT A  97      41.824 215.921  79.317 
ATOM   2003  O4'  DT A  97      42.467 216.290  78.064 
ATOM   2004  C3'  DT A  97      41.321 214.499  79.068 
ATOM   2005  O3'  DT A  97      39.979 214.561  78.601 
ATOM   2006  C2'  DT A  97      42.204 213.968  77.939 
ATOM   2007  C1'  DT A  97      42.237 215.255  77.121 
ATOM   2008  N1   DT A  97      43.333 215.296  76.113 
ATOM   2009  C2   DT A  97      43.072 215.943  74.930 
ATOM   2010  O2   DT A  97      42.001 216.472  74.685 
ATOM   2011  N3   DT A  97      44.111 215.960  74.020 
ATOM   2012  C4   DT A  97      45.359 215.396  74.192 
ATOM   2013  O4   DT A  97      46.210 215.476  73.304 
ATOM   2014  C5   DT A  97      45.538 214.739  75.464 
ATOM   2015  C7   DT A  97      46.868 214.097  75.733 
ATOM   2016  C6   DT A  97      44.544 214.707  76.367 
ATOM   2017  P    DT A  98      38.927 213.469  79.116 
ATOM   2018  OP1  DT A  98      38.378 213.889  80.425 
ATOM   2019  OP2  DT A  98      39.544 212.126  79.071 
ATOM   2020  O5'  DT A  98      37.788 213.575  77.996 
ATOM   2021  C5'  DT A  98      37.575 214.836  77.333 
ATOM   2022  C4'  DT A  98      37.400 214.616  75.844 
ATOM   2023  O4'  DT A  98      38.669 214.624  75.128 
ATOM   2024  C3'  DT A  98      36.756 213.291  75.439 
ATOM   2025  O3'  DT A  98      35.918 213.511  74.311 
ATOM   2026  C2'  DT A  98      37.927 212.407  75.008 
ATOM   2027  C1'  DT A  98      38.706 213.493  74.271 
ATOM   2028  N1   DT A  98      40.133 213.145  74.026 
ATOM   2029  C2   DT A  98      40.697 213.602  72.859 
ATOM   2030  O2   DT A  98      40.082 214.265  72.040 
ATOM   2031  N3   DT A  98      42.020 213.259  72.665 
ATOM   2032  C4   DT A  98      42.807 212.516  73.522 
ATOM   2033  O4   DT A  98      43.983 212.273  73.240 
ATOM   2034  C5   DT A  98      42.128 212.082  74.719 
ATOM   2035  C7   DT A  98      42.912 211.267  75.706 
ATOM   2036  C6   DT A  98      40.841 212.400  74.933 
ATOM   2037  P    DC A  99      34.514 212.746  74.226 
ATOM   2038  OP1  DC A  99      33.495 213.493  74.997 
ATOM   2039  OP2  DC A  99      34.700 211.327  74.599 
ATOM   2040  O5'  DC A  99      34.191 212.853  72.663 
ATOM   2041  C5'  DC A  99      34.682 213.987  71.924 
ATOM   2042  C4'  DC A  99      35.253 213.533  70.596 
ATOM   2043  O4'  DC A  99      36.661 213.175  70.690 
ATOM   2044  C3'  DC A  99      34.599 212.297  69.978 
ATOM   2045  O3'  DC A  99      34.554 212.458  68.565 
ATOM   2046  C2'  DC A  99      35.554 211.150  70.306 
ATOM   2047  C1'  DC A  99      36.847 211.919  70.057 
ATOM   2048  N1   DC A  99      38.052 211.275  70.650 
ATOM   2049  C2   DC A  99      39.256 211.390  69.961 
ATOM   2050  O2   DC A  99      39.276 212.016  68.895 
ATOM   2051  N3   DC A  99      40.366 210.809  70.486 
ATOM   2052  C4   DC A  99      40.303 210.139  71.643 
ATOM   2053  N4   DC A  99      41.412 209.591  72.113 
ATOM   2054  C5   DC A  99      39.074 210.009  72.367 
ATOM   2055  C6   DC A  99      37.976 210.596  71.827 
ATOM   2056  P    DC A 100      33.257 211.963  67.769 
ATOM   2057  OP1  DC A 100      32.215 213.013  67.815 
ATOM   2058  OP2  DC A 100      32.854 210.627  68.259 
ATOM   2059  O5'  DC A 100      33.830 211.838  66.279 
ATOM   2060  C5'  DC A 100      34.901 212.707  65.868 
ATOM   2061  C4'  DC A 100      35.940 211.920  65.095 
ATOM   2062  O4'  DC A 100      36.950 211.331  65.964 
ATOM   2063  C3'  DC A 100      35.411 210.733  64.289 
ATOM   2064  O3'  DC A 100      36.146 210.637  63.075 
ATOM   2065  C2'  DC A 100      35.729 209.509  65.148 
ATOM   2066  C1'  DC A 100      37.111 209.968  65.605 
ATOM   2067  N1   DC A 100      37.623 209.233  66.795 
ATOM   2068  C2   DC A 100      38.993 208.995  66.870 
ATOM   2069  O2   DC A 100      39.720 209.400  65.956 
ATOM   2070  N3   DC A 100      39.480 208.326  67.947 
ATOM   2071  C4   DC A 100      38.659 207.904  68.917 
ATOM   2072  N4   DC A 100      39.182 207.256  69.946 
ATOM   2073  C5   DC A 100      37.246 208.137  68.858 
ATOM   2074  C6   DC A 100      36.779 208.808  67.773 
ATOM   2075  P    DT A 101      35.372 210.251  61.728 
ATOM   2076  OP1  DT A 101      34.765 211.466  61.140 
ATOM   2077  OP2  DT A 101      34.449 209.126  61.991 
ATOM   2078  O5'  DT A 101      36.579 209.751  60.803 
ATOM   2079  C5'  DT A 101      37.889 210.318  60.997 
ATOM   2080  C4'  DT A 101      38.937 209.223  60.963 
ATOM   2081  O4'  DT A 101      39.163 208.629  62.273 
ATOM   2082  C3'  DT A 101      38.621 208.027  60.065 
ATOM   2083  O3'  DT A 101      39.825 207.576  59.457 
ATOM   2084  C2'  DT A 101      38.125 206.945  61.023 
ATOM   2085  C1'  DT A 101      39.134 207.217  62.135 
ATOM   2086  N1   DT A 101      38.750 206.632  63.449 
ATOM   2087  C2   DT A 101      39.766 206.174  64.252 
ATOM   2088  O2   DT A 101      40.941 206.231  63.932 
ATOM   2089  N3   DT A 101      39.372 205.638  65.463 
ATOM   2090  C4   DT A 101      38.076 205.525  65.924 
ATOM   2091  O4   DT A 101      37.846 205.025  67.027 
ATOM   2092  C5   DT A 101      37.079 206.032  65.012 
ATOM   2093  C7   DT A 101      35.642 205.946  65.437 
ATOM   2094  C6   DT A 101      37.434 206.558  63.829 
ATOM   2095  P    DC A 102      39.793 207.099  57.930 
ATOM   2096  OP1  DC A 102      39.910 208.275  57.041 
ATOM   2097  OP2  DC A 102      38.616 206.230  57.707 
ATOM   2098  O5'  DC A 102      41.129 206.224  57.844 
ATOM   2099  C5'  DC A 102      42.243 206.565  58.691 
ATOM   2100  C4'  DC A 102      42.839 205.308  59.295 
ATOM   2101  O4'  DC A 102      42.194 204.934  60.546 
ATOM   2102  C3'  DC A 102      42.741 204.047  58.438 
ATOM   2103  O3'  DC A 102      43.924 203.277  58.613 
ATOM   2104  C2'  DC A 102      41.564 203.269  59.026 
ATOM   2105  C1'  DC A 102      41.882 203.550  60.492 
ATOM   2106  N1   DC A 102      40.738 203.298  61.413 
ATOM   2107  C2   DC A 102      41.025 202.810  62.684 
ATOM   2108  O2   DC A 102      42.205 202.609  62.994 
ATOM   2109  N3   DC A 102      39.996 202.572  63.539 
ATOM   2110  C4   DC A 102      38.731 202.803  63.164 
ATOM   2111  N4   DC A 102      37.763 202.556  64.034 
ATOM   2112  C5   DC A 102      38.415 203.305  61.860 
ATOM   2113  C6   DC A 102      39.457 203.535  61.022 
ATOM   2114  P    DC A 103      44.567 202.542  57.345 
ATOM   2115  OP1  DC A 103      45.422 203.493  56.601 
ATOM   2116  OP2  DC A 103      43.499 201.880  56.563 
ATOM   2117  O5'  DC A 103      45.480 201.435  58.052 
ATOM   2118  C5'  DC A 103      46.038 201.715  59.350 
ATOM   2119  C4'  DC A 103      45.893 200.503  60.249 
ATOM   2120  O4'  DC A 103      44.624 200.490  60.962 
ATOM   2121  C3'  DC A 103      45.935 199.145  59.548 
ATOM   2122  O3'  DC A 103      46.615 198.216  60.383 
ATOM   2123  C2'  DC A 103      44.471 198.719  59.439 
ATOM   2124  C1'  DC A 103      44.044 199.202  60.821 
ATOM   2125  N1   DC A 103      42.569 199.338  60.979 
ATOM   2126  C2   DC A 103      42.020 199.047  62.226 
ATOM   2127  O2   DC A 103      42.773 198.693  63.141 
ATOM   2128  N3   DC A 103      40.677 199.165  62.390 
ATOM   2129  C4   DC A 103      39.897 199.552  61.374 
ATOM   2130  N4   DC A 103      38.593 199.651  61.584 
ATOM   2131  C5   DC A 103      40.442 199.855  60.083 
ATOM   2132  C6   DC A 103      41.785 199.731  59.940 
ATOM   2133  P    DC A 104      47.609 197.155  59.715 
ATOM   2134  OP1  DC A 104      48.936 197.779  59.509 
ATOM   2135  OP2  DC A 104      46.975 196.568  58.514 
ATOM   2136  O5'  DC A 104      47.708 196.047  60.865 
ATOM   2137  C5'  DC A 104      47.564 196.453  62.239 
ATOM   2138  C4'  DC A 104      46.671 195.475  62.977 
ATOM   2139  O4'  DC A 104      45.261 195.828  62.880 
ATOM   2140  C3'  DC A 104      46.724 194.027  62.489 
ATOM   2141  O3'  DC A 104      46.610 193.159  63.610 
ATOM   2142  C2'  DC A 104      45.475 193.867  61.621 
ATOM   2143  C1'  DC A 104      44.533 194.665  62.517 
ATOM   2144  N1   DC A 104      43.281 195.097  61.836 
ATOM   2145  C2   DC A 104      42.114 195.147  62.593 
ATOM   2146  O2   DC A 104      42.164 194.834  63.788 
ATOM   2147  N3   DC A 104      40.962 195.538  61.990 
ATOM   2148  C4   DC A 104      40.949 195.869  60.692 
ATOM   2149  N4   DC A 104      39.800 196.244  60.150 
ATOM   2150  C5   DC A 104      42.139 195.824  59.895 
ATOM   2151  C6   DC A 104      43.279 195.430  60.517 
ATOM   2152  P    DC A 105      47.497 191.828  63.653 
ATOM   2153  OP1  DC A 105      48.847 192.148  64.171 
ATOM   2154  OP2  DC A 105      47.451 191.158  62.334 
ATOM   2155  O5'  DC A 105      46.701 190.951  64.729 
ATOM   2156  C5'  DC A 105      45.975 191.623  65.775 
ATOM   2157  C4'  DC A 105      44.615 190.979  65.958 
ATOM   2158  O4'  DC A 105      43.603 191.561  65.087 
ATOM   2159  C3'  DC A 105      44.542 189.482  65.657 
ATOM   2160  O3'  DC A 105      43.648 188.870  66.579 
ATOM   2161  C2'  DC A 105      43.931 189.397  64.259 
ATOM   2162  C1'  DC A 105      42.900 190.506  64.449 
ATOM   2163  N1   DC A 105      42.341 191.029  63.172 
ATOM   2164  C2   DC A 105      41.008 191.431  63.163 
ATOM   2165  O2   DC A 105      40.350 191.340  64.207 
ATOM   2166  N3   DC A 105      40.479 191.910  62.008 
ATOM   2167  C4   DC A 105      41.223 191.994  60.900 
ATOM   2168  N4   DC A 105      40.661 192.468  59.798 
ATOM   2169  C5   DC A 105      42.597 191.584  60.886 
ATOM   2170  C6   DC A 105      43.107 191.108  62.050 
ATOM   2171  P    DG A 106      44.012 187.429  67.174 
ATOM   2172  OP1  DG A 106      44.928 187.584  68.326 
ATOM   2173  OP2  DG A 106      44.486 186.548  66.083 
ATOM   2174  O5'  DG A 106      42.581 186.927  67.685 
ATOM   2175  C5'  DG A 106      41.618 187.902  68.126 
ATOM   2176  C4'  DG A 106      40.247 187.564  67.571 
ATOM   2177  O4'  DG A 106      40.020 188.153  66.258 
ATOM   2178  C3'  DG A 106      39.963 186.077  67.362 
ATOM   2179  O3'  DG A 106      38.600 185.820  67.677 
ATOM   2180  C2'  DG A 106      40.166 185.850  65.864 
ATOM   2181  C1'  DG A 106      39.508 187.146  65.398 
ATOM   2182  N9   DG A 106      39.845 187.520  63.996 
ATOM   2183  C8   DG A 106      41.020 187.329  63.303 
ATOM   2184  N7   DG A 106      40.992 187.777  62.071 
ATOM   2185  C5   DG A 106      39.707 188.301  61.939 
ATOM   2186  C6   DG A 106      39.084 188.926  60.827 
ATOM   2187  O6   DG A 106      39.548 189.151  59.713 
ATOM   2188  N1   DG A 106      37.769 189.308  61.125 
ATOM   2189  C2   DG A 106      37.138 189.112  62.338 
ATOM   2190  N2   DG A 106      35.879 189.549  62.421 
ATOM   2191  N3   DG A 106      37.723 188.525  63.381 
ATOM   2192  C4   DG A 106      38.999 188.149  63.108 
ATOM   2193  P    DG A 107      38.223 184.471  68.451 
ATOM   2194  OP1  DG A 107      38.414 184.664  69.906 
ATOM   2195  OP2  DG A 107      38.951 183.333  67.847 
ATOM   2196  O5'  DG A 107      36.662 184.345  68.124 
ATOM   2197  C5'  DG A 107      35.894 185.544  67.912 
ATOM   2198  C4'  DG A 107      34.977 185.368  66.719 
ATOM   2199  O4'  DG A 107      35.621 185.737  65.465 
ATOM   2200  C3'  DG A 107      34.474 183.946  66.470 
ATOM   2201  O3'  DG A 107      33.132 184.008  66.002 
ATOM   2202  C2'  DG A 107      35.357 183.415  65.340 
ATOM   2203  C1'  DG A 107      35.390 184.702  64.522 
ATOM   2204  N9   DG A 107      36.486 184.743  63.514 
ATOM   2205  C8   DG A 107      37.757 184.215  63.587 
ATOM   2206  N7   DG A 107      38.486 184.426  62.517 
ATOM   2207  C5   DG A 107      37.637 185.144  61.677 
ATOM   2208  C6   DG A 107      37.864 185.659  60.373 
ATOM   2209  O6   DG A 107      38.877 185.585  59.682 
ATOM   2210  N1   DG A 107      36.732 186.325  59.882 
ATOM   2211  C2   DG A 107      35.539 186.475  60.561 
ATOM   2212  N2   DG A 107      34.579 187.144  59.919 
ATOM   2213  N3   DG A 107      35.328 185.992  61.784 
ATOM   2214  C4   DG A 107      36.415 185.343  62.275 
ATOM   2215  P    DG A 108      32.080 182.917  66.517 
ATOM   2216  OP1  DG A 108      31.531 183.336  67.826 
ATOM   2217  OP2  DG A 108      32.697 181.573  66.472 
ATOM   2218  O5'  DG A 108      30.941 183.023  65.398 
ATOM   2219  C5'  DG A 108      30.728 184.284  64.735 
ATOM   2220  C4'  DG A 108      30.553 184.064  63.245 
ATOM   2221  O4'  DG A 108      31.822 184.071  62.529 
ATOM   2222  C3'  DG A 108      29.909 182.738  62.840 
ATOM   2223  O3'  DG A 108      29.071 182.959  61.712 
ATOM   2224  C2'  DG A 108      31.081 181.854  62.409 
ATOM   2225  C1'  DG A 108      31.859 182.941  61.672 
ATOM   2226  N9   DG A 108      33.286 182.592  61.427 
ATOM   2227  C8   DG A 108      34.152 181.862  62.212 
ATOM   2228  N7   DG A 108      35.355 181.735  61.705 
ATOM   2229  C5   DG A 108      35.279 182.431  60.498 
ATOM   2230  C6   DG A 108      36.270 182.646  59.505 
ATOM   2231  O6   DG A 108      37.436 182.261  59.485 
ATOM   2232  N1   DG A 108      35.770 183.407  58.440 
ATOM   2233  C2   DG A 108      34.482 183.896  58.347 
ATOM   2234  N2   DG A 108      34.200 184.602  57.249 
ATOM   2235  N3   DG A 108      33.553 183.694  59.280 
ATOM   2236  C4   DG A 108      34.022 182.957  60.319 
ATOM   2237  P    DC A 109      27.667 182.194  61.627 
ATOM   2238  OP1  DC A 109      26.648 182.941  62.399 
ATOM   2239  OP2  DC A 109      27.853 180.774  62.001 
ATOM   2240  O5'  DC A 109      27.344 182.300  60.064 
ATOM   2241  C5'  DC A 109      27.835 183.435  59.326 
ATOM   2242  C4'  DC A 109      28.406 182.981  57.997 
ATOM   2243  O4'  DC A 109      29.814 182.623  58.092 
ATOM   2244  C3'  DC A 109      27.752 181.745  57.379 
ATOM   2245  O3'  DC A 109      27.707 181.906  55.967 
ATOM   2246  C2'  DC A 109      28.707 180.597  57.707 
ATOM   2247  C1'  DC A 109      30.001 181.367  57.458 
ATOM   2248  N1   DC A 109      31.205 180.723  58.052 
ATOM   2249  C2   DC A 109      32.409 180.838  57.362 
ATOM   2250  O2   DC A 109      32.429 181.464  56.296 
ATOM   2251  N3   DC A 109      33.519 180.256  57.887 
ATOM   2252  C4   DC A 109      33.456 179.587  59.044 
ATOM   2253  N4   DC A 109      34.565 179.038  59.515 
ATOM   2254  C5   DC A 109      32.227 179.456  59.769 
ATOM   2255  C6   DC A 109      31.129 180.044  59.228 
ATOM   2256  P    DA A 110      26.410 181.410  55.170 
ATOM   2257  OP1  DA A 110      25.369 182.461  55.217 
ATOM   2258  OP2  DA A 110      26.007 180.074  55.661 
ATOM   2259  O5'  DA A 110      26.983 181.285  53.681 
ATOM   2260  C5'  DA A 110      28.054 182.155  53.269 
ATOM   2261  C4'  DA A 110      29.093 181.367  52.496 
ATOM   2262  O4'  DA A 110      30.103 180.779  53.365 
ATOM   2263  C3'  DA A 110      28.564 180.181  51.690 
ATOM   2264  O3'  DA A 110      29.299 180.084  50.477 
ATOM   2265  C2'  DA A 110      28.882 178.957  52.549 
ATOM   2266  C1'  DA A 110      30.264 179.415  53.006 
ATOM   2267  N9   DA A 110      30.776 178.680  54.196 
ATOM   2268  C8   DA A 110      30.072 178.190  55.257 
ATOM   2269  N7   DA A 110      30.807 177.591  56.143 
ATOM   2270  C5   DA A 110      32.094 177.692  55.634 
ATOM   2271  C6   DA A 110      33.339 177.250  56.109 
ATOM   2272  N6   DA A 110      33.497 176.585  57.263 
ATOM   2273  N1   DA A 110      34.421 177.515  55.354 
ATOM   2274  C2   DA A 110      34.258 178.176  54.209 
ATOM   2275  N3   DA A 110      33.153 178.636  53.665 
ATOM   2276  C4   DA A 110      32.085 178.357  54.441 
ATOM   2277  P    DG A 111      28.525 179.699  49.129 
ATOM   2278  OP1  DG A 111      27.918 180.914  48.541 
ATOM   2279  OP2  DG A 111      27.602 178.573  49.392 
ATOM   2280  O5'  DG A 111      29.732 179.199  48.205 
ATOM   2281  C5'  DG A 111      31.042 179.766  48.398 
ATOM   2282  C4'  DG A 111      32.090 178.671  48.364 
ATOM   2283  O4'  DG A 111      32.316 178.077  49.674 
ATOM   2284  C3'  DG A 111      31.774 177.475  47.467 
ATOM   2285  O3'  DG A 111      32.978 177.024  46.859 
ATOM   2286  C2'  DG A 111      31.278 176.392  48.425 
ATOM   2287  C1'  DG A 111      32.287 176.664  49.536 
ATOM   2288  N9   DG A 111      31.903 176.079  50.851 
ATOM   2289  C8   DG A 111      30.649 175.920  51.401 
ATOM   2290  N7   DG A 111      30.653 175.364  52.587 
ATOM   2291  C5   DG A 111      32.005 175.137  52.841 
ATOM   2292  C6   DG A 111      32.637 174.557  53.973 
ATOM   2293  O6   DG A 111      32.126 174.116  54.999 
ATOM   2294  N1   DG A 111      34.029 174.519  53.817 
ATOM   2295  C2   DG A 111      34.720 174.981  52.714 
ATOM   2296  N2   DG A 111      36.049 174.855  52.758 
ATOM   2297  N3   DG A 111      34.126 175.526  51.654 
ATOM   2298  C4   DG A 111      32.775 175.570  51.789 
ATOM   2299  P    DA A 112      32.946 176.546  45.332 
ATOM   2300  OP1  DA A 112      33.063 177.723  44.442 
ATOM   2301  OP2  DA A 112      31.769 175.678  45.108 
ATOM   2302  O5'  DA A 112      34.282 175.671  45.246 
ATOM   2303  C5'  DA A 112      35.396 176.012  46.092 
ATOM   2304  C4'  DA A 112      35.992 174.756  46.697 
ATOM   2305  O4'  DA A 112      35.347 174.381  47.948 
ATOM   2306  C3'  DA A 112      35.894 173.494  45.839 
ATOM   2307  O3'  DA A 112      37.077 172.725  46.015 
ATOM   2308  C2'  DA A 112      34.717 172.717  46.428 
ATOM   2309  C1'  DA A 112      35.035 172.998  47.893 
ATOM   2310  N9   DA A 112      33.891 172.745  48.814 
ATOM   2311  C8   DA A 112      32.559 172.929  48.581 
ATOM   2312  N7   DA A 112      31.802 172.615  49.587 
ATOM   2313  C5   DA A 112      32.697 172.192  50.560 
ATOM   2314  C6   DA A 112      32.520 171.724  51.872 
ATOM   2315  N6   DA A 112      31.319 171.599  52.456 
ATOM   2316  N1   DA A 112      33.623 171.388  52.565 
ATOM   2317  C2   DA A 112      34.813 171.515  51.979 
ATOM   2318  N3   DA A 112      35.101 171.938  50.767 
ATOM   2319  C4   DA A 112      33.979 172.268  50.096 
ATOM   2320  P    DA A 113      37.720 171.989  44.747 
ATOM   2321  OP1  DA A 113      38.575 172.941  44.002 
ATOM   2322  OP2  DA A 113      36.653 171.327  43.964 
ATOM   2323  O5'  DA A 113      38.633 170.882  45.453 
ATOM   2324  C5'  DA A 113      39.192 171.162  46.751 
ATOM   2325  C4'  DA A 113      39.046 169.950  47.650 
ATOM   2326  O4'  DA A 113      37.777 169.937  48.363 
ATOM   2327  C3'  DA A 113      39.088 168.593  46.949 
ATOM   2328  O3'  DA A 113      39.768 167.664  47.784 
ATOM   2329  C2'  DA A 113      37.624 168.167  46.841 
ATOM   2330  C1'  DA A 113      37.197 168.649  48.223 
ATOM   2331  N9   DA A 113      35.722 168.785  48.381 
ATOM   2332  C8   DA A 113      34.800 169.166  47.448 
ATOM   2333  N7   DA A 113      33.583 169.187  47.892 
ATOM   2334  C5   DA A 113      33.702 168.793  49.217 
ATOM   2335  C6   DA A 113      32.758 168.615  50.242 
ATOM   2336  N6   DA A 113      31.444 168.822  50.082 
ATOM   2337  N1   DA A 113      33.216 168.213  51.443 
ATOM   2338  C2   DA A 113      34.524 168.009  51.597 
ATOM   2339  N3   DA A 113      35.494 168.142  50.719 
ATOM   2340  C4   DA A 113      35.009 168.544  49.525 
ATOM   2341  P    DG A 114      40.763 166.602  47.116 
ATOM   2342  OP1  DG A 114      42.089 167.226  46.910 
ATOM   2343  OP2  DG A 114      40.128 166.016  45.915 
ATOM   2344  O5'  DG A 114      40.861 165.495  48.267 
ATOM   2345  C5'  DG A 114      40.717 165.900  49.640 
ATOM   2346  C4'  DG A 114      39.824 164.923  50.378 
ATOM   2347  O4'  DG A 114      38.414 165.275  50.282 
ATOM   2348  C3'  DG A 114      39.877 163.475  49.890 
ATOM   2349  O3'  DG A 114      39.763 162.606  51.011 
ATOM   2350  C2'  DG A 114      38.628 163.314  49.022 
ATOM   2351  C1'  DG A 114      37.686 164.112  49.919 
ATOM   2352  N9   DG A 114      36.434 164.545  49.237 
ATOM   2353  C8   DG A 114      36.240 164.916  47.924 
ATOM   2354  N7   DG A 114      35.004 165.244  47.639 
ATOM   2355  C5   DG A 114      34.330 165.078  48.848 
ATOM   2356  C6   DG A 114      32.962 165.281  49.167 
ATOM   2357  O6   DG A 114      32.049 165.655  48.437 
ATOM   2358  N1   DG A 114      32.703 164.993  50.514 
ATOM   2359  C2   DG A 114      33.643 164.566  51.433 
ATOM   2360  N2   DG A 114      33.194 164.346  52.671 
ATOM   2361  N3   DG A 114      34.926 164.377  51.132 
ATOM   2362  C4   DG A 114      35.194 164.651  49.829 
ATOM   2363  P    DA A 115      40.650 161.275  51.054 
ATOM   2364  OP1  DA A 115      42.000 161.595  51.572 
ATOM   2365  OP2  DA A 115      40.604 160.605  49.736 
ATOM   2366  O5'  DA A 115      39.855 160.399  52.130 
ATOM   2367  C5'  DA A 115      39.128 161.070  53.176 
ATOM   2368  C4'  DA A 115      37.768 160.426  53.359 
ATOM   2369  O4'  DA A 115      36.756 161.009  52.488 
ATOM   2370  C3'  DA A 115      37.695 158.929  53.059 
ATOM   2371  O3'  DA A 115      36.801 158.317  53.981 
ATOM   2372  C2'  DA A 115      37.084 158.844  51.660 
ATOM   2373  C1'  DA A 115      36.053 159.953  51.850 
ATOM   2374  N9   DA A 115      35.494 160.476  50.573 
ATOM   2375  C8   DA A 115      36.121 160.621  49.368 
ATOM   2376  N7   DA A 115      35.360 161.107  48.437 
ATOM   2377  C5   DA A 115      34.139 161.300  49.068 
ATOM   2378  C6   DA A 115      32.906 161.797  48.614 
ATOM   2379  N6   DA A 115      32.692 162.210  47.356 
ATOM   2380  N1   DA A 115      31.897 161.853  49.502 
ATOM   2381  C2   DA A 115      32.115 161.442  50.749 
ATOM   2382  N3   DA A 115      33.217 160.962  51.286 
ATOM   2383  C4   DA A 115      34.211 160.916  50.376 
ATOM   2384  P    DA A 116      37.166 156.876  54.575 
ATOM   2385  OP1  DA A 116      38.081 157.032  55.728 
ATOM   2386  OP2  DA A 116      37.639 155.995  53.485 
ATOM   2387  O5'  DA A 116      35.734 156.375  55.087 
ATOM   2388  C5'  DA A 116      34.771 157.349  55.527 
ATOM   2389  C4'  DA A 116      33.401 157.011  54.972 
ATOM   2390  O4'  DA A 116      33.174 157.600  53.660 
ATOM   2391  C3'  DA A 116      33.116 155.524  54.763 
ATOM   2392  O3'  DA A 116      31.753 155.268  55.079 
ATOM   2393  C2'  DA A 116      33.319 155.298  53.265 
ATOM   2394  C1'  DA A 116      32.661 156.594  52.800 
ATOM   2395  N9   DA A 116      32.998 156.967  51.398 
ATOM   2396  C8   DA A 116      34.170 156.770  50.726 
ATOM   2397  N7   DA A 116      34.156 157.208  49.506 
ATOM   2398  C5   DA A 116      32.881 157.735  49.355 
ATOM   2399  C6   DA A 116      32.235 158.359  48.274 
ATOM   2400  N6   DA A 116      32.816 158.566  47.084 
ATOM   2401  N1   DA A 116      30.965 158.763  48.462 
ATOM   2402  C2   DA A 116      30.392 158.555  49.647 
ATOM   2403  N3   DA A 116      30.893 157.987  50.722 
ATOM   2404  C4   DA A 116      32.164 157.591  50.508 
ATOM   2405  P    DA A 117      31.376 153.919  55.852 
ATOM   2406  OP1  DA A 117      31.567 154.112  57.308 
ATOM   2407  OP2  DA A 117      32.104 152.781  55.248 
ATOM   2408  O5'  DA A 117      29.815 153.792  55.526 
ATOM   2409  C5'  DA A 117      29.047 154.992  55.314 
ATOM   2410  C4'  DA A 117      28.130 154.816  54.120 
ATOM   2411  O4'  DA A 117      28.774 155.185  52.867 
ATOM   2412  C3'  DA A 117      27.627 153.394  53.871 
ATOM   2413  O3'  DA A 117      26.286 153.456  53.403 
ATOM   2414  C2'  DA A 117      28.511 152.863  52.742 
ATOM   2415  C1'  DA A 117      28.543 154.150  51.923 
ATOM   2416  N9   DA A 117      29.639 154.191  50.915 
ATOM   2417  C8   DA A 117      30.895 153.661  51.006 
ATOM   2418  N7   DA A 117      31.626 153.862  49.954 
ATOM   2419  C5   DA A 117      30.796 154.579  49.102 
ATOM   2420  C6   DA A 117      30.988 155.101  47.812 
ATOM   2421  N6   DA A 117      32.131 154.975  47.124 
ATOM   2422  N1   DA A 117      29.956 155.759  47.252 
ATOM   2423  C2   DA A 117      28.821 155.882  47.941 
ATOM   2424  N3   DA A 117      28.529 155.439  49.144 
ATOM   2425  C4   DA A 117      29.578 154.784  49.682 
ATOM   2426  P    DT A 118      25.233 152.364  53.919 
ATOM   2427  OP1  DT A 118      24.684 152.784  55.228 
ATOM   2428  OP2  DT A 118      25.850 151.021  53.874 
ATOM   2429  O5'  DT A 118      24.095 152.470  52.799 
ATOM   2430  C5'  DT A 118      23.881 153.731  52.136 
ATOM   2431  C4'  DT A 118      23.706 153.511  50.647 
ATOM   2432  O4'  DT A 118      24.975 153.519  49.931 
ATOM   2433  C3'  DT A 118      23.063 152.185  50.241 
ATOM   2434  O3'  DT A 118      22.224 152.406  49.114 
ATOM   2435  C2'  DT A 118      24.234 151.302  49.810 
ATOM   2436  C1'  DT A 118      25.012 152.388  49.074 
ATOM   2437  N1   DT A 118      26.439 152.040  48.829 
ATOM   2438  C2   DT A 118      27.003 152.497  47.661 
ATOM   2439  O2   DT A 118      26.388 153.159  46.843 
ATOM   2440  N3   DT A 118      28.327 152.154  47.468 
ATOM   2441  C4   DT A 118      29.114 151.411  48.324 
ATOM   2442  O4   DT A 118      30.289 151.168  48.043 
ATOM   2443  C5   DT A 118      28.434 150.977  49.521 
ATOM   2444  C7   DT A 118      29.219 150.162  50.509 
ATOM   2445  C6   DT A 118      27.148 151.295  49.735 
ATOM   2446  P    DC A 119      20.820 151.641  49.029 
ATOM   2447  OP1  DC A 119      19.801 152.388  49.800 
ATOM   2448  OP2  DC A 119      21.006 150.222  49.402 
ATOM   2449  O5'  DC A 119      20.497 151.748  47.465 
ATOM   2450  C5'  DC A 119      20.988 152.882  46.727 
ATOM   2451  C4'  DC A 119      21.559 152.428  45.398 
ATOM   2452  O4'  DC A 119      22.967 152.070  45.493 
ATOM   2453  C3'  DC A 119      20.905 151.192  44.781 
ATOM   2454  O3'  DC A 119      20.860 151.353  43.368 
ATOM   2455  C2'  DC A 119      21.860 150.045  45.108 
ATOM   2456  C1'  DC A 119      23.154 150.814  44.859 
ATOM   2457  N1   DC A 119      24.358 150.170  45.453 
ATOM   2458  C2   DC A 119      25.562 150.285  44.763 
ATOM   2459  O2   DC A 119      25.582 150.911  43.697 
ATOM   2460  N3   DC A 119      26.673 149.704  45.289 
ATOM   2461  C4   DC A 119      26.609 149.034  46.446 
ATOM   2462  N4   DC A 119      27.719 148.486  46.916 
ATOM   2463  C5   DC A 119      25.380 148.904  47.170 
ATOM   2464  C6   DC A 119      24.282 149.491  46.629 
ATOM   2465  P    DA A 120      19.563 150.858  42.571 
ATOM   2466  OP1  DA A 120      18.522 151.908  42.618 
ATOM   2467  OP2  DA A 120      19.160 149.522  43.062 
ATOM   2468  O5'  DA A 120      20.136 150.733  41.082 
ATOM   2469  C5'  DA A 120      21.207 151.602  40.671 
ATOM   2470  C4'  DA A 120      22.246 150.814  39.898 
ATOM   2471  O4'  DA A 120      23.257 150.226  40.766 
ATOM   2472  C3'  DA A 120      21.717 149.628  39.092 
ATOM   2473  O3'  DA A 120      22.453 149.532  37.878 
ATOM   2474  C2'  DA A 120      22.035 148.404  39.950 
ATOM   2475  C1'  DA A 120      23.417 148.863  40.407 
ATOM   2476  N9   DA A 120      23.929 148.128  41.597 
ATOM   2477  C8   DA A 120      23.225 147.637  42.659 
ATOM   2478  N7   DA A 120      23.960 147.039  43.544 
ATOM   2479  C5   DA A 120      25.247 147.139  43.035 
ATOM   2480  C6   DA A 120      26.492 146.697  43.511 
ATOM   2481  N6   DA A 120      26.650 146.033  44.664 
ATOM   2482  N1   DA A 120      27.574 146.963  42.755 
ATOM   2483  C2   DA A 120      27.412 147.624  41.610 
ATOM   2484  N3   DA A 120      26.306 148.084  41.067 
ATOM   2485  C4   DA A 120      25.238 147.804  41.842 
ATOM   2486  P    DC A 121      21.678 149.146  36.531 
ATOM   2487  OP1  DC A 121      21.071 150.361  35.942 
ATOM   2488  OP2  DC A 121      20.755 148.021  36.794 
ATOM   2489  O5'  DC A 121      22.885 148.646  35.606 
ATOM   2490  C5'  DC A 121      24.195 149.213  35.800 
ATOM   2491  C4'  DC A 121      25.243 148.118  35.765 
ATOM   2492  O4'  DC A 121      25.469 147.524  37.075 
ATOM   2493  C3'  DC A 121      24.927 146.922  34.868 
ATOM   2494  O3'  DC A 121      26.131 146.471  34.260 
ATOM   2495  C2'  DC A 121      24.431 145.840  35.826 
ATOM   2496  C1'  DC A 121      25.440 146.112  36.937 
ATOM   2497  N1   DC A 121      25.056 145.527  38.252 
ATOM   2498  C2   DC A 121      26.075 145.058  39.078 
ATOM   2499  O2   DC A 121      27.245 145.147  38.690 
ATOM   2500  N3   DC A 121      25.745 144.521  40.280 
ATOM   2501  C4   DC A 121      24.464 144.443  40.664 
ATOM   2502  N4   DC A 121      24.194 143.910  41.846 
ATOM   2503  C5   DC A 121      23.401 144.918  39.830 
ATOM   2504  C6   DC A 121      23.751 145.451  38.632 
ATOM   2505  P    DC A 122      26.099 145.994  32.733 
ATOM   2506  OP1  DC A 122      26.216 147.170  31.843 
ATOM   2507  OP2  DC A 122      24.922 145.125  32.510 
ATOM   2508  O5'  DC A 122      27.435 145.119  32.647 
ATOM   2509  C5'  DC A 122      28.549 145.460  33.494 
ATOM   2510  C4'  DC A 122      29.145 144.203  34.098 
ATOM   2511  O4'  DC A 122      28.500 143.829  35.349 
ATOM   2512  C3'  DC A 122      29.047 142.942  33.241 
ATOM   2513  O3'  DC A 122      30.230 142.172  33.416 
ATOM   2514  C2'  DC A 122      27.870 142.164  33.829 
ATOM   2515  C1'  DC A 122      28.188 142.445  35.295 
ATOM   2516  N1   DC A 122      27.044 142.193  36.215 
ATOM   2517  C2   DC A 122      27.331 141.705  37.487 
ATOM   2518  O2   DC A 122      28.511 141.503  37.797 
ATOM   2519  N3   DC A 122      26.302 141.467  38.342 
ATOM   2520  C4   DC A 122      25.037 141.698  37.967 
ATOM   2521  N4   DC A 122      24.069 141.451  38.836 
ATOM   2522  C5   DC A 122      24.721 142.200  36.663 
ATOM   2523  C6   DC A 122      25.763 142.430  35.824 
ATOM   2524  P    DA A 123      30.873 141.437  32.148 
ATOM   2525  OP1  DA A 123      31.729 142.388  31.404 
ATOM   2526  OP2  DA A 123      29.806 140.775  31.365 
ATOM   2527  O5'  DA A 123      31.786 140.330  32.854 
ATOM   2528  C5'  DA A 123      32.345 140.610  34.152 
ATOM   2529  C4'  DA A 123      32.199 139.398  35.051 
ATOM   2530  O4'  DA A 123      30.930 139.385  35.764 
ATOM   2531  C3'  DA A 123      32.241 138.040  34.350 
ATOM   2532  O3'  DA A 123      32.922 137.111  35.185 
ATOM   2533  C2'  DA A 123      30.777 137.614  34.242 
ATOM   2534  C1'  DA A 123      30.351 138.097  35.624 
ATOM   2535  N9   DA A 123      28.875 138.233  35.782 
ATOM   2536  C8   DA A 123      27.953 138.613  34.849 
ATOM   2537  N7   DA A 123      26.736 138.634  35.293 
ATOM   2538  C5   DA A 123      26.855 138.240  36.619 
ATOM   2539  C6   DA A 123      25.912 138.062  37.643 
ATOM   2540  N6   DA A 123      24.597 138.269  37.483 
ATOM   2541  N1   DA A 123      26.369 137.661  38.844 
ATOM   2542  C2   DA A 123      27.677 137.457  38.998 
ATOM   2543  N3   DA A 123      28.647 137.589  38.120 
ATOM   2544  C4   DA A 123      28.162 137.991  36.927 
ATOM   2545  P    DT A 124      33.916 136.050  34.517 
ATOM   2546  OP1  DT A 124      35.242 136.673  34.312 
ATOM   2547  OP2  DT A 124      33.281 135.463  33.316 
ATOM   2548  O5'  DT A 124      34.014 134.942  35.668 
ATOM   2549  C5'  DT A 124      33.870 135.348  37.042 
ATOM   2550  C4'  DT A 124      32.977 134.370  37.779 
ATOM   2551  O4'  DT A 124      31.567 134.723  37.683 
ATOM   2552  C3'  DT A 124      33.030 132.922  37.292 
ATOM   2553  O3'  DT A 124      32.916 132.054  38.412 
ATOM   2554  C2'  DT A 124      31.781 132.761  36.424 
ATOM   2555  C1'  DT A 124      30.839 133.560  37.320 
ATOM   2556  N1   DT A 124      29.587 133.992  36.638 
ATOM   2557  C2   DT A 124      28.445 134.036  37.399 
ATOM   2558  O2   DT A 124      28.423 133.741  38.581 
ATOM   2559  N3   DT A 124      27.303 134.441  36.732 
ATOM   2560  C4   DT A 124      27.215 134.796  35.402 
ATOM   2561  O4   DT A 124      26.135 135.142  34.917 
ATOM   2562  C5   DT A 124      28.466 134.718  34.687 
ATOM   2563  C7   DT A 124      28.459 135.087  33.233 
ATOM   2564  C6   DT A 124      29.590 134.327  35.310 
ATOM   2565  P    DT A 125      33.804 130.723  38.455 
ATOM   2566  OP1  DT A 125      35.153 131.043  38.974 
ATOM   2567  OP2  DT A 125      33.757 130.053  37.137 
ATOM   2568  O5'  DT A 125      33.008 129.846  39.532 
ATOM   2569  C5'  DT A 125      32.281 130.518  40.578 
ATOM   2570  C4'  DT A 125      30.921 129.873  40.760 
ATOM   2571  O4'  DT A 125      29.909 130.456  39.889 
ATOM   2572  C3'  DT A 125      30.848 128.377  40.460 
ATOM   2573  O3'  DT A 125      29.954 127.765  41.382 
ATOM   2574  C2'  DT A 125      30.237 128.291  39.062 
ATOM   2575  C1'  DT A 125      29.206 129.401  39.252 
ATOM   2576  N1   DT A 125      28.647 129.923  37.975 
ATOM   2577  C2   DT A 125      27.330 130.317  37.983 
ATOM   2578  O2   DT A 125      26.625 130.253  38.975 
ATOM   2579  N3   DT A 125      26.846 130.795  36.780 
ATOM   2580  C4   DT A 125      27.553 130.910  35.601 
ATOM   2581  O4   DT A 125      27.011 131.354  34.587 
ATOM   2582  C5   DT A 125      28.926 130.472  35.692 
ATOM   2583  C7   DT A 125      29.766 130.563  34.451 
ATOM   2584  C6   DT A 125      29.423 130.002  36.847 
ATOM   2585  P    DC A 126      30.319 126.323  41.976 
ATOM   2586  OP1  DC A 126      31.234 126.479  43.129 
ATOM   2587  OP2  DC A 126      30.792 125.443  40.886 
ATOM   2588  O5'  DC A 126      28.887 125.822  42.488 
ATOM   2589  C5'  DC A 126      27.924 126.797  42.929 
ATOM   2590  C4'  DC A 126      26.554 126.459  42.373 
ATOM   2591  O4'  DC A 126      26.327 127.048  41.061 
ATOM   2592  C3'  DC A 126      26.269 124.972  42.164 
ATOM   2593  O3'  DC A 126      24.906 124.715  42.480 
ATOM   2594  C2'  DC A 126      26.472 124.745  40.666 
ATOM   2595  C1'  DC A 126      25.814 126.041  40.201 
ATOM   2596  N1   DC A 126      26.151 126.415  38.799 
ATOM   2597  C2   DC A 126      25.169 127.047  38.042 
ATOM   2598  O2   DC A 126      24.069 127.271  38.560 
ATOM   2599  N3   DC A 126      25.457 127.395  36.761 
ATOM   2600  C4   DC A 126      26.661 127.135  36.237 
ATOM   2601  N4   DC A 126      26.892 127.494  34.984 
ATOM   2602  C5   DC A 126      27.684 126.484  36.999 
ATOM   2603  C6   DC A 126      27.378 126.144  38.277 
ATOM   2604  P    DC A 127      24.529 123.366  43.254 
ATOM   2605  OP1  DC A 127      24.720 123.559  44.709 
ATOM   2606  OP2  DC A 127      25.257 122.228  42.650 
ATOM   2607  O5'  DC A 127      22.968 123.240  42.927 
ATOM   2608  C5'  DC A 127      22.200 124.439  42.715 
ATOM   2609  C4'  DC A 127      21.283 124.263  41.522 
ATOM   2610  O4'  DC A 127      21.927 124.632  40.268 
ATOM   2611  C3'  DC A 127      20.780 122.841  41.272 
ATOM   2612  O3'  DC A 127      19.439 122.903  40.805 
ATOM   2613  C2'  DC A 127      21.664 122.310  40.143 
ATOM   2614  C1'  DC A 127      21.696 123.597  39.325 
ATOM   2615  N1   DC A 127      22.793 123.638  38.317 
ATOM   2616  C2   DC A 127      22.544 124.291  37.112 
ATOM   2617  O2   DC A 127      21.434 124.805  36.931 
ATOM   2618  N3   DC A 127      23.530 124.338  36.180 
ATOM   2619  C4   DC A 127      24.718 123.768  36.415 
ATOM   2620  N4   DC A 127      25.648 123.842  35.474 
ATOM   2621  C5   DC A 127      24.995 123.092  37.647 
ATOM   2622  C6   DC A 127      23.996 123.055  38.565 
ATOM   2623  P    DA A 128      18.386 121.812  41.320 
ATOM   2624  OP1  DA A 128      17.837 122.231  42.629 
ATOM   2625  OP2  DA A 128      19.003 120.468  41.275 
ATOM   2626  O5'  DA A 128      17.248 121.918  40.200 
ATOM   2627  C5'  DA A 128      17.035 123.179  39.538 
ATOM   2628  C4'  DA A 128      16.859 122.959  38.048 
ATOM   2629  O4'  DA A 128      18.128 122.966  37.332 
ATOM   2630  C3'  DA A 128      16.216 121.633  37.643 
ATOM   2631  O3'  DA A 128      15.377 121.854  36.515 
ATOM   2632  C2'  DA A 128      17.387 120.749  37.212 
ATOM   2633  C1'  DA A 128      18.165 121.835  36.475 
ATOM   2634  N9   DA A 128      19.592 121.487  36.230 
ATOM   2635  C8   DA A 128      20.437 120.761  37.020 
ATOM   2636  N7   DA A 128      21.630 120.628  36.530 
ATOM   2637  C5   DA A 128      21.575 121.315  35.326 
ATOM   2638  C6   DA A 128      22.531 121.548  34.323 
ATOM   2639  N6   DA A 128      23.790 121.089  34.380 
ATOM   2640  N1   DA A 128      22.146 122.271  33.255 
ATOM   2641  C2   DA A 128      20.895 122.725  33.205 
ATOM   2642  N3   DA A 128      19.920 122.573  34.074 
ATOM   2643  C4   DA A 128      20.332 121.845  35.133 
ATOM   2644  P    DG A 129      13.973 121.089  36.430 
ATOM   2645  OP1  DG A 129      12.954 121.836  37.201 
ATOM   2646  OP2  DG A 129      14.159 119.669  36.803 
ATOM   2647  O5'  DG A 129      13.650 121.195  34.867 
ATOM   2648  C5'  DG A 129      14.141 122.330  34.128 
ATOM   2649  C4'  DG A 129      14.712 121.876  32.800 
ATOM   2650  O4'  DG A 129      16.120 121.518  32.894 
ATOM   2651  C3'  DG A 129      14.058 120.640  32.182 
ATOM   2652  O3'  DG A 129      14.013 120.801  30.769 
ATOM   2653  C2'  DG A 129      15.013 119.492  32.510 
ATOM   2654  C1'  DG A 129      16.307 120.262  32.261 
ATOM   2655  N9   DG A 129      17.511 119.618  32.854 
ATOM   2656  C8   DG A 129      17.626 118.897  34.023 
ATOM   2657  N7   DG A 129      18.839 118.459  34.264 
ATOM   2658  C5   DG A 129      19.579 118.923  33.177 
ATOM   2659  C6   DG A 129      20.957 118.766  32.876 
ATOM   2660  O6   DG A 129      21.822 118.176  33.517 
ATOM   2661  N1   DG A 129      21.293 119.397  31.670 
ATOM   2662  C2   DG A 129      20.414 120.090  30.862 
ATOM   2663  N2   DG A 129      20.932 120.622  29.752 
ATOM   2664  N3   DG A 129      19.121 120.238  31.146 
ATOM   2665  C4   DG A 129      18.778 119.630  32.312 
ATOM   2666  P    DC A 130      12.716 120.305  29.973 
ATOM   2667  OP1  DC A 130      11.675 121.356  30.019 
ATOM   2668  OP2  DC A 130      12.313 118.969  30.463 
ATOM   2669  O5'  DC A 130      13.289 120.180  28.484 
ATOM   2670  C5'  DC A 130      14.360 121.050  28.072 
ATOM   2671  C4'  DC A 130      15.399 120.262  27.299 
ATOM   2672  O4'  DC A 130      16.410 119.674  28.168 
ATOM   2673  C3'  DC A 130      14.870 119.076  26.493 
ATOM   2674  O3'  DC A 130      15.606 118.979  25.279 
ATOM   2675  C2'  DC A 130      15.188 117.852  27.352 
ATOM   2676  C1'  DC A 130      16.570 118.310  27.809 
ATOM   2677  N1   DC A 130      17.082 117.575  28.999 
ATOM   2678  C2   DC A 130      18.453 117.338  29.074 
ATOM   2679  O2   DC A 130      19.180 117.743  28.160 
ATOM   2680  N3   DC A 130      18.940 116.668  30.151 
ATOM   2681  C4   DC A 130      18.118 116.246  31.121 
ATOM   2682  N4   DC A 130      18.641 115.598  32.150 
ATOM   2683  C5   DC A 130      16.706 116.480  31.062 
ATOM   2684  C6   DC A 130      16.238 117.150  29.977 
ATOM   2685  P    DT A 131      14.831 118.594  23.932 
ATOM   2686  OP1  DT A 131      14.224 119.809  23.344 
ATOM   2687  OP2  DT A 131      13.908 117.468  24.195 
ATOM   2688  O5'  DT A 131      16.039 118.094  23.007 
ATOM   2689  C5'  DT A 131      17.348 118.660  23.201 
ATOM   2690  C4'  DT A 131      18.396 117.566  23.167 
ATOM   2691  O4'  DT A 131      18.622 116.972  24.477 
ATOM   2692  C3'  DT A 131      18.080 116.370  22.269 
ATOM   2693  O3'  DT A 131      19.284 115.919  21.662 
ATOM   2694  C2'  DT A 131      17.585 115.287  23.227 
ATOM   2695  C1'  DT A 131      18.593 115.559  24.339 
ATOM   2696  N1   DT A 131      18.209 114.974  25.654 
ATOM   2697  C2   DT A 131      19.225 114.517  26.456 
ATOM   2698  O2   DT A 131      20.400 114.574  26.136 
ATOM   2699  N3   DT A 131      18.831 113.980  27.667 
ATOM   2700  C4   DT A 131      17.536 113.867  28.128 
ATOM   2701  O4   DT A 131      17.305 113.368  29.232 
ATOM   2702  C5   DT A 131      16.538 114.374  27.216 
ATOM   2703  C7   DT A 131      15.101 114.289  27.641 
ATOM   2704  C6   DT A 131      16.893 114.901  26.033 
ATOM   2705  P    DG A 132      19.252 115.441  20.134 
ATOM   2706  OP1  DG A 132      19.369 116.618  19.245 
ATOM   2707  OP2  DG A 132      18.075 114.573  19.911 
ATOM   2708  O5'  DG A 132      20.588 114.566  20.048 
ATOM   2709  C5'  DG A 132      21.702 114.907  20.895 
ATOM   2710  C4'  DG A 132      22.298 113.651  21.500 
ATOM   2711  O4'  DG A 132      21.653 113.276  22.751 
ATOM   2712  C3'  DG A 132      22.200 112.389  20.642 
ATOM   2713  O3'  DG A 132      23.384 111.620  20.817 
ATOM   2714  C2'  DG A 132      21.023 111.612  21.230 
ATOM   2715  C1'  DG A 132      21.341 111.893  22.696 
ATOM   2716  N9   DG A 132      20.197 111.640  23.617 
ATOM   2717  C8   DG A 132      18.848 111.819  23.400 
ATOM   2718  N7   DG A 132      18.096 111.499  24.424 
ATOM   2719  C5   DG A 132      19.011 111.078  25.388 
ATOM   2720  C6   DG A 132      18.795 110.609  26.709 
ATOM   2721  O6   DG A 132      17.734 110.467  27.312 
ATOM   2722  N1   DG A 132      20.003 110.286  27.343 
ATOM   2723  C2   DG A 132      21.256 110.403  26.773 
ATOM   2724  N2   DG A 132      22.286 110.044  27.543 
ATOM   2725  N3   DG A 132      21.458 110.844  25.533 
ATOM   2726  C4   DG A 132      20.296 111.160  24.905 
ATOM   2727  P    DA A 133      24.026 110.884  19.549 
ATOM   2728  OP1  DA A 133      24.882 111.836  18.805 
ATOM   2729  OP2  DA A 133      22.959 110.222  18.767 
ATOM   2730  O5'  DA A 133      24.939 109.777  20.256 
ATOM   2731  C5'  DA A 133      25.498 110.057  21.554 
ATOM   2732  C4'  DA A 133      25.352 108.845  22.453 
ATOM   2733  O4'  DA A 133      24.083 108.832  23.166 
ATOM   2734  C3'  DA A 133      25.394 107.488  21.752 
ATOM   2735  O3'  DA A 133      26.075 106.559  22.587 
ATOM   2736  C2'  DA A 133      23.931 107.062  21.643 
ATOM   2737  C1'  DA A 133      23.504 107.544  23.025 
ATOM   2738  N9   DA A 133      22.028 107.680  23.183 
ATOM   2739  C8   DA A 133      21.107 108.060  22.251 
ATOM   2740  N7   DA A 133      19.889 108.082  22.695 
ATOM   2741  C5   DA A 133      20.009 107.688  24.020 
ATOM   2742  C6   DA A 133      19.065 107.510  25.045 
ATOM   2743  N6   DA A 133      17.750 107.717  24.884 
ATOM   2744  N1   DA A 133      19.522 107.108  26.246 
ATOM   2745  C2   DA A 133      20.830 106.904  26.400 
ATOM   2746  N3   DA A 133      21.800 107.037  25.521 
ATOM   2747  C4   DA A 133      21.316 107.439  24.328 
ATOM   2748  P    DT A 134      27.069 105.497  21.919 
ATOM   2749  OP1  DT A 134      28.395 106.121  21.713 
ATOM   2750  OP2  DT A 134      26.434 104.911  20.718 
ATOM   2751  O5'  DT A 134      27.167 104.390  23.069 
ATOM   2752  C5'  DT A 134      27.023 104.795  24.443 
ATOM   2753  C4'  DT A 134      26.131 103.818  25.181 
ATOM   2754  O4'  DT A 134      24.721 104.170  25.084 
ATOM   2755  C3'  DT A 134      26.183 102.370  24.693 
ATOM   2756  O3'  DT A 134      26.069 101.501  25.814 
ATOM   2757  C2'  DT A 134      24.934 102.209  23.825 
ATOM   2758  C1'  DT A 134      23.993 103.007  24.721 
ATOM   2759  N1   DT A 134      22.740 103.440  24.040 
ATOM   2760  C2   DT A 134      21.598 103.484  24.800 
ATOM   2761  O2   DT A 134      21.576 103.189  25.983 
ATOM   2762  N3   DT A 134      20.456 103.888  24.134 
ATOM   2763  C4   DT A 134      20.368 104.243  22.803 
ATOM   2764  O4   DT A 134      19.288 104.589  22.318 
ATOM   2765  C5   DT A 134      21.619 104.165  22.088 
ATOM   2766  C7   DT A 134      21.612 104.535  20.634 
ATOM   2767  C6   DT A 134      22.744 103.775  22.711 
ATOM   2768  P    DG A 135      26.957 100.170  25.857 
ATOM   2769  OP1  DG A 135      28.306 100.490  26.375 
ATOM   2770  OP2  DG A 135      26.910  99.500  24.539 
ATOM   2771  O5'  DG A 135      26.161  99.294  26.933 
ATOM   2772  C5'  DG A 135      25.434  99.965  27.979 
ATOM   2773  C4'  DG A 135      24.074  99.321  28.162 
ATOM   2774  O4'  DG A 135      23.063  99.904  27.291 
ATOM   2775  C3'  DG A 135      24.002  97.824  27.861 
ATOM   2776  O3'  DG A 135      23.107  97.212  28.783 
ATOM   2777  C2'  DG A 135      23.390  97.739  26.463 
ATOM   2778  C1'  DG A 135      22.359  98.848  26.653 
ATOM   2779  N9   DG A 135      21.800  99.371  25.376 
ATOM   2780  C8   DG A 135      22.416  99.524  24.153 
ATOM   2781  N7   DG A 135      21.637 100.017  23.220 
ATOM   2782  C5   DG A 135      20.418 100.203  23.871 
ATOM   2783  C6   DG A 135      19.188 100.709  23.380 
ATOM   2784  O6   DG A 135      18.914 101.105  22.249 
ATOM   2785  N1   DG A 135      18.204 100.727  24.380 
ATOM   2786  C2   DG A 135      18.388 100.310  25.683 
ATOM   2787  N2   DG A 135      17.325 100.408  26.485 
ATOM   2788  N3   DG A 135      19.544  99.836  26.144 
ATOM   2789  C4   DG A 135      20.507  99.812  25.187 
ATOM   2790  P    DT A 136      23.472  95.771  29.378 
ATOM   2791  OP1  DT A 136      24.387  95.927  30.530 
ATOM   2792  OP2  DT A 136      23.945  94.890  28.287 
ATOM   2793  O5'  DT A 136      22.040  95.270  29.889 
ATOM   2794  C5'  DT A 136      21.077  96.244  30.330 
ATOM   2795  C4'  DT A 136      19.707  95.906  29.775 
ATOM   2796  O4'  DT A 136      19.480  96.495  28.462 
ATOM   2797  C3'  DT A 136      19.422  94.419  29.566 
ATOM   2798  O3'  DT A 136      18.059  94.163  29.882 
ATOM   2799  C2'  DT A 136      19.625  94.193  28.068 
ATOM   2800  C1'  DT A 136      18.967  95.489  27.602 
ATOM   2801  N1   DT A 136      19.304  95.862  26.200 
ATOM   2802  C2   DT A 136      18.325  96.486  25.467 
ATOM   2803  O2   DT A 136      17.219  96.737  25.915 
ATOM   2804  N3   DT A 136      18.673  96.816  24.172 
ATOM   2805  C4   DT A 136      19.890  96.580  23.565 
ATOM   2806  O4   DT A 136      20.086  96.922  22.397 
ATOM   2807  C5   DT A 136      20.854  95.921  24.416 
ATOM   2808  C7   DT A 136      22.205  95.626  23.833 
ATOM   2809  C6   DT A 136      20.541  95.588  25.678 
ATOM   2810  P    DC A 137      17.682  92.813  30.655 
ATOM   2811  OP1  DC A 137      17.873  93.007  32.110 
ATOM   2812  OP2  DC A 137      18.410  91.676  30.051 
ATOM   2813  O5'  DC A 137      16.121  92.687  30.329 
ATOM   2814  C5'  DC A 137      15.353  93.887  30.116 
ATOM   2815  C4'  DC A 137      14.436  93.711  28.923 
ATOM   2816  O4'  DC A 137      15.080  94.080  27.670 
ATOM   2817  C3'  DC A 137      13.933  92.289  28.674 
ATOM   2818  O3'  DC A 137      12.592  92.350  28.206 
ATOM   2819  C2'  DC A 137      14.817  91.758  27.545 
ATOM   2820  C1'  DC A 137      14.850  93.045  26.726 
ATOM   2821  N1   DC A 137      15.946  93.085  25.718 
ATOM   2822  C2   DC A 137      15.697  93.738  24.513 
ATOM   2823  O2   DC A 137      14.587  94.253  24.333 
ATOM   2824  N3   DC A 137      16.683  93.786  23.582 
ATOM   2825  C4   DC A 137      17.871  93.216  23.816 
ATOM   2826  N4   DC A 137      18.801  93.289  22.876 
ATOM   2827  C5   DC A 137      18.148  92.539  25.048 
ATOM   2828  C6   DC A 137      17.149  92.502  25.966 
ATOM   2829  P    DA A 138      11.539  91.259  28.721 
ATOM   2830  OP1  DA A 138      10.990  91.679  30.030 
ATOM   2831  OP2  DA A 138      12.156  89.916  28.676 
ATOM   2832  O5'  DA A 138      10.401  91.365  27.602 
ATOM   2833  C5'  DA A 138      10.188  92.626  26.939 
ATOM   2834  C4'  DA A 138      10.012  92.406  25.449 
ATOM   2835  O4'  DA A 138      11.281  92.414  24.733 
ATOM   2836  C3'  DA A 138       9.369  91.080  25.044 
ATOM   2837  O3'  DA A 138       8.531  91.301  23.916 
ATOM   2838  C2'  DA A 138      10.540  90.197  24.613 
ATOM   2839  C1'  DA A 138      11.318  91.283  23.876 
ATOM   2840  N9   DA A 138      12.745  90.935  23.632 
ATOM   2841  C8   DA A 138      13.590  90.209  24.422 
ATOM   2842  N7   DA A 138      14.783  90.075  23.931 
ATOM   2843  C5   DA A 138      14.728  90.763  22.727 
ATOM   2844  C6   DA A 138      15.684  90.995  21.725 
ATOM   2845  N6   DA A 138      16.943  90.536  21.781 
ATOM   2846  N1   DA A 138      15.299  91.719  20.657 
ATOM   2847  C2   DA A 138      14.048  92.172  20.606 
ATOM   2848  N3   DA A 138      13.073  92.020  21.475 
ATOM   2849  C4   DA A 138      13.485  91.292  22.534 
ATOM   2850  P    DC A 139       7.126  90.536  23.832 
ATOM   2851  OP1  DC A 139       6.107  91.283  24.603 
ATOM   2852  OP2  DC A 139       7.312  89.117  24.205 
ATOM   2853  O5'  DC A 139       6.803  90.643  22.268 
ATOM   2854  C5'  DC A 139       7.294  91.777  21.530 
ATOM   2855  C4'  DC A 139       7.865  91.323  20.201 
ATOM   2856  O4'  DC A 139       9.273  90.965  20.296 
ATOM   2857  C3'  DC A 139       7.211  90.087  19.584 
ATOM   2858  O3'  DC A 139       7.166  90.248  18.171 
ATOM   2859  C2'  DC A 139       8.166  88.940  19.911 
ATOM   2860  C1'  DC A 139       9.460  89.709  19.662 
ATOM   2861  N1   DC A 139      10.664  89.065  20.256 
ATOM   2862  C2   DC A 139      11.868  89.180  19.566 
ATOM   2863  O2   DC A 139      11.889  89.806  18.500 
ATOM   2864  N3   DC A 139      12.979  88.599  20.091 
ATOM   2865  C4   DC A 139      12.915  87.929  21.248 
ATOM   2866  N4   DC A 139      14.025  87.381  21.719 
ATOM   2867  C5   DC A 139      11.686  87.799  21.973 
ATOM   2868  C6   DC A 139      10.588  88.386  21.432 
ATOM   2869  P    DC A 140       5.869  89.753  17.374 
ATOM   2870  OP1  DC A 140       4.828  90.803  17.421 
ATOM   2871  OP2  DC A 140       5.466  88.417  17.865 
ATOM   2872  O5'  DC A 140       6.442  89.628  15.885 
ATOM   2873  C5'  DC A 140       7.513  90.497  15.473 
ATOM   2874  C4'  DC A 140       8.552  89.709  14.700 
ATOM   2875  O4'  DC A 140       9.563  89.121  15.569 
ATOM   2876  C3'  DC A 140       8.024  88.523  13.894 
ATOM   2877  O3'  DC A 140       8.759  88.427  12.681 
ATOM   2878  C2'  DC A 140       8.341  87.299  14.753 
ATOM   2879  C1'  DC A 140       9.723  87.758  15.210 
ATOM   2880  N1   DC A 140      10.236  87.023  16.400 
ATOM   2881  C2   DC A 140      11.606  86.785  16.476 
ATOM   2882  O2   DC A 140      12.333  87.190  15.562 
ATOM   2883  N3   DC A 140      12.093  86.116  17.553 
ATOM   2884  C4   DC A 140      11.271  85.694  18.522 
ATOM   2885  N4   DC A 140      11.794  85.046  19.552 
ATOM   2886  C5   DC A 140       9.859  85.927  18.463 
ATOM   2887  C6   DC A 140       9.392  86.597  17.379 
ATOM   2888  P    DC A 141       7.985  88.041  11.333 
ATOM   2889  OP1  DC A 141       7.377  89.256  10.745 
ATOM   2890  OP2  DC A 141       7.062  86.916  11.596 
ATOM   2891  O5'  DC A 141       9.192  87.541  10.409 
ATOM   2892  C5'  DC A 141      10.501  88.108  10.602 
ATOM   2893  C4'  DC A 141      11.550  87.013  10.568 
ATOM   2894  O4'  DC A 141      11.775  86.419  11.878 
ATOM   2895  C3'  DC A 141      11.233  85.817   9.671 
ATOM   2896  O3'  DC A 141      12.437  85.366   9.063 
ATOM   2897  C2'  DC A 141      10.738  84.735  10.629 
ATOM   2898  C1'  DC A 141      11.746  85.007  11.740 
ATOM   2899  N1   DC A 141      11.362  84.422  13.055 
ATOM   2900  C2   DC A 141      12.381  83.953  13.880 
ATOM   2901  O2   DC A 141      13.551  84.042  13.492 
ATOM   2902  N3   DC A 141      12.051  83.416  15.083 
ATOM   2903  C4   DC A 141      10.770  83.337  15.467 
ATOM   2904  N4   DC A 141      10.500  82.805  16.649 
ATOM   2905  C5   DC A 141       9.707  83.812  14.633 
ATOM   2906  C6   DC A 141      10.057  84.346  13.435 
ATOM   2907  P    DC A 142      12.405  84.888   7.536 
ATOM   2908  OP1  DC A 142      12.523  86.065   6.646 
ATOM   2909  OP2  DC A 142      11.228  84.020   7.312 
ATOM   2910  O5'  DC A 142      13.741  84.014   7.450 
ATOM   2911  C5'  DC A 142      14.855  84.355   8.296 
ATOM   2912  C4'  DC A 142      15.451  83.098   8.901 
ATOM   2913  O4'  DC A 142      14.806  82.724  10.152 
ATOM   2914  C3'  DC A 142      15.353  81.837   8.044 
ATOM   2915  O3'  DC A 142      16.537  81.067   8.219 
ATOM   2916  C2'  DC A 142      14.176  81.059   8.632 
ATOM   2917  C1'  DC A 142      14.494  81.340  10.097 
ATOM   2918  N1   DC A 142      13.351  81.088  11.018 
ATOM   2919  C2   DC A 142      13.637  80.599  12.290 
ATOM   2920  O2   DC A 142      14.817  80.398  12.600 
ATOM   2921  N3   DC A 142      12.608  80.362  13.144 
ATOM   2922  C4   DC A 142      11.343  80.593  12.770 
ATOM   2923  N4   DC A 142      10.375  80.345  13.639 
ATOM   2924  C5   DC A 142      11.027  81.095  11.466 
ATOM   2925  C6   DC A 142      12.069  81.325  10.627 
ATOM   2926  P    DA A 143      17.179  80.332   6.951 
ATOM   2927  OP1  DA A 143      18.035  81.283   6.206 
ATOM   2928  OP2  DA A 143      16.112  79.670   6.168 
ATOM   2929  O5'  DA A 143      18.092  79.225   7.657 
ATOM   2930  C5'  DA A 143      18.651  79.504   8.955 
ATOM   2931  C4'  DA A 143      18.505  78.293   9.854 
ATOM   2932  O4'  DA A 143      17.236  78.280  10.567 
ATOM   2933  C3'  DA A 143      18.548  76.935   9.153 
ATOM   2934  O3'  DA A 143      19.228  76.006   9.988 
ATOM   2935  C2'  DA A 143      17.084  76.509   9.045 
ATOM   2936  C1'  DA A 143      16.657  76.992  10.427 
ATOM   2937  N9   DA A 143      15.182  77.128  10.585 
ATOM   2938  C8   DA A 143      14.260  77.508   9.652 
ATOM   2939  N7   DA A 143      13.042  77.529  10.096 
ATOM   2940  C5   DA A 143      13.162  77.135  11.421 
ATOM   2941  C6   DA A 143      12.218  76.957  12.446 
ATOM   2942  N6   DA A 143      10.903  77.164  12.286 
ATOM   2943  N1   DA A 143      12.676  76.556  13.647 
ATOM   2944  C2   DA A 143      13.983  76.352  13.801 
ATOM   2945  N3   DA A 143      14.953  76.484  12.923 
ATOM   2946  C4   DA A 143      14.469  76.886  11.729 
ATOM   2947  P    DG A 144      20.222  74.944   9.320 
ATOM   2948  OP1  DG A 144      21.548  75.568   9.114 
ATOM   2949  OP2  DG A 144      19.587  74.358   8.119 
ATOM   2950  O5'  DG A 144      20.321  73.837  10.471 
ATOM   2951  C5'  DG A 144      20.177  74.243  11.845 
ATOM   2952  C4'  DG A 144      19.284  73.265  12.582 
ATOM   2953  O4'  DG A 144      17.874  73.617  12.486 
ATOM   2954  C3'  DG A 144      19.336  71.817  12.094 
ATOM   2955  O3'  DG A 144      19.222  70.949  13.215 
ATOM   2956  C2'  DG A 144      18.087  71.656  11.226 
ATOM   2957  C1'  DG A 144      17.146  72.454  12.123 
ATOM   2958  N9   DG A 144      15.893  72.887  11.441 
ATOM   2959  C8   DG A 144      15.700  73.259  10.128 
ATOM   2960  N7   DG A 144      14.464  73.587   9.843 
ATOM   2961  C5   DG A 144      13.790  73.420  11.052 
ATOM   2962  C6   DG A 144      12.422  73.623  11.371 
ATOM   2963  O6   DG A 144      11.508  73.997  10.641 
ATOM   2964  N1   DG A 144      12.163  73.336  12.718 
ATOM   2965  C2   DG A 144      13.102  72.909  13.637 
ATOM   2966  N2   DG A 144      12.653  72.689  14.875 
ATOM   2967  N3   DG A 144      14.385  72.720  13.336 
ATOM   2968  C4   DG A 144      14.653  72.993  12.033 
ATOM   2969  P    DA A 145      20.110  69.618  13.258 
ATOM   2970  OP1  DA A 145      21.460  69.938  13.776 
ATOM   2971  OP2  DA A 145      20.063  68.948  11.940 
ATOM   2972  O5'  DA A 145      19.314  68.741  14.334 
ATOM   2973  C5'  DA A 145      18.587  69.413  15.380 
ATOM   2974  C4'  DA A 145      17.228  68.768  15.563 
ATOM   2975  O4'  DA A 145      16.216  69.351  14.692 
ATOM   2976  C3'  DA A 145      17.155  67.272  15.263 
ATOM   2977  O3'  DA A 145      16.260  66.660  16.185 
ATOM   2978  C2'  DA A 145      16.543  67.186  13.865 
ATOM   2979  C1'  DA A 145      15.512  68.296  14.054 
ATOM   2980  N9   DA A 145      14.953  68.818  12.777 
ATOM   2981  C8   DA A 145      15.580  68.964  11.572 
ATOM   2982  N7   DA A 145      14.819  69.450  10.641 
ATOM   2983  C5   DA A 145      13.599  69.642  11.272 
ATOM   2984  C6   DA A 145      12.365  70.139  10.818 
ATOM   2985  N6   DA A 145      12.152  70.552   9.560 
ATOM   2986  N1   DA A 145      11.356  70.195  11.706 
ATOM   2987  C2   DA A 145      11.574  69.785  12.954 
ATOM   2988  N3   DA A 145      12.676  69.305  13.490 
ATOM   2989  C4   DA A 145      13.670  69.258  12.580 
ATOM   2990  P    DG A 146      16.625  65.218  16.779 
ATOM   2991  OP1  DG A 146      17.540  65.374  17.932 
ATOM   2992  OP2  DG A 146      17.098  64.338  15.689 
ATOM   2993  O5'  DG A 146      15.193  64.717  17.291 
ATOM   2994  C5'  DG A 146      14.230  65.691  17.732 
ATOM   2995  C4'  DG A 146      12.860  65.354  17.176 
ATOM   2996  O4'  DG A 146      12.633  65.943  15.864 
ATOM   2997  C3'  DG A 146      12.575  63.867  16.967 
ATOM   2998  O3'  DG A 146      11.212  63.610  17.283 
ATOM   2999  C2'  DG A 146      12.778  63.640  15.469 
ATOM   3000  C1'  DG A 146      12.121  64.936  15.004 
ATOM   3001  N9   DG A 146      12.457  65.310  13.602 
ATOM   3002  C8   DG A 146      13.633  65.119  12.909 
ATOM   3003  N7   DG A 146      13.604  65.567  11.676 
ATOM   3004  C5   DG A 146      12.319  66.090  11.545 
ATOM   3005  C6   DG A 146      11.697  66.716  10.433 
ATOM   3006  O6   DG A 146      12.160  66.940   9.318 
ATOM   3007  N1   DG A 146      10.381  67.098  10.731 
ATOM   3008  C2   DG A 146       9.750  66.902  11.944 
ATOM   3009  N2   DG A 146       8.492  67.339  12.026 
ATOM   3010  N3   DG A 146      10.335  66.315  12.986 
ATOM   3011  C4   DG A 146      11.611  65.938  12.713 
ATOM   3012  P    DA A 147      10.835  62.261  18.056 
ATOM   3013  OP1  DA A 147      11.026  62.454  19.512 
ATOM   3014  OP2  DA A 147      11.563  61.123  17.452 
ATOM   3015  O5'  DA A 147       9.274  62.135  17.730 
ATOM   3016  C5'  DA A 147       8.506  63.334  17.518 
ATOM   3017  C4'  DA A 147       7.589  63.158  16.324 
ATOM   3018  O4'  DA A 147       8.233  63.527  15.071 
ATOM   3019  C3'  DA A 147       7.086  61.736  16.075 
ATOM   3020  O3'  DA A 147       5.745  61.798  15.607 
ATOM   3021  C2'  DA A 147       7.970  61.205  14.946 
ATOM   3022  C1'  DA A 147       8.003  62.492  14.127 
ATOM   3023  N9   DA A 147       9.099  62.533  13.119 
ATOM   3024  C8   DA A 147      10.354  62.003  13.210 
ATOM   3025  N7   DA A 147      11.086  62.205  12.158 
ATOM   3026  C5   DA A 147      10.256  62.921  11.306 
ATOM   3027  C6   DA A 147      10.447  63.443  10.016 
ATOM   3028  N6   DA A 147      11.590  63.317   9.328 
ATOM   3029  N1   DA A 147       9.415  64.102   9.456 
ATOM   3030  C2   DA A 147       8.281  64.225  10.145 
ATOM   3031  N3   DA A 147       7.988  63.782  11.348 
ATOM   3032  C4   DA A 147       9.037  63.126  11.886 
ATOM   3033  P    DG A 148       4.692  60.707  16.123 
ATOM   3034  OP1  DG A 148       4.143  61.126  17.432 
ATOM   3035  OP2  DG A 148       5.309  59.363  16.078 
ATOM   3036  O5'  DG A 148       3.554  60.813  15.003 
ATOM   3037  C5'  DG A 148       3.341  62.074  14.340 
ATOM   3038  C4'  DG A 148       3.165  61.854  12.851 
ATOM   3039  O4'  DG A 148       4.434  61.861  12.135 
ATOM   3040  C3'  DG A 148       2.522  60.528  12.445 
ATOM   3041  O3'  DG A 148       1.684  60.749  11.318 
ATOM   3042  C2'  DG A 148       3.693  59.644  12.015 
ATOM   3043  C1'  DG A 148       4.471  60.730  11.278 
ATOM   3044  N9   DG A 148       5.898  60.382  11.033 
ATOM   3045  C8   DG A 148       6.765  59.652  11.817 
ATOM   3046  N7   DG A 148       7.967  59.525  11.310 
ATOM   3047  C5   DG A 148       7.892  60.220  10.104 
ATOM   3048  C6   DG A 148       8.882  60.436   9.111 
ATOM   3049  O6   DG A 148      10.048  60.051   9.090 
ATOM   3050  N1   DG A 148       8.382  61.197   8.045 
ATOM   3051  C2   DG A 148       7.094  61.686   7.952 
ATOM   3052  N2   DG A 148       6.812  62.392   6.854 
ATOM   3053  N3   DG A 148       6.166  61.484   8.885 
ATOM   3054  C4   DG A 148       6.635  60.747   9.925 
ATOM   3055  P    DA A 149       0.279  59.984  11.233 
ATOM   3056  OP1  DA A 149      -0.740  60.730  12.004 
ATOM   3057  OP2  DA A 149       0.465  58.564  11.606 
ATOM   3058  O5'  DA A 149      -0.044  60.090   9.669 
ATOM   3059  C5'  DA A 149       0.447  61.225   8.931 
ATOM   3060  C4'  DA A 149       1.018  60.771   7.602 
ATOM   3061  O4'  DA A 149       2.426  60.413   7.697 
ATOM   3062  C3'  DA A 149       0.365  59.535   6.985 
ATOM   3063  O3'  DA A 149       0.319  59.696   5.572 
ATOM   3064  C2'  DA A 149       1.319  58.387   7.312 
ATOM   3065  C1'  DA A 149       2.613  59.156   7.063 
ATOM   3066  N9   DA A 149       3.817  58.513   7.657 
ATOM   3067  C8   DA A 149       3.913  57.801   8.819 
ATOM   3068  N7   DA A 149       5.108  57.362   9.069 
ATOM   3069  C5   DA A 149       5.861  57.815   7.995 
ATOM   3070  C6   DA A 149       7.221  57.678   7.667 
ATOM   3071  N6   DA A 149       8.102  57.014   8.427 
ATOM   3072  N1   DA A 149       7.642  58.252   6.524 
ATOM   3073  C2   DA A 149       6.762  58.911   5.773 
ATOM   3074  N3   DA A 149       5.477  59.104   5.975 
ATOM   3075  C4   DA A 149       5.080  58.520   7.125 
ATOM   3076  P    DG A 150      -0.978  59.200   4.775 
ATOM   3077  OP1  DG A 150      -2.019  60.251   4.822 
ATOM   3078  OP2  DG A 150      -1.381  57.864   5.266 
ATOM   3079  O5'  DG A 150      -0.405  59.075   3.286 
ATOM   3080  C5'  DG A 150       0.667  59.945   2.875 
ATOM   3081  C4'  DG A 150       1.705  59.157   2.102 
ATOM   3082  O4'  DG A 150       2.716  58.569   2.970 
ATOM   3083  C3'  DG A 150       1.177  57.971   1.296 
ATOM   3084  O3'  DG A 150       1.912  57.874   0.082 
ATOM   3085  C2'  DG A 150       1.494  56.747   2.155 
ATOM   3086  C1'  DG A 150       2.876  57.205   2.611 
ATOM   3087  N9   DG A 150       3.389  56.470   3.801 
ATOM   3088  C8   DG A 150       2.694  55.968   4.880 
ATOM   3089  N7   DG A 150       3.450  55.366   5.768 
ATOM   3090  C5   DG A 150       4.734  55.478   5.239 
ATOM   3091  C6   DG A 150       5.976  55.017   5.749 
ATOM   3092  O6   DG A 150       6.200  54.405   6.791 
ATOM   3093  N1   DG A 150       7.035  55.343   4.891 
ATOM   3094  C2   DG A 150       6.911  56.025   3.697 
ATOM   3095  N2   DG A 150       8.044  56.239   3.024 
ATOM   3096  N3   DG A 150       5.746  56.458   3.219 
ATOM   3097  C4   DG A 150       4.708  56.149   4.039 
ATOM   3098  P    DT A 151       1.138  57.489  -1.265 
ATOM   3099  OP1  DT A 151       0.531  58.704  -1.854 
ATOM   3100  OP2  DT A 151       0.215  56.363  -1.002 
ATOM   3101  O5'  DT A 151       2.345  56.989  -2.190 
ATOM   3102  C5'  DT A 151       3.654  57.555  -1.996 
ATOM   3103  C4'  DT A 151       4.703  56.461  -2.030 
ATOM   3104  O4'  DT A 151       4.928  55.867  -0.720 
ATOM   3105  C3'  DT A 151       4.386  55.265  -2.928 
ATOM   3106  O3'  DT A 151       5.590  54.814  -3.536 
ATOM   3107  C2'  DT A 151       3.891  54.182  -1.970 
ATOM   3108  C1'  DT A 151       4.899  54.454  -0.859 
ATOM   3109  N1   DT A 151       4.515  53.869   0.456 
ATOM   3110  C2   DT A 151       5.532  53.412   1.259 
ATOM   3111  O2   DT A 151       6.706  53.468   0.939 
ATOM   3112  N3   DT A 151       5.137  52.875   2.470 
ATOM   3113  C4   DT A 151       3.842  52.762   2.931 
ATOM   3114  O4   DT A 151       3.612  52.263   4.034 
ATOM   3115  C5   DT A 151       2.844  53.269   2.019 
ATOM   3116  C7   DT A 151       1.408  53.184   2.443 
ATOM   3117  C6   DT A 151       3.200  53.795   0.835 
ATOM   3118  P    DT A 152       5.558  54.336  -5.063 
ATOM   3119  OP1  DT A 152       5.676  55.513  -5.953 
ATOM   3120  OP2  DT A 152       4.381  53.468  -5.286 
ATOM   3121  O5'  DT A 152       6.895  53.461  -5.149 
ATOM   3122  C5'  DT A 152       8.008  53.802  -4.302 
ATOM   3123  C4'  DT A 152       8.604  52.546  -3.698 
ATOM   3124  O4'  DT A 152       7.960  52.171  -2.447 
ATOM   3125  C3'  DT A 152       8.506  51.284  -4.555 
ATOM   3126  O3'  DT A 152       9.690  50.515  -4.380 
ATOM   3127  C2'  DT A 152       7.329  50.507  -3.967 
ATOM   3128  C1'  DT A 152       7.647  50.788  -2.501 
ATOM   3129  N1   DT A 152       6.504  50.535  -1.581 
ATOM   3130  C2   DT A 152       6.803  50.054  -0.329 
ATOM   3131  O2   DT A 152       7.943  49.833   0.041 
ATOM   3132  N3   DT A 152       5.717  49.831   0.496 
ATOM   3133  C4   DT A 152       4.391  50.045   0.179 
ATOM   3134  O4   DT A 152       3.505  49.808   1.003 
ATOM   3135  C5   DT A 152       4.178  50.551  -1.156 
ATOM   3136  C7   DT A 152       2.763  50.811  -1.581 
ATOM   3137  C6   DT A 152       5.215  50.776  -1.979 
ATOM   3138  P    DC A 153      10.332  49.779  -5.648 
ATOM   3139  OP1  DC A 153      11.188  50.731  -6.392 
ATOM   3140  OP2  DC A 153       9.265  49.117  -6.431 
ATOM   3141  O5'  DC A 153      11.246  48.672  -4.942 
ATOM   3142  C5'  DC A 153      11.804  48.952  -3.644 
ATOM   3143  C4'  DC A 153      11.658  47.740  -2.745 
ATOM   3144  O4'  DC A 153      10.389  47.727  -2.032 
ATOM   3145  C3'  DC A 153      11.701  46.383  -3.446 
ATOM   3146  O3'  DC A 153      12.381  45.454  -2.611 
ATOM   3147  C2'  DC A 153      10.237  45.957  -3.554 
ATOM   3148  C1'  DC A 153       9.810  46.439  -2.172 
ATOM   3149  N1   DC A 153       8.335  46.575  -2.014 
ATOM   3150  C2   DC A 153       7.786  46.285  -0.768 
ATOM   3151  O2   DC A 153       8.538  45.930   0.148 
ATOM   3152  N3   DC A 153       6.443  46.402  -0.603 
ATOM   3153  C4   DC A 153       5.662  46.789  -1.619 
ATOM   3154  N4   DC A 153       4.359  46.889  -1.409 
ATOM   3155  C5   DC A 153       6.207  47.092  -2.910 
ATOM   3156  C6   DC A 153       7.551  46.969  -3.054 
ATOM   3157  P    DC A 154      13.375  44.392  -3.278 
ATOM   3158  OP1  DC A 154      14.701  45.016  -3.484 
ATOM   3159  OP2  DC A 154      12.740  43.806  -4.480 
ATOM   3160  O5'  DC A 154      13.474  43.285  -2.128 
ATOM   3161  C5'  DC A 154      13.330  43.690  -0.754 
ATOM   3162  C4'  DC A 154      12.437  42.713  -0.017 
ATOM   3163  O4'  DC A 154      11.027  43.065  -0.113 
ATOM   3164  C3'  DC A 154      12.489  41.265  -0.504 
ATOM   3165  O3'  DC A 154      12.376  40.396   0.617 
ATOM   3166  C2'  DC A 154      11.240  41.104  -1.372 
ATOM   3167  C1'  DC A 154      10.299  41.902  -0.476 
ATOM   3168  N1   DC A 154       9.046  42.334  -1.158 
ATOM   3169  C2   DC A 154       7.879  42.384  -0.400 
ATOM   3170  O2   DC A 154       7.930  42.071   0.794 
ATOM   3171  N3   DC A 154       6.728  42.775  -1.004 
ATOM   3172  C4   DC A 154       6.714  43.106  -2.301 
ATOM   3173  N4   DC A 154       5.566  43.481  -2.843 
ATOM   3174  C5   DC A 154       7.904  43.061  -3.098 
ATOM   3175  C6   DC A 154       9.045  42.668  -2.477 
ATOM   3176  P    DA A 155      13.263  39.065   0.659 
ATOM   3177  OP1  DA A 155      14.613  39.385   1.178 
ATOM   3178  OP2  DA A 155      13.216  38.395  -0.659 
ATOM   3179  O5'  DA A 155      12.467  38.189   1.736 
ATOM   3180  C5'  DA A 155      11.740  38.860   2.782 
ATOM   3181  C4'  DA A 155      10.381  38.216   2.964 
ATOM   3182  O4'  DA A 155       9.369  38.798   2.093 
ATOM   3183  C3'  DA A 155      10.308  36.719   2.664 
ATOM   3184  O3'  DA A 155       9.413  36.107   3.586 
ATOM   3185  C2'  DA A 155       9.696  36.634   1.266 
ATOM   3186  C1'  DA A 155       8.666  37.743   1.456 
ATOM   3187  N9   DA A 155       8.106  38.266   0.179 
ATOM   3188  C8   DA A 155       8.733  38.411  -1.026 
ATOM   3189  N7   DA A 155       7.973  38.897  -1.958 
ATOM   3190  C5   DA A 155       6.752  39.090  -1.327 
ATOM   3191  C6   DA A 155       5.519  39.586  -1.781 
ATOM   3192  N6   DA A 155       5.305  39.999  -3.038 
ATOM   3193  N1   DA A 155       4.510  39.643  -0.893 
ATOM   3194  C2   DA A 155       4.728  39.232   0.355 
ATOM   3195  N3   DA A 155       5.829  38.752   0.891 
ATOM   3196  C4   DA A 155       6.823  38.706  -0.019 
ATOM   3197  P    DA A 156       9.778  34.666   4.180 
ATOM   3198  OP1  DA A 156      10.693  34.822   5.333 
ATOM   3199  OP2  DA A 156      10.251  33.785   3.090 
ATOM   3200  O5'  DA A 156       8.347  34.165   4.692 
ATOM   3201  C5'  DA A 156       7.383  35.139   5.133 
ATOM   3202  C4'  DA A 156       6.013  34.801   4.577 
ATOM   3203  O4'  DA A 156       5.786  35.390   3.265 
ATOM   3204  C3'  DA A 156       5.728  33.314   4.368 
ATOM   3205  O3'  DA A 156       4.365  33.057   4.684 
ATOM   3206  C2'  DA A 156       5.932  33.088   2.871 
ATOM   3207  C1'  DA A 156       5.274  34.384   2.405 
ATOM   3208  N9   DA A 156       5.611  34.757   1.003 
ATOM   3209  C8   DA A 156       6.783  34.560   0.332 
ATOM   3210  N7   DA A 156       6.769  34.998  -0.889 
ATOM   3211  C5   DA A 156       5.493  35.525  -1.040 
ATOM   3212  C6   DA A 156       4.847  36.149  -2.120 
ATOM   3213  N6   DA A 156       5.429  36.356  -3.310 
ATOM   3214  N1   DA A 156       3.577  36.553  -1.933 
ATOM   3215  C2   DA A 156       3.005  36.345  -0.747 
ATOM   3216  N3   DA A 156       3.505  35.777   0.328 
ATOM   3217  C4   DA A 156       4.777  35.381   0.114 
ATOM   3218  P    DC A 157       3.989  31.708   5.458 
ATOM   3219  OP1  DC A 157       4.179  31.902   6.913 
ATOM   3220  OP2  DC A 157       4.716  30.570   4.854 
ATOM   3221  O5'  DC A 157       2.427  31.582   5.131 
ATOM   3222  C5'  DC A 157       1.660  32.782   4.919 
ATOM   3223  C4'  DC A 157       0.742  32.606   3.726 
ATOM   3224  O4'  DC A 157       1.386  32.975   2.472 
ATOM   3225  C3'  DC A 157       0.240  31.184   3.477 
ATOM   3226  O3'  DC A 157      -1.102  31.245   3.009 
ATOM   3227  C2'  DC A 157       1.123  30.653   2.347 
ATOM   3228  C1'  DC A 157       1.156  31.940   1.529 
ATOM   3229  N1   DC A 157       2.252  31.980   0.521 
ATOM   3230  C2   DC A 157       2.003  32.633  -0.684 
ATOM   3231  O2   DC A 157       0.893  33.148  -0.865 
ATOM   3232  N3   DC A 157       2.989  32.681  -1.615 
ATOM   3233  C4   DC A 157       4.178  32.111  -1.381 
ATOM   3234  N4   DC A 157       5.107  32.184  -2.321 
ATOM   3235  C5   DC A 157       4.454  31.434  -0.149 
ATOM   3236  C6   DC A 157       3.456  31.397   0.769 
ATOM   3237  P    DA A 158      -2.154  30.154   3.524 
ATOM   3238  OP1  DA A 158      -2.704  30.574   4.833 
ATOM   3239  OP2  DA A 158      -1.538  28.811   3.479 
ATOM   3240  O5'  DA A 158      -3.293  30.260   2.404 
ATOM   3241  C5'  DA A 158      -3.506  31.521   1.742 
ATOM   3242  C4'  DA A 158      -3.681  31.301   0.252 
ATOM   3243  O4'  DA A 158      -2.413  31.309  -0.464 
ATOM   3244  C3'  DA A 158      -4.325  29.975  -0.153 
ATOM   3245  O3'  DA A 158      -5.163  30.196  -1.281 
ATOM   3246  C2'  DA A 158      -3.154  29.092  -0.584 
ATOM   3247  C1'  DA A 158      -2.376  30.178  -1.321 
ATOM   3248  N9   DA A 158      -0.949  29.830  -1.566 
ATOM   3249  C8   DA A 158      -0.104  29.104  -0.776 
ATOM   3250  N7   DA A 158       1.090  28.970  -1.266 
ATOM   3251  C5   DA A 158       1.034  29.658  -2.470 
ATOM   3252  C6   DA A 158       1.991  29.890  -3.473 
ATOM   3253  N6   DA A 158       3.249  29.431  -3.416 
ATOM   3254  N1   DA A 158       1.605  30.613  -4.541 
ATOM   3255  C2   DA A 158       0.354  31.067  -4.591 
ATOM   3256  N3   DA A 158      -0.620  30.915  -3.722 
ATOM   3257  C4   DA A 158      -0.209  30.187  -2.663 
ATOM   3258  P    DC A 159      -6.567  29.431  -1.366 
ATOM   3259  OP1  DC A 159      -7.586  30.178  -0.595 
ATOM   3260  OP2  DC A 159      -6.381  28.012  -0.992 
ATOM   3261  O5'  DC A 159      -6.890  29.538  -2.929 
ATOM   3262  C5'  DC A 159      -6.400  30.672  -3.668 
ATOM   3263  C4'  DC A 159      -5.828  30.218  -4.996 
ATOM   3264  O4'  DC A 159      -4.421  29.860  -4.901 
ATOM   3265  C3'  DC A 159      -6.482  28.982  -5.614 
ATOM   3266  O3'  DC A 159      -6.527  29.143  -7.027 
ATOM   3267  C2'  DC A 159      -5.528  27.835  -5.286 
ATOM   3268  C1'  DC A 159      -4.234  28.604  -5.535 
ATOM   3269  N1   DC A 159      -3.030  27.960  -4.942 
ATOM   3270  C2   DC A 159      -1.825  28.075  -5.631 
ATOM   3271  O2   DC A 159      -1.805  28.701  -6.697 
ATOM   3272  N3   DC A 159      -0.715  27.494  -5.106 
ATOM   3273  C4   DC A 159      -0.779  26.824  -3.949 
ATOM   3274  N4   DC A 159       0.331  26.275  -3.478 
ATOM   3275  C5   DC A 159      -2.008  26.694  -3.225 
ATOM   3276  C6   DC A 159      -3.106  27.281  -3.765 
ATOM   3277  P    DA A 160      -7.825  28.648  -7.823 
ATOM   3278  OP1  DA A 160      -8.866  29.698  -7.777 
ATOM   3279  OP2  DA A 160      -8.228  27.312  -7.332 
ATOM   3280  O5'  DA A 160      -7.252  28.522  -9.312 
ATOM   3281  C5'  DA A 160      -6.180  29.392  -9.724 
ATOM   3282  C4'  DA A 160      -5.142  28.604 -10.497 
ATOM   3283  O4'  DA A 160      -4.131  28.016  -9.628 
ATOM   3284  C3'  DA A 160      -5.670  27.418 -11.303 
ATOM   3285  O3'  DA A 160      -4.935  27.322 -12.516 
ATOM   3286  C2'  DA A 160      -5.353  26.194 -10.444 
ATOM   3287  C1'  DA A 160      -3.971  26.653  -9.987 
ATOM   3288  N9   DA A 160      -3.458  25.918  -8.797 
ATOM   3289  C8   DA A 160      -4.163  25.427  -7.736 
ATOM   3290  N7   DA A 160      -3.428  24.829  -6.850 
ATOM   3291  C5   DA A 160      -2.141  24.929  -7.360 
ATOM   3292  C6   DA A 160      -0.896  24.487  -6.884 
ATOM   3293  N6   DA A 160      -0.738  23.823  -5.731 
ATOM   3294  N1   DA A 160       0.187  24.753  -7.639 
ATOM   3295  C2   DA A 160       0.024  25.414  -8.784 
ATOM   3296  N3   DA A 160      -1.081  25.873  -9.328 
ATOM   3297  C4   DA A 160      -2.150  25.594  -8.552 
ATOM   3298  P    DC A 161      -5.709  26.936 -13.864 
ATOM   3299  OP1  DC A 161      -6.316  28.151 -14.452 
ATOM   3300  OP2  DC A 161      -6.632  25.811 -13.601 
ATOM   3301  O5'  DC A 161      -4.502  26.436 -14.789 
ATOM   3302  C5'  DC A 161      -3.193  27.003 -14.595 
ATOM   3303  C4'  DC A 161      -2.144  25.908 -14.629 
ATOM   3304  O4'  DC A 161      -1.918  25.314 -13.319 
ATOM   3305  C3'  DC A 161      -2.461  24.712 -15.527 
ATOM   3306  O3'  DC A 161      -1.256  24.261 -16.134 
ATOM   3307  C2'  DC A 161      -2.956  23.630 -14.569 
ATOM   3308  C1'  DC A 161      -1.947  23.902 -13.457 
ATOM   3309  N1   DC A 161      -2.332  23.317 -12.142 
ATOM   3310  C2   DC A 161      -1.313  22.848 -11.317 
ATOM   3311  O2   DC A 161      -0.143  22.937 -11.705 
ATOM   3312  N3   DC A 161      -1.643  22.311 -10.115 
ATOM   3313  C4   DC A 161      -2.924  22.232  -9.730 
ATOM   3314  N4   DC A 161      -3.194  21.700  -8.548 
ATOM   3315  C5   DC A 161      -3.987  22.707 -10.564 
ATOM   3316  C6   DC A 161      -3.637  23.241 -11.762 
ATOM   3317  P    DA A 162      -1.288  23.783 -17.662 
ATOM   3318  OP1  DA A 162      -1.171  24.960 -18.551 
ATOM   3319  OP2  DA A 162      -2.465  22.915 -17.885 
ATOM   3320  O5'  DA A 162       0.048  22.909 -17.747 
ATOM   3321  C5'  DA A 162       1.161  23.250 -16.901 
ATOM   3322  C4'  DA A 162       1.758  21.993 -16.296 
ATOM   3323  O4'  DA A 162       1.113  21.619 -15.045 
ATOM   3324  C3'  DA A 162       1.659  20.732 -17.154 
ATOM   3325  O3'  DA A 162       2.843  19.962 -16.979 
ATOM   3326  C2'  DA A 162       0.482  19.954 -16.566 
ATOM   3327  C1'  DA A 162       0.800  20.235 -15.100 
ATOM   3328  N9   DA A 162      -0.343  19.983 -14.179 
ATOM   3329  C8   DA A 162      -1.676  20.166 -14.412 
ATOM   3330  N7   DA A 162      -2.433  19.853 -13.406 
ATOM   3331  C5   DA A 162      -1.537  19.430 -12.433 
ATOM   3332  C6   DA A 162      -1.715  18.962 -11.121 
ATOM   3333  N6   DA A 162      -2.916  18.836 -10.537 
ATOM   3334  N1   DA A 162      -0.611  18.625 -10.428 
ATOM   3335  C2   DA A 162       0.578  18.753 -11.014 
ATOM   3336  N3   DA A 162       0.866  19.176 -12.226 
ATOM   3337  C4   DA A 162      -0.255  19.505 -12.898 
ATOM   3338  P    DT A 163       3.485  19.227 -18.246 
ATOM   3339  OP1  DT A 163       4.341  20.178 -18.991 
ATOM   3340  OP2  DT A 163       2.418  18.565 -19.029 
ATOM   3341  O5'  DT A 163       4.399  18.120 -17.540 
ATOM   3342  C5'  DT A 163       4.957  18.399 -16.242 
ATOM   3343  C4'  DT A 163       4.811  17.188 -15.343 
ATOM   3344  O4'  DT A 163       3.542  17.175 -14.630 
ATOM   3345  C3'  DT A 163       4.854  15.830 -16.044 
ATOM   3346  O3'  DT A 163       5.534  14.901 -15.209 
ATOM   3347  C2'  DT A 163       3.390  15.404 -16.153 
ATOM   3348  C1'  DT A 163       2.963  15.887 -14.771 
ATOM   3349  N1   DT A 163       1.488  16.023 -14.612 
ATOM   3350  C2   DT A 163       0.962  15.733 -13.377 
ATOM   3351  O2   DT A 163       1.645  15.377 -12.431 
ATOM   3352  N3   DT A 163      -0.409  15.869 -13.268 
ATOM   3353  C4   DT A 163      -1.274  16.262 -14.269 
ATOM   3354  O4   DT A 163      -2.484  16.348 -14.052 
ATOM   3355  C5   DT A 163      -0.628  16.544 -15.529 
ATOM   3356  C7   DT A 163      -1.498  16.979 -16.672 
ATOM   3357  C6   DT A 163       0.703  16.420 -15.662 
ATOM   3358  P    DT A 164       6.528  13.839 -15.877 
ATOM   3359  OP1  DT A 164       7.854  14.463 -16.083 
ATOM   3360  OP2  DT A 164       5.893  13.253 -17.078 
ATOM   3361  O5'  DT A 164       6.627  12.732 -14.727 
ATOM   3362  C5'  DT A 164       6.483  13.138 -13.353 
ATOM   3363  C4'  DT A 164       5.590  12.160 -12.615 
ATOM   3364  O4'  DT A 164       4.180  12.512 -12.712 
ATOM   3365  C3'  DT A 164       5.642  10.712 -13.103 
ATOM   3366  O3'  DT A 164       5.529   9.844 -11.982 
ATOM   3367  C2'  DT A 164       4.394  10.551 -13.971 
ATOM   3368  C1'  DT A 164       3.452  11.349 -13.075 
ATOM   3369  N1   DT A 164       2.200  11.782 -13.756 
ATOM   3370  C2   DT A 164       1.057  11.826 -12.996 
ATOM   3371  O2   DT A 164       1.035  11.531 -11.813 
ATOM   3372  N3   DT A 164      -0.084  12.231 -13.662 
ATOM   3373  C4   DT A 164      -0.173  12.586 -14.993 
ATOM   3374  O4   DT A 164      -1.252  12.932 -15.478 
ATOM   3375  C5   DT A 164       1.078  12.508 -15.708 
ATOM   3376  C7   DT A 164       1.071  12.877 -17.162 
ATOM   3377  C6   DT A 164       2.203  12.117 -15.085 
ATOM   3378  P    DA A 165       6.416   8.513 -11.939 
ATOM   3379  OP1  DA A 165       7.766   8.833 -11.421 
ATOM   3380  OP2  DA A 165       6.369   7.843 -13.257 
ATOM   3381  O5'  DA A 165       5.620   7.636 -10.863 
ATOM   3382  C5'  DA A 165       4.893   8.308  -9.817 
ATOM   3383  C4'  DA A 165       3.534   7.663  -9.634 
ATOM   3384  O4'  DA A 165       2.522   8.246 -10.505 
ATOM   3385  C3'  DA A 165       3.461   6.166  -9.935 
ATOM   3386  O3'  DA A 165       2.566   5.555  -9.013 
ATOM   3387  C2'  DA A 165       2.849   6.081 -11.333 
ATOM   3388  C1'  DA A 165       1.819   7.191 -11.143 
ATOM   3389  N9   DA A 165       1.259   7.713 -12.420 
ATOM   3390  C8   DA A 165       1.886   7.859 -13.625 
ATOM   3391  N7   DA A 165       1.126   8.345 -14.556 
ATOM   3392  C5   DA A 165      -0.095   8.537 -13.925 
ATOM   3393  C6   DA A 165      -1.328   9.034 -14.379 
ATOM   3394  N6   DA A 165      -1.542   9.447 -15.637 
ATOM   3395  N1   DA A 165      -2.337   9.090 -13.491 
ATOM   3396  C2   DA A 165      -2.119   8.680 -12.244 
ATOM   3397  N3   DA A 165      -1.018   8.199 -11.708 
ATOM   3398  C4   DA A 165      -0.024   8.153 -12.618 
ATOM   3399  P    DT A 166       2.931   4.113  -8.418 
ATOM   3400  OP1  DT A 166       3.846   4.269  -7.266 
ATOM   3401  OP2  DT A 166       3.405   3.233  -9.509 
ATOM   3402  O5'  DT A 166       1.500   3.612  -7.907 
ATOM   3403  C5'  DT A 166       0.536   4.586  -7.466 
ATOM   3404  C4'  DT A 166      -0.834   4.249  -8.021 
ATOM   3405  O4'  DT A 166      -1.061   4.837  -9.334 
ATOM   3406  C3'  DT A 166      -1.119   2.762  -8.230 
ATOM   3407  O3'  DT A 166      -2.482   2.505  -7.914 
ATOM   3408  C2'  DT A 166      -0.915   2.535  -9.728 
ATOM   3409  C1'  DT A 166      -1.573   3.831 -10.194 
ATOM   3410  N1   DT A 166      -1.236   4.205 -11.596 
ATOM   3411  C2   DT A 166      -2.216   4.828 -12.329 
ATOM   3412  O2   DT A 166      -3.321   5.079 -11.881 
ATOM   3413  N3   DT A 166      -1.868   5.158 -13.624 
ATOM   3414  C4   DT A 166      -0.650   4.922 -14.231 
ATOM   3415  O4   DT A 166      -0.455   5.264 -15.398 
ATOM   3416  C5   DT A 166       0.313   4.263 -13.380 
ATOM   3417  C7   DT A 166       1.665   3.968 -13.963 
ATOM   3418  C6   DT A 166       0.000   3.930 -12.117 
ATOM   3419  P    DA A 167      -2.858   1.156  -7.141 
ATOM   3420  OP1  DA A 167      -2.668   1.349  -5.686 
ATOM   3421  OP2  DA A 167      -2.131   0.018  -7.745 
ATOM   3422  O5'  DA A 167      -4.420   1.030  -7.467 
ATOM   3423  C5'  DA A 167      -5.187   2.229  -7.679 
ATOM   3424  C4'  DA A 167      -6.104   2.053  -8.873 
ATOM   3425  O4'  DA A 167      -5.461   2.422 -10.126 
ATOM   3426  C3'  DA A 167      -6.607   0.631  -9.122 
ATOM   3427  O3'  DA A 167      -7.949   0.693  -9.590 
ATOM   3428  C2'  DA A 167      -5.724   0.100 -10.251 
ATOM   3429  C1'  DA A 167      -5.691   1.387 -11.070 
ATOM   3430  N9   DA A 167      -4.595   1.428 -12.078 
ATOM   3431  C8   DA A 167      -3.339   0.898 -11.987 
ATOM   3432  N7   DA A 167      -2.608   1.100 -13.040 
ATOM   3433  C5   DA A 167      -3.438   1.816 -13.892 
ATOM   3434  C6   DA A 167      -3.247   2.338 -15.181 
ATOM   3435  N6   DA A 167      -2.104   2.212 -15.869 
ATOM   3436  N1   DA A 167      -4.279   2.997 -15.741 
ATOM   3437  C2   DA A 167      -5.413   3.119 -15.052 
ATOM   3438  N3   DA A 167      -5.705   2.677 -13.849 
ATOM   3439  C4   DA A 167      -4.656   2.021 -13.311 
ATOM   3440  P    DG A 168      -9.001  -0.398  -9.075 
ATOM   3441  OP1  DG A 168      -9.551   0.021  -7.766 
ATOM   3442  OP2  DG A 168      -8.385  -1.742  -9.120 
ATOM   3443  O5'  DG A 168     -10.140  -0.292 -10.194 
ATOM   3444  C5'  DG A 168     -10.353   0.969 -10.857 
ATOM   3445  C4'  DG A 168     -10.528   0.749 -12.347 
ATOM   3446  O4'  DG A 168      -9.260   0.756 -13.063 
ATOM   3447  C3'  DG A 168     -11.172  -0.577 -12.752 
ATOM   3448  O3'  DG A 168     -12.010  -0.356 -13.880 
ATOM   3449  C2'  DG A 168     -10.001  -1.461 -13.183 
ATOM   3450  C1'  DG A 168      -9.222  -0.375 -13.920 
ATOM   3451  N9   DG A 168      -7.795  -0.723 -14.164 
ATOM   3452  C8   DG A 168      -6.929  -1.454 -13.380 
ATOM   3453  N7   DG A 168      -5.727  -1.580 -13.887 
ATOM   3454  C5   DG A 168      -5.802  -0.885 -15.094 
ATOM   3455  C6   DG A 168      -4.811  -0.670 -16.086 
ATOM   3456  O6   DG A 168      -3.646  -1.054 -16.107 
ATOM   3457  N1   DG A 168      -5.312   0.092 -17.152 
ATOM   3458  C2   DG A 168      -6.600   0.581 -17.245 
ATOM   3459  N2   DG A 168      -6.882   1.287 -18.343 
ATOM   3460  N3   DG A 168      -7.528   0.379 -16.312 
ATOM   3461  C4   DG A 168      -7.059  -0.358 -15.272 
ATOM   3462  P    DA A 169     -13.414  -1.121 -13.964 
ATOM   3463  OP1  DA A 169     -14.433  -0.375 -13.193 
ATOM   3464  OP2  DA A 169     -13.228  -2.541 -13.591 
ATOM   3465  O5'  DA A 169     -13.737  -1.015 -15.528 
ATOM   3466  C5'  DA A 169     -13.247   0.120 -16.266 
ATOM   3467  C4'  DA A 169     -12.675  -0.334 -17.595 
ATOM   3468  O4'  DA A 169     -11.267  -0.692 -17.500 
ATOM   3469  C3'  DA A 169     -13.329  -1.570 -18.212 
ATOM   3470  O3'  DA A 169     -13.374  -1.410 -19.625 
ATOM   3471  C2'  DA A 169     -12.374  -2.718 -17.885 
ATOM   3472  C1'  DA A 169     -11.081  -1.949 -18.134 
ATOM   3473  N9   DA A 169      -9.877  -2.592 -17.540 
ATOM   3474  C8   DA A 169      -9.781  -3.304 -16.379 
ATOM   3475  N7   DA A 169      -8.586  -3.743 -16.128 
ATOM   3476  C5   DA A 169      -7.832  -3.290 -17.203 
ATOM   3477  C6   DA A 169      -6.473  -3.427 -17.531 
ATOM   3478  N6   DA A 169      -5.592  -4.091 -16.770 
ATOM   3479  N1   DA A 169      -6.052  -2.853 -18.673 
ATOM   3480  C2   DA A 169      -6.932  -2.194 -19.424 
ATOM   3481  N3   DA A 169      -8.217  -2.001 -19.222 
ATOM   3482  C4   DA A 169      -8.614  -2.585 -18.073 
ATOM   3483  P    DT A 170     -14.672  -1.905 -20.422 
ATOM   3484  OP1  DT A 170     -15.713  -0.855 -20.375 
ATOM   3485  OP2  DT A 170     -15.075  -3.241 -19.931 
ATOM   3486  O5'  DT A 170     -14.099  -2.030 -21.911 
ATOM   3487  C5'  DT A 170     -13.027  -1.160 -22.323 
ATOM   3488  C4'  DT A 170     -11.989  -1.948 -23.096 
ATOM   3489  O4'  DT A 170     -10.978  -2.536 -22.227 
ATOM   3490  C3'  DT A 170     -12.517  -3.134 -23.902 
ATOM   3491  O3'  DT A 170     -11.782  -3.231 -25.115 
ATOM   3492  C2'  DT A 170     -12.199  -4.358 -23.043 
ATOM   3493  C1'  DT A 170     -10.818  -3.900 -22.586 
ATOM   3494  N1   DT A 170     -10.305  -4.635 -21.396 
ATOM   3495  C2   DT A 170      -8.951  -4.861 -21.336 
ATOM   3496  O2   DT A 170      -8.178  -4.490 -22.201 
ATOM   3497  N3   DT A 170      -8.514  -5.546 -20.219 
ATOM   3498  C4   DT A 170      -9.298  -6.010 -19.183 
ATOM   3499  O4   DT A 170      -8.791  -6.612 -18.233 
ATOM   3500  C5   DT A 170     -10.705  -5.725 -19.336 
ATOM   3501  C7   DT A 170     -11.631  -6.196 -18.253 
ATOM   3502  C6   DT A 170     -11.158  -5.061 -20.412 
ATOM   3503  P    DT A 171     -12.556  -3.616 -26.463 
ATOM   3504  OP1  DT A 171     -13.163  -2.401 -27.051 
ATOM   3505  OP2  DT A 171     -13.479  -4.742 -26.200 
ATOM   3506  O5'  DT A 171     -11.349  -4.116 -27.387 
ATOM   3507  C5'  DT A 171     -10.040  -3.550 -27.193 
ATOM   3508  C4'  DT A 171      -8.991  -4.644 -27.228 
ATOM   3509  O4'  DT A 171      -8.765  -5.238 -25.918 
ATOM   3510  C3'  DT A 171      -9.308  -5.840 -28.125 
ATOM   3511  O3'  DT A 171      -8.103  -6.292 -28.733 
ATOM   3512  C2'  DT A 171      -9.803  -6.923 -27.167 
ATOM   3513  C1'  DT A 171      -8.794  -6.651 -26.056 
ATOM   3514  N1   DT A 171      -9.179  -7.236 -24.741 
ATOM   3515  C2   DT A 171      -8.162  -7.693 -23.938 
ATOM   3516  O2   DT A 171      -6.988  -7.637 -24.258 
ATOM   3517  N3   DT A 171      -8.556  -8.230 -22.727 
ATOM   3518  C4   DT A 171      -9.852  -8.343 -22.266 
ATOM   3519  O4   DT A 171     -10.082  -8.843 -21.163 
ATOM   3520  C5   DT A 171     -10.850  -7.836 -23.178 
ATOM   3521  C7   DT A 171     -12.286  -7.921 -22.754 
ATOM   3522  C6   DT A 171     -10.494  -7.310 -24.362 
ATOM   3523  P    DA A 172      -8.135  -6.769 -30.260 
ATOM   3524  OP1  DA A 172      -8.018  -5.592 -31.150 
ATOM   3525  OP2  DA A 172      -9.312  -7.637 -30.484 
ATOM   3526  O5'  DA A 172      -6.799  -7.644 -30.346 
ATOM   3527  C5'  DA A 172      -5.685  -7.303 -29.499 
ATOM   3528  C4'  DA A 172      -5.089  -8.559 -28.895 
ATOM   3529  O4'  DA A 172      -5.734  -8.934 -27.644 
ATOM   3530  C3'  DA A 172      -5.188  -9.821 -29.752 
ATOM   3531  O3'  DA A 172      -4.004 -10.590 -29.577 
ATOM   3532  C2'  DA A 172      -6.364 -10.598 -29.164 
ATOM   3533  C1'  DA A 172      -6.047 -10.317 -27.699 
ATOM   3534  N9   DA A 172      -7.190 -10.570 -26.778 
ATOM   3535  C8   DA A 172      -8.523 -10.386 -27.011 
ATOM   3536  N7   DA A 172      -9.280 -10.700 -26.005 
ATOM   3537  C5   DA A 172      -8.384 -11.123 -25.032 
ATOM   3538  C6   DA A 172      -8.562 -11.591 -23.720 
ATOM   3539  N6   DA A 172      -9.763 -11.716 -23.136 
ATOM   3540  N1   DA A 172      -7.458 -11.927 -23.027 
ATOM   3541  C2   DA A 172      -6.269 -11.800 -23.613 
ATOM   3542  N3   DA A 172      -5.981 -11.377 -24.824 
ATOM   3543  C4   DA A 172      -7.102 -11.047 -25.496 
ATOM   3544  P    DC A 173      -3.362 -11.326 -30.845 
ATOM   3545  OP1  DC A 173      -2.506 -10.374 -31.590 
ATOM   3546  OP2  DC A 173      -4.429 -11.988 -31.628 
ATOM   3547  O5'  DC A 173      -2.448 -12.433 -30.139 
ATOM   3548  C5'  DC A 173      -1.890 -12.153 -28.841 
ATOM   3549  C4'  DC A 173      -2.035 -13.365 -27.942 
ATOM   3550  O4'  DC A 173      -3.305 -13.378 -27.229 
ATOM   3551  C3'  DC A 173      -1.993 -14.722 -28.643 
ATOM   3552  O3'  DC A 173      -1.313 -15.651 -27.808 
ATOM   3553  C2'  DC A 173      -3.457 -15.148 -28.751 
ATOM   3554  C1'  DC A 173      -3.884 -14.666 -27.369 
ATOM   3555  N1   DC A 173      -5.359 -14.530 -27.211 
ATOM   3556  C2   DC A 173      -5.908 -14.820 -25.965 
ATOM   3557  O2   DC A 173      -5.156 -15.175 -25.050 
ATOM   3558  N3   DC A 173      -7.251 -14.703 -25.800 
ATOM   3559  C4   DC A 173      -8.031 -14.316 -26.817 
ATOM   3560  N4   DC A 173      -9.335 -14.216 -26.607 
ATOM   3561  C5   DC A 173      -7.487 -14.013 -28.107 
ATOM   3562  C6   DC A 173      -6.143 -14.136 -28.251 
ATOM   3563  P    DT A 174      -0.319 -16.713 -28.476 
ATOM   3564  OP1  DT A 174       1.007 -16.089 -28.682 
ATOM   3565  OP2  DT A 174      -0.954 -17.299 -29.677 
ATOM   3566  O5'  DT A 174      -0.220 -17.820 -27.325 
ATOM   3567  C5'  DT A 174      -0.364 -17.415 -25.951 
ATOM   3568  C4'  DT A 174      -1.257 -18.392 -25.214 
ATOM   3569  O4'  DT A 174      -2.667 -18.040 -25.310 
ATOM   3570  C3'  DT A 174      -1.205 -19.840 -25.702 
ATOM   3571  O3'  DT A 174      -1.318 -20.709 -24.581 
ATOM   3572  C2'  DT A 174      -2.453 -20.001 -26.570 
ATOM   3573  C1'  DT A 174      -3.395 -19.203 -25.673 
ATOM   3574  N1   DT A 174      -4.647 -18.771 -26.355 
ATOM   3575  C2   DT A 174      -5.790 -18.727 -25.594 
ATOM   3576  O2   DT A 174      -5.812 -19.021 -24.412 
ATOM   3577  N3   DT A 174      -6.931 -18.322 -26.261 
ATOM   3578  C4   DT A 174      -7.020 -17.967 -27.591 
ATOM   3579  O4   DT A 174      -8.099 -17.621 -28.076 
ATOM   3580  C5   DT A 174      -5.769 -18.045 -28.306 
ATOM   3581  C7   DT A 174      -5.776 -17.676 -29.761 
ATOM   3582  C6   DT A 174      -4.644 -18.436 -27.684 
ATOM   3583  P    DC A 175      -0.431 -22.040 -24.538 
ATOM   3584  OP1  DC A 175       0.919 -21.720 -24.019 
ATOM   3585  OP2  DC A 175      -0.477 -22.710 -25.856 
ATOM   3586  O5'  DC A 175      -1.227 -22.916 -23.462 
ATOM   3587  C5'  DC A 175      -1.954 -22.245 -22.415 
ATOM   3588  C4'  DC A 175      -3.313 -22.889 -22.233 
ATOM   3589  O4'  DC A 175      -4.325 -22.307 -23.104 
ATOM   3590  C3'  DC A 175      -3.386 -24.386 -22.533 
ATOM   3591  O3'  DC A 175      -4.281 -24.998 -21.611 
ATOM   3592  C2'  DC A 175      -3.998 -24.471 -23.931 
ATOM   3593  C1'  DC A 175      -5.028 -23.362 -23.742 
ATOM   3594  N1   DC A 175      -5.587 -22.839 -25.019 
ATOM   3595  C2   DC A 175      -6.921 -22.436 -25.028 
ATOM   3596  O2   DC A 175      -7.578 -22.528 -23.984 
ATOM   3597  N3   DC A 175      -7.450 -21.958 -26.182 
ATOM   3598  C4   DC A 175      -6.705 -21.874 -27.291 
ATOM   3599  N4   DC A 175      -7.267 -21.400 -28.392 
ATOM   3600  C5   DC A 175      -5.332 -22.283 -27.304 
ATOM   3601  C6   DC A 175      -4.822 -22.759 -26.140 
ATOM   3602  P    DA A 176      -3.916 -26.439 -21.017 
ATOM   3603  OP1  DA A 176      -3.001 -26.283 -19.864 
ATOM   3604  OP2  DA A 176      -3.442 -27.320 -22.107 
ATOM   3605  O5'  DA A 176      -5.347 -26.940 -20.505 
ATOM   3606  C5'  DA A 176      -6.311 -25.966 -20.064 
ATOM   3607  C4'  DA A 176      -7.681 -26.304 -20.620 
ATOM   3608  O4'  DA A 176      -7.908 -25.715 -21.932 
ATOM   3609  C3'  DA A 176      -7.965 -27.791 -20.829 
ATOM   3610  O3'  DA A 176      -9.329 -28.048 -20.513 
ATOM   3611  C2'  DA A 176      -7.762 -28.017 -22.327 
ATOM   3612  C1'  DA A 176      -8.420 -26.721 -22.792 
ATOM   3613  N9   DA A 176      -8.083 -26.348 -24.194 
ATOM   3614  C8   DA A 176      -6.911 -26.545 -24.865 
ATOM   3615  N7   DA A 176      -6.925 -26.107 -26.086 
ATOM   3616  C5   DA A 176      -8.200 -25.580 -26.237 
ATOM   3617  C6   DA A 176      -8.847 -24.956 -27.317 
ATOM   3618  N6   DA A 176      -8.265 -24.750 -28.508 
ATOM   3619  N1   DA A 176     -10.117 -24.552 -27.130 
ATOM   3620  C2   DA A 176     -10.689 -24.761 -25.945 
ATOM   3621  N3   DA A 176     -10.189 -25.328 -24.870 
ATOM   3622  C4   DA A 176      -8.917 -25.724 -25.083 
ATOM   3623  P    DG A 177      -9.705 -29.397 -19.740 
ATOM   3624  OP1  DG A 177      -9.515 -29.203 -18.284 
ATOM   3625  OP2  DG A 177      -8.978 -30.535 -20.344 
ATOM   3626  O5'  DG A 177     -11.266 -29.523 -20.066 
ATOM   3627  C5'  DG A 177     -12.034 -28.324 -20.278 
ATOM   3628  C4'  DG A 177     -12.951 -28.500 -21.472 
ATOM   3629  O4'  DG A 177     -12.308 -28.130 -22.725 
ATOM   3630  C3'  DG A 177     -13.454 -29.921 -21.721 
ATOM   3631  O3'  DG A 177     -14.796 -29.860 -22.189 
ATOM   3632  C2'  DG A 177     -12.571 -30.452 -22.850 
ATOM   3633  C1'  DG A 177     -12.538 -29.165 -23.668 
ATOM   3634  N9   DG A 177     -11.442 -29.125 -24.676 
ATOM   3635  C8   DG A 177     -10.171 -29.653 -24.604 
ATOM   3636  N7   DG A 177      -9.443 -29.441 -25.673 
ATOM   3637  C5   DG A 177     -10.291 -28.723 -26.514 
ATOM   3638  C6   DG A 177     -10.064 -28.209 -27.818 
ATOM   3639  O6   DG A 177      -9.052 -28.282 -28.509 
ATOM   3640  N1   DG A 177     -11.196 -27.543 -28.309 
ATOM   3641  C2   DG A 177     -12.390 -27.393 -27.629 
ATOM   3642  N2   DG A 177     -13.350 -26.723 -28.271 
ATOM   3643  N3   DG A 177     -12.600 -27.875 -26.407 
ATOM   3644  C4   DG A 177     -11.513 -28.525 -25.916 
ATOM   3645  P    DA A 178     -15.848 -30.951 -21.673 
ATOM   3646  OP1  DA A 178     -16.398 -30.531 -20.364 
ATOM   3647  OP2  DA A 178     -15.231 -32.294 -21.718 
ATOM   3648  O5'  DA A 178     -16.987 -30.845 -22.793 
ATOM   3649  C5'  DA A 178     -17.200 -29.584 -23.456 
ATOM   3650  C4'  DA A 178     -17.375 -29.804 -24.945 
ATOM   3651  O4'  DA A 178     -16.107 -29.796 -25.661 
ATOM   3652  C3'  DA A 178     -18.019 -31.130 -25.351 
ATOM   3653  O3'  DA A 178     -18.857 -30.909 -26.478 
ATOM   3654  C2'  DA A 178     -16.848 -32.013 -25.781 
ATOM   3655  C1'  DA A 178     -16.069 -30.927 -26.518 
ATOM   3656  N9   DA A 178     -14.642 -31.275 -26.763 
ATOM   3657  C8   DA A 178     -13.798 -32.001 -25.973 
ATOM   3658  N7   DA A 178     -12.604 -32.135 -26.463 
ATOM   3659  C5   DA A 178     -12.659 -31.447 -27.667 
ATOM   3660  C6   DA A 178     -11.703 -31.215 -28.670 
ATOM   3661  N6   DA A 178     -10.445 -31.674 -28.613 
ATOM   3662  N1   DA A 178     -12.089 -30.492 -29.738 
ATOM   3663  C2   DA A 178     -13.340 -30.038 -29.788 
ATOM   3664  N3   DA A 178     -14.314 -30.190 -28.919 
ATOM   3665  C4   DA A 178     -13.903 -30.918 -27.861 
ATOM   3666  P    DA A 179     -20.261 -31.674 -26.563 
ATOM   3667  OP1  DA A 179     -21.280 -30.927 -25.792 
ATOM   3668  OP2  DA A 179     -20.075 -33.093 -26.190 
ATOM   3669  O5'  DA A 179     -20.584 -31.568 -28.126 
ATOM   3670  C5'  DA A 179     -20.094 -30.433 -28.865 
ATOM   3671  C4'  DA A 179     -19.522 -30.887 -30.194 
ATOM   3672  O4'  DA A 179     -18.114 -31.245 -30.099 
ATOM   3673  C3'  DA A 179     -20.176 -32.123 -30.811 
ATOM   3674  O3'  DA A 179     -20.221 -31.962 -32.224 
ATOM   3675  C2'  DA A 179     -19.221 -33.270 -30.484 
ATOM   3676  C1'  DA A 179     -17.928 -32.501 -30.733 
ATOM   3677  N9   DA A 179     -16.723 -33.145 -30.139 
ATOM   3678  C8   DA A 179     -16.628 -33.856 -28.977 
ATOM   3679  N7   DA A 179     -15.433 -34.296 -28.727 
ATOM   3680  C5   DA A 179     -14.679 -33.843 -29.801 
ATOM   3681  C6   DA A 179     -13.320 -33.979 -30.129 
ATOM   3682  N6   DA A 179     -12.439 -34.644 -29.369 
ATOM   3683  N1   DA A 179     -12.899 -33.406 -31.272 
ATOM   3684  C2   DA A 179     -13.779 -32.746 -32.023 
ATOM   3685  N3   DA A 179     -15.064 -32.554 -31.821 
ATOM   3686  C4   DA A 179     -15.461 -33.138 -30.671 
ATOM   3687  P    DG A 180     -21.518 -32.457 -33.021 
ATOM   3688  OP1  DG A 180     -22.560 -31.407 -32.974 
ATOM   3689  OP2  DG A 180     -21.922 -33.793 -32.530 
ATOM   3690  O5'  DG A 180     -20.946 -32.583 -34.510 
ATOM   3691  C5'  DG A 180     -19.874 -31.713 -34.921 
ATOM   3692  C4'  DG A 180     -18.836 -32.501 -35.694 
ATOM   3693  O4'  DG A 180     -17.825 -33.089 -34.826 
ATOM   3694  C3'  DG A 180     -19.364 -33.687 -36.500 
ATOM   3695  O3'  DG A 180     -18.629 -33.783 -37.714 
ATOM   3696  C2'  DG A 180     -19.046 -34.911 -35.641 
ATOM   3697  C1'  DG A 180     -17.664 -34.452 -35.185 
ATOM   3698  N9   DG A 180     -17.152 -35.187 -33.994 
ATOM   3699  C8   DG A 180     -17.846 -35.690 -32.916 
ATOM   3700  N7   DG A 180     -17.091 -36.291 -32.028 
ATOM   3701  C5   DG A 180     -15.806 -36.180 -32.557 
ATOM   3702  C6   DG A 180     -14.565 -36.641 -32.046 
ATOM   3703  O6   DG A 180     -14.341 -37.252 -31.005 
ATOM   3704  N1   DG A 180     -13.506 -36.315 -32.905 
ATOM   3705  C2   DG A 180     -13.630 -35.632 -34.099 
ATOM   3706  N2   DG A 180     -12.497 -35.418 -34.772 
ATOM   3707  N3   DG A 180     -14.795 -35.199 -34.577 
ATOM   3708  C4   DG A 180     -15.833 -35.508 -33.757 
ATOM   3709  P    DC A 181     -19.403 -34.169 -39.061 
ATOM   3710  OP1  DC A 181     -20.010 -32.954 -39.649 
ATOM   3711  OP2  DC A 181     -20.326 -35.294 -38.798 
ATOM   3712  O5'  DC A 181     -18.196 -34.669 -39.986 
ATOM   3713  C5'  DC A 181     -16.886 -34.102 -39.792 
ATOM   3714  C4'  DC A 181     -15.838 -35.197 -39.826 
ATOM   3715  O4'  DC A 181     -15.612 -35.791 -38.516 
ATOM   3716  C3'  DC A 181     -16.155 -36.393 -40.724 
ATOM   3717  O3'  DC A 181     -14.950 -36.844 -41.332 
ATOM   3718  C2'  DC A 181     -16.650 -37.476 -39.766 
ATOM   3719  C1'  DC A 181     -15.641 -37.203 -38.654 
ATOM   3720  N1   DC A 181     -16.026 -37.788 -37.340 
ATOM   3721  C2   DC A 181     -15.007 -38.257 -36.514 
ATOM   3722  O2   DC A 181     -13.836 -38.168 -36.902 
ATOM   3723  N3   DC A 181     -15.337 -38.795 -35.312 
ATOM   3724  C4   DC A 181     -16.618 -38.873 -34.927 
ATOM   3725  N4   DC A 181     -16.887 -39.405 -33.746 
ATOM   3726  C5   DC A 181     -17.680 -38.398 -35.761 
ATOM   3727  C6   DC A 181     -17.331 -37.864 -36.959 
ATOM   3728  P    DA A 182     -14.982 -37.322 -42.859 
ATOM   3729  OP1  DA A 182     -14.865 -36.145 -43.749 
ATOM   3730  OP2  DA A 182     -16.159 -38.190 -43.082 
ATOM   3731  O5'  DA A 182     -13.646 -38.197 -42.945 
ATOM   3732  C5'  DA A 182     -12.532 -37.855 -42.098 
ATOM   3733  C4'  DA A 182     -11.936 -39.112 -41.494 
ATOM   3734  O4'  DA A 182     -12.581 -39.486 -40.243 
ATOM   3735  C3'  DA A 182     -12.035 -40.373 -42.351 
ATOM   3736  O3'  DA A 182     -10.851 -41.143 -42.176 
ATOM   3737  C2'  DA A 182     -13.211 -41.151 -41.763 
ATOM   3738  C1'  DA A 182     -12.894 -40.870 -40.297 
ATOM   3739  N9   DA A 182     -14.037 -41.122 -39.377 
ATOM   3740  C8   DA A 182     -15.370 -40.939 -39.609 
ATOM   3741  N7   DA A 182     -16.127 -41.252 -38.604 
ATOM   3742  C5   DA A 182     -15.231 -41.675 -37.631 
ATOM   3743  C6   DA A 182     -15.409 -42.143 -36.319 
ATOM   3744  N6   DA A 182     -16.609 -42.269 -35.734 
ATOM   3745  N1   DA A 182     -14.305 -42.480 -35.625 
ATOM   3746  C2   DA A 182     -13.115 -42.352 -36.212 
ATOM   3747  N3   DA A 182     -12.828 -41.929 -37.423 
ATOM   3748  C4   DA A 182     -13.949 -41.600 -38.095 
ATOM   3749  P    DG A 183     -10.209 -41.878 -43.444 
ATOM   3750  OP1  DG A 183      -9.353 -40.927 -44.188 
ATOM   3751  OP2  DG A 183     -11.276 -42.540 -44.227 
ATOM   3752  O5'  DG A 183      -9.295 -42.985 -42.738 
ATOM   3753  C5'  DG A 183      -8.737 -42.706 -41.440 
ATOM   3754  C4'  DG A 183      -8.882 -43.917 -40.540 
ATOM   3755  O4'  DG A 183     -10.151 -43.930 -39.827 
ATOM   3756  C3'  DG A 183      -8.840 -45.275 -41.242 
ATOM   3757  O3'  DG A 183      -8.160 -46.204 -40.406 
ATOM   3758  C2'  DG A 183     -10.304 -45.701 -41.350 
ATOM   3759  C1'  DG A 183     -10.731 -45.219 -39.968 
ATOM   3760  N9   DG A 183     -12.206 -45.082 -39.810 
ATOM   3761  C8   DG A 183     -13.150 -44.701 -40.738 
ATOM   3762  N7   DG A 183     -14.377 -44.683 -40.276 
ATOM   3763  C5   DG A 183     -14.236 -45.082 -38.947 
ATOM   3764  C6   DG A 183     -15.216 -45.251 -37.935 
ATOM   3765  O6   DG A 183     -16.430 -45.083 -38.004 
ATOM   3766  N1   DG A 183     -14.639 -45.669 -36.728 
ATOM   3767  C2   DG A 183     -13.290 -45.892 -36.526 
ATOM   3768  N2   DG A 183     -12.939 -46.287 -35.299 
ATOM   3769  N3   DG A 183     -12.371 -45.732 -37.475 
ATOM   3770  C4   DG A 183     -12.915 -45.328 -38.653 
ATOM   3771  P    DA A 184      -7.166 -47.266 -41.074 
ATOM   3772  OP1  DA A 184      -5.840 -46.642 -41.280 
ATOM   3773  OP2  DA A 184      -7.801 -47.852 -42.276 
ATOM   3774  O5'  DA A 184      -7.067 -48.373 -39.924 
ATOM   3775  C5'  DA A 184      -7.211 -47.967 -38.550 
ATOM   3776  C4'  DA A 184      -8.104 -48.945 -37.813 
ATOM   3777  O4'  DA A 184      -9.514 -48.593 -37.909 
ATOM   3778  C3'  DA A 184      -8.051 -50.393 -38.300 
ATOM   3779  O3'  DA A 184      -8.165 -51.261 -37.179 
ATOM   3780  C2'  DA A 184      -9.300 -50.554 -39.168 
ATOM   3781  C1'  DA A 184     -10.242 -49.756 -38.272 
ATOM   3782  N9   DA A 184     -11.494 -49.323 -38.954 
ATOM   3783  C8   DA A 184     -11.667 -48.957 -40.258 
ATOM   3784  N7   DA A 184     -12.887 -48.631 -40.554 
ATOM   3785  C5   DA A 184     -13.575 -48.790 -39.359 
ATOM   3786  C6   DA A 184     -14.922 -48.599 -39.010 
ATOM   3787  N6   DA A 184     -15.860 -48.186 -39.873 
ATOM   3788  N1   DA A 184     -15.272 -48.851 -37.733 
ATOM   3789  C2   DA A 184     -14.335 -49.260 -36.880 
ATOM   3790  N3   DA A 184     -13.055 -49.472 -37.090 
ATOM   3791  C4   DA A 184     -12.731 -49.214 -38.374 
ATOM   3792  P    DA A 185      -7.278 -52.592 -37.137 
ATOM   3793  OP1  DA A 185      -5.928 -52.273 -36.618 
ATOM   3794  OP2  DA A 185      -7.324 -53.263 -38.455 
ATOM   3795  O5'  DA A 185      -8.074 -53.469 -36.060 
ATOM   3796  C5'  DA A 185      -8.800 -52.797 -35.014 
ATOM   3797  C4'  DA A 185     -10.160 -53.442 -34.832 
ATOM   3798  O4'  DA A 185     -11.172 -52.859 -35.703 
ATOM   3799  C3'  DA A 185     -10.233 -54.939 -35.132 
ATOM   3800  O3'  DA A 185     -11.127 -55.550 -34.210 
ATOM   3801  C2'  DA A 185     -10.845 -55.024 -36.530 
ATOM   3802  C1'  DA A 185     -11.875 -53.914 -36.340 
ATOM   3803  N9   DA A 185     -12.434 -53.392 -37.617 
ATOM   3804  C8   DA A 185     -11.807 -53.246 -38.822 
ATOM   3805  N7   DA A 185     -12.568 -52.760 -39.754 
ATOM   3806  C5   DA A 185     -13.789 -52.568 -39.123 
ATOM   3807  C6   DA A 185     -15.022 -52.071 -39.577 
ATOM   3808  N6   DA A 185     -15.236 -51.658 -40.834 
ATOM   3809  N1   DA A 185     -16.031 -52.015 -38.688 
ATOM   3810  C2   DA A 185     -15.813 -52.425 -37.441 
ATOM   3811  N3   DA A 185     -14.712 -52.906 -36.905 
ATOM   3812  C4   DA A 185     -13.718 -52.952 -37.815 
ATOM   3813  P    DC A 186     -10.763 -56.992 -33.616 
ATOM   3814  OP1  DC A 186      -9.848 -56.836 -32.463 
ATOM   3815  OP2  DC A 186     -10.289 -57.872 -34.706 
ATOM   3816  O5'  DC A 186     -12.194 -57.493 -33.104 
ATOM   3817  C5'  DC A 186     -13.158 -56.519 -32.663 
ATOM   3818  C4'  DC A 186     -14.528 -56.856 -33.219 
ATOM   3819  O4'  DC A 186     -14.755 -56.268 -34.531 
ATOM   3820  C3'  DC A 186     -14.812 -58.343 -33.428 
ATOM   3821  O3'  DC A 186     -16.175 -58.600 -33.112 
ATOM   3822  C2'  DC A 186     -14.609 -58.570 -34.925 
ATOM   3823  C1'  DC A 186     -15.267 -57.274 -35.391 
ATOM   3824  N1   DC A 186     -14.930 -56.900 -36.793 
ATOM   3825  C2   DC A 186     -15.913 -56.268 -37.550 
ATOM   3826  O2   DC A 186     -17.012 -56.044 -37.032 
ATOM   3827  N3   DC A 186     -15.625 -55.920 -38.831 
ATOM   3828  C4   DC A 186     -14.420 -56.180 -39.355 
ATOM   3829  N4   DC A 186     -14.190 -55.821 -40.608 
ATOM   3830  C5   DC A 186     -13.397 -56.831 -38.593 
ATOM   3831  C6   DC A 186     -13.703 -57.171 -37.315 
ATOM   3832  P    DA A 187     -16.552 -59.949 -32.338 
ATOM   3833  OP1  DA A 187     -16.362 -59.756 -30.883 
ATOM   3834  OP2  DA A 187     -15.825 -61.087 -32.942 
ATOM   3835  O5'  DA A 187     -18.113 -60.076 -32.665 
ATOM   3836  C5'  DA A 187     -18.881 -58.876 -32.877 
ATOM   3837  C4'  DA A 187     -19.798 -59.052 -34.070 
ATOM   3838  O4'  DA A 187     -19.155 -58.683 -35.324 
ATOM   3839  C3'  DA A 187     -20.301 -60.474 -34.319 
ATOM   3840  O3'  DA A 187     -21.643 -60.412 -34.787 
ATOM   3841  C2'  DA A 187     -19.418 -61.005 -35.449 
ATOM   3842  C1'  DA A 187     -19.385 -59.718 -36.267 
ATOM   3843  N9   DA A 187     -18.289 -59.677 -37.275 
ATOM   3844  C8   DA A 187     -17.033 -60.207 -37.184 
ATOM   3845  N7   DA A 187     -16.302 -60.005 -38.237 
ATOM   3846  C5   DA A 187     -17.132 -59.289 -39.089 
ATOM   3847  C6   DA A 187     -16.941 -58.767 -40.379 
ATOM   3848  N6   DA A 187     -15.798 -58.893 -41.067 
ATOM   3849  N1   DA A 187     -17.973 -58.108 -40.938 
ATOM   3850  C2   DA A 187     -19.107 -57.986 -40.250 
ATOM   3851  N3   DA A 187     -19.399 -58.428 -39.046 
ATOM   3852  C4   DA A 187     -18.350 -59.084 -38.508 
ATOM   3853  P    DG A 188     -22.695 -61.503 -34.272 
ATOM   3854  OP1  DG A 188     -23.244 -61.084 -32.963 
ATOM   3855  OP2  DG A 188     -22.078 -62.847 -34.317 
ATOM   3856  O5'  DG A 188     -23.834 -61.397 -35.392 
ATOM   3857  C5'  DG A 188     -24.047 -60.136 -36.054 
ATOM   3858  C4'  DG A 188     -24.222 -60.356 -37.544 
ATOM   3859  O4'  DG A 188     -22.954 -60.349 -38.260 
ATOM   3860  C3'  DG A 188     -24.866 -61.682 -37.949 
ATOM   3861  O3'  DG A 188     -25.704 -61.461 -39.077 
ATOM   3862  C2'  DG A 188     -23.695 -62.566 -38.380 
ATOM   3863  C1'  DG A 188     -22.916 -61.480 -39.117 
ATOM   3864  N9   DG A 188     -21.489 -61.828 -39.362 
ATOM   3865  C8   DG A 188     -20.623 -62.559 -38.577 
ATOM   3866  N7   DG A 188     -19.421 -62.685 -39.085 
ATOM   3867  C5   DG A 188     -19.496 -61.990 -40.291 
ATOM   3868  C6   DG A 188     -18.505 -61.775 -41.284 
ATOM   3869  O6   DG A 188     -17.339 -62.159 -41.304 
ATOM   3870  N1   DG A 188     -19.005 -61.013 -42.350 
ATOM   3871  C2   DG A 188     -20.294 -60.524 -42.442 
ATOM   3872  N2   DG A 188     -20.576 -59.818 -43.540 
ATOM   3873  N3   DG A 188     -21.222 -60.726 -41.509 
ATOM   3874  C4   DG A 188     -20.753 -61.463 -40.470 
ATOM   3875  P    DA A 189     -27.108 -62.226 -39.162 
ATOM   3876  OP1  DA A 189     -28.127 -61.480 -38.391 
ATOM   3877  OP2  DA A 189     -26.922 -63.646 -38.788 
ATOM   3878  O5'  DA A 189     -27.431 -62.120 -40.725 
ATOM   3879  C5'  DA A 189     -26.941 -60.985 -41.464 
ATOM   3880  C4'  DA A 189     -26.369 -61.439 -42.792 
ATOM   3881  O4'  DA A 189     -24.961 -61.797 -42.697 
ATOM   3882  C3'  DA A 189     -27.023 -62.675 -43.410 
ATOM   3883  O3'  DA A 189     -27.068 -62.515 -44.822 
ATOM   3884  C2'  DA A 189     -26.068 -63.823 -43.082 
ATOM   3885  C1'  DA A 189     -24.775 -63.054 -43.331 
ATOM   3886  N9   DA A 189     -23.570 -63.697 -42.738 
ATOM   3887  C8   DA A 189     -23.475 -64.409 -41.576 
ATOM   3888  N7   DA A 189     -22.280 -64.848 -41.326 
ATOM   3889  C5   DA A 189     -21.526 -64.395 -42.400 
ATOM   3890  C6   DA A 189     -20.167 -64.532 -42.728 
ATOM   3891  N6   DA A 189     -19.286 -65.196 -41.967 
ATOM   3892  N1   DA A 189     -19.745 -63.958 -43.871 
ATOM   3893  C2   DA A 189     -20.626 -63.299 -44.622 
ATOM   3894  N3   DA A 189     -21.911 -63.106 -44.419 
ATOM   3895  C4   DA A 189     -22.308 -63.690 -43.270 
ATOM   3896  P    DG A 190     -28.365 -63.010 -45.619 
ATOM   3897  OP1  DG A 190     -29.407 -61.960 -45.573 
ATOM   3898  OP2  DG A 190     -28.768 -64.346 -45.128 
ATOM   3899  O5'  DG A 190     -27.792 -63.135 -47.108 
ATOM   3900  C5'  DG A 190     -26.721 -62.265 -47.520 
ATOM   3901  C4'  DG A 190     -25.682 -63.053 -48.293 
ATOM   3902  O4'  DG A 190     -24.672 -63.641 -47.424 
ATOM   3903  C3'  DG A 190     -26.211 -64.239 -49.099 
ATOM   3904  O3'  DG A 190     -25.476 -64.336 -50.312 
ATOM   3905  C2'  DG A 190     -25.893 -65.464 -48.240 
ATOM   3906  C1'  DG A 190     -24.511 -65.005 -47.783 
ATOM   3907  N9   DG A 190     -23.999 -65.740 -46.593 
ATOM   3908  C8   DG A 190     -24.693 -66.242 -45.514 
ATOM   3909  N7   DG A 190     -23.938 -66.844 -44.627 
ATOM   3910  C5   DG A 190     -22.653 -66.732 -45.156 
ATOM   3911  C6   DG A 190     -21.412 -67.194 -44.645 
ATOM   3912  O6   DG A 190     -21.187 -67.805 -43.604 
ATOM   3913  N1   DG A 190     -20.353 -66.867 -45.503 
ATOM   3914  C2   DG A 190     -20.477 -66.185 -46.697 
ATOM   3915  N2   DG A 190     -19.344 -65.971 -47.371 
ATOM   3916  N3   DG A 190     -21.642 -65.752 -47.176 
ATOM   3917  C4   DG A 190     -22.680 -66.061 -46.355 
ATOM   3918  P    DT A 191     -26.250 -64.721 -51.660 
ATOM   3919  OP1  DT A 191     -26.857 -63.506 -52.248 
ATOM   3920  OP2  DT A 191     -27.173 -65.847 -51.397 
ATOM   3921  O5'  DT A 191     -25.043 -65.221 -52.585 
ATOM   3922  C5'  DT A 191     -23.733 -64.655 -52.391 
ATOM   3923  C4'  DT A 191     -22.685 -65.749 -52.425 
ATOM   3924  O4'  DT A 191     -22.459 -66.343 -51.115 
ATOM   3925  C3'  DT A 191     -23.002 -66.945 -53.322 
ATOM   3926  O3'  DT A 191     -21.797 -67.397 -53.930 
ATOM   3927  C2'  DT A 191     -23.497 -68.028 -52.364 
ATOM   3928  C1'  DT A 191     -22.488 -67.756 -51.253 
ATOM   3929  N1   DT A 191     -22.873 -68.341 -49.938 
ATOM   3930  C2   DT A 191     -21.856 -68.798 -49.135 
ATOM   3931  O2   DT A 191     -20.681 -68.742 -49.456 
ATOM   3932  N3   DT A 191     -22.250 -69.335 -47.925 
ATOM   3933  C4   DT A 191     -23.546 -69.448 -47.464 
ATOM   3934  O4   DT A 191     -23.776 -69.948 -46.360 
ATOM   3935  C5   DT A 191     -24.543 -68.941 -48.376 
ATOM   3936  C7   DT A 191     -25.980 -69.026 -47.951 
ATOM   3937  C6   DT A 191     -24.188 -68.415 -49.559 
ATOM   3938  P    DG A 192     -21.829 -67.874 -55.458 
ATOM   3939  OP1  DG A 192     -21.712 -66.697 -56.347 
ATOM   3940  OP2  DG A 192     -23.006 -68.742 -55.681 
ATOM   3941  O5'  DG A 192     -20.493 -68.749 -55.543 
ATOM   3942  C5'  DG A 192     -19.379 -68.408 -54.697 
ATOM   3943  C4'  DG A 192     -18.783 -69.664 -54.092 
ATOM   3944  O4'  DG A 192     -19.428 -70.039 -52.841 
ATOM   3945  C3'  DG A 192     -18.882 -70.926 -54.950 
ATOM   3946  O3'  DG A 192     -17.698 -71.695 -54.774 
ATOM   3947  C2'  DG A 192     -20.058 -71.703 -54.362 
ATOM   3948  C1'  DG A 192     -19.740 -71.422 -52.896 
ATOM   3949  N9   DG A 192     -20.884 -71.675 -51.975 
ATOM   3950  C8   DG A 192     -22.233 -71.496 -52.192 
ATOM   3951  N7   DG A 192     -22.985 -71.816 -51.168 
ATOM   3952  C5   DG A 192     -22.071 -72.238 -50.204 
ATOM   3953  C6   DG A 192     -22.287 -72.707 -48.883 
ATOM   3954  O6   DG A 192     -23.348 -72.849 -48.280 
ATOM   3955  N1   DG A 192     -21.078 -73.029 -48.249 
ATOM   3956  C2   DG A 192     -19.825 -72.912 -48.819 
ATOM   3957  N2   DG A 192     -18.796 -73.271 -48.048 
ATOM   3958  N3   DG A 192     -19.623 -72.471 -50.059 
ATOM   3959  C4   DG A 192     -20.786 -72.155 -50.687 
ATOM   3960  P    DA A 193     -17.056 -72.431 -56.042 
ATOM   3961  OP1  DA A 193     -16.200 -71.480 -56.787 
ATOM   3962  OP2  DA A 193     -18.123 -73.093 -56.825 
ATOM   3963  O5'  DA A 193     -16.142 -73.538 -55.336 
ATOM   3964  C5'  DA A 193     -15.584 -73.258 -54.038 
ATOM   3965  C4'  DA A 193     -15.729 -74.470 -53.139 
ATOM   3966  O4'  DA A 193     -16.998 -74.483 -52.426 
ATOM   3967  C3'  DA A 193     -15.687 -75.827 -53.840 
ATOM   3968  O3'  DA A 193     -15.007 -76.756 -53.005 
ATOM   3969  C2'  DA A 193     -17.151 -76.253 -53.949 
ATOM   3970  C1'  DA A 193     -17.578 -75.771 -52.566 
ATOM   3971  N9   DA A 193     -19.053 -75.635 -52.408 
ATOM   3972  C8   DA A 193     -19.975 -75.255 -53.341 
ATOM   3973  N7   DA A 193     -21.192 -75.233 -52.897 
ATOM   3974  C5   DA A 193     -21.073 -75.628 -51.572 
ATOM   3975  C6   DA A 193     -22.017 -75.806 -50.547 
ATOM   3976  N6   DA A 193     -23.332 -75.598 -50.708 
ATOM   3977  N1   DA A 193     -21.559 -76.207 -49.346 
ATOM   3978  C2   DA A 193     -20.251 -76.411 -49.192 
ATOM   3979  N3   DA A 193     -19.281 -76.278 -50.071 
ATOM   3980  C4   DA A 193     -19.766 -75.876 -51.264 
ATOM   3981  P    DT A 194     -14.013 -77.818 -53.673 
ATOM   3982  OP1  DT A 194     -12.686 -77.194 -53.879 
ATOM   3983  OP2  DT A 194     -14.647 -78.405 -54.874 
ATOM   3984  O5'  DT A 194     -13.914 -78.926 -52.523 
ATOM   3985  C5'  DT A 194     -14.058 -78.520 -51.149 
ATOM   3986  C4'  DT A 194     -14.951 -79.498 -50.411 
ATOM   3987  O4'  DT A 194     -16.361 -79.145 -50.508 
ATOM   3988  C3'  DT A 194     -14.898 -80.945 -50.899 
ATOM   3989  O3'  DT A 194     -15.012 -81.814 -49.778 
ATOM   3990  C2'  DT A 194     -16.147 -81.106 -51.767 
ATOM   3991  C1'  DT A 194     -17.089 -80.308 -50.871 
ATOM   3992  N1   DT A 194     -18.341 -79.876 -51.552 
ATOM   3993  C2   DT A 194     -19.484 -79.832 -50.792 
ATOM   3994  O2   DT A 194     -19.506 -80.126 -49.609 
ATOM   3995  N3   DT A 194     -20.625 -79.427 -51.458 
ATOM   3996  C4   DT A 194     -20.714 -79.072 -52.788 
ATOM   3997  O4   DT A 194     -21.793 -78.726 -53.274 
ATOM   3998  C5   DT A 194     -19.462 -79.150 -53.504 
ATOM   3999  C7   DT A 194     -19.470 -78.781 -54.958 
ATOM   4000  C6   DT A 194     -18.338 -79.541 -52.881 
ATOM   4001  P    DG A 195     -14.125 -83.145 -49.735 
ATOM   4002  OP1  DG A 195     -12.775 -82.825 -49.217 
ATOM   4003  OP2  DG A 195     -14.171 -83.815 -51.053 
ATOM   4004  O5'  DG A 195     -14.921 -84.021 -48.659 
ATOM   4005  C5'  DG A 195     -15.647 -83.350 -47.613 
ATOM   4006  C4'  DG A 195     -17.007 -83.994 -47.430 
ATOM   4007  O4'  DG A 195     -18.019 -83.412 -48.301 
ATOM   4008  C3'  DG A 195     -17.080 -85.491 -47.731 
ATOM   4009  O3'  DG A 195     -17.974 -86.103 -46.808 
ATOM   4010  C2'  DG A 195     -17.692 -85.576 -49.129 
ATOM   4011  C1'  DG A 195     -18.722 -84.467 -48.939 
ATOM   4012  N9   DG A 195     -19.281 -83.944 -50.216 
ATOM   4013  C8   DG A 195     -18.665 -83.791 -51.439 
ATOM   4014  N7   DG A 195     -19.444 -83.298 -52.371 
ATOM   4015  C5   DG A 195     -20.663 -83.112 -51.721 
ATOM   4016  C6   DG A 195     -21.894 -82.606 -52.212 
ATOM   4017  O6   DG A 195     -22.167 -82.210 -53.343 
ATOM   4018  N1   DG A 195     -22.877 -82.588 -51.212 
ATOM   4019  C2   DG A 195     -22.693 -83.005 -49.909 
ATOM   4020  N2   DG A 195     -23.756 -82.907 -49.107 
ATOM   4021  N3   DG A 195     -21.537 -83.479 -49.448 
ATOM   4022  C4   DG A 195     -20.575 -83.503 -50.405 
ATOM   4023  P    DA A 196     -17.610 -87.544 -46.214 
ATOM   4024  OP1  DA A 196     -16.695 -87.388 -45.062 
ATOM   4025  OP2  DA A 196     -17.136 -88.425 -47.304 
ATOM   4026  O5'  DA A 196     -19.041 -88.045 -45.702 
ATOM   4027  C5'  DA A 196     -20.004 -87.071 -45.262 
ATOM   4028  C4'  DA A 196     -21.375 -87.409 -45.817 
ATOM   4029  O4'  DA A 196     -21.602 -86.820 -47.130 
ATOM   4030  C3'  DA A 196     -21.659 -88.896 -46.026 
ATOM   4031  O3'  DA A 196     -23.022 -89.153 -45.710 
ATOM   4032  C2'  DA A 196     -21.456 -89.122 -47.524 
ATOM   4033  C1'  DA A 196     -22.114 -87.826 -47.990 
ATOM   4034  N9   DA A 196     -21.777 -87.453 -49.392 
ATOM   4035  C8   DA A 196     -20.605 -87.650 -50.063 
ATOM   4036  N7   DA A 196     -20.619 -87.212 -51.283 
ATOM   4037  C5   DA A 196     -21.894 -86.685 -51.434 
ATOM   4038  C6   DA A 196     -22.540 -86.062 -52.515 
ATOM   4039  N6   DA A 196     -21.959 -85.855 -53.705 
ATOM   4040  N1   DA A 196     -23.811 -85.657 -52.327 
ATOM   4041  C2   DA A 196     -24.383 -85.866 -51.142 
ATOM   4042  N3   DA A 196     -23.883 -86.433 -50.067 
ATOM   4043  C4   DA A 196     -22.611 -86.829 -50.281 
ATOM   4044  P    DA A 197     -23.399 -90.502 -44.937 
ATOM   4045  OP1  DA A 197     -23.208 -90.308 -43.481 
ATOM   4046  OP2  DA A 197     -22.672 -91.640 -45.541 
ATOM   4047  O5'  DA A 197     -24.960 -90.628 -45.263 
ATOM   4048  C5'  DA A 197     -25.728 -89.429 -45.475 
ATOM   4049  C4'  DA A 197     -26.645 -89.605 -46.669 
ATOM   4050  O4'  DA A 197     -26.002 -89.235 -47.922 
ATOM   4051  C3'  DA A 197     -27.148 -91.026 -46.918 
ATOM   4052  O3'  DA A 197     -28.490 -90.965 -47.386 
ATOM   4053  C2'  DA A 197     -26.265 -91.557 -48.047 
ATOM   4054  C1'  DA A 197     -26.232 -90.270 -48.866 
ATOM   4055  N9   DA A 197     -25.136 -90.230 -49.874 
ATOM   4056  C8   DA A 197     -23.880 -90.759 -49.783 
ATOM   4057  N7   DA A 197     -23.149 -90.558 -50.836 
ATOM   4058  C5   DA A 197     -23.979 -89.842 -51.688 
ATOM   4059  C6   DA A 197     -23.787 -89.319 -52.977 
ATOM   4060  N6   DA A 197     -22.644 -89.445 -53.665 
ATOM   4061  N1   DA A 197     -24.820 -88.661 -53.537 
ATOM   4062  C2   DA A 197     -25.954 -88.538 -52.848 
ATOM   4063  N3   DA A 197     -26.246 -88.981 -51.645 
ATOM   4064  C4   DA A 197     -25.197 -89.637 -51.107 
ATOM   4065  P    DC A 198     -29.542 -92.056 -46.871 
ATOM   4066  OP1  DC A 198     -30.091 -91.636 -45.562 
ATOM   4067  OP2  DC A 198     -28.925 -93.399 -46.916 
ATOM   4068  O5'  DC A 198     -30.681 -91.950 -47.990 
ATOM   4069  C5'  DC A 198     -30.894 -90.689 -48.653 
ATOM   4070  C4'  DC A 198     -31.069 -90.909 -50.143 
ATOM   4071  O4'  DC A 198     -29.800 -90.901 -50.859 
ATOM   4072  C3'  DC A 198     -31.713 -92.235 -50.548 
ATOM   4073  O3'  DC A 198     -32.551 -92.014 -51.676 
ATOM   4074  C2'  DC A 198     -30.541 -93.118 -50.979 
ATOM   4075  C1'  DC A 198     -29.763 -92.032 -51.716 
ATOM   4076  N1   DC A 198     -28.336 -92.380 -51.960 
ATOM   4077  C2   DC A 198     -27.750 -91.925 -53.139 
ATOM   4078  O2   DC A 198     -28.432 -91.257 -53.925 
ATOM   4079  N3   DC A 198     -26.450 -92.232 -53.382 
ATOM   4080  C4   DC A 198     -25.745 -92.959 -52.504 
ATOM   4081  N4   DC A 198     -24.480 -93.232 -52.787 
ATOM   4082  C5   DC A 198     -26.329 -93.437 -51.287 
ATOM   4083  C6   DC A 198     -27.630 -93.120 -51.063 
ATOM   4084  P    DA A 199     -33.955 -92.779 -51.760 
ATOM   4085  OP1  DA A 199     -34.974 -92.032 -50.989 
ATOM   4086  OP2  DA A 199     -33.769 -94.198 -51.387 
ATOM   4087  O5'  DA A 199     -34.278 -92.673 -53.324 
ATOM   4088  C5'  DA A 199     -33.787 -91.538 -54.062 
ATOM   4089  C4'  DA A 199     -33.216 -91.992 -55.391 
ATOM   4090  O4'  DA A 199     -31.808 -92.350 -55.296 
ATOM   4091  C3'  DA A 199     -33.870 -93.228 -56.008 
ATOM   4092  O3'  DA A 199     -33.915 -93.067 -57.421 
ATOM   4093  C2'  DA A 199     -32.915 -94.376 -55.681 
ATOM   4094  C1'  DA A 199     -31.622 -93.606 -55.930 
ATOM   4095  N9   DA A 199     -30.417 -94.250 -55.336 
ATOM   4096  C8   DA A 199     -30.321 -94.961 -54.175 
ATOM   4097  N7   DA A 199     -29.127 -95.401 -53.924 
ATOM   4098  C5   DA A 199     -28.373 -94.948 -54.999 
ATOM   4099  C6   DA A 199     -27.014 -95.084 -55.327 
ATOM   4100  N6   DA A 199     -26.133 -95.749 -54.566 
ATOM   4101  N1   DA A 199     -26.592 -94.511 -56.469 
ATOM   4102  C2   DA A 199     -27.472 -93.851 -57.220 
ATOM   4103  N3   DA A 199     -28.758 -93.659 -57.018 
ATOM   4104  C4   DA A 199     -29.155 -94.243 -55.868 
ATOM   4105  P    DA A 200     -35.212 -93.562 -58.218 
ATOM   4106  OP1  DA A 200     -36.254 -92.512 -58.171 
ATOM   4107  OP2  DA A 200     -35.615 -94.898 -57.727 
ATOM   4108  O5'  DA A 200     -34.639 -93.688 -59.707 
ATOM   4109  C5'  DA A 200     -33.568 -92.818 -60.119 
ATOM   4110  C4'  DA A 200     -32.529 -93.606 -60.892 
ATOM   4111  O4'  DA A 200     -31.519 -94.194 -60.023 
ATOM   4112  C3'  DA A 200     -33.058 -94.792 -61.698 
ATOM   4113  O3'  DA A 200     -32.323 -94.888 -62.911 
ATOM   4114  C2'  DA A 200     -32.740 -96.016 -60.839 
ATOM   4115  C1'  DA A 200     -31.358 -95.557 -60.382 
ATOM   4116  N9   DA A 200     -30.846 -96.292 -59.192 
ATOM   4117  C8   DA A 200     -31.550 -96.783 -58.131 
ATOM   4118  N7   DA A 200     -30.815 -97.381 -57.245 
ATOM   4119  C5   DA A 200     -29.528 -97.281 -57.754 
ATOM   4120  C6   DA A 200     -28.284 -97.723 -57.278 
ATOM   4121  N6   DA A 200     -28.125 -98.387 -56.125 
ATOM   4122  N1   DA A 200     -27.201 -97.457 -58.034 
ATOM   4123  C2   DA A 200     -27.364 -96.796 -59.179 
ATOM   4124  N3   DA A 200     -28.469 -96.337 -59.723 
ATOM   4125  C4   DA A 200     -29.537 -96.616 -58.947 
ATOM   4126  P    DC A 201     -33.097 -95.274 -64.259 
ATOM   4127  OP1  DC A 201     -33.704 -94.059 -64.847 
ATOM   4128  OP2  DC A 201     -34.020 -96.399 -63.996 
ATOM   4129  O5'  DC A 201     -31.890 -95.774 -65.183 
ATOM   4130  C5'  DC A 201     -30.580 -95.207 -64.989 
ATOM   4131  C4'  DC A 201     -29.532 -96.302 -65.024 
ATOM   4132  O4'  DC A 201     -29.306 -96.896 -63.714 
ATOM   4133  C3'  DC A 201     -29.848 -97.498 -65.921 
ATOM   4134  O3'  DC A 201     -28.644 -97.949 -66.529 
ATOM   4135  C2'  DC A 201     -30.344 -98.581 -64.963 
ATOM   4136  C1'  DC A 201     -29.335 -98.308 -63.852 
ATOM   4137  N1   DC A 201     -29.719 -98.894 -62.537 
ATOM   4138  C2   DC A 201     -28.701 -99.362 -61.711 
ATOM   4139  O2   DC A 201     -27.530 -99.273 -62.100 
ATOM   4140  N3   DC A 201     -29.030 -99.900 -60.509 
ATOM   4141  C4   DC A 201     -30.311 -99.978 -60.125 
ATOM   4142  N4   DC A 201     -30.581-100.511 -58.943 
ATOM   4143  C5   DC A 201     -31.374 -99.503 -60.959 
ATOM   4144  C6   DC A 201     -31.024 -98.969 -62.157 
ATOM   4145  P    DT A 202     -28.676 -98.427 -68.056 
ATOM   4146  OP1  DT A 202     -28.559 -97.250 -68.946 
ATOM   4147  OP2  DT A 202     -29.853 -99.295 -68.279 
ATOM   4148  O5'  DT A 202     -27.340 -99.302 -68.142 
ATOM   4149  C5'  DT A 202     -26.226 -98.960 -67.295 
ATOM   4150  C4'  DT A 202     -25.630-100.217 -66.691 
ATOM   4151  O4'  DT A 202     -26.275-100.592 -65.440 
ATOM   4152  C3'  DT A 202     -25.728-101.478 -67.548 
ATOM   4153  O3'  DT A 202     -24.545-102.248 -67.373 
ATOM   4154  C2'  DT A 202     -26.905-102.256 -66.960 
ATOM   4155  C1'  DT A 202     -26.587-101.975 -65.495 
ATOM   4156  N1   DT A 202     -27.731-102.227 -64.574 
ATOM   4157  C2   DT A 202     -27.431-102.709 -63.322 
ATOM   4158  O2   DT A 202     -26.292-102.929 -62.952 
ATOM   4159  N3   DT A 202     -28.518-102.932 -62.497 
ATOM   4160  C4   DT A 202     -29.843-102.717 -62.814 
ATOM   4161  O4   DT A 202     -30.730-102.954 -61.990 
ATOM   4162  C5   DT A 202     -30.056-102.212 -64.149 
ATOM   4163  C7   DT A 202     -31.472-101.951 -64.574 
ATOM   4164  C6   DT A 202     -29.020-101.987 -64.972 
ATOM   4165  P    DT A 203     -23.902-102.984 -68.641 
ATOM   4166  OP1  DT A 203     -23.047-102.032 -69.386 
ATOM   4167  OP2  DT A 203     -24.970-103.646 -69.424 
ATOM   4168  O5'  DT A 203     -22.989-104.090 -67.935 
ATOM   4169  C5'  DT A 203     -22.431-103.811 -66.637 
ATOM   4170  C4'  DT A 203     -22.576-105.023 -65.738 
ATOM   4171  O4'  DT A 203     -23.845-105.035 -65.025 
ATOM   4172  C3'  DT A 203     -22.534-106.380 -66.439 
ATOM   4173  O3'  DT A 203     -21.854-107.309 -65.604 
ATOM   4174  C2'  DT A 203     -23.998-106.806 -66.547 
ATOM   4175  C1'  DT A 203     -24.425-106.324 -65.165 
ATOM   4176  N1   DT A 203     -25.900-106.187 -65.007 
ATOM   4177  C2   DT A 203     -26.426-106.477 -63.772 
ATOM   4178  O2   DT A 203     -25.743-106.833 -62.826 
ATOM   4179  N3   DT A 203     -27.796-106.341 -63.663 
ATOM   4180  C4   DT A 203     -28.662-105.948 -64.663 
ATOM   4181  O4   DT A 203     -29.872-105.862 -64.447 
ATOM   4182  C5   DT A 203     -28.015-105.666 -65.924 
ATOM   4183  C7   DT A 203     -28.885-105.231 -67.066 
ATOM   4184  C6   DT A 203     -26.685-105.791 -66.057 
ATOM   4185  P    DC A 204     -20.859-108.371 -66.272 
ATOM   4186  OP1  DC A 204     -19.533-107.747 -66.478 
ATOM   4187  OP2  DC A 204     -21.494-108.957 -67.473 
ATOM   4188  O5'  DC A 204     -20.761-109.478 -65.121 
ATOM   4189  C5'  DC A 204     -20.905-109.072 -63.747 
ATOM   4190  C4'  DC A 204     -21.798-110.050 -63.010 
ATOM   4191  O4'  DC A 204     -23.208-109.698 -63.106 
ATOM   4192  C3'  DC A 204     -21.745-111.498 -63.498 
ATOM   4193  O3'  DC A 204     -21.859-112.366 -62.377 
ATOM   4194  C2'  DC A 204     -22.994-111.659 -64.366 
ATOM   4195  C1'  DC A 204     -23.936-110.861 -63.469 
ATOM   4196  N1   DC A 204     -25.188-110.428 -64.151 
ATOM   4197  C2   DC A 204     -26.355-110.378 -63.394 
ATOM   4198  O2   DC A 204     -26.305-110.691 -62.199 
ATOM   4199  N3   DC A 204     -27.507-109.987 -63.997 
ATOM   4200  C4   DC A 204     -27.520-109.656 -65.294 
ATOM   4201  N4   DC A 204     -28.668-109.281 -65.837 
ATOM   4202  C5   DC A 204     -26.330-109.701 -66.091 
ATOM   4203  C6   DC A 204     -25.190-110.095 -65.470 
ATOM   4204  P    DA A 205     -20.972-113.698 -62.334 
ATOM   4205  OP1  DA A 205     -19.622-113.378 -61.815 
ATOM   4206  OP2  DA A 205     -21.018-114.368 -63.652 
ATOM   4207  O5'  DA A 205     -21.768-114.574 -61.258 
ATOM   4208  C5'  DA A 205     -22.494-113.902 -60.211 
ATOM   4209  C4'  DA A 205     -23.854-114.547 -60.029 
ATOM   4210  O4'  DA A 205     -24.866-113.964 -60.900 
ATOM   4211  C3'  DA A 205     -23.927-116.044 -60.329 
ATOM   4212  O3'  DA A 205     -24.821-116.655 -59.407 
ATOM   4213  C2'  DA A 205     -24.538-116.129 -61.727 
ATOM   4214  C1'  DA A 205     -25.569-115.019 -61.538 
ATOM   4215  N9   DA A 205     -26.128-114.497 -62.814 
ATOM   4216  C8   DA A 205     -25.501-114.351 -64.020 
ATOM   4217  N7   DA A 205     -26.262-113.865 -64.951 
ATOM   4218  C5   DA A 205     -27.483-113.673 -64.320 
ATOM   4219  C6   DA A 205     -28.716-113.176 -64.774 
ATOM   4220  N6   DA A 205     -28.930-112.763 -66.032 
ATOM   4221  N1   DA A 205     -29.725-113.120 -63.886 
ATOM   4222  C2   DA A 205     -29.507-113.531 -62.638 
ATOM   4223  N3   DA A 205     -28.406-114.011 -62.102 
ATOM   4224  C4   DA A 205     -27.411-114.057 -63.012 
ATOM   4225  P    DT A 206     -24.456-118.097 -58.813 
ATOM   4226  OP1  DT A 206     -23.541-117.941 -57.660 
ATOM   4227  OP2  DT A 206     -23.983-118.977 -59.903 
ATOM   4228  O5'  DT A 206     -25.888-118.598 -58.301 
ATOM   4229  C5'  DT A 206     -26.851-117.624 -57.860 
ATOM   4230  C4'  DT A 206     -28.222-117.961 -58.416 
ATOM   4231  O4'  DT A 206     -28.448-117.373 -59.728 
ATOM   4232  C3'  DT A 206     -28.506-119.448 -58.625 
ATOM   4233  O3'  DT A 206     -29.869-119.705 -58.309 
ATOM   4234  C2'  DT A 206     -28.303-119.675 -60.123 
ATOM   4235  C1'  DT A 206     -28.961-118.379 -60.588 
ATOM   4236  N1   DT A 206     -28.624-118.006 -61.990 
ATOM   4237  C2   DT A 206     -29.604-117.382 -62.724 
ATOM   4238  O2   DT A 206     -30.709-117.131 -62.276 
ATOM   4239  N3   DT A 206     -29.255-117.052 -64.019 
ATOM   4240  C4   DT A 206     -28.038-117.288 -64.625 
ATOM   4241  O4   DT A 206     -27.842-116.946 -65.793 
ATOM   4242  C5   DT A 206     -27.075-117.947 -63.775 
ATOM   4243  C7   DT A 206     -25.723-118.242 -64.357 
ATOM   4244  C6   DT A 206     -27.387-118.280 -62.512 
ATOM   4245  P    DC A 207     -30.246-121.054 -57.536 
ATOM   4246  OP1  DC A 207     -30.055-120.861 -56.080 
ATOM   4247  OP2  DC A 207     -29.518-122.192 -58.140 
ATOM   4248  O5'  DC A 207     -31.807-121.181 -57.862 
ATOM   4249  C5'  DC A 207     -32.575-119.981 -58.074 
ATOM   4250  C4'  DC A 207     -33.492-120.157 -59.268 
ATOM   4251  O4'  DC A 207     -32.848-119.788 -60.521 
ATOM   4252  C3'  DC A 207     -33.995-121.579 -59.517 
ATOM   4253  O3'  DC A 207     -35.337-121.517 -59.985 
ATOM   4254  C2'  DC A 207     -33.111-122.110 -60.646 
ATOM   4255  C1'  DC A 207     -33.079-120.823 -61.464 
ATOM   4256  N1   DC A 207     -31.983-120.782 -62.472 
ATOM   4257  C2   DC A 207     -32.231-120.129 -63.677 
ATOM   4258  O2   DC A 207     -33.341-119.615 -63.858 
ATOM   4259  N3   DC A 207     -31.246-120.082 -64.609 
ATOM   4260  C4   DC A 207     -30.057-120.652 -64.374 
ATOM   4261  N4   DC A 207     -29.127-120.578 -65.315 
ATOM   4262  C5   DC A 207     -29.780-121.329 -63.142 
ATOM   4263  C6   DC A 207     -30.779-121.365 -62.224 
ATOM   4264  P    DA A 208     -36.389-122.608 -59.469 
ATOM   4265  OP1  DA A 208     -36.938-122.189 -58.160 
ATOM   4266  OP2  DA A 208     -35.772-123.952 -59.514 
ATOM   4267  O5'  DA A 208     -37.528-122.502 -60.589 
ATOM   4268  C5'  DA A 208     -37.741-121.241 -61.252 
ATOM   4269  C4'  DA A 208     -37.916-121.462 -62.741 
ATOM   4270  O4'  DA A 208     -36.647-121.454 -63.457 
ATOM   4271  C3'  DA A 208     -38.560-122.787 -63.147 
ATOM   4272  O3'  DA A 208     -39.398-122.566 -64.274 
ATOM   4273  C2'  DA A 208     -37.388-123.671 -63.577 
ATOM   4274  C1'  DA A 208     -36.610-122.585 -64.314 
ATOM   4275  N9   DA A 208     -35.183-122.933 -64.559 
ATOM   4276  C8   DA A 208     -34.339-123.659 -63.769 
ATOM   4277  N7   DA A 208     -33.145-123.793 -64.259 
ATOM   4278  C5   DA A 208     -33.200-123.105 -65.463 
ATOM   4279  C6   DA A 208     -32.244-122.873 -66.466 
ATOM   4280  N6   DA A 208     -30.986-123.331 -66.409 
ATOM   4281  N1   DA A 208     -32.630-122.149 -67.534 
ATOM   4282  C2   DA A 208     -33.881-121.695 -67.584 
ATOM   4283  N3   DA A 208     -34.855-121.848 -66.715 
ATOM   4284  C4   DA A 208     -34.443-122.575 -65.657 
ATOM   4285  P    DA A 209     -40.802-123.331 -64.359 
ATOM   4286  OP1  DA A 209     -41.821-122.585 -63.588 
ATOM   4287  OP2  DA A 209     -40.616-124.751 -63.986 
ATOM   4288  O5'  DA A 209     -41.125-123.225 -65.922 
ATOM   4289  C5'  DA A 209     -40.634-122.090 -66.661 
ATOM   4290  C4'  DA A 209     -40.063-122.544 -67.990 
ATOM   4291  O4'  DA A 209     -38.655-122.902 -67.895 
ATOM   4292  C3'  DA A 209     -40.717-123.780 -68.607 
ATOM   4293  O3'  DA A 209     -40.762-123.620 -70.020 
ATOM   4294  C2'  DA A 209     -39.762-124.928 -68.279 
ATOM   4295  C1'  DA A 209     -38.468-124.159 -68.529 
ATOM   4296  N9   DA A 209     -37.264-124.803 -67.935 
ATOM   4297  C8   DA A 209     -37.168-125.514 -66.773 
ATOM   4298  N7   DA A 209     -35.974-125.953 -66.523 
ATOM   4299  C5   DA A 209     -35.220-125.500 -67.597 
ATOM   4300  C6   DA A 209     -33.861-125.637 -67.925 
ATOM   4301  N6   DA A 209     -32.980-126.301 -67.165 
ATOM   4302  N1   DA A 209     -33.439-125.063 -69.068 
ATOM   4303  C2   DA A 209     -34.319-124.404 -69.819 
ATOM   4304  N3   DA A 209     -35.605-124.212 -69.617 
ATOM   4305  C4   DA A 209     -36.002-124.795 -68.467 
ATOM   4306  P    DG A 210     -42.059-124.115 -70.817 
ATOM   4307  OP1  DG A 210     -43.100-123.065 -70.770 
ATOM   4308  OP2  DG A 210     -42.462-125.451 -70.326 
ATOM   4309  O5'  DG A 210     -41.486-124.240 -72.306 
ATOM   4310  C5'  DG A 210     -40.415-123.370 -72.717 
ATOM   4311  C4'  DG A 210     -39.376-124.158 -73.490 
ATOM   4312  O4'  DG A 210     -38.366-124.746 -72.622 
ATOM   4313  C3'  DG A 210     -39.905-125.345 -74.296 
ATOM   4314  O3'  DG A 210     -39.170-125.441 -75.510 
ATOM   4315  C2'  DG A 210     -39.587-126.569 -73.437 
ATOM   4316  C1'  DG A 210     -38.205-126.110 -72.981 
ATOM   4317  N9   DG A 210     -37.693-126.845 -71.790 
ATOM   4318  C8   DG A 210     -38.387-127.347 -70.711 
ATOM   4319  N7   DG A 210     -37.632-127.949 -69.824 
ATOM   4320  C5   DG A 210     -36.347-127.837 -70.353 
ATOM   4321  C6   DG A 210     -35.106-128.299 -69.842 
ATOM   4322  O6   DG A 210     -34.881-128.910 -68.801 
ATOM   4323  N1   DG A 210     -34.047-127.972 -70.701 
ATOM   4324  C2   DG A 210     -34.171-127.290 -71.895 
ATOM   4325  N2   DG A 210     -33.037-127.076 -72.568 
ATOM   4326  N3   DG A 210     -35.335-126.857 -72.373 
ATOM   4327  C4   DG A 210     -36.373-127.166 -71.553 
ATOM   4328  P    DA A 211     -39.944-125.826 -76.857 
ATOM   4329  OP1  DA A 211     -40.551-124.611 -77.445 
ATOM   4330  OP2  DA A 211     -40.867-126.952 -76.594 
ATOM   4331  O5'  DA A 211     -38.737-126.326 -77.782 
ATOM   4332  C5'  DA A 211     -37.427-125.760 -77.588 
ATOM   4333  C4'  DA A 211     -36.379-126.854 -77.622 
ATOM   4334  O4'  DA A 211     -36.153-127.448 -76.312 
ATOM   4335  C3'  DA A 211     -36.695-128.050 -78.520 
ATOM   4336  O3'  DA A 211     -35.491-128.502 -79.128 
ATOM   4337  C2'  DA A 211     -37.191-129.133 -77.562 
ATOM   4338  C1'  DA A 211     -36.182-128.861 -76.450 
ATOM   4339  N9   DA A 211     -36.566-129.446 -75.136 
ATOM   4340  C8   DA A 211     -37.817-129.595 -74.607 
ATOM   4341  N7   DA A 211     -37.827-130.146 -73.432 
ATOM   4342  C5   DA A 211     -36.486-130.379 -73.160 
ATOM   4343  C6   DA A 211     -35.829-130.948 -72.057 
ATOM   4344  N6   DA A 211     -36.466-131.407 -70.971 
ATOM   4345  N1   DA A 211     -34.486-131.030 -72.112 
ATOM   4346  C2   DA A 211     -33.857-130.572 -73.193 
ATOM   4347  N3   DA A 211     -34.362-130.024 -74.278 
ATOM   4348  C4   DA A 211     -35.706-129.955 -74.198 
ATOM   4349  P    DA A 212     -35.523-128.979 -80.655 
ATOM   4350  OP1  DA A 212     -35.406-127.802 -81.545 
ATOM   4351  OP2  DA A 212     -36.700-129.847 -80.878 
ATOM   4352  O5'  DA A 212     -34.187-129.854 -80.741 
ATOM   4353  C5'  DA A 212     -33.073-129.513 -79.894 
ATOM   4354  C4'  DA A 212     -32.477-130.769 -79.290 
ATOM   4355  O4'  DA A 212     -33.122-131.144 -78.039 
ATOM   4356  C3'  DA A 212     -32.575-132.031 -80.147 
ATOM   4357  O3'  DA A 212     -31.392-132.800 -79.972 
ATOM   4358  C2'  DA A 212     -33.752-132.808 -79.559 
ATOM   4359  C1'  DA A 212     -33.434-132.527 -78.093 
ATOM   4360  N9   DA A 212     -34.578-132.780 -77.173 
ATOM   4361  C8   DA A 212     -35.910-132.596 -77.405 
ATOM   4362  N7   DA A 212     -36.667-132.910 -76.400 
ATOM   4363  C5   DA A 212     -35.772-133.333 -75.427 
ATOM   4364  C6   DA A 212     -35.949-133.801 -74.115 
ATOM   4365  N6   DA A 212     -37.150-133.926 -73.530 
ATOM   4366  N1   DA A 212     -34.846-134.137 -73.421 
ATOM   4367  C2   DA A 212     -33.656-134.010 -74.008 
ATOM   4368  N3   DA A 212     -33.368-133.587 -75.219 
ATOM   4369  C4   DA A 212     -34.490-133.258 -75.891 
ATOM   4370  P    DA A 213     -30.749-133.536 -81.240 
ATOM   4371  OP1  DA A 213     -29.894-132.585 -81.984 
ATOM   4372  OP2  DA A 213     -31.816-134.198 -82.023 
ATOM   4373  O5'  DA A 213     -29.836-134.643 -80.534 
ATOM   4374  C5'  DA A 213     -29.277-134.363 -79.235 
ATOM   4375  C4'  DA A 213     -29.423-135.575 -78.336 
ATOM   4376  O4'  DA A 213     -30.692-135.588 -77.623 
ATOM   4377  C3'  DA A 213     -29.381-136.933 -79.038 
ATOM   4378  O3'  DA A 213     -28.700-137.861 -78.202 
ATOM   4379  C2'  DA A 213     -30.845-137.358 -79.146 
ATOM   4380  C1'  DA A 213     -31.271-136.876 -77.764 
ATOM   4381  N9   DA A 213     -32.747-136.740 -77.606 
ATOM   4382  C8   DA A 213     -33.669-136.360 -78.538 
ATOM   4383  N7   DA A 213     -34.886-136.338 -78.094 
ATOM   4384  C5   DA A 213     -34.767-136.733 -76.769 
ATOM   4385  C6   DA A 213     -35.711-136.911 -75.744 
ATOM   4386  N6   DA A 213     -37.025-136.703 -75.905 
ATOM   4387  N1   DA A 213     -35.253-137.312 -74.544 
ATOM   4388  C2   DA A 213     -33.945-137.516 -74.389 
ATOM   4389  N3   DA A 213     -32.975-137.383 -75.268 
ATOM   4390  C4   DA A 213     -33.460-136.981 -76.461 
ATOM   4391  P    DT A 214     -27.706-138.923 -78.870 
ATOM   4392  OP1  DT A 214     -26.380-138.299 -79.076 
ATOM   4393  OP2  DT A 214     -28.341-139.510 -80.072 
ATOM   4394  O5'  DT A 214     -27.608-140.031 -77.720 
ATOM   4395  C5'  DT A 214     -27.752-139.625 -76.346 
ATOM   4396  C4'  DT A 214     -28.645-140.603 -75.608 
ATOM   4397  O4'  DT A 214     -30.055-140.250 -75.705 
ATOM   4398  C3'  DT A 214     -28.592-142.050 -76.096 
ATOM   4399  O3'  DT A 214     -28.706-142.919 -74.975 
ATOM   4400  C2'  DT A 214     -29.841-142.211 -76.964 
ATOM   4401  C1'  DT A 214     -30.783-141.413 -76.068 
ATOM   4402  N1   DT A 214     -32.035-140.981 -76.750 
ATOM   4403  C2   DT A 214     -33.178-140.937 -75.989 
ATOM   4404  O2   DT A 214     -33.199-141.231 -74.807 
ATOM   4405  N3   DT A 214     -34.319-140.532 -76.655 
ATOM   4406  C4   DT A 214     -34.407-140.177 -77.986 
ATOM   4407  O4   DT A 214     -35.487-139.831 -78.471 
ATOM   4408  C5   DT A 214     -33.156-140.255 -78.701 
ATOM   4409  C7   DT A 214     -33.163-139.886 -80.155 
ATOM   4410  C6   DT A 214     -32.032-140.646 -78.078 
ATOM   4411  P    DA A 215     -27.819-144.250 -74.933 
ATOM   4412  OP1  DA A 215     -26.469-143.930 -74.414 
ATOM   4413  OP2  DA A 215     -27.865-144.920 -76.251 
ATOM   4414  O5'  DA A 215     -28.614-145.126 -73.856 
ATOM   4415  C5'  DA A 215     -29.341-144.455 -72.810 
ATOM   4416  C4'  DA A 215     -30.701-145.099 -72.628 
ATOM   4417  O4'  DA A 215     -31.713-144.517 -73.498 
ATOM   4418  C3'  DA A 215     -30.774-146.596 -72.928 
ATOM   4419  O3'  DA A 215     -31.668-147.208 -72.006 
ATOM   4420  C2'  DA A 215     -31.385-146.681 -74.326 
ATOM   4421  C1'  DA A 215     -32.416-145.572 -74.136 
ATOM   4422  N9   DA A 215     -32.975-145.049 -75.413 
ATOM   4423  C8   DA A 215     -32.348-144.904 -76.618 
ATOM   4424  N7   DA A 215     -33.109-144.418 -77.549 
ATOM   4425  C5   DA A 215     -34.330-144.225 -76.919 
ATOM   4426  C6   DA A 215     -35.563-143.729 -77.373 
ATOM   4427  N6   DA A 215     -35.777-143.316 -78.630 
ATOM   4428  N1   DA A 215     -36.572-143.672 -76.484 
ATOM   4429  C2   DA A 215     -36.354-144.083 -75.237 
ATOM   4430  N3   DA A 215     -35.252-144.563 -74.701 
ATOM   4431  C4   DA A 215     -34.258-144.609 -75.611 
ATOM   4432  P    DT A 216     -31.303-148.649 -71.412 
ATOM   4433  OP1  DT A 216     -30.388-148.493 -70.259 
ATOM   4434  OP2  DT A 216     -30.830-149.530 -72.502 
ATOM   4435  O5'  DT A 216     -32.735-149.150 -70.900 
ATOM   4436  C5'  DT A 216     -33.698-148.176 -70.459 
ATOM   4437  C4'  DT A 216     -35.068-148.514 -71.015 
ATOM   4438  O4'  DT A 216     -35.295-147.925 -72.327 
ATOM   4439  C3'  DT A 216     -35.353-150.001 -71.224 
ATOM   4440  O3'  DT A 216     -36.716-150.258 -70.908 
ATOM   4441  C2'  DT A 216     -35.150-150.228 -72.721 
ATOM   4442  C1'  DT A 216     -35.808-148.931 -73.187 
ATOM   4443  N1   DT A 216     -35.471-148.558 -74.589 
ATOM   4444  C2   DT A 216     -36.451-147.934 -75.322 
ATOM   4445  O2   DT A 216     -37.556-147.684 -74.875 
ATOM   4446  N3   DT A 216     -36.102-147.604 -76.618 
ATOM   4447  C4   DT A 216     -34.885-147.840 -77.224 
ATOM   4448  O4   DT A 216     -34.689-147.499 -78.392 
ATOM   4449  C5   DT A 216     -33.921-148.500 -76.373 
ATOM   4450  C7   DT A 216     -32.570-148.794 -76.956 
ATOM   4451  C6   DT A 216     -34.234-148.832 -75.111 
ATOM   4452  P    DC A 217     -37.093-151.607 -70.134 
ATOM   4453  OP1  DC A 217     -36.902-151.413 -68.679 
ATOM   4454  OP2  DC A 217     -36.365-152.745 -70.738 
ATOM   4455  O5'  DC A 217     -38.654-151.733 -70.461 
ATOM   4456  C5'  DC A 217     -39.422-150.534 -70.673 
ATOM   4457  C4'  DC A 217     -40.339-150.710 -71.866 
ATOM   4458  O4'  DC A 217     -39.695-150.340 -73.120 
ATOM   4459  C3'  DC A 217     -40.842-152.131 -72.115 
ATOM   4460  O3'  DC A 217     -42.183-152.070 -72.583 
ATOM   4461  C2'  DC A 217     -39.958-152.662 -73.245 
ATOM   4462  C1'  DC A 217     -39.926-151.376 -74.063 
ATOM   4463  N1   DC A 217     -38.830-151.335 -75.071 
ATOM   4464  C2   DC A 217     -39.078-150.682 -76.276 
ATOM   4465  O2   DC A 217     -40.188-150.167 -76.456 
ATOM   4466  N3   DC A 217     -38.093-150.634 -77.207 
ATOM   4467  C4   DC A 217     -36.904-151.204 -76.973 
ATOM   4468  N4   DC A 217     -35.974-151.131 -77.913 
ATOM   4469  C5   DC A 217     -36.627-151.881 -75.741 
ATOM   4470  C6   DC A 217     -37.626-151.918 -74.823 
ATOM   4471  P    DT A 218     -43.236-153.161 -72.068 
ATOM   4472  OP1  DT A 218     -43.785-152.741 -70.759 
ATOM   4473  OP2  DT A 218     -42.619-154.505 -72.113 
ATOM   4474  O5'  DT A 218     -44.374-153.055 -73.188 
ATOM   4475  C5'  DT A 218     -44.587-151.794 -73.850 
ATOM   4476  C4'  DT A 218     -44.763-152.014 -75.340 
ATOM   4477  O4'  DT A 218     -43.494-152.006 -76.056 
ATOM   4478  C3'  DT A 218     -45.406-153.340 -75.745 
ATOM   4479  O3'  DT A 218     -46.245-153.119 -76.873 
ATOM   4480  C2'  DT A 218     -44.235-154.223 -76.176 
ATOM   4481  C1'  DT A 218     -43.457-153.137 -76.913 
ATOM   4482  N1   DT A 218     -42.030-153.485 -77.158 
ATOM   4483  C2   DT A 218     -41.466-153.029 -78.325 
ATOM   4484  O2   DT A 218     -42.081-152.366 -79.143 
ATOM   4485  N3   DT A 218     -40.142-153.371 -78.518 
ATOM   4486  C4   DT A 218     -39.355-154.114 -77.662 
ATOM   4487  O4   DT A 218     -38.180-154.358 -77.944 
ATOM   4488  C5   DT A 218     -40.035-154.548 -76.465 
ATOM   4489  C7   DT A 218     -39.250-155.363 -75.478 
ATOM   4490  C6   DT A 218     -41.321-154.230 -76.251 
ATOM   4491  P    DC A 219     -47.649-153.884 -76.958 
ATOM   4492  OP1  DC A 219     -48.668-153.137 -76.187 
ATOM   4493  OP2  DC A 219     -47.463-155.303 -76.584 
ATOM   4494  O5'  DC A 219     -47.972-153.778 -78.521 
ATOM   4495  C5'  DC A 219     -47.481-152.643 -79.260 
ATOM   4496  C4'  DC A 219     -46.910-153.097 -80.588 
ATOM   4497  O4'  DC A 219     -45.502-153.455 -80.493 
ATOM   4498  C3'  DC A 219     -47.564-154.333 -81.206 
ATOM   4499  O3'  DC A 219     -47.609-154.172 -82.618 
ATOM   4500  C2'  DC A 219     -46.609-155.481 -80.878 
ATOM   4501  C1'  DC A 219     -45.315-154.711 -81.127 
ATOM   4502  N1   DC A 219     -44.111-155.355 -80.534 
ATOM   4503  C2   DC A 219     -42.907-155.240 -81.223 
ATOM   4504  O2   DC A 219     -42.887-154.614 -82.289 
ATOM   4505  N3   DC A 219     -41.796-155.821 -80.698 
ATOM   4506  C4   DC A 219     -41.860-156.491 -79.541 
ATOM   4507  N4   DC A 219     -40.750-157.040 -79.070 
ATOM   4508  C5   DC A 219     -43.089-156.621 -78.816 
ATOM   4509  C6   DC A 219     -44.187-156.034 -79.357 
ATOM   4510  P    DA A 220     -48.906-154.667 -83.415 
ATOM   4511  OP1  DA A 220     -49.947-153.617 -83.368 
ATOM   4512  OP2  DA A 220     -49.309-156.003 -82.924 
ATOM   4513  O5'  DA A 220     -48.333-154.793 -84.904 
ATOM   4514  C5'  DA A 220     -47.262-153.923 -85.316 
ATOM   4515  C4'  DA A 220     -46.223-154.711 -86.089 
ATOM   4516  O4'  DA A 220     -45.212-155.299 -85.220 
ATOM   4517  C3'  DA A 220     -46.752-155.897 -86.895 
ATOM   4518  O3'  DA A 220     -46.016-155.993 -88.108 
ATOM   4519  C2'  DA A 220     -46.434-157.121 -86.036 
ATOM   4520  C1'  DA A 220     -45.052-156.663 -85.579 
ATOM   4521  N9   DA A 220     -44.540-157.397 -84.389 
ATOM   4522  C8   DA A 220     -45.244-157.888 -83.328 
ATOM   4523  N7   DA A 220     -44.509-158.486 -82.442 
ATOM   4524  C5   DA A 220     -43.222-158.386 -82.952 
ATOM   4525  C6   DA A 220     -41.977-158.828 -82.476 
ATOM   4526  N6   DA A 220     -41.819-159.493 -81.322 
ATOM   4527  N1   DA A 220     -40.895-158.562 -83.231 
ATOM   4528  C2   DA A 220     -41.057-157.901 -84.376 
ATOM   4529  N3   DA A 220     -42.163-157.442 -84.920 
ATOM   4530  C4   DA A 220     -43.231-157.721 -84.144 
ATOM   4531  P    DG A 221     -46.791-156.379 -89.456 
ATOM   4532  OP1  DG A 221     -47.398-155.164 -90.044 
ATOM   4533  OP2  DG A 221     -47.714-157.504 -89.193 
ATOM   4534  O5'  DG A 221     -45.584-156.879 -90.381 
ATOM   4535  C5'  DG A 221     -44.274-156.312 -90.187 
ATOM   4536  C4'  DG A 221     -43.226-157.407 -90.221 
ATOM   4537  O4'  DG A 221     -43.000-158.001 -88.911 
ATOM   4538  C3'  DG A 221     -43.542-158.603 -91.118 
ATOM   4539  O3'  DG A 221     -42.338-159.054 -91.726 
ATOM   4540  C2'  DG A 221     -44.037-159.686 -90.160 
ATOM   4541  C1'  DG A 221     -43.029-159.413 -89.049 
ATOM   4542  N9   DG A 221     -43.413-159.999 -87.734 
ATOM   4543  C8   DG A 221     -44.667-160.158 -87.184 
ATOM   4544  N7   DG A 221     -44.663-160.714 -85.998 
ATOM   4545  C5   DG A 221     -43.311-160.941 -85.744 
ATOM   4546  C6   DG A 221     -42.679-161.521 -84.613 
ATOM   4547  O6   DG A 221     -43.190-161.961 -83.586 
ATOM   4548  N1   DG A 221     -41.286-161.559 -84.769 
ATOM   4549  C2   DG A 221     -40.596-161.097 -85.871 
ATOM   4550  N2   DG A 221     -39.267-161.223 -85.827 
ATOM   4551  N3   DG A 221     -41.190-160.552 -86.932 
ATOM   4552  C4   DG A 221     -42.540-160.508 -86.797 
ATOM   4553  P    DG A 222     -42.370-159.532 -93.254 
ATOM   4554  OP1  DG A 222     -42.253-158.355 -94.143 
ATOM   4555  OP2  DG A 222     -43.547-160.400 -93.477 
ATOM   4556  O5'  DG A 222     -41.034-160.407 -93.339 
ATOM   4557  C5'  DG A 222     -39.920-160.065 -92.493 
ATOM   4558  C4'  DG A 222     -39.324-161.322 -91.888 
ATOM   4559  O4'  DG A 222     -39.969-161.697 -90.637 
ATOM   4560  C3'  DG A 222     -39.422-162.583 -92.746 
ATOM   4561  O3'  DG A 222     -38.238-163.353 -92.570 
ATOM   4562  C2'  DG A 222     -40.599-163.361 -92.157 
ATOM   4563  C1'  DG A 222     -40.281-163.080 -90.692 
ATOM   4564  N9   DG A 222     -41.425-163.332 -89.771 
ATOM   4565  C8   DG A 222     -42.774-163.154 -89.988 
ATOM   4566  N7   DG A 222     -43.526-163.474 -88.964 
ATOM   4567  C5   DG A 222     -42.611-163.895 -88.000 
ATOM   4568  C6   DG A 222     -42.827-164.364 -86.678 
ATOM   4569  O6   DG A 222     -43.888-164.506 -86.076 
ATOM   4570  N1   DG A 222     -41.619-164.686 -86.045 
ATOM   4571  C2   DG A 222     -40.366-164.570 -86.615 
ATOM   4572  N2   DG A 222     -39.336-164.928 -85.844 
ATOM   4573  N3   DG A 222     -40.164-164.129 -87.855 
ATOM   4574  C4   DG A 222     -41.327-163.813 -88.483 
ATOM   4575  P    DC A 223     -37.596-164.089 -93.838 
ATOM   4576  OP1  DC A 223     -36.740-163.137 -94.583 
ATOM   4577  OP2  DC A 223     -38.663-164.751 -94.621 
ATOM   4578  O5'  DC A 223     -36.683-165.195 -93.132 
ATOM   4579  C5'  DC A 223     -36.124-164.916 -91.834 
ATOM   4580  C4'  DC A 223     -36.270-166.128 -90.935 
ATOM   4581  O4'  DC A 223     -37.539-166.141 -90.222 
ATOM   4582  C3'  DC A 223     -36.228-167.485 -91.636 
ATOM   4583  O3'  DC A 223     -35.547-168.414 -90.801 
ATOM   4584  C2'  DC A 223     -37.692-167.911 -91.745 
ATOM   4585  C1'  DC A 223     -38.118-167.429 -90.362 
ATOM   4586  N1   DC A 223     -39.594-167.292 -90.204 
ATOM   4587  C2   DC A 223     -40.142-167.583 -88.958 
ATOM   4588  O2   DC A 223     -39.390-167.938 -88.043 
ATOM   4589  N3   DC A 223     -41.486-167.466 -88.793 
ATOM   4590  C4   DC A 223     -42.266-167.078 -89.810 
ATOM   4591  N4   DC A 223     -43.569-166.979 -89.600 
ATOM   4592  C5   DC A 223     -41.721-166.775 -91.100 
ATOM   4593  C6   DC A 223     -40.377-166.899 -91.244 
ATOM   4594  P    DT A 224     -34.553-169.476 -91.469 
ATOM   4595  OP1  DT A 224     -33.227-168.852 -91.675 
ATOM   4596  OP2  DT A 224     -35.188-170.062 -92.670 
ATOM   4597  O5'  DT A 224     -34.455-170.583 -90.318 
ATOM   4598  C5'  DT A 224     -34.599-170.177 -88.945 
ATOM   4599  C4'  DT A 224     -35.492-171.155 -88.207 
ATOM   4600  O4'  DT A 224     -36.901-170.803 -88.304 
ATOM   4601  C3'  DT A 224     -35.439-172.603 -88.695 
ATOM   4602  O3'  DT A 224     -35.553-173.472 -87.574 
ATOM   4603  C2'  DT A 224     -36.688-172.764 -89.563 
ATOM   4604  C1'  DT A 224     -37.629-171.966 -88.667 
ATOM   4605  N1   DT A 224     -38.882-171.533 -89.348 
ATOM   4606  C2   DT A 224     -40.024-171.489 -88.588 
ATOM   4607  O2   DT A 224     -40.046-171.784 -87.405 
ATOM   4608  N3   DT A 224     -41.166-171.085 -89.254 
ATOM   4609  C4   DT A 224     -41.254-170.729 -90.584 
ATOM   4610  O4   DT A 224     -42.334-170.383 -91.070 
ATOM   4611  C5   DT A 224     -40.003-170.808 -91.300 
ATOM   4612  C7   DT A 224     -40.010-170.438 -92.754 
ATOM   4613  C6   DT A 224     -38.878-171.198 -90.677 
ATOM   4614  P    DA A 225     -34.665-174.803 -87.531 
ATOM   4615  OP1  DA A 225     -33.316-174.483 -87.013 
ATOM   4616  OP2  DA A 225     -34.712-175.473 -88.849 
ATOM   4617  O5'  DA A 225     -35.461-175.679 -86.455 
ATOM   4618  C5'  DA A 225     -36.188-175.007 -85.409 
ATOM   4619  C4'  DA A 225     -37.548-175.652 -85.226 
ATOM   4620  O4'  DA A 225     -38.560-175.069 -86.097 
ATOM   4621  C3'  DA A 225     -37.620-177.149 -85.527 
ATOM   4622  O3'  DA A 225     -38.515-177.760 -84.604 
ATOM   4623  C2'  DA A 225     -38.232-177.234 -86.925 
ATOM   4624  C1'  DA A 225     -39.263-176.124 -86.735 
ATOM   4625  N9   DA A 225     -39.822-175.602 -88.012 
ATOM   4626  C8   DA A 225     -39.195-175.456 -89.217 
ATOM   4627  N7   DA A 225     -39.956-174.970 -90.148 
ATOM   4628  C5   DA A 225     -41.177-174.778 -89.517 
ATOM   4629  C6   DA A 225     -42.410-174.281 -89.971 
ATOM   4630  N6   DA A 225     -42.624-173.868 -91.229 
ATOM   4631  N1   DA A 225     -43.419-174.225 -89.083 
ATOM   4632  C2   DA A 225     -43.201-174.636 -87.836 
ATOM   4633  N3   DA A 225     -42.099-175.116 -87.299 
ATOM   4634  C4   DA A 225     -41.105-175.162 -88.210 
ATOM   4635  P    DA A 226     -38.150-179.202 -84.010 
ATOM   4636  OP1  DA A 226     -37.235-179.046 -82.857 
ATOM   4637  OP2  DA A 226     -37.677-180.082 -85.100 
ATOM   4638  O5'  DA A 226     -39.582-179.703 -83.498 
ATOM   4639  C5'  DA A 226     -40.545-178.729 -83.058 
ATOM   4640  C4'  DA A 226     -41.915-179.066 -83.613 
ATOM   4641  O4'  DA A 226     -42.142-178.478 -84.925 
ATOM   4642  C3'  DA A 226     -42.200-180.553 -83.822 
ATOM   4643  O3'  DA A 226     -43.563-180.810 -83.506 
ATOM   4644  C2'  DA A 226     -41.997-180.780 -85.320 
ATOM   4645  C1'  DA A 226     -42.655-179.484 -85.785 
ATOM   4646  N9   DA A 226     -42.318-179.111 -87.188 
ATOM   4647  C8   DA A 226     -41.145-179.308 -87.859 
ATOM   4648  N7   DA A 226     -41.159-178.870 -89.079 
ATOM   4649  C5   DA A 226     -42.435-178.343 -89.230 
ATOM   4650  C6   DA A 226     -43.081-177.719 -90.311 
ATOM   4651  N6   DA A 226     -42.500-177.512 -91.501 
ATOM   4652  N1   DA A 226     -44.351-177.315 -90.123 
ATOM   4653  C2   DA A 226     -44.923-177.523 -88.938 
ATOM   4654  N3   DA A 226     -44.423-178.091 -87.863 
ATOM   4655  C4   DA A 226     -43.152-178.486 -88.077 
ATOM   4656  P    DT A 227     -43.940-182.159 -82.733 
ATOM   4657  OP1  DT A 227     -43.749-181.966 -81.277 
ATOM   4658  OP2  DT A 227     -43.212-183.297 -83.337 
ATOM   4659  O5'  DT A 227     -45.501-182.286 -83.059 
ATOM   4660  C5'  DT A 227     -46.269-181.086 -83.271 
ATOM   4661  C4'  DT A 227     -47.186-181.262 -84.465 
ATOM   4662  O4'  DT A 227     -46.542-180.893 -85.718 
ATOM   4663  C3'  DT A 227     -47.689-182.684 -84.714 
ATOM   4664  O3'  DT A 227     -49.030-182.622 -85.182 
ATOM   4665  C2'  DT A 227     -46.805-183.215 -85.843 
ATOM   4666  C1'  DT A 227     -46.772-181.928 -86.662 
ATOM   4667  N1   DT A 227     -45.676-181.887 -87.670 
ATOM   4668  C2   DT A 227     -45.938-181.239 -88.852 
ATOM   4669  O2   DT A 227     -47.009-180.711 -89.097 
ATOM   4670  N3   DT A 227     -44.899-181.223 -89.763 
ATOM   4671  C4   DT A 227     -43.651-181.787 -89.591 
ATOM   4672  O4   DT A 227     -42.800-181.707 -90.479 
ATOM   4673  C5   DT A 227     -43.472-182.444 -88.318 
ATOM   4674  C7   DT A 227     -42.141-183.085 -88.049 
ATOM   4675  C6   DT A 227     -44.465-182.476 -87.415 
ATOM   4676  P    DG A 228     -50.083-183.713 -84.667 
ATOM   4677  OP1  DG A 228     -50.632-183.294 -83.358 
ATOM   4678  OP2  DG A 228     -49.466-185.057 -84.712 
ATOM   4679  O5'  DG A 228     -51.221-183.607 -85.786 
ATOM   4680  C5'  DG A 228     -51.434-182.346 -86.449 
ATOM   4681  C4'  DG A 228     -51.610-182.567 -87.939 
ATOM   4682  O4'  DG A 228     -50.341-182.559 -88.654 
ATOM   4683  C3'  DG A 228     -52.253-183.892 -88.344 
ATOM   4684  O3'  DG A 228     -53.091-183.671 -89.472 
ATOM   4685  C2'  DG A 228     -51.082-184.776 -88.775 
ATOM   4686  C1'  DG A 228     -50.304-183.690 -89.512 
ATOM   4687  N9   DG A 228     -48.877-184.038 -89.756 
ATOM   4688  C8   DG A 228     -48.010-184.769 -88.972 
ATOM   4689  N7   DG A 228     -46.808-184.895 -89.479 
ATOM   4690  C5   DG A 228     -46.883-184.200 -90.685 
ATOM   4691  C6   DG A 228     -45.893-183.985 -91.678 
ATOM   4692  O6   DG A 228     -44.727-184.369 -91.699 
ATOM   4693  N1   DG A 228     -46.393-183.223 -92.744 
ATOM   4694  C2   DG A 228     -47.681-182.734 -92.837 
ATOM   4695  N2   DG A 228     -47.963-182.028 -93.935 
ATOM   4696  N3   DG A 228     -48.610-182.936 -91.904 
ATOM   4697  C4   DG A 228     -48.140-183.673 -90.864 
ATOM   4698  P    DT A 229     -54.496-184.436 -89.556 
ATOM   4699  OP1  DT A 229     -55.515-183.690 -88.785 
ATOM   4700  OP2  DT A 229     -54.310-185.856 -89.183 
ATOM   4701  O5'  DT A 229     -54.819-184.330 -91.120 
ATOM   4702  C5'  DT A 229     -54.328-183.196 -91.858 
ATOM   4703  C4'  DT A 229     -53.757-183.649 -93.187 
ATOM   4704  O4'  DT A 229     -52.349-184.007 -93.092 
ATOM   4705  C3'  DT A 229     -54.411-184.885 -93.804 
ATOM   4706  O3'  DT A 229     -54.456-184.725 -95.217 
ATOM   4707  C2'  DT A 229     -53.456-186.033 -93.477 
ATOM   4708  C1'  DT A 229     -52.162-185.264 -93.726 
ATOM   4709  N1   DT A 229     -50.958-185.908 -93.132 
ATOM   4710  C2   DT A 229     -49.777-185.785 -93.825 
ATOM   4711  O2   DT A 229     -49.687-185.182 -94.880 
ATOM   4712  N3   DT A 229     -48.682-186.396 -93.243 
ATOM   4713  C4   DT A 229     -48.672-187.101 -92.057 
ATOM   4714  O4   DT A 229     -47.629-187.604 -91.636 
ATOM   4715  C5   DT A 229     -49.958-187.175 -91.404 
ATOM   4716  C7   DT A 229     -50.035-187.924 -90.106 
ATOM   4717  C6   DT A 229     -51.039-186.591 -91.946 
ATOM   4718  P    DC A 230     -55.753-185.220 -96.014 
ATOM   4719  OP1  DC A 230     -56.794-184.170 -95.967 
ATOM   4720  OP2  DC A 230     -56.156-186.556 -95.523 
ATOM   4721  O5'  DC A 230     -55.180-185.345 -97.503 
ATOM   4722  C5'  DC A 230     -54.109-184.476 -97.914 
ATOM   4723  C4'  DC A 230     -53.070-185.263 -98.688 
ATOM   4724  O4'  DC A 230     -52.059-185.851 -97.819 
ATOM   4725  C3'  DC A 230     -53.598-186.450 -99.494 
ATOM   4726  O3'  DC A 230     -52.863-186.546-100.707 
ATOM   4727  C2'  DC A 230     -53.281-187.674 -98.635 
ATOM   4728  C1'  DC A 230     -51.899-187.215 -98.178 
ATOM   4729  N1   DC A 230     -51.387-187.950 -96.988 
ATOM   4730  C2   DC A 230     -50.016-188.188 -96.912 
ATOM   4731  O2   DC A 230     -49.289-187.783 -97.826 
ATOM   4732  N3   DC A 230     -49.529-188.857 -95.835 
ATOM   4733  C4   DC A 230     -50.351-189.279 -94.866 
ATOM   4734  N4   DC A 230     -49.828-189.927 -93.836 
ATOM   4735  C5   DC A 230     -51.763-189.045 -94.925 
ATOM   4736  C6   DC A 230     -52.231-188.375 -96.009 
ATOM   4737  P    DG A 231     -53.637-186.931-102.055 
ATOM   4738  OP1  DG A 231     -54.245-185.717-102.643 
ATOM   4739  OP2  DG A 231     -54.561-188.057-101.792 
ATOM   4740  O5'  DG A 231     -52.430-187.431-102.979 
ATOM   4741  C5'  DG A 231     -51.121-186.865-102.785 
ATOM   4742  C4'  DG A 231     -50.072-187.959-102.820 
ATOM   4743  O4'  DG A 231     -49.847-188.553-101.510 
ATOM   4744  C3'  DG A 231     -50.389-189.155-103.717 
ATOM   4745  O3'  DG A 231     -49.185-189.607-104.325 
ATOM   4746  C2'  DG A 231     -50.884-190.238-102.759 
ATOM   4747  C1'  DG A 231     -49.876-189.966-101.648 
ATOM   4748  N9   DG A 231     -50.260-190.551-100.333 
ATOM   4749  C8   DG A 231     -51.514-190.710 -99.783 
ATOM   4750  N7   DG A 231     -51.510-191.267 -98.596 
ATOM   4751  C5   DG A 231     -50.158-191.493 -98.342 
ATOM   4752  C6   DG A 231     -49.526-192.074 -97.211 
ATOM   4753  O6   DG A 231     -50.037-192.514 -96.185 
ATOM   4754  N1   DG A 231     -48.133-192.111 -97.367 
ATOM   4755  C2   DG A 231     -47.442-191.649 -98.470 
ATOM   4756  N2   DG A 231     -46.114-191.775 -98.426 
ATOM   4757  N3   DG A 231     -48.037-191.104 -99.530 
ATOM   4758  C4   DG A 231     -49.387-191.060 -99.395 
ATOM   4759  P    DT A 232     -49.217-190.084-105.852 
ATOM   4760  OP1  DT A 232     -49.100-188.907-106.742 
ATOM   4761  OP2  DT A 232     -50.394-190.952-106.075 
ATOM   4762  O5'  DT A 232     -47.881-190.959-105.938 
ATOM   4763  C5'  DT A 232     -46.767-190.618-105.091 
ATOM   4764  C4'  DT A 232     -46.171-191.874-104.487 
ATOM   4765  O4'  DT A 232     -46.816-192.249-103.236 
ATOM   4766  C3'  DT A 232     -46.269-193.136-105.344 
ATOM   4767  O3'  DT A 232     -45.085-193.905-105.169 
ATOM   4768  C2'  DT A 232     -47.446-193.913-104.756 
ATOM   4769  C1'  DT A 232     -47.128-193.632-103.290 
ATOM   4770  N1   DT A 232     -48.271-193.885-102.370 
ATOM   4771  C2   DT A 232     -47.972-194.367-101.118 
ATOM   4772  O2   DT A 232     -46.832-194.587-100.748 
ATOM   4773  N3   DT A 232     -49.058-194.589-100.293 
ATOM   4774  C4   DT A 232     -50.384-194.375-100.610 
ATOM   4775  O4   DT A 232     -51.270-194.612 -99.786 
ATOM   4776  C5   DT A 232     -50.597-193.869-101.945 
ATOM   4777  C7   DT A 232     -52.013-193.609-102.370 
ATOM   4778  C6   DT A 232     -49.561-193.644-102.768 
ATOM   4779  P    DC A 233     -44.443-194.641-106.437 
ATOM   4780  OP1  DC A 233     -43.587-193.690-107.181 
ATOM   4781  OP2  DC A 233     -45.510-195.303-107.220 
ATOM   4782  O5'  DC A 233     -43.530-195.748-105.731 
ATOM   4783  C5'  DC A 233     -42.971-195.468-104.433 
ATOM   4784  C4'  DC A 233     -43.117-196.680-103.534 
ATOM   4785  O4'  DC A 233     -44.386-196.693-102.821 
ATOM   4786  C3'  DC A 233     -43.075-198.038-104.235 
ATOM   4787  O3'  DC A 233     -42.394-198.966-103.400 
ATOM   4788  C2'  DC A 233     -44.538-198.463-104.343 
ATOM   4789  C1'  DC A 233     -44.965-197.981-102.961 
ATOM   4790  N1   DC A 233     -46.441-197.845-102.803 
ATOM   4791  C2   DC A 233     -46.989-198.135-101.557 
ATOM   4792  O2   DC A 233     -46.237-198.490-100.642 
ATOM   4793  N3   DC A 233     -48.333-198.018-101.392 
ATOM   4794  C4   DC A 233     -49.113-197.631-102.408 
ATOM   4795  N4   DC A 233     -50.416-197.531-102.198 
ATOM   4796  C5   DC A 233     -48.568-197.328-103.699 
ATOM   4797  C6   DC A 233     -47.224-197.452-103.843 
ATOM   4798  P    DT A 234     -41.400-200.028-104.068 
ATOM   4799  OP1  DT A 234     -40.074-199.404-104.274 
ATOM   4800  OP2  DT A 234     -42.035-200.615-105.269 
ATOM   4801  O5'  DT A 234     -41.302-201.136-102.917 
ATOM   4802  C5'  DT A 234     -41.445-200.730-101.543 
ATOM   4803  C4'  DT A 234     -42.338-201.708-100.806 
ATOM   4804  O4'  DT A 234     -43.748-201.355-100.902 
ATOM   4805  C3'  DT A 234     -42.286-203.155-101.293 
ATOM   4806  O3'  DT A 234     -42.400-204.024-100.173 
ATOM   4807  C2'  DT A 234     -43.535-203.316-102.161 
ATOM   4808  C1'  DT A 234     -44.476-202.518-101.265 
ATOM   4809  N1   DT A 234     -45.729-202.086-101.947 
ATOM   4810  C2   DT A 234     -46.871-202.042-101.186 
ATOM   4811  O2   DT A 234     -46.893-202.337-100.004 
ATOM   4812  N3   DT A 234     -48.013-201.637-101.853 
ATOM   4813  C4   DT A 234     -48.101-201.282-103.183 
ATOM   4814  O4   DT A 234     -49.181-200.936-103.668 
ATOM   4815  C5   DT A 234     -46.850-201.360-103.898 
ATOM   4816  C7   DT A 234     -46.857-200.991-105.353 
ATOM   4817  C6   DT A 234     -45.725-201.751-103.275 
ATOM   4818  P    DG A 235     -41.512-205.355-100.130 
ATOM   4819  OP1  DG A 235     -40.163-205.035 -99.611 
ATOM   4820  OP2  DG A 235     -41.559-206.025-101.448 
ATOM   4821  O5'  DG A 235     -42.308-206.231 -99.054 
ATOM   4822  C5'  DG A 235     -43.035-205.560 -98.007 
ATOM   4823  C4'  DG A 235     -44.395-206.204 -97.825 
ATOM   4824  O4'  DG A 235     -45.406-205.622 -98.696 
ATOM   4825  C3'  DG A 235     -44.467-207.701 -98.125 
ATOM   4826  O3'  DG A 235     -45.362-208.313 -97.203 
ATOM   4827  C2'  DG A 235     -45.079-207.786 -99.523 
ATOM   4828  C1'  DG A 235     -46.110-206.677 -99.334 
ATOM   4829  N9   DG A 235     -46.669-206.154-100.610 
ATOM   4830  C8   DG A 235     -46.053-206.001-101.833 
ATOM   4831  N7   DG A 235     -46.832-205.508-102.766 
ATOM   4832  C5   DG A 235     -48.051-205.322-102.115 
ATOM   4833  C6   DG A 235     -49.281-204.816-102.607 
ATOM   4834  O6   DG A 235     -49.555-204.420-103.737 
ATOM   4835  N1   DG A 235     -50.265-204.798-101.607 
ATOM   4836  C2   DG A 235     -50.081-205.215-100.303 
ATOM   4837  N2   DG A 235     -51.144-205.117 -99.502 
ATOM   4838  N3   DG A 235     -48.925-205.689 -99.842 
ATOM   4839  C4   DG A 235     -47.962-205.714-100.800 
ATOM   4840  P    DT A 236     -44.997-209.754 -96.609 
ATOM   4841  OP1  DT A 236     -44.082-209.598 -95.456 
ATOM   4842  OP2  DT A 236     -44.524-210.635 -97.699 
ATOM   4843  O5'  DT A 236     -46.429-210.255 -96.097 
ATOM   4844  C5'  DT A 236     -47.392-209.281 -95.656 
ATOM   4845  C4'  DT A 236     -48.762-209.619 -96.212 
ATOM   4846  O4'  DT A 236     -48.989-209.030 -97.524 
ATOM   4847  C3'  DT A 236     -49.047-211.106 -96.421 
ATOM   4848  O3'  DT A 236     -50.410-211.363 -96.105 
ATOM   4849  C2'  DT A 236     -48.844-211.333 -97.919 
ATOM   4850  C1'  DT A 236     -49.502-210.037 -98.384 
ATOM   4851  N1   DT A 236     -49.165-209.663 -99.786 
ATOM   4852  C2   DT A 236     -50.144-209.039-100.520 
ATOM   4853  O2   DT A 236     -51.250-208.789-100.072 
ATOM   4854  N3   DT A 236     -49.796-208.709-101.815 
ATOM   4855  C4   DT A 236     -48.579-208.945-102.421 
ATOM   4856  O4   DT A 236     -48.383-208.604-103.589 
ATOM   4857  C5   DT A 236     -47.615-209.605-101.571 
ATOM   4858  C7   DT A 236     -46.264-209.899-102.153 
ATOM   4859  C6   DT A 236     -47.928-209.937-100.308 
ATOM   4860  P    DA A 237     -50.787-212.712 -95.332 
ATOM   4861  OP1  DA A 237     -50.596-212.518 -93.876 
ATOM   4862  OP2  DA A 237     -50.059-213.850 -95.936 
ATOM   4863  O5'  DA A 237     -52.348-212.838 -95.658 
ATOM   4864  C5'  DA A 237     -53.116-211.639 -95.870 
ATOM   4865  C4'  DA A 237     -54.033-211.815 -97.064 
ATOM   4866  O4'  DA A 237     -53.389-211.445 -98.317 
ATOM   4867  C3'  DA A 237     -54.536-213.236 -97.313 
ATOM   4868  O3'  DA A 237     -55.877-213.175 -97.780 
ATOM   4869  C2'  DA A 237     -53.652-213.767 -98.442 
ATOM   4870  C1'  DA A 237     -53.619-212.481 -99.260 
ATOM   4871  N9   DA A 237     -52.523-212.440-100.268 
ATOM   4872  C8   DA A 237     -51.268-212.970-100.178 
ATOM   4873  N7   DA A 237     -50.536-212.768-101.230 
ATOM   4874  C5   DA A 237     -51.366-212.052-102.082 
ATOM   4875  C6   DA A 237     -51.175-211.530-103.372 
ATOM   4876  N6   DA A 237     -50.032-211.656-104.060 
ATOM   4877  N1   DA A 237     -52.207-210.871-103.931 
ATOM   4878  C2   DA A 237     -53.341-210.748-103.243 
ATOM   4879  N3   DA A 237     -53.634-211.191-102.040 
ATOM   4880  C4   DA A 237     -52.585-211.847-101.502 
ATOM   4881  P    DT A 238     -56.930-214.266 -97.265 
ATOM   4882  OP1  DT A 238     -57.479-213.846 -95.956 
ATOM   4883  OP2  DT A 238     -56.313-215.610 -97.310 
ATOM   4884  O5'  DT A 238     -58.068-214.160 -98.385 
ATOM   4885  C5'  DT A 238     -58.281-212.899 -99.048 
ATOM   4886  C4'  DT A 238     -58.457-213.119-100.537 
ATOM   4887  O4'  DT A 238     -57.188-213.111-101.253 
ATOM   4888  C3'  DT A 238     -59.100-214.445-100.943 
ATOM   4889  O3'  DT A 238     -59.938-214.224-102.070 
ATOM   4890  C2'  DT A 238     -57.929-215.328-101.373 
ATOM   4891  C1'  DT A 238     -57.151-214.242-102.110 
ATOM   4892  N1   DT A 238     -55.724-214.590-102.355 
ATOM   4893  C2   DT A 238     -55.160-214.134-103.522 
ATOM   4894  O2   DT A 238     -55.774-213.471-104.341 
ATOM   4895  N3   DT A 238     -53.836-214.477-103.716 
ATOM   4896  C4   DT A 238     -53.049-215.219-102.859 
ATOM   4897  O4   DT A 238     -51.874-215.463-103.141 
ATOM   4898  C5   DT A 238     -53.729-215.653-101.662 
ATOM   4899  C7   DT A 238     -52.944-216.468-100.675 
ATOM   4900  C6   DT A 238     -55.015-215.335-101.448 
ATOM   4901  P    DA A 239     -61.343-214.989-102.155 
ATOM   4902  OP1  DA A 239     -62.362-214.242-101.384 
ATOM   4903  OP2  DA A 239     -61.157-216.408-101.782 
ATOM   4904  O5'  DA A 239     -61.666-214.883-103.718 
ATOM   4905  C5'  DA A 239     -61.175-213.748-104.457 
ATOM   4906  C4'  DA A 239     -60.604-214.202-105.785 
ATOM   4907  O4'  DA A 239     -59.196-214.560-105.691 
ATOM   4908  C3'  DA A 239     -61.258-215.438-106.403 
ATOM   4909  O3'  DA A 239     -61.303-215.277-107.816 
ATOM   4910  C2'  DA A 239     -60.303-216.586-106.075 
ATOM   4911  C1'  DA A 239     -59.009-215.816-106.324 
ATOM   4912  N9   DA A 239     -57.805-216.460-105.731 
ATOM   4913  C8   DA A 239     -57.709-217.172-104.569 
ATOM   4914  N7   DA A 239     -56.515-217.611-104.319 
ATOM   4915  C5   DA A 239     -55.761-217.158-105.393 
ATOM   4916  C6   DA A 239     -54.401-217.294-105.721 
ATOM   4917  N6   DA A 239     -53.520-217.959-104.961 
ATOM   4918  N1   DA A 239     -53.980-216.721-106.864 
ATOM   4919  C2   DA A 239     -54.860-216.061-107.615 
ATOM   4920  N3   DA A 239     -56.145-215.869-107.412 
ATOM   4921  C4   DA A 239     -56.542-216.453-106.263 
ATOM   4922  P    DG A 240     -62.600-215.773-108.612 
ATOM   4923  OP1  DG A 240     -63.641-214.722-108.566 
ATOM   4924  OP2  DG A 240     -63.003-217.109-108.122 
ATOM   4925  O5'  DG A 240     -62.027-215.898-110.102 
ATOM   4926  C5'  DG A 240     -60.956-215.028-110.513 
ATOM   4927  C4'  DG A 240     -59.917-215.816-111.286 
ATOM   4928  O4'  DG A 240     -58.906-216.404-110.418 
ATOM   4929  C3'  DG A 240     -60.445-217.002-112.092 
ATOM   4930  O3'  DG A 240     -59.710-217.098-113.306 
ATOM   4931  C2'  DG A 240     -60.128-218.226-111.233 
ATOM   4932  C1'  DG A 240     -58.746-217.768-110.776 
ATOM   4933  N9   DG A 240     -58.233-218.502-109.586 
ATOM   4934  C8   DG A 240     -58.928-219.005-108.507 
ATOM   4935  N7   DG A 240     -58.172-219.606-107.620 
ATOM   4936  C5   DG A 240     -56.888-219.495-108.149 
ATOM   4937  C6   DG A 240     -55.646-219.956-107.638 
ATOM   4938  O6   DG A 240     -55.422-220.567-106.597 
ATOM   4939  N1   DG A 240     -54.587-219.630-108.497 
ATOM   4940  C2   DG A 240     -54.711-218.947-109.690 
ATOM   4941  N2   DG A 240     -53.578-218.733-110.364 
ATOM   4942  N3   DG A 240     -55.876-218.514-110.169 
ATOM   4943  C4   DG A 240     -56.914-218.823-109.348 
ATOM   4944  P    DT A 241     -60.484-217.484-114.653 
ATOM   4945  OP1  DT A 241     -61.092-216.269-115.241 
ATOM   4946  OP2  DT A 241     -61.407-218.609-114.390 
ATOM   4947  O5'  DT A 241     -59.277-217.984-115.578 
ATOM   4948  C5'  DT A 241     -57.968-217.417-115.384 
ATOM   4949  C4'  DT A 241     -56.919-218.512-115.418 
ATOM   4950  O4'  DT A 241     -56.694-219.106-114.108 
ATOM   4951  C3'  DT A 241     -57.236-219.708-116.316 
ATOM   4952  O3'  DT A 241     -56.032-220.159-116.924 
ATOM   4953  C2'  DT A 241     -57.731-220.791-115.358 
ATOM   4954  C1'  DT A 241     -56.723-220.518-114.246 
ATOM   4955  N1   DT A 241     -57.107-221.104-112.932 
ATOM   4956  C2   DT A 241     -56.091-221.561-112.129 
ATOM   4957  O2   DT A 241     -54.916-221.504-112.449 
ATOM   4958  N3   DT A 241     -56.485-222.098-110.918 
ATOM   4959  C4   DT A 241     -57.780-222.211-110.457 
ATOM   4960  O4   DT A 241     -58.010-222.710-109.354 
ATOM   4961  C5   DT A 241     -58.778-221.704-111.369 
ATOM   4962  C7   DT A 241     -60.214-221.789-110.944 
ATOM   4963  C6   DT A 241     -58.422-221.177-112.552 
ATOM   4964  P    DG A 242     -56.064-220.637-118.451 
ATOM   4965  OP1  DG A 242     -55.946-219.460-119.341 
ATOM   4966  OP2  DG A 242     -57.241-221.505-118.674 
ATOM   4967  O5'  DG A 242     -54.728-221.512-118.537 
ATOM   4968  C5'  DG A 242     -53.614-221.170-117.690 
ATOM   4969  C4'  DG A 242     -53.018-222.427-117.086 
ATOM   4970  O4'  DG A 242     -53.662-222.802-115.835 
ATOM   4971  C3'  DG A 242     -53.116-223.688-117.943 
ATOM   4972  O3'  DG A 242     -51.932-224.458-117.768 
ATOM   4973  C2'  DG A 242     -54.293-224.466-117.355 
ATOM   4974  C1'  DG A 242     -53.975-224.185-115.889 
ATOM   4975  N9   DG A 242     -55.118-224.438-114.969 
ATOM   4976  C8   DG A 242     -56.467-224.259-115.186 
ATOM   4977  N7   DG A 242     -57.220-224.579-114.161 
ATOM   4978  C5   DG A 242     -56.305-225.000-113.198 
ATOM   4979  C6   DG A 242     -56.521-225.469-111.876 
ATOM   4980  O6   DG A 242     -57.582-225.611-111.274 
ATOM   4981  N1   DG A 242     -55.313-225.791-111.242 
ATOM   4982  C2   DG A 242     -54.060-225.675-111.812 
ATOM   4983  N2   DG A 242     -53.030-226.033-111.042 
ATOM   4984  N3   DG A 242     -53.858-225.234-113.052 
ATOM   4985  C4   DG A 242     -55.020-224.918-113.680 
ATOM   4986  P    DT A 243     -51.290-225.194-119.036 
ATOM   4987  OP1  DT A 243     -50.434-224.242-119.780 
ATOM   4988  OP2  DT A 243     -52.357-225.856-119.818 
ATOM   4989  O5'  DT A 243     -50.376-226.300-118.329 
ATOM   4990  C5'  DT A 243     -49.818-226.021-117.031 
ATOM   4991  C4'  DT A 243     -49.964-227.233-116.132 
ATOM   4992  O4'  DT A 243     -51.233-227.246-115.419 
ATOM   4993  C3'  DT A 243     -49.921-228.590-116.833 
ATOM   4994  O3'  DT A 243     -49.241-229.519-115.998 
ATOM   4995  C2'  DT A 243     -51.385-229.016-116.942 
ATOM   4996  C1'  DT A 243     -51.812-228.534-115.560 
ATOM   4997  N1   DT A 243     -53.287-228.397-115.402 
ATOM   4998  C2   DT A 243     -53.813-228.687-114.166 
ATOM   4999  O2   DT A 243     -53.130-229.043-113.220 
ATOM   5000  N3   DT A 243     -55.184-228.551-114.057 
ATOM   5001  C4   DT A 243     -56.049-228.158-115.058 
ATOM   5002  O4   DT A 243     -57.259-228.072-114.842 
ATOM   5003  C5   DT A 243     -55.403-227.876-116.318 
ATOM   5004  C7   DT A 243     -56.273-227.442-117.461 
ATOM   5005  C6   DT A 243     -54.072-228.001-116.452 
ATOM   5006  P    DA A 244     -48.247-230.581-116.666 
ATOM   5007  OP1  DA A 244     -46.921-229.957-116.872 
ATOM   5008  OP2  DA A 244     -48.882-231.167-117.867 
ATOM   5009  O5'  DA A 244     -48.148-231.688-115.516 
ATOM   5010  C5'  DA A 244     -48.292-231.282-114.142 
ATOM   5011  C4'  DA A 244     -49.185-232.260-113.404 
ATOM   5012  O4'  DA A 244     -50.595-231.908-113.501 
ATOM   5013  C3'  DA A 244     -49.133-233.708-113.892 
ATOM   5014  O3'  DA A 244     -49.246-234.577-112.771 
ATOM   5015  C2'  DA A 244     -50.382-233.869-114.760 
ATOM   5016  C1'  DA A 244     -51.323-233.071-113.864 
ATOM   5017  N9   DA A 244     -52.576-232.638-114.545 
ATOM   5018  C8   DA A 244     -52.748-232.273-115.850 
ATOM   5019  N7   DA A 244     -53.968-231.946-116.146 
ATOM   5020  C5   DA A 244     -54.657-232.105-114.951 
ATOM   5021  C6   DA A 244     -56.003-231.914-114.601 
ATOM   5022  N6   DA A 244     -56.941-231.502-115.465 
ATOM   5023  N1   DA A 244     -56.353-232.166-113.325 
ATOM   5024  C2   DA A 244     -55.416-232.575-112.472 
ATOM   5025  N3   DA A 244     -54.136-232.788-112.682 
ATOM   5026  C4   DA A 244     -53.812-232.530-113.966 
ATOM   5027  P    DT A 245     -48.359-235.908-112.728 
ATOM   5028  OP1  DT A 245     -47.009-235.588-112.210 
ATOM   5029  OP2  DT A 245     -48.406-236.578-114.047 
ATOM   5030  O5'  DT A 245     -49.155-236.784-111.652 
ATOM   5031  C5'  DT A 245     -49.882-236.112-110.606 
ATOM   5032  C4'  DT A 245     -51.241-236.757-110.424 
ATOM   5033  O4'  DT A 245     -52.253-236.174-111.294 
ATOM   5034  C3'  DT A 245     -51.314-238.254-110.724 
ATOM   5035  O3'  DT A 245     -52.209-238.865-109.802 
ATOM   5036  C2'  DT A 245     -51.926-238.339-112.122 
ATOM   5037  C1'  DT A 245     -52.957-237.229-111.932 
ATOM   5038  N1   DT A 245     -53.516-236.707-113.209 
ATOM   5039  C2   DT A 245     -54.833-236.314-113.200 
ATOM   5040  O2   DT A 245     -55.538-236.377-112.209 
ATOM   5041  N3   DT A 245     -55.317-235.835-114.403 
ATOM   5042  C4   DT A 245     -54.609-235.720-115.583 
ATOM   5043  O4   DT A 245     -55.152-235.277-116.597 
ATOM   5044  C5   DT A 245     -53.237-236.158-115.492 
ATOM   5045  C7   DT A 245     -52.397-236.067-116.733 
ATOM   5046  C6   DT A 245     -52.740-236.628-114.336 
ATOM   5047  P    DG A 246     -51.844-240.307-109.208 
ATOM   5048  OP1  DG A 246     -50.929-240.151-108.055 
ATOM   5049  OP2  DG A 246     -51.371-241.187-110.298 
ATOM   5050  O5'  DG A 246     -53.276-240.808-108.696 
ATOM   5051  C5'  DG A 246     -54.239-239.834-108.255 
ATOM   5052  C4'  DG A 246     -55.609-240.171-108.810 
ATOM   5053  O4'  DG A 246     -55.836-239.583-110.123 
ATOM   5054  C3'  DG A 246     -55.894-241.658-109.020 
ATOM   5055  O3'  DG A 246     -57.257-241.915-108.704 
ATOM   5056  C2'  DG A 246     -55.690-241.885-110.517 
ATOM   5057  C1'  DG A 246     -56.348-240.589-110.983 
ATOM   5058  N9   DG A 246     -56.011-240.216-112.385 
ATOM   5059  C8   DG A 246     -54.836-240.407-113.078 
ATOM   5060  N7   DG A 246     -54.864-239.958-114.310 
ATOM   5061  C5   DG A 246     -56.150-239.435-114.442 
ATOM   5062  C6   DG A 246     -56.772-238.809-115.554 
ATOM   5063  O6   DG A 246     -56.309-238.585-116.668 
ATOM   5064  N1   DG A 246     -58.088-238.427-115.256 
ATOM   5065  C2   DG A 246     -58.719-238.624-114.043 
ATOM   5066  N2   DG A 246     -59.977-238.186-113.960 
ATOM   5067  N3   DG A 246     -58.134-239.210-113.000 
ATOM   5068  C4   DG A 246     -56.858-239.587-113.273 
ATOM   5069  P    DC A 247     -57.633-243.264-107.930 
ATOM   5070  OP1  DC A 247     -57.443-243.071-106.475 
ATOM   5071  OP2  DC A 247     -56.906-244.402-108.534 
ATOM   5072  O5'  DC A 247     -59.195-243.391-108.257 
ATOM   5073  C5'  DC A 247     -59.962-242.191-108.469 
ATOM   5074  C4'  DC A 247     -60.880-242.367-109.662 
ATOM   5075  O4'  DC A 247     -60.236-241.998-110.916 
ATOM   5076  C3'  DC A 247     -61.383-243.789-109.911 
ATOM   5077  O3'  DC A 247     -62.724-243.727-110.379 
ATOM   5078  C2'  DC A 247     -60.499-244.320-111.041 
ATOM   5079  C1'  DC A 247     -60.466-243.033-111.859 
ATOM   5080  N1   DC A 247     -59.370-242.992-112.867 
ATOM   5081  C2   DC A 247     -59.619-242.339-114.072 
ATOM   5082  O2   DC A 247     -60.729-241.825-114.252 
ATOM   5083  N3   DC A 247     -58.633-242.292-115.003 
ATOM   5084  C4   DC A 247     -57.444-242.862-114.769 
ATOM   5085  N4   DC A 247     -56.515-242.788-115.709 
ATOM   5086  C5   DC A 247     -57.168-243.539-113.537 
ATOM   5087  C6   DC A 247     -58.167-243.576-112.619 
ATOM   5088  P    DC A 248     -63.777-244.818-109.864 
ATOM   5089  OP1  DC A 248     -64.326-244.399-108.555 
ATOM   5090  OP2  DC A 248     -63.160-246.162-109.909 
ATOM   5091  O5'  DC A 248     -64.915-244.712-110.984 
ATOM   5092  C5'  DC A 248     -65.128-243.451-111.646 
ATOM   5093  C4'  DC A 248     -65.304-243.672-113.136 
ATOM   5094  O4'  DC A 248     -64.035-243.664-113.852 
ATOM   5095  C3'  DC A 248     -65.947-244.997-113.541 
ATOM   5096  O3'  DC A 248     -66.785-244.776-114.669 
ATOM   5097  C2'  DC A 248     -64.776-245.881-113.972 
ATOM   5098  C1'  DC A 248     -63.998-244.795-114.709 
ATOM   5099  N1   DC A 248     -62.571-245.143-114.954 
ATOM   5100  C2   DC A 248     -61.984-244.688-116.132 
ATOM   5101  O2   DC A 248     -62.666-244.020-116.919 
ATOM   5102  N3   DC A 248     -60.684-244.995-116.375 
ATOM   5103  C4   DC A 248     -59.979-245.721-115.497 
ATOM   5104  N4   DC A 248     -58.715-245.994-115.781 
ATOM   5105  C5   DC A 248     -60.564-246.199-114.280 
ATOM   5106  C6   DC A 248     -61.864-245.882-114.056 
ATOM   5107  P    DG A 249     -68.190-245.541-114.754 
ATOM   5108  OP1  DG A 249     -69.208-244.795-113.982 
ATOM   5109  OP2  DG A 249     -68.003-246.961-114.380 
ATOM   5110  O5'  DG A 249     -68.513-245.435-116.317 
ATOM   5111  C5'  DG A 249     -68.022-244.301-117.055 
ATOM   5112  C4'  DG A 249     -67.451-244.755-118.384 
ATOM   5113  O4'  DG A 249     -66.043-245.112-118.289 
ATOM   5114  C3'  DG A 249     -68.104-245.990-119.002 
ATOM   5115  O3'  DG A 249     -68.149-245.830-120.414 
ATOM   5116  C2'  DG A 249     -67.150-247.138-118.674 
ATOM   5117  C1'  DG A 249     -65.856-246.369-118.923 
ATOM   5118  N9   DG A 249     -64.652-247.013-118.329 
ATOM   5119  C8   DG A 249     -64.536-247.734-117.161 
ATOM   5120  N7   DG A 249     -63.324-248.171-116.920 
ATOM   5121  C5   DG A 249     -62.584-247.708-118.007 
ATOM   5122  C6   DG A 249     -61.206-247.865-118.307 
ATOM   5123  O6   DG A 249     -60.341-248.454-117.666 
ATOM   5124  N1   DG A 249     -60.869-247.233-119.513 
ATOM   5125  C2   DG A 249     -61.749-246.540-120.321 
ATOM   5126  N2   DG A 249     -61.231-246.009-121.431 
ATOM   5127  N3   DG A 249     -63.042-246.393-120.038 
ATOM   5128  C4   DG A 249     -63.384-247.000-118.872 
ATOM   5129  P    DT A 250     -69.447-246.325-121.211 
ATOM   5130  OP1  DT A 250     -70.488-245.275-121.164 
ATOM   5131  OP2  DT A 250     -69.850-247.661-120.720 
ATOM   5132  O5'  DT A 250     -68.874-246.450-122.700 
ATOM   5133  C5'  DT A 250     -67.802-245.581-123.112 
ATOM   5134  C4'  DT A 250     -66.764-246.368-123.885 
ATOM   5135  O4'  DT A 250     -65.753-246.956-123.016 
ATOM   5136  C3'  DT A 250     -67.292-247.555-124.691 
ATOM   5137  O3'  DT A 250     -66.557-247.651-125.904 
ATOM   5138  C2'  DT A 250     -66.975-248.779-123.832 
ATOM   5139  C1'  DT A 250     -65.593-248.320-123.375 
ATOM   5140  N1   DT A 250     -65.080-249.055-122.185 
ATOM   5141  C2   DT A 250     -63.726-249.282-122.125 
ATOM   5142  O2   DT A 250     -62.953-248.910-122.990 
ATOM   5143  N3   DT A 250     -63.289-249.966-121.008 
ATOM   5144  C4   DT A 250     -64.073-250.431-119.972 
ATOM   5145  O4   DT A 250     -63.567-251.032-119.023 
ATOM   5146  C5   DT A 250     -65.481-250.145-120.125 
ATOM   5147  C7   DT A 250     -66.406-250.616-119.042 
ATOM   5148  C6   DT A 250     -65.933-249.481-121.202 
ATOM   5149  P    DT A 251     -67.331-248.036-127.252 
ATOM   5150  OP1  DT A 251     -67.938-246.822-127.840 
ATOM   5151  OP2  DT A 251     -68.254-249.162-126.989 
ATOM   5152  O5'  DT A 251     -66.124-248.536-128.176 
ATOM   5153  C5'  DT A 251     -64.815-247.970-127.983 
ATOM   5154  C4'  DT A 251     -63.766-249.064-128.017 
ATOM   5155  O4'  DT A 251     -63.541-249.659-126.707 
ATOM   5156  C3'  DT A 251     -64.083-250.260-128.914 
ATOM   5157  O3'  DT A 251     -62.878-250.712-129.522 
ATOM   5158  C2'  DT A 251     -64.578-251.343-127.956 
ATOM   5159  C1'  DT A 251     -63.569-251.071-126.845 
ATOM   5160  N1   DT A 251     -63.954-251.656-125.530 
ATOM   5161  C2   DT A 251     -62.937-252.113-124.727 
ATOM   5162  O2   DT A 251     -61.763-252.057-125.048 
ATOM   5163  N3   DT A 251     -63.332-252.650-123.517 
ATOM   5164  C4   DT A 251     -64.627-252.763-123.056 
ATOM   5165  O4   DT A 251     -64.857-253.263-121.952 
ATOM   5166  C5   DT A 251     -65.625-252.256-123.968 
ATOM   5167  C7   DT A 251     -67.061-252.341-123.543 
ATOM   5168  C6   DT A 251     -65.269-251.730-125.151 
ATOM   5169  P    DA A 252     -62.911-251.189-131.049 
ATOM   5170  OP1  DA A 252     -62.793-250.012-131.939 
ATOM   5171  OP2  DA A 252     -64.088-252.057-131.273 
ATOM   5172  O5'  DA A 252     -61.574-252.064-131.135 
ATOM   5173  C5'  DA A 252     -60.461-251.723-130.289 
ATOM   5174  C4'  DA A 252     -59.865-252.979-129.684 
ATOM   5175  O4'  DA A 252     -60.509-253.354-128.433 
ATOM   5176  C3'  DA A 252     -59.963-254.241-130.542 
ATOM   5177  O3'  DA A 252     -58.779-255.010-130.366 
ATOM   5178  C2'  DA A 252     -61.140-255.018-129.953 
ATOM   5179  C1'  DA A 252     -60.822-254.737-128.488 
ATOM   5180  N9   DA A 252     -61.965-254.990-127.567 
ATOM   5181  C8   DA A 252     -63.298-254.807-127.800 
ATOM   5182  N7   DA A 252     -64.055-255.120-126.794 
ATOM   5183  C5   DA A 252     -63.159-255.543-125.821 
ATOM   5184  C6   DA A 252     -63.337-256.011-124.509 
ATOM   5185  N6   DA A 252     -64.538-256.136-123.925 
ATOM   5186  N1   DA A 252     -62.233-256.348-123.816 
ATOM   5187  C2   DA A 252     -61.044-256.220-124.402 
ATOM   5188  N3   DA A 252     -60.756-255.797-125.614 
ATOM   5189  C4   DA A 252     -61.877-255.468-126.285 
ATOM   5190  P    DA A 253     -58.137-255.746-131.634 
ATOM   5191  OP1  DA A 253     -57.281-254.795-132.379 
ATOM   5192  OP2  DA A 253     -59.204-256.408-132.417 
ATOM   5193  O5'  DA A 253     -57.223-256.853-130.928 
ATOM   5194  C5'  DA A 253     -56.665-256.573-129.630 
ATOM   5195  C4'  DA A 253     -56.811-257.785-128.731 
ATOM   5196  O4'  DA A 253     -58.080-257.798-128.018 
ATOM   5197  C3'  DA A 253     -56.768-259.143-129.432 
ATOM   5198  O3'  DA A 253     -56.088-260.071-128.597 
ATOM   5199  C2'  DA A 253     -58.232-259.569-129.540 
ATOM   5200  C1'  DA A 253     -58.659-259.086-128.158 
ATOM   5201  N9   DA A 253     -60.134-258.950-128.000 
ATOM   5202  C8   DA A 253     -61.056-258.570-128.933 
ATOM   5203  N7   DA A 253     -62.274-258.549-128.489 
ATOM   5204  C5   DA A 253     -62.154-258.943-127.164 
ATOM   5205  C6   DA A 253     -63.098-259.121-126.139 
ATOM   5206  N6   DA A 253     -64.413-258.913-126.299 
ATOM   5207  N1   DA A 253     -62.640-259.522-124.938 
ATOM   5208  C2   DA A 253     -61.333-259.726-124.784 
ATOM   5209  N3   DA A 253     -60.363-259.593-125.662 
ATOM   5210  C4   DA A 253     -60.847-259.192-126.856 
ATOM   5211  P    DC A 254     -55.094-261.133-129.265 
ATOM   5212  OP1  DC A 254     -53.768-260.509-129.471 
ATOM   5213  OP2  DC A 254     -55.729-261.720-130.466 
ATOM   5214  O5'  DC A 254     -54.995-262.241-128.114 
ATOM   5215  C5'  DC A 254     -55.139-261.835-126.741 
ATOM   5216  C4'  DC A 254     -56.032-262.813-126.003 
ATOM   5217  O4'  DC A 254     -57.442-262.460-126.100 
ATOM   5218  C3'  DC A 254     -55.980-264.260-126.491 
ATOM   5219  O3'  DC A 254     -56.093-265.129-125.370 
ATOM   5220  C2'  DC A 254     -57.229-264.421-127.359 
ATOM   5221  C1'  DC A 254     -58.170-263.623-126.462 
ATOM   5222  N1   DC A 254     -59.422-263.191-127.144 
ATOM   5223  C2   DC A 254     -60.590-263.141-126.387 
ATOM   5224  O2   DC A 254     -60.539-263.454-125.192 
ATOM   5225  N3   DC A 254     -61.741-262.750-126.990 
ATOM   5226  C4   DC A 254     -61.754-262.419-128.287 
ATOM   5227  N4   DC A 254     -62.903-262.044-128.830 
ATOM   5228  C5   DC A 254     -60.565-262.464-129.084 
ATOM   5229  C6   DC A 254     -59.424-262.857-128.463 
ATOM   5230  P    DA A 255     -55.206-266.460-125.327 
ATOM   5231  OP1  DA A 255     -53.856-266.140-124.809 
ATOM   5232  OP2  DA A 255     -55.253-267.130-126.645 
ATOM   5233  O5'  DA A 255     -56.002-267.336-124.251 
ATOM   5234  C5'  DA A 255     -56.729-266.665-123.205 
ATOM   5235  C4'  DA A 255     -58.088-267.309-123.022 
ATOM   5236  O4'  DA A 255     -59.100-266.727-123.893 
ATOM   5237  C3'  DA A 255     -58.161-268.806-123.323 
ATOM   5238  O3'  DA A 255     -59.056-269.418-122.400 
ATOM   5239  C2'  DA A 255     -58.773-268.891-124.721 
ATOM   5240  C1'  DA A 255     -59.803-267.782-124.531 
ATOM   5241  N9   DA A 255     -60.363-267.259-125.808 
ATOM   5242  C8   DA A 255     -59.736-267.114-127.013 
ATOM   5243  N7   DA A 255     -60.496-266.628-127.944 
ATOM   5244  C5   DA A 255     -61.717-266.436-127.313 
ATOM   5245  C6   DA A 255     -62.950-265.939-127.767 
ATOM   5246  N6   DA A 255     -63.164-265.526-129.025 
ATOM   5247  N1   DA A 255     -63.959-265.882-126.879 
ATOM   5248  C2   DA A 255     -63.741-266.293-125.632 
ATOM   5249  N3   DA A 255     -62.640-266.773-125.095 
ATOM   5250  C4   DA A 255     -61.646-266.820-126.005 
ATOM   5251  P    DA A 256     -58.691-270.859-121.806 
ATOM   5252  OP1  DA A 256     -57.776-270.704-120.653 
ATOM   5253  OP2  DA A 256     -58.217-271.740-122.896 
ATOM   5254  O5'  DA A 256     -60.122-271.360-121.294 
ATOM   5255  C5'  DA A 256     -61.086-270.386-120.854 
ATOM   5256  C4'  DA A 256     -62.456-270.724-121.409 
ATOM   5257  O4'  DA A 256     -62.683-270.135-122.721 
ATOM   5258  C3'  DA A 256     -62.741-272.211-121.618 
ATOM   5259  O3'  DA A 256     -64.104-272.468-121.302 
ATOM   5260  C2'  DA A 256     -62.537-272.438-123.116 
ATOM   5261  C1'  DA A 256     -63.195-271.142-123.581 
ATOM   5262  N9   DA A 256     -62.858-270.768-124.983 
ATOM   5263  C8   DA A 256     -61.686-270.965-125.655 
ATOM   5264  N7   DA A 256     -61.700-270.527-126.875 
ATOM   5265  C5   DA A 256     -62.976-270.000-127.026 
ATOM   5266  C6   DA A 256     -63.622-269.377-128.107 
ATOM   5267  N6   DA A 256     -63.040-269.170-129.297 
ATOM   5268  N1   DA A 256     -64.892-268.973-127.919 
ATOM   5269  C2   DA A 256     -65.464-269.181-126.734 
ATOM   5270  N3   DA A 256     -64.964-269.748-125.659 
ATOM   5271  C4   DA A 256     -63.692-270.144-125.873 
ATOM   5272  P    DC A 257     -64.480-273.817-120.529 
ATOM   5273  OP1  DC A 257     -64.290-273.624-119.073 
ATOM   5274  OP2  DC A 257     -63.753-274.955-121.133 
ATOM   5275  O5'  DC A 257     -66.042-273.943-120.855 
ATOM   5276  C5'  DC A 257     -66.809-272.744-121.067 
ATOM   5277  C4'  DC A 257     -67.726-272.920-122.261 
ATOM   5278  O4'  DC A 257     -67.083-272.550-123.514 
ATOM   5279  C3'  DC A 257     -68.229-274.341-122.510 
ATOM   5280  O3'  DC A 257     -69.571-274.280-122.978 
ATOM   5281  C2'  DC A 257     -67.346-274.872-123.639 
ATOM   5282  C1'  DC A 257     -67.313-273.586-124.458 
ATOM   5283  N1   DC A 257     -66.217-273.545-125.466 
ATOM   5284  C2   DC A 257     -66.466-272.892-126.670 
ATOM   5285  O2   DC A 257     -67.576-272.378-126.851 
ATOM   5286  N3   DC A 257     -65.480-272.845-127.602 
ATOM   5287  C4   DC A 257     -64.291-273.414-127.367 
ATOM   5288  N4   DC A 257     -63.362-273.341-128.308 
ATOM   5289  C5   DC A 257     -64.015-274.091-126.136 
ATOM   5290  C6   DC A 257     -65.013-274.128-125.217 
ATOM   5291  P    DA A 258     -70.623-275.371-122.463 
ATOM   5292  OP1  DA A 258     -71.173-274.951-121.153 
ATOM   5293  OP2  DA A 258     -70.007-276.715-122.508 
ATOM   5294  O5'  DA A 258     -71.762-275.265-123.582 
ATOM   5295  C5'  DA A 258     -71.975-274.004-124.245 
ATOM   5296  C4'  DA A 258     -72.150-274.224-125.735 
ATOM   5297  O4'  DA A 258     -70.882-274.217-126.450 
ATOM   5298  C3'  DA A 258     -72.794-275.550-126.140 
ATOM   5299  O3'  DA A 258     -73.632-275.329-127.267 
ATOM   5300  C2'  DA A 258     -71.623-276.433-126.571 
ATOM   5301  C1'  DA A 258     -70.845-275.347-127.307 
ATOM   5302  N9   DA A 258     -69.417-275.695-127.552 
ATOM   5303  C8   DA A 258     -68.573-276.421-126.762 
ATOM   5304  N7   DA A 258     -67.379-276.555-127.252 
ATOM   5305  C5   DA A 258     -67.435-275.867-128.457 
ATOM   5306  C6   DA A 258     -66.478-275.635-129.459 
ATOM   5307  N6   DA A 258     -65.220-276.094-129.402 
ATOM   5308  N1   DA A 258     -66.864-274.912-130.527 
ATOM   5309  C2   DA A 258     -68.115-274.458-130.578 
ATOM   5310  N3   DA A 258     -69.089-274.610-129.709 
ATOM   5311  C4   DA A 258     -68.678-275.338-128.650 
ATOM   5312  P    DA A 259     -75.036-276.094-127.352 
ATOM   5313  OP1  DA A 259     -76.055-275.347-126.581 
ATOM   5314  OP2  DA A 259     -74.850-277.514-126.979 
ATOM   5315  O5'  DA A 259     -75.359-275.988-128.916 
ATOM   5316  C5'  DA A 259     -74.869-274.853-129.654 
ATOM   5317  C4'  DA A 259     -74.297-275.307-130.983 
ATOM   5318  O4'  DA A 259     -72.889-275.665-130.888 
ATOM   5319  C3'  DA A 259     -74.951-276.543-131.600 
ATOM   5320  O3'  DA A 259     -74.996-276.382-133.013 
ATOM   5321  C2'  DA A 259     -73.997-277.691-131.273 
ATOM   5322  C1'  DA A 259     -72.703-276.921-131.522 
ATOM   5323  N9   DA A 259     -71.499-277.565-130.928 
ATOM   5324  C8   DA A 259     -71.403-278.277-129.767 
ATOM   5325  N7   DA A 259     -70.208-278.716-129.516 
ATOM   5326  C5   DA A 259     -69.454-278.263-130.590 
ATOM   5327  C6   DA A 259     -68.095-278.399-130.918 
ATOM   5328  N6   DA A 259     -67.214-279.064-130.158 
ATOM   5329  N1   DA A 259     -67.674-277.826-132.061 
ATOM   5330  C2   DA A 259     -68.554-277.167-132.812 
ATOM   5331  N3   DA A 259     -69.839-276.974-132.610 
ATOM   5332  C4   DA A 259     -70.236-277.558-131.460 
ATOM   5333  P    DG A 260     -76.294-276.878-133.810 
ATOM   5334  OP1  DG A 260     -77.335-275.827-133.763 
ATOM   5335  OP2  DG A 260     -76.697-278.214-133.319 
ATOM   5336  O5'  DG A 260     -75.721-277.003-135.299 
ATOM   5337  C5'  DG A 260     -74.649-276.133-135.710 
ATOM   5338  C4'  DG A 260     -73.611-276.921-136.483 
ATOM   5339  O4'  DG A 260     -72.600-277.509-135.615 
ATOM   5340  C3'  DG A 260     -74.139-278.107-137.290 
ATOM   5341  O3'  DG A 260     -73.404-278.203-138.503 
ATOM   5342  C2'  DG A 260     -73.822-279.331-136.431 
ATOM   5343  C1'  DG A 260     -72.440-278.873-135.974 
ATOM   5344  N9   DG A 260     -71.927-279.607-134.784 
ATOM   5345  C8   DG A 260     -72.621-280.110-133.705 
ATOM   5346  N7   DG A 260     -71.866-280.711-132.817 
ATOM   5347  C5   DG A 260     -70.582-280.600-133.346 
ATOM   5348  C6   DG A 260     -69.340-281.061-132.836 
ATOM   5349  O6   DG A 260     -69.116-281.672-131.795 
ATOM   5350  N1   DG A 260     -68.281-280.735-133.694 
ATOM   5351  C2   DG A 260     -68.405-280.052-134.888 
ATOM   5352  N2   DG A 260     -67.272-279.838-135.561 
ATOM   5353  N3   DG A 260     -69.570-279.619-135.366 
ATOM   5354  C4   DG A 260     -70.608-279.928-134.546 
ATOM   5355  P    DC A 261     -74.178-278.589-139.850 
ATOM   5356  OP1  DC A 261     -74.785-277.374-140.439 
ATOM   5357  OP2  DC A 261     -75.101-279.714-139.587 
ATOM   5358  O5'  DC A 261     -72.971-279.089-140.775 
ATOM   5359  C5'  DC A 261     -71.662-278.522-140.581 
ATOM   5360  C4'  DC A 261     -70.613-279.617-140.616 
ATOM   5361  O4'  DC A 261     -70.387-280.211-139.306 
ATOM   5362  C3'  DC A 261     -70.930-280.813-141.513 
ATOM   5363  O3'  DC A 261     -69.725-281.264-142.121 
ATOM   5364  C2'  DC A 261     -71.425-281.896-140.555 
ATOM   5365  C1'  DC A 261     -70.416-281.623-139.444 
ATOM   5366  N1   DC A 261     -70.801-282.209-138.129 
ATOM   5367  C2   DC A 261     -69.782-282.677-137.303 
ATOM   5368  O2   DC A 261     -68.612-282.588-137.691 
ATOM   5369  N3   DC A 261     -70.112-283.215-136.101 
ATOM   5370  C4   DC A 261     -71.393-283.293-135.717 
ATOM   5371  N4   DC A 261     -71.662-283.826-134.535 
ATOM   5372  C5   DC A 261     -72.456-282.818-136.551 
ATOM   5373  C6   DC A 261     -72.106-282.284-137.749 
ATOM   5374  P    DA A 262     -69.757-281.742-143.648 
ATOM   5375  OP1  DA A 262     -69.640-280.565-144.538 
ATOM   5376  OP2  DA A 262     -70.934-282.610-143.871 
ATOM   5377  O5'  DA A 262     -68.421-282.617-143.734 
ATOM   5378  C5'  DA A 262     -67.307-282.275-142.887 
ATOM   5379  C4'  DA A 262     -66.711-283.532-142.283 
ATOM   5380  O4'  DA A 262     -67.356-283.907-141.032 
ATOM   5381  C3'  DA A 262     -66.810-284.794-143.140 
ATOM   5382  O3'  DA A 262     -65.626-285.563-142.965 
ATOM   5383  C2'  DA A 262     -67.986-285.571-142.552 
ATOM   5384  C1'  DA A 262     -67.669-285.290-141.086 
ATOM   5385  N9   DA A 262     -68.812-285.543-140.166 
ATOM   5386  C8   DA A 262     -70.145-285.359-140.398 
ATOM   5387  N7   DA A 262     -70.902-285.673-139.393 
ATOM   5388  C5   DA A 262     -70.006-286.095-138.420 
ATOM   5389  C6   DA A 262     -70.184-286.564-137.108 
ATOM   5390  N6   DA A 262     -71.385-286.689-136.523 
ATOM   5391  N1   DA A 262     -69.080-286.900-136.415 
ATOM   5392  C2   DA A 262     -67.891-286.773-137.001 
ATOM   5393  N3   DA A 262     -67.603-286.350-138.212 
ATOM   5394  C4   DA A 262     -68.724-286.020-138.884 
ATOM   5395  P    DT A 263     -64.984-286.299-144.233 
ATOM   5396  OP1  DT A 263     -64.128-285.347-144.977 
ATOM   5397  OP2  DT A 263     -66.051-286.961-145.016 
ATOM   5398  O5'  DT A 263     -64.070-287.405-143.527 
ATOM   5399  C5'  DT A 263     -63.512-287.126-142.229 
ATOM   5400  C4'  DT A 263     -63.658-288.338-141.330 
ATOM   5401  O4'  DT A 263     -64.927-288.351-140.617 
ATOM   5402  C3'  DT A 263     -63.615-289.695-142.031 
ATOM   5403  O3'  DT A 263     -62.935-290.624-141.196 
ATOM   5404  C2'  DT A 263     -65.079-290.121-142.139 
ATOM   5405  C1'  DT A 263     -65.506-289.639-140.757 
ATOM   5406  N1   DT A 263     -66.981-289.503-140.599 
ATOM   5407  C2   DT A 263     -67.507-289.792-139.363 
ATOM   5408  O2   DT A 263     -66.824-290.148-138.418 
ATOM   5409  N3   DT A 263     -68.878-289.656-139.255 
ATOM   5410  C4   DT A 263     -69.743-289.263-140.255 
ATOM   5411  O4   DT A 263     -70.953-289.177-140.039 
ATOM   5412  C5   DT A 263     -69.097-288.981-141.515 
ATOM   5413  C7   DT A 263     -69.967-288.547-142.658 
ATOM   5414  C6   DT A 263     -67.766-289.106-141.649 
ATOM   5415  P    DT A 264     -61.941-291.686-141.864 
ATOM   5416  OP1  DT A 264     -60.615-291.062-142.069 
ATOM   5417  OP2  DT A 264     -62.576-292.272-143.065 
ATOM   5418  O5'  DT A 264     -61.842-292.793-140.713 
ATOM   5419  C5'  DT A 264     -61.986-292.387-139.339 
ATOM   5420  C4'  DT A 264     -62.879-293.365-138.602 
ATOM   5421  O4'  DT A 264     -64.289-293.013-138.698 
ATOM   5422  C3'  DT A 264     -62.827-294.813-139.089 
ATOM   5423  O3'  DT A 264     -62.940-295.682-137.969 
ATOM   5424  C2'  DT A 264     -64.075-294.974-139.957 
ATOM   5425  C1'  DT A 264     -65.017-294.176-139.061 
ATOM   5426  N1   DT A 264     -66.269-293.743-139.743 
ATOM   5427  C2   DT A 264     -67.412-293.699-138.982 
ATOM   5428  O2   DT A 264     -67.434-293.994-137.800 
ATOM   5429  N3   DT A 264     -68.553-293.295-139.649 
ATOM   5430  C4   DT A 264     -68.642-292.939-140.979 
ATOM   5431  O4   DT A 264     -69.721-292.594-141.464 
ATOM   5432  C5   DT A 264     -67.391-293.018-141.694 
ATOM   5433  C7   DT A 264     -67.398-292.648-143.148 
ATOM   5434  C6   DT A 264     -66.266-293.408-141.071 
ATOM   5435  P    DC A 265     -62.053-297.013-137.926 
ATOM   5436  OP1  DC A 265     -60.703-296.693-137.407 
ATOM   5437  OP2  DC A 265     -62.100-297.683-139.244 
ATOM   5438  O5'  DC A 265     -62.849-297.889-136.850 
ATOM   5439  C5'  DC A 265     -63.576-297.218-135.803 
ATOM   5440  C4'  DC A 265     -64.935-297.862-135.621 
ATOM   5441  O4'  DC A 265     -65.947-297.279-136.492 
ATOM   5442  C3'  DC A 265     -65.008-299.359-135.921 
ATOM   5443  O3'  DC A 265     -65.903-299.970-134.999 
ATOM   5444  C2'  DC A 265     -65.620-299.444-137.319 
ATOM   5445  C1'  DC A 265     -66.650-298.335-137.130 
ATOM   5446  N1   DC A 265     -67.210-297.812-138.406 
ATOM   5447  C2   DC A 265     -68.543-297.409-138.415 
ATOM   5448  O2   DC A 265     -69.200-297.501-137.371 
ATOM   5449  N3   DC A 265     -69.072-296.930-139.570 
ATOM   5450  C4   DC A 265     -68.327-296.847-140.679 
ATOM   5451  N4   DC A 265     -68.889-296.372-141.780 
ATOM   5452  C5   DC A 265     -66.954-297.256-140.692 
ATOM   5453  C6   DC A 265     -66.444-297.732-139.528 
ATOM   5454  P    DT A 266     -65.538-301.412-134.405 
ATOM   5455  OP1  DT A 266     -64.623-301.256-133.252 
ATOM   5456  OP2  DT A 266     -65.064-302.292-135.495 
ATOM   5457  O5'  DT A 266     -66.969-301.913-133.893 
ATOM   5458  C5'  DT A 266     -67.933-300.939-133.452 
ATOM   5459  C4'  DT A 266     -69.303-301.276-134.008 
ATOM   5460  O4'  DT A 266     -69.530-300.688-135.320 
ATOM   5461  C3'  DT A 266     -69.588-302.764-134.217 
ATOM   5462  O3'  DT A 266     -70.951-303.020-133.901 
ATOM   5463  C2'  DT A 266     -69.384-302.990-135.715 
ATOM   5464  C1'  DT A 266     -70.042-301.694-136.180 
ATOM   5465  N1   DT A 266     -69.705-301.321-137.582 
ATOM   5466  C2   DT A 266     -70.685-300.697-138.316 
ATOM   5467  O2   DT A 266     -71.790-300.446-137.868 
ATOM   5468  N3   DT A 266     -70.337-300.367-139.611 
ATOM   5469  C4   DT A 266     -69.119-300.603-140.217 
ATOM   5470  O4   DT A 266     -68.924-300.261-141.385 
ATOM   5471  C5   DT A 266     -68.156-301.262-139.367 
ATOM   5472  C7   DT A 266     -66.804-301.557-139.949 
ATOM   5473  C6   DT A 266     -68.468-301.595-138.104 
ATOM   5474  P    DA A 267     -71.327-304.369-133.127 
ATOM   5475  OP1  DA A 267     -71.137-304.176-131.672 
ATOM   5476  OP2  DA A 267     -70.600-305.507-133.732 
ATOM   5477  O5'  DA A 267     -72.888-304.496-133.454 
ATOM   5478  C5'  DA A 267     -73.656-303.296-133.666 
ATOM   5479  C4'  DA A 267     -74.573-303.472-134.860 
ATOM   5480  O4'  DA A 267     -73.930-303.103-136.113 
ATOM   5481  C3'  DA A 267     -75.076-304.894-135.109 
ATOM   5482  O3'  DA A 267     -76.418-304.832-135.576 
ATOM   5483  C2'  DA A 267     -74.193-305.425-136.238 
ATOM   5484  C1'  DA A 267     -74.160-304.138-137.056 
ATOM   5485  N9   DA A 267     -73.064-304.097-138.064 
ATOM   5486  C8   DA A 267     -71.808-304.627-137.974 
ATOM   5487  N7   DA A 267     -71.077-304.426-139.026 
ATOM   5488  C5   DA A 267     -71.907-303.709-139.878 
ATOM   5489  C6   DA A 267     -71.716-303.187-141.168 
ATOM   5490  N6   DA A 267     -70.573-303.313-141.856 
ATOM   5491  N1   DA A 267     -72.748-302.528-141.727 
ATOM   5492  C2   DA A 267     -73.882-302.406-141.039 
ATOM   5493  N3   DA A 267     -74.174-302.849-139.836 
ATOM   5494  C4   DA A 267     -73.125-303.504-139.298 
ATOM   5495  P    DT A 268     -77.470-305.924-135.061 
ATOM   5496  OP1  DT A 268     -78.020-305.504-133.752 
ATOM   5497  OP2  DT A 268     -76.853-307.267-135.106 
ATOM   5498  O5'  DT A 268     -78.609-305.818-136.181 
ATOM   5499  C5'  DT A 268     -78.822-304.556-136.844 
ATOM   5500  C4'  DT A 268     -78.997-304.777-138.333 
ATOM   5501  O4'  DT A 268     -77.729-304.769-139.049 
ATOM   5502  C3'  DT A 268     -79.641-306.102-138.738 
ATOM   5503  O3'  DT A 268     -80.479-305.881-139.866 
ATOM   5504  C2'  DT A 268     -78.470-306.986-139.169 
ATOM   5505  C1'  DT A 268     -77.691-305.900-139.906 
ATOM   5506  N1   DT A 268     -76.264-306.248-140.151 
ATOM   5507  C2   DT A 268     -75.700-305.791-141.318 
ATOM   5508  O2   DT A 268     -76.315-305.128-142.137 
ATOM   5509  N3   DT A 268     -74.377-306.134-141.512 
ATOM   5510  C4   DT A 268     -73.590-306.877-140.655 
ATOM   5511  O4   DT A 268     -72.414-307.120-140.937 
ATOM   5512  C5   DT A 268     -74.269-307.311-139.458 
ATOM   5513  C7   DT A 268     -73.485-308.126-138.471 
ATOM   5514  C6   DT A 268     -75.556-306.993-139.244 
ATOM   5515  P    DT A 269     -81.883-306.646-139.951 
ATOM   5516  OP1  DT A 269     -82.902-305.900-139.180 
ATOM   5517  OP2  DT A 269     -81.697-308.066-139.578 
ATOM   5518  O5'  DT A 269     -82.206-306.540-141.514 
ATOM   5519  C5'  DT A 269     -81.716-305.406-142.253 
ATOM   5520  C4'  DT A 269     -81.144-305.860-143.581 
ATOM   5521  O4'  DT A 269     -79.736-306.217-143.487 
ATOM   5522  C3'  DT A 269     -81.798-307.095-144.199 
ATOM   5523  O3'  DT A 269     -81.843-306.935-145.612 
ATOM   5524  C2'  DT A 269     -80.843-308.243-143.871 
ATOM   5525  C1'  DT A 269     -79.550-307.474-144.120 
ATOM   5526  N1   DT A 269     -78.346-308.118-143.527 
ATOM   5527  C2   DT A 269     -77.165-307.995-144.219 
ATOM   5528  O2   DT A 269     -77.075-307.393-145.274 
ATOM   5529  N3   DT A 269     -76.070-308.606-143.638 
ATOM   5530  C4   DT A 269     -76.060-309.311-142.452 
ATOM   5531  O4   DT A 269     -75.016-309.814-142.031 
ATOM   5532  C5   DT A 269     -77.346-309.385-141.798 
ATOM   5533  C7   DT A 269     -77.422-310.135-140.501 
ATOM   5534  C6   DT A 269     -78.426-308.801-142.341 
ATOM   5535  P    DG A 270     -83.141-307.430-146.408 
ATOM   5536  OP1  DG A 270     -84.182-306.380-146.362 
ATOM   5537  OP2  DG A 270     -83.544-308.766-145.918 
ATOM   5538  O5'  DG A 270     -82.568-307.555-147.897 
ATOM   5539  C5'  DG A 270     -81.496-306.686-148.309 
ATOM   5540  C4'  DG A 270     -80.458-307.473-149.082 
ATOM   5541  O4'  DG A 270     -79.447-308.061-148.213 
ATOM   5542  C3'  DG A 270     -80.986-308.660-149.888 
ATOM   5543  O3'  DG A 270     -80.251-308.756-151.102 
ATOM   5544  C2'  DG A 270     -80.668-309.884-149.029 
ATOM   5545  C1'  DG A 270     -79.287-309.425-148.572 
ATOM   5546  N9   DG A 270     -78.774-310.160-147.382 
ATOM   5547  C8   DG A 270     -79.468-310.663-146.303 
ATOM   5548  N7   DG A 270     -78.713-311.264-145.416 
ATOM   5549  C5   DG A 270     -77.428-311.153-145.945 
ATOM   5550  C6   DG A 270     -76.187-311.614-145.434 
ATOM   5551  O6   DG A 270     -75.963-312.225-144.393 
ATOM   5552  N1   DG A 270     -75.128-311.287-146.292 
ATOM   5553  C2   DG A 270     -75.252-310.605-147.486 
ATOM   5554  N2   DG A 270     -74.119-310.391-148.160 
ATOM   5555  N3   DG A 270     -76.417-310.172-147.965 
ATOM   5556  C4   DG A 270     -77.455-310.481-147.144 
ATOM   5557  P    DA A 271     -81.025-309.141-152.449 
ATOM   5558  OP1  DA A 271     -81.632-307.927-153.037 
ATOM   5559  OP2  DA A 271     -81.948-310.267-152.186 
ATOM   5560  O5'  DA A 271     -79.818-309.642-153.374 
ATOM   5561  C5'  DA A 271     -78.509-309.075-153.180 
ATOM   5562  C4'  DA A 271     -77.460-310.169-153.214 
ATOM   5563  O4'  DA A 271     -77.234-310.764-151.904 
ATOM   5564  C3'  DA A 271     -77.777-311.366-154.112 
ATOM   5565  O3'  DA A 271     -76.572-311.817-154.719 
ATOM   5566  C2'  DA A 271     -78.272-312.448-153.154 
ATOM   5567  C1'  DA A 271     -77.263-312.176-152.042 
ATOM   5568  N9   DA A 271     -77.648-312.761-150.728 
ATOM   5569  C8   DA A 271     -78.898-312.910-150.198 
ATOM   5570  N7   DA A 271     -78.908-313.461-149.024 
ATOM   5571  C5   DA A 271     -77.568-313.694-148.752 
ATOM   5572  C6   DA A 271     -76.910-314.263-147.649 
ATOM   5573  N6   DA A 271     -77.548-314.722-146.563 
ATOM   5574  N1   DA A 271     -75.567-314.345-147.704 
ATOM   5575  C2   DA A 271     -74.939-313.887-148.785 
ATOM   5576  N3   DA A 271     -75.444-313.339-149.869 
ATOM   5577  C4   DA A 271     -76.788-313.270-149.789 
ATOM   5578  P    DT A 272     -76.604-312.294-156.247 
ATOM   5579  OP1  DT A 272     -76.487-311.117-157.136 
ATOM   5580  OP2  DT A 272     -77.781-313.162-156.470 
ATOM   5581  O5'  DT A 272     -75.268-313.169-156.333 
ATOM   5582  C5'  DT A 272     -74.154-312.828-155.486 
ATOM   5583  C4'  DT A 272     -73.558-314.085-154.882 
ATOM   5584  O4'  DT A 272     -74.203-314.459-153.630 
ATOM   5585  C3'  DT A 272     -73.657-315.346-155.739 
ATOM   5586  O3'  DT A 272     -72.473-316.115-155.564 
ATOM   5587  C2'  DT A 272     -74.833-316.124-155.151 
ATOM   5588  C1'  DT A 272     -74.516-315.842-153.685 
ATOM   5589  N1   DT A 272     -75.659-316.095-152.764 
ATOM   5590  C2   DT A 272     -75.359-316.577-151.513 
ATOM   5591  O2   DT A 272     -74.220-316.797-151.142 
ATOM   5592  N3   DT A 272     -76.446-316.799-150.688 
ATOM   5593  C4   DT A 272     -77.771-316.585-151.005 
ATOM   5594  O4   DT A 272     -78.658-316.822-150.181 
ATOM   5595  C5   DT A 272     -77.984-316.079-152.340 
ATOM   5596  C7   DT A 272     -79.400-315.819-152.764 
ATOM   5597  C6   DT A 272     -76.948-315.854-153.162 
ATOM   5598  P    DA A 273     -71.831-316.851-156.832 
ATOM   5599  OP1  DA A 273     -70.975-315.900-157.576 
ATOM   5600  OP2  DA A 273     -72.898-317.513-157.614 
ATOM   5601  O5'  DA A 273     -70.917-317.958-156.125 
ATOM   5602  C5'  DA A 273     -70.359-317.678-154.827 
ATOM   5603  C4'  DA A 273     -70.504-318.890-153.928 
ATOM   5604  O4'  DA A 273     -71.773-318.903-153.215 
ATOM   5605  C3'  DA A 273     -70.462-320.248-154.629 
ATOM   5606  O3'  DA A 273     -69.782-321.176-153.794 
ATOM   5607  C2'  DA A 273     -71.926-320.674-154.738 
ATOM   5608  C1'  DA A 273     -72.353-320.191-153.356 
ATOM   5609  N9   DA A 273     -73.828-320.055-153.198 
ATOM   5610  C8   DA A 273     -74.750-319.675-154.130 
ATOM   5611  N7   DA A 273     -75.967-319.654-153.686 
ATOM   5612  C5   DA A 273     -75.848-320.048-152.361 
ATOM   5613  C6   DA A 273     -76.792-320.226-151.336 
ATOM   5614  N6   DA A 273     -78.107-320.018-151.497 
ATOM   5615  N1   DA A 273     -76.334-320.627-150.135 
ATOM   5616  C2   DA A 273     -75.026-320.831-149.981 
ATOM   5617  N3   DA A 273     -74.056-320.698-150.860 
ATOM   5618  C4   DA A 273     -74.541-320.297-152.053 
ATOM   5619  P    DA A 274     -68.788-322.238-154.462 
ATOM   5620  OP1  DA A 274     -67.462-321.614-154.668 
ATOM   5621  OP2  DA A 274     -69.423-322.825-155.663 
ATOM   5622  O5'  DA A 274     -68.689-323.346-153.312 
ATOM   5623  C5'  DA A 274     -68.833-322.940-151.938 
ATOM   5624  C4'  DA A 274     -69.726-323.918-151.200 
ATOM   5625  O4'  DA A 274     -71.136-323.565-151.297 
ATOM   5626  C3'  DA A 274     -69.674-325.365-151.688 
ATOM   5627  O3'  DA A 274     -69.787-326.234-150.567 
ATOM   5628  C2'  DA A 274     -70.922-325.526-152.556 
ATOM   5629  C1'  DA A 274     -71.864-324.728-151.660 
ATOM   5630  N9   DA A 274     -73.116-324.296-152.341 
ATOM   5631  C8   DA A 274     -73.289-323.930-153.646 
ATOM   5632  N7   DA A 274     -74.509-323.603-153.941 
ATOM   5633  C5   DA A 274     -75.197-323.763-152.747 
ATOM   5634  C6   DA A 274     -76.544-323.572-152.397 
ATOM   5635  N6   DA A 274     -77.482-323.159-153.261 
ATOM   5636  N1   DA A 274     -76.894-323.823-151.121 
ATOM   5637  C2   DA A 274     -75.957-324.233-150.268 
ATOM   5638  N3   DA A 274     -74.677-324.445-150.478 
ATOM   5639  C4   DA A 274     -74.353-324.187-151.761 
ATOM   5640  P    DG A 275     -68.900-327.565-150.524 
ATOM   5641  OP1  DG A 275     -67.550-327.245-150.006 
ATOM   5642  OP2  DG A 275     -68.946-328.235-151.842 
ATOM   5643  O5'  DG A 275     -69.696-328.442-149.448 
ATOM   5644  C5'  DG A 275     -70.423-327.770-148.402 
ATOM   5645  C4'  DG A 275     -71.782-328.414-148.219 
ATOM   5646  O4'  DG A 275     -72.794-327.832-149.090 
ATOM   5647  C3'  DG A 275     -71.855-329.911-148.520 
ATOM   5648  O3'  DG A 275     -72.750-330.523-147.598 
ATOM   5649  C2'  DG A 275     -72.467-329.996-149.918 
ATOM   5650  C1'  DG A 275     -73.497-328.887-149.728 
ATOM   5651  N9   DG A 275     -74.056-328.364-151.005 
ATOM   5652  C8   DG A 275     -73.441-328.211-152.228 
ATOM   5653  N7   DG A 275     -74.219-327.719-153.161 
ATOM   5654  C5   DG A 275     -75.438-327.533-152.510 
ATOM   5655  C6   DG A 275     -76.669-327.026-153.001 
ATOM   5656  O6   DG A 275     -76.942-326.630-154.132 
ATOM   5657  N1   DG A 275     -77.652-327.009-152.001 
ATOM   5658  C2   DG A 275     -77.469-327.425-150.698 
ATOM   5659  N2   DG A 275     -78.531-327.327-149.896 
ATOM   5660  N3   DG A 275     -76.312-327.899-150.237 
ATOM   5661  C4   DG A 275     -75.350-327.924-151.194 
ATOM   5662  P    DG A 276     -72.385-331.964-147.003 
ATOM   5663  OP1  DG A 276     -71.470-331.809-145.851 
ATOM   5664  OP2  DG A 276     -71.911-332.845-148.094 
ATOM   5665  O5'  DG A 276     -73.816-332.466-146.492 
ATOM   5666  C5'  DG A 276     -74.780-331.491-146.051 
ATOM   5667  C4'  DG A 276     -76.150-331.829-146.606 
ATOM   5668  O4'  DG A 276     -76.377-331.240-147.919 
ATOM   5669  C3'  DG A 276     -76.434-333.316-146.815 
ATOM   5670  O3'  DG A 276     -77.798-333.573-146.500 
ATOM   5671  C2'  DG A 276     -76.231-333.543-148.313 
ATOM   5672  C1'  DG A 276     -76.889-332.247-148.779 
ATOM   5673  N9   DG A 276     -76.552-331.873-150.181 
ATOM   5674  C8   DG A 276     -75.377-332.064-150.874 
ATOM   5675  N7   DG A 276     -75.405-331.616-152.106 
ATOM   5676  C5   DG A 276     -76.690-331.092-152.238 
ATOM   5677  C6   DG A 276     -77.313-330.467-153.350 
ATOM   5678  O6   DG A 276     -76.850-330.242-154.464 
ATOM   5679  N1   DG A 276     -78.629-330.085-153.052 
ATOM   5680  C2   DG A 276     -79.259-330.281-151.839 
ATOM   5681  N2   DG A 276     -80.518-329.843-151.756 
ATOM   5682  N3   DG A 276     -78.675-330.868-150.796 
ATOM   5683  C4   DG A 276     -77.398-331.244-151.069 
ATOM   5684  P    DT A 277     -78.174-334.922-145.726 
ATOM   5685  OP1  DT A 277     -77.984-334.729-144.271 
ATOM   5686  OP2  DT A 277     -77.447-336.060-146.330 
ATOM   5687  O5'  DT A 277     -79.735-335.048-146.053 
ATOM   5688  C5'  DT A 277     -80.503-333.849-146.265 
ATOM   5689  C4'  DT A 277     -81.420-334.025-147.458 
ATOM   5690  O4'  DT A 277     -80.777-333.656-148.711 
ATOM   5691  C3'  DT A 277     -81.923-335.446-147.707 
ATOM   5692  O3'  DT A 277     -83.265-335.385-148.175 
ATOM   5693  C2'  DT A 277     -81.040-335.977-148.837 
ATOM   5694  C1'  DT A 277     -81.007-334.691-149.655 
ATOM   5695  N1   DT A 277     -79.911-334.650-150.663 
ATOM   5696  C2   DT A 277     -80.172-334.002-151.846 
ATOM   5697  O2   DT A 277     -81.243-333.473-152.090 
ATOM   5698  N3   DT A 277     -79.133-333.985-152.756 
ATOM   5699  C4   DT A 277     -77.885-334.549-152.584 
ATOM   5700  O4   DT A 277     -77.034-334.470-153.472 
ATOM   5701  C5   DT A 277     -77.706-335.207-151.312 
ATOM   5702  C7   DT A 277     -76.376-335.848-151.042 
ATOM   5703  C6   DT A 277     -78.700-335.238-150.408 
ATOM   5704  P    DA A 278     -84.317-336.476-147.660 
ATOM   5705  OP1  DA A 278     -84.866-336.056-146.351 
ATOM   5706  OP2  DA A 278     -83.700-337.820-147.705 
ATOM   5707  O5'  DA A 278     -85.456-336.370-148.779 
ATOM   5708  C5'  DA A 278     -85.669-335.109-149.442 
ATOM   5709  C4'  DA A 278     -85.844-335.329-150.932 
ATOM   5710  O4'  DA A 278     -84.576-335.322-151.648 
ATOM   5711  C3'  DA A 278     -86.488-336.655-151.337 
ATOM   5712  O3'  DA A 278     -87.326-336.434-152.465 
ATOM   5713  C2'  DA A 278     -85.317-337.538-151.768 
ATOM   5714  C1'  DA A 278     -84.538-336.452-152.505 
ATOM   5715  N9   DA A 278     -83.111-336.800-152.750 
ATOM   5716  C8   DA A 278     -82.267-337.527-151.959 
ATOM   5717  N7   DA A 278     -81.073-337.660-152.450 
ATOM   5718  C5   DA A 278     -81.128-336.972-153.654 
ATOM   5719  C6   DA A 278     -80.172-336.740-154.656 
ATOM   5720  N6   DA A 278     -78.914-337.199-154.600 
ATOM   5721  N1   DA A 278     -80.558-336.017-155.724 
ATOM   5722  C2   DA A 278     -81.809-335.563-155.775 
ATOM   5723  N3   DA A 278     -82.783-335.715-154.906 
ATOM   5724  C4   DA A 278     -82.372-336.443-153.847 
ATOM   5725  P    DA A 279     -88.730-337.199-152.549 
ATOM   5726  OP1  DA A 279     -89.749-336.452-151.778 
ATOM   5727  OP2  DA A 279     -88.544-338.619-152.176 
ATOM   5728  O5'  DA A 279     -89.053-337.093-154.113 
ATOM   5729  C5'  DA A 279     -88.563-335.958-154.851 
ATOM   5730  C4'  DA A 279     -87.991-336.412-156.180 
ATOM   5731  O4'  DA A 279     -86.583-336.770-156.085 
ATOM   5732  C3'  DA A 279     -88.645-337.648-156.798 
ATOM   5733  O3'  DA A 279     -88.690-337.487-158.210 
ATOM   5734  C2'  DA A 279     -87.690-338.796-156.470 
ATOM   5735  C1'  DA A 279     -86.397-338.026-156.719 
ATOM   5736  N9   DA A 279     -85.192-338.670-156.125 
ATOM   5737  C8   DA A 279     -85.097-339.382-154.964 
ATOM   5738  N7   DA A 279     -83.902-339.821-154.714 
ATOM   5739  C5   DA A 279     -83.148-339.368-155.788 
ATOM   5740  C6   DA A 279     -81.789-339.504-156.116 
ATOM   5741  N6   DA A 279     -80.908-340.169-155.355 
ATOM   5742  N1   DA A 279     -81.367-338.931-157.258 
ATOM   5743  C2   DA A 279     -82.248-338.272-158.009 
ATOM   5744  N3   DA A 279     -83.533-338.079-157.807 
ATOM   5745  C4   DA A 279     -83.930-338.663-156.658 
ATOM   5746  P    DC A 280     -89.987-337.983-159.007 
ATOM   5747  OP1  DC A 280     -91.029-336.932-158.960 
ATOM   5748  OP2  DC A 280     -90.390-339.319-158.516 
ATOM   5749  O5'  DC A 280     -89.414-338.108-160.496 
ATOM   5750  C5'  DC A 280     -88.343-337.238-160.908 
ATOM   5751  C4'  DC A 280     -87.305-338.026-161.681 
ATOM   5752  O4'  DC A 280     -86.294-338.614-160.812 
ATOM   5753  C3'  DC A 280     -87.833-339.212-162.487 
ATOM   5754  O3'  DC A 280     -87.098-339.309-163.700 
ATOM   5755  C2'  DC A 280     -87.515-340.436-161.628 
ATOM   5756  C1'  DC A 280     -86.133-339.978-161.171 
ATOM   5757  N1   DC A 280     -85.621-340.713-159.981 
ATOM   5758  C2   DC A 280     -84.251-340.950-159.905 
ATOM   5759  O2   DC A 280     -83.524-340.545-160.819 
ATOM   5760  N3   DC A 280     -83.764-341.619-158.828 
ATOM   5761  C4   DC A 280     -84.585-342.042-157.859 
ATOM   5762  N4   DC A 280     -84.062-342.689-156.829 
ATOM   5763  C5   DC A 280     -85.998-341.808-157.918 
ATOM   5764  C6   DC A 280     -86.465-341.138-159.002 
ATOM   5765  P    DA A 281     -87.872-339.694-165.048 
ATOM   5766  OP1  DA A 281     -88.479-338.479-165.636 
ATOM   5767  OP2  DA A 281     -88.795-340.819-164.785 
ATOM   5768  O5'  DA A 281     -86.665-340.194-165.972 
ATOM   5769  C5'  DA A 281     -85.355-339.627-165.779 
ATOM   5770  C4'  DA A 281     -84.307-340.722-165.813 
ATOM   5771  O4'  DA A 281     -84.081-341.316-164.503 
ATOM   5772  C3'  DA A 281     -84.624-341.918-166.710 
ATOM   5773  O3'  DA A 281     -83.419-342.369-167.318 
ATOM   5774  C2'  DA A 281     -85.119-343.001-165.752 
ATOM   5775  C1'  DA A 281     -84.110-342.728-164.641 
ATOM   5776  N9   DA A 281     -84.495-343.314-163.326 
ATOM   5777  C8   DA A 281     -85.745-343.463-162.797 
ATOM   5778  N7   DA A 281     -85.755-344.013-161.623 
ATOM   5779  C5   DA A 281     -84.414-344.247-161.350 
ATOM   5780  C6   DA A 281     -83.757-344.816-160.248 
ATOM   5781  N6   DA A 281     -84.395-345.274-159.162 
ATOM   5782  N1   DA A 281     -82.414-344.897-160.302 
ATOM   5783  C2   DA A 281     -81.786-344.440-161.384 
ATOM   5784  N3   DA A 281     -82.291-343.892-162.468 
ATOM   5785  C4   DA A 281     -83.635-343.823-162.388 
ATOM   5786  P    DA A 282     -83.451-342.847-168.845 
ATOM   5787  OP1  DA A 282     -83.334-341.670-169.735 
ATOM   5788  OP2  DA A 282     -84.628-343.715-169.069 
ATOM   5789  O5'  DA A 282     -82.115-343.722-168.931 
ATOM   5790  C5'  DA A 282     -81.001-343.380-168.085 
ATOM   5791  C4'  DA A 282     -80.405-344.637-167.480 
ATOM   5792  O4'  DA A 282     -81.050-345.012-166.229 
ATOM   5793  C3'  DA A 282     -80.504-345.899-168.338 
ATOM   5794  O3'  DA A 282     -79.320-346.668-168.162 
ATOM   5795  C2'  DA A 282     -81.680-346.676-167.749 
ATOM   5796  C1'  DA A 282     -81.362-346.395-166.284 
ATOM   5797  N9   DA A 282     -82.506-346.648-165.363 
ATOM   5798  C8   DA A 282     -83.839-346.464-165.596 
ATOM   5799  N7   DA A 282     -84.596-346.778-164.590 
ATOM   5800  C5   DA A 282     -83.700-347.201-163.617 
ATOM   5801  C6   DA A 282     -83.878-347.669-162.305 
ATOM   5802  N6   DA A 282     -85.078-347.794-161.721 
ATOM   5803  N1   DA A 282     -82.774-348.005-161.612 
ATOM   5804  C2   DA A 282     -81.584-347.878-162.198 
ATOM   5805  N3   DA A 282     -81.297-347.455-163.410 
ATOM   5806  C4   DA A 282     -82.418-347.125-164.081 
ATOM   5807  P    DG A 283     -78.678-347.404-169.430 
ATOM   5808  OP1  DG A 283     -77.822-346.452-170.175 
ATOM   5809  OP2  DG A 283     -79.745-348.066-170.213 
ATOM   5810  O5'  DG A 283     -77.764-348.510-168.724 
ATOM   5811  C5'  DG A 283     -77.206-348.231-167.426 
ATOM   5812  C4'  DG A 283     -77.351-349.443-166.527 
ATOM   5813  O4'  DG A 283     -78.620-349.456-165.814 
ATOM   5814  C3'  DG A 283     -77.309-350.800-167.228 
ATOM   5815  O3'  DG A 283     -76.629-351.729-166.393 
ATOM   5816  C2'  DG A 283     -78.773-351.226-167.336 
ATOM   5817  C1'  DG A 283     -79.200-350.744-165.954 
ATOM   5818  N9   DG A 283     -80.675-350.608-165.796 
ATOM   5819  C8   DG A 283     -81.618-350.227-166.725 
ATOM   5820  N7   DG A 283     -82.846-350.208-166.263 
ATOM   5821  C5   DG A 283     -82.705-350.607-164.934 
ATOM   5822  C6   DG A 283     -83.685-350.777-163.922 
ATOM   5823  O6   DG A 283     -84.899-350.608-163.990 
ATOM   5824  N1   DG A 283     -83.108-351.194-162.714 
ATOM   5825  C2   DG A 283     -81.759-351.417-162.512 
ATOM   5826  N2   DG A 283     -81.408-351.812-161.285 
ATOM   5827  N3   DG A 283     -80.840-351.257-163.461 
ATOM   5828  C4   DG A 283     -81.384-350.853-164.640 
ATOM   5829  P    DT A 284     -75.635-352.791-167.061 
ATOM   5830  OP1  DT A 284     -74.309-352.167-167.267 
ATOM   5831  OP2  DT A 284     -76.270-353.377-168.262 
ATOM   5832  O5'  DT A 284     -75.536-353.898-165.910 
ATOM   5833  C5'  DT A 284     -75.680-353.492-164.536 
ATOM   5834  C4'  DT A 284     -76.573-354.470-163.799 
ATOM   5835  O4'  DT A 284     -77.983-354.118-163.895 
ATOM   5836  C3'  DT A 284     -76.520-355.918-164.287 
ATOM   5837  O3'  DT A 284     -76.634-356.787-163.166 
ATOM   5838  C2'  DT A 284     -77.769-356.079-165.155 
ATOM   5839  C1'  DT A 284     -78.711-355.281-164.258 
ATOM   5840  N1   DT A 284     -79.963-354.848-164.940 
ATOM   5841  C2   DT A 284     -81.106-354.804-164.179 
ATOM   5842  O2   DT A 284     -81.128-355.099-162.997 
ATOM   5843  N3   DT A 284     -82.247-354.400-164.846 
ATOM   5844  C4   DT A 284     -82.336-354.044-166.176 
ATOM   5845  O4   DT A 284     -83.415-353.699-166.661 
ATOM   5846  C5   DT A 284     -81.084-354.123-166.892 
ATOM   5847  C7   DT A 284     -81.092-353.753-168.346 
ATOM   5848  C6   DT A 284     -79.960-354.513-166.269 
ATOM   5849  P    DC A 285     -75.747-358.118-163.123 
ATOM   5850  OP1  DC A 285     -74.397-357.798-162.605 
ATOM   5851  OP2  DC A 285     -75.793-358.788-164.441 
ATOM   5852  O5'  DC A 285     -76.543-358.994-162.047 
ATOM   5853  C5'  DC A 285     -77.269-358.323-161.001 
ATOM   5854  C4'  DC A 285     -78.629-358.967-160.818 
ATOM   5855  O4'  DC A 285     -79.641-358.384-161.689 
ATOM   5856  C3'  DC A 285     -78.702-360.464-161.118 
ATOM   5857  O3'  DC A 285     -79.596-361.076-160.196 
ATOM   5858  C2'  DC A 285     -79.314-360.549-162.517 
ATOM   5859  C1'  DC A 285     -80.344-359.440-162.327 
ATOM   5860  N1   DC A 285     -80.903-358.917-163.604 
ATOM   5861  C2   DC A 285     -82.237-358.514-163.613 
ATOM   5862  O2   DC A 285     -82.894-358.606-162.569 
ATOM   5863  N3   DC A 285     -82.766-358.035-164.767 
ATOM   5864  C4   DC A 285     -82.021-357.952-165.876 
ATOM   5865  N4   DC A 285     -82.583-357.477-166.978 
ATOM   5866  C5   DC A 285     -80.648-358.361-165.889 
ATOM   5867  C6   DC A 285     -80.138-358.837-164.725 
ATOM   5868  P    DG A 286     -79.232-362.517-159.602 
ATOM   5869  OP1  DG A 286     -78.317-362.361-158.449 
ATOM   5870  OP2  DG A 286     -78.758-363.397-160.692 
ATOM   5871  O5'  DG A 286     -80.663-363.018-159.090 
ATOM   5872  C5'  DG A 286     -81.627-362.044-158.649 
ATOM   5873  C4'  DG A 286     -82.997-362.381-159.205 
ATOM   5874  O4'  DG A 286     -83.224-361.793-160.517 
ATOM   5875  C3'  DG A 286     -83.281-363.869-159.414 
ATOM   5876  O3'  DG A 286     -84.644-364.125-159.098 
ATOM   5877  C2'  DG A 286     -83.078-364.095-160.912 
ATOM   5878  C1'  DG A 286     -83.736-362.799-161.377 
ATOM   5879  N9   DG A 286     -83.399-362.426-162.779 
ATOM   5880  C8   DG A 286     -82.224-362.617-163.472 
ATOM   5881  N7   DG A 286     -82.252-362.168-164.705 
ATOM   5882  C5   DG A 286     -83.537-361.645-164.837 
ATOM   5883  C6   DG A 286     -84.160-361.019-165.948 
ATOM   5884  O6   DG A 286     -83.696-360.795-167.063 
ATOM   5885  N1   DG A 286     -85.475-360.637-165.650 
ATOM   5886  C2   DG A 286     -86.106-360.834-164.437 
ATOM   5887  N2   DG A 286     -87.365-360.396-164.355 
ATOM   5888  N3   DG A 286     -85.522-361.420-163.395 
ATOM   5889  C4   DG A 286     -84.245-361.797-163.668 
ATOM   5890  P    DA A 287     -85.021-365.474-158.325 
ATOM   5891  OP1  DA A 287     -84.830-365.281-156.869 
ATOM   5892  OP2  DA A 287     -84.294-366.612-158.929 
ATOM   5893  O5'  DA A 287     -86.582-365.601-158.651 
ATOM   5894  C5'  DA A 287     -87.350-364.401-158.863 
ATOM   5895  C4'  DA A 287     -88.267-364.577-160.057 
ATOM   5896  O4'  DA A 287     -87.624-364.208-161.310 
ATOM   5897  C3'  DA A 287     -88.770-365.999-160.306 
ATOM   5898  O3'  DA A 287     -90.112-365.937-160.774 
ATOM   5899  C2'  DA A 287     -87.887-366.530-161.435 
ATOM   5900  C1'  DA A 287     -87.854-365.243-162.254 
ATOM   5901  N9   DA A 287     -86.758-365.202-163.262 
ATOM   5902  C8   DA A 287     -85.502-365.732-163.171 
ATOM   5903  N7   DA A 287     -84.771-365.531-164.223 
ATOM   5904  C5   DA A 287     -85.601-364.814-165.075 
ATOM   5905  C6   DA A 287     -85.409-364.292-166.365 
ATOM   5906  N6   DA A 287     -84.267-364.418-167.053 
ATOM   5907  N1   DA A 287     -86.442-363.633-166.925 
ATOM   5908  C2   DA A 287     -87.576-363.511-166.236 
ATOM   5909  N3   DA A 287     -87.868-363.954-165.033 
ATOM   5910  C4   DA A 287     -86.819-364.609-164.495 
ATOM   5911  P    DT A 288     -91.164-367.029-160.258 
ATOM   5912  OP1  DT A 288     -91.713-366.609-158.949 
ATOM   5913  OP2  DT A 288     -90.547-368.372-160.303 
ATOM   5914  O5'  DT A 288     -92.303-366.923-161.378 
ATOM   5915  C5'  DT A 288     -92.516-365.661-162.041 
ATOM   5916  C4'  DT A 288     -92.691-365.882-163.530 
ATOM   5917  O4'  DT A 288     -91.422-365.874-164.246 
ATOM   5918  C3'  DT A 288     -93.335-367.207-163.936 
ATOM   5919  O3'  DT A 288     -94.173-366.987-165.063 
ATOM   5920  C2'  DT A 288     -92.164-368.091-164.367 
ATOM   5921  C1'  DT A 288     -91.385-367.005-165.103 
ATOM   5922  N1   DT A 288     -89.958-367.353-165.348 
ATOM   5923  C2   DT A 288     -89.394-366.896-166.516 
ATOM   5924  O2   DT A 288     -90.009-366.233-167.334 
ATOM   5925  N3   DT A 288     -88.071-367.239-166.709 
ATOM   5926  C4   DT A 288     -87.284-367.982-165.853 
ATOM   5927  O4   DT A 288     -86.108-368.225-166.134 
ATOM   5928  C5   DT A 288     -87.963-368.416-164.656 
ATOM   5929  C7   DT A 288     -87.179-369.231-163.668 
ATOM   5930  C6   DT A 288     -89.250-368.098-164.441 
ATOM   5931  P    DG A 289     -95.577-367.751-165.148 
ATOM   5932  OP1  DG A 289     -96.596-367.005-164.377 
ATOM   5933  OP2  DG A 289     -95.391-369.171-164.775 
ATOM   5934  O5'  DG A 289     -95.900-367.645-166.712 
ATOM   5935  C5'  DG A 289     -95.410-366.511-167.450 
ATOM   5936  C4'  DG A 289     -94.838-366.965-168.779 
ATOM   5937  O4'  DG A 289     -93.430-367.323-168.684 
ATOM   5938  C3'  DG A 289     -95.492-368.201-169.396 
ATOM   5939  O3'  DG A 289     -95.537-368.040-170.809 
ATOM   5940  C2'  DG A 289     -94.537-369.348-169.069 
ATOM   5941  C1'  DG A 289     -93.244-368.579-169.318 
ATOM   5942  N9   DG A 289     -92.039-369.223-168.724 
ATOM   5943  C8   DG A 289     -91.924-369.944-167.555 
ATOM   5944  N7   DG A 289     -90.712-370.381-167.315 
ATOM   5945  C5   DG A 289     -89.971-369.918-168.401 
ATOM   5946  C6   DG A 289     -88.594-370.075-168.702 
ATOM   5947  O6   DG A 289     -87.728-370.664-168.061 
ATOM   5948  N1   DG A 289     -88.257-369.443-169.908 
ATOM   5949  C2   DG A 289     -89.136-368.750-170.716 
ATOM   5950  N2   DG A 289     -88.619-368.219-171.826 
ATOM   5951  N3   DG A 289     -90.429-368.603-170.433 
ATOM   5952  C4   DG A 289     -90.772-369.210-169.267 
ATOM   5953  P    DG A 290     -96.834-368.535-171.606 
ATOM   5954  OP1  DG A 290     -97.876-367.485-171.559 
ATOM   5955  OP2  DG A 290     -97.237-369.871-171.115 
ATOM   5956  O5'  DG A 290     -96.261-368.660-173.095 
ATOM   5957  C5'  DG A 290     -95.190-367.791-173.506 
ATOM   5958  C4'  DG A 290     -94.151-368.578-174.279 
ATOM   5959  O4'  DG A 290     -93.141-369.166-173.411 
ATOM   5960  C3'  DG A 290     -94.680-369.765-175.085 
ATOM   5961  O3'  DG A 290     -93.945-369.861-176.299 
ATOM   5962  C2'  DG A 290     -94.362-370.989-174.227 
ATOM   5963  C1'  DG A 290     -92.980-370.530-173.770 
ATOM   5964  N9   DG A 290     -92.468-371.265-172.580 
ATOM   5965  C8   DG A 290     -93.162-371.768-171.501 
ATOM   5966  N7   DG A 290     -92.407-372.369-170.613 
ATOM   5967  C5   DG A 290     -91.122-372.258-171.142 
ATOM   5968  C6   DG A 290     -89.881-372.719-170.632 
ATOM   5969  O6   DG A 290     -89.656-373.330-169.591 
ATOM   5970  N1   DG A 290     -88.822-372.392-171.490 
ATOM   5971  C2   DG A 290     -88.946-371.710-172.684 
ATOM   5972  N2   DG A 290     -87.813-371.496-173.357 
ATOM   5973  N3   DG A 290     -90.111-371.277-173.162 
ATOM   5974  C4   DG A 290     -91.149-371.586-172.342 
ATOM   5975  P    DA A 291     -94.719-370.246-177.646 
ATOM   5976  OP1  DA A 291     -95.326-369.032-178.235 
ATOM   5977  OP2  DA A 291     -95.642-371.372-177.383 
ATOM   5978  O5'  DA A 291     -93.512-370.747-178.571 
ATOM   5979  C5'  DA A 291     -92.202-370.180-178.377 
ATOM   5980  C4'  DA A 291     -91.154-371.274-178.411 
ATOM   5981  O4'  DA A 291     -90.928-371.869-177.101 
ATOM   5982  C3'  DA A 291     -91.471-372.471-179.309 
ATOM   5983  O3'  DA A 291     -90.266-372.922-179.917 
ATOM   5984  C2'  DA A 291     -91.966-373.553-178.351 
ATOM   5985  C1'  DA A 291     -90.957-373.281-177.240 
ATOM   5986  N9   DA A 291     -91.341-373.866-175.925 
ATOM   5987  C8   DA A 291     -92.592-374.015-175.396 
ATOM   5988  N7   DA A 291     -92.602-374.566-174.221 
ATOM   5989  C5   DA A 291     -91.261-374.800-173.949 
ATOM   5990  C6   DA A 291     -90.604-375.368-172.847 
ATOM   5991  N6   DA A 291     -91.241-375.827-171.760 
ATOM   5992  N1   DA A 291     -89.261-375.450-172.901 
ATOM   5993  C2   DA A 291     -88.632-374.993-173.983 
ATOM   5994  N3   DA A 291     -89.138-374.444-175.067 
ATOM   5995  C4   DA A 291     -90.482-374.375-174.987 
ATOM   5996  P    DT A 292     -90.298-373.399-181.444 
ATOM   5997  OP1  DT A 292     -90.181-372.223-182.334 
ATOM   5998  OP2  DT A 292     -91.475-374.268-181.667 
ATOM   5999  O5'  DT A 292     -88.962-374.274-181.530 
ATOM   6000  C5'  DT A 292     -87.848-373.933-180.683 
ATOM   6001  C4'  DT A 292     -87.252-375.190-180.079 
ATOM   6002  O4'  DT A 292     -87.897-375.564-178.828 
ATOM   6003  C3'  DT A 292     -87.351-376.451-180.936 
ATOM   6004  O3'  DT A 292     -86.167-377.221-180.761 
ATOM   6005  C2'  DT A 292     -88.527-377.229-180.348 
ATOM   6006  C1'  DT A 292     -88.209-376.948-178.882 
ATOM   6007  N1   DT A 292     -89.353-377.200-177.962 
ATOM   6008  C2   DT A 292     -89.053-377.682-176.710 
ATOM   6009  O2   DT A 292     -87.914-377.902-176.340 
ATOM   6010  N3   DT A 292     -90.140-377.904-175.885 
ATOM   6011  C4   DT A 292     -91.465-377.690-176.202 
ATOM   6012  O4   DT A 292     -92.352-377.927-175.378 
ATOM   6013  C5   DT A 292     -91.678-377.185-177.537 
ATOM   6014  C7   DT A 292     -93.094-376.924-177.962 
ATOM   6015  C6   DT A 292     -90.642-376.959-178.360 
ATOM   6016  P    DT A 293     -85.525-377.956-182.029 
ATOM   6017  OP1  DT A 293     -84.669-377.005-182.773 
ATOM   6018  OP2  DT A 293     -86.592-378.618-182.812 
ATOM   6019  O5'  DT A 293     -84.611-379.063-181.323 
ATOM   6020  C5'  DT A 293     -84.053-378.783-180.025 
ATOM   6021  C4'  DT A 293     -84.198-379.995-179.126 
ATOM   6022  O4'  DT A 293     -85.467-380.008-178.413 
ATOM   6023  C3'  DT A 293     -84.156-381.353-179.827 
ATOM   6024  O3'  DT A 293     -83.476-382.281-178.992 
ATOM   6025  C2'  DT A 293     -85.620-381.779-179.935 
ATOM   6026  C1'  DT A 293     -86.047-381.296-178.553 
ATOM   6027  N1   DT A 293     -87.522-381.160-178.395 
ATOM   6028  C2   DT A 293     -88.048-381.450-177.159 
ATOM   6029  O2   DT A 293     -87.365-381.805-176.214 
ATOM   6030  N3   DT A 293     -89.418-381.314-177.050 
ATOM   6031  C4   DT A 293     -90.284-380.920-178.051 
ATOM   6032  O4   DT A 293     -91.494-380.835-177.835 
ATOM   6033  C5   DT A 293     -89.637-380.638-179.311 
ATOM   6034  C7   DT A 293     -90.507-380.204-180.454 
ATOM   6035  C6   DT A 293     -88.307-380.763-179.445 
ATOM   6036  P    DC A 294     -82.482-383.343-179.660 
ATOM   6037  OP1  DC A 294     -81.155-382.719-179.865 
ATOM   6038  OP2  DC A 294     -83.116-383.930-180.861 
ATOM   6039  O5'  DC A 294     -82.383-384.451-178.509 
ATOM   6040  C5'  DC A 294     -82.527-384.045-177.135 
ATOM   6041  C4'  DC A 294     -83.420-385.023-176.398 
ATOM   6042  O4'  DC A 294     -84.830-384.670-176.494 
ATOM   6043  C3'  DC A 294     -83.367-386.471-176.885 
ATOM   6044  O3'  DC A 294     -83.481-387.339-175.764 
ATOM   6045  C2'  DC A 294     -84.616-386.631-177.753 
ATOM   6046  C1'  DC A 294     -85.558-385.833-176.857 
ATOM   6047  N1   DC A 294     -86.810-385.401-177.539 
ATOM   6048  C2   DC A 294     -87.977-385.351-176.781 
ATOM   6049  O2   DC A 294     -87.927-385.664-175.587 
ATOM   6050  N3   DC A 294     -89.129-384.960-177.385 
ATOM   6051  C4   DC A 294     -89.142-384.629-178.682 
ATOM   6052  N4   DC A 294     -90.291-384.254-179.224 
ATOM   6053  C5   DC A 294     -87.952-384.674-179.479 
ATOM   6054  C6   DC A 294     -86.812-385.068-178.858 
ATOM   6055  P    DC A 295     -82.594-388.670-175.722 
ATOM   6056  OP1  DC A 295     -81.244-388.350-175.203 
ATOM   6057  OP2  DC A 295     -82.640-389.340-177.040 
ATOM   6058  O5'  DC A 295     -83.390-389.547-174.645 
ATOM   6059  C5'  DC A 295     -84.116-388.875-173.599 
ATOM   6060  C4'  DC A 295     -85.476-389.519-173.417 
ATOM   6061  O4'  DC A 295     -86.488-388.937-174.288 
ATOM   6062  C3'  DC A 295     -85.549-391.016-173.717 
ATOM   6063  O3'  DC A 295     -86.443-391.628-172.795 
ATOM   6064  C2'  DC A 295     -86.160-391.101-175.115 
ATOM   6065  C1'  DC A 295     -87.191-389.992-174.925 
ATOM   6066  N1   DC A 295     -87.750-389.469-176.202 
ATOM   6067  C2   DC A 295     -89.083-389.066-176.211 
ATOM   6068  O2   DC A 295     -89.741-389.158-175.167 
ATOM   6069  N3   DC A 295     -89.613-388.588-177.366 
ATOM   6070  C4   DC A 295     -88.868-388.504-178.475 
ATOM   6071  N4   DC A 295     -89.430-388.030-179.576 
ATOM   6072  C5   DC A 295     -87.494-388.914-178.488 
ATOM   6073  C6   DC A 295     -86.984-389.389-177.324 
ATOM   6074  P    DT A 296     -86.079-393.069-172.201 
ATOM   6075  OP1  DT A 296     -85.163-392.914-171.048 
ATOM   6076  OP2  DT A 296     -85.605-393.950-173.291 
ATOM   6077  O5'  DT A 296     -87.510-393.571-171.689 
ATOM   6078  C5'  DT A 296     -88.473-392.596-171.248 
ATOM   6079  C4'  DT A 296     -89.844-392.934-171.804 
ATOM   6080  O4'  DT A 296     -90.071-392.345-173.116 
ATOM   6081  C3'  DT A 296     -90.128-394.421-172.013 
ATOM   6082  O3'  DT A 296     -91.491-394.678-171.697 
ATOM   6083  C2'  DT A 296     -89.925-394.648-173.510 
ATOM   6084  C1'  DT A 296     -90.583-393.352-173.976 
ATOM   6085  N1   DT A 296     -90.246-392.978-175.378 
ATOM   6086  C2   DT A 296     -91.226-392.355-176.112 
ATOM   6087  O2   DT A 296     -92.331-392.104-175.664 
ATOM   6088  N3   DT A 296     -90.877-392.025-177.407 
ATOM   6089  C4   DT A 296     -89.660-392.260-178.013 
ATOM   6090  O4   DT A 296     -89.464-391.919-179.181 
ATOM   6091  C5   DT A 296     -88.697-392.920-177.163 
ATOM   6092  C7   DT A 296     -87.345-393.215-177.745 
ATOM   6093  C6   DT A 296     -89.009-393.252-175.900 
ATOM   6094  P    DC A 297     -91.868-396.027-170.923 
ATOM   6095  OP1  DC A 297     -91.677-395.834-169.468 
ATOM   6096  OP2  DC A 297     -91.140-397.165-171.527 
ATOM   6097  O5'  DC A 297     -93.429-396.153-171.250 
ATOM   6098  C5'  DC A 297     -94.197-394.954-171.462 
ATOM   6099  C4'  DC A 297     -95.114-395.130-172.655 
ATOM   6100  O4'  DC A 297     -94.470-394.761-173.909 
ATOM   6101  C3'  DC A 297     -95.617-396.552-172.905 
ATOM   6102  O3'  DC A 297     -96.959-396.490-173.372 
ATOM   6103  C2'  DC A 297     -94.734-397.082-174.034 
ATOM   6104  C1'  DC A 297     -94.701-395.796-174.852 
ATOM   6105  N1   DC A 297     -93.605-395.755-175.860 
ATOM   6106  C2   DC A 297     -93.854-395.102-177.065 
ATOM   6107  O2   DC A 297     -94.963-394.588-177.246 
ATOM   6108  N3   DC A 297     -92.868-395.055-177.997 
ATOM   6109  C4   DC A 297     -91.679-395.624-177.762 
ATOM   6110  N4   DC A 297     -90.749-395.551-178.702 
ATOM   6111  C5   DC A 297     -91.402-396.301-176.530 
ATOM   6112  C6   DC A 297     -92.401-396.338-175.612 
ATOM   6113  P    DT A 298     -98.011-397.581-172.857 
ATOM   6114  OP1  DT A 298     -98.560-397.162-171.548 
ATOM   6115  OP2  DT A 298     -97.394-398.925-172.902 
ATOM   6116  O5'  DT A 298     -99.150-397.475-173.977 
ATOM   6117  C5'  DT A 298     -99.363-396.214-174.639 
ATOM   6118  C4'  DT A 298     -99.538-396.434-176.129 
ATOM   6119  O4'  DT A 298     -98.269-396.427-176.845 
ATOM   6120  C3'  DT A 298    -100.182-397.760-176.534 
ATOM   6121  O3'  DT A 298    -101.020-397.539-177.662 
ATOM   6122  C2'  DT A 298     -99.010-398.643-176.965 
ATOM   6123  C1'  DT A 298     -98.232-397.557-177.702 
ATOM   6124  N1   DT A 298     -96.805-397.906-177.947 
ATOM   6125  C2   DT A 298     -96.241-397.449-179.114 
ATOM   6126  O2   DT A 298     -96.856-396.786-179.932 
ATOM   6127  N3   DT A 298     -94.918-397.792-179.308 
ATOM   6128  C4   DT A 298     -94.131-398.534-178.451 
ATOM   6129  O4   DT A 298     -92.955-398.778-178.733 
ATOM   6130  C5   DT A 298     -94.810-398.968-177.254 
ATOM   6131  C7   DT A 298     -94.026-399.783-176.267 
ATOM   6132  C6   DT A 298     -96.097-398.650-177.040 
ATOM   6133  P    DC A 299    -102.424-398.304-177.747 
ATOM   6134  OP1  DC A 299    -103.443-397.557-176.976 
ATOM   6135  OP2  DC A 299    -102.238-399.724-177.373 
ATOM   6136  O5'  DC A 299    -102.747-398.198-179.310 
ATOM   6137  C5'  DC A 299    -102.256-397.063-180.049 
ATOM   6138  C4'  DC A 299    -101.685-397.517-181.377 
ATOM   6139  O4'  DC A 299    -100.277-397.875-181.283 
ATOM   6140  C3'  DC A 299    -102.339-398.753-181.995 
ATOM   6141  O3'  DC A 299    -102.384-398.592-183.408 
ATOM   6142  C2'  DC A 299    -101.384-399.901-181.667 
ATOM   6143  C1'  DC A 299    -100.090-399.131-181.916 
ATOM   6144  N1   DC A 299     -98.886-399.775-181.323 
ATOM   6145  C2   DC A 299     -97.682-399.660-182.012 
ATOM   6146  O2   DC A 299     -97.662-399.034-183.078 
ATOM   6147  N3   DC A 299     -96.572-400.242-181.487 
ATOM   6148  C4   DC A 299     -96.635-400.911-180.330
[truncated: 415,700 more chars]
