# Supplementary material for: Characterization of lncRNA-protein interactions associated with Prostate cancer and Androgen receptors by molecular docking simulations
Source: Biochem Biophys Rep. 2025 Mar 9;42:101959. doi: 10.1016/j.bbrep.2025.101959 (PMC11929892; doi:10.1016/j.bbrep.2025.101959)
Supplement: Multimedia component 49 [file mmc49.zip › bbrep_00101959_model_38.pdb]

REMARK Number:    38
REMARK Ligand:     lig_628dcb8434e2f.pdb
REMARK Contact:     0     0     0
REMARK Score:  -160.95
REMARK RMSD:    739.75
MODEL       38
ATOM      1  N   ALA A  24      30.357  -5.473 -24.875 
ATOM      2  CA  ALA A  24      30.515  -4.000 -24.871 
ATOM      3  CB  ALA A  24      29.364  -3.347 -25.653 
ATOM      4  C   ALA A  24      30.496  -3.471 -23.474 
ATOM      5  O   ALA A  24      31.409  -3.720 -22.690 
ATOM      6  N   GLN A  25      29.435  -2.716 -23.129 
ATOM      7  CA  GLN A  25      29.334  -2.167 -21.810 
ATOM      8  CB  GLN A  25      28.209  -1.135 -21.640 
ATOM      9  CG  GLN A  25      28.449   0.131 -22.464 
ATOM     10  CD  GLN A  25      27.291   1.085 -22.227 
ATOM     11  OE1 GLN A  25      26.895   1.324 -21.089 
ATOM     12  NE2 GLN A  25      26.734   1.652 -23.331 
ATOM     13  C   GLN A  25      29.084  -3.296 -20.876 
ATOM     14  O   GLN A  25      28.668  -4.376 -21.290 
ATOM     15  N   ASP A  26      29.382  -3.075 -19.584 
ATOM     16  CA  ASP A  26      29.211  -4.105 -18.606 
ATOM     17  CB  ASP A  26      30.274  -4.043 -17.495 
ATOM     18  CG  ASP A  26      30.054  -5.171 -16.494 
ATOM     19  OD1 ASP A  26      28.986  -5.191 -15.826 
ATOM     20  OD2 ASP A  26      30.966  -6.032 -16.381 
ATOM     21  C   ASP A  26      27.866  -3.939 -17.988 
ATOM     22  O   ASP A  26      27.612  -2.985 -17.253 
ATOM     23  N   ASN A  27      26.945  -4.872 -18.288 
ATOM     24  CA  ASN A  27      25.662  -4.773 -17.669 
ATOM     25  CB  ASN A  27      24.503  -4.752 -18.683 
ATOM     26  CG  ASN A  27      24.583  -3.452 -19.471 
ATOM     27  OD1 ASN A  27      24.658  -2.366 -18.897 
ATOM     28  ND2 ASN A  27      24.568  -3.560 -20.827 
ATOM     29  C   ASN A  27      25.467  -5.984 -16.812 
ATOM     30  O   ASN A  27      24.473  -6.696 -16.949 
ATOM     31  N   SER A  28      26.402  -6.226 -15.873 
ATOM     32  CA  SER A  28      26.317  -7.361 -15.002 
ATOM     33  CB  SER A  28      27.559  -7.517 -14.112 
ATOM     34  OG  SER A  28      28.707  -7.731 -14.919 
ATOM     35  C   SER A  28      25.149  -7.145 -14.100 
ATOM     36  O   SER A  28      24.492  -8.089 -13.668 
ATOM     37  N   ARG A  29      24.868  -5.864 -13.806 
ATOM     38  CA  ARG A  29      23.821  -5.471 -12.913 
ATOM     39  CB  ARG A  29      23.787  -3.948 -12.704 
ATOM     40  CG  ARG A  29      25.152  -3.369 -12.324 
ATOM     41  CD  ARG A  29      25.113  -1.897 -11.913 
ATOM     42  NE  ARG A  29      26.512  -1.383 -11.942 
ATOM     43  CZ  ARG A  29      27.390  -1.720 -10.952 
ATOM     44  NH1 ARG A  29      27.024  -2.618  -9.991 
ATOM     45  NH2 ARG A  29      28.642  -1.178 -10.929 
ATOM     46  C   ARG A  29      22.506  -5.884 -13.504 
ATOM     47  O   ARG A  29      21.579  -6.255 -12.784 
ATOM     48  N   TYR A  30      22.378  -5.784 -14.840 
ATOM     49  CA  TYR A  30      21.164  -6.163 -15.505 
ATOM     50  CB  TYR A  30      21.186  -5.817 -17.003 
ATOM     51  CG  TYR A  30      19.900  -6.271 -17.606 
ATOM     52  CD1 TYR A  30      18.727  -5.600 -17.348 
ATOM     53  CD2 TYR A  30      19.876  -7.357 -18.449 
ATOM     54  CE1 TYR A  30      17.543  -6.018 -17.911 
ATOM     55  CE2 TYR A  30      18.698  -7.778 -19.016 
ATOM     56  CZ  TYR A  30      17.529  -7.109 -18.746 
ATOM     57  OH  TYR A  30      16.316  -7.539 -19.327 
ATOM     58  C   TYR A  30      20.959  -7.638 -15.363 
ATOM     59  O   TYR A  30      19.855  -8.092 -15.068 
ATOM     60  N   THR A  31      22.033  -8.431 -15.551 
ATOM     61  CA  THR A  31      21.926  -9.861 -15.473 
ATOM     62  CB  THR A  31      23.230 -10.559 -15.736 
ATOM     63  OG1 THR A  31      23.715 -10.225 -17.028 
ATOM     64  CG2 THR A  31      23.003 -12.080 -15.628 
ATOM     65  C   THR A  31      21.490 -10.229 -14.091 
ATOM     66  O   THR A  31      20.646 -11.105 -13.907 
ATOM     67  N   HIS A  32      22.064  -9.557 -13.079 
ATOM     68  CA  HIS A  32      21.744  -9.842 -11.711 
ATOM     69  ND1 HIS A  32      22.771 -10.826  -8.882 
ATOM     70  CG  HIS A  32      22.450  -9.554  -9.301 
ATOM     71  CB  HIS A  32      22.623  -9.069 -10.710 
ATOM     72  NE2 HIS A  32      22.010  -9.743  -7.096 
ATOM     73  CD2 HIS A  32      21.986  -8.905  -8.198 
ATOM     74  CE1 HIS A  32      22.488 -10.885  -7.556 
ATOM     75  C   HIS A  32      20.311  -9.481 -11.477 
ATOM     76  O   HIS A  32      19.604 -10.145 -10.722 
ATOM     77  N   PHE A  33      19.841  -8.406 -12.133 
ATOM     78  CA  PHE A  33      18.494  -7.942 -11.975 
ATOM     79  CB  PHE A  33      18.233  -6.698 -12.850 
ATOM     80  CG  PHE A  33      16.831  -6.221 -12.683 
ATOM     81  CD1 PHE A  33      15.822  -6.729 -13.471 
ATOM     82  CD2 PHE A  33      16.525  -5.261 -11.749 
ATOM     83  CE1 PHE A  33      14.528  -6.288 -13.327 
ATOM     84  CE2 PHE A  33      15.232  -4.815 -11.599 
ATOM     85  CZ  PHE A  33      14.232  -5.330 -12.388 
ATOM     86  C   PHE A  33      17.577  -9.044 -12.410 
ATOM     87  O   PHE A  33      16.584  -9.337 -11.745 
ATOM     88  N   LEU A  34      17.891  -9.694 -13.546 
ATOM     89  CA  LEU A  34      17.052 -10.740 -14.056 
ATOM     90  CB  LEU A  34      17.509 -11.262 -15.429 
ATOM     91  CG  LEU A  34      17.352 -10.227 -16.561 
ATOM     92  CD1 LEU A  34      17.815 -10.799 -17.911 
ATOM     93  CD2 LEU A  34      15.914  -9.684 -16.622 
ATOM     94  C   LEU A  34      17.034 -11.895 -13.105 
ATOM     95  O   LEU A  34      15.977 -12.463 -12.835 
ATOM     96  N   THR A  35      18.201 -12.276 -12.555 
ATOM     97  CA  THR A  35      18.222 -13.429 -11.706 
ATOM     98  CB  THR A  35      19.611 -13.827 -11.277 
ATOM     99  OG1 THR A  35      19.582 -15.110 -10.672 
ATOM    100  CG2 THR A  35      20.183 -12.793 -10.291 
ATOM    101  C   THR A  35      17.370 -13.183 -10.496 
ATOM    102  O   THR A  35      16.600 -14.054 -10.093 
ATOM    103  N   GLN A  36      17.510 -12.004  -9.861 
ATOM    104  CA  GLN A  36      16.760 -11.714  -8.673 
ATOM    105  CB  GLN A  36      17.330 -10.515  -7.900 
ATOM    106  CG  GLN A  36      18.719 -10.776  -7.318 
ATOM    107  CD  GLN A  36      19.161  -9.521  -6.583 
ATOM    108  OE1 GLN A  36      18.999  -8.403  -7.076 
ATOM    109  NE2 GLN A  36      19.727  -9.702  -5.360 
ATOM    110  C   GLN A  36      15.306 -11.414  -8.928 
ATOM    111  O   GLN A  36      14.428 -11.820  -8.172 
ATOM    112  N   HIS A  37      15.041 -10.560  -9.926 
ATOM    113  CA  HIS A  37      13.739 -10.030 -10.232 
ATOM    114  ND1 HIS A  37      13.488  -7.875  -7.943 
ATOM    115  CG  HIS A  37      14.262  -7.931  -9.081 
ATOM    116  CB  HIS A  37      13.787  -8.508 -10.384 
ATOM    117  NE2 HIS A  37      15.483  -7.062  -7.395 
ATOM    118  CD2 HIS A  37      15.476  -7.429  -8.730 
ATOM    119  CE1 HIS A  37      14.268  -7.348  -6.966 
ATOM    120  C   HIS A  37      12.906 -10.649 -11.327 
ATOM    121  O   HIS A  37      11.752 -10.256 -11.466 
ATOM    122  N   TYR A  38      13.434 -11.530 -12.202 
ATOM    123  CA  TYR A  38      12.632 -11.883 -13.350 
ATOM    124  CB  TYR A  38      13.334 -11.414 -14.642 
ATOM    125  CG  TYR A  38      12.655 -11.872 -15.887 
ATOM    126  CD1 TYR A  38      11.465 -11.319 -16.304 
ATOM    127  CD2 TYR A  38      13.246 -12.841 -16.668 
ATOM    128  CE1 TYR A  38      10.868 -11.746 -17.467 
ATOM    129  CE2 TYR A  38      12.653 -13.271 -17.830 
ATOM    130  CZ  TYR A  38      11.459 -12.724 -18.231 
ATOM    131  OH  TYR A  38      10.848 -13.164 -19.425 
ATOM    132  C   TYR A  38      12.379 -13.364 -13.432 
ATOM    133  O   TYR A  38      13.285 -14.174 -13.250 
ATOM    134  N   ASP A  39      11.102 -13.741 -13.690 
ATOM    135  CA  ASP A  39      10.698 -15.112 -13.886 
ATOM    136  CB  ASP A  39      10.028 -15.729 -12.643 
ATOM    137  CG  ASP A  39       9.940 -17.238 -12.841 
ATOM    138  OD1 ASP A  39      10.562 -17.742 -13.815 
ATOM    139  OD2 ASP A  39       9.249 -17.904 -12.025 
ATOM    140  C   ASP A  39       9.669 -15.081 -14.984 
ATOM    141  O   ASP A  39       8.529 -14.682 -14.754 
ATOM    142  N   ALA A  40      10.037 -15.519 -16.207 
ATOM    143  CA  ALA A  40       9.168 -15.355 -17.343 
ATOM    144  CB  ALA A  40       9.809 -15.843 -18.652 
ATOM    145  C   ALA A  40       7.861 -16.082 -17.196 
ATOM    146  O   ALA A  40       6.812 -15.469 -17.390 
ATOM    147  N   LYS A  41       7.868 -17.386 -16.837 
ATOM    148  CA  LYS A  41       6.612 -18.091 -16.756 
ATOM    149  CB  LYS A  41       6.394 -19.072 -17.922 
ATOM    150  CG  LYS A  41       6.320 -18.394 -19.293 
ATOM    151  CD  LYS A  41       6.383 -19.380 -20.462 
ATOM    152  CE  LYS A  41       6.315 -18.723 -21.842 
ATOM    153  NZ  LYS A  41       6.395 -19.761 -22.893 
ATOM    154  C   LYS A  41       6.607 -18.900 -15.492 
ATOM    155  O   LYS A  41       6.979 -20.072 -15.469 
ATOM    156  N   PRO A  42       6.164 -18.261 -14.447 
ATOM    157  CA  PRO A  42       6.146 -18.766 -13.096 
ATOM    158  CD  PRO A  42       5.459 -16.998 -14.579 
ATOM    159  CB  PRO A  42       5.693 -17.583 -12.242 
ATOM    160  CG  PRO A  42       4.817 -16.760 -13.203 
ATOM    161  C   PRO A  42       5.350 -19.982 -12.740 
ATOM    162  O   PRO A  42       5.866 -20.776 -11.954 
ATOM    163  N   GLN A  43       4.106 -20.125 -13.253 
ATOM    164  CA  GLN A  43       3.233 -21.210 -12.882 
ATOM    165  CB  GLN A  43       3.921 -22.559 -12.575 
ATOM    166  CG  GLN A  43       2.969 -23.746 -12.437 
ATOM    167  CD  GLN A  43       2.653 -24.258 -13.835 
ATOM    168  OE1 GLN A  43       2.011 -23.577 -14.631 
ATOM    169  NE2 GLN A  43       3.125 -25.496 -14.144 
ATOM    170  C   GLN A  43       2.428 -20.772 -11.677 
ATOM    171  O   GLN A  43       1.781 -19.726 -11.696 
ATOM    172  N   GLY A  44       2.476 -21.564 -10.580 
ATOM    173  CA  GLY A  44       1.617 -21.423  -9.423 
ATOM    174  C   GLY A  44       1.682 -20.099  -8.711 
ATOM    175  O   GLY A  44       0.636 -19.515  -8.436 
ATOM    176  N   ARG A  45       2.881 -19.573  -8.391 
ATOM    177  CA  ARG A  45       2.966 -18.320  -7.681 
ATOM    178  CB  ARG A  45       2.277 -17.177  -8.444 
ATOM    179  CG  ARG A  45       2.951 -16.883  -9.786 
ATOM    180  CD  ARG A  45       2.084 -16.065 -10.743 
ATOM    181  NE  ARG A  45       2.134 -14.640 -10.313 
ATOM    182  CZ  ARG A  45       1.083 -13.819 -10.595 
ATOM    183  NH1 ARG A  45      -0.026 -14.325 -11.205 
ATOM    184  NH2 ARG A  45       1.132 -12.493 -10.270 
ATOM    185  C   ARG A  45       2.353 -18.422  -6.307 
ATOM    186  O   ARG A  45       1.777 -17.453  -5.809 
ATOM    187  N   ASP A  46       2.452 -19.607  -5.663 
ATOM    188  CA  ASP A  46       1.984 -19.790  -4.311 
ATOM    189  CB  ASP A  46       1.250 -21.127  -4.079 
ATOM    190  CG  ASP A  46       2.197 -22.277  -4.390 
ATOM    191  OD1 ASP A  46       3.256 -22.021  -5.022 
ATOM    192  OD2 ASP A  46       1.866 -23.431  -4.005 
ATOM    193  C   ASP A  46       3.161 -19.699  -3.376 
ATOM    194  O   ASP A  46       4.259 -19.317  -3.777 
ATOM    195  N   ASP A  47       2.954 -20.056  -2.089 
ATOM    196  CA  ASP A  47       3.986 -19.963  -1.086 
ATOM    197  CB  ASP A  47       3.505 -20.399   0.311 
ATOM    198  CG  ASP A  47       2.512 -19.366   0.829 
ATOM    199  OD1 ASP A  47       2.392 -18.285   0.192 
ATOM    200  OD2 ASP A  47       1.859 -19.643   1.870 
ATOM    201  C   ASP A  47       5.122 -20.868  -1.453 
ATOM    202  O   ASP A  47       6.290 -20.503  -1.321 
ATOM    203  N   ARG A  48       4.797 -22.077  -1.942 
ATOM    204  CA  ARG A  48       5.781 -23.061  -2.293 
ATOM    205  CB  ARG A  48       5.140 -24.351  -2.823 
ATOM    206  CG  ARG A  48       6.146 -25.430  -3.211 
ATOM    207  CD  ARG A  48       5.521 -26.560  -4.029 
ATOM    208  NE  ARG A  48       5.134 -25.982  -5.348 
ATOM    209  CZ  ARG A  48       4.541 -26.764  -6.297 
ATOM    210  NH1 ARG A  48       4.304 -28.084  -6.046 
ATOM    211  NH2 ARG A  48       4.179 -26.221  -7.497 
ATOM    212  C   ARG A  48       6.632 -22.511  -3.395 
ATOM    213  O   ARG A  48       7.843 -22.722  -3.421 
ATOM    214  N   TYR A  49       6.004 -21.778  -4.332 
ATOM    215  CA  TYR A  49       6.690 -21.207  -5.452 
ATOM    216  CB  TYR A  49       5.716 -20.385  -6.317 
ATOM    217  CG  TYR A  49       6.455 -19.484  -7.246 
ATOM    218  CD1 TYR A  49       6.995 -19.944  -8.423 
ATOM    219  CD2 TYR A  49       6.580 -18.149  -6.930 
ATOM    220  CE1 TYR A  49       7.662 -19.084  -9.266 
ATOM    221  CE2 TYR A  49       7.244 -17.287  -7.767 
ATOM    222  CZ  TYR A  49       7.787 -17.755  -8.938 
ATOM    223  OH  TYR A  49       8.468 -16.868  -9.798 
ATOM    224  C   TYR A  49       7.763 -20.299  -4.937 
ATOM    225  O   TYR A  49       8.907 -20.361  -5.387 
ATOM    226  N   CYS A  50       7.427 -19.442  -3.956 
ATOM    227  CA  CYS A  50       8.387 -18.513  -3.432 
ATOM    228  CB  CYS A  50       7.789 -17.543  -2.401 
ATOM    229  SG  CYS A  50       6.919 -16.168  -3.203 
ATOM    230  C   CYS A  50       9.521 -19.233  -2.772 
ATOM    231  O   CYS A  50      10.680 -18.874  -2.966 
ATOM    232  N   GLU A  51       9.232 -20.282  -1.984 
ATOM    233  CA  GLU A  51      10.291 -20.937  -1.274 
ATOM    234  CB  GLU A  51       9.814 -22.052  -0.328 
ATOM    235  CG  GLU A  51       9.046 -21.500   0.875 
ATOM    236  CD  GLU A  51       8.647 -22.660   1.776 
ATOM    237  OE1 GLU A  51       8.797 -23.834   1.341 
ATOM    238  OE2 GLU A  51       8.191 -22.384   2.918 
ATOM    239  C   GLU A  51      11.271 -21.539  -2.238 
ATOM    240  O   GLU A  51      12.477 -21.471  -2.014 
ATOM    241  N   SER A  52      10.782 -22.163  -3.323 
ATOM    242  CA  SER A  52      11.648 -22.819  -4.266 
ATOM    243  CB  SER A  52      10.871 -23.670  -5.287 
ATOM    244  OG  SER A  52      11.770 -24.296  -6.189 
ATOM    245  C   SER A  52      12.484 -21.840  -5.041 
ATOM    246  O   SER A  52      13.695 -22.015  -5.173 
ATOM    247  N   ILE A  53      11.853 -20.774  -5.572 
ATOM    248  CA  ILE A  53      12.510 -19.830  -6.436 
ATOM    249  CB  ILE A  53      11.569 -18.839  -7.063 
ATOM    250  CG1 ILE A  53      12.268 -18.100  -8.213 
ATOM    251  CG2 ILE A  53      11.022 -17.910  -5.967 
ATOM    252  CD1 ILE A  53      11.307 -17.285  -9.080 
ATOM    253  C   ILE A  53      13.564 -19.071  -5.697 
ATOM    254  O   ILE A  53      14.625 -18.777  -6.243 
ATOM    255  N   MET A  54      13.288 -18.724  -4.431 
ATOM    256  CA  MET A  54      14.208 -17.931  -3.681 
ATOM    257  CB  MET A  54      13.657 -17.630  -2.278 
ATOM    258  CG  MET A  54      14.129 -16.292  -1.716 
ATOM    259  SD  MET A  54      13.400 -14.851  -2.557 
ATOM    260  CE  MET A  54      13.965 -13.641  -1.327 
ATOM    261  C   MET A  54      15.482 -18.715  -3.574 
ATOM    262  O   MET A  54      16.577 -18.162  -3.661 
ATOM    263  N   ARG A  55      15.360 -20.040  -3.377 
ATOM    264  CA  ARG A  55      16.487 -20.926  -3.259 
ATOM    265  CB  ARG A  55      16.035 -22.353  -2.921 
ATOM    266  CG  ARG A  55      15.198 -22.413  -1.641 
ATOM    267  CD  ARG A  55      14.502 -23.757  -1.423 
ATOM    268  NE  ARG A  55      15.339 -24.566  -0.498 
ATOM    269  CZ  ARG A  55      15.110 -25.907  -0.399 
ATOM    270  NH1 ARG A  55      14.168 -26.490  -1.198 
ATOM    271  NH2 ARG A  55      15.823 -26.659   0.486 
ATOM    272  C   ARG A  55      17.249 -20.983  -4.555 
ATOM    273  O   ARG A  55      18.476 -20.907  -4.565 
ATOM    274  N   ARG A  56      16.538 -21.101  -5.694 
ATOM    275  CA  ARG A  56      17.186 -21.258  -6.971 
ATOM    276  CB  ARG A  56      16.203 -21.454  -8.140 
ATOM    277  CG  ARG A  56      15.409 -22.759  -8.083 
ATOM    278  CD  ARG A  56      14.767 -23.128  -9.423 
ATOM    279  NE  ARG A  56      13.877 -22.004  -9.821 
ATOM    280  CZ  ARG A  56      12.561 -22.008  -9.459 
ATOM    281  NH1 ARG A  56      12.047 -23.057  -8.752 
ATOM    282  NH2 ARG A  56      11.757 -20.960  -9.804 
ATOM    283  C   ARG A  56      17.993 -20.038  -7.297 
ATOM    284  O   ARG A  56      19.094 -20.132  -7.842 
ATOM    285  N   ARG A  57      17.434 -18.858  -6.981 
ATOM    286  CA  ARG A  57      17.989 -17.566  -7.272 
ATOM    287  CB  ARG A  57      16.981 -16.432  -7.028 
ATOM    288  CG  ARG A  57      15.720 -16.618  -7.872 
ATOM    289  CD  ARG A  57      16.007 -16.749  -9.368 
ATOM    290  NE  ARG A  57      14.774 -17.286 -10.009 
ATOM    291  CZ  ARG A  57      14.462 -16.937 -11.292 
ATOM    292  NH1 ARG A  57      15.255 -16.058 -11.970 
ATOM    293  NH2 ARG A  57      13.356 -17.462 -11.896 
ATOM    294  C   ARG A  57      19.215 -17.308  -6.446 
ATOM    295  O   ARG A  57      20.047 -16.489  -6.833 
ATOM    296  N   GLY A  58      19.345 -17.952  -5.266 
ATOM    297  CA  GLY A  58      20.518 -17.749  -4.452 
ATOM    298  C   GLY A  58      20.249 -16.676  -3.435 
ATOM    299  O   GLY A  58      21.171 -16.056  -2.910 
ATOM    300  N   LEU A  59      18.957 -16.404  -3.197 
ATOM    301  CA  LEU A  59      18.390 -15.442  -2.291 
ATOM    302  CB  LEU A  59      16.997 -14.993  -2.748 
ATOM    303  CG  LEU A  59      17.057 -14.335  -4.141 
ATOM    304  CD1 LEU A  59      15.690 -13.786  -4.573 
ATOM    305  CD2 LEU A  59      18.175 -13.282  -4.214 
ATOM    306  C   LEU A  59      18.342 -15.875  -0.842 
ATOM    307  O   LEU A  59      17.877 -15.107  -0.005 
ATOM    308  N   THR A  60      18.628 -17.158  -0.543 
ATOM    309  CA  THR A  60      18.521 -17.780   0.758 
ATOM    310  CB  THR A  60      18.422 -19.273   0.655 
ATOM    311  OG1 THR A  60      19.592 -19.810   0.057 
ATOM    312  CG2 THR A  60      17.192 -19.608  -0.204 
ATOM    313  C   THR A  60      19.582 -17.448   1.776 
ATOM    314  O   THR A  60      19.306 -17.592   2.964 
ATOM    315  N   SER A  61      20.833 -17.093   1.412 
ATOM    316  CA  SER A  61      21.758 -16.859   2.493 
ATOM    317  CB  SER A  61      22.957 -17.826   2.485 
ATOM    318  OG  SER A  61      22.517 -19.158   2.702 
ATOM    319  C   SER A  61      22.320 -15.475   2.407 
ATOM    320  O   SER A  61      23.186 -15.209   1.575 
ATOM    321  N   PRO A  62      21.889 -14.572   3.254 
ATOM    322  CA  PRO A  62      20.832 -14.844   4.197 
ATOM    323  CD  PRO A  62      22.847 -13.617   3.787 
ATOM    324  CB  PRO A  62      20.985 -13.822   5.320 
ATOM    325  CG  PRO A  62      22.467 -13.428   5.263 
ATOM    326  C   PRO A  62      19.514 -14.718   3.499 
ATOM    327  O   PRO A  62      19.488 -14.279   2.350 
ATOM    328  N   CYS A  63      18.409 -15.091   4.176 
ATOM    329  CA  CYS A  63      17.107 -15.029   3.577 
ATOM    330  CB  CYS A  63      15.980 -15.525   4.508 
ATOM    331  SG  CYS A  63      16.264 -17.191   5.180 
ATOM    332  C   CYS A  63      16.811 -13.590   3.286 
ATOM    333  O   CYS A  63      16.979 -12.728   4.148 
ATOM    334  N   LYS A  64      16.363 -13.286   2.050 
ATOM    335  CA  LYS A  64      16.024 -11.933   1.733 
ATOM    336  CB  LYS A  64      15.958 -11.675   0.217 
ATOM    337  CG  LYS A  64      15.947 -10.196  -0.175 
ATOM    338  CD  LYS A  64      16.188  -9.974  -1.671 
ATOM    339  CE  LYS A  64      16.192  -8.501  -2.084 
ATOM    340  NZ  LYS A  64      16.367  -8.389  -3.549 
ATOM    341  C   LYS A  64      14.671 -11.685   2.334 
ATOM    342  O   LYS A  64      13.782 -12.531   2.250 
ATOM    343  N   ASP A  65      14.485 -10.514   2.975 
ATOM    344  CA  ASP A  65      13.252 -10.245   3.660 
ATOM    345  CB  ASP A  65      13.310  -8.967   4.522 
ATOM    346  CG  ASP A  65      13.625  -7.757   3.647 
ATOM    347  OD1 ASP A  65      14.224  -7.939   2.553 
ATOM    348  OD2 ASP A  65      13.278  -6.626   4.077 
ATOM    349  C   ASP A  65      12.107 -10.144   2.699 
ATOM    350  O   ASP A  65      11.037 -10.700   2.946 
ATOM    351  N   ILE A  66      12.280  -9.419   1.579 
ATOM    352  CA  ILE A  66      11.198  -9.300   0.645 
ATOM    353  CB  ILE A  66      10.432  -8.019   0.848 
ATOM    354  CG1 ILE A  66       9.083  -8.013   0.109 
ATOM    355  CG2 ILE A  66      11.366  -6.859   0.468 
ATOM    356  CD1 ILE A  66       9.205  -8.016  -1.410 
ATOM    357  C   ILE A  66      11.805  -9.311  -0.725 
ATOM    358  O   ILE A  66      12.863  -8.720  -0.940 
ATOM    359  N   ASN A  67      11.179 -10.019  -1.688 
ATOM    360  CA  ASN A  67      11.720 -10.015  -3.017 
ATOM    361  CB  ASN A  67      12.741 -11.139  -3.259 
ATOM    362  CG  ASN A  67      13.477 -10.847  -4.558 
ATOM    363  OD1 ASN A  67      14.272  -9.911  -4.638 
ATOM    364  ND2 ASN A  67      13.214 -11.676  -5.603 
ATOM    365  C   ASN A  67      10.584 -10.205  -3.973 
ATOM    366  O   ASN A  67       9.740 -11.082  -3.786 
ATOM    367  N   THR A  68      10.556  -9.392  -5.048 
ATOM    368  CA  THR A  68       9.471  -9.467  -5.982 
ATOM    369  CB  THR A  68       8.762  -8.158  -6.145 
ATOM    370  OG1 THR A  68       8.269  -7.721  -4.886 
ATOM    371  CG2 THR A  68       7.598  -8.348  -7.130 
ATOM    372  C   THR A  68       9.996  -9.879  -7.324 
ATOM    373  O   THR A  68      11.059  -9.439  -7.762 
ATOM    374  N   PHE A  69       9.236 -10.761  -8.006 
ATOM    375  CA  PHE A  69       9.601 -11.241  -9.309 
ATOM    376  CB  PHE A  69       9.527 -12.774  -9.435 
ATOM    377  CG  PHE A  69      10.543 -13.384  -8.526 
ATOM    378  CD1 PHE A  69      11.831 -13.609  -8.956 
ATOM    379  CD2 PHE A  69      10.207 -13.734  -7.237 
ATOM    380  CE1 PHE A  69      12.768 -14.171  -8.120 
ATOM    381  CE2 PHE A  69      11.140 -14.295  -6.395 
ATOM    382  CZ  PHE A  69      12.423 -14.515  -6.835 
ATOM    383  C   PHE A  69       8.608 -10.690 -10.287 
ATOM    384  O   PHE A  69       7.415 -10.605 -10.001 
ATOM    385  N   ILE A  70       9.099 -10.300 -11.480 
ATOM    386  CA  ILE A  70       8.279  -9.766 -12.530 
ATOM    387  CB  ILE A  70       8.894  -8.585 -13.228 
ATOM    388  CG1 ILE A  70       9.137  -7.438 -12.235 
ATOM    389  CG2 ILE A  70       7.982  -8.201 -14.407 
ATOM    390  CD1 ILE A  70      10.026  -6.325 -12.786 
ATOM    391  C   ILE A  70       8.146 -10.852 -13.550 
ATOM    392  O   ILE A  70       9.106 -11.572 -13.824 
ATOM    393  N   HIS A  71       6.934 -11.011 -14.122 
ATOM    394  CA  HIS A  71       6.704 -12.056 -15.078 
ATOM    395  ND1 HIS A  71       6.623 -14.322 -12.875 
ATOM    396  CG  HIS A  71       5.646 -13.442 -13.288 
ATOM    397  CB  HIS A  71       5.509 -12.942 -14.696 
ATOM    398  NE2 HIS A  71       5.416 -13.823 -11.074 
ATOM    399  CD2 HIS A  71       4.918 -13.148 -12.176 
ATOM    400  CE1 HIS A  71       6.439 -14.514 -11.544 
ATOM    401  C   HIS A  71       6.415 -11.410 -16.399 
ATOM    402  O   HIS A  71       6.310 -10.188 -16.486 
ATOM    403  N   GLY A  72       6.286 -12.218 -17.476 
ATOM    404  CA  GLY A  72       6.017 -11.656 -18.772 
ATOM    405  C   GLY A  72       7.295 -11.593 -19.560 
ATOM    406  O   GLY A  72       8.294 -12.209 -19.193 
ATOM    407  N   ASN A  73       7.269 -10.867 -20.702 
ATOM    408  CA  ASN A  73       8.405 -10.782 -21.584 
ATOM    409  CB  ASN A  73       8.034 -10.508 -23.057 
ATOM    410  CG  ASN A  73       7.346  -9.151 -23.163 
ATOM    411  OD1 ASN A  73       7.968  -8.146 -23.502 
ATOM    412  ND2 ASN A  73       6.017  -9.119 -22.872 
ATOM    413  C   ASN A  73       9.371  -9.723 -21.133 
ATOM    414  O   ASN A  73       8.994  -8.716 -20.538 
ATOM    415  N   LYS A  74      10.668  -9.952 -21.434 
ATOM    416  CA  LYS A  74      11.764  -9.101 -21.052 
ATOM    417  CB  LYS A  74      13.152  -9.709 -21.329 
ATOM    418  CG  LYS A  74      13.502 -10.903 -20.438 
ATOM    419  CD  LYS A  74      14.866 -11.514 -20.762 
ATOM    420  CE  LYS A  74      14.989 -11.999 -22.206 
ATOM    421  NZ  LYS A  74      16.380 -12.427 -22.480 
ATOM    422  C   LYS A  74      11.726  -7.769 -21.741 
ATOM    423  O   LYS A  74      12.108  -6.759 -21.152 
ATOM    424  N   ARG A  75      11.268  -7.726 -23.005 
ATOM    425  CA  ARG A  75      11.336  -6.518 -23.783 
ATOM    426  CB  ARG A  75      10.706  -6.680 -25.174 
ATOM    427  CG  ARG A  75      11.275  -7.856 -25.964 
ATOM    428  CD  ARG A  75      10.777  -7.928 -27.407 
ATOM    429  NE  ARG A  75       9.288  -7.909 -27.372 
ATOM    430  CZ  ARG A  75       8.587  -9.047 -27.093 
ATOM    431  NH1 ARG A  75       9.247 -10.192 -26.754 
ATOM    432  NH2 ARG A  75       7.223  -9.036 -27.147 
ATOM    433  C   ARG A  75      10.568  -5.434 -23.096 
ATOM    434  O   ARG A  75      11.000  -4.283 -23.058 
ATOM    435  N   SER A  76       9.396  -5.775 -22.533 
ATOM    436  CA  SER A  76       8.562  -4.791 -21.905 
ATOM    437  CB  SER A  76       7.236  -5.385 -21.396 
ATOM    438  OG  SER A  76       6.471  -5.878 -22.487 
ATOM    439  C   SER A  76       9.281  -4.196 -20.730 
ATOM    440  O   SER A  76       9.132  -3.009 -20.441 
ATOM    441  N   ILE A  77      10.063  -5.017 -20.003 
ATOM    442  CA  ILE A  77      10.777  -4.552 -18.848 
ATOM    443  CB  ILE A  77      11.426  -5.664 -18.076 
ATOM    444  CG1 ILE A  77      10.357  -6.647 -17.572 
ATOM    445  CG2 ILE A  77      12.260  -5.039 -16.946 
ATOM    446  CD1 ILE A  77      10.932  -7.947 -17.010 
ATOM    447  C   ILE A  77      11.850  -3.586 -19.254 
ATOM    448  O   ILE A  77      12.029  -2.547 -18.626 
ATOM    449  N   LYS A  78      12.600  -3.902 -20.324 
ATOM    450  CA  LYS A  78      13.670  -3.048 -20.763 
ATOM    451  CB  LYS A  78      14.457  -3.613 -21.957 
ATOM    452  CG  LYS A  78      15.314  -4.836 -21.619 
ATOM    453  CD  LYS A  78      15.896  -5.526 -22.854 
ATOM    454  CE  LYS A  78      16.828  -6.696 -22.531 
ATOM    455  NZ  LYS A  78      16.037  -7.912 -22.246 
ATOM    456  C   LYS A  78      13.105  -1.727 -21.186 
ATOM    457  O   LYS A  78      13.736  -0.686 -21.012 
ATOM    458  N   ALA A  79      11.881  -1.748 -21.741 
ATOM    459  CA  ALA A  79      11.200  -0.603 -22.284 
ATOM    460  CB  ALA A  79       9.821  -0.951 -22.871 
ATOM    461  C   ALA A  79      10.987   0.445 -21.231 
ATOM    462  O   ALA A  79      10.878   1.630 -21.545 
ATOM    463  N   ILE A  80      10.868   0.044 -19.956 
ATOM    464  CA  ILE A  80      10.626   1.016 -18.927 
ATOM    465  CB  ILE A  80      10.255   0.446 -17.581 
ATOM    466  CG1 ILE A  80      11.316  -0.473 -16.984 
ATOM    467  CG2 ILE A  80       8.892  -0.240 -17.747 
ATOM    468  CD1 ILE A  80      10.900  -1.026 -15.623 
ATOM    469  C   ILE A  80      11.745   2.022 -18.874 
ATOM    470  O   ILE A  80      11.546   3.160 -18.452 
ATOM    471  N   CYS A  81      12.966   1.624 -19.275 
ATOM    472  CA  CYS A  81      14.117   2.486 -19.280 
ATOM    473  CB  CYS A  81      15.428   1.734 -19.567 
ATOM    474  SG  CYS A  81      15.754   0.459 -18.312 
ATOM    475  C   CYS A  81      13.959   3.596 -20.289 
ATOM    476  O   CYS A  81      14.689   4.586 -20.237 
ATOM    477  N   GLU A  82      13.062   3.434 -21.284 
ATOM    478  CA  GLU A  82      12.862   4.454 -22.277 
ATOM    479  CB  GLU A  82      12.970   3.920 -23.715 
ATOM    480  CG  GLU A  82      11.961   2.809 -24.013 
ATOM    481  CD  GLU A  82      12.156   2.352 -25.452 
ATOM    482  OE1 GLU A  82      12.213   3.228 -26.356 
ATOM    483  OE2 GLU A  82      12.249   1.114 -25.666 
ATOM    484  C   GLU A  82      11.484   5.028 -22.107 
ATOM    485  O   GLU A  82      10.696   4.562 -21.287 
ATOM    486  N   ASN A  83      11.173   6.085 -22.884 
ATOM    487  CA  ASN A  83       9.911   6.767 -22.808 
ATOM    488  CB  ASN A  83       9.851   8.042 -23.664 
ATOM    489  CG  ASN A  83      10.676   9.103 -22.944 
ATOM    490  OD1 ASN A  83      10.664   9.185 -21.715 
ATOM    491  ND2 ASN A  83      11.416   9.938 -23.723 
ATOM    492  C   ASN A  83       8.817   5.839 -23.229 
ATOM    493  O   ASN A  83       7.665   6.001 -22.831 
ATOM    494  N   LYS A  84       9.156   4.826 -24.043 
ATOM    495  CA  LYS A  84       8.180   3.925 -24.580 
ATOM    496  CB  LYS A  84       8.857   2.817 -25.416 
ATOM    497  CG  LYS A  84       7.921   1.834 -26.122 
ATOM    498  CD  LYS A  84       7.153   0.911 -25.178 
ATOM    499  CE  LYS A  84       6.396  -0.197 -25.909 
ATOM    500  NZ  LYS A  84       7.357  -1.190 -26.441 
ATOM    501  C   LYS A  84       7.386   3.298 -23.466 
ATOM    502  O   LYS A  84       6.161   3.232 -23.563 
ATOM    503  N   ASN A  85       8.029   2.807 -22.383 
ATOM    504  CA  ASN A  85       7.206   2.217 -21.358 
ATOM    505  CB  ASN A  85       7.343   0.680 -21.318 
ATOM    506  CG  ASN A  85       6.232   0.074 -20.468 
ATOM    507  OD1 ASN A  85       5.067   0.455 -20.576 
ATOM    508  ND2 ASN A  85       6.604  -0.897 -19.592 
ATOM    509  C   ASN A  85       7.600   2.737 -20.000 
ATOM    510  O   ASN A  85       7.516   2.004 -19.015 
ATOM    511  N   GLY A  86       7.987   4.025 -19.869 
ATOM    512  CA  GLY A  86       8.358   4.440 -18.541 
ATOM    513  C   GLY A  86       8.406   5.935 -18.432 
ATOM    514  O   GLY A  86       8.529   6.651 -19.426 
ATOM    515  N   ASN A  87       8.313   6.432 -17.176 
ATOM    516  CA  ASN A  87       8.388   7.834 -16.866 
ATOM    517  CB  ASN A  87       7.070   8.434 -16.338 
ATOM    518  CG  ASN A  87       6.033   8.383 -17.450 
ATOM    519  OD1 ASN A  87       5.564   7.312 -17.828 
ATOM    520  ND2 ASN A  87       5.650   9.574 -17.983 
ATOM    521  C   ASN A  87       9.381   7.966 -15.753 
ATOM    522  O   ASN A  87       9.660   7.005 -15.039 
ATOM    523  N   PRO A  88       9.943   9.130 -15.590 
ATOM    524  CA  PRO A  88      10.890   9.367 -14.542 
ATOM    525  CD  PRO A  88       9.915  10.189 -16.582 
ATOM    526  CB  PRO A  88      11.522  10.727 -14.851 
ATOM    527  CG  PRO A  88      10.555  11.384 -15.857 
ATOM    528  C   PRO A  88      10.168   9.304 -13.236 
ATOM    529  O   PRO A  88       9.050   9.812 -13.144 
ATOM    530  N   HIS A  89      10.804   8.706 -12.212 
ATOM    531  CA  HIS A  89      10.210   8.527 -10.923 
ATOM    532  ND1 HIS A  89       7.895   6.729  -9.424 
ATOM    533  CG  HIS A  89       9.268   6.743  -9.344 
ATOM    534  CB  HIS A  89      10.169   7.046 -10.506 
ATOM    535  NE2 HIS A  89       8.415   6.182  -7.333 
ATOM    536  CD2 HIS A  89       9.569   6.408  -8.061 
ATOM    537  CE1 HIS A  89       7.434   6.387  -8.195 
ATOM    538  C   HIS A  89      11.094   9.291 -10.006 
ATOM    539  O   HIS A  89      12.249   9.524 -10.348 
ATOM    540  N   ARG A  90      10.614   9.570  -8.777 
ATOM    541  CA  ARG A  90      11.134  10.633  -7.973 
ATOM    542  CB  ARG A  90      10.638  10.532  -6.524 
ATOM    543  CG  ARG A  90       9.118  10.621  -6.401 
ATOM    544  CD  ARG A  90       8.581  12.052  -6.436 
ATOM    545  NE  ARG A  90       7.099  11.972  -6.308 
ATOM    546  CZ  ARG A  90       6.398  13.027  -5.801 
ATOM    547  NH1 ARG A  90       7.050  14.164  -5.418 
ATOM    548  NH2 ARG A  90       5.043  12.938  -5.660 
ATOM    549  C   ARG A  90      12.627  10.723  -7.915 
ATOM    550  O   ARG A  90      13.186  11.625  -8.535 
ATOM    551  N   GLU A  91      13.353   9.801  -7.262 
ATOM    552  CA  GLU A  91      14.755  10.115  -7.224 
ATOM    553  CB  GLU A  91      15.367  10.061  -5.812 
ATOM    554  CG  GLU A  91      14.958  11.232  -4.914 
ATOM    555  CD  GLU A  91      13.537  11.000  -4.427 
ATOM    556  OE1 GLU A  91      13.280   9.918  -3.836 
ATOM    557  OE2 GLU A  91      12.688  11.907  -4.644 
ATOM    558  C   GLU A  91      15.504   9.143  -8.074 
ATOM    559  O   GLU A  91      15.859   8.056  -7.623 
ATOM    560  N   ASN A  92      15.780   9.542  -9.330 
ATOM    561  CA  ASN A  92      16.570   8.776 -10.253 
ATOM    562  CB  ASN A  92      18.015   8.583  -9.762 
ATOM    563  CG  ASN A  92      18.669   9.953  -9.678 
ATOM    564  OD1 ASN A  92      18.547  10.766 -10.593 
ATOM    565  ND2 ASN A  92      19.371  10.227  -8.547 
ATOM    566  C   ASN A  92      15.991   7.412 -10.460 
ATOM    567  O   ASN A  92      16.733   6.456 -10.678 
ATOM    568  N   LEU A  93      14.653   7.283 -10.421 
ATOM    569  CA  LEU A  93      14.046   5.998 -10.644 
ATOM    570  CB  LEU A  93      13.196   5.499  -9.462 
ATOM    571  CG  LEU A  93      14.013   5.127  -8.208 
ATOM    572  CD1 LEU A  93      13.097   4.644  -7.072 
ATOM    573  CD2 LEU A  93      15.107   4.099  -8.543 
ATOM    574  C   LEU A  93      13.141   6.137 -11.825 
ATOM    575  O   LEU A  93      12.979   7.226 -12.373 
ATOM    576  N   ARG A  94      12.563   5.007 -12.286 
ATOM    577  CA  ARG A  94      11.651   5.047 -13.395 
ATOM    578  CB  ARG A  94      12.264   4.533 -14.706 
ATOM    579  CG  ARG A  94      13.421   5.410 -15.185 
ATOM    580  CD  ARG A  94      13.981   5.008 -16.550 
ATOM    581  NE  ARG A  94      12.929   5.315 -17.557 
ATOM    582  CZ  ARG A  94      12.803   6.585 -18.040 
ATOM    583  NH1 ARG A  94      13.625   7.577 -17.590 
ATOM    584  NH2 ARG A  94      11.843   6.868 -18.966 
ATOM    585  C   ARG A  94      10.481   4.169 -13.054 
ATOM    586  O   ARG A  94      10.637   3.137 -12.403 
ATOM    587  N   ILE A  95       9.268   4.577 -13.488 
ATOM    588  CA  ILE A  95       8.059   3.839 -13.228 
ATOM    589  CB  ILE A  95       7.025   4.653 -12.501 
ATOM    590  CG1 ILE A  95       5.820   3.791 -12.084 
ATOM    591  CG2 ILE A  95       6.656   5.846 -13.397 
ATOM    592  CD1 ILE A  95       6.118   2.807 -10.956 
ATOM    593  C   ILE A  95       7.471   3.433 -14.552 
ATOM    594  O   ILE A  95       7.417   4.230 -15.487 
ATOM    595  N   SER A  96       7.017   2.167 -14.668 
ATOM    596  CA  SER A  96       6.520   1.669 -15.924 
ATOM    597  CB  SER A  96       6.521   0.132 -16.021 
ATOM    598  OG  SER A  96       5.638  -0.423 -15.057 
ATOM    599  C   SER A  96       5.122   2.137 -16.200 
ATOM    600  O   SER A  96       4.324   2.355 -15.289 
ATOM    601  N   LYS A  97       4.824   2.366 -17.497 
ATOM    602  CA  LYS A  97       3.513   2.735 -17.955 
ATOM    603  CB  LYS A  97       3.499   3.283 -19.390 
ATOM    604  CG  LYS A  97       4.096   4.687 -19.504 
ATOM    605  CD  LYS A  97       4.273   5.153 -20.949 
ATOM    606  CE  LYS A  97       4.718   6.611 -21.063 
ATOM    607  NZ  LYS A  97       6.152   6.728 -20.709 
ATOM    608  C   LYS A  97       2.610   1.543 -17.924 
ATOM    609  O   LYS A  97       1.429   1.655 -17.600 
ATOM    610  N   SER A  98       3.157   0.372 -18.304 
ATOM    611  CA  SER A  98       2.430  -0.864 -18.402 
ATOM    612  CB  SER A  98       3.113  -1.826 -19.387 
ATOM    613  OG  SER A  98       2.438  -3.069 -19.433 
ATOM    614  C   SER A  98       2.391  -1.529 -17.062 
ATOM    615  O   SER A  98       3.191  -1.233 -16.178 
ATOM    616  N   SER A  99       1.438  -2.468 -16.892 
ATOM    617  CA  SER A  99       1.316  -3.181 -15.654 
ATOM    618  CB  SER A  99      -0.138  -3.329 -15.182 
ATOM    619  OG  SER A  99      -0.171  -4.036 -13.953 
ATOM    620  C   SER A  99       1.866  -4.551 -15.901 
ATOM    621  O   SER A  99       1.756  -5.075 -17.006 
ATOM    622  N   PHE A 100       2.499  -5.160 -14.875 
ATOM    623  CA  PHE A 100       3.096  -6.452 -15.063 
ATOM    624  CB  PHE A 100       4.625  -6.462 -14.858 
ATOM    625  CG  PHE A 100       5.327  -5.637 -15.887 
ATOM    626  CD1 PHE A 100       5.439  -4.271 -15.743 
ATOM    627  CD2 PHE A 100       5.897  -6.234 -16.988 
ATOM    628  CE1 PHE A 100       6.097  -3.516 -16.687 
ATOM    629  CE2 PHE A 100       6.556  -5.484 -17.934 
ATOM    630  CZ  PHE A 100       6.657  -4.121 -17.787 
ATOM    631  C   PHE A 100       2.572  -7.384 -14.016 
ATOM    632  O   PHE A 100       2.195  -6.966 -12.922 
ATOM    633  N   GLN A 101       2.513  -8.691 -14.344 
ATOM    634  CA  GLN A 101       2.171  -9.658 -13.345 
ATOM    635  CB  GLN A 101       1.839 -11.052 -13.904 
ATOM    636  CG  GLN A 101       0.489 -11.131 -14.617 
ATOM    637  CD  GLN A 101      -0.593 -11.194 -13.547 
ATOM    638  OE1 GLN A 101      -0.366 -11.697 -12.449 
ATOM    639  NE2 GLN A 101      -1.804 -10.667 -13.873 
ATOM    640  C   GLN A 101       3.394  -9.793 -12.496 
ATOM    641  O   GLN A 101       4.508  -9.873 -13.015 
ATOM    642  N   VAL A 102       3.218  -9.802 -11.161 
ATOM    643  CA  VAL A 102       4.354  -9.886 -10.293 
ATOM    644  CB  VAL A 102       4.759  -8.562  -9.714 
ATOM    645  CG1 VAL A 102       5.195  -7.637 -10.861 
ATOM    646  CG2 VAL A 102       3.584  -8.007  -8.887 
ATOM    647  C   VAL A 102       4.011 -10.774  -9.139 
ATOM    648  O   VAL A 102       2.841 -11.025  -8.854 
ATOM    649  N   THR A 103       5.050 -11.314  -8.467 
ATOM    650  CA  THR A 103       4.829 -12.120  -7.304 
ATOM    651  CB  THR A 103       5.112 -13.577  -7.530 
ATOM    652  OG1 THR A 103       4.295 -14.080  -8.577 
ATOM    653  CG2 THR A 103       4.826 -14.343  -6.226 
ATOM    654  C   THR A 103       5.781 -11.637  -6.255 
ATOM    655  O   THR A 103       6.988 -11.574  -6.489 
ATOM    656  N   THR A 104       5.262 -11.297  -5.057 
ATOM    657  CA  THR A 104       6.109 -10.812  -4.005 
ATOM    658  CB  THR A 104       5.546  -9.614  -3.295 
ATOM    659  OG1 THR A 104       5.356  -8.546  -4.210 
ATOM    660  CG2 THR A 104       6.514  -9.193  -2.176 
ATOM    661  C   THR A 104       6.242 -11.896  -2.986 
ATOM    662  O   THR A 104       5.251 -12.502  -2.581 
ATOM    663  N   CYS A 105       7.490 -12.172  -2.555 
ATOM    664  CA  CYS A 105       7.738 -13.200  -1.586 
ATOM    665  CB  CYS A 105       8.849 -14.165  -2.029 
ATOM    666  SG  CYS A 105       8.448 -14.908  -3.639 
ATOM    667  C   CYS A 105       8.189 -12.511  -0.339 
ATOM    668  O   CYS A 105       9.178 -11.779  -0.349 
ATOM    669  N   LYS A 106       7.459 -12.730   0.774 
ATOM    670  CA  LYS A 106       7.781 -12.086   2.014 
ATOM    671  CB  LYS A 106       6.585 -11.338   2.628 
ATOM    672  CG  LYS A 106       6.127 -10.139   1.793 
ATOM    673  CD  LYS A 106       4.735  -9.634   2.178 
ATOM    674  CE  LYS A 106       4.309  -8.374   1.425 
ATOM    675  NZ  LYS A 106       5.014  -7.194   1.974 
ATOM    676  C   LYS A 106       8.204 -13.134   2.988 
ATOM    677  O   LYS A 106       7.514 -14.131   3.203 
ATOM    678  N   LEU A 107       9.370 -12.908   3.618 
ATOM    679  CA  LEU A 107       9.910 -13.866   4.533 
ATOM    680  CB  LEU A 107      11.381 -13.570   4.883 
ATOM    681  CG  LEU A 107      12.026 -14.570   5.857 
ATOM    682  CD1 LEU A 107      12.138 -15.973   5.238 
ATOM    683  CD2 LEU A 107      13.375 -14.044   6.370 
ATOM    684  C   LEU A 107       9.105 -13.824   5.787 
ATOM    685  O   LEU A 107       8.661 -12.764   6.225 
ATOM    686  N   HIS A 108       8.855 -15.005   6.380 
ATOM    687  CA  HIS A 108       8.191 -15.020   7.648 
ATOM    688  ND1 HIS A 108       6.503 -17.160   5.722 
ATOM    689  CG  HIS A 108       6.507 -16.861   7.063 
ATOM    690  CB  HIS A 108       6.725 -15.489   7.618 
ATOM    691  NE2 HIS A 108       6.076 -19.059   6.793 
ATOM    692  CD2 HIS A 108       6.247 -18.033   7.703 
ATOM    693  CE1 HIS A 108       6.239 -18.488   5.615 
ATOM    694  C   HIS A 108       8.993 -15.906   8.534 
ATOM    695  O   HIS A 108       9.644 -16.843   8.076 
ATOM    696  N   GLY A 109       8.958 -15.620   9.846 
ATOM    697  CA  GLY A 109       9.793 -16.334  10.759 
ATOM    698  C   GLY A 109      10.861 -15.362  11.144 
ATOM    699  O   GLY A 109      11.206 -14.465  10.376 
ATOM    700  N   GLY A 110      11.378 -15.513  12.376 
ATOM    701  CA  GLY A 110      12.344 -14.642  12.983 
ATOM    702  C   GLY A 110      13.717 -14.700  12.379 
ATOM    703  O   GLY A 110      14.419 -13.689  12.376 
ATOM    704  N   SER A 111      14.166 -15.876  11.892 
ATOM    705  CA  SER A 111      15.555 -15.993  11.521 
ATOM    706  CB  SER A 111      16.129 -17.404  11.740 
ATOM    707  OG  SER A 111      17.494 -17.439  11.353 
ATOM    708  C   SER A 111      15.827 -15.629  10.092 
ATOM    709  O   SER A 111      15.060 -15.888   9.167 
ATOM    710  N   PRO A 112      16.953 -14.967   9.967 
ATOM    711  CA  PRO A 112      17.492 -14.571   8.686 
ATOM    712  CD  PRO A 112      17.334 -14.031  11.015 
ATOM    713  CB  PRO A 112      18.504 -13.462   8.973 
ATOM    714  CG  PRO A 112      18.025 -12.860  10.301 
ATOM    715  C   PRO A 112      18.112 -15.709   7.930 
ATOM    716  O   PRO A 112      18.498 -15.507   6.778 
ATOM    717  N   TRP A 113      18.254 -16.900   8.543 
ATOM    718  CA  TRP A 113      18.952 -17.947   7.848 
ATOM    719  CB  TRP A 113      20.140 -18.493   8.653 
ATOM    720  CG  TRP A 113      21.239 -17.473   8.801 
ATOM    721  CD2 TRP A 113      22.171 -17.157   7.757 
ATOM    722  CD1 TRP A 113      21.549 -16.668   9.857 
ATOM    723  NE1 TRP A 113      22.625 -15.874   9.541 
ATOM    724  CE2 TRP A 113      23.017 -16.164   8.250 
ATOM    725  CE3 TRP A 113      22.310 -17.654   6.495 
ATOM    726  CZ2 TRP A 113      24.022 -15.652   7.480 
ATOM    727  CZ3 TRP A 113      23.322 -17.137   5.721 
ATOM    728  CH2 TRP A 113      24.162 -16.156   6.206 
ATOM    729  C   TRP A 113      18.019 -19.078   7.526 
ATOM    730  O   TRP A 113      16.980 -19.259   8.157 
ATOM    731  N   PRO A 114      18.387 -19.844   6.525 
ATOM    732  CA  PRO A 114      17.605 -20.941   6.018 
ATOM    733  CD  PRO A 114      19.726 -19.807   5.959 
ATOM    734  CB  PRO A 114      18.412 -21.510   4.849 
ATOM    735  CG  PRO A 114      19.865 -21.131   5.190 
ATOM    736  C   PRO A 114      17.349 -21.963   7.077 
ATOM    737  O   PRO A 114      18.132 -22.055   8.021 
ATOM    738  N   PRO A 115      16.287 -22.717   6.949 
ATOM    739  CA  PRO A 115      15.417 -22.592   5.810 
ATOM    740  CD  PRO A 115      16.308 -24.080   7.460 
ATOM    741  CB  PRO A 115      14.554 -23.850   5.796 
ATOM    742  CG  PRO A 115      15.436 -24.898   6.494 
ATOM    743  C   PRO A 115      14.624 -21.326   5.826 
ATOM    744  O   PRO A 115      14.324 -20.822   6.907 
ATOM    745  N   CYS A 116      14.262 -20.805   4.637 
ATOM    746  CA  CYS A 116      13.552 -19.559   4.576 
ATOM    747  CB  CYS A 116      14.136 -18.609   3.509 
ATOM    748  SG  CYS A 116      15.947 -18.432   3.606 
ATOM    749  C   CYS A 116      12.141 -19.851   4.153 
ATOM    750  O   CYS A 116      11.913 -20.416   3.083 
ATOM    751  N   GLN A 117      11.145 -19.461   4.980 
ATOM    752  CA  GLN A 117       9.776 -19.689   4.605 
ATOM    753  CB  GLN A 117       8.829 -20.057   5.761 
ATOM    754  CG  GLN A 117       9.262 -21.272   6.578 
ATOM    755  CD  GLN A 117       9.944 -20.724   7.818 
ATOM    756  OE1 GLN A 117      10.525 -19.641   7.791 
ATOM    757  NE2 GLN A 117       9.847 -21.480   8.943 
ATOM    758  C   GLN A 117       9.264 -18.399   4.045 
ATOM    759  O   GLN A 117       9.593 -17.322   4.542 
ATOM    760  N   TYR A 118       8.444 -18.476   2.979 
ATOM    761  CA  TYR A 118       7.961 -17.279   2.352 
ATOM    762  CB  TYR A 118       8.554 -17.047   0.952 
ATOM    763  CG  TYR A 118      10.003 -16.728   1.079 
ATOM    764  CD1 TYR A 118      10.406 -15.445   1.371 
ATOM    765  CD2 TYR A 118      10.958 -17.702   0.895 
ATOM    766  CE1 TYR A 118      11.740 -15.138   1.486 
ATOM    767  CE2 TYR A 118      12.294 -17.401   1.008 
ATOM    768  CZ  TYR A 118      12.686 -16.117   1.304 
ATOM    769  OH  TYR A 118      14.057 -15.806   1.420 
ATOM    770  C   TYR A 118       6.480 -17.356   2.150 
ATOM    771  O   TYR A 118       5.907 -18.436   2.018 
ATOM    772  N   ARG A 119       5.827 -16.174   2.139 
ATOM    773  CA  ARG A 119       4.427 -16.059   1.843 
ATOM    774  CB  ARG A 119       3.652 -15.202   2.858 
ATOM    775  CG  ARG A 119       3.673 -15.788   4.269 
ATOM    776  CD  ARG A 119       2.594 -16.840   4.518 
ATOM    777  NE  ARG A 119       2.885 -17.449   5.844 
ATOM    778  CZ  ARG A 119       1.863 -17.879   6.638 
ATOM    779  NH1 ARG A 119       0.571 -17.731   6.223 
ATOM    780  NH2 ARG A 119       2.135 -18.448   7.848 
ATOM    781  C   ARG A 119       4.365 -15.344   0.526 
ATOM    782  O   ARG A 119       5.061 -14.349   0.325 
ATOM    783  N   ALA A 120       3.524 -15.828  -0.411 
ATOM    784  CA  ALA A 120       3.516 -15.241  -1.722 
ATOM    785  CB  ALA A 120       3.540 -16.279  -2.857 
ATOM    786  C   ALA A 120       2.290 -14.411  -1.918 
ATOM    787  O   ALA A 120       1.191 -14.774  -1.498 
ATOM    788  N   THR A 121       2.473 -13.235  -2.553 
ATOM    789  CA  THR A 121       1.362 -12.387  -2.858 
ATOM    790  CB  THR A 121       1.414 -11.077  -2.132 
ATOM    791  OG1 THR A 121       1.493 -11.279  -0.729 
ATOM    792  CG2 THR A 121       0.136 -10.304  -2.467 
ATOM    793  C   THR A 121       1.454 -12.058  -4.319 
ATOM    794  O   THR A 121       2.368 -11.355  -4.746 
ATOM    795  N   ALA A 122       0.503 -12.561  -5.131 
ATOM    796  CA  ALA A 122       0.506 -12.258  -6.535 
ATOM    797  CB  ALA A 122      -0.363 -13.214  -7.372 
ATOM    798  C   ALA A 122      -0.051 -10.879  -6.695 
ATOM    799  O   ALA A 122      -0.797 -10.403  -5.841 
ATOM    800  N   GLY A 123       0.311 -10.190  -7.800 
ATOM    801  CA  GLY A 123      -0.202  -8.866  -8.009 
ATOM    802  C   GLY A 123      -0.066  -8.514  -9.455 
ATOM    803  O   GLY A 123       0.601  -9.210 -10.221 
ATOM    804  N   PHE A 124      -0.738  -7.418  -9.864 
ATOM    805  CA  PHE A 124      -0.677  -6.940 -11.215 
ATOM    806  CB  PHE A 124      -1.952  -7.333 -11.988 
ATOM    807  CG  PHE A 124      -1.880  -6.953 -13.427 
ATOM    808  CD1 PHE A 124      -1.110  -7.677 -14.309 
ATOM    809  CD2 PHE A 124      -2.620  -5.893 -13.902 
ATOM    810  CE1 PHE A 124      -1.058  -7.330 -15.640 
ATOM    811  CE2 PHE A 124      -2.573  -5.544 -15.231 
ATOM    812  CZ  PHE A 124      -1.789  -6.263 -16.103 
ATOM    813  C   PHE A 124      -0.614  -5.444 -11.112 
ATOM    814  O   PHE A 124      -1.586  -4.807 -10.707 
ATOM    815  N   ARG A 125       0.538  -4.838 -11.470 
ATOM    816  CA  ARG A 125       0.653  -3.408 -11.368 
ATOM    817  CB  ARG A 125       0.731  -2.905  -9.919 
ATOM    818  CG  ARG A 125       1.922  -3.477  -9.148 
ATOM    819  CD  ARG A 125       2.201  -2.737  -7.841 
ATOM    820  NE  ARG A 125       2.654  -1.368  -8.212 
ATOM    821  CZ  ARG A 125       2.539  -0.343  -7.320 
ATOM    822  NH1 ARG A 125       2.021  -0.575  -6.078 
ATOM    823  NH2 ARG A 125       2.940   0.912  -7.672 
ATOM    824  C   ARG A 125       1.930  -2.974 -12.029 
ATOM    825  O   ARG A 125       2.704  -3.796 -12.517 
ATOM    826  N   ASN A 126       2.164  -1.643 -12.058 
ATOM    827  CA  ASN A 126       3.348  -1.060 -12.631 
ATOM    828  CB  ASN A 126       3.319   0.475 -12.733 
ATOM    829  CG  ASN A 126       2.288   0.920 -13.750 
ATOM    830  OD1 ASN A 126       1.798   0.128 -14.551 
ATOM    831  ND2 ASN A 126       1.954   2.238 -13.724 
ATOM    832  C   ASN A 126       4.475  -1.326 -11.687 
ATOM    833  O   ASN A 126       4.252  -1.649 -10.522 
ATOM    834  N   VAL A 127       5.728  -1.187 -12.170 
ATOM    835  CA  VAL A 127       6.853  -1.442 -11.318 
ATOM    836  CB  VAL A 127       7.620  -2.670 -11.710 
ATOM    837  CG1 VAL A 127       6.692  -3.888 -11.560 
ATOM    838  CG2 VAL A 127       8.164  -2.479 -13.137 
ATOM    839  C   VAL A 127       7.801  -0.286 -11.389 
ATOM    840  O   VAL A 127       7.791   0.482 -12.349 
ATOM    841  N   VAL A 128       8.640  -0.129 -10.338 
ATOM    842  CA  VAL A 128       9.608   0.932 -10.290 
ATOM    843  CB  VAL A 128       9.558   1.739  -9.024 
ATOM    844  CG1 VAL A 128      10.684   2.788  -9.058 
ATOM    845  CG2 VAL A 128       8.156   2.343  -8.876 
ATOM    846  C   VAL A 128      10.968   0.306 -10.332 
ATOM    847  O   VAL A 128      11.242  -0.659  -9.620 
ATOM    848  N   VAL A 129      11.864   0.853 -11.180 
ATOM    849  CA  VAL A 129      13.192   0.316 -11.293 
ATOM    850  CB  VAL A 129      13.377  -0.597 -12.470 
ATOM    851  CG1 VAL A 129      12.475  -1.829 -12.285 
ATOM    852  CG2 VAL A 129      13.103   0.196 -13.761 
ATOM    853  C   VAL A 129      14.143   1.454 -11.487 
ATOM    854  O   VAL A 129      13.740   2.610 -11.599 
ATOM    855  N   ALA A 130      15.453   1.141 -11.469 
ATOM    856  CA  ALA A 130      16.471   2.102 -11.776 
ATOM    857  CB  ALA A 130      17.570   2.201 -10.704 
ATOM    858  C   ALA A 130      17.107   1.586 -13.029 
ATOM    859  O   ALA A 130      17.251   0.376 -13.195 
ATOM    860  N   CYS A 131      17.489   2.483 -13.964 
ATOM    861  CA  CYS A 131      18.044   1.992 -15.195 
ATOM    862  CB  CYS A 131      17.222   2.356 -16.450 
ATOM    863  SG  CYS A 131      15.649   1.450 -16.538 
ATOM    864  C   CYS A 131      19.424   2.528 -15.408 
ATOM    865  O   CYS A 131      19.772   3.615 -14.946 
ATOM    866  N   GLU A 132      20.255   1.724 -16.108 
ATOM    867  CA  GLU A 132      21.592   2.093 -16.475 
ATOM    868  CB  GLU A 132      22.653   1.496 -15.531 
ATOM    869  CG  GLU A 132      24.095   1.876 -15.875 
ATOM    870  CD  GLU A 132      25.017   1.153 -14.901 
ATOM    871  OE1 GLU A 132      24.867  -0.090 -14.759 
ATOM    872  OE2 GLU A 132      25.883   1.833 -14.288 
ATOM    873  C   GLU A 132      21.835   1.497 -17.828 
ATOM    874  O   GLU A 132      21.581   0.315 -18.054 
ATOM    875  N   ASN A 133      22.341   2.307 -18.771 
ATOM    876  CA  ASN A 133      22.633   1.807 -20.081 
ATOM    877  CB  ASN A 133      23.666   0.669 -20.045 
ATOM    878  CG  ASN A 133      24.142   0.395 -21.460 
ATOM    879  OD1 ASN A 133      23.716   1.047 -22.412 
ATOM    880  ND2 ASN A 133      25.042  -0.612 -21.602 
ATOM    881  C   ASN A 133      21.369   1.284 -20.700 
ATOM    882  O   ASN A 133      21.405   0.415 -21.569 
ATOM    883  N   GLY A 134      20.206   1.809 -20.274 
ATOM    884  CA  GLY A 134      18.973   1.431 -20.908 
ATOM    885  C   GLY A 134      18.488   0.100 -20.407 
ATOM    886  O   GLY A 134      17.601  -0.497 -21.016 
ATOM    887  N   LEU A 135      19.052  -0.410 -19.291 
ATOM    888  CA  LEU A 135      18.626  -1.689 -18.777 
ATOM    889  CB  LEU A 135      19.722  -2.763 -18.865 
ATOM    890  CG  LEU A 135      20.118  -3.122 -20.306 
ATOM    891  CD1 LEU A 135      21.217  -4.195 -20.327 
ATOM    892  CD2 LEU A 135      18.890  -3.538 -21.130 
ATOM    893  C   LEU A 135      18.301  -1.547 -17.317 
ATOM    894  O   LEU A 135      18.890  -0.715 -16.629 
ATOM    895  N   PRO A 136      17.352  -2.313 -16.825 
ATOM    896  CA  PRO A 136      17.021  -2.252 -15.420 
ATOM    897  CD  PRO A 136      16.196  -2.669 -17.633 
ATOM    898  CB  PRO A 136      15.657  -2.921 -15.271 
ATOM    899  CG  PRO A 136      15.011  -2.730 -16.653 
ATOM    900  C   PRO A 136      18.077  -2.865 -14.544 
ATOM    901  O   PRO A 136      18.366  -4.050 -14.698 
ATOM    902  N   VAL A 137      18.700  -2.052 -13.670 
ATOM    903  CA  VAL A 137      19.685  -2.428 -12.695 
ATOM    904  CB  VAL A 137      20.708  -1.352 -12.497 
ATOM    905  CG1 VAL A 137      21.444  -1.158 -13.835 
ATOM    906  CG2 VAL A 137      20.006  -0.082 -11.995 
ATOM    907  C   VAL A 137      19.111  -2.788 -11.354 
ATOM    908  O   VAL A 137      19.737  -3.522 -10.593 
ATOM    909  N   HIS A 138      17.948  -2.222 -10.978 
ATOM    910  CA  HIS A 138      17.482  -2.425  -9.634 
ATOM    911  ND1 HIS A 138      17.868  -2.477  -6.392 
ATOM    912  CG  HIS A 138      17.517  -1.474  -7.267 
ATOM    913  CB  HIS A 138      18.027  -1.352  -8.671 
ATOM    914  NE2 HIS A 138      16.458  -1.147  -5.302 
ATOM    915  CD2 HIS A 138      16.654  -0.671  -6.586 
ATOM    916  CE1 HIS A 138      17.208  -2.233  -5.232 
ATOM    917  C   HIS A 138      15.989  -2.347  -9.596 
ATOM    918  O   HIS A 138      15.368  -1.672 -10.416 
ATOM    919  N   LEU A 139      15.380  -3.059  -8.624 
ATOM    920  CA  LEU A 139      13.959  -3.022  -8.464 
ATOM    921  CB  LEU A 139      13.328  -4.424  -8.387 
ATOM    922  CG  LEU A 139      11.796  -4.427  -8.219 
ATOM    923  CD1 LEU A 139      11.097  -3.859  -9.466 
ATOM    924  CD2 LEU A 139      11.275  -5.821  -7.830 
ATOM    925  C   LEU A 139      13.692  -2.338  -7.155 
ATOM    926  O   LEU A 139      14.328  -2.642  -6.146 
ATOM    927  N   ASP A 140      12.744  -1.377  -7.146 
ATOM    928  CA  ASP A 140      12.392  -0.683  -5.938 
ATOM    929  CB  ASP A 140      11.787   0.709  -6.222 
ATOM    930  CG  ASP A 140      11.444   1.439  -4.927 
ATOM    931  OD1 ASP A 140      10.721   0.858  -4.076 
ATOM    932  OD2 ASP A 140      11.902   2.602  -4.774 
ATOM    933  C   ASP A 140      11.357  -1.523  -5.257 
ATOM    934  O   ASP A 140      10.230  -1.654  -5.728 
ATOM    935  N   GLN A 141      11.749  -2.130  -4.123 
ATOM    936  CA  GLN A 141      10.948  -3.011  -3.316 
ATOM    937  CB  GLN A 141      11.779  -3.783  -2.278 
ATOM    938  CG  GLN A 141      12.762  -4.776  -2.905 
ATOM    939  CD  GLN A 141      11.952  -5.908  -3.523 
ATOM    940  OE1 GLN A 141      12.497  -6.786  -4.190 
ATOM    941  NE2 GLN A 141      10.610  -5.884  -3.303 
ATOM    942  C   GLN A 141       9.851  -2.293  -2.576 
ATOM    943  O   GLN A 141       8.819  -2.893  -2.282 
ATOM    944  N   SER A 142      10.034  -0.997  -2.253 
ATOM    945  CA  SER A 142       9.150  -0.301  -1.351 
ATOM    946  CB  SER A 142       9.491   1.193  -1.188 
ATOM    947  OG  SER A 142       9.124   1.919  -2.352 
ATOM    948  C   SER A 142       7.710  -0.375  -1.771 
ATOM    949  O   SER A 142       6.824  -0.464  -0.923 
ATOM    950  N   ILE A 143       7.420  -0.350  -3.080 
ATOM    951  CA  ILE A 143       6.051  -0.356  -3.517 
ATOM    952  CB  ILE A 143       5.929  -0.210  -5.009 
ATOM    953  CG1 ILE A 143       6.581  -1.395  -5.742 
ATOM    954  CG2 ILE A 143       6.534   1.151  -5.388 
ATOM    955  CD1 ILE A 143       6.281  -1.418  -7.241 
ATOM    956  C   ILE A 143       5.389  -1.633  -3.085 
ATOM    957  O   ILE A 143       4.203  -1.660  -2.760 
ATOM    958  N   PHE A 144       6.139  -2.743  -3.129 
ATOM    959  CA  PHE A 144       5.663  -4.054  -2.785 
ATOM    960  CB  PHE A 144       6.569  -5.164  -3.332 
ATOM    961  CG  PHE A 144       6.507  -4.997  -4.812 
ATOM    962  CD1 PHE A 144       5.397  -5.403  -5.519 
ATOM    963  CD2 PHE A 144       7.560  -4.429  -5.496 
ATOM    964  CE1 PHE A 144       5.340  -5.244  -6.884 
ATOM    965  CE2 PHE A 144       7.507  -4.271  -6.860 
ATOM    966  CZ  PHE A 144       6.396  -4.677  -7.557 
ATOM    967  C   PHE A 144       5.482  -4.230  -1.309 
ATOM    968  O   PHE A 144       4.699  -5.077  -0.876 
ATOM    969  N   ARG A 145       6.264  -3.500  -0.495 
ATOM    970  CA  ARG A 145       6.177  -3.640   0.929 
ATOM    971  CB  ARG A 145       7.187  -2.736   1.646 
ATOM    972  CG  ARG A 145       8.616  -2.950   1.149 
ATOM    973  CD  ARG A 145       9.671  -2.223   1.979 
ATOM    974  NE  ARG A 145       9.994  -3.112   3.127 
ATOM    975  CZ  ARG A 145      10.901  -4.116   2.955 
ATOM    976  NH1 ARG A 145      11.537  -4.250   1.755 
ATOM    977  NH2 ARG A 145      11.162  -4.987   3.973 
ATOM    978  C   ARG A 145       4.810  -3.223   1.343 
ATOM    979  O   ARG A 145       4.160  -3.893   2.145 
ATOM    980  N   ARG A 146       4.339  -2.101   0.769 
ATOM    981  CA  ARG A 146       3.061  -1.554   1.109 
ATOM    982  CB  ARG A 146       2.944  -0.061   0.750 
ATOM    983  CG  ARG A 146       4.017   0.799   1.422 
ATOM    984  CD  ARG A 146       3.933   2.291   1.088 
ATOM    985  NE  ARG A 146       5.205   2.914   1.552 
ATOM    986  CZ  ARG A 146       6.283   2.930   0.714 
ATOM    987  NH1 ARG A 146       6.168   2.412  -0.544 
ATOM    988  NH2 ARG A 146       7.470   3.456   1.131 
ATOM    989  C   ARG A 146       2.016  -2.301   0.298 
ATOM    990  O   ARG A 146       1.257  -1.625  -0.446 
ATOM    991  OXT ARG A 146       1.959  -3.554   0.415 
TER
HEADER lig_38.pdb
ATOM      1  P    DC A   1      -3.558 658.719 -45.881 
ATOM      2  OP1  DC A   1      -4.017 659.386 -47.120 
ATOM      3  OP2  DC A   1      -4.398 657.602 -45.395 
ATOM      4  O5'  DC A   1      -2.051 658.215 -46.068 
ATOM      5  C5'  DC A   1      -0.971 659.127 -45.798 
ATOM      6  C4'  DC A   1       0.116 658.425 -45.009 
ATOM      7  O4'  DC A   1      -0.107 658.497 -43.571 
ATOM      8  C3'  DC A   1       0.276 656.930 -45.282 
ATOM      9  O3'  DC A   1       1.658 656.597 -45.229 
ATOM     10  C2'  DC A   1      -0.433 656.244 -44.115 
ATOM     11  C1'  DC A   1       0.056 657.196 -43.028 
ATOM     12  N1   DC A   1      -0.733 657.120 -41.766 
ATOM     13  C2   DC A   1      -0.055 657.309 -40.564 
ATOM     14  O2   DC A   1       1.161 657.530 -40.593 
ATOM     15  N3   DC A   1      -0.756 657.243 -39.403 
ATOM     16  C4   DC A   1      -2.074 657.002 -39.414 
ATOM     17  N4   DC A   1      -2.712 656.947 -38.255 
ATOM     18  C5   DC A   1      -2.789 656.804 -40.639 
ATOM     19  C6   DC A   1      -2.071 656.873 -41.789 
ATOM     20  P    DA A   2       2.245 655.547 -46.286 
ATOM     21  OP1  DA A   2       2.571 656.246 -47.549 
ATOM     22  OP2  DA A   2       1.328 654.393 -46.400 
ATOM     23  O5'  DA A   2       3.595 655.090 -45.560 
ATOM     24  C5'  DA A   2       4.273 656.022 -44.696 
ATOM     25  C4'  DA A   2       4.720 655.321 -43.427 
ATOM     26  O4'  DA A   2       3.695 655.337 -42.393 
ATOM     27  C3'  DA A   2       5.073 653.841 -43.574 
ATOM     28  O3'  DA A   2       6.174 653.543 -42.724 
ATOM     29  C2'  DA A   2       3.843 653.096 -43.055 
ATOM     30  C1'  DA A   2       3.562 654.022 -41.875 
ATOM     31  N9   DA A   2       2.188 653.882 -41.317 
ATOM     32  C8   DA A   2       1.027 653.604 -41.980 
ATOM     33  N7   DA A   2      -0.016 653.545 -41.212 
ATOM     34  C5   DA A   2       0.488 653.802 -39.944 
ATOM     35  C6   DA A   2      -0.120 653.881 -38.681 
ATOM     36  N6   DA A   2      -1.434 653.700 -38.480 
ATOM     37  N1   DA A   2       0.672 654.153 -37.627 
ATOM     38  C2   DA A   2       1.976 654.332 -37.834 
ATOM     39  N3   DA A   2       2.653 654.283 -38.960 
ATOM     40  C4   DA A   2       1.837 654.009 -39.998 
ATOM     41  P    DT A   3       7.312 652.547 -43.249 
ATOM     42  OP1  DT A   3       8.287 653.298 -44.073 
ATOM     43  OP2  DT A   3       6.685 651.373 -43.895 
ATOM     44  O5'  DT A   3       7.999 652.101 -41.875 
ATOM     45  C5'  DT A   3       8.002 653.019 -40.765 
ATOM     46  C4'  DT A   3       7.650 652.287 -39.485 
ATOM     47  O4'  DT A   3       6.215 652.239 -39.250 
ATOM     48  C3'  DT A   3       8.084 650.823 -39.416 
ATOM     49  O3'  DT A   3       8.490 650.525 -38.086 
ATOM     50  C2'  DT A   3       6.815 650.028 -39.726 
ATOM     51  C1'  DT A   3       5.858 650.904 -38.924 
ATOM     52  N1   DT A   3       4.425 650.708 -39.281 
ATOM     53  C2   DT A   3       3.507 650.822 -38.266 
ATOM     54  O2   DT A   3       3.818 651.073 -37.114 
ATOM     55  N3   DT A   3       2.188 650.633 -38.633 
ATOM     56  C4   DT A   3       1.725 650.346 -39.901 
ATOM     57  O4   DT A   3       0.520 650.198 -40.109 
ATOM     58  C5   DT A   3       2.765 650.246 -40.899 
ATOM     59  C7   DT A   3       2.347 649.936 -42.306 
ATOM     60  C6   DT A   3       4.054 650.425 -40.569 
ATOM     61  P    DG A   4       9.760 649.579 -37.855 
ATOM     62  OP1  DG A   4      10.999 650.383 -37.940 
ATOM     63  OP2  DG A   4       9.680 648.412 -38.761 
ATOM     64  O5'  DG A   4       9.529 649.103 -36.345 
ATOM     65  C5'  DG A   4       8.844 649.982 -35.433 
ATOM     66  C4'  DG A   4       7.840 649.196 -34.613 
ATOM     67  O4'  DG A   4       6.541 649.102 -35.265 
ATOM     68  C3'  DG A   4       8.212 647.743 -34.321 
ATOM     69  O3'  DG A   4       7.773 647.409 -33.009 
ATOM     70  C2'  DG A   4       7.400 646.926 -35.327 
ATOM     71  C1'  DG A   4       6.118 647.748 -35.228 
ATOM     72  N9   DG A   4       5.176 647.526 -36.360 
ATOM     73  C8   DG A   4       5.451 647.266 -37.685 
ATOM     74  N7   DG A   4       4.385 647.119 -38.432 
ATOM     75  C5   DG A   4       3.328 647.293 -37.540 
ATOM     76  C6   DG A   4       1.927 647.248 -37.763 
ATOM     77  O6   DG A   4       1.321 647.042 -38.811 
ATOM     78  N1   DG A   4       1.213 647.478 -36.579 
ATOM     79  C2   DG A   4       1.779 647.721 -35.342 
ATOM     80  N2   DG A   4       0.923 647.918 -34.336 
ATOM     81  N3   DG A   4       3.092 647.764 -35.135 
ATOM     82  C4   DG A   4       3.800 647.541 -36.273 
ATOM     83  P    DA A   5       8.706 646.490 -32.090 
ATOM     84  OP1  DA A   5       9.726 647.329 -31.421 
ATOM     85  OP2  DA A   5       9.220 645.353 -32.885 
ATOM     86  O5'  DA A   5       7.655 645.956 -31.008 
ATOM     87  C5'  DA A   5       6.528 646.783 -30.662 
ATOM     88  C4'  DA A   5       5.269 645.943 -30.596 
ATOM     89  O4'  DA A   5       4.604 645.837 -31.888 
ATOM     90  C3'  DA A   5       5.460 644.490 -30.160 
ATOM     91  O3'  DA A   5       4.350 644.100 -29.360 
ATOM     92  C2'  DA A   5       5.426 643.688 -31.461 
ATOM     93  C1'  DA A   5       4.296 644.472 -32.123 
ATOM     94  N9   DA A   5       4.206 644.265 -33.594 
ATOM     95  C8   DA A   5       5.220 644.062 -34.487 
ATOM     96  N7   DA A   5       4.819 643.912 -35.711 
ATOM     97  C5   DA A   5       3.438 644.023 -35.627 
ATOM     98  C6   DA A   5       2.422 643.956 -36.594 
ATOM     99  N6   DA A   5       2.654 643.749 -37.899 
ATOM    100  N1   DA A   5       1.154 644.107 -36.171 
ATOM    101  C2   DA A   5       0.929 644.312 -34.875 
ATOM    102  N3   DA A   5       1.792 644.394 -33.885 
ATOM    103  C4   DA A   5       3.053 644.239 -34.336 
ATOM    104  P    DA A   6       4.605 643.174 -28.079 
ATOM    105  OP1  DA A   6       5.004 644.016 -26.929 
ATOM    106  OP2  DA A   6       5.535 642.080 -28.435 
ATOM    107  O5'  DA A   6       3.142 642.575 -27.827 
ATOM    108  C5'  DA A   6       1.994 643.359 -28.197 
ATOM    109  C4'  DA A   6       0.970 642.484 -28.894 
ATOM    110  O4'  DA A   6       1.194 642.406 -30.331 
ATOM    111  C3'  DA A   6       0.931 641.023 -28.447 
ATOM    112  O3'  DA A   6      -0.420 640.576 -28.455 
ATOM    113  C2'  DA A   6       1.700 640.266 -29.530 
ATOM    114  C1'  DA A   6       1.140 641.042 -30.719 
ATOM    115  N9   DA A   6       1.938 640.884 -31.967 
ATOM    116  C8   DA A   6       3.289 640.740 -32.096 
ATOM    117  N7   DA A   6       3.690 640.622 -33.324 
ATOM    118  C5   DA A   6       2.518 640.694 -34.065 
ATOM    119  C6   DA A   6       2.265 640.633 -35.446 
ATOM    120  N6   DA A   6       3.225 640.478 -36.368 
ATOM    121  N1   DA A   6       0.983 640.736 -35.846 
ATOM    122  C2   DA A   6       0.033 640.889 -34.924 
ATOM    123  N3   DA A   6       0.148 640.960 -33.616 
ATOM    124  C4   DA A   6       1.440 640.853 -33.242 
ATOM    125  P    DG A   7      -0.924 639.612 -27.281 
ATOM    126  OP1  DG A   7      -1.311 640.424 -26.105 
ATOM    127  OP2  DG A   7       0.083 638.557 -27.038 
ATOM    128  O5'  DG A   7      -2.230 638.966 -27.942 
ATOM    129  C5'  DG A   7      -2.976 639.732 -28.906 
ATOM    130  C4'  DG A   7      -3.360 638.855 -30.081 
ATOM    131  O4'  DG A   7      -2.334 638.833 -31.115 
ATOM    132  C3'  DG A   7      -3.592 637.379 -29.761 
ATOM    133  O3'  DG A   7      -4.661 636.896 -30.566 
ATOM    134  C2'  DG A   7      -2.303 636.681 -30.197 
ATOM    135  C1'  DG A   7      -2.093 637.483 -31.478 
ATOM    136  N9   DG A   7      -0.709 637.390 -32.022 
ATOM    137  C8   DG A   7       0.487 637.284 -31.347 
ATOM    138  N7   DG A   7       1.538 637.221 -32.128 
ATOM    139  C5   DG A   7       0.999 637.289 -33.412 
ATOM    140  C6   DG A   7       1.645 637.266 -34.676 
ATOM    141  O6   DG A   7       2.844 637.181 -34.926 
ATOM    142  N1   DG A   7       0.719 637.358 -35.725 
ATOM    143  C2   DG A   7      -0.650 637.458 -35.573 
ATOM    144  N2   DG A   7      -1.361 637.536 -36.700 
ATOM    145  N3   DG A   7      -1.254 637.480 -34.387 
ATOM    146  C4   DG A   7      -0.371 637.391 -33.359 
ATOM    147  P    DA A   8      -5.718 635.879 -29.923 
ATOM    148  OP1  DA A   8      -6.754 636.639 -29.188 
ATOM    149  OP2  DA A   8      -5.001 634.843 -29.149 
ATOM    150  O5'  DA A   8      -6.360 635.222 -31.233 
ATOM    151  C5'  DA A   8      -6.432 636.002 -32.442 
ATOM    152  C4'  DA A   8      -6.016 635.156 -33.630 
ATOM    153  O4'  DA A   8      -4.579 635.198 -33.866 
ATOM    154  C3'  DA A   8      -6.329 633.664 -33.526 
ATOM    155  O3'  DA A   8      -6.703 633.181 -34.811 
ATOM    156  C2'  DA A   8      -5.002 633.016 -33.131 
ATOM    157  C1'  DA A   8      -4.115 633.867 -34.035 
ATOM    158  N9   DA A   8      -2.673 633.830 -33.664 
ATOM    159  C8   DA A   8      -2.118 633.734 -32.420 
ATOM    160  N7   DA A   8      -0.821 633.725 -32.423 
ATOM    161  C5   DA A   8      -0.489 633.822 -33.767 
ATOM    162  C6   DA A   8       0.745 633.863 -34.437 
ATOM    163  N6   DA A   8       1.929 633.808 -33.811 
ATOM    164  N1   DA A   8       0.717 633.962 -35.779 
ATOM    165  C2   DA A   8      -0.462 634.016 -36.395 
ATOM    166  N3   DA A   8      -1.671 633.986 -35.879 
ATOM    167  C4   DA A   8      -1.616 633.887 -34.535 
ATOM    168  P    DA A   9      -7.892 632.115 -34.924 
ATOM    169  OP1  DA A   9      -9.193 632.821 -34.927 
ATOM    170  OP2  DA A   9      -7.722 631.071 -33.889 
ATOM    171  O5'  DA A   9      -7.617 631.487 -36.369 
ATOM    172  C5'  DA A   9      -6.999 632.306 -37.380 
ATOM    173  C4'  DA A   9      -5.932 631.514 -38.108 
ATOM    174  O4'  DA A   9      -4.633 631.602 -37.456 
ATOM    175  C3'  DA A   9      -6.184 630.011 -38.227 
ATOM    176  O3'  DA A   9      -5.713 629.564 -39.493 
ATOM    177  C2'  DA A   9      -5.313 629.385 -37.137 
ATOM    178  C1'  DA A   9      -4.102 630.291 -37.337 
ATOM    179  N9   DA A   9      -3.150 630.280 -36.192 
ATOM    180  C8   DA A   9      -3.426 630.155 -34.860 
ATOM    181  N7   DA A   9      -2.374 630.180 -34.101 
ATOM    182  C5   DA A   9      -1.322 630.333 -34.993 
ATOM    183  C6   DA A   9       0.068 630.430 -34.812 
ATOM    184  N6   DA A   9       0.661 630.385 -33.611 
ATOM    185  N1   DA A   9       0.827 630.575 -35.914 
ATOM    186  C2   DA A   9       0.232 630.619 -37.104 
ATOM    187  N3   DA A   9      -1.048 630.539 -37.395 
ATOM    188  C4   DA A   9      -1.787 630.394 -36.276 
ATOM    189  P    DA A  10      -6.564 628.471 -40.295 
ATOM    190  OP1  DA A  10      -7.645 629.142 -41.052 
ATOM    191  OP2  DA A  10      -6.989 627.397 -39.371 
ATOM    192  O5'  DA A  10      -5.467 627.902 -41.312 
ATOM    193  C5'  DA A  10      -4.410 628.772 -41.758 
ATOM    194  C4'  DA A  10      -3.086 628.034 -41.732 
ATOM    195  O4'  DA A  10      -2.421 628.134 -40.440 
ATOM    196  C3'  DA A  10      -3.157 626.530 -41.995 
ATOM    197  O3'  DA A  10      -2.017 626.141 -42.749 
ATOM    198  C2'  DA A  10      -3.066 625.890 -40.610 
ATOM    199  C1'  DA A  10      -2.006 626.834 -40.049 
ATOM    200  N9   DA A  10      -1.906 626.808 -38.563 
ATOM    201  C8   DA A  10      -2.904 626.629 -37.649 
ATOM    202  N7   DA A  10      -2.499 626.656 -36.417 
ATOM    203  C5   DA A  10      -1.131 626.868 -36.519 
ATOM    204  C6   DA A  10      -0.117 626.995 -35.556 
ATOM    205  N6   DA A  10      -0.337 626.924 -34.236 
ATOM    206  N1   DA A  10       1.138 627.199 -36.000 
ATOM    207  C2   DA A  10       1.351 627.269 -37.313 
ATOM    208  N3   DA A  10       0.489 627.165 -38.301 
ATOM    209  C4   DA A  10      -0.759 626.962 -37.830 
ATOM    210  P    DG A  11      -2.190 625.054 -43.912 
ATOM    211  OP1  DG A  11      -2.649 625.722 -45.151 
ATOM    212  OP2  DG A  11      -3.030 623.937 -43.427 
ATOM    213  O5'  DG A  11      -0.682 624.550 -44.100 
ATOM    214  C5'  DG A  11       0.398 625.463 -43.830 
ATOM    215  C4'  DG A  11       1.485 624.760 -43.040 
ATOM    216  O4'  DG A  11       1.262 624.832 -41.603 
ATOM    217  C3'  DG A  11       1.644 623.265 -43.314 
ATOM    218  O3'  DG A  11       3.027 622.932 -43.261 
ATOM    219  C2'  DG A  11       0.935 622.579 -42.146 
ATOM    220  C1'  DG A  11       1.424 623.531 -41.059 
ATOM    221  N9   DG A  11       0.636 623.456 -39.797 
ATOM    222  C8   DG A  11      -0.711 623.217 -39.624 
ATOM    223  N7   DG A  11      -1.096 623.215 -38.372 
ATOM    224  C5   DG A  11       0.079 623.468 -37.664 
ATOM    225  C6   DG A  11       0.296 623.584 -36.266 
ATOM    226  O6   DG A  11      -0.516 623.485 -35.350 
ATOM    227  N1   DG A  11       1.643 623.846 -35.978 
ATOM    228  C2   DG A  11       2.647 623.979 -36.917 
ATOM    229  N2   DG A  11       3.868 624.229 -36.439 
ATOM    230  N3   DG A  11       2.441 623.871 -38.228 
ATOM    231  C4   DG A  11       1.141 623.617 -38.525 
ATOM    232  P    DA A  12       3.614 621.883 -44.317 
ATOM    233  OP1  DA A  12       3.940 622.581 -45.581 
ATOM    234  OP2  DA A  12       2.696 620.728 -44.431 
ATOM    235  O5'  DA A  12       4.964 621.426 -43.591 
ATOM    236  C5'  DA A  12       5.642 622.357 -42.727 
ATOM    237  C4'  DA A  12       6.089 621.656 -41.459 
ATOM    238  O4'  DA A  12       5.063 621.672 -40.424 
ATOM    239  C3'  DA A  12       6.441 620.176 -41.605 
ATOM    240  O3'  DA A  12       7.543 619.879 -40.756 
ATOM    241  C2'  DA A  12       5.212 619.432 -41.086 
ATOM    242  C1'  DA A  12       4.930 620.357 -39.906 
ATOM    243  N9   DA A  12       3.556 620.217 -39.348 
ATOM    244  C8   DA A  12       2.396 619.939 -40.012 
ATOM    245  N7   DA A  12       1.353 619.880 -39.243 
ATOM    246  C5   DA A  12       1.857 620.137 -37.975 
ATOM    247  C6   DA A  12       1.249 620.216 -36.712 
ATOM    248  N6   DA A  12      -0.065 620.035 -36.511 
ATOM    249  N1   DA A  12       2.041 620.488 -35.658 
ATOM    250  C2   DA A  12       3.345 620.668 -35.865 
ATOM    251  N3   DA A  12       4.021 620.618 -36.992 
ATOM    252  C4   DA A  12       3.205 620.344 -38.029 
ATOM    253  P    DC A  13       8.681 618.883 -41.280 
ATOM    254  OP1  DC A  13       9.655 619.633 -42.104 
ATOM    255  OP2  DC A  13       8.053 617.709 -41.926 
ATOM    256  O5'  DC A  13       9.368 618.437 -39.906 
ATOM    257  C5'  DC A  13       9.371 619.355 -38.796 
ATOM    258  C4'  DC A  13       9.019 618.622 -37.516 
ATOM    259  O4'  DC A  13       7.583 618.575 -37.281 
ATOM    260  C3'  DC A  13       9.452 617.158 -37.447 
ATOM    261  O3'  DC A  13       9.858 616.860 -36.117 
ATOM    262  C2'  DC A  13       8.184 616.364 -37.757 
ATOM    263  C1'  DC A  13       7.227 617.240 -36.956 
ATOM    264  N1   DC A  13       5.793 617.043 -37.312 
ATOM    265  C2   DC A  13       4.850 617.156 -36.295 
ATOM    266  O2   DC A  13       5.237 617.412 -35.148 
ATOM    267  N3   DC A  13       3.538 616.979 -36.598 
ATOM    268  C4   DC A  13       3.160 616.703 -37.853 
ATOM    269  N4   DC A  13       1.869 616.540 -38.099 
ATOM    270  C5   DC A  13       4.115 616.583 -38.914 
ATOM    271  C6   DC A  13       5.420 616.762 -38.590 
ATOM    272  P    DG A  14      11.128 615.914 -35.886 
ATOM    273  OP1  DG A  14      12.368 616.718 -35.972 
ATOM    274  OP2  DG A  14      11.049 614.747 -36.793 
ATOM    275  O5'  DG A  14      10.898 615.439 -34.376 
ATOM    276  C5'  DG A  14      10.212 616.317 -33.465 
ATOM    277  C4'  DG A  14       9.209 615.531 -32.645 
ATOM    278  O4'  DG A  14       7.910 615.437 -33.297 
ATOM    279  C3'  DG A  14       9.580 614.078 -32.352 
ATOM    280  O3'  DG A  14       9.142 613.745 -31.040 
ATOM    281  C2'  DG A  14       8.768 613.261 -33.358 
ATOM    282  C1'  DG A  14       7.487 614.083 -33.259 
ATOM    283  N9   DG A  14       6.544 613.861 -34.391 
ATOM    284  C8   DG A  14       6.819 613.601 -35.716 
ATOM    285  N7   DG A  14       5.753 613.454 -36.464 
ATOM    286  C5   DG A  14       4.696 613.628 -35.571 
ATOM    287  C6   DG A  14       3.296 613.583 -35.795 
ATOM    288  O6   DG A  14       2.689 613.378 -36.842 
ATOM    289  N1   DG A  14       2.582 613.814 -34.611 
ATOM    290  C2   DG A  14       3.147 614.056 -33.374 
ATOM    291  N2   DG A  14       2.292 614.253 -32.367 
ATOM    292  N3   DG A  14       4.461 614.099 -33.166 
ATOM    293  C4   DG A  14       5.168 613.876 -34.304 
ATOM    294  P    DT A  15      10.074 612.825 -30.121 
ATOM    295  OP1  DT A  15      11.095 613.664 -29.452 
ATOM    296  OP2  DT A  15      10.589 611.688 -30.916 
ATOM    297  O5'  DT A  15       9.023 612.291 -29.039 
ATOM    298  C5'  DT A  15       7.897 613.119 -28.693 
ATOM    299  C4'  DT A  15       6.637 612.278 -28.627 
ATOM    300  O4'  DT A  15       5.972 612.173 -29.919 
ATOM    301  C3'  DT A  15       6.828 610.826 -28.192 
ATOM    302  O3'  DT A  15       5.718 610.435 -27.391 
ATOM    303  C2'  DT A  15       6.794 610.023 -29.492 
ATOM    304  C1'  DT A  15       5.665 610.807 -30.154 
ATOM    305  N1   DT A  15       5.575 610.600 -31.626 
ATOM    306  C2   DT A  15       4.318 610.609 -32.182 
ATOM    307  O2   DT A  15       3.304 610.776 -31.529 
ATOM    308  N3   DT A  15       4.274 610.413 -33.550 
ATOM    309  C4   DT A  15       5.356 610.214 -34.384 
ATOM    310  O4   DT A  15       5.191 610.050 -35.594 
ATOM    311  C5   DT A  15       6.631 610.221 -33.707 
ATOM    312  C7   DT A  15       7.860 610.012 -34.542 
ATOM    313  C6   DT A  15       6.704 610.409 -32.379 
ATOM    314  P    DG A  16       5.974 609.509 -26.110 
ATOM    315  OP1  DG A  16       6.372 610.351 -24.961 
ATOM    316  OP2  DG A  16       6.903 608.415 -26.467 
ATOM    317  O5'  DG A  16       4.511 608.910 -25.858 
ATOM    318  C5'  DG A  16       3.362 609.695 -26.228 
ATOM    319  C4'  DG A  16       2.339 608.819 -26.925 
ATOM    320  O4'  DG A  16       2.562 608.742 -28.362 
ATOM    321  C3'  DG A  16       2.299 607.358 -26.479 
ATOM    322  O3'  DG A  16       0.949 606.911 -26.486 
ATOM    323  C2'  DG A  16       3.068 606.601 -27.561 
ATOM    324  C1'  DG A  16       2.509 607.377 -28.750 
ATOM    325  N9   DG A  16       3.307 607.219 -29.998 
ATOM    326  C8   DG A  16       4.668 607.073 -30.148 
ATOM    327  N7   DG A  16       5.059 606.955 -31.395 
ATOM    328  C5   DG A  16       3.871 607.029 -32.121 
ATOM    329  C6   DG A  16       3.651 606.963 -33.522 
ATOM    330  O6   DG A  16       4.473 606.825 -34.423 
ATOM    331  N1   DG A  16       2.289 607.080 -33.832 
ATOM    332  C2   DG A  16       1.273 607.240 -32.910 
ATOM    333  N2   DG A  16       0.038 607.333 -33.409 
ATOM    334  N3   DG A  16       1.480 607.302 -31.596 
ATOM    335  C4   DG A  16       2.797 607.190 -31.279 
ATOM    336  P    DC A  17       0.444 605.947 -25.312 
ATOM    337  OP1  DC A  17       0.058 606.759 -24.136 
ATOM    338  OP2  DC A  17       1.452 604.892 -25.069 
ATOM    339  O5'  DC A  17      -0.862 605.301 -25.973 
ATOM    340  C5'  DC A  17      -1.608 606.068 -26.937 
ATOM    341  C4'  DC A  17      -1.991 605.190 -28.112 
ATOM    342  O4'  DC A  17      -0.965 605.169 -29.146 
ATOM    343  C3'  DC A  17      -2.223 603.714 -27.792 
ATOM    344  O3'  DC A  17      -3.292 603.232 -28.597 
ATOM    345  C2'  DC A  17      -0.935 603.016 -28.229 
ATOM    346  C1'  DC A  17      -0.724 603.818 -29.509 
ATOM    347  N1   DC A  17       0.659 603.725 -30.053 
ATOM    348  C2   DC A  17       0.816 603.742 -31.437 
ATOM    349  O2   DC A  17      -0.191 603.832 -32.150 
ATOM    350  N3   DC A  17       2.068 603.657 -31.952 
ATOM    351  C4   DC A  17       3.133 603.560 -31.146 
ATOM    352  N4   DC A  17       4.335 603.481 -31.698 
ATOM    353  C5   DC A  17       2.994 603.541 -29.721 
ATOM    354  C6   DC A  17       1.734 603.626 -29.225 
ATOM    355  P    DG A  18      -4.349 602.215 -27.954 
ATOM    356  OP1  DG A  18      -5.386 602.974 -27.220 
ATOM    357  OP2  DG A  18      -3.632 601.178 -27.180 
ATOM    358  O5'  DG A  18      -4.992 601.557 -29.265 
ATOM    359  C5'  DG A  18      -5.064 602.337 -30.474 
ATOM    360  C4'  DG A  18      -4.648 601.491 -31.661 
ATOM    361  O4'  DG A  18      -3.211 601.533 -31.897 
ATOM    362  C3'  DG A  18      -4.961 599.999 -31.558 
ATOM    363  O3'  DG A  18      -5.334 599.517 -32.842 
ATOM    364  C2'  DG A  18      -3.633 599.351 -31.163 
ATOM    365  C1'  DG A  18      -2.746 600.203 -32.066 
ATOM    366  N9   DG A  18      -1.304 600.166 -31.696 
ATOM    367  C8   DG A  18      -0.726 600.069 -30.448 
ATOM    368  N7   DG A  18       0.584 600.061 -30.465 
ATOM    369  C5   DG A  18       0.897 600.159 -31.820 
ATOM    370  C6   DG A  18       2.161 600.197 -32.465 
ATOM    371  O6   DG A  18       3.282 600.153 -31.966 
ATOM    372  N1   DG A  18       2.023 600.301 -33.856 
ATOM    373  C2   DG A  18       0.822 600.360 -34.535 
ATOM    374  N2   DG A  18       0.903 600.458 -35.864 
ATOM    375  N3   DG A  18      -0.363 600.324 -33.929 
ATOM    376  C4   DG A  18      -0.247 600.223 -32.580 
ATOM    377  P    DG A  19      -6.524 598.450 -32.955 
ATOM    378  OP1  DG A  19      -7.824 599.156 -32.958 
ATOM    379  OP2  DG A  19      -6.353 597.407 -31.920 
ATOM    380  O5'  DG A  19      -6.248 597.822 -34.401 
ATOM    381  C5'  DG A  19      -5.631 598.642 -35.411 
ATOM    382  C4'  DG A  19      -4.563 597.849 -36.140 
ATOM    383  O4'  DG A  19      -3.265 597.937 -35.487 
ATOM    384  C3'  DG A  19      -4.815 596.346 -36.258 
ATOM    385  O3'  DG A  19      -4.345 595.900 -37.524 
ATOM    386  C2'  DG A  19      -3.945 595.721 -35.169 
ATOM    387  C1'  DG A  19      -2.733 596.626 -35.368 
ATOM    388  N9   DG A  19      -1.781 596.615 -34.223 
ATOM    389  C8   DG A  19      -2.041 596.490 -32.875 
ATOM    390  N7   DG A  19      -0.970 596.517 -32.120 
ATOM    391  C5   DG A  19       0.074 596.671 -33.032 
ATOM    392  C6   DG A  19       1.472 596.765 -32.812 
ATOM    393  O6   DG A  19       2.089 596.733 -31.751 
ATOM    394  N1   DG A  19       2.172 596.914 -34.019 
ATOM    395  C2   DG A  19       1.595 596.964 -35.272 
ATOM    396  N2   DG A  19       2.435 597.111 -36.299 
ATOM    397  N3   DG A  19       0.282 596.876 -35.477 
ATOM    398  C4   DG A  19      -0.411 596.731 -34.317 
ATOM    399  P    DA A  20      -5.196 594.806 -38.327 
ATOM    400  OP1  DA A  20      -6.276 595.477 -39.083 
ATOM    401  OP2  DA A  20      -5.620 593.732 -37.402 
ATOM    402  O5'  DA A  20      -4.099 594.237 -39.344 
ATOM    403  C5'  DA A  20      -3.042 595.107 -39.790 
ATOM    404  C4'  DA A  20      -1.718 594.370 -39.763 
ATOM    405  O4'  DA A  20      -1.053 594.469 -38.471 
ATOM    406  C3'  DA A  20      -1.789 592.866 -40.026 
ATOM    407  O3'  DA A  20      -0.648 592.476 -40.781 
ATOM    408  C2'  DA A  20      -1.697 592.225 -38.641 
ATOM    409  C1'  DA A  20      -0.638 593.169 -38.080 
ATOM    410  N9   DA A  20      -0.538 593.143 -36.594 
ATOM    411  C8   DA A  20      -1.536 592.965 -35.680 
ATOM    412  N7   DA A  20      -1.130 592.991 -34.449 
ATOM    413  C5   DA A  20       0.238 593.203 -34.551 
ATOM    414  C6   DA A  20       1.251 593.331 -33.588 
ATOM    415  N6   DA A  20       1.031 593.259 -32.267 
ATOM    416  N1   DA A  20       2.506 593.534 -34.031 
ATOM    417  C2   DA A  20       2.719 593.604 -35.345 
ATOM    418  N3   DA A  20       1.858 593.501 -36.332 
ATOM    419  C4   DA A  20       0.610 593.297 -35.861 
ATOM    420  P    DT A  21      -0.821 591.389 -41.944 
ATOM    421  OP1  DT A  21      -1.280 592.057 -43.182 
ATOM    422  OP2  DT A  21      -1.661 590.273 -41.458 
ATOM    423  O5'  DT A  21       0.686 590.885 -42.131 
ATOM    424  C5'  DT A  21       1.767 591.798 -41.861 
ATOM    425  C4'  DT A  21       2.853 591.095 -41.071 
ATOM    426  O4'  DT A  21       2.630 591.167 -39.634 
ATOM    427  C3'  DT A  21       3.013 589.600 -41.345 
ATOM    428  O3'  DT A  21       4.395 589.267 -41.292 
ATOM    429  C2'  DT A  21       2.304 588.915 -40.177 
ATOM    430  C1'  DT A  21       2.793 589.866 -39.090 
ATOM    431  N1   DT A  21       2.005 589.791 -37.829 
ATOM    432  C2   DT A  21       2.687 589.980 -36.652 
ATOM    433  O2   DT A  21       3.885 590.201 -36.608 
ATOM    434  N3   DT A  21       1.924 589.901 -35.503 
ATOM    435  C4   DT A  21       0.567 589.657 -35.437 
ATOM    436  O4   DT A  21      -0.008 589.610 -34.348 
ATOM    437  C5   DT A  21      -0.062 589.472 -36.723 
ATOM    438  C7   DT A  21      -1.537 589.200 -36.742 
ATOM    439  C6   DT A  21       0.657 589.542 -37.856 
ATOM    440  P    DC A  22       4.983 588.218 -42.348 
ATOM    441  OP1  DC A  22       5.308 588.916 -43.612 
ATOM    442  OP2  DC A  22       4.065 587.063 -42.462 
ATOM    443  O5'  DC A  22       6.333 587.761 -41.623 
ATOM    444  C5'  DC A  22       7.011 588.692 -40.758 
ATOM    445  C4'  DC A  22       7.457 587.991 -39.490 
ATOM    446  O4'  DC A  22       6.432 588.007 -38.456 
ATOM    447  C3'  DC A  22       7.810 586.511 -39.637 
ATOM    448  O3'  DC A  22       8.911 586.214 -38.787 
ATOM    449  C2'  DC A  22       6.580 585.767 -39.117 
ATOM    450  C1'  DC A  22       6.299 586.693 -37.938 
ATOM    451  N1   DC A  22       4.925 586.552 -37.380 
ATOM    452  C2   DC A  22       4.762 586.717 -36.007 
ATOM    453  O2   DC A  22       5.754 586.971 -35.315 
ATOM    454  N3   DC A  22       3.517 586.592 -35.478 
ATOM    455  C4   DC A  22       2.467 586.316 -36.263 
ATOM    456  N4   DC A  22       1.274 586.204 -35.700 
ATOM    457  C5   DC A  22       2.614 586.142 -37.677 
ATOM    458  C6   DC A  22       3.866 586.271 -38.186 
ATOM    459  P    DC A  23      10.049 585.218 -39.311 
ATOM    460  OP1  DC A  23      11.024 585.968 -40.135 
ATOM    461  OP2  DC A  23       9.422 584.044 -39.957 
ATOM    462  O5'  DC A  23      10.736 584.772 -37.938 
ATOM    463  C5'  DC A  23      10.739 585.690 -36.828 
ATOM    464  C4'  DC A  23      10.387 584.958 -35.548 
ATOM    465  O4'  DC A  23       8.952 584.910 -35.312 
ATOM    466  C3'  DC A  23      10.821 583.493 -35.479 
ATOM    467  O3'  DC A  23      11.227 583.196 -34.149 
ATOM    468  C2'  DC A  23       9.552 582.699 -35.788 
ATOM    469  C1'  DC A  23       8.595 583.575 -34.987 
ATOM    470  N1   DC A  23       7.162 583.379 -35.344 
ATOM    471  C2   DC A  23       6.219 583.491 -34.326 
ATOM    472  O2   DC A  23       6.606 583.747 -33.179 
ATOM    473  N3   DC A  23       4.907 583.315 -34.630 
ATOM    474  C4   DC A  23       4.529 583.039 -35.884 
ATOM    475  N4   DC A  23       3.238 582.875 -36.130 
ATOM    476  C5   DC A  23       5.483 582.918 -36.946 
ATOM    477  C6   DC A  23       6.789 583.097 -36.621 
ATOM    478  P    DT A  24      12.497 582.249 -33.918 
ATOM    479  OP1  DT A  24      13.736 583.054 -34.003 
ATOM    480  OP2  DT A  24      12.417 581.082 -34.824 
ATOM    481  O5'  DT A  24      12.266 581.774 -32.408 
ATOM    482  C5'  DT A  24      11.581 582.652 -31.496 
ATOM    483  C4'  DT A  24      10.577 581.867 -30.676 
ATOM    484  O4'  DT A  24       9.278 581.773 -31.328 
ATOM    485  C3'  DT A  24      10.949 580.413 -30.383 
ATOM    486  O3'  DT A  24      10.510 580.080 -29.072 
ATOM    487  C2'  DT A  24      10.137 579.596 -31.390 
ATOM    488  C1'  DT A  24       8.856 580.418 -31.290 
ATOM    489  N1   DT A  24       7.913 580.197 -32.422 
ATOM    490  C2   DT A  24       6.570 580.251 -32.138 
ATOM    491  O2   DT A  24       6.137 580.469 -31.020 
ATOM    492  N3   DT A  24       5.727 580.039 -33.212 
ATOM    493  C4   DT A  24       6.107 579.785 -34.514 
ATOM    494  O4   DT A  24       5.259 579.612 -35.392 
ATOM    495  C5   DT A  24       7.536 579.747 -34.713 
ATOM    496  C7   DT A  24       8.036 579.476 -36.102 
ATOM    497  C6   DT A  24       8.379 579.949 -33.687 
ATOM    498  P    DG A  25      11.443 579.160 -28.152 
ATOM    499  OP1  DG A  25      12.463 580.000 -27.484 
ATOM    500  OP2  DG A  25      11.957 578.024 -28.947 
ATOM    501  O5'  DG A  25      10.392 578.626 -27.070 
ATOM    502  C5'  DG A  25       9.265 579.454 -26.725 
ATOM    503  C4'  DG A  25       8.006 578.613 -26.659 
ATOM    504  O4'  DG A  25       7.341 578.508 -27.950 
ATOM    505  C3'  DG A  25       8.197 577.161 -26.223 
ATOM    506  O3'  DG A  25       7.087 576.771 -25.423 
ATOM    507  C2'  DG A  25       8.163 576.359 -27.523 
ATOM    508  C1'  DG A  25       7.033 577.142 -28.185 
ATOM    509  N9   DG A  25       6.943 576.935 -29.657 
ATOM    510  C8   DG A  25       7.953 576.729 -30.571 
ATOM    511  N7   DG A  25       7.535 576.580 -31.805 
ATOM    512  C5   DG A  25       6.149 576.694 -31.701 
ATOM    513  C6   DG A  25       5.148 576.620 -32.703 
ATOM    514  O6   DG A  25       5.280 576.435 -33.911 
ATOM    515  N1   DG A  25       3.866 576.790 -32.161 
ATOM    516  C2   DG A  25       3.589 577.004 -30.825 
ATOM    517  N2   DG A  25       2.300 577.143 -30.509 
ATOM    518  N3   DG A  25       4.530 577.074 -29.885 
ATOM    519  C4   DG A  25       5.778 576.911 -30.394 
ATOM    520  P    DC A  26       7.342 575.844 -24.142 
ATOM    521  OP1  DC A  26       7.741 576.687 -22.992 
ATOM    522  OP2  DC A  26       8.272 574.750 -24.498 
ATOM    523  O5'  DC A  26       5.879 575.245 -23.890 
ATOM    524  C5'  DC A  26       4.731 576.030 -24.260 
ATOM    525  C4'  DC A  26       3.707 575.155 -24.957 
ATOM    526  O4'  DC A  26       3.931 575.077 -26.393 
ATOM    527  C3'  DC A  26       3.668 573.693 -24.510 
ATOM    528  O3'  DC A  26       2.317 573.246 -24.517 
ATOM    529  C2'  DC A  26       4.437 572.937 -25.593 
ATOM    530  C1'  DC A  26       3.877 573.712 -26.782 
ATOM    531  N1   DC A  26       4.675 573.555 -28.030 
ATOM    532  C2   DC A  26       3.990 573.547 -29.242 
ATOM    533  O2   DC A  26       2.760 573.671 -29.232 
ATOM    534  N3   DC A  26       4.700 573.404 -30.391 
ATOM    535  C4   DC A  26       6.032 573.272 -30.358 
ATOM    536  N4   DC A  26       6.678 573.135 -31.506 
ATOM    537  C5   DC A  26       6.755 573.277 -29.122 
ATOM    538  C6   DC A  26       6.028 573.421 -27.984 
ATOM    539  P    DT A  27       1.813 572.283 -23.344 
ATOM    540  OP1  DT A  27       1.426 573.095 -22.168 
ATOM    541  OP2  DT A  27       2.821 571.227 -23.100 
ATOM    542  O5'  DT A  27       0.507 571.637 -24.005 
ATOM    543  C5'  DT A  27      -0.239 572.403 -24.969 
ATOM    544  C4'  DT A  27      -0.622 571.526 -26.143 
ATOM    545  O4'  DT A  27       0.403 571.504 -27.177 
ATOM    546  C3'  DT A  27      -0.855 570.049 -25.824 
ATOM    547  O3'  DT A  27      -1.924 569.567 -26.628 
ATOM    548  C2'  DT A  27       0.434 569.351 -26.260 
ATOM    549  C1'  DT A  27       0.644 570.153 -27.540 
ATOM    550  N1   DT A  27       2.028 570.060 -28.085 
ATOM    551  C2   DT A  27       2.165 570.078 -29.451 
ATOM    552  O2   DT A  27       1.217 570.166 -30.212 
ATOM    553  N3   DT A  27       3.462 569.989 -29.919 
ATOM    554  C4   DT A  27       4.604 569.887 -29.151 
ATOM    555  O4   DT A  27       5.713 569.814 -29.684 
ATOM    556  C5   DT A  27       4.358 569.876 -27.729 
ATOM    557  C7   DT A  27       5.547 569.767 -26.819 
ATOM    558  C6   DT A  27       3.107 569.961 -27.246 
ATOM    559  P    DG A  28      -2.981 568.550 -25.986 
ATOM    560  OP1  DG A  28      -4.017 569.309 -25.251 
ATOM    561  OP2  DG A  28      -2.264 567.513 -25.211 
ATOM    562  O5'  DG A  28      -3.623 567.893 -27.296 
ATOM    563  C5'  DG A  28      -3.695 568.672 -28.505 
ATOM    564  C4'  DG A  28      -3.279 567.827 -29.693 
ATOM    565  O4'  DG A  28      -1.842 567.868 -29.928 
ATOM    566  C3'  DG A  28      -3.592 566.334 -29.589 
ATOM    567  O3'  DG A  28      -3.966 565.852 -30.874 
ATOM    568  C2'  DG A  28      -2.265 565.686 -29.194 
ATOM    569  C1'  DG A  28      -1.378 566.538 -30.097 
ATOM    570  N9   DG A  28       0.064 566.501 -29.727 
ATOM    571  C8   DG A  28       0.642 566.404 -28.479 
ATOM    572  N7   DG A  28       1.953 566.396 -28.497 
ATOM    573  C5   DG A  28       2.266 566.494 -29.852 
ATOM    574  C6   DG A  28       3.530 566.533 -30.496 
ATOM    575  O6   DG A  28       4.650 566.488 -29.997 
ATOM    576  N1   DG A  28       3.392 566.636 -31.888 
ATOM    577  C2   DG A  28       2.190 566.695 -32.566 
ATOM    578  N2   DG A  28       2.272 566.793 -33.896 
ATOM    579  N3   DG A  28       1.005 566.659 -31.960 
ATOM    580  C4   DG A  28       1.122 566.558 -30.611 
ATOM    581  P    DG A  29      -5.155 564.785 -30.986 
ATOM    582  OP1  DG A  29      -6.456 565.491 -30.989 
ATOM    583  OP2  DG A  29      -4.984 563.742 -29.951 
ATOM    584  O5'  DG A  29      -4.880 564.158 -32.432 
ATOM    585  C5'  DG A  29      -4.262 564.977 -33.442 
ATOM    586  C4'  DG A  29      -3.194 564.185 -34.171 
ATOM    587  O4'  DG A  29      -1.896 564.273 -33.518 
ATOM    588  C3'  DG A  29      -3.447 562.682 -34.289 
ATOM    589  O3'  DG A  29      -2.976 562.235 -35.555 
ATOM    590  C2'  DG A  29      -2.576 562.056 -33.200 
ATOM    591  C1'  DG A  29      -1.365 562.962 -33.399 
ATOM    592  N9   DG A  29      -0.413 562.950 -32.254 
ATOM    593  C8   DG A  29      -0.672 562.825 -30.907 
ATOM    594  N7   DG A  29       0.399 562.852 -30.151 
ATOM    595  C5   DG A  29       1.443 563.006 -31.063 
ATOM    596  C6   DG A  29       2.841 563.101 -30.843 
ATOM    597  O6   DG A  29       3.457 563.069 -29.782 
ATOM    598  N1   DG A  29       3.540 563.249 -32.050 
ATOM    599  C2   DG A  29       2.963 563.300 -33.303 
ATOM    600  N2   DG A  29       3.803 563.446 -34.331 
ATOM    601  N3   DG A  29       1.650 563.211 -33.509 
ATOM    602  C4   DG A  29       0.958 563.067 -32.348 
ATOM    603  P    DT A  30      -3.827 561.142 -36.358 
ATOM    604  OP1  DT A  30      -4.908 561.812 -37.115 
ATOM    605  OP2  DT A  30      -4.252 560.068 -35.434 
ATOM    606  O5'  DT A  30      -2.730 560.572 -37.375 
ATOM    607  C5'  DT A  30      -1.673 561.442 -37.821 
ATOM    608  C4'  DT A  30      -0.349 560.705 -37.795 
ATOM    609  O4'  DT A  30       0.316 560.804 -36.503 
ATOM    610  C3'  DT A  30      -0.420 559.201 -38.058 
ATOM    611  O3'  DT A  30       0.721 558.811 -38.812 
ATOM    612  C2'  DT A  30      -0.329 558.561 -36.672 
ATOM    613  C1'  DT A  30       0.731 559.505 -36.111 
ATOM    614  N1   DT A  30       0.831 559.479 -34.625 
ATOM    615  C2   DT A  30       2.080 559.653 -34.079 
ATOM    616  O2   DT A  30       3.080 559.825 -34.754 
ATOM    617  N3   DT A  30       2.133 559.622 -32.699 
ATOM    618  C4   DT A  30       1.068 559.435 -31.843 
ATOM    619  O4   DT A  30       1.239 559.426 -30.622 
ATOM    620  C5   DT A  30      -0.201 559.261 -32.509 
ATOM    621  C7   DT A  30      -1.413 559.051 -31.650 
ATOM    622  C6   DT A  30      -0.282 559.286 -33.850 
ATOM    623  P    DA A  31       0.547 557.724 -39.975 
ATOM    624  OP1  DA A  31       0.088 558.392 -41.214 
ATOM    625  OP2  DA A  31      -0.293 556.608 -39.489 
ATOM    626  O5'  DA A  31       2.055 557.220 -40.162 
ATOM    627  C5'  DA A  31       3.135 558.133 -39.892 
ATOM    628  C4'  DA A  31       4.222 557.431 -39.103 
ATOM    629  O4'  DA A  31       3.999 557.503 -37.666 
ATOM    630  C3'  DA A  31       4.382 555.935 -39.376 
ATOM    631  O3'  DA A  31       5.764 555.603 -39.324 
ATOM    632  C2'  DA A  31       3.673 555.250 -38.209 
ATOM    633  C1'  DA A  31       4.162 556.202 -37.122 
ATOM    634  N9   DA A  31       3.373 556.126 -35.860 
ATOM    635  C8   DA A  31       2.036 555.889 -35.708 
ATOM    636  N7   DA A  31       1.643 555.883 -34.472 
ATOM    637  C5   DA A  31       2.800 556.135 -33.750 
ATOM    638  C6   DA A  31       3.051 556.256 -32.374 
ATOM    639  N6   DA A  31       2.101 556.133 -31.435 
ATOM    640  N1   DA A  31       4.317 556.508 -31.995 
ATOM    641  C2   DA A  31       5.257 556.630 -32.931 
ATOM    642  N3   DA A  31       5.142 556.537 -34.239 
ATOM    643  C4   DA A  31       3.866 556.284 -34.591 
ATOM    644  P    DG A  32       6.351 554.553 -40.380 
ATOM    645  OP1  DG A  32       6.677 555.251 -41.643 
ATOM    646  OP2  DG A  32       5.433 553.398 -40.494 
ATOM    647  O5'  DG A  32       7.701 554.096 -39.654 
ATOM    648  C5'  DG A  32       8.379 555.027 -38.790 
ATOM    649  C4'  DG A  32       8.826 554.327 -37.521 
ATOM    650  O4'  DG A  32       7.800 554.342 -36.487 
ATOM    651  C3'  DG A  32       9.178 552.847 -37.668 
ATOM    652  O3'  DG A  32      10.280 552.549 -36.818 
ATOM    653  C2'  DG A  32       7.949 552.102 -37.149 
ATOM    654  C1'  DG A  32       7.667 553.028 -35.969 
ATOM    655  N9   DG A  32       6.293 552.888 -35.411 
ATOM    656  C8   DG A  32       5.112 552.608 -36.064 
ATOM    657  N7   DG A  32       4.067 552.551 -35.276 
ATOM    658  C5   DG A  32       4.592 552.811 -34.011 
ATOM    659  C6   DG A  32       3.945 552.883 -32.750 
ATOM    660  O6   DG A  32       2.755 552.731 -32.486 
ATOM    661  N1   DG A  32       4.855 553.171 -31.722 
ATOM    662  C2   DG A  32       6.212 553.364 -31.892 
ATOM    663  N2   DG A  32       6.909 553.629 -30.785 
ATOM    664  N3   DG A  32       6.819 553.296 -33.076 
ATOM    665  C4   DG A  32       5.950 553.017 -34.082 
ATOM    666  P    DG A  33      11.418 551.553 -37.343 
ATOM    667  OP1  DG A  33      12.392 552.304 -38.167 
ATOM    668  OP2  DG A  33      10.790 550.379 -37.989 
ATOM    669  O5'  DG A  33      12.105 551.107 -35.969 
ATOM    670  C5'  DG A  33      12.108 552.025 -34.859 
ATOM    671  C4'  DG A  33      11.756 551.293 -33.579 
ATOM    672  O4'  DG A  33      10.320 551.245 -33.344 
ATOM    673  C3'  DG A  33      12.189 549.829 -33.510 
ATOM    674  O3'  DG A  33      12.596 549.531 -32.180 
ATOM    675  C2'  DG A  33      10.921 549.034 -33.820 
ATOM    676  C1'  DG A  33       9.964 549.910 -33.019 
ATOM    677  N9   DG A  33       8.531 549.714 -33.375 
ATOM    678  C8   DG A  33       7.970 549.426 -34.600 
ATOM    679  N7   DG A  33       6.663 549.314 -34.576 
ATOM    680  C5   DG A  33       6.336 549.543 -33.240 
ATOM    681  C6   DG A  33       5.070 549.555 -32.598 
ATOM    682  O6   DG A  33       3.959 549.362 -33.084 
ATOM    683  N1   DG A  33       5.193 549.830 -31.229 
ATOM    684  C2   DG A  33       6.383 550.064 -30.568 
ATOM    685  N2   DG A  33       6.287 550.310 -29.258 
ATOM    686  N3   DG A  33       7.570 550.055 -31.170 
ATOM    687  C4   DG A  33       7.469 549.788 -32.499 
ATOM    688  P    DA A  34      13.866 548.585 -31.949 
ATOM    689  OP1  DA A  34      15.105 549.389 -32.034 
ATOM    690  OP2  DA A  34      13.786 547.417 -32.855 
ATOM    691  O5'  DA A  34      13.635 548.109 -30.439 
ATOM    692  C5'  DA A  34      12.950 548.988 -29.527 
ATOM    693  C4'  DA A  34      11.946 548.202 -28.707 
ATOM    694  O4'  DA A  34      10.647 548.108 -29.359 
ATOM    695  C3'  DA A  34      12.318 546.748 -28.415 
ATOM    696  O3'  DA A  34      11.879 546.415 -27.103 
ATOM    697  C2'  DA A  34      11.505 545.932 -29.421 
ATOM    698  C1'  DA A  34      10.224 546.754 -29.322 
ATOM    699  N9   DA A  34       9.281 546.532 -30.454 
ATOM    700  C8   DA A  34       9.573 546.276 -31.763 
ATOM    701  N7   DA A  34       8.527 546.127 -32.514 
ATOM    702  C5   DA A  34       7.461 546.297 -31.642 
ATOM    703  C6   DA A  34       6.070 546.260 -31.827 
ATOM    704  N6   DA A  34       5.486 546.027 -33.011 
ATOM    705  N1   DA A  34       5.295 546.470 -30.746 
ATOM    706  C2   DA A  34       5.880 546.701 -29.572 
ATOM    707  N3   DA A  34       7.160 546.759 -29.279 
ATOM    708  C4   DA A  34       7.913 546.545 -30.377 
ATOM    709  P    DG A  35      12.811 545.495 -26.184 
ATOM    710  OP1  DG A  35      13.832 546.335 -25.515 
ATOM    711  OP2  DG A  35      13.326 544.359 -26.979 
ATOM    712  O5'  DG A  35      11.761 544.962 -25.102 
ATOM    713  C5'  DG A  35      10.634 545.789 -24.756 
ATOM    714  C4'  DG A  35       9.374 544.949 -24.690 
ATOM    715  O4'  DG A  35       8.709 544.843 -25.982 
ATOM    716  C3'  DG A  35       9.565 543.496 -24.254 
ATOM    717  O3'  DG A  35       8.456 543.106 -23.454 
ATOM    718  C2'  DG A  35       9.531 542.694 -25.555 
ATOM    719  C1'  DG A  35       8.402 543.477 -26.217 
ATOM    720  N9   DG A  35       8.312 543.271 -27.688 
ATOM    721  C8   DG A  35       9.322 543.065 -28.603 
ATOM    722  N7   DG A  35       8.903 542.915 -29.836 
ATOM    723  C5   DG A  35       7.518 543.029 -29.732 
ATOM    724  C6   DG A  35       6.517 542.955 -30.734 
ATOM    725  O6   DG A  35       6.648 542.771 -31.942 
ATOM    726  N1   DG A  35       5.234 543.125 -30.192 
ATOM    727  C2   DG A  35       4.958 543.339 -28.856 
ATOM    728  N2   DG A  35       3.668 543.478 -28.540 
ATOM    729  N3   DG A  35       5.898 543.410 -27.916 
ATOM    730  C4   DG A  35       7.146 543.246 -28.426 
ATOM    731  P    DA A  36       8.711 542.180 -22.173 
ATOM    732  OP1  DA A  36       9.109 543.022 -21.023 
ATOM    733  OP2  DA A  36       9.641 541.086 -22.529 
ATOM    734  O5'  DA A  36       7.248 541.581 -21.921 
ATOM    735  C5'  DA A  36       6.100 542.365 -22.291 
ATOM    736  C4'  DA A  36       5.076 541.490 -22.988 
ATOM    737  O4'  DA A  36       5.299 541.412 -24.425 
ATOM    738  C3'  DA A  36       5.036 540.029 -22.541 
ATOM    739  O3'  DA A  36       3.686 539.581 -22.549 
ATOM    740  C2'  DA A  36       5.805 539.272 -23.624 
ATOM    741  C1'  DA A  36       5.246 540.048 -24.813 
ATOM    742  N9   DA A  36       6.044 539.890 -26.061 
ATOM    743  C8   DA A  36       7.395 539.746 -26.190 
ATOM    744  N7   DA A  36       7.795 539.628 -27.418 
ATOM    745  C5   DA A  36       6.624 539.700 -28.159 
ATOM    746  C6   DA A  36       6.370 539.639 -29.540 
ATOM    747  N6   DA A  36       7.331 539.484 -30.462 
ATOM    748  N1   DA A  36       5.089 539.742 -29.940 
ATOM    749  C2   DA A  36       4.139 539.895 -29.018 
ATOM    750  N3   DA A  36       4.254 539.965 -27.711 
ATOM    751  C4   DA A  36       5.546 539.859 -27.336 
ATOM    752  P    DA A  37       3.181 538.618 -21.375 
ATOM    753  OP1  DA A  37       2.795 539.430 -20.199 
ATOM    754  OP2  DA A  37       4.189 537.562 -21.132 
ATOM    755  O5'  DA A  37       1.875 537.972 -22.036 
ATOM    756  C5'  DA A  37       1.129 538.738 -23.000 
ATOM    757  C4'  DA A  37       0.746 537.861 -24.175 
ATOM    758  O4'  DA A  37       1.772 537.839 -25.209 
ATOM    759  C3'  DA A  37       0.514 536.385 -23.855 
ATOM    760  O3'  DA A  37      -0.555 535.902 -24.660 
ATOM    761  C2'  DA A  37       1.802 535.687 -24.291 
ATOM    762  C1'  DA A  37       2.013 536.488 -25.572 
ATOM    763  N9   DA A  37       3.396 536.396 -26.116 
ATOM    764  C8   DA A  37       4.572 536.292 -25.429 
ATOM    765  N7   DA A  37       5.620 536.228 -26.192 
ATOM    766  C5   DA A  37       5.103 536.294 -27.478 
ATOM    767  C6   DA A  37       5.710 536.275 -28.745 
ATOM    768  N6   DA A  37       7.034 536.178 -28.930 
ATOM    769  N1   DA A  37       4.903 536.357 -29.819 
ATOM    770  C2   DA A  37       3.587 536.453 -29.629 
ATOM    771  N3   DA A  37       2.912 536.481 -28.501 
ATOM    772  C4   DA A  37       3.742 536.396 -27.442 
ATOM    773  P    DC A  38      -1.612 534.885 -24.017 
ATOM    774  OP1  DC A  38      -2.648 535.645 -23.282 
ATOM    775  OP2  DC A  38      -0.895 533.849 -23.243 
ATOM    776  O5'  DC A  38      -2.255 534.228 -25.327 
ATOM    777  C5'  DC A  38      -2.327 535.007 -26.536 
ATOM    778  C4'  DC A  38      -1.911 534.162 -27.724 
ATOM    779  O4'  DC A  38      -0.474 534.203 -27.960 
ATOM    780  C3'  DC A  38      -2.224 532.669 -27.620 
ATOM    781  O3'  DC A  38      -2.597 532.187 -28.905 
ATOM    782  C2'  DC A  38      -0.896 532.022 -27.225 
ATOM    783  C1'  DC A  38      -0.009 532.873 -28.129 
ATOM    784  N1   DC A  38       1.433 532.836 -27.758 
ATOM    785  C2   DC A  38       2.370 532.905 -28.787 
ATOM    786  O2   DC A  38       1.969 532.994 -29.954 
ATOM    787  N3   DC A  38       3.689 532.872 -28.471 
ATOM    788  C4   DC A  38       4.083 532.775 -27.194 
ATOM    789  N4   DC A  38       5.382 532.747 -26.937 
ATOM    790  C5   DC A  38       3.136 532.702 -26.121 
ATOM    791  C6   DC A  38       1.821 532.736 -26.459 
ATOM    792  P    DC A  39      -3.787 531.121 -29.018 
ATOM    793  OP1  DC A  39      -5.087 531.827 -29.021 
ATOM    794  OP2  DC A  39      -3.616 530.077 -27.983 
ATOM    795  O5'  DC A  39      -3.511 530.493 -30.463 
ATOM    796  C5'  DC A  39      -2.893 531.312 -31.474 
ATOM    797  C4'  DC A  39      -1.826 530.520 -32.202 
ATOM    798  O4'  DC A  39      -0.527 530.608 -31.550 
ATOM    799  C3'  DC A  39      -2.078 529.017 -32.321 
ATOM    800  O3'  DC A  39      -1.608 528.570 -33.587 
ATOM    801  C2'  DC A  39      -1.208 528.391 -31.231 
ATOM    802  C1'  DC A  39       0.004 529.297 -31.431 
ATOM    803  N1   DC A  39       0.956 529.285 -30.286 
ATOM    804  C2   DC A  39       2.313 529.415 -30.569 
ATOM    805  O2   DC A  39       2.669 529.534 -31.747 
ATOM    806  N3   DC A  39       3.198 529.406 -29.537 
ATOM    807  C4   DC A  39       2.773 529.275 -28.275 
ATOM    808  N4   DC A  39       3.674 529.272 -27.305 
ATOM    809  C5   DC A  39       1.381 529.140 -27.963 
ATOM    810  C6   DC A  39       0.513 529.151 -29.007 
ATOM    811  P    DT A  40      -2.459 527.477 -34.389 
ATOM    812  OP1  DT A  40      -3.539 528.148 -35.146 
ATOM    813  OP2  DT A  40      -2.883 526.403 -33.465 
ATOM    814  O5'  DT A  40      -1.362 526.908 -35.406 
ATOM    815  C5'  DT A  40      -0.305 527.778 -35.852 
ATOM    816  C4'  DT A  40       1.019 527.040 -35.826 
ATOM    817  O4'  DT A  40       1.685 527.140 -34.534 
ATOM    818  C3'  DT A  40       0.948 525.536 -36.089 
ATOM    819  O3'  DT A  40       2.089 525.146 -36.843 
ATOM    820  C2'  DT A  40       1.040 524.896 -34.704 
ATOM    821  C1'  DT A  40       2.100 525.840 -34.143 
ATOM    822  N1   DT A  40       2.199 525.814 -32.657 
ATOM    823  C2   DT A  40       3.448 525.989 -32.110 
ATOM    824  O2   DT A  40       4.449 526.160 -32.785 
ATOM    825  N3   DT A  40       3.502 525.957 -30.731 
ATOM    826  C4   DT A  40       2.437 525.771 -29.874 
ATOM    827  O4   DT A  40       2.608 525.762 -28.653 
ATOM    828  C5   DT A  40       1.167 525.596 -30.540 
ATOM    829  C7   DT A  40      -0.045 525.386 -29.681 
ATOM    830  C6   DT A  40       1.087 525.621 -31.881 
ATOM    831  P    DA A  41       1.916 524.060 -38.006 
ATOM    832  OP1  DA A  41       1.457 524.728 -39.245 
ATOM    833  OP2  DA A  41       1.076 522.943 -37.521 
ATOM    834  O5'  DA A  41       3.423 523.556 -38.194 
ATOM    835  C5'  DA A  41       4.504 524.469 -37.924 
ATOM    836  C4'  DA A  41       5.590 523.766 -37.134 
ATOM    837  O4'  DA A  41       5.367 523.838 -35.697 
ATOM    838  C3'  DA A  41       5.750 522.271 -37.408 
ATOM    839  O3'  DA A  41       7.132 521.938 -37.355 
ATOM    840  C2'  DA A  41       5.041 521.585 -36.240 
ATOM    841  C1'  DA A  41       5.530 522.537 -35.153 
ATOM    842  N9   DA A  41       4.742 522.461 -33.891 
ATOM    843  C8   DA A  41       3.405 522.224 -33.740 
ATOM    844  N7   DA A  41       3.011 522.219 -32.504 
ATOM    845  C5   DA A  41       4.169 522.470 -31.781 
ATOM    846  C6   DA A  41       4.419 522.591 -30.405 
ATOM    847  N6   DA A  41       3.470 522.468 -29.466 
ATOM    848  N1   DA A  41       5.686 522.843 -30.026 
ATOM    849  C2   DA A  41       6.625 522.965 -30.963 
ATOM    850  N3   DA A  41       6.511 522.873 -32.270 
ATOM    851  C4   DA A  41       5.234 522.620 -32.622 
ATOM    852  P    DG A  42       7.720 520.888 -38.411 
ATOM    853  OP1  DG A  42       8.045 521.587 -39.675 
ATOM    854  OP2  DG A  42       6.802 519.734 -38.525 
ATOM    855  O5'  DG A  42       9.070 520.431 -37.685 
ATOM    856  C5'  DG A  42       9.748 521.363 -36.821 
ATOM    857  C4'  DG A  42      10.194 520.662 -35.553 
ATOM    858  O4'  DG A  42       9.169 520.678 -34.518 
ATOM    859  C3'  DG A  42      10.547 519.182 -35.699 
ATOM    860  O3'  DG A  42      11.649 518.884 -34.850 
ATOM    861  C2'  DG A  42       9.318 518.438 -35.180 
ATOM    862  C1'  DG A  42       9.036 519.363 -34.000 
ATOM    863  N9   DG A  42       7.662 519.223 -33.442 
ATOM    864  C8   DG A  42       6.481 518.943 -34.095 
ATOM    865  N7   DG A  42       5.436 518.887 -33.307 
ATOM    866  C5   DG A  42       5.961 519.146 -32.042 
ATOM    867  C6   DG A  42       5.314 519.219 -30.781 
ATOM    868  O6   DG A  42       4.124 519.067 -30.517 
ATOM    869  N1   DG A  42       6.223 519.506 -29.754 
ATOM    870  C2   DG A  42       7.580 519.699 -29.924 
ATOM    871  N2   DG A  42       8.278 519.964 -28.816 
ATOM    872  N3   DG A  42       8.187 519.631 -31.107 
ATOM    873  C4   DG A  42       7.318 519.353 -32.114 
ATOM    874  P    DA A  43      12.786 517.888 -35.374 
ATOM    875  OP1  DA A  43      13.761 518.639 -36.198 
ATOM    876  OP2  DA A  43      12.159 516.714 -36.020 
ATOM    877  O5'  DA A  43      13.473 517.442 -34.000 
ATOM    878  C5'  DA A  43      13.476 518.361 -32.890 
ATOM    879  C4'  DA A  43      13.125 517.628 -31.611 
ATOM    880  O4'  DA A  43      11.689 517.580 -31.375 
ATOM    881  C3'  DA A  43      13.558 516.164 -31.541 
ATOM    882  O3'  DA A  43      13.964 515.866 -30.211 
ATOM    883  C2'  DA A  43      12.289 515.370 -31.851 
ATOM    884  C1'  DA A  43      11.332 516.246 -31.050 
ATOM    885  N9   DA A  43       9.899 516.049 -31.406 
ATOM    886  C8   DA A  43       9.360 515.764 -32.628 
ATOM    887  N7   DA A  43       8.069 515.650 -32.618 
ATOM    888  C5   DA A  43       7.723 515.876 -31.293 
ATOM    889  C6   DA A  43       6.487 515.895 -30.626 
ATOM    890  N6   DA A  43       5.313 515.672 -31.236 
ATOM    891  N1   DA A  43       6.500 516.151 -29.305 
ATOM    892  C2   DA A  43       7.668 516.372 -28.704 
ATOM    893  N3   DA A  43       8.878 516.380 -29.220 
ATOM    894  C4   DA A  43       8.838 516.121 -30.543 
ATOM    895  P    DG A  44      15.234 514.920 -29.980 
ATOM    896  OP1  DG A  44      16.474 515.724 -30.066 
ATOM    897  OP2  DG A  44      15.154 513.753 -30.887 
ATOM    898  O5'  DG A  44      15.004 514.444 -28.470 
ATOM    899  C5'  DG A  44      14.318 515.323 -27.559 
ATOM    900  C4'  DG A  44      13.314 514.537 -26.739 
ATOM    901  O4'  DG A  44      12.015 514.443 -27.391 
ATOM    902  C3'  DG A  44      13.686 513.084 -26.446 
ATOM    903  O3'  DG A  44      13.247 512.750 -25.135 
ATOM    904  C2'  DG A  44      12.874 512.267 -27.452 
ATOM    905  C1'  DG A  44      11.593 513.089 -27.353 
ATOM    906  N9   DG A  44      10.650 512.867 -28.485 
ATOM    907  C8   DG A  44      10.925 512.607 -29.810 
ATOM    908  N7   DG A  44       9.859 512.460 -30.558 
ATOM    909  C5   DG A  44       8.802 512.634 -29.665 
ATOM    910  C6   DG A  44       7.401 512.589 -29.889 
ATOM    911  O6   DG A  44       6.795 512.383 -30.936 
ATOM    912  N1   DG A  44       6.687 512.819 -28.705 
ATOM    913  C2   DG A  44       7.253 513.062 -27.468 
ATOM    914  N2   DG A  44       6.398 513.259 -26.461 
ATOM    915  N3   DG A  44       8.567 513.105 -27.260 
ATOM    916  C4   DG A  44       9.274 512.882 -28.398 
ATOM    917  P    DT A  45      14.180 511.831 -24.215 
ATOM    918  OP1  DT A  45      15.200 512.670 -23.546 
ATOM    919  OP2  DT A  45      14.694 510.694 -25.010 
ATOM    920  O5'  DT A  45      13.129 511.297 -23.133 
ATOM    921  C5'  DT A  45      12.003 512.124 -22.787 
ATOM    922  C4'  DT A  45      10.743 511.284 -22.722 
ATOM    923  O4'  DT A  45      10.078 511.178 -24.013 
ATOM    924  C3'  DT A  45      10.934 509.832 -22.286 
ATOM    925  O3'  DT A  45       9.824 509.441 -21.485 
ATOM    926  C2'  DT A  45      10.900 509.029 -23.586 
ATOM    927  C1'  DT A  45       9.770 509.813 -24.248 
ATOM    928  N1   DT A  45       9.680 509.606 -25.720 
ATOM    929  C2   DT A  45       8.424 509.614 -26.277 
ATOM    930  O2   DT A  45       7.409 509.782 -25.623 
ATOM    931  N3   DT A  45       8.380 509.418 -27.644 
ATOM    932  C4   DT A  45       9.462 509.220 -28.478 
ATOM    933  O4   DT A  45       9.296 509.055 -29.688 
ATOM    934  C5   DT A  45      10.736 509.227 -27.801 
ATOM    935  C7   DT A  45      11.966 509.018 -28.636 
ATOM    936  C6   DT A  45      10.809 509.415 -26.473 
ATOM    937  P    DT A  46      10.079 508.515 -20.204 
ATOM    938  OP1  DT A  46      10.478 509.357 -19.055 
ATOM    939  OP2  DT A  46      11.009 507.421 -20.561 
ATOM    940  O5'  DT A  46       8.617 507.916 -19.952 
ATOM    941  C5'  DT A  46       7.468 508.701 -20.322 
ATOM    942  C4'  DT A  46       6.444 507.825 -21.019 
ATOM    943  O4'  DT A  46       6.668 507.747 -22.456 
ATOM    944  C3'  DT A  46       6.405 506.364 -20.573 
ATOM    945  O3'  DT A  46       5.055 505.917 -20.580 
ATOM    946  C2'  DT A  46       7.174 505.607 -21.655 
ATOM    947  C1'  DT A  46       6.614 506.383 -22.844 
ATOM    948  N1   DT A  46       7.412 506.225 -24.092 
ATOM    949  C2   DT A  46       6.722 506.220 -25.280 
ATOM    950  O2   DT A  46       5.510 506.337 -25.343 
ATOM    951  N3   DT A  46       7.495 506.071 -26.415 
ATOM    952  C4   DT A  46       8.867 505.930 -26.459 
ATOM    953  O4   DT A  46       9.450 505.804 -27.537 
ATOM    954  C5   DT A  46       9.502 505.948 -25.162 
ATOM    955  C7   DT A  46      10.996 505.800 -25.120 
ATOM    956  C6   DT A  46       8.775 506.091 -24.042 
ATOM    957  P    DG A  47       4.550 504.953 -19.406 
ATOM    958  OP1  DG A  47       4.163 505.765 -18.230 
ATOM    959  OP2  DG A  47       5.558 503.898 -19.163 
ATOM    960  O5'  DG A  47       3.244 504.307 -20.067 
ATOM    961  C5'  DG A  47       2.498 505.074 -21.031 
ATOM    962  C4'  DG A  47       2.115 504.196 -22.206 
ATOM    963  O4'  DG A  47       3.140 504.174 -23.240 
ATOM    964  C3'  DG A  47       1.882 502.720 -21.887 
ATOM    965  O3'  DG A  47       0.813 502.237 -22.691 
ATOM    966  C2'  DG A  47       3.171 502.022 -22.323 
ATOM    967  C1'  DG A  47       3.381 502.824 -23.603 
ATOM    968  N9   DG A  47       4.765 502.731 -24.147 
ATOM    969  C8   DG A  47       5.961 502.625 -23.472 
ATOM    970  N7   DG A  47       7.012 502.562 -24.254 
ATOM    971  C5   DG A  47       6.473 502.630 -25.537 
ATOM    972  C6   DG A  47       7.119 502.607 -26.802 
ATOM    973  O6   DG A  47       8.319 502.522 -27.052 
ATOM    974  N1   DG A  47       6.193 502.699 -27.851 
ATOM    975  C2   DG A  47       4.824 502.799 -27.698 
ATOM    976  N2   DG A  47       4.113 502.877 -28.825 
ATOM    977  N3   DG A  47       4.220 502.821 -26.512 
ATOM    978  C4   DG A  47       5.103 502.733 -25.484 
ATOM    979  P    DG A  48      -0.243 501.220 -22.048 
ATOM    980  OP1  DG A  48      -1.280 501.980 -21.314 
ATOM    981  OP2  DG A  48       0.473 500.184 -21.274 
ATOM    982  O5'  DG A  48      -0.886 500.563 -23.359 
ATOM    983  C5'  DG A  48      -0.958 501.343 -24.568 
ATOM    984  C4'  DG A  48      -0.542 500.497 -25.755 
ATOM    985  O4'  DG A  48       0.895 500.539 -25.991 
ATOM    986  C3'  DG A  48      -0.855 499.005 -25.652 
ATOM    987  O3'  DG A  48      -1.229 498.522 -26.936 
ATOM    988  C2'  DG A  48       0.472 498.357 -25.257 
ATOM    989  C1'  DG A  48       1.360 499.208 -26.160 
ATOM    990  N9   DG A  48       2.801 499.171 -25.790 
ATOM    991  C8   DG A  48       3.379 499.074 -24.542 
ATOM    992  N7   DG A  48       4.690 499.066 -24.559 
ATOM    993  C5   DG A  48       5.003 499.164 -25.915 
ATOM    994  C6   DG A  48       6.267 499.203 -26.559 
ATOM    995  O6   DG A  48       7.387 499.159 -26.060 
ATOM    996  N1   DG A  48       6.129 499.307 -27.950 
ATOM    997  C2   DG A  48       4.928 499.365 -28.629 
ATOM    998  N2   DG A  48       5.009 499.463 -29.958 
ATOM    999  N3   DG A  48       3.742 499.330 -28.023 
ATOM   1000  C4   DG A  48       3.859 499.229 -26.674 
ATOM   1001  P    DG A  49      -2.418 497.456 -27.049 
ATOM   1002  OP1  DG A  49      -3.719 498.162 -27.052 
ATOM   1003  OP2  DG A  49      -2.247 496.413 -26.014 
ATOM   1004  O5'  DG A  49      -2.143 496.828 -28.495 
ATOM   1005  C5'  DG A  49      -1.525 497.647 -29.505 
ATOM   1006  C4'  DG A  49      -0.457 496.855 -30.234 
ATOM   1007  O4'  DG A  49       0.841 496.943 -29.581 
ATOM   1008  C3'  DG A  49      -0.709 495.352 -30.352 
ATOM   1009  O3'  DG A  49      -0.239 494.905 -31.618 
ATOM   1010  C2'  DG A  49       0.161 494.727 -29.263 
ATOM   1011  C1'  DG A  49       1.372 495.632 -29.462 
ATOM   1012  N9   DG A  49       2.324 495.621 -28.317 
ATOM   1013  C8   DG A  49       2.065 495.495 -26.969 
ATOM   1014  N7   DG A  49       3.136 495.523 -26.214 
ATOM   1015  C5   DG A  49       4.180 495.676 -27.126 
ATOM   1016  C6   DG A  49       5.578 495.771 -26.906 
ATOM   1017  O6   DG A  49       6.194 495.739 -25.845 
ATOM   1018  N1   DG A  49       6.277 495.920 -28.113 
ATOM   1019  C2   DG A  49       5.700 495.970 -29.366 
ATOM   1020  N2   DG A  49       6.540 496.117 -30.393 
ATOM   1021  N3   DG A  49       4.387 495.882 -29.571 
ATOM   1022  C4   DG A  49       3.695 495.737 -28.411 
ATOM   1023  P    DA A  50      -1.090 493.812 -32.421 
ATOM   1024  OP1  DA A  50      -2.170 494.483 -33.177 
ATOM   1025  OP2  DA A  50      -1.515 492.738 -31.496 
ATOM   1026  O5'  DA A  50       0.007 493.243 -33.438 
ATOM   1027  C5'  DA A  50       1.064 494.113 -33.884 
ATOM   1028  C4'  DA A  50       2.388 493.375 -33.857 
ATOM   1029  O4'  DA A  50       3.053 493.475 -32.565 
ATOM   1030  C3'  DA A  50       2.317 491.871 -34.120 
ATOM   1031  O3'  DA A  50       3.458 491.482 -34.875 
ATOM   1032  C2'  DA A  50       2.409 491.231 -32.735 
ATOM   1033  C1'  DA A  50       3.468 492.175 -32.174 
ATOM   1034  N9   DA A  50       3.568 492.149 -30.688 
ATOM   1035  C8   DA A  50       2.570 491.970 -29.774 
ATOM   1036  N7   DA A  50       2.975 491.997 -28.543 
ATOM   1037  C5   DA A  50       4.343 492.209 -28.645 
ATOM   1038  C6   DA A  50       5.357 492.336 -27.682 
ATOM   1039  N6   DA A  50       5.137 492.265 -26.361 
ATOM   1040  N1   DA A  50       6.612 492.540 -28.125 
ATOM   1041  C2   DA A  50       6.825 492.610 -29.439 
ATOM   1042  N3   DA A  50       5.964 492.506 -30.426 
ATOM   1043  C4   DA A  50       4.715 492.303 -29.955 
ATOM   1044  P    DA A  51       3.284 490.395 -36.038 
ATOM   1045  OP1  DA A  51       2.825 491.063 -37.276 
ATOM   1046  OP2  DA A  51       2.444 489.278 -35.552 
ATOM   1047  O5'  DA A  51       4.792 489.891 -36.225 
ATOM   1048  C5'  DA A  51       5.872 490.804 -35.955 
ATOM   1049  C4'  DA A  51       6.959 490.101 -35.165 
ATOM   1050  O4'  DA A  51       6.736 490.173 -33.728 
ATOM   1051  C3'  DA A  51       7.119 488.606 -35.439 
ATOM   1052  O3'  DA A  51       8.501 488.273 -35.386 
ATOM   1053  C2'  DA A  51       6.410 487.921 -34.272 
ATOM   1054  C1'  DA A  51       6.899 488.872 -33.184 
ATOM   1055  N9   DA A  51       6.110 488.797 -31.923 
ATOM   1056  C8   DA A  51       4.773 488.560 -31.771 
ATOM   1057  N7   DA A  51       4.380 488.554 -30.535 
ATOM   1058  C5   DA A  51       5.537 488.805 -29.813 
ATOM   1059  C6   DA A  51       5.788 488.926 -28.436 
ATOM   1060  N6   DA A  51       4.839 488.803 -27.498 
ATOM   1061  N1   DA A  51       7.055 489.178 -28.057 
ATOM   1062  C2   DA A  51       7.994 489.300 -28.994 
ATOM   1063  N3   DA A  51       7.879 489.208 -30.301 
ATOM   1064  C4   DA A  51       6.603 488.955 -30.654 
ATOM   1065  P    DG A  52       9.088 487.224 -36.442 
ATOM   1066  OP1  DG A  52       9.414 487.922 -37.706 
ATOM   1067  OP2  DG A  52       8.170 486.069 -36.556 
ATOM   1068  O5'  DG A  52      10.438 486.767 -35.717 
ATOM   1069  C5'  DG A  52      11.116 487.698 -34.852 
ATOM   1070  C4'  DG A  52      11.563 486.997 -33.584 
ATOM   1071  O4'  DG A  52      10.537 487.013 -32.550 
ATOM   1072  C3'  DG A  52      11.915 485.517 -33.731 
ATOM   1073  O3'  DG A  52      13.017 485.220 -32.881 
ATOM   1074  C2'  DG A  52      10.686 484.773 -33.211 
ATOM   1075  C1'  DG A  52      10.405 485.699 -32.032 
ATOM   1076  N9   DG A  52       9.031 485.558 -31.474 
ATOM   1077  C8   DG A  52       7.850 485.278 -32.127 
ATOM   1078  N7   DG A  52       6.805 485.222 -31.338 
ATOM   1079  C5   DG A  52       7.329 485.482 -30.073 
ATOM   1080  C6   DG A  52       6.682 485.554 -28.812 
ATOM   1081  O6   DG A  52       5.492 485.402 -28.548 
ATOM   1082  N1   DG A  52       7.592 485.842 -27.785 
ATOM   1083  C2   DG A  52       8.949 486.034 -27.955 
ATOM   1084  N2   DG A  52       9.646 486.300 -26.848 
ATOM   1085  N3   DG A  52       9.556 485.967 -29.139 
ATOM   1086  C4   DG A  52       8.687 485.688 -30.145 
ATOM   1087  P    DA A  53      14.155 484.224 -33.405 
ATOM   1088  OP1  DA A  53      15.129 484.974 -34.229 
ATOM   1089  OP2  DA A  53      13.527 483.050 -34.051 
ATOM   1090  O5'  DA A  53      14.842 483.778 -32.032 
ATOM   1091  C5'  DA A  53      14.845 484.696 -30.922 
ATOM   1092  C4'  DA A  53      14.493 483.963 -29.642 
ATOM   1093  O4'  DA A  53      13.057 483.916 -29.406 
ATOM   1094  C3'  DA A  53      14.926 482.499 -29.573 
ATOM   1095  O3'  DA A  53      15.333 482.202 -28.243 
ATOM   1096  C2'  DA A  53      13.658 481.705 -29.882 
ATOM   1097  C1'  DA A  53      12.701 482.581 -29.081 
ATOM   1098  N9   DA A  53      11.268 482.385 -29.438 
ATOM   1099  C8   DA A  53      10.728 482.100 -30.659 
ATOM   1100  N7   DA A  53       9.437 481.986 -30.649 
ATOM   1101  C5   DA A  53       9.091 482.211 -29.325 
ATOM   1102  C6   DA A  53       7.855 482.230 -28.658 
ATOM   1103  N6   DA A  53       6.682 482.008 -29.267 
ATOM   1104  N1   DA A  53       7.868 482.486 -27.336 
ATOM   1105  C2   DA A  53       9.037 482.707 -26.736 
ATOM   1106  N3   DA A  53      10.247 482.715 -27.251 
ATOM   1107  C4   DA A  53      10.206 482.456 -28.575 
ATOM   1108  P    DC A  54      16.603 481.255 -28.012 
ATOM   1109  OP1  DC A  54      17.842 482.059 -28.097 
ATOM   1110  OP2  DC A  54      16.523 480.088 -28.918 
ATOM   1111  O5'  DC A  54      16.372 480.780 -26.502 
ATOM   1112  C5'  DC A  54      15.687 481.658 -25.590 
ATOM   1113  C4'  DC A  54      14.683 480.872 -24.770 
ATOM   1114  O4'  DC A  54      13.384 480.778 -25.422 
ATOM   1115  C3'  DC A  54      15.055 479.419 -24.478 
ATOM   1116  O3'  DC A  54      14.616 479.086 -23.166 
ATOM   1117  C2'  DC A  54      14.242 478.602 -25.484 
ATOM   1118  C1'  DC A  54      12.961 479.424 -25.384 
ATOM   1119  N1   DC A  54      12.018 479.202 -26.516 
ATOM   1120  C2   DC A  54      10.654 479.254 -26.244 
ATOM   1121  O2   DC A  54      10.285 479.480 -25.087 
ATOM   1122  N3   DC A  54       9.779 479.054 -27.263 
ATOM   1123  C4   DC A  54      10.219 478.811 -28.504 
ATOM   1124  N4   DC A  54       9.325 478.623 -29.463 
ATOM   1125  C5   DC A  54      11.618 478.753 -28.805 
ATOM   1126  C6   DC A  54      12.477 478.956 -27.773 
ATOM   1127  P    DG A  55      15.548 478.166 -22.246 
ATOM   1128  OP1  DG A  55      16.569 479.005 -21.578 
ATOM   1129  OP2  DG A  55      16.063 477.029 -23.042 
ATOM   1130  O5'  DG A  55      14.498 477.632 -21.164 
ATOM   1131  C5'  DG A  55      13.371 478.460 -20.819 
ATOM   1132  C4'  DG A  55      12.112 477.619 -20.753 
ATOM   1133  O4'  DG A  55      11.446 477.514 -22.044 
ATOM   1134  C3'  DG A  55      12.303 476.167 -20.317 
ATOM   1135  O3'  DG A  55      11.193 475.776 -19.517 
ATOM   1136  C2'  DG A  55      12.269 475.365 -21.617 
ATOM   1137  C1'  DG A  55      11.139 476.148 -22.279 
ATOM   1138  N9   DG A  55      11.049 475.941 -23.751 
ATOM   1139  C8   DG A  55      12.059 475.735 -24.665 
ATOM   1140  N7   DG A  55      11.641 475.586 -25.899 
ATOM   1141  C5   DG A  55      10.255 475.700 -25.795 
ATOM   1142  C6   DG A  55       9.254 475.626 -26.797 
ATOM   1143  O6   DG A  55       9.385 475.441 -28.005 
ATOM   1144  N1   DG A  55       7.972 475.796 -26.255 
ATOM   1145  C2   DG A  55       7.695 476.010 -24.919 
ATOM   1146  N2   DG A  55       6.406 476.149 -24.603 
ATOM   1147  N3   DG A  55       8.636 476.080 -23.979 
ATOM   1148  C4   DG A  55       9.883 475.917 -24.488 
ATOM   1149  P    DT A  56      11.448 474.850 -18.236 
ATOM   1150  OP1  DT A  56      11.846 475.693 -17.086 
ATOM   1151  OP2  DT A  56      12.378 473.756 -18.592 
ATOM   1152  O5'  DT A  56       9.985 474.251 -17.984 
ATOM   1153  C5'  DT A  56       8.837 475.036 -18.354 
ATOM   1154  C4'  DT A  56       7.813 474.161 -19.051 
ATOM   1155  O4'  DT A  56       8.036 474.083 -20.487 
ATOM   1156  C3'  DT A  56       7.774 472.699 -18.604 
ATOM   1157  O3'  DT A  56       6.423 472.252 -18.611 
ATOM   1158  C2'  DT A  56       8.543 471.942 -19.687 
ATOM   1159  C1'  DT A  56       7.983 472.718 -20.876 
ATOM   1160  N1   DT A  56       8.781 472.560 -22.124 
ATOM   1161  C2   DT A  56       8.090 472.555 -23.311 
ATOM   1162  O2   DT A  56       6.879 472.673 -23.374 
ATOM   1163  N3   DT A  56       8.863 472.406 -24.446 
ATOM   1164  C4   DT A  56      10.235 472.266 -24.490 
ATOM   1165  O4   DT A  56      10.819 472.139 -25.568 
ATOM   1166  C5   DT A  56      10.871 472.283 -23.193 
ATOM   1167  C7   DT A  56      12.364 472.136 -23.151 
ATOM   1168  C6   DT A  56      10.143 472.426 -22.074 
ATOM   1169  P    DC A  57       5.919 471.289 -17.438 
ATOM   1170  OP1  DC A  57       5.532 472.100 -16.262 
ATOM   1171  OP2  DC A  57       6.926 470.233 -17.194 
ATOM   1172  O5'  DC A  57       4.612 470.642 -18.099 
ATOM   1173  C5'  DC A  57       3.866 471.409 -19.063 
ATOM   1174  C4'  DC A  57       3.483 470.532 -20.237 
ATOM   1175  O4'  DC A  57       4.509 470.510 -21.271 
ATOM   1176  C3'  DC A  57       3.251 469.055 -19.918 
ATOM   1177  O3'  DC A  57       2.182 468.573 -20.722 
ATOM   1178  C2'  DC A  57       4.539 468.357 -20.354 
ATOM   1179  C1'  DC A  57       4.750 469.159 -21.635 
ATOM   1180  N1   DC A  57       6.133 469.066 -22.179 
ATOM   1181  C2   DC A  57       6.290 469.083 -23.562 
ATOM   1182  O2   DC A  57       5.283 469.174 -24.275 
ATOM   1183  N3   DC A  57       7.543 468.998 -24.078 
ATOM   1184  C4   DC A  57       8.607 468.901 -23.272 
ATOM   1185  N4   DC A  57       9.809 468.822 -23.823 
ATOM   1186  C5   DC A  57       8.469 468.882 -21.846 
ATOM   1187  C6   DC A  57       7.208 468.967 -21.350 
ATOM   1188  P    DA A  58       1.125 467.556 -20.080 
ATOM   1189  OP1  DA A  58       0.089 468.315 -19.345 
ATOM   1190  OP2  DA A  58       1.842 466.519 -19.305 
ATOM   1191  O5'  DA A  58       0.483 466.898 -21.390 
ATOM   1192  C5'  DA A  58       0.410 467.678 -22.599 
ATOM   1193  C4'  DA A  58       0.826 466.832 -23.787 
ATOM   1194  O4'  DA A  58       2.263 466.874 -24.022 
ATOM   1195  C3'  DA A  58       0.513 465.340 -23.683 
ATOM   1196  O3'  DA A  58       0.140 464.858 -24.968 
ATOM   1197  C2'  DA A  58       1.841 464.692 -23.288 
ATOM   1198  C1'  DA A  58       2.728 465.544 -24.191 
ATOM   1199  N9   DA A  58       4.170 465.507 -23.821 
ATOM   1200  C8   DA A  58       4.725 465.410 -22.577 
ATOM   1201  N7   DA A  58       6.022 465.401 -22.579 
ATOM   1202  C5   DA A  58       6.354 465.498 -23.923 
ATOM   1203  C6   DA A  58       7.587 465.539 -24.594 
ATOM   1204  N6   DA A  58       8.772 465.485 -23.968 
ATOM   1205  N1   DA A  58       7.560 465.638 -25.936 
ATOM   1206  C2   DA A  58       6.381 465.692 -26.552 
ATOM   1207  N3   DA A  58       5.172 465.662 -26.036 
ATOM   1208  C4   DA A  58       5.227 465.563 -24.692 
ATOM   1209  P    DC A  59      -1.049 463.791 -25.080 
ATOM   1210  OP1  DC A  59      -2.350 464.497 -25.084 
ATOM   1211  OP2  DC A  59      -0.879 462.748 -24.045 
ATOM   1212  O5'  DC A  59      -0.774 463.164 -26.526 
ATOM   1213  C5'  DC A  59      -0.156 463.983 -27.537 
ATOM   1214  C4'  DC A  59       0.911 463.190 -28.265 
ATOM   1215  O4'  DC A  59       2.210 463.278 -27.612 
ATOM   1216  C3'  DC A  59       0.659 461.688 -28.383 
ATOM   1217  O3'  DC A  59       1.129 461.241 -29.649 
ATOM   1218  C2'  DC A  59       1.530 461.062 -27.294 
ATOM   1219  C1'  DC A  59       2.741 461.968 -27.493 
ATOM   1220  N1   DC A  59       3.693 461.956 -26.349 
ATOM   1221  C2   DC A  59       5.050 462.086 -26.631 
ATOM   1222  O2   DC A  59       5.406 462.205 -27.810 
ATOM   1223  N3   DC A  59       5.935 462.077 -25.600 
ATOM   1224  C4   DC A  59       5.510 461.946 -24.338 
ATOM   1225  N4   DC A  59       6.411 461.943 -23.368 
ATOM   1226  C5   DC A  59       4.118 461.810 -24.026 
ATOM   1227  C6   DC A  59       3.250 461.821 -25.069 
ATOM   1228  P    DT A  60       0.279 460.148 -30.452 
ATOM   1229  OP1  DT A  60      -0.802 460.818 -31.209 
ATOM   1230  OP2  DT A  60      -0.146 459.073 -29.528 
ATOM   1231  O5'  DT A  60       1.375 459.578 -31.469 
ATOM   1232  C5'  DT A  60       2.433 460.448 -31.915 
ATOM   1233  C4'  DT A  60       3.756 459.711 -31.889 
ATOM   1234  O4'  DT A  60       4.422 459.810 -30.597 
ATOM   1235  C3'  DT A  60       3.685 458.207 -32.152 
ATOM   1236  O3'  DT A  60       4.826 457.817 -32.906 
ATOM   1237  C2'  DT A  60       3.777 457.567 -30.766 
ATOM   1238  C1'  DT A  60       4.837 458.511 -30.205 
ATOM   1239  N1   DT A  60       4.937 458.484 -28.719 
ATOM   1240  C2   DT A  60       6.185 458.659 -28.173 
ATOM   1241  O2   DT A  60       7.186 458.831 -28.848 
ATOM   1242  N3   DT A  60       6.239 458.628 -26.793 
ATOM   1243  C4   DT A  60       5.174 458.441 -25.937 
ATOM   1244  O4   DT A  60       5.345 458.432 -24.716 
ATOM   1245  C5   DT A  60       3.905 458.266 -26.603 
ATOM   1246  C7   DT A  60       2.692 458.057 -25.744 
ATOM   1247  C6   DT A  60       3.824 458.292 -27.944 
ATOM   1248  P    DG A  61       4.653 456.730 -34.069 
ATOM   1249  OP1  DG A  61       4.194 457.398 -35.308 
ATOM   1250  OP2  DG A  61       3.813 455.614 -33.583 
ATOM   1251  O5'  DG A  61       6.160 456.226 -34.257 
ATOM   1252  C5'  DG A  61       7.241 457.139 -33.986 
ATOM   1253  C4'  DG A  61       8.328 456.436 -33.197 
ATOM   1254  O4'  DG A  61       8.105 456.508 -31.760 
ATOM   1255  C3'  DG A  61       8.487 454.941 -33.470 
ATOM   1256  O3'  DG A  61       9.869 454.608 -33.418 
ATOM   1257  C2'  DG A  61       7.778 454.256 -32.303 
ATOM   1258  C1'  DG A  61       8.267 455.207 -31.216 
ATOM   1259  N9   DG A  61       7.479 455.132 -29.954 
ATOM   1260  C8   DG A  61       6.132 454.894 -29.781 
ATOM   1261  N7   DG A  61       5.747 454.891 -28.528 
ATOM   1262  C5   DG A  61       6.921 455.145 -27.821 
ATOM   1263  C6   DG A  61       7.139 455.260 -26.423 
ATOM   1264  O6   DG A  61       6.327 455.162 -25.506 
ATOM   1265  N1   DG A  61       8.485 455.522 -26.135 
ATOM   1266  C2   DG A  61       9.489 455.656 -27.073 
ATOM   1267  N2   DG A  61      10.711 455.906 -26.595 
ATOM   1268  N3   DG A  61       9.284 455.548 -28.385 
ATOM   1269  C4   DG A  61       7.983 455.293 -28.681 
ATOM   1270  P    DA A  62      10.457 453.559 -34.474 
ATOM   1271  OP1  DA A  62      10.782 454.257 -35.737 
ATOM   1272  OP2  DA A  62       9.539 452.404 -34.588 
ATOM   1273  O5'  DA A  62      11.807 453.102 -33.748 
ATOM   1274  C5'  DA A  62      12.485 454.033 -32.884 
ATOM   1275  C4'  DA A  62      12.932 453.333 -31.615 
ATOM   1276  O4'  DA A  62      11.906 453.348 -30.581 
ATOM   1277  C3'  DA A  62      13.284 451.853 -31.762 
ATOM   1278  O3'  DA A  62      14.386 451.555 -30.912 
ATOM   1279  C2'  DA A  62      12.055 451.108 -31.243 
ATOM   1280  C1'  DA A  62      11.773 452.034 -30.063 
ATOM   1281  N9   DA A  62      10.399 451.893 -29.505 
ATOM   1282  C8   DA A  62       9.239 451.616 -30.168 
ATOM   1283  N7   DA A  62       8.195 451.556 -29.400 
ATOM   1284  C5   DA A  62       8.700 451.813 -28.132 
ATOM   1285  C6   DA A  62       8.091 451.892 -26.869 
ATOM   1286  N6   DA A  62       6.778 451.712 -26.668 
ATOM   1287  N1   DA A  62       8.883 452.165 -25.815 
ATOM   1288  C2   DA A  62      10.187 452.344 -26.022 
ATOM   1289  N3   DA A  62      10.864 452.295 -27.149 
ATOM   1290  C4   DA A  62      10.048 452.020 -28.186 
ATOM   1291  P    DT A  63      15.523 450.559 -31.437 
ATOM   1292  OP1  DT A  63      16.498 451.309 -32.261 
ATOM   1293  OP2  DT A  63      14.896 449.385 -32.083 
ATOM   1294  O5'  DT A  63      16.210 450.113 -30.063 
ATOM   1295  C5'  DT A  63      16.213 451.031 -28.953 
ATOM   1296  C4'  DT A  63      15.862 450.299 -27.673 
ATOM   1297  O4'  DT A  63      14.426 450.251 -27.438 
ATOM   1298  C3'  DT A  63      16.295 448.835 -27.604 
ATOM   1299  O3'  DT A  63      16.701 448.537 -26.274 
ATOM   1300  C2'  DT A  63      15.026 448.040 -27.914 
ATOM   1301  C1'  DT A  63      14.069 448.916 -27.113 
ATOM   1302  N1   DT A  63      12.636 448.720 -27.469 
ATOM   1303  C2   DT A  63      11.718 448.834 -26.454 
ATOM   1304  O2   DT A  63      12.029 449.084 -25.302 
ATOM   1305  N3   DT A  63      10.400 448.645 -26.821 
ATOM   1306  C4   DT A  63       9.937 448.358 -28.089 
ATOM   1307  O4   DT A  63       8.731 448.210 -28.297 
ATOM   1308  C5   DT A  63      10.976 448.258 -29.087 
ATOM   1309  C7   DT A  63      10.558 447.948 -30.494 
ATOM   1310  C6   DT A  63      12.265 448.437 -28.757 
ATOM   1311  P    DT A  64      17.971 447.590 -26.043 
ATOM   1312  OP1  DT A  64      19.211 448.395 -26.128 
ATOM   1313  OP2  DT A  64      17.891 446.423 -26.949 
ATOM   1314  O5'  DT A  64      17.741 447.115 -24.533 
ATOM   1315  C5'  DT A  64      17.055 447.994 -23.621 
ATOM   1316  C4'  DT A  64      16.051 447.208 -22.801 
ATOM   1317  O4'  DT A  64      14.752 447.114 -23.453 
ATOM   1318  C3'  DT A  64      16.423 445.754 -22.509 
ATOM   1319  O3'  DT A  64      15.985 445.421 -21.197 
ATOM   1320  C2'  DT A  64      15.611 444.937 -23.515 
ATOM   1321  C1'  DT A  64      14.330 445.759 -23.416 
ATOM   1322  N1   DT A  64      13.387 445.538 -24.548 
ATOM   1323  C2   DT A  64      12.044 445.592 -24.263 
ATOM   1324  O2   DT A  64      11.611 445.810 -23.145 
ATOM   1325  N3   DT A  64      11.201 445.380 -25.338 
ATOM   1326  C4   DT A  64      11.581 445.126 -26.639 
ATOM   1327  O4   DT A  64      10.733 444.953 -27.517 
ATOM   1328  C5   DT A  64      13.010 445.089 -26.839 
ATOM   1329  C7   DT A  64      13.511 444.817 -28.227 
ATOM   1330  C6   DT A  64      13.853 445.290 -25.812 
ATOM   1331  P    DA A  65      16.917 444.501 -20.278 
ATOM   1332  OP1  DA A  65      17.937 445.341 -19.609 
ATOM   1333  OP2  DA A  65      17.432 443.365 -21.073 
ATOM   1334  O5'  DA A  65      15.866 443.967 -19.196 
ATOM   1335  C5'  DA A  65      14.740 444.795 -18.850 
ATOM   1336  C4'  DA A  65      13.480 443.955 -18.784 
ATOM   1337  O4'  DA A  65      12.815 443.849 -20.076 
ATOM   1338  C3'  DA A  65      13.671 442.502 -18.348 
ATOM   1339  O3'  DA A  65      12.561 442.112 -17.548 
ATOM   1340  C2'  DA A  65      13.637 441.700 -19.649 
ATOM   1341  C1'  DA A  65      12.507 442.483 -20.311 
ATOM   1342  N9   DA A  65      12.417 442.276 -21.782 
ATOM   1343  C8   DA A  65      13.432 442.074 -22.675 
ATOM   1344  N7   DA A  65      13.030 441.924 -23.899 
ATOM   1345  C5   DA A  65      11.650 442.035 -23.815 
ATOM   1346  C6   DA A  65      10.633 441.967 -24.782 
ATOM   1347  N6   DA A  65      10.865 441.761 -26.087 
ATOM   1348  N1   DA A  65       9.365 442.119 -24.359 
ATOM   1349  C2   DA A  65       9.140 442.324 -23.063 
ATOM   1350  N3   DA A  65      10.003 442.406 -22.073 
ATOM   1351  C4   DA A  65      11.264 442.250 -22.524 
ATOM   1352  P    DT A  66      12.816 441.185 -16.267 
ATOM   1353  OP1  DT A  66      13.215 442.028 -15.117 
ATOM   1354  OP2  DT A  66      13.746 440.092 -16.623 
ATOM   1355  O5'  DT A  66      11.354 440.586 -16.015 
ATOM   1356  C5'  DT A  66      10.205 441.371 -16.385 
ATOM   1357  C4'  DT A  66       9.182 440.496 -17.082 
ATOM   1358  O4'  DT A  66       9.405 440.418 -18.519 
ATOM   1359  C3'  DT A  66       9.142 439.035 -16.635 
ATOM   1360  O3'  DT A  66       7.792 438.587 -16.643 
ATOM   1361  C2'  DT A  66       9.911 438.278 -17.718 
ATOM   1362  C1'  DT A  66       9.351 439.054 -18.907 
ATOM   1363  N1   DT A  66      10.149 438.896 -20.155 
ATOM   1364  C2   DT A  66       9.459 438.890 -21.342 
ATOM   1365  O2   DT A  66       8.247 439.008 -21.405 
ATOM   1366  N3   DT A  66      10.232 438.741 -22.477 
ATOM   1367  C4   DT A  66      11.604 438.601 -22.521 
ATOM   1368  O4   DT A  66      12.187 438.474 -23.600 
ATOM   1369  C5   DT A  66      12.239 438.618 -21.224 
ATOM   1370  C7   DT A  66      13.733 438.471 -21.182 
ATOM   1371  C6   DT A  66      11.512 438.762 -20.105 
ATOM   1372  P    DG A  67       7.287 437.624 -15.469 
ATOM   1373  OP1  DG A  67       6.901 438.436 -14.293 
ATOM   1374  OP2  DG A  67       8.295 436.568 -15.226 
ATOM   1375  O5'  DG A  67       5.981 436.978 -16.130 
ATOM   1376  C5'  DG A  67       5.235 437.744 -17.094 
ATOM   1377  C4'  DG A  67       4.852 436.867 -18.269 
ATOM   1378  O4'  DG A  67       5.877 436.845 -19.303 
ATOM   1379  C3'  DG A  67       4.619 435.390 -17.949 
ATOM   1380  O3'  DG A  67       3.550 434.908 -18.754 
ATOM   1381  C2'  DG A  67       5.908 434.692 -18.385 
ATOM   1382  C1'  DG A  67       6.118 435.494 -19.666 
ATOM   1383  N9   DG A  67       7.502 435.401 -20.210 
ATOM   1384  C8   DG A  67       8.698 435.296 -19.535 
ATOM   1385  N7   DG A  67       9.749 435.233 -20.316 
ATOM   1386  C5   DG A  67       9.210 435.300 -21.600 
ATOM   1387  C6   DG A  67       9.856 435.278 -22.864 
ATOM   1388  O6   DG A  67      11.056 435.193 -23.114 
ATOM   1389  N1   DG A  67       8.930 435.369 -23.913 
ATOM   1390  C2   DG A  67       7.561 435.470 -23.761 
ATOM   1391  N2   DG A  67       6.850 435.547 -24.888 
ATOM   1392  N3   DG A  67       6.957 435.492 -22.575 
ATOM   1393  C4   DG A  67       7.840 435.403 -21.547 
ATOM   1394  P    DT A  68       2.494 433.891 -18.111 
ATOM   1395  OP1  DT A  68       1.457 434.651 -17.376 
ATOM   1396  OP2  DT A  68       3.211 432.854 -17.337 
ATOM   1397  O5'  DT A  68       1.851 433.234 -19.421 
ATOM   1398  C5'  DT A  68       1.779 434.013 -20.630 
ATOM   1399  C4'  DT A  68       2.195 433.168 -21.818 
ATOM   1400  O4'  DT A  68       3.632 433.209 -22.054 
ATOM   1401  C3'  DT A  68       1.882 431.675 -21.714 
ATOM   1402  O3'  DT A  68       1.508 431.193 -22.999 
ATOM   1403  C2'  DT A  68       3.209 431.028 -21.319 
ATOM   1404  C1'  DT A  68       4.097 431.879 -22.223 
ATOM   1405  N1   DT A  68       5.538 431.842 -21.852 
ATOM   1406  C2   DT A  68       6.450 431.911 -22.879 
ATOM   1407  O2   DT A  68       6.124 432.000 -24.050 
ATOM   1408  N3   DT A  68       7.777 431.873 -22.498 
ATOM   1409  C4   DT A  68       8.255 431.775 -21.207 
ATOM   1410  O4   DT A  68       9.469 431.749 -20.989 
ATOM   1411  C5   DT A  68       7.224 431.707 -20.200 
ATOM   1412  C7   DT A  68       7.658 431.598 -18.767 
ATOM   1413  C6   DT A  68       5.926 431.742 -20.541 
ATOM   1414  P    DC A  69       0.319 430.126 -23.112 
ATOM   1415  OP1  DC A  69      -0.982 430.832 -23.115 
ATOM   1416  OP2  DC A  69       0.490 429.083 -22.077 
ATOM   1417  O5'  DC A  69       0.595 429.499 -24.557 
ATOM   1418  C5'  DC A  69       1.212 430.318 -25.568 
ATOM   1419  C4'  DC A  69       2.280 429.526 -26.296 
ATOM   1420  O4'  DC A  69       3.578 429.614 -25.644 
ATOM   1421  C3'  DC A  69       2.028 428.023 -26.415 
ATOM   1422  O3'  DC A  69       2.498 427.576 -27.681 
ATOM   1423  C2'  DC A  69       2.898 427.397 -25.325 
ATOM   1424  C1'  DC A  69       4.109 428.303 -25.525 
ATOM   1425  N1   DC A  69       5.062 428.291 -24.380 
ATOM   1426  C2   DC A  69       6.419 428.421 -24.663 
ATOM   1427  O2   DC A  69       6.774 428.540 -25.841 
ATOM   1428  N3   DC A  69       7.304 428.412 -23.631 
ATOM   1429  C4   DC A  69       6.878 428.281 -22.369 
ATOM   1430  N4   DC A  69       7.780 428.278 -21.399 
ATOM   1431  C5   DC A  69       5.487 428.146 -22.057 
ATOM   1432  C6   DC A  69       4.618 428.156 -23.101 
ATOM   1433  P    DT A  70       1.647 426.483 -28.483 
ATOM   1434  OP1  DT A  70       0.567 427.154 -29.240 
ATOM   1435  OP2  DT A  70       1.222 425.409 -27.559 
ATOM   1436  O5'  DT A  70       2.744 425.914 -29.500 
ATOM   1437  C5'  DT A  70       3.801 426.784 -29.946 
ATOM   1438  C4'  DT A  70       5.125 426.046 -29.920 
ATOM   1439  O4'  DT A  70       5.790 426.145 -28.628 
ATOM   1440  C3'  DT A  70       5.054 424.542 -30.183 
ATOM   1441  O3'  DT A  70       6.195 424.152 -30.937 
ATOM   1442  C2'  DT A  70       5.146 423.902 -28.798 
ATOM   1443  C1'  DT A  70       6.205 424.846 -28.237 
ATOM   1444  N1   DT A  70       6.305 424.820 -26.751 
ATOM   1445  C2   DT A  70       7.554 424.995 -26.204 
ATOM   1446  O2   DT A  70       8.554 425.166 -26.879 
ATOM   1447  N3   DT A  70       7.607 424.963 -24.825 
ATOM   1448  C4   DT A  70       6.542 424.776 -23.968 
ATOM   1449  O4   DT A  70       6.713 424.768 -22.747 
ATOM   1450  C5   DT A  70       5.273 424.602 -24.634 
ATOM   1451  C7   DT A  70       4.061 424.392 -23.775 
ATOM   1452  C6   DT A  70       5.193 424.627 -25.975 
ATOM   1453  P    DG A  71       6.021 423.066 -32.100 
ATOM   1454  OP1  DG A  71       5.562 423.733 -33.339 
ATOM   1455  OP2  DG A  71       5.181 421.949 -31.615 
ATOM   1456  O5'  DG A  71       7.529 422.562 -32.288 
ATOM   1457  C5'  DG A  71       8.609 423.474 -32.018 
ATOM   1458  C4'  DG A  71       9.696 422.772 -31.228 
ATOM   1459  O4'  DG A  71       9.473 422.844 -29.791 
ATOM   1460  C3'  DG A  71       9.856 421.276 -31.502 
ATOM   1461  O3'  DG A  71      11.238 420.944 -31.449 
ATOM   1462  C2'  DG A  71       9.147 420.591 -30.334 
ATOM   1463  C1'  DG A  71       9.636 421.543 -29.247 
ATOM   1464  N9   DG A  71       8.847 421.467 -27.986 
ATOM   1465  C8   DG A  71       7.501 421.229 -27.812 
ATOM   1466  N7   DG A  71       7.116 421.226 -26.560 
ATOM   1467  C5   DG A  71       8.290 421.480 -25.853 
ATOM   1468  C6   DG A  71       8.507 421.596 -24.454 
ATOM   1469  O6   DG A  71       7.695 421.497 -23.538 
ATOM   1470  N1   DG A  71       9.854 421.858 -24.166 
ATOM   1471  C2   DG A  71      10.858 421.991 -25.105 
ATOM   1472  N2   DG A  71      12.079 422.241 -24.627 
ATOM   1473  N3   DG A  71      10.652 421.883 -26.417 
ATOM   1474  C4   DG A  71       9.352 421.628 -26.713 
ATOM   1475  P    DG A  72      11.825 419.894 -32.505 
ATOM   1476  OP1  DG A  72      12.151 420.593 -33.769 
ATOM   1477  OP2  DG A  72      10.908 418.739 -32.619 
ATOM   1478  O5'  DG A  72      13.175 419.437 -31.779 
ATOM   1479  C5'  DG A  72      13.853 420.368 -30.915 
ATOM   1480  C4'  DG A  72      14.300 419.668 -29.647 
ATOM   1481  O4'  DG A  72      13.275 419.684 -28.612 
ATOM   1482  C3'  DG A  72      14.653 418.188 -29.793 
ATOM   1483  O3'  DG A  72      15.754 417.890 -28.944 
ATOM   1484  C2'  DG A  72      13.423 417.443 -29.274 
ATOM   1485  C1'  DG A  72      13.142 418.369 -28.094 
ATOM   1486  N9   DG A  72      11.768 418.229 -27.536 
ATOM   1487  C8   DG A  72      10.587 417.949 -28.189 
ATOM   1488  N7   DG A  72       9.542 417.892 -27.401 
ATOM   1489  C5   DG A  72      10.066 418.152 -26.136 
ATOM   1490  C6   DG A  72       9.419 418.225 -24.875 
ATOM   1491  O6   DG A  72       8.229 418.072 -24.611 
ATOM   1492  N1   DG A  72      10.329 418.512 -23.848 
ATOM   1493  C2   DG A  72      11.686 418.705 -24.018 
ATOM   1494  N2   DG A  72      12.383 418.970 -22.910 
ATOM   1495  N3   DG A  72      12.293 418.637 -25.201 
ATOM   1496  C4   DG A  72      11.424 418.358 -26.208 
ATOM   1497  P    DT A  73      16.892 416.894 -29.468 
ATOM   1498  OP1  DT A  73      17.867 417.645 -30.292 
ATOM   1499  OP2  DT A  73      16.264 415.720 -30.114 
ATOM   1500  O5'  DT A  73      17.579 416.448 -28.094 
ATOM   1501  C5'  DT A  73      17.582 417.366 -26.984 
ATOM   1502  C4'  DT A  73      17.230 416.634 -25.705 
ATOM   1503  O4'  DT A  73      15.794 416.586 -25.469 
ATOM   1504  C3'  DT A  73      17.663 415.170 -25.635 
ATOM   1505  O3'  DT A  73      18.070 414.872 -24.305 
ATOM   1506  C2'  DT A  73      16.395 414.375 -25.945 
ATOM   1507  C1'  DT A  73      15.438 415.251 -25.144 
ATOM   1508  N1   DT A  73      14.005 415.055 -25.500 
ATOM   1509  C2   DT A  73      13.086 415.169 -24.485 
ATOM   1510  O2   DT A  73      13.398 415.420 -23.333 
ATOM   1511  N3   DT A  73      11.768 414.980 -24.853 
ATOM   1512  C4   DT A  73      11.305 414.693 -26.121 
ATOM   1513  O4   DT A  73      10.100 414.545 -26.329 
ATOM   1514  C5   DT A  73      12.345 414.593 -27.118 
ATOM   1515  C7   DT A  73      11.926 414.283 -28.526 
ATOM   1516  C6   DT A  73      13.634 414.772 -26.788 
ATOM   1517  P    DC A  74      19.340 413.926 -24.074 
ATOM   1518  OP1  DC A  74      20.579 414.730 -24.160 
ATOM   1519  OP2  DC A  74      19.260 412.759 -24.981 
ATOM   1520  O5'  DC A  74      19.109 413.450 -22.564 
ATOM   1521  C5'  DC A  74      18.424 414.329 -21.653 
ATOM   1522  C4'  DC A  74      17.420 413.543 -20.833 
ATOM   1523  O4'  DC A  74      16.121 413.449 -21.485 
ATOM   1524  C3'  DC A  74      17.792 412.089 -20.540 
ATOM   1525  O3'  DC A  74      17.353 411.756 -19.229 
ATOM   1526  C2'  DC A  74      16.980 411.273 -21.546 
ATOM   1527  C1'  DC A  74      15.698 412.095 -21.447 
ATOM   1528  N1   DC A  74      14.755 411.873 -22.579 
ATOM   1529  C2   DC A  74      13.391 411.924 -22.307 
ATOM   1530  O2   DC A  74      13.022 412.151 -21.149 
ATOM   1531  N3   DC A  74      12.516 411.724 -23.325 
ATOM   1532  C4   DC A  74      12.956 411.482 -24.567 
ATOM   1533  N4   DC A  74      12.062 411.293 -25.525 
ATOM   1534  C5   DC A  74      14.355 411.424 -24.867 
ATOM   1535  C6   DC A  74      15.214 411.626 -23.836 
ATOM   1536  P    DA A  75      18.285 410.836 -18.309 
ATOM   1537  OP1  DA A  75      19.306 411.676 -17.640 
ATOM   1538  OP2  DA A  75      18.800 409.700 -19.104 
ATOM   1539  O5'  DA A  75      17.235 410.303 -17.227 
ATOM   1540  C5'  DA A  75      16.108 411.130 -16.881 
ATOM   1541  C4'  DA A  75      14.849 410.290 -16.816 
ATOM   1542  O4'  DA A  75      14.184 410.184 -18.107 
ATOM   1543  C3'  DA A  75      15.040 408.837 -16.380 
ATOM   1544  O3'  DA A  75      13.930 408.447 -15.579 
ATOM   1545  C2'  DA A  75      15.006 408.035 -17.680 
ATOM   1546  C1'  DA A  75      13.876 408.819 -18.342 
ATOM   1547  N9   DA A  75      13.786 408.612 -19.814 
ATOM   1548  C8   DA A  75      14.800 408.409 -20.706 
ATOM   1549  N7   DA A  75      14.399 408.259 -21.930 
ATOM   1550  C5   DA A  75      13.018 408.370 -21.846 
ATOM   1551  C6   DA A  75      12.002 408.302 -22.814 
ATOM   1552  N6   DA A  75      12.234 408.096 -24.118 
ATOM   1553  N1   DA A  75      10.734 408.454 -22.390 
ATOM   1554  C2   DA A  75      10.509 408.659 -21.094 
ATOM   1555  N3   DA A  75      11.372 408.741 -20.104 
ATOM   1556  C4   DA A  75      12.633 408.586 -20.555 
ATOM   1557  P    DG A  76      14.185 407.521 -14.298 
ATOM   1558  OP1  DG A  76      14.583 408.363 -13.149 
ATOM   1559  OP2  DG A  76      15.115 406.427 -14.655 
ATOM   1560  O5'  DG A  76      12.722 406.922 -14.047 
ATOM   1561  C5'  DG A  76      11.574 407.706 -14.416 
ATOM   1562  C4'  DG A  76      10.550 406.831 -15.113 
ATOM   1563  O4'  DG A  76      10.773 406.753 -16.550 
ATOM   1564  C3'  DG A  76      10.511 405.370 -14.667 
ATOM   1565  O3'  DG A  76       9.160 404.922 -14.674 
ATOM   1566  C2'  DG A  76      11.280 404.613 -15.749 
ATOM   1567  C1'  DG A  76      10.720 405.389 -16.938 
ATOM   1568  N9   DG A  76      11.518 405.231 -18.186 
ATOM   1569  C8   DG A  76      12.880 405.084 -18.336 
ATOM   1570  N7   DG A  76      13.270 404.967 -19.583 
ATOM   1571  C5   DG A  76      12.083 405.041 -20.309 
ATOM   1572  C6   DG A  76      11.862 404.975 -21.710 
ATOM   1573  O6   DG A  76      12.684 404.836 -22.611 
ATOM   1574  N1   DG A  76      10.500 405.092 -22.020 
ATOM   1575  C2   DG A  76       9.485 405.252 -21.098 
ATOM   1576  N2   DG A  76       8.250 405.345 -21.597 
ATOM   1577  N3   DG A  76       9.692 405.314 -19.784 
ATOM   1578  C4   DG A  76      11.008 405.202 -19.467 
ATOM   1579  P    DT A  77       8.656 403.959 -13.500 
ATOM   1580  OP1  DT A  77       8.269 404.771 -12.324 
ATOM   1581  OP2  DT A  77       9.663 402.903 -13.257 
ATOM   1582  O5'  DT A  77       7.350 403.313 -14.161 
ATOM   1583  C5'  DT A  77       6.603 404.079 -15.125 
ATOM   1584  C4'  DT A  77       6.220 403.202 -16.300 
ATOM   1585  O4'  DT A  77       7.246 403.180 -17.334 
ATOM   1586  C3'  DT A  77       5.988 401.726 -15.981 
ATOM   1587  O3'  DT A  77       4.919 401.243 -16.785 
ATOM   1588  C2'  DT A  77       7.277 401.028 -16.417 
ATOM   1589  C1'  DT A  77       7.487 401.829 -17.697 
ATOM   1590  N1   DT A  77       8.870 401.737 -18.241 
ATOM   1591  C2   DT A  77       9.008 401.755 -19.608 
ATOM   1592  O2   DT A  77       8.060 401.842 -20.369 
ATOM   1593  N3   DT A  77      10.305 401.666 -20.076 
ATOM   1594  C4   DT A  77      11.447 401.563 -19.308 
ATOM   1595  O4   DT A  77      12.555 401.490 -19.841 
ATOM   1596  C5   DT A  77      11.201 401.552 -17.885 
ATOM   1597  C7   DT A  77      12.390 401.443 -16.976 
ATOM   1598  C6   DT A  77       9.950 401.637 -17.403 
ATOM   1599  P    DG A  78       3.862 400.226 -16.143 
ATOM   1600  OP1  DG A  78       2.826 400.986 -15.408 
ATOM   1601  OP2  DG A  78       4.579 399.190 -15.368 
ATOM   1602  O5'  DG A  78       3.220 399.569 -17.453 
ATOM   1603  C5'  DG A  78       3.148 400.348 -18.662 
ATOM   1604  C4'  DG A  78       3.564 399.503 -19.849 
ATOM   1605  O4'  DG A  78       5.000 399.545 -20.085 
ATOM   1606  C3'  DG A  78       3.250 398.011 -19.746 
ATOM   1607  O3'  DG A  78       2.877 397.528 -21.031 
ATOM   1608  C2'  DG A  78       4.578 397.363 -19.351 
ATOM   1609  C1'  DG A  78       5.465 398.214 -20.254 
ATOM   1610  N9   DG A  78       6.907 398.177 -19.884 
ATOM   1611  C8   DG A  78       7.485 398.080 -18.636 
ATOM   1612  N7   DG A  78       8.796 398.072 -18.653 
ATOM   1613  C5   DG A  78       9.109 398.170 -20.009 
ATOM   1614  C6   DG A  78      10.372 398.209 -20.653 
ATOM   1615  O6   DG A  78      11.493 398.164 -20.154 
ATOM   1616  N1   DG A  78      10.235 398.312 -22.044 
ATOM   1617  C2   DG A  78       9.033 398.371 -22.723 
ATOM   1618  N2   DG A  78       9.114 398.469 -24.052 
ATOM   1619  N3   DG A  78       7.848 398.336 -22.117 
ATOM   1620  C4   DG A  78       7.964 398.235 -20.768 
ATOM   1621  P    DA A  79       1.688 396.462 -21.143 
ATOM   1622  OP1  DA A  79       0.387 397.168 -21.146 
ATOM   1623  OP2  DA A  79       1.858 395.418 -20.108 
ATOM   1624  O5'  DA A  79       1.963 395.834 -22.589 
ATOM   1625  C5'  DA A  79       2.581 396.653 -23.599 
ATOM   1626  C4'  DA A  79       3.648 395.861 -24.328 
ATOM   1627  O4'  DA A  79       4.947 395.949 -23.675 
ATOM   1628  C3'  DA A  79       3.396 394.358 -24.446 
ATOM   1629  O3'  DA A  79       3.867 393.911 -25.712 
ATOM   1630  C2'  DA A  79       4.267 393.732 -23.357 
ATOM   1631  C1'  DA A  79       5.478 394.638 -23.556 
ATOM   1632  N9   DA A  79       6.430 394.626 -22.411 
ATOM   1633  C8   DA A  79       6.154 394.502 -21.080 
ATOM   1634  N7   DA A  79       7.205 394.527 -20.320 
ATOM   1635  C5   DA A  79       8.258 394.680 -21.213 
ATOM   1636  C6   DA A  79       9.648 394.777 -21.031 
ATOM   1637  N6   DA A  79      10.241 394.732 -19.830 
ATOM   1638  N1   DA A  79      10.407 394.922 -22.133 
ATOM   1639  C2   DA A  79       9.811 394.966 -23.323 
ATOM   1640  N3   DA A  79       8.531 394.886 -23.615 
ATOM   1641  C4   DA A  79       7.793 394.741 -22.495 
ATOM   1642  P    DA A  80       3.016 392.818 -26.515 
ATOM   1643  OP1  DA A  80       1.935 393.489 -27.271 
ATOM   1644  OP2  DA A  80       2.591 391.744 -25.590 
ATOM   1645  O5'  DA A  80       4.112 392.249 -27.532 
ATOM   1646  C5'  DA A  80       5.170 393.119 -27.978 
ATOM   1647  C4'  DA A  80       6.493 392.381 -27.951 
ATOM   1648  O4'  DA A  80       7.159 392.481 -26.659 
ATOM   1649  C3'  DA A  80       6.423 390.877 -28.214 
ATOM   1650  O3'  DA A  80       7.563 390.487 -28.969 
ATOM   1651  C2'  DA A  80       6.514 390.237 -26.829 
ATOM   1652  C1'  DA A  80       7.574 391.181 -26.268 
ATOM   1653  N9   DA A  80       7.674 391.155 -24.782 
ATOM   1654  C8   DA A  80       6.676 390.976 -23.868 
ATOM   1655  N7   DA A  80       7.081 391.003 -22.637 
ATOM   1656  C5   DA A  80       8.449 391.215 -22.739 
ATOM   1657  C6   DA A  80       9.463 391.342 -21.776 
ATOM   1658  N6   DA A  80       9.243 391.271 -20.455 
ATOM   1659  N1   DA A  80      10.717 391.546 -22.219 
ATOM   1660  C2   DA A  80      10.931 391.616 -23.533 
ATOM   1661  N3   DA A  80      10.069 391.512 -24.520 
ATOM   1662  C4   DA A  80       8.821 391.308 -24.049 
ATOM   1663  P    DG A  81       7.390 389.401 -30.132 
ATOM   1664  OP1  DG A  81       6.931 390.069 -31.370 
ATOM   1665  OP2  DG A  81       6.550 388.284 -29.646 
ATOM   1666  O5'  DG A  81       8.898 388.897 -30.319 
ATOM   1667  C5'  DG A  81       9.978 389.810 -30.049 
ATOM   1668  C4'  DG A  81      11.065 389.107 -29.259 
ATOM   1669  O4'  DG A  81      10.842 389.179 -27.822 
ATOM   1670  C3'  DG A  81      11.224 387.612 -29.533 
ATOM   1671  O3'  DG A  81      12.606 387.279 -29.480 
ATOM   1672  C2'  DG A  81      10.515 386.926 -28.366 
ATOM   1673  C1'  DG A  81      11.004 387.878 -27.278 
ATOM   1674  N9   DG A  81      10.216 387.802 -26.017 
ATOM   1675  C8   DG A  81       8.869 387.564 -25.844 
ATOM   1676  N7   DG A  81       8.484 387.562 -24.591 
ATOM   1677  C5   DG A  81       9.658 387.815 -23.884 
ATOM   1678  C6   DG A  81       9.876 387.931 -22.486 
ATOM   1679  O6   DG A  81       9.064 387.832 -21.569 
ATOM   1680  N1   DG A  81      11.222 388.193 -22.198 
ATOM   1681  C2   DG A  81      12.227 388.326 -23.136 
ATOM   1682  N2   DG A  81      13.448 388.576 -22.658 
ATOM   1683  N3   DG A  81      12.021 388.218 -24.448 
ATOM   1684  C4   DG A  81      10.721 387.964 -24.744 
ATOM   1685  P    DA A  82      13.194 386.230 -30.536 
ATOM   1686  OP1  DA A  82      13.519 386.928 -31.800 
ATOM   1687  OP2  DA A  82      12.276 385.075 -30.650 
ATOM   1688  O5'  DA A  82      14.544 385.772 -29.811 
ATOM   1689  C5'  DA A  82      15.222 386.704 -28.946 
ATOM   1690  C4'  DA A  82      15.669 386.003 -27.678 
ATOM   1691  O4'  DA A  82      14.643 386.019 -26.644 
ATOM   1692  C3'  DA A  82      16.021 384.523 -27.825 
ATOM   1693  O3'  DA A  82      17.123 384.226 -26.975 
ATOM   1694  C2'  DA A  82      14.792 383.779 -27.305 
ATOM   1695  C1'  DA A  82      14.510 384.704 -26.126 
ATOM   1696  N9   DA A  82      13.136 384.564 -25.568 
ATOM   1697  C8   DA A  82      11.976 384.286 -26.231 
ATOM   1698  N7   DA A  82      10.932 384.227 -25.463 
ATOM   1699  C5   DA A  82      11.437 384.484 -24.195 
ATOM   1700  C6   DA A  82      10.828 384.563 -22.931 
ATOM   1701  N6   DA A  82       9.515 384.382 -22.730 
ATOM   1702  N1   DA A  82      11.621 384.835 -21.878 
ATOM   1703  C2   DA A  82      12.924 385.015 -22.085 
ATOM   1704  N3   DA A  82      13.601 384.965 -23.211 
ATOM   1705  C4   DA A  82      12.785 384.691 -24.249 
ATOM   1706  P    DA A  83      18.260 383.230 -27.499 
ATOM   1707  OP1  DA A  83      19.235 383.980 -28.323 
ATOM   1708  OP2  DA A  83      17.633 382.055 -28.145 
ATOM   1709  O5'  DA A  83      18.947 382.783 -26.126 
ATOM   1710  C5'  DA A  83      18.951 383.702 -25.016 
ATOM   1711  C4'  DA A  83      18.599 382.969 -23.736 
ATOM   1712  O4'  DA A  83      17.163 382.922 -23.500 
ATOM   1713  C3'  DA A  83      19.032 381.505 -23.667 
ATOM   1714  O3'  DA A  83      19.438 381.207 -22.337 
ATOM   1715  C2'  DA A  83      17.764 380.711 -23.976 
ATOM   1716  C1'  DA A  83      16.807 381.587 -23.175 
ATOM   1717  N9   DA A  83      15.373 381.390 -23.532 
ATOM   1718  C8   DA A  83      14.834 381.105 -24.753 
ATOM   1719  N7   DA A  83      13.543 380.991 -24.743 
ATOM   1720  C5   DA A  83      13.197 381.217 -23.419 
ATOM   1721  C6   DA A  83      11.961 381.236 -22.752 
ATOM   1722  N6   DA A  83      10.788 381.013 -23.361 
ATOM   1723  N1   DA A  83      11.974 381.492 -21.430 
ATOM   1724  C2   DA A  83      13.142 381.713 -20.830 
ATOM   1725  N3   DA A  83      14.352 381.721 -21.345 
ATOM   1726  C4   DA A  83      14.312 381.462 -22.669 
ATOM   1727  P    DT A  84      20.708 380.261 -22.106 
ATOM   1728  OP1  DT A  84      21.948 381.065 -22.191 
ATOM   1729  OP2  DT A  84      20.628 379.094 -23.012 
ATOM   1730  O5'  DT A  84      20.478 379.786 -20.596 
ATOM   1731  C5'  DT A  84      19.792 380.664 -19.684 
ATOM   1732  C4'  DT A  84      18.789 379.878 -18.864 
ATOM   1733  O4'  DT A  84      17.489 379.784 -19.516 
ATOM   1734  C3'  DT A  84      19.160 378.425 -18.572 
ATOM   1735  O3'  DT A  84      18.722 378.092 -17.260 
ATOM   1736  C2'  DT A  84      18.348 377.608 -19.578 
ATOM   1737  C1'  DT A  84      17.067 378.430 -19.478 
ATOM   1738  N1   DT A  84      16.124 378.208 -20.610 
ATOM   1739  C2   DT A  84      14.781 378.262 -20.326 
ATOM   1740  O2   DT A  84      14.349 378.481 -19.208 
ATOM   1741  N3   DT A  84      13.938 378.051 -21.400 
ATOM   1742  C4   DT A  84      14.319 377.797 -22.702 
ATOM   1743  O4   DT A  84      13.470 377.624 -23.580 
ATOM   1744  C5   DT A  84      15.748 377.759 -22.902 
ATOM   1745  C7   DT A  84      16.248 377.488 -24.290 
ATOM   1746  C6   DT A  84      16.590 377.961 -21.875 
ATOM   1747  P    DT A  85      19.654 377.172 -16.340 
ATOM   1748  OP1  DT A  85      20.674 378.011 -15.672 
ATOM   1749  OP2  DT A  85      20.169 376.035 -17.136 
ATOM   1750  O5'  DT A  85      18.603 376.638 -15.258 
ATOM   1751  C5'  DT A  85      17.477 377.465 -14.913 
ATOM   1752  C4'  DT A  85      16.217 376.625 -14.847 
ATOM   1753  O4'  DT A  85      15.552 376.519 -16.139 
ATOM   1754  C3'  DT A  85      16.408 375.173 -14.411 
ATOM   1755  O3'  DT A  85      15.298 374.782 -13.611 
ATOM   1756  C2'  DT A  85      16.374 374.370 -15.711 
ATOM   1757  C1'  DT A  85      15.245 375.154 -16.373 
ATOM   1758  N1   DT A  85      15.154 374.947 -17.845 
ATOM   1759  C2   DT A  85      13.898 374.955 -18.402 
ATOM   1760  O2   DT A  85      12.884 375.123 -17.748 
ATOM   1761  N3   DT A  85      13.854 374.759 -19.769 
ATOM   1762  C4   DT A  85      14.936 374.561 -20.603 
ATOM   1763  O4   DT A  85      14.771 374.396 -21.814 
ATOM   1764  C5   DT A  85      16.211 374.568 -19.926 
ATOM   1765  C7   DT A  85      17.440 374.359 -20.762 
ATOM   1766  C6   DT A  85      16.283 374.756 -18.599 
ATOM   1767  P    DT A  86      15.553 373.856 -12.330 
ATOM   1768  OP1  DT A  86      15.952 374.698 -11.180 
ATOM   1769  OP2  DT A  86      16.483 372.762 -12.686 
ATOM   1770  O5'  DT A  86      14.091 373.257 -12.078 
ATOM   1771  C5'  DT A  86      12.942 374.042 -12.448 
ATOM   1772  C4'  DT A  86      11.919 373.166 -13.145 
ATOM   1773  O4'  DT A  86      12.142 373.088 -14.581 
ATOM   1774  C3'  DT A  86      11.879 371.705 -12.698 
ATOM   1775  O3'  DT A  86      10.529 371.258 -12.705 
ATOM   1776  C2'  DT A  86      12.648 370.948 -13.781 
ATOM   1777  C1'  DT A  86      12.089 371.724 -14.970 
ATOM   1778  N1   DT A  86      12.887 371.566 -16.218 
ATOM   1779  C2   DT A  86      12.196 371.561 -17.405 
ATOM   1780  O2   DT A  86      10.985 371.678 -17.468 
ATOM   1781  N3   DT A  86      12.969 371.412 -18.540 
ATOM   1782  C4   DT A  86      14.341 371.271 -18.584 
ATOM   1783  O4   DT A  86      14.924 371.145 -19.662 
ATOM   1784  C5   DT A  86      14.977 371.289 -17.287 
ATOM   1785  C7   DT A  86      16.470 371.142 -17.245 
ATOM   1786  C6   DT A  86      14.249 371.432 -16.168 
ATOM   1787  P    DC A  87      10.024 370.294 -11.532 
ATOM   1788  OP1  DC A  87       9.638 371.106 -10.356 
ATOM   1789  OP2  DC A  87      11.032 369.239 -11.288 
ATOM   1790  O5'  DC A  87       8.718 369.648 -12.193 
ATOM   1791  C5'  DC A  87       7.972 370.415 -13.157 
ATOM   1792  C4'  DC A  87       7.589 369.537 -14.331 
ATOM   1793  O4'  DC A  87       8.615 369.516 -15.365 
ATOM   1794  C3'  DC A  87       7.357 368.061 -14.012 
ATOM   1795  O3'  DC A  87       6.288 367.578 -14.816 
ATOM   1796  C2'  DC A  87       8.645 367.363 -14.448 
ATOM   1797  C1'  DC A  87       8.855 368.165 -15.729 
ATOM   1798  N1   DC A  87      10.239 368.072 -16.273 
ATOM   1799  C2   DC A  87      10.396 368.089 -17.657 
ATOM   1800  O2   DC A  87       9.389 368.179 -18.369 
ATOM   1801  N3   DC A  87      11.648 368.004 -18.172 
ATOM   1802  C4   DC A  87      12.713 367.907 -17.366 
ATOM   1803  N4   DC A  87      13.915 367.827 -17.917 
ATOM   1804  C5   DC A  87      12.574 367.887 -15.940 
ATOM   1805  C6   DC A  87      11.314 367.973 -15.444 
ATOM   1806  P    DC A  88       5.231 366.561 -14.174 
ATOM   1807  OP1  DC A  88       4.194 367.321 -13.439 
ATOM   1808  OP2  DC A  88       5.948 365.525 -13.399 
ATOM   1809  O5'  DC A  88       4.588 365.904 -15.484 
ATOM   1810  C5'  DC A  88       4.516 366.684 -16.693 
ATOM   1811  C4'  DC A  88       4.932 365.838 -17.881 
ATOM   1812  O4'  DC A  88       6.369 365.880 -18.116 
ATOM   1813  C3'  DC A  88       4.619 364.346 -17.777 
ATOM   1814  O3'  DC A  88       4.245 363.863 -19.062 
ATOM   1815  C2'  DC A  88       5.946 363.698 -17.382 
ATOM   1816  C1'  DC A  88       6.834 364.549 -18.286 
ATOM   1817  N1   DC A  88       8.276 364.512 -17.915 
ATOM   1818  C2   DC A  88       9.212 364.582 -18.944 
ATOM   1819  O2   DC A  88       8.811 364.671 -20.110 
ATOM   1820  N3   DC A  88      10.532 364.548 -18.627 
ATOM   1821  C4   DC A  88      10.926 364.452 -17.350 
ATOM   1822  N4   DC A  88      12.225 364.423 -17.094 
ATOM   1823  C5   DC A  88       9.978 364.379 -16.278 
ATOM   1824  C6   DC A  88       8.664 364.413 -16.615 
ATOM   1825  P    DA A  89       3.056 362.797 -19.175 
ATOM   1826  OP1  DA A  89       1.755 363.503 -19.178 
ATOM   1827  OP2  DA A  89       3.227 361.754 -18.139 
ATOM   1828  O5'  DA A  89       3.332 362.169 -20.620 
ATOM   1829  C5'  DA A  89       3.949 362.988 -21.631 
ATOM   1830  C4'  DA A  89       5.017 362.196 -22.359 
ATOM   1831  O4'  DA A  89       6.315 362.284 -21.706 
ATOM   1832  C3'  DA A  89       4.765 360.693 -22.477 
ATOM   1833  O3'  DA A  89       5.235 360.246 -23.744 
ATOM   1834  C2'  DA A  89       5.635 360.068 -21.388 
ATOM   1835  C1'  DA A  89       6.847 360.973 -21.587 
ATOM   1836  N9   DA A  89       7.799 360.962 -20.443 
ATOM   1837  C8   DA A  89       7.523 360.837 -19.111 
ATOM   1838  N7   DA A  89       8.574 360.862 -18.352 
ATOM   1839  C5   DA A  89       9.626 361.015 -19.244 
ATOM   1840  C6   DA A  89      11.016 361.112 -19.062 
ATOM   1841  N6   DA A  89      11.610 361.067 -17.862 
ATOM   1842  N1   DA A  89      11.776 361.257 -20.164 
ATOM   1843  C2   DA A  89      11.180 361.301 -21.355 
ATOM   1844  N3   DA A  89       9.900 361.221 -21.646 
ATOM   1845  C4   DA A  89       9.161 361.076 -20.527 
ATOM   1846  P    DG A  90       4.384 359.153 -24.546 
ATOM   1847  OP1  DG A  90       3.304 359.824 -25.303 
ATOM   1848  OP2  DG A  90       3.959 358.079 -23.622 
ATOM   1849  O5'  DG A  90       5.481 358.584 -25.563 
ATOM   1850  C5'  DG A  90       6.538 359.454 -26.009 
ATOM   1851  C4'  DG A  90       7.862 358.716 -25.983 
ATOM   1852  O4'  DG A  90       8.527 358.816 -24.691 
ATOM   1853  C3'  DG A  90       7.791 357.212 -26.246 
ATOM   1854  O3'  DG A  90       8.932 356.823 -27.000 
ATOM   1855  C2'  DG A  90       7.883 356.572 -24.860 
ATOM   1856  C1'  DG A  90       8.942 357.516 -24.299 
ATOM   1857  N9   DG A  90       9.042 357.490 -22.813 
ATOM   1858  C8   DG A  90       8.048 357.311 -21.876 
ATOM   1859  N7   DG A  90       8.472 357.341 -20.636 
ATOM   1860  C5   DG A  90       9.844 357.553 -20.760 
ATOM   1861  C6   DG A  90      10.843 357.678 -19.760 
ATOM   1862  O6   DG A  90      10.721 357.625 -18.540 
ATOM   1863  N1   DG A  90      12.109 357.887 -20.325 
ATOM   1864  C2   DG A  90      12.374 357.966 -21.678 
ATOM   1865  N2   DG A  90      13.650 358.170 -22.015 
ATOM   1866  N3   DG A  90      11.436 357.850 -22.616 
ATOM   1867  C4   DG A  90      10.202 357.646 -22.084 
ATOM   1868  P    DA A  91       8.758 355.736 -28.163 
ATOM   1869  OP1  DA A  91       8.300 356.404 -29.402 
ATOM   1870  OP2  DA A  91       7.919 354.620 -27.678 
ATOM   1871  O5'  DA A  91      10.266 355.232 -28.351 
ATOM   1872  C5'  DA A  91      11.346 356.145 -28.080 
ATOM   1873  C4'  DA A  91      12.433 355.442 -27.291 
ATOM   1874  O4'  DA A  91      12.210 355.514 -25.854 
ATOM   1875  C3'  DA A  91      12.593 353.947 -27.564 
ATOM   1876  O3'  DA A  91      13.975 353.614 -27.512 
ATOM   1877  C2'  DA A  91      11.884 353.262 -26.397 
ATOM   1878  C1'  DA A  91      12.373 354.213 -25.310 
ATOM   1879  N9   DA A  91      11.584 354.138 -24.048 
ATOM   1880  C8   DA A  91      10.248 353.901 -23.896 
ATOM   1881  N7   DA A  91       9.854 353.895 -22.660 
ATOM   1882  C5   DA A  91      11.012 354.147 -21.938 
ATOM   1883  C6   DA A  91      11.262 354.267 -20.562 
ATOM   1884  N6   DA A  91      10.313 354.144 -19.623 
ATOM   1885  N1   DA A  91      12.529 354.519 -20.183 
ATOM   1886  C2   DA A  91      13.468 354.641 -21.119 
ATOM   1887  N3   DA A  91      13.353 354.549 -22.427 
ATOM   1888  C4   DA A  91      12.077 354.296 -22.779 
ATOM   1889  P    DA A  92      14.562 352.565 -28.568 
ATOM   1890  OP1  DA A  92      14.888 353.263 -29.831 
ATOM   1891  OP2  DA A  92      13.645 351.410 -28.682 
ATOM   1892  O5'  DA A  92      15.912 352.108 -27.842 
ATOM   1893  C5'  DA A  92      16.590 353.039 -26.978 
ATOM   1894  C4'  DA A  92      17.037 352.338 -25.709 
ATOM   1895  O4'  DA A  92      16.012 352.354 -24.675 
ATOM   1896  C3'  DA A  92      17.390 350.858 -25.856 
ATOM   1897  O3'  DA A  92      18.491 350.561 -25.006 
ATOM   1898  C2'  DA A  92      16.160 350.114 -25.337 
ATOM   1899  C1'  DA A  92      15.879 351.040 -24.157 
ATOM   1900  N9   DA A  92      14.505 350.899 -23.599 
ATOM   1901  C8   DA A  92      13.344 350.622 -24.262 
ATOM   1902  N7   DA A  92      12.301 350.562 -23.494 
ATOM   1903  C5   DA A  92      12.805 350.819 -22.226 
ATOM   1904  C6   DA A  92      12.197 350.898 -20.963 
ATOM   1905  N6   DA A  92      10.883 350.717 -20.762 
ATOM   1906  N1   DA A  92      12.989 351.171 -19.909 
ATOM   1907  C2   DA A  92      14.293 351.350 -20.116 
ATOM   1908  N3   DA A  92      14.970 351.300 -21.243 
ATOM   1909  C4   DA A  92      14.154 351.026 -22.280 
ATOM   1910  P    DG A  93      19.629 349.565 -25.531 
ATOM   1911  OP1  DG A  93      20.604 350.315 -26.355 
ATOM   1912  OP2  DG A  93      19.002 348.391 -26.177 
ATOM   1913  O5'  DG A  93      20.316 349.119 -24.157 
ATOM   1914  C5'  DG A  93      20.319 350.037 -23.047 
ATOM   1915  C4'  DG A  93      19.967 349.304 -21.767 
ATOM   1916  O4'  DG A  93      18.532 349.257 -21.532 
ATOM   1917  C3'  DG A  93      20.401 347.840 -21.698 
ATOM   1918  O3'  DG A  93      20.807 347.543 -20.368 
ATOM   1919  C2'  DG A  93      19.132 347.046 -22.008 
ATOM   1920  C1'  DG A  93      18.175 347.922 -21.207 
ATOM   1921  N9   DG A  93      16.742 347.726 -21.563 
ATOM   1922  C8   DG A  93      16.181 347.438 -22.788 
ATOM   1923  N7   DG A  93      14.875 347.326 -22.764 
ATOM   1924  C5   DG A  93      14.547 347.555 -21.428 
ATOM   1925  C6   DG A  93      13.282 347.566 -20.786 
ATOM   1926  O6   DG A  93      12.171 347.373 -21.272 
ATOM   1927  N1   DG A  93      13.404 347.842 -19.417 
ATOM   1928  C2   DG A  93      14.595 348.076 -18.756 
ATOM   1929  N2   DG A  93      14.499 348.321 -17.446 
ATOM   1930  N3   DG A  93      15.781 348.066 -19.358 
ATOM   1931  C4   DG A  93      15.680 347.800 -20.687 
ATOM   1932  P    DA A  94      22.077 346.596 -20.137 
ATOM   1933  OP1  DA A  94      23.316 347.401 -20.222 
ATOM   1934  OP2  DA A  94      21.997 345.429 -21.043 
ATOM   1935  O5'  DA A  94      21.846 346.121 -18.627 
ATOM   1936  C5'  DA A  94      21.161 346.999 -17.715 
ATOM   1937  C4'  DA A  94      20.157 346.214 -16.896 
ATOM   1938  O4'  DA A  94      18.858 346.120 -17.547 
ATOM   1939  C3'  DA A  94      20.529 344.760 -16.603 
ATOM   1940  O3'  DA A  94      20.090 344.427 -15.291 
ATOM   1941  C2'  DA A  94      19.717 343.943 -17.609 
ATOM   1942  C1'  DA A  94      18.435 344.765 -17.510 
ATOM   1943  N9   DA A  94      17.492 344.543 -18.642 
ATOM   1944  C8   DA A  94      17.785 344.287 -19.951 
ATOM   1945  N7   DA A  94      16.738 344.139 -20.702 
ATOM   1946  C5   DA A  94      15.672 344.309 -19.830 
ATOM   1947  C6   DA A  94      14.281 344.271 -20.015 
ATOM   1948  N6   DA A  94      13.698 344.039 -21.199 
ATOM   1949  N1   DA A  94      13.506 344.482 -18.934 
ATOM   1950  C2   DA A  94      14.091 344.712 -17.760 
ATOM   1951  N3   DA A  94      15.371 344.770 -17.467 
ATOM   1952  C4   DA A  94      16.125 344.556 -18.565 
ATOM   1953  P    DG A  95      21.023 343.507 -14.372 
ATOM   1954  OP1  DG A  95      22.043 344.346 -13.703 
ATOM   1955  OP2  DG A  95      21.537 342.371 -15.167 
ATOM   1956  O5'  DG A  95      19.972 342.973 -13.290 
ATOM   1957  C5'  DG A  95      18.845 343.801 -12.944 
ATOM   1958  C4'  DG A  95      17.586 342.960 -12.878 
ATOM   1959  O4'  DG A  95      16.921 342.855 -14.170 
ATOM   1960  C3'  DG A  95      17.777 341.508 -12.442 
ATOM   1961  O3'  DG A  95      16.667 341.117 -11.642 
ATOM   1962  C2'  DG A  95      17.743 340.706 -13.743 
ATOM   1963  C1'  DG A  95      16.613 341.489 -14.405 
ATOM   1964  N9   DG A  95      16.523 341.282 -15.876 
ATOM   1965  C8   DG A  95      17.533 341.076 -16.791 
ATOM   1966  N7   DG A  95      17.115 340.927 -18.024 
ATOM   1967  C5   DG A  95      15.729 341.041 -17.920 
ATOM   1968  C6   DG A  95      14.728 340.967 -18.922 
ATOM   1969  O6   DG A  95      14.859 340.782 -20.130 
ATOM   1970  N1   DG A  95      13.446 341.137 -18.380 
ATOM   1971  C2   DG A  95      13.169 341.351 -17.045 
ATOM   1972  N2   DG A  95      11.880 341.490 -16.728 
ATOM   1973  N3   DG A  95      14.110 341.421 -16.104 
ATOM   1974  C4   DG A  95      15.358 341.258 -16.614 
ATOM   1975  P    DG A  96      16.922 340.191 -10.361 
ATOM   1976  OP1  DG A  96      17.321 341.034  -9.211 
ATOM   1977  OP2  DG A  96      17.852 339.097 -10.717 
ATOM   1978  O5'  DG A  96      15.459 339.592 -10.109 
ATOM   1979  C5'  DG A  96      14.311 340.377 -10.479 
ATOM   1980  C4'  DG A  96      13.287 339.502 -11.176 
ATOM   1981  O4'  DG A  96      13.510 339.424 -12.613 
ATOM   1982  C3'  DG A  96      13.248 338.040 -10.730 
ATOM   1983  O3'  DG A  96      11.897 337.593 -10.737 
ATOM   1984  C2'  DG A  96      14.017 337.283 -11.812 
ATOM   1985  C1'  DG A  96      13.457 338.059 -13.001 
ATOM   1986  N9   DG A  96      14.255 337.902 -14.249 
ATOM   1987  C8   DG A  96      15.617 337.755 -14.398 
ATOM   1988  N7   DG A  96      16.007 337.637 -15.645 
ATOM   1989  C5   DG A  96      14.820 337.711 -16.372 
ATOM   1990  C6   DG A  96      14.599 337.645 -17.772 
ATOM   1991  O6   DG A  96      15.421 337.507 -18.674 
ATOM   1992  N1   DG A  96      13.237 337.762 -18.083 
ATOM   1993  C2   DG A  96      12.222 337.922 -17.160 
ATOM   1994  N2   DG A  96      10.987 338.015 -17.660 
ATOM   1995  N3   DG A  96      12.429 337.984 -15.847 
ATOM   1996  C4   DG A  96      13.745 337.872 -15.529 
ATOM   1997  P    DT A  97      11.393 336.630  -9.563 
ATOM   1998  OP1  DT A  97      11.006 337.442  -8.387 
ATOM   1999  OP2  DT A  97      12.400 335.574  -9.320 
ATOM   2000  O5'  DT A  97      10.087 335.983 -10.224 
ATOM   2001  C5'  DT A  97       9.341 336.750 -11.188 
ATOM   2002  C4'  DT A  97       8.957 335.873 -12.363 
ATOM   2003  O4'  DT A  97       9.983 335.851 -13.397 
ATOM   2004  C3'  DT A  97       8.725 334.396 -12.043 
ATOM   2005  O3'  DT A  97       7.656 333.914 -12.848 
ATOM   2006  C2'  DT A  97      10.014 333.698 -12.479 
ATOM   2007  C1'  DT A  97      10.224 334.500 -13.760 
ATOM   2008  N1   DT A  97      11.608 334.407 -14.304 
ATOM   2009  C2   DT A  97      11.745 334.425 -15.671 
ATOM   2010  O2   DT A  97      10.797 334.512 -16.432 
ATOM   2011  N3   DT A  97      13.042 334.336 -16.138 
ATOM   2012  C4   DT A  97      14.184 334.234 -15.370 
ATOM   2013  O4   DT A  97      15.293 334.161 -15.903 
ATOM   2014  C5   DT A  97      13.938 334.223 -13.948 
ATOM   2015  C7   DT A  97      15.127 334.114 -13.038 
ATOM   2016  C6   DT A  97      12.687 334.308 -13.466 
ATOM   2017  P    DT A  98       6.599 332.897 -12.205 
ATOM   2018  OP1  DT A  98       5.563 333.656 -11.470 
ATOM   2019  OP2  DT A  98       7.316 331.860 -11.431 
ATOM   2020  O5'  DT A  98       5.957 332.240 -13.515 
ATOM   2021  C5'  DT A  98       5.885 333.019 -14.724 
ATOM   2022  C4'  DT A  98       6.301 332.174 -15.912 
ATOM   2023  O4'  DT A  98       7.738 332.215 -16.148 
ATOM   2024  C3'  DT A  98       5.988 330.681 -15.808 
ATOM   2025  O3'  DT A  98       5.614 330.199 -17.093 
ATOM   2026  C2'  DT A  98       7.315 330.033 -15.413 
ATOM   2027  C1'  DT A  98       8.202 330.885 -16.317 
ATOM   2028  N1   DT A  98       9.644 330.848 -15.946 
ATOM   2029  C2   DT A  98      10.556 330.917 -16.973 
ATOM   2030  O2   DT A  98      10.230 331.006 -18.144 
ATOM   2031  N3   DT A  98      11.882 330.879 -16.592 
ATOM   2032  C4   DT A  98      12.361 330.780 -15.301 
ATOM   2033  O4   DT A  98      13.575 330.755 -15.083 
ATOM   2034  C5   DT A  98      11.329 330.713 -14.294 
ATOM   2035  C7   DT A  98      11.764 330.604 -12.861 
ATOM   2036  C6   DT A  98      10.032 330.748 -14.635 
ATOM   2037  P    DC A  99       4.425 329.132 -17.206 
ATOM   2038  OP1  DC A  99       3.124 329.838 -17.209 
ATOM   2039  OP2  DC A  99       4.595 328.089 -16.171 
ATOM   2040  O5'  DC A  99       4.700 328.505 -18.652 
ATOM   2041  C5'  DC A  99       5.318 329.324 -19.662 
ATOM   2042  C4'  DC A  99       6.385 328.532 -20.390 
ATOM   2043  O4'  DC A  99       7.684 328.619 -19.738 
ATOM   2044  C3'  DC A  99       6.133 327.029 -20.509 
ATOM   2045  O3'  DC A  99       6.604 326.582 -21.775 
ATOM   2046  C2'  DC A  99       7.004 326.403 -19.419 
ATOM   2047  C1'  DC A  99       8.215 327.309 -19.619 
ATOM   2048  N1   DC A  99       9.167 327.297 -18.474 
ATOM   2049  C2   DC A  99      10.524 327.427 -18.757 
ATOM   2050  O2   DC A  99      10.880 327.546 -19.935 
ATOM   2051  N3   DC A  99      11.409 327.418 -17.725 
ATOM   2052  C4   DC A  99      10.984 327.287 -16.463 
ATOM   2053  N4   DC A  99      11.885 327.284 -15.493 
ATOM   2054  C5   DC A  99       9.592 327.151 -16.151 
ATOM   2055  C6   DC A  99       8.724 327.162 -17.195 
ATOM   2056  P    DC A 100       5.753 325.489 -22.577 
ATOM   2057  OP1  DC A 100       4.672 326.159 -23.334 
ATOM   2058  OP2  DC A 100       5.328 324.415 -21.653 
ATOM   2059  O5'  DC A 100       6.850 324.919 -23.594 
ATOM   2060  C5'  DC A 100       7.907 325.789 -24.040 
ATOM   2061  C4'  DC A 100       9.230 325.052 -24.014 
ATOM   2062  O4'  DC A 100       9.896 325.151 -22.722 
ATOM   2063  C3'  DC A 100       9.160 323.548 -24.277 
ATOM   2064  O3'  DC A 100      10.300 323.158 -25.031 
ATOM   2065  C2'  DC A 100       9.251 322.908 -22.892 
ATOM   2066  C1'  DC A 100      10.311 323.852 -22.331 
ATOM   2067  N1   DC A 100      10.411 323.825 -20.845 
ATOM   2068  C2   DC A 100      11.670 324.001 -20.276 
ATOM   2069  O2   DC A 100      12.642 324.171 -21.020 
ATOM   2070  N3   DC A 100      11.782 323.979 -18.922 
ATOM   2071  C4   DC A 100      10.704 323.793 -18.151 
ATOM   2072  N4   DC A 100      10.865 323.780 -16.837 
ATOM   2073  C5   DC A 100       9.400 323.610 -18.716 
ATOM   2074  C6   DC A 100       9.308 323.634 -20.071 
ATOM   2075  P    DT A 101      10.127 322.071 -26.194 
ATOM   2076  OP1  DT A 101       9.668 322.739 -27.433 
ATOM   2077  OP2  DT A 101       9.287 320.955 -25.709 
ATOM   2078  O5'  DT A 101      11.635 321.567 -26.382 
ATOM   2079  C5'  DT A 101      12.715 322.480 -26.112 
ATOM   2080  C4'  DT A 101      13.802 321.778 -25.322 
ATOM   2081  O4'  DT A 101      13.579 321.849 -23.885 
ATOM   2082  C3'  DT A 101      13.961 320.282 -25.596 
ATOM   2083  O3'  DT A 101      15.344 319.950 -25.543 
ATOM   2084  C2'  DT A 101      13.252 319.597 -24.428 
ATOM   2085  C1'  DT A 101      13.741 320.548 -23.341 
ATOM   2086  N1   DT A 101      12.953 320.473 -22.080 
ATOM   2087  C2   DT A 101      13.635 320.662 -20.902 
ATOM   2088  O2   DT A 101      14.833 320.883 -20.859 
ATOM   2089  N3   DT A 101      12.872 320.584 -19.753 
ATOM   2090  C4   DT A 101      11.516 320.339 -19.688 
ATOM   2091  O4   DT A 101      10.940 320.292 -18.599 
ATOM   2092  C5   DT A 101      10.887 320.154 -20.974 
ATOM   2093  C7   DT A 101       9.411 319.882 -20.993 
ATOM   2094  C6   DT A 101      11.605 320.224 -22.107 
ATOM   2095  P    DC A 102      15.931 318.900 -26.599 
ATOM   2096  OP1  DC A 102      16.257 319.598 -27.863 
ATOM   2097  OP2  DC A 102      15.013 317.745 -26.713 
ATOM   2098  O5'  DC A 102      17.281 318.443 -25.873 
ATOM   2099  C5'  DC A 102      17.959 319.374 -25.009 
ATOM   2100  C4'  DC A 102      18.406 318.674 -23.741 
ATOM   2101  O4'  DC A 102      17.380 318.689 -22.706 
ATOM   2102  C3'  DC A 102      18.758 317.194 -23.887 
ATOM   2103  O3'  DC A 102      19.860 316.896 -23.038 
ATOM   2104  C2'  DC A 102      17.529 316.449 -23.368 
ATOM   2105  C1'  DC A 102      17.247 317.375 -22.188 
ATOM   2106  N1   DC A 102      15.873 317.234 -21.630 
ATOM   2107  C2   DC A 102      15.710 317.399 -20.258 
ATOM   2108  O2   DC A 102      16.703 317.654 -19.565 
ATOM   2109  N3   DC A 102      14.465 317.274 -19.729 
ATOM   2110  C4   DC A 102      13.416 316.998 -20.514 
ATOM   2111  N4   DC A 102      12.222 316.886 -19.951 
ATOM   2112  C5   DC A 102      13.562 316.824 -21.928 
ATOM   2113  C6   DC A 102      14.814 316.953 -22.436 
ATOM   2114  P    DC A 103      20.998 315.900 -23.562 
ATOM   2115  OP1  DC A 103      21.972 316.651 -24.386 
ATOM   2116  OP2  DC A 103      20.370 314.726 -24.208 
ATOM   2117  O5'  DC A 103      21.685 315.454 -22.188 
ATOM   2118  C5'  DC A 103      21.688 316.372 -21.078 
ATOM   2119  C4'  DC A 103      21.336 315.640 -19.799 
ATOM   2120  O4'  DC A 103      19.900 315.592 -19.563 
ATOM   2121  C3'  DC A 103      21.769 314.176 -19.729 
ATOM   2122  O3'  DC A 103      22.175 313.878 -18.399 
ATOM   2123  C2'  DC A 103      20.501 313.381 -20.039 
ATOM   2124  C1'  DC A 103      19.544 314.257 -19.238 
ATOM   2125  N1   DC A 103      18.110 314.061 -19.594 
ATOM   2126  C2   DC A 103      17.167 314.173 -18.577 
ATOM   2127  O2   DC A 103      17.554 314.429 -17.430 
ATOM   2128  N3   DC A 103      15.855 313.997 -18.880 
ATOM   2129  C4   DC A 103      15.477 313.721 -20.135 
ATOM   2130  N4   DC A 103      14.186 313.558 -20.381 
ATOM   2131  C5   DC A 103      16.432 313.600 -21.197 
ATOM   2132  C6   DC A 103      17.737 313.779 -20.872 
ATOM   2133  P    DC A 104      23.445 312.931 -18.169 
ATOM   2134  OP1  DC A 104      24.685 313.736 -18.254 
ATOM   2135  OP2  DC A 104      23.366 311.764 -19.075 
ATOM   2136  O5'  DC A 104      23.215 312.456 -16.658 
ATOM   2137  C5'  DC A 104      22.529 313.335 -15.747 
ATOM   2138  C4'  DC A 104      21.526 312.549 -14.927 
ATOM   2139  O4'  DC A 104      20.227 312.455 -15.579 
ATOM   2140  C3'  DC A 104      21.897 311.095 -14.634 
ATOM   2141  O3'  DC A 104      21.459 310.762 -13.323 
ATOM   2142  C2'  DC A 104      21.085 310.279 -15.640 
ATOM   2143  C1'  DC A 104      19.804 311.100 -15.541 
ATOM   2144  N1   DC A 104      18.861 310.879 -16.673 
ATOM   2145  C2   DC A 104      17.496 310.930 -16.401 
ATOM   2146  O2   DC A 104      17.128 311.156 -15.243 
ATOM   2147  N3   DC A 104      16.621 310.730 -17.419 
ATOM   2148  C4   DC A 104      17.061 310.488 -18.661 
ATOM   2149  N4   DC A 104      16.168 310.299 -19.620 
ATOM   2150  C5   DC A 104      18.461 310.430 -18.961 
ATOM   2151  C6   DC A 104      19.320 310.632 -17.930 
ATOM   2152  P    DC A 105      22.391 309.842 -12.403 
ATOM   2153  OP1  DC A 105      23.411 310.682 -11.734 
ATOM   2154  OP2  DC A 105      22.906 308.706 -13.198 
ATOM   2155  O5'  DC A 105      21.340 309.308 -11.321 
ATOM   2156  C5'  DC A 105      20.214 310.136 -10.975 
ATOM   2157  C4'  DC A 105      18.954 309.296 -10.910 
ATOM   2158  O4'  DC A 105      18.289 309.190 -12.201 
ATOM   2159  C3'  DC A 105      19.145 307.843 -10.474 
ATOM   2160  O3'  DC A 105      18.035 307.453  -9.673 
ATOM   2161  C2'  DC A 105      19.111 307.041 -11.774 
ATOM   2162  C1'  DC A 105      17.982 307.824 -12.436 
ATOM   2163  N1   DC A 105      17.892 307.617 -13.908 
ATOM   2164  C2   DC A 105      16.626 307.623 -14.489 
ATOM   2165  O2   DC A 105      15.638 307.799 -13.764 
ATOM   2166  N3   DC A 105      16.522 307.435 -15.829 
ATOM   2167  C4   DC A 105      17.615 307.248 -16.578 
ATOM   2168  N4   DC A 105      17.461 307.070 -17.882 
ATOM   2169  C5   DC A 105      18.927 307.238 -16.001 
ATOM   2170  C6   DC A 105      19.009 307.427 -14.660 
ATOM   2171  P    DG A 106      18.291 306.527  -8.392 
ATOM   2172  OP1  DG A 106      18.689 307.369  -7.243 
ATOM   2173  OP2  DG A 106      19.220 305.433  -8.749 
ATOM   2174  O5'  DG A 106      16.828 305.927  -8.141 
ATOM   2175  C5'  DG A 106      15.679 306.712  -8.510 
ATOM   2176  C4'  DG A 106      14.656 305.837  -9.207 
ATOM   2177  O4'  DG A 106      14.879 305.759 -10.644 
ATOM   2178  C3'  DG A 106      14.616 304.376  -8.761 
ATOM   2179  O3'  DG A 106      13.266 303.928  -8.768 
ATOM   2180  C2'  DG A 106      15.385 303.619  -9.843 
ATOM   2181  C1'  DG A 106      14.826 304.395 -11.033 
ATOM   2182  N9   DG A 106      15.624 304.237 -12.280 
ATOM   2183  C8   DG A 106      16.985 304.090 -12.430 
ATOM   2184  N7   DG A 106      17.376 303.973 -13.677 
ATOM   2185  C5   DG A 106      16.188 304.046 -14.403 
ATOM   2186  C6   DG A 106      15.968 303.981 -15.804 
ATOM   2187  O6   DG A 106      16.790 303.842 -16.706 
ATOM   2188  N1   DG A 106      14.606 304.098 -16.114 
ATOM   2189  C2   DG A 106      13.590 304.258 -15.192 
ATOM   2190  N2   DG A 106      12.355 304.351 -15.691 
ATOM   2191  N3   DG A 106      13.797 304.320 -13.878 
ATOM   2192  C4   DG A 106      15.114 304.207 -13.561 
ATOM   2193  P    DG A 107      12.761 302.965  -7.594 
ATOM   2194  OP1  DG A 107      12.375 303.777  -6.418 
ATOM   2195  OP2  DG A 107      13.769 301.909  -7.351 
ATOM   2196  O5'  DG A 107      11.455 302.319  -8.255 
ATOM   2197  C5'  DG A 107      10.709 303.085  -9.219 
ATOM   2198  C4'  DG A 107      10.326 302.208 -10.394 
ATOM   2199  O4'  DG A 107      11.352 302.186 -11.428 
ATOM   2200  C3'  DG A 107      10.094 300.731 -10.075 
ATOM   2201  O3'  DG A 107       9.025 300.249 -10.879 
ATOM   2202  C2'  DG A 107      11.382 300.033 -10.511 
ATOM   2203  C1'  DG A 107      11.593 300.835 -11.791 
ATOM   2204  N9   DG A 107      12.976 300.742 -12.335 
ATOM   2205  C8   DG A 107      14.173 300.637 -11.660 
ATOM   2206  N7   DG A 107      15.224 300.574 -12.442 
ATOM   2207  C5   DG A 107      14.685 300.641 -13.725 
ATOM   2208  C6   DG A 107      15.331 300.619 -14.990 
ATOM   2209  O6   DG A 107      16.530 300.534 -15.240 
ATOM   2210  N1   DG A 107      14.405 300.710 -16.039 
ATOM   2211  C2   DG A 107      13.035 300.811 -15.886 
ATOM   2212  N2   DG A 107      12.324 300.888 -17.013 
ATOM   2213  N3   DG A 107      12.432 300.833 -14.700 
ATOM   2214  C4   DG A 107      13.315 300.744 -13.672 
ATOM   2215  P    DG A 108       7.968 299.232 -10.237 
ATOM   2216  OP1  DG A 108       6.931 299.992  -9.502 
ATOM   2217  OP2  DG A 108       8.685 298.196  -9.462 
ATOM   2218  O5'  DG A 108       7.325 298.575 -11.547 
ATOM   2219  C5'  DG A 108       7.253 299.354 -12.756 
ATOM   2220  C4'  DG A 108       7.669 298.509 -13.943 
ATOM   2221  O4'  DG A 108       9.106 298.550 -14.179 
ATOM   2222  C3'  DG A 108       7.356 297.016 -13.840 
ATOM   2223  O3'  DG A 108       6.982 296.534 -15.125 
ATOM   2224  C2'  DG A 108       8.684 296.369 -13.445 
ATOM   2225  C1'  DG A 108       9.571 297.220 -14.348 
ATOM   2226  N9   DG A 108      11.013 297.183 -13.978 
ATOM   2227  C8   DG A 108      11.590 297.086 -12.730 
ATOM   2228  N7   DG A 108      12.901 297.078 -12.747 
ATOM   2229  C5   DG A 108      13.214 297.176 -14.103 
ATOM   2230  C6   DG A 108      14.478 297.215 -14.747 
ATOM   2231  O6   DG A 108      15.599 297.170 -14.248 
ATOM   2232  N1   DG A 108      14.340 297.318 -16.138 
ATOM   2233  C2   DG A 108      13.139 297.377 -16.817 
ATOM   2234  N2   DG A 108      13.220 297.475 -18.146 
ATOM   2235  N3   DG A 108      11.954 297.341 -16.211 
ATOM   2236  C4   DG A 108      12.070 297.240 -14.862 
ATOM   2237  P    DC A 109       5.793 295.468 -15.237 
ATOM   2238  OP1  DC A 109       4.492 296.173 -15.240 
ATOM   2239  OP2  DC A 109       5.964 294.424 -14.202 
ATOM   2240  O5'  DC A 109       6.069 294.840 -16.683 
ATOM   2241  C5'  DC A 109       6.686 295.659 -17.693 
ATOM   2242  C4'  DC A 109       7.754 294.867 -18.422 
ATOM   2243  O4'  DC A 109       9.052 294.955 -17.769 
ATOM   2244  C3'  DC A 109       7.502 293.364 -18.540 
ATOM   2245  O3'  DC A 109       7.972 292.917 -19.806 
ATOM   2246  C2'  DC A 109       8.372 292.738 -17.451 
ATOM   2247  C1'  DC A 109       9.584 293.644 -17.650 
ATOM   2248  N1   DC A 109      10.536 293.632 -16.505 
ATOM   2249  C2   DC A 109      11.893 293.762 -16.788 
ATOM   2250  O2   DC A 109      12.249 293.881 -17.966 
ATOM   2251  N3   DC A 109      12.778 293.753 -15.757 
ATOM   2252  C4   DC A 109      12.353 293.622 -14.495 
ATOM   2253  N4   DC A 109      13.254 293.619 -13.525 
ATOM   2254  C5   DC A 109      10.961 293.487 -14.183 
ATOM   2255  C6   DC A 109      10.093 293.498 -15.226 
ATOM   2256  P    DA A 110       7.121 291.824 -20.609 
ATOM   2257  OP1  DA A 110       6.041 292.495 -21.365 
ATOM   2258  OP2  DA A 110       6.697 290.750 -19.685 
ATOM   2259  O5'  DA A 110       8.218 291.255 -21.626 
ATOM   2260  C5'  DA A 110       9.275 292.125 -22.072 
ATOM   2261  C4'  DA A 110      10.599 291.387 -22.045 
ATOM   2262  O4'  DA A 110      11.264 291.487 -20.753 
ATOM   2263  C3'  DA A 110      10.528 289.883 -22.308 
ATOM   2264  O3'  DA A 110      11.669 289.493 -23.063 
ATOM   2265  C2'  DA A 110      10.620 289.243 -20.923 
ATOM   2266  C1'  DA A 110      11.679 290.187 -20.362 
ATOM   2267  N9   DA A 110      11.779 290.161 -18.876 
ATOM   2268  C8   DA A 110      10.781 289.982 -17.962 
ATOM   2269  N7   DA A 110      11.187 290.008 -16.731 
ATOM   2270  C5   DA A 110      12.555 290.220 -16.833 
ATOM   2271  C6   DA A 110      13.568 290.348 -15.870 
ATOM   2272  N6   DA A 110      13.348 290.277 -14.549 
ATOM   2273  N1   DA A 110      14.823 290.551 -16.313 
ATOM   2274  C2   DA A 110      15.036 290.622 -17.627 
ATOM   2275  N3   DA A 110      14.175 290.518 -18.614 
ATOM   2276  C4   DA A 110      12.927 290.314 -18.143 
ATOM   2277  P    DG A 111      11.496 288.407 -24.226 
ATOM   2278  OP1  DG A 111      11.037 289.074 -25.464 
ATOM   2279  OP2  DG A 111      10.656 287.290 -23.740 
ATOM   2280  O5'  DG A 111      13.003 287.903 -24.413 
ATOM   2281  C5'  DG A 111      14.084 288.815 -24.143 
ATOM   2282  C4'  DG A 111      15.170 288.113 -23.353 
ATOM   2283  O4'  DG A 111      14.947 288.185 -21.916 
ATOM   2284  C3'  DG A 111      15.330 286.618 -23.627 
ATOM   2285  O3'  DG A 111      16.712 286.285 -23.574 
ATOM   2286  C2'  DG A 111      14.621 285.932 -22.460 
ATOM   2287  C1'  DG A 111      15.110 286.884 -21.372 
ATOM   2288  N9   DG A 111      14.321 286.808 -20.111 
ATOM   2289  C8   DG A 111      12.975 286.570 -19.938 
ATOM   2290  N7   DG A 111      12.590 286.568 -18.685 
ATOM   2291  C5   DG A 111      13.764 286.821 -17.978 
ATOM   2292  C6   DG A 111      13.982 286.937 -16.580 
ATOM   2293  O6   DG A 111      13.170 286.838 -15.663 
ATOM   2294  N1   DG A 111      15.328 287.199 -16.292 
ATOM   2295  C2   DG A 111      16.332 287.332 -17.230 
ATOM   2296  N2   DG A 111      17.554 287.582 -16.752 
ATOM   2297  N3   DG A 111      16.127 287.224 -18.542 
ATOM   2298  C4   DG A 111      14.826 286.969 -18.838 
ATOM   2299  P    DA A 112      17.300 285.235 -24.630 
ATOM   2300  OP1  DA A 112      17.625 285.934 -25.894 
ATOM   2301  OP2  DA A 112      16.382 284.081 -24.744 
ATOM   2302  O5'  DA A 112      18.649 284.778 -23.905 
ATOM   2303  C5'  DA A 112      19.328 285.710 -23.040 
ATOM   2304  C4'  DA A 112      19.774 285.009 -21.772 
ATOM   2305  O4'  DA A 112      18.749 285.025 -20.738 
ATOM   2306  C3'  DA A 112      20.127 283.529 -21.919 
ATOM   2307  O3'  DA A 112      21.228 283.231 -21.069 
ATOM   2308  C2'  DA A 112      18.897 282.784 -21.399 
ATOM   2309  C1'  DA A 112      18.616 283.710 -20.220 
ATOM   2310  N9   DA A 112      17.242 283.570 -19.662 
ATOM   2311  C8   DA A 112      16.081 283.292 -20.325 
ATOM   2312  N7   DA A 112      15.038 283.233 -19.557 
ATOM   2313  C5   DA A 112      15.542 283.490 -18.289 
ATOM   2314  C6   DA A 112      14.934 283.569 -17.025 
ATOM   2315  N6   DA A 112      13.620 283.388 -16.824 
ATOM   2316  N1   DA A 112      15.726 283.841 -15.972 
ATOM   2317  C2   DA A 112      17.030 284.020 -16.179 
ATOM   2318  N3   DA A 112      17.707 283.971 -17.305 
ATOM   2319  C4   DA A 112      16.891 283.697 -18.343 
ATOM   2320  P    DA A 113      22.366 282.235 -21.593 
ATOM   2321  OP1  DA A 113      23.341 282.986 -22.417 
ATOM   2322  OP2  DA A 113      21.739 281.061 -22.240 
ATOM   2323  O5'  DA A 113      23.053 281.789 -20.220 
ATOM   2324  C5'  DA A 113      23.056 282.707 -19.110 
ATOM   2325  C4'  DA A 113      22.704 281.975 -17.830 
ATOM   2326  O4'  DA A 113      21.269 281.927 -17.594 
ATOM   2327  C3'  DA A 113      23.138 280.511 -17.761 
ATOM   2328  O3'  DA A 113      23.544 280.213 -16.431 
ATOM   2329  C2'  DA A 113      21.869 279.716 -18.070 
ATOM   2330  C1'  DA A 113      20.912 280.592 -17.269 
ATOM   2331  N9   DA A 113      19.479 280.396 -17.626 
ATOM   2332  C8   DA A 113      18.940 280.111 -18.847 
ATOM   2333  N7   DA A 113      17.649 279.997 -18.837 
ATOM   2334  C5   DA A 113      17.303 280.223 -17.513 
ATOM   2335  C6   DA A 113      16.066 280.242 -16.846 
ATOM   2336  N6   DA A 113      14.893 280.019 -17.455 
ATOM   2337  N1   DA A 113      16.079 280.498 -15.524 
ATOM   2338  C2   DA A 113      17.248 280.719 -14.924 
ATOM   2339  N3   DA A 113      18.458 280.727 -15.439 
ATOM   2340  C4   DA A 113      18.417 280.468 -16.763 
ATOM   2341  P    DG A 114      24.814 279.267 -16.200 
ATOM   2342  OP1  DG A 114      26.053 280.071 -16.285 
ATOM   2343  OP2  DG A 114      24.734 278.100 -17.106 
ATOM   2344  O5'  DG A 114      24.583 278.791 -14.690 
ATOM   2345  C5'  DG A 114      23.898 279.670 -13.778 
ATOM   2346  C4'  DG A 114      22.894 278.884 -12.958 
ATOM   2347  O4'  DG A 114      21.595 278.790 -13.610 
ATOM   2348  C3'  DG A 114      23.266 277.431 -12.666 
ATOM   2349  O3'  DG A 114      22.827 277.097 -11.354 
ATOM   2350  C2'  DG A 114      22.454 276.614 -13.672 
ATOM   2351  C1'  DG A 114      21.173 277.436 -13.572 
ATOM   2352  N9   DG A 114      20.230 277.214 -14.704 
ATOM   2353  C8   DG A 114      20.505 276.954 -16.030 
ATOM   2354  N7   DG A 114      19.439 276.807 -16.777 
ATOM   2355  C5   DG A 114      18.382 276.981 -15.885 
ATOM   2356  C6   DG A 114      16.981 276.936 -16.108 
ATOM   2357  O6   DG A 114      16.375 276.730 -17.155 
ATOM   2358  N1   DG A 114      16.267 277.166 -14.924 
ATOM   2359  C2   DG A 114      16.833 277.409 -13.687 
ATOM   2360  N2   DG A 114      15.977 277.606 -12.680 
ATOM   2361  N3   DG A 114      18.147 277.452 -13.480 
ATOM   2362  C4   DG A 114      18.854 277.229 -14.617 
ATOM   2363  P    DA A 115      23.760 276.177 -10.434 
ATOM   2364  OP1  DA A 115      24.780 277.017  -9.766 
ATOM   2365  OP2  DA A 115      24.274 275.041 -11.230 
ATOM   2366  O5'  DA A 115      22.709 275.644  -9.352 
ATOM   2367  C5'  DA A 115      21.582 276.471  -9.007 
ATOM   2368  C4'  DA A 115      20.323 275.631  -8.941 
ATOM   2369  O4'  DA A 115      19.658 275.525 -10.233 
ATOM   2370  C3'  DA A 115      20.514 274.178  -8.505 
ATOM   2371  O3'  DA A 115      19.404 273.788  -7.705 
ATOM   2372  C2'  DA A 115      20.480 273.376  -9.805 
ATOM   2373  C1'  DA A 115      19.350 274.160 -10.468 
ATOM   2374  N9   DA A 115      19.260 273.953 -11.939 
ATOM   2375  C8   DA A 115      20.274 273.750 -12.832 
ATOM   2376  N7   DA A 115      19.873 273.600 -14.056 
ATOM   2377  C5   DA A 115      18.492 273.711 -13.972 
ATOM   2378  C6   DA A 115      17.476 273.644 -14.939 
ATOM   2379  N6   DA A 115      17.708 273.437 -16.244 
ATOM   2380  N1   DA A 115      16.208 273.795 -14.516 
ATOM   2381  C2   DA A 115      15.983 274.000 -13.219 
ATOM   2382  N3   DA A 115      16.846 274.082 -12.229 
ATOM   2383  C4   DA A 115      18.107 273.927 -12.680 
ATOM   2384  P    DA A 116      19.659 272.862  -6.424 
ATOM   2385  OP1  DA A 116      20.058 273.704  -5.274 
ATOM   2386  OP2  DA A 116      20.589 271.768  -6.780 
ATOM   2387  O5'  DA A 116      18.196 272.263  -6.172 
ATOM   2388  C5'  DA A 116      17.048 273.047  -6.542 
ATOM   2389  C4'  DA A 116      16.024 272.172  -7.239 
ATOM   2390  O4'  DA A 116      16.248 272.094  -8.675 
ATOM   2391  C3'  DA A 116      15.985 270.711  -6.792 
ATOM   2392  O3'  DA A 116      14.634 270.264  -6.799 
ATOM   2393  C2'  DA A 116      16.754 269.954  -7.875 
ATOM   2394  C1'  DA A 116      16.194 270.730  -9.064 
ATOM   2395  N9   DA A 116      16.992 270.572 -10.312 
ATOM   2396  C8   DA A 116      18.343 270.428 -10.441 
ATOM   2397  N7   DA A 116      18.744 270.310 -11.669 
ATOM   2398  C5   DA A 116      17.572 270.382 -12.410 
ATOM   2399  C6   DA A 116      17.319 270.321 -13.791 
ATOM   2400  N6   DA A 116      18.279 270.167 -14.713 
ATOM   2401  N1   DA A 116      16.037 270.424 -14.190 
ATOM   2402  C2   DA A 116      15.087 270.577 -13.269 
ATOM   2403  N3   DA A 116      15.202 270.647 -11.961 
ATOM   2404  C4   DA A 116      16.494 270.541 -11.587 
ATOM   2405  P    DA A 117      14.130 269.300  -5.626 
ATOM   2406  OP1  DA A 117      13.743 270.112  -4.450 
ATOM   2407  OP2  DA A 117      15.137 268.244  -5.383 
ATOM   2408  O5'  DA A 117      12.824 268.654  -6.287 
ATOM   2409  C5'  DA A 117      12.078 269.420  -7.251 
ATOM   2410  C4'  DA A 117      11.694 268.543  -8.426 
ATOM   2411  O4'  DA A 117      12.720 268.521  -9.459 
ATOM   2412  C3'  DA A 117      11.462 267.067  -8.106 
ATOM   2413  O3'  DA A 117      10.393 266.584  -8.910 
ATOM   2414  C2'  DA A 117      12.751 266.369  -8.542 
ATOM   2415  C1'  DA A 117      12.961 267.171  -9.823 
ATOM   2416  N9   DA A 117      14.345 267.078 -10.367 
ATOM   2417  C8   DA A 117      15.521 266.974  -9.680 
ATOM   2418  N7   DA A 117      16.569 266.910 -10.442 
ATOM   2419  C5   DA A 117      16.051 266.976 -11.729 
ATOM   2420  C6   DA A 117      16.659 266.957 -12.995 
ATOM   2421  N6   DA A 117      17.982 266.861 -13.181 
ATOM   2422  N1   DA A 117      15.851 267.040 -14.069 
ATOM   2423  C2   DA A 117      14.536 267.136 -13.880 
ATOM   2424  N3   DA A 117      13.860 267.163 -12.752 
ATOM   2425  C4   DA A 117      14.691 267.078 -11.692 
ATOM   2426  P    DT A 118       9.336 265.567  -8.268 
ATOM   2427  OP1  DT A 118       8.300 266.327  -7.533 
ATOM   2428  OP2  DT A 118      10.053 264.531  -7.493 
ATOM   2429  O5'  DT A 118       8.694 264.910  -9.578 
ATOM   2430  C5'  DT A 118       8.622 265.690 -10.787 
ATOM   2431  C4'  DT A 118       9.038 264.844 -11.975 
ATOM   2432  O4'  DT A 118      10.475 264.886 -12.210 
ATOM   2433  C3'  DT A 118       8.725 263.352 -11.871 
ATOM   2434  O3'  DT A 118       8.351 262.869 -13.156 
ATOM   2435  C2'  DT A 118      10.052 262.704 -11.476 
ATOM   2436  C1'  DT A 118      10.939 263.555 -12.380 
ATOM   2437  N1   DT A 118      12.381 263.518 -12.009 
ATOM   2438  C2   DT A 118      13.293 263.588 -13.035 
ATOM   2439  O2   DT A 118      12.967 263.676 -14.207 
ATOM   2440  N3   DT A 118      14.620 263.549 -12.654 
ATOM   2441  C4   DT A 118      15.098 263.451 -11.364 
ATOM   2442  O4   DT A 118      16.312 263.426 -11.146 
ATOM   2443  C5   DT A 118      14.067 263.384 -10.357 
ATOM   2444  C7   DT A 118      14.501 263.275  -8.923 
ATOM   2445  C6   DT A 118      12.769 263.418 -10.698 
ATOM   2446  P    DC A 119       7.162 261.803 -13.269 
ATOM   2447  OP1  DC A 119       5.861 262.509 -13.272 
ATOM   2448  OP2  DC A 119       7.333 260.759 -12.233 
ATOM   2449  O5'  DC A 119       7.437 261.175 -14.714 
ATOM   2450  C5'  DC A 119       8.055 261.994 -15.725 
ATOM   2451  C4'  DC A 119       9.123 261.202 -16.453 
ATOM   2452  O4'  DC A 119      10.421 261.290 -15.800 
ATOM   2453  C3'  DC A 119       8.870 259.699 -16.572 
ATOM   2454  O3'  DC A 119       9.341 259.252 -17.838 
ATOM   2455  C2'  DC A 119       9.741 259.073 -15.482 
ATOM   2456  C1'  DC A 119      10.952 259.979 -15.681 
ATOM   2457  N1   DC A 119      11.904 259.968 -14.537 
ATOM   2458  C2   DC A 119      13.262 260.097 -14.819 
ATOM   2459  O2   DC A 119      13.617 260.216 -15.998 
ATOM   2460  N3   DC A 119      14.147 260.088 -13.788 
ATOM   2461  C4   DC A 119      13.721 259.957 -12.526 
ATOM   2462  N4   DC A 119      14.623 259.955 -11.556 
ATOM   2463  C5   DC A 119      12.329 259.822 -12.214 
ATOM   2464  C6   DC A 119      11.461 259.833 -13.257 
ATOM   2465  P    DA A 120       8.490 258.159 -18.640 
ATOM   2466  OP1  DA A 120       7.409 258.830 -19.397 
ATOM   2467  OP2  DA A 120       8.065 257.085 -17.716 
ATOM   2468  O5'  DA A 120       9.587 257.590 -19.657 
ATOM   2469  C5'  DA A 120      10.644 258.460 -20.103 
ATOM   2470  C4'  DA A 120      11.968 257.722 -20.077 
ATOM   2471  O4'  DA A 120      12.633 257.822 -18.785 
ATOM   2472  C3'  DA A 120      11.897 256.218 -20.340 
ATOM   2473  O3'  DA A 120      13.038 255.829 -21.094 
ATOM   2474  C2'  DA A 120      11.988 255.578 -18.954 
ATOM   2475  C1'  DA A 120      13.048 256.522 -18.393 
ATOM   2476  N9   DA A 120      13.148 256.496 -16.907 
ATOM   2477  C8   DA A 120      12.150 256.317 -15.994 
ATOM   2478  N7   DA A 120      12.555 256.344 -14.762 
ATOM   2479  C5   DA A 120      13.923 256.556 -14.864 
ATOM   2480  C6   DA A 120      14.937 256.683 -13.901 
ATOM   2481  N6   DA A 120      14.717 256.612 -12.581 
ATOM   2482  N1   DA A 120      16.192 256.887 -14.345 
ATOM   2483  C2   DA A 120      16.405 256.957 -15.658 
ATOM   2484  N3   DA A 120      15.543 256.853 -16.646 
ATOM   2485  C4   DA A 120      14.295 256.650 -16.174 
ATOM   2486  P    DC A 121      12.864 254.742 -22.257 
ATOM   2487  OP1  DC A 121      12.405 255.410 -23.496 
ATOM   2488  OP2  DC A 121      12.024 253.625 -21.772 
ATOM   2489  O5'  DC A 121      14.372 254.238 -22.445 
ATOM   2490  C5'  DC A 121      15.452 255.151 -22.174 
ATOM   2491  C4'  DC A 121      16.539 254.448 -21.385 
ATOM   2492  O4'  DC A 121      16.316 254.520 -19.948 
ATOM   2493  C3'  DC A 121      16.699 252.953 -21.658 
ATOM   2494  O3'  DC A 121      18.081 252.620 -21.606 
ATOM   2495  C2'  DC A 121      15.990 252.267 -20.491 
ATOM   2496  C1'  DC A 121      16.479 253.219 -19.404 
ATOM   2497  N1   DC A 121      15.690 253.144 -18.142 
ATOM   2498  C2   DC A 121      16.367 253.332 -16.940 
ATOM   2499  O2   DC A 121      17.583 253.554 -16.970 
ATOM   2500  N3   DC A 121      15.667 253.267 -15.779 
ATOM   2501  C4   DC A 121      14.349 253.025 -15.790 
ATOM   2502  N4   DC A 121      13.711 252.971 -14.631 
ATOM   2503  C5   DC A 121      13.633 252.827 -17.015 
ATOM   2504  C6   DC A 121      14.352 252.896 -18.165 
ATOM   2505  P    DC A 122      18.668 251.571 -22.662 
ATOM   2506  OP1  DC A 122      18.994 252.269 -23.925 
ATOM   2507  OP2  DC A 122      17.750 250.416 -22.776 
ATOM   2508  O5'  DC A 122      20.018 251.114 -21.936 
ATOM   2509  C5'  DC A 122      20.696 252.045 -21.072 
ATOM   2510  C4'  DC A 122      21.143 251.344 -19.803 
ATOM   2511  O4'  DC A 122      20.117 251.360 -18.769 
ATOM   2512  C3'  DC A 122      21.495 249.864 -19.950 
ATOM   2513  O3'  DC A 122      22.597 249.567 -19.100 
ATOM   2514  C2'  DC A 122      20.266 249.120 -19.431 
ATOM   2515  C1'  DC A 122      19.984 250.045 -18.251 
ATOM   2516  N1   DC A 122      18.610 249.905 -17.693 
ATOM   2517  C2   DC A 122      18.447 250.070 -16.320 
ATOM   2518  O2   DC A 122      19.440 250.324 -15.628 
ATOM   2519  N3   DC A 122      17.203 249.945 -15.791 
ATOM   2520  C4   DC A 122      16.153 249.669 -16.577 
ATOM   2521  N4   DC A 122      14.959 249.557 -16.013 
ATOM   2522  C5   DC A 122      16.299 249.495 -17.991 
ATOM   2523  C6   DC A 122      17.551 249.623 -18.499 
ATOM   2524  P    DA A 123      23.735 248.571 -19.625 
ATOM   2525  OP1  DA A 123      24.709 249.321 -20.449 
ATOM   2526  OP2  DA A 123      23.107 247.397 -20.271 
ATOM   2527  O5'  DA A 123      24.422 248.125 -18.251 
ATOM   2528  C5'  DA A 123      24.425 249.043 -17.141 
ATOM   2529  C4'  DA A 123      24.073 248.310 -15.861 
ATOM   2530  O4'  DA A 123      22.637 248.263 -15.626 
ATOM   2531  C3'  DA A 123      24.506 246.846 -15.792 
ATOM   2532  O3'  DA A 123      24.912 246.548 -14.462 
ATOM   2533  C2'  DA A 123      23.238 246.052 -16.102 
ATOM   2534  C1'  DA A 123      22.281 246.928 -15.301 
ATOM   2535  N9   DA A 123      20.848 246.731 -15.657 
ATOM   2536  C8   DA A 123      20.308 246.447 -16.879 
ATOM   2537  N7   DA A 123      19.017 246.332 -16.869 
ATOM   2538  C5   DA A 123      18.671 246.558 -15.544 
ATOM   2539  C6   DA A 123      17.435 246.577 -14.877 
ATOM   2540  N6   DA A 123      16.262 246.354 -15.487 
ATOM   2541  N1   DA A 123      17.448 246.833 -13.556 
ATOM   2542  C2   DA A 123      18.617 247.054 -12.955 
ATOM   2543  N3   DA A 123      19.827 247.062 -13.471 
ATOM   2544  C4   DA A 123      19.786 246.803 -14.794 
ATOM   2545  P    DT A 124      26.183 245.602 -14.231 
ATOM   2546  OP1  DT A 124      27.422 246.406 -14.316 
ATOM   2547  OP2  DT A 124      26.103 244.435 -15.137 
ATOM   2548  O5'  DT A 124      25.952 245.127 -12.721 
ATOM   2549  C5'  DT A 124      25.267 246.005 -11.809 
ATOM   2550  C4'  DT A 124      24.263 245.219 -10.990 
ATOM   2551  O4'  DT A 124      22.964 245.125 -11.642 
ATOM   2552  C3'  DT A 124      24.634 243.766 -10.697 
ATOM   2553  O3'  DT A 124      24.196 243.433  -9.385 
ATOM   2554  C2'  DT A 124      23.822 242.949 -11.703 
ATOM   2555  C1'  DT A 124      22.541 243.771 -11.604 
ATOM   2556  N1   DT A 124      21.598 243.549 -12.736 
ATOM   2557  C2   DT A 124      20.256 243.603 -12.451 
ATOM   2558  O2   DT A 124      19.823 243.822 -11.333 
ATOM   2559  N3   DT A 124      19.412 243.392 -13.526 
ATOM   2560  C4   DT A 124      19.793 243.138 -14.827 
ATOM   2561  O4   DT A 124      18.944 242.965 -15.705 
ATOM   2562  C5   DT A 124      21.222 243.100 -15.027 
ATOM   2563  C7   DT A 124      21.722 242.829 -16.415 
ATOM   2564  C6   DT A 124      22.065 243.302 -14.000 
ATOM   2565  P    DT A 125      25.128 242.513  -8.466 
ATOM   2566  OP1  DT A 125      26.149 243.352  -7.797 
ATOM   2567  OP2  DT A 125      25.643 241.376  -9.261 
ATOM   2568  O5'  DT A 125      24.078 241.979  -7.384 
ATOM   2569  C5'  DT A 125      22.951 242.806  -7.038 
ATOM   2570  C4'  DT A 125      21.691 241.966  -6.972 
ATOM   2571  O4'  DT A 125      21.026 241.861  -8.264 
ATOM   2572  C3'  DT A 125      21.882 240.514  -6.536 
ATOM   2573  O3'  DT A 125      20.772 240.123  -5.736 
ATOM   2574  C2'  DT A 125      21.848 239.711  -7.837 
ATOM   2575  C1'  DT A 125      20.719 240.495  -8.499 
ATOM   2576  N1   DT A 125      20.629 240.288  -9.970 
ATOM   2577  C2   DT A 125      19.372 240.297 -10.527 
ATOM   2578  O2   DT A 125      18.358 240.464  -9.874 
ATOM   2579  N3   DT A 125      19.328 240.100 -11.895 
ATOM   2580  C4   DT A 125      20.410 239.902 -12.728 
ATOM   2581  O4   DT A 125      20.245 239.738 -13.939 
ATOM   2582  C5   DT A 125      21.685 239.909 -12.052 
ATOM   2583  C7   DT A 125      22.914 239.700 -12.887 
ATOM   2584  C6   DT A 125      21.758 240.097 -10.724 
ATOM   2585  P    DC A 126      21.028 239.197  -4.455 
ATOM   2586  OP1  DC A 126      21.426 240.039  -3.305 
ATOM   2587  OP2  DC A 126      21.957 238.103  -4.811 
ATOM   2588  O5'  DC A 126      19.565 238.598  -4.203 
ATOM   2589  C5'  DC A 126      18.416 239.383  -4.573 
ATOM   2590  C4'  DC A 126      17.393 238.507  -5.270 
ATOM   2591  O4'  DC A 126      17.616 238.429  -6.707 
ATOM   2592  C3'  DC A 126      17.353 237.046  -4.824 
ATOM   2593  O3'  DC A 126      16.003 236.599  -4.831 
ATOM   2594  C2'  DC A 126      18.122 236.289  -5.906 
ATOM   2595  C1'  DC A 126      17.563 237.065  -7.095 
ATOM   2596  N1   DC A 126      18.361 236.907  -8.343 
ATOM   2597  C2   DC A 126      17.675 236.900  -9.555 
ATOM   2598  O2   DC A 126      16.446 237.024  -9.545 
ATOM   2599  N3   DC A 126      18.385 236.756 -10.704 
ATOM   2600  C4   DC A 126      19.717 236.625 -10.671 
ATOM   2601  N4   DC A 126      20.363 236.488 -11.819 
ATOM   2602  C5   DC A 126      20.441 236.629  -9.435 
ATOM   2603  C6   DC A 126      19.714 236.773  -8.298 
ATOM   2604  P    DC A 127      15.498 235.635  -3.657 
ATOM   2605  OP1  DC A 127      15.112 236.447  -2.481 
ATOM   2606  OP2  DC A 127      16.506 234.580  -3.414 
ATOM   2607  O5'  DC A 127      14.192 234.989  -4.318 
ATOM   2608  C5'  DC A 127      13.446 235.756  -5.282 
ATOM   2609  C4'  DC A 127      13.063 234.878  -6.457 
ATOM   2610  O4'  DC A 127      14.089 234.857  -7.491 
ATOM   2611  C3'  DC A 127      12.831 233.402  -6.137 
ATOM   2612  O3'  DC A 127      11.762 232.919  -6.942 
ATOM   2613  C2'  DC A 127      14.119 232.704  -6.574 
ATOM   2614  C1'  DC A 127      14.330 233.506  -7.854 
ATOM   2615  N1   DC A 127      15.713 233.413  -8.398 
ATOM   2616  C2   DC A 127      15.870 233.430  -9.782 
ATOM   2617  O2   DC A 127      14.863 233.521 -10.494 
ATOM   2618  N3   DC A 127      17.123 233.345 -10.297 
ATOM   2619  C4   DC A 127      18.187 233.248  -9.491 
ATOM   2620  N4   DC A 127      19.389 233.168 -10.042 
ATOM   2621  C5   DC A 127      18.048 233.229  -8.066 
ATOM   2622  C6   DC A 127      16.788 233.314  -7.570 
ATOM   2623  P    DA A 128      10.705 231.902  -6.299 
ATOM   2624  OP1  DA A 128       9.669 232.662  -5.565 
ATOM   2625  OP2  DA A 128      11.422 230.866  -5.525 
ATOM   2626  O5'  DA A 128      10.062 231.245  -7.609 
ATOM   2627  C5'  DA A 128       9.990 232.025  -8.819 
ATOM   2628  C4'  DA A 128      10.406 231.179 -10.006 
ATOM   2629  O4'  DA A 128      11.843 231.221 -10.242 
ATOM   2630  C3'  DA A 128      10.093 229.687  -9.902 
ATOM   2631  O3'  DA A 128       9.720 229.205 -11.187 
ATOM   2632  C2'  DA A 128      11.421 229.039  -9.507 
ATOM   2633  C1'  DA A 128      12.308 229.891 -10.411 
ATOM   2634  N9   DA A 128      13.750 229.854 -10.040 
ATOM   2635  C8   DA A 128      14.304 229.757  -8.796 
ATOM   2636  N7   DA A 128      15.602 229.748  -8.799 
ATOM   2637  C5   DA A 128      15.934 229.845 -10.143 
ATOM   2638  C6   DA A 128      17.167 229.886 -10.813 
ATOM   2639  N6   DA A 128      18.352 229.832 -10.188 
ATOM   2640  N1   DA A 128      17.140 229.985 -12.156 
ATOM   2641  C2   DA A 128      15.960 230.039 -12.771 
ATOM   2642  N3   DA A 128      14.752 230.009 -12.255 
ATOM   2643  C4   DA A 128      14.807 229.910 -10.911 
ATOM   2644  P    DG A 129       8.530 228.138 -11.300 
ATOM   2645  OP1  DG A 129       7.230 228.844 -11.303 
ATOM   2646  OP2  DG A 129       8.701 227.095 -10.265 
ATOM   2647  O5'  DG A 129       8.806 227.510 -12.746 
ATOM   2648  C5'  DG A 129       9.424 228.330 -13.756 
ATOM   2649  C4'  DG A 129      10.491 227.537 -14.484 
ATOM   2650  O4'  DG A 129      11.789 227.625 -13.832 
ATOM   2651  C3'  DG A 129      10.239 226.034 -14.603 
ATOM   2652  O3'  DG A 129      10.709 225.587 -15.869 
ATOM   2653  C2'  DG A 129      11.109 225.409 -13.513 
ATOM   2654  C1'  DG A 129      12.321 226.314 -13.713 
ATOM   2655  N9   DG A 129      13.273 226.303 -12.568 
ATOM   2656  C8   DG A 129      13.013 226.178 -11.220 
ATOM   2657  N7   DG A 129      14.084 226.205 -10.465 
ATOM   2658  C5   DG A 129      15.128 226.359 -11.376 
ATOM   2659  C6   DG A 129      16.526 226.453 -11.157 
ATOM   2660  O6   DG A 129      17.143 226.421 -10.096 
ATOM   2661  N1   DG A 129      17.226 226.602 -12.363 
ATOM   2662  C2   DG A 129      16.649 226.652 -13.617 
ATOM   2663  N2   DG A 129      17.489 226.799 -14.644 
ATOM   2664  N3   DG A 129      15.336 226.564 -13.822 
ATOM   2665  C4   DG A 129      14.644 226.419 -12.662 
ATOM   2666  P    DC A 130       9.858 224.494 -16.672 
ATOM   2667  OP1  DC A 130       8.778 225.165 -17.428 
ATOM   2668  OP2  DC A 130       9.434 223.420 -15.747 
ATOM   2669  O5'  DC A 130      10.955 223.925 -17.688 
ATOM   2670  C5'  DC A 130      12.012 224.795 -18.134 
ATOM   2671  C4'  DC A 130      13.336 224.058 -18.108 
ATOM   2672  O4'  DC A 130      14.002 224.157 -16.816 
ATOM   2673  C3'  DC A 130      13.265 222.554 -18.371 
ATOM   2674  O3'  DC A 130      14.406 222.164 -19.125 
ATOM   2675  C2'  DC A 130      13.357 221.913 -16.986 
ATOM   2676  C1'  DC A 130      14.417 222.857 -16.425 
ATOM   2677  N1   DC A 130      14.516 222.831 -14.939 
ATOM   2678  C2   DC A 130      15.776 223.007 -14.370 
ATOM   2679  O2   DC A 130      16.748 223.176 -15.114 
ATOM   2680  N3   DC A 130      15.888 222.985 -13.016 
ATOM   2681  C4   DC A 130      14.809 222.799 -12.245 
ATOM   2682  N4   DC A 130      14.970 222.786 -10.931 
ATOM   2683  C5   DC A 130      13.505 222.616 -12.811 
ATOM   2684  C6   DC A 130      13.414 222.640 -14.165 
ATOM   2685  P    DT A 131      14.233 221.077 -20.288 
ATOM   2686  OP1  DT A 131      13.774 221.745 -21.527 
ATOM   2687  OP2  DT A 131      13.393 219.961 -19.803 
ATOM   2688  O5'  DT A 131      15.740 220.573 -20.476 
ATOM   2689  C5'  DT A 131      16.821 221.486 -20.206 
ATOM   2690  C4'  DT A 131      17.907 220.783 -19.416 
ATOM   2691  O4'  DT A 131      17.684 220.855 -17.979 
ATOM   2692  C3'  DT A 131      18.067 219.288 -19.690 
ATOM   2693  O3'  DT A 131      19.449 218.955 -19.637 
ATOM   2694  C2'  DT A 131      17.358 218.603 -18.522 
ATOM   2695  C1'  DT A 131      17.847 219.554 -17.435 
ATOM   2696  N1   DT A 131      17.059 219.479 -16.174 
ATOM   2697  C2   DT A 131      17.741 219.668 -14.997 
ATOM   2698  O2   DT A 131      18.939 219.889 -14.953 
ATOM   2699  N3   DT A 131      16.978 219.589 -13.847 
ATOM   2700  C4   DT A 131      15.621 219.345 -13.782 
ATOM   2701  O4   DT A 131      15.046 219.298 -12.693 
ATOM   2702  C5   DT A 131      14.992 219.160 -15.068 
ATOM   2703  C7   DT A 131      13.517 218.888 -15.087 
ATOM   2704  C6   DT A 131      15.711 219.230 -16.201 
ATOM   2705  P    DG A 132      20.037 217.906 -20.693 
ATOM   2706  OP1  DG A 132      20.362 218.604 -21.957 
ATOM   2707  OP2  DG A 132      19.119 216.751 -20.807 
ATOM   2708  O5'  DG A 132      21.387 217.449 -19.967 
ATOM   2709  C5'  DG A 132      22.065 218.380 -19.103 
ATOM   2710  C4'  DG A 132      22.511 217.679 -17.835 
ATOM   2711  O4'  DG A 132      21.486 217.695 -16.800 
ATOM   2712  C3'  DG A 132      22.864 216.199 -17.981 
ATOM   2713  O3'  DG A 132      23.965 215.902 -17.132 
ATOM   2714  C2'  DG A 132      21.635 215.455 -17.462 
ATOM   2715  C1'  DG A 132      21.353 216.381 -16.282 
ATOM   2716  N9   DG A 132      19.979 216.240 -15.724 
ATOM   2717  C8   DG A 132      18.798 215.960 -16.377 
ATOM   2718  N7   DG A 132      17.753 215.904 -15.589 
ATOM   2719  C5   DG A 132      18.278 216.164 -14.324 
ATOM   2720  C6   DG A 132      17.631 216.236 -13.063 
ATOM   2721  O6   DG A 132      16.441 216.084 -12.799 
ATOM   2722  N1   DG A 132      18.540 216.524 -12.036 
ATOM   2723  C2   DG A 132      19.897 216.716 -12.206 
ATOM   2724  N2   DG A 132      20.595 216.982 -11.099 
ATOM   2725  N3   DG A 132      20.504 216.649 -13.389 
ATOM   2726  C4   DG A 132      19.635 216.370 -14.396 
ATOM   2727  P    DA A 133      25.103 214.906 -17.656 
ATOM   2728  OP1  DA A 133      26.078 215.656 -18.480 
ATOM   2729  OP2  DA A 133      24.476 213.732 -18.302 
ATOM   2730  O5'  DA A 133      25.790 214.460 -16.282 
ATOM   2731  C5'  DA A 133      25.793 215.378 -15.172 
ATOM   2732  C4'  DA A 133      25.441 214.646 -13.893 
ATOM   2733  O4'  DA A 133      24.006 214.598 -13.657 
ATOM   2734  C3'  DA A 133      25.875 213.181 -13.823 
ATOM   2735  O3'  DA A 133      26.281 212.884 -12.493 
ATOM   2736  C2'  DA A 133      24.606 212.387 -14.133 
ATOM   2737  C1'  DA A 133      23.649 213.263 -13.332 
ATOM   2738  N9   DA A 133      22.216 213.067 -13.688 
ATOM   2739  C8   DA A 133      21.677 212.782 -14.910 
ATOM   2740  N7   DA A 133      20.386 212.668 -14.900 
ATOM   2741  C5   DA A 133      20.040 212.894 -13.575 
ATOM   2742  C6   DA A 133      18.804 212.912 -12.908 
ATOM   2743  N6   DA A 133      17.630 212.690 -13.518 
ATOM   2744  N1   DA A 133      18.817 213.169 -11.587 
ATOM   2745  C2   DA A 133      19.985 213.390 -10.986 
ATOM   2746  N3   DA A 133      21.195 213.398 -11.502 
ATOM   2747  C4   DA A 133      21.155 213.138 -12.825 
ATOM   2748  P    DT A 134      27.551 211.937 -12.263 
ATOM   2749  OP1  DT A 134      28.791 212.742 -12.348 
ATOM   2750  OP2  DT A 134      27.471 210.770 -13.169 
ATOM   2751  O5'  DT A 134      27.320 211.462 -10.752 
ATOM   2752  C5'  DT A 134      26.635 212.340  -9.841 
ATOM   2753  C4'  DT A 134      25.631 211.555  -9.021 
ATOM   2754  O4'  DT A 134      24.332 211.461  -9.673 
ATOM   2755  C3'  DT A 134      26.003 210.101  -8.728 
ATOM   2756  O3'  DT A 134      25.564 209.768  -7.417 
ATOM   2757  C2'  DT A 134      25.191 209.284  -9.734 
ATOM   2758  C1'  DT A 134      23.910 210.106  -9.635 
ATOM   2759  N1   DT A 134      22.967 209.884 -10.767 
ATOM   2760  C2   DT A 134      21.624 209.939 -10.483 
ATOM   2761  O2   DT A 134      21.191 210.157  -9.364 
ATOM   2762  N3   DT A 134      20.781 209.727 -11.557 
ATOM   2763  C4   DT A 134      21.161 209.473 -12.859 
ATOM   2764  O4   DT A 134      20.313 209.300 -13.736 
ATOM   2765  C5   DT A 134      22.590 209.435 -13.058 
ATOM   2766  C7   DT A 134      23.091 209.164 -14.446 
ATOM   2767  C6   DT A 134      23.433 209.637 -12.031 
ATOM   2768  P    DG A 135      26.497 208.848  -6.497 
ATOM   2769  OP1  DG A 135      27.517 209.688  -5.829 
ATOM   2770  OP2  DG A 135      27.011 207.712  -7.292 
ATOM   2771  O5'  DG A 135      25.446 208.314  -5.415 
ATOM   2772  C5'  DG A 135      24.320 209.142  -5.069 
ATOM   2773  C4'  DG A 135      23.060 208.301  -5.004 
ATOM   2774  O4'  DG A 135      22.395 208.196  -6.295 
ATOM   2775  C3'  DG A 135      23.251 206.849  -4.568 
ATOM   2776  O3'  DG A 135      22.141 206.459  -3.767 
ATOM   2777  C2'  DG A 135      23.217 206.047  -5.868 
ATOM   2778  C1'  DG A 135      22.087 206.830  -6.530 
ATOM   2779  N9   DG A 135      21.997 206.623  -8.002 
ATOM   2780  C8   DG A 135      23.007 206.417  -8.916 
ATOM   2781  N7   DG A 135      22.589 206.268 -10.150 
ATOM   2782  C5   DG A 135      21.203 206.382 -10.046 
ATOM   2783  C6   DG A 135      20.202 206.308 -11.048 
ATOM   2784  O6   DG A 135      20.334 206.123 -12.255 
ATOM   2785  N1   DG A 135      18.920 206.478 -10.506 
ATOM   2786  C2   DG A 135      18.643 206.692  -9.170 
ATOM   2787  N2   DG A 135      17.354 206.831  -8.853 
ATOM   2788  N3   DG A 135      19.584 206.762  -8.230 
ATOM   2789  C4   DG A 135      20.832 206.599  -8.739 
ATOM   2790  P    DT A 136      22.396 205.532  -2.487 
ATOM   2791  OP1  DT A 136      22.795 206.375  -1.337 
ATOM   2792  OP2  DT A 136      23.326 204.438  -2.843 
ATOM   2793  O5'  DT A 136      20.933 204.933  -2.235 
ATOM   2794  C5'  DT A 136      19.785 205.718  -2.604 
ATOM   2795  C4'  DT A 136      18.761 204.843  -3.301 
ATOM   2796  O4'  DT A 136      18.985 204.765  -4.738 
ATOM   2797  C3'  DT A 136      18.722 203.381  -2.855 
ATOM   2798  O3'  DT A 136      17.372 202.934  -2.862 
ATOM   2799  C2'  DT A 136      19.491 202.625  -3.937 
ATOM   2800  C1'  DT A 136      18.931 203.400  -5.127 
ATOM   2801  N1   DT A 136      19.729 203.243  -6.374 
ATOM   2802  C2   DT A 136      19.038 203.237  -7.562 
ATOM   2803  O2   DT A 136      17.827 203.355  -7.625 
ATOM   2804  N3   DT A 136      19.811 203.088  -8.697 
ATOM   2805  C4   DT A 136      21.184 202.948  -8.741 
ATOM   2806  O4   DT A 136      21.767 202.821  -9.819 
ATOM   2807  C5   DT A 136      21.819 202.965  -7.444 
ATOM   2808  C7   DT A 136      23.313 202.818  -7.402 
ATOM   2809  C6   DT A 136      21.092 203.108  -6.324 
ATOM   2810  P    DC A 137      16.867 201.971  -1.688 
ATOM   2811  OP1  DC A 137      16.480 202.783  -0.512 
ATOM   2812  OP2  DC A 137      17.875 200.915  -1.445 
ATOM   2813  O5'  DC A 137      15.561 201.325  -2.349 
ATOM   2814  C5'  DC A 137      14.815 202.091  -3.313 
ATOM   2815  C4'  DC A 137      14.432 201.214  -4.488 
ATOM   2816  O4'  DC A 137      15.457 201.192  -5.522 
ATOM   2817  C3'  DC A 137      14.199 199.737  -4.169 
ATOM   2818  O3'  DC A 137      13.130 199.255  -4.973 
ATOM   2819  C2'  DC A 137      15.488 199.039  -4.605 
ATOM   2820  C1'  DC A 137      15.698 199.841  -5.885 
ATOM   2821  N1   DC A 137      17.082 199.748  -6.429 
ATOM   2822  C2   DC A 137      17.238 199.765  -7.813 
ATOM   2823  O2   DC A 137      16.232 199.856  -8.526 
ATOM   2824  N3   DC A 137      18.491 199.680  -8.329 
ATOM   2825  C4   DC A 137      19.556 199.583  -7.522 
ATOM   2826  N4   DC A 137      20.757 199.504  -8.074 
ATOM   2827  C5   DC A 137      19.417 199.564  -6.097 
ATOM   2828  C6   DC A 137      18.156 199.649  -5.601 
ATOM   2829  P    DA A 138      12.074 198.238  -4.331 
ATOM   2830  OP1  DA A 138      11.037 198.998  -3.596 
ATOM   2831  OP2  DA A 138      12.790 197.201  -3.556 
ATOM   2832  O5'  DA A 138      11.431 197.581  -5.641 
ATOM   2833  C5'  DA A 138      11.359 198.360  -6.850 
ATOM   2834  C4'  DA A 138      11.775 197.515  -8.037 
ATOM   2835  O4'  DA A 138      13.212 197.556  -8.273 
ATOM   2836  C3'  DA A 138      11.462 196.022  -7.934 
ATOM   2837  O3'  DA A 138      11.088 195.540  -9.219 
ATOM   2838  C2'  DA A 138      12.789 195.374  -7.539 
ATOM   2839  C1'  DA A 138      13.676 196.226  -8.442 
ATOM   2840  N9   DA A 138      15.118 196.189  -8.072 
ATOM   2841  C8   DA A 138      15.673 196.093  -6.828 
ATOM   2842  N7   DA A 138      16.970 196.083  -6.830 
ATOM   2843  C5   DA A 138      17.302 196.180  -8.174 
ATOM   2844  C6   DA A 138      18.536 196.221  -8.845 
ATOM   2845  N6   DA A 138      19.720 196.167  -8.219 
ATOM   2846  N1   DA A 138      18.508 196.320 -10.187 
ATOM   2847  C2   DA A 138      17.329 196.375 -10.803 
ATOM   2848  N3   DA A 138      16.120 196.345 -10.287 
ATOM   2849  C4   DA A 138      16.176 196.245  -8.943 
ATOM   2850  P    DC A 139       9.899 194.473  -9.331 
ATOM   2851  OP1  DC A 139       8.598 195.179  -9.334 
ATOM   2852  OP2  DC A 139      10.070 193.430  -8.296 
ATOM   2853  O5'  DC A 139      10.174 193.846 -10.777 
ATOM   2854  C5'  DC A 139      10.792 194.665 -11.787 
ATOM   2855  C4'  DC A 139      11.860 193.873 -12.516 
ATOM   2856  O4'  DC A 139      13.158 193.961 -11.863 
ATOM   2857  C3'  DC A 139      11.608 192.370 -12.634 
ATOM   2858  O3'  DC A 139      12.078 191.923 -13.900 
ATOM   2859  C2'  DC A 139      12.478 191.744 -11.545 
ATOM   2860  C1'  DC A 139      13.689 192.650 -11.744 
ATOM   2861  N1   DC A 139      14.641 192.638 -10.599 
ATOM   2862  C2   DC A 139      15.999 192.768 -10.882 
ATOM   2863  O2   DC A 139      16.354 192.887 -12.060 
ATOM   2864  N3   DC A 139      16.884 192.759  -9.851 
ATOM   2865  C4   DC A 139      16.458 192.628  -8.589 
ATOM   2866  N4   DC A 139      17.360 192.625  -7.619 
ATOM   2867  C5   DC A 139      15.067 192.492  -8.277 
ATOM   2868  C6   DC A 139      14.198 192.503  -9.320 
ATOM   2869  P    DC A 140      11.227 190.830 -14.703 
ATOM   2870  OP1  DC A 140      10.147 191.500 -15.459 
ATOM   2871  OP2  DC A 140      10.802 189.756 -13.779 
ATOM   2872  O5'  DC A 140      12.324 190.260 -15.720 
ATOM   2873  C5'  DC A 140      13.381 191.130 -16.166 
ATOM   2874  C4'  DC A 140      14.705 190.393 -16.139 
ATOM   2875  O4'  DC A 140      15.370 190.492 -14.847 
ATOM   2876  C3'  DC A 140      14.634 188.889 -16.402 
ATOM   2877  O3'  DC A 140      15.775 188.499 -17.157 
ATOM   2878  C2'  DC A 140      14.726 188.249 -15.017 
ATOM   2879  C1'  DC A 140      15.785 189.193 -14.456 
ATOM   2880  N1   DC A 140      15.885 189.166 -12.970 
ATOM   2881  C2   DC A 140      17.144 189.342 -12.401 
ATOM   2882  O2   DC A 140      18.117 189.512 -13.145 
ATOM   2883  N3   DC A 140      17.257 189.321 -11.048 
ATOM   2884  C4   DC A 140      16.178 189.134 -10.276 
ATOM   2885  N4   DC A 140      16.339 189.121  -8.962 
ATOM   2886  C5   DC A 140      14.874 188.951 -10.842 
ATOM   2887  C6   DC A 140      14.783 188.975 -12.196 
ATOM   2888  P    DC A 141      15.601 187.412 -18.320 
ATOM   2889  OP1  DC A 141      15.142 188.080 -19.558 
ATOM   2890  OP2  DC A 141      14.761 186.296 -17.834 
ATOM   2891  O5'  DC A 141      17.109 186.908 -18.507 
ATOM   2892  C5'  DC A 141      18.189 187.821 -18.237 
ATOM   2893  C4'  DC A 141      19.276 187.119 -17.447 
ATOM   2894  O4'  DC A 141      19.053 187.191 -16.010 
ATOM   2895  C3'  DC A 141      19.436 185.623 -17.721 
ATOM   2896  O3'  DC A 141      20.818 185.291 -17.668 
ATOM   2897  C2'  DC A 141      18.727 184.938 -16.554 
ATOM   2898  C1'  DC A 141      19.216 185.890 -15.466 
ATOM   2899  N1   DC A 141      18.427 185.814 -14.205 
ATOM   2900  C2   DC A 141      19.104 186.003 -13.003 
ATOM   2901  O2   DC A 141      20.320 186.224 -13.032 
ATOM   2902  N3   DC A 141      18.404 185.937 -11.842 
ATOM   2903  C4   DC A 141      17.086 185.696 -11.853 
ATOM   2904  N4   DC A 141      16.448 185.641 -10.694 
ATOM   2905  C5   DC A 141      16.371 185.498 -13.078 
ATOM   2906  C6   DC A 141      17.089 185.567 -14.227 
ATOM   2907  P    DC A 142      21.405 184.241 -18.724 
ATOM   2908  OP1  DC A 142      21.731 184.939 -19.988 
ATOM   2909  OP2  DC A 142      20.487 183.086 -18.838 
ATOM   2910  O5'  DC A 142      22.755 183.784 -17.999 
ATOM   2911  C5'  DC A 142      23.433 184.715 -17.134 
ATOM   2912  C4'  DC A 142      23.880 184.015 -15.866 
ATOM   2913  O4'  DC A 142      22.854 184.030 -14.832 
ATOM   2914  C3'  DC A 142      24.232 182.535 -16.013 
ATOM   2915  O3'  DC A 142      25.334 182.237 -15.163 
ATOM   2916  C2'  DC A 142      23.003 181.790 -15.493 
ATOM   2917  C1'  DC A 142      22.722 182.716 -14.314 
ATOM   2918  N1   DC A 142      21.348 182.576 -13.756 
ATOM   2919  C2   DC A 142      21.184 182.740 -12.383 
ATOM   2920  O2   DC A 142      22.177 182.995 -11.691 
ATOM   2921  N3   DC A 142      19.940 182.615 -11.854 
ATOM   2922  C4   DC A 142      18.890 182.339 -12.639 
ATOM   2923  N4   DC A 142      17.696 182.227 -12.076 
ATOM   2924  C5   DC A 142      19.036 182.165 -14.054 
ATOM   2925  C6   DC A 142      20.288 182.294 -14.562 
ATOM   2926  P    DA A 143      26.472 181.241 -15.687 
ATOM   2927  OP1  DA A 143      27.446 181.992 -16.511 
ATOM   2928  OP2  DA A 143      25.844 180.067 -16.334 
ATOM   2929  O5'  DA A 143      27.159 180.795 -14.314 
ATOM   2930  C5'  DA A 143      27.162 181.713 -13.204 
ATOM   2931  C4'  DA A 143      26.810 180.981 -11.924 
ATOM   2932  O4'  DA A 143      25.374 180.933 -11.688 
ATOM   2933  C3'  DA A 143      27.243 179.517 -11.855 
ATOM   2934  O3'  DA A 143      27.650 179.219 -10.525 
ATOM   2935  C2'  DA A 143      25.975 178.722 -12.164 
ATOM   2936  C1'  DA A 143      25.018 179.598 -11.363 
ATOM   2937  N9   DA A 143      23.585 179.402 -11.720 
ATOM   2938  C8   DA A 143      23.045 179.117 -12.941 
ATOM   2939  N7   DA A 143      21.754 179.003 -12.931 
ATOM   2940  C5   DA A 143      21.408 179.229 -11.607 
ATOM   2941  C6   DA A 143      20.172 179.248 -10.940 
ATOM   2942  N6   DA A 143      18.999 179.025 -11.549 
ATOM   2943  N1   DA A 143      20.185 179.504  -9.618 
ATOM   2944  C2   DA A 143      21.354 179.725  -9.018 
ATOM   2945  N3   DA A 143      22.564 179.733  -9.534 
ATOM   2946  C4   DA A 143      22.523 179.473 -10.857 
ATOM   2947  P    DG A 144      28.920 178.273 -10.294 
ATOM   2948  OP1  DG A 144      30.159 179.077 -10.379 
ATOM   2949  OP2  DG A 144      28.840 177.105 -11.200 
ATOM   2950  O5'  DG A 144      28.689 177.797  -8.784 
ATOM   2951  C5'  DG A 144      28.004 178.676  -7.872 
ATOM   2952  C4'  DG A 144      27.000 177.890  -7.052 
ATOM   2953  O4'  DG A 144      25.701 177.796  -7.704 
ATOM   2954  C3'  DG A 144      27.372 176.436  -6.760 
ATOM   2955  O3'  DG A 144      26.933 176.103  -5.448 
ATOM   2956  C2'  DG A 144      26.559 175.620  -7.766 
ATOM   2957  C1'  DG A 144      25.278 176.442  -7.666 
ATOM   2958  N9   DG A 144      24.335 176.220  -8.799 
ATOM   2959  C8   DG A 144      24.611 175.960 -10.124 
ATOM   2960  N7   DG A 144      23.545 175.813 -10.871 
ATOM   2961  C5   DG A 144      22.488 175.986  -9.979 
ATOM   2962  C6   DG A 144      21.087 175.941 -10.202 
ATOM   2963  O6   DG A 144      20.480 175.736 -11.249 
ATOM   2964  N1   DG A 144      20.373 176.172  -9.018 
ATOM   2965  C2   DG A 144      20.938 176.415  -7.781 
ATOM   2966  N2   DG A 144      20.083 176.611  -6.774 
ATOM   2967  N3   DG A 144      22.252 176.457  -7.574 
ATOM   2968  C4   DG A 144      22.960 176.235  -8.711 
ATOM   2969  P    DA A 145      27.865 175.183  -4.529 
ATOM   2970  OP1  DA A 145      28.886 176.023  -3.860 
ATOM   2971  OP2  DA A 145      28.380 174.047  -5.324 
ATOM   2972  O5'  DA A 145      26.815 174.649  -3.447 
ATOM   2973  C5'  DA A 145      25.688 175.477  -3.101 
ATOM   2974  C4'  DA A 145      24.429 174.637  -3.035 
ATOM   2975  O4'  DA A 145      23.763 174.531  -4.327 
ATOM   2976  C3'  DA A 145      24.620 173.184  -2.599 
ATOM   2977  O3'  DA A 145      23.510 172.794  -1.799 
ATOM   2978  C2'  DA A 145      24.586 172.382  -3.899 
ATOM   2979  C1'  DA A 145      23.456 173.165  -4.562 
ATOM   2980  N9   DA A 145      23.366 172.958  -6.033 
ATOM   2981  C8   DA A 145      24.380 172.756  -6.926 
ATOM   2982  N7   DA A 145      23.979 172.606  -8.150 
ATOM   2983  C5   DA A 145      22.598 172.717  -8.066 
ATOM   2984  C6   DA A 145      21.581 172.649  -9.033 
ATOM   2985  N6   DA A 145      21.814 172.443 -10.338 
ATOM   2986  N1   DA A 145      20.313 172.801  -8.610 
ATOM   2987  C2   DA A 145      20.089 173.006  -7.314 
ATOM   2988  N3   DA A 145      20.951 173.088  -6.323 
ATOM   2989  C4   DA A 145      22.213 172.932  -6.774 
ATOM   2990  P    DG A 146      23.765 171.868  -0.518 
ATOM   2991  OP1  DG A 146      24.163 172.710   0.632 
ATOM   2992  OP2  DG A 146      24.695 170.774  -0.874 
ATOM   2993  O5'  DG A 146      22.302 171.268  -0.266 
ATOM   2994  C5'  DG A 146      21.154 172.053  -0.636 
ATOM   2995  C4'  DG A 146      20.130 171.178  -1.333 
ATOM   2996  O4'  DG A 146      20.353 171.100  -2.770 
ATOM   2997  C3'  DG A 146      20.091 169.717  -0.886 
ATOM   2998  O3'  DG A 146      18.740 169.269  -0.893 
ATOM   2999  C2'  DG A 146      20.859 168.960  -1.969 
ATOM   3000  C1'  DG A 146      20.300 169.736  -3.158 
ATOM   3001  N9   DG A 146      21.098 169.578  -4.406 
ATOM   3002  C8   DG A 146      22.459 169.431  -4.555 
ATOM   3003  N7   DG A 146      22.850 169.314  -5.802 
ATOM   3004  C5   DG A 146      21.662 169.387  -6.528 
ATOM   3005  C6   DG A 146      21.442 169.322  -7.929 
ATOM   3006  O6   DG A 146      22.264 169.183  -8.831 
ATOM   3007  N1   DG A 146      20.080 169.439  -8.239 
ATOM   3008  C2   DG A 146      19.064 169.599  -7.317 
ATOM   3009  N2   DG A 146      17.830 169.692  -7.817 
ATOM   3010  N3   DG A 146      19.272 169.661  -6.004 
ATOM   3011  C4   DG A 146      20.588 169.548  -5.686 
ATOM   3012  P    DA A 147      18.235 168.306   0.280 
ATOM   3013  OP1  DA A 147      17.849 169.118   1.456 
ATOM   3014  OP2  DA A 147      19.243 167.250   0.523 
ATOM   3015  O5'  DA A 147      16.929 167.660  -0.381 
ATOM   3016  C5'  DA A 147      16.183 168.426  -1.345 
ATOM   3017  C4'  DA A 147      15.800 167.549  -2.520 
ATOM   3018  O4'  DA A 147      16.826 167.527  -3.553 
ATOM   3019  C3'  DA A 147      15.568 166.072  -2.200 
ATOM   3020  O3'  DA A 147      14.499 165.590  -3.004 
ATOM   3021  C2'  DA A 147      16.856 165.374  -2.636 
ATOM   3022  C1'  DA A 147      17.067 166.176  -3.917 
ATOM   3023  N9   DA A 147      18.450 166.084  -4.461 
ATOM   3024  C8   DA A 147      19.627 165.980  -3.774 
ATOM   3025  N7   DA A 147      20.675 165.916  -4.536 
ATOM   3026  C5   DA A 147      20.157 165.982  -5.823 
ATOM   3027  C6   DA A 147      20.764 165.963  -7.089 
ATOM   3028  N6   DA A 147      22.088 165.866  -7.275 
ATOM   3029  N1   DA A 147      19.957 166.045  -8.163 
ATOM   3030  C2   DA A 147      18.641 166.141  -7.974 
ATOM   3031  N3   DA A 147      17.966 166.169  -6.846 
ATOM   3032  C4   DA A 147      18.796 166.084  -5.786 
ATOM   3033  P    DG A 148      13.442 164.573  -2.362 
ATOM   3034  OP1  DG A 148      12.406 165.333  -1.627 
ATOM   3035  OP2  DG A 148      14.159 163.537  -1.587 
ATOM   3036  O5'  DG A 148      12.799 163.916  -3.672 
ATOM   3037  C5'  DG A 148      12.727 164.695  -4.881 
ATOM   3038  C4'  DG A 148      13.143 163.850  -6.069 
ATOM   3039  O4'  DG A 148      14.580 163.891  -6.304 
ATOM   3040  C3'  DG A 148      12.830 162.357  -5.965 
ATOM   3041  O3'  DG A 148      12.457 161.875  -7.250 
ATOM   3042  C2'  DG A 148      14.158 161.710  -5.570 
ATOM   3043  C1'  DG A 148      15.045 162.561  -6.474 
ATOM   3044  N9   DG A 148      16.487 162.524  -6.103 
ATOM   3045  C8   DG A 148      17.065 162.427  -4.855 
ATOM   3046  N7   DG A 148      18.375 162.419  -4.873 
ATOM   3047  C5   DG A 148      18.689 162.517  -6.228 
ATOM   3048  C6   DG A 148      19.952 162.556  -6.872 
ATOM   3049  O6   DG A 148      21.073 162.511  -6.373 
ATOM   3050  N1   DG A 148      19.814 162.659  -8.264 
ATOM   3051  C2   DG A 148      18.613 162.718  -8.942 
ATOM   3052  N2   DG A 148      18.694 162.816 -10.272 
ATOM   3053  N3   DG A 148      17.428 162.682  -8.336 
ATOM   3054  C4   DG A 148      17.544 162.582  -6.987 
ATOM   3055  P    DA A 149      11.267 160.809  -7.363 
ATOM   3056  OP1  DA A 149       9.967 161.515  -7.366 
ATOM   3057  OP2  DA A 149      11.438 159.765  -6.327 
ATOM   3058  O5'  DA A 149      11.543 160.181  -8.808 
ATOM   3059  C5'  DA A 149      12.161 161.000  -9.819 
ATOM   3060  C4'  DA A 149      13.228 160.208 -10.547 
ATOM   3061  O4'  DA A 149      14.527 160.296  -9.894 
ATOM   3062  C3'  DA A 149      12.976 158.705 -10.666 
ATOM   3063  O3'  DA A 149      13.446 158.258 -11.932 
ATOM   3064  C2'  DA A 149      13.847 158.079  -9.576 
ATOM   3065  C1'  DA A 149      15.058 158.985  -9.775 
ATOM   3066  N9   DA A 149      16.010 158.973  -8.631 
ATOM   3067  C8   DA A 149      15.734 158.848  -7.299 
ATOM   3068  N7   DA A 149      16.785 158.873  -6.540 
ATOM   3069  C5   DA A 149      17.838 159.027  -7.432 
ATOM   3070  C6   DA A 149      19.227 159.124  -7.250 
ATOM   3071  N6   DA A 149      19.821 159.079  -6.050 
ATOM   3072  N1   DA A 149      19.987 159.269  -8.352 
ATOM   3073  C2   DA A 149      19.391 159.313  -9.543 
ATOM   3074  N3   DA A 149      18.111 159.233  -9.834 
ATOM   3075  C4   DA A 149      17.373 159.088  -8.715 
ATOM   3076  P    DG A 150      12.596 157.165 -12.734 
ATOM   3077  OP1  DG A 150      11.515 157.836 -13.491 
ATOM   3078  OP2  DG A 150      12.171 156.091 -11.810 
ATOM   3079  O5'  DG A 150      13.692 156.596 -13.751 
ATOM   3080  C5'  DG A 150      14.750 157.466 -14.197 
ATOM   3081  C4'  DG A 150      16.073 156.728 -14.171 
ATOM   3082  O4'  DG A 150      16.739 156.828 -12.879 
ATOM   3083  C3'  DG A 150      16.002 155.224 -14.434 
ATOM   3084  O3'  DG A 150      17.143 154.834 -15.188 
ATOM   3085  C2'  DG A 150      16.094 154.584 -13.049 
ATOM   3086  C1'  DG A 150      17.154 155.528 -12.487 
ATOM   3087  N9   DG A 150      17.254 155.502 -11.001 
ATOM   3088  C8   DG A 150      16.259 155.323 -10.064 
ATOM   3089  N7   DG A 150      16.683 155.352  -8.824 
ATOM   3090  C5   DG A 150      18.055 155.565  -8.948 
ATOM   3091  C6   DG A 150      19.055 155.689  -7.948 
ATOM   3092  O6   DG A 150      18.932 155.636  -6.728 
ATOM   3093  N1   DG A 150      20.320 155.898  -8.513 
ATOM   3094  C2   DG A 150      20.585 155.977  -9.866 
ATOM   3095  N2   DG A 150      21.861 156.182 -10.203 
ATOM   3096  N3   DG A 150      19.647 155.861 -10.804 
ATOM   3097  C4   DG A 150      18.413 155.658 -10.273 
ATOM   3098  P    DT A 151      16.970 153.748 -16.351 
ATOM   3099  OP1  DT A 151      16.511 154.416 -17.590 
ATOM   3100  OP2  DT A 151      16.130 152.631 -15.866 
ATOM   3101  O5'  DT A 151      18.477 153.244 -16.539 
ATOM   3102  C5'  DT A 151      19.558 154.156 -16.268 
ATOM   3103  C4'  DT A 151      20.645 153.454 -15.479 
ATOM   3104  O4'  DT A 151      20.422 153.526 -14.042 
ATOM   3105  C3'  DT A 151      20.804 151.959 -15.752 
ATOM   3106  O3'  DT A 151      22.186 151.626 -15.700 
ATOM   3107  C2'  DT A 151      20.095 151.273 -14.585 
ATOM   3108  C1'  DT A 151      20.584 152.225 -13.498 
ATOM   3109  N1   DT A 151      19.796 152.149 -12.236 
ATOM   3110  C2   DT A 151      20.478 152.338 -11.059 
ATOM   3111  O2   DT A 151      21.676 152.560 -11.015 
ATOM   3112  N3   DT A 151      19.715 152.260  -9.910 
ATOM   3113  C4   DT A 151      18.359 152.015  -9.845 
ATOM   3114  O4   DT A 151      17.783 151.968  -8.756 
ATOM   3115  C5   DT A 151      17.729 151.830 -11.131 
ATOM   3116  C7   DT A 151      16.254 151.559 -11.150 
ATOM   3117  C6   DT A 151      18.448 151.900 -12.264 
ATOM   3118  P    DT A 152      22.774 150.576 -16.756 
ATOM   3119  OP1  DT A 152      23.099 151.275 -18.019 
ATOM   3120  OP2  DT A 152      21.856 149.422 -16.870 
ATOM   3121  O5'  DT A 152      24.124 150.119 -16.030 
ATOM   3122  C5'  DT A 152      24.802 151.051 -15.166 
ATOM   3123  C4'  DT A 152      25.248 150.350 -13.897 
ATOM   3124  O4'  DT A 152      24.223 150.366 -12.863 
ATOM   3125  C3'  DT A 152      25.601 148.870 -14.044 
ATOM   3126  O3'  DT A 152      26.703 148.572 -13.194 
ATOM   3127  C2'  DT A 152      24.372 148.126 -13.525 
ATOM   3128  C1'  DT A 152      24.090 149.051 -12.345 
ATOM   3129  N1   DT A 152      22.716 148.911 -11.787 
ATOM   3130  C2   DT A 152      22.572 149.076 -10.431 
ATOM   3131  O2   DT A 152      23.507 149.328  -9.690 
ATOM   3132  N3   DT A 152      21.284 148.938  -9.950 
ATOM   3133  C4   DT A 152      20.158 148.655 -10.696 
ATOM   3134  O4   DT A 152      19.056 148.555 -10.153 
ATOM   3135  C5   DT A 152      20.411 148.498 -12.109 
ATOM   3136  C7   DT A 152      19.238 148.189 -12.992 
ATOM   3137  C6   DT A 152      21.652 148.627 -12.603 
ATOM   3138  P    DC A 153      27.840 147.576 -13.719 
ATOM   3139  OP1  DC A 153      28.815 148.327 -14.543 
ATOM   3140  OP2  DC A 153      27.213 146.402 -14.365 
ATOM   3141  O5'  DC A 153      28.527 147.130 -12.345 
ATOM   3142  C5'  DC A 153      28.530 148.048 -11.235 
ATOM   3143  C4'  DC A 153      28.179 147.316  -9.955 
ATOM   3144  O4'  DC A 153      26.743 147.268  -9.720 
ATOM   3145  C3'  DC A 153      28.612 145.852  -9.886 
ATOM   3146  O3'  DC A 153      29.018 145.554  -8.556 
ATOM   3147  C2'  DC A 153      27.343 145.057 -10.196 
ATOM   3148  C1'  DC A 153      26.386 145.934  -9.395 
ATOM   3149  N1   DC A 153      24.953 145.737  -9.751 
ATOM   3150  C2   DC A 153      24.010 145.850  -8.733 
ATOM   3151  O2   DC A 153      24.397 146.106  -7.587 
ATOM   3152  N3   DC A 153      22.698 145.673  -9.037 
ATOM   3153  C4   DC A 153      22.320 145.397 -10.291 
ATOM   3154  N4   DC A 153      21.029 145.234 -10.538 
ATOM   3155  C5   DC A 153      23.275 145.277 -11.353 
ATOM   3156  C6   DC A 153      24.580 145.456 -11.029 
ATOM   3157  P    DC A 154      30.288 144.608  -8.325 
ATOM   3158  OP1  DC A 154      31.528 145.412  -8.411 
ATOM   3159  OP2  DC A 154      30.208 143.441  -9.231 
ATOM   3160  O5'  DC A 154      30.058 144.132  -6.815 
ATOM   3161  C5'  DC A 154      29.372 145.011  -5.903 
ATOM   3162  C4'  DC A 154      28.368 144.225  -5.084 
ATOM   3163  O4'  DC A 154      27.069 144.131  -5.736 
ATOM   3164  C3'  DC A 154      28.740 142.772  -4.791 
ATOM   3165  O3'  DC A 154      28.302 142.438  -3.479 
ATOM   3166  C2'  DC A 154      27.928 141.955  -5.797 
ATOM   3167  C1'  DC A 154      26.647 142.777  -5.698 
ATOM   3168  N1   DC A 154      25.704 142.555  -6.830 
ATOM   3169  C2   DC A 154      24.339 142.607  -6.558 
ATOM   3170  O2   DC A 154      23.970 142.833  -5.400 
ATOM   3171  N3   DC A 154      23.464 142.406  -7.576 
ATOM   3172  C4   DC A 154      23.904 142.164  -8.817 
ATOM   3173  N4   DC A 154      23.011 141.975  -9.776 
ATOM   3174  C5   DC A 154      25.304 142.106  -9.118 
ATOM   3175  C6   DC A 154      26.162 142.309  -8.087 
ATOM   3176  P    DA A 155      29.234 141.519  -2.560 
ATOM   3177  OP1  DA A 155      30.254 142.358  -1.891 
ATOM   3178  OP2  DA A 155      29.748 140.382  -3.355 
ATOM   3179  O5'  DA A 155      28.183 140.985  -1.478 
ATOM   3180  C5'  DA A 155      27.057 141.812  -1.132 
ATOM   3181  C4'  DA A 155      25.797 140.972  -1.066 
ATOM   3182  O4'  DA A 155      25.132 140.866  -2.358 
ATOM   3183  C3'  DA A 155      25.988 139.519  -0.630 
ATOM   3184  O3'  DA A 155      24.878 139.129   0.170 
ATOM   3185  C2'  DA A 155      25.954 138.717  -1.931 
ATOM   3186  C1'  DA A 155      24.824 139.501  -2.593 
ATOM   3187  N9   DA A 155      24.734 139.294  -4.064 
ATOM   3188  C8   DA A 155      25.749 139.091  -4.957 
ATOM   3189  N7   DA A 155      25.347 138.941  -6.181 
ATOM   3190  C5   DA A 155      23.966 139.052  -6.097 
ATOM   3191  C6   DA A 155      22.950 138.985  -7.065 
ATOM   3192  N6   DA A 155      23.182 138.778  -8.369 
ATOM   3193  N1   DA A 155      21.682 139.136  -6.641 
ATOM   3194  C2   DA A 155      21.457 139.341  -5.345 
ATOM   3195  N3   DA A 155      22.320 139.423  -4.355 
ATOM   3196  C4   DA A 155      23.581 139.268  -4.806 
ATOM   3197  P    DA A 156      25.133 138.203   1.451 
ATOM   3198  OP1  DA A 156      25.532 139.045   2.601 
ATOM   3199  OP2  DA A 156      26.063 137.109   1.094 
ATOM   3200  O5'  DA A 156      23.671 137.604   1.703 
ATOM   3201  C5'  DA A 156      22.522 138.389   1.333 
ATOM   3202  C4'  DA A 156      21.499 137.513   0.636 
ATOM   3203  O4'  DA A 156      21.722 137.435  -0.801 
ATOM   3204  C3'  DA A 156      21.459 136.052   1.082 
ATOM   3205  O3'  DA A 156      20.109 135.605   1.075 
ATOM   3206  C2'  DA A 156      22.228 135.295  -0.000 
ATOM   3207  C1'  DA A 156      21.668 136.071  -1.189 
ATOM   3208  N9   DA A 156      22.466 135.913  -2.437 
ATOM   3209  C8   DA A 156      23.818 135.769  -2.566 
ATOM   3210  N7   DA A 156      24.218 135.651  -3.794 
ATOM   3211  C5   DA A 156      23.046 135.723  -4.536 
ATOM   3212  C6   DA A 156      22.793 135.662  -5.916 
ATOM   3213  N6   DA A 156      23.753 135.508  -6.838 
ATOM   3214  N1   DA A 156      21.512 135.765  -6.316 
ATOM   3215  C2   DA A 156      20.561 135.918  -5.394 
ATOM   3216  N3   DA A 156      20.677 135.989  -4.087 
ATOM   3217  C4   DA A 156      21.968 135.882  -3.712 
ATOM   3218  P    DC A 157      19.604 134.641   2.249 
ATOM   3219  OP1  DC A 157      19.217 135.453   3.425 
ATOM   3220  OP2  DC A 157      20.612 133.586   2.492 
ATOM   3221  O5'  DC A 157      18.298 133.995   1.588 
ATOM   3222  C5'  DC A 157      17.552 134.762   0.624 
ATOM   3223  C4'  DC A 157      17.169 133.884  -0.551 
ATOM   3224  O4'  DC A 157      18.194 133.862  -1.585 
ATOM   3225  C3'  DC A 157      16.936 132.408  -0.231 
ATOM   3226  O3'  DC A 157      15.867 131.925  -1.036 
ATOM   3227  C2'  DC A 157      18.225 131.710  -0.668 
ATOM   3228  C1'  DC A 157      18.435 132.512  -1.948 
ATOM   3229  N1   DC A 157      19.819 132.419  -2.492 
ATOM   3230  C2   DC A 157      19.975 132.435  -3.876 
ATOM   3231  O2   DC A 157      18.969 132.526  -4.588 
ATOM   3232  N3   DC A 157      21.228 132.351  -4.391 
ATOM   3233  C4   DC A 157      22.293 132.254  -3.585 
ATOM   3234  N4   DC A 157      23.494 132.174  -4.136 
ATOM   3235  C5   DC A 157      22.154 132.234  -2.160 
ATOM   3236  C6   DC A 157      20.893 132.319  -1.664 
ATOM   3237  P    DA A 158      14.811 130.908  -0.393 
ATOM   3238  OP1  DA A 158      13.774 131.668   0.341 
ATOM   3239  OP2  DA A 158      15.528 129.872   0.381 
ATOM   3240  O5'  DA A 158      14.168 130.251  -1.703 
ATOM   3241  C5'  DA A 158      14.096 131.031  -2.913 
ATOM   3242  C4'  DA A 158      14.512 130.185  -4.100 
ATOM   3243  O4'  DA A 158      15.949 130.227  -4.336 
ATOM   3244  C3'  DA A 158      14.199 128.693  -3.996 
ATOM   3245  O3'  DA A 158      13.825 128.210  -5.281 
ATOM   3246  C2'  DA A 158      15.526 128.045  -3.601 
ATOM   3247  C1'  DA A 158      16.414 128.896  -4.505 
ATOM   3248  N9   DA A 158      17.855 128.859  -4.134 
ATOM   3249  C8   DA A 158      18.410 128.763  -2.890 
ATOM   3250  N7   DA A 158      19.708 128.754  -2.893 
ATOM   3251  C5   DA A 158      20.039 128.851  -4.237 
ATOM   3252  C6   DA A 158      21.273 128.892  -4.907 
ATOM   3253  N6   DA A 158      22.457 128.837  -4.282 
ATOM   3254  N1   DA A 158      21.245 128.991  -6.250 
ATOM   3255  C2   DA A 158      20.066 129.045  -6.865 
ATOM   3256  N3   DA A 158      18.858 129.015  -6.349 
ATOM   3257  C4   DA A 158      18.913 128.916  -5.005 
ATOM   3258  P    DC A 159      12.636 127.144  -5.394 
ATOM   3259  OP1  DC A 159      11.335 127.850  -5.397 
ATOM   3260  OP2  DC A 159      12.807 126.101  -4.359 
ATOM   3261  O5'  DC A 159      12.912 126.516  -6.840 
ATOM   3262  C5'  DC A 159      13.529 127.335  -7.850 
ATOM   3263  C4'  DC A 159      14.597 126.543  -8.578 
ATOM   3264  O4'  DC A 159      15.895 126.631  -7.926 
ATOM   3265  C3'  DC A 159      14.345 125.040  -8.697 
ATOM   3266  O3'  DC A 159      14.815 124.593  -9.963 
ATOM   3267  C2'  DC A 159      15.215 124.414  -7.607 
ATOM   3268  C1'  DC A 159      16.426 125.320  -7.807 
ATOM   3269  N1   DC A 159      17.379 125.309  -6.662 
ATOM   3270  C2   DC A 159      18.736 125.438  -6.945 
ATOM   3271  O2   DC A 159      19.091 125.557  -8.123 
ATOM   3272  N3   DC A 159      19.621 125.429  -5.914 
ATOM   3273  C4   DC A 159      19.195 125.299  -4.651 
ATOM   3274  N4   DC A 159      20.097 125.296  -3.681 
ATOM   3275  C5   DC A 159      17.804 125.163  -4.339 
ATOM   3276  C6   DC A 159      16.935 125.174  -5.383 
ATOM   3277  P    DA A 160      13.964 123.500 -10.766 
ATOM   3278  OP1  DA A 160      12.884 124.171 -11.522 
ATOM   3279  OP2  DA A 160      13.539 122.426  -9.841 
ATOM   3280  O5'  DA A 160      15.061 122.931 -11.783 
ATOM   3281  C5'  DA A 160      16.118 123.801 -12.228 
ATOM   3282  C4'  DA A 160      17.442 123.063 -12.202 
ATOM   3283  O4'  DA A 160      18.107 123.163 -10.910 
ATOM   3284  C3'  DA A 160      17.371 121.559 -12.465 
ATOM   3285  O3'  DA A 160      18.512 121.170 -13.219 
ATOM   3286  C2'  DA A 160      17.463 120.919 -11.080 
ATOM   3287  C1'  DA A 160      18.522 121.863 -10.519 
ATOM   3288  N9   DA A 160      18.622 121.837  -9.033 
ATOM   3289  C8   DA A 160      17.624 121.658  -8.119 
ATOM   3290  N7   DA A 160      18.029 121.685  -6.887 
ATOM   3291  C5   DA A 160      19.397 121.897  -6.989 
ATOM   3292  C6   DA A 160      20.411 122.024  -6.026 
ATOM   3293  N6   DA A 160      20.191 121.953  -4.706 
ATOM   3294  N1   DA A 160      21.666 122.228  -6.470 
ATOM   3295  C2   DA A 160      21.879 122.298  -7.783 
ATOM   3296  N3   DA A 160      21.018 122.194  -8.771 
ATOM   3297  C4   DA A 160      19.769 121.991  -8.300 
ATOM   3298  P    DC A 161      18.338 120.083 -14.382 
ATOM   3299  OP1  DC A 161      17.879 120.751 -15.621 
ATOM   3300  OP2  DC A 161      17.498 118.966 -13.897 
ATOM   3301  O5'  DC A 161      19.846 119.579 -14.570 
ATOM   3302  C5'  DC A 161      20.926 120.492 -14.300 
ATOM   3303  C4'  DC A 161      22.013 119.789 -13.510 
ATOM   3304  O4'  DC A 161      21.790 119.861 -12.073 
ATOM   3305  C3'  DC A 161      22.173 118.294 -13.784 
ATOM   3306  O3'  DC A 161      23.555 117.961 -13.731 
ATOM   3307  C2'  DC A 161      21.464 117.608 -12.616 
ATOM   3308  C1'  DC A 161      21.953 118.560 -11.529 
ATOM   3309  N1   DC A 161      21.164 118.485 -10.268 
ATOM   3310  C2   DC A 161      21.842 118.674  -9.066 
ATOM   3311  O2   DC A 161      23.057 118.895  -9.095 
ATOM   3312  N3   DC A 161      21.141 118.608  -7.905 
ATOM   3313  C4   DC A 161      19.823 118.366  -7.916 
ATOM   3314  N4   DC A 161      19.185 118.312  -6.757 
ATOM   3315  C5   DC A 161      19.108 118.168  -9.140 
ATOM   3316  C6   DC A 161      19.826 118.237 -10.290 
ATOM   3317  P    DA A 162      24.142 116.912 -14.787 
ATOM   3318  OP1  DA A 162      24.468 117.610 -16.051 
ATOM   3319  OP2  DA A 162      23.224 115.757 -14.901 
ATOM   3320  O5'  DA A 162      25.492 116.455 -14.061 
ATOM   3321  C5'  DA A 162      26.170 117.386 -13.197 
ATOM   3322  C4'  DA A 162      26.617 116.685 -11.929 
ATOM   3323  O4'  DA A 162      25.592 116.701 -10.895 
ATOM   3324  C3'  DA A 162      26.969 115.205 -12.075 
ATOM   3325  O3'  DA A 162      28.071 114.908 -11.226 
ATOM   3326  C2'  DA A 162      25.740 114.461 -11.556 
ATOM   3327  C1'  DA A 162      25.459 115.386 -10.376 
ATOM   3328  N9   DA A 162      24.085 115.246  -9.818 
ATOM   3329  C8   DA A 162      22.924 114.969 -10.482 
ATOM   3330  N7   DA A 162      21.881 114.909  -9.713 
ATOM   3331  C5   DA A 162      22.385 115.166  -8.446 
ATOM   3332  C6   DA A 162      21.777 115.245  -7.182 
ATOM   3333  N6   DA A 162      20.463 115.064  -6.981 
ATOM   3334  N1   DA A 162      22.569 115.517  -6.129 
ATOM   3335  C2   DA A 162      23.873 115.697  -6.335 
ATOM   3336  N3   DA A 162      24.549 115.647  -7.462 
ATOM   3337  C4   DA A 162      23.734 115.373  -8.500 
ATOM   3338  P    DT A 163      29.209 113.912 -11.750 
ATOM   3339  OP1  DT A 163      30.184 114.662 -12.574 
ATOM   3340  OP2  DT A 163      28.581 112.738 -12.396 
ATOM   3341  O5'  DT A 163      29.896 113.466 -10.376 
ATOM   3342  C5'  DT A 163      29.899 114.384  -9.266 
ATOM   3343  C4'  DT A 163      29.547 113.651  -7.987 
ATOM   3344  O4'  DT A 163      28.111 113.604  -7.751 
ATOM   3345  C3'  DT A 163      29.980 112.187  -7.917 
ATOM   3346  O3'  DT A 163      30.387 111.890  -6.587 
ATOM   3347  C2'  DT A 163      28.712 111.393  -8.227 
ATOM   3348  C1'  DT A 163      27.755 112.269  -7.426 
ATOM   3349  N1   DT A 163      26.322 112.072  -7.783 
ATOM   3350  C2   DT A 163      25.403 112.187  -6.767 
ATOM   3351  O2   DT A 163      25.715 112.437  -5.615 
ATOM   3352  N3   DT A 163      24.085 111.997  -7.135 
ATOM   3353  C4   DT A 163      23.622 111.711  -8.403 
ATOM   3354  O4   DT A 163      22.417 111.563  -8.611 
ATOM   3355  C5   DT A 163      24.662 111.611  -9.400 
ATOM   3356  C7   DT A 163      24.243 111.301 -10.808 
ATOM   3357  C6   DT A 163      25.951 111.790  -9.070 
ATOM   3358  P    DT A 164      31.657 110.943  -6.357 
ATOM   3359  OP1  DT A 164      32.896 111.747  -6.442 
ATOM   3360  OP2  DT A 164      31.577 109.776  -7.263 
ATOM   3361  O5'  DT A 164      31.426 110.468  -4.846 
ATOM   3362  C5'  DT A 164      30.741 111.346  -3.935 
ATOM   3363  C4'  DT A 164      29.737 110.560  -3.115 
ATOM   3364  O4'  DT A 164      28.438 110.466  -3.767 
ATOM   3365  C3'  DT A 164      30.109 109.107  -2.822 
ATOM   3366  O3'  DT A 164      29.670 108.774  -1.511 
ATOM   3367  C2'  DT A 164      29.297 108.290  -3.828 
ATOM   3368  C1'  DT A 164      28.015 109.112  -3.729 
ATOM   3369  N1   DT A 164      27.072 108.890  -4.861 
ATOM   3370  C2   DT A 164      25.730 108.945  -4.577 
ATOM   3371  O2   DT A 164      25.297 109.163  -3.458 
ATOM   3372  N3   DT A 164      24.886 108.733  -5.651 
ATOM   3373  C4   DT A 164      25.267 108.479  -6.953 
ATOM   3374  O4   DT A 164      24.419 108.306  -7.830 
ATOM   3375  C5   DT A 164      26.696 108.441  -7.152 
ATOM   3376  C7   DT A 164      27.196 108.170  -8.540 
ATOM   3377  C6   DT A 164      27.539 108.643  -6.125 
ATOM   3378  P    DA A 165      30.602 107.854  -0.591 
ATOM   3379  OP1  DA A 165      31.623 108.693   0.077 
ATOM   3380  OP2  DA A 165      31.117 106.717  -1.386 
ATOM   3381  O5'  DA A 165      29.552 107.320   0.491 
ATOM   3382  C5'  DA A 165      28.425 108.148   0.837 
ATOM   3383  C4'  DA A 165      27.166 107.307   0.902 
ATOM   3384  O4'  DA A 165      26.501 107.202  -0.389 
ATOM   3385  C3'  DA A 165      27.357 105.855   1.338 
ATOM   3386  O3'  DA A 165      26.247 105.464   2.139 
ATOM   3387  C2'  DA A 165      27.323 105.052   0.038 
ATOM   3388  C1'  DA A 165      26.193 105.836  -0.624 
ATOM   3389  N9   DA A 165      26.103 105.629  -2.096 
ATOM   3390  C8   DA A 165      27.117 105.427  -2.988 
ATOM   3391  N7   DA A 165      26.716 105.276  -4.212 
ATOM   3392  C5   DA A 165      25.335 105.388  -4.128 
ATOM   3393  C6   DA A 165      24.319 105.320  -5.096 
ATOM   3394  N6   DA A 165      24.551 105.114  -6.400 
ATOM   3395  N1   DA A 165      23.051 105.472  -4.672 
ATOM   3396  C2   DA A 165      22.826 105.677  -3.376 
ATOM   3397  N3   DA A 165      23.689 105.758  -2.386 
ATOM   3398  C4   DA A 165      24.950 105.603  -2.837 
ATOM   3399  P    DT A 166      26.502 104.538   3.419 
ATOM   3400  OP1  DT A 166      26.900 105.381   4.569 
ATOM   3401  OP2  DT A 166      27.432 103.444   3.063 
ATOM   3402  O5'  DT A 166      25.039 103.939   3.671 
ATOM   3403  C5'  DT A 166      23.891 104.724   3.302 
ATOM   3404  C4'  DT A 166      22.867 103.848   2.605 
ATOM   3405  O4'  DT A 166      23.090 103.770   1.168 
ATOM   3406  C3'  DT A 166      22.828 102.387   3.051 
ATOM   3407  O3'  DT A 166      21.477 101.940   3.044 
ATOM   3408  C2'  DT A 166      23.597 101.630   1.969 
ATOM   3409  C1'  DT A 166      23.037 102.406   0.779 
ATOM   3410  N1   DT A 166      23.835 102.248  -0.468 
ATOM   3411  C2   DT A 166      23.144 102.243  -1.656 
ATOM   3412  O2   DT A 166      21.933 102.361  -1.719 
ATOM   3413  N3   DT A 166      23.917 102.094  -2.791 
ATOM   3414  C4   DT A 166      25.290 101.954  -2.835 
ATOM   3415  O4   DT A 166      25.873 101.827  -3.913 
ATOM   3416  C5   DT A 166      25.925 101.971  -1.538 
ATOM   3417  C7   DT A 166      27.418 101.824  -1.496 
ATOM   3418  C6   DT A 166      25.198 102.114  -0.418 
ATOM   3419  P    DA A 167      20.973 100.976   4.217 
ATOM   3420  OP1  DA A 167      20.586 101.788   5.394 
ATOM   3421  OP2  DA A 167      21.980  99.921   4.461 
ATOM   3422  O5'  DA A 167      19.667 100.330   3.557 
ATOM   3423  C5'  DA A 167      18.920 101.097   2.593 
ATOM   3424  C4'  DA A 167      18.537 100.220   1.418 
ATOM   3425  O4'  DA A 167      19.563 100.198   0.384 
ATOM   3426  C3'  DA A 167      18.305  98.743   1.737 
ATOM   3427  O3'  DA A 167      17.236  98.260   0.933 
ATOM   3428  C2'  DA A 167      19.593  98.045   1.301 
ATOM   3429  C1'  DA A 167      19.804  98.847   0.021 
ATOM   3430  N9   DA A 167      21.187  98.754  -0.523 
ATOM   3431  C8   DA A 167      22.364  98.650   0.163 
ATOM   3432  N7   DA A 167      23.412  98.586  -0.599 
ATOM   3433  C5   DA A 167      22.894  98.653  -1.886 
ATOM   3434  C6   DA A 167      23.501  98.633  -3.152 
ATOM   3435  N6   DA A 167      24.825  98.537  -3.338 
ATOM   3436  N1   DA A 167      22.694  98.716  -4.226 
ATOM   3437  C2   DA A 167      21.378  98.812  -4.036 
ATOM   3438  N3   DA A 167      20.703  98.839  -2.908 
ATOM   3439  C4   DA A 167      21.534  98.755  -1.849 
ATOM   3440  P    DG A 168      16.179  97.244   1.575 
ATOM   3441  OP1  DG A 168      15.143  98.003   2.310 
ATOM   3442  OP2  DG A 168      16.896  96.207   2.350 
ATOM   3443  O5'  DG A 168      15.537  96.586   0.265 
ATOM   3444  C5'  DG A 168      15.465  97.366  -0.944 
ATOM   3445  C4'  DG A 168      15.880  96.520  -2.131 
ATOM   3446  O4'  DG A 168      17.317  96.562  -2.367 
ATOM   3447  C3'  DG A 168      15.567  95.028  -2.028 
ATOM   3448  O3'  DG A 168      15.194  94.546  -3.313 
ATOM   3449  C2'  DG A 168      16.895  94.380  -1.633 
ATOM   3450  C1'  DG A 168      17.782  95.232  -2.536 
ATOM   3451  N9   DG A 168      19.224  95.195  -2.166 
ATOM   3452  C8   DG A 168      19.802  95.098  -0.918 
ATOM   3453  N7   DG A 168      21.112  95.090  -0.935 
ATOM   3454  C5   DG A 168      21.426  95.188  -2.291 
ATOM   3455  C6   DG A 168      22.689  95.226  -2.935 
ATOM   3456  O6   DG A 168      23.810  95.182  -2.436 
ATOM   3457  N1   DG A 168      22.552  95.330  -4.326 
ATOM   3458  C2   DG A 168      21.350  95.389  -5.005 
ATOM   3459  N2   DG A 168      21.431  95.487  -6.335 
ATOM   3460  N3   DG A 168      20.165  95.353  -4.399 
ATOM   3461  C4   DG A 168      20.281  95.252  -3.050 
ATOM   3462  P    DA A 169      14.005  93.479  -3.425 
ATOM   3463  OP1  DA A 169      12.704  94.185  -3.428 
ATOM   3464  OP2  DA A 169      14.175  92.436  -2.390 
ATOM   3465  O5'  DA A 169      14.280  92.851  -4.871 
ATOM   3466  C5'  DA A 169      14.898  93.671  -5.881 
ATOM   3467  C4'  DA A 169      15.965  92.878  -6.610 
ATOM   3468  O4'  DA A 169      17.264  92.966  -5.957 
ATOM   3469  C3'  DA A 169      15.713  91.376  -6.728 
ATOM   3470  O3'  DA A 169      16.184  90.929  -7.994 
ATOM   3471  C2'  DA A 169      16.584  90.750  -5.639 
ATOM   3472  C1'  DA A 169      17.795  91.656  -5.838 
ATOM   3473  N9   DA A 169      18.747  91.644  -4.693 
ATOM   3474  C8   DA A 169      18.471  91.519  -3.362 
ATOM   3475  N7   DA A 169      19.522  91.544  -2.602 
ATOM   3476  C5   DA A 169      20.575  91.697  -3.495 
ATOM   3477  C6   DA A 169      21.965  91.794  -3.313 
ATOM   3478  N6   DA A 169      22.558  91.749  -2.112 
ATOM   3479  N1   DA A 169      22.724  91.939  -4.415 
ATOM   3480  C2   DA A 169      22.128  91.984  -5.605 
ATOM   3481  N3   DA A 169      20.848  91.904  -5.897 
ATOM   3482  C4   DA A 169      20.110  91.759  -4.777 
ATOM   3483  P    DT A 170      15.333  89.836  -8.797 
ATOM   3484  OP1  DT A 170      14.252  90.506  -9.553 
ATOM   3485  OP2  DT A 170      14.908  88.761  -7.873 
ATOM   3486  O5'  DT A 170      16.429  89.266  -9.814 
ATOM   3487  C5'  DT A 170      17.487  90.136 -10.260 
ATOM   3488  C4'  DT A 170      18.810  89.399 -10.233 
ATOM   3489  O4'  DT A 170      19.476  89.498  -8.941 
ATOM   3490  C3'  DT A 170      18.740  87.895 -10.496 
ATOM   3491  O3'  DT A 170      19.880  87.505 -11.251 
ATOM   3492  C2'  DT A 170      18.831  87.255  -9.111 
ATOM   3493  C1'  DT A 170      19.891  88.199  -8.550 
ATOM   3494  N1   DT A 170      19.991  88.172  -7.064 
ATOM   3495  C2   DT A 170      21.240  88.347  -6.518 
ATOM   3496  O2   DT A 170      22.240  88.519  -7.192 
ATOM   3497  N3   DT A 170      21.293  88.316  -5.138 
ATOM   3498  C4   DT A 170      20.228  88.129  -4.281 
ATOM   3499  O4   DT A 170      20.399  88.120  -3.060 
ATOM   3500  C5   DT A 170      18.959  87.954  -4.948 
ATOM   3501  C7   DT A 170      17.746  87.745  -4.089 
ATOM   3502  C6   DT A 170      18.878  87.980  -6.288 
ATOM   3503  P    DT A 171      19.707  86.418 -12.414 
ATOM   3504  OP1  DT A 171      19.248  87.086 -13.652 
ATOM   3505  OP2  DT A 171      18.867  85.302 -11.928 
ATOM   3506  O5'  DT A 171      21.214  85.914 -12.601 
ATOM   3507  C5'  DT A 171      22.295  86.827 -12.331 
ATOM   3508  C4'  DT A 171      23.382  86.124 -11.541 
ATOM   3509  O4'  DT A 171      23.159  86.196 -10.104 
ATOM   3510  C3'  DT A 171      23.541  84.629 -11.815 
ATOM   3511  O3'  DT A 171      24.923  84.296 -11.762 
ATOM   3512  C2'  DT A 171      22.832  83.944 -10.648 
ATOM   3513  C1'  DT A 171      23.321  84.895  -9.560 
ATOM   3514  N1   DT A 171      22.533  84.820  -8.299 
ATOM   3515  C2   DT A 171      23.215  85.009  -7.122 
ATOM   3516  O2   DT A 171      24.413  85.230  -7.078 
ATOM   3517  N3   DT A 171      22.452  84.931  -5.973 
ATOM   3518  C4   DT A 171      21.096  84.686  -5.907 
ATOM   3519  O4   DT A 171      20.520  84.639  -4.818 
ATOM   3520  C5   DT A 171      20.466  84.501  -7.193 
ATOM   3521  C7   DT A 171      18.991  84.229  -7.212 
ATOM   3522  C6   DT A 171      21.185  84.571  -8.326 
ATOM   3523  P    DA A 172      25.511  83.247 -12.818 
ATOM   3524  OP1  DA A 172      25.836  83.945 -14.082 
ATOM   3525  OP2  DA A 172      24.593  82.092 -12.933 
ATOM   3526  O5'  DA A 172      26.861  82.790 -12.093 
ATOM   3527  C5'  DA A 172      27.539  83.721 -11.228 
ATOM   3528  C4'  DA A 172      27.986  83.021  -9.960 
ATOM   3529  O4'  DA A 172      26.960  83.036  -8.926 
ATOM   3530  C3'  DA A 172      28.338  81.541 -10.107 
ATOM   3531  O3'  DA A 172      29.440  81.243  -9.257 
ATOM   3532  C2'  DA A 172      27.109  80.796  -9.587 
ATOM   3533  C1'  DA A 172      26.827  81.722  -8.408 
ATOM   3534  N9   DA A 172      25.453  81.581  -7.850 
ATOM   3535  C8   DA A 172      24.293  81.304  -8.513 
ATOM   3536  N7   DA A 172      23.249  81.244  -7.745 
ATOM   3537  C5   DA A 172      23.754  81.501  -6.477 
ATOM   3538  C6   DA A 172      23.145  81.580  -5.214 
ATOM   3539  N6   DA A 172      21.832  81.399  -5.012 
ATOM   3540  N1   DA A 172      23.938  81.853  -4.160 
ATOM   3541  C2   DA A 172      25.241  82.032  -4.367 
ATOM   3542  N3   DA A 172      25.918  81.983  -5.493 
ATOM   3543  C4   DA A 172      25.102  81.708  -6.531 
ATOM   3544  P    DC A 173      30.577  80.247  -9.781 
ATOM   3545  OP1  DC A 173      31.552  80.997 -10.605 
ATOM   3546  OP2  DC A 173      29.950  79.073 -10.428 
ATOM   3547  O5'  DC A 173      31.264  79.801  -8.408 
ATOM   3548  C5'  DC A 173      31.268  80.719  -7.298 
ATOM   3549  C4'  DC A 173      30.916  79.987  -6.018 
ATOM   3550  O4'  DC A 173      29.480  79.939  -5.782 
ATOM   3551  C3'  DC A 173      31.349  78.523  -5.949 
ATOM   3552  O3'  DC A 173      31.755  78.225  -4.619 
ATOM   3553  C2'  DC A 173      30.080  77.728  -6.258 
ATOM   3554  C1'  DC A 173      29.124  78.604  -5.457 
ATOM   3555  N1   DC A 173      27.690  78.408  -5.814 
ATOM   3556  C2   DC A 173      26.747  78.520  -4.796 
ATOM   3557  O2   DC A 173      27.134  78.776  -3.650 
ATOM   3558  N3   DC A 173      25.435  78.344  -5.100 
ATOM   3559  C4   DC A 173      25.057  78.068  -6.354 
ATOM   3560  N4   DC A 173      23.766  77.904  -6.601 
ATOM   3561  C5   DC A 173      26.012  77.947  -7.416 
ATOM   3562  C6   DC A 173      27.317  78.126  -7.091 
ATOM   3563  P    DT A 174      33.025  77.278  -4.388 
ATOM   3564  OP1  DT A 174      34.265  78.083  -4.473 
ATOM   3565  OP2  DT A 174      32.945  76.111  -5.294 
ATOM   3566  O5'  DT A 174      32.795  76.803  -2.878 
ATOM   3567  C5'  DT A 174      32.109  77.681  -1.966 
ATOM   3568  C4'  DT A 174      31.106  76.896  -1.146 
ATOM   3569  O4'  DT A 174      29.806  76.802  -1.798 
ATOM   3570  C3'  DT A 174      31.477  75.442  -0.854 
ATOM   3571  O3'  DT A 174      31.039  75.109   0.458 
ATOM   3572  C2'  DT A 174      30.665  74.625  -1.860 
ATOM   3573  C1'  DT A 174      29.384  75.447  -1.760 
ATOM   3574  N1   DT A 174      28.441  75.226  -2.893 
ATOM   3575  C2   DT A 174      27.098  75.280  -2.608 
ATOM   3576  O2   DT A 174      26.666  75.498  -1.490 
ATOM   3577  N3   DT A 174      26.255  75.068  -3.682 
ATOM   3578  C4   DT A 174      26.635  74.814  -4.984 
ATOM   3579  O4   DT A 174      25.787  74.641  -5.862 
ATOM   3580  C5   DT A 174      28.064  74.777  -5.184 
ATOM   3581  C7   DT A 174      28.565  74.505  -6.572 
ATOM   3582  C6   DT A 174      28.907  74.978  -4.157 
ATOM   3583  P    DC A 175      31.971  74.189   1.377 
ATOM   3584  OP1  DC A 175      32.991  75.029   2.046 
ATOM   3585  OP2  DC A 175      32.486  73.053   0.582 
ATOM   3586  O5'  DC A 175      30.920  73.655   2.459 
ATOM   3587  C5'  DC A 175      29.794  74.483   2.805 
ATOM   3588  C4'  DC A 175      28.534  73.643   2.871 
ATOM   3589  O4'  DC A 175      27.869  73.537   1.579 
ATOM   3590  C3'  DC A 175      28.725  72.190   3.307 
ATOM   3591  O3'  DC A 175      27.615  71.800   4.107 
ATOM   3592  C2'  DC A 175      28.691  71.388   2.007 
ATOM   3593  C1'  DC A 175      27.561  72.171   1.344 
ATOM   3594  N1   DC A 175      27.471  71.964  -0.127 
ATOM   3595  C2   DC A 175      26.205  71.970  -0.708 
ATOM   3596  O2   DC A 175      25.218  72.146   0.016 
ATOM   3597  N3   DC A 175      26.102  71.782  -2.048 
ATOM   3598  C4   DC A 175      27.195  71.595  -2.797 
ATOM   3599  N4   DC A 175      27.041  71.417  -4.101 
ATOM   3600  C5   DC A 175      28.507  71.585  -2.221 
ATOM   3601  C6   DC A 175      28.589  71.774  -0.879 
ATOM   3602  P    DA A 176      27.870  70.873   5.388 
ATOM   3603  OP1  DA A 176      28.269  71.716   6.538 
ATOM   3604  OP2  DA A 176      28.800  69.780   5.032 
ATOM   3605  O5'  DA A 176      26.408  70.274   5.640 
ATOM   3606  C5'  DA A 176      25.259  71.059   5.270 
ATOM   3607  C4'  DA A 176      24.236  70.184   4.573 
ATOM   3608  O4'  DA A 176      24.459  70.106   3.136 
ATOM   3609  C3'  DA A 176      24.196  68.723   5.020 
ATOM   3610  O3'  DA A 176      22.846  68.275   5.013 
ATOM   3611  C2'  DA A 176      24.965  67.966   3.937 
ATOM   3612  C1'  DA A 176      24.406  68.742   2.748 
ATOM   3613  N9   DA A 176      25.204  68.584   1.500 
ATOM   3614  C8   DA A 176      26.555  68.440   1.371 
ATOM   3615  N7   DA A 176      26.955  68.322   0.143 
ATOM   3616  C5   DA A 176      25.783  68.393  -0.598 
ATOM   3617  C6   DA A 176      25.530  68.332  -1.979 
ATOM   3618  N6   DA A 176      26.490  68.178  -2.901 
ATOM   3619  N1   DA A 176      24.249  68.435  -2.378 
ATOM   3620  C2   DA A 176      23.299  68.589  -1.457 
ATOM   3621  N3   DA A 176      23.414  68.659  -0.149 
ATOM   3622  C4   DA A 176      24.705  68.553   0.225 
ATOM   3623  P    DG A 177      22.341  67.312   6.186 
ATOM   3624  OP1  DG A 177      21.955  68.124   7.362 
ATOM   3625  OP2  DG A 177      23.349  66.256   6.429 
ATOM   3626  O5'  DG A 177      21.035  66.666   5.525 
ATOM   3627  C5'  DG A 177      20.289  67.432   4.561 
ATOM   3628  C4'  DG A 177      19.906  66.555   3.386 
ATOM   3629  O4'  DG A 177      20.932  66.533   2.353 
ATOM   3630  C3'  DG A 177      19.674  65.078   3.706 
ATOM   3631  O3'  DG A 177      18.605  64.596   2.902 
ATOM   3632  C2'  DG A 177      20.962  64.380   3.270 
ATOM   3633  C1'  DG A 177      21.172  65.182   1.989 
ATOM   3634  N9   DG A 177      22.556  65.089   1.445 
ATOM   3635  C8   DG A 177      23.753  64.984   2.121 
ATOM   3636  N7   DG A 177      24.803  64.921   1.339 
ATOM   3637  C5   DG A 177      24.265  64.988   0.055 
ATOM   3638  C6   DG A 177      24.910  64.966  -1.209 
ATOM   3639  O6   DG A 177      26.110  64.880  -1.459 
ATOM   3640  N1   DG A 177      23.985  65.057  -2.258 
ATOM   3641  C2   DG A 177      22.615  65.158  -2.105 
ATOM   3642  N2   DG A 177      21.904  65.235  -3.233 
ATOM   3643  N3   DG A 177      22.011  65.180  -0.919 
ATOM   3644  C4   DG A 177      22.894  65.091   0.109 
ATOM   3645  P    DA A 178      17.548  63.579   3.544 
ATOM   3646  OP1  DA A 178      16.511  64.339   4.279 
ATOM   3647  OP2  DA A 178      18.265  62.542   4.319 
ATOM   3648  O5'  DA A 178      16.905  62.922   2.234 
ATOM   3649  C5'  DA A 178      16.833  63.701   1.025 
ATOM   3650  C4'  DA A 178      17.249  62.856  -0.163 
ATOM   3651  O4'  DA A 178      18.686  62.897  -0.398 
ATOM   3652  C3'  DA A 178      16.936  61.363  -0.059 
ATOM   3653  O3'  DA A 178      16.562  60.881  -1.344 
ATOM   3654  C2'  DA A 178      18.263  60.715   0.336 
ATOM   3655  C1'  DA A 178      19.151  61.567  -0.568 
ATOM   3656  N9   DA A 178      20.593  61.530  -0.197 
ATOM   3657  C8   DA A 178      21.147  61.434   1.047 
ATOM   3658  N7   DA A 178      22.445  61.424   1.045 
ATOM   3659  C5   DA A 178      22.776  61.521  -0.300 
ATOM   3660  C6   DA A 178      24.010  61.562  -0.970 
ATOM   3661  N6   DA A 178      25.195  61.508  -0.344 
ATOM   3662  N1   DA A 178      23.983  61.661  -2.312 
ATOM   3663  C2   DA A 178      22.803  61.716  -2.928 
ATOM   3664  N3   DA A 178      21.595  61.686  -2.412 
ATOM   3665  C4   DA A 178      21.650  61.586  -1.068 
ATOM   3666  P    DA A 179      15.373  59.814  -1.457 
ATOM   3667  OP1  DA A 179      14.072  60.520  -1.460 
ATOM   3668  OP2  DA A 179      15.544  58.771  -0.421 
ATOM   3669  O5'  DA A 179      15.649  59.187  -2.902 
ATOM   3670  C5'  DA A 179      16.266  60.006  -3.913 
ATOM   3671  C4'  DA A 179      17.334  59.214  -4.641 
ATOM   3672  O4'  DA A 179      18.632  59.302  -3.988 
ATOM   3673  C3'  DA A 179      17.082  57.711  -4.760 
ATOM   3674  O3'  DA A 179      17.552  57.264  -6.026 
ATOM   3675  C2'  DA A 179      17.952  57.085  -3.670 
ATOM   3676  C1'  DA A 179      19.164  57.991  -3.869 
ATOM   3677  N9   DA A 179      20.116  57.979  -2.725 
ATOM   3678  C8   DA A 179      19.840  57.854  -1.393 
ATOM   3679  N7   DA A 179      20.891  57.879  -0.634 
ATOM   3680  C5   DA A 179      21.943  58.032  -1.526 
ATOM   3681  C6   DA A 179      23.333  58.129  -1.345 
ATOM   3682  N6   DA A 179      23.927  58.085  -0.144 
ATOM   3683  N1   DA A 179      24.093  58.274  -2.446 
ATOM   3684  C2   DA A 179      23.497  58.319  -3.637 
ATOM   3685  N3   DA A 179      22.217  58.239  -3.928 
ATOM   3686  C4   DA A 179      21.478  58.094  -2.809 
ATOM   3687  P    DG A 180      16.701  56.171  -6.828 
ATOM   3688  OP1  DG A 180      15.621  56.842  -7.585 
ATOM   3689  OP2  DG A 180      16.276  55.097  -5.904 
ATOM   3690  O5'  DG A 180      17.798  55.602  -7.845 
ATOM   3691  C5'  DG A 180      18.855  56.472  -8.291 
ATOM   3692  C4'  DG A 180      20.179  55.734  -8.265 
ATOM   3693  O4'  DG A 180      20.844  55.833  -6.973 
ATOM   3694  C3'  DG A 180      20.108  54.230  -8.528 
ATOM   3695  O3'  DG A 180      21.249  53.840  -9.282 
ATOM   3696  C2'  DG A 180      20.200  53.590  -7.143 
ATOM   3697  C1'  DG A 180      21.259  54.534  -6.581 
ATOM   3698  N9   DG A 180      21.359  54.508  -5.095 
ATOM   3699  C8   DG A 180      20.365  54.328  -4.158 
ATOM   3700  N7   DG A 180      20.789  54.358  -2.918 
ATOM   3701  C5   DG A 180      22.161  54.571  -3.042 
ATOM   3702  C6   DG A 180      23.160  54.695  -2.042 
ATOM   3703  O6   DG A 180      23.038  54.642  -0.822 
ATOM   3704  N1   DG A 180      24.426  54.904  -2.607 
ATOM   3705  C2   DG A 180      24.691  54.983  -3.960 
ATOM   3706  N2   DG A 180      25.967  55.188  -4.297 
ATOM   3707  N3   DG A 180      23.753  54.867  -4.898 
ATOM   3708  C4   DG A 180      22.519  54.663  -4.367 
ATOM   3709  P    DC A 181      21.075  52.754 -10.445 
ATOM   3710  OP1  DC A 181      20.616  53.421 -11.684 
ATOM   3711  OP2  DC A 181      20.235  51.637  -9.960 
ATOM   3712  O5'  DC A 181      22.583  52.249 -10.633 
ATOM   3713  C5'  DC A 181      23.663  53.162 -10.362 
ATOM   3714  C4'  DC A 181      24.750  52.460  -9.573 
ATOM   3715  O4'  DC A 181      24.527  52.532  -8.136 
ATOM   3716  C3'  DC A 181      24.910  50.964  -9.846 
ATOM   3717  O3'  DC A 181      26.292  50.632  -9.794 
ATOM   3718  C2'  DC A 181      24.201  50.279  -8.679 
ATOM   3719  C1'  DC A 181      24.690  51.231  -7.592 
ATOM   3720  N1   DC A 181      23.901  51.155  -6.330 
ATOM   3721  C2   DC A 181      24.579  51.344  -5.129 
ATOM   3722  O2   DC A 181      25.795  51.565  -5.158 
ATOM   3723  N3   DC A 181      23.878  51.278  -3.968 
ATOM   3724  C4   DC A 181      22.560  51.037  -3.978 
ATOM   3725  N4   DC A 181      21.922  50.982  -2.819 
ATOM   3726  C5   DC A 181      21.845  50.839  -5.203 
ATOM   3727  C6   DC A 181      22.563  50.908  -6.353 
ATOM   3728  P    DA A 182      26.879  49.582 -10.850 
ATOM   3729  OP1  DA A 182      27.205  50.281 -12.113 
ATOM   3730  OP2  DA A 182      25.962  48.427 -10.964 
ATOM   3731  O5'  DA A 182      28.229  49.125 -10.124 
ATOM   3732  C5'  DA A 182      28.907  50.056  -9.260 
ATOM   3733  C4'  DA A 182      29.354  49.356  -7.991 
ATOM   3734  O4'  DA A 182      28.329  49.372  -6.957 
ATOM   3735  C3'  DA A 182      29.707  47.876  -8.138 
ATOM   3736  O3'  DA A 182      30.808  47.578  -7.288 
ATOM   3737  C2'  DA A 182      28.477  47.131  -7.619 
ATOM   3738  C1'  DA A 182      28.196  48.057  -6.439 
ATOM   3739  N9   DA A 182      26.822  47.917  -5.881 
ATOM   3740  C8   DA A 182      25.661  47.639  -6.545 
ATOM   3741  N7   DA A 182      24.618  47.579  -5.776 
ATOM   3742  C5   DA A 182      25.122  47.837  -4.508 
ATOM   3743  C6   DA A 182      24.514  47.916  -3.245 
ATOM   3744  N6   DA A 182      23.200  47.735  -3.044 
ATOM   3745  N1   DA A 182      25.306  48.188  -2.191 
ATOM   3746  C2   DA A 182      26.610  48.367  -2.398 
ATOM   3747  N3   DA A 182      27.287  48.318  -3.525 
ATOM   3748  C4   DA A 182      26.471  48.044  -4.562 
ATOM   3749  P    DG A 183      31.946  46.582  -7.813 
ATOM   3750  OP1  DG A 183      32.921  47.333  -8.637 
ATOM   3751  OP2  DG A 183      31.318  45.408  -8.459 
ATOM   3752  O5'  DG A 183      32.633  46.136  -6.439 
ATOM   3753  C5'  DG A 183      32.636  47.054  -5.329 
ATOM   3754  C4'  DG A 183      32.284  46.322  -4.049 
ATOM   3755  O4'  DG A 183      30.848  46.274  -3.814 
ATOM   3756  C3'  DG A 183      32.717  44.858  -3.980 
ATOM   3757  O3'  DG A 183      33.124  44.560  -2.650 
ATOM   3758  C2'  DG A 183      31.449  44.063  -4.290 
ATOM   3759  C1'  DG A 183      30.492  44.939  -3.489 
ATOM   3760  N9   DG A 183      29.059  44.743  -3.845 
ATOM   3761  C8   DG A 183      28.498  44.455  -5.070 
ATOM   3762  N7   DG A 183      27.192  44.343  -5.046 
ATOM   3763  C5   DG A 183      26.864  44.572  -3.710 
ATOM   3764  C6   DG A 183      25.599  44.584  -3.068 
ATOM   3765  O6   DG A 183      24.488  44.391  -3.554 
ATOM   3766  N1   DG A 183      25.721  44.859  -1.699 
ATOM   3767  C2   DG A 183      26.911  45.094  -1.038 
ATOM   3768  N2   DG A 183      26.815  45.339   0.272 
ATOM   3769  N3   DG A 183      28.098  45.083  -1.640 
ATOM   3770  C4   DG A 183      27.997  44.817  -2.969 
ATOM   3771  P    DA A 184      34.394  43.614  -2.419 
ATOM   3772  OP1  DA A 184      35.633  44.418  -2.505 
ATOM   3773  OP2  DA A 184      34.314  42.447  -3.326 
ATOM   3774  O5'  DA A 184      34.163  43.138  -0.909 
ATOM   3775  C5'  DA A 184      33.478  44.017   0.003 
ATOM   3776  C4'  DA A 184      32.474  43.231   0.822 
ATOM   3777  O4'  DA A 184      31.175  43.137   0.170 
ATOM   3778  C3'  DA A 184      32.846  41.777   1.115 
ATOM   3779  O3'  DA A 184      32.407  41.444   2.427 
ATOM   3780  C2'  DA A 184      32.034  40.961   0.109 
ATOM   3781  C1'  DA A 184      30.752  41.783   0.208 
ATOM   3782  N9   DA A 184      29.809  41.561  -0.924 
ATOM   3783  C8   DA A 184      30.102  41.305  -2.233 
ATOM   3784  N7   DA A 184      29.055  41.156  -2.984 
ATOM   3785  C5   DA A 184      27.989  41.326  -2.112 
ATOM   3786  C6   DA A 184      26.598  41.289  -2.297 
ATOM   3787  N6   DA A 184      26.014  41.056  -3.481 
ATOM   3788  N1   DA A 184      25.823  41.499  -1.216 
ATOM   3789  C2   DA A 184      26.408  41.730  -0.042 
ATOM   3790  N3   DA A 184      27.688  41.788   0.251 
ATOM   3791  C4   DA A 184      28.442  41.574  -0.847 
ATOM   3792  P    DA A 185      33.340  40.524   3.346 
ATOM   3793  OP1  DA A 185      34.360  41.364   4.015 
ATOM   3794  OP2  DA A 185      33.854  39.388   2.551 
ATOM   3795  O5'  DA A 185      32.289  39.991   4.428 
ATOM   3796  C5'  DA A 185      31.162  40.818   4.774 
ATOM   3797  C4'  DA A 185      29.903  39.978   4.840 
ATOM   3798  O4'  DA A 185      29.238  39.872   3.548 
ATOM   3799  C3'  DA A 185      30.094  38.525   5.276 
ATOM   3800  O3'  DA A 185      28.984  38.135   6.076 
ATOM   3801  C2'  DA A 185      30.060  37.723   3.975 
ATOM   3802  C1'  DA A 185      28.930  38.507   3.313 
ATOM   3803  N9   DA A 185      28.840  38.300   1.842 
ATOM   3804  C8   DA A 185      29.854  38.097   0.949 
ATOM   3805  N7   DA A 185      29.453  37.947  -0.275 
ATOM   3806  C5   DA A 185      28.072  38.058  -0.191 
ATOM   3807  C6   DA A 185      27.056  37.990  -1.159 
ATOM   3808  N6   DA A 185      27.288  37.784  -2.463 
ATOM   3809  N1   DA A 185      25.788  38.142  -0.735 
ATOM   3810  C2   DA A 185      25.563  38.347   0.561 
ATOM   3811  N3   DA A 185      26.426  38.429   1.551 
ATOM   3812  C4   DA A 185      27.687  38.273   1.100 
ATOM   3813  P    DC A 186      29.239  37.209   7.357 
ATOM   3814  OP1  DC A 186      29.637  38.051   8.507 
ATOM   3815  OP2  DC A 186      30.169  36.115   7.000 
ATOM   3816  O5'  DC A 186      27.776  36.610   7.609 
ATOM   3817  C5'  DC A 186      26.628  37.394   7.239 
ATOM   3818  C4'  DC A 186      25.604  36.519   6.542 
ATOM   3819  O4'  DC A 186      25.827  36.441   5.105 
ATOM   3820  C3'  DC A 186      25.565  35.058   6.988 
ATOM   3821  O3'  DC A 186      24.214  34.610   6.981 
ATOM   3822  C2'  DC A 186      26.334  34.301   5.906 
ATOM   3823  C1'  DC A 186      25.774  35.077   4.717 
ATOM   3824  N1   DC A 186      26.572  34.919   3.469 
ATOM   3825  C2   DC A 186      25.886  34.911   2.257 
ATOM   3826  O2   DC A 186      24.657  35.035   2.267 
ATOM   3827  N3   DC A 186      26.597  34.768   1.108 
ATOM   3828  C4   DC A 186      27.929  34.636   1.141 
ATOM   3829  N4   DC A 186      28.575  34.499  -0.007 
ATOM   3830  C5   DC A 186      28.652  34.641   2.377 
ATOM   3831  C6   DC A 186      27.925  34.785   3.514 
ATOM   3832  P    DA A 187      23.710  33.647   8.155 
ATOM   3833  OP1  DA A 187      23.323  34.459   9.331 
ATOM   3834  OP2  DA A 187      24.717  32.591   8.398 
ATOM   3835  O5'  DA A 187      22.404  33.001   7.494 
ATOM   3836  C5'  DA A 187      21.658  33.767   6.530 
ATOM   3837  C4'  DA A 187      21.274  32.890   5.355 
ATOM   3838  O4'  DA A 187      22.300  32.868   4.321 
ATOM   3839  C3'  DA A 187      21.042  31.414   5.675 
ATOM   3840  O3'  DA A 187      19.973  30.931   4.870 
ATOM   3841  C2'  DA A 187      22.331  30.716   5.238 
ATOM   3842  C1'  DA A 187      22.541  31.517   3.958 
ATOM   3843  N9   DA A 187      23.924  31.425   3.414 
ATOM   3844  C8   DA A 187      25.101  31.321   4.100 
ATOM   3845  N7   DA A 187      26.149  31.257   3.338 
ATOM   3846  C5   DA A 187      25.631  31.323   2.052 
ATOM   3847  C6   DA A 187      26.238  31.304   0.785 
ATOM   3848  N6   DA A 187      27.562  31.207   0.600 
ATOM   3849  N1   DA A 187      25.431  31.387  -0.289 
ATOM   3850  C2   DA A 187      24.116  31.483  -0.099 
ATOM   3851  N3   DA A 187      23.440  31.510   1.029 
ATOM   3852  C4   DA A 187      24.271  31.425   2.088 
ATOM   3853  P    DG A 188      18.916  29.914   5.513 
ATOM   3854  OP1  DG A 188      17.880  30.674   6.247 
ATOM   3855  OP2  DG A 188      19.633  28.878   6.287 
ATOM   3856  O5'  DG A 188      18.274  29.257   4.203 
ATOM   3857  C5'  DG A 188      18.202  30.036   2.993 
ATOM   3858  C4'  DG A 188      18.618  29.191   1.806 
ATOM   3859  O4'  DG A 188      20.055  29.233   1.570 
ATOM   3860  C3'  DG A 188      18.305  27.699   1.910 
ATOM   3861  O3'  DG A 188      17.931  27.216   0.625 
ATOM   3862  C2'  DG A 188      19.632  27.051   2.304 
ATOM   3863  C1'  DG A 188      20.519  27.902   1.401 
ATOM   3864  N9   DG A 188      21.961  27.865   1.772 
ATOM   3865  C8   DG A 188      22.539  27.768   3.019 
ATOM   3866  N7   DG A 188      23.850  27.760   3.002 
ATOM   3867  C5   DG A 188      24.163  27.858   1.647 
ATOM   3868  C6   DG A 188      25.426  27.897   1.002 
ATOM   3869  O6   DG A 188      26.547  27.852   1.502 
ATOM   3870  N1   DG A 188      25.289  28.000  -0.389 
ATOM   3871  C2   DG A 188      24.087  28.059  -1.068 
ATOM   3872  N2   DG A 188      24.168  28.157  -2.397 
ATOM   3873  N3   DG A 188      22.902  28.023  -0.461 
ATOM   3874  C4   DG A 188      23.018  27.923   0.888 
ATOM   3875  P    DA A 189      16.742  26.150   0.512 
ATOM   3876  OP1  DA A 189      15.441  26.856   0.509 
ATOM   3877  OP2  DA A 189      16.912  25.106   1.547 
ATOM   3878  O5'  DA A 189      17.017  25.522  -0.934 
ATOM   3879  C5'  DA A 189      17.635  26.341  -1.944 
ATOM   3880  C4'  DA A 189      18.702  25.549  -2.672 
ATOM   3881  O4'  DA A 189      20.001  25.637  -2.020 
ATOM   3882  C3'  DA A 189      18.450  24.046  -2.791 
ATOM   3883  O3'  DA A 189      18.921  23.599  -4.057 
ATOM   3884  C2'  DA A 189      19.321  23.420  -1.701 
ATOM   3885  C1'  DA A 189      20.532  24.326  -1.901 
ATOM   3886  N9   DA A 189      21.484  24.314  -0.756 
ATOM   3887  C8   DA A 189      21.208  24.190   0.576 
ATOM   3888  N7   DA A 189      22.260  24.215   1.335 
ATOM   3889  C5   DA A 189      23.312  24.368   0.442 
ATOM   3890  C6   DA A 189      24.702  24.465   0.624 
ATOM   3891  N6   DA A 189      25.295  24.420   1.825 
ATOM   3892  N1   DA A 189      25.461  24.610  -0.478 
ATOM   3893  C2   DA A 189      24.865  24.654  -1.668 
ATOM   3894  N3   DA A 189      23.586  24.574  -1.959 
ATOM   3895  C4   DA A 189      22.847  24.429  -0.840 
ATOM   3896  P    DG A 190      18.070  22.506  -4.860 
ATOM   3897  OP1  DG A 190      16.989  23.177  -5.616 
ATOM   3898  OP2  DG A 190      17.645  21.432  -3.935 
ATOM   3899  O5'  DG A 190      19.167  21.937  -5.877 
ATOM   3900  C5'  DG A 190      20.224  22.807  -6.323 
ATOM   3901  C4'  DG A 190      21.547  22.069  -6.296 
ATOM   3902  O4'  DG A 190      22.213  22.169  -5.004 
ATOM   3903  C3'  DG A 190      21.477  20.565  -6.559 
ATOM   3904  O3'  DG A 190      22.617  20.175  -7.313 
ATOM   3905  C2'  DG A 190      21.568  19.925  -5.174 
ATOM   3906  C1'  DG A 190      22.628  20.869  -4.613 
ATOM   3907  N9   DG A 190      22.728  20.843  -3.127 
ATOM   3908  C8   DG A 190      21.734  20.664  -2.190 
ATOM   3909  N7   DG A 190      22.157  20.693  -0.950 
ATOM   3910  C5   DG A 190      23.529  20.906  -1.074 
ATOM   3911  C6   DG A 190      24.529  21.030  -0.074 
ATOM   3912  O6   DG A 190      24.407  20.978   1.147 
ATOM   3913  N1   DG A 190      25.794  21.239  -0.639 
ATOM   3914  C2   DG A 190      26.059  21.318  -1.991 
ATOM   3915  N2   DG A 190      27.335  21.523  -2.328 
ATOM   3916  N3   DG A 190      25.121  21.202  -2.929 
ATOM   3917  C4   DG A 190      23.887  20.999  -2.398 
ATOM   3918  P    DT A 191      22.444  19.089  -8.477 
ATOM   3919  OP1  DT A 191      21.985  19.757  -9.715 
ATOM   3920  OP2  DT A 191      21.604  17.972  -7.991 
ATOM   3921  O5'  DT A 191      23.952  18.585  -8.664 
ATOM   3922  C5'  DT A 191      25.032  19.498  -8.394 
ATOM   3923  C4'  DT A 191      26.119  18.795  -7.604 
ATOM   3924  O4'  DT A 191      25.896  18.867  -6.167 
ATOM   3925  C3'  DT A 191      26.278  17.300  -7.878 
ATOM   3926  O3'  DT A 191      27.661  16.967  -7.825 
ATOM   3927  C2'  DT A 191      25.569  16.614  -6.710 
ATOM   3928  C1'  DT A 191      26.058  17.566  -5.623 
ATOM   3929  N1   DT A 191      25.270  17.490  -4.362 
ATOM   3930  C2   DT A 191      25.952  17.679  -3.185 
ATOM   3931  O2   DT A 191      27.150  17.901  -3.141 
ATOM   3932  N3   DT A 191      25.189  17.601  -2.035 
ATOM   3933  C4   DT A 191      23.833  17.356  -1.970 
ATOM   3934  O4   DT A 191      23.257  17.309  -0.881 
ATOM   3935  C5   DT A 191      23.204  17.171  -3.256 
ATOM   3936  C7   DT A 191      21.728  16.900  -3.275 
ATOM   3937  C6   DT A 191      23.922  17.242  -4.389 
ATOM   3938  P    DG A 192      28.248  15.918  -8.881 
ATOM   3939  OP1  DG A 192      28.573  16.616 -10.145 
ATOM   3940  OP2  DG A 192      27.330  14.763  -8.995 
ATOM   3941  O5'  DG A 192      29.598  15.460  -8.155 
ATOM   3942  C5'  DG A 192      30.276  16.392  -7.291 
ATOM   3943  C4'  DG A 192      30.723  15.691  -6.023 
ATOM   3944  O4'  DG A 192      29.697  15.707  -4.989 
ATOM   3945  C3'  DG A 192      31.075  14.211  -6.169 
ATOM   3946  O3'  DG A 192      32.177  13.914  -5.320 
ATOM   3947  C2'  DG A 192      29.846  13.467  -5.650 
ATOM   3948  C1'  DG A 192      29.564  14.392  -4.470 
ATOM   3949  N9   DG A 192      28.190  14.252  -3.912 
ATOM   3950  C8   DG A 192      27.009  13.972  -4.565 
ATOM   3951  N7   DG A 192      25.964  13.916  -3.777 
ATOM   3952  C5   DG A 192      26.489  14.175  -2.512 
ATOM   3953  C6   DG A 192      25.842  14.248  -1.251 
ATOM   3954  O6   DG A 192      24.652  14.096  -0.987 
ATOM   3955  N1   DG A 192      26.751  14.535  -0.224 
ATOM   3956  C2   DG A 192      28.109  14.728  -0.394 
ATOM   3957  N2   DG A 192      28.806  14.993   0.713 
ATOM   3958  N3   DG A 192      28.715  14.660  -1.577 
ATOM   3959  C4   DG A 192      27.846  14.382  -2.584 
ATOM   3960  P    DA A 193      33.314  12.918  -5.844 
ATOM   3961  OP1  DA A 193      34.289  13.668  -6.668 
ATOM   3962  OP2  DA A 193      32.687  11.743  -6.490 
ATOM   3963  O5'  DA A 193      34.002  12.471  -4.470 
ATOM   3964  C5'  DA A 193      34.005  13.390  -3.360 
ATOM   3965  C4'  DA A 193      33.653  12.657  -2.081 
ATOM   3966  O4'  DA A 193      32.217  12.610  -1.845 
ATOM   3967  C3'  DA A 193      34.086  11.193  -2.011 
ATOM   3968  O3'  DA A 193      34.492  10.895  -0.681 
ATOM   3969  C2'  DA A 193      32.818  10.399  -2.321 
ATOM   3970  C1'  DA A 193      31.861  11.275  -1.520 
ATOM   3971  N9   DA A 193      30.427  11.078  -1.877 
ATOM   3972  C8   DA A 193      29.888  10.793  -3.098 
ATOM   3973  N7   DA A 193      28.597  10.679  -3.088 
ATOM   3974  C5   DA A 193      28.251  10.905  -1.763 
ATOM   3975  C6   DA A 193      27.015  10.924  -1.097 
ATOM   3976  N6   DA A 193      25.842  10.701  -1.706 
ATOM   3977  N1   DA A 193      27.028  11.180   0.225 
ATOM   3978  C2   DA A 193      28.196  11.401   0.826 
ATOM   3979  N3   DA A 193      29.406  11.409   0.310 
ATOM   3980  C4   DA A 193      29.366  11.150  -1.013 
ATOM   3981  P    DT A 194      35.762   9.949  -0.451 
ATOM   3982  OP1  DT A 194      37.002  10.753  -0.536 
ATOM   3983  OP2  DT A 194      35.683   8.782  -1.357 
ATOM   3984  O5'  DT A 194      35.532   9.473   1.060 
ATOM   3985  C5'  DT A 194      34.846  10.352   1.971 
ATOM   3986  C4'  DT A 194      33.843   9.566   2.791 
ATOM   3987  O4'  DT A 194      32.544   9.472   2.139 
ATOM   3988  C3'  DT A 194      34.214   8.113   3.084 
ATOM   3989  O3'  DT A 194      33.776   7.780   4.395 
ATOM   3990  C2'  DT A 194      33.402   7.296   2.078 
ATOM   3991  C1'  DT A 194      32.121   8.118   2.177 
ATOM   3992  N1   DT A 194      31.178   7.896   1.045 
ATOM   3993  C2   DT A 194      29.836   7.950   1.329 
ATOM   3994  O2   DT A 194      29.403   8.169   2.448 
ATOM   3995  N3   DT A 194      28.992   7.739   0.255 
ATOM   3996  C4   DT A 194      29.373   7.485  -1.047 
ATOM   3997  O4   DT A 194      28.524   7.312  -1.925 
ATOM   3998  C5   DT A 194      30.802   7.447  -1.246 
ATOM   3999  C7   DT A 194      31.302   7.176  -2.635 
ATOM   4000  C6   DT A 194      31.645   7.649  -0.220 
ATOM   4001  P    DG A 195      34.708   6.860   5.315 
ATOM   4002  OP1  DG A 195      35.728   7.699   5.983 
ATOM   4003  OP2  DG A 195      35.223   5.723   4.520 
ATOM   4004  O5'  DG A 195      33.657   6.326   6.397 
ATOM   4005  C5'  DG A 195      32.531   7.153   6.743 
ATOM   4006  C4'  DG A 195      31.271   6.313   6.808 
ATOM   4007  O4'  DG A 195      30.606   6.207   5.517 
ATOM   4008  C3'  DG A 195      31.462   4.861   7.244 
ATOM   4009  O3'  DG A 195      30.352   4.470   8.045 
ATOM   4010  C2'  DG A 195      31.428   4.058   5.944 
ATOM   4011  C1'  DG A 195      30.299   4.842   5.282 
ATOM   4012  N9   DG A 195      30.208   4.635   3.810 
ATOM   4013  C8   DG A 195      31.218   4.429   2.896 
ATOM   4014  N7   DG A 195      30.800   4.280   1.662 
ATOM   4015  C5   DG A 195      29.415   4.394   1.766 
ATOM   4016  C6   DG A 195      28.413   4.320   0.764 
ATOM   4017  O6   DG A 195      28.545   4.135  -0.444 
ATOM   4018  N1   DG A 195      27.131   4.490   1.306 
ATOM   4019  C2   DG A 195      26.854   4.704   2.642 
ATOM   4020  N2   DG A 195      25.565   4.842   2.958 
ATOM   4021  N3   DG A 195      27.795   4.774   3.582 
ATOM   4022  C4   DG A 195      29.043   4.610   3.073 
ATOM   4023  P    DA A 196      30.608   3.544   9.325 
ATOM   4024  OP1  DA A 196      31.006   4.386  10.475 
ATOM   4025  OP2  DA A 196      31.537   2.450   8.969 
ATOM   4026  O5'  DA A 196      29.145   2.945   9.577 
ATOM   4027  C5'  DA A 196      27.996   3.730   9.208 
ATOM   4028  C4'  DA A 196      26.973   2.854   8.511 
ATOM   4029  O4'  DA A 196      27.196   2.776   7.074 
ATOM   4030  C3'  DA A 196      26.933   1.393   8.957 
ATOM   4031  O3'  DA A 196      25.583   0.946   8.950 
ATOM   4032  C2'  DA A 196      27.702   0.636   7.875 
ATOM   4033  C1'  DA A 196      27.143   1.412   6.685 
ATOM   4034  N9   DA A 196      27.941   1.254   5.438 
ATOM   4035  C8   DA A 196      29.292   1.110   5.308 
ATOM   4036  N7   DA A 196      29.692   0.992   4.080 
ATOM   4037  C5   DA A 196      28.520   1.064   3.339 
ATOM   4038  C6   DA A 196      28.267   1.003   1.959 
ATOM   4039  N6   DA A 196      29.228   0.849   1.036 
ATOM   4040  N1   DA A 196      26.986   1.106   1.559 
ATOM   4041  C2   DA A 196      26.036   1.260   2.480 
ATOM   4042  N3   DA A 196      26.151   1.330   3.788 
ATOM   4043  C4   DA A 196      27.442   1.224   4.162 
ATOM   4044  P    DA A 197      25.078  -0.018  10.123 
ATOM   4045  OP1  DA A 197      24.692   0.794  11.300 
ATOM   4046  OP2  DA A 197      26.086  -1.073  10.367 
ATOM   4047  O5'  DA A 197      23.772  -0.664   9.463 
ATOM   4048  C5'  DA A 197      23.026   0.103   8.499 
ATOM   4049  C4'  DA A 197      22.643  -0.775   7.324 
ATOM   4050  O4'  DA A 197      23.669  -0.796   6.290 
ATOM   4051  C3'  DA A 197      22.411  -2.251   7.643 
ATOM   4052  O3'  DA A 197      21.342  -2.734   6.839 
ATOM   4053  C2'  DA A 197      23.699  -2.949   7.207 
ATOM   4054  C1'  DA A 197      23.910  -2.147   5.927 
ATOM   4055  N9   DA A 197      25.293  -2.240   5.382 
ATOM   4056  C8   DA A 197      26.469  -2.344   6.069 
ATOM   4057  N7   DA A 197      27.517  -2.408   5.307 
ATOM   4058  C5   DA A 197      27.000  -2.342   4.020 
ATOM   4059  C6   DA A 197      27.607  -2.361   2.754 
ATOM   4060  N6   DA A 197      28.931  -2.457   2.568 
ATOM   4061  N1   DA A 197      26.800  -2.278   1.680 
ATOM   4062  C2   DA A 197      25.484  -2.182   1.870 
ATOM   4063  N3   DA A 197      24.808  -2.155   2.998 
ATOM   4064  C4   DA A 197      25.639  -2.239   4.057 
ATOM   4065  P    DC A 198      20.285  -3.751   7.481 
ATOM   4066  OP1  DC A 198      19.248  -2.991   8.216 
ATOM   4067  OP2  DC A 198      21.002  -4.787   8.256 
ATOM   4068  O5'  DC A 198      19.642  -4.408   6.171 
ATOM   4069  C5'  DC A 198      19.570  -3.628   4.962 
ATOM   4070  C4'  DC A 198      19.986  -4.474   3.775 
ATOM   4071  O4'  DC A 198      21.423  -4.432   3.539 
ATOM   4072  C3'  DC A 198      19.673  -5.966   3.878 
ATOM   4073  O3'  DC A 198      19.299  -6.449   2.593 
ATOM   4074  C2'  DC A 198      21.001  -6.614   4.273 
ATOM   4075  C1'  DC A 198      21.888  -5.763   3.370 
ATOM   4076  N1   DC A 198      23.330  -5.800   3.740 
ATOM   4077  C2   DC A 198      24.266  -5.730   2.711 
ATOM   4078  O2   DC A 198      23.866  -5.641   1.545 
ATOM   4079  N3   DC A 198      25.586  -5.764   3.028 
ATOM   4080  C4   DC A 198      25.980  -5.860   4.305 
ATOM   4081  N4   DC A 198      27.279  -5.889   4.561 
ATOM   4082  C5   DC A 198      25.032  -5.933   5.377 
ATOM   4083  C6   DC A 198      23.718  -5.899   5.040 
ATOM   4084  P    DA A 199      18.110  -7.515   2.481 
ATOM   4085  OP1  DA A 199      16.809  -6.809   2.478 
ATOM   4086  OP2  DA A 199      18.281  -8.558   3.516 
ATOM   4087  O5'  DA A 199      18.386  -8.143   1.035 
ATOM   4088  C5'  DA A 199      19.003  -7.324   0.025 
ATOM   4089  C4'  DA A 199      20.071  -8.116  -0.704 
ATOM   4090  O4'  DA A 199      21.369  -8.028  -0.051 
ATOM   4091  C3'  DA A 199      19.819  -9.619  -0.822 
ATOM   4092  O3'  DA A 199      20.289 -10.066  -2.088 
ATOM   4093  C2'  DA A 199      20.689 -10.244   0.267 
ATOM   4094  C1'  DA A 199      21.901  -9.339   0.068 
ATOM   4095  N9   DA A 199      22.853  -9.350   1.213 
ATOM   4096  C8   DA A 199      22.577  -9.475   2.544 
ATOM   4097  N7   DA A 199      23.628  -9.450   3.303 
ATOM   4098  C5   DA A 199      24.681  -9.297   2.411 
ATOM   4099  C6   DA A 199      26.070  -9.200   2.593 
ATOM   4100  N6   DA A 199      26.664  -9.245   3.794 
ATOM   4101  N1   DA A 199      26.830  -9.055   1.491 
ATOM   4102  C2   DA A 199      26.234  -9.011   0.301 
ATOM   4103  N3   DA A 199      24.954  -9.091   0.009 
ATOM   4104  C4   DA A 199      24.215  -9.236   1.129 
ATOM   4105  P    DA A 200      19.438 -11.159  -2.891 
ATOM   4106  OP1  DA A 200      18.358 -10.488  -3.647 
ATOM   4107  OP2  DA A 200      19.014 -12.233  -1.967 
ATOM   4108  O5'  DA A 200      20.535 -11.728  -3.908 
ATOM   4109  C5'  DA A 200      21.592 -10.858  -4.354 
ATOM   4110  C4'  DA A 200      22.916 -11.596  -4.327 
ATOM   4111  O4'  DA A 200      23.581 -11.496  -3.035 
ATOM   4112  C3'  DA A 200      22.845 -13.100  -4.590 
ATOM   4113  O3'  DA A 200      23.986 -13.489  -5.345 
ATOM   4114  C2'  DA A 200      22.937 -13.740  -3.205 
ATOM   4115  C1'  DA A 200      23.996 -12.796  -2.644 
ATOM   4116  N9   DA A 200      24.096 -12.822  -1.158 
ATOM   4117  C8   DA A 200      23.098 -13.001  -0.244 
ATOM   4118  N7   DA A 200      23.504 -12.974   0.987 
ATOM   4119  C5   DA A 200      24.871 -12.762   0.885 
ATOM   4120  C6   DA A 200      25.885 -12.635   1.848 
ATOM   4121  N6   DA A 200      25.665 -12.706   3.169 
ATOM   4122  N1   DA A 200      27.140 -12.431   1.404 
ATOM   4123  C2   DA A 200      27.353 -12.361   0.091 
ATOM   4124  N3   DA A 200      26.492 -12.465  -0.897 
ATOM   4125  C4   DA A 200      25.244 -12.668  -0.425 
ATOM   4126  P    DC A 201      23.813 -14.576  -6.508 
ATOM   4127  OP1  DC A 201      23.354 -13.908  -7.746 
ATOM   4128  OP2  DC A 201      22.973 -15.692  -6.022 
ATOM   4129  O5'  DC A 201      25.320 -15.080  -6.695 
ATOM   4130  C5'  DC A 201      26.401 -14.167  -6.425 
ATOM   4131  C4'  DC A 201      27.487 -14.870  -5.635 
ATOM   4132  O4'  DC A 201      27.264 -14.798  -4.198 
ATOM   4133  C3'  DC A 201      27.647 -16.365  -5.909 
ATOM   4134  O3'  DC A 201      29.029 -16.698  -5.856 
ATOM   4135  C2'  DC A 201      26.938 -17.050  -4.742 
ATOM   4136  C1'  DC A 201      27.427 -16.099  -3.654 
ATOM   4137  N1   DC A 201      26.638 -16.174  -2.393 
ATOM   4138  C2   DC A 201      27.316 -15.985  -1.191 
ATOM   4139  O2   DC A 201      28.532 -15.764  -1.220 
ATOM   4140  N3   DC A 201      26.615 -16.051  -0.030 
ATOM   4141  C4   DC A 201      25.297 -16.293  -0.041 
ATOM   4142  N4   DC A 201      24.659 -16.347   1.118 
ATOM   4143  C5   DC A 201      24.582 -16.491  -1.266 
ATOM   4144  C6   DC A 201      25.300 -16.422  -2.415 
ATOM   4145  P    DT A 202      29.616 -17.747  -6.913 
ATOM   4146  OP1  DT A 202      29.942 -17.049  -8.176 
ATOM   4147  OP2  DT A 202      28.699 -18.902  -7.027 
ATOM   4148  O5'  DT A 202      30.966 -18.204  -6.187 
ATOM   4149  C5'  DT A 202      31.644 -17.273  -5.322 
ATOM   4150  C4'  DT A 202      32.091 -17.974  -4.054 
ATOM   4151  O4'  DT A 202      31.066 -17.958  -3.020 
ATOM   4152  C3'  DT A 202      32.444 -19.454  -4.201 
ATOM   4153  O3'  DT A 202      33.545 -19.751  -3.351 
ATOM   4154  C2'  DT A 202      31.214 -20.198  -3.681 
ATOM   4155  C1'  DT A 202      30.933 -19.272  -2.502 
ATOM   4156  N1   DT A 202      29.559 -19.413  -1.944 
ATOM   4157  C2   DT A 202      29.415 -19.247  -0.587 
ATOM   4158  O2   DT A 202      30.349 -18.996   0.153 
ATOM   4159  N3   DT A 202      28.126 -19.386  -0.107 
ATOM   4160  C4   DT A 202      27.001 -19.669  -0.853 
ATOM   4161  O4   DT A 202      25.898 -19.769  -0.309 
ATOM   4162  C5   DT A 202      27.253 -19.825  -2.265 
ATOM   4163  C7   DT A 202      26.081 -20.135  -3.149 
ATOM   4164  C6   DT A 202      28.495 -19.696  -2.760 
ATOM   4165  P    DT A 203      34.683 -20.747  -3.875 
ATOM   4166  OP1  DT A 203      35.658 -19.997  -4.699 
ATOM   4167  OP2  DT A 203      34.056 -21.921  -4.522 
ATOM   4168  O5'  DT A 203      35.370 -21.193  -2.502 
ATOM   4169  C5'  DT A 203      35.373 -20.275  -1.392 
ATOM   4170  C4'  DT A 203      35.021 -21.008  -0.112 
ATOM   4171  O4'  DT A 203      33.586 -21.055   0.124 
ATOM   4172  C3'  DT A 203      35.455 -22.472  -0.043 
ATOM   4173  O3'  DT A 203      35.861 -22.769   1.287 
ATOM   4174  C2'  DT A 203      34.186 -23.266  -0.352 
ATOM   4175  C1'  DT A 203      33.229 -22.390   0.449 
ATOM   4176  N1   DT A 203      31.796 -22.586   0.092 
ATOM   4177  C2   DT A 203      30.878 -22.472   1.107 
ATOM   4178  O2   DT A 203      31.189 -22.222   2.260 
ATOM   4179  N3   DT A 203      29.559 -22.662   0.740 
ATOM   4180  C4   DT A 203      29.096 -22.948  -0.528 
ATOM   4181  O4   DT A 203      27.891 -23.096  -0.736 
ATOM   4182  C5   DT A 203      30.136 -23.048  -1.526 
ATOM   4183  C7   DT A 203      29.718 -23.358  -2.933 
ATOM   4184  C6   DT A 203      31.425 -22.869  -1.196 
ATOM   4185  P    DC A 204      37.131 -23.716   1.518 
ATOM   4186  OP1  DC A 204      38.370 -22.912   1.433 
ATOM   4187  OP2  DC A 204      37.051 -24.883   0.612 
ATOM   4188  O5'  DC A 204      36.900 -24.191   3.028 
ATOM   4189  C5'  DC A 204      36.215 -23.313   3.940 
ATOM   4190  C4'  DC A 204      35.211 -24.099   4.760 
ATOM   4191  O4'  DC A 204      33.912 -24.192   4.108 
ATOM   4192  C3'  DC A 204      35.583 -25.552   5.052 
ATOM   4193  O3'  DC A 204      35.144 -25.885   6.364 
ATOM   4194  C2'  DC A 204      34.771 -26.369   4.046 
ATOM   4195  C1'  DC A 204      33.489 -25.547   4.146 
ATOM   4196  N1   DC A 204      32.547 -25.769   3.013 
ATOM   4197  C2   DC A 204      31.182 -25.717   3.286 
ATOM   4198  O2   DC A 204      30.813 -25.491   4.443 
ATOM   4199  N3   DC A 204      30.307 -25.917   2.267 
ATOM   4200  C4   DC A 204      30.747 -26.160   1.026 
ATOM   4201  N4   DC A 204      29.853 -26.348   0.067 
ATOM   4202  C5   DC A 204      32.147 -26.217   0.725 
ATOM   4203  C6   DC A 204      33.005 -26.015   1.757 
ATOM   4204  P    DA A 205      36.077 -26.805   7.283 
ATOM   4205  OP1  DA A 205      37.097 -25.966   7.952 
ATOM   4206  OP2  DA A 205      36.591 -27.941   6.488 
ATOM   4207  O5'  DA A 205      35.026 -27.339   8.365 
ATOM   4208  C5'  DA A 205      33.899 -26.511   8.711 
ATOM   4209  C4'  DA A 205      32.640 -27.352   8.777 
ATOM   4210  O4'  DA A 205      31.975 -27.457   7.485 
ATOM   4211  C3'  DA A 205      32.831 -28.804   9.213 
ATOM   4212  O3'  DA A 205      31.721 -29.194  10.013 
ATOM   4213  C2'  DA A 205      32.797 -29.606   7.912 
ATOM   4214  C1'  DA A 205      31.667 -28.823   7.250 
ATOM   4215  N9   DA A 205      31.577 -29.030   5.779 
ATOM   4216  C8   DA A 205      32.591 -29.232   4.886 
ATOM   4217  N7   DA A 205      32.190 -29.382   3.662 
ATOM   4218  C5   DA A 205      30.809 -29.271   3.746 
ATOM   4219  C6   DA A 205      29.793 -29.339   2.779 
ATOM   4220  N6   DA A 205      30.025 -29.545   1.474 
ATOM   4221  N1   DA A 205      28.525 -29.187   3.202 
ATOM   4222  C2   DA A 205      28.300 -28.982   4.498 
ATOM   4223  N3   DA A 205      29.163 -28.900   5.488 
ATOM   4224  C4   DA A 205      30.424 -29.056   5.038 
ATOM   4225  P    DT A 206      31.976 -30.121  11.294 
ATOM   4226  OP1  DT A 206      32.375 -29.278  12.444 
ATOM   4227  OP2  DT A 206      32.906 -31.215  10.938 
ATOM   4228  O5'  DT A 206      30.513 -30.720  11.546 
ATOM   4229  C5'  DT A 206      29.365 -29.935  11.176 
ATOM   4230  C4'  DT A 206      28.341 -30.810  10.479 
ATOM   4231  O4'  DT A 206      28.565 -30.888   9.042 
ATOM   4232  C3'  DT A 206      28.302 -32.272  10.926 
ATOM   4233  O3'  DT A 206      26.951 -32.719  10.919 
ATOM   4234  C2'  DT A 206      29.071 -33.029   9.843 
ATOM   4235  C1'  DT A 206      28.511 -32.253   8.654 
ATOM   4236  N1   DT A 206      29.309 -32.410   7.406 
ATOM   4237  C2   DT A 206      28.618 -32.416   6.219 
ATOM   4238  O2   DT A 206      27.407 -32.298   6.156 
ATOM   4239  N3   DT A 206      29.391 -32.565   5.084 
ATOM   4240  C4   DT A 206      30.764 -32.705   5.040 
ATOM   4241  O4   DT A 206      31.347 -32.832   3.962 
ATOM   4242  C5   DT A 206      31.399 -32.688   6.337 
ATOM   4243  C7   DT A 206      32.892 -32.835   6.379 
ATOM   4244  C6   DT A 206      30.672 -32.545   7.456 
ATOM   4245  P    DC A 207      26.447 -33.682  12.092 
ATOM   4246  OP1  DC A 207      26.060 -32.870  13.268 
ATOM   4247  OP2  DC A 207      27.454 -34.738  12.335 
ATOM   4248  O5'  DC A 207      25.141 -34.329  11.431 
ATOM   4249  C5'  DC A 207      24.395 -33.562  10.467 
ATOM   4250  C4'  DC A 207      24.011 -34.439   9.292 
ATOM   4251  O4'  DC A 207      25.037 -34.461   8.259 
ATOM   4252  C3'  DC A 207      23.779 -35.916   9.612 
ATOM   4253  O3'  DC A 207      22.710 -36.398   8.808 
ATOM   4254  C2'  DC A 207      25.068 -36.614   9.176 
ATOM   4255  C1'  DC A 207      25.278 -35.812   7.895 
ATOM   4256  N1   DC A 207      26.662 -35.905   7.351 
ATOM   4257  C2   DC A 207      26.818 -35.888   5.967 
ATOM   4258  O2   DC A 207      25.812 -35.797   5.255 
ATOM   4259  N3   DC A 207      28.071 -35.973   5.452 
ATOM   4260  C4   DC A 207      29.136 -36.070   6.258 
ATOM   4261  N4   DC A 207      30.337 -36.149   5.707 
ATOM   4262  C5   DC A 207      28.997 -36.089   7.684 
ATOM   4263  C6   DC A 207      27.736 -36.004   8.179 
ATOM   4264  P    DA A 208      21.653 -37.415   9.450 
ATOM   4265  OP1  DA A 208      20.617 -36.656  10.185 
ATOM   4266  OP2  DA A 208      22.370 -38.452  10.225 
ATOM   4267  O5'  DA A 208      21.011 -38.073   8.140 
ATOM   4268  C5'  DA A 208      20.939 -37.293   6.931 
ATOM   4269  C4'  DA A 208      21.355 -38.139   5.743 
ATOM   4270  O4'  DA A 208      22.792 -38.097   5.508 
ATOM   4271  C3'  DA A 208      21.042 -39.631   5.847 
ATOM   4272  O3'  DA A 208      20.668 -40.113   4.562 
ATOM   4273  C2'  DA A 208      22.369 -40.279   6.242 
ATOM   4274  C1'  DA A 208      23.256 -39.427   5.338 
ATOM   4275  N9   DA A 208      24.698 -39.464   5.709 
ATOM   4276  C8   DA A 208      25.253 -39.560   6.953 
ATOM   4277  N7   DA A 208      26.550 -39.570   6.951 
ATOM   4278  C5   DA A 208      26.882 -39.473   5.606 
ATOM   4279  C6   DA A 208      28.116 -39.432   4.936 
ATOM   4280  N6   DA A 208      29.300 -39.486   5.562 
ATOM   4281  N1   DA A 208      28.088 -39.333   3.594 
ATOM   4282  C2   DA A 208      26.909 -39.278   2.978 
ATOM   4283  N3   DA A 208      25.700 -39.308   3.494 
ATOM   4284  C4   DA A 208      25.755 -39.408   4.838 
ATOM   4285  P    DA A 209      19.479 -41.180   4.449 
ATOM   4286  OP1  DA A 209      18.178 -40.474   4.446 
ATOM   4287  OP2  DA A 209      19.649 -42.223   5.485 
ATOM   4288  O5'  DA A 209      19.754 -41.807   3.004 
ATOM   4289  C5'  DA A 209      20.372 -40.988   1.993 
ATOM   4290  C4'  DA A 209      21.439 -41.781   1.265 
ATOM   4291  O4'  DA A 209      22.738 -41.693   1.918 
ATOM   4292  C3'  DA A 209      21.187 -43.283   1.146 
ATOM   4293  O3'  DA A 209      21.658 -43.730  -0.120 
ATOM   4294  C2'  DA A 209      22.058 -43.909   2.236 
ATOM   4295  C1'  DA A 209      23.269 -43.003   2.037 
ATOM   4296  N9   DA A 209      24.221 -43.015   3.181 
ATOM   4297  C8   DA A 209      23.945 -43.140   4.513 
ATOM   4298  N7   DA A 209      24.997 -43.115   5.272 
ATOM   4299  C5   DA A 209      26.049 -42.962   4.380 
ATOM   4300  C6   DA A 209      27.439 -42.865   4.561 
ATOM   4301  N6   DA A 209      28.032 -42.910   5.762 
ATOM   4302  N1   DA A 209      28.198 -42.720   3.460 
ATOM   4303  C2   DA A 209      27.603 -42.675   2.269 
ATOM   4304  N3   DA A 209      26.323 -42.755   1.978 
ATOM   4305  C4   DA A 209      25.584 -42.900   3.097 
ATOM   4306  P    DG A 210      20.807 -44.823  -0.922 
ATOM   4307  OP1  DG A 210      19.726 -44.153  -1.679 
ATOM   4308  OP2  DG A 210      20.382 -45.897   0.002 
ATOM   4309  O5'  DG A 210      21.904 -45.393  -1.939 
ATOM   4310  C5'  DG A 210      22.961 -44.523  -2.385 
ATOM   4311  C4'  DG A 210      24.285 -45.260  -2.359 
ATOM   4312  O4'  DG A 210      24.950 -45.161  -1.067 
ATOM   4313  C3'  DG A 210      24.214 -46.764  -2.622 
ATOM   4314  O3'  DG A 210      25.354 -47.154  -3.376 
ATOM   4315  C2'  DG A 210      24.305 -47.404  -1.237 
ATOM   4316  C1'  DG A 210      25.365 -46.460  -0.676 
ATOM   4317  N9   DG A 210      25.465 -46.487   0.811 
ATOM   4318  C8   DG A 210      24.471 -46.666   1.747 
ATOM   4319  N7   DG A 210      24.895 -46.636   2.988 
ATOM   4320  C5   DG A 210      26.266 -46.423   2.864 
ATOM   4321  C6   DG A 210      27.266 -46.299   3.864 
ATOM   4322  O6   DG A 210      27.144 -46.352   5.084 
ATOM   4323  N1   DG A 210      28.532 -46.090   3.299 
ATOM   4324  C2   DG A 210      28.796 -46.011   1.946 
ATOM   4325  N2   DG A 210      30.073 -45.807   1.609 
ATOM   4326  N3   DG A 210      27.858 -46.127   1.008 
ATOM   4327  C4   DG A 210      26.625 -46.331   1.539 
ATOM   4328  P    DA A 211      25.181 -48.241  -4.539 
ATOM   4329  OP1  DA A 211      24.722 -47.573  -5.778 
ATOM   4330  OP2  DA A 211      24.341 -49.357  -4.054 
ATOM   4331  O5'  DA A 211      26.689 -48.745  -4.727 
ATOM   4332  C5'  DA A 211      27.769 -47.832  -4.457 
ATOM   4333  C4'  DA A 211      28.856 -48.535  -3.667 
ATOM   4334  O4'  DA A 211      28.633 -48.463  -2.230 
ATOM   4335  C3'  DA A 211      29.016 -50.030  -3.940 
ATOM   4336  O3'  DA A 211      30.398 -50.362  -3.888 
ATOM   4337  C2'  DA A 211      28.307 -50.715  -2.773 
ATOM   4338  C1'  DA A 211      28.795 -49.763  -1.686 
ATOM   4339  N9   DA A 211      28.007 -49.839  -0.424 
ATOM   4340  C8   DA A 211      26.670 -50.076  -0.272 
ATOM   4341  N7   DA A 211      26.276 -50.082   0.963 
ATOM   4342  C5   DA A 211      27.434 -49.830   1.686 
ATOM   4343  C6   DA A 211      27.685 -49.709   3.062 
ATOM   4344  N6   DA A 211      26.735 -49.833   4.001 
ATOM   4345  N1   DA A 211      28.951 -49.457   3.441 
ATOM   4346  C2   DA A 211      29.891 -49.336   2.504 
ATOM   4347  N3   DA A 211      29.776 -49.428   1.197 
ATOM   4348  C4   DA A 211      28.500 -49.681   0.845 
ATOM   4349  P    DA A 212      30.985 -51.412  -4.944 
ATOM   4350  OP1  DA A 212      31.311 -50.714  -6.207 
ATOM   4351  OP2  DA A 212      30.067 -52.567  -5.058 
ATOM   4352  O5'  DA A 212      32.335 -51.869  -4.218 
ATOM   4353  C5'  DA A 212      33.013 -50.938  -3.354 
ATOM   4354  C4'  DA A 212      33.460 -51.638  -2.085 
ATOM   4355  O4'  DA A 212      32.434 -51.623  -1.051 
ATOM   4356  C3'  DA A 212      33.812 -53.118  -2.232 
ATOM   4357  O3'  DA A 212      34.914 -53.416  -1.382 
ATOM   4358  C2'  DA A 212      32.583 -53.863  -1.713 
ATOM   4359  C1'  DA A 212      32.301 -52.937  -0.533 
ATOM   4360  N9   DA A 212      30.927 -53.078   0.025 
ATOM   4361  C8   DA A 212      29.767 -53.355  -0.639 
ATOM   4362  N7   DA A 212      28.724 -53.415   0.130 
ATOM   4363  C5   DA A 212      29.228 -53.158   1.398 
ATOM   4364  C6   DA A 212      28.620 -53.078   2.661 
ATOM   4365  N6   DA A 212      27.306 -53.259   2.862 
ATOM   4366  N1   DA A 212      29.412 -52.806   3.715 
ATOM   4367  C2   DA A 212      30.716 -52.627   3.508 
ATOM   4368  N3   DA A 212      31.392 -52.676   2.381 
ATOM   4369  C4   DA A 212      30.576 -52.951   1.344 
ATOM   4370  P    DA A 213      36.052 -54.412  -1.907 
ATOM   4371  OP1  DA A 213      37.026 -53.662  -2.731 
ATOM   4372  OP2  DA A 213      35.424 -55.586  -2.553 
ATOM   4373  O5'  DA A 213      36.739 -54.858  -0.533 
ATOM   4374  C5'  DA A 213      36.742 -53.940   0.577 
ATOM   4375  C4'  DA A 213      36.390 -54.672   1.857 
ATOM   4376  O4'  DA A 213      34.954 -54.720   2.092 
ATOM   4377  C3'  DA A 213      36.823 -56.136   1.926 
ATOM   4378  O3'  DA A 213      37.229 -56.434   3.256 
ATOM   4379  C2'  DA A 213      35.555 -56.931   1.616 
ATOM   4380  C1'  DA A 213      34.598 -56.055   2.417 
ATOM   4381  N9   DA A 213      33.164 -56.251   2.061 
ATOM   4382  C8   DA A 213      32.625 -56.536   0.839 
ATOM   4383  N7   DA A 213      31.334 -56.650   0.849 
ATOM   4384  C5   DA A 213      30.988 -56.424   2.174 
ATOM   4385  C6   DA A 213      29.752 -56.405   2.841 
ATOM   4386  N6   DA A 213      28.579 -56.628   2.231 
ATOM   4387  N1   DA A 213      29.765 -56.149   4.162 
ATOM   4388  C2   DA A 213      30.934 -55.928   4.763 
ATOM   4389  N3   DA A 213      32.144 -55.920   4.247 
ATOM   4390  C4   DA A 213      32.103 -56.180   2.924 
ATOM   4391  P    DT A 214      38.500 -57.381   3.487 
ATOM   4392  OP1  DT A 214      39.739 -56.576   3.401 
ATOM   4393  OP2  DT A 214      38.420 -58.548   2.580 
ATOM   4394  O5'  DT A 214      38.269 -57.856   4.997 
ATOM   4395  C5'  DT A 214      37.583 -56.977   5.909 
ATOM   4396  C4'  DT A 214      36.580 -57.763   6.728 
ATOM   4397  O4'  DT A 214      35.281 -57.857   6.076 
ATOM   4398  C3'  DT A 214      36.951 -59.217   7.021 
ATOM   4399  O3'  DT A 214      36.513 -59.550   8.333 
ATOM   4400  C2'  DT A 214      36.139 -60.033   6.015 
ATOM   4401  C1'  DT A 214      34.858 -59.212   6.114 
ATOM   4402  N1   DT A 214      33.915 -59.433   4.982 
ATOM   4403  C2   DT A 214      32.573 -59.379   5.267 
ATOM   4404  O2   DT A 214      32.140 -59.161   6.385 
ATOM   4405  N3   DT A 214      31.729 -59.591   4.192 
ATOM   4406  C4   DT A 214      32.110 -59.845   2.891 
ATOM   4407  O4   DT A 214      31.261 -60.018   2.013 
ATOM   4408  C5   DT A 214      33.539 -59.882   2.691 
ATOM   4409  C7   DT A 214      34.039 -60.154   1.303 
ATOM   4410  C6   DT A 214      34.382 -59.681   3.718 
ATOM   4411  P    DA A 215      37.445 -60.470   9.252 
ATOM   4412  OP1  DA A 215      38.466 -59.630   9.921 
ATOM   4413  OP2  DA A 215      37.960 -61.606   8.457 
ATOM   4414  O5'  DA A 215      36.395 -61.004  10.334 
ATOM   4415  C5'  DA A 215      35.268 -60.176  10.680 
ATOM   4416  C4'  DA A 215      34.008 -61.016  10.746 
ATOM   4417  O4'  DA A 215      33.343 -61.122   9.454 
ATOM   4418  C3'  DA A 215      34.199 -62.469  11.182 
ATOM   4419  O3'  DA A 215      33.089 -62.859  11.982 
ATOM   4420  C2'  DA A 215      34.165 -63.271   9.881 
ATOM   4421  C1'  DA A 215      33.036 -62.488   9.219 
ATOM   4422  N9   DA A 215      32.946 -62.695   7.748 
ATOM   4423  C8   DA A 215      33.960 -62.897   6.855 
ATOM   4424  N7   DA A 215      33.558 -63.047   5.631 
ATOM   4425  C5   DA A 215      32.178 -62.936   5.715 
ATOM   4426  C6   DA A 215      31.161 -63.004   4.747 
ATOM   4427  N6   DA A 215      31.393 -63.210   3.443 
ATOM   4428  N1   DA A 215      29.893 -62.852   5.171 
ATOM   4429  C2   DA A 215      29.669 -62.647   6.467 
ATOM   4430  N3   DA A 215      30.531 -62.565   7.457 
ATOM   4431  C4   DA A 215      31.793 -62.721   7.006 
ATOM   4432  P    DT A 216      33.345 -63.786  13.263 
ATOM   4433  OP1  DT A 216      33.743 -62.943  14.413 
ATOM   4434  OP2  DT A 216      34.274 -64.879  12.906 
ATOM   4435  O5'  DT A 216      31.882 -64.385  13.515 
ATOM   4436  C5'  DT A 216      30.733 -63.600  13.145 
ATOM   4437  C4'  DT A 216      29.710 -64.475  12.448 
ATOM   4438  O4'  DT A 216      29.933 -64.553  11.011 
ATOM   4439  C3'  DT A 216      29.670 -65.936  12.894 
ATOM   4440  O3'  DT A 216      28.320 -66.384  12.887 
ATOM   4441  C2'  DT A 216      30.439 -66.693  11.812 
ATOM   4442  C1'  DT A 216      29.880 -65.917  10.623 
ATOM   4443  N1   DT A 216      30.678 -66.075   9.375 
ATOM   4444  C2   DT A 216      29.987 -66.080   8.187 
ATOM   4445  O2   DT A 216      28.776 -65.963   8.125 
ATOM   4446  N3   DT A 216      30.760 -66.230   7.052 
ATOM   4447  C4   DT A 216      32.132 -66.370   7.008 
ATOM   4448  O4   DT A 216      32.715 -66.497   5.930 
ATOM   4449  C5   DT A 216      32.768 -66.353   8.306 
ATOM   4450  C7   DT A 216      34.261 -66.500   8.348 
ATOM   4451  C6   DT A 216      32.040 -66.209   9.425 
ATOM   4452  P    DC A 217      27.815 -67.347  14.061 
ATOM   4453  OP1  DC A 217      27.429 -66.535  15.237 
ATOM   4454  OP2  DC A 217      28.823 -68.403  14.304 
ATOM   4455  O5'  DC A 217      26.509 -67.993  13.400 
ATOM   4456  C5'  DC A 217      25.763 -67.227  12.436 
ATOM   4457  C4'  DC A 217      25.380 -68.104  11.261 
ATOM   4458  O4'  DC A 217      26.406 -68.126  10.227 
ATOM   4459  C3'  DC A 217      25.148 -69.581  11.581 
ATOM   4460  O3'  DC A 217      24.079 -70.063  10.776 
ATOM   4461  C2'  DC A 217      26.436 -70.279  11.144 
ATOM   4462  C1'  DC A 217      26.647 -69.477   9.864 
ATOM   4463  N1   DC A 217      28.030 -69.570   9.320 
ATOM   4464  C2   DC A 217      28.187 -69.553   7.936 
ATOM   4465  O2   DC A 217      27.180 -69.462   7.224 
ATOM   4466  N3   DC A 217      29.440 -69.637   7.421 
ATOM   4467  C4   DC A 217      30.504 -69.734   8.227 
ATOM   4468  N4   DC A 217      31.706 -69.814   7.676 
ATOM   4469  C5   DC A 217      30.365 -69.754   9.652 
ATOM   4470  C6   DC A 217      29.105 -69.669  10.148 
ATOM   4471  P    DT A 218      23.022 -71.080  11.419 
ATOM   4472  OP1  DT A 218      21.985 -70.320  12.153 
ATOM   4473  OP2  DT A 218      23.739 -72.116  12.193 
ATOM   4474  O5'  DT A 218      22.379 -71.737  10.109 
ATOM   4475  C5'  DT A 218      22.307 -70.958   8.899 
ATOM   4476  C4'  DT A 218      22.723 -71.803   7.712 
ATOM   4477  O4'  DT A 218      24.160 -71.762   7.476 
ATOM   4478  C3'  DT A 218      22.410 -73.296   7.816 
ATOM   4479  O3'  DT A 218      22.037 -73.778   6.531 
ATOM   4480  C2'  DT A 218      23.738 -73.943   8.210 
ATOM   4481  C1'  DT A 218      24.625 -73.092   7.307 
ATOM   4482  N1   DT A 218      26.067 -73.129   7.678 
ATOM   4483  C2   DT A 218      26.979 -73.060   6.651 
ATOM   4484  O2   DT A 218      26.652 -72.971   5.480 
ATOM   4485  N3   DT A 218      28.305 -73.098   7.032 
ATOM   4486  C4   DT A 218      28.784 -73.196   8.323 
ATOM   4487  O4   DT A 218      29.997 -73.222   8.541 
ATOM   4488  C5   DT A 218      27.752 -73.264   9.330 
ATOM   4489  C7   DT A 218      28.187 -73.373  10.763 
ATOM   4490  C6   DT A 218      26.454 -73.229   8.988 
ATOM   4491  P    DC A 219      20.847 -74.844   6.418 
ATOM   4492  OP1  DC A 219      19.547 -74.139   6.415 
ATOM   4493  OP2  DC A 219      21.018 -75.888   7.453 
ATOM   4494  O5'  DC A 219      21.123 -75.472   4.972 
ATOM   4495  C5'  DC A 219      21.741 -74.653   3.962 
ATOM   4496  C4'  DC A 219      22.808 -75.445   3.234 
ATOM   4497  O4'  DC A 219      24.106 -75.357   3.886 
ATOM   4498  C3'  DC A 219      22.556 -76.948   3.115 
ATOM   4499  O3'  DC A 219      23.026 -77.395   1.849 
ATOM   4500  C2'  DC A 219      23.426 -77.574   4.205 
ATOM   4501  C1'  DC A 219      24.638 -76.668   4.005 
ATOM   4502  N1   DC A 219      25.590 -76.680   5.150 
ATOM   4503  C2   DC A 219      26.947 -76.550   4.867 
ATOM   4504  O2   DC A 219      27.303 -76.431   3.689 
ATOM   4505  N3   DC A 219      27.832 -76.559   5.898 
ATOM   4506  C4   DC A 219      27.407 -76.690   7.161 
ATOM   4507  N4   DC A 219      28.308 -76.693   8.131 
ATOM   4508  C5   DC A 219      26.015 -76.825   7.473 
ATOM   4509  C6   DC A 219      25.147 -76.814   6.429 
ATOM   4510  P    DA A 220      22.175 -78.488   1.046 
ATOM   4511  OP1  DA A 220      21.095 -77.817   0.290 
ATOM   4512  OP2  DA A 220      21.751 -79.562   1.971 
ATOM   4513  O5'  DA A 220      23.272 -79.057   0.029 
ATOM   4514  C5'  DA A 220      24.329 -78.187  -0.417 
ATOM   4515  C4'  DA A 220      25.653 -78.925  -0.390 
ATOM   4516  O4'  DA A 220      26.318 -78.825   0.902 
ATOM   4517  C3'  DA A 220      25.582 -80.429  -0.653 
ATOM   4518  O3'  DA A 220      26.723 -80.819  -1.407 
ATOM   4519  C2'  DA A 220      25.674 -81.069   0.732 
ATOM   4520  C1'  DA A 220      26.733 -80.125   1.293 
ATOM   4521  N9   DA A 220      26.833 -80.151   2.779 
ATOM   4522  C8   DA A 220      25.835 -80.330   3.693 
ATOM   4523  N7   DA A 220      26.241 -80.304   4.925 
ATOM   4524  C5   DA A 220      27.609 -80.092   4.823 
ATOM   4525  C6   DA A 220      28.622 -79.964   5.786 
ATOM   4526  N6   DA A 220      28.402 -80.035   7.106 
ATOM   4527  N1   DA A 220      29.877 -79.761   5.342 
ATOM   4528  C2   DA A 220      30.090 -79.690   4.029 
ATOM   4529  N3   DA A 220      29.229 -79.794   3.041 
ATOM   4530  C4   DA A 220      27.981 -79.998   3.512 
ATOM   4531  P    DG A 221      26.550 -81.905  -2.571 
ATOM   4532  OP1  DG A 221      26.091 -81.238  -3.809 
ATOM   4533  OP2  DG A 221      25.710 -83.022  -2.085 
ATOM   4534  O5'  DG A 221      28.057 -82.409  -2.758 
ATOM   4535  C5'  DG A 221      29.138 -81.497  -2.488 
ATOM   4536  C4'  DG A 221      30.224 -82.199  -1.698 
ATOM   4537  O4'  DG A 221      30.001 -82.127  -0.261 
ATOM   4538  C3'  DG A 221      30.384 -83.695  -1.972 
ATOM   4539  O3'  DG A 221      31.766 -84.027  -1.919 
ATOM   4540  C2'  DG A 221      29.675 -84.380  -0.804 
ATOM   4541  C1'  DG A 221      30.164 -83.428   0.283 
ATOM   4542  N9   DG A 221      29.376 -83.504   1.544 
ATOM   4543  C8   DG A 221      28.029 -83.742   1.718 
ATOM   4544  N7   DG A 221      27.644 -83.744   2.970 
ATOM   4545  C5   DG A 221      28.818 -83.491   3.677 
ATOM   4546  C6   DG A 221      29.036 -83.375   5.076 
ATOM   4547  O6   DG A 221      28.224 -83.474   5.992 
ATOM   4548  N1   DG A 221      30.382 -83.113   5.364 
ATOM   4549  C2   DG A 221      31.386 -82.980   4.425 
ATOM   4550  N2   DG A 221      32.608 -82.730   4.903 
ATOM   4551  N3   DG A 221      31.181 -83.088   3.113 
ATOM   4552  C4   DG A 221      29.880 -83.343   2.817 
ATOM   4553  P    DG A 222      32.354 -85.077  -2.975 
ATOM   4554  OP1  DG A 222      32.679 -84.378  -4.239 
ATOM   4555  OP2  DG A 222      31.436 -86.231  -3.089 
ATOM   4556  O5'  DG A 222      33.704 -85.534  -2.249 
ATOM   4557  C5'  DG A 222      34.382 -84.602  -1.385 
ATOM   4558  C4'  DG A 222      34.828 -85.303  -0.117 
ATOM   4559  O4'  DG A 222      33.803 -85.287   0.917 
ATOM   4560  C3'  DG A 222      35.181 -86.783  -0.263 
ATOM   4561  O3'  DG A 222      36.282 -87.081   0.586 
ATOM   4562  C2'  DG A 222      33.951 -87.528   0.256 
ATOM   4563  C1'  DG A 222      33.670 -86.602   1.436 
ATOM   4564  N9   DG A 222      32.296 -86.742   1.994 
ATOM   4565  C8   DG A 222      31.115 -87.022   1.341 
ATOM   4566  N7   DG A 222      30.070 -87.079   2.129 
ATOM   4567  C5   DG A 222      30.595 -86.819   3.394 
ATOM   4568  C6   DG A 222      29.948 -86.746   4.655 
ATOM   4569  O6   DG A 222      28.758 -86.899   4.919 
ATOM   4570  N1   DG A 222      30.857 -86.459   5.682 
ATOM   4571  C2   DG A 222      32.214 -86.266   5.512 
ATOM   4572  N2   DG A 222      32.912 -86.001   6.619 
ATOM   4573  N3   DG A 222      32.821 -86.334   4.329 
ATOM   4574  C4   DG A 222      31.952 -86.612   3.322 
ATOM   4575  P    DC A 223      37.420 -88.077   0.062 
ATOM   4576  OP1  DC A 223      38.395 -87.326  -0.762 
ATOM   4577  OP2  DC A 223      36.793 -89.251  -0.584 
ATOM   4578  O5'  DC A 223      38.107 -88.523   1.436 
ATOM   4579  C5'  DC A 223      38.110 -87.605   2.545 
ATOM   4580  C4'  DC A 223      37.758 -88.337   3.825 
ATOM   4581  O4'  DC A 223      36.323 -88.385   4.061 
ATOM   4582  C3'  DC A 223      38.192 -89.801   3.895 
ATOM   4583  O3'  DC A 223      38.598 -90.099   5.225 
ATOM   4584  C2'  DC A 223      36.923 -90.596   3.585 
ATOM   4585  C1'  DC A 223      35.966 -89.720   4.386 
ATOM   4586  N1   DC A 223      34.533 -89.916   4.029 
ATOM   4587  C2   DC A 223      33.590 -89.804   5.047 
ATOM   4588  O2   DC A 223      33.977 -89.547   6.194 
ATOM   4589  N3   DC A 223      32.278 -89.980   4.743 
ATOM   4590  C4   DC A 223      31.900 -90.256   3.489 
ATOM   4591  N4   DC A 223      30.609 -90.419   3.243 
ATOM   4592  C5   DC A 223      32.854 -90.377   2.427 
ATOM   4593  C6   DC A 223      34.160 -90.197   2.752 
ATOM   4594  P    DT A 224      39.868 -91.045   5.455 
ATOM   4595  OP1  DT A 224      41.107 -90.241   5.370 
ATOM   4596  OP2  DT A 224      39.788 -92.212   4.549 
ATOM   4597  O5'  DT A 224      39.637 -91.521   6.966 
ATOM   4598  C5'  DT A 224      38.952 -90.642   7.877 
ATOM   4599  C4'  DT A 224      37.948 -91.428   8.697 
ATOM   4600  O4'  DT A 224      36.649 -91.522   8.045 
ATOM   4601  C3'  DT A 224      38.320 -92.882   8.990 
ATOM   4602  O3'  DT A 224      37.881 -93.215  10.301 
ATOM   4603  C2'  DT A 224      37.508 -93.698   7.984 
ATOM   4604  C1'  DT A 224      36.227 -92.876   8.083 
ATOM   4605  N1   DT A 224      35.284 -93.098   6.951 
ATOM   4606  C2   DT A 224      33.941 -93.044   7.235 
ATOM   4607  O2   DT A 224      33.508 -92.826   8.354 
ATOM   4608  N3   DT A 224      33.098 -93.255   6.161 
ATOM   4609  C4   DT A 224      33.478 -93.509   4.859 
ATOM   4610  O4   DT A 224      32.630 -93.682   3.981 
ATOM   4611  C5   DT A 224      34.907 -93.547   4.660 
ATOM   4612  C7   DT A 224      35.408 -93.819   3.271 
ATOM   4613  C6   DT A 224      35.750 -93.346   5.686 
ATOM   4614  P    DA A 225      38.814 -94.135  11.221 
ATOM   4615  OP1  DA A 225      39.834 -93.295  11.889 
ATOM   4616  OP2  DA A 225      39.328 -95.271  10.426 
ATOM   4617  O5'  DA A 225      37.763 -94.668  12.303 
ATOM   4618  C5'  DA A 225      36.636 -93.841  12.649 
ATOM   4619  C4'  DA A 225      35.377 -94.681  12.714 
ATOM   4620  O4'  DA A 225      34.712 -94.787  11.423 
ATOM   4621  C3'  DA A 225      35.568 -96.134  13.150 
ATOM   4622  O3'  DA A 225      34.458 -96.524  13.951 
ATOM   4623  C2'  DA A 225      35.534 -96.936  11.850 
ATOM   4624  C1'  DA A 225      34.404 -96.152  11.188 
ATOM   4625  N9   DA A 225      34.314 -96.359   9.716 
ATOM   4626  C8   DA A 225      35.328 -96.562   8.824 
ATOM   4627  N7   DA A 225      34.927 -96.712   7.599 
ATOM   4628  C5   DA A 225      33.546 -96.601   7.684 
ATOM   4629  C6   DA A 225      32.530 -96.669   6.716 
ATOM   4630  N6   DA A 225      32.762 -96.875   5.412 
ATOM   4631  N1   DA A 225      31.262 -96.517   7.140 
ATOM   4632  C2   DA A 225      31.037 -96.312   8.436 
ATOM   4633  N3   DA A 225      31.900 -96.230   9.426 
ATOM   4634  C4   DA A 225      33.161 -96.385   8.975 
ATOM   4635  P    DA A 226      34.713 -97.450  15.231 
ATOM   4636  OP1  DA A 226      35.112 -96.608  16.381 
ATOM   4637  OP2  DA A 226      35.643 -98.544  14.875 
ATOM   4638  O5'  DA A 226      33.250 -98.049  15.483 
ATOM   4639  C5'  DA A 226      32.102 -97.265  15.114 
ATOM   4640  C4'  DA A 226      31.078 -98.140  14.416 
ATOM   4641  O4'  DA A 226      31.302 -98.218  12.980 
ATOM   4642  C3'  DA A 226      31.039 -99.601  14.863 
ATOM   4643  O3'  DA A 226      29.689-100.048  14.856 
ATOM   4644  C2'  DA A 226      31.808-100.358  13.781 
ATOM   4645  C1'  DA A 226      31.248 -99.582  12.591 
ATOM   4646  N9   DA A 226      32.046 -99.740  11.343 
ATOM   4647  C8   DA A 226      33.398 -99.884  11.214 
ATOM   4648  N7   DA A 226      33.798-100.002   9.986 
ATOM   4649  C5   DA A 226      32.626 -99.930   9.245 
ATOM   4650  C6   DA A 226      32.373 -99.991   7.865 
ATOM   4651  N6   DA A 226      33.333-100.146   6.942 
ATOM   4652  N1   DA A 226      31.091 -99.888   7.465 
ATOM   4653  C2   DA A 226      30.141 -99.735   8.386 
ATOM   4654  N3   DA A 226      30.256 -99.665   9.694 
ATOM   4655  C4   DA A 226      31.548 -99.771  10.068 
ATOM   4656  P    DT A 227      29.184-101.012  16.029 
ATOM   4657  OP1  DT A 227      28.797-100.200  17.206 
ATOM   4658  OP2  DT A 227      30.192-102.068  16.273 
ATOM   4659  O5'  DT A 227      27.878-101.658  15.369 
ATOM   4660  C5'  DT A 227      27.132-100.892  14.405 
ATOM   4661  C4'  DT A 227      26.749-101.769  13.230 
ATOM   4662  O4'  DT A 227      27.774-101.791  12.196 
ATOM   4663  C3'  DT A 227      26.516-103.245  13.549 
ATOM   4664  O3'  DT A 227      25.447-103.728  12.745 
ATOM   4665  C2'  DT A 227      27.805-103.943  13.113 
ATOM   4666  C1'  DT A 227      28.015-103.141  11.833 
ATOM   4667  N1   DT A 227      29.399-103.234  11.288 
ATOM   4668  C2   DT A 227      29.536-103.216   9.922 
ATOM   4669  O2   DT A 227      28.588-103.129   9.161 
ATOM   4670  N3   DT A 227      30.833-103.305   9.454 
ATOM   4671  C4   DT A 227      31.975-103.408  10.222 
ATOM   4672  O4   DT A 227      33.084-103.481   9.689 
ATOM   4673  C5   DT A 227      31.729-103.419  11.644 
ATOM   4674  C7   DT A 227      32.918-103.528  12.554 
ATOM   4675  C6   DT A 227      30.478-103.334  12.127 
ATOM   4676  P    DG A 228      24.390-104.745  13.387 
ATOM   4677  OP1  DG A 228      23.354-103.985  14.122 
ATOM   4678  OP2  DG A 228      25.107-105.781  14.162 
ATOM   4679  O5'  DG A 228      23.748-105.402  12.077 
ATOM   4680  C5'  DG A 228      23.676-104.622  10.868 
ATOM   4681  C4'  DG A 228      24.092-105.468   9.680 
ATOM   4682  O4'  DG A 228      25.529-105.426   9.445 
ATOM   4683  C3'  DG A 228      23.779-106.960   9.784 
ATOM   4684  O3'  DG A 228      23.405-107.443   8.499 
ATOM   4685  C2'  DG A 228      25.106-107.608  10.179 
ATOM   4686  C1'  DG A 228      25.993-106.757   9.276 
ATOM   4687  N9   DG A 228      27.435-106.794   9.646 
ATOM   4688  C8   DG A 228      28.013-106.891  10.894 
ATOM   4689  N7   DG A 228      29.324-106.899  10.877 
ATOM   4690  C5   DG A 228      29.637-106.801   9.521 
ATOM   4691  C6   DG A 228      30.901-106.762   8.877 
ATOM   4692  O6   DG A 228      32.021-106.807   9.376 
ATOM   4693  N1   DG A 228      30.763-106.659   7.486 
ATOM   4694  C2   DG A 228      29.561-106.600   6.807 
ATOM   4695  N2   DG A 228      29.643-106.502   5.477 
ATOM   4696  N3   DG A 228      28.376-106.635   7.413 
ATOM   4697  C4   DG A 228      28.493-106.736   8.762 
ATOM   4698  P    DT A 229      22.216-108.509   8.387 
ATOM   4699  OP1  DT A 229      20.915-107.803   8.384 
ATOM   4700  OP2  DT A 229      22.387-109.553   9.422 
ATOM   4701  O5'  DT A 229      22.491-109.137   6.941 
ATOM   4702  C5'  DT A 229      23.109-108.318   5.931 
ATOM   4703  C4'  DT A 229      24.177-109.110   5.202 
ATOM   4704  O4'  DT A 229      25.475-109.022   5.855 
ATOM   4705  C3'  DT A 229      23.925-110.613   5.084 
ATOM   4706  O3'  DT A 229      24.395-111.060   3.818 
ATOM   4707  C2'  DT A 229      24.795-111.239   6.173 
ATOM   4708  C1'  DT A 229      26.006-110.333   5.974 
ATOM   4709  N1   DT A 229      26.958-110.344   7.119 
ATOM   4710  C2   DT A 229      28.294-110.215   6.823 
ATOM   4711  O2   DT A 229      28.713-110.094   5.685 
ATOM   4712  N3   DT A 229      29.147-110.231   7.911 
ATOM   4713  C4   DT A 229      28.782-110.362   9.235 
ATOM   4714  O4   DT A 229      29.637-110.363  10.123 
ATOM   4715  C5   DT A 229      27.359-110.492   9.445 
ATOM   4716  C7   DT A 229      26.877-110.639  10.858 
ATOM   4717  C6   DT A 229      26.508-110.480   8.406 
ATOM   4718  P    DC A 230      23.544-112.153   3.015 
ATOM   4719  OP1  DC A 230      22.463-111.482   2.259 
ATOM   4720  OP2  DC A 230      23.119-113.227   3.939 
ATOM   4721  O5'  DC A 230      24.641-112.722   1.998 
ATOM   4722  C5'  DC A 230      25.698-111.852   1.552 
ATOM   4723  C4'  DC A 230      27.022-112.590   1.579 
ATOM   4724  O4'  DC A 230      27.687-112.490   2.871 
ATOM   4725  C3'  DC A 230      26.951-114.094   1.316 
ATOM   4726  O3'  DC A 230      28.092-114.483   0.561 
ATOM   4727  C2'  DC A 230      27.043-114.734   2.701 
ATOM   4728  C1'  DC A 230      28.102-113.790   3.262 
ATOM   4729  N1   DC A 230      28.202-113.816   4.748 
ATOM   4730  C2   DC A 230      29.461-113.640   5.317 
ATOM   4731  O2   DC A 230      30.434-113.471   4.573 
ATOM   4732  N3   DC A 230      29.573-113.662   6.670 
ATOM   4733  C4   DC A 230      28.495-113.848   7.442 
ATOM   4734  N4   DC A 230      28.656-113.861   8.756 
ATOM   4735  C5   DC A 230      27.191-114.032   6.876 
ATOM   4736  C6   DC A 230      27.099-114.007   5.522 
ATOM   4737  P    DG A 231      27.918-115.570  -0.602 
ATOM   4738  OP1  DG A 231      27.459-114.902  -1.840 
ATOM   4739  OP2  DG A 231      27.078-116.687  -0.116 
ATOM   4740  O5'  DG A 231      29.426-116.074  -0.789 
ATOM   4741  C5'  DG A 231      30.506-115.161  -0.519 
ATOM   4742  C4'  DG A 231      31.593-115.864   0.271 
ATOM   4743  O4'  DG A 231      31.370-115.792   1.708 
ATOM   4744  C3'  DG A 231      31.753-117.359  -0.003 
ATOM   4745  O3'  DG A 231      33.135-117.692   0.050 
ATOM   4746  C2'  DG A 231      31.044-118.045   1.164 
ATOM   4747  C1'  DG A 231      31.533-117.093   2.251 
ATOM   4748  N9   DG A 231      30.744-117.169   3.513 
ATOM   4749  C8   DG A 231      29.398-117.407   3.686 
ATOM   4750  N7   DG A 231      29.013-117.409   4.939 
ATOM   4751  C5   DG A 231      30.187-117.156   5.646 
ATOM   4752  C6   DG A 231      30.404-117.040   7.044 
ATOM   4753  O6   DG A 231      29.592-117.139   7.961 
ATOM   4754  N1   DG A 231      31.751-116.778   7.332 
ATOM   4755  C2   DG A 231      32.755-116.645   6.394 
ATOM   4756  N2   DG A 231      33.976-116.395   6.872 
ATOM   4757  N3   DG A 231      32.549-116.753   5.082 
ATOM   4758  C4   DG A 231      31.249-117.007   4.786 
ATOM   4759  P    DT A 232      33.722-118.741  -1.007 
ATOM   4760  OP1  DT A 232      34.048-118.043  -2.270 
ATOM   4761  OP2  DT A 232      32.804-119.896  -1.121 
ATOM   4762  O5'  DT A 232      35.072-119.198  -0.281 
ATOM   4763  C5'  DT A 232      35.750-118.267   0.583 
ATOM   4764  C4'  DT A 232      36.197-118.968   1.852 
ATOM   4765  O4'  DT A 232      35.171-118.952   2.886 
ATOM   4766  C3'  DT A 232      36.549-120.448   1.705 
ATOM   4767  O3'  DT A 232      37.651-120.745   2.555 
ATOM   4768  C2'  DT A 232      35.320-121.192   2.225 
ATOM   4769  C1'  DT A 232      35.039-120.267   3.404 
ATOM   4770  N1   DT A 232      33.664-120.407   3.962 
ATOM   4771  C2   DT A 232      33.521-120.241   5.319 
ATOM   4772  O2   DT A 232      34.455-119.990   6.059 
ATOM   4773  N3   DT A 232      32.232-120.380   5.799 
ATOM   4774  C4   DT A 232      31.106-120.663   5.053 
ATOM   4775  O4   DT A 232      30.004-120.763   5.597 
ATOM   4776  C5   DT A 232      31.359-120.819   3.641 
ATOM   4777  C7   DT A 232      30.186-121.129   2.757 
ATOM   4778  C6   DT A 232      32.600-120.691   3.146 
ATOM   4779  P    DC A 233      38.789-121.741   2.031 
ATOM   4780  OP1  DC A 233      39.763-120.991   1.207 
ATOM   4781  OP2  DC A 233      38.161-122.915   1.384 
ATOM   4782  O5'  DC A 233      39.476-122.188   3.404 
ATOM   4783  C5'  DC A 233      39.479-121.269   4.514 
ATOM   4784  C4'  DC A 233      39.127-122.002   5.794 
ATOM   4785  O4'  DC A 233      37.691-122.049   6.030 
ATOM   4786  C3'  DC A 233      39.560-123.466   5.863 
ATOM   4787  O3'  DC A 233      39.967-123.764   7.193 
ATOM   4788  C2'  DC A 233      38.292-124.260   5.554 
ATOM   4789  C1'  DC A 233      37.335-123.384   6.355 
ATOM   4790  N1   DC A 233      35.902-123.581   5.998 
ATOM   4791  C2   DC A 233      34.958-123.468   7.016 
ATOM   4792  O2   DC A 233      35.345-123.212   8.162 
ATOM   4793  N3   DC A 233      33.646-123.645   6.712 
ATOM   4794  C4   DC A 233      33.268-123.921   5.458 
ATOM   4795  N4   DC A 233      31.978-124.084   5.211 
ATOM   4796  C5   DC A 233      34.223-124.041   4.396 
ATOM   4797  C6   DC A 233      35.528-123.862   4.721 
ATOM   4798  P    DT A 234      41.237-124.710   7.424 
ATOM   4799  OP1  DT A 234      42.476-123.906   7.339 
ATOM   4800  OP2  DT A 234      41.157-125.877   6.518 
ATOM   4801  O5'  DT A 234      41.006-125.185   8.934 
ATOM   4802  C5'  DT A 234      40.321-124.307   9.846 
ATOM   4803  C4'  DT A 234      39.317-125.093  10.666 
ATOM   4804  O4'  DT A 234      38.018-125.187  10.014 
ATOM   4805  C3'  DT A 234      39.689-126.546  10.958 
ATOM   4806  O3'  DT A 234      39.250-126.879  12.270 
ATOM   4807  C2'  DT A 234      38.876-127.363   9.952 
ATOM   4808  C1'  DT A 234      37.595-126.541  10.052 
ATOM   4809  N1   DT A 234      36.652-126.763   8.919 
ATOM   4810  C2   DT A 234      35.310-126.709   9.204 
ATOM   4811  O2   DT A 234      34.877-126.490  10.322 
ATOM   4812  N3   DT A 234      34.466-126.920   8.130 
ATOM   4813  C4   DT A 234      34.847-127.174   6.828 
ATOM   4814  O4   DT A 234      33.998-127.347   5.950 
ATOM   4815  C5   DT A 234      36.276-127.212   6.628 
ATOM   4816  C7   DT A 234      36.776-127.483   5.240 
ATOM   4817  C6   DT A 234      37.119-127.010   7.655 
ATOM   4818  P    DG A 235      40.182-127.799  13.189 
ATOM   4819  OP1  DG A 235      41.203-126.960  13.858 
ATOM   4820  OP2  DG A 235      40.697-128.936  12.394 
ATOM   4821  O5'  DG A 235      39.132-128.333  14.271 
ATOM   4822  C5'  DG A 235      38.005-127.506  14.617 
ATOM   4823  C4'  DG A 235      36.746-128.346  14.683 
ATOM   4824  O4'  DG A 235      36.080-128.451  13.391 
ATOM   4825  C3'  DG A 235      36.936-129.798  15.119 
ATOM   4826  O3'  DG A 235      35.827-130.189  15.919 
ATOM   4827  C2'  DG A 235      36.903-130.601  13.818 
ATOM   4828  C1'  DG A 235      35.773-129.817  13.156 
ATOM   4829  N9   DG A 235      35.683-130.024  11.685 
ATOM   4830  C8   DG A 235      36.693-130.230  10.770 
ATOM   4831  N7   DG A 235      36.274-130.379   9.537 
ATOM   4832  C5   DG A 235      34.889-130.265   9.641 
ATOM   4833  C6   DG A 235      33.888-130.339   8.639 
ATOM   4834  O6   DG A 235      34.019-130.524   7.431 
ATOM   4835  N1   DG A 235      32.605-130.169   9.181 
ATOM   4836  C2   DG A 235      32.329-129.955  10.517 
ATOM   4837  N2   DG A 235      31.039-129.817  10.833 
ATOM   4838  N3   DG A 235      33.270-129.885  11.457 
ATOM   4839  C4   DG A 235      34.517-130.048  10.947 
ATOM   4840  P    DT A 236      36.082-131.115  17.200 
ATOM   4841  OP1  DT A 236      36.480-130.273  18.350 
ATOM   4842  OP2  DT A 236      37.012-132.209  16.844 
ATOM   4843  O5'  DT A 236      34.619-131.714  17.452 
ATOM   4844  C5'  DT A 236      33.471-130.929  17.082 
ATOM   4845  C4'  DT A 236      32.447-131.805  16.385 
ATOM   4846  O4'  DT A 236      32.670-131.883  14.948 
ATOM   4847  C3'  DT A 236      32.407-133.266  16.832 
ATOM   4848  O3'  DT A 236      31.057-133.713  16.825 
ATOM   4849  C2'  DT A 236      33.176-134.023  15.749 
ATOM   4850  C1'  DT A 236      32.617-133.247  14.560 
ATOM   4851  N1   DT A 236      33.415-133.405  13.312 
ATOM   4852  C2   DT A 236      32.724-133.410  12.125 
ATOM   4853  O2   DT A 236      31.513-133.292  12.062 
ATOM   4854  N3   DT A 236      33.497-133.559  10.990 
ATOM   4855  C4   DT A 236      34.869-133.699  10.946 
ATOM   4856  O4   DT A 236      35.453-133.826   9.868 
ATOM   4857  C5   DT A 236      35.505-133.682  12.243 
ATOM   4858  C7   DT A 236      36.998-133.829  12.285 
ATOM   4859  C6   DT A 236      34.777-133.539  13.362 
ATOM   4860  P    DA A 237      30.552-134.677  17.998 
ATOM   4861  OP1  DA A 237      30.166-133.865  19.174 
ATOM   4862  OP2  DA A 237      31.560-135.732  18.241 
ATOM   4863  O5'  DA A 237      29.246-135.323  17.337 
ATOM   4864  C5'  DA A 237      28.500-134.556  16.373 
ATOM   4865  C4'  DA A 237      28.117-135.434  15.198 
ATOM   4866  O4'  DA A 237      29.143-135.455  14.165 
ATOM   4867  C3'  DA A 237      27.885-136.910  15.518 
ATOM   4868  O3'  DA A 237      26.816-137.393  14.714 
ATOM   4869  C2'  DA A 237      29.173-137.608  15.082 
ATOM   4870  C1'  DA A 237      29.384-136.806  13.801 
ATOM   4871  N9   DA A 237      30.767-136.899  13.257 
ATOM   4872  C8   DA A 237      31.944-137.003  13.944 
ATOM   4873  N7   DA A 237      32.991-137.067  13.182 
ATOM   4874  C5   DA A 237      32.474-137.001  11.895 
ATOM   4875  C6   DA A 237      33.081-137.020  10.629 
ATOM   4876  N6   DA A 237      34.405-137.116  10.443 
ATOM   4877  N1   DA A 237      32.274-136.937   9.555 
ATOM   4878  C2   DA A 237      30.958-136.841   9.744 
ATOM   4879  N3   DA A 237      30.283-136.814  10.872 
ATOM   4880  C4   DA A 237      31.113-136.898  11.932 
ATOM   4881  P    DT A 238      25.759-138.410  15.356 
ATOM   4882  OP1  DT A 238      24.723-137.650  16.091 
ATOM   4883  OP2  DT A 238      26.476-139.446  16.131 
ATOM   4884  O5'  DT A 238      25.116-139.067  14.046 
ATOM   4885  C5'  DT A 238      25.044-138.287  12.837 
ATOM   4886  C4'  DT A 238      25.460-139.133  11.649 
ATOM   4887  O4'  DT A 238      26.897-139.091  11.414 
ATOM   4888  C3'  DT A 238      25.147-140.625  11.753 
ATOM   4889  O3'  DT A 238      24.774-141.107  10.468 
ATOM   4890  C2'  DT A 238      26.475-141.273  12.148 
ATOM   4891  C1'  DT A 238      27.362-140.421  11.244 
ATOM   4892  N1   DT A 238      28.804-140.458  11.615 
ATOM   4893  C2   DT A 238      29.716-140.389  10.588 
ATOM   4894  O2   DT A 238      29.389-140.301   9.417 
ATOM   4895  N3   DT A 238      31.042-140.427  10.970 
ATOM   4896  C4   DT A 238      31.521-140.526  12.260 
ATOM   4897  O4   DT A 238      32.734-140.551  12.478 
ATOM   4898  C5   DT A 238      30.489-140.593  13.267 
ATOM   4899  C7   DT A 238      30.924-140.702  14.700 
ATOM   4900  C6   DT A 238      29.192-140.559  12.926 
ATOM   4901  P    DA A 239      23.584-142.174  10.355 
ATOM   4902  OP1  DA A 239      22.284-141.468  10.352 
ATOM   4903  OP2  DA A 239      23.755-143.217  11.390 
ATOM   4904  O5'  DA A 239      23.860-142.802   8.910 
ATOM   4905  C5'  DA A 239      24.478-141.982   7.899 
ATOM   4906  C4'  DA A 239      25.545-142.775   7.171 
ATOM   4907  O4'  DA A 239      26.844-142.687   7.824 
ATOM   4908  C3'  DA A 239      25.293-144.278   7.052 
ATOM   4909  O3'  DA A 239      25.763-144.725   5.786 
ATOM   4910  C2'  DA A 239      26.163-144.903   8.142 
ATOM   4911  C1'  DA A 239      27.375-143.998   7.942 
ATOM   4912  N9   DA A 239      28.327-144.009   9.087 
ATOM   4913  C8   DA A 239      28.051-144.134  10.419 
ATOM   4914  N7   DA A 239      29.102-144.109  11.178 
ATOM   4915  C5   DA A 239      30.155-143.956  10.286 
ATOM   4916  C6   DA A 239      31.544-143.859  10.467 
ATOM   4917  N6   DA A 239      32.138-143.904  11.668 
ATOM   4918  N1   DA A 239      32.304-143.714   9.365 
ATOM   4919  C2   DA A 239      31.708-143.669   8.175 
ATOM   4920  N3   DA A 239      30.428-143.750   7.884 
ATOM   4921  C4   DA A 239      29.690-143.895   9.003 
ATOM   4922  P    DG A 240      24.912-145.818   4.984 
ATOM   4923  OP1  DG A 240      23.832-145.147   4.227 
ATOM   4924  OP2  DG A 240      24.488-146.892   5.908 
ATOM   4925  O5'  DG A 240      26.009-146.387   3.967 
ATOM   4926  C5'  DG A 240      27.067-145.517   3.521 
ATOM   4927  C4'  DG A 240      28.390-146.254   3.547 
ATOM   4928  O4'  DG A 240      29.056-146.155   4.839 
ATOM   4929  C3'  DG A 240      28.319-147.759   3.284 
ATOM   4930  O3'  DG A 240      29.460-148.148   2.530 
ATOM   4931  C2'  DG A 240      28.411-148.399   4.669 
ATOM   4932  C1'  DG A 240      29.471-147.455   5.230 
ATOM   4933  N9   DG A 240      29.571-147.481   6.717 
ATOM   4934  C8   DG A 240      28.576-147.660   7.653 
ATOM   4935  N7   DG A 240      29.000-147.630   8.894 
ATOM   4936  C5   DG A 240      30.372-147.417   8.770 
ATOM   4937  C6   DG A 240      31.372-147.293   9.770 
ATOM   4938  O6   DG A 240      31.249-147.346  10.990 
ATOM   4939  N1   DG A 240      32.637-147.084   9.205 
ATOM   4940  C2   DG A 240      32.902-147.005   7.852 
ATOM   4941  N2   DG A 240      34.178-146.801   7.515 
ATOM   4942  N3   DG A 240      31.964-147.121   6.914 
ATOM   4943  C4   DG A 240      30.730-147.325   7.445 
ATOM   4944  P    DT A 241      29.287-149.235   1.367 
ATOM   4945  OP1  DT A 241      28.828-148.567   0.128 
ATOM   4946  OP2  DT A 241      28.447-150.351   1.852 
ATOM   4947  O5'  DT A 241      30.794-149.739   1.179 
ATOM   4948  C5'  DT A 241      31.875-148.826   1.449 
ATOM   4949  C4'  DT A 241      32.962-149.529   2.239 
ATOM   4950  O4'  DT A 241      32.739-149.457   3.676 
ATOM   4951  C3'  DT A 241      33.121-151.024   1.966 
ATOM   4952  O3'  DT A 241      34.503-151.357   2.018 
ATOM   4953  C2'  DT A 241      32.412-151.709   3.133 
ATOM   4954  C1'  DT A 241      32.901-150.758   4.220 
ATOM   4955  N1   DT A 241      32.113-150.833   5.482 
ATOM   4956  C2   DT A 241      32.795-150.644   6.659 
ATOM   4957  O2   DT A 241      33.993-150.423   6.703 
ATOM   4958  N3   DT A 241      32.032-150.723   7.808 
ATOM   4959  C4   DT A 241      30.676-150.967   7.873 
ATOM   4960  O4   DT A 241      30.100-151.014   8.962 
ATOM   4961  C5   DT A 241      30.046-151.152   6.587 
ATOM   4962  C7   DT A 241      28.571-151.424   6.568 
ATOM   4963  C6   DT A 241      30.765-151.082   5.454 
ATOM   4964  P    DG A 242      35.091-152.406   0.962 
ATOM   4965  OP1  DG A 242      35.416-151.708  -0.301 
ATOM   4966  OP2  DG A 242      34.173-153.561   0.848 
ATOM   4967  O5'  DG A 242      36.441-152.863   1.688 
ATOM   4968  C5'  DG A 242      37.119-151.932   2.552 
ATOM   4969  C4'  DG A 242      37.565-152.633   3.821 
ATOM   4970  O4'  DG A 242      36.540-152.617   4.855 
ATOM   4971  C3'  DG A 242      37.918-154.113   3.674 
ATOM   4972  O3'  DG A 242      39.020-154.410   4.524 
ATOM   4973  C2'  DG A 242      36.689-154.857   4.193 
ATOM   4974  C1'  DG A 242      36.407-153.931   5.373 
ATOM   4975  N9   DG A 242      35.033-154.072   5.931 
ATOM   4976  C8   DG A 242      33.852-154.352   5.278 
ATOM   4977  N7   DG A 242      32.807-154.408   6.066 
ATOM   4978  C5   DG A 242      33.332-154.148   7.331 
ATOM   4979  C6   DG A 242      32.685-154.076   8.592 
ATOM   4980  O6   DG A 242      31.495-154.228   8.856 
ATOM   4981  N1   DG A 242      33.594-153.788   9.619 
ATOM   4982  C2   DG A 242      34.951-153.596   9.450 
ATOM   4983  N2   DG A 242      35.649-153.330  10.557 
ATOM   4984  N3   DG A 242      35.558-153.663   8.266 
ATOM   4985  C4   DG A 242      34.689-153.942   7.260 
ATOM   4986  P    DT A 243      40.157-155.406   3.999 
ATOM   4987  OP1  DT A 243      41.132-154.656   3.175 
ATOM   4988  OP2  DT A 243      39.530-156.580   3.353 
ATOM   4989  O5'  DT A 243      40.844-155.852   5.373 
ATOM   4990  C5'  DT A 243      40.847-154.934   6.483 
ATOM   4991  C4'  DT A 243      40.496-155.667   7.763 
ATOM   4992  O4'  DT A 243      39.060-155.714   7.998 
ATOM   4993  C3'  DT A 243      40.929-157.131   7.832 
ATOM   4994  O3'  DT A 243      41.335-157.428   9.162 
ATOM   4995  C2'  DT A 243      39.660-157.925   7.522 
ATOM   4996  C1'  DT A 243      38.703-157.049   8.323 
ATOM   4997  N1   DT A 243      37.270-157.245   7.967 
ATOM   4998  C2   DT A 243      36.352-157.131   8.982 
ATOM   4999  O2   DT A 243      36.663-156.881  10.134 
ATOM   5000  N3   DT A 243      35.034-157.320   8.615 
ATOM   5001  C4   DT A 243      34.571-157.607   7.347 
ATOM   5002  O4   DT A 243      33.365-157.755   7.138 
ATOM   5003  C5   DT A 243      35.610-157.707   6.349 
ATOM   5004  C7   DT A 243      35.192-158.017   4.941 
ATOM   5005  C6   DT A 243      36.899-157.528   6.679 
ATOM   5006  P    DA A 244      42.605-158.375   9.393 
ATOM   5007  OP1  DA A 244      43.845-157.570   9.307 
ATOM   5008  OP2  DA A 244      42.525-159.542   8.486 
ATOM   5009  O5'  DA A 244      42.375-158.850  10.903 
ATOM   5010  C5'  DA A 244      41.689-157.972  11.815 
ATOM   5011  C4'  DA A 244      40.685-158.757  12.634 
ATOM   5012  O4'  DA A 244      39.386-158.851  11.982 
ATOM   5013  C3'  DA A 244      41.057-160.211  12.927 
ATOM   5014  O3'  DA A 244      40.618-160.544  14.239 
ATOM   5015  C2'  DA A 244      40.245-161.028  11.921 
ATOM   5016  C1'  DA A 244      38.964-160.206  12.020 
ATOM   5017  N9   DA A 244      38.021-160.428  10.888 
ATOM   5018  C8   DA A 244      38.313-160.684   9.578 
ATOM   5019  N7   DA A 244      37.266-160.832   8.828 
ATOM   5020  C5   DA A 244      36.200-160.662   9.700 
ATOM   5021  C6   DA A 244      34.809-160.700   9.515 
ATOM   5022  N6   DA A 244      34.226-160.932   8.331 
ATOM   5023  N1   DA A 244      34.034-160.489  10.596 
ATOM   5024  C2   DA A 244      34.620-160.259  11.770 
ATOM   5025  N3   DA A 244      35.900-160.201  12.063 
ATOM   5026  C4   DA A 244      36.653-160.415  10.965 
ATOM   5027  P    DT A 245      41.551-161.464  15.158 
ATOM   5028  OP1  DT A 245      42.571-160.624  15.827 
ATOM   5029  OP2  DT A 245      42.065-162.600  14.363 
ATOM   5030  O5'  DT A 245      40.500-161.998  16.240 
ATOM   5031  C5'  DT A 245      39.374-161.170  16.586 
ATOM   5032  C4'  DT A 245      38.114-162.011  16.652 
ATOM   5033  O4'  DT A 245      37.449-162.116  15.360 
ATOM   5034  C3'  DT A 245      38.305-163.463  17.088 
ATOM   5035  O3'  DT A 245      37.195-163.853  17.888 
ATOM   5036  C2'  DT A 245      38.271-164.265  15.787 
ATOM   5037  C1'  DT A 245      37.141-163.482  15.125 
ATOM   5038  N1   DT A 245      37.051-163.689  13.654 
ATOM   5039  C2   DT A 245      35.795-163.680  13.097 
ATOM   5040  O2   DT A 245      34.780-163.513  13.750 
ATOM   5041  N3   DT A 245      35.751-163.876  11.729 
ATOM   5042  C4   DT A 245      36.833-164.075  10.895 
ATOM   5043  O4   DT A 245      36.667-164.239   9.685 
ATOM   5044  C5   DT A 245      38.107-164.067  11.572 
ATOM   5045  C7   DT A 245      39.337-164.277  10.737 
ATOM   5046  C6   DT A 245      38.180-163.879  12.900 
ATOM   5047  P    DG A 246      37.450-164.780  19.169 
ATOM   5048  OP1  DG A 246      37.849-163.937  20.319 
ATOM   5049  OP2  DG A 246      38.380-165.874  18.812 
ATOM   5050  O5'  DG A 246      35.988-165.379  19.421 
ATOM   5051  C5'  DG A 246      34.839-164.594  19.051 
ATOM   5052  C4'  DG A 246      33.816-165.469  18.354 
ATOM   5053  O4'  DG A 246      34.039-165.547  16.917 
ATOM   5054  C3'  DG A 246      33.776-166.931  18.800 
ATOM   5055  O3'  DG A 246      32.426-167.378  18.793 
ATOM   5056  C2'  DG A 246      34.545-167.688  17.718 
ATOM   5057  C1'  DG A 246      33.985-166.912  16.529 
ATOM   5058  N9   DG A 246      34.783-167.069  15.281 
ATOM   5059  C8   DG A 246      36.145-167.216  15.131 
ATOM   5060  N7   DG A 246      36.535-167.333  13.885 
ATOM   5061  C5   DG A 246      35.348-167.260  13.158 
ATOM   5062  C6   DG A 246      35.128-167.326  11.757 
ATOM   5063  O6   DG A 246      35.950-167.464  10.856 
ATOM   5064  N1   DG A 246      33.766-167.209  11.447 
ATOM   5065  C2   DG A 246      32.750-167.049  12.369 
ATOM   5066  N2   DG A 246      31.515-166.956  11.870 
ATOM   5067  N3   DG A 246      32.957-166.986  13.683 
ATOM   5068  C4   DG A 246      34.273-167.099  14.000 
ATOM   5069  P    DC A 247      31.921-168.341  19.967 
ATOM   5070  OP1  DC A 247      31.534-167.529  21.143 
ATOM   5071  OP2  DC A 247      32.929-169.397  20.210 
ATOM   5072  O5'  DC A 247      30.615-168.988  19.306 
ATOM   5073  C5'  DC A 247      29.869-168.221  18.342 
ATOM   5074  C4'  DC A 247      29.486-169.098  17.167 
ATOM   5075  O4'  DC A 247      30.511-169.120  16.133 
ATOM   5076  C3'  DC A 247      29.253-170.575  17.487 
ATOM   5077  O3'  DC A 247      28.184-171.057  16.682 
ATOM   5078  C2'  DC A 247      30.542-171.273  17.050 
ATOM   5079  C1'  DC A 247      30.752-170.471  15.770 
ATOM   5080  N1   DC A 247      32.136-170.564  15.226 
ATOM   5081  C2   DC A 247      32.292-170.547  13.842 
ATOM   5082  O2   DC A 247      31.286-170.456  13.130 
ATOM   5083  N3   DC A 247      33.545-170.632  13.327 
ATOM   5084  C4   DC A 247      34.610-170.729  14.133 
ATOM   5085  N4   DC A 247      35.811-170.808  13.582 
ATOM   5086  C5   DC A 247      34.471-170.748  15.558 
ATOM   5087  C6   DC A 247      33.210-170.663  16.054 
ATOM   5088  P    DC A 248      27.128-172.074  17.325 
ATOM   5089  OP1  DC A 248      26.091-171.315  18.059 
ATOM   5090  OP2  DC A 248      27.845-173.111  18.099 
ATOM   5091  O5'  DC A 248      26.485-172.731  16.015 
ATOM   5092  C5'  DC A 248      26.413-171.952  14.805 
ATOM   5093  C4'  DC A 248      26.829-172.797  13.618 
ATOM   5094  O4'  DC A 248      28.266-172.756  13.382 
ATOM   5095  C3'  DC A 248      26.516-174.290  13.722 
ATOM   5096  O3'  DC A 248      26.142-174.772  12.437 
ATOM   5097  C2'  DC A 248      27.843-174.938  14.116 
ATOM   5098  C1'  DC A 248      28.731-174.086  13.213 
ATOM   5099  N1   DC A 248      30.172-174.123  13.584 
ATOM   5100  C2   DC A 248      31.109-174.054  12.555 
ATOM   5101  O2   DC A 248      30.708-173.965  11.388 
ATOM   5102  N3   DC A 248      32.429-174.087  12.871 
ATOM   5103  C4   DC A 248      32.822-174.184  14.148 
ATOM   5104  N4   DC A 248      34.121-174.212  14.405 
ATOM   5105  C5   DC A 248      31.875-174.257  15.220 
ATOM   5106  C6   DC A 248      30.561-174.223  14.883 
ATOM   5107  P    DG A 249      24.953-175.839  12.324 
ATOM   5108  OP1  DG A 249      23.652-175.133  12.321 
ATOM   5109  OP2  DG A 249      25.124-176.882  13.359 
ATOM   5110  O5'  DG A 249      25.228-176.466  10.878 
ATOM   5111  C5'  DG A 249      25.846-175.647   9.868 
ATOM   5112  C4'  DG A 249      26.914-176.439   9.139 
ATOM   5113  O4'  DG A 249      28.212-176.352   9.792 
ATOM   5114  C3'  DG A 249      26.662-177.942   9.021 
ATOM   5115  O3'  DG A 249      27.132-178.389   7.755 
ATOM   5116  C2'  DG A 249      27.532-178.568  10.110 
ATOM   5117  C1'  DG A 249      28.743-177.662   9.911 
ATOM   5118  N9   DG A 249      29.695-177.674  11.056 
ATOM   5119  C8   DG A 249      29.436-177.799  12.404 
ATOM   5120  N7   DG A 249      30.507-177.772  13.159 
ATOM   5121  C5   DG A 249      31.551-177.618  12.248 
ATOM   5122  C6   DG A 249      32.949-177.523  12.467 
ATOM   5123  O6   DG A 249      33.565-177.556  13.528 
ATOM   5124  N1   DG A 249      33.648-177.375  11.260 
ATOM   5125  C2   DG A 249      33.071-177.324  10.007 
ATOM   5126  N2   DG A 249      33.912-177.178   8.980 
ATOM   5127  N3   DG A 249      31.758-177.413   9.802 
ATOM   5128  C4   DG A 249      31.066-177.558  10.962 
ATOM   5129  P    DT A 250      26.281-179.482   6.952 
ATOM   5130  OP1  DT A 250      25.201-178.812   6.196 
ATOM   5131  OP2  DT A 250      25.856-180.556   7.877 
ATOM   5132  O5'  DT A 250      27.378-180.052   5.935 
ATOM   5133  C5'  DT A 250      28.435-179.182   5.489 
ATOM   5134  C4'  DT A 250      29.759-179.919   5.516 
ATOM   5135  O4'  DT A 250      30.424-179.820   6.808 
ATOM   5136  C3'  DT A 250      29.688-181.423   5.253 
ATOM   5137  O3'  DT A 250      30.829-181.813   4.499 
ATOM   5138  C2'  DT A 250      29.780-182.063   6.638 
ATOM   5139  C1'  DT A 250      30.839-181.119   7.199 
ATOM   5140  N1   DT A 250      30.939-181.146   8.685 
ATOM   5141  C2   DT A 250      32.188-180.971   9.231 
ATOM   5142  O2   DT A 250      33.188-180.799   8.557 
ATOM   5143  N3   DT A 250      32.241-181.002  10.611 
ATOM   5144  C4   DT A 250      31.176-181.189  11.468 
ATOM   5145  O4   DT A 250      31.347-181.198  12.689 
ATOM   5146  C5   DT A 250      29.907-181.364  10.801 
ATOM   5147  C7   DT A 250      28.695-181.573  11.660 
ATOM   5148  C6   DT A 250      29.827-181.338   9.461 
ATOM   5149  P    DT A 251      30.655-182.900   3.335 
ATOM   5150  OP1  DT A 251      30.196-182.232   2.097 
ATOM   5151  OP2  DT A 251      29.815-184.016   3.821 
ATOM   5152  O5'  DT A 251      32.163-183.404   3.148 
ATOM   5153  C5'  DT A 251      33.243-182.491   3.418 
ATOM   5154  C4'  DT A 251      34.330-183.193   4.208 
ATOM   5155  O4'  DT A 251      34.107-183.121   5.645 
ATOM   5156  C3'  DT A 251      34.490-184.689   3.934 
ATOM   5157  O3'  DT A 251      35.872-185.021   3.987 
ATOM   5158  C2'  DT A 251      33.781-185.374   5.102 
ATOM   5159  C1'  DT A 251      34.270-184.422   6.189 
ATOM   5160  N1   DT A 251      33.481-184.498   7.450 
ATOM   5161  C2   DT A 251      34.164-184.309   8.627 
ATOM   5162  O2   DT A 251      35.361-184.088   8.671 
ATOM   5163  N3   DT A 251      33.400-184.387   9.777 
ATOM   5164  C4   DT A 251      32.044-184.632   9.842 
ATOM   5165  O4   DT A 251      31.468-184.679  10.931 
ATOM   5166  C5   DT A 251      31.415-184.817   8.556 
ATOM   5167  C7   DT A 251      29.939-185.089   8.537 
ATOM   5168  C6   DT A 251      32.133-184.747   7.423 
ATOM   5169  P    DA A 252      36.459-186.071   2.931 
ATOM   5170  OP1  DA A 252      36.785-185.373   1.667 
ATOM   5171  OP2  DA A 252      35.541-187.226   2.817 
ATOM   5172  O5'  DA A 252      37.809-186.528   3.656 
ATOM   5173  C5'  DA A 252      38.487-185.597   4.521 
ATOM   5174  C4'  DA A 252      38.934-186.297   5.789 
ATOM   5175  O4'  DA A 252      37.909-186.282   6.823 
ATOM   5176  C3'  DA A 252      39.286-187.777   5.643 
ATOM   5177  O3'  DA A 252      40.388-188.075   6.492 
ATOM   5178  C2'  DA A 252      38.057-188.522   6.162 
ATOM   5179  C1'  DA A 252      37.776-187.596   7.342 
ATOM   5180  N9   DA A 252      36.402-187.737   7.899 
ATOM   5181  C8   DA A 252      35.241-188.014   7.236 
ATOM   5182  N7   DA A 252      34.198-188.074   8.005 
ATOM   5183  C5   DA A 252      34.702-187.817   9.272 
ATOM   5184  C6   DA A 252      34.094-187.737  10.536 
ATOM   5185  N6   DA A 252      32.780-187.918  10.737 
ATOM   5186  N1   DA A 252      34.886-187.465  11.589 
ATOM   5187  C2   DA A 252      36.190-187.286  11.383 
ATOM   5188  N3   DA A 252      36.866-187.335  10.256 
ATOM   5189  C4   DA A 252      36.051-187.610   9.218 
ATOM   5190  P    DA A 253      41.526-189.071   5.968 
ATOM   5191  OP1  DA A 253      42.500-188.320   5.144 
ATOM   5192  OP2  DA A 253      40.898-190.245   5.322 
ATOM   5193  O5'  DA A 253      42.213-189.517   7.342 
ATOM   5194  C5'  DA A 253      42.216-188.599   8.451 
ATOM   5195  C4'  DA A 253      41.864-189.331   9.731 
ATOM   5196  O4'  DA A 253      40.428-189.379   9.967 
ATOM   5197  C3'  DA A 253      42.297-190.795   9.801 
ATOM   5198  O3'  DA A 253      42.704-191.093  11.131 
ATOM   5199  C2'  DA A 253      41.029-191.590   9.491 
ATOM   5200  C1'  DA A 253      40.072-190.714  10.292 
ATOM   5201  N9   DA A 253      38.639-190.910   9.935 
ATOM   5202  C8   DA A 253      38.099-191.195   8.714 
ATOM   5203  N7   DA A 253      36.808-191.309   8.724 
ATOM   5204  C5   DA A 253      36.462-191.083  10.049 
ATOM   5205  C6   DA A 253      35.226-191.064  10.715 
ATOM   5206  N6   DA A 253      34.053-191.287  10.106 
ATOM   5207  N1   DA A 253      35.239-190.808  12.037 
ATOM   5208  C2   DA A 253      36.408-190.587  12.638 
ATOM   5209  N3   DA A 253      37.618-190.579  12.122 
ATOM   5210  C4   DA A 253      37.577-190.839  10.798 
ATOM   5211  P    DC A 254      43.974-192.039  11.361 
ATOM   5212  OP1  DC A 254      45.213-191.235  11.276 
ATOM   5213  OP2  DC A 254      43.894-193.207  10.455 
ATOM   5214  O5'  DC A 254      43.743-192.515  12.872 
ATOM   5215  C5'  DC A 254      43.058-191.636  13.783 
ATOM   5216  C4'  DC A 254      42.054-192.422  14.603 
ATOM   5217  O4'  DC A 254      40.755-192.516  13.951 
ATOM   5218  C3'  DC A 254      42.426-193.876  14.896 
ATOM   5219  O3'  DC A 254      41.987-194.209  16.207 
ATOM   5220  C2'  DC A 254      41.613-194.692  13.890 
ATOM   5221  C1'  DC A 254      40.332-193.870  13.989 
ATOM   5222  N1   DC A 254      39.389-194.092  12.857 
ATOM   5223  C2   DC A 254      38.025-194.041  13.129 
ATOM   5224  O2   DC A 254      37.656-193.814  14.287 
ATOM   5225  N3   DC A 254      37.150-194.241  12.110 
ATOM   5226  C4   DC A 254      37.590-194.483  10.869 
ATOM   5227  N4   DC A 254      36.696-194.672   9.910 
ATOM   5228  C5   DC A 254      38.989-194.541  10.569 
ATOM   5229  C6   DC A 254      39.848-194.339  11.600 
ATOM   5230  P    DA A 255      42.919-195.129  17.127 
ATOM   5231  OP1  DA A 255      43.940-194.289  17.795 
ATOM   5232  OP2  DA A 255      43.434-196.265  16.332 
ATOM   5233  O5'  DA A 255      41.869-195.663  18.209 
ATOM   5234  C5'  DA A 255      40.742-194.835  18.554 
ATOM   5235  C4'  DA A 255      39.483-195.675  18.620 
ATOM   5236  O4'  DA A 255      38.817-195.781  17.329 
ATOM   5237  C3'  DA A 255      39.674-197.128  19.056 
ATOM   5238  O3'  DA A 255      38.564-197.518  19.857 
ATOM   5239  C2'  DA A 255      39.640-197.930  17.756 
ATOM   5240  C1'  DA A 255      38.510-197.147  17.094 
ATOM   5241  N9   DA A 255      38.420-197.354  15.622 
ATOM   5242  C8   DA A 255      39.434-197.556  14.730 
ATOM   5243  N7   DA A 255      39.033-197.706  13.505 
ATOM   5244  C5   DA A 255      37.652-197.595  13.589 
ATOM   5245  C6   DA A 255      36.636-197.663  12.622 
ATOM   5246  N6   DA A 255      36.868-197.869  11.318 
ATOM   5247  N1   DA A 255      35.368-197.511  13.046 
ATOM   5248  C2   DA A 255      35.143-197.306  14.342 
ATOM   5249  N3   DA A 255      36.005-197.224  15.332 
ATOM   5250  C4   DA A 255      37.267-197.380  14.881 
ATOM   5251  P    DA A 256      38.819-198.444  21.137 
ATOM   5252  OP1  DA A 256      39.217-197.602  22.287 
ATOM   5253  OP2  DA A 256      39.749-199.538  20.781 
ATOM   5254  O5'  DA A 256      37.356-199.044  21.389 
ATOM   5255  C5'  DA A 256      36.208-198.259  21.020 
ATOM   5256  C4'  DA A 256      35.184-199.134  20.322 
ATOM   5257  O4'  DA A 256      35.407-199.212  18.886 
ATOM   5258  C3'  DA A 256      35.145-200.595  20.769 
ATOM   5259  O3'  DA A 256      33.794-201.043  20.762 
ATOM   5260  C2'  DA A 256      35.914-201.352  19.686 
ATOM   5261  C1'  DA A 256      35.354-200.576  18.497 
ATOM   5262  N9   DA A 256      36.152-200.734  17.249 
ATOM   5263  C8   DA A 256      37.503-200.878  17.120 
ATOM   5264  N7   DA A 256      37.903-200.996  15.892 
ATOM   5265  C5   DA A 256      36.732-200.925  15.151 
ATOM   5266  C6   DA A 256      36.478-200.985  13.771 
ATOM   5267  N6   DA A 256      37.439-201.140  12.848 
ATOM   5268  N1   DA A 256      35.197-200.882  13.371 
ATOM   5269  C2   DA A 256      34.247-200.729  14.292 
ATOM   5270  N3   DA A 256      34.362-200.659  15.600 
ATOM   5271  C4   DA A 256      35.654-200.765  15.974 
ATOM   5272  P    DC A 257      33.290-202.006  21.935 
ATOM   5273  OP1  DC A 257      32.903-201.194  23.112 
ATOM   5274  OP2  DC A 257      34.297-203.062  22.179 
ATOM   5275  O5'  DC A 257      31.984-202.652  21.275 
ATOM   5276  C5'  DC A 257      31.237-201.886  20.311 
ATOM   5277  C4'  DC A 257      30.854-202.763  19.136 
ATOM   5278  O4'  DC A 257      31.880-202.785  18.102 
ATOM   5279  C3'  DC A 257      30.622-204.240  19.455 
ATOM   5280  O3'  DC A 257      29.553-204.722  18.651 
ATOM   5281  C2'  DC A 257      31.910-204.938  19.019 
ATOM   5282  C1'  DC A 257      32.121-204.136  17.739 
ATOM   5283  N1   DC A 257      33.504-204.229  17.194 
ATOM   5284  C2   DC A 257      33.661-204.212  15.811 
ATOM   5285  O2   DC A 257      32.654-204.121  15.098 
ATOM   5286  N3   DC A 257      34.914-204.296  15.295 
ATOM   5287  C4   DC A 257      35.978-204.393  16.102 
ATOM   5288  N4   DC A 257      37.180-204.473  15.550 
ATOM   5289  C5   DC A 257      35.840-204.413  17.527 
ATOM   5290  C6   DC A 257      34.579-204.328  18.023 
ATOM   5291  P    DA A 258      28.496-205.739  19.293 
ATOM   5292  OP1  DA A 258      27.460-204.979  20.028 
ATOM   5293  OP2  DA A 258      29.213-206.775  20.068 
ATOM   5294  O5'  DA A 258      27.854-206.396  17.983 
ATOM   5295  C5'  DA A 258      27.781-205.617  16.774 
ATOM   5296  C4'  DA A 258      28.197-206.462  15.586 
ATOM   5297  O4'  DA A 258      29.634-206.421  15.351 
ATOM   5298  C3'  DA A 258      27.884-207.955  15.690 
ATOM   5299  O3'  DA A 258      27.511-208.437  14.405 
ATOM   5300  C2'  DA A 258      29.212-208.602  16.085 
ATOM   5301  C1'  DA A 258      30.099-207.751  15.182 
ATOM   5302  N9   DA A 258      31.541-207.788  15.552 
ATOM   5303  C8   DA A 258      32.096-207.884  16.796 
ATOM   5304  N7   DA A 258      33.393-207.894  16.794 
ATOM   5305  C5   DA A 258      33.725-207.796  15.450 
ATOM   5306  C6   DA A 258      34.958-207.755  14.779 
ATOM   5307  N6   DA A 258      36.143-207.810  15.405 
ATOM   5308  N1   DA A 258      34.931-207.657  13.437 
ATOM   5309  C2   DA A 258      33.752-207.602  12.821 
ATOM   5310  N3   DA A 258      32.543-207.632  13.337 
ATOM   5311  C4   DA A 258      32.598-207.732  14.681 
ATOM   5312  P    DA A 259      26.322-209.503  14.293 
ATOM   5313  OP1  DA A 259      25.021-208.798  14.290 
ATOM   5314  OP2  DA A 259      26.492-210.547  15.328 
ATOM   5315  O5'  DA A 259      26.597-210.131  12.847 
ATOM   5316  C5'  DA A 259      27.215-209.312  11.837 
ATOM   5317  C4'  DA A 259      28.282-210.104  11.108 
ATOM   5318  O4'  DA A 259      29.581-210.016  11.761 
ATOM   5319  C3'  DA A 259      28.030-211.607  10.990 
ATOM   5320  O3'  DA A 259      28.500-212.054   9.724 
ATOM   5321  C2'  DA A 259      28.901-212.233  12.079 
ATOM   5322  C1'  DA A 259      30.112-211.327  11.880 
ATOM   5323  N9   DA A 259      31.064-211.339  13.025 
ATOM   5324  C8   DA A 259      30.788-211.464  14.356 
ATOM   5325  N7   DA A 259      31.839-211.439  15.115 
ATOM   5326  C5   DA A 259      32.892-211.286  14.223 
ATOM   5327  C6   DA A 259      34.282-211.188  14.405 
ATOM   5328  N6   DA A 259      34.875-211.233  15.606 
ATOM   5329  N1   DA A 259      35.041-211.043  13.303 
ATOM   5330  C2   DA A 259      34.445-210.999  12.113 
ATOM   5331  N3   DA A 259      33.165-211.079  11.821 
ATOM   5332  C4   DA A 259      32.427-211.224  12.941 
ATOM   5333  P    DG A 260      27.650-213.147   8.921 
ATOM   5334  OP1  DG A 260      26.569-212.476   8.165 
ATOM   5335  OP2  DG A 260      27.225-214.221   9.845 
ATOM   5336  O5'  DG A 260      28.746-213.716   7.904 
ATOM   5337  C5'  DG A 260      29.804-212.846   7.458 
ATOM   5338  C4'  DG A 260      31.127-213.584   7.485 
ATOM   5339  O4'  DG A 260      31.793-213.484   8.777 
ATOM   5340  C3'  DG A 260      31.056-215.088   7.222 
ATOM   5341  O3'  DG A 260      32.197-215.478   6.467 
ATOM   5342  C2'  DG A 260      31.148-215.728   8.607 
ATOM   5343  C1'  DG A 260      32.208-214.784   9.168 
ATOM   5344  N9   DG A 260      32.308-214.810  10.654 
ATOM   5345  C8   DG A 260      31.313-214.989  11.591 
ATOM   5346  N7   DG A 260      31.737-214.960  12.831 
ATOM   5347  C5   DG A 260      33.109-214.747  12.707 
ATOM   5348  C6   DG A 260      34.109-214.623  13.707 
ATOM   5349  O6   DG A 260      33.987-214.676  14.928 
ATOM   5350  N1   DG A 260      35.374-214.414  13.142 
ATOM   5351  C2   DG A 260      35.639-214.335  11.789 
ATOM   5352  N2   DG A 260      36.915-214.130  11.452 
ATOM   5353  N3   DG A 260      34.701-214.451  10.851 
ATOM   5354  C4   DG A 260      33.467-214.654  11.383 
ATOM   5355  P    DC A 261      32.024-216.564   5.304 
ATOM   5356  OP1  DC A 261      31.565-215.896   4.066 
ATOM   5357  OP2  DC A 261      31.184-217.681   5.790 
ATOM   5358  O5'  DC A 261      33.531-217.068   5.117 
ATOM   5359  C5'  DC A 261      34.612-216.155   5.387 
ATOM   5360  C4'  DC A 261      35.699-216.858   6.177 
ATOM   5361  O4'  DC A 261      35.476-216.786   7.614 
ATOM   5362  C3'  DC A 261      35.858-218.353   5.903 
ATOM   5363  O3'  DC A 261      37.240-218.686   5.956 
ATOM   5364  C2'  DC A 261      35.149-219.039   7.070 
ATOM   5365  C1'  DC A 261      35.638-218.087   8.157 
ATOM   5366  N1   DC A 261      34.850-218.163   9.419 
ATOM   5367  C2   DC A 261      35.527-217.974  10.621 
ATOM   5368  O2   DC A 261      36.743-217.753  10.592 
ATOM   5369  N3   DC A 261      34.826-218.040  11.782 
ATOM   5370  C4   DC A 261      33.509-218.281  11.771 
ATOM   5371  N4   DC A 261      32.870-218.336  12.930 
ATOM   5372  C5   DC A 261      32.793-218.479  10.546 
ATOM   5373  C6   DC A 261      33.511-218.410   9.396 
ATOM   5374  P    DA A 262      37.828-219.736   4.899 
ATOM   5375  OP1  DA A 262      38.153-219.037   3.636 
ATOM   5376  OP2  DA A 262      36.910-220.890   4.785 
ATOM   5377  O5'  DA A 262      39.178-220.193   5.625 
ATOM   5378  C5'  DA A 262      39.856-219.261   6.489 
ATOM   5379  C4'  DA A 262      40.303-219.962   7.758 
ATOM   5380  O4'  DA A 262      39.277-219.946   8.792 
ATOM   5381  C3'  DA A 262      40.655-221.442   7.611 
ATOM   5382  O3'  DA A 262      41.757-221.740   8.461 
ATOM   5383  C2'  DA A 262      39.426-222.186   8.131 
ATOM   5384  C1'  DA A 262      39.144-221.261   9.310 
ATOM   5385  N9   DA A 262      37.770-221.401   9.868 
ATOM   5386  C8   DA A 262      36.610-221.679   9.205 
ATOM   5387  N7   DA A 262      35.566-221.738   9.973 
ATOM   5388  C5   DA A 262      36.071-221.481  11.241 
ATOM   5389  C6   DA A 262      35.462-221.402  12.504 
ATOM   5390  N6   DA A 262      34.149-221.583  12.705 
ATOM   5391  N1   DA A 262      36.254-221.130  13.558 
ATOM   5392  C2   DA A 262      37.558-220.951  13.351 
ATOM   5393  N3   DA A 262      38.235-221.000  12.225 
ATOM   5394  C4   DA A 262      37.419-221.274  11.187 
ATOM   5395  P    DT A 263      42.894-222.736   7.937 
ATOM   5396  OP1  DT A 263      43.869-221.985   7.113 
ATOM   5397  OP2  DT A 263      42.267-223.910   7.290 
ATOM   5398  O5'  DT A 263      43.581-223.182   9.310 
ATOM   5399  C5'  DT A 263      43.584-222.264  10.420 
ATOM   5400  C4'  DT A 263      43.233-222.996  11.700 
ATOM   5401  O4'  DT A 263      41.797-223.044  11.936 
ATOM   5402  C3'  DT A 263      43.666-224.460  11.769 
ATOM   5403  O3'  DT A 263      44.072-224.758  13.099 
ATOM   5404  C2'  DT A 263      42.397-225.255  11.459 
ATOM   5405  C1'  DT A 263      41.441-224.378  12.261 
ATOM   5406  N1   DT A 263      40.007-224.575  11.904 
ATOM   5407  C2   DT A 263      39.089-224.461  12.919 
ATOM   5408  O2   DT A 263      39.400-224.210  14.071 
ATOM   5409  N3   DT A 263      37.771-224.650  12.552 
ATOM   5410  C4   DT A 263      37.308-224.936  11.284 
ATOM   5411  O4   DT A 263      36.102-225.085  11.076 
ATOM   5412  C5   DT A 263      38.347-225.037  10.286 
ATOM   5413  C7   DT A 263      37.929-225.347   8.879 
ATOM   5414  C6   DT A 263      39.636-224.858  10.616 
ATOM   5415  P    DT A 264      45.342-225.704  13.330 
ATOM   5416  OP1  DT A 264      46.582-224.900  13.245 
ATOM   5417  OP2  DT A 264      45.262-226.871  12.424 
ATOM   5418  O5'  DT A 264      45.112-226.180  14.840 
ATOM   5419  C5'  DT A 264      44.426-225.301  15.752 
ATOM   5420  C4'  DT A 264      43.422-226.087  16.572 
ATOM   5421  O4'  DT A 264      42.123-226.181  15.920 
ATOM   5422  C3'  DT A 264      43.794-227.540  16.864 
ATOM   5423  O3'  DT A 264      43.356-227.874  18.176 
ATOM   5424  C2'  DT A 264      42.982-228.357  15.858 
ATOM   5425  C1'  DT A 264      41.701-227.535  15.957 
ATOM   5426  N1   DT A 264      40.758-227.757  14.825 
ATOM   5427  C2   DT A 264      39.415-227.703  15.110 
ATOM   5428  O2   DT A 264      38.982-227.485  16.228 
ATOM   5429  N3   DT A 264      38.572-227.914  14.036 
ATOM   5430  C4   DT A 264      38.952-228.168  12.734 
ATOM   5431  O4   DT A 264      38.104-228.341  11.856 
ATOM   5432  C5   DT A 264      40.381-228.206  12.534 
ATOM   5433  C7   DT A 264      40.882-228.477  11.146 
ATOM   5434  C6   DT A 264      41.224-228.004  13.561 
ATOM   5435  P    DC A 265      44.288-228.793  19.095 
ATOM   5436  OP1  DC A 265      45.308-227.954  19.764 
ATOM   5437  OP2  DC A 265      44.803-229.930  18.300 
ATOM   5438  O5'  DC A 265      43.237-229.327  20.177 
ATOM   5439  C5'  DC A 265      42.111-228.500  20.523 
ATOM   5440  C4'  DC A 265      40.851-229.340  20.589 
ATOM   5441  O4'  DC A 265      40.186-229.446  19.297 
ATOM   5442  C3'  DC A 265      41.042-230.793  21.025 
ATOM   5443  O3'  DC A 265      39.932-231.183  21.825 
ATOM   5444  C2'  DC A 265      41.008-231.595  19.724 
ATOM   5445  C1'  DC A 265      39.878-230.811  19.062 
ATOM   5446  N1   DC A 265      39.788-231.018  17.591 
ATOM   5447  C2   DC A 265      38.522-231.012  17.010 
ATOM   5448  O2   DC A 265      37.535-230.837  17.734 
ATOM   5449  N3   DC A 265      38.419-231.200  15.670 
ATOM   5450  C4   DC A 265      39.512-231.387  14.920 
ATOM   5451  N4   DC A 265      39.358-231.566  13.617 
ATOM   5452  C5   DC A 265      40.824-231.397  15.497 
ATOM   5453  C6   DC A 265      40.906-231.208  16.838 
ATOM   5454  P    DT A 266      40.187-232.109  23.106 
ATOM   5455  OP1  DT A 266      40.586-231.267  24.256 
ATOM   5456  OP2  DT A 266      41.117-233.203  22.750 
ATOM   5457  O5'  DT A 266      38.725-232.708  23.358 
ATOM   5458  C5'  DT A 266      37.576-231.923  22.988 
ATOM   5459  C4'  DT A 266      36.553-232.799  22.291 
ATOM   5460  O4'  DT A 266      36.776-232.877  20.854 
ATOM   5461  C3'  DT A 266      36.513-234.260  22.738 
ATOM   5462  O3'  DT A 266      35.163-234.707  22.731 
ATOM   5463  C2'  DT A 266      37.282-235.017  21.655 
ATOM   5464  C1'  DT A 266      36.723-234.241  20.466 
ATOM   5465  N1   DT A 266      37.520-234.399  19.218 
ATOM   5466  C2   DT A 266      36.830-234.404  18.031 
ATOM   5467  O2   DT A 266      35.618-234.287  17.968 
ATOM   5468  N3   DT A 266      37.603-234.553  16.896 
ATOM   5469  C4   DT A 266      38.975-234.694  16.852 
ATOM   5470  O4   DT A 266      39.558-234.820  15.774 
ATOM   5471  C5   DT A 266      39.610-234.676  18.149 
ATOM   5472  C7   DT A 266      41.104-234.824  18.191 
ATOM   5473  C6   DT A 266      38.883-234.533  19.268 
ATOM   5474  P    DA A 267      34.658-235.671  23.904 
ATOM   5475  OP1  DA A 267      34.272-234.859  25.080 
ATOM   5476  OP2  DA A 267      35.666-236.726  24.147 
ATOM   5477  O5'  DA A 267      33.352-236.317  23.243 
ATOM   5478  C5'  DA A 267      32.606-235.551  22.279 
ATOM   5479  C4'  DA A 267      32.223-236.428  21.104 
ATOM   5480  O4'  DA A 267      33.248-236.450  20.071 
ATOM   5481  C3'  DA A 267      31.990-237.904  21.424 
ATOM   5482  O3'  DA A 267      30.922-238.387  20.620 
ATOM   5483  C2'  DA A 267      33.279-238.602  20.988 
ATOM   5484  C1'  DA A 267      33.489-237.800  19.707 
ATOM   5485  N9   DA A 267      34.873-237.893  19.163 
ATOM   5486  C8   DA A 267      36.049-237.997  19.850 
ATOM   5487  N7   DA A 267      37.097-238.061  19.088 
ATOM   5488  C5   DA A 267      36.580-237.995  17.801 
ATOM   5489  C6   DA A 267      37.187-238.014  16.535 
ATOM   5490  N6   DA A 267      38.511-238.110  16.349 
ATOM   5491  N1   DA A 267      36.379-237.931  15.461 
ATOM   5492  C2   DA A 267      35.064-237.835  15.650 
ATOM   5493  N3   DA A 267      34.388-237.808  16.778 
ATOM   5494  C4   DA A 267      35.219-237.893  17.838 
ATOM   5495  P    DT A 268      29.865-239.404  21.262 
ATOM   5496  OP1  DT A 268      28.828-238.644  21.997 
ATOM   5497  OP2  DT A 268      30.582-240.440  22.036 
ATOM   5498  O5'  DT A 268      29.222-240.061  19.952 
ATOM   5499  C5'  DT A 268      29.150-239.281  18.743 
ATOM   5500  C4'  DT A 268      29.566-240.127  17.555 
ATOM   5501  O4'  DT A 268      31.003-240.085  17.320 
ATOM   5502  C3'  DT A 268      29.253-241.619  17.659 
ATOM   5503  O3'  DT A 268      28.879-242.102  16.374 
ATOM   5504  C2'  DT A 268      30.580-242.267  18.054 
ATOM   5505  C1'  DT A 268      31.468-241.416  17.150 
ATOM   5506  N1   DT A 268      32.909-241.453  17.521 
ATOM   5507  C2   DT A 268      33.821-241.383  16.494 
ATOM   5508  O2   DT A 268      33.495-241.295  15.323 
ATOM   5509  N3   DT A 268      35.148-241.421  16.876 
ATOM   5510  C4   DT A 268      35.626-241.520  18.166 
ATOM   5511  O4   DT A 268      36.840-241.545  18.384 
ATOM   5512  C5   DT A 268      34.595-241.587  19.173 
ATOM   5513  C7   DT A 268      35.029-241.696  20.606 
ATOM   5514  C6   DT A 268      33.297-241.553  18.832 
ATOM   5515  P    DT A 269      27.690-243.168  16.261 
ATOM   5516  OP1  DT A 269      26.389-242.462  16.258 
ATOM   5517  OP2  DT A 269      27.861-244.211  17.296 
ATOM   5518  O5'  DT A 269      27.966-243.796  14.816 
ATOM   5519  C5'  DT A 269      28.583-242.977  13.805 
ATOM   5520  C4'  DT A 269      29.651-243.769  13.077 
ATOM   5521  O4'  DT A 269      30.949-243.681  13.729 
ATOM   5522  C3'  DT A 269      29.399-245.272  12.958 
ATOM   5523  O3'  DT A 269      29.869-245.719  11.692 
ATOM   5524  C2'  DT A 269      30.269-245.898  14.048 
ATOM   5525  C1'  DT A 269      31.481-244.992  13.848 
ATOM   5526  N1   DT A 269      32.433-245.003  14.993 
ATOM   5527  C2   DT A 269      33.768-244.874  14.698 
ATOM   5528  O2   DT A 269      34.187-244.753  13.560 
ATOM   5529  N3   DT A 269      34.621-244.890  15.785 
ATOM   5530  C4   DT A 269      34.256-245.021  17.110 
ATOM   5531  O4   DT A 269      35.111-245.022  17.998 
ATOM   5532  C5   DT A 269      32.833-245.151  17.319 
ATOM   5533  C7   DT A 269      32.351-245.298  18.733 
ATOM   5534  C6   DT A 269      31.982-245.139  16.281 
ATOM   5535  P    DG A 270      29.018-246.812  10.890 
ATOM   5536  OP1  DG A 270      27.938-246.141  10.133 
ATOM   5537  OP2  DG A 270      28.593-247.886  11.814 
ATOM   5538  O5'  DG A 270      30.115-247.381   9.873 
ATOM   5539  C5'  DG A 270      31.172-246.511   9.427 
ATOM   5540  C4'  DG A 270      32.496-247.249   9.453 
ATOM   5541  O4'  DG A 270      33.161-247.149  10.745 
ATOM   5542  C3'  DG A 270      32.425-248.753   9.190 
ATOM   5543  O3'  DG A 270      33.566-249.142   8.436 
ATOM   5544  C2'  DG A 270      32.517-249.393  10.575 
ATOM   5545  C1'  DG A 270      33.576-248.449  11.136 
ATOM   5546  N9   DG A 270      33.676-248.475  12.622 
ATOM   5547  C8   DG A 270      32.682-248.654  13.559 
ATOM   5548  N7   DG A 270      33.106-248.625  14.800 
ATOM   5549  C5   DG A 270      34.478-248.412  14.675 
ATOM   5550  C6   DG A 270      35.477-248.287  15.676 
ATOM   5551  O6   DG A 270      35.355-248.340  16.896 
ATOM   5552  N1   DG A 270      36.743-248.079  15.111 
ATOM   5553  C2   DG A 270      37.008-248.000  13.758 
ATOM   5554  N2   DG A 270      38.284-247.795  13.421 
ATOM   5555  N3   DG A 270      36.070-248.116  12.820 
ATOM   5556  C4   DG A 270      34.836-248.319  13.351 
ATOM   5557  P    DA A 271      33.392-250.229   7.273 
ATOM   5558  OP1  DA A 271      32.933-249.561   6.034 
ATOM   5559  OP2  DA A 271      32.552-251.346   7.758 
ATOM   5560  O5'  DA A 271      34.900-250.733   7.085 
ATOM   5561  C5'  DA A 271      35.980-249.820   7.355 
ATOM   5562  C4'  DA A 271      37.067-250.523   8.145 
ATOM   5563  O4'  DA A 271      36.844-250.451   9.582 
ATOM   5564  C3'  DA A 271      37.227-252.018   7.872 
ATOM   5565  O3'  DA A 271      38.609-252.351   7.924 
ATOM   5566  C2'  DA A 271      36.518-252.704   9.039 
ATOM   5567  C1'  DA A 271      37.007-251.752  10.126 
ATOM   5568  N9   DA A 271      36.218-251.827  11.388 
ATOM   5569  C8   DA A 271      34.882-252.064  11.540 
ATOM   5570  N7   DA A 271      34.488-252.070  12.775 
ATOM   5571  C5   DA A 271      35.645-251.819  13.498 
ATOM   5572  C6   DA A 271      35.896-251.698  14.874 
ATOM   5573  N6   DA A 271      34.947-251.821  15.813 
ATOM   5574  N1   DA A 271      37.163-251.446  15.253 
ATOM   5575  C2   DA A 271      38.102-251.324  14.316 
ATOM   5576  N3   DA A 271      37.987-251.416  13.009 
ATOM   5577  C4   DA A 271      36.711-251.669  12.657 
ATOM   5578  P    DT A 272      39.196-253.400   6.868 
ATOM   5579  OP1  DT A 272      39.522-252.702   5.605 
ATOM   5580  OP2  DT A 272      38.279-254.555   6.754 
ATOM   5581  O5'  DT A 272      40.546-253.857   7.594 
ATOM   5582  C5'  DT A 272      41.224-252.926   8.458 
ATOM   5583  C4'  DT A 272      41.671-253.627   9.727 
ATOM   5584  O4'  DT A 272      40.646-253.611  10.761 
ATOM   5585  C3'  DT A 272      42.024-255.107   9.580 
ATOM   5586  O3'  DT A 272      43.125-255.404  10.430 
ATOM   5587  C2'  DT A 272      40.794-255.851  10.099 
ATOM   5588  C1'  DT A 272      40.513-254.926  11.279 
ATOM   5589  N1   DT A 272      39.139-255.066  11.837 
ATOM   5590  C2   DT A 272      38.995-254.900  13.193 
ATOM   5591  O2   DT A 272      39.929-254.649  13.934 
ATOM   5592  N3   DT A 272      37.706-255.039  13.674 
ATOM   5593  C4   DT A 272      36.581-255.322  12.928 
ATOM   5594  O4   DT A 272      35.478-255.422  13.471 
ATOM   5595  C5   DT A 272      36.833-255.478  11.515 
ATOM   5596  C7   DT A 272      35.661-255.788  10.631 
ATOM   5597  C6   DT A 272      38.075-255.349  11.021 
ATOM   5598  P    DA A 273      44.263-256.400   9.905 
ATOM   5599  OP1  DA A 273      45.238-255.650   9.081 
ATOM   5600  OP2  DA A 273      43.635-257.574   9.259 
ATOM   5601  O5'  DA A 273      44.950-256.846  11.279 
ATOM   5602  C5'  DA A 273      44.953-255.928  12.389 
ATOM   5603  C4'  DA A 273      44.601-256.661  13.669 
ATOM   5604  O4'  DA A 273      43.165-256.708  13.904 
ATOM   5605  C3'  DA A 273      45.034-258.125  13.738 
ATOM   5606  O3'  DA A 273      45.441-258.422  15.068 
ATOM   5607  C2'  DA A 273      43.766-258.919  13.428 
ATOM   5608  C1'  DA A 273      42.809-258.043  14.229 
ATOM   5609  N9   DA A 273      41.376-258.240  13.873 
ATOM   5610  C8   DA A 273      40.837-258.524  12.651 
ATOM   5611  N7   DA A 273      39.545-258.638  12.661 
ATOM   5612  C5   DA A 273      39.199-258.413  13.986 
ATOM   5613  C6   DA A 273      37.963-258.394  14.653 
ATOM   5614  N6   DA A 273      36.790-258.617  14.043 
ATOM   5615  N1   DA A 273      37.976-258.138  15.974 
ATOM   5616  C2   DA A 273      39.145-257.917  16.575 
ATOM   5617  N3   DA A 273      40.355-257.909  16.059 
ATOM   5618  C4   DA A 273      40.314-258.168  14.736 
ATOM   5619  P    DA A 274      46.711-259.369  15.299 
ATOM   5620  OP1  DA A 274      47.950-258.565  15.213 
ATOM   5621  OP2  DA A 274      46.631-260.536  14.392 
ATOM   5622  O5'  DA A 274      46.480-259.844  16.809 
ATOM   5623  C5'  DA A 274      45.795-258.966  17.720 
ATOM   5624  C4'  DA A 274      44.791-259.752  18.540 
ATOM   5625  O4'  DA A 274      43.492-259.846  17.888 
ATOM   5626  C3'  DA A 274      45.163-261.205  18.833 
ATOM   5627  O3'  DA A 274      44.724-261.538  20.145 
ATOM   5628  C2'  DA A 274      44.351-262.022  17.827 
ATOM   5629  C1'  DA A 274      43.069-261.200  17.926 
ATOM   5630  N9   DA A 274      42.126-261.422  16.794 
ATOM   5631  C8   DA A 274      42.419-261.678  15.484 
ATOM   5632  N7   DA A 274      41.372-261.827  14.734 
ATOM   5633  C5   DA A 274      40.306-261.656  15.606 
ATOM   5634  C6   DA A 274      38.915-261.694  15.421 
ATOM   5635  N6   DA A 274      38.331-261.926  14.236 
ATOM   5636  N1   DA A 274      38.140-261.484  16.502 
ATOM   5637  C2   DA A 274      38.725-261.253  17.676 
ATOM   5638  N3   DA A 274      40.005-261.195  17.969 
ATOM   5639  C4   DA A 274      40.758-261.409  16.871 
ATOM   5640  P    DG A 275      45.657-262.458  21.064 
ATOM   5641  OP1  DG A 275      46.677-261.619  21.733 
ATOM   5642  OP2  DG A 275      46.171-263.595  20.269 
ATOM   5643  O5'  DG A 275      44.606-262.992  22.146 
ATOM   5644  C5'  DG A 275      43.479-262.164  22.492 
ATOM   5645  C4'  DG A 275      42.220-263.005  22.558 
ATOM   5646  O4'  DG A 275      41.555-263.110  21.266 
ATOM   5647  C3'  DG A 275      42.411-264.457  22.994 
ATOM   5648  O3'  DG A 275      41.301-264.848  23.794 
ATOM   5649  C2'  DG A 275      42.377-265.260  21.693 
ATOM   5650  C1'  DG A 275      41.247-264.476  21.031 
ATOM   5651  N9   DG A 275      41.157-264.683  19.560 
ATOM   5652  C8   DG A 275      42.167-264.889  18.645 
ATOM   5653  N7   DG A 275      41.749-265.038  17.411 
ATOM   5654  C5   DG A 275      40.363-264.924  17.516 
ATOM   5655  C6   DG A 275      39.362-264.998  16.513 
ATOM   5656  O6   DG A 275      39.493-265.183  15.306 
ATOM   5657  N1   DG A 275      38.080-264.828  17.056 
ATOM   5658  C2   DG A 275      37.803-264.614  18.391 
ATOM   5659  N2   DG A 275      36.514-264.475  18.708 
ATOM   5660  N3   DG A 275      38.744-264.544  19.332 
ATOM   5661  C4   DG A 275      39.992-264.707  18.822 
ATOM   5662  P    DG A 276      41.556-265.774  25.075 
ATOM   5663  OP1  DG A 276      41.954-264.932  26.224 
ATOM   5664  OP2  DG A 276      42.486-266.868  24.718 
ATOM   5665  O5'  DG A 276      40.093-266.373  25.327 
ATOM   5666  C5'  DG A 276      38.945-265.588  24.957 
ATOM   5667  C4'  DG A 276      37.921-266.464  24.260 
ATOM   5668  O4'  DG A 276      38.144-266.542  22.823 
ATOM   5669  C3'  DG A 276      37.882-267.925  24.706 
ATOM   5670  O3'  DG A 276      36.531-268.372  24.699 
ATOM   5671  C2'  DG A 276      38.651-268.682  23.624 
ATOM   5672  C1'  DG A 276      38.091-267.906  22.435 
ATOM   5673  N9   DG A 276      38.889-268.064  21.187 
ATOM   5674  C8   DG A 276      40.251-268.210  21.037 
ATOM   5675  N7   DG A 276      40.641-268.328  19.791 
ATOM   5676  C5   DG A 276      39.454-268.254  19.064 
ATOM   5677  C6   DG A 276      39.233-268.320  17.663 
ATOM   5678  O6   DG A 276      40.055-268.458  16.762 
ATOM   5679  N1   DG A 276      37.871-268.203  17.353 
ATOM   5680  C2   DG A 276      36.856-268.043  18.275 
ATOM   5681  N2   DG A 276      35.621-267.950  17.776 
ATOM   5682  N3   DG A 276      37.063-267.981  19.589 
ATOM   5683  C4   DG A 276      38.379-268.093  19.906 
ATOM   5684  P    DT A 277      36.027-269.336  25.873 
ATOM   5685  OP1  DT A 277      35.640-268.524  27.049 
ATOM   5686  OP2  DT A 277      37.034-270.391  26.116 
ATOM   5687  O5'  DT A 277      34.721-269.982  25.212 
ATOM   5688  C5'  DT A 277      33.974-269.215  24.248 
ATOM   5689  C4'  DT A 277      33.591-270.092  23.073 
ATOM   5690  O4'  DT A 277      34.617-270.114  22.039 
ATOM   5691  C3'  DT A 277      33.359-271.569  23.393 
ATOM   5692  O3'  DT A 277      32.290-272.052  22.588 
ATOM   5693  C2'  DT A 277      34.648-272.267  22.956 
ATOM   5694  C1'  DT A 277      34.858-271.465  21.676 
ATOM   5695  N1   DT A 277      36.241-271.558  21.132 
ATOM   5696  C2   DT A 277      36.379-271.540  19.765 
ATOM   5697  O2   DT A 277      35.431-271.453  19.004 
ATOM   5698  N3   DT A 277      37.676-271.629  19.297 
ATOM   5699  C4   DT A 277      38.818-271.731  20.066 
ATOM   5700  O4   DT A 277      39.926-271.805  19.532 
ATOM   5701  C5   DT A 277      38.572-271.742  21.488 
ATOM   5702  C7   DT A 277      39.761-271.851  22.397 
ATOM   5703  C6   DT A 277      37.321-271.658  21.970 
ATOM   5704  P    DA A 278      31.233-273.068  23.231 
ATOM   5705  OP1  DA A 278      30.197-272.309  23.965 
ATOM   5706  OP2  DA A 278      31.950-274.105  24.005 
ATOM   5707  O5'  DA A 278      30.591-273.726  21.921 
ATOM   5708  C5'  DA A 278      30.519-272.946  20.711 
ATOM   5709  C4'  DA A 278      30.935-273.792  19.524 
ATOM   5710  O4'  DA A 278      32.371-273.750  19.288 
ATOM   5711  C3'  DA A 278      30.622-275.284  19.627 
ATOM   5712  O3'  DA A 278      30.248-275.766  18.343 
ATOM   5713  C2'  DA A 278      31.949-275.932  20.022 
ATOM   5714  C1'  DA A 278      32.836-275.080  19.119 
ATOM   5715  N9   DA A 278      34.278-275.117  19.490 
ATOM   5716  C8   DA A 278      34.833-275.214  20.733 
ATOM   5717  N7   DA A 278      36.130-275.223  20.731 
ATOM   5718  C5   DA A 278      36.462-275.126  19.387 
ATOM   5719  C6   DA A 278      37.696-275.085  18.717 
ATOM   5720  N6   DA A 278      38.880-275.139  19.342 
ATOM   5721  N1   DA A 278      37.668-274.986  17.374 
ATOM   5722  C2   DA A 278      36.489-274.932  16.758 
ATOM   5723  N3   DA A 278      35.280-274.962  17.274 
ATOM   5724  C4   DA A 278      35.335-275.061  18.619 
ATOM   5725  P    DA A 279      29.059-276.833  18.230 
ATOM   5726  OP1  DA A 279      27.758-276.127  18.227 
ATOM   5727  OP2  DA A 279      29.229-277.876  19.265 
ATOM   5728  O5'  DA A 279      29.334-277.461  16.784 
ATOM   5729  C5'  DA A 279      29.952-276.641  15.774 
ATOM   5730  C4'  DA A 279      31.019-277.434  15.045 
ATOM   5731  O4'  DA A 279      32.318-277.346  15.698 
ATOM   5732  C3'  DA A 279      30.767-278.937  14.927 
ATOM   5733  O3'  DA A 279      31.238-279.383  13.661 
ATOM   5734  C2'  DA A 279      31.638-279.562  16.016 
ATOM   5735  C1'  DA A 279      32.849-278.656  15.817 
ATOM   5736  N9   DA A 279      33.801-278.668  16.962 
ATOM   5737  C8   DA A 279      33.525-278.793  18.293 
ATOM   5738  N7   DA A 279      34.577-278.768  19.053 
ATOM   5739  C5   DA A 279      35.629-278.615  18.160 
ATOM   5740  C6   DA A 279      37.019-278.518  18.342 
ATOM   5741  N6   DA A 279      37.612-278.563  19.543 
ATOM   5742  N1   DA A 279      37.778-278.373  17.240 
ATOM   5743  C2   DA A 279      37.182-278.328  16.050 
ATOM   5744  N3   DA A 279      35.902-278.409  15.758 
ATOM   5745  C4   DA A 279      35.164-278.553  16.878 
ATOM   5746  P    DC A 280      30.387-280.477  12.858 
ATOM   5747  OP1  DC A 280      29.306-279.806  12.102 
ATOM   5748  OP2  DC A 280      29.962-281.551  13.783 
ATOM   5749  O5'  DC A 280      31.484-281.046  11.841 
ATOM   5750  C5'  DC A 280      32.541-280.176  11.395 
ATOM   5751  C4'  DC A 280      33.864-280.913  11.422 
ATOM   5752  O4'  DC A 280      34.530-280.814  12.714 
ATOM   5753  C3'  DC A 280      33.794-282.417  11.159 
ATOM   5754  O3'  DC A 280      34.934-282.807  10.405 
ATOM   5755  C2'  DC A 280      33.885-283.058  12.544 
ATOM   5756  C1'  DC A 280      34.945-282.113  13.105 
ATOM   5757  N1   DC A 280      35.045-282.140  14.591 
ATOM   5758  C2   DC A 280      36.304-281.964  15.160 
ATOM   5759  O2   DC A 280      37.276-281.795  14.416 
ATOM   5760  N3   DC A 280      36.416-281.986  16.514 
ATOM   5761  C4   DC A 280      35.338-282.172  17.285 
ATOM   5762  N4   DC A 280      35.499-282.185  18.599 
ATOM   5763  C5   DC A 280      34.034-282.355  16.719 
ATOM   5764  C6   DC A 280      33.942-282.331  15.365 
ATOM   5765  P    DA A 281      34.761-283.894   9.241 
ATOM   5766  OP1  DA A 281      34.302-283.226   8.003 
ATOM   5767  OP2  DA A 281      33.921-285.010   9.727 
ATOM   5768  O5'  DA A 281      36.269-284.398   9.054 
ATOM   5769  C5'  DA A 281      37.349-283.485   9.324 
ATOM   5770  C4'  DA A 281      38.436-284.188  10.114 
ATOM   5771  O4'  DA A 281      38.213-284.116  11.551 
ATOM   5772  C3'  DA A 281      38.595-285.683   9.840 
ATOM   5773  O3'  DA A 281      39.978-286.016   9.893 
ATOM   5774  C2'  DA A 281      37.886-286.368  11.008 
ATOM   5775  C1'  DA A 281      38.375-285.417  12.095 
ATOM   5776  N9   DA A 281      37.587-285.492  13.356 
ATOM   5777  C8   DA A 281      36.250-285.729  13.508 
ATOM   5778  N7   DA A 281      35.856-285.735  14.744 
ATOM   5779  C5   DA A 281      37.014-285.483  15.467 
ATOM   5780  C6   DA A 281      37.265-285.363  16.843 
ATOM   5781  N6   DA A 281      36.315-285.486  17.781 
ATOM   5782  N1   DA A 281      38.531-285.110  17.222 
ATOM   5783  C2   DA A 281      39.471-284.989  16.285 
ATOM   5784  N3   DA A 281      39.356-285.081  14.978 
ATOM   5785  C4   DA A 281      38.079-285.334  14.625 
ATOM   5786  P    DA A 282      40.565-287.065   8.837 
ATOM   5787  OP1  DA A 282      40.890-286.367   7.573 
ATOM   5788  OP2  DA A 282      39.647-288.220   8.723 
ATOM   5789  O5'  DA A 282      41.915-287.522   9.562 
ATOM   5790  C5'  DA A 282      42.593-286.591  10.427 
ATOM   5791  C4'  DA A 282      43.040-287.292  11.695 
ATOM   5792  O4'  DA A 282      42.014-287.276  12.729 
ATOM   5793  C3'  DA A 282      43.392-288.772  11.549 
ATOM   5794  O3'  DA A 282      44.494-289.069  12.398 
ATOM   5795  C2'  DA A 282      42.163-289.516  12.068 
ATOM   5796  C1'  DA A 282      41.881-288.590  13.248 
ATOM   5797  N9   DA A 282      40.507-288.731  13.805 
ATOM   5798  C8   DA A 282      39.347-289.008  13.142 
ATOM   5799  N7   DA A 282      38.303-289.068  13.910 
ATOM   5800  C5   DA A 282      38.808-288.811  15.178 
ATOM   5801  C6   DA A 282      38.199-288.732  16.442 
ATOM   5802  N6   DA A 282      36.886-288.913  16.643 
ATOM   5803  N1   DA A 282      38.992-288.459  17.495 
ATOM   5804  C2   DA A 282      40.295-288.280  17.289 
ATOM   5805  N3   DA A 282      40.972-288.329  16.162 
ATOM   5806  C4   DA A 282      40.156-288.604  15.124 
ATOM   5807  P    DG A 283      45.631-290.065  11.874 
ATOM   5808  OP1  DG A 283      46.606-289.315  11.050 
ATOM   5809  OP2  DG A 283      45.004-291.239  11.228 
ATOM   5810  O5'  DG A 283      46.319-290.511  13.248 
ATOM   5811  C5'  DG A 283      46.322-289.593  14.357 
ATOM   5812  C4'  DG A 283      45.970-290.325  15.637 
ATOM   5813  O4'  DG A 283      44.534-290.373  15.873 
ATOM   5814  C3'  DG A 283      46.403-291.790  15.706 
ATOM   5815  O3'  DG A 283      46.809-292.087  17.037 
ATOM   5816  C2'  DG A 283      45.135-292.584  15.397 
ATOM   5817  C1'  DG A 283      44.178-291.708  16.198 
ATOM   5818  N9   DG A 283      42.744-291.904  15.841 
ATOM   5819  C8   DG A 283      42.183-292.192  14.617 
ATOM   5820  N7   DG A 283      40.877-292.304  14.640 
ATOM   5821  C5   DG A 283      40.550-292.075  15.977 
ATOM   5822  C6   DG A 283      39.284-292.064  16.618 
ATOM   5823  O6   DG A 283      38.173-292.257  16.133 
ATOM   5824  N1   DG A 283      39.407-291.788  17.987 
ATOM   5825  C2   DG A 283      40.597-291.554  18.649 
ATOM   5826  N2   DG A 283      40.501-291.309  19.958 
ATOM   5827  N3   DG A 283      41.783-291.564  18.046 
ATOM   5828  C4   DG A 283      41.683-291.830  16.717 
ATOM   5829  P    DT A 284      48.079-293.034  17.267 
ATOM   5830  OP1  DT A 284      49.319-292.229  17.182 
ATOM   5831  OP2  DT A 284      47.999-294.201  16.361 
ATOM   5832  O5'  DT A 284      47.849-293.509  18.777 
ATOM   5833  C5'  DT A 284      47.163-292.630  19.689 
ATOM   5834  C4'  DT A 284      46.160-293.416  20.509 
ATOM   5835  O4'  DT A 284      44.861-293.510  19.857 
ATOM   5836  C3'  DT A 284      46.531-294.870  20.802 
ATOM   5837  O3'  DT A 284      46.093-295.203  22.113 
ATOM   5838  C2'  DT A 284      45.719-295.687  19.796 
ATOM   5839  C1'  DT A 284      44.438-294.865  19.895 
ATOM   5840  N1   DT A 284      43.495-295.087  18.763 
ATOM   5841  C2   DT A 284      42.153-295.032  19.047 
ATOM   5842  O2   DT A 284      41.720-294.814  20.165 
ATOM   5843  N3   DT A 284      41.309-295.244  17.973 
ATOM   5844  C4   DT A 284      41.690-295.498  16.671 
ATOM   5845  O4   DT A 284      40.841-295.671  15.793 
ATOM   5846  C5   DT A 284      43.119-295.536  16.472 
ATOM   5847  C7   DT A 284      43.619-295.807  15.083 
ATOM   5848  C6   DT A 284      43.961-295.334  17.498 
ATOM   5849  P    DC A 285      47.025-296.123  23.033 
ATOM   5850  OP1  DC A 285      48.045-295.283  23.701 
ATOM   5851  OP2  DC A 285      47.540-297.259  22.238 
ATOM   5852  O5'  DC A 285      45.974-296.657  24.115 
ATOM   5853  C5'  DC A 285      44.848-295.829  24.460 
ATOM   5854  C4'  DC A 285      43.588-296.669  24.526 
ATOM   5855  O4'  DC A 285      42.923-296.775  23.235 
ATOM   5856  C3'  DC A 285      43.779-298.122  24.962 
ATOM   5857  O3'  DC A 285      42.669-298.512  25.763 
ATOM   5858  C2'  DC A 285      43.745-298.924  23.662 
ATOM   5859  C1'  DC A 285      42.616-298.141  23.000 
ATOM   5860  N1   DC A 285      42.525-298.348  21.528 
ATOM   5861  C2   DC A 285      41.260-298.342  20.947 
ATOM   5862  O2   DC A 285      40.272-298.166  21.671 
ATOM   5863  N3   DC A 285      41.156-298.530  19.607 
ATOM   5864  C4   DC A 285      42.249-298.717  18.858 
ATOM   5865  N4   DC A 285      42.095-298.895  17.554 
ATOM   5866  C5   DC A 285      43.561-298.727  19.435 
ATOM   5867  C6   DC A 285      43.643-298.538  20.776 
ATOM   5868  P    DG A 286      42.925-299.439  27.043 
ATOM   5869  OP1  DG A 286      43.323-298.596  28.193 
ATOM   5870  OP2  DG A 286      43.854-300.532  26.687 
ATOM   5871  O5'  DG A 286      41.462-300.038  27.295 
ATOM   5872  C5'  DG A 286      40.313-299.253  26.926 
ATOM   5873  C4'  DG A 286      39.290-300.128  26.228 
ATOM   5874  O4'  DG A 286      39.513-300.206  24.792 
ATOM   5875  C3'  DG A 286      39.250-301.590  26.675 
ATOM   5876  O3'  DG A 286      37.900-302.037  26.668 
ATOM   5877  C2'  DG A 286      40.019-302.346  25.592 
ATOM   5878  C1'  DG A 286      39.460-301.570  24.403 
ATOM   5879  N9   DG A 286      40.258-301.728  23.155 
ATOM   5880  C8   DG A 286      41.619-301.875  23.006 
ATOM   5881  N7   DG A 286      42.010-301.992  21.759 
ATOM   5882  C5   DG A 286      40.822-301.919  21.033 
ATOM   5883  C6   DG A 286      40.602-301.985  19.632 
ATOM   5884  O6   DG A 286      41.424-302.123  18.730 
ATOM   5885  N1   DG A 286      39.240-301.868  19.322 
ATOM   5886  C2   DG A 286      38.224-301.708  20.244 
ATOM   5887  N2   DG A 286      36.989-301.615  19.745 
ATOM   5888  N3   DG A 286      38.431-301.645  21.558 
ATOM   5889  C4   DG A 286      39.748-301.758  21.875 
ATOM   5890  P    DA A 287      37.395-303.000  27.841 
ATOM   5891  OP1  DA A 287      37.009-302.188  29.018 
ATOM   5892  OP2  DA A 287      38.403-304.056  28.085 
ATOM   5893  O5'  DA A 287      36.089-303.646  27.181 
ATOM   5894  C5'  DA A 287      35.343-302.880  26.217 
ATOM   5895  C4'  DA A 287      34.960-303.757  25.042 
ATOM   5896  O4'  DA A 287      35.986-303.779  24.008 
ATOM   5897  C3'  DA A 287      34.728-305.234  25.361 
ATOM   5898  O3'  DA A 287      33.659-305.716  24.557 
ATOM   5899  C2'  DA A 287      36.016-305.932  24.925 
ATOM   5900  C1'  DA A 287      36.226-305.130  23.645 
ATOM   5901  N9   DA A 287      37.610-305.223  23.100 
ATOM   5902  C8   DA A 287      38.786-305.326  23.787 
ATOM   5903  N7   DA A 287      39.834-305.390  23.025 
ATOM   5904  C5   DA A 287      39.317-305.324  21.738 
ATOM   5905  C6   DA A 287      39.924-305.344  20.472 
ATOM   5906  N6   DA A 287      41.248-305.440  20.286 
ATOM   5907  N1   DA A 287      39.117-305.261  19.398 
ATOM   5908  C2   DA A 287      37.801-305.165  19.588 
ATOM   5909  N3   DA A 287      37.125-305.137  20.715 
ATOM   5910  C4   DA A 287      37.956-305.222  21.775 
ATOM   5911  P    DT A 288      32.602-306.733  25.199 
ATOM   5912  OP1  DT A 288      31.565-305.973  25.934 
ATOM   5913  OP2  DT A 288      33.319-307.770  25.974 
ATOM   5914  O5'  DT A 288      31.959-307.390  23.889 
ATOM   5915  C5'  DT A 288      31.887-306.611  22.680 
ATOM   5916  C4'  DT A 288      32.303-307.456  21.492 
ATOM   5917  O4'  DT A 288      33.740-307.415  21.257 
ATOM   5918  C3'  DT A 288      31.990-308.949  21.596 
ATOM   5919  O3'  DT A 288      31.616-309.431  20.311 
ATOM   5920  C2'  DT A 288      33.318-309.597  21.991 
ATOM   5921  C1'  DT A 288      34.205-308.745  21.088 
ATOM   5922  N1   DT A 288      35.647-308.782  21.458 
ATOM   5923  C2   DT A 288      36.558-308.713  20.432 
ATOM   5924  O2   DT A 288      36.232-308.624  19.260 
ATOM   5925  N3   DT A 288      37.885-308.751  20.813 
ATOM   5926  C4   DT A 288      38.364-308.849  22.103 
ATOM   5927  O4   DT A 288      39.577-308.875  22.321 
ATOM   5928  C5   DT A 288      37.332-308.917  23.111 
ATOM   5929  C7   DT A 288      37.767-309.026  24.544 
ATOM   5930  C6   DT A 288      36.034-308.882  22.769 
ATOM   5931  P    DG A 289      30.427-310.498  20.199 
ATOM   5932  OP1  DG A 289      29.126-309.792  20.196 
ATOM   5933  OP2  DG A 289      30.598-311.541  21.234 
ATOM   5934  O5'  DG A 289      30.703-311.125  18.753 
ATOM   5935  C5'  DG A 289      31.320-310.306  17.743 
ATOM   5936  C4'  DG A 289      32.388-311.098  17.014 
ATOM   5937  O4'  DG A 289      33.686-311.010  17.667 
ATOM   5938  C3'  DG A 289      32.136-312.601  16.896 
ATOM   5939  O3'  DG A 289      32.606-313.048  15.630 
ATOM   5940  C2'  DG A 289      33.006-313.227  17.985 
ATOM   5941  C1'  DG A 289      34.218-312.321  17.786 
ATOM   5942  N9   DG A 289      35.170-312.333  18.931 
ATOM   5943  C8   DG A 289      34.910-312.458  20.278 
ATOM   5944  N7   DG A 289      35.981-312.431  21.034 
ATOM   5945  C5   DG A 289      37.025-312.277  20.122 
ATOM   5946  C6   DG A 289      38.423-312.182  20.342 
ATOM   5947  O6   DG A 289      39.040-312.214  21.403 
ATOM   5948  N1   DG A 289      39.123-312.034  19.135 
ATOM   5949  C2   DG A 289      38.546-311.983  17.882 
ATOM   5950  N2   DG A 289      39.386-311.837  16.855 
ATOM   5951  N3   DG A 289      37.232-312.072  17.677 
ATOM   5952  C4   DG A 289      36.540-312.216  18.837 
ATOM   5953  P    DG A 290      31.755-314.141  14.827 
ATOM   5954  OP1  DG A 290      30.675-313.470  14.071 
ATOM   5955  OP2  DG A 290      31.330-315.215  15.751 
ATOM   5956  O5'  DG A 290      32.852-314.711  13.810 
ATOM   5957  C5'  DG A 290      33.909-313.840  13.364 
ATOM   5958  C4'  DG A 290      35.233-314.578  13.391 
ATOM   5959  O4'  DG A 290      35.898-314.479  14.683 
ATOM   5960  C3'  DG A 290      35.162-316.082  13.128 
ATOM   5961  O3'  DG A 290      36.303-316.472  12.373 
ATOM   5962  C2'  DG A 290      35.254-316.722  14.513 
ATOM   5963  C1'  DG A 290      36.313-315.778  15.074 
ATOM   5964  N9   DG A 290      36.413-315.805  16.560 
ATOM   5965  C8   DG A 290      35.419-315.984  17.497 
ATOM   5966  N7   DG A 290      35.843-315.954  18.737 
ATOM   5967  C5   DG A 290      37.215-315.741  18.613 
ATOM   5968  C6   DG A 290      38.214-315.617  19.613 
ATOM   5969  O6   DG A 290      38.092-315.670  20.834 
ATOM   5970  N1   DG A 290      39.480-315.408  19.048 
ATOM   5971  C2   DG A 290      39.745-315.329  17.695 
ATOM   5972  N2   DG A 290      41.021-315.124  17.358 
ATOM   5973  N3   DG A 290      38.807-315.445  16.757 
ATOM   5974  C4   DG A 290      37.573-315.649  17.289 
ATOM   5975  P    DA A 291      36.129-317.559  11.210 
ATOM   5976  OP1  DA A 291      35.671-316.891   9.972 
ATOM   5977  OP2  DA A 291      35.290-318.675  11.696 
ATOM   5978  O5'  DA A 291      37.637-318.063  11.023 
ATOM   5979  C5'  DA A 291      38.717-317.150  11.293 
ATOM   5980  C4'  DA A 291      39.804-317.852  12.082 
ATOM   5981  O4'  DA A 291      39.581-317.780  13.520 
ATOM   5982  C3'  DA A 291      39.964-319.348  11.809 
ATOM   5983  O3'  DA A 291      41.346-319.680  11.862 
ATOM   5984  C2'  DA A 291      39.255-320.033  12.976 
ATOM   5985  C1'  DA A 291      39.744-319.081  14.063 
ATOM   5986  N9   DA A 291      38.955-319.157  15.325 
ATOM   5987  C8   DA A 291      37.619-319.394  15.477 
ATOM   5988  N7   DA A 291      37.225-319.400  16.713 
ATOM   5989  C5   DA A 291      38.383-319.148  17.435 
ATOM   5990  C6   DA A 291      38.633-319.027  18.811 
ATOM   5991  N6   DA A 291      37.684-319.150  19.750 
ATOM   5992  N1   DA A 291      39.900-318.775  19.190 
ATOM   5993  C2   DA A 291      40.839-318.653  18.254 
ATOM   5994  N3   DA A 291      40.724-318.746  16.946 
ATOM   5995  C4   DA A 291      39.448-318.999  16.594 
ATOM   5996  P    DT A 292      41.933-320.730  10.805 
ATOM   5997  OP1  DT A 292      42.259-320.031   9.542 
ATOM   5998  OP2  DT A 292      41.016-321.885  10.691 
ATOM   5999  O5'  DT A 292      43.283-321.187  11.531 
ATOM   6000  C5'  DT A 292      43.961-320.256  12.395 
ATOM   6001  C4'  DT A 292      44.408-320.956  13.664 
ATOM   6002  O4'  DT A 292      43.383-320.940  14.698 
ATOM   6003  C3'  DT A 292      44.761-322.436  13.517 
ATOM   6004  O3'  DT A 292      45.862-322.734  14.367 
ATOM   6005  C2'  DT A 292      43.531-323.181  14.037 
ATOM   6006  C1'  DT A 292      43.250-322.255  15.216 
ATOM   6007  N1   DT A 292      41.876-322.396  15.774 
ATOM   6008  C2   DT A 292      41.732-322.230  17.130 
ATOM   6009  O2   DT A 292      42.666-321.978  17.871 
ATOM   6010  N3   DT A 292      40.443-322.368  17.611 
ATOM   6011  C4   DT A 292      39.318-322.651  16.865 
ATOM   6012  O4   DT A 292      38.215-322.751  17.409 
ATOM   6013  C5   DT A 292      39.570-322.808  15.453 
ATOM   6014  C7   DT A 292      38.398-323.118  14.569 
ATOM   6015  C6   DT A 292      40.812-322.679  14.958 
ATOM   6016  P    DT A 293      47.000-323.730  13.842 
ATOM   6017  OP1  DT A 293      47.975-322.979  13.019 
ATOM   6018  OP2  DT A 293      46.373-324.904  13.196 
ATOM   6019  O5'  DT A 293      47.687-324.176  15.216 
ATOM   6020  C5'  DT A 293      47.690-323.258  16.326 
ATOM   6021  C4'  DT A 293      47.338-323.990  17.606 
ATOM   6022  O4'  DT A 293      45.903-324.038  17.842 
ATOM   6023  C3'  DT A 293      47.772-325.454  17.675 
ATOM   6024  O3'  DT A 293      48.178-325.752  19.005 
ATOM   6025  C2'  DT A 293      46.503-326.249  17.365 
ATOM   6026  C1'  DT A 293      45.546-325.373  18.167 
ATOM   6027  N1   DT A 293      44.113-325.569  17.810 
ATOM   6028  C2   DT A 293      43.195-325.455  18.825 
ATOM   6029  O2   DT A 293      43.506-325.204  19.977 
ATOM   6030  N3   DT A 293      41.876-325.644  18.458 
ATOM   6031  C4   DT A 293      41.413-325.931  17.190 
ATOM   6032  O4   DT A 293      40.208-326.079  16.982 
ATOM   6033  C5   DT A 293      42.453-326.031  16.192 
ATOM   6034  C7   DT A 293      42.035-326.341  14.785 
ATOM   6035  C6   DT A 293      43.742-325.852  16.522 
ATOM   6036  P    DC A 294      49.448-326.698  19.236 
ATOM   6037  OP1  DC A 294      50.687-325.894  19.151 
ATOM   6038  OP2  DC A 294      49.368-327.865  18.330 
ATOM   6039  O5'  DC A 294      49.217-327.174  20.746 
ATOM   6040  C5'  DC A 294      48.532-326.295  21.658 
ATOM   6041  C4'  DC A 294      47.528-327.081  22.478 
ATOM   6042  O4'  DC A 294      46.229-327.175  21.826 
ATOM   6043  C3'  DC A 294      47.900-328.535  22.770 
ATOM   6044  O3'  DC A 294      47.461-328.868  24.082 
ATOM   6045  C2'  DC A 294      47.088-329.351  21.764 
ATOM   6046  C1'  DC A 294      45.806-328.529  21.863 
ATOM   6047  N1   DC A 294      44.864-328.751  20.731 
ATOM   6048  C2   DC A 294      43.499-328.700  21.003 
ATOM   6049  O2   DC A 294      43.130-328.473  22.161 
ATOM   6050  N3   DC A 294      42.624-328.900  19.985 
ATOM   6051  C4   DC A 294      43.064-329.142  18.744 
ATOM   6052  N4   DC A 294      42.170-329.331  17.785 
ATOM   6053  C5   DC A 294      44.464-329.200  18.443 
ATOM   6054  C6   DC A 294      45.322-328.998  19.474 
ATOM   6055  P    DC A 295      48.394-329.788  25.001 
ATOM   6056  OP1  DC A 295      49.414-328.948  25.670 
ATOM   6057  OP2  DC A 295      48.908-330.924  24.206 
ATOM   6058  O5'  DC A 295      47.343-330.321  26.083 
ATOM   6059  C5'  DC A 295      46.216-329.494  26.429 
ATOM   6060  C4'  DC A 295      44.957-330.334  26.495 
ATOM   6061  O4'  DC A 295      44.292-330.440  25.203 
ATOM   6062  C3'  DC A 295      45.148-331.787  26.931 
ATOM   6063  O3'  DC A 295      44.038-332.177  27.731 
ATOM   6064  C2'  DC A 295      45.114-332.589  25.630 
ATOM   6065  C1'  DC A 295      43.984-331.805  24.968 
ATOM   6066  N1   DC A 295      43.894-332.012  23.497 
ATOM   6067  C2   DC A 295      42.628-332.007  22.916 
ATOM   6068  O2   DC A 295      41.641-331.831  23.640 
ATOM   6069  N3   DC A 295      42.525-332.195  21.576 
ATOM   6070  C4   DC A 295      43.617-332.381  20.826 
ATOM   6071  N4   DC A 295      43.464-332.560  19.523 
ATOM   6072  C5   DC A 295      44.929-332.392  21.403 
ATOM   6073  C6   DC A 295      45.012-332.203  22.744 
ATOM   6074  P    DT A 296      44.293-333.103  29.012 
ATOM   6075  OP1  DT A 296      44.692-332.261  30.162 
ATOM   6076  OP2  DT A 296      45.223-334.197  28.656 
ATOM   6077  O5'  DT A 296      42.830-333.703  29.264 
ATOM   6078  C5'  DT A 296      41.682-332.918  28.894 
ATOM   6079  C4'  DT A 296      40.658-333.793  28.197 
ATOM   6080  O4'  DT A 296      40.882-333.871  26.760 
ATOM   6081  C3'  DT A 296      40.619-335.254  28.644 
ATOM   6082  O3'  DT A 296      39.268-335.702  28.636 
ATOM   6083  C2'  DT A 296      41.388-336.011  27.561 
ATOM   6084  C1'  DT A 296      40.828-335.235  26.372 
ATOM   6085  N1   DT A 296      41.626-335.393  25.124 
ATOM   6086  C2   DT A 296      40.935-335.398  23.937 
ATOM   6087  O2   DT A 296      39.724-335.281  23.874 
ATOM   6088  N3   DT A 296      41.708-335.548  22.802 
ATOM   6089  C4   DT A 296      43.081-335.688  22.758 
ATOM   6090  O4   DT A 296      43.664-335.814  21.680 
ATOM   6091  C5   DT A 296      43.716-335.670  24.055 
ATOM   6092  C7   DT A 296      45.209-335.818  24.097 
ATOM   6093  C6   DT A 296      42.989-335.527  25.174 
ATOM   6094  P    DC A 297      38.764-336.665  29.810 
ATOM   6095  OP1  DC A 297      38.377-335.853  30.986 
ATOM   6096  OP2  DC A 297      39.771-337.721  30.053 
ATOM   6097  O5'  DC A 297      37.458-337.311  29.149 
ATOM   6098  C5'  DC A 297      36.712-336.545  28.185 
ATOM   6099  C4'  DC A 297      36.328-337.422  27.010 
ATOM   6100  O4'  DC A 297      37.354-337.444  25.977 
ATOM   6101  C3'  DC A 297      36.096-338.898  27.330 
ATOM   6102  O3'  DC A 297      35.027-339.381  26.526 
ATOM   6103  C2'  DC A 297      37.385-339.596  26.894 
ATOM   6104  C1'  DC A 297      37.595-338.795  25.613 
ATOM   6105  N1   DC A 297      38.979-338.887  25.069 
ATOM   6106  C2   DC A 297      39.135-338.871  23.685 
ATOM   6107  O2   DC A 297      38.129-338.780  22.973 
ATOM   6108  N3   DC A 297      40.388-338.955  23.170 
ATOM   6109  C4   DC A 297      41.453-339.052  23.976 
ATOM   6110  N4   DC A 297      42.654-339.132  23.425 
ATOM   6111  C5   DC A 297      41.314-339.072  25.402 
ATOM   6112  C6   DC A 297      40.053-338.987  25.897 
ATOM   6113  P    DT A 298      33.970-340.398  27.168 
ATOM   6114  OP1  DT A 298      32.934-339.638  27.903 
ATOM   6115  OP2  DT A 298      34.687-341.434  27.942 
ATOM   6116  O5'  DT A 298      33.328-341.055  25.858 
ATOM   6117  C5'  DT A 298      33.256-340.276  24.649 
ATOM   6118  C4'  DT A 298      33.672-341.121  23.461 
ATOM   6119  O4'  DT A 298      35.109-341.079  23.226 
ATOM   6120  C3'  DT A 298      33.359-342.614  23.565 
ATOM   6121  O3'  DT A 298      32.985-343.096  22.280 
ATOM   6122  C2'  DT A 298      34.686-343.261  23.960 
ATOM   6123  C1'  DT A 298      35.573-342.410  23.056 
ATOM   6124  N1   DT A 298      37.015-342.447  23.427 
ATOM   6125  C2   DT A 298      37.927-342.378  22.400 
ATOM   6126  O2   DT A 298      37.601-342.289  21.229 
ATOM   6127  N3   DT A 298      39.253-342.416  22.782 
ATOM   6128  C4   DT A 298      39.732-342.514  24.072 
ATOM   6129  O4   DT A 298      40.946-342.539  24.290 
ATOM   6130  C5   DT A 298      38.700-342.581  25.079 
ATOM   6131  C7   DT A 298      39.135-342.691  26.512 
ATOM   6132  C6   DT A 298      37.403-342.547  24.738 
ATOM   6133  P    DC A 299      31.796-344.162  22.167 
ATOM   6134  OP1  DC A 299      30.495-343.456  22.164 
ATOM   6135  OP2  DC A 299      31.966-345.206  23.202 
ATOM   6136  O5'  DC A 299      32.071-344.790  20.722 
ATOM   6137  C5'  DC A 299      32.689-343.971  19.711 
ATOM   6138  C4'  DC A 299      33.756-344.763  18.983 
ATOM   6139  O4'  DC A 299      35.055-344.675  19.635 
ATOM   6140  C3'  DC A 299      33.504-346.266  18.864 
ATOM   6141  O3'  DC A 299      33.975-346.713  17.598 
ATOM   6142  C2'  DC A 299      34.375-346.892  19.954 
ATOM   6143  C1'  DC A 299      35.586-345.986  19.754 
ATOM   6144  N1   DC A 299      36.538-345.998  20.899 
ATOM   6145  C2   DC A 299      37.896-345.868  20.617 
ATOM   6146  O2   DC A 299      38.251-345.749  19.438 
ATOM   6147  N3   DC A 299      38.780-345.877  21.648 
ATOM   6148  C4   DC A 299      38.355-346.008  22.910
[truncated: 415,700 more chars]
