# Supplementary material for: Characterization of lncRNA-protein interactions associated with Prostate cancer and Androgen receptors by molecular docking simulations
Source: Biochem Biophys Rep. 2025 Mar 9;42:101959. doi: 10.1016/j.bbrep.2025.101959 (PMC11929892; doi:10.1016/j.bbrep.2025.101959)
Supplement: Multimedia component 50 [file mmc50.zip › bbrep_00101959_model_39.pdb]

REMARK Number:    39
REMARK Ligand:     lig_628dcb8434e2f.pdb
REMARK Contact:     0     0     0
REMARK Score:  -158.35
REMARK RMSD:    805.44
MODEL       39
ATOM      1  N   ALA A  24      30.357  -5.473 -24.875 
ATOM      2  CA  ALA A  24      30.515  -4.000 -24.871 
ATOM      3  CB  ALA A  24      29.364  -3.347 -25.653 
ATOM      4  C   ALA A  24      30.496  -3.471 -23.474 
ATOM      5  O   ALA A  24      31.409  -3.720 -22.690 
ATOM      6  N   GLN A  25      29.435  -2.716 -23.129 
ATOM      7  CA  GLN A  25      29.334  -2.167 -21.810 
ATOM      8  CB  GLN A  25      28.209  -1.135 -21.640 
ATOM      9  CG  GLN A  25      28.449   0.131 -22.464 
ATOM     10  CD  GLN A  25      27.291   1.085 -22.227 
ATOM     11  OE1 GLN A  25      26.895   1.324 -21.089 
ATOM     12  NE2 GLN A  25      26.734   1.652 -23.331 
ATOM     13  C   GLN A  25      29.084  -3.296 -20.876 
ATOM     14  O   GLN A  25      28.668  -4.376 -21.290 
ATOM     15  N   ASP A  26      29.382  -3.075 -19.584 
ATOM     16  CA  ASP A  26      29.211  -4.105 -18.606 
ATOM     17  CB  ASP A  26      30.274  -4.043 -17.495 
ATOM     18  CG  ASP A  26      30.054  -5.171 -16.494 
ATOM     19  OD1 ASP A  26      28.986  -5.191 -15.826 
ATOM     20  OD2 ASP A  26      30.966  -6.032 -16.381 
ATOM     21  C   ASP A  26      27.866  -3.939 -17.988 
ATOM     22  O   ASP A  26      27.612  -2.985 -17.253 
ATOM     23  N   ASN A  27      26.945  -4.872 -18.288 
ATOM     24  CA  ASN A  27      25.662  -4.773 -17.669 
ATOM     25  CB  ASN A  27      24.503  -4.752 -18.683 
ATOM     26  CG  ASN A  27      24.583  -3.452 -19.471 
ATOM     27  OD1 ASN A  27      24.658  -2.366 -18.897 
ATOM     28  ND2 ASN A  27      24.568  -3.560 -20.827 
ATOM     29  C   ASN A  27      25.467  -5.984 -16.812 
ATOM     30  O   ASN A  27      24.473  -6.696 -16.949 
ATOM     31  N   SER A  28      26.402  -6.226 -15.873 
ATOM     32  CA  SER A  28      26.317  -7.361 -15.002 
ATOM     33  CB  SER A  28      27.559  -7.517 -14.112 
ATOM     34  OG  SER A  28      28.707  -7.731 -14.919 
ATOM     35  C   SER A  28      25.149  -7.145 -14.100 
ATOM     36  O   SER A  28      24.492  -8.089 -13.668 
ATOM     37  N   ARG A  29      24.868  -5.864 -13.806 
ATOM     38  CA  ARG A  29      23.821  -5.471 -12.913 
ATOM     39  CB  ARG A  29      23.787  -3.948 -12.704 
ATOM     40  CG  ARG A  29      25.152  -3.369 -12.324 
ATOM     41  CD  ARG A  29      25.113  -1.897 -11.913 
ATOM     42  NE  ARG A  29      26.512  -1.383 -11.942 
ATOM     43  CZ  ARG A  29      27.390  -1.720 -10.952 
ATOM     44  NH1 ARG A  29      27.024  -2.618  -9.991 
ATOM     45  NH2 ARG A  29      28.642  -1.178 -10.929 
ATOM     46  C   ARG A  29      22.506  -5.884 -13.504 
ATOM     47  O   ARG A  29      21.579  -6.255 -12.784 
ATOM     48  N   TYR A  30      22.378  -5.784 -14.840 
ATOM     49  CA  TYR A  30      21.164  -6.163 -15.505 
ATOM     50  CB  TYR A  30      21.186  -5.817 -17.003 
ATOM     51  CG  TYR A  30      19.900  -6.271 -17.606 
ATOM     52  CD1 TYR A  30      18.727  -5.600 -17.348 
ATOM     53  CD2 TYR A  30      19.876  -7.357 -18.449 
ATOM     54  CE1 TYR A  30      17.543  -6.018 -17.911 
ATOM     55  CE2 TYR A  30      18.698  -7.778 -19.016 
ATOM     56  CZ  TYR A  30      17.529  -7.109 -18.746 
ATOM     57  OH  TYR A  30      16.316  -7.539 -19.327 
ATOM     58  C   TYR A  30      20.959  -7.638 -15.363 
ATOM     59  O   TYR A  30      19.855  -8.092 -15.068 
ATOM     60  N   THR A  31      22.033  -8.431 -15.551 
ATOM     61  CA  THR A  31      21.926  -9.861 -15.473 
ATOM     62  CB  THR A  31      23.230 -10.559 -15.736 
ATOM     63  OG1 THR A  31      23.715 -10.225 -17.028 
ATOM     64  CG2 THR A  31      23.003 -12.080 -15.628 
ATOM     65  C   THR A  31      21.490 -10.229 -14.091 
ATOM     66  O   THR A  31      20.646 -11.105 -13.907 
ATOM     67  N   HIS A  32      22.064  -9.557 -13.079 
ATOM     68  CA  HIS A  32      21.744  -9.842 -11.711 
ATOM     69  ND1 HIS A  32      22.771 -10.826  -8.882 
ATOM     70  CG  HIS A  32      22.450  -9.554  -9.301 
ATOM     71  CB  HIS A  32      22.623  -9.069 -10.710 
ATOM     72  NE2 HIS A  32      22.010  -9.743  -7.096 
ATOM     73  CD2 HIS A  32      21.986  -8.905  -8.198 
ATOM     74  CE1 HIS A  32      22.488 -10.885  -7.556 
ATOM     75  C   HIS A  32      20.311  -9.481 -11.477 
ATOM     76  O   HIS A  32      19.604 -10.145 -10.722 
ATOM     77  N   PHE A  33      19.841  -8.406 -12.133 
ATOM     78  CA  PHE A  33      18.494  -7.942 -11.975 
ATOM     79  CB  PHE A  33      18.233  -6.698 -12.850 
ATOM     80  CG  PHE A  33      16.831  -6.221 -12.683 
ATOM     81  CD1 PHE A  33      15.822  -6.729 -13.471 
ATOM     82  CD2 PHE A  33      16.525  -5.261 -11.749 
ATOM     83  CE1 PHE A  33      14.528  -6.288 -13.327 
ATOM     84  CE2 PHE A  33      15.232  -4.815 -11.599 
ATOM     85  CZ  PHE A  33      14.232  -5.330 -12.388 
ATOM     86  C   PHE A  33      17.577  -9.044 -12.410 
ATOM     87  O   PHE A  33      16.584  -9.337 -11.745 
ATOM     88  N   LEU A  34      17.891  -9.694 -13.546 
ATOM     89  CA  LEU A  34      17.052 -10.740 -14.056 
ATOM     90  CB  LEU A  34      17.509 -11.262 -15.429 
ATOM     91  CG  LEU A  34      17.352 -10.227 -16.561 
ATOM     92  CD1 LEU A  34      17.815 -10.799 -17.911 
ATOM     93  CD2 LEU A  34      15.914  -9.684 -16.622 
ATOM     94  C   LEU A  34      17.034 -11.895 -13.105 
ATOM     95  O   LEU A  34      15.977 -12.463 -12.835 
ATOM     96  N   THR A  35      18.201 -12.276 -12.555 
ATOM     97  CA  THR A  35      18.222 -13.429 -11.706 
ATOM     98  CB  THR A  35      19.611 -13.827 -11.277 
ATOM     99  OG1 THR A  35      19.582 -15.110 -10.672 
ATOM    100  CG2 THR A  35      20.183 -12.793 -10.291 
ATOM    101  C   THR A  35      17.370 -13.183 -10.496 
ATOM    102  O   THR A  35      16.600 -14.054 -10.093 
ATOM    103  N   GLN A  36      17.510 -12.004  -9.861 
ATOM    104  CA  GLN A  36      16.760 -11.714  -8.673 
ATOM    105  CB  GLN A  36      17.330 -10.515  -7.900 
ATOM    106  CG  GLN A  36      18.719 -10.776  -7.318 
ATOM    107  CD  GLN A  36      19.161  -9.521  -6.583 
ATOM    108  OE1 GLN A  36      18.999  -8.403  -7.076 
ATOM    109  NE2 GLN A  36      19.727  -9.702  -5.360 
ATOM    110  C   GLN A  36      15.306 -11.414  -8.928 
ATOM    111  O   GLN A  36      14.428 -11.820  -8.172 
ATOM    112  N   HIS A  37      15.041 -10.560  -9.926 
ATOM    113  CA  HIS A  37      13.739 -10.030 -10.232 
ATOM    114  ND1 HIS A  37      13.488  -7.875  -7.943 
ATOM    115  CG  HIS A  37      14.262  -7.931  -9.081 
ATOM    116  CB  HIS A  37      13.787  -8.508 -10.384 
ATOM    117  NE2 HIS A  37      15.483  -7.062  -7.395 
ATOM    118  CD2 HIS A  37      15.476  -7.429  -8.730 
ATOM    119  CE1 HIS A  37      14.268  -7.348  -6.966 
ATOM    120  C   HIS A  37      12.906 -10.649 -11.327 
ATOM    121  O   HIS A  37      11.752 -10.256 -11.466 
ATOM    122  N   TYR A  38      13.434 -11.530 -12.202 
ATOM    123  CA  TYR A  38      12.632 -11.883 -13.350 
ATOM    124  CB  TYR A  38      13.334 -11.414 -14.642 
ATOM    125  CG  TYR A  38      12.655 -11.872 -15.887 
ATOM    126  CD1 TYR A  38      11.465 -11.319 -16.304 
ATOM    127  CD2 TYR A  38      13.246 -12.841 -16.668 
ATOM    128  CE1 TYR A  38      10.868 -11.746 -17.467 
ATOM    129  CE2 TYR A  38      12.653 -13.271 -17.830 
ATOM    130  CZ  TYR A  38      11.459 -12.724 -18.231 
ATOM    131  OH  TYR A  38      10.848 -13.164 -19.425 
ATOM    132  C   TYR A  38      12.379 -13.364 -13.432 
ATOM    133  O   TYR A  38      13.285 -14.174 -13.250 
ATOM    134  N   ASP A  39      11.102 -13.741 -13.690 
ATOM    135  CA  ASP A  39      10.698 -15.112 -13.886 
ATOM    136  CB  ASP A  39      10.028 -15.729 -12.643 
ATOM    137  CG  ASP A  39       9.940 -17.238 -12.841 
ATOM    138  OD1 ASP A  39      10.562 -17.742 -13.815 
ATOM    139  OD2 ASP A  39       9.249 -17.904 -12.025 
ATOM    140  C   ASP A  39       9.669 -15.081 -14.984 
ATOM    141  O   ASP A  39       8.529 -14.682 -14.754 
ATOM    142  N   ALA A  40      10.037 -15.519 -16.207 
ATOM    143  CA  ALA A  40       9.168 -15.355 -17.343 
ATOM    144  CB  ALA A  40       9.809 -15.843 -18.652 
ATOM    145  C   ALA A  40       7.861 -16.082 -17.196 
ATOM    146  O   ALA A  40       6.812 -15.469 -17.390 
ATOM    147  N   LYS A  41       7.868 -17.386 -16.837 
ATOM    148  CA  LYS A  41       6.612 -18.091 -16.756 
ATOM    149  CB  LYS A  41       6.394 -19.072 -17.922 
ATOM    150  CG  LYS A  41       6.320 -18.394 -19.293 
ATOM    151  CD  LYS A  41       6.383 -19.380 -20.462 
ATOM    152  CE  LYS A  41       6.315 -18.723 -21.842 
ATOM    153  NZ  LYS A  41       6.395 -19.761 -22.893 
ATOM    154  C   LYS A  41       6.607 -18.900 -15.492 
ATOM    155  O   LYS A  41       6.979 -20.072 -15.469 
ATOM    156  N   PRO A  42       6.164 -18.261 -14.447 
ATOM    157  CA  PRO A  42       6.146 -18.766 -13.096 
ATOM    158  CD  PRO A  42       5.459 -16.998 -14.579 
ATOM    159  CB  PRO A  42       5.693 -17.583 -12.242 
ATOM    160  CG  PRO A  42       4.817 -16.760 -13.203 
ATOM    161  C   PRO A  42       5.350 -19.982 -12.740 
ATOM    162  O   PRO A  42       5.866 -20.776 -11.954 
ATOM    163  N   GLN A  43       4.106 -20.125 -13.253 
ATOM    164  CA  GLN A  43       3.233 -21.210 -12.882 
ATOM    165  CB  GLN A  43       3.921 -22.559 -12.575 
ATOM    166  CG  GLN A  43       2.969 -23.746 -12.437 
ATOM    167  CD  GLN A  43       2.653 -24.258 -13.835 
ATOM    168  OE1 GLN A  43       2.011 -23.577 -14.631 
ATOM    169  NE2 GLN A  43       3.125 -25.496 -14.144 
ATOM    170  C   GLN A  43       2.428 -20.772 -11.677 
ATOM    171  O   GLN A  43       1.781 -19.726 -11.696 
ATOM    172  N   GLY A  44       2.476 -21.564 -10.580 
ATOM    173  CA  GLY A  44       1.617 -21.423  -9.423 
ATOM    174  C   GLY A  44       1.682 -20.099  -8.711 
ATOM    175  O   GLY A  44       0.636 -19.515  -8.436 
ATOM    176  N   ARG A  45       2.881 -19.573  -8.391 
ATOM    177  CA  ARG A  45       2.966 -18.320  -7.681 
ATOM    178  CB  ARG A  45       2.277 -17.177  -8.444 
ATOM    179  CG  ARG A  45       2.951 -16.883  -9.786 
ATOM    180  CD  ARG A  45       2.084 -16.065 -10.743 
ATOM    181  NE  ARG A  45       2.134 -14.640 -10.313 
ATOM    182  CZ  ARG A  45       1.083 -13.819 -10.595 
ATOM    183  NH1 ARG A  45      -0.026 -14.325 -11.205 
ATOM    184  NH2 ARG A  45       1.132 -12.493 -10.270 
ATOM    185  C   ARG A  45       2.353 -18.422  -6.307 
ATOM    186  O   ARG A  45       1.777 -17.453  -5.809 
ATOM    187  N   ASP A  46       2.452 -19.607  -5.663 
ATOM    188  CA  ASP A  46       1.984 -19.790  -4.311 
ATOM    189  CB  ASP A  46       1.250 -21.127  -4.079 
ATOM    190  CG  ASP A  46       2.197 -22.277  -4.390 
ATOM    191  OD1 ASP A  46       3.256 -22.021  -5.022 
ATOM    192  OD2 ASP A  46       1.866 -23.431  -4.005 
ATOM    193  C   ASP A  46       3.161 -19.699  -3.376 
ATOM    194  O   ASP A  46       4.259 -19.317  -3.777 
ATOM    195  N   ASP A  47       2.954 -20.056  -2.089 
ATOM    196  CA  ASP A  47       3.986 -19.963  -1.086 
ATOM    197  CB  ASP A  47       3.505 -20.399   0.311 
ATOM    198  CG  ASP A  47       2.512 -19.366   0.829 
ATOM    199  OD1 ASP A  47       2.392 -18.285   0.192 
ATOM    200  OD2 ASP A  47       1.859 -19.643   1.870 
ATOM    201  C   ASP A  47       5.122 -20.868  -1.453 
ATOM    202  O   ASP A  47       6.290 -20.503  -1.321 
ATOM    203  N   ARG A  48       4.797 -22.077  -1.942 
ATOM    204  CA  ARG A  48       5.781 -23.061  -2.293 
ATOM    205  CB  ARG A  48       5.140 -24.351  -2.823 
ATOM    206  CG  ARG A  48       6.146 -25.430  -3.211 
ATOM    207  CD  ARG A  48       5.521 -26.560  -4.029 
ATOM    208  NE  ARG A  48       5.134 -25.982  -5.348 
ATOM    209  CZ  ARG A  48       4.541 -26.764  -6.297 
ATOM    210  NH1 ARG A  48       4.304 -28.084  -6.046 
ATOM    211  NH2 ARG A  48       4.179 -26.221  -7.497 
ATOM    212  C   ARG A  48       6.632 -22.511  -3.395 
ATOM    213  O   ARG A  48       7.843 -22.722  -3.421 
ATOM    214  N   TYR A  49       6.004 -21.778  -4.332 
ATOM    215  CA  TYR A  49       6.690 -21.207  -5.452 
ATOM    216  CB  TYR A  49       5.716 -20.385  -6.317 
ATOM    217  CG  TYR A  49       6.455 -19.484  -7.246 
ATOM    218  CD1 TYR A  49       6.995 -19.944  -8.423 
ATOM    219  CD2 TYR A  49       6.580 -18.149  -6.930 
ATOM    220  CE1 TYR A  49       7.662 -19.084  -9.266 
ATOM    221  CE2 TYR A  49       7.244 -17.287  -7.767 
ATOM    222  CZ  TYR A  49       7.787 -17.755  -8.938 
ATOM    223  OH  TYR A  49       8.468 -16.868  -9.798 
ATOM    224  C   TYR A  49       7.763 -20.299  -4.937 
ATOM    225  O   TYR A  49       8.907 -20.361  -5.387 
ATOM    226  N   CYS A  50       7.427 -19.442  -3.956 
ATOM    227  CA  CYS A  50       8.387 -18.513  -3.432 
ATOM    228  CB  CYS A  50       7.789 -17.543  -2.401 
ATOM    229  SG  CYS A  50       6.919 -16.168  -3.203 
ATOM    230  C   CYS A  50       9.521 -19.233  -2.772 
ATOM    231  O   CYS A  50      10.680 -18.874  -2.966 
ATOM    232  N   GLU A  51       9.232 -20.282  -1.984 
ATOM    233  CA  GLU A  51      10.291 -20.937  -1.274 
ATOM    234  CB  GLU A  51       9.814 -22.052  -0.328 
ATOM    235  CG  GLU A  51       9.046 -21.500   0.875 
ATOM    236  CD  GLU A  51       8.647 -22.660   1.776 
ATOM    237  OE1 GLU A  51       8.797 -23.834   1.341 
ATOM    238  OE2 GLU A  51       8.191 -22.384   2.918 
ATOM    239  C   GLU A  51      11.271 -21.539  -2.238 
ATOM    240  O   GLU A  51      12.477 -21.471  -2.014 
ATOM    241  N   SER A  52      10.782 -22.163  -3.323 
ATOM    242  CA  SER A  52      11.648 -22.819  -4.266 
ATOM    243  CB  SER A  52      10.871 -23.670  -5.287 
ATOM    244  OG  SER A  52      11.770 -24.296  -6.189 
ATOM    245  C   SER A  52      12.484 -21.840  -5.041 
ATOM    246  O   SER A  52      13.695 -22.015  -5.173 
ATOM    247  N   ILE A  53      11.853 -20.774  -5.572 
ATOM    248  CA  ILE A  53      12.510 -19.830  -6.436 
ATOM    249  CB  ILE A  53      11.569 -18.839  -7.063 
ATOM    250  CG1 ILE A  53      12.268 -18.100  -8.213 
ATOM    251  CG2 ILE A  53      11.022 -17.910  -5.967 
ATOM    252  CD1 ILE A  53      11.307 -17.285  -9.080 
ATOM    253  C   ILE A  53      13.564 -19.071  -5.697 
ATOM    254  O   ILE A  53      14.625 -18.777  -6.243 
ATOM    255  N   MET A  54      13.288 -18.724  -4.431 
ATOM    256  CA  MET A  54      14.208 -17.931  -3.681 
ATOM    257  CB  MET A  54      13.657 -17.630  -2.278 
ATOM    258  CG  MET A  54      14.129 -16.292  -1.716 
ATOM    259  SD  MET A  54      13.400 -14.851  -2.557 
ATOM    260  CE  MET A  54      13.965 -13.641  -1.327 
ATOM    261  C   MET A  54      15.482 -18.715  -3.574 
ATOM    262  O   MET A  54      16.577 -18.162  -3.661 
ATOM    263  N   ARG A  55      15.360 -20.040  -3.377 
ATOM    264  CA  ARG A  55      16.487 -20.926  -3.259 
ATOM    265  CB  ARG A  55      16.035 -22.353  -2.921 
ATOM    266  CG  ARG A  55      15.198 -22.413  -1.641 
ATOM    267  CD  ARG A  55      14.502 -23.757  -1.423 
ATOM    268  NE  ARG A  55      15.339 -24.566  -0.498 
ATOM    269  CZ  ARG A  55      15.110 -25.907  -0.399 
ATOM    270  NH1 ARG A  55      14.168 -26.490  -1.198 
ATOM    271  NH2 ARG A  55      15.823 -26.659   0.486 
ATOM    272  C   ARG A  55      17.249 -20.983  -4.555 
ATOM    273  O   ARG A  55      18.476 -20.907  -4.565 
ATOM    274  N   ARG A  56      16.538 -21.101  -5.694 
ATOM    275  CA  ARG A  56      17.186 -21.258  -6.971 
ATOM    276  CB  ARG A  56      16.203 -21.454  -8.140 
ATOM    277  CG  ARG A  56      15.409 -22.759  -8.083 
ATOM    278  CD  ARG A  56      14.767 -23.128  -9.423 
ATOM    279  NE  ARG A  56      13.877 -22.004  -9.821 
ATOM    280  CZ  ARG A  56      12.561 -22.008  -9.459 
ATOM    281  NH1 ARG A  56      12.047 -23.057  -8.752 
ATOM    282  NH2 ARG A  56      11.757 -20.960  -9.804 
ATOM    283  C   ARG A  56      17.993 -20.038  -7.297 
ATOM    284  O   ARG A  56      19.094 -20.132  -7.842 
ATOM    285  N   ARG A  57      17.434 -18.858  -6.981 
ATOM    286  CA  ARG A  57      17.989 -17.566  -7.272 
ATOM    287  CB  ARG A  57      16.981 -16.432  -7.028 
ATOM    288  CG  ARG A  57      15.720 -16.618  -7.872 
ATOM    289  CD  ARG A  57      16.007 -16.749  -9.368 
ATOM    290  NE  ARG A  57      14.774 -17.286 -10.009 
ATOM    291  CZ  ARG A  57      14.462 -16.937 -11.292 
ATOM    292  NH1 ARG A  57      15.255 -16.058 -11.970 
ATOM    293  NH2 ARG A  57      13.356 -17.462 -11.896 
ATOM    294  C   ARG A  57      19.215 -17.308  -6.446 
ATOM    295  O   ARG A  57      20.047 -16.489  -6.833 
ATOM    296  N   GLY A  58      19.345 -17.952  -5.266 
ATOM    297  CA  GLY A  58      20.518 -17.749  -4.452 
ATOM    298  C   GLY A  58      20.249 -16.676  -3.435 
ATOM    299  O   GLY A  58      21.171 -16.056  -2.910 
ATOM    300  N   LEU A  59      18.957 -16.404  -3.197 
ATOM    301  CA  LEU A  59      18.390 -15.442  -2.291 
ATOM    302  CB  LEU A  59      16.997 -14.993  -2.748 
ATOM    303  CG  LEU A  59      17.057 -14.335  -4.141 
ATOM    304  CD1 LEU A  59      15.690 -13.786  -4.573 
ATOM    305  CD2 LEU A  59      18.175 -13.282  -4.214 
ATOM    306  C   LEU A  59      18.342 -15.875  -0.842 
ATOM    307  O   LEU A  59      17.877 -15.107  -0.005 
ATOM    308  N   THR A  60      18.628 -17.158  -0.543 
ATOM    309  CA  THR A  60      18.521 -17.780   0.758 
ATOM    310  CB  THR A  60      18.422 -19.273   0.655 
ATOM    311  OG1 THR A  60      19.592 -19.810   0.057 
ATOM    312  CG2 THR A  60      17.192 -19.608  -0.204 
ATOM    313  C   THR A  60      19.582 -17.448   1.776 
ATOM    314  O   THR A  60      19.306 -17.592   2.964 
ATOM    315  N   SER A  61      20.833 -17.093   1.412 
ATOM    316  CA  SER A  61      21.758 -16.859   2.493 
ATOM    317  CB  SER A  61      22.957 -17.826   2.485 
ATOM    318  OG  SER A  61      22.517 -19.158   2.702 
ATOM    319  C   SER A  61      22.320 -15.475   2.407 
ATOM    320  O   SER A  61      23.186 -15.209   1.575 
ATOM    321  N   PRO A  62      21.889 -14.572   3.254 
ATOM    322  CA  PRO A  62      20.832 -14.844   4.197 
ATOM    323  CD  PRO A  62      22.847 -13.617   3.787 
ATOM    324  CB  PRO A  62      20.985 -13.822   5.320 
ATOM    325  CG  PRO A  62      22.467 -13.428   5.263 
ATOM    326  C   PRO A  62      19.514 -14.718   3.499 
ATOM    327  O   PRO A  62      19.488 -14.279   2.350 
ATOM    328  N   CYS A  63      18.409 -15.091   4.176 
ATOM    329  CA  CYS A  63      17.107 -15.029   3.577 
ATOM    330  CB  CYS A  63      15.980 -15.525   4.508 
ATOM    331  SG  CYS A  63      16.264 -17.191   5.180 
ATOM    332  C   CYS A  63      16.811 -13.590   3.286 
ATOM    333  O   CYS A  63      16.979 -12.728   4.148 
ATOM    334  N   LYS A  64      16.363 -13.286   2.050 
ATOM    335  CA  LYS A  64      16.024 -11.933   1.733 
ATOM    336  CB  LYS A  64      15.958 -11.675   0.217 
ATOM    337  CG  LYS A  64      15.947 -10.196  -0.175 
ATOM    338  CD  LYS A  64      16.188  -9.974  -1.671 
ATOM    339  CE  LYS A  64      16.192  -8.501  -2.084 
ATOM    340  NZ  LYS A  64      16.367  -8.389  -3.549 
ATOM    341  C   LYS A  64      14.671 -11.685   2.334 
ATOM    342  O   LYS A  64      13.782 -12.531   2.250 
ATOM    343  N   ASP A  65      14.485 -10.514   2.975 
ATOM    344  CA  ASP A  65      13.252 -10.245   3.660 
ATOM    345  CB  ASP A  65      13.310  -8.967   4.522 
ATOM    346  CG  ASP A  65      13.625  -7.757   3.647 
ATOM    347  OD1 ASP A  65      14.224  -7.939   2.553 
ATOM    348  OD2 ASP A  65      13.278  -6.626   4.077 
ATOM    349  C   ASP A  65      12.107 -10.144   2.699 
ATOM    350  O   ASP A  65      11.037 -10.700   2.946 
ATOM    351  N   ILE A  66      12.280  -9.419   1.579 
ATOM    352  CA  ILE A  66      11.198  -9.300   0.645 
ATOM    353  CB  ILE A  66      10.432  -8.019   0.848 
ATOM    354  CG1 ILE A  66       9.083  -8.013   0.109 
ATOM    355  CG2 ILE A  66      11.366  -6.859   0.468 
ATOM    356  CD1 ILE A  66       9.205  -8.016  -1.410 
ATOM    357  C   ILE A  66      11.805  -9.311  -0.725 
ATOM    358  O   ILE A  66      12.863  -8.720  -0.940 
ATOM    359  N   ASN A  67      11.179 -10.019  -1.688 
ATOM    360  CA  ASN A  67      11.720 -10.015  -3.017 
ATOM    361  CB  ASN A  67      12.741 -11.139  -3.259 
ATOM    362  CG  ASN A  67      13.477 -10.847  -4.558 
ATOM    363  OD1 ASN A  67      14.272  -9.911  -4.638 
ATOM    364  ND2 ASN A  67      13.214 -11.676  -5.603 
ATOM    365  C   ASN A  67      10.584 -10.205  -3.973 
ATOM    366  O   ASN A  67       9.740 -11.082  -3.786 
ATOM    367  N   THR A  68      10.556  -9.392  -5.048 
ATOM    368  CA  THR A  68       9.471  -9.467  -5.982 
ATOM    369  CB  THR A  68       8.762  -8.158  -6.145 
ATOM    370  OG1 THR A  68       8.269  -7.721  -4.886 
ATOM    371  CG2 THR A  68       7.598  -8.348  -7.130 
ATOM    372  C   THR A  68       9.996  -9.879  -7.324 
ATOM    373  O   THR A  68      11.059  -9.439  -7.762 
ATOM    374  N   PHE A  69       9.236 -10.761  -8.006 
ATOM    375  CA  PHE A  69       9.601 -11.241  -9.309 
ATOM    376  CB  PHE A  69       9.527 -12.774  -9.435 
ATOM    377  CG  PHE A  69      10.543 -13.384  -8.526 
ATOM    378  CD1 PHE A  69      11.831 -13.609  -8.956 
ATOM    379  CD2 PHE A  69      10.207 -13.734  -7.237 
ATOM    380  CE1 PHE A  69      12.768 -14.171  -8.120 
ATOM    381  CE2 PHE A  69      11.140 -14.295  -6.395 
ATOM    382  CZ  PHE A  69      12.423 -14.515  -6.835 
ATOM    383  C   PHE A  69       8.608 -10.690 -10.287 
ATOM    384  O   PHE A  69       7.415 -10.605 -10.001 
ATOM    385  N   ILE A  70       9.099 -10.300 -11.480 
ATOM    386  CA  ILE A  70       8.279  -9.766 -12.530 
ATOM    387  CB  ILE A  70       8.894  -8.585 -13.228 
ATOM    388  CG1 ILE A  70       9.137  -7.438 -12.235 
ATOM    389  CG2 ILE A  70       7.982  -8.201 -14.407 
ATOM    390  CD1 ILE A  70      10.026  -6.325 -12.786 
ATOM    391  C   ILE A  70       8.146 -10.852 -13.550 
ATOM    392  O   ILE A  70       9.106 -11.572 -13.824 
ATOM    393  N   HIS A  71       6.934 -11.011 -14.122 
ATOM    394  CA  HIS A  71       6.704 -12.056 -15.078 
ATOM    395  ND1 HIS A  71       6.623 -14.322 -12.875 
ATOM    396  CG  HIS A  71       5.646 -13.442 -13.288 
ATOM    397  CB  HIS A  71       5.509 -12.942 -14.696 
ATOM    398  NE2 HIS A  71       5.416 -13.823 -11.074 
ATOM    399  CD2 HIS A  71       4.918 -13.148 -12.176 
ATOM    400  CE1 HIS A  71       6.439 -14.514 -11.544 
ATOM    401  C   HIS A  71       6.415 -11.410 -16.399 
ATOM    402  O   HIS A  71       6.310 -10.188 -16.486 
ATOM    403  N   GLY A  72       6.286 -12.218 -17.476 
ATOM    404  CA  GLY A  72       6.017 -11.656 -18.772 
ATOM    405  C   GLY A  72       7.295 -11.593 -19.560 
ATOM    406  O   GLY A  72       8.294 -12.209 -19.193 
ATOM    407  N   ASN A  73       7.269 -10.867 -20.702 
ATOM    408  CA  ASN A  73       8.405 -10.782 -21.584 
ATOM    409  CB  ASN A  73       8.034 -10.508 -23.057 
ATOM    410  CG  ASN A  73       7.346  -9.151 -23.163 
ATOM    411  OD1 ASN A  73       7.968  -8.146 -23.502 
ATOM    412  ND2 ASN A  73       6.017  -9.119 -22.872 
ATOM    413  C   ASN A  73       9.371  -9.723 -21.133 
ATOM    414  O   ASN A  73       8.994  -8.716 -20.538 
ATOM    415  N   LYS A  74      10.668  -9.952 -21.434 
ATOM    416  CA  LYS A  74      11.764  -9.101 -21.052 
ATOM    417  CB  LYS A  74      13.152  -9.709 -21.329 
ATOM    418  CG  LYS A  74      13.502 -10.903 -20.438 
ATOM    419  CD  LYS A  74      14.866 -11.514 -20.762 
ATOM    420  CE  LYS A  74      14.989 -11.999 -22.206 
ATOM    421  NZ  LYS A  74      16.380 -12.427 -22.480 
ATOM    422  C   LYS A  74      11.726  -7.769 -21.741 
ATOM    423  O   LYS A  74      12.108  -6.759 -21.152 
ATOM    424  N   ARG A  75      11.268  -7.726 -23.005 
ATOM    425  CA  ARG A  75      11.336  -6.518 -23.783 
ATOM    426  CB  ARG A  75      10.706  -6.680 -25.174 
ATOM    427  CG  ARG A  75      11.275  -7.856 -25.964 
ATOM    428  CD  ARG A  75      10.777  -7.928 -27.407 
ATOM    429  NE  ARG A  75       9.288  -7.909 -27.372 
ATOM    430  CZ  ARG A  75       8.587  -9.047 -27.093 
ATOM    431  NH1 ARG A  75       9.247 -10.192 -26.754 
ATOM    432  NH2 ARG A  75       7.223  -9.036 -27.147 
ATOM    433  C   ARG A  75      10.568  -5.434 -23.096 
ATOM    434  O   ARG A  75      11.000  -4.283 -23.058 
ATOM    435  N   SER A  76       9.396  -5.775 -22.533 
ATOM    436  CA  SER A  76       8.562  -4.791 -21.905 
ATOM    437  CB  SER A  76       7.236  -5.385 -21.396 
ATOM    438  OG  SER A  76       6.471  -5.878 -22.487 
ATOM    439  C   SER A  76       9.281  -4.196 -20.730 
ATOM    440  O   SER A  76       9.132  -3.009 -20.441 
ATOM    441  N   ILE A  77      10.063  -5.017 -20.003 
ATOM    442  CA  ILE A  77      10.777  -4.552 -18.848 
ATOM    443  CB  ILE A  77      11.426  -5.664 -18.076 
ATOM    444  CG1 ILE A  77      10.357  -6.647 -17.572 
ATOM    445  CG2 ILE A  77      12.260  -5.039 -16.946 
ATOM    446  CD1 ILE A  77      10.932  -7.947 -17.010 
ATOM    447  C   ILE A  77      11.850  -3.586 -19.254 
ATOM    448  O   ILE A  77      12.029  -2.547 -18.626 
ATOM    449  N   LYS A  78      12.600  -3.902 -20.324 
ATOM    450  CA  LYS A  78      13.670  -3.048 -20.763 
ATOM    451  CB  LYS A  78      14.457  -3.613 -21.957 
ATOM    452  CG  LYS A  78      15.314  -4.836 -21.619 
ATOM    453  CD  LYS A  78      15.896  -5.526 -22.854 
ATOM    454  CE  LYS A  78      16.828  -6.696 -22.531 
ATOM    455  NZ  LYS A  78      16.037  -7.912 -22.246 
ATOM    456  C   LYS A  78      13.105  -1.727 -21.186 
ATOM    457  O   LYS A  78      13.736  -0.686 -21.012 
ATOM    458  N   ALA A  79      11.881  -1.748 -21.741 
ATOM    459  CA  ALA A  79      11.200  -0.603 -22.284 
ATOM    460  CB  ALA A  79       9.821  -0.951 -22.871 
ATOM    461  C   ALA A  79      10.987   0.445 -21.231 
ATOM    462  O   ALA A  79      10.878   1.630 -21.545 
ATOM    463  N   ILE A  80      10.868   0.044 -19.956 
ATOM    464  CA  ILE A  80      10.626   1.016 -18.927 
ATOM    465  CB  ILE A  80      10.255   0.446 -17.581 
ATOM    466  CG1 ILE A  80      11.316  -0.473 -16.984 
ATOM    467  CG2 ILE A  80       8.892  -0.240 -17.747 
ATOM    468  CD1 ILE A  80      10.900  -1.026 -15.623 
ATOM    469  C   ILE A  80      11.745   2.022 -18.874 
ATOM    470  O   ILE A  80      11.546   3.160 -18.452 
ATOM    471  N   CYS A  81      12.966   1.624 -19.275 
ATOM    472  CA  CYS A  81      14.117   2.486 -19.280 
ATOM    473  CB  CYS A  81      15.428   1.734 -19.567 
ATOM    474  SG  CYS A  81      15.754   0.459 -18.312 
ATOM    475  C   CYS A  81      13.959   3.596 -20.289 
ATOM    476  O   CYS A  81      14.689   4.586 -20.237 
ATOM    477  N   GLU A  82      13.062   3.434 -21.284 
ATOM    478  CA  GLU A  82      12.862   4.454 -22.277 
ATOM    479  CB  GLU A  82      12.970   3.920 -23.715 
ATOM    480  CG  GLU A  82      11.961   2.809 -24.013 
ATOM    481  CD  GLU A  82      12.156   2.352 -25.452 
ATOM    482  OE1 GLU A  82      12.213   3.228 -26.356 
ATOM    483  OE2 GLU A  82      12.249   1.114 -25.666 
ATOM    484  C   GLU A  82      11.484   5.028 -22.107 
ATOM    485  O   GLU A  82      10.696   4.562 -21.287 
ATOM    486  N   ASN A  83      11.173   6.085 -22.884 
ATOM    487  CA  ASN A  83       9.911   6.767 -22.808 
ATOM    488  CB  ASN A  83       9.851   8.042 -23.664 
ATOM    489  CG  ASN A  83      10.676   9.103 -22.944 
ATOM    490  OD1 ASN A  83      10.664   9.185 -21.715 
ATOM    491  ND2 ASN A  83      11.416   9.938 -23.723 
ATOM    492  C   ASN A  83       8.817   5.839 -23.229 
ATOM    493  O   ASN A  83       7.665   6.001 -22.831 
ATOM    494  N   LYS A  84       9.156   4.826 -24.043 
ATOM    495  CA  LYS A  84       8.180   3.925 -24.580 
ATOM    496  CB  LYS A  84       8.857   2.817 -25.416 
ATOM    497  CG  LYS A  84       7.921   1.834 -26.122 
ATOM    498  CD  LYS A  84       7.153   0.911 -25.178 
ATOM    499  CE  LYS A  84       6.396  -0.197 -25.909 
ATOM    500  NZ  LYS A  84       7.357  -1.190 -26.441 
ATOM    501  C   LYS A  84       7.386   3.298 -23.466 
ATOM    502  O   LYS A  84       6.161   3.232 -23.563 
ATOM    503  N   ASN A  85       8.029   2.807 -22.383 
ATOM    504  CA  ASN A  85       7.206   2.217 -21.358 
ATOM    505  CB  ASN A  85       7.343   0.680 -21.318 
ATOM    506  CG  ASN A  85       6.232   0.074 -20.468 
ATOM    507  OD1 ASN A  85       5.067   0.455 -20.576 
ATOM    508  ND2 ASN A  85       6.604  -0.897 -19.592 
ATOM    509  C   ASN A  85       7.600   2.737 -20.000 
ATOM    510  O   ASN A  85       7.516   2.004 -19.015 
ATOM    511  N   GLY A  86       7.987   4.025 -19.869 
ATOM    512  CA  GLY A  86       8.358   4.440 -18.541 
ATOM    513  C   GLY A  86       8.406   5.935 -18.432 
ATOM    514  O   GLY A  86       8.529   6.651 -19.426 
ATOM    515  N   ASN A  87       8.313   6.432 -17.176 
ATOM    516  CA  ASN A  87       8.388   7.834 -16.866 
ATOM    517  CB  ASN A  87       7.070   8.434 -16.338 
ATOM    518  CG  ASN A  87       6.033   8.383 -17.450 
ATOM    519  OD1 ASN A  87       5.564   7.312 -17.828 
ATOM    520  ND2 ASN A  87       5.650   9.574 -17.983 
ATOM    521  C   ASN A  87       9.381   7.966 -15.753 
ATOM    522  O   ASN A  87       9.660   7.005 -15.039 
ATOM    523  N   PRO A  88       9.943   9.130 -15.590 
ATOM    524  CA  PRO A  88      10.890   9.367 -14.542 
ATOM    525  CD  PRO A  88       9.915  10.189 -16.582 
ATOM    526  CB  PRO A  88      11.522  10.727 -14.851 
ATOM    527  CG  PRO A  88      10.555  11.384 -15.857 
ATOM    528  C   PRO A  88      10.168   9.304 -13.236 
ATOM    529  O   PRO A  88       9.050   9.812 -13.144 
ATOM    530  N   HIS A  89      10.804   8.706 -12.212 
ATOM    531  CA  HIS A  89      10.210   8.527 -10.923 
ATOM    532  ND1 HIS A  89       7.895   6.729  -9.424 
ATOM    533  CG  HIS A  89       9.268   6.743  -9.344 
ATOM    534  CB  HIS A  89      10.169   7.046 -10.506 
ATOM    535  NE2 HIS A  89       8.415   6.182  -7.333 
ATOM    536  CD2 HIS A  89       9.569   6.408  -8.061 
ATOM    537  CE1 HIS A  89       7.434   6.387  -8.195 
ATOM    538  C   HIS A  89      11.094   9.291 -10.006 
ATOM    539  O   HIS A  89      12.249   9.524 -10.348 
ATOM    540  N   ARG A  90      10.614   9.570  -8.777 
ATOM    541  CA  ARG A  90      11.134  10.633  -7.973 
ATOM    542  CB  ARG A  90      10.638  10.532  -6.524 
ATOM    543  CG  ARG A  90       9.118  10.621  -6.401 
ATOM    544  CD  ARG A  90       8.581  12.052  -6.436 
ATOM    545  NE  ARG A  90       7.099  11.972  -6.308 
ATOM    546  CZ  ARG A  90       6.398  13.027  -5.801 
ATOM    547  NH1 ARG A  90       7.050  14.164  -5.418 
ATOM    548  NH2 ARG A  90       5.043  12.938  -5.660 
ATOM    549  C   ARG A  90      12.627  10.723  -7.915 
ATOM    550  O   ARG A  90      13.186  11.625  -8.535 
ATOM    551  N   GLU A  91      13.353   9.801  -7.262 
ATOM    552  CA  GLU A  91      14.755  10.115  -7.224 
ATOM    553  CB  GLU A  91      15.367  10.061  -5.812 
ATOM    554  CG  GLU A  91      14.958  11.232  -4.914 
ATOM    555  CD  GLU A  91      13.537  11.000  -4.427 
ATOM    556  OE1 GLU A  91      13.280   9.918  -3.836 
ATOM    557  OE2 GLU A  91      12.688  11.907  -4.644 
ATOM    558  C   GLU A  91      15.504   9.143  -8.074 
ATOM    559  O   GLU A  91      15.859   8.056  -7.623 
ATOM    560  N   ASN A  92      15.780   9.542  -9.330 
ATOM    561  CA  ASN A  92      16.570   8.776 -10.253 
ATOM    562  CB  ASN A  92      18.015   8.583  -9.762 
ATOM    563  CG  ASN A  92      18.669   9.953  -9.678 
ATOM    564  OD1 ASN A  92      18.547  10.766 -10.593 
ATOM    565  ND2 ASN A  92      19.371  10.227  -8.547 
ATOM    566  C   ASN A  92      15.991   7.412 -10.460 
ATOM    567  O   ASN A  92      16.733   6.456 -10.678 
ATOM    568  N   LEU A  93      14.653   7.283 -10.421 
ATOM    569  CA  LEU A  93      14.046   5.998 -10.644 
ATOM    570  CB  LEU A  93      13.196   5.499  -9.462 
ATOM    571  CG  LEU A  93      14.013   5.127  -8.208 
ATOM    572  CD1 LEU A  93      13.097   4.644  -7.072 
ATOM    573  CD2 LEU A  93      15.107   4.099  -8.543 
ATOM    574  C   LEU A  93      13.141   6.137 -11.825 
ATOM    575  O   LEU A  93      12.979   7.226 -12.373 
ATOM    576  N   ARG A  94      12.563   5.007 -12.286 
ATOM    577  CA  ARG A  94      11.651   5.047 -13.395 
ATOM    578  CB  ARG A  94      12.264   4.533 -14.706 
ATOM    579  CG  ARG A  94      13.421   5.410 -15.185 
ATOM    580  CD  ARG A  94      13.981   5.008 -16.550 
ATOM    581  NE  ARG A  94      12.929   5.315 -17.557 
ATOM    582  CZ  ARG A  94      12.803   6.585 -18.040 
ATOM    583  NH1 ARG A  94      13.625   7.577 -17.590 
ATOM    584  NH2 ARG A  94      11.843   6.868 -18.966 
ATOM    585  C   ARG A  94      10.481   4.169 -13.054 
ATOM    586  O   ARG A  94      10.637   3.137 -12.403 
ATOM    587  N   ILE A  95       9.268   4.577 -13.488 
ATOM    588  CA  ILE A  95       8.059   3.839 -13.228 
ATOM    589  CB  ILE A  95       7.025   4.653 -12.501 
ATOM    590  CG1 ILE A  95       5.820   3.791 -12.084 
ATOM    591  CG2 ILE A  95       6.656   5.846 -13.397 
ATOM    592  CD1 ILE A  95       6.118   2.807 -10.956 
ATOM    593  C   ILE A  95       7.471   3.433 -14.552 
ATOM    594  O   ILE A  95       7.417   4.230 -15.487 
ATOM    595  N   SER A  96       7.017   2.167 -14.668 
ATOM    596  CA  SER A  96       6.520   1.669 -15.924 
ATOM    597  CB  SER A  96       6.521   0.132 -16.021 
ATOM    598  OG  SER A  96       5.638  -0.423 -15.057 
ATOM    599  C   SER A  96       5.122   2.137 -16.200 
ATOM    600  O   SER A  96       4.324   2.355 -15.289 
ATOM    601  N   LYS A  97       4.824   2.366 -17.497 
ATOM    602  CA  LYS A  97       3.513   2.735 -17.955 
ATOM    603  CB  LYS A  97       3.499   3.283 -19.390 
ATOM    604  CG  LYS A  97       4.096   4.687 -19.504 
ATOM    605  CD  LYS A  97       4.273   5.153 -20.949 
ATOM    606  CE  LYS A  97       4.718   6.611 -21.063 
ATOM    607  NZ  LYS A  97       6.152   6.728 -20.709 
ATOM    608  C   LYS A  97       2.610   1.543 -17.924 
ATOM    609  O   LYS A  97       1.429   1.655 -17.600 
ATOM    610  N   SER A  98       3.157   0.372 -18.304 
ATOM    611  CA  SER A  98       2.430  -0.864 -18.402 
ATOM    612  CB  SER A  98       3.113  -1.826 -19.387 
ATOM    613  OG  SER A  98       2.438  -3.069 -19.433 
ATOM    614  C   SER A  98       2.391  -1.529 -17.062 
ATOM    615  O   SER A  98       3.191  -1.233 -16.178 
ATOM    616  N   SER A  99       1.438  -2.468 -16.892 
ATOM    617  CA  SER A  99       1.316  -3.181 -15.654 
ATOM    618  CB  SER A  99      -0.138  -3.329 -15.182 
ATOM    619  OG  SER A  99      -0.171  -4.036 -13.953 
ATOM    620  C   SER A  99       1.866  -4.551 -15.901 
ATOM    621  O   SER A  99       1.756  -5.075 -17.006 
ATOM    622  N   PHE A 100       2.499  -5.160 -14.875 
ATOM    623  CA  PHE A 100       3.096  -6.452 -15.063 
ATOM    624  CB  PHE A 100       4.625  -6.462 -14.858 
ATOM    625  CG  PHE A 100       5.327  -5.637 -15.887 
ATOM    626  CD1 PHE A 100       5.439  -4.271 -15.743 
ATOM    627  CD2 PHE A 100       5.897  -6.234 -16.988 
ATOM    628  CE1 PHE A 100       6.097  -3.516 -16.687 
ATOM    629  CE2 PHE A 100       6.556  -5.484 -17.934 
ATOM    630  CZ  PHE A 100       6.657  -4.121 -17.787 
ATOM    631  C   PHE A 100       2.572  -7.384 -14.016 
ATOM    632  O   PHE A 100       2.195  -6.966 -12.922 
ATOM    633  N   GLN A 101       2.513  -8.691 -14.344 
ATOM    634  CA  GLN A 101       2.171  -9.658 -13.345 
ATOM    635  CB  GLN A 101       1.839 -11.052 -13.904 
ATOM    636  CG  GLN A 101       0.489 -11.131 -14.617 
ATOM    637  CD  GLN A 101      -0.593 -11.194 -13.547 
ATOM    638  OE1 GLN A 101      -0.366 -11.697 -12.449 
ATOM    639  NE2 GLN A 101      -1.804 -10.667 -13.873 
ATOM    640  C   GLN A 101       3.394  -9.793 -12.496 
ATOM    641  O   GLN A 101       4.508  -9.873 -13.015 
ATOM    642  N   VAL A 102       3.218  -9.802 -11.161 
ATOM    643  CA  VAL A 102       4.354  -9.886 -10.293 
ATOM    644  CB  VAL A 102       4.759  -8.562  -9.714 
ATOM    645  CG1 VAL A 102       5.195  -7.637 -10.861 
ATOM    646  CG2 VAL A 102       3.584  -8.007  -8.887 
ATOM    647  C   VAL A 102       4.011 -10.774  -9.139 
ATOM    648  O   VAL A 102       2.841 -11.025  -8.854 
ATOM    649  N   THR A 103       5.050 -11.314  -8.467 
ATOM    650  CA  THR A 103       4.829 -12.120  -7.304 
ATOM    651  CB  THR A 103       5.112 -13.577  -7.530 
ATOM    652  OG1 THR A 103       4.295 -14.080  -8.577 
ATOM    653  CG2 THR A 103       4.826 -14.343  -6.226 
ATOM    654  C   THR A 103       5.781 -11.637  -6.255 
ATOM    655  O   THR A 103       6.988 -11.574  -6.489 
ATOM    656  N   THR A 104       5.262 -11.297  -5.057 
ATOM    657  CA  THR A 104       6.109 -10.812  -4.005 
ATOM    658  CB  THR A 104       5.546  -9.614  -3.295 
ATOM    659  OG1 THR A 104       5.356  -8.546  -4.210 
ATOM    660  CG2 THR A 104       6.514  -9.193  -2.176 
ATOM    661  C   THR A 104       6.242 -11.896  -2.986 
ATOM    662  O   THR A 104       5.251 -12.502  -2.581 
ATOM    663  N   CYS A 105       7.490 -12.172  -2.555 
ATOM    664  CA  CYS A 105       7.738 -13.200  -1.586 
ATOM    665  CB  CYS A 105       8.849 -14.165  -2.029 
ATOM    666  SG  CYS A 105       8.448 -14.908  -3.639 
ATOM    667  C   CYS A 105       8.189 -12.511  -0.339 
ATOM    668  O   CYS A 105       9.178 -11.779  -0.349 
ATOM    669  N   LYS A 106       7.459 -12.730   0.774 
ATOM    670  CA  LYS A 106       7.781 -12.086   2.014 
ATOM    671  CB  LYS A 106       6.585 -11.338   2.628 
ATOM    672  CG  LYS A 106       6.127 -10.139   1.793 
ATOM    673  CD  LYS A 106       4.735  -9.634   2.178 
ATOM    674  CE  LYS A 106       4.309  -8.374   1.425 
ATOM    675  NZ  LYS A 106       5.014  -7.194   1.974 
ATOM    676  C   LYS A 106       8.204 -13.134   2.988 
ATOM    677  O   LYS A 106       7.514 -14.131   3.203 
ATOM    678  N   LEU A 107       9.370 -12.908   3.618 
ATOM    679  CA  LEU A 107       9.910 -13.866   4.533 
ATOM    680  CB  LEU A 107      11.381 -13.570   4.883 
ATOM    681  CG  LEU A 107      12.026 -14.570   5.857 
ATOM    682  CD1 LEU A 107      12.138 -15.973   5.238 
ATOM    683  CD2 LEU A 107      13.375 -14.044   6.370 
ATOM    684  C   LEU A 107       9.105 -13.824   5.787 
ATOM    685  O   LEU A 107       8.661 -12.764   6.225 
ATOM    686  N   HIS A 108       8.855 -15.005   6.380 
ATOM    687  CA  HIS A 108       8.191 -15.020   7.648 
ATOM    688  ND1 HIS A 108       6.503 -17.160   5.722 
ATOM    689  CG  HIS A 108       6.507 -16.861   7.063 
ATOM    690  CB  HIS A 108       6.725 -15.489   7.618 
ATOM    691  NE2 HIS A 108       6.076 -19.059   6.793 
ATOM    692  CD2 HIS A 108       6.247 -18.033   7.703 
ATOM    693  CE1 HIS A 108       6.239 -18.488   5.615 
ATOM    694  C   HIS A 108       8.993 -15.906   8.534 
ATOM    695  O   HIS A 108       9.644 -16.843   8.076 
ATOM    696  N   GLY A 109       8.958 -15.620   9.846 
ATOM    697  CA  GLY A 109       9.793 -16.334  10.759 
ATOM    698  C   GLY A 109      10.861 -15.362  11.144 
ATOM    699  O   GLY A 109      11.206 -14.465  10.376 
ATOM    700  N   GLY A 110      11.378 -15.513  12.376 
ATOM    701  CA  GLY A 110      12.344 -14.642  12.983 
ATOM    702  C   GLY A 110      13.717 -14.700  12.379 
ATOM    703  O   GLY A 110      14.419 -13.689  12.376 
ATOM    704  N   SER A 111      14.166 -15.876  11.892 
ATOM    705  CA  SER A 111      15.555 -15.993  11.521 
ATOM    706  CB  SER A 111      16.129 -17.404  11.740 
ATOM    707  OG  SER A 111      17.494 -17.439  11.353 
ATOM    708  C   SER A 111      15.827 -15.629  10.092 
ATOM    709  O   SER A 111      15.060 -15.888   9.167 
ATOM    710  N   PRO A 112      16.953 -14.967   9.967 
ATOM    711  CA  PRO A 112      17.492 -14.571   8.686 
ATOM    712  CD  PRO A 112      17.334 -14.031  11.015 
ATOM    713  CB  PRO A 112      18.504 -13.462   8.973 
ATOM    714  CG  PRO A 112      18.025 -12.860  10.301 
ATOM    715  C   PRO A 112      18.112 -15.709   7.930 
ATOM    716  O   PRO A 112      18.498 -15.507   6.778 
ATOM    717  N   TRP A 113      18.254 -16.900   8.543 
ATOM    718  CA  TRP A 113      18.952 -17.947   7.848 
ATOM    719  CB  TRP A 113      20.140 -18.493   8.653 
ATOM    720  CG  TRP A 113      21.239 -17.473   8.801 
ATOM    721  CD2 TRP A 113      22.171 -17.157   7.757 
ATOM    722  CD1 TRP A 113      21.549 -16.668   9.857 
ATOM    723  NE1 TRP A 113      22.625 -15.874   9.541 
ATOM    724  CE2 TRP A 113      23.017 -16.164   8.250 
ATOM    725  CE3 TRP A 113      22.310 -17.654   6.495 
ATOM    726  CZ2 TRP A 113      24.022 -15.652   7.480 
ATOM    727  CZ3 TRP A 113      23.322 -17.137   5.721 
ATOM    728  CH2 TRP A 113      24.162 -16.156   6.206 
ATOM    729  C   TRP A 113      18.019 -19.078   7.526 
ATOM    730  O   TRP A 113      16.980 -19.259   8.157 
ATOM    731  N   PRO A 114      18.387 -19.844   6.525 
ATOM    732  CA  PRO A 114      17.605 -20.941   6.018 
ATOM    733  CD  PRO A 114      19.726 -19.807   5.959 
ATOM    734  CB  PRO A 114      18.412 -21.510   4.849 
ATOM    735  CG  PRO A 114      19.865 -21.131   5.190 
ATOM    736  C   PRO A 114      17.349 -21.963   7.077 
ATOM    737  O   PRO A 114      18.132 -22.055   8.021 
ATOM    738  N   PRO A 115      16.287 -22.717   6.949 
ATOM    739  CA  PRO A 115      15.417 -22.592   5.810 
ATOM    740  CD  PRO A 115      16.308 -24.080   7.460 
ATOM    741  CB  PRO A 115      14.554 -23.850   5.796 
ATOM    742  CG  PRO A 115      15.436 -24.898   6.494 
ATOM    743  C   PRO A 115      14.624 -21.326   5.826 
ATOM    744  O   PRO A 115      14.324 -20.822   6.907 
ATOM    745  N   CYS A 116      14.262 -20.805   4.637 
ATOM    746  CA  CYS A 116      13.552 -19.559   4.576 
ATOM    747  CB  CYS A 116      14.136 -18.609   3.509 
ATOM    748  SG  CYS A 116      15.947 -18.432   3.606 
ATOM    749  C   CYS A 116      12.141 -19.851   4.153 
ATOM    750  O   CYS A 116      11.913 -20.416   3.083 
ATOM    751  N   GLN A 117      11.145 -19.461   4.980 
ATOM    752  CA  GLN A 117       9.776 -19.689   4.605 
ATOM    753  CB  GLN A 117       8.829 -20.057   5.761 
ATOM    754  CG  GLN A 117       9.262 -21.272   6.578 
ATOM    755  CD  GLN A 117       9.944 -20.724   7.818 
ATOM    756  OE1 GLN A 117      10.525 -19.641   7.791 
ATOM    757  NE2 GLN A 117       9.847 -21.480   8.943 
ATOM    758  C   GLN A 117       9.264 -18.399   4.045 
ATOM    759  O   GLN A 117       9.593 -17.322   4.542 
ATOM    760  N   TYR A 118       8.444 -18.476   2.979 
ATOM    761  CA  TYR A 118       7.961 -17.279   2.352 
ATOM    762  CB  TYR A 118       8.554 -17.047   0.952 
ATOM    763  CG  TYR A 118      10.003 -16.728   1.079 
ATOM    764  CD1 TYR A 118      10.406 -15.445   1.371 
ATOM    765  CD2 TYR A 118      10.958 -17.702   0.895 
ATOM    766  CE1 TYR A 118      11.740 -15.138   1.486 
ATOM    767  CE2 TYR A 118      12.294 -17.401   1.008 
ATOM    768  CZ  TYR A 118      12.686 -16.117   1.304 
ATOM    769  OH  TYR A 118      14.057 -15.806   1.420 
ATOM    770  C   TYR A 118       6.480 -17.356   2.150 
ATOM    771  O   TYR A 118       5.907 -18.436   2.018 
ATOM    772  N   ARG A 119       5.827 -16.174   2.139 
ATOM    773  CA  ARG A 119       4.427 -16.059   1.843 
ATOM    774  CB  ARG A 119       3.652 -15.202   2.858 
ATOM    775  CG  ARG A 119       3.673 -15.788   4.269 
ATOM    776  CD  ARG A 119       2.594 -16.840   4.518 
ATOM    777  NE  ARG A 119       2.885 -17.449   5.844 
ATOM    778  CZ  ARG A 119       1.863 -17.879   6.638 
ATOM    779  NH1 ARG A 119       0.571 -17.731   6.223 
ATOM    780  NH2 ARG A 119       2.135 -18.448   7.848 
ATOM    781  C   ARG A 119       4.365 -15.344   0.526 
ATOM    782  O   ARG A 119       5.061 -14.349   0.325 
ATOM    783  N   ALA A 120       3.524 -15.828  -0.411 
ATOM    784  CA  ALA A 120       3.516 -15.241  -1.722 
ATOM    785  CB  ALA A 120       3.540 -16.279  -2.857 
ATOM    786  C   ALA A 120       2.290 -14.411  -1.918 
ATOM    787  O   ALA A 120       1.191 -14.774  -1.498 
ATOM    788  N   THR A 121       2.473 -13.235  -2.553 
ATOM    789  CA  THR A 121       1.362 -12.387  -2.858 
ATOM    790  CB  THR A 121       1.414 -11.077  -2.132 
ATOM    791  OG1 THR A 121       1.493 -11.279  -0.729 
ATOM    792  CG2 THR A 121       0.136 -10.304  -2.467 
ATOM    793  C   THR A 121       1.454 -12.058  -4.319 
ATOM    794  O   THR A 121       2.368 -11.355  -4.746 
ATOM    795  N   ALA A 122       0.503 -12.561  -5.131 
ATOM    796  CA  ALA A 122       0.506 -12.258  -6.535 
ATOM    797  CB  ALA A 122      -0.363 -13.214  -7.372 
ATOM    798  C   ALA A 122      -0.051 -10.879  -6.695 
ATOM    799  O   ALA A 122      -0.797 -10.403  -5.841 
ATOM    800  N   GLY A 123       0.311 -10.190  -7.800 
ATOM    801  CA  GLY A 123      -0.202  -8.866  -8.009 
ATOM    802  C   GLY A 123      -0.066  -8.514  -9.455 
ATOM    803  O   GLY A 123       0.601  -9.210 -10.221 
ATOM    804  N   PHE A 124      -0.738  -7.418  -9.864 
ATOM    805  CA  PHE A 124      -0.677  -6.940 -11.215 
ATOM    806  CB  PHE A 124      -1.952  -7.333 -11.988 
ATOM    807  CG  PHE A 124      -1.880  -6.953 -13.427 
ATOM    808  CD1 PHE A 124      -1.110  -7.677 -14.309 
ATOM    809  CD2 PHE A 124      -2.620  -5.893 -13.902 
ATOM    810  CE1 PHE A 124      -1.058  -7.330 -15.640 
ATOM    811  CE2 PHE A 124      -2.573  -5.544 -15.231 
ATOM    812  CZ  PHE A 124      -1.789  -6.263 -16.103 
ATOM    813  C   PHE A 124      -0.614  -5.444 -11.112 
ATOM    814  O   PHE A 124      -1.586  -4.807 -10.707 
ATOM    815  N   ARG A 125       0.538  -4.838 -11.470 
ATOM    816  CA  ARG A 125       0.653  -3.408 -11.368 
ATOM    817  CB  ARG A 125       0.731  -2.905  -9.919 
ATOM    818  CG  ARG A 125       1.922  -3.477  -9.148 
ATOM    819  CD  ARG A 125       2.201  -2.737  -7.841 
ATOM    820  NE  ARG A 125       2.654  -1.368  -8.212 
ATOM    821  CZ  ARG A 125       2.539  -0.343  -7.320 
ATOM    822  NH1 ARG A 125       2.021  -0.575  -6.078 
ATOM    823  NH2 ARG A 125       2.940   0.912  -7.672 
ATOM    824  C   ARG A 125       1.930  -2.974 -12.029 
ATOM    825  O   ARG A 125       2.704  -3.796 -12.517 
ATOM    826  N   ASN A 126       2.164  -1.643 -12.058 
ATOM    827  CA  ASN A 126       3.348  -1.060 -12.631 
ATOM    828  CB  ASN A 126       3.319   0.475 -12.733 
ATOM    829  CG  ASN A 126       2.288   0.920 -13.750 
ATOM    830  OD1 ASN A 126       1.798   0.128 -14.551 
ATOM    831  ND2 ASN A 126       1.954   2.238 -13.724 
ATOM    832  C   ASN A 126       4.475  -1.326 -11.687 
ATOM    833  O   ASN A 126       4.252  -1.649 -10.522 
ATOM    834  N   VAL A 127       5.728  -1.187 -12.170 
ATOM    835  CA  VAL A 127       6.853  -1.442 -11.318 
ATOM    836  CB  VAL A 127       7.620  -2.670 -11.710 
ATOM    837  CG1 VAL A 127       6.692  -3.888 -11.560 
ATOM    838  CG2 VAL A 127       8.164  -2.479 -13.137 
ATOM    839  C   VAL A 127       7.801  -0.286 -11.389 
ATOM    840  O   VAL A 127       7.791   0.482 -12.349 
ATOM    841  N   VAL A 128       8.640  -0.129 -10.338 
ATOM    842  CA  VAL A 128       9.608   0.932 -10.290 
ATOM    843  CB  VAL A 128       9.558   1.739  -9.024 
ATOM    844  CG1 VAL A 128      10.684   2.788  -9.058 
ATOM    845  CG2 VAL A 128       8.156   2.343  -8.876 
ATOM    846  C   VAL A 128      10.968   0.306 -10.332 
ATOM    847  O   VAL A 128      11.242  -0.659  -9.620 
ATOM    848  N   VAL A 129      11.864   0.853 -11.180 
ATOM    849  CA  VAL A 129      13.192   0.316 -11.293 
ATOM    850  CB  VAL A 129      13.377  -0.597 -12.470 
ATOM    851  CG1 VAL A 129      12.475  -1.829 -12.285 
ATOM    852  CG2 VAL A 129      13.103   0.196 -13.761 
ATOM    853  C   VAL A 129      14.143   1.454 -11.487 
ATOM    854  O   VAL A 129      13.740   2.610 -11.599 
ATOM    855  N   ALA A 130      15.453   1.141 -11.469 
ATOM    856  CA  ALA A 130      16.471   2.102 -11.776 
ATOM    857  CB  ALA A 130      17.570   2.201 -10.704 
ATOM    858  C   ALA A 130      17.107   1.586 -13.029 
ATOM    859  O   ALA A 130      17.251   0.376 -13.195 
ATOM    860  N   CYS A 131      17.489   2.483 -13.964 
ATOM    861  CA  CYS A 131      18.044   1.992 -15.195 
ATOM    862  CB  CYS A 131      17.222   2.356 -16.450 
ATOM    863  SG  CYS A 131      15.649   1.450 -16.538 
ATOM    864  C   CYS A 131      19.424   2.528 -15.408 
ATOM    865  O   CYS A 131      19.772   3.615 -14.946 
ATOM    866  N   GLU A 132      20.255   1.724 -16.108 
ATOM    867  CA  GLU A 132      21.592   2.093 -16.475 
ATOM    868  CB  GLU A 132      22.653   1.496 -15.531 
ATOM    869  CG  GLU A 132      24.095   1.876 -15.875 
ATOM    870  CD  GLU A 132      25.017   1.153 -14.901 
ATOM    871  OE1 GLU A 132      24.867  -0.090 -14.759 
ATOM    872  OE2 GLU A 132      25.883   1.833 -14.288 
ATOM    873  C   GLU A 132      21.835   1.497 -17.828 
ATOM    874  O   GLU A 132      21.581   0.315 -18.054 
ATOM    875  N   ASN A 133      22.341   2.307 -18.771 
ATOM    876  CA  ASN A 133      22.633   1.807 -20.081 
ATOM    877  CB  ASN A 133      23.666   0.669 -20.045 
ATOM    878  CG  ASN A 133      24.142   0.395 -21.460 
ATOM    879  OD1 ASN A 133      23.716   1.047 -22.412 
ATOM    880  ND2 ASN A 133      25.042  -0.612 -21.602 
ATOM    881  C   ASN A 133      21.369   1.284 -20.700 
ATOM    882  O   ASN A 133      21.405   0.415 -21.569 
ATOM    883  N   GLY A 134      20.206   1.809 -20.274 
ATOM    884  CA  GLY A 134      18.973   1.431 -20.908 
ATOM    885  C   GLY A 134      18.488   0.100 -20.407 
ATOM    886  O   GLY A 134      17.601  -0.497 -21.016 
ATOM    887  N   LEU A 135      19.052  -0.410 -19.291 
ATOM    888  CA  LEU A 135      18.626  -1.689 -18.777 
ATOM    889  CB  LEU A 135      19.722  -2.763 -18.865 
ATOM    890  CG  LEU A 135      20.118  -3.122 -20.306 
ATOM    891  CD1 LEU A 135      21.217  -4.195 -20.327 
ATOM    892  CD2 LEU A 135      18.890  -3.538 -21.130 
ATOM    893  C   LEU A 135      18.301  -1.547 -17.317 
ATOM    894  O   LEU A 135      18.890  -0.715 -16.629 
ATOM    895  N   PRO A 136      17.352  -2.313 -16.825 
ATOM    896  CA  PRO A 136      17.021  -2.252 -15.420 
ATOM    897  CD  PRO A 136      16.196  -2.669 -17.633 
ATOM    898  CB  PRO A 136      15.657  -2.921 -15.271 
ATOM    899  CG  PRO A 136      15.011  -2.730 -16.653 
ATOM    900  C   PRO A 136      18.077  -2.865 -14.544 
ATOM    901  O   PRO A 136      18.366  -4.050 -14.698 
ATOM    902  N   VAL A 137      18.700  -2.052 -13.670 
ATOM    903  CA  VAL A 137      19.685  -2.428 -12.695 
ATOM    904  CB  VAL A 137      20.708  -1.352 -12.497 
ATOM    905  CG1 VAL A 137      21.444  -1.158 -13.835 
ATOM    906  CG2 VAL A 137      20.006  -0.082 -11.995 
ATOM    907  C   VAL A 137      19.111  -2.788 -11.354 
ATOM    908  O   VAL A 137      19.737  -3.522 -10.593 
ATOM    909  N   HIS A 138      17.948  -2.222 -10.978 
ATOM    910  CA  HIS A 138      17.482  -2.425  -9.634 
ATOM    911  ND1 HIS A 138      17.868  -2.477  -6.392 
ATOM    912  CG  HIS A 138      17.517  -1.474  -7.267 
ATOM    913  CB  HIS A 138      18.027  -1.352  -8.671 
ATOM    914  NE2 HIS A 138      16.458  -1.147  -5.302 
ATOM    915  CD2 HIS A 138      16.654  -0.671  -6.586 
ATOM    916  CE1 HIS A 138      17.208  -2.233  -5.232 
ATOM    917  C   HIS A 138      15.989  -2.347  -9.596 
ATOM    918  O   HIS A 138      15.368  -1.672 -10.416 
ATOM    919  N   LEU A 139      15.380  -3.059  -8.624 
ATOM    920  CA  LEU A 139      13.959  -3.022  -8.464 
ATOM    921  CB  LEU A 139      13.328  -4.424  -8.387 
ATOM    922  CG  LEU A 139      11.796  -4.427  -8.219 
ATOM    923  CD1 LEU A 139      11.097  -3.859  -9.466 
ATOM    924  CD2 LEU A 139      11.275  -5.821  -7.830 
ATOM    925  C   LEU A 139      13.692  -2.338  -7.155 
ATOM    926  O   LEU A 139      14.328  -2.642  -6.146 
ATOM    927  N   ASP A 140      12.744  -1.377  -7.146 
ATOM    928  CA  ASP A 140      12.392  -0.683  -5.938 
ATOM    929  CB  ASP A 140      11.787   0.709  -6.222 
ATOM    930  CG  ASP A 140      11.444   1.439  -4.927 
ATOM    931  OD1 ASP A 140      10.721   0.858  -4.076 
ATOM    932  OD2 ASP A 140      11.902   2.602  -4.774 
ATOM    933  C   ASP A 140      11.357  -1.523  -5.257 
ATOM    934  O   ASP A 140      10.230  -1.654  -5.728 
ATOM    935  N   GLN A 141      11.749  -2.130  -4.123 
ATOM    936  CA  GLN A 141      10.948  -3.011  -3.316 
ATOM    937  CB  GLN A 141      11.779  -3.783  -2.278 
ATOM    938  CG  GLN A 141      12.762  -4.776  -2.905 
ATOM    939  CD  GLN A 141      11.952  -5.908  -3.523 
ATOM    940  OE1 GLN A 141      12.497  -6.786  -4.190 
ATOM    941  NE2 GLN A 141      10.610  -5.884  -3.303 
ATOM    942  C   GLN A 141       9.851  -2.293  -2.576 
ATOM    943  O   GLN A 141       8.819  -2.893  -2.282 
ATOM    944  N   SER A 142      10.034  -0.997  -2.253 
ATOM    945  CA  SER A 142       9.150  -0.301  -1.351 
ATOM    946  CB  SER A 142       9.491   1.193  -1.188 
ATOM    947  OG  SER A 142       9.124   1.919  -2.352 
ATOM    948  C   SER A 142       7.710  -0.375  -1.771 
ATOM    949  O   SER A 142       6.824  -0.464  -0.923 
ATOM    950  N   ILE A 143       7.420  -0.350  -3.080 
ATOM    951  CA  ILE A 143       6.051  -0.356  -3.517 
ATOM    952  CB  ILE A 143       5.929  -0.210  -5.009 
ATOM    953  CG1 ILE A 143       6.581  -1.395  -5.742 
ATOM    954  CG2 ILE A 143       6.534   1.151  -5.388 
ATOM    955  CD1 ILE A 143       6.281  -1.418  -7.241 
ATOM    956  C   ILE A 143       5.389  -1.633  -3.085 
ATOM    957  O   ILE A 143       4.203  -1.660  -2.760 
ATOM    958  N   PHE A 144       6.139  -2.743  -3.129 
ATOM    959  CA  PHE A 144       5.663  -4.054  -2.785 
ATOM    960  CB  PHE A 144       6.569  -5.164  -3.332 
ATOM    961  CG  PHE A 144       6.507  -4.997  -4.812 
ATOM    962  CD1 PHE A 144       5.397  -5.403  -5.519 
ATOM    963  CD2 PHE A 144       7.560  -4.429  -5.496 
ATOM    964  CE1 PHE A 144       5.340  -5.244  -6.884 
ATOM    965  CE2 PHE A 144       7.507  -4.271  -6.860 
ATOM    966  CZ  PHE A 144       6.396  -4.677  -7.557 
ATOM    967  C   PHE A 144       5.482  -4.230  -1.309 
ATOM    968  O   PHE A 144       4.699  -5.077  -0.876 
ATOM    969  N   ARG A 145       6.264  -3.500  -0.495 
ATOM    970  CA  ARG A 145       6.177  -3.640   0.929 
ATOM    971  CB  ARG A 145       7.187  -2.736   1.646 
ATOM    972  CG  ARG A 145       8.616  -2.950   1.149 
ATOM    973  CD  ARG A 145       9.671  -2.223   1.979 
ATOM    974  NE  ARG A 145       9.994  -3.112   3.127 
ATOM    975  CZ  ARG A 145      10.901  -4.116   2.955 
ATOM    976  NH1 ARG A 145      11.537  -4.250   1.755 
ATOM    977  NH2 ARG A 145      11.162  -4.987   3.973 
ATOM    978  C   ARG A 145       4.810  -3.223   1.343 
ATOM    979  O   ARG A 145       4.160  -3.893   2.145 
ATOM    980  N   ARG A 146       4.339  -2.101   0.769 
ATOM    981  CA  ARG A 146       3.061  -1.554   1.109 
ATOM    982  CB  ARG A 146       2.944  -0.061   0.750 
ATOM    983  CG  ARG A 146       4.017   0.799   1.422 
ATOM    984  CD  ARG A 146       3.933   2.291   1.088 
ATOM    985  NE  ARG A 146       5.205   2.914   1.552 
ATOM    986  CZ  ARG A 146       6.283   2.930   0.714 
ATOM    987  NH1 ARG A 146       6.168   2.412  -0.544 
ATOM    988  NH2 ARG A 146       7.470   3.456   1.131 
ATOM    989  C   ARG A 146       2.016  -2.301   0.298 
ATOM    990  O   ARG A 146       1.257  -1.625  -0.446 
ATOM    991  OXT ARG A 146       1.959  -3.554   0.415 
TER
HEADER lig_39.pdb
ATOM      1  P    DC A   1     341.128 331.300-338.954 
ATOM      2  OP1  DC A   1     340.805 331.476-340.387 
ATOM      3  OP2  DC A   1     339.998 331.451-338.010 
ATOM      4  O5'  DC A   1     341.829 329.879-338.730 
ATOM      5  C5'  DC A   1     343.253 329.766-338.910 
ATOM      6  C4'  DC A   1     343.853 328.941-337.789 
ATOM      7  O4'  DC A   1     344.213 329.752-336.634 
ATOM      8  C3'  DC A   1     342.952 327.852-337.208 
ATOM      9  O3'  DC A   1     343.749 326.719-336.883 
ATOM     10  C2'  DC A   1     342.407 328.451-335.912 
ATOM     11  C1'  DC A   1     343.704 329.122-335.469 
ATOM     12  N1   DC A   1     343.511 330.167-334.425 
ATOM     13  C2   DC A   1     344.507 330.316-333.464 
ATOM     14  O2   DC A   1     345.501 329.583-333.516 
ATOM     15  N3   DC A   1     344.350 331.263-332.503 
ATOM     16  C4   DC A   1     343.258 332.038-332.481 
ATOM     17  N4   DC A   1     343.151 332.947-331.524 
ATOM     18  C5   DC A   1     342.221 331.900-333.460 
ATOM     19  C6   DC A   1     342.396 330.948-334.411 
ATOM     20  P    DA A   2     343.169 325.255-337.168 
ATOM     21  OP1  DA A   2     343.417 324.890-338.581 
ATOM     22  OP2  DA A   2     341.763 325.181-336.715 
ATOM     23  O5'  DA A   2     344.088 324.360-336.212 
ATOM     24  C5'  DA A   2     345.433 324.792-335.932 
ATOM     25  C4'  DA A   2     345.736 324.619-334.456 
ATOM     26  O4'  DA A   2     345.356 325.785-333.670 
ATOM     27  C3'  DA A   2     345.023 323.459-333.763 
ATOM     28  O3'  DA A   2     345.905 322.882-332.806 
ATOM     29  C2'  DA A   2     343.858 324.109-333.019 
ATOM     30  C1'  DA A   2     344.619 325.342-332.541 
ATOM     31  N9   DA A   2     343.737 326.458-332.099 
ATOM     32  C8   DA A   2     342.519 326.824-332.595 
ATOM     33  N7   DA A   2     341.992 327.845-331.994 
ATOM     34  C5   DA A   2     342.929 328.183-331.026 
ATOM     35  C6   DA A   2     342.961 329.192-330.050 
ATOM     36  N6   DA A   2     341.979 330.090-329.882 
ATOM     37  N1   DA A   2     344.042 329.247-329.250 
ATOM     38  C2   DA A   2     345.014 328.352-329.423 
ATOM     39  N3   DA A   2     345.094 327.371-330.295 
ATOM     40  C4   DA A   2     344.000 327.339-331.082 
ATOM     41  P    DT A   3     345.927 321.292-332.631 
ATOM     42  OP1  DT A   3     346.814 320.692-333.653 
ATOM     43  OP2  DT A   3     344.539 320.777-332.594 
ATOM     44  O5'  DT A   3     346.594 321.142-331.185 
ATOM     45  C5'  DT A   3     347.530 322.142-330.741 
ATOM     46  C4'  DT A   3     347.248 322.513-329.298 
ATOM     47  O4'  DT A   3     346.273 323.587-329.181 
ATOM     48  C3'  DT A   3     346.674 321.397-328.425 
ATOM     49  O3'  DT A   3     347.218 321.511-327.116 
ATOM     50  C2'  DT A   3     345.176 321.692-328.355 
ATOM     51  C1'  DT A   3     345.300 323.206-328.220 
ATOM     52  N1   DT A   3     344.039 323.940-328.522 
ATOM     53  C2   DT A   3     343.790 325.080-327.797 
ATOM     54  O2   DT A   3     344.548 325.499-326.937 
ATOM     55  N3   DT A   3     342.612 325.733-328.103 
ATOM     56  C4   DT A   3     341.686 325.350-329.052 
ATOM     57  O4   DT A   3     340.667 326.016-329.237 
ATOM     58  C5   DT A   3     342.036 324.141-329.761 
ATOM     59  C7   DT A   3     341.082 323.654-330.811 
ATOM     60  C6   DT A   3     343.175 323.486-329.483 
ATOM     61  P    DG A   4     347.614 320.179-326.321 
ATOM     62  OP1  DG A   4     348.967 319.741-326.731 
ATOM     63  OP2  DG A   4     346.536 319.176-326.467 
ATOM     64  O5'  DG A   4     347.654 320.711-324.813 
ATOM     65  C5'  DG A   4     348.010 322.084-324.566 
ATOM     66  C4'  DG A   4     347.078 322.681-323.530 
ATOM     67  O4'  DG A   4     345.879 323.255-324.126 
ATOM     68  C3'  DG A   4     346.540 321.710-322.480 
ATOM     69  O3'  DG A   4     346.454 322.385-321.230 
ATOM     70  C2'  DG A   4     345.124 321.377-322.950 
ATOM     71  C1'  DG A   4     344.752 322.786-323.401 
ATOM     72  N9   DG A   4     343.569 322.833-324.306 
ATOM     73  C8   DG A   4     343.167 321.925-325.262 
ATOM     74  N7   DG A   4     342.070 322.265-325.892 
ATOM     75  C5   DG A   4     341.718 323.483-325.312 
ATOM     76  C6   DG A   4     340.618 324.338-325.580 
ATOM     77  O6   DG A   4     339.713 324.196-326.398 
ATOM     78  N1   DG A   4     340.643 325.475-324.760 
ATOM     79  C2   DG A   4     341.604 325.748-323.806 
ATOM     80  N2   DG A   4     341.448 326.888-323.127 
ATOM     81  N3   DG A   4     342.635 324.945-323.557 
ATOM     82  C4   DG A   4     342.627 323.838-324.343 
ATOM     83  P    DA A   5     346.853 321.598-319.895 
ATOM     84  OP1  DA A   5     348.320 321.655-319.705 
ATOM     85  OP2  DA A   5     346.254 320.245-319.919 
ATOM     86  O5'  DA A   5     346.131 322.485-318.777 
ATOM     87  C5'  DA A   5     345.954 323.895-319.012 
ATOM     88  C4'  DA A   5     344.557 324.317-318.601 
ATOM     89  O4'  DA A   5     343.592 324.169-319.681 
ATOM     90  C3'  DA A   5     343.939 323.534-317.443 
ATOM     91  O3'  DA A   5     343.170 324.425-316.643 
ATOM     92  C2'  DA A   5     342.989 322.541-318.112 
ATOM     93  C1'  DA A   5     342.450 323.497-319.172 
ATOM     94  N9   DA A   5     341.772 322.812-320.307 
ATOM     95  C8   DA A   5     342.075 321.607-320.875 
ATOM     96  N7   DA A   5     341.292 321.278-321.855 
ATOM     97  C5   DA A   5     340.405 322.341-321.946 
ATOM     98  C6   DA A   5     339.319 322.597-322.800 
ATOM     99  N6   DA A   5     338.926 321.760-323.771 
ATOM    100  N1   DA A   5     338.649 323.750-322.619 
ATOM    101  C2   DA A   5     339.043 324.578-321.654 
ATOM    102  N3   DA A   5     340.035 324.446-320.800 
ATOM    103  C4   DA A   5     340.690 323.285-321.003 
ATOM    104  P    DA A   6     343.201 324.261-315.051 
ATOM    105  OP1  DA A   6     344.386 324.959-314.503 
ATOM    106  OP2  DA A   6     343.070 322.831-314.697 
ATOM    107  O5'  DA A   6     341.871 325.044-314.627 
ATOM    108  C5'  DA A   6     341.416 326.139-315.443 
ATOM    109  C4'  DA A   6     339.914 326.051-315.638 
ATOM    110  O4'  DA A   6     339.551 325.237-316.790 
ATOM    111  C3'  DA A   6     339.129 325.428-314.484 
ATOM    112  O3'  DA A   6     337.888 326.109-314.352 
ATOM    113  C2'  DA A   6     338.852 323.994-314.934 
ATOM    114  C1'  DA A   6     338.541 324.323-316.391 
ATOM    115  N9   DA A   6     338.600 323.143-317.298 
ATOM    116  C8   DA A   6     339.432 322.062-317.230 
ATOM    117  N7   DA A   6     339.239 321.191-318.171 
ATOM    118  C5   DA A   6     338.203 321.733-318.920 
ATOM    119  C6   DA A   6     337.530 321.285-320.069 
ATOM    120  N6   DA A   6     337.815 320.132-320.691 
ATOM    121  N1   DA A   6     336.548 322.067-320.555 
ATOM    122  C2   DA A   6     336.270 323.211-319.932 
ATOM    123  N3   DA A   6     336.827 323.730-318.860 
ATOM    124  C4   DA A   6     337.805 322.928-318.393 
ATOM    125  P    DG A   7     337.319 326.408-312.886 
ATOM    126  OP1  DG A   7     337.934 327.647-312.359 
ATOM    127  OP2  DG A   7     337.464 325.201-312.042 
ATOM    128  O5'  DG A   7     335.770 326.664-313.194 
ATOM    129  C5'  DG A   7     335.394 327.214-314.471 
ATOM    130  C4'  DG A   7     334.191 326.475-315.020 
ATOM    131  O4'  DG A   7     334.567 325.305-315.802 
ATOM    132  C3'  DG A   7     333.217 325.923-313.979 
ATOM    133  O3'  DG A   7     331.891 326.047-314.477 
ATOM    134  C2'  DG A   7     333.559 324.437-313.877 
ATOM    135  C1'  DG A   7     333.783 324.205-315.368 
ATOM    136  N9   DG A   7     334.532 322.954-315.674 
ATOM    137  C8   DG A   7     335.543 322.347-314.960 
ATOM    138  N7   DG A   7     335.995 321.244-315.506 
ATOM    139  C5   DG A   7     335.229 321.111-316.663 
ATOM    140  C6   DG A   7     335.258 320.108-317.667 
ATOM    141  O6   DG A   7     335.978 319.115-317.743 
ATOM    142  N1   DG A   7     334.309 320.358-318.668 
ATOM    143  C2   DG A   7     333.445 321.436-318.695 
ATOM    144  N2   DG A   7     332.615 321.495-319.738 
ATOM    145  N3   DG A   7     333.420 322.376-317.753 
ATOM    146  C4   DG A   7     334.334 322.148-316.775 
ATOM    147  P    DA A   8     330.720 326.473-313.472 
ATOM    148  OP1  DA A   8     330.694 327.947-313.336 
ATOM    149  OP2  DA A   8     330.845 325.707-312.212 
ATOM    150  O5'  DA A   8     329.423 325.984-314.271 
ATOM    151  C5'  DA A   8     329.455 325.966-315.711 
ATOM    152  C4'  DA A   8     328.836 324.682-316.228 
ATOM    153  O4'  DA A   8     329.809 323.604-316.342 
ATOM    154  C3'  DA A   8     327.724 324.086-315.366 
ATOM    155  O3'  DA A   8     326.735 323.520-316.218 
ATOM    156  C2'  DA A   8     328.400 322.956-314.589 
ATOM    157  C1'  DA A   8     329.261 322.442-315.739 
ATOM    158  N9   DA A   8     330.388 321.573-315.300 
ATOM    159  C8   DA A   8     331.134 321.662-314.160 
ATOM    160  N7   DA A   8     332.053 320.751-314.060 
ATOM    161  C5   DA A   8     331.906 320.002-315.219 
ATOM    162  C6   DA A   8     332.589 318.879-315.714 
ATOM    163  N6   DA A   8     333.606 318.288-315.070 
ATOM    164  N1   DA A   8     332.188 318.381-316.899 
ATOM    165  C2   DA A   8     331.178 318.972-317.534 
ATOM    166  N3   DA A   8     330.468 320.018-317.174 
ATOM    167  C4   DA A   8     330.889 320.496-315.984 
ATOM    168  P    DA A   9     325.190 323.688-315.831 
ATOM    169  OP1  DA A   9     324.699 325.000-316.308 
ATOM    170  OP2  DA A   9     325.008 323.410-314.389 
ATOM    171  O5'  DA A   9     324.521 322.517-316.692 
ATOM    172  C5'  DA A   9     325.135 322.126-317.935 
ATOM    173  C4'  DA A   9     325.165 320.615-318.045 
ATOM    174  O4'  DA A   9     326.361 320.039-317.447 
ATOM    175  C3'  DA A   9     324.017 319.875-317.361 
ATOM    176  O3'  DA A   9     323.658 318.749-318.153 
ATOM    177  C2'  DA A   9     324.609 319.373-316.044 
ATOM    178  C1'  DA A   9     325.968 318.964-316.606 
ATOM    179  N9   DA A   9     327.017 318.782-315.565 
ATOM    180  C8   DA A   9     327.182 319.472-314.398 
ATOM    181  N7   DA A   9     328.198 319.077-313.694 
ATOM    182  C5   DA A   9     328.748 318.050-314.449 
ATOM    183  C6   DA A   9     329.859 317.215-314.245 
ATOM    184  N6   DA A   9     330.650 317.287-313.166 
ATOM    185  N1   DA A   9     330.126 316.298-315.193 
ATOM    186  C2   DA A   9     329.337 316.231-316.264 
ATOM    187  N3   DA A   9     328.278 316.953-316.561 
ATOM    188  C4   DA A   9     328.031 317.862-315.596 
ATOM    189  P    DA A  10     322.110 318.370-318.307 
ATOM    190  OP1  DA A  10     321.505 319.187-319.383 
ATOM    191  OP2  DA A  10     321.447 318.443-316.987 
ATOM    192  O5'  DA A  10     322.204 316.843-318.778 
ATOM    193  C5'  DA A  10     323.349 316.417-319.540 
ATOM    194  C4'  DA A  10     323.844 315.080-319.025 
ATOM    195  O4'  DA A  10     324.807 315.225-317.941 
ATOM    196  C3'  DA A  10     322.776 314.152-318.448 
ATOM    197  O3'  DA A  10     323.100 312.810-318.790 
ATOM    198  C2'  DA A  10     322.903 314.311-316.933 
ATOM    199  C1'  DA A  10     324.427 314.355-316.886 
ATOM    200  N9   DA A  10     324.973 314.904-315.613 
ATOM    201  C8   DA A  10     324.452 315.888-314.823 
ATOM    202  N7   DA A  10     325.164 316.146-313.770 
ATOM    203  C5   DA A  10     326.236 315.271-313.867 
ATOM    204  C6   DA A  10     327.356 315.049-313.050 
ATOM    205  N6   DA A  10     327.591 315.725-311.916 
ATOM    206  N1   DA A  10     328.230 314.101-313.439 
ATOM    207  C2   DA A  10     327.992 313.432-314.566 
ATOM    208  N3   DA A  10     326.988 313.551-315.406 
ATOM    209  C4   DA A  10     326.127 314.506-314.993 
ATOM    210  P    DG A  11     321.920 311.808-319.201 
ATOM    211  OP1  DG A  11     321.597 311.984-320.635 
ATOM    212  OP2  DG A  11     320.790 311.959-318.258 
ATOM    213  O5'  DG A  11     322.621 310.387-318.977 
ATOM    214  C5'  DG A  11     324.045 310.274-319.157 
ATOM    215  C4'  DG A  11     324.645 309.449-318.036 
ATOM    216  O4'  DG A  11     325.005 310.260-316.881 
ATOM    217  C3'  DG A  11     323.744 308.360-317.456 
ATOM    218  O3'  DG A  11     324.540 307.227-317.131 
ATOM    219  C2'  DG A  11     323.199 308.959-316.159 
ATOM    220  C1'  DG A  11     324.495 309.630-315.716 
ATOM    221  N9   DG A  11     324.303 310.675-314.672 
ATOM    222  C8   DG A  11     323.253 311.551-314.499 
ATOM    223  N7   DG A  11     323.390 312.352-313.472 
ATOM    224  C5   DG A  11     324.617 311.982-312.925 
ATOM    225  C6   DG A  11     325.305 312.494-311.793 
ATOM    226  O6   DG A  11     324.968 313.394-311.029 
ATOM    227  N1   DG A  11     326.522 311.828-311.591 
ATOM    228  C2   DG A  11     327.011 310.804-312.377 
ATOM    229  N2   DG A  11     328.194 310.301-312.018 
ATOM    230  N3   DG A  11     326.365 310.325-313.439 
ATOM    231  C4   DG A  11     325.182 310.959-313.649 
ATOM    232  P    DA A  12     323.961 305.763-317.415 
ATOM    233  OP1  DA A  12     324.208 305.398-318.828 
ATOM    234  OP2  DA A  12     322.555 305.689-316.962 
ATOM    235  O5'  DA A  12     324.880 304.868-316.460 
ATOM    236  C5'  DA A  12     326.225 305.300-316.179 
ATOM    237  C4'  DA A  12     326.528 305.127-314.704 
ATOM    238  O4'  DA A  12     326.148 306.293-313.918 
ATOM    239  C3'  DA A  12     325.815 303.967-314.010 
ATOM    240  O3'  DA A  12     326.697 303.390-313.054 
ATOM    241  C2'  DA A  12     324.650 304.617-313.266 
ATOM    242  C1'  DA A  12     325.411 305.850-312.789 
ATOM    243  N9   DA A  12     324.529 306.966-312.346 
ATOM    244  C8   DA A  12     323.311 307.332-312.842 
ATOM    245  N7   DA A  12     322.784 308.353-312.241 
ATOM    246  C5   DA A  12     323.721 308.691-311.274 
ATOM    247  C6   DA A  12     323.753 309.700-310.298 
ATOM    248  N6   DA A  12     322.771 310.598-310.129 
ATOM    249  N1   DA A  12     324.834 309.754-309.497 
ATOM    250  C2   DA A  12     325.806 308.860-309.670 
ATOM    251  N3   DA A  12     325.886 307.879-310.542 
ATOM    252  C4   DA A  12     324.792 307.847-311.330 
ATOM    253  P    DC A  13     326.718 301.799-312.878 
ATOM    254  OP1  DC A  13     327.606 301.200-313.901 
ATOM    255  OP2  DC A  13     325.331 301.285-312.841 
ATOM    256  O5'  DC A  13     327.385 301.650-311.432 
ATOM    257  C5'  DC A  13     328.322 302.650-310.988 
ATOM    258  C4'  DC A  13     328.040 303.021-309.545 
ATOM    259  O4'  DC A  13     327.065 304.095-309.428 
ATOM    260  C3'  DC A  13     327.466 301.905-308.673 
ATOM    261  O3'  DC A  13     328.010 302.019-307.363 
ATOM    262  C2'  DC A  13     325.968 302.200-308.603 
ATOM    263  C1'  DC A  13     326.092 303.714-308.468 
ATOM    264  N1   DC A  13     324.831 304.448-308.770 
ATOM    265  C2   DC A  13     324.564 305.605-308.043 
ATOM    266  O2   DC A  13     325.377 305.973-307.186 
ATOM    267  N3   DC A  13     323.419 306.289-308.302 
ATOM    268  C4   DC A  13     322.565 305.858-309.238 
ATOM    269  N4   DC A  13     321.463 306.559-309.455 
ATOM    270  C5   DC A  13     322.821 304.670-309.997 
ATOM    271  C6   DC A  13     323.970 304.001-309.722 
ATOM    272  P    DG A  14     328.406 300.687-306.569 
ATOM    273  OP1  DG A  14     329.759 300.249-306.978 
ATOM    274  OP2  DG A  14     327.328 299.683-306.714 
ATOM    275  O5'  DG A  14     328.445 301.219-305.060 
ATOM    276  C5'  DG A  14     328.801 302.592-304.813 
ATOM    277  C4'  DG A  14     327.870 303.189-303.778 
ATOM    278  O4'  DG A  14     326.671 303.763-304.373 
ATOM    279  C3'  DG A  14     327.332 302.218-302.727 
ATOM    280  O3'  DG A  14     327.246 302.893-301.477 
ATOM    281  C2'  DG A  14     325.916 301.885-303.198 
ATOM    282  C1'  DG A  14     325.544 303.294-303.649 
ATOM    283  N9   DG A  14     324.361 303.340-304.553 
ATOM    284  C8   DG A  14     323.959 302.433-305.510 
ATOM    285  N7   DG A  14     322.861 302.772-306.140 
ATOM    286  C5   DG A  14     322.510 303.991-305.560 
ATOM    287  C6   DG A  14     321.410 304.846-305.828 
ATOM    288  O6   DG A  14     320.505 304.704-306.645 
ATOM    289  N1   DG A  14     321.434 305.982-305.007 
ATOM    290  C2   DG A  14     322.396 306.256-304.054 
ATOM    291  N2   DG A  14     322.240 307.395-303.375 
ATOM    292  N3   DG A  14     323.427 305.453-303.804 
ATOM    293  C4   DG A  14     323.418 304.346-304.590 
ATOM    294  P    DT A  15     327.645 302.105-300.142 
ATOM    295  OP1  DT A  15     329.112 302.163-299.952 
ATOM    296  OP2  DT A  15     327.046 300.753-300.166 
ATOM    297  O5'  DT A  15     326.922 302.993-299.024 
ATOM    298  C5'  DT A  15     326.746 304.402-299.259 
ATOM    299  C4'  DT A  15     325.349 304.825-298.848 
ATOM    300  O4'  DT A  15     324.384 304.677-299.928 
ATOM    301  C3'  DT A  15     324.730 304.042-297.690 
ATOM    302  O3'  DT A  15     323.962 304.933-296.891 
ATOM    303  C2'  DT A  15     323.781 303.049-298.359 
ATOM    304  C1'  DT A  15     323.242 304.005-299.419 
ATOM    305  N1   DT A  15     322.564 303.320-300.554 
ATOM    306  C2   DT A  15     321.490 303.963-301.121 
ATOM    307  O2   DT A  15     321.086 305.046-300.735 
ATOM    308  N3   DT A  15     320.886 303.298-302.171 
ATOM    309  C4   DT A  15     321.259 302.073-302.686 
ATOM    310  O4   DT A  15     320.640 301.576-303.630 
ATOM    311  C5   DT A  15     322.396 301.477-302.026 
ATOM    312  C7   DT A  15     322.867 300.142-302.526 
ATOM    313  C6   DT A  15     323.002 302.101-301.003 
ATOM    314  P    DG A  16     323.993 304.769-295.298 
ATOM    315  OP1  DG A  16     325.178 305.467-294.751 
ATOM    316  OP2  DG A  16     323.861 303.339-294.944 
ATOM    317  O5'  DG A  16     322.663 305.552-294.875 
ATOM    318  C5'  DG A  16     322.208 306.646-295.691 
ATOM    319  C4'  DG A  16     320.706 306.559-295.886 
ATOM    320  O4'  DG A  16     320.343 305.745-297.037 
ATOM    321  C3'  DG A  16     319.921 305.936-294.732 
ATOM    322  O3'  DG A  16     318.679 306.617-294.599 
ATOM    323  C2'  DG A  16     319.644 304.502-295.181 
ATOM    324  C1'  DG A  16     319.333 304.831-296.639 
ATOM    325  N9   DG A  16     319.392 303.651-297.546 
ATOM    326  C8   DG A  16     320.223 302.553-297.492 
ATOM    327  N7   DG A  16     320.017 301.681-298.450 
ATOM    328  C5   DG A  16     318.976 302.241-299.189 
ATOM    329  C6   DG A  16     318.316 301.758-300.350 
ATOM    330  O6   DG A  16     318.519 300.720-300.974 
ATOM    331  N1   DG A  16     317.316 302.643-300.775 
ATOM    332  C2   DG A  16     316.995 303.837-300.159 
ATOM    333  N2   DG A  16     316.007 304.539-300.721 
ATOM    334  N3   DG A  16     317.614 304.290-299.071 
ATOM    335  C4   DG A  16     318.588 303.442-298.646 
ATOM    336  P    DC A  17     318.111 306.915-293.134 
ATOM    337  OP1  DC A  17     318.726 308.155-292.606 
ATOM    338  OP2  DC A  17     318.256 305.709-292.290 
ATOM    339  O5'  DC A  17     316.562 307.172-293.442 
ATOM    340  C5'  DC A  17     316.186 307.722-294.718 
ATOM    341  C4'  DC A  17     314.982 306.982-295.267 
ATOM    342  O4'  DC A  17     315.359 305.813-296.050 
ATOM    343  C3'  DC A  17     314.009 306.431-294.226 
ATOM    344  O3'  DC A  17     312.683 306.555-294.725 
ATOM    345  C2'  DC A  17     314.351 304.944-294.125 
ATOM    346  C1'  DC A  17     314.575 304.713-295.615 
ATOM    347  N1   DC A  17     315.324 303.462-295.921 
ATOM    348  C2   DC A  17     314.990 302.771-297.083 
ATOM    349  O2   DC A  17     314.093 303.221-297.807 
ATOM    350  N3   DC A  17     315.660 301.629-297.379 
ATOM    351  C4   DC A  17     316.625 301.175-296.569 
ATOM    352  N4   DC A  17     317.251 300.056-296.902 
ATOM    353  C5   DC A  17     316.984 301.869-295.369 
ATOM    354  C6   DC A  17     316.302 303.009-295.091 
ATOM    355  P    DG A  18     311.512 306.981-293.719 
ATOM    356  OP1  DG A  18     311.486 308.455-293.584 
ATOM    357  OP2  DG A  18     311.637 306.215-292.460 
ATOM    358  O5'  DG A  18     310.215 306.492-294.519 
ATOM    359  C5'  DG A  18     310.247 306.474-295.958 
ATOM    360  C4'  DG A  18     309.628 305.190-296.475 
ATOM    361  O4'  DG A  18     310.601 304.112-296.589 
ATOM    362  C3'  DG A  18     308.516 304.594-295.614 
ATOM    363  O3'  DG A  18     307.527 304.028-296.465 
ATOM    364  C2'  DG A  18     309.191 303.464-294.836 
ATOM    365  C1'  DG A  18     310.053 302.949-295.986 
ATOM    366  N9   DG A  18     311.180 302.081-295.547 
ATOM    367  C8   DG A  18     311.943 302.155-294.402 
ATOM    368  N7   DG A  18     312.867 301.229-294.315 
ATOM    369  C5   DG A  18     312.704 300.488-295.485 
ATOM    370  C6   DG A  18     313.416 299.354-295.954 
ATOM    371  O6   DG A  18     314.352 298.760-295.427 
ATOM    372  N1   DG A  18     312.923 298.916-297.191 
ATOM    373  C2   DG A  18     311.879 299.498-297.883 
ATOM    374  N2   DG A  18     311.559 298.930-299.049 
ATOM    375  N3   DG A  18     311.212 300.562-297.442 
ATOM    376  C4   DG A  18     311.678 300.999-296.244 
ATOM    377  P    DG A  19     305.982 304.195-296.079 
ATOM    378  OP1  DG A  19     305.491 305.508-296.555 
ATOM    379  OP2  DG A  19     305.800 303.918-294.637 
ATOM    380  O5'  DG A  19     305.313 303.025-296.940 
ATOM    381  C5'  DG A  19     305.927 302.634-298.182 
ATOM    382  C4'  DG A  19     305.957 301.122-298.293 
ATOM    383  O4'  DG A  19     307.153 300.546-297.694 
ATOM    384  C3'  DG A  19     304.808 300.383-297.608 
ATOM    385  O3'  DG A  19     304.449 299.257-298.400 
ATOM    386  C2'  DG A  19     305.401 299.881-296.292 
ATOM    387  C1'  DG A  19     306.759 299.472-296.854 
ATOM    388  N9   DG A  19     307.809 299.290-295.813 
ATOM    389  C8   DG A  19     307.991 299.975-294.631 
ATOM    390  N7   DG A  19     309.021 299.566-293.930 
ATOM    391  C5   DG A  19     309.559 298.538-294.702 
ATOM    392  C6   DG A  19     310.687 297.711-294.464 
ATOM    393  O6   DG A  19     311.456 297.716-293.507 
ATOM    394  N1   DG A  19     310.879 296.793-295.507 
ATOM    395  C2   DG A  19     310.085 296.689-296.632 
ATOM    396  N2   DG A  19     310.436 295.749-297.512 
ATOM    397  N3   DG A  19     309.027 297.467-296.855 
ATOM    398  C4   DG A  19     308.827 298.361-295.852 
ATOM    399  P    DA A  20     302.902 298.878-298.555 
ATOM    400  OP1  DA A  20     302.297 299.695-299.630 
ATOM    401  OP2  DA A  20     302.239 298.951-297.234 
ATOM    402  O5'  DA A  20     302.996 297.351-299.025 
ATOM    403  C5'  DA A  20     304.141 296.924-299.787 
ATOM    404  C4'  DA A  20     304.636 295.588-299.272 
ATOM    405  O4'  DA A  20     305.599 295.733-298.188 
ATOM    406  C3'  DA A  20     303.568 294.659-298.695 
ATOM    407  O3'  DA A  20     303.891 293.317-299.037 
ATOM    408  C2'  DA A  20     303.695 294.818-297.180 
ATOM    409  C1'  DA A  20     305.219 294.863-297.133 
ATOM    410  N9   DA A  20     305.765 295.412-295.861 
ATOM    411  C8   DA A  20     305.244 296.396-295.070 
ATOM    412  N7   DA A  20     305.956 296.654-294.017 
ATOM    413  C5   DA A  20     307.028 295.779-294.115 
ATOM    414  C6   DA A  20     308.148 295.556-293.297 
ATOM    415  N6   DA A  20     308.382 296.233-292.164 
ATOM    416  N1   DA A  20     309.022 294.609-293.686 
ATOM    417  C2   DA A  20     308.784 293.940-294.813 
ATOM    418  N3   DA A  20     307.780 294.059-295.654 
ATOM    419  C4   DA A  20     306.919 295.014-295.241 
ATOM    420  P    DT A  21     302.712 292.316-299.448 
ATOM    421  OP1  DT A  21     302.389 292.492-300.882 
ATOM    422  OP2  DT A  21     301.582 292.467-298.505 
ATOM    423  O5'  DT A  21     303.413 290.895-299.225 
ATOM    424  C5'  DT A  21     304.837 290.782-299.405 
ATOM    425  C4'  DT A  21     305.437 289.957-298.284 
ATOM    426  O4'  DT A  21     305.797 290.768-297.129 
ATOM    427  C3'  DT A  21     304.535 288.868-297.703 
ATOM    428  O3'  DT A  21     305.332 287.735-297.378 
ATOM    429  C2'  DT A  21     303.991 289.466-296.406 
ATOM    430  C1'  DT A  21     305.287 290.137-295.963 
ATOM    431  N1   DT A  21     305.095 291.182-294.920 
ATOM    432  C2   DT A  21     306.086 291.318-293.979 
ATOM    433  O2   DT A  21     307.092 290.629-293.971 
ATOM    434  N3   DT A  21     305.873 292.296-293.026 
ATOM    435  C4   DT A  21     304.776 293.129-292.941 
ATOM    436  O4   DT A  21     304.696 293.968-292.042 
ATOM    437  C5   DT A  21     303.789 292.912-293.972 
ATOM    438  C7   DT A  21     302.563 293.776-293.952 
ATOM    439  C6   DT A  21     303.971 291.968-294.910 
ATOM    440  P    DC A  22     304.753 286.270-297.663 
ATOM    441  OP1  DC A  22     305.000 285.906-299.075 
ATOM    442  OP2  DC A  22     303.346 286.197-297.210 
ATOM    443  O5'  DC A  22     305.672 285.376-296.707 
ATOM    444  C5'  DC A  22     307.017 285.808-296.427 
ATOM    445  C4'  DC A  22     307.320 285.635-294.951 
ATOM    446  O4'  DC A  22     306.940 286.801-294.165 
ATOM    447  C3'  DC A  22     306.607 284.475-294.257 
ATOM    448  O3'  DC A  22     307.489 283.898-293.301 
ATOM    449  C2'  DC A  22     305.441 285.125-293.514 
ATOM    450  C1'  DC A  22     306.203 286.358-293.036 
ATOM    451  N1   DC A  22     305.320 287.474-292.593 
ATOM    452  C2   DC A  22     305.759 288.268-291.538 
ATOM    453  O2   DC A  22     306.852 288.018-291.017 
ATOM    454  N3   DC A  22     304.969 289.290-291.118 
ATOM    455  C4   DC A  22     303.791 289.528-291.710 
ATOM    456  N4   DC A  22     303.057 290.537-291.265 
ATOM    457  C5   DC A  22     303.321 288.722-292.797 
ATOM    458  C6   DC A  22     304.125 287.706-293.200 
ATOM    459  P    DC A  23     307.510 282.307-293.126 
ATOM    460  OP1  DC A  23     308.398 281.708-294.148 
ATOM    461  OP2  DC A  23     306.123 281.793-293.089 
ATOM    462  O5'  DC A  23     308.177 282.158-291.680 
ATOM    463  C5'  DC A  23     309.114 283.158-291.236 
ATOM    464  C4'  DC A  23     308.832 283.528-289.793 
ATOM    465  O4'  DC A  23     307.857 284.603-289.676 
ATOM    466  C3'  DC A  23     308.258 282.413-288.920 
ATOM    467  O3'  DC A  23     308.802 282.526-287.611 
ATOM    468  C2'  DC A  23     306.760 282.708-288.850 
ATOM    469  C1'  DC A  23     306.884 284.222-288.715 
ATOM    470  N1   DC A  23     305.623 284.956-289.017 
ATOM    471  C2   DC A  23     305.356 286.113-288.290 
ATOM    472  O2   DC A  23     306.169 286.480-287.433 
ATOM    473  N3   DC A  23     304.211 286.797-288.549 
ATOM    474  C4   DC A  23     303.357 286.366-289.486 
ATOM    475  N4   DC A  23     302.255 287.067-289.702 
ATOM    476  C5   DC A  23     303.613 285.177-290.244 
ATOM    477  C6   DC A  23     304.761 284.509-289.970 
ATOM    478  P    DT A  24     309.198 281.194-286.816 
ATOM    479  OP1  DT A  24     310.551 280.757-287.226 
ATOM    480  OP2  DT A  24     308.119 280.191-286.961 
ATOM    481  O5'  DT A  24     309.237 281.726-285.308 
ATOM    482  C5'  DT A  24     309.593 283.099-285.061 
ATOM    483  C4'  DT A  24     308.662 283.697-284.025 
ATOM    484  O4'  DT A  24     307.463 284.271-284.620 
ATOM    485  C3'  DT A  24     308.124 282.726-282.974 
ATOM    486  O3'  DT A  24     308.038 283.400-281.725 
ATOM    487  C2'  DT A  24     306.708 282.393-283.445 
ATOM    488  C1'  DT A  24     306.336 283.802-283.896 
ATOM    489  N1   DT A  24     305.153 283.848-284.801 
ATOM    490  C2   DT A  24     304.323 284.937-284.690 
ATOM    491  O2   DT A  24     304.519 285.842-283.897 
ATOM    492  N3   DT A  24     303.237 284.945-285.544 
ATOM    493  C4   DT A  24     302.921 283.977-286.476 
ATOM    494  O4   DT A  24     301.920 284.095-287.186 
ATOM    495  C5   DT A  24     303.850 282.874-286.518 
ATOM    496  C7   DT A  24     303.581 281.776-287.504 
ATOM    497  C6   DT A  24     304.915 282.841-285.698 
ATOM    498  P    DG A  25     308.437 282.613-280.390 
ATOM    499  OP1  DG A  25     309.904 282.670-280.199 
ATOM    500  OP2  DG A  25     307.838 281.261-280.413 
ATOM    501  O5'  DG A  25     307.714 283.501-279.271 
ATOM    502  C5'  DG A  25     307.537 284.910-279.506 
ATOM    503  C4'  DG A  25     306.141 285.333-279.095 
ATOM    504  O4'  DG A  25     305.176 285.185-280.176 
ATOM    505  C3'  DG A  25     305.522 284.550-277.938 
ATOM    506  O3'  DG A  25     304.754 285.441-277.138 
ATOM    507  C2'  DG A  25     304.573 283.556-278.606 
ATOM    508  C1'  DG A  25     304.034 284.513-279.667 
ATOM    509  N9   DG A  25     303.356 283.828-280.801 
ATOM    510  C8   DG A  25     303.647 282.615-281.386 
ATOM    511  N7   DG A  25     302.849 282.294-282.376 
ATOM    512  C5   DG A  25     301.966 283.370-282.452 
ATOM    513  C6   DG A  25     300.876 283.598-283.331 
ATOM    514  O6   DG A  25     300.457 282.884-284.239 
ATOM    515  N1   DG A  25     300.246 284.821-283.061 
ATOM    516  C2   DG A  25     300.622 285.708-282.071 
ATOM    517  N2   DG A  25     299.893 286.822-281.975 
ATOM    518  N3   DG A  25     301.647 285.494-281.247 
ATOM    519  C4   DG A  25     302.267 284.312-281.496 
ATOM    520  P    DC A  26     304.785 285.277-275.546 
ATOM    521  OP1  DC A  26     305.970 285.975-274.998 
ATOM    522  OP2  DC A  26     304.653 283.847-275.192 
ATOM    523  O5'  DC A  26     303.455 286.060-275.122 
ATOM    524  C5'  DC A  26     303.000 287.154-275.938 
ATOM    525  C4'  DC A  26     301.498 287.067-276.133 
ATOM    526  O4'  DC A  26     301.135 286.253-277.285 
ATOM    527  C3'  DC A  26     300.713 286.444-274.979 
ATOM    528  O3'  DC A  26     299.471 287.125-274.846 
ATOM    529  C2'  DC A  26     300.436 285.009-275.429 
ATOM    530  C1'  DC A  26     300.125 285.339-276.886 
ATOM    531  N1   DC A  26     300.184 284.158-277.793 
ATOM    532  C2   DC A  26     299.291 284.115-278.860 
ATOM    533  O2   DC A  26     298.494 285.048-279.010 
ATOM    534  N3   DC A  26     299.329 283.046-279.698 
ATOM    535  C4   DC A  26     300.208 282.056-279.501 
ATOM    536  N4   DC A  26     300.205 281.036-280.346 
ATOM    537  C5   DC A  26     301.134 282.082-278.409 
ATOM    538  C6   DC A  26     301.081 283.157-277.583 
ATOM    539  P    DT A  27     298.902 287.423-273.381 
ATOM    540  OP1  DT A  27     299.517 288.662-272.853 
ATOM    541  OP2  DT A  27     299.048 286.217-272.537 
ATOM    542  O5'  DT A  27     297.354 287.680-273.689 
ATOM    543  C5'  DT A  27     296.978 288.230-274.966 
ATOM    544  C4'  DT A  27     295.774 287.490-275.514 
ATOM    545  O4'  DT A  27     296.151 286.321-276.297 
ATOM    546  C3'  DT A  27     294.800 286.939-274.474 
ATOM    547  O3'  DT A  27     293.474 287.063-274.972 
ATOM    548  C2'  DT A  27     295.143 285.452-274.372 
ATOM    549  C1'  DT A  27     295.367 285.220-275.863 
ATOM    550  N1   DT A  27     296.116 283.970-276.169 
ATOM    551  C2   DT A  27     295.774 283.300-277.318 
ATOM    552  O2   DT A  27     294.901 283.687-278.076 
ATOM    553  N3   DT A  27     296.489 282.145-277.568 
ATOM    554  C4   DT A  27     297.494 281.618-276.782 
ATOM    555  O4   DT A  27     298.063 280.575-277.109 
ATOM    556  C5   DT A  27     297.781 282.390-275.597 
ATOM    557  C7   DT A  27     298.861 281.887-274.685 
ATOM    558  C6   DT A  27     297.101 283.517-275.329 
ATOM    559  P    DG A  28     292.304 287.489-273.966 
ATOM    560  OP1  DG A  28     292.277 288.963-273.831 
ATOM    561  OP2  DG A  28     292.429 286.723-272.707 
ATOM    562  O5'  DG A  28     291.007 286.999-274.766 
ATOM    563  C5'  DG A  28     291.039 286.982-276.206 
ATOM    564  C4'  DG A  28     290.420 285.698-276.723 
ATOM    565  O4'  DG A  28     291.392 284.620-276.837 
ATOM    566  C3'  DG A  28     289.308 285.102-275.861 
ATOM    567  O3'  DG A  28     288.319 284.536-276.713 
ATOM    568  C2'  DG A  28     289.983 283.972-275.084 
ATOM    569  C1'  DG A  28     290.845 283.457-276.234 
ATOM    570  N9   DG A  28     291.972 282.589-275.795 
ATOM    571  C8   DG A  28     292.735 282.663-274.649 
ATOM    572  N7   DG A  28     293.659 281.737-274.562 
ATOM    573  C5   DG A  28     293.496 280.996-275.732 
ATOM    574  C6   DG A  28     294.208 279.862-276.202 
ATOM    575  O6   DG A  28     295.144 279.268-275.674 
ATOM    576  N1   DG A  28     293.715 279.423-277.439 
ATOM    577  C2   DG A  28     292.671 280.005-278.131 
ATOM    578  N2   DG A  28     292.350 279.438-279.296 
ATOM    579  N3   DG A  28     292.004 281.070-277.689 
ATOM    580  C4   DG A  28     292.469 281.507-276.491 
ATOM    581  P    DG A  29     286.774 284.703-276.326 
ATOM    582  OP1  DG A  29     286.282 286.015-276.803 
ATOM    583  OP2  DG A  29     286.591 284.426-274.884 
ATOM    584  O5'  DG A  29     286.105 283.533-277.187 
ATOM    585  C5'  DG A  29     286.719 283.142-278.430 
ATOM    586  C4'  DG A  29     286.749 281.630-278.540 
ATOM    587  O4'  DG A  29     287.944 281.054-277.941 
ATOM    588  C3'  DG A  29     285.600 280.890-277.855 
ATOM    589  O3'  DG A  29     285.241 279.765-278.647 
ATOM    590  C2'  DG A  29     286.193 280.388-276.539 
ATOM    591  C1'  DG A  29     287.551 279.980-277.101 
ATOM    592  N9   DG A  29     288.600 279.798-276.060 
ATOM    593  C8   DG A  29     288.783 280.483-274.878 
ATOM    594  N7   DG A  29     289.812 280.074-274.177 
ATOM    595  C5   DG A  29     290.351 279.045-274.949 
ATOM    596  C6   DG A  29     291.479 278.218-274.711 
ATOM    597  O6   DG A  29     292.248 278.223-273.754 
ATOM    598  N1   DG A  29     291.671 277.301-275.754 
ATOM    599  C2   DG A  29     290.877 277.197-276.879 
ATOM    600  N2   DG A  29     291.228 276.257-277.760 
ATOM    601  N3   DG A  29     289.819 277.975-277.102 
ATOM    602  C4   DG A  29     289.619 278.869-276.100 
ATOM    603  P    DT A  30     283.693 279.386-278.802 
ATOM    604  OP1  DT A  30     283.089 280.203-279.878 
ATOM    605  OP2  DT A  30     283.031 279.459-277.482 
ATOM    606  O5'  DT A  30     283.787 277.859-279.273 
ATOM    607  C5'  DT A  30     284.932 277.432-280.035 
ATOM    608  C4'  DT A  30     285.428 276.096-279.520 
ATOM    609  O4'  DT A  30     286.390 276.241-278.436 
ATOM    610  C3'  DT A  30     284.360 275.167-278.942 
ATOM    611  O3'  DT A  30     284.683 273.825-279.284 
ATOM    612  C2'  DT A  30     284.486 275.326-277.427 
ATOM    613  C1'  DT A  30     286.011 275.370-277.381 
ATOM    614  N1   DT A  30     286.556 275.920-276.108 
ATOM    615  C2   DT A  30     287.735 275.383-275.649 
ATOM    616  O2   DT A  30     288.332 274.496-276.234 
ATOM    617  N3   DT A  30     288.209 275.917-274.467 
ATOM    618  C4   DT A  30     287.617 276.918-273.725 
ATOM    619  O4   DT A  30     288.136 277.315-272.679 
ATOM    620  C5   DT A  30     286.384 277.418-274.287 
ATOM    621  C7   DT A  30     285.673 278.510-273.542 
ATOM    622  C6   DT A  30     285.900 276.917-275.435 
ATOM    623  P    DA A  31     283.503 272.824-279.696 
ATOM    624  OP1  DA A  31     283.181 273.000-281.129 
ATOM    625  OP2  DA A  31     282.374 272.974-278.753 
ATOM    626  O5'  DA A  31     284.204 271.402-279.472 
ATOM    627  C5'  DA A  31     285.629 271.290-279.652 
ATOM    628  C4'  DA A  31     286.229 270.465-278.531 
ATOM    629  O4'  DA A  31     286.589 271.275-277.376 
ATOM    630  C3'  DA A  31     285.327 269.376-277.950 
ATOM    631  O3'  DA A  31     286.124 268.243-277.625 
ATOM    632  C2'  DA A  31     284.783 269.974-276.654 
ATOM    633  C1'  DA A  31     286.079 270.645-276.211 
ATOM    634  N9   DA A  31     285.886 271.690-275.167 
ATOM    635  C8   DA A  31     284.837 272.551-275.012 
ATOM    636  N7   DA A  31     284.960 273.350-273.997 
ATOM    637  C5   DA A  31     286.180 272.996-273.438 
ATOM    638  C6   DA A  31     286.887 273.478-272.325 
ATOM    639  N6   DA A  31     286.444 274.470-271.540 
ATOM    640  N1   DA A  31     288.071 272.902-272.047 
ATOM    641  C2   DA A  31     288.507 271.917-272.830 
ATOM    642  N3   DA A  31     287.937 271.386-273.890 
ATOM    643  C4   DA A  31     286.754 271.980-274.147 
ATOM    644  P    DG A  32     285.545 266.778-277.910 
ATOM    645  OP1  DG A  32     285.792 266.414-279.323 
ATOM    646  OP2  DG A  32     284.138 266.705-277.457 
ATOM    647  O5'  DG A  32     286.464 265.884-276.954 
ATOM    648  C5'  DG A  32     287.809 266.316-276.674 
ATOM    649  C4'  DG A  32     288.112 266.143-275.198 
ATOM    650  O4'  DG A  32     287.732 267.309-274.412 
ATOM    651  C3'  DG A  32     287.399 264.982-274.505 
ATOM    652  O3'  DG A  32     288.280 264.406-273.548 
ATOM    653  C2'  DG A  32     286.233 265.633-273.761 
ATOM    654  C1'  DG A  32     286.995 266.866-273.283 
ATOM    655  N9   DG A  32     286.112 267.981-272.841 
ATOM    656  C8   DG A  32     284.882 268.365-273.329 
ATOM    657  N7   DG A  32     284.362 269.398-272.712 
ATOM    658  C5   DG A  32     285.314 269.722-271.747 
ATOM    659  C6   DG A  32     285.314 270.753-270.773 
ATOM    660  O6   DG A  32     284.459 271.608-270.558 
ATOM    661  N1   DG A  32     286.479 270.723-269.994 
ATOM    662  C2   DG A  32     287.510 269.815-270.139 
ATOM    663  N2   DG A  32     288.536 269.954-269.297 
ATOM    664  N3   DG A  32     287.510 268.847-271.054 
ATOM    665  C4   DG A  32     286.386 268.863-271.817 
ATOM    666  P    DG A  33     288.302 262.815-273.373 
ATOM    667  OP1  DG A  33     289.189 262.215-274.395 
ATOM    668  OP2  DG A  33     286.915 262.301-273.336 
ATOM    669  O5'  DG A  33     288.969 262.666-271.927 
ATOM    670  C5'  DG A  33     289.906 263.666-271.483 
ATOM    671  C4'  DG A  33     289.624 264.036-270.040 
ATOM    672  O4'  DG A  33     288.649 265.111-269.923 
ATOM    673  C3'  DG A  33     289.049 262.921-269.167 
ATOM    674  O3'  DG A  33     289.594 263.034-267.858 
ATOM    675  C2'  DG A  33     287.551 263.216-269.098 
ATOM    676  C1'  DG A  33     287.676 264.730-268.963 
ATOM    677  N9   DG A  33     286.415 265.464-269.264 
ATOM    678  C8   DG A  33     285.433 265.166-270.183 
ATOM    679  N7   DG A  33     284.440 266.023-270.201 
ATOM    680  C5   DG A  33     284.790 266.954-269.222 
ATOM    681  C6   DG A  33     284.106 268.117-268.782 
ATOM    682  O6   DG A  33     283.034 268.573-269.171 
ATOM    683  N1   DG A  33     284.815 268.775-267.768 
ATOM    684  C2   DG A  33     286.027 268.362-267.248 
ATOM    685  N2   DG A  33     286.543 269.129-266.283 
ATOM    686  N3   DG A  33     286.668 267.271-267.661 
ATOM    687  C4   DG A  33     285.993 266.621-268.645 
ATOM    688  P    DA A  34     289.990 261.702-267.064 
ATOM    689  OP1  DA A  34     291.343 261.264-267.473 
ATOM    690  OP2  DA A  34     288.911 260.699-267.209 
ATOM    691  O5'  DA A  34     290.029 262.234-265.555 
ATOM    692  C5'  DA A  34     290.385 263.607-265.308 
ATOM    693  C4'  DA A  34     289.454 264.205-264.273 
ATOM    694  O4'  DA A  34     288.254 264.778-264.868 
ATOM    695  C3'  DA A  34     288.916 263.234-263.222 
ATOM    696  O3'  DA A  34     288.830 263.908-261.972 
ATOM    697  C2'  DA A  34     287.499 262.901-263.693 
ATOM    698  C1'  DA A  34     287.128 264.310-264.143 
ATOM    699  N9   DA A  34     285.945 264.356-265.048 
ATOM    700  C8   DA A  34     285.562 263.446-265.992 
ATOM    701  N7   DA A  34     284.476 263.769-266.622 
ATOM    702  C5   DA A  34     284.110 264.983-266.058 
ATOM    703  C6   DA A  34     283.034 265.853-266.298 
ATOM    704  N6   DA A  34     282.083 265.620-267.214 
ATOM    705  N1   DA A  34     282.968 266.976-265.557 
ATOM    706  C2   DA A  34     283.916 267.202-264.649 
ATOM    707  N3   DA A  34     284.961 266.468-264.338 
ATOM    708  C4   DA A  34     285.003 265.350-265.092 
ATOM    709  P    DG A  35     289.228 263.121-260.637 
ATOM    710  OP1  DG A  35     290.696 263.178-260.447 
ATOM    711  OP2  DG A  35     288.630 261.769-260.661 
ATOM    712  O5'  DG A  35     288.506 264.009-259.519 
ATOM    713  C5'  DG A  35     288.329 265.418-259.754 
ATOM    714  C4'  DG A  35     286.933 265.841-259.343 
ATOM    715  O4'  DG A  35     285.967 265.692-260.423 
ATOM    716  C3'  DG A  35     286.314 265.058-258.185 
ATOM    717  O3'  DG A  35     285.545 265.949-257.385 
ATOM    718  C2'  DG A  35     285.364 264.064-258.854 
ATOM    719  C1'  DG A  35     284.825 265.020-259.914 
ATOM    720  N9   DG A  35     284.148 264.336-261.049 
ATOM    721  C8   DG A  35     284.438 263.123-261.634 
ATOM    722  N7   DG A  35     283.641 262.801-262.623 
ATOM    723  C5   DG A  35     282.758 263.878-262.700 
ATOM    724  C6   DG A  35     281.668 264.105-263.578 
ATOM    725  O6   DG A  35     281.249 263.392-264.487 
ATOM    726  N1   DG A  35     281.038 265.329-263.308 
ATOM    727  C2   DG A  35     281.414 266.216-262.319 
ATOM    728  N2   DG A  35     280.685 267.330-262.222 
ATOM    729  N3   DG A  35     282.438 266.001-261.495 
ATOM    730  C4   DG A  35     283.058 264.820-261.743 
ATOM    731  P    DA A  36     285.577 265.785-255.793 
ATOM    732  OP1  DA A  36     286.762 266.483-255.246 
ATOM    733  OP2  DA A  36     285.445 264.354-255.439 
ATOM    734  O5'  DA A  36     284.246 266.567-255.369 
ATOM    735  C5'  DA A  36     283.791 267.662-256.185 
ATOM    736  C4'  DA A  36     282.290 267.574-256.381 
ATOM    737  O4'  DA A  36     281.927 266.760-257.532 
ATOM    738  C3'  DA A  36     281.505 266.952-255.227 
ATOM    739  O3'  DA A  36     280.263 267.633-255.094 
ATOM    740  C2'  DA A  36     281.227 265.517-255.676 
ATOM    741  C1'  DA A  36     280.916 265.846-257.134 
ATOM    742  N9   DA A  36     280.976 264.666-258.041 
ATOM    743  C8   DA A  36     281.807 263.586-257.972 
ATOM    744  N7   DA A  36     281.614 262.715-258.913 
ATOM    745  C5   DA A  36     280.579 263.256-259.662 
ATOM    746  C6   DA A  36     279.905 262.808-260.811 
ATOM    747  N6   DA A  36     280.190 261.656-261.434 
ATOM    748  N1   DA A  36     278.924 263.590-261.298 
ATOM    749  C2   DA A  36     278.645 264.735-260.675 
ATOM    750  N3   DA A  36     279.202 265.253-259.603 
ATOM    751  C4   DA A  36     280.181 264.452-259.135 
ATOM    752  P    DA A  37     279.694 267.931-253.628 
ATOM    753  OP1  DA A  37     280.309 269.170-253.101 
ATOM    754  OP2  DA A  37     279.840 266.725-252.784 
ATOM    755  O5'  DA A  37     278.145 268.188-253.936 
ATOM    756  C5'  DA A  37     277.770 268.738-255.213 
ATOM    757  C4'  DA A  37     276.566 267.998-255.762 
ATOM    758  O4'  DA A  37     276.943 266.829-256.544 
ATOM    759  C3'  DA A  37     275.592 267.447-254.721 
ATOM    760  O3'  DA A  37     274.266 267.571-255.220 
ATOM    761  C2'  DA A  37     275.935 265.960-254.619 
ATOM    762  C1'  DA A  37     276.159 265.728-256.110 
ATOM    763  N9   DA A  37     276.908 264.478-256.416 
ATOM    764  C8   DA A  37     277.909 263.891-255.695 
ATOM    765  N7   DA A  37     278.365 262.798-256.225 
ATOM    766  C5   DA A  37     277.612 262.647-257.382 
ATOM    767  C6   DA A  37     277.615 261.672-258.392 
ATOM    768  N6   DA A  37     278.438 260.614-258.399 
ATOM    769  N1   DA A  37     276.737 261.824-259.401 
ATOM    770  C2   DA A  37     275.921 262.878-259.390 
ATOM    771  N3   DA A  37     275.828 263.846-258.506 
ATOM    772  C4   DA A  37     276.718 263.671-257.507 
ATOM    773  P    DC A  38     273.095 267.997-254.214 
ATOM    774  OP1  DC A  38     273.069 269.471-254.078 
ATOM    775  OP2  DC A  38     273.221 267.231-252.954 
ATOM    776  O5'  DC A  38     271.798 267.507-255.013 
ATOM    777  C5'  DC A  38     271.831 267.490-256.453 
ATOM    778  C4'  DC A  38     271.212 266.206-256.970 
ATOM    779  O4'  DC A  38     272.184 265.127-257.084 
ATOM    780  C3'  DC A  38     270.099 265.610-256.109 
ATOM    781  O3'  DC A  38     269.111 265.044-256.960 
ATOM    782  C2'  DC A  38     270.775 264.480-255.331 
ATOM    783  C1'  DC A  38     271.636 263.965-256.481 
ATOM    784  N1   DC A  38     272.764 263.097-256.042 
ATOM    785  C2   DC A  38     273.135 262.044-256.875 
ATOM    786  O2   DC A  38     272.519 261.876-257.935 
ATOM    787  N3   DC A  38     274.160 261.240-256.493 
ATOM    788  C4   DC A  38     274.801 261.455-255.337 
ATOM    789  N4   DC A  38     275.794 260.642-255.010 
ATOM    790  C5   DC A  38     274.435 262.531-254.466 
ATOM    791  C6   DC A  38     273.408 263.323-254.866 
ATOM    792  P    DC A  39     267.566 265.211-256.573 
ATOM    793  OP1  DC A  39     267.074 266.523-257.050 
ATOM    794  OP2  DC A  39     267.383 264.934-255.132 
ATOM    795  O5'  DC A  39     266.897 264.040-257.435 
ATOM    796  C5'  DC A  39     267.511 263.650-258.677 
ATOM    797  C4'  DC A  39     267.541 262.138-258.788 
ATOM    798  O4'  DC A  39     268.736 261.562-258.189 
ATOM    799  C3'  DC A  39     266.392 261.398-258.103 
ATOM    800  O3'  DC A  39     266.033 260.272-258.895 
ATOM    801  C2'  DC A  39     266.985 260.896-256.786 
ATOM    802  C1'  DC A  39     268.343 260.488-257.348 
ATOM    803  N1   DC A  39     269.392 260.306-256.308 
ATOM    804  C2   DC A  39     270.347 259.314-256.514 
ATOM    805  O2   DC A  39     270.285 258.631-257.543 
ATOM    806  N3   DC A  39     271.312 259.132-255.575 
ATOM    807  C4   DC A  39     271.345 259.892-254.474 
ATOM    808  N4   DC A  39     272.305 259.676-253.589 
ATOM    809  C5   DC A  39     270.372 260.917-254.243 
ATOM    810  C6   DC A  39     269.415 261.084-255.192 
ATOM    811  P    DT A  40     264.485 259.894-259.050 
ATOM    812  OP1  DT A  40     263.881 260.710-260.125 
ATOM    813  OP2  DT A  40     263.823 259.966-257.729 
ATOM    814  O5'  DT A  40     264.579 258.367-259.520 
ATOM    815  C5'  DT A  40     265.724 257.940-260.282 
ATOM    816  C4'  DT A  40     266.220 256.604-259.767 
ATOM    817  O4'  DT A  40     267.182 256.749-258.683 
ATOM    818  C3'  DT A  40     265.152 255.675-259.190 
ATOM    819  O3'  DT A  40     265.475 254.333-259.532 
ATOM    820  C2'  DT A  40     265.278 255.834-257.675 
ATOM    821  C1'  DT A  40     266.803 255.878-257.628 
ATOM    822  N1   DT A  40     267.348 256.428-256.356 
ATOM    823  C2   DT A  40     268.527 255.891-255.896 
ATOM    824  O2   DT A  40     269.124 255.004-256.482 
ATOM    825  N3   DT A  40     269.001 256.425-254.714 
ATOM    826  C4   DT A  40     268.409 257.426-253.972 
ATOM    827  O4   DT A  40     268.928 257.823-252.927 
ATOM    828  C5   DT A  40     267.176 257.926-254.534 
ATOM    829  C7   DT A  40     266.465 259.018-253.789 
ATOM    830  C6   DT A  40     266.692 257.424-255.682 
ATOM    831  P    DA A  41     264.295 253.332-259.943 
ATOM    832  OP1  DA A  41     263.973 253.508-261.377 
ATOM    833  OP2  DA A  41     263.166 253.482-259.000 
ATOM    834  O5'  DA A  41     264.996 251.910-259.719 
ATOM    835  C5'  DA A  41     266.420 251.798-259.900 
ATOM    836  C4'  DA A  41     267.021 250.973-258.778 
ATOM    837  O4'  DA A  41     267.381 251.783-257.624 
ATOM    838  C3'  DA A  41     266.119 249.884-258.198 
ATOM    839  O3'  DA A  41     266.916 248.751-257.873 
ATOM    840  C2'  DA A  41     265.575 250.482-256.901 
ATOM    841  C1'  DA A  41     266.871 251.153-256.458 
ATOM    842  N9   DA A  41     266.678 252.198-255.414 
ATOM    843  C8   DA A  41     265.629 253.059-255.259 
ATOM    844  N7   DA A  41     265.752 253.858-254.245 
ATOM    845  C5   DA A  41     266.972 253.504-253.685 
ATOM    846  C6   DA A  41     267.679 253.986-252.572 
ATOM    847  N6   DA A  41     267.236 254.978-251.787 
ATOM    848  N1   DA A  41     268.863 253.410-252.294 
ATOM    849  C2   DA A  41     269.299 252.425-253.078 
ATOM    850  N3   DA A  41     268.729 251.894-254.138 
ATOM    851  C4   DA A  41     267.546 252.488-254.394 
ATOM    852  P    DG A  42     266.337 247.286-258.157 
ATOM    853  OP1  DG A  42     266.584 246.922-259.570 
ATOM    854  OP2  DG A  42     264.930 247.213-257.704 
ATOM    855  O5'  DG A  42     267.256 246.392-257.202 
ATOM    856  C5'  DG A  42     268.600 246.824-256.921 
ATOM    857  C4'  DG A  42     268.904 246.651-255.446 
ATOM    858  O4'  DG A  42     268.524 247.816-254.660 
ATOM    859  C3'  DG A  42     268.191 245.490-254.752 
ATOM    860  O3'  DG A  42     269.072 244.914-253.796 
ATOM    861  C2'  DG A  42     267.025 246.141-254.008 
ATOM    862  C1'  DG A  42     267.786 247.374-253.531 
ATOM    863  N9   DG A  42     266.904 248.489-253.088 
ATOM    864  C8   DG A  42     265.674 248.873-253.576 
ATOM    865  N7   DG A  42     265.154 249.906-252.960 
ATOM    866  C5   DG A  42     266.106 250.230-251.995 
ATOM    867  C6   DG A  42     266.106 251.261-251.020 
ATOM    868  O6   DG A  42     265.250 252.116-250.805 
ATOM    869  N1   DG A  42     267.271 251.231-250.241 
ATOM    870  C2   DG A  42     268.302 250.323-250.386 
ATOM    871  N2   DG A  42     269.328 250.462-249.544 
ATOM    872  N3   DG A  42     268.302 249.355-251.302 
ATOM    873  C4   DG A  42     267.178 249.371-252.064 
ATOM    874  P    DA A  43     269.094 243.323-253.620 
ATOM    875  OP1  DA A  43     269.981 242.723-254.643 
ATOM    876  OP2  DA A  43     267.707 242.809-253.584 
ATOM    877  O5'  DA A  43     269.761 243.174-252.174 
ATOM    878  C5'  DA A  43     270.697 244.174-251.730 
ATOM    879  C4'  DA A  43     270.416 244.544-250.288 
ATOM    880  O4'  DA A  43     269.440 245.619-250.171 
ATOM    881  C3'  DA A  43     269.841 243.429-249.415 
ATOM    882  O3'  DA A  43     270.386 243.542-248.106 
ATOM    883  C2'  DA A  43     268.343 243.724-249.345 
ATOM    884  C1'  DA A  43     268.468 245.238-249.210 
ATOM    885  N9   DA A  43     267.207 245.972-249.512 
ATOM    886  C8   DA A  43     266.243 245.662-250.428 
ATOM    887  N7   DA A  43     265.255 246.501-250.454 
ATOM    888  C5   DA A  43     265.585 247.438-249.486 
ATOM    889  C6   DA A  43     264.936 248.596-249.026 
ATOM    890  N6   DA A  43     263.761 249.026-249.507 
ATOM    891  N1   DA A  43     265.540 249.299-248.050 
ATOM    892  C2   DA A  43     266.708 248.867-247.575 
ATOM    893  N3   DA A  43     267.405 247.808-247.924 
ATOM    894  C4   DA A  43     266.779 247.122-248.902 
ATOM    895  P    DG A  44     270.781 242.210-247.311 
ATOM    896  OP1  DG A  44     272.135 241.772-247.721 
ATOM    897  OP2  DG A  44     269.703 241.207-247.456 
ATOM    898  O5'  DG A  44     270.821 242.742-245.803 
ATOM    899  C5'  DG A  44     271.177 244.115-245.556 
ATOM    900  C4'  DG A  44     270.246 244.713-244.520 
ATOM    901  O4'  DG A  44     269.046 245.286-245.115 
ATOM    902  C3'  DG A  44     269.708 243.742-243.469 
ATOM    903  O3'  DG A  44     269.622 244.416-242.219 
ATOM    904  C2'  DG A  44     268.291 243.409-243.940 
ATOM    905  C1'  DG A  44     267.919 244.817-244.391 
ATOM    906  N9   DG A  44     266.736 244.864-245.296 
ATOM    907  C8   DG A  44     266.335 243.956-246.252 
ATOM    908  N7   DG A  44     265.237 244.296-246.882 
ATOM    909  C5   DG A  44     264.885 245.514-246.302 
ATOM    910  C6   DG A  44     263.785 246.370-246.570 
ATOM    911  O6   DG A  44     262.880 246.227-247.387 
ATOM    912  N1   DG A  44     263.810 247.506-245.749 
ATOM    913  C2   DG A  44     264.771 247.779-244.796 
ATOM    914  N2   DG A  44     264.615 248.919-244.117 
ATOM    915  N3   DG A  44     265.803 246.976-244.546 
ATOM    916  C4   DG A  44     265.794 245.869-245.333 
ATOM    917  P    DT A  45     270.020 243.629-240.884 
ATOM    918  OP1  DT A  45     271.488 243.686-240.694 
ATOM    919  OP2  DT A  45     269.422 242.276-240.908 
ATOM    920  O5'  DT A  45     269.298 244.516-239.766 
ATOM    921  C5'  DT A  45     269.121 245.926-240.001 
ATOM    922  C4'  DT A  45     267.725 246.349-239.590 
ATOM    923  O4'  DT A  45     266.759 246.200-240.671 
ATOM    924  C3'  DT A  45     267.106 245.566-238.433 
ATOM    925  O3'  DT A  45     266.337 246.457-237.633 
ATOM    926  C2'  DT A  45     266.156 244.572-239.101 
ATOM    927  C1'  DT A  45     265.617 245.528-240.161 
ATOM    928  N1   DT A  45     264.940 244.844-241.296 
ATOM    929  C2   DT A  45     263.866 245.487-241.863 
ATOM    930  O2   DT A  45     263.462 246.570-241.478 
ATOM    931  N3   DT A  45     263.261 244.821-242.913 
ATOM    932  C4   DT A  45     263.635 243.596-243.428 
ATOM    933  O4   DT A  45     263.016 243.100-244.372 
ATOM    934  C5   DT A  45     264.771 243.000-242.768 
ATOM    935  C7   DT A  45     265.242 241.666-243.268 
ATOM    936  C6   DT A  45     265.378 243.625-241.745 
ATOM    937  P    DT A  46     266.369 246.292-236.040 
ATOM    938  OP1  DT A  46     267.553 246.990-235.493 
ATOM    939  OP2  DT A  46     266.237 244.862-235.687 
ATOM    940  O5'  DT A  46     265.038 247.075-235.617 
ATOM    941  C5'  DT A  46     264.583 248.170-236.433 
ATOM    942  C4'  DT A  46     263.082 248.082-236.628 
ATOM    943  O4'  DT A  46     262.719 247.268-237.779 
ATOM    944  C3'  DT A  46     262.297 247.459-235.474 
ATOM    945  O3'  DT A  46     261.055 248.141-235.341 
ATOM    946  C2'  DT A  46     262.019 246.025-235.924 
ATOM    947  C1'  DT A  46     261.708 246.354-237.381 
ATOM    948  N1   DT A  46     261.768 245.174-238.288 
ATOM    949  C2   DT A  46     260.880 245.146-239.336 
ATOM    950  O2   DT A  46     260.069 246.031-239.542 
ATOM    951  N3   DT A  46     260.964 244.036-240.154 
ATOM    952  C4   DT A  46     261.841 242.980-240.015 
ATOM    953  O4   DT A  46     261.823 242.040-240.811 
ATOM    954  C5   DT A  46     262.733 243.100-238.885 
ATOM    955  C7   DT A  46     263.720 241.992-238.659 
ATOM    956  C6   DT A  46     262.672 244.168-238.073 
ATOM    957  P    DG A  47     260.486 248.439-233.876 
ATOM    958  OP1  DG A  47     261.101 249.678-233.348 
ATOM    959  OP2  DG A  47     260.632 247.233-233.032 
ATOM    960  O5'  DG A  47     258.937 248.696-234.184 
ATOM    961  C5'  DG A  47     258.562 249.246-235.460 
ATOM    962  C4'  DG A  47     257.358 248.506-236.009 
ATOM    963  O4'  DG A  47     257.735 247.337-236.792 
ATOM    964  C3'  DG A  47     256.384 247.955-234.968 
ATOM    965  O3'  DG A  47     255.058 248.079-235.467 
ATOM    966  C2'  DG A  47     256.727 246.468-234.867 
ATOM    967  C1'  DG A  47     256.950 246.236-236.358 
ATOM    968  N9   DG A  47     257.700 244.985-236.663 
ATOM    969  C8   DG A  47     258.710 244.379-235.949 
ATOM    970  N7   DG A  47     259.162 243.276-236.496 
ATOM    971  C5   DG A  47     258.396 243.142-237.653 
ATOM    972  C6   DG A  47     258.426 242.139-238.657 
ATOM    973  O6   DG A  47     259.146 241.147-238.733 
ATOM    974  N1   DG A  47     257.476 242.389-239.658 
ATOM    975  C2   DG A  47     256.613 243.467-239.685 
ATOM    976  N2   DG A  47     255.782 243.527-240.728 
ATOM    977  N3   DG A  47     256.587 244.407-238.743 
ATOM    978  C4   DG A  47     257.501 244.180-237.764 
ATOM    979  P    DG A  48     253.887 248.505-234.461 
ATOM    980  OP1  DG A  48     253.861 249.979-234.326 
ATOM    981  OP2  DG A  48     254.013 247.739-233.202 
ATOM    982  O5'  DG A  48     252.590 248.015-235.261 
ATOM    983  C5'  DG A  48     252.622 247.998-236.701 
ATOM    984  C4'  DG A  48     252.004 246.714-237.218 
ATOM    985  O4'  DG A  48     252.976 245.635-237.331 
ATOM    986  C3'  DG A  48     250.891 246.117-236.356 
ATOM    987  O3'  DG A  48     249.902 245.552-237.208 
ATOM    988  C2'  DG A  48     251.567 244.987-235.579 
ATOM    989  C1'  DG A  48     252.428 244.473-236.728 
ATOM    990  N9   DG A  48     253.556 243.605-236.289 
ATOM    991  C8   DG A  48     254.319 243.678-235.144 
ATOM    992  N7   DG A  48     255.243 242.752-235.057 
ATOM    993  C5   DG A  48     255.079 242.012-236.227 
ATOM    994  C6   DG A  48     255.792 240.878-236.696 
ATOM    995  O6   DG A  48     256.728 240.284-236.169 
ATOM    996  N1   DG A  48     255.298 240.439-237.933 
ATOM    997  C2   DG A  48     254.254 241.021-238.626 
ATOM    998  N2   DG A  48     253.934 240.453-239.791 
ATOM    999  N3   DG A  48     253.587 242.086-238.184 
ATOM   1000  C4   DG A  48     254.053 242.523-236.986 
ATOM   1001  P    DG A  49     248.358 245.719-236.821 
ATOM   1002  OP1  DG A  49     247.866 247.031-237.297 
ATOM   1003  OP2  DG A  49     248.175 245.441-235.379 
ATOM   1004  O5'  DG A  49     247.689 244.548-237.682 
ATOM   1005  C5'  DG A  49     248.302 244.158-238.924 
ATOM   1006  C4'  DG A  49     248.333 242.646-239.035 
ATOM   1007  O4'  DG A  49     249.528 242.070-238.436 
ATOM   1008  C3'  DG A  49     247.184 241.906-238.350 
ATOM   1009  O3'  DG A  49     246.825 240.780-239.142 
ATOM   1010  C2'  DG A  49     247.777 241.404-237.034 
ATOM   1011  C1'  DG A  49     249.135 240.996-237.596 
ATOM   1012  N9   DG A  49     250.184 240.814-236.555 
ATOM   1013  C8   DG A  49     250.366 241.498-235.373 
ATOM   1014  N7   DG A  49     251.396 241.090-234.672 
ATOM   1015  C5   DG A  49     251.934 240.061-235.444 
ATOM   1016  C6   DG A  49     253.062 239.234-235.206 
ATOM   1017  O6   DG A  49     253.832 239.239-234.249 
ATOM   1018  N1   DG A  49     253.255 238.317-236.249 
ATOM   1019  C2   DG A  49     252.461 238.213-237.374 
ATOM   1020  N2   DG A  49     252.812 237.273-238.255 
ATOM   1021  N3   DG A  49     251.402 238.990-237.597 
ATOM   1022  C4   DG A  49     251.202 239.885-236.594 
ATOM   1023  P    DA A  50     245.277 240.402-239.297 
ATOM   1024  OP1  DA A  50     244.672 241.218-240.373 
ATOM   1025  OP2  DA A  50     244.615 240.474-237.976 
ATOM   1026  O5'  DA A  50     245.371 238.875-239.767 
ATOM   1027  C5'  DA A  50     246.516 238.448-240.529 
ATOM   1028  C4'  DA A  50     247.012 237.112-240.014 
ATOM   1029  O4'  DA A  50     247.974 237.257-238.930 
ATOM   1030  C3'  DA A  50     245.944 236.183-239.437 
ATOM   1031  O3'  DA A  50     246.267 234.841-239.779 
ATOM   1032  C2'  DA A  50     246.070 236.342-237.922 
ATOM   1033  C1'  DA A  50     247.595 236.386-237.876 
ATOM   1034  N9   DA A  50     248.140 236.936-236.603 
ATOM   1035  C8   DA A  50     247.619 237.919-235.812 
ATOM   1036  N7   DA A  50     248.331 238.178-234.759 
ATOM   1037  C5   DA A  50     249.404 237.302-234.857 
ATOM   1038  C6   DA A  50     250.523 237.080-234.039 
ATOM   1039  N6   DA A  50     250.758 237.756-232.906 
ATOM   1040  N1   DA A  50     251.397 236.133-234.428 
ATOM   1041  C2   DA A  50     251.159 235.464-235.555 
ATOM   1042  N3   DA A  50     250.155 235.583-236.396 
ATOM   1043  C4   DA A  50     249.295 236.537-235.983 
ATOM   1044  P    DA A  51     245.087 233.840-240.191 
ATOM   1045  OP1  DA A  51     244.765 234.015-241.624 
ATOM   1046  OP2  DA A  51     243.958 233.990-239.247 
ATOM   1047  O5'  DA A  51     245.788 232.418-239.967 
ATOM   1048  C5'  DA A  51     247.212 232.306-240.147 
ATOM   1049  C4'  DA A  51     247.813 231.481-239.026 
ATOM   1050  O4'  DA A  51     248.172 232.291-237.871 
ATOM   1051  C3'  DA A  51     246.911 230.392-238.445 
ATOM   1052  O3'  DA A  51     247.708 229.259-238.120 
ATOM   1053  C2'  DA A  51     246.367 230.990-237.149 
ATOM   1054  C1'  DA A  51     247.663 231.661-236.706 
ATOM   1055  N9   DA A  51     247.470 232.706-235.662 
ATOM   1056  C8   DA A  51     246.421 233.567-235.507 
ATOM   1057  N7   DA A  51     246.544 234.366-234.492 
ATOM   1058  C5   DA A  51     247.764 234.012-233.932 
ATOM   1059  C6   DA A  51     248.471 234.494-232.820 
ATOM   1060  N6   DA A  51     248.028 235.486-232.034 
ATOM   1061  N1   DA A  51     249.655 233.918-232.541 
ATOM   1062  C2   DA A  51     250.091 232.933-233.325 
ATOM   1063  N3   DA A  51     249.521 232.402-234.385 
ATOM   1064  C4   DA A  51     248.338 232.996-234.641 
ATOM   1065  P    DG A  52     247.128 227.794-238.405 
ATOM   1066  OP1  DG A  52     247.376 227.429-239.818 
ATOM   1067  OP2  DG A  52     245.722 227.721-237.952 
ATOM   1068  O5'  DG A  52     248.047 226.899-237.449 
ATOM   1069  C5'  DG A  52     249.392 227.332-237.169 
ATOM   1070  C4'  DG A  52     249.696 227.158-235.693 
ATOM   1071  O4'  DG A  52     249.316 228.324-234.907 
ATOM   1072  C3'  DG A  52     248.983 225.998-234.999 
ATOM   1073  O3'  DG A  52     249.864 225.421-234.043 
ATOM   1074  C2'  DG A  52     247.817 226.649-234.256 
ATOM   1075  C1'  DG A  52     248.578 227.882-233.778 
ATOM   1076  N9   DG A  52     247.696 228.997-233.336 
ATOM   1077  C8   DG A  52     246.466 229.381-233.824 
ATOM   1078  N7   DG A  52     245.946 230.414-233.207 
ATOM   1079  C5   DG A  52     246.898 230.738-232.242 
ATOM   1080  C6   DG A  52     246.898 231.769-231.267 
ATOM   1081  O6   DG A  52     246.042 232.624-231.052 
ATOM   1082  N1   DG A  52     248.063 231.739-230.489 
ATOM   1083  C2   DG A  52     249.094 230.831-230.634 
ATOM   1084  N2   DG A  52     250.120 230.970-229.792 
ATOM   1085  N3   DG A  52     249.094 229.863-231.549 
ATOM   1086  C4   DG A  52     247.970 229.879-232.312 
ATOM   1087  P    DA A  53     249.886 223.831-233.868 
ATOM   1088  OP1  DA A  53     250.773 223.231-234.890 
ATOM   1089  OP2  DA A  53     248.499 223.317-233.831 
ATOM   1090  O5'  DA A  53     250.553 223.681-232.422 
ATOM   1091  C5'  DA A  53     251.489 224.682-231.978 
ATOM   1092  C4'  DA A  53     251.208 225.052-230.535 
ATOM   1093  O4'  DA A  53     250.232 226.126-230.418 
ATOM   1094  C3'  DA A  53     250.633 223.937-229.662 
ATOM   1095  O3'  DA A  53     251.177 224.050-228.353 
ATOM   1096  C2'  DA A  53     249.135 224.232-229.592 
ATOM   1097  C1'  DA A  53     249.259 225.745-229.457 
ATOM   1098  N9   DA A  53     247.999 226.480-229.759 
ATOM   1099  C8   DA A  53     247.035 226.170-230.675 
ATOM   1100  N7   DA A  53     246.047 227.009-230.702 
ATOM   1101  C5   DA A  53     246.377 227.946-229.733 
ATOM   1102  C6   DA A  53     245.728 229.104-229.274 
ATOM   1103  N6   DA A  53     244.553 229.533-229.755 
ATOM   1104  N1   DA A  53     246.332 229.806-228.297 
ATOM   1105  C2   DA A  53     247.500 229.375-227.822 
ATOM   1106  N3   DA A  53     248.197 228.316-228.171 
ATOM   1107  C4   DA A  53     247.571 227.630-229.150 
ATOM   1108  P    DC A  54     251.573 222.718-227.558 
ATOM   1109  OP1  DC A  54     252.926 222.280-227.968 
ATOM   1110  OP2  DC A  54     250.495 221.715-227.704 
ATOM   1111  O5'  DC A  54     251.613 223.250-226.050 
ATOM   1112  C5'  DC A  54     251.969 224.623-225.803 
ATOM   1113  C4'  DC A  54     251.037 225.221-224.767 
ATOM   1114  O4'  DC A  54     249.838 225.794-225.363 
ATOM   1115  C3'  DC A  54     250.499 224.250-223.716 
ATOM   1116  O3'  DC A  54     250.413 224.924-222.467 
ATOM   1117  C2'  DC A  54     249.083 223.916-224.187 
ATOM   1118  C1'  DC A  54     248.711 225.325-224.638 
ATOM   1119  N1   DC A  54     247.528 225.372-225.543 
ATOM   1120  C2   DC A  54     246.677 226.469-225.443 
ATOM   1121  O2   DC A  54     246.936 227.351-224.616 
ATOM   1122  N3   DC A  54     245.593 226.529-226.258 
ATOM   1123  C4   DC A  54     245.348 225.553-227.141 
ATOM   1124  N4   DC A  54     244.278 225.658-227.914 
ATOM   1125  C5   DC A  54     246.210 224.415-227.259 
ATOM   1126  C6   DC A  54     247.288 224.373-226.435 
ATOM   1127  P    DG A  55     250.812 224.137-221.132 
ATOM   1128  OP1  DG A  55     252.280 224.194-220.942 
ATOM   1129  OP2  DG A  55     250.213 222.784-221.155 
ATOM   1130  O5'  DG A  55     250.090 225.024-220.014 
ATOM   1131  C5'  DG A  55     249.913 226.434-220.248 
ATOM   1132  C4'  DG A  55     248.517 226.857-219.838 
ATOM   1133  O4'  DG A  55     247.551 226.708-220.918 
ATOM   1134  C3'  DG A  55     247.898 226.073-218.680 
ATOM   1135  O3'  DG A  55     247.129 226.965-217.880 
ATOM   1136  C2'  DG A  55     246.948 225.080-219.349 
ATOM   1137  C1'  DG A  55     246.409 226.036-220.409 
ATOM   1138  N9   DG A  55     245.731 225.352-221.544 
ATOM   1139  C8   DG A  55     246.022 224.138-222.128 
ATOM   1140  N7   DG A  55     245.225 223.817-223.118 
ATOM   1141  C5   DG A  55     244.342 224.894-223.195 
ATOM   1142  C6   DG A  55     243.252 225.121-224.073 
ATOM   1143  O6   DG A  55     242.833 224.407-224.981 
ATOM   1144  N1   DG A  55     242.622 226.345-223.803 
ATOM   1145  C2   DG A  55     242.998 227.231-222.813 
ATOM   1146  N2   DG A  55     242.269 228.345-222.717 
ATOM   1147  N3   DG A  55     244.022 227.017-221.989 
ATOM   1148  C4   DG A  55     244.642 225.835-222.238 
ATOM   1149  P    DT A  56     247.160 226.800-216.288 
ATOM   1150  OP1  DT A  56     248.345 227.498-215.740 
ATOM   1151  OP2  DT A  56     247.029 225.370-215.934 
ATOM   1152  O5'  DT A  56     245.830 227.583-215.864 
ATOM   1153  C5'  DT A  56     245.375 228.678-216.680 
ATOM   1154  C4'  DT A  56     243.874 228.590-216.875 
ATOM   1155  O4'  DT A  56     243.511 227.776-218.027 
ATOM   1156  C3'  DT A  56     243.089 227.967-215.721 
ATOM   1157  O3'  DT A  56     241.847 228.648-215.589 
ATOM   1158  C2'  DT A  56     242.811 226.533-216.171 
ATOM   1159  C1'  DT A  56     242.500 226.862-217.628 
ATOM   1160  N1   DT A  56     242.560 225.682-218.535 
ATOM   1161  C2   DT A  56     241.672 225.654-219.584 
ATOM   1162  O2   DT A  56     240.861 226.539-219.789 
ATOM   1163  N3   DT A  56     241.756 224.544-220.402 
ATOM   1164  C4   DT A  56     242.633 223.487-220.262 
ATOM   1165  O4   DT A  56     242.615 222.548-221.059 
ATOM   1166  C5   DT A  56     243.525 223.608-219.132 
ATOM   1167  C7   DT A  56     244.512 222.500-218.907 
ATOM   1168  C6   DT A  56     243.464 224.676-218.320 
ATOM   1169  P    DC A  57     241.278 228.947-214.123 
ATOM   1170  OP1  DC A  57     241.893 230.186-213.596 
ATOM   1171  OP2  DC A  57     241.423 227.740-213.279 
ATOM   1172  O5'  DC A  57     239.729 229.204-214.431 
ATOM   1173  C5'  DC A  57     239.353 229.753-215.708 
ATOM   1174  C4'  DC A  57     238.150 229.014-216.257 
ATOM   1175  O4'  DC A  57     238.526 227.845-217.039 
ATOM   1176  C3'  DC A  57     237.176 228.462-215.216 
ATOM   1177  O3'  DC A  57     235.850 228.587-215.714 
ATOM   1178  C2'  DC A  57     237.519 226.976-215.114 
ATOM   1179  C1'  DC A  57     237.742 226.744-216.605 
ATOM   1180  N1   DC A  57     238.492 225.493-216.911 
ATOM   1181  C2   DC A  57     238.157 224.803-218.073 
ATOM   1182  O2   DC A  57     237.261 225.253-218.796 
ATOM   1183  N3   DC A  57     238.828 223.660-218.369 
ATOM   1184  C4   DC A  57     239.793 223.206-217.559 
ATOM   1185  N4   DC A  57     240.418 222.087-217.891 
ATOM   1186  C5   DC A  57     240.152 223.901-216.359 
ATOM   1187  C6   DC A  57     239.469 225.040-216.080 
ATOM   1188  P    DA A  58     234.679 229.013-214.709 
ATOM   1189  OP1  DA A  58     234.653 230.486-214.573 
ATOM   1190  OP2  DA A  58     234.804 228.247-213.449 
ATOM   1191  O5'  DA A  58     233.382 228.523-215.508 
ATOM   1192  C5'  DA A  58     233.414 228.506-216.948 
ATOM   1193  C4'  DA A  58     232.796 227.222-217.465 
ATOM   1194  O4'  DA A  58     233.768 226.143-217.579 
ATOM   1195  C3'  DA A  58     231.683 226.625-216.603 
ATOM   1196  O3'  DA A  58     230.694 226.060-217.455 
ATOM   1197  C2'  DA A  58     232.359 225.495-215.826 
ATOM   1198  C1'  DA A  58     233.220 224.981-216.976 
ATOM   1199  N9   DA A  58     234.347 224.112-216.537 
ATOM   1200  C8   DA A  58     235.094 224.201-215.397 
ATOM   1201  N7   DA A  58     236.012 223.290-215.297 
ATOM   1202  C5   DA A  58     235.865 222.541-216.456 
ATOM   1203  C6   DA A  58     236.549 221.418-216.951 
ATOM   1204  N6   DA A  58     237.566 220.828-216.307 
ATOM   1205  N1   DA A  58     236.147 220.921-218.136 
ATOM   1206  C2   DA A  58     235.137 221.512-218.771 
ATOM   1207  N3   DA A  58     234.427 222.557-218.410 
ATOM   1208  C4   DA A  58     234.848 223.036-217.221 
ATOM   1209  P    DC A  59     229.149 226.227-217.068 
ATOM   1210  OP1  DC A  59     228.658 227.539-217.545 
ATOM   1211  OP2  DC A  59     228.967 225.949-215.626 
ATOM   1212  O5'  DC A  59     228.480 225.056-217.929 
ATOM   1213  C5'  DC A  59     229.094 224.665-219.172 
ATOM   1214  C4'  DC A  59     229.125 223.154-219.282 
ATOM   1215  O4'  DC A  59     230.320 222.578-218.683 
ATOM   1216  C3'  DC A  59     227.976 222.414-218.598 
ATOM   1217  O3'  DC A  59     227.617 221.288-219.390 
ATOM   1218  C2'  DC A  59     228.569 221.912-217.281 
ATOM   1219  C1'  DC A  59     229.927 221.503-217.843 
ATOM   1220  N1   DC A  59     230.976 221.322-216.802 
ATOM   1221  C2   DC A  59     231.931 220.329-217.009 
ATOM   1222  O2   DC A  59     231.869 219.647-218.038 
ATOM   1223  N3   DC A  59     232.896 220.147-216.070 
ATOM   1224  C4   DC A  59     232.928 220.907-214.969 
ATOM   1225  N4   DC A  59     233.889 220.691-214.084 
ATOM   1226  C5   DC A  59     231.955 221.933-214.738 
ATOM   1227  C6   DC A  59     230.999 222.099-215.686 
ATOM   1228  P    DT A  60     226.069 220.910-219.544 
ATOM   1229  OP1  DT A  60     225.464 221.726-220.620 
ATOM   1230  OP2  DT A  60     225.406 220.982-218.224 
ATOM   1231  O5'  DT A  60     226.163 219.383-220.015 
ATOM   1232  C5'  DT A  60     227.308 218.956-220.777 
ATOM   1233  C4'  DT A  60     227.804 217.620-220.262 
ATOM   1234  O4'  DT A  60     228.766 217.764-219.178 
ATOM   1235  C3'  DT A  60     226.736 216.691-219.685 
ATOM   1236  O3'  DT A  60     227.059 215.349-220.027 
ATOM   1237  C2'  DT A  60     226.862 216.850-218.169 
ATOM   1238  C1'  DT A  60     228.387 216.894-218.123 
ATOM   1239  N1   DT A  60     228.932 217.444-216.850 
ATOM   1240  C2   DT A  60     230.111 216.907-216.391 
ATOM   1241  O2   DT A  60     230.707 216.020-216.976 
ATOM   1242  N3   DT A  60     230.584 217.441-215.209 
ATOM   1243  C4   DT A  60     229.992 218.442-214.467 
ATOM   1244  O4   DT A  60     230.512 218.839-213.421 
ATOM   1245  C5   DT A  60     228.760 218.942-215.029 
ATOM   1246  C7   DT A  60     228.049 220.033-214.284 
ATOM   1247  C6   DT A  60     228.276 218.440-216.177 
ATOM   1248  P    DG A  61     225.879 214.348-220.438 
ATOM   1249  OP1  DG A  61     225.556 214.523-221.872 
ATOM   1250  OP2  DG A  61     224.749 214.498-219.495 
ATOM   1251  O5'  DG A  61     226.580 212.926-220.214 
ATOM   1252  C5'  DG A  61     228.004 212.813-220.394 
ATOM   1253  C4'  DG A  61     228.605 211.988-219.273 
ATOM   1254  O4'  DG A  61     228.964 212.799-218.118 
ATOM   1255  C3'  DG A  61     227.703 210.899-218.693 
ATOM   1256  O3'  DG A  61     228.500 209.767-218.368 
ATOM   1257  C2'  DG A  61     227.158 211.498-217.396 
ATOM   1258  C1'  DG A  61     228.455 212.169-216.953 
ATOM   1259  N9   DG A  61     228.262 213.214-215.909 
ATOM   1260  C8   DG A  61     227.212 214.090-215.736 
ATOM   1261  N7   DG A  61     227.349 214.892-214.709 
ATOM   1262  C5   DG A  61     228.576 214.521-214.162 
ATOM   1263  C6   DG A  61     229.264 215.033-213.030 
ATOM   1264  O6   DG A  61     228.927 215.934-212.266 
ATOM   1265  N1   DG A  61     230.481 214.368-212.828 
ATOM   1266  C2   DG A  61     230.970 213.343-213.614 
ATOM   1267  N2   DG A  61     232.153 212.840-213.255 
ATOM   1268  N3   DG A  61     230.324 212.864-214.676 
ATOM   1269  C4   DG A  61     229.141 213.498-214.886 
ATOM   1270  P    DA A  62     227.920 208.302-218.652 
ATOM   1271  OP1  DA A  62     228.168 207.937-220.065 
ATOM   1272  OP2  DA A  62     226.514 208.228-218.199 
ATOM   1273  O5'  DA A  62     228.839 207.407-217.697 
ATOM   1274  C5'  DA A  62     230.184 207.840-217.416 
ATOM   1275  C4'  DA A  62     230.487 207.666-215.941 
ATOM   1276  O4'  DA A  62     230.107 208.832-215.155 
ATOM   1277  C3'  DA A  62     229.774 206.506-215.247 
ATOM   1278  O3'  DA A  62     230.656 205.929-214.291 
ATOM   1279  C2'  DA A  62     228.609 207.156-214.503 
ATOM   1280  C1'  DA A  62     229.370 208.389-214.026 
ATOM   1281  N9   DA A  62     228.488 209.505-213.583 
ATOM   1282  C8   DA A  62     227.270 209.871-214.079 
ATOM   1283  N7   DA A  62     226.743 210.893-213.478 
ATOM   1284  C5   DA A  62     227.680 211.230-212.511 
ATOM   1285  C6   DA A  62     227.712 212.240-211.535 
ATOM   1286  N6   DA A  62     226.730 213.137-211.366 
ATOM   1287  N1   DA A  62     228.793 212.294-210.734 
ATOM   1288  C2   DA A  62     229.765 211.399-210.907 
ATOM   1289  N3   DA A  62     229.845 210.418-211.779 
ATOM   1290  C4   DA A  62     228.751 210.386-212.567 
ATOM   1291  P    DT A  63     230.678 204.339-214.115 
ATOM   1292  OP1  DT A  63     231.565 203.739-215.138 
ATOM   1293  OP2  DT A  63     229.291 203.824-214.078 
ATOM   1294  O5'  DT A  63     231.345 204.189-212.669 
ATOM   1295  C5'  DT A  63     232.281 205.190-212.225 
ATOM   1296  C4'  DT A  63     231.999 205.560-210.782 
ATOM   1297  O4'  DT A  63     231.024 206.634-210.665 
ATOM   1298  C3'  DT A  63     231.425 204.445-209.909 
ATOM   1299  O3'  DT A  63     231.969 204.558-208.600 
ATOM   1300  C2'  DT A  63     229.927 204.740-209.840 
ATOM   1301  C1'  DT A  63     230.051 206.253-209.705 
ATOM   1302  N1   DT A  63     228.790 206.987-210.006 
ATOM   1303  C2   DT A  63     228.541 208.127-209.281 
ATOM   1304  O2   DT A  63     229.299 208.546-208.422 
ATOM   1305  N3   DT A  63     227.363 208.781-209.587 
ATOM   1306  C4   DT A  63     226.438 208.397-210.536 
ATOM   1307  O4   DT A  63     225.418 209.063-210.722 
ATOM   1308  C5   DT A  63     226.787 207.188-211.245 
ATOM   1309  C7   DT A  63     225.833 206.701-212.295 
ATOM   1310  C6   DT A  63     227.926 206.533-210.967 
ATOM   1311  P    DT A  64     232.365 203.226-207.806 
ATOM   1312  OP1  DT A  64     233.718 202.788-208.215 
ATOM   1313  OP2  DT A  64     231.287 202.223-207.951 
ATOM   1314  O5'  DT A  64     232.405 203.758-206.297 
ATOM   1315  C5'  DT A  64     232.761 205.131-206.050 
ATOM   1316  C4'  DT A  64     231.829 205.729-205.015 
ATOM   1317  O4'  DT A  64     230.630 206.302-205.610 
ATOM   1318  C3'  DT A  64     231.291 204.758-203.964 
ATOM   1319  O3'  DT A  64     231.205 205.432-202.714 
ATOM   1320  C2'  DT A  64     229.875 204.424-204.435 
ATOM   1321  C1'  DT A  64     229.503 205.833-204.886 
ATOM   1322  N1   DT A  64     228.320 205.880-205.790 
ATOM   1323  C2   DT A  64     227.491 206.969-205.680 
ATOM   1324  O2   DT A  64     227.686 207.874-204.887 
ATOM   1325  N3   DT A  64     226.404 206.976-206.534 
ATOM   1326  C4   DT A  64     226.088 206.009-207.466 
ATOM   1327  O4   DT A  64     225.087 206.126-208.175 
ATOM   1328  C5   DT A  64     227.018 204.905-207.507 
ATOM   1329  C7   DT A  64     226.749 203.807-208.494 
ATOM   1330  C6   DT A  64     228.082 204.872-206.688 
ATOM   1331  P    DA A  65     231.604 204.645-201.379 
ATOM   1332  OP1  DA A  65     233.072 204.702-201.189 
ATOM   1333  OP2  DA A  65     231.005 203.292-201.403 
ATOM   1334  O5'  DA A  65     230.882 205.532-200.261 
ATOM   1335  C5'  DA A  65     230.705 206.942-200.496 
ATOM   1336  C4'  DA A  65     229.309 207.364-200.085 
ATOM   1337  O4'  DA A  65     228.343 207.216-201.165 
ATOM   1338  C3'  DA A  65     228.690 206.581-198.927 
ATOM   1339  O3'  DA A  65     227.921 207.472-198.127 
ATOM   1340  C2'  DA A  65     227.740 205.588-199.596 
ATOM   1341  C1'  DA A  65     227.201 206.544-200.656 
ATOM   1342  N9   DA A  65     226.523 205.859-201.791 
ATOM   1343  C8   DA A  65     226.826 204.654-202.359 
ATOM   1344  N7   DA A  65     226.043 204.325-203.339 
ATOM   1345  C5   DA A  65     225.156 205.388-203.430 
ATOM   1346  C6   DA A  65     224.070 205.645-204.284 
ATOM   1347  N6   DA A  65     223.678 204.807-205.255 
ATOM   1348  N1   DA A  65     223.400 206.797-204.103 
ATOM   1349  C2   DA A  65     223.794 207.625-203.138 
ATOM   1350  N3   DA A  65     224.786 207.494-202.284 
ATOM   1351  C4   DA A  65     225.441 206.332-202.487 
ATOM   1352  P    DT A  66     227.952 207.308-196.535 
ATOM   1353  OP1  DT A  66     229.137 208.006-195.988 
ATOM   1354  OP2  DT A  66     227.821 205.878-196.181 
ATOM   1355  O5'  DT A  66     226.622 208.091-196.111 
ATOM   1356  C5'  DT A  66     226.167 209.186-196.928 
ATOM   1357  C4'  DT A  66     224.666 209.098-197.123 
ATOM   1358  O4'  DT A  66     224.302 208.284-198.274 
ATOM   1359  C3'  DT A  66     223.880 208.475-195.969 
ATOM   1360  O3'  DT A  66     222.639 209.156-195.836 
ATOM   1361  C2'  DT A  66     223.603 207.041-196.418 
ATOM   1362  C1'  DT A  66     223.292 207.370-197.876 
ATOM   1363  N1   DT A  66     223.351 206.190-198.783 
ATOM   1364  C2   DT A  66     222.464 206.161-199.831 
ATOM   1365  O2   DT A  66     221.652 207.047-200.037 
ATOM   1366  N3   DT A  66     222.548 205.052-200.649 
ATOM   1367  C4   DT A  66     223.425 203.995-200.509 
ATOM   1368  O4   DT A  66     223.407 203.055-201.306 
ATOM   1369  C5   DT A  66     224.317 204.116-199.379 
ATOM   1370  C7   DT A  66     225.304 203.008-199.154 
ATOM   1371  C6   DT A  66     224.256 205.184-198.568 
ATOM   1372  P    DG A  67     222.070 209.455-194.371 
ATOM   1373  OP1  DG A  67     222.685 210.694-193.843 
ATOM   1374  OP2  DG A  67     222.215 208.248-193.527 
ATOM   1375  O5'  DG A  67     220.521 209.711-194.679 
ATOM   1376  C5'  DG A  67     220.145 210.261-195.955 
ATOM   1377  C4'  DG A  67     218.942 209.522-196.504 
ATOM   1378  O4'  DG A  67     219.318 208.352-197.286 
ATOM   1379  C3'  DG A  67     217.968 208.970-195.463 
ATOM   1380  O3'  DG A  67     216.642 209.095-195.962 
ATOM   1381  C2'  DG A  67     218.310 207.484-195.362 
ATOM   1382  C1'  DG A  67     218.534 207.252-196.852 
ATOM   1383  N9   DG A  67     219.283 206.001-197.158 
ATOM   1384  C8   DG A  67     220.294 205.394-196.444 
ATOM   1385  N7   DG A  67     220.746 204.291-196.991 
ATOM   1386  C5   DG A  67     219.980 204.158-198.147 
ATOM   1387  C6   DG A  67     220.009 203.155-199.152 
ATOM   1388  O6   DG A  67     220.729 202.162-199.227 
ATOM   1389  N1   DG A  67     219.060 203.405-200.152 
ATOM   1390  C2   DG A  67     218.197 204.483-200.180 
ATOM   1391  N2   DG A  67     217.366 204.542-201.223 
ATOM   1392  N3   DG A  67     218.171 205.423-199.238 
ATOM   1393  C4   DG A  67     219.085 205.195-198.259 
ATOM   1394  P    DT A  68     215.471 209.520-194.956 
ATOM   1395  OP1  DT A  68     215.445 210.994-194.821 
ATOM   1396  OP2  DT A  68     215.596 208.755-193.697 
ATOM   1397  O5'  DT A  68     214.174 209.031-195.756 
ATOM   1398  C5'  DT A  68     214.206 209.013-197.195 
ATOM   1399  C4'  DT A  68     213.588 207.730-197.712 
ATOM   1400  O4'  DT A  68     214.560 206.651-197.826 
ATOM   1401  C3'  DT A  68     212.475 207.133-196.851 
ATOM   1402  O3'  DT A  68     211.486 206.567-197.702 
ATOM   1403  C2'  DT A  68     213.151 206.003-196.073 
ATOM   1404  C1'  DT A  68     214.012 205.489-197.223 
ATOM   1405  N1   DT A  68     215.139 204.620-196.784 
ATOM   1406  C2   DT A  68     215.493 203.586-197.618 
ATOM   1407  O2   DT A  68     214.929 203.364-198.676 
ATOM   1408  N3   DT A  68     216.541 202.802-197.178 
ATOM   1409  C4   DT A  68     217.247 202.962-196.003 
ATOM   1410  O4   DT A  68     218.169 202.195-195.716 
ATOM   1411  C5   DT A  68     216.803 204.073-195.196 
ATOM   1412  C7   DT A  68     217.518 204.319-193.899 
ATOM   1413  C6   DT A  68     215.786 204.852-195.598 
ATOM   1414  P    DC A  69     209.941 206.735-197.316 
ATOM   1415  OP1  DC A  69     209.450 208.047-197.792 
ATOM   1416  OP2  DC A  69     209.759 206.457-195.874 
ATOM   1417  O5'  DC A  69     209.272 205.564-198.177 
ATOM   1418  C5'  DC A  69     209.886 205.173-199.419 
ATOM   1419  C4'  DC A  69     209.917 203.662-199.530 
ATOM   1420  O4'  DC A  69     211.112 203.086-198.931 
ATOM   1421  C3'  DC A  69     208.768 202.922-198.845 
ATOM   1422  O3'  DC A  69     208.409 201.796-199.637 
ATOM   1423  C2'  DC A  69     209.360 202.420-197.529 
ATOM   1424  C1'  DC A  69     210.719 202.011-198.091 
ATOM   1425  N1   DC A  69     211.768 201.830-197.050 
ATOM   1426  C2   DC A  69     212.723 200.837-197.256 
ATOM   1427  O2   DC A  69     212.661 200.154-198.285 
ATOM   1428  N3   DC A  69     213.688 200.655-196.318 
ATOM   1429  C4   DC A  69     213.720 201.415-195.217 
ATOM   1430  N4   DC A  69     214.681 201.199-194.331 
ATOM   1431  C5   DC A  69     212.747 202.441-194.985 
ATOM   1432  C6   DC A  69     211.791 202.607-195.934 
ATOM   1433  P    DT A  70     206.861 201.417-199.792 
ATOM   1434  OP1  DT A  70     206.256 202.234-200.867 
ATOM   1435  OP2  DT A  70     206.198 201.490-198.471 
ATOM   1436  O5'  DT A  70     206.955 199.891-200.262 
ATOM   1437  C5'  DT A  70     208.100 199.464-201.024 
ATOM   1438  C4'  DT A  70     208.596 198.127-200.509 
ATOM   1439  O4'  DT A  70     209.558 198.272-199.425 
ATOM   1440  C3'  DT A  70     207.528 197.199-199.932 
ATOM   1441  O3'  DT A  70     207.851 195.857-200.274 
ATOM   1442  C2'  DT A  70     207.654 197.358-198.417 
ATOM   1443  C1'  DT A  70     209.178 197.402-198.370 
ATOM   1444  N1   DT A  70     209.724 197.952-197.098 
ATOM   1445  C2   DT A  70     210.902 197.415-196.639 
ATOM   1446  O2   DT A  70     211.499 196.528-197.224 
ATOM   1447  N3   DT A  70     211.376 197.949-195.456 
ATOM   1448  C4   DT A  70     210.784 198.950-194.714 
ATOM   1449  O4   DT A  70     211.304 199.347-193.669 
ATOM   1450  C5   DT A  70     209.551 199.449-195.276 
ATOM   1451  C7   DT A  70     208.841 200.541-194.531 
ATOM   1452  C6   DT A  70     209.068 198.948-196.425 
ATOM   1453  P    DG A  71     206.671 194.855-200.685 
ATOM   1454  OP1  DG A  71     206.348 195.031-202.119 
ATOM   1455  OP2  DG A  71     205.541 195.006-199.742 
ATOM   1456  O5'  DG A  71     207.372 193.434-200.462 
ATOM   1457  C5'  DG A  71     208.796 193.321-200.642 
ATOM   1458  C4'  DG A  71     209.396 192.496-199.521 
ATOM   1459  O4'  DG A  71     209.756 193.307-198.366 
ATOM   1460  C3'  DG A  71     208.495 191.407-198.940 
ATOM   1461  O3'  DG A  71     209.291 190.274-198.615 
ATOM   1462  C2'  DG A  71     207.950 192.006-197.643 
ATOM   1463  C1'  DG A  71     209.246 192.677-197.200 
ATOM   1464  N9   DG A  71     209.054 193.722-196.157 
ATOM   1465  C8   DG A  71     208.004 194.598-195.984 
ATOM   1466  N7   DG A  71     208.141 195.400-194.956 
ATOM   1467  C5   DG A  71     209.368 195.029-194.409 
ATOM   1468  C6   DG A  71     210.056 195.541-193.278 
ATOM   1469  O6   DG A  71     209.719 196.441-192.514 
ATOM   1470  N1   DG A  71     211.273 194.876-193.075 
ATOM   1471  C2   DG A  71     211.762 193.851-193.862 
ATOM   1472  N2   DG A  71     212.945 193.348-193.502 
ATOM   1473  N3   DG A  71     211.116 193.372-194.924 
ATOM   1474  C4   DG A  71     209.933 194.006-195.134 
ATOM   1475  P    DG A  72     208.712 188.810-198.900 
ATOM   1476  OP1  DG A  72     208.959 188.445-200.312 
ATOM   1477  OP2  DG A  72     207.306 188.736-198.447 
ATOM   1478  O5'  DG A  72     209.631 187.915-197.944 
ATOM   1479  C5'  DG A  72     210.976 188.347-197.664 
ATOM   1480  C4'  DG A  72     211.279 188.174-196.188 
ATOM   1481  O4'  DG A  72     210.899 189.340-195.402 
ATOM   1482  C3'  DG A  72     210.566 187.014-195.494 
ATOM   1483  O3'  DG A  72     211.448 186.437-194.538 
ATOM   1484  C2'  DG A  72     209.401 187.664-194.751 
ATOM   1485  C1'  DG A  72     210.162 188.897-194.273 
ATOM   1486  N9   DG A  72     209.280 190.013-193.830 
ATOM   1487  C8   DG A  72     208.049 190.397-194.318 
ATOM   1488  N7   DG A  72     207.529 191.429-193.702 
ATOM   1489  C5   DG A  72     208.482 191.753-192.737 
ATOM   1490  C6   DG A  72     208.481 192.785-191.762 
ATOM   1491  O6   DG A  72     207.626 193.639-191.547 
ATOM   1492  N1   DG A  72     209.646 192.754-190.984 
ATOM   1493  C2   DG A  72     210.677 191.846-191.128 
ATOM   1494  N2   DG A  72     211.704 191.986-190.287 
ATOM   1495  N3   DG A  72     210.677 190.879-192.044 
ATOM   1496  C4   DG A  72     209.553 190.895-192.807 
ATOM   1497  P    DT A  73     211.469 184.847-194.363 
ATOM   1498  OP1  DT A  73     212.357 184.247-195.385 
ATOM   1499  OP2  DT A  73     210.082 184.332-194.326 
ATOM   1500  O5'  DT A  73     212.136 184.697-192.917 
ATOM   1501  C5'  DT A  73     213.073 185.697-192.473 
ATOM   1502  C4'  DT A  73     212.791 186.068-191.030 
ATOM   1503  O4'  DT A  73     211.816 187.142-190.913 
ATOM   1504  C3'  DT A  73     212.217 184.952-190.157 
ATOM   1505  O3'  DT A  73     212.761 185.066-188.848 
ATOM   1506  C2'  DT A  73     210.719 185.247-190.087 
ATOM   1507  C1'  DT A  73     210.843 186.761-189.952 
ATOM   1508  N1   DT A  73     209.582 187.495-190.254 
ATOM   1509  C2   DT A  73     209.333 188.635-189.528 
ATOM   1510  O2   DT A  73     210.091 189.054-188.669 
ATOM   1511  N3   DT A  73     208.155 189.288-189.834 
ATOM   1512  C4   DT A  73     207.229 188.905-190.783 
ATOM   1513  O4   DT A  73     206.210 189.571-190.969 
ATOM   1514  C5   DT A  73     207.579 187.696-191.493 
ATOM   1515  C7   DT A  73     206.625 187.209-192.543 
ATOM   1516  C6   DT A  73     208.718 187.041-191.215 
ATOM   1517  P    DC A  74     213.157 183.734-188.053 
ATOM   1518  OP1  DC A  74     214.510 183.296-188.463 
ATOM   1519  OP2  DC A  74     212.079 182.731-188.198 
ATOM   1520  O5'  DC A  74     213.197 184.266-186.545 
ATOM   1521  C5'  DC A  74     213.552 185.639-186.298 
ATOM   1522  C4'  DC A  74     212.621 186.236-185.262 
ATOM   1523  O4'  DC A  74     211.422 186.810-185.857 
ATOM   1524  C3'  DC A  74     212.083 185.265-184.211 
ATOM   1525  O3'  DC A  74     211.997 185.940-182.962 
ATOM   1526  C2'  DC A  74     210.667 184.932-184.682 
ATOM   1527  C1'  DC A  74     210.295 186.341-185.133 
ATOM   1528  N1   DC A  74     209.112 186.388-186.038 
ATOM   1529  C2   DC A  74     208.261 187.485-185.938 
ATOM   1530  O2   DC A  74     208.520 188.367-185.111 
ATOM   1531  N3   DC A  74     207.177 187.545-186.753 
ATOM   1532  C4   DC A  74     206.931 186.569-187.636 
ATOM   1533  N4   DC A  74     205.861 186.674-188.409 
ATOM   1534  C5   DC A  74     207.794 185.431-187.754 
ATOM   1535  C6   DC A  74     208.872 185.389-186.930 
ATOM   1536  P    DA A  75     212.396 185.152-181.626 
ATOM   1537  OP1  DA A  75     213.863 185.210-181.436 
ATOM   1538  OP2  DA A  75     211.797 183.800-181.650 
ATOM   1539  O5'  DA A  75     211.674 186.040-180.508 
ATOM   1540  C5'  DA A  75     211.497 187.450-180.743 
ATOM   1541  C4'  DA A  75     210.100 187.872-180.332 
ATOM   1542  O4'  DA A  75     209.135 187.724-181.413 
ATOM   1543  C3'  DA A  75     209.482 187.089-179.175 
ATOM   1544  O3'  DA A  75     208.713 187.980-178.375 
ATOM   1545  C2'  DA A  75     208.532 186.096-179.843 
ATOM   1546  C1'  DA A  75     207.993 187.052-180.904 
ATOM   1547  N9   DA A  75     207.315 186.367-182.038 
ATOM   1548  C8   DA A  75     207.618 185.162-182.606 
ATOM   1549  N7   DA A  75     206.835 184.833-183.587 
ATOM   1550  C5   DA A  75     205.948 185.896-183.678 
ATOM   1551  C6   DA A  75     204.862 186.152-184.532 
ATOM   1552  N6   DA A  75     204.469 185.315-185.502 
ATOM   1553  N1   DA A  75     204.192 187.305-184.350 
ATOM   1554  C2   DA A  75     204.586 188.133-183.385 
ATOM   1555  N3   DA A  75     205.578 188.001-182.532 
ATOM   1556  C4   DA A  75     206.232 186.840-182.734 
ATOM   1557  P    DG A  76     208.744 187.816-176.782 
ATOM   1558  OP1  DG A  76     209.929 188.514-176.235 
ATOM   1559  OP2  DG A  76     208.612 186.386-176.429 
ATOM   1560  O5'  DG A  76     207.414 188.599-176.359 
ATOM   1561  C5'  DG A  76     206.959 189.694-177.175 
ATOM   1562  C4'  DG A  76     205.457 189.606-177.370 
ATOM   1563  O4'  DG A  76     205.094 188.792-178.521 
ATOM   1564  C3'  DG A  76     204.672 188.983-176.216 
ATOM   1565  O3'  DG A  76     203.430 189.664-176.083 
ATOM   1566  C2'  DG A  76     204.395 187.549-176.666 
ATOM   1567  C1'  DG A  76     204.084 187.878-178.123 
ATOM   1568  N9   DG A  76     204.143 186.698-179.030 
ATOM   1569  C8   DG A  76     204.974 185.600-178.976 
ATOM   1570  N7   DG A  76     204.768 184.728-179.934 
ATOM   1571  C5   DG A  76     203.728 185.288-180.673 
ATOM   1572  C6   DG A  76     203.067 184.806-181.834 
ATOM   1573  O6   DG A  76     203.270 183.768-182.458 
ATOM   1574  N1   DG A  76     202.067 185.690-182.259 
ATOM   1575  C2   DG A  76     201.746 186.884-181.643 
ATOM   1576  N2   DG A  76     200.758 187.586-182.205 
ATOM   1577  N3   DG A  76     202.366 187.337-180.555 
ATOM   1578  C4   DG A  76     203.339 186.490-180.130 
ATOM   1579  P    DT A  77     202.862 189.963-174.618 
ATOM   1580  OP1  DT A  77     203.477 191.202-174.090 
ATOM   1581  OP2  DT A  77     203.007 188.756-173.774 
ATOM   1582  O5'  DT A  77     201.313 190.219-174.926 
ATOM   1583  C5'  DT A  77     200.937 190.769-176.203 
ATOM   1584  C4'  DT A  77     199.734 190.030-176.751 
ATOM   1585  O4'  DT A  77     200.110 188.860-177.534 
ATOM   1586  C3'  DT A  77     198.760 189.478-175.710 
ATOM   1587  O3'  DT A  77     197.434 189.602-176.209 
ATOM   1588  C2'  DT A  77     199.102 187.992-175.609 
ATOM   1589  C1'  DT A  77     199.326 187.760-177.100 
ATOM   1590  N1   DT A  77     200.075 186.509-177.406 
ATOM   1591  C2   DT A  77     199.734 185.840-178.555 
ATOM   1592  O2   DT A  77     198.860 186.226-179.313 
ATOM   1593  N3   DT A  77     200.448 184.685-178.805 
ATOM   1594  C4   DT A  77     201.453 184.157-178.019 
ATOM   1595  O4   DT A  77     202.022 183.114-178.346 
ATOM   1596  C5   DT A  77     201.740 184.930-176.834 
ATOM   1597  C7   DT A  77     202.820 184.426-175.922 
ATOM   1598  C6   DT A  77     201.060 186.057-176.566 
ATOM   1599  P    DG A  78     196.263 190.028-175.203 
ATOM   1600  OP1  DG A  78     196.237 191.502-175.068 
ATOM   1601  OP2  DG A  78     196.388 189.262-173.944 
ATOM   1602  O5'  DG A  78     194.966 189.539-176.003 
ATOM   1603  C5'  DG A  78     194.998 189.521-177.443 
ATOM   1604  C4'  DG A  78     194.379 188.237-177.960 
ATOM   1605  O4'  DG A  78     195.352 187.159-178.074 
ATOM   1606  C3'  DG A  78     193.267 187.641-177.098 
ATOM   1607  O3'  DG A  78     192.278 187.075-177.950 
ATOM   1608  C2'  DG A  78     193.943 186.511-176.321 
ATOM   1609  C1'  DG A  78     194.804 185.997-177.470 
ATOM   1610  N9   DG A  78     195.931 185.128-177.032 
ATOM   1611  C8   DG A  78     196.695 185.202-175.886 
ATOM   1612  N7   DG A  78     197.618 184.276-175.799 
ATOM   1613  C5   DG A  78     197.455 183.535-176.969 
ATOM   1614  C6   DG A  78     198.167 182.401-177.439 
ATOM   1615  O6   DG A  78     199.103 181.807-176.911 
ATOM   1616  N1   DG A  78     197.674 181.963-178.676 
ATOM   1617  C2   DG A  78     196.630 182.545-179.368 
ATOM   1618  N2   DG A  78     196.310 181.977-180.533 
ATOM   1619  N3   DG A  78     195.963 183.609-178.926 
ATOM   1620  C4   DG A  78     196.429 184.046-177.728 
ATOM   1621  P    DA A  79     190.733 187.243-177.563 
ATOM   1622  OP1  DA A  79     190.242 188.555-178.040 
ATOM   1623  OP2  DA A  79     190.551 186.965-176.121 
ATOM   1624  O5'  DA A  79     190.064 186.072-178.424 
ATOM   1625  C5'  DA A  79     190.678 185.681-179.667 
ATOM   1626  C4'  DA A  79     190.708 184.170-179.777 
ATOM   1627  O4'  DA A  79     191.904 183.593-179.178 
ATOM   1628  C3'  DA A  79     189.559 183.430-179.092 
ATOM   1629  O3'  DA A  79     189.200 182.304-179.884 
ATOM   1630  C2'  DA A  79     190.152 182.928-177.776 
ATOM   1631  C1'  DA A  79     191.510 182.519-178.338 
ATOM   1632  N9   DA A  79     192.560 182.337-177.297 
ATOM   1633  C8   DA A  79     192.725 183.027-176.130 
ATOM   1634  N7   DA A  79     193.741 182.632-175.426 
ATOM   1635  C5   DA A  79     194.291 181.605-176.181 
ATOM   1636  C6   DA A  79     195.402 180.770-175.976 
ATOM   1637  N6   DA A  79     196.193 180.842-174.897 
ATOM   1638  N1   DA A  79     195.669 179.853-176.925 
ATOM   1639  C2   DA A  79     194.879 179.786-177.995 
ATOM   1640  N3   DA A  79     193.821 180.508-178.293 
ATOM   1641  C4   DA A  79     193.574 181.417-177.328 
ATOM   1642  P    DA A  80     187.653 181.925-180.039 
ATOM   1643  OP1  DA A  80     187.048 182.742-181.115 
ATOM   1644  OP2  DA A  80     186.990 181.998-178.718 
ATOM   1645  O5'  DA A  80     187.747 180.398-180.510 
ATOM   1646  C5'  DA A  80     188.892 179.972-181.271 
ATOM   1647  C4'  DA A  80     189.387 178.635-180.757 
ATOM   1648  O4'  DA A  80     190.350 178.780-179.673 
ATOM   1649  C3'  DA A  80     188.319 177.707-180.179 
ATOM   1650  O3'  DA A  80     188.643 176.365-180.521 
ATOM   1651  C2'  DA A  80     188.446 177.866-178.664 
ATOM   1652  C1'  DA A  80     189.970 177.910-178.618 
ATOM   1653  N9   DA A  80     190.516 178.459-177.345 
ATOM   1654  C8   DA A  80     189.995 179.443-176.555 
ATOM   1655  N7   DA A  80     190.707 179.701-175.502 
ATOM   1656  C5   DA A  80     191.779 178.826-175.599 
ATOM   1657  C6   DA A  80     192.899 178.604-174.781 
ATOM   1658  N6   DA A  80     193.134 179.280-173.648 
ATOM   1659  N1   DA A  80     193.773 177.656-175.170 
ATOM   1660  C2   DA A  80     193.535 176.987-176.298 
ATOM   1661  N3   DA A  80     192.531 177.106-177.138 
ATOM   1662  C4   DA A  80     191.670 178.061-176.725 
ATOM   1663  P    DG A  81     187.463 175.363-180.933 
ATOM   1664  OP1  DG A  81     187.140 175.539-182.366 
ATOM   1665  OP2  DG A  81     186.333 175.514-179.989 
ATOM   1666  O5'  DG A  81     188.164 173.942-180.709 
ATOM   1667  C5'  DG A  81     189.588 173.829-180.889 
ATOM   1668  C4'  DG A  81     190.188 173.004-179.768 
ATOM   1669  O4'  DG A  81     190.548 173.815-178.613 
ATOM   1670  C3'  DG A  81     189.286 171.915-179.187 
ATOM   1671  O3'  DG A  81     190.083 170.782-178.862 
ATOM   1672  C2'  DG A  81     188.742 172.514-177.891 
ATOM   1673  C1'  DG A  81     190.038 173.185-177.448 
ATOM   1674  N9   DG A  81     189.846 174.230-176.404 
ATOM   1675  C8   DG A  81     188.796 175.105-176.231 
ATOM   1676  N7   DG A  81     188.933 175.907-175.204 
ATOM   1677  C5   DG A  81     190.160 175.537-174.656 
ATOM   1678  C6   DG A  81     190.848 176.049-173.525 
ATOM   1679  O6   DG A  81     190.510 176.949-172.761 
ATOM   1680  N1   DG A  81     192.065 175.383-173.322 
ATOM   1681  C2   DG A  81     192.554 174.359-174.109 
ATOM   1682  N2   DG A  81     193.737 173.855-173.749 
ATOM   1683  N3   DG A  81     191.907 173.880-175.171 
ATOM   1684  C4   DG A  81     190.725 174.514-175.381 
ATOM   1685  P    DA A  82     189.504 169.318-179.147 
ATOM   1686  OP1  DA A  82     189.751 168.953-180.560 
ATOM   1687  OP2  DA A  82     188.097 169.244-178.694 
ATOM   1688  O5'  DA A  82     190.423 168.423-178.191 
ATOM   1689  C5'  DA A  82     191.768 168.855-177.911 
ATOM   1690  C4'  DA A  82     192.071 168.682-176.435 
ATOM   1691  O4'  DA A  82     191.691 169.848-175.649 
ATOM   1692  C3'  DA A  82     191.358 167.522-175.742 
ATOM   1693  O3'  DA A  82     192.240 166.945-174.785 
ATOM   1694  C2'  DA A  82     190.192 168.172-174.998 
ATOM   1695  C1'  DA A  82     190.954 169.405-174.520 
ATOM   1696  N9   DA A  82     190.072 170.521-174.078 
ATOM   1697  C8   DA A  82     188.854 170.887-174.574 
ATOM   1698  N7   DA A  82     188.327 171.908-173.973 
ATOM   1699  C5   DA A  82     189.264 172.246-173.005 
ATOM   1700  C6   DA A  82     189.296 173.255-172.029 
ATOM   1701  N6   DA A  82     188.314 174.153-171.861 
ATOM   1702  N1   DA A  82     190.377 173.309-171.229 
ATOM   1703  C2   DA A  82     191.349 172.415-171.402 
ATOM   1704  N3   DA A  82     191.429 171.434-172.274 
ATOM   1705  C4   DA A  82     190.335 171.402-173.061 
ATOM   1706  P    DA A  83     192.261 165.354-174.610 
ATOM   1707  OP1  DA A  83     193.149 164.755-175.632 
ATOM   1708  OP2  DA A  83     190.874 164.840-174.573 
ATOM   1709  O5'  DA A  83     192.928 165.205-173.164 
ATOM   1710  C5'  DA A  83     193.865 166.205-172.720 
ATOM   1711  C4'  DA A  83     193.583 166.576-171.277 
ATOM   1712  O4'  DA A  83     192.608 167.650-171.160 
ATOM   1713  C3'  DA A  83     193.009 165.460-170.404 
ATOM   1714  O3'  DA A  83     193.553 165.573-169.095 
ATOM   1715  C2'  DA A  83     191.511 165.755-170.335 
ATOM   1716  C1'  DA A  83     191.635 167.269-170.199 
ATOM   1717  N9   DA A  83     190.374 168.003-170.501 
ATOM   1718  C8   DA A  83     189.410 167.694-171.418 
ATOM   1719  N7   DA A  83     188.423 168.533-171.444 
ATOM   1720  C5   DA A  83     188.753 169.470-170.475 
ATOM   1721  C6   DA A  83     188.103 170.627-170.016 
ATOM   1722  N6   DA A  83     186.928 171.057-170.497 
ATOM   1723  N1   DA A  83     188.707 171.330-169.039 
ATOM   1724  C2   DA A  83     189.875 170.899-168.565 
ATOM   1725  N3   DA A  83     190.572 169.839-168.913 
ATOM   1726  C4   DA A  83     189.946 169.153-169.892 
ATOM   1727  P    DT A  84     193.949 164.242-168.301 
ATOM   1728  OP1  DT A  84     195.302 163.804-168.710 
ATOM   1729  OP2  DT A  84     192.871 163.238-168.446 
ATOM   1730  O5'  DT A  84     193.988 164.774-166.792 
ATOM   1731  C5'  DT A  84     194.344 166.146-166.545 
ATOM   1732  C4'  DT A  84     193.413 166.744-165.510 
ATOM   1733  O4'  DT A  84     192.214 167.318-166.105 
ATOM   1734  C3'  DT A  84     192.875 165.773-164.459 
ATOM   1735  O3'  DT A  84     192.789 166.447-163.209 
ATOM   1736  C2'  DT A  84     191.459 165.440-164.929 
ATOM   1737  C1'  DT A  84     191.087 166.849-165.380 
ATOM   1738  N1   DT A  84     189.904 166.895-166.285 
ATOM   1739  C2   DT A  84     189.074 167.984-166.174 
ATOM   1740  O2   DT A  84     189.270 168.889-165.382 
ATOM   1741  N3   DT A  84     187.988 167.992-167.029 
ATOM   1742  C4   DT A  84     187.672 167.025-167.960 
ATOM   1743  O4   DT A  84     186.671 167.142-168.670 
ATOM   1744  C5   DT A  84     188.602 165.921-168.002 
ATOM   1745  C7   DT A  84     188.332 164.823-168.988 
ATOM   1746  C6   DT A  84     189.666 165.888-167.183 
ATOM   1747  P    DT A  85     193.188 165.660-161.874 
ATOM   1748  OP1  DT A  85     194.655 165.718-161.684 
ATOM   1749  OP2  DT A  85     192.589 164.308-161.898 
ATOM   1750  O5'  DT A  85     192.465 166.548-160.756 
ATOM   1751  C5'  DT A  85     192.288 167.957-160.991 
ATOM   1752  C4'  DT A  85     190.892 168.380-160.580 
ATOM   1753  O4'  DT A  85     189.927 168.232-161.660 
ATOM   1754  C3'  DT A  85     190.273 167.597-159.422 
ATOM   1755  O3'  DT A  85     189.505 168.488-158.622 
ATOM   1756  C2'  DT A  85     189.324 166.604-160.091 
ATOM   1757  C1'  DT A  85     188.785 167.560-161.151 
ATOM   1758  N1   DT A  85     188.107 166.875-162.286 
ATOM   1759  C2   DT A  85     187.033 167.518-162.853 
ATOM   1760  O2   DT A  85     186.629 168.601-162.467 
ATOM   1761  N3   DT A  85     186.429 166.852-163.902 
ATOM   1762  C4   DT A  85     186.802 165.628-164.418 
ATOM   1763  O4   DT A  85     186.183 165.131-165.361 
ATOM   1764  C5   DT A  85     187.939 165.032-163.757 
ATOM   1765  C7   DT A  85     188.410 163.697-164.257 
ATOM   1766  C6   DT A  85     188.545 165.656-162.735 
ATOM   1767  P    DT A  86     189.536 168.324-157.030 
ATOM   1768  OP1  DT A  86     190.721 169.022-156.482 
ATOM   1769  OP2  DT A  86     189.404 166.894-156.676 
ATOM   1770  O5'  DT A  86     188.206 169.107-156.606 
ATOM   1771  C5'  DT A  86     187.751 170.201-157.422 
ATOM   1772  C4'  DT A  86     186.249 170.114-157.617 
ATOM   1773  O4'  DT A  86     185.886 169.300-158.769 
ATOM   1774  C3'  DT A  86     185.464 169.491-156.463 
ATOM   1775  O3'  DT A  86     184.222 170.172-156.331 
ATOM   1776  C2'  DT A  86     185.187 168.057-156.913 
ATOM   1777  C1'  DT A  86     184.876 168.386-158.371 
ATOM   1778  N1   DT A  86     184.935 167.206-159.278 
ATOM   1779  C2   DT A  86     184.048 167.177-160.326 
ATOM   1780  O2   DT A  86     183.236 168.063-160.531 
ATOM   1781  N3   DT A  86     184.132 166.068-161.144 
ATOM   1782  C4   DT A  86     185.009 165.011-161.004 
ATOM   1783  O4   DT A  86     184.990 164.071-161.801 
ATOM   1784  C5   DT A  86     185.901 165.132-159.874 
ATOM   1785  C7   DT A  86     186.888 164.024-159.649 
ATOM   1786  C6   DT A  86     185.840 166.199-159.062 
ATOM   1787  P    DC A  87     183.654 170.470-154.865 
ATOM   1788  OP1  DC A  87     184.269 171.710-154.338 
ATOM   1789  OP2  DC A  87     183.799 169.264-154.021 
ATOM   1790  O5'  DC A  87     182.105 170.727-155.173 
ATOM   1791  C5'  DC A  87     181.729 171.277-156.450 
ATOM   1792  C4'  DC A  87     180.525 170.537-156.999 
ATOM   1793  O4'  DC A  87     180.902 169.368-157.781 
ATOM   1794  C3'  DC A  87     179.551 169.986-155.958 
ATOM   1795  O3'  DC A  87     178.225 170.110-156.457 
ATOM   1796  C2'  DC A  87     179.894 168.499-155.856 
ATOM   1797  C1'  DC A  87     180.118 168.268-157.347 
ATOM   1798  N1   DC A  87     180.867 167.017-157.653 
ATOM   1799  C2   DC A  87     180.532 166.326-158.815 
ATOM   1800  O2   DC A  87     179.636 166.776-159.538 
ATOM   1801  N3   DC A  87     181.203 165.184-159.111 
ATOM   1802  C4   DC A  87     182.168 164.730-158.301 
ATOM   1803  N4   DC A  87     182.793 163.611-158.633 
ATOM   1804  C5   DC A  87     182.527 165.424-157.101 
ATOM   1805  C6   DC A  87     181.845 166.564-156.823 
ATOM   1806  P    DC A  88     177.055 170.536-155.451 
ATOM   1807  OP1  DC A  88     177.028 172.010-155.315 
ATOM   1808  OP2  DC A  88     177.180 169.770-154.191 
ATOM   1809  O5'  DC A  88     175.758 170.047-156.250 
ATOM   1810  C5'  DC A  88     175.790 170.029-157.690 
ATOM   1811  C4'  DC A  88     175.171 168.745-158.207 
ATOM   1812  O4'  DC A  88     176.144 167.667-158.321 
ATOM   1813  C3'  DC A  88     174.059 168.149-157.346 
ATOM   1814  O3'  DC A  88     173.070 167.583-158.197 
ATOM   1815  C2'  DC A  88     174.734 167.019-156.568 
ATOM   1816  C1'  DC A  88     175.596 166.504-157.718 
ATOM   1817  N1   DC A  88     176.723 165.636-157.279 
ATOM   1818  C2   DC A  88     177.094 164.583-158.112 
ATOM   1819  O2   DC A  88     176.478 164.416-159.172 
ATOM   1820  N3   DC A  88     178.119 163.779-157.730 
ATOM   1821  C4   DC A  88     178.761 163.994-156.574 
ATOM   1822  N4   DC A  88     179.754 163.181-156.246 
ATOM   1823  C5   DC A  88     178.394 165.070-155.703 
ATOM   1824  C6   DC A  88     177.367 165.863-156.103 
ATOM   1825  P    DA A  89     171.525 167.750-157.810 
ATOM   1826  OP1  DA A  89     171.034 169.063-158.287 
ATOM   1827  OP2  DA A  89     171.343 167.473-156.369 
ATOM   1828  O5'  DA A  89     170.856 166.580-158.672 
ATOM   1829  C5'  DA A  89     171.470 166.189-159.914 
ATOM   1830  C4'  DA A  89     171.500 164.677-160.025 
ATOM   1831  O4'  DA A  89     172.696 164.101-159.426 
ATOM   1832  C3'  DA A  89     170.351 163.938-159.340 
ATOM   1833  O3'  DA A  89     169.992 162.812-160.132 
ATOM   1834  C2'  DA A  89     170.944 163.436-158.023 
ATOM   1835  C1'  DA A  89     172.302 163.027-158.585 
ATOM   1836  N9   DA A  89     173.352 162.845-157.545 
ATOM   1837  C8   DA A  89     173.517 163.534-156.377 
ATOM   1838  N7   DA A  89     174.532 163.140-155.673 
ATOM   1839  C5   DA A  89     175.083 162.113-156.428 
ATOM   1840  C6   DA A  89     176.194 161.277-156.224 
ATOM   1841  N6   DA A  89     176.985 161.350-155.145 
ATOM   1842  N1   DA A  89     176.461 160.360-157.173 
ATOM   1843  C2   DA A  89     175.671 160.293-158.243 
ATOM   1844  N3   DA A  89     174.613 161.015-158.540 
ATOM   1845  C4   DA A  89     174.366 161.925-157.575 
ATOM   1846  P    DG A  90     168.444 162.433-160.287 
ATOM   1847  OP1  DG A  90     167.840 163.250-161.362 
ATOM   1848  OP2  DG A  90     167.782 162.506-158.966 
ATOM   1849  O5'  DG A  90     168.539 160.906-160.757 
ATOM   1850  C5'  DG A  90     169.683 160.479-161.519 
ATOM   1851  C4'  DG A  90     170.179 159.143-161.004 
ATOM   1852  O4'  DG A  90     171.141 159.288-159.920 
ATOM   1853  C3'  DG A  90     169.111 158.214-160.427 
ATOM   1854  O3'  DG A  90     169.434 156.872-160.769 
ATOM   1855  C2'  DG A  90     169.238 158.373-158.912 
ATOM   1856  C1'  DG A  90     170.762 158.418-158.865 
ATOM   1857  N9   DG A  90     171.307 158.967-157.593 
ATOM   1858  C8   DG A  90     170.797 159.958-156.782 
ATOM   1859  N7   DG A  90     171.527 160.209-155.722 
ATOM   1860  C5   DG A  90     172.595 159.321-155.838 
ATOM   1861  C6   DG A  90     173.715 159.123-154.988 
ATOM   1862  O6   DG A  90     173.998 159.699-153.942 
ATOM   1863  N1   DG A  90     174.560 158.119-155.482 
ATOM   1864  C2   DG A  90     174.351 157.403-156.643 
ATOM   1865  N2   DG A  90     175.276 156.487-156.941 
ATOM   1866  N3   DG A  90     173.301 157.589-157.441 
ATOM   1867  C4   DG A  90     172.471 158.560-156.976 
ATOM   1868  P    DA A  91     168.255 155.871-161.180 
ATOM   1869  OP1  DA A  91     167.932 156.047-162.614 
ATOM   1870  OP2  DA A  91     167.125 156.021-160.237 
ATOM   1871  O5'  DA A  91     168.955 154.450-160.956 
ATOM   1872  C5'  DA A  91     170.380 154.337-161.137 
ATOM   1873  C4'  DA A  91     170.980 153.512-160.015 
ATOM   1874  O4'  DA A  91     171.340 154.322-158.861 
ATOM   1875  C3'  DA A  91     170.078 152.423-159.435 
ATOM   1876  O3'  DA A  91     170.875 151.290-159.110 
ATOM   1877  C2'  DA A  91     169.534 153.021-158.138 
ATOM   1878  C1'  DA A  91     170.830 153.692-157.695 
ATOM   1879  N9   DA A  91     170.638 154.738-156.651 
ATOM   1880  C8   DA A  91     169.588 155.598-156.496 
ATOM   1881  N7   DA A  91     169.712 156.397-155.482 
ATOM   1882  C5   DA A  91     170.931 156.043-154.922 
ATOM   1883  C6   DA A  91     171.638 156.526-153.809 
ATOM   1884  N6   DA A  91     171.195 157.518-153.024 
ATOM   1885  N1   DA A  91     172.822 155.949-153.531 
ATOM   1886  C2   DA A  91     173.258 154.964-154.315 
ATOM   1887  N3   DA A  91     172.688 154.433-155.375 
ATOM   1888  C4   DA A  91     171.505 155.027-155.631 
ATOM   1889  P    DA A  92     170.296 149.825-159.394 
ATOM   1890  OP1  DA A  92     170.543 149.461-160.807 
ATOM   1891  OP2  DA A  92     168.889 149.752-158.941 
ATOM   1892  O5'  DA A  92     171.215 148.931-158.439 
ATOM   1893  C5'  DA A  92     172.560 149.363-158.158 
ATOM   1894  C4'  DA A  92     172.863 149.190-156.683 
ATOM   1895  O4'  DA A  92     172.483 150.356-155.897 
ATOM   1896  C3'  DA A  92     172.150 148.030-155.989 
ATOM   1897  O3'  DA A  92     173.031 147.453-155.033 
ATOM   1898  C2'  DA A  92     170.984 148.680-155.245 
ATOM   1899  C1'  DA A  92     171.746 149.913-154.768 
ATOM   1900  N9   DA A  92     170.863 151.029-154.325 
ATOM   1901  C8   DA A  92     169.646 151.395-154.822 
ATOM   1902  N7   DA A  92     169.118 152.416-154.220 
ATOM   1903  C5   DA A  92     170.055 152.754-153.253 
ATOM   1904  C6   DA A  92     170.088 153.763-152.277 
ATOM   1905  N6   DA A  92     169.105 154.661-152.108 
ATOM   1906  N1   DA A  92     171.168 153.817-151.476 
ATOM   1907  C2   DA A  92     172.141 152.923-151.649 
ATOM   1908  N3   DA A  92     172.221 151.942-152.521 
ATOM   1909  C4   DA A  92     171.127 151.910-153.309 
ATOM   1910  P    DG A  93     173.053 145.862-154.857 
ATOM   1911  OP1  DG A  93     173.940 145.263-155.880 
ATOM   1912  OP2  DG A  93     171.666 145.348-154.820 
ATOM   1913  O5'  DG A  93     173.720 145.713-153.411 
ATOM   1914  C5'  DG A  93     174.657 146.713-152.967 
ATOM   1915  C4'  DG A  93     174.375 147.083-151.525 
ATOM   1916  O4'  DG A  93     173.400 148.158-151.408 
ATOM   1917  C3'  DG A  93     173.801 145.968-150.652 
ATOM   1918  O3'  DG A  93     174.345 146.081-149.342 
ATOM   1919  C2'  DG A  93     172.302 146.263-150.582 
ATOM   1920  C1'  DG A  93     172.427 147.777-150.447 
ATOM   1921  N9   DG A  93     171.166 148.511-150.749 
ATOM   1922  C8   DG A  93     170.184 148.213-151.667 
ATOM   1923  N7   DG A  93     169.191 149.070-151.685 
ATOM   1924  C5   DG A  93     169.541 150.001-150.707 
ATOM   1925  C6   DG A  93     168.857 151.164-150.267 
ATOM   1926  O6   DG A  93     167.785 151.620-150.655 
ATOM   1927  N1   DG A  93     169.566 151.822-149.252 
ATOM   1928  C2   DG A  93     170.778 151.409-148.732 
ATOM   1929  N2   DG A  93     171.294 152.176-147.768 
ATOM   1930  N3   DG A  93     171.419 150.319-149.146 
ATOM   1931  C4   DG A  93     170.744 149.668-150.130 
ATOM   1932  P    DA A  94     174.741 144.749-148.548 
ATOM   1933  OP1  DA A  94     176.094 144.312-148.958 
ATOM   1934  OP2  DA A  94     173.662 143.746-148.693 
ATOM   1935  O5'  DA A  94     174.780 145.281-147.040 
ATOM   1936  C5'  DA A  94     175.136 146.654-146.793 
ATOM   1937  C4'  DA A  94     174.205 147.252-145.757 
ATOM   1938  O4'  DA A  94     173.005 147.826-146.352 
ATOM   1939  C3'  DA A  94     173.667 146.281-144.706 
ATOM   1940  O3'  DA A  94     173.581 146.955-143.456 
ATOM   1941  C2'  DA A  94     172.251 145.948-145.177 
ATOM   1942  C1'  DA A  94     171.879 147.357-145.628 
ATOM   1943  N9   DA A  94     170.696 147.403-146.533 
ATOM   1944  C8   DA A  94     170.313 146.493-147.476 
ATOM   1945  N7   DA A  94     169.227 146.817-148.107 
ATOM   1946  C5   DA A  94     168.861 148.030-147.542 
ATOM   1947  C6   DA A  94     167.785 148.900-147.782 
ATOM   1948  N6   DA A  94     166.834 148.667-148.698 
ATOM   1949  N1   DA A  94     167.719 150.023-147.041 
ATOM   1950  C2   DA A  94     168.667 150.249-146.133 
ATOM   1951  N3   DA A  94     169.712 149.515-145.822 
ATOM   1952  C4   DA A  94     169.754 148.397-146.577 
ATOM   1953  P    DG A  95     173.980 146.168-142.121 
ATOM   1954  OP1  DG A  95     175.447 146.225-141.931 
ATOM   1955  OP2  DG A  95     173.381 144.816-142.145 
ATOM   1956  O5'  DG A  95     173.257 147.056-141.003 
ATOM   1957  C5'  DG A  95     173.080 148.465-141.238 
ATOM   1958  C4'  DG A  95     171.684 148.888-140.827 
ATOM   1959  O4'  DG A  95     170.718 148.740-141.908 
ATOM   1960  C3'  DG A  95     171.065 148.105-139.670 
ATOM   1961  O3'  DG A  95     170.297 148.996-138.870 
ATOM   1962  C2'  DG A  95     170.115 147.111-140.338 
ATOM   1963  C1'  DG A  95     169.577 148.068-141.398 
ATOM   1964  N9   DG A  95     168.899 147.383-142.533 
ATOM   1965  C8   DG A  95     169.189 146.170-143.118 
ATOM   1966  N7   DG A  95     168.392 145.849-144.108 
ATOM   1967  C5   DG A  95     167.509 146.925-144.184 
ATOM   1968  C6   DG A  95     166.419 147.153-145.063 
ATOM   1969  O6   DG A  95     166.000 146.439-145.971 
ATOM   1970  N1   DG A  95     165.789 148.376-144.792 
ATOM   1971  C2   DG A  95     166.165 149.263-143.803 
ATOM   1972  N2   DG A  95     165.436 150.377-143.706 
ATOM   1973  N3   DG A  95     167.189 149.049-142.979 
ATOM   1974  C4   DG A  95     167.810 147.867-143.228 
ATOM   1975  P    DG A  96     170.328 148.832-137.277 
ATOM   1976  OP1  DG A  96     171.513 149.530-136.730 
ATOM   1977  OP2  DG A  96     170.196 147.402-136.923 
ATOM   1978  O5'  DG A  96     168.997 149.615-136.854 
ATOM   1979  C5'  DG A  96     168.542 150.709-137.670 
ATOM   1980  C4'  DG A  96     167.041 150.622-137.865 
ATOM   1981  O4'  DG A  96     166.678 149.807-139.016 
ATOM   1982  C3'  DG A  96     166.256 149.999-136.711 
ATOM   1983  O3'  DG A  96     165.014 150.680-136.578 
ATOM   1984  C2'  DG A  96     165.979 148.564-137.161 
ATOM   1985  C1'  DG A  96     165.667 148.894-138.618 
ATOM   1986  N9   DG A  96     165.727 147.713-139.525 
ATOM   1987  C8   DG A  96     166.557 146.616-139.471 
ATOM   1988  N7   DG A  96     166.352 145.743-140.429 
ATOM   1989  C5   DG A  96     165.311 146.304-141.168 
ATOM   1990  C6   DG A  96     164.651 145.821-142.329 
ATOM   1991  O6   DG A  96     164.854 144.783-142.953 
ATOM   1992  N1   DG A  96     163.650 146.706-142.754 
ATOM   1993  C2   DG A  96     163.330 147.900-142.138 
ATOM   1994  N2   DG A  96     162.342 148.602-142.700 
ATOM   1995  N3   DG A  96     163.949 148.352-141.050 
ATOM   1996  C4   DG A  96     164.923 147.505-140.625 
ATOM   1997  P    DT A  97     164.445 150.978-135.113 
ATOM   1998  OP1  DT A  97     165.060 152.217-134.585 
ATOM   1999  OP2  DT A  97     164.591 149.772-134.269 
ATOM   2000  O5'  DT A  97     162.897 151.235-135.421 
ATOM   2001  C5'  DT A  97     162.521 151.785-136.697 
ATOM   2002  C4'  DT A  97     161.317 151.045-137.246 
ATOM   2003  O4'  DT A  97     161.694 149.876-138.029 
ATOM   2004  C3'  DT A  97     160.343 150.494-136.205 
ATOM   2005  O3'  DT A  97     159.017 150.618-136.704 
ATOM   2006  C2'  DT A  97     160.686 149.007-136.104 
ATOM   2007  C1'  DT A  97     160.910 148.775-137.595 
ATOM   2008  N1   DT A  97     161.659 147.525-137.900 
ATOM   2009  C2   DT A  97     161.317 146.855-139.050 
ATOM   2010  O2   DT A  97     160.444 147.242-139.808 
ATOM   2011  N3   DT A  97     162.032 145.700-139.300 
ATOM   2012  C4   DT A  97     163.037 145.173-138.514 
ATOM   2013  O4   DT A  97     163.606 144.130-138.841 
ATOM   2014  C5   DT A  97     163.324 145.945-137.329 
ATOM   2015  C7   DT A  97     164.404 145.442-136.416 
ATOM   2016  C6   DT A  97     162.643 147.072-137.061 
ATOM   2017  P    DT A  98     157.847 151.044-135.698 
ATOM   2018  OP1  DT A  98     157.820 152.518-135.563 
ATOM   2019  OP2  DT A  98     157.972 150.278-134.439 
ATOM   2020  O5'  DT A  98     156.550 150.554-136.498 
ATOM   2021  C5'  DT A  98     156.582 150.537-137.938 
ATOM   2022  C4'  DT A  98     155.963 149.253-138.455 
ATOM   2023  O4'  DT A  98     156.935 148.174-138.568 
ATOM   2024  C3'  DT A  98     154.851 148.657-137.593 
ATOM   2025  O3'  DT A  98     153.862 148.091-138.445 
ATOM   2026  C2'  DT A  98     155.526 147.527-136.816 
ATOM   2027  C1'  DT A  98     156.388 147.012-137.965 
ATOM   2028  N1   DT A  98     157.515 146.144-137.526 
ATOM   2029  C2   DT A  98     157.869 145.109-138.360 
ATOM   2030  O2   DT A  98     157.305 144.888-139.418 
ATOM   2031  N3   DT A  98     158.917 144.325-137.920 
ATOM   2032  C4   DT A  98     159.623 144.486-136.745 
ATOM   2033  O4   DT A  98     160.544 143.718-136.458 
ATOM   2034  C5   DT A  98     159.178 145.597-135.938 
ATOM   2035  C7   DT A  98     159.893 145.843-134.641 
ATOM   2036  C6   DT A  98     158.162 146.376-136.340 
ATOM   2037  P    DC A  99     152.317 148.258-138.058 
ATOM   2038  OP1  DC A  99     151.825 149.570-138.534 
ATOM   2039  OP2  DC A  99     152.134 147.981-136.616 
ATOM   2040  O5'  DC A  99     151.648 147.088-138.919 
ATOM   2041  C5'  DC A  99     152.262 146.697-140.161 
ATOM   2042  C4'  DC A  99     152.292 145.185-140.272 
ATOM   2043  O4'  DC A  99     153.487 144.609-139.673 
ATOM   2044  C3'  DC A  99     151.143 144.445-139.587 
ATOM   2045  O3'  DC A  99     150.784 143.320-140.379 
ATOM   2046  C2'  DC A  99     151.736 143.943-138.271 
ATOM   2047  C1'  DC A  99     153.094 143.535-138.833 
ATOM   2048  N1   DC A  99     154.143 143.353-137.792 
ATOM   2049  C2   DC A  99     155.098 142.361-137.998 
ATOM   2050  O2   DC A  99     155.036 141.678-139.028 
ATOM   2051  N3   DC A  99     156.064 142.179-137.060 
ATOM   2052  C4   DC A  99     156.096 142.939-135.959 
ATOM   2053  N4   DC A  99     157.057 142.723-135.074 
ATOM   2054  C5   DC A  99     155.123 143.965-135.727 
ATOM   2055  C6   DC A  99     154.166 144.131-136.676 
ATOM   2056  P    DC A 100     149.236 142.941-140.534 
ATOM   2057  OP1  DC A 100     148.632 143.758-141.610 
ATOM   2058  OP2  DC A 100     148.574 143.014-139.213 
ATOM   2059  O5'  DC A 100     149.330 141.414-141.004 
ATOM   2060  C5'  DC A 100     150.475 140.987-141.766 
ATOM   2061  C4'  DC A 100     150.971 139.651-141.251 
ATOM   2062  O4'  DC A 100     151.933 139.796-140.167 
ATOM   2063  C3'  DC A 100     149.903 138.722-140.674 
ATOM   2064  O3'  DC A 100     150.226 137.380-141.016 
ATOM   2065  C2'  DC A 100     150.029 138.881-139.159 
ATOM   2066  C1'  DC A 100     151.554 138.925-139.112 
ATOM   2067  N1   DC A 100     152.099 139.475-137.840 
ATOM   2068  C2   DC A 100     153.293 138.941-137.361 
ATOM   2069  O2   DC A 100     153.846 138.043-138.006 
ATOM   2070  N3   DC A 100     153.807 139.428-136.202 
ATOM   2071  C4   DC A 100     153.177 140.403-135.533 
ATOM   2072  N4   DC A 100     153.717 140.844-134.408 
ATOM   2073  C5   DC A 100     151.947 140.965-136.008 
ATOM   2074  C6   DC A 100     151.450 140.464-137.168 
ATOM   2075  P    DT A 101     149.046 136.379-141.427 
ATOM   2076  OP1  DT A 101     148.724 136.555-142.861 
ATOM   2077  OP2  DT A 101     147.917 136.529-140.484 
ATOM   2078  O5'  DT A 101     149.747 134.957-141.204 
ATOM   2079  C5'  DT A 101     151.171 134.845-141.384 
ATOM   2080  C4'  DT A 101     151.772 134.020-140.263 
ATOM   2081  O4'  DT A 101     152.132 134.830-139.108 
ATOM   2082  C3'  DT A 101     150.870 132.931-139.682 
ATOM   2083  O3'  DT A 101     151.667 131.798-139.357 
ATOM   2084  C2'  DT A 101     150.326 133.529-138.386 
ATOM   2085  C1'  DT A 101     151.622 134.200-137.943 
ATOM   2086  N1   DT A 101     151.429 135.245-136.899 
ATOM   2087  C2   DT A 101     152.421 135.381-135.958 
ATOM   2088  O2   DT A 101     153.427 134.692-135.950 
ATOM   2089  N3   DT A 101     152.208 136.359-135.005 
ATOM   2090  C4   DT A 101     151.111 137.192-134.920 
ATOM   2091  O4   DT A 101     151.031 138.031-134.021 
ATOM   2092  C5   DT A 101     150.124 136.975-135.951 
ATOM   2093  C7   DT A 101     148.897 137.839-135.931 
ATOM   2094  C6   DT A 101     150.305 136.030-136.889 
ATOM   2095  P    DC A 102     151.088 130.333-139.642 
ATOM   2096  OP1  DC A 102     151.335 129.969-141.055 
ATOM   2097  OP2  DC A 102     149.681 130.260-139.189 
ATOM   2098  O5'  DC A 102     152.007 129.439-138.686 
ATOM   2099  C5'  DC A 102     153.351 129.871-138.406 
ATOM   2100  C4'  DC A 102     153.655 129.698-136.930 
ATOM   2101  O4'  DC A 102     153.275 130.864-136.144 
ATOM   2102  C3'  DC A 102     152.942 128.537-136.236 
ATOM   2103  O3'  DC A 102     153.823 127.961-135.280 
ATOM   2104  C2'  DC A 102     151.776 129.188-135.493 
ATOM   2105  C1'  DC A 102     152.538 130.421-135.015 
ATOM   2106  N1   DC A 102     151.655 131.536-134.573 
ATOM   2107  C2   DC A 102     152.094 132.331-133.517 
ATOM   2108  O2   DC A 102     153.187 132.081-132.996 
ATOM   2109  N3   DC A 102     151.304 133.353-133.098 
ATOM   2110  C4   DC A 102     150.125 133.591-133.689 
ATOM   2111  N4   DC A 102     149.391 134.600-133.244 
ATOM   2112  C5   DC A 102     149.656 132.785-134.776 
ATOM   2113  C6   DC A 102     150.460 131.769-135.179 
ATOM   2114  P    DC A 103     153.845 126.370-135.105 
ATOM   2115  OP1  DC A 103     154.732 125.770-136.127 
ATOM   2116  OP2  DC A 103     152.458 125.856-135.068 
ATOM   2117  O5'  DC A 103     154.512 126.221-133.659 
ATOM   2118  C5'  DC A 103     155.449 127.221-133.215 
ATOM   2119  C4'  DC A 103     155.167 127.591-131.772 
ATOM   2120  O4'  DC A 103     154.192 128.666-131.655 
ATOM   2121  C3'  DC A 103     154.592 126.476-130.899 
ATOM   2122  O3'  DC A 103     155.137 126.589-129.590 
ATOM   2123  C2'  DC A 103     153.094 126.771-130.829 
ATOM   2124  C1'  DC A 103     153.219 128.285-130.694 
ATOM   2125  N1   DC A 103     151.958 129.019-130.996 
ATOM   2126  C2   DC A 103     151.691 130.176-130.269 
ATOM   2127  O2   DC A 103     152.503 130.543-129.412 
ATOM   2128  N3   DC A 103     150.546 130.860-130.528 
ATOM   2129  C4   DC A 103     149.692 130.429-131.465 
ATOM   2130  N4   DC A 103     148.589 131.130-131.681 
ATOM   2131  C5   DC A 103     149.947 129.240-132.223 
ATOM   2132  C6   DC A 103     151.096 128.572-131.949 
ATOM   2133  P    DC A 104     155.532 125.257-128.795 
ATOM   2134  OP1  DC A 104     156.886 124.819-129.205 
ATOM   2135  OP2  DC A 104     154.454 124.254-128.940 
ATOM   2136  O5'  DC A 104     155.572 125.789-127.287 
ATOM   2137  C5'  DC A 104     155.928 127.162-127.040 
ATOM   2138  C4'  DC A 104     154.997 127.760-126.004 
ATOM   2139  O4'  DC A 104     153.797 128.333-126.600 
ATOM   2140  C3'  DC A 104     154.459 126.789-124.953 
ATOM   2141  O3'  DC A 104     154.373 127.463-123.704 
ATOM   2142  C2'  DC A 104     153.042 126.456-125.424 
ATOM   2143  C1'  DC A 104     152.670 127.865-125.875 
ATOM   2144  N1   DC A 104     151.487 127.911-126.780 
ATOM   2145  C2   DC A 104     150.636 129.009-126.680 
ATOM   2146  O2   DC A 104     150.895 129.890-125.853 
ATOM   2147  N3   DC A 104     149.553 129.069-127.495 
ATOM   2148  C4   DC A 104     149.307 128.092-128.378 
ATOM   2149  N4   DC A 104     148.237 128.197-129.151 
ATOM   2150  C5   DC A 104     150.170 126.955-128.496 
ATOM   2151  C6   DC A 104     151.247 126.913-127.672 
ATOM   2152  P    DC A 105     154.771 126.676-122.369 
ATOM   2153  OP1  DC A 105     156.239 126.733-122.179 
ATOM   2154  OP2  DC A 105     154.173 125.324-122.392 
ATOM   2155  O5'  DC A 105     154.049 127.564-121.250 
ATOM   2156  C5'  DC A 105     153.872 128.973-121.485 
ATOM   2157  C4'  DC A 105     152.476 129.396-121.075 
ATOM   2158  O4'  DC A 105     151.510 129.247-122.155 
ATOM   2159  C3'  DC A 105     151.857 128.613-119.917 
ATOM   2160  O3'  DC A 105     151.088 129.504-119.117 
ATOM   2161  C2'  DC A 105     150.907 127.619-120.586 
ATOM   2162  C1'  DC A 105     150.368 128.575-121.646 
ATOM   2163  N1   DC A 105     149.691 127.891-122.781 
ATOM   2164  C2   DC A 105     148.600 128.529-123.367 
ATOM   2165  O2   DC A 105     148.244 129.628-122.924 
ATOM   2166  N3   DC A 105     147.968 127.921-124.402 
ATOM   2167  C4   DC A 105     148.384 126.731-124.852 
ATOM   2168  N4   DC A 105     147.734 126.179-125.866 
ATOM   2169  C5   DC A 105     149.503 126.057-124.263 
ATOM   2170  C6   DC A 105     150.121 126.681-123.229 
ATOM   2171  P    DG A 106     151.120 129.340-117.525 
ATOM   2172  OP1  DG A 106     152.304 130.038-116.977 
ATOM   2173  OP2  DG A 106     150.988 127.909-117.171 
ATOM   2174  O5'  DG A 106     149.789 130.122-117.101 
ATOM   2175  C5'  DG A 106     149.334 131.217-117.917 
ATOM   2176  C4'  DG A 106     147.833 131.129-118.112 
ATOM   2177  O4'  DG A 106     147.470 130.315-119.264 
ATOM   2178  C3'  DG A 106     147.048 130.506-116.958 
ATOM   2179  O3'  DG A 106     145.806 131.188-116.826 
ATOM   2180  C2'  DG A 106     146.770 129.072-117.408 
ATOM   2181  C1'  DG A 106     146.459 129.401-118.865 
ATOM   2182  N9   DG A 106     146.519 128.221-119.772 
ATOM   2183  C8   DG A 106     147.349 127.123-119.718 
ATOM   2184  N7   DG A 106     147.144 126.251-120.676 
ATOM   2185  C5   DG A 106     146.103 126.811-121.416 
ATOM   2186  C6   DG A 106     145.443 126.329-122.576 
ATOM   2187  O6   DG A 106     145.646 125.291-123.200 
ATOM   2188  N1   DG A 106     144.442 127.214-123.001 
ATOM   2189  C2   DG A 106     144.121 128.408-122.386 
ATOM   2190  N2   DG A 106     143.134 129.109-122.948 
ATOM   2191  N3   DG A 106     144.741 128.860-121.298 
ATOM   2192  C4   DG A 106     145.714 128.013-120.872 
ATOM   2193  P    DG A 107     145.237 131.486-115.360 
ATOM   2194  OP1  DG A 107     145.852 132.725-114.833 
ATOM   2195  OP2  DG A 107     145.383 130.280-114.516 
ATOM   2196  O5'  DG A 107     143.688 131.743-115.668 
ATOM   2197  C5'  DG A 107     143.313 132.293-116.945 
ATOM   2198  C4'  DG A 107     142.109 131.553-117.494 
ATOM   2199  O4'  DG A 107     142.486 130.384-118.276 
ATOM   2200  C3'  DG A 107     141.135 131.002-116.453 
ATOM   2201  O3'  DG A 107     139.809 131.126-116.951 
ATOM   2202  C2'  DG A 107     141.478 129.515-116.351 
ATOM   2203  C1'  DG A 107     141.702 129.283-117.842 
ATOM   2204  N9   DG A 107     142.451 128.033-118.148 
ATOM   2205  C8   DG A 107     143.461 127.426-117.434 
ATOM   2206  N7   DG A 107     143.914 126.323-117.980 
ATOM   2207  C5   DG A 107     143.148 126.189-119.137 
ATOM   2208  C6   DG A 107     143.177 125.186-120.141 
ATOM   2209  O6   DG A 107     143.897 124.194-120.217 
ATOM   2210  N1   DG A 107     142.227 125.436-121.142 
ATOM   2211  C2   DG A 107     141.364 126.514-121.169 
ATOM   2212  N2   DG A 107     140.533 126.574-122.212 
ATOM   2213  N3   DG A 107     141.338 127.454-120.227 
ATOM   2214  C4   DG A 107     142.252 127.227-119.249 
ATOM   2215  P    DG A 108     138.638 131.552-115.946 
ATOM   2216  OP1  DG A 108     138.612 133.026-115.810 
ATOM   2217  OP2  DG A 108     138.764 130.786-114.686 
ATOM   2218  O5'  DG A 108     137.341 131.062-116.745 
ATOM   2219  C5'  DG A 108     137.373 131.045-118.185 
ATOM   2220  C4'  DG A 108     136.755 129.761-118.702 
ATOM   2221  O4'  DG A 108     137.727 128.682-118.816 
ATOM   2222  C3'  DG A 108     135.642 129.165-117.840 
ATOM   2223  O3'  DG A 108     134.654 128.599-118.692 
ATOM   2224  C2'  DG A 108     136.318 128.035-117.063 
ATOM   2225  C1'  DG A 108     137.179 127.520-118.213 
ATOM   2226  N9   DG A 108     138.307 126.652-117.774 
ATOM   2227  C8   DG A 108     139.070 126.726-116.628 
ATOM   2228  N7   DG A 108     139.994 125.800-116.541 
ATOM   2229  C5   DG A 108     139.831 125.059-117.711 
ATOM   2230  C6   DG A 108     140.543 123.925-118.181 
ATOM   2231  O6   DG A 108     141.479 123.331-117.653 
ATOM   2232  N1   DG A 108     140.049 123.486-119.418 
ATOM   2233  C2   DG A 108     139.005 124.068-120.110 
ATOM   2234  N2   DG A 108     138.685 123.500-121.275 
ATOM   2235  N3   DG A 108     138.339 125.133-119.668 
ATOM   2236  C4   DG A 108     138.804 125.570-118.470 
ATOM   2237  P    DC A 109     133.109 128.766-118.305 
ATOM   2238  OP1  DC A 109     132.617 130.078-118.782 
ATOM   2239  OP2  DC A 109     132.926 128.488-116.863 
ATOM   2240  O5'  DC A 109     132.440 127.595-119.166 
ATOM   2241  C5'  DC A 109     133.053 127.205-120.409 
ATOM   2242  C4'  DC A 109     133.084 125.693-120.519 
ATOM   2243  O4'  DC A 109     134.279 125.117-119.920 
ATOM   2244  C3'  DC A 109     131.935 124.953-119.835 
ATOM   2245  O3'  DC A 109     131.576 123.827-120.627 
ATOM   2246  C2'  DC A 109     132.528 124.451-118.518 
ATOM   2247  C1'  DC A 109     133.886 124.043-119.080 
ATOM   2248  N1   DC A 109     134.935 123.861-118.039 
ATOM   2249  C2   DC A 109     135.890 122.869-118.246 
ATOM   2250  O2   DC A 109     135.828 122.186-119.275 
ATOM   2251  N3   DC A 109     136.855 122.687-117.307 
ATOM   2252  C4   DC A 109     136.888 123.447-116.206 
ATOM   2253  N4   DC A 109     137.848 123.231-115.321 
ATOM   2254  C5   DC A 109     135.914 124.472-115.975 
ATOM   2255  C6   DC A 109     134.958 124.639-116.923 
ATOM   2256  P    DA A 110     130.028 123.449-120.781 
ATOM   2257  OP1  DA A 110     129.423 124.265-121.857 
ATOM   2258  OP2  DA A 110     129.366 123.521-119.461 
ATOM   2259  O5'  DA A 110     130.122 121.922-121.252 
ATOM   2260  C5'  DA A 110     131.267 121.495-122.014 
ATOM   2261  C4'  DA A 110     131.763 120.159-121.499 
ATOM   2262  O4'  DA A 110     132.725 120.304-120.415 
ATOM   2263  C3'  DA A 110     130.695 119.230-120.922 
ATOM   2264  O3'  DA A 110     131.018 117.888-121.263 
ATOM   2265  C2'  DA A 110     130.821 119.389-119.406 
ATOM   2266  C1'  DA A 110     132.346 119.433-119.360 
ATOM   2267  N9   DA A 110     132.891 119.983-118.087 
ATOM   2268  C8   DA A 110     132.370 120.966-117.297 
ATOM   2269  N7   DA A 110     133.082 121.225-116.244 
ATOM   2270  C5   DA A 110     134.155 120.349-116.341 
ATOM   2271  C6   DA A 110     135.274 120.127-115.523 
ATOM   2272  N6   DA A 110     135.509 120.803-114.390 
ATOM   2273  N1   DA A 110     136.148 119.180-115.913 
ATOM   2274  C2   DA A 110     135.910 118.511-117.040 
ATOM   2275  N3   DA A 110     134.906 118.630-117.880 
ATOM   2276  C4   DA A 110     134.046 119.584-117.467 
ATOM   2277  P    DG A 111     129.838 116.887-121.675 
ATOM   2278  OP1  DG A 111     129.516 117.063-123.109 
ATOM   2279  OP2  DG A 111     128.709 117.037-120.732 
ATOM   2280  O5'  DG A 111     130.539 115.465-121.451 
ATOM   2281  C5'  DG A 111     131.963 115.353-121.631 
ATOM   2282  C4'  DG A 111     132.564 114.528-120.510 
ATOM   2283  O4'  DG A 111     132.924 115.338-119.355 
ATOM   2284  C3'  DG A 111     131.662 113.439-119.929 
ATOM   2285  O3'  DG A 111     132.459 112.306-119.604 
ATOM   2286  C2'  DG A 111     131.118 114.037-118.633 
ATOM   2287  C1'  DG A 111     132.414 114.708-118.190 
ATOM   2288  N9   DG A 111     132.221 115.753-117.146 
ATOM   2289  C8   DG A 111     131.171 116.629-116.973 
ATOM   2290  N7   DG A 111     131.308 117.431-115.946 
ATOM   2291  C5   DG A 111     132.536 117.060-115.399 
ATOM   2292  C6   DG A 111     133.224 117.572-114.267 
ATOM   2293  O6   DG A 111     132.886 118.473-113.503 
ATOM   2294  N1   DG A 111     134.441 116.907-114.065 
ATOM   2295  C2   DG A 111     134.929 115.883-114.851 
ATOM   2296  N2   DG A 111     136.112 115.379-114.492 
ATOM   2297  N3   DG A 111     134.283 115.404-115.913 
ATOM   2298  C4   DG A 111     133.101 116.037-116.123 
ATOM   2299  P    DA A 112     131.880 110.841-119.889 
ATOM   2300  OP1  DA A 112     132.127 110.477-121.302 
ATOM   2301  OP2  DA A 112     130.473 110.768-119.436 
ATOM   2302  O5'  DA A 112     132.798 109.947-118.934 
ATOM   2303  C5'  DA A 112     134.143 110.379-118.653 
ATOM   2304  C4'  DA A 112     134.447 110.206-117.178 
ATOM   2305  O4'  DA A 112     134.067 111.371-116.392 
ATOM   2306  C3'  DA A 112     133.734 109.045-116.484 
ATOM   2307  O3'  DA A 112     134.615 108.469-115.528 
ATOM   2308  C2'  DA A 112     132.568 109.696-115.740 
ATOM   2309  C1'  DA A 112     133.329 110.929-115.263 
ATOM   2310  N9   DA A 112     132.447 112.044-114.820 
ATOM   2311  C8   DA A 112     131.229 112.410-115.316 
ATOM   2312  N7   DA A 112     130.702 113.432-114.715 
ATOM   2313  C5   DA A 112     131.639 113.770-113.748 
ATOM   2314  C6   DA A 112     131.671 114.779-112.772 
ATOM   2315  N6   DA A 112     130.689 115.677-112.603 
ATOM   2316  N1   DA A 112     132.752 114.833-111.971 
ATOM   2317  C2   DA A 112     133.724 113.939-112.144 
ATOM   2318  N3   DA A 112     133.804 112.957-113.016 
ATOM   2319  C4   DA A 112     132.711 112.925-113.804 
ATOM   2320  P    DA A 113     134.637 106.878-115.352 
ATOM   2321  OP1  DA A 113     135.524 106.278-116.374 
ATOM   2322  OP2  DA A 113     133.250 106.364-115.315 
ATOM   2323  O5'  DA A 113     135.304 106.729-113.906 
ATOM   2324  C5'  DA A 113     136.240 107.729-113.462 
ATOM   2325  C4'  DA A 113     135.959 108.099-112.019 
ATOM   2326  O4'  DA A 113     134.983 109.174-111.902 
ATOM   2327  C3'  DA A 113     135.384 106.984-111.146 
ATOM   2328  O3'  DA A 113     135.928 107.097-109.837 
ATOM   2329  C2'  DA A 113     133.886 107.279-111.077 
ATOM   2330  C1'  DA A 113     134.010 108.793-110.942 
ATOM   2331  N9   DA A 113     132.750 109.527-111.243 
ATOM   2332  C8   DA A 113     131.786 109.217-112.160 
ATOM   2333  N7   DA A 113     130.798 110.056-112.186 
ATOM   2334  C5   DA A 113     131.128 110.993-111.217 
ATOM   2335  C6   DA A 113     130.479 112.151-110.758 
ATOM   2336  N6   DA A 113     129.304 112.580-111.239 
ATOM   2337  N1   DA A 113     131.083 112.854-109.781 
ATOM   2338  C2   DA A 113     132.251 112.422-109.307 
ATOM   2339  N3   DA A 113     132.948 111.363-109.656 
ATOM   2340  C4   DA A 113     132.322 110.677-110.634 
ATOM   2341  P    DG A 114     136.324 105.765-109.043 
ATOM   2342  OP1  DG A 114     137.677 105.327-109.452 
ATOM   2343  OP2  DG A 114     135.246 104.762-109.188 
ATOM   2344  O5'  DG A 114     136.364 106.297-107.534 
ATOM   2345  C5'  DG A 114     136.720 107.670-107.287 
ATOM   2346  C4'  DG A 114     135.789 108.268-106.252 
ATOM   2347  O4'  DG A 114     134.589 108.841-106.847 
ATOM   2348  C3'  DG A 114     135.251 107.297-105.201 
ATOM   2349  O3'  DG A 114     135.164 107.971-103.951 
ATOM   2350  C2'  DG A 114     133.834 106.964-105.672 
ATOM   2351  C1'  DG A 114     133.462 108.372-106.123 
ATOM   2352  N9   DG A 114     132.279 108.419-107.027 
ATOM   2353  C8   DG A 114     131.878 107.511-107.984 
ATOM   2354  N7   DG A 114     130.780 107.851-108.614 
ATOM   2355  C5   DG A 114     130.428 109.069-108.034 
ATOM   2356  C6   DG A 114     129.328 109.925-108.302 
ATOM   2357  O6   DG A 114     128.423 109.782-109.119 
ATOM   2358  N1   DG A 114     129.353 111.061-107.481 
ATOM   2359  C2   DG A 114     130.314 111.334-106.527 
ATOM   2360  N2   DG A 114     130.158 112.474-105.849 
ATOM   2361  N3   DG A 114     131.346 110.531-106.278 
ATOM   2362  C4   DG A 114     131.337 109.424-107.064 
ATOM   2363  P    DA A 115     135.563 107.184-102.616 
ATOM   2364  OP1  DA A 115     137.031 107.241-102.426 
ATOM   2365  OP2  DA A 115     134.964 105.831-102.640 
ATOM   2366  O5'  DA A 115     134.841 108.071-101.498 
ATOM   2367  C5'  DA A 115     134.664 109.481-101.733 
ATOM   2368  C4'  DA A 115     133.268 109.904-101.322 
ATOM   2369  O4'  DA A 115     132.302 109.755-102.402 
ATOM   2370  C3'  DA A 115     132.649 109.121-100.164 
ATOM   2371  O3'  DA A 115     131.880 110.012 -99.364 
ATOM   2372  C2'  DA A 115     131.699 108.127-100.833 
ATOM   2373  C1'  DA A 115     131.160 109.083-101.893 
ATOM   2374  N9   DA A 115     130.482 108.399-103.028 
ATOM   2375  C8   DA A 115     130.786 107.194-103.596 
ATOM   2376  N7   DA A 115     130.003 106.864-104.576 
ATOM   2377  C5   DA A 115     129.115 107.927-104.667 
ATOM   2378  C6   DA A 115     128.029 108.184-105.521 
ATOM   2379  N6   DA A 115     127.637 107.346-106.492 
ATOM   2380  N1   DA A 115     127.359 109.336-105.340 
ATOM   2381  C2   DA A 115     127.753 110.164-104.375 
ATOM   2382  N3   DA A 115     128.746 110.033-103.521 
ATOM   2383  C4   DA A 115     129.400 108.871-103.724 
ATOM   2384  P    DA A 116     131.912 109.847 -97.772 
ATOM   2385  OP1  DA A 116     133.096 110.545 -97.225 
ATOM   2386  OP2  DA A 116     131.780 108.417 -97.418 
ATOM   2387  O5'  DA A 116     130.581 110.630 -97.348 
ATOM   2388  C5'  DA A 116     130.126 111.725 -98.165 
ATOM   2389  C4'  DA A 116     128.625 111.637 -98.360 
ATOM   2390  O4'  DA A 116     128.262 110.823 -99.511 
ATOM   2391  C3'  DA A 116     127.840 111.014 -97.206 
ATOM   2392  O3'  DA A 116     126.598 111.696 -97.073 
ATOM   2393  C2'  DA A 116     127.562 109.580 -97.655 
ATOM   2394  C1'  DA A 116     127.251 109.909 -99.113 
ATOM   2395  N9   DA A 116     127.311 108.729-100.020 
ATOM   2396  C8   DA A 116     128.142 107.649 -99.951 
ATOM   2397  N7   DA A 116     127.949 106.777-100.892 
ATOM   2398  C5   DA A 116     126.914 107.319-101.641 
ATOM   2399  C6   DA A 116     126.240 106.871-102.790 
ATOM   2400  N6   DA A 116     126.525 105.719-103.413 
ATOM   2401  N1   DA A 116     125.258 107.653-103.277 
ATOM   2402  C2   DA A 116     124.980 108.798-102.654 
ATOM   2403  N3   DA A 116     125.537 109.316-101.582 
ATOM   2404  C4   DA A 116     126.516 108.514-101.114 
ATOM   2405  P    DA A 117     126.029 111.994 -95.607 
ATOM   2406  OP1  DA A 117     126.644 113.233 -95.080 
ATOM   2407  OP2  DA A 117     126.174 110.787 -94.764 
ATOM   2408  O5'  DA A 117     124.480 112.251 -95.916 
ATOM   2409  C5'  DA A 117     124.105 112.800 -97.192 
ATOM   2410  C4'  DA A 117     122.901 112.061 -97.741 
ATOM   2411  O4'  DA A 117     123.277 110.892 -98.523 
ATOM   2412  C3'  DA A 117     121.927 111.510 -96.700 
ATOM   2413  O3'  DA A 117     120.601 111.634 -97.199 
ATOM   2414  C2'  DA A 117     122.270 110.023 -96.598 
ATOM   2415  C1'  DA A 117     122.493 109.791 -98.089 
ATOM   2416  N9   DA A 117     123.243 108.540 -98.395 
ATOM   2417  C8   DA A 117     124.244 107.954 -97.674 
ATOM   2418  N7   DA A 117     124.700 106.861 -98.204 
ATOM   2419  C5   DA A 117     123.947 106.710 -99.361 
ATOM   2420  C6   DA A 117     123.950 105.735-100.371 
ATOM   2421  N6   DA A 117     124.773 104.677-100.378 
ATOM   2422  N1   DA A 117     123.071 105.887-101.380 
ATOM   2423  C2   DA A 117     122.256 106.941-101.369 
ATOM   2424  N3   DA A 117     122.163 107.909-100.485 
ATOM   2425  C4   DA A 117     123.052 107.733 -99.486 
ATOM   2426  P    DT A 118     119.430 112.060 -96.193 
ATOM   2427  OP1  DT A 118     119.404 113.534 -96.057 
ATOM   2428  OP2  DT A 118     119.555 111.294 -94.934 
ATOM   2429  O5'  DT A 118     118.133 111.570 -96.992 
ATOM   2430  C5'  DT A 118     118.165 111.553 -98.432 
ATOM   2431  C4'  DT A 118     117.547 110.269 -98.949 
ATOM   2432  O4'  DT A 118     118.519 109.190 -99.063 
ATOM   2433  C3'  DT A 118     116.434 109.672 -98.088 
ATOM   2434  O3'  DT A 118     115.445 109.107 -98.939 
ATOM   2435  C2'  DT A 118     117.110 108.542 -97.310 
ATOM   2436  C1'  DT A 118     117.971 108.028 -98.460 
ATOM   2437  N1   DT A 118     119.098 107.159 -98.021 
ATOM   2438  C2   DT A 118     119.453 106.125 -98.855 
ATOM   2439  O2   DT A 118     118.888 105.904 -99.912 
ATOM   2440  N3   DT A 118     120.500 105.341 -98.415 
ATOM   2441  C4   DT A 118     121.206 105.502 -97.240 
ATOM   2442  O4   DT A 118     122.128 104.734 -96.953 
ATOM   2443  C5   DT A 118     120.762 106.612 -96.433 
ATOM   2444  C7   DT A 118     121.477 106.858 -95.136 
ATOM   2445  C6   DT A 118     119.745 107.391 -96.835 
ATOM   2446  P    DC A 119     113.901 109.274 -98.553 
ATOM   2447  OP1  DC A 119     113.409 110.586 -99.029 
ATOM   2448  OP2  DC A 119     113.718 108.996 -97.111 
ATOM   2449  O5'  DC A 119     113.231 108.103 -99.414 
ATOM   2450  C5'  DC A 119     113.845 107.713-100.656 
ATOM   2451  C4'  DC A 119     113.876 106.201-100.767 
ATOM   2452  O4'  DC A 119     115.071 105.625-100.168 
ATOM   2453  C3'  DC A 119     112.727 105.461-100.082 
ATOM   2454  O3'  DC A 119     112.368 104.335-100.874 
ATOM   2455  C2'  DC A 119     113.320 104.959 -98.766 
ATOM   2456  C1'  DC A 119     114.678 104.551 -99.327 
ATOM   2457  N1   DC A 119     115.727 104.369 -98.287 
ATOM   2458  C2   DC A 119     116.682 103.376 -98.493 
ATOM   2459  O2   DC A 119     116.620 102.694 -99.522 
ATOM   2460  N3   DC A 119     117.647 103.194 -97.555 
ATOM   2461  C4   DC A 119     117.679 103.955 -96.454 
ATOM   2462  N4   DC A 119     118.640 103.739 -95.568 
ATOM   2463  C5   DC A 119     116.706 104.980 -96.222 
ATOM   2464  C6   DC A 119     115.750 105.147 -97.171 
ATOM   2465  P    DA A 120     110.820 103.957-101.029 
ATOM   2466  OP1  DA A 120     110.215 104.773-102.104 
ATOM   2467  OP2  DA A 120     110.158 104.029 -99.708 
ATOM   2468  O5'  DA A 120     110.914 102.430-101.499 
ATOM   2469  C5'  DA A 120     112.059 102.003-102.261 
ATOM   2470  C4'  DA A 120     112.555 100.667-101.746 
ATOM   2471  O4'  DA A 120     113.517 100.812-100.662 
ATOM   2472  C3'  DA A 120     111.487  99.738-101.169 
ATOM   2473  O3'  DA A 120     111.810  98.396-101.511 
ATOM   2474  C2'  DA A 120     111.613  99.897 -99.654 
ATOM   2475  C1'  DA A 120     113.138  99.941 -99.607 
ATOM   2476  N9   DA A 120     113.683 100.491 -98.335 
ATOM   2477  C8   DA A 120     113.162 101.474 -97.544 
ATOM   2478  N7   DA A 120     113.874 101.733 -96.491 
ATOM   2479  C5   DA A 120     114.947 100.857 -96.589 
ATOM   2480  C6   DA A 120     116.066 100.635 -95.771 
ATOM   2481  N6   DA A 120     116.301 101.311 -94.638 
ATOM   2482  N1   DA A 120     116.940  99.688 -96.160 
ATOM   2483  C2   DA A 120     116.702  99.019 -97.287 
ATOM   2484  N3   DA A 120     115.698  99.138 -98.127 
ATOM   2485  C4   DA A 120     114.838 100.092 -97.714 
ATOM   2486  P    DC A 121     110.630  97.395-101.922 
ATOM   2487  OP1  DC A 121     110.308  97.570-103.356 
ATOM   2488  OP2  DC A 121     109.501  97.545-100.979 
ATOM   2489  O5'  DC A 121     111.331  95.973-101.699 
ATOM   2490  C5'  DC A 121     112.755  95.861-101.879 
ATOM   2491  C4'  DC A 121     113.356  95.035-100.758 
ATOM   2492  O4'  DC A 121     113.715  95.846 -99.603 
ATOM   2493  C3'  DC A 121     112.454  93.947-100.177 
ATOM   2494  O3'  DC A 121     113.251  92.814 -99.852 
ATOM   2495  C2'  DC A 121     111.909  94.545 -98.880 
ATOM   2496  C1'  DC A 121     113.206  95.216 -98.437 
ATOM   2497  N1   DC A 121     113.013  96.261 -97.394 
ATOM   2498  C2   DC A 121     114.009  96.411 -96.432 
ATOM   2499  O2   DC A 121     115.003  95.678 -96.485 
ATOM   2500  N3   DC A 121     113.852  97.357 -95.472 
ATOM   2501  C4   DC A 121     112.760  98.132 -95.450 
ATOM   2502  N4   DC A 121     112.654  99.041 -94.492 
ATOM   2503  C5   DC A 121     111.723  97.994 -96.428 
ATOM   2504  C6   DC A 121     111.898  97.043 -97.380 
ATOM   2505  P    DC A 122     112.671  91.349-100.137 
ATOM   2506  OP1  DC A 122     112.919  90.984-101.549 
ATOM   2507  OP2  DC A 122     111.265  91.276 -99.683 
ATOM   2508  O5'  DC A 122     113.590  90.454 -99.181 
ATOM   2509  C5'  DC A 122     114.935  90.887 -98.901 
ATOM   2510  C4'  DC A 122     115.239  90.713 -97.425 
ATOM   2511  O4'  DC A 122     114.858  91.879 -96.639 
ATOM   2512  C3'  DC A 122     114.526  89.553 -96.731 
ATOM   2513  O3'  DC A 122     115.407  88.976 -95.775 
ATOM   2514  C2'  DC A 122     113.360  90.204 -95.987 
ATOM   2515  C1'  DC A 122     114.121  91.437 -95.510 
ATOM   2516  N1   DC A 122     113.239  92.552 -95.067 
ATOM   2517  C2   DC A 122     113.678  93.347 -94.012 
ATOM   2518  O2   DC A 122     114.771  93.097 -93.491 
ATOM   2519  N3   DC A 122     112.887  94.369 -93.592 
ATOM   2520  C4   DC A 122     111.709  94.607 -94.184 
ATOM   2521  N4   DC A 122     110.975  95.615 -93.738 
ATOM   2522  C5   DC A 122     111.239  93.800 -95.271 
ATOM   2523  C6   DC A 122     112.044  92.784 -95.674 
ATOM   2524  P    DA A 123     115.429  87.386 -95.600 
ATOM   2525  OP1  DA A 123     116.316  86.786 -96.622 
ATOM   2526  OP2  DA A 123     114.042  86.872 -95.563 
ATOM   2527  O5'  DA A 123     116.096  87.236 -94.154 
ATOM   2528  C5'  DA A 123     117.032  88.237 -93.710 
ATOM   2529  C4'  DA A 123     116.750  88.607 -92.267 
ATOM   2530  O4'  DA A 123     115.775  89.681 -92.150 
ATOM   2531  C3'  DA A 123     116.176  87.492 -91.394 
ATOM   2532  O3'  DA A 123     116.720  87.605 -90.085 
ATOM   2533  C2'  DA A 123     114.678  87.787 -91.324 
ATOM   2534  C1'  DA A 123     114.802  89.300 -91.189 
ATOM   2535  N9   DA A 123     113.541  90.035 -91.491 
ATOM   2536  C8   DA A 123     112.578  89.725 -92.407 
ATOM   2537  N7   DA A 123     111.590  90.564 -92.434 
ATOM   2538  C5   DA A 123     111.920  91.501 -91.465 
ATOM   2539  C6   DA A 123     111.271  92.659 -91.005 
ATOM   2540  N6   DA A 123     110.095  93.088 -91.487 
ATOM   2541  N1   DA A 123     111.875  93.361 -90.029 
ATOM   2542  C2   DA A 123     113.043  92.930 -89.554 
ATOM   2543  N3   DA A 123     113.740  91.871 -89.903 
ATOM   2544  C4   DA A 123     113.114  91.185 -90.881 
ATOM   2545  P    DT A 124     117.116  86.273 -89.290 
ATOM   2546  OP1  DT A 124     118.469  85.835 -89.700 
ATOM   2547  OP2  DT A 124     116.038  85.270 -89.435 
ATOM   2548  O5'  DT A 124     117.156  86.805 -87.782 
ATOM   2549  C5'  DT A 124     117.512  88.178 -87.535 
ATOM   2550  C4'  DT A 124     116.580  88.776 -86.499 
ATOM   2551  O4'  DT A 124     115.381  89.349 -87.094 
ATOM   2552  C3'  DT A 124     116.042  87.805 -85.448 
ATOM   2553  O3'  DT A 124     115.956  88.479 -84.198 
ATOM   2554  C2'  DT A 124     114.626  87.471 -85.919 
ATOM   2555  C1'  DT A 124     114.254  88.880 -86.370 
ATOM   2556  N1   DT A 124     113.071  88.927 -87.275 
ATOM   2557  C2   DT A 124     112.242  90.016 -87.164 
ATOM   2558  O2   DT A 124     112.437  90.921 -86.371 
ATOM   2559  N3   DT A 124     111.155  90.024 -88.018 
ATOM   2560  C4   DT A 124     110.840  89.056 -88.950 
ATOM   2561  O4   DT A 124     109.838  89.173 -89.659 
ATOM   2562  C5   DT A 124     111.769  87.952 -88.991 
ATOM   2563  C7   DT A 124     111.500  86.855 -89.978 
ATOM   2564  C6   DT A 124     112.833  87.919 -88.172 
ATOM   2565  P    DT A 125     116.355  87.692 -82.863 
ATOM   2566  OP1  DT A 125     117.823  87.749 -82.673 
ATOM   2567  OP2  DT A 125     115.756  86.339 -82.887 
ATOM   2568  O5'  DT A 125     115.633  88.579 -81.745 
ATOM   2569  C5'  DT A 125     115.456  89.989 -81.980 
ATOM   2570  C4'  DT A 125     114.060  90.412 -81.569 
ATOM   2571  O4'  DT A 125     113.094  90.263 -82.650 
ATOM   2572  C3'  DT A 125     113.441  89.628 -80.412 
ATOM   2573  O3'  DT A 125     112.672  90.520 -79.612 
ATOM   2574  C2'  DT A 125     112.491  88.635 -81.080 
ATOM   2575  C1'  DT A 125     111.952  89.591 -82.140 
ATOM   2576  N1   DT A 125     111.274  88.907 -83.275 
ATOM   2577  C2   DT A 125     110.200  89.550 -83.842 
ATOM   2578  O2   DT A 125     109.796  90.633 -83.457 
ATOM   2579  N3   DT A 125     109.596  88.884 -84.892 
ATOM   2580  C4   DT A 125     109.970  87.659 -85.407 
ATOM   2581  O4   DT A 125     109.351  87.163 -86.351 
ATOM   2582  C5   DT A 125     111.106  87.063 -84.747 
ATOM   2583  C7   DT A 125     111.577  85.729 -85.247 
ATOM   2584  C6   DT A 125     111.712  87.688 -83.724 
ATOM   2585  P    DC A 126     112.703  90.355 -78.019 
ATOM   2586  OP1  DC A 126     113.888  91.053 -77.472 
ATOM   2587  OP2  DC A 126     112.572  88.925 -77.666 
ATOM   2588  O5'  DC A 126     111.373  91.138 -77.596 
ATOM   2589  C5'  DC A 126     110.918  92.233 -78.412 
ATOM   2590  C4'  DC A 126     109.417  92.145 -78.607 
ATOM   2591  O4'  DC A 126     109.053  91.331 -79.758 
ATOM   2592  C3'  DC A 126     108.632  91.522 -77.453 
ATOM   2593  O3'  DC A 126     107.390  92.203 -77.320 
ATOM   2594  C2'  DC A 126     108.354  90.088 -77.903 
ATOM   2595  C1'  DC A 126     108.043  90.417 -79.360 
ATOM   2596  N1   DC A 126     108.102  89.237 -80.267 
ATOM   2597  C2   DC A 126     107.209  89.193 -81.334 
ATOM   2598  O2   DC A 126     106.413  90.126 -81.484 
ATOM   2599  N3   DC A 126     107.247  88.125 -82.172 
ATOM   2600  C4   DC A 126     108.126  87.134 -81.975 
ATOM   2601  N4   DC A 126     108.123  86.115 -82.820 
ATOM   2602  C5   DC A 126     109.053  87.160 -80.883 
ATOM   2603  C6   DC A 126     108.999  88.236 -80.057 
ATOM   2604  P    DC A 127     106.821  92.502 -75.855 
ATOM   2605  OP1  DC A 127     107.436  93.741 -75.327 
ATOM   2606  OP2  DC A 127     106.966  91.295 -75.011 
ATOM   2607  O5'  DC A 127     105.272  92.758 -76.163 
ATOM   2608  C5'  DC A 127     104.896  93.308 -77.440 
ATOM   2609  C4'  DC A 127     103.693  92.569 -77.988 
ATOM   2610  O4'  DC A 127     104.069  91.400 -78.771 
ATOM   2611  C3'  DC A 127     102.719  92.017 -76.947 
ATOM   2612  O3'  DC A 127     101.393  92.142 -77.446 
ATOM   2613  C2'  DC A 127     103.062  90.531 -76.846 
ATOM   2614  C1'  DC A 127     103.285  90.299 -78.337 
ATOM   2615  N1   DC A 127     104.034  89.048 -78.642 
ATOM   2616  C2   DC A 127     103.700  88.358 -79.805 
ATOM   2617  O2   DC A 127     102.804  88.808 -80.528 
ATOM   2618  N3   DC A 127     104.371  87.215 -80.100 
ATOM   2619  C4   DC A 127     105.335  86.761 -79.291 
ATOM   2620  N4   DC A 127     105.961  85.642 -79.623 
ATOM   2621  C5   DC A 127     105.695  87.456 -78.090 
ATOM   2622  C6   DC A 127     105.012  88.595 -77.812 
ATOM   2623  P    DA A 128     100.222  92.568 -76.440 
ATOM   2624  OP1  DA A 128     100.196  94.041 -76.305 
ATOM   2625  OP2  DA A 128     100.347  91.802 -75.181 
ATOM   2626  O5'  DA A 128      98.925  92.078 -77.240 
ATOM   2627  C5'  DA A 128      98.957  92.061 -78.680 
ATOM   2628  C4'  DA A 128      98.339  90.777 -79.197 
ATOM   2629  O4'  DA A 128      99.311  89.698 -79.311 
ATOM   2630  C3'  DA A 128      97.226  90.180 -78.335 
ATOM   2631  O3'  DA A 128      96.237  89.615 -79.187 
ATOM   2632  C2'  DA A 128      97.902  89.050 -77.558 
ATOM   2633  C1'  DA A 128      98.763  88.536 -78.707 
ATOM   2634  N9   DA A 128      99.890  87.667 -78.269 
ATOM   2635  C8   DA A 128     100.637  87.756 -77.129 
ATOM   2636  N7   DA A 128     101.555  86.845 -77.029 
ATOM   2637  C5   DA A 128     101.408  86.096 -78.188 
ATOM   2638  C6   DA A 128     102.092  84.973 -78.683 
ATOM   2639  N6   DA A 128     103.109  84.383 -78.039 
ATOM   2640  N1   DA A 128     101.690  84.476 -79.868 
ATOM   2641  C2   DA A 128     100.680  85.066 -80.503 
ATOM   2642  N3   DA A 128      99.970  86.112 -80.142 
ATOM   2643  C4   DA A 128     100.391  86.590 -78.953 
ATOM   2644  P    DG A 129      94.692  89.782 -78.800 
ATOM   2645  OP1  DG A 129      94.201  91.094 -79.276 
ATOM   2646  OP2  DG A 129      94.510  89.504 -77.358 
ATOM   2647  O5'  DG A 129      94.023  88.611 -79.661 
ATOM   2648  C5'  DG A 129      94.637  88.220 -80.904 
ATOM   2649  C4'  DG A 129      94.668  86.709 -81.014 
ATOM   2650  O4'  DG A 129      95.863  86.133 -80.415 
ATOM   2651  C3'  DG A 129      93.519  85.969 -80.329 
ATOM   2652  O3'  DG A 129      93.160  84.843 -81.121 
ATOM   2653  C2'  DG A 129      94.111  85.467 -79.013 
ATOM   2654  C1'  DG A 129      95.470  85.058 -79.575 
ATOM   2655  N9   DG A 129      96.519  84.877 -78.534 
ATOM   2656  C8   DG A 129      96.701  85.561 -77.352 
ATOM   2657  N7   DG A 129      97.731  85.153 -76.651 
ATOM   2658  C5   DG A 129      98.269  84.124 -77.423 
ATOM   2659  C6   DG A 129      99.397  83.297 -77.185 
ATOM   2660  O6   DG A 129     100.167  83.302 -76.228 
ATOM   2661  N1   DG A 129      99.589  82.379 -78.228 
ATOM   2662  C2   DG A 129      98.796  82.276 -79.353 
ATOM   2663  N2   DG A 129      99.146  81.336 -80.234 
ATOM   2664  N3   DG A 129      97.737  83.053 -79.576 
ATOM   2665  C4   DG A 129      97.537  83.948 -78.573 
ATOM   2666  P    DC A 130      91.612  84.465 -81.276 
ATOM   2667  OP1  DC A 130      91.007  85.281 -82.352 
ATOM   2668  OP2  DC A 130      90.949  84.537 -79.955 
ATOM   2669  O5'  DC A 130      91.706  82.938 -81.747 
ATOM   2670  C5'  DC A 130      92.851  82.511 -82.508 
ATOM   2671  C4'  DC A 130      93.347  81.174 -81.993 
ATOM   2672  O4'  DC A 130      94.309  81.319 -80.910 
ATOM   2673  C3'  DC A 130      92.279  80.246 -81.416 
ATOM   2674  O3'  DC A 130      92.602  78.904 -81.758 
ATOM   2675  C2'  DC A 130      92.405  80.405 -79.901 
ATOM   2676  C1'  DC A 130      93.930  80.449 -79.855 
ATOM   2677  N1   DC A 130      94.475  80.999 -78.582 
ATOM   2678  C2   DC A 130      95.669  80.465 -78.103 
ATOM   2679  O2   DC A 130      96.221  79.566 -78.748 
ATOM   2680  N3   DC A 130      96.182  80.952 -76.944 
ATOM   2681  C4   DC A 130      95.553  81.926 -76.275 
ATOM   2682  N4   DC A 130      96.093  82.368 -75.150 
ATOM   2683  C5   DC A 130      94.323  82.489 -76.750 
ATOM   2684  C6   DC A 130      93.826  81.988 -77.910 
ATOM   2685  P    DT A 131      91.422  77.903 -82.170 
ATOM   2686  OP1  DT A 131      91.099  78.078 -83.603 
ATOM   2687  OP2  DT A 131      90.292  78.053 -81.226 
ATOM   2688  O5'  DT A 131      92.123  76.481 -81.946 
ATOM   2689  C5'  DT A 131      93.547  76.368 -82.126 
ATOM   2690  C4'  DT A 131      94.148  75.543 -81.005 
ATOM   2691  O4'  DT A 131      94.507  76.354 -79.850 
ATOM   2692  C3'  DT A 131      93.246  74.454 -80.424 
ATOM   2693  O3'  DT A 131      94.042  73.322 -80.099 
ATOM   2694  C2'  DT A 131      92.701  75.053 -79.128 
ATOM   2695  C1'  DT A 131      93.998  75.724 -78.685 
ATOM   2696  N1   DT A 131      93.805  76.769 -77.641 
ATOM   2697  C2   DT A 131      94.797  76.904 -76.700 
ATOM   2698  O2   DT A 131      95.802  76.215 -76.693 
ATOM   2699  N3   DT A 131      94.583  77.882 -75.748 
ATOM   2700  C4   DT A 131      93.487  78.715 -75.663 
ATOM   2701  O4   DT A 131      93.406  79.555 -74.763 
ATOM   2702  C5   DT A 131      92.499  78.498 -76.693 
ATOM   2703  C7   DT A 131      91.273  79.363 -76.674 
ATOM   2704  C6   DT A 131      92.681  77.554 -77.631 
ATOM   2705  P    DG A 132      93.463  71.857 -80.384 
ATOM   2706  OP1  DG A 132      93.711  71.492 -81.797 
ATOM   2707  OP2  DG A 132      92.057  71.783 -79.931 
ATOM   2708  O5'  DG A 132      94.382  70.962 -79.428 
ATOM   2709  C5'  DG A 132      95.727  71.395 -79.148 
ATOM   2710  C4'  DG A 132      96.030  71.221 -77.672 
ATOM   2711  O4'  DG A 132      95.650  72.387 -76.886 
ATOM   2712  C3'  DG A 132      95.317  70.061 -76.979 
ATOM   2713  O3'  DG A 132      96.199  69.484 -76.022 
ATOM   2714  C2'  DG A 132      94.152  70.711 -76.235 
ATOM   2715  C1'  DG A 132      94.913  71.944 -75.757 
ATOM   2716  N9   DG A 132      94.031  73.060 -75.315 
ATOM   2717  C8   DG A 132      92.800  73.444 -75.803 
ATOM   2718  N7   DG A 132      92.281  74.477 -75.186 
ATOM   2719  C5   DG A 132      93.233  74.800 -74.221 
ATOM   2720  C6   DG A 132      93.232  75.832 -73.247 
ATOM   2721  O6   DG A 132      92.377  76.686 -73.031 
ATOM   2722  N1   DG A 132      94.398  75.802 -72.468 
ATOM   2723  C2   DG A 132      95.428  74.893 -72.613 
ATOM   2724  N2   DG A 132      96.455  75.033 -71.771 
ATOM   2725  N3   DG A 132      95.428  73.926 -73.528 
ATOM   2726  C4   DG A 132      94.304  73.942 -74.291 
ATOM   2727  P    DA A 133      96.221  67.894 -75.847 
ATOM   2728  OP1  DA A 133      97.108  67.294 -76.869 
ATOM   2729  OP2  DA A 133      94.833  67.379 -75.810 
ATOM   2730  O5'  DA A 133      96.887  67.744 -74.401 
ATOM   2731  C5'  DA A 133      97.824  68.745 -73.957 
ATOM   2732  C4'  DA A 133      97.542  69.115 -72.514 
ATOM   2733  O4'  DA A 133      96.567  70.189 -72.397 
ATOM   2734  C3'  DA A 133      96.968  68.000 -71.641 
ATOM   2735  O3'  DA A 133      97.512  68.113 -70.332 
ATOM   2736  C2'  DA A 133      95.470  68.294 -71.571 
ATOM   2737  C1'  DA A 133      95.594  69.808 -71.436 
ATOM   2738  N9   DA A 133      94.333  70.542 -71.738 
ATOM   2739  C8   DA A 133      93.370  70.233 -72.654 
ATOM   2740  N7   DA A 133      92.382  71.072 -72.681 
ATOM   2741  C5   DA A 133      92.712  72.009 -71.712 
ATOM   2742  C6   DA A 133      92.063  73.166 -71.253 
ATOM   2743  N6   DA A 133      90.887  73.596 -71.734 
ATOM   2744  N1   DA A 133      92.666  73.869 -70.276 
ATOM   2745  C2   DA A 133      93.834  73.438 -69.802 
ATOM   2746  N3   DA A 133      94.532  72.378 -70.150 
ATOM   2747  C4   DA A 133      93.906  71.692 -71.129 
ATOM   2748  P    DT A 134      97.908  66.781 -69.538 
ATOM   2749  OP1  DT A 134      99.261  66.343 -69.947 
ATOM   2750  OP2  DT A 134      96.830  65.778 -69.683 
ATOM   2751  O5'  DT A 134      97.948  67.313 -68.029 
ATOM   2752  C5'  DT A 134      98.304  68.686 -67.782 
ATOM   2753  C4'  DT A 134      97.372  69.284 -66.746 
ATOM   2754  O4'  DT A 134      96.173  69.857 -67.342 
ATOM   2755  C3'  DT A 134      96.834  68.313 -65.696 
ATOM   2756  O3'  DT A 134      96.748  68.987 -64.446 
ATOM   2757  C2'  DT A 134      95.418  67.979 -66.166 
ATOM   2758  C1'  DT A 134      95.046  69.388 -66.617 
ATOM   2759  N1   DT A 134      93.863  69.435 -67.522 
ATOM   2760  C2   DT A 134      93.034  70.524 -67.411 
ATOM   2761  O2   DT A 134      93.229  71.429 -66.619 
ATOM   2762  N3   DT A 134      91.947  70.531 -68.265 
ATOM   2763  C4   DT A 134      91.631  69.564 -69.197 
ATOM   2764  O4   DT A 134      90.630  69.681 -69.907 
ATOM   2765  C5   DT A 134      92.561  68.460 -69.239 
ATOM   2766  C7   DT A 134      92.291  67.362 -70.225 
ATOM   2767  C6   DT A 134      93.625  68.427 -68.420 
ATOM   2768  P    DG A 135      97.147  68.200 -63.111 
ATOM   2769  OP1  DG A 135      98.614  68.257 -62.921 
ATOM   2770  OP2  DG A 135      96.548  66.847 -63.135 
ATOM   2771  O5'  DG A 135      96.425  69.087 -61.993 
ATOM   2772  C5'  DG A 135      96.248  70.497 -62.228 
ATOM   2773  C4'  DG A 135      94.852  70.919 -61.817 
ATOM   2774  O4'  DG A 135      93.886  70.771 -62.897 
ATOM   2775  C3'  DG A 135      94.233  70.136 -60.659 
ATOM   2776  O3'  DG A 135      93.464  71.027 -59.859 
ATOM   2777  C2'  DG A 135      93.283  69.143 -61.328 
ATOM   2778  C1'  DG A 135      92.744  70.099 -62.388 
ATOM   2779  N9   DG A 135      92.066  69.414 -63.523 
ATOM   2780  C8   DG A 135      92.357  68.201 -64.107 
ATOM   2781  N7   DG A 135      91.559  67.880 -65.097 
ATOM   2782  C5   DG A 135      90.677  68.956 -65.174 
ATOM   2783  C6   DG A 135      89.586  69.184 -66.052 
ATOM   2784  O6   DG A 135      89.167  68.470 -66.960 
ATOM   2785  N1   DG A 135      88.956  70.408 -65.782 
ATOM   2786  C2   DG A 135      89.332  71.294 -64.792 
ATOM   2787  N2   DG A 135      88.604  72.408 -64.696 
ATOM   2788  N3   DG A 135      90.357  71.080 -63.968 
ATOM   2789  C4   DG A 135      90.977  69.898 -64.217 
ATOM   2790  P    DT A 136      93.495  70.863 -58.267 
ATOM   2791  OP1  DT A 136      94.680  71.561 -57.719 
ATOM   2792  OP2  DT A 136      93.364  69.433 -57.913 
ATOM   2793  O5'  DT A 136      92.165  71.646 -57.843 
ATOM   2794  C5'  DT A 136      91.710  72.741 -58.659 
ATOM   2795  C4'  DT A 136      90.208  72.653 -58.854 
ATOM   2796  O4'  DT A 136      89.845  71.839 -60.006 
ATOM   2797  C3'  DT A 136      89.423  72.030 -57.700 
ATOM   2798  O3'  DT A 136      88.182  72.711 -57.568 
ATOM   2799  C2'  DT A 136      89.146  70.596 -58.150 
ATOM   2800  C1'  DT A 136      88.835  70.925 -59.608 
ATOM   2801  N1   DT A 136      88.894  69.745 -60.514 
ATOM   2802  C2   DT A 136      88.007  69.716 -61.563 
ATOM   2803  O2   DT A 136      87.195  70.602 -61.768 
ATOM   2804  N3   DT A 136      88.091  68.607 -62.381 
ATOM   2805  C4   DT A 136      88.968  67.550 -62.241 
ATOM   2806  O4   DT A 136      88.950  66.610 -63.038 
ATOM   2807  C5   DT A 136      89.860  67.671 -61.111 
ATOM   2808  C7   DT A 136      90.847  66.563 -60.886 
ATOM   2809  C6   DT A 136      89.799  68.739 -60.299 
ATOM   2810  P    DC A 137      87.613  73.010 -56.102 
ATOM   2811  OP1  DC A 137      88.228  74.249 -55.575 
ATOM   2812  OP2  DC A 137      87.758  71.803 -55.258 
ATOM   2813  O5'  DC A 137      86.064  73.266 -56.410 
ATOM   2814  C5'  DC A 137      85.688  73.816 -57.687 
ATOM   2815  C4'  DC A 137      84.485  73.077 -58.236 
ATOM   2816  O4'  DC A 137      84.861  71.907 -59.018 
ATOM   2817  C3'  DC A 137      83.511  72.525 -57.195 
ATOM   2818  O3'  DC A 137      82.185  72.650 -57.694 
ATOM   2819  C2'  DC A 137      83.853  71.039 -57.093 
ATOM   2820  C1'  DC A 137      84.077  70.807 -58.584 
ATOM   2821  N1   DC A 137      84.826  69.556 -58.890 
ATOM   2822  C2   DC A 137      84.492  68.866 -60.052 
ATOM   2823  O2   DC A 137      83.595  69.316 -60.775 
ATOM   2824  N3   DC A 137      85.162  67.723 -60.348 
ATOM   2825  C4   DC A 137      86.127  67.269 -59.538 
ATOM   2826  N4   DC A 137      86.753  66.150 -59.870 
ATOM   2827  C5   DC A 137      86.487  67.964 -58.338 
ATOM   2828  C6   DC A 137      85.804  69.103 -58.059 
ATOM   2829  P    DA A 138      81.014  73.075 -56.688 
ATOM   2830  OP1  DA A 138      80.988  74.549 -56.552 
ATOM   2831  OP2  DA A 138      81.139  72.310 -55.428 
ATOM   2832  O5'  DA A 138      79.717  72.586 -57.487 
ATOM   2833  C5'  DA A 138      79.749  72.568 -58.927 
ATOM   2834  C4'  DA A 138      79.130  71.285 -59.444 
ATOM   2835  O4'  DA A 138      80.103  70.206 -59.558 
ATOM   2836  C3'  DA A 138      78.018  70.688 -58.582 
ATOM   2837  O3'  DA A 138      77.029  70.122 -59.434 
ATOM   2838  C2'  DA A 138      78.694  69.558 -57.805 
ATOM   2839  C1'  DA A 138      79.555  69.044 -58.955 
ATOM   2840  N9   DA A 138      80.682  68.175 -58.516 
ATOM   2841  C8   DA A 138      81.428  68.264 -57.376 
ATOM   2842  N7   DA A 138      82.347  67.353 -57.276 
ATOM   2843  C5   DA A 138      82.200  66.604 -58.435 
ATOM   2844  C6   DA A 138      82.883  65.481 -58.930 
ATOM   2845  N6   DA A 138      83.900  64.890 -58.286 
ATOM   2846  N1   DA A 138      82.482  64.984 -60.115 
ATOM   2847  C2   DA A 138      81.472  65.574 -60.750 
ATOM   2848  N3   DA A 138      80.762  66.620 -60.390 
ATOM   2849  C4   DA A 138      81.183  67.098 -59.201 
ATOM   2850  P    DC A 139      75.484  70.290 -59.047 
ATOM   2851  OP1  DC A 139      74.993  71.602 -59.524 
ATOM   2852  OP2  DC A 139      75.302  70.012 -57.606 
ATOM   2853  O5'  DC A 139      74.815  69.119 -59.908 
ATOM   2854  C5'  DC A 139      75.429  68.728 -61.151 
ATOM   2855  C4'  DC A 139      75.459  67.217 -61.262 
ATOM   2856  O4'  DC A 139      76.655  66.641 -60.663 
ATOM   2857  C3'  DC A 139      74.311  66.477 -60.577 
ATOM   2858  O3'  DC A 139      73.952  65.351 -61.369 
ATOM   2859  C2'  DC A 139      74.903  65.975 -59.260 
ATOM   2860  C1'  DC A 139      76.262  65.566 -59.822 
ATOM   2861  N1   DC A 139      77.311  65.385 -58.781 
ATOM   2862  C2   DC A 139      78.265  64.392 -58.988 
ATOM   2863  O2   DC A 139      78.204  63.709 -60.017 
ATOM   2864  N3   DC A 139      79.231  64.210 -58.049 
ATOM   2865  C4   DC A 139      79.263  64.970 -56.948 
ATOM   2866  N4   DC A 139      80.224  64.754 -56.063 
ATOM   2867  C5   DC A 139      78.290  65.996 -56.717 
ATOM   2868  C6   DC A 139      77.334  66.162 -57.665 
ATOM   2869  P    DC A 140      72.404  64.972 -61.524 
ATOM   2870  OP1  DC A 140      71.799  65.789 -62.599 
ATOM   2871  OP2  DC A 140      71.741  65.045 -60.203 
ATOM   2872  O5'  DC A 140      72.498  63.446 -61.994 
ATOM   2873  C5'  DC A 140      73.643  63.019 -62.756 
ATOM   2874  C4'  DC A 140      74.139  61.682 -62.241 
ATOM   2875  O4'  DC A 140      75.101  61.827 -61.157 
ATOM   2876  C3'  DC A 140      73.070  60.754 -61.664 
ATOM   2877  O3'  DC A 140      73.394  59.412 -62.006 
ATOM   2878  C2'  DC A 140      73.197  60.913 -60.149 
ATOM   2879  C1'  DC A 140      74.721  60.957 -60.102 
ATOM   2880  N1   DC A 140      75.267  61.507 -58.829 
ATOM   2881  C2   DC A 140      76.461  60.973 -58.351 
ATOM   2882  O2   DC A 140      77.013  60.074 -58.995 
ATOM   2883  N3   DC A 140      76.974  61.460 -57.191 
ATOM   2884  C4   DC A 140      76.344  62.434 -56.523 
ATOM   2885  N4   DC A 140      76.885  62.875 -55.398 
ATOM   2886  C5   DC A 140      75.115  62.996 -56.998 
ATOM   2887  C6   DC A 140      74.618  62.496 -58.158 
ATOM   2888  P    DC A 141      72.214  58.410 -62.417 
ATOM   2889  OP1  DC A 141      71.891  58.586 -63.851 
ATOM   2890  OP2  DC A 141      71.084  58.561 -61.474 
ATOM   2891  O5'  DC A 141      72.915  56.989 -62.193 
ATOM   2892  C5'  DC A 141      74.339  56.876 -62.374 
ATOM   2893  C4'  DC A 141      74.939  56.051 -61.252 
ATOM   2894  O4'  DC A 141      75.299  56.862 -60.097 
ATOM   2895  C3'  DC A 141      74.038  54.962 -60.672 
ATOM   2896  O3'  DC A 141      74.834  53.829 -60.347 
ATOM   2897  C2'  DC A 141      73.493  55.561 -59.375 
ATOM   2898  C1'  DC A 141      74.789  56.232 -58.932 
ATOM   2899  N1   DC A 141      74.597  57.277 -57.888 
ATOM   2900  C2   DC A 141      75.593  57.426 -56.927 
ATOM   2901  O2   DC A 141      76.587  56.693 -56.980 
ATOM   2902  N3   DC A 141      75.436  58.373 -55.967 
ATOM   2903  C4   DC A 141      74.343  59.148 -55.944 
ATOM   2904  N4   DC A 141      74.237  60.057 -54.987 
ATOM   2905  C5   DC A 141      73.307  59.010 -56.923 
ATOM   2906  C6   DC A 141      73.482  58.058 -57.875 
ATOM   2907  P    DC A 142      74.255  52.365 -60.631 
ATOM   2908  OP1  DC A 142      74.502  52.000 -62.044 
ATOM   2909  OP2  DC A 142      72.849  52.291 -60.178 
ATOM   2910  O5'  DC A 142      75.174  51.470 -59.676 
ATOM   2911  C5'  DC A 142      76.519  51.902 -59.395 
ATOM   2912  C4'  DC A 142      76.822  51.729 -57.920 
ATOM   2913  O4'  DC A 142      76.442  52.895 -57.134 
ATOM   2914  C3'  DC A 142      76.109  50.569 -57.226 
ATOM   2915  O3'  DC A 142      76.991  49.992 -56.270 
ATOM   2916  C2'  DC A 142      74.944  51.219 -56.482 
ATOM   2917  C1'  DC A 142      75.705  52.452 -56.005 
ATOM   2918  N1   DC A 142      74.823  53.568 -55.562 
ATOM   2919  C2   DC A 142      75.261  54.363 -54.507 
ATOM   2920  O2   DC A 142      76.355  54.112 -53.986 
ATOM   2921  N3   DC A 142      74.471  55.385 -54.087 
ATOM   2922  C4   DC A 142      73.293  55.622 -54.679 
ATOM   2923  N4   DC A 142      72.559  56.631 -54.233 
ATOM   2924  C5   DC A 142      72.823  54.816 -55.765 
ATOM   2925  C6   DC A 142      73.627  53.800 -56.169 
ATOM   2926  P    DA A 143      77.012  48.401 -56.094 
ATOM   2927  OP1  DA A 143      77.900  47.802 -57.117 
ATOM   2928  OP2  DA A 143      75.625  47.887 -56.057 
ATOM   2929  O5'  DA A 143      77.679  48.252 -54.648 
ATOM   2930  C5'  DA A 143      78.616  49.252 -54.204 
ATOM   2931  C4'  DA A 143      78.334  49.623 -52.762 
ATOM   2932  O4'  DA A 143      77.359  50.697 -52.644 
ATOM   2933  C3'  DA A 143      77.760  48.507 -51.889 
ATOM   2934  O3'  DA A 143      78.304  48.621 -50.579 
ATOM   2935  C2'  DA A 143      76.262  48.802 -51.819 
ATOM   2936  C1'  DA A 143      76.386  50.316 -51.684 
ATOM   2937  N9   DA A 143      75.125  51.050 -51.986 
ATOM   2938  C8   DA A 143      74.161  50.741 -52.902 
ATOM   2939  N7   DA A 143      73.174  51.580 -52.928 
ATOM   2940  C5   DA A 143      73.504  52.517 -51.960 
ATOM   2941  C6   DA A 143      72.854  53.674 -51.500 
ATOM   2942  N6   DA A 143      71.679  54.104 -51.981 
ATOM   2943  N1   DA A 143      73.458  54.377 -50.523 
ATOM   2944  C2   DA A 143      74.626  53.946 -50.049 
ATOM   2945  N3   DA A 143      75.324  52.886 -50.398 
ATOM   2946  C4   DA A 143      74.697  52.200 -51.376 
ATOM   2947  P    DG A 144      78.700  47.289 -49.785 
ATOM   2948  OP1  DG A 144      80.053  46.851 -50.194 
ATOM   2949  OP2  DG A 144      77.622  46.286 -49.930 
ATOM   2950  O5'  DG A 144      78.740  47.821 -48.277 
ATOM   2951  C5'  DG A 144      79.095  49.194 -48.030 
ATOM   2952  C4'  DG A 144      78.164  49.791 -46.994 
ATOM   2953  O4'  DG A 144      76.965  50.365 -47.589 
ATOM   2954  C3'  DG A 144      77.626  48.820 -45.943 
ATOM   2955  O3'  DG A 144      77.540  49.495 -44.693 
ATOM   2956  C2'  DG A 144      76.210  48.487 -46.414 
ATOM   2957  C1'  DG A 144      75.838  49.896 -46.865 
ATOM   2958  N9   DG A 144      74.655  49.943 -47.769 
ATOM   2959  C8   DG A 144      74.253  49.035 -48.726 
ATOM   2960  N7   DG A 144      73.155  49.375 -49.356 
ATOM   2961  C5   DG A 144      72.804  50.593 -48.776 
ATOM   2962  C6   DG A 144      71.704  51.448 -49.044 
ATOM   2963  O6   DG A 144      70.799  51.306 -49.861 
ATOM   2964  N1   DG A 144      71.728  52.584 -48.223 
ATOM   2965  C2   DG A 144      72.690  52.858 -47.270 
ATOM   2966  N2   DG A 144      72.534  53.998 -46.591 
ATOM   2967  N3   DG A 144      73.721  52.055 -47.020 
ATOM   2968  C4   DG A 144      73.712  50.948 -47.807 
ATOM   2969  P    DA A 145      77.939  48.707 -43.358 
ATOM   2970  OP1  DA A 145      79.406  48.765 -43.168 
ATOM   2971  OP2  DA A 145      77.340  47.355 -43.382 
ATOM   2972  O5'  DA A 145      77.216  49.595 -42.240 
ATOM   2973  C5'  DA A 145      77.040  51.005 -42.475 
ATOM   2974  C4'  DA A 145      75.643  51.427 -42.064 
ATOM   2975  O4'  DA A 145      74.678  51.279 -43.144 
ATOM   2976  C3'  DA A 145      75.024  50.644 -40.907 
ATOM   2977  O3'  DA A 145      74.256  51.535 -40.107 
ATOM   2978  C2'  DA A 145      74.075  49.651 -41.575 
ATOM   2979  C1'  DA A 145      73.536  50.607 -42.635 
ATOM   2980  N9   DA A 145      72.858  49.922 -43.770 
ATOM   2981  C8   DA A 145      73.161  48.717 -44.338 
ATOM   2982  N7   DA A 145      72.378  48.388 -45.318 
ATOM   2983  C5   DA A 145      71.491  49.451 -45.410 
ATOM   2984  C6   DA A 145      70.405  49.707 -46.263 
ATOM   2985  N6   DA A 145      70.012  48.870 -47.234 
ATOM   2986  N1   DA A 145      69.734  50.860 -46.082 
ATOM   2987  C2   DA A 145      70.129  51.688 -45.117 
ATOM   2988  N3   DA A 145      71.121  51.556 -44.263 
ATOM   2989  C4   DA A 145      71.775  50.395 -44.466 
ATOM   2990  P    DG A 146      74.287  51.371 -38.514 
ATOM   2991  OP1  DG A 146      75.472  52.069 -37.967 
ATOM   2992  OP2  DG A 146      74.155  49.941 -38.160 
ATOM   2993  O5'  DG A 146      72.957  52.154 -38.091 
ATOM   2994  C5'  DG A 146      72.502  53.249 -38.907 
ATOM   2995  C4'  DG A 146      71.000  53.161 -39.102 
ATOM   2996  O4'  DG A 146      70.637  52.347 -40.253 
ATOM   2997  C3'  DG A 146      70.215  52.538 -37.948 
ATOM   2998  O3'  DG A 146      68.973  53.219 -37.815 
ATOM   2999  C2'  DG A 146      69.938  51.104 -38.397 
ATOM   3000  C1'  DG A 146      69.627  51.433 -39.855 
ATOM   3001  N9   DG A 146      69.686  50.253 -40.762 
ATOM   3002  C8   DG A 146      70.517  49.155 -40.708 
ATOM   3003  N7   DG A 146      70.311  48.283 -41.666 
ATOM   3004  C5   DG A 146      69.270  48.843 -42.405 
ATOM   3005  C6   DG A 146      68.610  48.361 -43.566 
ATOM   3006  O6   DG A 146      68.813  47.322 -44.190 
ATOM   3007  N1   DG A 146      67.610  49.245 -43.991 
ATOM   3008  C2   DG A 146      67.289  50.439 -43.375 
ATOM   3009  N2   DG A 146      66.301  51.141 -43.937 
ATOM   3010  N3   DG A 146      67.908  50.892 -42.287 
ATOM   3011  C4   DG A 146      68.882  50.045 -41.862 
ATOM   3012  P    DA A 147      68.405  53.518 -36.350 
ATOM   3013  OP1  DA A 147      69.020  54.757 -35.822 
ATOM   3014  OP2  DA A 147      68.550  52.311 -35.506 
ATOM   3015  O5'  DA A 147      66.856  53.774 -36.658 
ATOM   3016  C5'  DA A 147      66.480  54.324 -37.934 
ATOM   3017  C4'  DA A 147      65.276  53.585 -38.483 
ATOM   3018  O4'  DA A 147      65.653  52.415 -39.266 
ATOM   3019  C3'  DA A 147      64.303  53.033 -37.442 
ATOM   3020  O3'  DA A 147      62.977  53.157 -37.941 
ATOM   3021  C2'  DA A 147      64.645  51.547 -37.341 
ATOM   3022  C1'  DA A 147      64.869  51.315 -38.832 
ATOM   3023  N9   DA A 147      65.618  50.064 -39.137 
ATOM   3024  C8   DA A 147      66.619  49.477 -38.416 
ATOM   3025  N7   DA A 147      67.075  48.384 -38.946 
ATOM   3026  C5   DA A 147      66.323  48.234 -40.103 
ATOM   3027  C6   DA A 147      66.326  47.258 -41.114 
ATOM   3028  N6   DA A 147      67.148  46.201 -41.120 
ATOM   3029  N1   DA A 147      65.447  47.410 -42.122 
ATOM   3030  C2   DA A 147      64.631  48.464 -42.111 
ATOM   3031  N3   DA A 147      64.539  49.433 -41.227 
ATOM   3032  C4   DA A 147      65.428  49.257 -40.228 
ATOM   3033  P    DG A 148      61.806  53.583 -36.935 
ATOM   3034  OP1  DG A 148      61.780  55.057 -36.800 
ATOM   3035  OP2  DG A 148      61.931  52.817 -35.676 
ATOM   3036  O5'  DG A 148      60.509  53.094 -37.735 
ATOM   3037  C5'  DG A 148      60.541  53.076 -39.175 
ATOM   3038  C4'  DG A 148      59.922  51.792 -39.692 
ATOM   3039  O4'  DG A 148      60.895  50.714 -39.805 
ATOM   3040  C3'  DG A 148      58.810  51.196 -38.830 
ATOM   3041  O3'  DG A 148      57.821  50.630 -39.682 
ATOM   3042  C2'  DG A 148      59.485  50.066 -38.052 
ATOM   3043  C1'  DG A 148      60.347  49.552 -39.202 
ATOM   3044  N9   DG A 148      61.474  48.683 -38.763 
ATOM   3045  C8   DG A 148      62.237  48.757 -37.618 
ATOM   3046  N7   DG A 148      63.161  47.831 -37.531 
ATOM   3047  C5   DG A 148      62.998  47.090 -38.701 
ATOM   3048  C6   DG A 148      63.710  45.956 -39.170 
ATOM   3049  O6   DG A 148      64.646  45.362 -38.643 
ATOM   3050  N1   DG A 148      63.217  45.518 -40.407 
ATOM   3051  C2   DG A 148      62.173  46.100 -41.099 
ATOM   3052  N2   DG A 148      61.853  45.532 -42.265 
ATOM   3053  N3   DG A 148      61.506  47.164 -40.658 
ATOM   3054  C4   DG A 148      61.972  47.601 -39.460 
ATOM   3055  P    DA A 149      56.276  50.798 -39.295 
ATOM   3056  OP1  DA A 149      55.785  52.110 -39.771 
ATOM   3057  OP2  DA A 149      56.094  50.520 -37.853 
ATOM   3058  O5'  DA A 149      55.607  49.627 -40.156 
ATOM   3059  C5'  DA A 149      56.221  49.236 -41.398 
ATOM   3060  C4'  DA A 149      56.251  47.725 -41.509 
ATOM   3061  O4'  DA A 149      57.447  47.148 -40.910 
ATOM   3062  C3'  DA A 149      55.102  46.985 -40.824 
ATOM   3063  O3'  DA A 149      54.743  45.859 -41.616 
ATOM   3064  C2'  DA A 149      55.695  46.483 -39.508 
ATOM   3065  C1'  DA A 149      57.053  46.074 -40.070 
ATOM   3066  N9   DA A 149      58.103  45.892 -39.029 
ATOM   3067  C8   DA A 149      58.268  46.582 -37.862 
ATOM   3068  N7   DA A 149      59.283  46.187 -37.158 
ATOM   3069  C5   DA A 149      59.834  45.160 -37.912 
ATOM   3070  C6   DA A 149      60.945  44.324 -37.708 
ATOM   3071  N6   DA A 149      61.736  44.397 -36.629 
ATOM   3072  N1   DA A 149      61.212  43.408 -38.657 
ATOM   3073  C2   DA A 149      60.422  43.341 -39.727 
ATOM   3074  N3   DA A 149      59.364  44.063 -40.025 
ATOM   3075  C4   DA A 149      59.117  44.972 -39.060 
ATOM   3076  P    DG A 150      53.196  45.480 -41.771 
ATOM   3077  OP1  DG A 150      52.591  46.297 -42.847 
ATOM   3078  OP2  DG A 150      52.533  45.553 -40.450 
ATOM   3079  O5'  DG A 150      53.290  43.953 -42.241 
ATOM   3080  C5'  DG A 150      54.434  43.527 -43.003 
ATOM   3081  C4'  DG A 150      54.930  42.190 -42.488 
ATOM   3082  O4'  DG A 150      55.893  42.335 -41.404 
ATOM   3083  C3'  DG A 150      53.862  41.261 -41.911 
ATOM   3084  O3'  DG A 150      54.185  39.920 -42.253 
ATOM   3085  C2'  DG A 150      53.989  41.421 -40.396 
ATOM   3086  C1'  DG A 150      55.513  41.465 -40.349 
ATOM   3087  N9   DG A 150      56.059  42.014 -39.077 
ATOM   3088  C8   DG A 150      55.548  43.005 -38.266 
ATOM   3089  N7   DG A 150      56.278  43.256 -37.206 
ATOM   3090  C5   DG A 150      57.347  42.369 -37.323 
ATOM   3091  C6   DG A 150      58.466  42.170 -36.473 
ATOM   3092  O6   DG A 150      58.749  42.746 -35.426 
ATOM   3093  N1   DG A 150      59.311  41.167 -36.966 
ATOM   3094  C2   DG A 150      59.102  40.450 -38.127 
ATOM   3095  N2   DG A 150      60.027  39.534 -38.426 
ATOM   3096  N3   DG A 150      58.052  40.637 -38.925 
ATOM   3097  C4   DG A 150      57.222  41.607 -38.460 
ATOM   3098  P    DT A 151      53.006  38.918 -42.664 
ATOM   3099  OP1  DT A 151      52.683  39.094 -44.098 
ATOM   3100  OP2  DT A 151      51.876  39.069 -41.721 
ATOM   3101  O5'  DT A 151      53.707  37.497 -42.441 
ATOM   3102  C5'  DT A 151      55.131  37.384 -42.621 
ATOM   3103  C4'  DT A 151      55.731  36.559 -41.500 
ATOM   3104  O4'  DT A 151      56.091  37.370 -40.345 
ATOM   3105  C3'  DT A 151      54.829  35.470 -40.919 
ATOM   3106  O3'  DT A 151      55.626  34.337 -40.594 
ATOM   3107  C2'  DT A 151      54.285  36.069 -39.623 
ATOM   3108  C1'  DT A 151      55.581  36.740 -39.180 
ATOM   3109  N1   DT A 151      55.389  37.785 -38.136 
ATOM   3110  C2   DT A 151      56.380  37.920 -37.195 
ATOM   3111  O2   DT A 151      57.386  37.231 -37.187 
ATOM   3112  N3   DT A 151      56.167  38.898 -36.242 
ATOM   3113  C4   DT A 151      55.070  39.731 -36.157 
ATOM   3114  O4   DT A 151      54.990  40.570 -35.258 
ATOM   3115  C5   DT A 151      54.083  39.514 -37.188 
ATOM   3116  C7   DT A 151      52.857  40.379 -37.168 
ATOM   3117  C6   DT A 151      54.265  38.570 -38.126 
ATOM   3118  P    DT A 152      55.047  32.873 -40.879 
ATOM   3119  OP1  DT A 152      55.294  32.508 -42.292 
ATOM   3120  OP2  DT A 152      53.640  32.799 -40.426 
ATOM   3121  O5'  DT A 152      55.966  31.978 -39.923 
ATOM   3122  C5'  DT A 152      57.311  32.410 -39.643 
ATOM   3123  C4'  DT A 152      57.614  32.237 -38.167 
ATOM   3124  O4'  DT A 152      57.234  33.403 -37.381 
ATOM   3125  C3'  DT A 152      56.901  31.077 -37.473 
ATOM   3126  O3'  DT A 152      57.783  30.500 -36.517 
ATOM   3127  C2'  DT A 152      55.735  31.727 -36.730 
ATOM   3128  C1'  DT A 152      56.497  32.960 -36.252 
ATOM   3129  N1   DT A 152      55.614  34.076 -35.810 
ATOM   3130  C2   DT A 152      56.062  34.850 -34.767 
ATOM   3131  O2   DT A 152      57.128  34.660 -34.209 
ATOM   3132  N3   DT A 152      55.216  35.875 -34.384 
ATOM   3133  C4   DT A 152      53.993  36.178 -34.945 
ATOM   3134  O4   DT A 152      53.324  37.121 -34.515 
ATOM   3135  C5   DT A 152      53.610  35.309 -36.031 
ATOM   3136  C7   DT A 152      52.290  35.571 -36.697 
ATOM   3137  C6   DT A 152      54.411  34.306 -36.424 
ATOM   3138  P    DC A 153      57.804  28.909 -36.342 
ATOM   3139  OP1  DC A 153      58.692  28.310 -37.364 
ATOM   3140  OP2  DC A 153      56.417  28.395 -36.305 
ATOM   3141  O5'  DC A 153      58.471  28.760 -34.896 
ATOM   3142  C5'  DC A 153      59.408  29.760 -34.452 
ATOM   3143  C4'  DC A 153      59.126  30.131 -33.009 
ATOM   3144  O4'  DC A 153      58.151  31.205 -32.892 
ATOM   3145  C3'  DC A 153      58.552  29.015 -32.136 
ATOM   3146  O3'  DC A 153      59.096  29.128 -30.827 
ATOM   3147  C2'  DC A 153      57.054  29.310 -32.066 
ATOM   3148  C1'  DC A 153      57.178  30.824 -31.931 
ATOM   3149  N1   DC A 153      55.917  31.558 -32.233 
ATOM   3150  C2   DC A 153      55.650  32.715 -31.506 
ATOM   3151  O2   DC A 153      56.463  33.083 -30.649 
ATOM   3152  N3   DC A 153      54.505  33.399 -31.765 
ATOM   3153  C4   DC A 153      53.651  32.968 -32.702 
ATOM   3154  N4   DC A 153      52.549  33.669 -32.918 
ATOM   3155  C5   DC A 153      53.907  31.779 -33.460 
ATOM   3156  C6   DC A 153      55.055  31.111 -33.186 
ATOM   3157  P    DC A 154      59.492  27.797 -30.032 
ATOM   3158  OP1  DC A 154      60.845  27.359 -30.442 
ATOM   3159  OP2  DC A 154      58.413  26.793 -30.177 
ATOM   3160  O5'  DC A 154      59.531  28.329 -28.524 
ATOM   3161  C5'  DC A 154      59.887  29.701 -28.277 
ATOM   3162  C4'  DC A 154      58.956  30.299 -27.241 
ATOM   3163  O4'  DC A 154      57.757  30.873 -27.836 
ATOM   3164  C3'  DC A 154      58.418  29.328 -26.190 
ATOM   3165  O3'  DC A 154      58.332  30.002 -24.941 
ATOM   3166  C2'  DC A 154      57.002  28.995 -26.661 
ATOM   3167  C1'  DC A 154      56.630  30.404 -27.112 
ATOM   3168  N1   DC A 154      55.447  30.450 -28.017 
ATOM   3169  C2   DC A 154      54.596  31.548 -27.917 
ATOM   3170  O2   DC A 154      54.855  32.430 -27.090 
ATOM   3171  N3   DC A 154      53.512  31.608 -28.732 
ATOM   3172  C4   DC A 154      53.266  30.632 -29.615 
ATOM   3173  N4   DC A 154      52.196  30.737 -30.388 
ATOM   3174  C5   DC A 154      54.129  29.494 -29.733 
ATOM   3175  C6   DC A 154      55.206  29.452 -28.909 
ATOM   3176  P    DA A 155      58.731  29.215 -23.606 
ATOM   3177  OP1  DA A 155      60.198  29.273 -23.416 
ATOM   3178  OP2  DA A 155      58.132  27.863 -23.629 
ATOM   3179  O5'  DA A 155      58.008  30.103 -22.487 
ATOM   3180  C5'  DA A 155      57.831  31.512 -22.722 
ATOM   3181  C4'  DA A 155      56.435  31.935 -22.311 
ATOM   3182  O4'  DA A 155      55.470  31.787 -23.392 
ATOM   3183  C3'  DA A 155      55.816  31.152 -21.154 
ATOM   3184  O3'  DA A 155      55.048  32.043 -20.354 
ATOM   3185  C2'  DA A 155      54.867  30.159 -21.822 
ATOM   3186  C1'  DA A 155      54.328  31.115 -22.883 
ATOM   3187  N9   DA A 155      53.650  30.430 -24.018 
ATOM   3188  C8   DA A 155      53.953  29.225 -24.585 
ATOM   3189  N7   DA A 155      53.170  28.896 -25.566 
ATOM   3190  C5   DA A 155      52.282  29.959 -25.657 
ATOM   3191  C6   DA A 155      51.197  30.215 -26.511 
ATOM   3192  N6   DA A 155      50.804  29.378 -27.482 
ATOM   3193  N1   DA A 155      50.526  31.368 -26.329 
ATOM   3194  C2   DA A 155      50.921  32.196 -25.365 
ATOM   3195  N3   DA A 155      51.913  32.064 -24.511 
ATOM   3196  C4   DA A 155      52.567  30.902 -24.713 
ATOM   3197  P    DA A 156      55.079  31.879 -18.762 
ATOM   3198  OP1  DA A 156      56.264  32.577 -18.214 
ATOM   3199  OP2  DA A 156      54.947  30.449 -18.408 
ATOM   3200  O5'  DA A 156      53.749  32.662 -18.338 
ATOM   3201  C5'  DA A 156      53.294  33.756 -19.154 
ATOM   3202  C4'  DA A 156      51.792  33.669 -19.349 
ATOM   3203  O4'  DA A 156      51.429  32.855 -20.501 
ATOM   3204  C3'  DA A 156      51.007  33.046 -18.195 
ATOM   3205  O3'  DA A 156      49.765  33.727 -18.062 
ATOM   3206  C2'  DA A 156      50.730  31.612 -18.645 
ATOM   3207  C1'  DA A 156      50.419  31.941 -20.102 
ATOM   3208  N9   DA A 156      50.478  30.761 -21.009 
ATOM   3209  C8   DA A 156      51.309  29.680 -20.941 
ATOM   3210  N7   DA A 156      51.117  28.809 -21.882 
ATOM   3211  C5   DA A 156      50.081  29.351 -22.631 
ATOM   3212  C6   DA A 156      49.407  28.903 -23.780 
ATOM   3213  N6   DA A 156      49.692  27.750 -24.402 
ATOM   3214  N1   DA A 156      48.426  29.685 -24.266 
ATOM   3215  C2   DA A 156      48.148  30.829 -23.643 
ATOM   3216  N3   DA A 156      48.705  31.348 -22.571 
ATOM   3217  C4   DA A 156      49.683  30.546 -22.104 
ATOM   3218  P    DC A 157      49.196  34.025 -16.597 
ATOM   3219  OP1  DC A 157      49.812  35.265 -16.070 
ATOM   3220  OP2  DC A 157      49.342  32.819 -15.753 
ATOM   3221  O5'  DC A 157      47.648  34.282 -16.905 
ATOM   3222  C5'  DC A 157      47.272  34.832 -18.182 
ATOM   3223  C4'  DC A 157      46.068  34.092 -18.731 
ATOM   3224  O4'  DC A 157      46.445  32.923 -19.513 
ATOM   3225  C3'  DC A 157      45.094  33.541 -17.690 
ATOM   3226  O3'  DC A 157      43.768  33.665 -18.188 
ATOM   3227  C2'  DC A 157      45.437  32.054 -17.588 
ATOM   3228  C1'  DC A 157      45.661  31.822 -19.079 
ATOM   3229  N1   DC A 157      46.410  30.572 -19.385 
ATOM   3230  C2   DC A 157      46.075  29.881 -20.547 
ATOM   3231  O2   DC A 157      45.179  30.331 -21.270 
ATOM   3232  N3   DC A 157      46.746  28.739 -20.842 
ATOM   3233  C4   DC A 157      47.711  28.285 -20.033 
ATOM   3234  N4   DC A 157      48.336  27.166 -20.365 
ATOM   3235  C5   DC A 157      48.070  28.979 -18.832 
ATOM   3236  C6   DC A 157      47.388  30.119 -18.554 
ATOM   3237  P    DA A 158      42.598  34.091 -17.182 
ATOM   3238  OP1  DA A 158      42.571  35.565 -17.047 
ATOM   3239  OP2  DA A 158      42.723  33.325 -15.923 
ATOM   3240  O5'  DA A 158      41.301  33.602 -17.982 
ATOM   3241  C5'  DA A 158      41.333  33.584 -19.422 
ATOM   3242  C4'  DA A 158      40.714  32.300 -19.939 
ATOM   3243  O4'  DA A 158      41.686  31.222 -20.053 
ATOM   3244  C3'  DA A 158      39.602  31.704 -19.077 
ATOM   3245  O3'  DA A 158      38.613  31.138 -19.929 
ATOM   3246  C2'  DA A 158      40.277  30.574 -18.300 
ATOM   3247  C1'  DA A 158      41.139  30.059 -19.450 
ATOM   3248  N9   DA A 158      42.266  29.191 -19.011 
ATOM   3249  C8   DA A 158      43.012  29.280 -17.871 
ATOM   3250  N7   DA A 158      43.930  28.369 -17.771 
ATOM   3251  C5   DA A 158      43.783  27.619 -18.930 
ATOM   3252  C6   DA A 158      44.467  26.496 -19.425 
ATOM   3253  N6   DA A 158      45.484  25.906 -18.781 
ATOM   3254  N1   DA A 158      44.066  25.999 -20.610 
ATOM   3255  C2   DA A 158      43.055  26.590 -21.245 
ATOM   3256  N3   DA A 158      42.346  27.636 -20.884 
ATOM   3257  C4   DA A 158      42.767  28.114 -19.695 
ATOM   3258  P    DC A 159      37.068  31.305 -19.542 
ATOM   3259  OP1  DC A 159      36.576  32.618 -20.019 
ATOM   3260  OP2  DC A 159      36.885  31.028 -18.100 
ATOM   3261  O5'  DC A 159      36.399  30.135 -20.403 
ATOM   3262  C5'  DC A 159      37.013  29.744 -21.646 
ATOM   3263  C4'  DC A 159      37.043  28.232 -21.756 
ATOM   3264  O4'  DC A 159      38.238  27.656 -21.157 
ATOM   3265  C3'  DC A 159      35.894  27.493 -21.072 
ATOM   3266  O3'  DC A 159      35.535  26.367 -21.864 
ATOM   3267  C2'  DC A 159      36.487  26.991 -19.755 
ATOM   3268  C1'  DC A 159      37.845  26.582 -20.317 
ATOM   3269  N1   DC A 159      38.895  26.400 -19.276 
ATOM   3270  C2   DC A 159      39.849  25.408 -19.483 
ATOM   3271  O2   DC A 159      39.787  24.725 -20.512 
ATOM   3272  N3   DC A 159      40.815  25.226 -18.544 
ATOM   3273  C4   DC A 159      40.847  25.986 -17.443 
ATOM   3274  N4   DC A 159      41.808  25.770 -16.558 
ATOM   3275  C5   DC A 159      39.874  27.012 -17.211 
ATOM   3276  C6   DC A 159      38.917  27.178 -18.160 
ATOM   3277  P    DA A 160      33.987  25.988 -22.018 
ATOM   3278  OP1  DA A 160      33.383  26.805 -23.094 
ATOM   3279  OP2  DA A 160      33.325  26.061 -20.698 
ATOM   3280  O5'  DA A 160      34.081  24.461 -22.489 
ATOM   3281  C5'  DA A 160      35.226  24.034 -23.251 
ATOM   3282  C4'  DA A 160      35.722  22.698 -22.736 
ATOM   3283  O4'  DA A 160      36.684  22.843 -21.652 
ATOM   3284  C3'  DA A 160      34.654  21.769 -22.158 
ATOM   3285  O3'  DA A 160      34.977  20.427 -22.500 
ATOM   3286  C2'  DA A 160      34.780  21.928 -20.643 
ATOM   3287  C1'  DA A 160      36.305  21.973 -20.597 
ATOM   3288  N9   DA A 160      36.850  22.522 -19.324 
ATOM   3289  C8   DA A 160      36.330  23.506 -18.534 
ATOM   3290  N7   DA A 160      37.041  23.764 -17.481 
ATOM   3291  C5   DA A 160      38.114  22.889 -17.578 
ATOM   3292  C6   DA A 160      39.233  22.666 -16.760 
ATOM   3293  N6   DA A 160      39.468  23.343 -15.627 
ATOM   3294  N1   DA A 160      40.107  21.719 -17.149 
ATOM   3295  C2   DA A 160      39.870  21.050 -18.277 
ATOM   3296  N3   DA A 160      38.865  21.169 -19.117 
ATOM   3297  C4   DA A 160      38.005  22.124 -18.704 
ATOM   3298  P    DC A 161      33.797  19.426 -22.912 
ATOM   3299  OP1  DC A 161      33.475  19.602 -24.346 
ATOM   3300  OP2  DC A 161      32.668  19.576 -21.969 
ATOM   3301  O5'  DC A 161      34.498  18.005 -22.688 
ATOM   3302  C5'  DC A 161      35.923  17.892 -22.868 
ATOM   3303  C4'  DC A 161      36.523  17.067 -21.747 
ATOM   3304  O4'  DC A 161      36.883  17.877 -20.592 
ATOM   3305  C3'  DC A 161      35.621  15.978 -21.166 
ATOM   3306  O3'  DC A 161      36.418  14.845 -20.841 
ATOM   3307  C2'  DC A 161      35.077  16.576 -19.870 
ATOM   3308  C1'  DC A 161      36.373  17.247 -19.427 
ATOM   3309  N1   DC A 161      36.180  18.292 -18.383 
ATOM   3310  C2   DC A 161      37.177  18.442 -17.422 
ATOM   3311  O2   DC A 161      38.171  17.709 -17.474 
ATOM   3312  N3   DC A 161      37.020  19.389 -16.461 
ATOM   3313  C4   DC A 161      35.927  20.164 -16.439 
ATOM   3314  N4   DC A 161      35.821  21.072 -15.482 
ATOM   3315  C5   DC A 161      34.891  20.026 -17.418 
ATOM   3316  C6   DC A 161      35.066  19.074 -18.369 
ATOM   3317  P    DA A 162      35.839  13.380 -21.126 
ATOM   3318  OP1  DA A 162      36.086  13.016 -22.539 
ATOM   3319  OP2  DA A 162      34.432  13.307 -20.673 
ATOM   3320  O5'  DA A 162      36.758  12.486 -20.170 
ATOM   3321  C5'  DA A 162      38.103  12.918 -19.890 
ATOM   3322  C4'  DA A 162      38.406  12.745 -18.415 
ATOM   3323  O4'  DA A 162      38.026  13.911 -17.628 
ATOM   3324  C3'  DA A 162      37.693  11.585 -17.721 
ATOM   3325  O3'  DA A 162      38.574  11.008 -16.765 
ATOM   3326  C2'  DA A 162      36.527  12.235 -16.977 
ATOM   3327  C1'  DA A 162      37.289  13.468 -16.500 
ATOM   3328  N9   DA A 162      36.406  14.583 -16.057 
ATOM   3329  C8   DA A 162      35.188  14.950 -16.553 
ATOM   3330  N7   DA A 162      34.661  15.971 -15.952 
ATOM   3331  C5   DA A 162      35.598  16.309 -14.985 
ATOM   3332  C6   DA A 162      35.630  17.318 -14.009 
ATOM   3333  N6   DA A 162      34.648  18.216 -13.840 
ATOM   3334  N1   DA A 162      36.711  17.372 -13.208 
ATOM   3335  C2   DA A 162      37.683  16.478 -13.381 
ATOM   3336  N3   DA A 162      37.764  15.497 -14.253 
ATOM   3337  C4   DA A 162      36.670  15.465 -15.040 
ATOM   3338  P    DT A 163      38.596   9.417 -16.589 
ATOM   3339  OP1  DT A 163      39.483   8.818 -17.611 
ATOM   3340  OP2  DT A 163      37.209   8.903 -16.552 
ATOM   3341  O5'  DT A 163      39.263   9.268 -15.143 
ATOM   3342  C5'  DT A 163      40.200  10.268 -14.699 
ATOM   3343  C4'  DT A 163      39.918  10.638 -13.256 
ATOM   3344  O4'  DT A 163      38.943  11.713 -13.139 
ATOM   3345  C3'  DT A 163      39.343   9.523 -12.383 
ATOM   3346  O3'  DT A 163      39.888   9.636 -11.074 
ATOM   3347  C2'  DT A 163      37.845   9.818 -12.314 
ATOM   3348  C1'  DT A 163      37.970  11.332 -12.179 
ATOM   3349  N1   DT A 163      36.709  12.066 -12.480 
ATOM   3350  C2   DT A 163      36.460  13.206 -11.755 
ATOM   3351  O2   DT A 163      37.217  13.625 -10.896 
ATOM   3352  N3   DT A 163      35.282  13.859 -12.061 
ATOM   3353  C4   DT A 163      34.356  13.476 -13.010 
ATOM   3354  O4   DT A 163      33.336  14.142 -13.195 
ATOM   3355  C5   DT A 163      34.706  12.267 -13.719 
ATOM   3356  C7   DT A 163      33.752  11.779 -14.769 
ATOM   3357  C6   DT A 163      35.845  11.612 -13.441 
ATOM   3358  P    DT A 164      40.284   8.304 -10.280 
ATOM   3359  OP1  DT A 164      41.637   7.867 -10.689 
ATOM   3360  OP2  DT A 164      39.205   7.301 -10.425 
ATOM   3361  O5'  DT A 164      40.323   8.836  -8.771 
ATOM   3362  C5'  DT A 164      40.679  10.209  -8.524 
ATOM   3363  C4'  DT A 164      39.748  10.807  -7.489 
ATOM   3364  O4'  DT A 164      38.548  11.380  -8.084 
ATOM   3365  C3'  DT A 164      39.210   9.836  -6.438 
ATOM   3366  O3'  DT A 164      39.124  10.510  -5.188 
ATOM   3367  C2'  DT A 164      37.793   9.503  -6.909 
ATOM   3368  C1'  DT A 164      37.421  10.912  -7.360 
ATOM   3369  N1   DT A 164      36.239  10.958  -8.264 
ATOM   3370  C2   DT A 164      35.409  12.047  -8.153 
ATOM   3371  O2   DT A 164      35.604  12.952  -7.361 
ATOM   3372  N3   DT A 164      34.322  12.055  -9.008 
ATOM   3373  C4   DT A 164      34.007  11.087  -9.939 
ATOM   3374  O4   DT A 164      33.005  11.205 -10.649 
ATOM   3375  C5   DT A 164      34.936   9.984  -9.981 
ATOM   3376  C7   DT A 164      34.667   8.886 -10.968 
ATOM   3377  C6   DT A 164      36.001   9.951  -9.162 
ATOM   3378  P    DA A 165      39.522   9.723  -3.853 
ATOM   3379  OP1  DA A 165      40.990   9.780  -3.663 
ATOM   3380  OP2  DA A 165      38.924   8.371  -3.877 
ATOM   3381  O5'  DA A 165      38.800  10.611  -2.735 
ATOM   3382  C5'  DA A 165      38.623  12.020  -2.970 
ATOM   3383  C4'  DA A 165      37.227  12.443  -2.559 
ATOM   3384  O4'  DA A 165      36.261  12.295  -3.639 
ATOM   3385  C3'  DA A 165      36.608  11.660  -1.401 
ATOM   3386  O3'  DA A 165      35.839  12.551  -0.601 
ATOM   3387  C2'  DA A 165      35.658  10.666  -2.070 
ATOM   3388  C1'  DA A 165      35.119  11.623  -3.130 
ATOM   3389  N9   DA A 165      34.442  10.938  -4.265 
ATOM   3390  C8   DA A 165      34.745   9.733  -4.833 
ATOM   3391  N7   DA A 165      33.962   9.404  -5.813 
ATOM   3392  C5   DA A 165      33.074  10.466  -5.904 
ATOM   3393  C6   DA A 165      31.988  10.723  -6.758 
ATOM   3394  N6   DA A 165      31.596   9.886  -7.729 
ATOM   3395  N1   DA A 165      31.318  11.876  -6.577 
ATOM   3396  C2   DA A 165      31.713  12.704  -5.612 
ATOM   3397  N3   DA A 165      32.705  12.572  -4.758 
ATOM   3398  C4   DA A 165      33.359  11.410  -4.961 
ATOM   3399  P    DT A 166      35.871  12.387   0.991 
ATOM   3400  OP1  DT A 166      37.056  13.085   1.538 
ATOM   3401  OP2  DT A 166      35.739  10.957   1.345 
ATOM   3402  O5'  DT A 166      34.540  13.170   1.415 
ATOM   3403  C5'  DT A 166      34.085  14.264   0.598 
ATOM   3404  C4'  DT A 166      32.584  14.177   0.403 
ATOM   3405  O4'  DT A 166      32.221  13.362  -0.748 
ATOM   3406  C3'  DT A 166      31.799  13.554   1.557 
ATOM   3407  O3'  DT A 166      30.557  14.235   1.690 
ATOM   3408  C2'  DT A 166      31.521  12.119   1.108 
ATOM   3409  C1'  DT A 166      31.210  12.449  -0.350 
ATOM   3410  N1   DT A 166      31.270  11.268  -1.257 
ATOM   3411  C2   DT A 166      30.382  11.240  -2.305 
ATOM   3412  O2   DT A 166      29.571  12.125  -2.511 
ATOM   3413  N3   DT A 166      30.467  10.130  -3.123 
ATOM   3414  C4   DT A 166      31.344   9.074  -2.983 
ATOM   3415  O4   DT A 166      31.325   8.134  -3.780 
ATOM   3416  C5   DT A 166      32.235   9.195  -1.853 
ATOM   3417  C7   DT A 166      33.222   8.086  -1.628 
ATOM   3418  C6   DT A 166      32.175  10.262  -1.041 
ATOM   3419  P    DA A 167      29.988  14.533   3.156 
ATOM   3420  OP1  DA A 167      30.603  15.772   3.683 
ATOM   3421  OP2  DA A 167      30.134  13.327   4.000 
ATOM   3422  O5'  DA A 167      28.439  14.790   2.847 
ATOM   3423  C5'  DA A 167      28.064  15.340   1.571 
ATOM   3424  C4'  DA A 167      26.860  14.600   1.022 
ATOM   3425  O4'  DA A 167      27.237  13.431   0.240 
ATOM   3426  C3'  DA A 167      25.886  14.049   2.063 
ATOM   3427  O3'  DA A 167      24.560  14.173   1.564 
ATOM   3428  C2'  DA A 167      26.229  12.562   2.165 
ATOM   3429  C1'  DA A 167      26.453  12.330   0.674 
ATOM   3430  N9   DA A 167      27.202  11.080   0.368 
ATOM   3431  C8   DA A 167      28.203  10.493   1.089 
ATOM   3432  N7   DA A 167      28.659   9.400   0.559 
ATOM   3433  C5   DA A 167      27.906   9.249  -0.598 
ATOM   3434  C6   DA A 167      27.909   8.274  -1.608 
ATOM   3435  N6   DA A 167      28.732   7.216  -1.615 
ATOM   3436  N1   DA A 167      27.031   8.426  -2.617 
ATOM   3437  C2   DA A 167      26.215   9.480  -2.606 
ATOM   3438  N3   DA A 167      26.122  10.448  -1.722 
ATOM   3439  C4   DA A 167      27.012  10.273  -0.723 
ATOM   3440  P    DG A 168      23.389  14.599   2.570 
ATOM   3441  OP1  DG A 168      23.363  16.073   2.706 
ATOM   3442  OP2  DG A 168      23.515  13.833   3.829 
ATOM   3443  O5'  DG A 168      22.092  14.109   1.771 
ATOM   3444  C5'  DG A 168      22.125  14.092   0.331 
ATOM   3445  C4'  DG A 168      21.506  12.808  -0.186 
ATOM   3446  O4'  DG A 168      22.478  11.729  -0.300 
ATOM   3447  C3'  DG A 168      20.393  12.212   0.675 
ATOM   3448  O3'  DG A 168      19.405  11.646  -0.176 
ATOM   3449  C2'  DG A 168      21.069  11.082   1.453 
ATOM   3450  C1'  DG A 168      21.930  10.567   0.303 
ATOM   3451  N9   DG A 168      23.058   9.699   0.742 
ATOM   3452  C8   DG A 168      23.821   9.773   1.887 
ATOM   3453  N7   DG A 168      24.745   8.847   1.974 
ATOM   3454  C5   DG A 168      24.582   8.106   0.804 
ATOM   3455  C6   DG A 168      25.294   6.972   0.335 
ATOM   3456  O6   DG A 168      26.230   6.378   0.862 
ATOM   3457  N1   DG A 168      24.800   6.533  -0.902 
ATOM   3458  C2   DG A 168      23.757   7.115  -1.594 
ATOM   3459  N2   DG A 168      23.436   6.547  -2.760 
ATOM   3460  N3   DG A 168      23.090   8.180  -1.153 
ATOM   3461  C4   DG A 168      23.555   8.617   0.046 
ATOM   3462  P    DA A 169      17.860  11.813   0.210 
ATOM   3463  OP1  DA A 169      17.368  13.125  -0.266 
ATOM   3464  OP2  DA A 169      17.677  11.536   1.652 
ATOM   3465  O5'  DA A 169      17.191  10.642  -0.651 
ATOM   3466  C5'  DA A 169      17.805  10.252  -1.893 
ATOM   3467  C4'  DA A 169      17.835   8.740  -2.004 
ATOM   3468  O4'  DA A 169      19.030   8.164  -1.405 
ATOM   3469  C3'  DA A 169      16.686   8.000  -1.319 
ATOM   3470  O3'  DA A 169      16.327   6.874  -2.111 
ATOM   3471  C2'  DA A 169      17.279   7.498  -0.003 
ATOM   3472  C1'  DA A 169      18.637   7.090  -0.564 
ATOM   3473  N9   DA A 169      19.686   6.908   0.476 
ATOM   3474  C8   DA A 169      19.852   7.597   1.644 
ATOM   3475  N7   DA A 169      20.867   7.203   2.348 
ATOM   3476  C5   DA A 169      21.418   6.176   1.593 
ATOM   3477  C6   DA A 169      22.528   5.340   1.797 
ATOM   3478  N6   DA A 169      23.320   5.413   2.876 
ATOM   3479  N1   DA A 169      22.796   4.423   0.848 
ATOM   3480  C2   DA A 169      22.006   4.356  -0.222 
ATOM   3481  N3   DA A 169      20.948   5.078  -0.519 
ATOM   3482  C4   DA A 169      20.701   5.988   0.446 
ATOM   3483  P    DT A 170      14.779   6.496  -2.266 
ATOM   3484  OP1  DT A 170      14.175   7.313  -3.341 
ATOM   3485  OP2  DT A 170      14.117   6.569  -0.945 
ATOM   3486  O5'  DT A 170      14.873   4.969  -2.736 
ATOM   3487  C5'  DT A 170      16.018   4.542  -3.498 
ATOM   3488  C4'  DT A 170      16.514   3.206  -2.983 
ATOM   3489  O4'  DT A 170      17.476   3.351  -1.899 
ATOM   3490  C3'  DT A 170      15.446   2.277  -2.406 
ATOM   3491  O3'  DT A 170      15.769   0.935  -2.748 
ATOM   3492  C2'  DT A 170      15.572   2.436  -0.891 
ATOM   3493  C1'  DT A 170      17.097   2.480  -0.844 
ATOM   3494  N1   DT A 170      17.642   3.030   0.428 
ATOM   3495  C2   DT A 170      18.821   2.493   0.888 
ATOM   3496  O2   DT A 170      19.418   1.606   0.302 
ATOM   3497  N3   DT A 170      19.295   3.027   2.070 
ATOM   3498  C4   DT A 170      18.703   4.028   2.812 
ATOM   3499  O4   DT A 170      19.222   4.425   3.857 
ATOM   3500  C5   DT A 170      17.470   4.528   2.250 
ATOM   3501  C7   DT A 170      16.759   5.620   2.995 
ATOM   3502  C6   DT A 170      16.986   4.026   1.102 
ATOM   3503  P    DT A 171      14.589  -0.066  -3.159 
ATOM   3504  OP1  DT A 171      14.267   0.110  -4.593 
ATOM   3505  OP2  DT A 171      13.460   0.084  -2.216 
ATOM   3506  O5'  DT A 171      15.290  -1.488  -2.936 
ATOM   3507  C5'  DT A 171      16.714  -1.600  -3.116 
ATOM   3508  C4'  DT A 171      17.315  -2.425  -1.994 
ATOM   3509  O4'  DT A 171      17.675  -1.615  -0.840 
ATOM   3510  C3'  DT A 171      16.413  -3.514  -1.414 
ATOM   3511  O3'  DT A 171      17.210  -4.647  -1.089 
ATOM   3512  C2'  DT A 171      15.869  -2.916  -0.117 
ATOM   3513  C1'  DT A 171      17.165  -2.245   0.326 
ATOM   3514  N1   DT A 171      16.972  -1.200   1.370 
ATOM   3515  C2   DT A 171      17.964  -1.064   2.310 
ATOM   3516  O2   DT A 171      18.970  -1.753   2.318 
ATOM   3517  N3   DT A 171      17.751  -0.086   3.263 
ATOM   3518  C4   DT A 171      16.654   0.746   3.348 
ATOM   3519  O4   DT A 171      16.574   1.586   4.247 
ATOM   3520  C5   DT A 171      15.667   0.530   2.317 
ATOM   3521  C7   DT A 171      14.440   1.394   2.337 
ATOM   3522  C6   DT A 171      15.848  -0.415   1.379 
ATOM   3523  P    DA A 172      16.631  -6.112  -1.373 
ATOM   3524  OP1  DA A 172      16.878  -6.476  -2.786 
ATOM   3525  OP2  DA A 172      15.224  -6.185  -0.920 
ATOM   3526  O5'  DA A 172      17.550  -7.006  -0.418 
ATOM   3527  C5'  DA A 172      18.894  -6.574  -0.138 
ATOM   3528  C4'  DA A 172      19.198  -6.747   1.338 
ATOM   3529  O4'  DA A 172      18.818  -5.581   2.124 
ATOM   3530  C3'  DA A 172      18.485  -7.908   2.032 
ATOM   3531  O3'  DA A 172      19.366  -8.484   2.988 
ATOM   3532  C2'  DA A 172      17.319  -7.257   2.776 
ATOM   3533  C1'  DA A 172      18.081  -6.024   3.253 
ATOM   3534  N9   DA A 172      17.198  -4.909   3.696 
ATOM   3535  C8   DA A 172      15.980  -4.542   3.199 
ATOM   3536  N7   DA A 172      15.453  -3.521   3.801 
ATOM   3537  C5   DA A 172      16.390  -3.183   4.768 
ATOM   3538  C6   DA A 172      16.422  -2.174   5.744 
ATOM   3539  N6   DA A 172      15.440  -1.276   5.912 
ATOM   3540  N1   DA A 172      17.503  -2.120   6.544 
ATOM   3541  C2   DA A 172      18.475  -3.014   6.371 
ATOM   3542  N3   DA A 172      18.555  -3.996   5.500 
ATOM   3543  C4   DA A 172      17.462  -4.028   4.712 
ATOM   3544  P    DC A 173      19.388 -10.075   3.164 
ATOM   3545  OP1  DC A 173      20.275 -10.675   2.141 
ATOM   3546  OP2  DC A 173      18.001 -10.589   3.200 
ATOM   3547  O5'  DC A 173      20.055 -10.224   4.610 
ATOM   3548  C5'  DC A 173      20.991  -9.224   5.053 
ATOM   3549  C4'  DC A 173      20.710  -8.854   6.496 
ATOM   3550  O4'  DC A 173      19.734  -7.779   6.613 
ATOM   3551  C3'  DC A 173      20.135  -9.969   7.369 
ATOM   3552  O3'  DC A 173      20.680  -9.856   8.678 
ATOM   3553  C2'  DC A 173      18.637  -9.674   7.439 
ATOM   3554  C1'  DC A 173      18.762  -8.160   7.574 
ATOM   3555  N1   DC A 173      17.501  -7.426   7.272 
ATOM   3556  C2   DC A 173      17.234  -6.269   7.999 
ATOM   3557  O2   DC A 173      18.046  -5.902   8.856 
ATOM   3558  N3   DC A 173      16.089  -5.585   7.740 
ATOM   3559  C4   DC A 173      15.235  -6.016   6.804 
ATOM   3560  N4   DC A 173      14.132  -5.315   6.587 
ATOM   3561  C5   DC A 173      15.490  -7.205   6.045 
ATOM   3562  C6   DC A 173      16.639  -7.873   6.319 
ATOM   3563  P    DT A 174      21.075 -11.188   9.473 
ATOM   3564  OP1  DT A 174      22.429 -11.626   9.063 
ATOM   3565  OP2  DT A 174      19.997 -12.191   9.328 
ATOM   3566  O5'  DT A 174      21.115 -10.656  10.981 
ATOM   3567  C5'  DT A 174      21.471  -9.283  11.228 
ATOM   3568  C4'  DT A 174      20.540  -8.685  12.264 
ATOM   3569  O4'  DT A 174      19.340  -8.112  11.669 
ATOM   3570  C3'  DT A 174      20.002  -9.656  13.315 
ATOM   3571  O3'  DT A 174      19.916  -8.982  14.565 
ATOM   3572  C2'  DT A 174      18.585  -9.989  12.844 
ATOM   3573  C1'  DT A 174      18.213  -8.580  12.393 
ATOM   3574  N1   DT A 174      17.030  -8.534  11.488 
ATOM   3575  C2   DT A 174      16.201  -7.445  11.599 
ATOM   3576  O2   DT A 174      16.396  -6.540  12.392 
ATOM   3577  N3   DT A 174      15.114  -7.437  10.745 
ATOM   3578  C4   DT A 174      14.799  -8.405   9.813 
ATOM   3579  O4   DT A 174      13.797  -8.288   9.104 
ATOM   3580  C5   DT A 174      15.728  -9.508   9.772 
ATOM   3581  C7   DT A 174      15.459 -10.606   8.785 
ATOM   3582  C6   DT A 174      16.793  -9.542  10.591 
ATOM   3583  P    DC A 175      20.314  -9.769  15.900 
ATOM   3584  OP1  DC A 175      21.782  -9.712  16.090 
ATOM   3585  OP2  DC A 175      19.716 -11.121  15.876 
ATOM   3586  O5'  DC A 175      19.592  -8.881  17.018 
ATOM   3587  C5'  DC A 175      19.415  -7.472  16.783 
ATOM   3588  C4'  DC A 175      18.019  -7.049  17.194 
ATOM   3589  O4'  DC A 175      17.053  -7.198  16.113 
ATOM   3590  C3'  DC A 175      17.400  -7.832  18.351 
ATOM   3591  O3'  DC A 175      16.631  -6.941  19.151 
ATOM   3592  C2'  DC A 175      16.450  -8.826  17.683 
ATOM   3593  C1'  DC A 175      15.911  -7.870  16.623 
ATOM   3594  N1   DC A 175      15.234  -8.554  15.488 
ATOM   3595  C2   DC A 175      14.143  -7.916  14.901 
ATOM   3596  O2   DC A 175      13.787  -6.817  15.344 
ATOM   3597  N3   DC A 175      13.511  -8.524  13.866 
ATOM   3598  C4   DC A 175      13.927  -9.714  13.416 
ATOM   3599  N4   DC A 175      13.277 -10.266  12.403 
ATOM   3600  C5   DC A 175      15.046 -10.388  14.005 
ATOM   3601  C6   DC A 175      15.664  -9.764  15.039 
ATOM   3602  P    DA A 176      16.663  -7.105  20.744 
ATOM   3603  OP1  DA A 176      17.847  -6.407  21.291 
ATOM   3604  OP2  DA A 176      16.531  -8.536  21.097 
ATOM   3605  O5'  DA A 176      15.332  -6.323  21.167 
ATOM   3606  C5'  DA A 176      14.877  -5.228  20.351 
ATOM   3607  C4'  DA A 176      13.376  -5.316  20.156 
ATOM   3608  O4'  DA A 176      13.013  -6.130  19.005 
ATOM   3609  C3'  DA A 176      12.591  -5.939  21.310 
ATOM   3610  O3'  DA A 176      11.349  -5.257  21.443 
ATOM   3611  C2'  DA A 176      12.313  -7.373  20.860 
ATOM   3612  C1'  DA A 176      12.002  -7.044  19.403 
ATOM   3613  N9   DA A 176      12.062  -8.224  18.496 
ATOM   3614  C8   DA A 176      12.893  -9.304  18.565 
ATOM   3615  N7   DA A 176      12.700 -10.175  17.623 
ATOM   3616  C5   DA A 176      11.665  -9.634  16.874 
ATOM   3617  C6   DA A 176      10.991 -10.082  15.726 
ATOM   3618  N6   DA A 176      11.276 -11.234  15.103 
ATOM   3619  N1   DA A 176      10.009  -9.300  15.239 
ATOM   3620  C2   DA A 176       9.731  -8.155  15.862 
ATOM   3621  N3   DA A 176      10.288  -7.637  16.934 
ATOM   3622  C4   DA A 176      11.267  -8.439  17.402 
ATOM   3623  P    DG A 177      10.780  -4.959  22.908 
ATOM   3624  OP1  DG A 177      11.395  -3.720  23.436 
ATOM   3625  OP2  DG A 177      10.925  -6.165  23.752 
ATOM   3626  O5'  DG A 177       9.231  -4.702  22.600 
ATOM   3627  C5'  DG A 177       8.856  -4.152  21.323 
ATOM   3628  C4'  DG A 177       7.652  -4.892  20.775 
ATOM   3629  O4'  DG A 177       8.029  -6.061  19.992 
ATOM   3630  C3'  DG A 177       6.678  -5.443  21.816 
ATOM   3631  O3'  DG A 177       5.352  -5.319  21.317 
ATOM   3632  C2'  DG A 177       7.021  -6.930  21.917 
ATOM   3633  C1'  DG A 177       7.244  -7.162  20.426 
ATOM   3634  N9   DG A 177       7.994  -8.412  20.121 
ATOM   3635  C8   DG A 177       9.004  -9.019  20.834 
ATOM   3636  N7   DG A 177       9.456 -10.122  20.288 
ATOM   3637  C5   DG A 177       8.690 -10.256  19.131 
ATOM   3638  C6   DG A 177       8.720 -11.259  18.127 
ATOM   3639  O6   DG A 177       9.440 -12.251  18.051 
ATOM   3640  N1   DG A 177       7.770 -11.009  17.126 
ATOM   3641  C2   DG A 177       6.907  -9.931  17.099 
ATOM   3642  N2   DG A 177       6.076  -9.871  16.056 
ATOM   3643  N3   DG A 177       6.881  -8.991  18.041 
ATOM   3644  C4   DG A 177       7.795  -9.218  19.020 
ATOM   3645  P    DA A 178       4.181  -4.893  22.323 
ATOM   3646  OP1  DA A 178       4.155  -3.419  22.458 
ATOM   3647  OP2  DA A 178       4.307  -5.659  23.582 
ATOM   3648  O5'  DA A 178       2.884  -5.383  21.523 
ATOM   3649  C5'  DA A 178       2.916  -5.400  20.083 
ATOM   3650  C4'  DA A 178       2.298  -6.684  19.566 
ATOM   3651  O4'  DA A 178       3.270  -7.763  19.452 
ATOM   3652  C3'  DA A 178       1.185  -7.280  20.428 
ATOM   3653  O3'  DA A 178       0.197  -7.846  19.576 
ATOM   3654  C2'  DA A 178       1.861  -8.410  21.205 
ATOM   3655  C1'  DA A 178       2.722  -8.925  20.056 
ATOM   3656  N9   DA A 178       3.850  -9.793  20.495 
ATOM   3657  C8   DA A 178       4.596  -9.704  21.634 
ATOM   3658  N7   DA A 178       5.514 -10.616  21.734 
ATOM   3659  C5   DA A 178       5.367 -11.365  20.575 
ATOM   3660  C6   DA A 178       6.051 -12.488  20.080 
ATOM   3661  N6   DA A 178       7.068 -13.078  20.724 
ATOM   3662  N1   DA A 178       5.649 -12.985  18.896 
ATOM   3663  C2   DA A 178       4.639 -12.394  18.260 
ATOM   3664  N3   DA A 178       3.929 -11.348  18.621 
ATOM   3665  C4   DA A 178       4.351 -10.870  19.810 
ATOM   3666  P    DA A 179      -1.348  -7.679  19.963 
ATOM   3667  OP1  DA A 179      -1.840  -6.367  19.487 
ATOM   3668  OP2  DA A 179      -1.531  -7.957  21.405 
ATOM   3669  O5'  DA A 179      -2.017  -8.850  19.102 
ATOM   3670  C5'  DA A 179      -1.404  -9.240  17.859 
ATOM   3671  C4'  DA A 179      -1.373 -10.752  17.749 
ATOM   3672  O4'  DA A 179      -0.178 -11.328  18.348 
ATOM   3673  C3'  DA A 179      -2.522 -11.492  18.434 
ATOM   3674  O3'  DA A 179      -2.881 -12.618  17.642 
ATOM   3675  C2'  DA A 179      -1.929 -11.994  19.750 
ATOM   3676  C1'  DA A 179      -0.571 -12.402  19.188 
ATOM   3677  N9   DA A 179       0.478 -12.584  20.229 
ATOM   3678  C8   DA A 179       0.644 -11.895  21.396 
ATOM   3679  N7   DA A 179       1.659 -12.289  22.100 
ATOM   3680  C5   DA A 179       2.209 -13.316  21.345 
ATOM   3681  C6   DA A 179       3.320 -14.152  21.550 
ATOM   3682  N6   DA A 179       4.112 -14.079  22.629 
ATOM   3683  N1   DA A 179       3.588 -15.069  20.601 
ATOM   3684  C2   DA A 179       2.798 -15.136  19.531 
ATOM   3685  N3   DA A 179       1.740 -14.414  19.233 
ATOM   3686  C4   DA A 179       1.493 -13.504  20.198 
ATOM   3687  P    DG A 180      -4.429 -12.996  17.487 
ATOM   3688  OP1  DG A 180      -5.034 -12.180  16.411 
ATOM   3689  OP2  DG A 180      -5.091 -12.924  18.808 
ATOM   3690  O5'  DG A 180      -4.335 -14.523  17.017 
ATOM   3691  C5'  DG A 180      -3.190 -14.950  16.255 
ATOM   3692  C4'  DG A 180      -2.694 -16.286  16.770 
ATOM   3693  O4'  DG A 180      -1.732 -16.141  17.854 
ATOM   3694  C3'  DG A 180      -3.762 -17.215  17.347 
ATOM   3695  O3'  DG A 180      -3.439 -18.557  17.005 
ATOM   3696  C2'  DG A 180      -3.636 -17.056  18.862 
ATOM   3697  C1'  DG A 180      -2.111 -17.012  18.908 
ATOM   3698  N9   DG A 180      -1.566 -16.462  20.181 
ATOM   3699  C8   DG A 180      -2.076 -15.472  20.992 
ATOM   3700  N7   DG A 180      -1.347 -15.221  22.052 
ATOM   3701  C5   DG A 180      -0.278 -16.108  21.935 
ATOM   3702  C6   DG A 180       0.842 -16.306  22.785 
ATOM   3703  O6   DG A 180       1.124 -15.730  23.832 
ATOM   3704  N1   DG A 180       1.686 -17.310  22.292 
ATOM   3705  C2   DG A 180       1.478 -18.027  21.130 
ATOM   3706  N2   DG A 180       2.403 -18.943  20.832 
ATOM   3707  N3   DG A 180       0.428 -17.840  20.333 
ATOM   3708  C4   DG A 180      -0.402 -16.870  20.797 
ATOM   3709  P    DC A 181      -4.619 -19.558  16.593 
ATOM   3710  OP1  DC A 181      -4.941 -19.383  15.160 
ATOM   3711  OP2  DC A 181      -5.748 -19.408  17.537 
ATOM   3712  O5'  DC A 181      -3.918 -20.980  16.817 
ATOM   3713  C5'  DC A 181      -2.494 -21.092  16.637 
ATOM   3714  C4'  DC A 181      -1.893 -21.917  17.758 
ATOM   3715  O4'  DC A 181      -1.534 -21.107  18.913 
ATOM   3716  C3'  DC A 181      -2.795 -23.006  18.339 
ATOM   3717  O3'  DC A 181      -1.998 -24.139  18.664 
ATOM   3718  C2'  DC A 181      -3.339 -22.408  19.635 
ATOM   3719  C1'  DC A 181      -2.043 -21.737  20.078 
ATOM   3720  N1   DC A 181      -2.236 -20.692  21.122 
ATOM   3721  C2   DC A 181      -1.240 -20.542  22.083 
ATOM   3722  O2   DC A 181      -0.246 -21.275  22.031 
ATOM   3723  N3   DC A 181      -1.397 -19.596  23.044 
ATOM   3724  C4   DC A 181      -2.489 -18.820  23.066 
ATOM   3725  N4   DC A 181      -2.595 -17.912  24.023 
ATOM   3726  C5   DC A 181      -3.526 -18.958  22.088 
ATOM   3727  C6   DC A 181      -3.350 -19.910  21.136 
ATOM   3728  P    DA A 182      -2.578 -25.604  18.379 
ATOM   3729  OP1  DA A 182      -2.330 -25.969  16.966 
ATOM   3730  OP2  DA A 182      -3.984 -25.677  18.832 
ATOM   3731  O5'  DA A 182      -1.659 -26.499  19.335 
ATOM   3732  C5'  DA A 182      -0.314 -26.066  19.615 
ATOM   3733  C4'  DA A 182      -0.010 -26.239  21.091 
ATOM   3734  O4'  DA A 182      -0.390 -25.074  21.877 
ATOM   3735  C3'  DA A 182      -0.723 -27.400  21.784 
ATOM   3736  O3'  DA A 182       0.158 -27.976  22.741 
ATOM   3737  C2'  DA A 182      -1.889 -26.749  22.528 
ATOM   3738  C1'  DA A 182      -1.128 -25.516  23.006 
ATOM   3739  N9   DA A 182      -2.010 -24.401  23.448 
ATOM   3740  C8   DA A 182      -3.228 -24.035  22.952 
ATOM   3741  N7   DA A 182      -3.755 -23.013  23.553 
ATOM   3742  C5   DA A 182      -2.818 -22.676  24.521 
ATOM   3743  C6   DA A 182      -2.786 -21.666  25.497 
ATOM   3744  N6   DA A 182      -3.768 -20.768  25.665 
ATOM   3745  N1   DA A 182      -1.705 -21.612  26.297 
ATOM   3746  C2   DA A 182      -0.733 -22.506  26.124 
ATOM   3747  N3   DA A 182      -0.653 -23.488  25.252 
ATOM   3748  C4   DA A 182      -1.746 -23.520  24.465 
ATOM   3749  P    DG A 183       0.180 -29.567  22.916 
ATOM   3750  OP1  DG A 183       1.067 -30.167  21.894 
ATOM   3751  OP2  DG A 183      -1.207 -30.081  22.953 
ATOM   3752  O5'  DG A 183       0.847 -29.716  24.362 
ATOM   3753  C5'  DG A 183       1.783 -28.716  24.806 
ATOM   3754  C4'  DG A 183       1.502 -28.346  26.249 
ATOM   3755  O4'  DG A 183       0.526 -27.271  26.366 
ATOM   3756  C3'  DG A 183       0.927 -29.461  27.122 
ATOM   3757  O3'  DG A 183       1.471 -29.348  28.431 
ATOM   3758  C2'  DG A 183      -0.571 -29.166  27.192 
ATOM   3759  C1'  DG A 183      -0.447 -27.652  27.327 
ATOM   3760  N9   DG A 183      -1.707 -26.918  27.025 
ATOM   3761  C8   DG A 183      -2.690 -27.216  26.106 
ATOM   3762  N7   DG A 183      -3.682 -26.359  26.089 
ATOM   3763  C5   DG A 183      -3.333 -25.428  27.067 
ATOM   3764  C6   DG A 183      -4.016 -24.265  27.507 
ATOM   3765  O6   DG A 183      -5.088 -23.809  27.119 
ATOM   3766  N1   DG A 183      -3.307 -23.607  28.521 
ATOM   3767  C2   DG A 183      -2.095 -24.020  29.041 
ATOM   3768  N2   DG A 183      -1.580 -23.253  30.006 
ATOM   3769  N3   DG A 183      -1.454 -25.111  28.628 
ATOM   3770  C4   DG A 183      -2.129 -25.761  27.644 
ATOM   3771  P    DA A 184       1.867 -30.680  29.226 
ATOM   3772  OP1  DA A 184       3.220 -31.118  28.816 
ATOM   3773  OP2  DA A 184       0.789 -31.683  29.080 
ATOM   3774  O5'  DA A 184       1.907 -30.148  30.734 
ATOM   3775  C5'  DA A 184       2.263 -28.775  30.981 
ATOM   3776  C4'  DA A 184       1.331 -28.177  32.017 
ATOM   3777  O4'  DA A 184       0.132 -27.604  31.421 
ATOM   3778  C3'  DA A 184       0.793 -29.148  33.067 
ATOM   3779  O3'  DA A 184       0.707 -28.474  34.317 
ATOM   3780  C2'  DA A 184      -0.623 -29.482  32.597 
ATOM   3781  C1'  DA A 184      -0.995 -28.073  32.146 
ATOM   3782  N9   DA A 184      -2.178 -28.026  31.241 
ATOM   3783  C8   DA A 184      -2.560 -28.937  30.297 
ATOM   3784  N7   DA A 184      -3.646 -28.613  29.667 
ATOM   3785  C5   DA A 184      -4.013 -27.399  30.231 
ATOM   3786  C6   DA A 184      -5.089 -26.529  29.991 
ATOM   3787  N6   DA A 184      -6.039 -26.762  29.075 
ATOM   3788  N1   DA A 184      -5.154 -25.406  30.732 
ATOM   3789  C2   DA A 184      -4.207 -25.180  31.640 
ATOM   3790  N3   DA A 184      -3.162 -25.914  31.951 
ATOM   3791  C4   DA A 184      -3.120 -27.032  31.197 
ATOM   3792  P    DA A 185       1.106 -29.261  35.652 
ATOM   3793  OP1  DA A 185       2.574 -29.204  35.842 
ATOM   3794  OP2  DA A 185       0.507 -30.614  35.628 
ATOM   3795  O5'  DA A 185       0.384 -28.374  36.770 
ATOM   3796  C5'  DA A 185       0.207 -26.964  36.535 
ATOM   3797  C4'  DA A 185      -1.189 -26.541  36.946 
ATOM   3798  O4'  DA A 185      -2.155 -26.690  35.866 
ATOM   3799  C3'  DA A 185      -1.808 -27.324  38.104 
ATOM   3800  O3'  DA A 185      -2.577 -26.433  38.904 
ATOM   3801  C2'  DA A 185      -2.758 -28.318  37.435 
ATOM   3802  C1'  DA A 185      -3.297 -27.362  36.375 
ATOM   3803  N9   DA A 185      -3.975 -28.046  35.240 
ATOM   3804  C8   DA A 185      -3.671 -29.251  34.672 
ATOM   3805  N7   DA A 185      -4.454 -29.581  33.692 
ATOM   3806  C5   DA A 185      -5.342 -28.518  33.601 
ATOM   3807  C6   DA A 185      -6.428 -28.261  32.747 
ATOM   3808  N6   DA A 185      -6.820 -29.099  31.776 
ATOM   3809  N1   DA A 185      -7.098 -27.109  32.928 
ATOM   3810  C2   DA A 185      -6.704 -26.281  33.893 
ATOM   3811  N3   DA A 185      -5.711 -26.412  34.747 
ATOM   3812  C4   DA A 185      -5.057 -27.574  34.544 
ATOM   3813  P    DC A 186      -2.546 -26.598  40.496 
ATOM   3814  OP1  DC A 186      -1.361 -25.900  41.044 
ATOM   3815  OP2  DC A 186      -2.677 -28.028  40.850 
ATOM   3816  O5'  DC A 186      -3.876 -25.815  40.920 
ATOM   3817  C5'  DC A 186      -4.331 -24.720  40.104 
ATOM   3818  C4'  DC A 186      -5.832 -24.808  39.909 
ATOM   3819  O4'  DC A 186      -6.195 -25.622  38.757 
ATOM   3820  C3'  DC A 186      -6.617 -25.431  41.063 
ATOM   3821  O3'  DC A 186      -7.859 -24.749  41.195 
ATOM   3822  C2'  DC A 186      -6.895 -26.865  40.613 
ATOM   3823  C1'  DC A 186      -7.206 -26.536  39.156 
ATOM   3824  N1   DC A 186      -7.146 -27.716  38.249 
ATOM   3825  C2   DC A 186      -8.040 -27.760  37.181 
ATOM   3826  O2   DC A 186      -8.836 -26.827  37.032 
ATOM   3827  N3   DC A 186      -8.002 -28.828  36.343 
ATOM   3828  C4   DC A 186      -7.122 -29.819  36.540 
ATOM   3829  N4   DC A 186      -7.126 -30.838  35.695 
ATOM   3830  C5   DC A 186      -6.196 -29.793  37.632 
ATOM   3831  C6   DC A 186      -6.250 -28.717  38.459 
ATOM   3832  P    DA A 187      -8.428 -24.451  42.661 
ATOM   3833  OP1  DA A 187      -7.813 -23.212  43.188 
ATOM   3834  OP2  DA A 187      -8.283 -25.658  43.505 
ATOM   3835  O5'  DA A 187      -9.977 -24.194  42.353 
ATOM   3836  C5'  DA A 187     -10.352 -23.645  41.076 
ATOM   3837  C4'  DA A 187     -11.556 -24.384  40.527 
ATOM   3838  O4'  DA A 187     -11.180 -25.553  39.745 
ATOM   3839  C3'  DA A 187     -12.530 -24.935  41.568 
ATOM   3840  O3'  DA A 187     -13.856 -24.811  41.070 
ATOM   3841  C2'  DA A 187     -12.187 -26.422  41.670 
ATOM   3842  C1'  DA A 187     -11.964 -26.654  40.179 
ATOM   3843  N9   DA A 187     -11.214 -27.905  39.873 
ATOM   3844  C8   DA A 187     -10.213 -28.491  40.594 
ATOM   3845  N7   DA A 187      -9.758 -29.584  40.065 
ATOM   3846  C5   DA A 187     -10.510 -29.735  38.907 
ATOM   3847  C6   DA A 187     -10.507 -30.710  37.897 
ATOM   3848  N6   DA A 187      -9.684 -31.768  37.891 
ATOM   3849  N1   DA A 187     -11.386 -30.558  36.888 
ATOM   3850  C2   DA A 187     -12.201 -29.504  36.899 
ATOM   3851  N3   DA A 187     -12.294 -28.536  37.784 
ATOM   3852  C4   DA A 187     -11.405 -28.712  38.783 
ATOM   3853  P    DG A 188     -15.027 -24.385  42.075 
ATOM   3854  OP1  DG A 188     -15.053 -22.911  42.211 
ATOM   3855  OP2  DG A 188     -14.902 -25.151  43.335 
ATOM   3856  O5'  DG A 188     -16.324 -24.875  41.276 
ATOM   3857  C5'  DG A 188     -16.292 -24.892  39.836 
ATOM   3858  C4'  DG A 188     -16.910 -26.176  39.319 
ATOM   3859  O4'  DG A 188     -15.938 -27.255  39.205 
ATOM   3860  C3'  DG A 188     -18.023 -26.773  40.181 
ATOM   3861  O3'  DG A 188     -19.012 -27.338  39.329 
ATOM   3862  C2'  DG A 188     -17.347 -27.903  40.958 
ATOM   3863  C1'  DG A 188     -16.486 -28.417  39.808 
ATOM   3864  N9   DG A 188     -15.359 -29.286  40.247 
ATOM   3865  C8   DG A 188     -14.595 -29.212  41.392 
ATOM   3866  N7   DG A 188     -13.671 -30.138  41.479 
ATOM   3867  C5   DG A 188     -13.835 -30.878  40.309 
ATOM   3868  C6   DG A 188     -13.123 -32.012  39.840 
ATOM   3869  O6   DG A 188     -12.186 -32.606  40.368 
ATOM   3870  N1   DG A 188     -13.616 -32.451  38.603 
ATOM   3871  C2   DG A 188     -14.660 -31.869  37.911 
ATOM   3872  N2   DG A 188     -14.980 -32.437  36.745 
ATOM   3873  N3   DG A 188     -15.327 -30.804  38.353 
ATOM   3874  C4   DG A 188     -14.861 -30.367  39.551 
ATOM   3875  P    DA A 189     -20.557 -27.171  39.716 
ATOM   3876  OP1  DA A 189     -21.048 -25.859  39.239 
ATOM   3877  OP2  DA A 189     -20.739 -27.449  41.158 
ATOM   3878  O5'  DA A 189     -21.226 -28.342  38.855 
ATOM   3879  C5'  DA A 189     -20.612 -28.732  37.612 
ATOM   3880  C4'  DA A 189     -20.581 -30.244  37.501 
ATOM   3881  O4'  DA A 189     -19.386 -30.820  38.100 
ATOM   3882  C3'  DA A 189     -21.730 -30.984  38.186 
ATOM   3883  O3'  DA A 189     -22.089 -32.110  37.394 
ATOM   3884  C2'  DA A 189     -21.137 -31.486  39.503 
ATOM   3885  C1'  DA A 189     -19.779 -31.894  38.941 
ATOM   3886  N9   DA A 189     -18.730 -32.076  39.982 
ATOM   3887  C8   DA A 189     -18.565 -31.387  41.149 
ATOM   3888  N7   DA A 189     -17.549 -31.782  41.853 
ATOM   3889  C5   DA A 189     -16.999 -32.808  41.098 
ATOM   3890  C6   DA A 189     -15.888 -33.644  41.302 
ATOM   3891  N6   DA A 189     -15.096 -33.571  42.381 
ATOM   3892  N1   DA A 189     -15.620 -34.561  40.354 
ATOM   3893  C2   DA A 189     -16.410 -34.628  39.283 
ATOM   3894  N3   DA A 189     -17.468 -33.906  38.986 
ATOM   3895  C4   DA A 189     -17.715 -32.996  39.951 
ATOM   3896  P    DG A 190     -23.637 -32.488  37.240 
ATOM   3897  OP1  DG A 190     -24.242 -31.672  36.164 
ATOM   3898  OP2  DG A 190     -24.300 -32.416  38.560 
ATOM   3899  O5'  DG A 190     -23.543 -34.015  36.769 
ATOM   3900  C5'  DG A 190     -22.398 -34.442  36.007 
ATOM   3901  C4'  DG A 190     -21.902 -35.778  36.522 
ATOM   3902  O4'  DG A 190     -20.940 -35.633  37.606 
ATOM   3903  C3'  DG A 190     -22.970 -36.707  37.099 
ATOM   3904  O3'  DG A 190     -22.647 -38.049  36.757 
ATOM   3905  C2'  DG A 190     -22.844 -36.548  38.614 
ATOM   3906  C1'  DG A 190     -21.319 -36.504  38.661 
ATOM   3907  N9   DG A 190     -20.774 -35.954  39.934 
ATOM   3908  C8   DG A 190     -21.285 -34.964  40.744 
ATOM   3909  N7   DG A 190     -20.555 -34.713  41.804 
ATOM   3910  C5   DG A 190     -19.486 -35.600  41.688 
ATOM   3911  C6   DG A 190     -18.367 -35.798  42.538 
ATOM   3912  O6   DG A 190     -18.084 -35.222  43.584 
ATOM   3913  N1   DG A 190     -17.522 -36.802  42.044 
ATOM   3914  C2   DG A 190     -17.730 -37.519  40.883 
ATOM   3915  N2   DG A 190     -16.805 -38.435  40.585 
ATOM   3916  N3   DG A 190     -18.780 -37.332  40.086 
ATOM   3917  C4   DG A 190     -19.610 -36.362  40.550 
ATOM   3918  P    DT A 191     -23.827 -39.050  36.346 
ATOM   3919  OP1  DT A 191     -24.150 -38.875  34.912 
ATOM   3920  OP2  DT A 191     -24.957 -38.900  37.289 
ATOM   3921  O5'  DT A 191     -23.126 -40.472  36.570 
ATOM   3922  C5'  DT A 191     -21.702 -40.584  36.390 
ATOM   3923  C4'  DT A 191     -21.101 -41.410  37.511 
ATOM   3924  O4'  DT A 191     -20.742 -40.599  38.666 
ATOM   3925  C3'  DT A 191     -22.003 -42.498  38.091 
ATOM   3926  O3'  DT A 191     -21.206 -43.631  38.416 
ATOM   3927  C2'  DT A 191     -22.548 -41.900  39.388 
ATOM   3928  C1'  DT A 191     -21.251 -41.229  39.831 
ATOM   3929  N1   DT A 191     -21.444 -40.184  40.875 
ATOM   3930  C2   DT A 191     -20.452 -40.049  41.816 
ATOM   3931  O2   DT A 191     -19.447 -40.738  41.823 
ATOM   3932  N3   DT A 191     -20.666 -39.070  42.768 
ATOM   3933  C4   DT A 191     -21.762 -38.238  42.853 
ATOM   3934  O4   DT A 191     -21.842 -37.398  43.752 
ATOM   3935  C5   DT A 191     -22.750 -38.455  41.822 
ATOM   3936  C7   DT A 191     -23.976 -37.590  41.842 
ATOM   3937  C6   DT A 191     -22.568 -39.399  40.885 
ATOM   3938  P    DG A 192     -21.786 -45.096  38.132 
ATOM   3939  OP1  DG A 192     -21.538 -45.461  36.719 
ATOM   3940  OP2  DG A 192     -23.192 -45.169  38.585 
ATOM   3941  O5'  DG A 192     -20.867 -45.991  39.087 
ATOM   3942  C5'  DG A 192     -19.522 -45.558  39.368 
ATOM   3943  C4'  DG A 192     -19.219 -45.732  40.843 
ATOM   3944  O4'  DG A 192     -19.599 -44.566  41.629 
ATOM   3945  C3'  DG A 192     -19.932 -46.892  41.537 
ATOM   3946  O3'  DG A 192     -19.050 -47.469  42.493 
ATOM   3947  C2'  DG A 192     -21.097 -46.241  42.281 
ATOM   3948  C1'  DG A 192     -20.336 -45.008  42.758 
ATOM   3949  N9   DG A 192     -21.218 -43.893  43.201 
ATOM   3950  C8   DG A 192     -22.449 -43.509  42.713 
ATOM   3951  N7   DG A 192     -22.968 -42.476  43.329 
ATOM   3952  C5   DG A 192     -22.016 -42.153  44.294 
ATOM   3953  C6   DG A 192     -22.017 -41.121  45.269 
ATOM   3954  O6   DG A 192     -22.872 -40.266  45.484 
ATOM   3955  N1   DG A 192     -20.851 -41.151  46.048 
ATOM   3956  C2   DG A 192     -19.821 -42.059  45.903 
ATOM   3957  N2   DG A 192     -18.794 -41.920  46.745 
ATOM   3958  N3   DG A 192     -19.821 -43.027  44.988 
ATOM   3959  C4   DG A 192     -20.944 -43.011  44.225 
ATOM   3960  P    DA A 193     -19.028 -49.059  42.669 
ATOM   3961  OP1  DA A 193     -18.141 -49.659  41.646 
ATOM   3962  OP2  DA A 193     -20.415 -49.573  42.706 
ATOM   3963  O5'  DA A 193     -18.361 -49.209  44.115 
ATOM   3964  C5'  DA A 193     -17.425 -48.208  44.559 
ATOM   3965  C4'  DA A 193     -17.707 -47.838  46.002 
ATOM   3966  O4'  DA A 193     -18.682 -46.764  46.119 
ATOM   3967  C3'  DA A 193     -18.281 -48.953  46.875 
ATOM   3968  O3'  DA A 193     -17.737 -48.840  48.184 
ATOM   3969  C2'  DA A 193     -19.779 -48.658  46.944 
ATOM   3970  C1'  DA A 193     -19.655 -47.145  47.079 
ATOM   3971  N9   DA A 193     -20.916 -46.410  46.778 
ATOM   3972  C8   DA A 193     -21.879 -46.720  45.861 
ATOM   3973  N7   DA A 193     -22.867 -45.881  45.835 
ATOM   3974  C5   DA A 193     -22.537 -44.944  46.804 
ATOM   3975  C6   DA A 193     -23.186 -43.786  47.263 
ATOM   3976  N6   DA A 193     -24.362 -43.357  46.782 
ATOM   3977  N1   DA A 193     -22.582 -43.084  48.240 
ATOM   3978  C2   DA A 193     -21.414 -43.515  48.714 
ATOM   3979  N3   DA A 193     -20.717 -44.574  48.365 
ATOM   3980  C4   DA A 193     -21.343 -45.260  47.387 
ATOM   3981  P    DT A 194     -17.341 -50.172  48.978 
ATOM   3982  OP1  DT A 194     -15.988 -50.610  48.569 
ATOM   3983  OP2  DT A 194     -18.419 -51.175  48.833 
ATOM   3984  O5'  DT A 194     -17.301 -49.640  50.487 
ATOM   3985  C5'  DT A 194     -16.945 -48.267  50.734 
ATOM   3986  C4'  DT A 194     -17.877 -47.669  51.769 
ATOM   3987  O4'  DT A 194     -19.076 -47.096  51.174 
ATOM   3988  C3'  DT A 194     -18.415 -48.640  52.820 
ATOM   3989  O3'  DT A 194     -18.501 -47.966  54.070 
ATOM   3990  C2'  DT A 194     -19.831 -48.974  52.349 
ATOM   3991  C1'  DT A 194     -20.203 -47.565  51.898 
ATOM   3992  N1   DT A 194     -21.386 -47.518  50.994 
ATOM   3993  C2   DT A 194     -22.215 -46.429  51.104 
ATOM   3994  O2   DT A 194     -22.020 -45.524  51.897 
ATOM   3995  N3   DT A 194     -23.302 -46.422  50.250 
ATOM   3996  C4   DT A 194     -23.618 -47.389  49.318 
ATOM   3997  O4   DT A 194     -24.619 -47.272  48.609 
ATOM   3998  C5   DT A 194     -22.688 -48.493  49.277 
ATOM   3999  C7   DT A 194     -22.957 -49.590  48.290 
ATOM   4000  C6   DT A 194     -21.624 -48.526  50.096 
ATOM   4001  P    DG A 195     -18.102 -48.753  55.405 
ATOM   4002  OP1  DG A 195     -16.634 -48.696  55.595 
ATOM   4003  OP2  DG A 195     -18.701 -50.106  55.381 
ATOM   4004  O5'  DG A 195     -18.824 -47.866  56.523 
ATOM   4005  C5'  DG A 195     -19.001 -46.456  56.288 
ATOM   4006  C4'  DG A 195     -20.397 -46.033  56.699 
ATOM   4007  O4'  DG A 195     -21.363 -46.182  55.619 
ATOM   4008  C3'  DG A 195     -21.016 -46.817  57.857 
ATOM   4009  O3'  DG A 195     -21.785 -45.925  58.656 
ATOM   4010  C2'  DG A 195     -21.966 -47.810  57.188 
ATOM   4011  C1'  DG A 195     -22.505 -46.854  56.128 
ATOM   4012  N9   DG A 195     -23.183 -47.539  54.993 
ATOM   4013  C8   DG A 195     -22.892 -48.752  54.408 
ATOM   4014  N7   DG A 195     -23.690 -49.073  53.418 
ATOM   4015  C5   DG A 195     -24.572 -47.996  53.342 
ATOM   4016  C6   DG A 195     -25.663 -47.769  52.463 
ATOM   4017  O6   DG A 195     -26.081 -48.483  51.555 
ATOM   4018  N1   DG A 195     -26.292 -46.545  52.734 
ATOM   4019  C2   DG A 195     -25.917 -45.659  53.723 
ATOM   4020  N2   DG A 195     -26.645 -44.545  53.820 
ATOM   4021  N3   DG A 195     -24.892 -45.873  54.547 
ATOM   4022  C4   DG A 195     -24.272 -47.055  54.298 
ATOM   4023  P    DA A 196     -21.754 -46.090  60.249 
ATOM   4024  OP1  DA A 196     -20.569 -45.392  60.796 
ATOM   4025  OP2  DA A 196     -21.885 -47.520  60.603 
ATOM   4026  O5'  DA A 196     -23.084 -45.307  60.672 
ATOM   4027  C5'  DA A 196     -23.539 -44.212  59.856 
ATOM   4028  C4'  DA A 196     -25.040 -44.300  59.661 
ATOM   4029  O4'  DA A 196     -25.404 -45.114  58.510 
ATOM   4030  C3'  DA A 196     -25.826 -44.923  60.815 
ATOM   4031  O3'  DA A 196     -27.067 -44.242  60.948 
ATOM   4032  C2'  DA A 196     -26.103 -46.357  60.366 
ATOM   4033  C1'  DA A 196     -26.414 -46.028  58.908 
ATOM   4034  N9   DA A 196     -26.355 -47.208  58.001 
ATOM   4035  C8   DA A 196     -25.523 -48.289  58.070 
ATOM   4036  N7   DA A 196     -25.716 -49.160  57.129 
ATOM   4037  C5   DA A 196     -26.752 -48.618  56.379 
ATOM   4038  C6   DA A 196     -27.425 -49.066  55.231 
ATOM   4039  N6   DA A 196     -27.140 -50.218  54.608 
ATOM   4040  N1   DA A 196     -28.407 -48.284  54.744 
ATOM   4041  C2   DA A 196     -28.685 -47.139  55.367 
ATOM   4042  N3   DA A 196     -28.128 -46.621  56.439 
ATOM   4043  C4   DA A 196     -27.150 -47.423  56.907 
ATOM   4044  P    DA A 197     -27.636 -43.943  62.413 
ATOM   4045  OP1  DA A 197     -27.021 -42.704  62.941 
ATOM   4046  OP2  DA A 197     -27.491 -45.150  63.257 
ATOM   4047  O5'  DA A 197     -29.185 -43.687  62.105 
ATOM   4048  C5'  DA A 197     -29.561 -43.137  60.829 
ATOM   4049  C4'  DA A 197     -30.764 -43.876  60.280 
ATOM   4050  O4'  DA A 197     -30.388 -45.045  59.497 
ATOM   4051  C3'  DA A 197     -31.738 -44.428  61.321 
ATOM   4052  O3'  DA A 197     -33.064 -44.303  60.822 
ATOM   4053  C2'  DA A 197     -31.396 -45.914  61.422 
ATOM   4054  C1'  DA A 197     -31.172 -46.146  59.932 
ATOM   4055  N9   DA A 197     -30.423 -47.397  59.626 
ATOM   4056  C8   DA A 197     -29.422 -47.983  60.347 
ATOM   4057  N7   DA A 197     -28.966 -49.077  59.817 
ATOM   4058  C5   DA A 197     -29.718 -49.227  58.660 
ATOM   4059  C6   DA A 197     -29.715 -50.202  57.649 
ATOM   4060  N6   DA A 197     -28.892 -51.260  57.643 
ATOM   4061  N1   DA A 197     -30.594 -50.050  56.641 
ATOM   4062  C2   DA A 197     -31.410 -48.997  56.652 
ATOM   4063  N3   DA A 197     -31.502 -48.028  57.536 
ATOM   4064  C4   DA A 197     -30.613 -48.204  58.535 
ATOM   4065  P    DC A 198     -34.235 -43.877  61.828 
ATOM   4066  OP1  DC A 198     -34.261 -42.404  61.963 
ATOM   4067  OP2  DC A 198     -34.110 -44.643  63.087 
ATOM   4068  O5'  DC A 198     -35.532 -44.367  61.028 
ATOM   4069  C5'  DC A 198     -35.500 -44.384  59.588 
ATOM   4070  C4'  DC A 198     -36.118 -45.668  59.072 
ATOM   4071  O4'  DC A 198     -35.146 -46.747  58.958 
ATOM   4072  C3'  DC A 198     -37.231 -46.265  59.933 
ATOM   4073  O3'  DC A 198     -38.220 -46.830  59.082 
ATOM   4074  C2'  DC A 198     -36.555 -47.395  60.711 
ATOM   4075  C1'  DC A 198     -35.694 -47.909  59.561 
ATOM   4076  N1   DC A 198     -34.567 -48.778  60.000 
ATOM   4077  C2   DC A 198     -34.196 -49.830  59.166 
ATOM   4078  O2   DC A 198     -34.811 -49.998  58.107 
ATOM   4079  N3   DC A 198     -33.171 -50.635  59.549 
ATOM   4080  C4   DC A 198     -32.529 -50.420  60.705 
ATOM   4081  N4   DC A 198     -31.536 -51.232  61.032 
ATOM   4082  C5   DC A 198     -32.896 -49.343  61.576 
ATOM   4083  C6   DC A 198     -33.923 -48.551  61.176 
ATOM   4084  P    DA A 199     -39.765 -46.663  59.468 
ATOM   4085  OP1  DA A 199     -40.256 -45.351  58.992 
ATOM   4086  OP2  DA A 199     -39.947 -46.941  60.910 
ATOM   4087  O5'  DA A 199     -40.434 -47.834  58.607 
ATOM   4088  C5'  DA A 199     -39.820 -48.225  57.365 
ATOM   4089  C4'  DA A 199     -39.790 -49.736  57.254 
ATOM   4090  O4'  DA A 199     -38.594 -50.312  57.853 
ATOM   4091  C3'  DA A 199     -40.938 -50.476  57.939 
ATOM   4092  O3'  DA A 199     -41.297 -51.602  57.147 
ATOM   4093  C2'  DA A 199     -40.346 -50.978  59.255 
ATOM   4094  C1'  DA A 199     -38.987 -51.387  58.693 
ATOM   4095  N9   DA A 199     -37.938 -51.568  59.734 
ATOM   4096  C8   DA A 199     -37.773 -50.879  60.901 
ATOM   4097  N7   DA A 199     -36.757 -51.274  61.605 
ATOM   4098  C5   DA A 199     -36.207 -52.301  60.851 
ATOM   4099  C6   DA A 199     -35.096 -53.136  61.055 
ATOM   4100  N6   DA A 199     -34.305 -53.063  62.134 
ATOM   4101  N1   DA A 199     -34.828 -54.053  60.106 
ATOM   4102  C2   DA A 199     -35.618 -54.120  59.036 
ATOM   4103  N3   DA A 199     -36.677 -53.398  58.738 
ATOM   4104  C4   DA A 199     -36.923 -52.489  59.703 
ATOM   4105  P    DA A 200     -42.845 -51.980  56.992 
ATOM   4106  OP1  DA A 200     -43.450 -51.164  55.916 
ATOM   4107  OP2  DA A 200     -43.508 -51.908  58.313 
ATOM   4108  O5'  DA A 200     -42.751 -53.507  56.522 
ATOM   4109  C5'  DA A 200     -41.606 -53.934  55.760 
ATOM   4110  C4'  DA A 200     -41.110 -55.271  56.275 
ATOM   4111  O4'  DA A 200     -40.148 -55.126  57.359 
ATOM   4112  C3'  DA A 200     -42.178 -56.199  56.852 
ATOM   4113  O3'  DA A 200     -41.855 -57.541  56.510 
ATOM   4114  C2'  DA A 200     -42.052 -56.040  58.367 
ATOM   4115  C1'  DA A 200     -40.528 -55.996  58.414 
ATOM   4116  N9   DA A 200     -39.982 -55.446  59.686 
ATOM   4117  C8   DA A 200     -40.503 -54.463  60.477 
ATOM   4118  N7   DA A 200     -39.791 -54.205  61.530 
ATOM   4119  C5   DA A 200     -38.719 -55.080  61.432 
ATOM   4120  C6   DA A 200     -37.599 -55.302  62.250 
ATOM   4121  N6   DA A 200     -37.364 -54.626  63.383 
ATOM   4122  N1   DA A 200     -36.725 -56.250  61.861 
ATOM   4123  C2   DA A 200     -36.963 -56.919  60.734 
ATOM   4124  N3   DA A 200     -37.967 -56.799  59.894 
ATOM   4125  C4   DA A 200     -38.827 -55.845  60.306 
ATOM   4126  P    DC A 201     -43.035 -58.542  56.099 
ATOM   4127  OP1  DC A 201     -43.358 -58.367  54.665 
ATOM   4128  OP2  DC A 201     -44.165 -58.392  57.042 
ATOM   4129  O5'  DC A 201     -42.334 -59.964  56.322 
ATOM   4130  C5'  DC A 201     -40.910 -60.077  56.142 
ATOM   4131  C4'  DC A 201     -40.310 -60.902  57.263 
ATOM   4132  O4'  DC A 201     -39.950 -60.091  58.418 
ATOM   4133  C3'  DC A 201     -41.211 -61.991  57.844 
ATOM   4134  O3'  DC A 201     -40.415 -63.123  58.169 
ATOM   4135  C2'  DC A 201     -41.756 -61.392  59.141 
ATOM   4136  C1'  DC A 201     -40.460 -60.721  59.584 
ATOM   4137  N1   DC A 201     -40.652 -59.676  60.627 
ATOM   4138  C2   DC A 201     -39.656 -59.526  61.588 
ATOM   4139  O2   DC A 201     -38.662 -60.260  61.536 
ATOM   4140  N3   DC A 201     -39.813 -58.580  62.549 
ATOM   4141  C4   DC A 201     -40.905 -57.805  62.571 
ATOM   4142  N4   DC A 201     -41.012 -56.896  63.529 
ATOM   4143  C5   DC A 201     -41.942 -57.943  61.593 
ATOM   4144  C6   DC A 201     -41.767 -58.895  60.641 
ATOM   4145  P    DT A 202     -40.994 -64.588  57.884 
ATOM   4146  OP1  DT A 202     -40.747 -64.953  56.472 
ATOM   4147  OP2  DT A 202     -42.400 -64.662  58.337 
ATOM   4148  O5'  DT A 202     -40.075 -65.483  58.840 
ATOM   4149  C5'  DT A 202     -38.730 -65.050  59.120 
ATOM   4150  C4'  DT A 202     -38.427 -65.224  60.596 
ATOM   4151  O4'  DT A 202     -38.807 -64.058  61.382 
ATOM   4152  C3'  DT A 202     -39.140 -66.384  61.290 
ATOM   4153  O3'  DT A 202     -38.258 -66.961  62.246 
ATOM   4154  C2'  DT A 202     -40.305 -65.734  62.033 
ATOM   4155  C1'  DT A 202     -39.544 -64.501  62.511 
ATOM   4156  N1   DT A 202     -40.426 -63.385  62.954 
ATOM   4157  C2   DT A 202     -39.979 -62.610  63.996 
ATOM   4158  O2   DT A 202     -38.913 -62.801  64.555 
ATOM   4159  N3   DT A 202     -40.825 -61.586  64.379 
ATOM   4160  C4   DT A 202     -42.048 -61.283  63.819 
ATOM   4161  O4   DT A 202     -42.717 -60.339  64.248 
ATOM   4162  C5   DT A 202     -42.431 -62.152  62.732 
ATOM   4163  C7   DT A 202     -43.750 -61.890  62.066 
ATOM   4164  C6   DT A 202     -41.629 -63.155  62.339 
ATOM   4165  P    DT A 203     -38.237 -68.551  62.421 
ATOM   4166  OP1  DT A 203     -37.349 -69.151  61.399 
ATOM   4167  OP2  DT A 203     -39.624 -69.066  62.458 
ATOM   4168  O5'  DT A 203     -37.570 -68.701  63.867 
ATOM   4169  C5'  DT A 203     -36.633 -67.700  64.311 
ATOM   4170  C4'  DT A 203     -36.915 -67.330  65.754 
ATOM   4171  O4'  DT A 203     -37.890 -66.256  65.871 
ATOM   4172  C3'  DT A 203     -37.489 -68.446  66.627 
ATOM   4173  O3'  DT A 203     -36.945 -68.332  67.936 
ATOM   4174  C2'  DT A 203     -38.987 -68.151  66.697 
ATOM   4175  C1'  DT A 203     -38.863 -66.637  66.832 
ATOM   4176  N1   DT A 203     -40.124 -65.903  66.530 
ATOM   4177  C2   DT A 203     -40.373 -64.763  67.256 
ATOM   4178  O2   DT A 203     -39.615 -64.344  68.115 
ATOM   4179  N3   DT A 203     -41.551 -64.109  66.950 
ATOM   4180  C4   DT A 203     -42.477 -64.493  66.001 
ATOM   4181  O4   DT A 203     -43.496 -63.827  65.815 
ATOM   4182  C5   DT A 203     -42.127 -65.702  65.291 
ATOM   4183  C7   DT A 203     -43.081 -66.189  64.241 
ATOM   4184  C6   DT A 203     -40.988 -66.357  65.569 
ATOM   4185  P    DC A 204     -36.549 -69.664  68.731 
ATOM   4186  OP1  DC A 204     -35.196 -70.102  68.321 
ATOM   4187  OP2  DC A 204     -37.627 -70.667  68.586 
ATOM   4188  O5'  DC A 204     -36.509 -69.132  70.239 
ATOM   4189  C5'  DC A 204     -36.154 -67.759  70.486 
ATOM   4190  C4'  DC A 204     -37.085 -67.162  71.522 
ATOM   4191  O4'  DC A 204     -38.284 -66.588  70.927 
ATOM   4192  C3'  DC A 204     -37.623 -68.132  72.573 
ATOM   4193  O3'  DC A 204     -37.709 -67.458  73.822 
ATOM   4194  C2'  DC A 204     -39.039 -68.466  72.102 
ATOM   4195  C1'  DC A 204     -39.411 -67.057  71.651 
ATOM   4196  N1   DC A 204     -40.594 -67.010  70.746 
ATOM   4197  C2   DC A 204     -41.445 -65.913  70.846 
ATOM   4198  O2   DC A 204     -41.186 -65.031  71.673 
ATOM   4199  N3   DC A 204     -42.529 -65.853  70.031 
ATOM   4200  C4   DC A 204     -42.775 -66.829  69.148 
ATOM   4201  N4   DC A 204     -43.845 -66.724  68.375 
ATOM   4202  C5   DC A 204     -41.912 -67.967  69.030 
ATOM   4203  C6   DC A 204     -40.834 -68.009  69.854 
ATOM   4204  P    DA A 205     -37.310 -68.245  75.157 
ATOM   4205  OP1  DA A 205     -35.843 -68.188  75.348 
ATOM   4206  OP2  DA A 205     -37.909 -69.598  75.134 
ATOM   4207  O5'  DA A 205     -38.032 -67.358  76.276 
ATOM   4208  C5'  DA A 205     -38.209 -65.948  76.041 
ATOM   4209  C4'  DA A 205     -39.606 -65.526  76.452 
ATOM   4210  O4'  DA A 205     -40.571 -65.674  75.371 
ATOM   4211  C3'  DA A 205     -40.224 -66.309  77.609 
ATOM   4212  O3'  DA A 205     -40.993 -65.418  78.409 
ATOM   4213  C2'  DA A 205     -41.174 -67.302  76.941 
ATOM   4214  C1'  DA A 205     -41.713 -66.346  75.880 
ATOM   4215  N9   DA A 205     -42.391 -67.031  74.746 
ATOM   4216  C8   DA A 205     -42.088 -68.236  74.178 
ATOM   4217  N7   DA A 205     -42.871 -68.565  73.197 
ATOM   4218  C5   DA A 205     -43.758 -67.502  73.106 
ATOM   4219  C6   DA A 205     -44.844 -67.245  72.252 
ATOM   4220  N6   DA A 205     -45.237 -68.083  71.282 
ATOM   4221  N1   DA A 205     -45.514 -66.093  72.434 
ATOM   4222  C2   DA A 205     -45.120 -65.265  73.398 
ATOM   4223  N3   DA A 205     -44.128 -65.396  74.252 
ATOM   4224  C4   DA A 205     -43.474 -66.558  74.050 
ATOM   4225  P    DT A 206     -40.962 -65.582  80.001 
ATOM   4226  OP1  DT A 206     -39.777 -64.884  80.549 
ATOM   4227  OP2  DT A 206     -41.094 -67.012  80.355 
ATOM   4228  O5'  DT A 206     -42.292 -64.799  80.425 
ATOM   4229  C5'  DT A 206     -42.747 -63.704  79.609 
ATOM   4230  C4'  DT A 206     -44.249 -63.792  79.414 
ATOM   4231  O4'  DT A 206     -44.612 -64.606  78.263 
ATOM   4232  C3'  DT A 206     -45.034 -64.415  80.568 
ATOM   4233  O3'  DT A 206     -46.276 -63.734  80.701 
ATOM   4234  C2'  DT A 206     -45.311 -65.849  80.118 
ATOM   4235  C1'  DT A 206     -45.622 -65.520  78.661 
ATOM   4236  N1   DT A 206     -45.563 -66.700  77.754 
ATOM   4237  C2   DT A 206     -46.450 -66.729  76.706 
ATOM   4238  O2   DT A 206     -47.262 -65.843  76.500 
ATOM   4239  N3   DT A 206     -46.366 -67.838  75.887 
ATOM   4240  C4   DT A 206     -45.489 -68.895  76.027 
ATOM   4241  O4   DT A 206     -45.507 -69.835  75.231 
ATOM   4242  C5   DT A 206     -44.597 -68.774  77.157 
ATOM   4243  C7   DT A 206     -43.610 -69.882  77.382 
ATOM   4244  C6   DT A 206     -44.658 -67.706  77.969 
ATOM   4245  P    DC A 207     -46.844 -63.435  82.166 
ATOM   4246  OP1  DC A 207     -46.229 -62.196  82.694 
ATOM   4247  OP2  DC A 207     -46.699 -64.642  83.010 
ATOM   4248  O5'  DC A 207     -48.393 -63.179  81.858 
ATOM   4249  C5'  DC A 207     -48.769 -62.629  80.581 
ATOM   4250  C4'  DC A 207     -49.973 -63.368  80.033 
ATOM   4251  O4'  DC A 207     -49.596 -64.538  79.250 
ATOM   4252  C3'  DC A 207     -50.946 -63.920  81.074 
ATOM   4253  O3'  DC A 207     -52.272 -63.795  80.575 
ATOM   4254  C2'  DC A 207     -50.604 -65.406  81.175 
ATOM   4255  C1'  DC A 207     -50.380 -65.638  79.684 
ATOM   4256  N1   DC A 207     -49.631 -66.889  79.378 
ATOM   4257  C2   DC A 207     -49.965 -67.579  78.216 
ATOM   4258  O2   DC A 207     -50.862 -67.129  77.493 
ATOM   4259  N3   DC A 207     -49.295 -68.722  77.921 
ATOM   4260  C4   DC A 207     -48.330 -69.176  78.730 
ATOM   4261  N4   DC A 207     -47.704 -70.295  78.398 
ATOM   4262  C5   DC A 207     -47.970 -68.481  79.931 
ATOM   4263  C6   DC A 207     -48.653 -67.342  80.209 
ATOM   4264  P    DA A 208     -53.443 -63.370  81.581 
ATOM   4265  OP1  DA A 208     -53.469 -61.896  81.716 
ATOM   4266  OP2  DA A 208     -53.318 -64.135  82.840 
ATOM   4267  O5'  DA A 208     -54.740 -63.859  80.781 
ATOM   4268  C5'  DA A 208     -54.708 -63.877  79.341 
ATOM   4269  C4'  DA A 208     -55.327 -65.160  78.824 
ATOM   4270  O4'  DA A 208     -54.354 -66.239  78.710 
ATOM   4271  C3'  DA A 208     -56.439 -65.757  79.686 
ATOM   4272  O3'  DA A 208     -57.428 -66.323  78.834 
ATOM   4273  C2'  DA A 208     -55.763 -66.887  80.463 
ATOM   4274  C1'  DA A 208     -54.902 -67.401  79.313 
ATOM   4275  N9   DA A 208     -53.775 -68.270  79.752 
ATOM   4276  C8   DA A 208     -53.029 -68.181  80.892 
ATOM   4277  N7   DA A 208     -52.110 -69.092  80.992 
ATOM   4278  C5   DA A 208     -52.257 -69.841  79.833 
ATOM   4279  C6   DA A 208     -51.574 -70.964  79.338 
ATOM   4280  N6   DA A 208     -50.557 -71.555  79.982 
ATOM   4281  N1   DA A 208     -51.975 -71.461  78.153 
ATOM   4282  C2   DA A 208     -52.985 -70.871  77.518 
ATOM   4283  N3   DA A 208     -53.695 -69.825  77.879 
ATOM   4284  C4   DA A 208     -53.274 -69.347  79.068 
ATOM   4285  P    DA A 209     -58.973 -66.155  79.221 
ATOM   4286  OP1  DA A 209     -59.464 -64.843  78.744 
ATOM   4287  OP2  DA A 209     -59.155 -66.433  80.663 
ATOM   4288  O5'  DA A 209     -59.642 -67.326  78.360 
ATOM   4289  C5'  DA A 209     -59.028 -67.717  77.117 
ATOM   4290  C4'  DA A 209     -58.998 -69.228  77.007 
ATOM   4291  O4'  DA A 209     -57.802 -69.804  77.606 
ATOM   4292  C3'  DA A 209     -60.147 -69.968  77.692 
ATOM   4293  O3'  DA A 209     -60.506 -71.094  76.899 
ATOM   4294  C2'  DA A 209     -59.554 -70.470  79.008 
ATOM   4295  C1'  DA A 209     -58.195 -70.879  78.446 
ATOM   4296  N9   DA A 209     -57.146 -71.060  79.487 
ATOM   4297  C8   DA A 209     -56.981 -70.371  80.654 
ATOM   4298  N7   DA A 209     -55.965 -70.766  81.358 
ATOM   4299  C5   DA A 209     -55.415 -71.793  80.603 
ATOM   4300  C6   DA A 209     -54.304 -72.628  80.808 
ATOM   4301  N6   DA A 209     -53.513 -72.556  81.887 
ATOM   4302  N1   DA A 209     -54.037 -73.545  79.859 
ATOM   4303  C2   DA A 209     -54.827 -73.612  78.789 
ATOM   4304  N3   DA A 209     -55.885 -72.890  78.491 
ATOM   4305  C4   DA A 209     -56.132 -71.981  79.456 
ATOM   4306  P    DG A 210     -62.053 -71.473  76.745 
ATOM   4307  OP1  DG A 210     -62.658 -70.656  75.669 
ATOM   4308  OP2  DG A 210     -62.716 -71.400  78.065 
ATOM   4309  O5'  DG A 210     -61.959 -72.999  76.274 
ATOM   4310  C5'  DG A 210     -60.814 -73.426  75.512 
ATOM   4311  C4'  DG A 210     -60.319 -74.763  76.027 
ATOM   4312  O4'  DG A 210     -59.356 -74.618  77.111 
ATOM   4313  C3'  DG A 210     -61.387 -75.691  76.605 
ATOM   4314  O3'  DG A 210     -61.063 -77.033  76.263 
ATOM   4315  C2'  DG A 210     -61.260 -75.532  78.120 
ATOM   4316  C1'  DG A 210     -59.736 -75.488  78.166 
ATOM   4317  N9   DG A 210     -59.190 -74.938  79.439 
ATOM   4318  C8   DG A 210     -59.701 -73.948  80.249 
ATOM   4319  N7   DG A 210     -58.971 -73.697  81.309 
ATOM   4320  C5   DG A 210     -57.902 -74.584  81.193 
ATOM   4321  C6   DG A 210     -56.783 -74.783  82.043 
ATOM   4322  O6   DG A 210     -56.500 -74.207  83.090 
ATOM   4323  N1   DG A 210     -55.938 -75.786  81.550 
ATOM   4324  C2   DG A 210     -56.147 -76.503  80.388 
ATOM   4325  N2   DG A 210     -55.221 -77.419  80.090 
ATOM   4326  N3   DG A 210     -57.197 -76.316  79.591 
ATOM   4327  C4   DG A 210     -58.027 -75.346  80.055 
ATOM   4328  P    DA A 211     -62.243 -78.035  75.851 
ATOM   4329  OP1  DA A 211     -62.566 -77.859  74.418 
ATOM   4330  OP2  DA A 211     -63.373 -77.884  76.794 
ATOM   4331  O5'  DA A 211     -61.542 -79.456  76.075 
ATOM   4332  C5'  DA A 211     -60.118 -79.569  75.895 
ATOM   4333  C4'  DA A 211     -59.518 -80.394  77.016 
ATOM   4334  O4'  DA A 211     -59.158 -79.583  78.171 
ATOM   4335  C3'  DA A 211     -60.420 -81.483  77.597 
ATOM   4336  O3'  DA A 211     -59.623 -82.616  77.922 
ATOM   4337  C2'  DA A 211     -60.964 -80.884  78.893 
ATOM   4338  C1'  DA A 211     -59.668 -80.213  79.336 
ATOM   4339  N9   DA A 211     -59.860 -79.168  80.380 
ATOM   4340  C8   DA A 211     -60.910 -78.308  80.535 
ATOM   4341  N7   DA A 211     -60.786 -77.509  81.550 
ATOM   4342  C5   DA A 211     -59.567 -77.863  82.109 
ATOM   4343  C6   DA A 211     -58.860 -77.380  83.222 
ATOM   4344  N6   DA A 211     -59.303 -76.388  84.007 
ATOM   4345  N1   DA A 211     -57.675 -77.957  83.500 
ATOM   4346  C2   DA A 211     -57.240 -78.941  82.717 
ATOM   4347  N3   DA A 211     -57.810 -79.473  81.657 
ATOM   4348  C4   DA A 211     -58.992 -78.879  81.400 
ATOM   4349  P    DA A 212     -60.202 -84.080  77.637 
ATOM   4350  OP1  DA A 212     -59.955 -84.445  76.224 
ATOM   4351  OP2  DA A 212     -61.608 -84.154  78.090 
ATOM   4352  O5'  DA A 212     -59.283 -84.975  78.593 
ATOM   4353  C5'  DA A 212     -57.938 -84.543  78.873 
ATOM   4354  C4'  DA A 212     -57.635 -84.716  80.349 
ATOM   4355  O4'  DA A 212     -58.015 -83.550  81.135 
ATOM   4356  C3'  DA A 212     -58.348 -85.876  81.042 
ATOM   4357  O3'  DA A 212     -57.466 -86.453  81.998 
ATOM   4358  C2'  DA A 212     -59.514 -85.226  81.786 
ATOM   4359  C1'  DA A 212     -58.752 -83.993  82.264 
ATOM   4360  N9   DA A 212     -59.634 -82.877  82.706 
ATOM   4361  C8   DA A 212     -60.852 -82.511  82.210 
ATOM   4362  N7   DA A 212     -61.379 -81.490  82.811 
ATOM   4363  C5   DA A 212     -60.442 -81.152  83.778 
ATOM   4364  C6   DA A 212     -60.410 -80.143  84.755 
ATOM   4365  N6   DA A 212     -61.392 -79.245  84.923 
ATOM   4366  N1   DA A 212     -59.329 -80.088  85.555 
ATOM   4367  C2   DA A 212     -58.357 -80.983  85.382 
ATOM   4368  N3   DA A 212     -58.277 -81.964  84.510 
ATOM   4369  C4   DA A 212     -59.371 -81.996  83.723 
ATOM   4370  P    DA A 213     -57.445 -88.044  82.174 
ATOM   4371  OP1  DA A 213     -56.557 -88.643  81.152 
ATOM   4372  OP2  DA A 213     -58.832 -88.558  82.211 
ATOM   4373  O5'  DA A 213     -56.778 -88.193  83.620 
ATOM   4374  C5'  DA A 213     -55.841 -87.193  84.064 
ATOM   4375  C4'  DA A 213     -56.123 -86.822  85.507 
ATOM   4376  O4'  DA A 213     -57.098 -85.748  85.624 
ATOM   4377  C3'  DA A 213     -56.697 -87.938  86.380 
ATOM   4378  O3'  DA A 213     -56.153 -87.824  87.689 
ATOM   4379  C2'  DA A 213     -58.195 -87.643  86.449 
ATOM   4380  C1'  DA A 213     -58.071 -86.129  86.584 
ATOM   4381  N9   DA A 213     -59.332 -85.395  86.283 
ATOM   4382  C8   DA A 213     -60.296 -85.704  85.366 
ATOM   4383  N7   DA A 213     -61.283 -84.865  85.340 
ATOM   4384  C5   DA A 213     -60.953 -83.928  86.309 
ATOM   4385  C6   DA A 213     -61.603 -82.771  86.768 
ATOM   4386  N6   DA A 213     -62.778 -82.341  86.287 
ATOM   4387  N1   DA A 213     -60.999 -82.068  87.745 
ATOM   4388  C2   DA A 213     -59.831 -82.499  88.219 
ATOM   4389  N3   DA A 213     -59.134 -83.559  87.871 
ATOM   4390  C4   DA A 213     -59.760 -84.245  86.892 
ATOM   4391  P    DT A 214     -55.757 -89.156  88.483 
ATOM   4392  OP1  DT A 214     -54.404 -89.594  88.074 
ATOM   4393  OP2  DT A 214     -56.835 -90.159  88.338 
ATOM   4394  O5'  DT A 214     -55.718 -88.624  89.992 
ATOM   4395  C5'  DT A 214     -55.362 -87.251  90.239 
ATOM   4396  C4'  DT A 214     -56.293 -86.654  91.274 
ATOM   4397  O4'  DT A 214     -57.492 -86.080  90.679 
ATOM   4398  C3'  DT A 214     -56.831 -87.625  92.325 
ATOM   4399  O3'  DT A 214     -56.917 -86.950  93.575 
ATOM   4400  C2'  DT A 214     -58.247 -87.958  91.854 
ATOM   4401  C1'  DT A 214     -58.619 -86.549  91.403 
ATOM   4402  N1   DT A 214     -59.802 -86.503  90.499 
ATOM   4403  C2   DT A 214     -60.632 -85.414  90.610 
ATOM   4404  O2   DT A 214     -60.436 -84.509  91.402 
ATOM   4405  N3   DT A 214     -61.718 -85.406  89.755 
ATOM   4406  C4   DT A 214     -62.034 -86.373  88.824 
ATOM   4407  O4   DT A 214     -63.035 -86.256  88.114 
ATOM   4408  C5   DT A 214     -61.104 -87.477  88.782 
ATOM   4409  C7   DT A 214     -61.374 -88.575  87.795 
ATOM   4410  C6   DT A 214     -60.040 -87.510  89.601 
ATOM   4411  P    DA A 215     -56.518 -87.738  94.910 
ATOM   4412  OP1  DA A 215     -55.051 -87.680  95.100 
ATOM   4413  OP2  DA A 215     -57.117 -89.090  94.886 
ATOM   4414  O5'  DA A 215     -57.241 -86.850  96.028 
ATOM   4415  C5'  DA A 215     -57.418 -85.440  95.793 
ATOM   4416  C4'  DA A 215     -58.814 -85.018  96.204 
ATOM   4417  O4'  DA A 215     -59.779 -85.166  95.124 
ATOM   4418  C3'  DA A 215     -59.433 -85.801  97.362 
ATOM   4419  O3'  DA A 215     -60.201 -84.910  98.162 
ATOM   4420  C2'  DA A 215     -60.382 -86.794  96.693 
ATOM   4421  C1'  DA A 215     -60.921 -85.838  95.633 
ATOM   4422  N9   DA A 215     -61.599 -86.523  94.498 
ATOM   4423  C8   DA A 215     -61.296 -87.728  93.930 
ATOM   4424  N7   DA A 215     -62.079 -88.057  92.950 
ATOM   4425  C5   DA A 215     -62.966 -86.994  92.859 
ATOM   4426  C6   DA A 215     -64.052 -86.738  92.005 
ATOM   4427  N6   DA A 215     -64.445 -87.575  91.034 
ATOM   4428  N1   DA A 215     -64.723 -85.585  92.186 
ATOM   4429  C2   DA A 215     -64.328 -84.757  93.151 
ATOM   4430  N3   DA A 215     -63.336 -84.889  94.005 
ATOM   4431  C4   DA A 215     -62.682 -86.050  93.802 
ATOM   4432  P    DT A 216     -60.170 -85.074  99.754 
ATOM   4433  OP1  DT A 216     -58.985 -84.376 100.301 
ATOM   4434  OP2  DT A 216     -60.302 -86.504 100.108 
ATOM   4435  O5'  DT A 216     -61.500 -84.291 100.178 
ATOM   4436  C5'  DT A 216     -61.955 -83.196  99.362 
ATOM   4437  C4'  DT A 216     -63.457 -83.284  99.166 
ATOM   4438  O4'  DT A 216     -63.820 -84.098  98.015 
ATOM   4439  C3'  DT A 216     -64.242 -83.907 100.320 
ATOM   4440  O3'  DT A 216     -65.484 -83.226 100.453 
ATOM   4441  C2'  DT A 216     -64.519 -85.341  99.871 
ATOM   4442  C1'  DT A 216     -64.830 -85.012  98.413 
ATOM   4443  N1   DT A 216     -64.771 -86.192  97.506 
ATOM   4444  C2   DT A 216     -65.658 -86.221  96.458 
ATOM   4445  O2   DT A 216     -66.470 -85.335  96.253 
ATOM   4446  N3   DT A 216     -65.574 -87.330  95.640 
ATOM   4447  C4   DT A 216     -64.697 -88.387  95.780 
ATOM   4448  O4   DT A 216     -64.716 -89.327  94.983 
ATOM   4449  C5   DT A 216     -63.806 -88.266  96.910 
ATOM   4450  C7   DT A 216     -62.818 -89.374  97.135 
ATOM   4451  C6   DT A 216     -63.866 -87.198  97.722 
ATOM   4452  P    DC A 217     -66.052 -82.927 101.919 
ATOM   4453  OP1  DC A 217     -65.437 -81.688 102.446 
ATOM   4454  OP2  DC A 217     -65.907 -84.134 102.763 
ATOM   4455  O5'  DC A 217     -67.601 -82.671 101.611 
ATOM   4456  C5'  DC A 217     -67.977 -82.121 100.334 
ATOM   4457  C4'  DC A 217     -69.181 -82.860  99.785 
ATOM   4458  O4'  DC A 217     -68.804 -84.030  99.003 
ATOM   4459  C3'  DC A 217     -70.155 -83.412 100.826 
ATOM   4460  O3'  DC A 217     -71.481 -83.288 100.327 
ATOM   4461  C2'  DC A 217     -69.812 -84.899 100.928 
ATOM   4462  C1'  DC A 217     -69.588 -85.130  99.437 
ATOM   4463  N1   DC A 217     -68.839 -86.381  99.131 
ATOM   4464  C2   DC A 217     -69.174 -87.072  97.969 
ATOM   4465  O2   DC A 217     -70.070 -86.622  97.246 
ATOM   4466  N3   DC A 217     -68.503 -88.214  97.673 
ATOM   4467  C4   DC A 217     -67.538 -88.668  98.483 
ATOM   4468  N4   DC A 217     -66.913 -89.787  98.151 
ATOM   4469  C5   DC A 217     -67.179 -87.974  99.683 
ATOM   4470  C6   DC A 217     -67.861 -86.834  99.961 
ATOM   4471  P    DT A 218     -72.651 -82.862 101.333 
ATOM   4472  OP1  DT A 218     -72.678 -81.388 101.469 
ATOM   4473  OP2  DT A 218     -72.526 -83.628 102.592 
ATOM   4474  O5'  DT A 218     -73.948 -83.351 100.534 
ATOM   4475  C5'  DT A 218     -73.916 -83.369  99.094 
ATOM   4476  C4'  DT A 218     -74.535 -84.653  98.577 
ATOM   4477  O4'  DT A 218     -73.562 -85.731  98.463 
ATOM   4478  C3'  DT A 218     -75.647 -85.249  99.438 
ATOM   4479  O3'  DT A 218     -76.636 -85.815  98.587 
ATOM   4480  C2'  DT A 218     -74.972 -86.379 100.216 
ATOM   4481  C1'  DT A 218     -74.110 -86.893  99.066 
ATOM   4482  N1   DT A 218     -72.983 -87.762  99.505 
ATOM   4483  C2   DT A 218     -72.629 -88.796  98.672 
ATOM   4484  O2   DT A 218     -73.193 -89.018  97.614 
ATOM   4485  N3   DT A 218     -71.581 -89.580  99.111 
ATOM   4486  C4   DT A 218     -70.875 -89.420 100.286 
ATOM   4487  O4   DT A 218     -69.954 -90.188 100.573 
ATOM   4488  C5   DT A 218     -71.320 -88.309 101.093 
ATOM   4489  C7   DT A 218     -70.605 -88.063 102.391 
ATOM   4490  C6   DT A 218     -72.336 -87.530 100.691 
ATOM   4491  P    DC A 219     -78.181 -85.647  98.974 
ATOM   4492  OP1  DC A 219     -78.672 -84.335  98.497 
ATOM   4493  OP2  DC A 219     -78.363 -85.925 100.415 
ATOM   4494  O5'  DC A 219     -78.850 -86.818  98.112 
ATOM   4495  C5'  DC A 219     -78.236 -87.209  96.870 
ATOM   4496  C4'  DC A 219     -78.206 -88.720  96.759 
ATOM   4497  O4'  DC A 219     -77.010 -89.297  97.358 
ATOM   4498  C3'  DC A 219     -79.355 -89.460  97.444 
ATOM   4499  O3'  DC A 219     -79.714 -90.586  96.652 
ATOM   4500  C2'  DC A 219     -78.762 -89.962  98.761 
ATOM   4501  C1'  DC A 219     -77.404 -90.371  98.199 
ATOM   4502  N1   DC A 219     -76.354 -90.553  99.239 
ATOM   4503  C2   DC A 219     -75.400 -91.545  99.033 
ATOM   4504  O2   DC A 219     -75.461 -92.228  98.004 
ATOM   4505  N3   DC A 219     -74.434 -91.727  99.972 
ATOM   4506  C4   DC A 219     -74.402 -90.967 101.073 
ATOM   4507  N4   DC A 219     -73.441 -91.183 101.958 
ATOM   4508  C5   DC A 219     -75.375 -89.941 101.304 
ATOM   4509  C6   DC A 219     -76.332 -89.775 100.355 
ATOM   4510  P    DA A 220     -81.262 -90.965  96.497 
ATOM   4511  OP1  DA A 220     -81.866 -90.148  95.422 
ATOM   4512  OP2  DA A 220     -81.924 -90.892  97.818 
ATOM   4513  O5'  DA A 220     -81.167 -92.492  96.027 
ATOM   4514  C5'  DA A 220     -80.023 -92.918  95.265 
ATOM   4515  C4'  DA A 220     -79.527 -94.255  95.780 
ATOM   4516  O4'  DA A 220     -78.564 -94.110  96.864 
ATOM   4517  C3'  DA A 220     -80.595 -95.184  96.357 
ATOM   4518  O3'  DA A 220     -80.272 -96.525  96.015 
ATOM   4519  C2'  DA A 220     -80.468 -95.024  97.872 
ATOM   4520  C1'  DA A 220     -78.944 -94.980  97.919 
ATOM   4521  N9   DA A 220     -78.399 -94.431  99.191 
ATOM   4522  C8   DA A 220     -78.919 -93.447  99.982 
ATOM   4523  N7   DA A 220     -78.207 -93.189 101.035 
ATOM   4524  C5   DA A 220     -77.135 -94.064 100.937 
ATOM   4525  C6   DA A 220     -76.015 -94.286 101.755 
ATOM   4526  N6   DA A 220     -75.781 -93.610 102.888 
ATOM   4527  N1   DA A 220     -75.141 -95.234 101.366 
ATOM   4528  C2   DA A 220     -75.379 -95.903 100.239 
ATOM   4529  N3   DA A 220     -76.384 -95.784  99.399 
ATOM   4530  C4   DA A 220     -77.244 -94.829  99.812 
ATOM   4531  P    DG A 221     -81.451 -97.527  95.604 
ATOM   4532  OP1  DG A 221     -81.774 -97.351  94.170 
ATOM   4533  OP2  DG A 221     -82.581 -97.376  96.547 
ATOM   4534  O5'  DG A 221     -80.751 -98.948  95.828 
ATOM   4535  C5'  DG A 221     -79.326 -99.061  95.647 
ATOM   4536  C4'  DG A 221     -78.726 -99.886  96.769 
ATOM   4537  O4'  DG A 221     -78.366 -99.075  97.923 
ATOM   4538  C3'  DG A 221     -79.628-100.975  97.349 
ATOM   4539  O3'  DG A 221     -78.831-102.108  97.674 
ATOM   4540  C2'  DG A 221     -80.172-100.376  98.646 
ATOM   4541  C1'  DG A 221     -78.876 -99.705  99.089 
ATOM   4542  N9   DG A 221     -79.068 -98.660 100.133 
ATOM   4543  C8   DG A 221     -80.119 -97.785 100.306 
ATOM   4544  N7   DG A 221     -79.981 -96.983 101.333 
ATOM   4545  C5   DG A 221     -78.754 -97.353 101.880 
ATOM   4546  C6   DG A 221     -78.066 -96.841 103.012 
ATOM   4547  O6   DG A 221     -78.404 -95.941 103.776 
ATOM   4548  N1   DG A 221     -76.849 -97.507 103.214 
ATOM   4549  C2   DG A 221     -76.360 -98.531 102.427 
ATOM   4550  N2   DG A 221     -75.177 -99.035 102.787 
ATOM   4551  N3   DG A 221     -77.007 -99.010 101.365 
ATOM   4552  C4   DG A 221     -78.189 -98.376 101.156 
ATOM   4553  P    DG A 222     -79.410-103.572  97.390 
ATOM   4554  OP1  DG A 222     -79.163-103.937  95.977 
ATOM   4555  OP2  DG A 222     -80.817-103.646  97.843 
ATOM   4556  O5'  DG A 222     -78.491-104.467  98.345 
ATOM   4557  C5'  DG A 222     -77.146-104.035  98.626 
ATOM   4558  C4'  DG A 222     -76.843-104.208 100.101 
ATOM   4559  O4'  DG A 222     -77.223-103.042 100.887 
ATOM   4560  C3'  DG A 222     -77.556-105.368 100.795 
ATOM   4561  O3'  DG A 222     -76.675-105.945 101.751 
ATOM   4562  C2'  DG A 222     -78.722-104.718 101.539 
ATOM   4563  C1'  DG A 222     -77.960-103.485 102.016 
ATOM   4564  N9   DG A 222     -78.843-102.369 102.459 
ATOM   4565  C8   DG A 222     -80.073-101.986 101.971 
ATOM   4566  N7   DG A 222     -80.593-100.953 102.587 
ATOM   4567  C5   DG A 222     -79.641-100.629 103.552 
ATOM   4568  C6   DG A 222     -79.641 -99.598 104.527 
ATOM   4569  O6   DG A 222     -80.496 -98.743 104.742 
ATOM   4570  N1   DG A 222     -78.476 -99.628 105.306 
ATOM   4571  C2   DG A 222     -77.445-100.536 105.161 
ATOM   4572  N2   DG A 222     -76.418-100.397 106.003 
ATOM   4573  N3   DG A 222     -77.445-101.503 104.245 
ATOM   4574  C4   DG A 222     -78.569-101.487 103.483 
ATOM   4575  P    DC A 223     -76.653-107.536 101.927 
ATOM   4576  OP1  DC A 223     -75.766-108.135 100.904 
ATOM   4577  OP2  DC A 223     -78.040-108.050 101.963 
ATOM   4578  O5'  DC A 223     -75.986-107.685 103.373 
ATOM   4579  C5'  DC A 223     -75.049-106.685 103.816 
ATOM   4580  C4'  DC A 223     -75.331-106.314 105.259 
ATOM   4581  O4'  DC A 223     -76.306-105.240 105.376 
ATOM   4582  C3'  DC A 223     -75.905-107.430 106.132 
ATOM   4583  O3'  DC A 223     -75.361-107.317 107.441 
ATOM   4584  C2'  DC A 223     -77.404-107.135 106.202 
ATOM   4585  C1'  DC A 223     -77.279-105.621 106.337 
ATOM   4586  N1   DC A 223     -78.540-104.887 106.035 
ATOM   4587  C2   DC A 223     -78.807-103.730 106.762 
ATOM   4588  O2   DC A 223     -77.994-103.363 107.619 
ATOM   4589  N3   DC A 223     -79.952-103.046 106.503 
ATOM   4590  C4   DC A 223     -80.806-103.477 105.567 
ATOM   4591  N4   DC A 223     -81.908-102.776 105.350 
ATOM   4592  C5   DC A 223     -80.550-104.666 104.808 
ATOM   4593  C6   DC A 223     -79.402-105.334 105.083 
ATOM   4594  P    DT A 224     -74.965-108.649 108.236 
ATOM   4595  OP1  DT A 224     -73.612-109.086 107.826 
ATOM   4596  OP2  DT A 224     -76.044-109.652 108.091 
ATOM   4597  O5'  DT A 224     -74.926-108.117 109.744 
ATOM   4598  C5'  DT A 224     -74.570-106.744 109.991 
ATOM   4599  C4'  DT A 224     -75.501-106.146 111.027 
ATOM   4600  O4'  DT A 224     -76.700-105.572 110.432 
ATOM   4601  C3'  DT A 224     -76.039-107.117 112.078 
ATOM   4602  O3'  DT A 224     -76.125-106.443 113.328 
ATOM   4603  C2'  DT A 224     -77.455-107.450 111.607 
ATOM   4604  C1'  DT A 224     -77.827-106.041 111.156 
ATOM   4605  N1   DT A 224     -79.010-105.995 110.251 
ATOM   4606  C2   DT A 224     -79.840-104.906 110.362 
ATOM   4607  O2   DT A 224     -79.645-104.001 111.155 
ATOM   4608  N3   DT A 224     -80.926-104.898 109.508 
ATOM   4609  C4   DT A 224     -81.242-105.865 108.576 
ATOM   4610  O4   DT A 224     -82.244-105.748 107.867 
ATOM   4611  C5   DT A 224     -80.313-106.969 108.535 
ATOM   4612  C7   DT A 224     -80.582-108.067 107.548 
ATOM   4613  C6   DT A 224     -79.248-107.002 109.354 
ATOM   4614  P    DA A 225     -75.726-107.230 114.663 
ATOM   4615  OP1  DA A 225     -74.259-107.172 114.853 
ATOM   4616  OP2  DA A 225     -76.325-108.582 114.639 
ATOM   4617  O5'  DA A 225     -76.449-106.342 115.781 
ATOM   4618  C5'  DA A 225     -76.626-104.933 115.546 
ATOM   4619  C4'  DA A 225     -78.022-104.510 115.957 
ATOM   4620  O4'  DA A 225     -78.988-104.658 114.876 
ATOM   4621  C3'  DA A 225     -78.641-105.293 117.114 
ATOM   4622  O3'  DA A 225     -79.409-104.402 117.914 
ATOM   4623  C2'  DA A 225     -79.591-106.286 116.446 
ATOM   4624  C1'  DA A 225     -80.129-105.330 115.386 
ATOM   4625  N9   DA A 225     -80.807-106.015 114.251 
ATOM   4626  C8   DA A 225     -80.504-107.220 113.683 
ATOM   4627  N7   DA A 225     -81.287-107.549 112.703 
ATOM   4628  C5   DA A 225     -82.175-106.486 112.611 
ATOM   4629  C6   DA A 225     -83.260-106.230 111.757 
ATOM   4630  N6   DA A 225     -83.653-107.067 110.787 
ATOM   4631  N1   DA A 225     -83.931-105.077 111.939 
ATOM   4632  C2   DA A 225     -83.536-104.249 112.904 
ATOM   4633  N3   DA A 225     -82.544-104.381 113.758 
ATOM   4634  C4   DA A 225     -81.890-105.543 113.555 
ATOM   4635  P    DA A 226     -79.378-104.566 119.507 
ATOM   4636  OP1  DA A 226     -78.193-103.868 120.054 
ATOM   4637  OP2  DA A 226     -79.510-105.996 119.860 
ATOM   4638  O5'  DA A 226     -80.709-103.783 119.930 
ATOM   4639  C5'  DA A 226     -81.164-102.689 119.114 
ATOM   4640  C4'  DA A 226     -82.665-102.776 118.919 
ATOM   4641  O4'  DA A 226     -83.028-103.590 117.768 
ATOM   4642  C3'  DA A 226     -83.450-103.399 120.073 
ATOM   4643  O3'  DA A 226     -84.692-102.718 120.206 
ATOM   4644  C2'  DA A 226     -83.727-104.833 119.623 
ATOM   4645  C1'  DA A 226     -84.039-104.504 118.166 
ATOM   4646  N9   DA A 226     -83.979-105.685 117.259 
ATOM   4647  C8   DA A 226     -83.148-106.765 117.328 
ATOM   4648  N7   DA A 226     -83.340-107.636 116.386 
ATOM   4649  C5   DA A 226     -84.376-107.094 115.637 
ATOM   4650  C6   DA A 226     -85.050-107.542 114.489 
ATOM   4651  N6   DA A 226     -84.765-108.695 113.866 
ATOM   4652  N1   DA A 226     -86.031-106.760 114.002 
ATOM   4653  C2   DA A 226     -86.310-105.616 114.625 
ATOM   4654  N3   DA A 226     -85.753-105.097 115.697 
ATOM   4655  C4   DA A 226     -84.774-105.899 116.165 
ATOM   4656  P    DT A 227     -85.261-102.420 121.671 
ATOM   4657  OP1  DT A 227     -84.646-101.180 122.199 
ATOM   4658  OP2  DT A 227     -85.115-103.626 122.515 
ATOM   4659  O5'  DT A 227     -86.810-102.163 121.363 
ATOM   4660  C5'  DT A 227     -87.185-101.613 120.086 
ATOM   4661  C4'  DT A 227     -88.389-102.353 119.538 
ATOM   4662  O4'  DT A 227     -88.012-103.522 118.755 
ATOM   4663  C3'  DT A 227     -89.363-102.904 120.579 
ATOM   4664  O3'  DT A 227     -90.689-102.780 120.080 
ATOM   4665  C2'  DT A 227     -89.020-104.391 120.680 
ATOM   4666  C1'  DT A 227     -88.796-104.623 119.189 
ATOM   4667  N1   DT A 227     -88.047-105.873 118.884 
ATOM   4668  C2   DT A 227     -88.389-106.542 117.734 
ATOM   4669  O2   DT A 227     -89.262-106.156 116.976 
ATOM   4670  N3   DT A 227     -87.674-107.698 117.484 
ATOM   4671  C4   DT A 227     -86.669-108.225 118.270 
ATOM   4672  O4   DT A 227     -86.100-109.268 117.943 
ATOM   4673  C5   DT A 227     -86.382-107.452 119.455 
ATOM   4674  C7   DT A 227     -85.302-107.956 120.367 
ATOM   4675  C6   DT A 227     -87.063-106.325 119.723 
ATOM   4676  P    DG A 228     -91.859-102.354 121.086 
ATOM   4677  OP1  DG A 228     -91.886-100.880 121.221 
ATOM   4678  OP2  DG A 228     -91.734-103.120 122.345 
ATOM   4679  O5'  DG A 228     -93.156-102.843 120.286 
ATOM   4680  C5'  DG A 228     -93.124-102.861 118.846 
ATOM   4681  C4'  DG A 228     -93.743-104.145 118.329 
ATOM   4682  O4'  DG A 228     -92.771-105.223 118.216 
ATOM   4683  C3'  DG A 228     -94.855-104.741 119.191 
ATOM   4684  O3'  DG A 228     -95.844-105.307 118.339 
ATOM   4685  C2'  DG A 228     -94.180-105.871 119.968 
ATOM   4686  C1'  DG A 228     -93.318-106.386 118.819 
ATOM   4687  N9   DG A 228     -92.191-107.254 119.258 
ATOM   4688  C8   DG A 228     -91.428-107.180 120.403 
ATOM   4689  N7   DG A 228     -90.504-108.106 120.490 
ATOM   4690  C5   DG A 228     -90.667-108.847 119.320 
ATOM   4691  C6   DG A 228     -89.955-109.981 118.851 
ATOM   4692  O6   DG A 228     -89.019-110.575 119.378 
ATOM   4693  N1   DG A 228     -90.448-110.419 117.614 
ATOM   4694  C2   DG A 228     -91.492-109.838 116.921 
ATOM   4695  N2   DG A 228     -91.813-110.405 115.756 
ATOM   4696  N3   DG A 228     -92.159-108.773 117.363 
ATOM   4697  C4   DG A 228     -91.694-108.336 118.561 
ATOM   4698  P    DT A 229     -97.389-105.140 118.726 
ATOM   4699  OP1  DT A 229     -97.881-103.827 118.250 
ATOM   4700  OP2  DT A 229     -97.572-105.417 120.168 
ATOM   4701  O5'  DT A 229     -98.058-106.310 117.865 
ATOM   4702  C5'  DT A 229     -97.444-106.701 116.622 
ATOM   4703  C4'  DT A 229     -97.414-108.213 116.512 
ATOM   4704  O4'  DT A 229     -96.219-108.789 117.111 
ATOM   4705  C3'  DT A 229     -98.563-108.953 117.197 
ATOM   4706  O3'  DT A 229     -98.922-110.078 116.405 
ATOM   4707  C2'  DT A 229     -97.970-109.454 118.513 
ATOM   4708  C1'  DT A 229     -96.612-109.863 117.951 
ATOM   4709  N1   DT A 229     -95.563-110.045 118.992 
ATOM   4710  C2   DT A 229     -94.628-111.028 118.773 
ATOM   4711  O2   DT A 229     -94.630-111.736 117.782 
ATOM   4712  N3   DT A 229     -93.671-111.168 119.761 
ATOM   4713  C4   DT A 229     -93.575-110.423 120.919 
ATOM   4714  O4   DT A 229     -92.673-110.640 121.730 
ATOM   4715  C5   DT A 229     -94.601-109.416 121.059 
ATOM   4716  C7   DT A 229     -94.569-108.561 122.292 
ATOM   4717  C6   DT A 229     -95.543-109.259 120.115 
ATOM   4718  P    DC A 230    -100.470-110.457 116.250 
ATOM   4719  OP1  DC A 230    -101.074-109.640 115.174 
ATOM   4720  OP2  DC A 230    -101.132-110.384 117.571 
ATOM   4721  O5'  DC A 230    -100.376-111.984 115.780 
ATOM   4722  C5'  DC A 230     -99.231-112.411 115.018 
ATOM   4723  C4'  DC A 230     -98.735-113.747 115.533 
ATOM   4724  O4'  DC A 230     -97.773-113.602 116.617 
ATOM   4725  C3'  DC A 230     -99.803-114.676 116.110 
ATOM   4726  O3'  DC A 230     -99.480-116.018 115.768 
ATOM   4727  C2'  DC A 230     -99.677-114.517 117.625 
ATOM   4728  C1'  DC A 230     -98.152-114.472 117.671 
ATOM   4729  N1   DC A 230     -97.607-113.923 118.944 
ATOM   4730  C2   DC A 230     -96.413-114.457 119.423 
ATOM   4731  O2   DC A 230     -95.860-115.355 118.778 
ATOM   4732  N3   DC A 230     -95.899-113.970 120.582 
ATOM   4733  C4   DC A 230     -96.529-112.995 121.251 
ATOM   4734  N4   DC A 230     -95.989-112.554 122.376 
ATOM   4735  C5   DC A 230     -97.759-112.433 120.776 
ATOM   4736  C6   DC A 230     -98.256-112.933 119.616 
ATOM   4737  P    DG A 231    -100.660-117.019 115.356 
ATOM   4738  OP1  DG A 231    -100.982-116.843 113.923 
ATOM   4739  OP2  DG A 231    -101.789-116.869 116.300 
ATOM   4740  O5'  DG A 231     -99.959-118.440 115.580 
ATOM   4741  C5'  DG A 231     -98.535-118.553 115.400 
ATOM   4742  C4'  DG A 231     -97.934-119.378 116.521 
ATOM   4743  O4'  DG A 231     -97.574-118.568 117.676 
ATOM   4744  C3'  DG A 231     -98.836-120.467 117.102 
ATOM   4745  O3'  DG A 231     -98.039-121.600 117.427 
ATOM   4746  C2'  DG A 231     -99.380-119.869 118.398 
ATOM   4747  C1'  DG A 231     -98.084-119.198 118.841 
ATOM   4748  N9   DG A 231     -98.277-118.153 119.885 
ATOM   4749  C8   DG A 231     -99.327-117.277 120.058 
ATOM   4750  N7   DG A 231     -99.189-116.475 121.085 
ATOM   4751  C5   DG A 231     -97.962-116.846 121.633 
ATOM   4752  C6   DG A 231     -97.274-116.334 122.764 
ATOM   4753  O6   DG A 231     -97.612-115.433 123.528 
ATOM   4754  N1   DG A 231     -96.057-116.999 122.967 
ATOM   4755  C2   DG A 231     -95.569-118.023 122.180 
ATOM   4756  N2   DG A 231     -94.385-118.527 122.540 
ATOM   4757  N3   DG A 231     -96.215-118.502 121.118 
ATOM   4758  C4   DG A 231     -97.397-117.868 120.908 
ATOM   4759  P    DT A 232     -98.618-123.065 117.142 
ATOM   4760  OP1  DT A 232     -98.371-123.429 115.729 
ATOM   4761  OP2  DT A 232    -100.025-123.138 117.595 
ATOM   4762  O5'  DT A 232     -97.699-123.959 118.098 
ATOM   4763  C5'  DT A 232     -96.355-123.527 118.378 
ATOM   4764  C4'  DT A 232     -96.051-123.700 119.854 
ATOM   4765  O4'  DT A 232     -96.431-122.534 120.640 
ATOM   4766  C3'  DT A 232     -96.764-124.861 120.548 
ATOM   4767  O3'  DT A 232     -95.883-125.437 121.504 
ATOM   4768  C2'  DT A 232     -97.930-124.210 121.291 
ATOM   4769  C1'  DT A 232     -97.168-122.977 121.769 
ATOM   4770  N1   DT A 232     -98.051-121.862 122.211 
ATOM   4771  C2   DT A 232     -97.603-121.087 123.254 
ATOM   4772  O2   DT A 232     -96.537-121.277 123.812 
ATOM   4773  N3   DT A 232     -98.449-120.063 123.637 
ATOM   4774  C4   DT A 232     -99.673-119.759 123.076 
ATOM   4775  O4   DT A 232    -100.341-118.816 123.506 
ATOM   4776  C5   DT A 232    -100.055-120.628 121.990 
ATOM   4777  C7   DT A 232    -101.375-120.366 121.324 
ATOM   4778  C6   DT A 232     -99.254-121.631 121.597 
ATOM   4779  P    DC A 233     -95.861-127.028 121.679 
ATOM   4780  OP1  DC A 233     -94.974-127.627 120.657 
ATOM   4781  OP2  DC A 233     -97.248-127.542 121.716 
ATOM   4782  O5'  DC A 233     -95.194-127.177 123.125 
ATOM   4783  C5'  DC A 233     -94.257-126.177 123.569 
ATOM   4784  C4'  DC A 233     -94.539-125.807 125.012 
ATOM   4785  O4'  DC A 233     -95.514-124.732 125.129 
ATOM   4786  C3'  DC A 233     -95.114-126.922 125.885 
ATOM   4787  O3'  DC A 233     -94.569-126.809 127.194 
ATOM   4788  C2'  DC A 233     -96.612-126.627 125.955 
ATOM   4789  C1'  DC A 233     -96.487-125.113 126.090 
ATOM   4790  N1   DC A 233     -97.748-124.379 125.788 
ATOM   4791  C2   DC A 233     -98.015-123.222 126.515 
ATOM   4792  O2   DC A 233     -97.203-122.855 127.372 
ATOM   4793  N3   DC A 233     -99.160-122.538 126.256 
ATOM   4794  C4   DC A 233    -100.014-122.969 125.319 
ATOM   4795  N4   DC A 233    -101.117-122.268 125.103 
ATOM   4796  C5   DC A 233     -99.759-124.158 124.561 
ATOM   4797  C6   DC A 233     -98.610-124.826 124.835 
ATOM   4798  P    DT A 234     -94.174-128.141 127.989 
ATOM   4799  OP1  DT A 234     -92.820-128.578 127.579 
ATOM   4800  OP2  DT A 234     -95.252-129.144 127.843 
ATOM   4801  O5'  DT A 234     -94.134-127.609 129.497 
ATOM   4802  C5'  DT A 234     -93.778-126.236 129.744 
ATOM   4803  C4'  DT A 234     -94.709-125.638 130.780 
ATOM   4804  O4'  DT A 234     -95.909-125.065 130.184 
ATOM   4805  C3'  DT A 234     -95.247-126.609 131.831 
ATOM   4806  O3'  DT A 234     -95.333-125.935 133.080 
ATOM   4807  C2'  DT A 234     -96.664-126.942 131.360 
ATOM   4808  C1'  DT A 234     -97.036-125.533 130.909 
ATOM   4809  N1   DT A 234     -98.219-125.487 130.004 
ATOM   4810  C2   DT A 234     -99.048-124.398 130.115 
ATOM   4811  O2   DT A 234     -98.853-123.493 130.907 
ATOM   4812  N3   DT A 234    -100.135-124.390 129.261 
ATOM   4813  C4   DT A 234    -100.450-125.358 128.329 
ATOM   4814  O4   DT A 234    -101.452-125.240 127.619 
ATOM   4815  C5   DT A 234     -99.521-126.461 128.287 
ATOM   4816  C7   DT A 234     -99.790-127.559 127.301 
ATOM   4817  C6   DT A 234     -98.456-126.494 129.107 
ATOM   4818  P    DG A 235     -94.935-126.722 134.415 
ATOM   4819  OP1  DG A 235     -93.467-126.665 134.605 
ATOM   4820  OP2  DG A 235     -95.533-128.074 134.392 
ATOM   4821  O5'  DG A 235     -95.657-125.834 135.533 
ATOM   4822  C5'  DG A 235     -95.834-124.425 135.298 
ATOM   4823  C4'  DG A 235     -97.230-124.002 135.709 
ATOM   4824  O4'  DG A 235     -98.196-124.150 134.629 
ATOM   4825  C3'  DG A 235     -97.849-124.785 136.867 
ATOM   4826  O3'  DG A 235     -98.618-123.894 137.667 
ATOM   4827  C2'  DG A 235     -98.799-125.779 136.198 
ATOM   4828  C1'  DG A 235     -99.338-124.822 135.138 
ATOM   4829  N9   DG A 235    -100.015-125.507 134.003 
ATOM   4830  C8   DG A 235     -99.725-126.720 133.419 
ATOM   4831  N7   DG A 235    -100.522-127.041 132.429 
ATOM   4832  C5   DG A 235    -101.405-125.965 132.352 
ATOM   4833  C6   DG A 235    -102.495-125.738 131.474 
ATOM   4834  O6   DG A 235    -102.914-126.451 130.566 
ATOM   4835  N1   DG A 235    -103.125-124.514 131.744 
ATOM   4836  C2   DG A 235    -102.749-123.627 132.734 
ATOM   4837  N2   DG A 235    -103.478-122.513 132.830 
ATOM   4838  N3   DG A 235    -101.725-123.841 133.558 
ATOM   4839  C4   DG A 235    -101.105-125.023 133.309 
ATOM   4840  P    DT A 236     -98.586-124.058 139.259 
ATOM   4841  OP1  DT A 236     -97.402-123.360 139.807 
ATOM   4842  OP2  DT A 236     -98.718-125.488 139.613 
ATOM   4843  O5'  DT A 236     -99.917-123.275 139.683 
ATOM   4844  C5'  DT A 236    -100.372-122.181 138.867 
ATOM   4845  C4'  DT A 236    -101.873-122.268 138.672 
ATOM   4846  O4'  DT A 236    -102.236-123.083 137.520 
ATOM   4847  C3'  DT A 236    -102.658-122.891 139.826 
ATOM   4848  O3'  DT A 236    -103.900-122.210 139.958 
ATOM   4849  C2'  DT A 236    -102.936-124.326 139.376 
ATOM   4850  C1'  DT A 236    -103.247-123.996 137.919 
ATOM   4851  N1   DT A 236    -103.187-125.177 137.012 
ATOM   4852  C2   DT A 236    -104.075-125.205 135.963 
ATOM   4853  O2   DT A 236    -104.886-124.320 135.758 
ATOM   4854  N3   DT A 236    -103.991-126.315 135.145 
ATOM   4855  C4   DT A 236    -103.114-127.371 135.285 
ATOM   4856  O4   DT A 236    -103.132-128.311 134.488 
ATOM   4857  C5   DT A 236    -102.222-127.250 136.415 
ATOM   4858  C7   DT A 236    -101.235-128.359 136.640 
ATOM   4859  C6   DT A 236    -102.282-126.183 137.227 
ATOM   4860  P    DA A 237    -104.469-121.912 141.424 
ATOM   4861  OP1  DA A 237    -103.854-120.673 141.951 
ATOM   4862  OP2  DA A 237    -104.323-123.118 142.268 
ATOM   4863  O5'  DA A 237    -106.018-121.655 141.116 
ATOM   4864  C5'  DA A 237    -106.393-121.105 139.839 
ATOM   4865  C4'  DA A 237    -107.597-121.845 139.290 
ATOM   4866  O4'  DA A 237    -107.220-123.014 138.508 
ATOM   4867  C3'  DA A 237    -108.571-122.396 140.331 
ATOM   4868  O3'  DA A 237    -109.897-122.272 139.833 
ATOM   4869  C2'  DA A 237    -108.228-123.883 140.433 
ATOM   4870  C1'  DA A 237    -108.004-124.115 138.942 
ATOM   4871  N9   DA A 237    -107.255-125.365 138.636 
ATOM   4872  C8   DA A 237    -106.254-125.952 139.357 
ATOM   4873  N7   DA A 237    -105.798-127.045 138.828 
ATOM   4874  C5   DA A 237    -106.551-127.196 137.670 
ATOM   4875  C6   DA A 237    -106.548-128.171 136.660 
ATOM   4876  N6   DA A 237    -105.725-129.229 136.654 
ATOM   4877  N1   DA A 237    -107.426-128.019 135.651 
ATOM   4878  C2   DA A 237    -108.242-126.965 135.662 
ATOM   4879  N3   DA A 237    -108.335-125.997 136.547 
ATOM   4880  C4   DA A 237    -107.445-126.172 137.546 
ATOM   4881  P    DT A 238    -111.068-121.846 140.838 
ATOM   4882  OP1  DT A 238    -111.094-120.372 140.974 
ATOM   4883  OP2  DT A 238    -110.942-122.612 142.098 
ATOM   4884  O5'  DT A 238    -112.365-122.336 140.039 
ATOM   4885  C5'  DT A 238    -112.333-122.353 138.599 
ATOM   4886  C4'  DT A 238    -112.951-123.637 138.082 
ATOM   4887  O4'  DT A 238    -111.979-124.716 137.968 
ATOM   4888  C3'  DT A 238    -114.064-124.233 138.944 
ATOM   4889  O3'  DT A 238    -115.052-124.799 138.092 
ATOM   4890  C2'  DT A 238    -113.388-125.363 139.721 
ATOM   4891  C1'  DT A 238    -112.527-125.878 138.571 
ATOM   4892  N1   DT A 238    -111.399-126.746 139.010 
ATOM   4893  C2   DT A 238    -111.045-127.781 138.177 
ATOM   4894  O2   DT A 238    -111.610-128.002 137.119 
ATOM   4895  N3   DT A 238    -109.997-128.565 138.617 
ATOM   4896  C4   DT A 238    -109.291-128.404 139.791 
ATOM   4897  O4   DT A 238    -108.370-129.172 140.079 
ATOM   4898  C5   DT A 238    -109.736-127.293 140.599 
ATOM   4899  C7   DT A 238    -109.021-127.047 141.896 
ATOM   4900  C6   DT A 238    -110.752-126.514 140.196 
ATOM   4901  P    DA A 239    -116.597-124.632 138.479 
ATOM   4902  OP1  DA A 239    -117.089-123.320 138.002 
ATOM   4903  OP2  DA A 239    -116.780-124.909 139.921 
ATOM   4904  O5'  DA A 239    -117.266-125.803 137.618 
ATOM   4905  C5'  DA A 239    -116.652-126.193 136.375 
ATOM   4906  C4'  DA A 239    -116.622-127.705 136.265 
ATOM   4907  O4'  DA A 239    -115.427-128.281 136.864 
ATOM   4908  C3'  DA A 239    -117.771-128.445 136.949 
ATOM   4909  O3'  DA A 239    -118.130-129.570 136.157 
ATOM   4910  C2'  DA A 239    -117.178-128.947 138.266 
ATOM   4911  C1'  DA A 239    -115.820-129.355 137.704 
ATOM   4912  N9   DA A 239    -114.771-129.537 138.745 
ATOM   4913  C8   DA A 239    -114.605-128.848 139.912 
ATOM   4914  N7   DA A 239    -113.590-129.242 140.616 
ATOM   4915  C5   DA A 239    -113.039-130.269 139.861 
ATOM   4916  C6   DA A 239    -111.929-131.105 140.065 
ATOM   4917  N6   DA A 239    -111.137-131.032 141.144 
ATOM   4918  N1   DA A 239    -111.661-132.022 139.117 
ATOM   4919  C2   DA A 239    -112.451-132.089 138.047 
ATOM   4920  N3   DA A 239    -113.509-131.367 137.749 
ATOM   4921  C4   DA A 239    -113.756-130.457 138.714 
ATOM   4922  P    DG A 240    -119.678-129.949 136.003 
ATOM   4923  OP1  DG A 240    -120.283-129.132 134.927 
ATOM   4924  OP2  DG A 240    -120.340-129.876 137.323 
ATOM   4925  O5'  DG A 240    -119.584-131.476 135.532 
ATOM   4926  C5'  DG A 240    -118.439-131.903 134.770 
ATOM   4927  C4'  DG A 240    -117.943-133.239 135.285 
ATOM   4928  O4'  DG A 240    -116.981-133.094 136.369 
ATOM   4929  C3'  DG A 240    -119.011-134.168 135.862 
ATOM   4930  O3'  DG A 240    -118.688-135.510 135.520 
ATOM   4931  C2'  DG A 240    -118.885-134.009 137.378 
ATOM   4932  C1'  DG A 240    -117.360-133.965 137.424 
ATOM   4933  N9   DG A 240    -116.815-133.415 138.697 
ATOM   4934  C8   DG A 240    -117.325-132.425 139.507 
ATOM   4935  N7   DG A 240    -116.596-132.174 140.567 
ATOM   4936  C5   DG A 240    -115.527-133.061 140.451 
ATOM   4937  C6   DG A 240    -114.407-133.259 141.301 
ATOM   4938  O6   DG A 240    -114.125-132.683 142.348 
ATOM   4939  N1   DG A 240    -113.562-134.263 140.808 
ATOM   4940  C2   DG A 240    -113.771-134.980 139.646 
ATOM   4941  N2   DG A 240    -112.846-135.896 139.348 
ATOM   4942  N3   DG A 240    -114.821-134.793 138.849 
ATOM   4943  C4   DG A 240    -115.651-133.823 139.313 
ATOM   4944  P    DT A 241    -119.868-136.511 135.109 
ATOM   4945  OP1  DT A 241    -120.190-136.335 133.675 
ATOM   4946  OP2  DT A 241    -120.997-136.361 136.052 
ATOM   4947  O5'  DT A 241    -119.167-137.933 135.333 
ATOM   4948  C5'  DT A 241    -117.743-138.045 135.153 
ATOM   4949  C4'  DT A 241    -117.142-138.870 136.274 
ATOM   4950  O4'  DT A 241    -116.782-138.060 137.429 
ATOM   4951  C3'  DT A 241    -118.044-139.959 136.854 
ATOM   4952  O3'  DT A 241    -117.247-141.092 137.179 
ATOM   4953  C2'  DT A 241    -118.588-139.361 138.151 
ATOM   4954  C1'  DT A 241    -117.292-138.690 138.594 
ATOM   4955  N1   DT A 241    -117.485-137.645 139.638 
ATOM   4956  C2   DT A 241    -116.493-137.509 140.579 
ATOM   4957  O2   DT A 241    -115.488-138.198 140.586 
ATOM   4958  N3   DT A 241    -116.706-136.531 141.531 
ATOM   4959  C4   DT A 241    -117.803-135.699 141.616 
ATOM   4960  O4   DT A 241    -117.883-134.859 142.515 
ATOM   4961  C5   DT A 241    -118.790-135.915 140.586 
ATOM   4962  C7   DT A 241    -120.017-135.051 140.605 
ATOM   4963  C6   DT A 241    -118.609-136.860 139.648 
ATOM   4964  P    DG A 242    -117.826-142.557 136.895 
ATOM   4965  OP1  DG A 242    -117.579-142.921 135.482 
ATOM   4966  OP2  DG A 242    -119.233-142.630 137.348 
ATOM   4967  O5'  DG A 242    -116.908-143.451 137.850 
ATOM   4968  C5'  DG A 242    -115.563-143.019 138.131 
ATOM   4969  C4'  DG A 242    -115.259-143.192 139.606 
ATOM   4970  O4'  DG A 242    -115.639-142.026 140.392 
ATOM   4971  C3'  DG A 242    -115.972-144.353 140.300 
ATOM   4972  O3'  DG A 242    -115.091-144.929 141.256 
ATOM   4973  C2'  DG A 242    -117.138-143.702 141.044 
ATOM   4974  C1'  DG A 242    -116.377-142.469 141.521 
ATOM   4975  N9   DG A 242    -117.259-141.354 141.964 
ATOM   4976  C8   DG A 242    -118.489-140.970 141.476 
ATOM   4977  N7   DG A 242    -119.009-139.937 142.092 
ATOM   4978  C5   DG A 242    -118.057-139.613 143.057 
ATOM   4979  C6   DG A 242    -118.057-138.582 144.032 
ATOM   4980  O6   DG A 242    -118.913-137.727 144.247 
ATOM   4981  N1   DG A 242    -116.892-138.612 144.811 
ATOM   4982  C2   DG A 242    -115.861-139.520 144.666 
ATOM   4983  N2   DG A 242    -114.835-139.381 145.508 
ATOM   4984  N3   DG A 242    -115.861-140.488 143.751 
ATOM   4985  C4   DG A 242    -116.985-140.472 142.988 
ATOM   4986  P    DT A 243    -115.069-146.520 141.432 
ATOM   4987  OP1  DT A 243    -114.182-147.120 140.409 
ATOM   4988  OP2  DT A 243    -116.456-147.034 141.469 
ATOM   4989  O5'  DT A 243    -114.402-146.669 142.878 
ATOM   4990  C5'  DT A 243    -113.466-145.669 143.322 
ATOM   4991  C4'  DT A 243    -113.747-145.299 144.765 
ATOM   4992  O4'  DT A 243    -114.723-144.224 144.882 
ATOM   4993  C3'  DT A 243    -114.322-146.414 145.638 
ATOM   4994  O3'  DT A 243    -113.778-146.301 146.947 
ATOM   4995  C2'  DT A 243    -115.820-146.119 145.707 
ATOM   4996  C1'  DT A 243    -115.695-144.605 145.842 
ATOM   4997  N1   DT A 243    -116.956-143.871 145.541 
ATOM   4998  C2   DT A 243    -117.205-142.731 146.266 
ATOM   4999  O2   DT A 243    -116.448-142.313 147.125 
ATOM   5000  N3   DT A 243    -118.383-142.078 145.960 
ATOM   5001  C4   DT A 243    -119.309-142.462 145.011 
ATOM   5002  O4   DT A 243    -120.329-141.795 144.825 
ATOM   5003  C5   DT A 243    -118.960-143.670 144.302 
ATOM   5004  C7   DT A 243    -119.914-144.158 143.252 
ATOM   5005  C6   DT A 243    -117.821-144.325 144.580 
ATOM   5006  P    DA A 244    -113.382-147.633 147.741 
ATOM   5007  OP1  DA A 244    -112.029-148.071 147.332 
ATOM   5008  OP2  DA A 244    -114.460-148.636 147.596 
ATOM   5009  O5'  DA A 244    -113.342-147.101 149.250 
ATOM   5010  C5'  DA A 244    -112.986-145.728 149.497 
ATOM   5011  C4'  DA A 244    -113.917-145.130 150.532 
ATOM   5012  O4'  DA A 244    -115.117-144.557 149.937 
ATOM   5013  C3'  DA A 244    -114.455-146.101 151.583 
ATOM   5014  O3'  DA A 244    -114.542-145.427 152.833 
ATOM   5015  C2'  DA A 244    -115.872-146.434 151.112 
ATOM   5016  C1'  DA A 244    -116.244-145.025 150.661 
ATOM   5017  N9   DA A 244    -117.427-144.979 149.757 
ATOM   5018  C8   DA A 244    -117.809-145.889 148.813 
ATOM   5019  N7   DA A 244    -118.895-145.566 148.182 
ATOM   5020  C5   DA A 244    -119.262-144.352 148.747 
ATOM   5021  C6   DA A 244    -120.338-143.482 148.507 
ATOM   5022  N6   DA A 244    -121.288-143.715 147.591 
ATOM   5023  N1   DA A 244    -120.403-142.359 149.248 
ATOM   5024  C2   DA A 244    -119.456-142.133 150.156 
ATOM   5025  N3   DA A 244    -118.411-142.867 150.467 
ATOM   5026  C4   DA A 244    -118.369-143.985 149.713 
ATOM   5027  P    DT A 245    -114.143-146.214 154.168 
ATOM   5028  OP1  DT A 245    -112.675-146.157 154.358 
ATOM   5029  OP2  DT A 245    -114.742-147.566 154.144 
ATOM   5030  O5'  DT A 245    -114.865-145.327 155.286 
ATOM   5031  C5'  DT A 245    -115.042-143.917 155.051 
ATOM   5032  C4'  DT A 245    -116.438-143.494 155.462 
ATOM   5033  O4'  DT A 245    -117.404-143.643 154.382 
ATOM   5034  C3'  DT A 245    -117.057-144.277 156.620 
ATOM   5035  O3'  DT A 245    -117.826-143.386 157.419 
ATOM   5036  C2'  DT A 245    -118.007-145.271 155.951 
ATOM   5037  C1'  DT A 245    -118.546-144.315 154.891 
ATOM   5038  N1   DT A 245    -119.224-144.999 153.756 
ATOM   5039  C2   DT A 245    -120.298-144.356 153.189 
ATOM   5040  O2   DT A 245    -120.702-143.273 153.575 
ATOM   5041  N3   DT A 245    -120.902-145.022 152.139 
ATOM   5042  C4   DT A 245    -120.528-146.247 151.624 
ATOM   5043  O4   DT A 245    -121.147-146.743 150.681 
ATOM   5044  C5   DT A 245    -119.392-146.842 152.285 
ATOM   5045  C7   DT A 245    -118.921-148.177 151.784 
ATOM   5046  C6   DT A 245    -118.785-146.218 153.307 
ATOM   5047  P    DG A 246    -117.794-143.550 159.012 
ATOM   5048  OP1  DG A 246    -116.610-142.852 159.559 
ATOM   5049  OP2  DG A 246    -117.926-144.981 159.366 
ATOM   5050  O5'  DG A 246    -119.125-142.768 159.436 
ATOM   5051  C5'  DG A 246    -119.580-141.673 158.619 
ATOM   5052  C4'  DG A 246    -121.081-141.761 158.424 
ATOM   5053  O4'  DG A 246    -121.444-142.575 157.273 
ATOM   5054  C3'  DG A 246    -121.866-142.384 159.578 
ATOM   5055  O3'  DG A 246    -123.108-141.702 159.711 
ATOM   5056  C2'  DG A 246    -122.144-143.818 159.129 
ATOM   5057  C1'  DG A 246    -122.455-143.489 157.671 
ATOM   5058  N9   DG A 246    -122.395-144.669 156.764 
ATOM   5059  C8   DG A 246    -121.565-145.767 156.818 
ATOM   5060  N7   DG A 246    -121.771-146.639 155.860 
ATOM   5061  C5   DG A 246    -122.811-146.079 155.121 
ATOM   5062  C6   DG A 246    -123.471-146.561 153.960 
ATOM   5063  O6   DG A 246    -123.268-147.599 153.336 
ATOM   5064  N1   DG A 246    -124.472-145.676 153.535 
ATOM   5065  C2   DG A 246    -124.793-144.482 154.151 
ATOM   5066  N2   DG A 246    -125.780-143.781 153.589 
ATOM   5067  N3   DG A 246    -124.173-144.030 155.239 
ATOM   5068  C4   DG A 246    -123.200-144.877 155.664 
ATOM   5069  P    DC A 247    -123.677-141.404 161.176 
ATOM   5070  OP1  DC A 247    -123.062-140.165 161.704 
ATOM   5071  OP2  DC A 247    -123.532-142.610 162.020 
ATOM   5072  O5'  DC A 247    -125.226-141.147 160.868 
ATOM   5073  C5'  DC A 247    -125.601-140.597 159.592 
ATOM   5074  C4'  DC A 247    -126.805-141.337 159.043 
ATOM   5075  O4'  DC A 247    -126.429-142.506 158.261 
ATOM   5076  C3'  DC A 247    -127.779-141.888 160.084 
ATOM   5077  O3'  DC A 247    -129.105-141.764 159.585 
ATOM   5078  C2'  DC A 247    -127.436-143.375 160.185 
ATOM   5079  C1'  DC A 247    -127.213-143.607 158.695 
ATOM   5080  N1   DC A 247    -126.463-144.857 158.389 
ATOM   5081  C2   DC A 247    -126.798-145.548 157.227 
ATOM   5082  O2   DC A 247    -127.694-145.098 156.503 
ATOM   5083  N3   DC A 247    -126.127-146.690 156.931 
ATOM   5084  C4   DC A 247    -125.162-147.144 157.741 
ATOM   5085  N4   DC A 247    -124.537-148.264 157.408 
ATOM   5086  C5   DC A 247    -124.803-146.450 158.941 
ATOM   5087  C6   DC A 247    -125.486-145.310 159.219 
ATOM   5088  P    DC A 248    -130.276-141.338 160.591 
ATOM   5089  OP1  DC A 248    -130.302-139.864 160.726 
ATOM   5090  OP2  DC A 248    -130.150-142.104 161.850 
ATOM   5091  O5'  DC A 248    -131.573-141.828 159.792 
ATOM   5092  C5'  DC A 248    -131.541-141.845 158.352 
ATOM   5093  C4'  DC A 248    -132.159-143.129 157.835 
ATOM   5094  O4'  DC A 248    -131.187-144.208 157.721 
ATOM   5095  C3'  DC A 248    -133.272-143.726 158.696 
ATOM   5096  O3'  DC A 248    -134.261-144.291 157.845 
ATOM   5097  C2'  DC A 248    -132.596-144.855 159.474 
ATOM   5098  C1'  DC A 248    -131.735-145.370 158.324 
ATOM   5099  N1   DC A 248    -130.608-146.238 158.763 
ATOM   5100  C2   DC A 248    -130.236-147.291 157.929 
ATOM   5101  O2   DC A 248    -130.852-147.459 156.870 
ATOM   5102  N3   DC A 248    -129.212-148.096 158.312 
ATOM   5103  C4   DC A 248    -128.570-147.880 159.468 
ATOM   5104  N4   DC A 248    -127.577-148.693 159.795 
ATOM   5105  C5   DC A 248    -128.936-146.804 160.339 
ATOM   5106  C6   DC A 248    -129.963-146.012 159.939 
ATOM   5107  P    DG A 249    -135.805-144.124 158.231 
ATOM   5108  OP1  DG A 249    -136.297-142.812 157.755 
ATOM   5109  OP2  DG A 249    -135.988-144.402 159.673 
ATOM   5110  O5'  DG A 249    -136.475-145.295 157.370 
ATOM   5111  C5'  DG A 249    -135.861-145.685 156.128 
ATOM   5112  C4'  DG A 249    -135.830-147.197 156.017 
ATOM   5113  O4'  DG A 249    -134.635-147.773 156.616 
ATOM   5114  C3'  DG A 249    -136.979-147.937 156.702 
ATOM   5115  O3'  DG A 249    -137.338-149.063 155.910 
ATOM   5116  C2'  DG A 249    -136.386-148.439 158.018 
ATOM   5117  C1'  DG A 249    -135.028-148.847 157.456 
ATOM   5118  N9   DG A 249    -133.979-149.029 158.497 
ATOM   5119  C8   DG A 249    -133.797-148.345 159.680 
ATOM   5120  N7   DG A 249    -132.767-148.753 160.380 
ATOM   5121  C5   DG A 249    -132.229-149.782 159.608 
ATOM   5122  C6   DG A 249    -131.101-150.609 159.847 
ATOM   5123  O6   DG A 249    -130.331-150.604 160.803 
ATOM   5124  N1   DG A 249    -130.909-151.526 158.803 
ATOM   5125  C2   DG A 249    -131.702-151.630 157.678 
ATOM   5126  N2   DG A 249    -131.351-152.570 156.798 
ATOM   5127  N3   DG A 249    -132.761-150.853 157.455 
ATOM   5128  C4   DG A 249    -132.961-149.958 158.458 
ATOM   5129  P    DT A 250    -138.886-149.441 155.755 
ATOM   5130  OP1  DT A 250    -139.491-148.625 154.680 
ATOM   5131  OP2  DT A 250    -139.548-149.369 157.076 
ATOM   5132  O5'  DT A 250    -138.792-150.968 155.285 
ATOM   5133  C5'  DT A 250    -137.647-151.395 154.523 
ATOM   5134  C4'  DT A 250    -137.151-152.731 155.038 
ATOM   5135  O4'  DT A 250    -136.189-152.586 156.122 
ATOM   5136  C3'  DT A 250    -138.219-153.660 155.615 
ATOM   5137  O3'  DT A 250    -137.896-155.002 155.273 
ATOM   5138  C2'  DT A 250    -138.093-153.501 157.130 
ATOM   5139  C1'  DT A 250    -136.568-153.457 157.177 
ATOM   5140  N1   DT A 250    -136.023-152.907 158.449 
ATOM   5141  C2   DT A 250    -134.844-153.444 158.908 
ATOM   5142  O2   DT A 250    -134.247-154.331 158.323 
ATOM   5143  N3   DT A 250    -134.371-152.910 160.091 
ATOM   5144  C4   DT A 250    -134.963-151.909 160.833 
ATOM   5145  O4   DT A 250    -134.443-151.512 161.878 
ATOM   5146  C5   DT A 250    -136.195-151.409 160.271 
ATOM   5147  C7   DT A 250    -136.906-150.318 161.016 
ATOM   5148  C6   DT A 250    -136.679-151.911 159.122 
ATOM   5149  P    DT A 251    -139.076-156.003 154.862 
ATOM   5150  OP1  DT A 251    -139.398-155.828 153.428 
ATOM   5151  OP2  DT A 251    -140.205-155.853 155.805 
ATOM   5152  O5'  DT A 251    -138.375-157.425 155.085 
ATOM   5153  C5'  DT A 251    -136.951-157.537 154.905 
ATOM   5154  C4'  DT A 251    -136.350-158.362 156.026 
ATOM   5155  O4'  DT A 251    -135.991-157.552 157.181 
ATOM   5156  C3'  DT A 251    -137.252-159.451 156.607 
ATOM   5157  O3'  DT A 251    -136.455-160.584 156.932 
ATOM   5158  C2'  DT A 251    -137.797-158.853 157.904 
ATOM   5159  C1'  DT A 251    -136.500-158.182 158.347 
ATOM   5160  N1   DT A 251    -136.693-157.137 159.390 
ATOM   5161  C2   DT A 251    -135.701-157.001 160.331 
ATOM   5162  O2   DT A 251    -134.696-157.690 160.339 
ATOM   5163  N3   DT A 251    -135.915-156.023 161.284 
ATOM   5164  C4   DT A 251    -137.011-155.191 161.369 
ATOM   5165  O4   DT A 251    -137.091-154.351 162.268 
ATOM   5166  C5   DT A 251    -137.999-155.408 160.338 
ATOM   5167  C7   DT A 251    -139.225-154.543 160.358 
ATOM   5168  C6   DT A 251    -137.817-156.352 159.400 
ATOM   5169  P    DA A 252    -137.035-162.049 156.647 
ATOM   5170  OP1  DA A 252    -136.787-162.414 155.235 
ATOM   5171  OP2  DA A 252    -138.441-162.122 157.100 
ATOM   5172  O5'  DA A 252    -136.116-162.944 157.603 
ATOM   5173  C5'  DA A 252    -134.771-162.511 157.883 
ATOM   5174  C4'  DA A 252    -134.467-162.684 159.359 
ATOM   5175  O4'  DA A 252    -134.847-161.519 160.145 
ATOM   5176  C3'  DA A 252    -135.180-163.845 160.053 
ATOM   5177  O3'  DA A 252    -134.299-164.422 161.009 
ATOM   5178  C2'  DA A 252    -136.346-163.194 160.796 
ATOM   5179  C1'  DA A 252    -135.585-161.961 161.274 
ATOM   5180  N9   DA A 252    -136.467-160.846 161.717 
ATOM   5181  C8   DA A 252    -137.685-160.480 161.220 
ATOM   5182  N7   DA A 252    -138.212-159.458 161.821 
ATOM   5183  C5   DA A 252    -137.275-159.121 162.789 
ATOM   5184  C6   DA A 252    -137.243-158.111 163.765 
ATOM   5185  N6   DA A 252    -138.225-157.213 163.933 
ATOM   5186  N1   DA A 252    -136.162-158.057 164.565 
ATOM   5187  C2   DA A 252    -135.190-158.951 164.392 
ATOM   5188  N3   DA A 252    -135.110-159.933 163.521 
ATOM   5189  C4   DA A 252    -136.204-159.965 162.733 
ATOM   5190  P    DA A 253    -134.277-166.012 161.184 
ATOM   5191  OP1  DA A 253    -133.390-166.612 160.162 
ATOM   5192  OP2  DA A 253    -135.664-166.526 161.221 
ATOM   5193  O5'  DA A 253    -133.610-166.161 162.630 
ATOM   5194  C5'  DA A 253    -132.674-165.161 163.074 
ATOM   5195  C4'  DA A 253    -132.956-164.791 164.517 
ATOM   5196  O4'  DA A 253    -133.931-163.716 164.634 
ATOM   5197  C3'  DA A 253    -133.530-165.906 165.390 
ATOM   5198  O3'  DA A 253    -132.986-165.793 166.699 
ATOM   5199  C2'  DA A 253    -135.028-165.611 165.460 
ATOM   5200  C1'  DA A 253    -134.904-164.098 165.595 
ATOM   5201  N9   DA A 253    -136.165-163.363 165.293 
ATOM   5202  C8   DA A 253    -137.128-163.673 164.377 
ATOM   5203  N7   DA A 253    -138.116-162.834 164.350 
ATOM   5204  C5   DA A 253    -137.786-161.897 165.319 
ATOM   5205  C6   DA A 253    -138.435-160.739 165.779 
ATOM   5206  N6   DA A 253    -139.611-160.310 165.297 
ATOM   5207  N1   DA A 253    -137.831-160.037 166.755 
ATOM   5208  C2   DA A 253    -136.663-160.468 167.230 
ATOM   5209  N3   DA A 253    -135.966-161.527 166.881 
ATOM   5210  C4   DA A 253    -136.592-162.213 165.903 
ATOM   5211  P    DC A 254    -132.590-167.125 167.494 
ATOM   5212  OP1  DC A 254    -131.237-167.563 167.084 
ATOM   5213  OP2  DC A 254    -133.668-168.128 167.349 
ATOM   5214  O5'  DC A 254    -132.550-166.593 169.002 
ATOM   5215  C5'  DC A 254    -132.194-165.220 169.249 
ATOM   5216  C4'  DC A 254    -133.126-164.622 170.285 
ATOM   5217  O4'  DC A 254    -134.325-164.049 169.690 
ATOM   5218  C3'  DC A 254    -133.664-165.593 171.336 
ATOM   5219  O3'  DC A 254    -133.750-164.919 172.585 
ATOM   5220  C2'  DC A 254    -135.080-165.927 170.865 
ATOM   5221  C1'  DC A 254    -135.452-164.518 170.414 
ATOM   5222  N1   DC A 254    -136.635-164.471 169.509 
ATOM   5223  C2   DC A 254    -137.486-163.374 169.609 
ATOM   5224  O2   DC A 254    -137.227-162.492 170.436 
ATOM   5225  N3   DC A 254    -138.570-163.313 168.794 
ATOM   5226  C4   DC A 254    -138.815-164.290 167.911 
ATOM   5227  N4   DC A 254    -139.886-164.185 167.138 
ATOM   5228  C5   DC A 254    -137.953-165.428 167.793 
ATOM   5229  C6   DC A 254    -136.875-165.469 168.617 
ATOM   5230  P    DA A 255    -133.351-165.706 173.921 
ATOM   5231  OP1  DA A 255    -131.883-165.649 174.111 
ATOM   5232  OP2  DA A 255    -133.950-167.059 173.897 
ATOM   5233  O5'  DA A 255    -134.073-164.819 175.039 
ATOM   5234  C5'  DA A 255    -134.250-163.409 174.804 
ATOM   5235  C4'  DA A 255    -135.646-162.986 175.215 
ATOM   5236  O4'  DA A 255    -136.612-163.135 174.134 
ATOM   5237  C3'  DA A 255    -136.265-163.769 176.372 
ATOM   5238  O3'  DA A 255    -137.034-162.878 177.172 
ATOM   5239  C2'  DA A 255    -137.215-164.763 175.704 
ATOM   5240  C1'  DA A 255    -137.754-163.807 174.643 
ATOM   5241  N9   DA A 255    -138.432-164.491 173.509 
ATOM   5242  C8   DA A 255    -138.129-165.696 172.941 
ATOM   5243  N7   DA A 255    -138.911-166.026 171.960 
ATOM   5244  C5   DA A 255    -139.799-164.963 171.869 
ATOM   5245  C6   DA A 255    -140.885-164.706 171.015 
ATOM   5246  N6   DA A 255    -141.277-165.544 170.045 
ATOM   5247  N1   DA A 255    -141.555-163.554 171.197 
ATOM   5248  C2   DA A 255    -141.161-162.726 172.162 
ATOM   5249  N3   DA A 255    -140.169-162.857 173.015 
ATOM   5250  C4   DA A 255    -139.514-164.019 172.813 
ATOM   5251  P    DA A 256    -137.003-163.043 178.765 
ATOM   5252  OP1  DA A 256    -135.818-162.345 179.312 
ATOM   5253  OP2  DA A 256    -137.134-164.473 179.118 
ATOM   5254  O5'  DA A 256    -138.333-162.260 179.188 
ATOM   5255  C5'  DA A 256    -138.788-161.165 178.372 
ATOM   5256  C4'  DA A 256    -140.289-161.253 178.177 
ATOM   5257  O4'  DA A 256    -140.653-162.067 177.026 
ATOM   5258  C3'  DA A 256    -141.074-161.876 179.331 
ATOM   5259  O3'  DA A 256    -142.316-161.194 179.464 
ATOM   5260  C2'  DA A 256    -141.352-163.310 178.881 
ATOM   5261  C1'  DA A 256    -141.663-162.981 177.424 
ATOM   5262  N9   DA A 256    -141.604-164.161 176.517 
ATOM   5263  C8   DA A 256    -140.772-165.241 176.586 
ATOM   5264  N7   DA A 256    -140.965-166.113 175.644 
ATOM   5265  C5   DA A 256    -142.000-165.571 174.895 
ATOM   5266  C6   DA A 256    -142.674-166.019 173.747 
ATOM   5267  N6   DA A 256    -142.389-167.171 173.124 
ATOM   5268  N1   DA A 256    -143.656-165.237 173.260 
ATOM   5269  C2   DA A 256    -143.934-164.092 173.883 
ATOM   5270  N3   DA A 256    -143.377-163.574 174.955 
ATOM   5271  C4   DA A 256    -142.399-164.376 175.423 
ATOM   5272  P    DC A 257    -142.885-160.896 180.929 
ATOM   5273  OP1  DC A 257    -142.270-159.657 181.457 
ATOM   5274  OP2  DC A 257    -142.740-162.103 181.773 
ATOM   5275  O5'  DC A 257    -144.434-160.639 180.621 
ATOM   5276  C5'  DC A 257    -144.810-160.090 179.344 
ATOM   5277  C4'  DC A 257    -146.013-160.829 178.796 
ATOM   5278  O4'  DC A 257    -145.637-161.998 178.013 
ATOM   5279  C3'  DC A 257    -146.987-161.380 179.837 
ATOM   5280  O3'  DC A 257    -148.313-161.256 179.338 
ATOM   5281  C2'  DC A 257    -146.645-162.867 179.938 
ATOM   5282  C1'  DC A 257    -146.421-163.099 178.447 
ATOM   5283  N1   DC A 257    -145.672-164.350 178.141 
ATOM   5284  C2   DC A 257    -146.006-165.040 176.979 
ATOM   5285  O2   DC A 257    -146.902-164.590 176.256 
ATOM   5286  N3   DC A 257    -145.335-166.182 176.684 
ATOM   5287  C4   DC A 257    -144.371-166.636 177.493 
ATOM   5288  N4   DC A 257    -143.745-167.756 177.161 
ATOM   5289  C5   DC A 257    -144.011-165.942 178.694 
ATOM   5290  C6   DC A 257    -144.694-164.803 178.972 
ATOM   5291  P    DA A 258    -149.484-160.830 180.344 
ATOM   5292  OP1  DA A 258    -149.510-159.356 180.479 
ATOM   5293  OP2  DA A 258    -149.359-161.596 181.603 
ATOM   5294  O5'  DA A 258    -150.781-161.320 179.544 
ATOM   5295  C5'  DA A 258    -150.749-161.337 178.104 
ATOM   5296  C4'  DA A 258    -151.367-162.621 177.587 
ATOM   5297  O4'  DA A 258    -150.395-163.700 177.473 
ATOM   5298  C3'  DA A 258    -152.480-163.218 178.449 
ATOM   5299  O3'  DA A 258    -153.469-163.783 177.597 
ATOM   5300  C2'  DA A 258    -151.804-164.348 179.226 
ATOM   5301  C1'  DA A 258    -150.943-164.862 178.077 
ATOM   5302  N9   DA A 258    -149.816-165.731 178.515 
ATOM   5303  C8   DA A 258    -149.069-165.642 179.655 
ATOM   5304  N7   DA A 258    -148.151-166.553 179.755 
ATOM   5305  C5   DA A 258    -148.298-167.302 178.596 
ATOM   5306  C6   DA A 258    -147.614-168.425 178.101 
ATOM   5307  N6   DA A 258    -146.597-169.015 178.745 
ATOM   5308  N1   DA A 258    -148.016-168.922 176.916 
ATOM   5309  C2   DA A 258    -149.026-168.331 176.281 
ATOM   5310  N3   DA A 258    -149.736-167.286 176.642 
ATOM   5311  C4   DA A 258    -149.315-166.807 177.831 
ATOM   5312  P    DA A 259    -155.014-163.616 177.984 
ATOM   5313  OP1  DA A 259    -155.505-162.304 177.507 
ATOM   5314  OP2  DA A 259    -155.196-163.894 179.426 
ATOM   5315  O5'  DA A 259    -155.683-164.787 177.123 
ATOM   5316  C5'  DA A 259    -155.069-165.177 175.880 
ATOM   5317  C4'  DA A 259    -155.038-166.689 175.770 
ATOM   5318  O4'  DA A 259    -153.843-167.265 176.369 
ATOM   5319  C3'  DA A 259    -156.187-167.429 176.455 
ATOM   5320  O3'  DA A 259    -156.546-168.555 175.663 
ATOM   5321  C2'  DA A 259    -155.595-167.931 177.771 
ATOM   5322  C1'  DA A 259    -154.236-168.339 177.209 
ATOM   5323  N9   DA A 259    -153.187-168.521 178.250 
ATOM   5324  C8   DA A 259    -153.022-167.832 179.417 
ATOM   5325  N7   DA A 259    -152.006-168.227 180.121 
ATOM   5326  C5   DA A 259    -151.456-169.253 179.366 
ATOM   5327  C6   DA A 259    -150.345-170.089 179.571 
ATOM   5328  N6   DA A 259    -149.553-170.016 180.650 
ATOM   5329  N1   DA A 259    -150.077-171.006 178.622 
ATOM   5330  C2   DA A 259    -150.867-171.073 177.552 
ATOM   5331  N3   DA A 259    -151.926-170.351 177.254 
ATOM   5332  C4   DA A 259    -152.172-169.441 178.219 
ATOM   5333  P    DG A 260    -158.094-168.933 175.508 
ATOM   5334  OP1  DG A 260    -158.699-168.117 174.432 
ATOM   5335  OP2  DG A 260    -158.757-168.861 176.829 
ATOM   5336  O5'  DG A 260    -158.000-170.460 175.037 
ATOM   5337  C5'  DG A 260    -156.855-170.887 174.276 
ATOM   5338  C4'  DG A 260    -156.359-172.223 174.790 
ATOM   5339  O4'  DG A 260    -155.397-172.078 175.874 
ATOM   5340  C3'  DG A 260    -157.427-173.152 175.368 
ATOM   5341  O3'  DG A 260    -157.104-174.494 175.026 
ATOM   5342  C2'  DG A 260    -157.301-172.993 176.883 
ATOM   5343  C1'  DG A 260    -155.776-172.949 176.929 
ATOM   5344  N9   DG A 260    -155.231-172.399 178.202 
ATOM   5345  C8   DG A 260    -155.742-171.409 179.013 
ATOM   5346  N7   DG A 260    -155.012-171.158 180.072 
ATOM   5347  C5   DG A 260    -153.943-172.045 179.956 
ATOM   5348  C6   DG A 260    -152.824-172.243 180.806 
ATOM   5349  O6   DG A 260    -152.541-171.667 181.853 
ATOM   5350  N1   DG A 260    -151.979-173.247 180.313 
ATOM   5351  C2   DG A 260    -152.187-173.964 179.151 
ATOM   5352  N2   DG A 260    -151.262-174.880 178.853 
ATOM   5353  N3   DG A 260    -153.237-173.777 178.354 
ATOM   5354  C4   DG A 260    -154.068-172.807 178.818 
ATOM   5355  P    DC A 261    -158.284-175.495 174.614 
ATOM   5356  OP1  DC A 261    -158.607-175.320 173.181 
ATOM   5357  OP2  DC A 261    -159.414-175.345 175.557 
ATOM   5358  O5'  DC A 261    -157.583-176.917 174.838 
ATOM   5359  C5'  DC A 261    -156.159-177.029 174.658 
ATOM   5360  C4'  DC A 261    -155.558-177.855 175.779 
ATOM   5361  O4'  DC A 261    -155.199-177.044 176.934 
ATOM   5362  C3'  DC A 261    -156.460-178.943 176.360 
ATOM   5363  O3'  DC A 261    -155.664-180.076 176.685 
ATOM   5364  C2'  DC A 261    -157.005-178.345 177.656 
ATOM   5365  C1'  DC A 261    -155.708-177.674 178.099 
ATOM   5366  N1   DC A 261    -155.901-176.629 179.143 
ATOM   5367  C2   DC A 261    -154.905-176.479 180.104 
ATOM   5368  O2   DC A 261    -153.911-177.212 180.052 
ATOM   5369  N3   DC A 261    -155.062-175.533 181.065 
ATOM   5370  C4   DC A 261    -156.154-174.758 181.087 
ATOM   5371  N4   DC A 261    -156.261-173.849 182.044 
ATOM   5372  C5   DC A 261    -157.191-174.896 180.108 
ATOM   5373  C6   DC A 261    -157.016-175.848 179.157 
ATOM   5374  P    DA A 262    -156.243-181.541 176.400 
ATOM   5375  OP1  DA A 262    -155.995-181.906 174.987 
ATOM   5376  OP2  DA A 262    -157.649-181.614 176.853 
ATOM   5377  O5'  DA A 262    -155.324-182.436 177.356 
ATOM   5378  C5'  DA A 262    -153.979-182.003 177.636 
ATOM   5379  C4'  DA A 262    -153.676-182.177 179.112 
ATOM   5380  O4'  DA A 262    -154.056-181.011 179.898 
ATOM   5381  C3'  DA A 262    -154.389-183.337 179.805 
ATOM   5382  O3'  DA A 262    -153.507-183.914 180.762 
ATOM   5383  C2'  DA A 262    -155.554-182.686 180.549 
ATOM   5384  C1'  DA A 262    -154.793-181.453 181.027 
ATOM   5385  N9   DA A 262    -155.675-180.338 181.469 
ATOM   5386  C8   DA A 262    -156.893-179.972 180.973 
ATOM   5387  N7   DA A 262    -157.420-178.950 181.574 
ATOM   5388  C5   DA A 262    -156.483-178.613 182.542 
ATOM   5389  C6   DA A 262    -156.451-177.603 183.518 
ATOM   5390  N6   DA A 262    -157.433-176.706 183.686 
ATOM   5391  N1   DA A 262    -155.370-177.549 184.318 
ATOM   5392  C2   DA A 262    -154.398-178.444 184.145 
ATOM   5393  N3   DA A 262    -154.318-179.425 183.273 
ATOM   5394  C4   DA A 262    -155.412-179.457 182.486 
ATOM   5395  P    DT A 263    -153.485-185.504 180.937 
ATOM   5396  OP1  DT A 263    -152.598-186.104 179.915 
ATOM   5397  OP2  DT A 263    -154.873-186.018 180.974 
ATOM   5398  O5'  DT A 263    -152.819-185.654 182.383 
ATOM   5399  C5'  DT A 263    -151.882-184.653 182.827 
ATOM   5400  C4'  DT A 263    -152.164-184.283 184.270 
ATOM   5401  O4'  DT A 263    -153.139-183.209 184.387 
ATOM   5402  C3'  DT A 263    -152.738-185.398 185.143 
ATOM   5403  O3'  DT A 263    -152.194-185.285 186.452 
ATOM   5404  C2'  DT A 263    -154.236-185.103 185.212 
ATOM   5405  C1'  DT A 263    -154.112-183.590 185.348 
ATOM   5406  N1   DT A 263    -155.373-182.855 185.046 
ATOM   5407  C2   DT A 263    -155.622-181.716 185.771 
ATOM   5408  O2   DT A 263    -154.864-181.297 186.630 
ATOM   5409  N3   DT A 263    -156.800-181.062 185.465 
ATOM   5410  C4   DT A 263    -157.725-181.446 184.516 
ATOM   5411  O4   DT A 263    -158.745-180.779 184.331 
ATOM   5412  C5   DT A 263    -157.376-182.654 183.807 
ATOM   5413  C7   DT A 263    -158.330-183.142 182.757 
ATOM   5414  C6   DT A 263    -156.237-183.310 184.085 
ATOM   5415  P    DT A 264    -151.798-186.617 187.246 
ATOM   5416  OP1  DT A 264    -150.445-187.055 186.837 
ATOM   5417  OP2  DT A 264    -152.876-187.620 187.101 
ATOM   5418  O5'  DT A 264    -151.758-186.085 188.755 
ATOM   5419  C5'  DT A 264    -151.402-184.712 189.002 
ATOM   5420  C4'  DT A 264    -152.334-184.114 190.037 
ATOM   5421  O4'  DT A 264    -153.533-183.541 189.442 
ATOM   5422  C3'  DT A 264    -152.872-185.085 191.088 
ATOM   5423  O3'  DT A 264    -152.958-184.411 192.338 
ATOM   5424  C2'  DT A 264    -154.288-185.419 190.618 
ATOM   5425  C1'  DT A 264    -154.660-184.010 190.167 
ATOM   5426  N1   DT A 264    -155.843-183.963 189.262 
ATOM   5427  C2   DT A 264    -156.672-182.874 189.373 
ATOM   5428  O2   DT A 264    -156.477-181.969 190.165 
ATOM   5429  N3   DT A 264    -157.759-182.867 188.518 
ATOM   5430  C4   DT A 264    -158.075-183.834 187.587 
ATOM   5431  O4   DT A 264    -159.076-183.717 186.877 
ATOM   5432  C5   DT A 264    -157.145-184.938 187.545 
ATOM   5433  C7   DT A 264    -157.415-186.035 186.559 
ATOM   5434  C6   DT A 264    -156.081-184.971 188.364 
ATOM   5435  P    DC A 265    -152.559-185.198 193.673 
ATOM   5436  OP1  DC A 265    -151.092-185.141 193.863 
ATOM   5437  OP2  DC A 265    -153.158-186.551 193.649 
ATOM   5438  O5'  DC A 265    -153.281-184.311 194.791 
ATOM   5439  C5'  DC A 265    -153.458-182.901 194.556 
ATOM   5440  C4'  DC A 265    -154.854-182.478 194.967 
ATOM   5441  O4'  DC A 265    -155.820-182.627 193.887 
ATOM   5442  C3'  DC A 265    -155.473-183.262 196.125 
ATOM   5443  O3'  DC A 265    -156.242-182.370 196.925 
ATOM   5444  C2'  DC A 265    -156.423-184.255 195.456 
ATOM   5445  C1'  DC A 265    -156.962-183.299 194.396 
ATOM   5446  N1   DC A 265    -157.640-183.984 193.261 
ATOM   5447  C2   DC A 265    -158.730-183.345 192.675 
ATOM   5448  O2   DC A 265    -159.087-182.246 193.117 
ATOM   5449  N3   DC A 265    -159.363-183.954 191.639 
ATOM   5450  C4   DC A 265    -158.946-185.143 191.190 
ATOM   5451  N4   DC A 265    -159.597-185.696 190.176 
ATOM   5452  C5   DC A 265    -157.827-185.818 191.778 
ATOM   5453  C6   DC A 265    -157.209-185.194 192.812 
ATOM   5454  P    DT A 266    -156.211-182.535 198.517 
ATOM   5455  OP1  DT A 266    -155.026-181.837 199.065 
ATOM   5456  OP2  DT A 266    -156.342-183.965 198.871 
ATOM   5457  O5'  DT A 266    -157.541-181.752 198.941 
ATOM   5458  C5'  DT A 266    -157.996-180.657 198.125 
ATOM   5459  C4'  DT A 266    -159.498-180.745 197.929 
ATOM   5460  O4'  DT A 266    -159.861-181.559 196.778 
ATOM   5461  C3'  DT A 266    -160.283-181.368 199.084 
ATOM   5462  O3'  DT A 266    -161.524-180.687 199.216 
ATOM   5463  C2'  DT A 266    -160.560-182.802 198.634 
ATOM   5464  C1'  DT A 266    -160.871-182.473 197.176 
ATOM   5465  N1   DT A 266    -160.812-183.653 196.270 
ATOM   5466  C2   DT A 266    -161.699-183.681 195.221 
ATOM   5467  O2   DT A 266    -162.511-182.796 195.016 
ATOM   5468  N3   DT A 266    -161.615-184.791 194.403 
ATOM   5469  C4   DT A 266    -160.738-185.848 194.543 
ATOM   5470  O4   DT A 266    -160.756-186.788 193.746 
ATOM   5471  C5   DT A 266    -159.846-185.727 195.673 
ATOM   5472  C7   DT A 266    -158.859-186.835 195.898 
ATOM   5473  C6   DT A 266    -159.907-184.659 196.485 
ATOM   5474  P    DA A 267    -162.093-180.388 200.682 
ATOM   5475  OP1  DA A 267    -161.478-179.149 201.209 
ATOM   5476  OP2  DA A 267    -161.948-181.595 201.526 
ATOM   5477  O5'  DA A 267    -163.642-180.132 200.374 
ATOM   5478  C5'  DA A 267    -164.018-179.582 199.097 
ATOM   5479  C4'  DA A 267    -165.221-180.321 198.548 
ATOM   5480  O4'  DA A 267    -164.845-181.490 197.766 
ATOM   5481  C3'  DA A 267    -166.195-180.873 199.589 
ATOM   5482  O3'  DA A 267    -167.521-180.748 199.090 
ATOM   5483  C2'  DA A 267    -165.853-182.359 199.691 
ATOM   5484  C1'  DA A 267    -165.629-182.591 198.200 
ATOM   5485  N9   DA A 267    -164.880-183.842 197.894 
ATOM   5486  C8   DA A 267    -163.879-184.428 198.615 
ATOM   5487  N7   DA A 267    -163.423-185.522 198.085 
ATOM   5488  C5   DA A 267    -164.175-185.672 196.928 
ATOM   5489  C6   DA A 267    -164.172-186.647 195.918 
ATOM   5490  N6   DA A 267    -163.349-187.705 195.911 
ATOM   5491  N1   DA A 267    -165.051-186.495 194.909 
ATOM   5492  C2   DA A 267    -165.867-185.442 194.920 
ATOM   5493  N3   DA A 267    -165.959-184.473 195.805 
ATOM   5494  C4   DA A 267    -165.070-184.649 196.804 
ATOM   5495  P    DT A 268    -168.692-180.322 200.096 
ATOM   5496  OP1  DT A 268    -168.718-178.849 200.232 
ATOM   5497  OP2  DT A 268    -168.567-181.088 201.356 
ATOM   5498  O5'  DT A 268    -169.989-180.812 199.297 
ATOM   5499  C5'  DT A 268    -169.957-180.829 197.857 
ATOM   5500  C4'  DT A 268    -170.576-182.113 197.340 
ATOM   5501  O4'  DT A 268    -169.603-183.192 197.226 
ATOM   5502  C3'  DT A 268    -171.688-182.710 198.201 
ATOM   5503  O3'  DT A 268    -172.677-183.275 197.350 
ATOM   5504  C2'  DT A 268    -171.012-183.840 198.979 
ATOM   5505  C1'  DT A 268    -170.151-184.354 197.829 
ATOM   5506  N1   DT A 268    -169.024-185.223 198.268 
ATOM   5507  C2   DT A 268    -168.670-186.257 197.435 
ATOM   5508  O2   DT A 268    -169.234-186.479 196.377 
ATOM   5509  N3   DT A 268    -167.622-187.041 197.874 
ATOM   5510  C4   DT A 268    -166.916-186.881 199.049 
ATOM   5511  O4   DT A 268    -165.994-187.648 199.336 
ATOM   5512  C5   DT A 268    -167.361-185.770 199.856 
ATOM   5513  C7   DT A 268    -166.645-185.524 201.154 
ATOM   5514  C6   DT A 268    -168.377-184.991 199.454 
ATOM   5515  P    DT A 269    -174.222-183.108 197.737 
ATOM   5516  OP1  DT A 269    -174.713-181.796 197.260 
ATOM   5517  OP2  DT A 269    -174.404-183.386 199.178 
ATOM   5518  O5'  DT A 269    -174.891-184.279 196.875 
ATOM   5519  C5'  DT A 269    -174.277-184.670 195.633 
ATOM   5520  C4'  DT A 269    -174.247-186.181 195.522 
ATOM   5521  O4'  DT A 269    -173.051-186.757 196.121 
ATOM   5522  C3'  DT A 269    -175.395-186.921 196.207 
ATOM   5523  O3'  DT A 269    -175.754-188.047 195.415 
ATOM   5524  C2'  DT A 269    -174.803-187.423 197.524 
ATOM   5525  C1'  DT A 269    -173.444-187.832 196.962 
ATOM   5526  N1   DT A 269    -172.395-188.013 198.002 
ATOM   5527  C2   DT A 269    -171.460-188.997 197.784 
ATOM   5528  O2   DT A 269    -171.463-189.705 196.792 
ATOM   5529  N3   DT A 269    -170.504-189.136 198.771 
ATOM   5530  C4   DT A 269    -170.408-188.392 199.929 
ATOM   5531  O4   DT A 269    -169.506-188.609 200.741 
ATOM   5532  C5   DT A 269    -171.433-187.384 200.069 
ATOM   5533  C7   DT A 269    -171.402-186.530 201.302 
ATOM   5534  C6   DT A 269    -172.375-187.227 199.125 
ATOM   5535  P    DG A 270    -177.302-188.425 195.260 
ATOM   5536  OP1  DG A 270    -177.907-187.609 194.185 
ATOM   5537  OP2  DG A 270    -177.965-188.353 196.581 
ATOM   5538  O5'  DG A 270    -177.208-189.952 194.790 
ATOM   5539  C5'  DG A 270    -176.063-190.379 194.028 
ATOM   5540  C4'  DG A 270    -175.568-191.716 194.543 
ATOM   5541  O4'  DG A 270    -174.605-191.571 195.627 
ATOM   5542  C3'  DG A 270    -176.636-192.644 195.120 
ATOM   5543  O3'  DG A 270    -176.312-193.986 194.778 
ATOM   5544  C2'  DG A 270    -176.509-192.485 196.635 
ATOM   5545  C1'  DG A 270    -174.985-192.441 196.682 
ATOM   5546  N9   DG A 270    -174.439-191.891 197.954 
ATOM   5547  C8   DG A 270    -174.950-190.901 198.765 
ATOM   5548  N7   DG A 270    -174.220-190.650 199.825 
ATOM   5549  C5   DG A 270    -173.151-191.537 199.709 
ATOM   5550  C6   DG A 270    -172.032-191.736 200.559 
ATOM   5551  O6   DG A 270    -171.749-191.160 201.605 
ATOM   5552  N1   DG A 270    -171.187-192.739 200.065 
ATOM   5553  C2   DG A 270    -171.396-193.456 198.904 
ATOM   5554  N2   DG A 270    -170.470-194.372 198.606 
ATOM   5555  N3   DG A 270    -172.446-193.269 198.106 
ATOM   5556  C4   DG A 270    -173.276-192.299 198.571 
ATOM   5557  P    DA A 271    -177.492-194.987 194.367 
ATOM   5558  OP1  DA A 271    -177.815-194.812 192.933 
ATOM   5559  OP2  DA A 271    -178.622-194.837 195.310 
ATOM   5560  O5'  DA A 271    -176.791-196.409 194.591 
ATOM   5561  C5'  DA A 271    -175.367-196.522 194.410 
ATOM   5562  C4'  DA A 271    -174.767-197.347 195.532 
ATOM   5563  O4'  DA A 271    -174.407-196.536 196.686 
ATOM   5564  C3'  DA A 271    -175.668-198.436 196.112 
ATOM   5565  O3'  DA A 271    -174.872-199.568 196.437 
ATOM   5566  C2'  DA A 271    -176.213-197.837 197.409 
ATOM   5567  C1'  DA A 271    -174.917-197.166 197.852 
ATOM   5568  N9   DA A 271    -175.109-196.121 198.896 
ATOM   5569  C8   DA A 271    -176.159-195.260 199.051 
ATOM   5570  N7   DA A 271    -176.035-194.462 200.065 
ATOM   5571  C5   DA A 271    -174.816-194.815 200.625 
ATOM   5572  C6   DA A 271    -174.108-194.333 201.738 
ATOM   5573  N6   DA A 271    -174.552-193.341 202.523 
ATOM   5574  N1   DA A 271    -172.924-194.909 202.016 
ATOM   5575  C2   DA A 271    -172.488-195.894 201.232 
ATOM   5576  N3   DA A 271    -173.059-196.426 200.172 
ATOM   5577  C4   DA A 271    -174.241-195.832 199.916 
ATOM   5578  P    DT A 272    -175.451-201.033 196.153 
ATOM   5579  OP1  DT A 272    -175.204-201.398 194.740 
ATOM   5580  OP2  DT A 272    -176.857-201.107 196.606 
ATOM   5581  O5'  DT A 272    -174.532-201.928 197.108 
ATOM   5582  C5'  DT A 272    -173.187-201.496 197.389 
ATOM   5583  C4'  DT A 272    -172.884-201.669 198.864 
ATOM   5584  O4'  DT A 272    -173.264-200.503 199.650 
ATOM   5585  C3'  DT A 272    -173.597-202.829 199.558 
ATOM   5586  O3'  DT A 272    -172.715-203.406 200.514 
ATOM   5587  C2'  DT A 272    -174.762-202.179 200.302 
ATOM   5588  C1'  DT A 272    -174.001-200.946 200.779 
ATOM   5589  N1   DT A 272    -174.883-199.830 201.222 
ATOM   5590  C2   DT A 272    -174.436-199.055 202.264 
ATOM   5591  O2   DT A 272    -173.370-199.246 202.823 
ATOM   5592  N3   DT A 272    -175.282-198.031 202.647 
ATOM   5593  C4   DT A 272    -176.505-197.728 202.087 
ATOM   5594  O4   DT A 272    -177.174-196.784 202.516 
ATOM   5595  C5   DT A 272    -176.888-198.597 201.000 
ATOM   5596  C7   DT A 272    -178.207-198.335 200.335 
ATOM   5597  C6   DT A 272    -176.087-199.600 200.607 
ATOM   5598  P    DA A 273    -172.694-204.996 200.690 
ATOM   5599  OP1  DA A 273    -171.806-205.596 199.667 
ATOM   5600  OP2  DA A 273    -174.081-205.511 200.727 
ATOM   5601  O5'  DA A 273    -172.027-205.146 202.136 
ATOM   5602  C5'  DA A 273    -171.090-204.145 202.580 
ATOM   5603  C4'  DA A 273    -171.372-203.775 204.022 
ATOM   5604  O4'  DA A 273    -172.347-202.701 204.139 
ATOM   5605  C3'  DA A 273    -171.946-204.891 204.895 
ATOM   5606  O3'  DA A 273    -171.402-204.777 206.204 
ATOM   5607  C2'  DA A 273    -173.444-204.596 204.965 
ATOM   5608  C1'  DA A 273    -173.320-203.082 205.100 
ATOM   5609  N9   DA A 273    -174.581-202.348 204.798 
ATOM   5610  C8   DA A 273    -175.545-202.657 203.882 
ATOM   5611  N7   DA A 273    -176.532-201.818 203.856 
ATOM   5612  C5   DA A 273    -176.202-200.881 204.824 
ATOM   5613  C6   DA A 273    -176.852-199.724 205.284 
ATOM   5614  N6   DA A 273    -178.027-199.294 204.803 
ATOM   5615  N1   DA A 273    -176.248-199.021 206.261 
ATOM   5616  C2   DA A 273    -175.080-199.452 206.735 
ATOM   5617  N3   DA A 273    -174.382-200.512 206.386 
ATOM   5618  C4   DA A 273    -175.009-201.198 205.408 
ATOM   5619  P    DA A 274    -171.006-206.109 206.999 
ATOM   5620  OP1  DA A 274    -169.653-206.547 206.589 
ATOM   5621  OP2  DA A 274    -172.084-207.112 206.854 
ATOM   5622  O5'  DA A 274    -170.967-205.577 208.507 
ATOM   5623  C5'  DA A 274    -170.611-204.204 208.754 
ATOM   5624  C4'  DA A 274    -171.542-203.607 209.790 
ATOM   5625  O4'  DA A 274    -172.741-203.033 209.195 
ATOM   5626  C3'  DA A 274    -172.080-204.577 210.841 
ATOM   5627  O3'  DA A 274    -172.166-203.903 212.091 
ATOM   5628  C2'  DA A 274    -173.496-204.911 210.370 
ATOM   5629  C1'  DA A 274    -173.868-203.502 209.919 
ATOM   5630  N9   DA A 274    -175.051-203.455 209.014 
ATOM   5631  C8   DA A 274    -175.433-204.366 208.071 
ATOM   5632  N7   DA A 274    -176.519-204.042 207.440 
ATOM   5633  C5   DA A 274    -176.886-202.828 208.005 
ATOM   5634  C6   DA A 274    -177.962-201.959 207.765 
ATOM   5635  N6   DA A 274    -178.912-202.191 206.849 
ATOM   5636  N1   DA A 274    -178.028-200.835 208.506 
ATOM   5637  C2   DA A 274    -177.080-200.610 209.414 
ATOM   5638  N3   DA A 274    -176.035-201.344 209.725 
ATOM   5639  C4   DA A 274    -175.993-202.461 208.970 
ATOM   5640  P    DG A 275    -171.767-204.690 213.426 
ATOM   5641  OP1  DG A 275    -170.300-204.633 213.616 
ATOM   5642  OP2  DG A 275    -172.366-206.043 213.402 
ATOM   5643  O5'  DG A 275    -172.490-203.803 214.544 
ATOM   5644  C5'  DG A 275    -172.666-202.393 214.309 
ATOM   5645  C4'  DG A 275    -174.063-201.971 214.720 
ATOM   5646  O4'  DG A 275    -175.028-202.119 213.639 
ATOM   5647  C3'  DG A 275    -174.682-202.754 215.877 
ATOM   5648  O3'  DG A 275    -175.450-201.863 216.677 
ATOM   5649  C2'  DG A 275    -175.631-203.747 215.209 
ATOM   5650  C1'  DG A 275    -176.170-202.791 214.149 
ATOM   5651  N9   DG A 275    -176.848-203.476 213.014 
ATOM   5652  C8   DG A 275    -176.557-204.689 212.429 
ATOM   5653  N7   DG A 275    -177.355-205.010 211.439 
ATOM   5654  C5   DG A 275    -178.237-203.934 211.363 
ATOM   5655  C6   DG A 275    -179.328-203.706 210.484 
ATOM   5656  O6   DG A 275    -179.747-204.420 209.576 
ATOM   5657  N1   DG A 275    -179.958-202.482 210.755 
ATOM   5658  C2   DG A 275    -179.582-201.596 211.744 
ATOM   5659  N2   DG A 275    -180.311-200.482 211.841 
ATOM   5660  N3   DG A 275    -178.557-201.810 212.568 
ATOM   5661  C4   DG A 275    -177.937-202.992 212.319 
ATOM   5662  P    DG A 276    -175.419-202.027 218.270 
ATOM   5663  OP1  DG A 276    -174.234-201.329 218.817 
ATOM   5664  OP2  DG A 276    -175.551-203.457 218.624 
ATOM   5665  O5'  DG A 276    -176.749-201.244 218.693 
ATOM   5666  C5'  DG A 276    -177.204-200.149 217.877 
ATOM   5667  C4'  DG A 276    -178.706-200.237 217.682 
ATOM   5668  O4'  DG A 276    -179.069-201.051 216.531 
ATOM   5669  C3'  DG A 276    -179.491-200.860 218.836 
ATOM   5670  O3'  DG A 276    -180.733-200.179 218.969 
ATOM   5671  C2'  DG A 276    -179.768-202.294 218.386 
ATOM   5672  C1'  DG A 276    -180.079-201.965 216.929 
ATOM   5673  N9   DG A 276    -180.020-203.145 216.022 
ATOM   5674  C8   DG A 276    -179.189-204.243 216.076 
ATOM   5675  N7   DG A 276    -179.395-205.115 215.118 
ATOM   5676  C5   DG A 276    -180.436-204.555 214.379 
ATOM   5677  C6   DG A 276    -181.096-205.037 213.218 
ATOM   5678  O6   DG A 276    -180.893-206.075 212.594 
ATOM   5679  N1   DG A 276    -182.096-204.153 212.793 
ATOM   5680  C2   DG A 276    -182.417-202.958 213.409 
ATOM   5681  N2   DG A 276    -183.405-202.257 212.847 
ATOM   5682  N3   DG A 276    -181.798-202.506 214.497 
ATOM   5683  C4   DG A 276    -180.824-203.353 214.922 
ATOM   5684  P    DT A 277    -181.301-199.880 220.434 
ATOM   5685  OP1  DT A 277    -180.686-198.641 220.962 
ATOM   5686  OP2  DT A 277    -181.156-201.087 221.278 
ATOM   5687  O5'  DT A 277    -182.850-199.624 220.126 
ATOM   5688  C5'  DT A 277    -183.226-199.074 218.850 
ATOM   5689  C4'  DT A 277    -184.430-199.813 218.301 
ATOM   5690  O4'  DT A 277    -184.053-200.983 217.518 
ATOM   5691  C3'  DT A 277    -185.403-200.365 219.342 
ATOM   5692  O3'  DT A 277    -186.729-200.241 218.843 
ATOM   5693  C2'  DT A 277    -185.061-201.851 219.443 
ATOM   5694  C1'  DT A 277    -184.837-202.083 217.952 
ATOM   5695  N1   DT A 277    -184.088-203.334 217.647 
ATOM   5696  C2   DT A 277    -184.430-204.003 216.497 
ATOM   5697  O2   DT A 277    -185.303-203.617 215.739 
ATOM   5698  N3   DT A 277    -183.715-205.158 216.247 
ATOM   5699  C4   DT A 277    -182.710-205.686 217.033 
ATOM   5700  O4   DT A 277    -182.141-206.728 216.706 
ATOM   5701  C5   DT A 277    -182.423-204.913 218.218 
ATOM   5702  C7   DT A 277    -181.343-205.417 219.131 
ATOM   5703  C6   DT A 277    -183.103-203.786 218.486 
ATOM   5704  P    DA A 278    -187.900-199.815 219.849 
ATOM   5705  OP1  DA A 278    -187.926-198.341 219.984 
ATOM   5706  OP2  DA A 278    -187.775-200.580 221.108 
ATOM   5707  O5'  DA A 278    -189.197-200.304 219.049 
ATOM   5708  C5'  DA A 278    -189.165-200.322 217.609 
ATOM   5709  C4'  DA A 278    -189.784-201.605 217.092 
ATOM   5710  O4'  DA A 278    -188.811-202.684 216.979 
ATOM   5711  C3'  DA A 278    -190.896-202.202 217.954 
ATOM   5712  O3'  DA A 278    -191.885-202.768 217.102 
ATOM   5713  C2'  DA A 278    -190.221-203.332 218.731 
ATOM   5714  C1'  DA A 278    -189.359-203.846 217.582 
ATOM   5715  N9   DA A 278    -188.232-204.715 218.021 
ATOM   5716  C8   DA A 278    -187.486-204.626 219.161 
ATOM   5717  N7   DA A 278    -186.568-205.537 219.260 
ATOM   5718  C5   DA A 278    -186.714-206.286 218.101 
ATOM   5719  C6   DA A 278    -186.031-207.409 217.607 
ATOM   5720  N6   DA A 278    -185.014-208.000 218.251 
ATOM   5721  N1   DA A 278    -186.432-207.906 216.422 
ATOM   5722  C2   DA A 278    -187.442-207.316 215.786 
ATOM   5723  N3   DA A 278    -188.152-206.270 216.147 
ATOM   5724  C4   DA A 278    -187.731-205.792 217.336 
ATOM   5725  P    DA A 279    -193.430-202.600 217.489 
ATOM   5726  OP1  DA A 279    -193.921-201.288 217.013 
ATOM   5727  OP2  DA A 279    -193.612-202.878 218.931 
ATOM   5728  O5'  DA A 279    -194.099-203.771 216.628 
ATOM   5729  C5'  DA A 279    -193.485-204.162 215.386 
ATOM   5730  C4'  DA A 279    -193.455-205.673 215.275 
ATOM   5731  O4'  DA A 279    -192.259-206.249 215.874 
ATOM   5732  C3'  DA A 279    -194.604-206.413 215.960 
ATOM   5733  O3'  DA A 279    -194.963-207.539 215.168 
ATOM   5734  C2'  DA A 279    -194.011-206.915 217.276 
ATOM   5735  C1'  DA A 279    -192.653-207.324 216.714 
ATOM   5736  N9   DA A 279    -191.603-207.505 217.755 
ATOM   5737  C8   DA A 279    -191.438-206.816 218.922 
ATOM   5738  N7   DA A 279    -190.423-207.211 219.626 
ATOM   5739  C5   DA A 279    -189.872-208.238 218.871 
ATOM   5740  C6   DA A 279    -188.761-209.073 219.076 
ATOM   5741  N6   DA A 279    -187.970-209.001 220.155 
ATOM   5742  N1   DA A 279    -188.494-209.990 218.127 
ATOM   5743  C2   DA A 279    -189.284-210.057 217.057 
ATOM   5744  N3   DA A 279    -190.342-209.335 216.759 
ATOM   5745  C4   DA A 279    -190.589-208.426 217.724 
ATOM   5746  P    DC A 280    -196.510-207.918 215.013 
ATOM   5747  OP1  DC A 280    -197.115-207.101 213.937 
ATOM   5748  OP2  DC A 280    -197.173-207.845 216.334 
ATOM   5749  O5'  DC A 280    -196.416-209.444 214.543 
ATOM   5750  C5'  DC A 280    -195.271-209.871 213.781 
ATOM   5751  C4'  DC A 280    -194.776-211.208 214.296 
ATOM   5752  O4'  DC A 280    -193.813-211.063 215.380 
ATOM   5753  C3'  DC A 280    -195.844-212.136 214.873 
ATOM   5754  O3'  DC A 280    -195.521-213.478 214.531 
ATOM   5755  C2'  DC A 280    -195.717-211.977 216.388 
ATOM   5756  C1'  DC A 280    -194.193-211.933 216.434 
ATOM   5757  N1   DC A 280    -193.648-211.383 217.707 
ATOM   5758  C2   DC A 280    -192.454-211.917 218.186 
ATOM   5759  O2   DC A 280    -191.901-212.816 217.541 
ATOM   5760  N3   DC A 280    -191.940-211.430 219.345 
ATOM   5761  C4   DC A 280    -192.570-210.456 220.014 
ATOM   5762  N4   DC A 280    -192.029-210.015 221.139 
ATOM   5763  C5   DC A 280    -193.799-209.894 219.539 
ATOM   5764  C6   DC A 280    -194.296-210.394 218.379 
ATOM   5765  P    DA A 281    -196.700-214.480 214.120 
ATOM   5766  OP1  DA A 281    -197.023-214.304 212.686 
ATOM   5767  OP2  DA A 281    -197.830-214.329 215.063 
ATOM   5768  O5'  DA A 281    -195.999-215.901 214.343 
ATOM   5769  C5'  DA A 281    -194.575-216.014 214.163 
ATOM   5770  C4'  DA A 281    -193.975-216.839 215.284 
ATOM   5771  O4'  DA A 281    -193.615-216.028 216.439 
ATOM   5772  C3'  DA A 281    -194.877-217.928 215.865 
ATOM   5773  O3'  DA A 281    -194.080-219.061 216.190 
ATOM   5774  C2'  DA A 281    -195.421-217.329 217.161 
ATOM   5775  C1'  DA A 281    -194.125-216.658 217.604 
ATOM   5776  N9   DA A 281    -194.317-215.613 218.648 
ATOM   5777  C8   DA A 281    -195.367-214.753 218.803 
ATOM   5778  N7   DA A 281    -195.243-213.954 219.818 
ATOM   5779  C5   DA A 281    -194.024-214.308 220.378 
ATOM   5780  C6   DA A 281    -193.317-213.825 221.490 
ATOM   5781  N6   DA A 281    -193.760-212.833 222.276 
ATOM   5782  N1   DA A 281    -192.133-214.402 221.769 
ATOM   5783  C2   DA A 281    -191.697-215.387 220.985 
ATOM   5784  N3   DA A 281    -192.267-215.918 219.925 
ATOM   5785  C4   DA A 281    -193.450-215.324 219.669 
ATOM   5786  P    DA A 282    -194.659-220.525 215.905 
ATOM   5787  OP1  DA A 282    -194.412-220.890 214.492 
ATOM   5788  OP2  DA A 282    -196.066-220.599 216.358 
ATOM   5789  O5'  DA A 282    -193.740-221.420 216.861 
ATOM   5790  C5'  DA A 282    -192.395-220.988 217.141 
ATOM   5791  C4'  DA A 282    -192.092-221.161 218.617 
ATOM   5792  O4'  DA A 282    -192.472-219.995 219.403 
ATOM   5793  C3'  DA A 282    -192.805-222.321 219.311 
ATOM   5794  O3'  DA A 282    -191.923-222.898 220.267 
ATOM   5795  C2'  DA A 282    -193.971-221.671 220.054 
ATOM   5796  C1'  DA A 282    -193.209-220.438 220.532 
ATOM   5797  N9   DA A 282    -194.092-219.322 220.974 
ATOM   5798  C8   DA A 282    -195.309-218.956 220.478 
ATOM   5799  N7   DA A 282    -195.836-217.935 221.079 
ATOM   5800  C5   DA A 282    -194.900-217.597 222.047 
ATOM   5801  C6   DA A 282    -194.867-216.588 223.023 
ATOM   5802  N6   DA A 282    -195.849-215.690 223.191 
ATOM   5803  N1   DA A 282    -193.787-216.533 223.823 
ATOM   5804  C2   DA A 282    -192.814-217.428 223.650 
ATOM   5805  N3   DA A 282    -192.734-218.409 222.778 
ATOM   5806  C4   DA A 282    -193.828-218.441 221.991 
ATOM   5807  P    DG A 283    -191.902-224.489 220.442 
ATOM   5808  OP1  DG A 283    -191.014-225.088 219.420 
ATOM   5809  OP2  DG A 283    -193.289-225.003 220.479 
ATOM   5810  O5'  DG A 283    -191.235-224.638 221.888 
ATOM   5811  C5'  DG A 283    -190.298-223.638 222.332 
ATOM   5812  C4'  DG A 283    -190.580-223.267 223.775 
ATOM   5813  O4'  DG A 283    -191.555-222.193 223.892 
ATOM   5814  C3'  DG A 283    -191.154-224.383 224.648 
ATOM   5815  O3'  DG A 283    -190.610-224.269 225.957 
ATOM   5816  C2'  DG A 283    -192.652-224.088 224.718 
ATOM   5817  C1'  DG A 283    -192.528-222.574 224.853 
ATOM   5818  N9   DG A 283    -193.789-221.840 224.551 
ATOM   5819  C8   DG A 283    -194.771-222.137 223.632 
ATOM   5820  N7   DG A 283    -195.764-221.281 223.615 
ATOM   5821  C5   DG A 283    -195.414-220.350 224.593 
ATOM   5822  C6   DG A 283    -196.098-219.187 225.033 
ATOM   5823  O6   DG A 283    -197.170-218.730 224.645 
ATOM   5824  N1   DG A 283    -195.388-218.529 226.048 
ATOM   5825  C2   DG A 283    -194.177-218.942 226.567 
ATOM   5826  N2   DG A 283    -193.661-218.174 227.532 
ATOM   5827  N3   DG A 283    -193.536-220.032 226.154 
ATOM   5828  C4   DG A 283    -194.211-220.683 225.170 
ATOM   5829  P    DT A 284    -190.214-225.601 226.752 
ATOM   5830  OP1  DT A 284    -188.861-226.039 226.342 
ATOM   5831  OP2  DT A 284    -191.293-226.604 226.607 
ATOM   5832  O5'  DT A 284    -190.175-225.069 228.260 
ATOM   5833  C5'  DT A 284    -189.819-223.696 228.507 
ATOM   5834  C4'  DT A 284    -190.750-223.099 229.543 
ATOM   5835  O4'  DT A 284    -191.949-222.525 228.947 
ATOM   5836  C3'  DT A 284    -191.288-224.070 230.594 
ATOM   5837  O3'  DT A 284    -191.374-223.395 231.843 
ATOM   5838  C2'  DT A 284    -192.704-224.403 230.123 
ATOM   5839  C1'  DT A 284    -193.076-222.994 229.672 
ATOM   5840  N1   DT A 284    -194.259-222.948 228.767 
ATOM   5841  C2   DT A 284    -195.089-221.859 228.878 
ATOM   5842  O2   DT A 284    -194.893-220.954 229.671 
ATOM   5843  N3   DT A 284    -196.175-221.851 228.024 
ATOM   5844  C4   DT A 284    -196.491-222.818 227.092 
ATOM   5845  O4   DT A 284    -197.492-222.701 226.382 
ATOM   5846  C5   DT A 284    -195.561-223.922 227.050 
ATOM   5847  C7   DT A 284    -195.831-225.020 226.064 
ATOM   5848  C6   DT A 284    -194.497-223.955 227.870 
ATOM   5849  P    DC A 285    -190.975-224.183 233.178 
ATOM   5850  OP1  DC A 285    -189.508-224.125 233.368 
ATOM   5851  OP2  DC A 285    -191.574-225.535 233.155 
ATOM   5852  O5'  DC A 285    -191.698-223.295 234.297 
ATOM   5853  C5'  DC A 285    -191.875-221.885 234.062 
ATOM   5854  C4'  DC A 285    -193.271-221.463 234.472 
ATOM   5855  O4'  DC A 285    -194.236-221.611 233.392 
ATOM   5856  C3'  DC A 285    -193.890-222.246 235.630 
ATOM   5857  O3'  DC A 285    -194.658-221.355 236.430 
ATOM   5858  C2'  DC A 285    -194.839-223.239 234.961 
ATOM   5859  C1'  DC A 285    -195.378-222.283 233.901 
ATOM   5860  N1   DC A 285    -196.056-222.968 232.766 
ATOM   5861  C2   DC A 285    -197.147-222.330 232.180 
ATOM   5862  O2   DC A 285    -197.503-221.231 232.623 
ATOM   5863  N3   DC A 285    -197.779-222.938 231.145 
ATOM   5864  C4   DC A 285    -197.363-224.128 230.695 
ATOM   5865  N4   DC A 285    -198.013-224.680 229.681 
ATOM   5866  C5   DC A 285    -196.244-224.802 231.284 
ATOM   5867  C6   DC A 285    -195.625-224.178 232.318 
ATOM   5868  P    DG A 286    -194.627-221.519 238.022 
ATOM   5869  OP1  DG A 286    -193.442-220.821 238.570 
ATOM   5870  OP2  DG A 286    -194.759-222.949 238.376 
ATOM   5871  O5'  DG A 286    -195.957-220.736 238.446 
ATOM   5872  C5'  DG A 286    -196.412-219.641 237.630 
ATOM   5873  C4'  DG A 286    -197.914-219.729 237.435 
ATOM   5874  O4'  DG A 286    -198.277-220.543 236.283 
ATOM   5875  C3'  DG A 286    -198.699-220.352 238.589 
ATOM   5876  O3'  DG A 286    -199.941-219.671 238.721 
ATOM   5877  C2'  DG A 286    -198.976-221.786 238.139 
ATOM   5878  C1'  DG A 286    -199.287-221.457 236.682 
ATOM   5879  N9   DG A 286    -199.228-222.637 235.775 
ATOM   5880  C8   DG A 286    -198.398-223.735 235.829 
ATOM   5881  N7   DG A 286    -198.603-224.607 234.871 
ATOM   5882  C5   DG A 286    -199.644-224.047 234.131 
ATOM   5883  C6   DG A 286    -200.304-224.529 232.971 
ATOM   5884  O6   DG A 286    -200.101-225.568 232.347 
ATOM   5885  N1   DG A 286    -201.305-223.645 232.546 
ATOM   5886  C2   DG A 286    -201.625-222.451 233.161 
ATOM   5887  N2   DG A 286    -202.613-221.749 232.599 
ATOM   5888  N3   DG A 286    -201.006-221.998 234.249 
ATOM   5889  C4   DG A 286    -200.032-222.845 234.675 
ATOM   5890  P    DA A 287    -200.510-219.373 240.187 
ATOM   5891  OP1  DA A 287    -199.894-218.133 240.714 
ATOM   5892  OP2  DA A 287    -200.364-220.579 241.031 
ATOM   5893  O5'  DA A 287    -202.058-219.116 239.879 
ATOM   5894  C5'  DA A 287    -202.434-218.566 238.602 
ATOM   5895  C4'  DA A 287    -203.638-219.305 238.053 
ATOM   5896  O4'  DA A 287    -203.261-220.475 237.271 
ATOM   5897  C3'  DA A 287    -204.612-219.857 239.094 
ATOM   5898  O3'  DA A 287    -205.938-219.733 238.596 
ATOM   5899  C2'  DA A 287    -204.269-221.344 239.196 
ATOM   5900  C1'  DA A 287    -204.045-221.575 237.705 
ATOM   5901  N9   DA A 287    -203.296-222.826 237.399 
ATOM   5902  C8   DA A 287    -202.295-223.413 238.120 
ATOM   5903  N7   DA A 287    -201.839-224.506 237.591 
ATOM   5904  C5   DA A 287    -202.592-224.656 236.434 
ATOM   5905  C6   DA A 287    -202.589-225.632 235.423 
ATOM   5906  N6   DA A 287    -201.766-226.689 235.417 
ATOM   5907  N1   DA A 287    -203.467-225.480 234.414 
ATOM   5908  C2   DA A 287    -204.283-224.426 234.425 
ATOM   5909  N3   DA A 287    -204.376-223.457 235.310 
ATOM   5910  C4   DA A 287    -203.486-223.633 236.309 
ATOM   5911  P    DT A 288    -207.108-219.307 239.601 
ATOM   5912  OP1  DT A 288    -207.135-217.833 239.737 
ATOM   5913  OP2  DT A 288    -206.983-220.073 240.861 
ATOM   5914  O5'  DT A 288    -208.405-219.796 238.802 
ATOM   5915  C5'  DT A 288    -208.373-219.814 237.362 
ATOM   5916  C4'  DT A 288    -208.992-221.098 236.845 
ATOM   5917  O4'  DT A 288    -208.020-222.176 236.731 
ATOM   5918  C3'  DT A 288    -210.104-221.694 237.707 
ATOM   5919  O3'  DT A 288    -211.093-222.260 236.855 
ATOM   5920  C2'  DT A 288    -209.429-222.824 238.484 
ATOM   5921  C1'  DT A 288    -208.567-223.338 237.334 
ATOM   5922  N1   DT A 288    -207.440-224.207 237.773 
ATOM   5923  C2   DT A 288    -207.086-225.241 236.940 
ATOM   5924  O2   DT A 288    -207.650-225.463 235.882 
ATOM   5925  N3   DT A 288    -206.038-226.025 237.380 
ATOM   5926  C4   DT A 288    -205.332-225.865 238.554 
ATOM   5927  O4   DT A 288    -204.411-226.633 238.842 
ATOM   5928  C5   DT A 288    -205.777-224.754 239.362 
ATOM   5929  C7   DT A 288    -205.062-224.508 240.659 
ATOM   5930  C6   DT A 288    -206.793-223.975 238.959 
ATOM   5931  P    DG A 289    -212.638-222.092 237.242 
ATOM   5932  OP1  DG A 289    -213.130-220.780 236.765 
ATOM   5933  OP2  DG A 289    -212.820-222.370 238.684 
ATOM   5934  O5'  DG A 289    -213.307-223.263 236.381 
ATOM   5935  C5'  DG A 289    -212.693-223.654 235.138 
ATOM   5936  C4'  DG A 289    -212.663-225.165 235.028 
ATOM   5937  O4'  DG A 289    -211.468-225.742 235.627 
ATOM   5938  C3'  DG A 289    -213.812-225.905 235.712 
ATOM   5939  O3'  DG A 289    -214.171-227.031 234.920 
ATOM   5940  C2'  DG A 289    -213.219-226.407 237.029 
ATOM   5941  C1'  DG A 289    -211.861-226.816 236.467 
ATOM   5942  N9   DG A 289    -210.812-226.998 237.508 
ATOM   5943  C8   DG A 289    -210.629-226.313 238.690 
ATOM   5944  N7   DG A 289    -209.599-226.722 239.391 
ATOM   5945  C5   DG A 289    -209.061-227.750 238.619 
ATOM   5946  C6   DG A 289    -207.933-228.577 238.857 
ATOM   5947  O6   DG A 289    -207.164-228.572 239.813 
ATOM   5948  N1   DG A 289    -207.741-229.495 237.814 
ATOM   5949  C2   DG A 289    -208.535-229.598 236.689 
ATOM   5950  N2   DG A 289    -208.184-230.539 235.808 
ATOM   5951  N3   DG A 289    -209.593-228.821 236.466 
ATOM   5952  C4   DG A 289    -209.793-227.927 237.468 
ATOM   5953  P    DG A 290    -215.719-227.410 234.766 
ATOM   5954  OP1  DG A 290    -216.323-226.593 233.690 
ATOM   5955  OP2  DG A 290    -216.381-227.337 236.086 
ATOM   5956  O5'  DG A 290    -215.625-228.937 234.295 
ATOM   5957  C5'  DG A 290    -214.480-229.363 233.533 
ATOM   5958  C4'  DG A 290    -213.984-230.700 234.048 
ATOM   5959  O4'  DG A 290    -213.022-230.555 235.132 
ATOM   5960  C3'  DG A 290    -215.052-231.629 234.625 
ATOM   5961  O3'  DG A 290    -214.729-232.971 234.283 
ATOM   5962  C2'  DG A 290    -214.926-231.469 236.141 
ATOM   5963  C1'  DG A 290    -213.401-231.425 236.187 
ATOM   5964  N9   DG A 290    -212.856-230.876 237.460 
ATOM   5965  C8   DG A 290    -213.366-229.885 238.270 
ATOM   5966  N7   DG A 290    -212.636-229.634 239.330 
ATOM   5967  C5   DG A 290    -211.568-230.521 239.214 
ATOM   5968  C6   DG A 290    -210.448-230.720 240.064 
ATOM   5969  O6   DG A 290    -210.165-230.144 241.111 
ATOM   5970  N1   DG A 290    -209.603-231.723 239.571 
ATOM   5971  C2   DG A 290    -209.812-232.440 238.409 
ATOM   5972  N2   DG A 290    -208.887-233.356 238.111 
ATOM   5973  N3   DG A 290    -210.862-232.253 237.612 
ATOM   5974  C4   DG A 290    -211.692-231.283 238.076 
ATOM   5975  P    DA A 291    -215.909-233.972 233.872 
ATOM   5976  OP1  DA A 291    -216.231-233.796 232.438 
ATOM   5977  OP2  DA A 291    -217.038-233.821 234.815 
ATOM   5978  O5'  DA A 291    -215.208-235.393 234.096 
ATOM   5979  C5'  DA A 291    -213.783-235.506 233.916 
ATOM   5980  C4'  DA A 291    -213.183-236.331 235.037 
ATOM   5981  O4'  DA A 291    -212.823-235.520 236.192 
ATOM   5982  C3'  DA A 291    -214.085-237.420 235.618 
ATOM   5983  O3'  DA A 291    -213.288-238.553 235.943 
ATOM   5984  C2'  DA A 291    -214.629-236.822 236.914 
ATOM   5985  C1'  DA A 291    -213.333-236.150 237.357 
ATOM   5986  N9   DA A 291    -213.526-235.105 238.401 
ATOM   5987  C8   DA A 291    -214.575-234.245 238.556 
ATOM   5988  N7   DA A 291    -214.452-233.446 239.570 
ATOM   5989  C5   DA A 291    -213.232-233.800 240.130 
ATOM   5990  C6   DA A 291    -212.525-233.317 241.243 
ATOM   5991  N6   DA A 291    -212.968-232.325 242.028 
ATOM   5992  N1   DA A 291    -211.341-233.894 241.521 
ATOM   5993  C2   DA A 291    -210.905-234.879 240.737 
ATOM   5994  N3   DA A 291    -211.475-235.410 239.678 
ATOM   5995  C4   DA A 291    -212.658-234.816 239.421 
ATOM   5996  P    DT A 292    -213.867-240.017 235.658 
ATOM   5997  OP1  DT A 292    -213.620-240.382 234.245 
ATOM   5998  OP2  DT A 292    -215.274-240.091 236.111 
ATOM   5999  O5'  DT A 292    -212.948-240.912 236.613 
ATOM   6000  C5'  DT A 292    -211.603-240.480 236.894 
ATOM   6001  C4'  DT A 292    -211.300-240.653 238.369 
ATOM   6002  O4'  DT A 292    -211.680-239.487 239.155 
ATOM   6003  C3'  DT A 292    -212.013-241.813 239.063 
ATOM   6004  O3'  DT A 292    -211.132-242.390 240.019 
ATOM   6005  C2'  DT A 292    -213.179-241.163 239.807 
ATOM   6006  C1'  DT A 292    -212.417-239.930 240.284 
ATOM   6007  N1   DT A 292    -213.300-238.814 240.727 
ATOM   6008  C2   DT A 292    -212.852-238.040 241.770 
ATOM   6009  O2   DT A 292    -211.786-238.230 242.328 
ATOM   6010  N3   DT A 292    -213.698-237.015 242.153 
ATOM   6011  C4   DT A 292    -214.922-236.712 241.592 
ATOM   6012  O4   DT A 292    -215.590-235.769 242.021 
ATOM   6013  C5   DT A 292    -215.304-237.581 240.505 
ATOM   6014  C7   DT A 292    -216.624-237.319 239.840 
ATOM   6015  C6   DT A 292    -214.503-238.584 240.113 
ATOM   6016  P    DT A 293    -211.110-243.981 240.195 
ATOM   6017  OP1  DT A 293    -210.223-244.580 239.173 
ATOM   6018  OP2  DT A 293    -212.497-244.495 240.232 
ATOM   6019  O5'  DT A 293    -210.443-244.130 241.641 
ATOM   6020  C5'  DT A 293    -209.506-243.130 242.085 
ATOM   6021  C4'  DT A 293    -209.788-242.759 243.528 
ATOM   6022  O4'  DT A 293    -210.763-241.685 243.645 
ATOM   6023  C3'  DT A 293    -210.363-243.875 244.401 
ATOM   6024  O3'  DT A 293    -209.818-243.762 245.710 
ATOM   6025  C2'  DT A 293    -211.861-243.580 244.470 
ATOM   6026  C1'  DT A 293    -211.736-242.066 244.605 
ATOM   6027  N1   DT A 293    -212.997-241.332 244.304 
ATOM   6028  C2   DT A 293    -213.246-240.192 245.029 
ATOM   6029  O2   DT A 293    -212.489-239.773 245.888 
ATOM   6030  N3   DT A 293    -214.424-239.539 244.723 
ATOM   6031  C4   DT A 293    -215.350-239.922 243.774 
ATOM   6032  O4   DT A 293    -216.370-239.256 243.589 
ATOM   6033  C5   DT A 293    -215.000-241.131 243.065 
ATOM   6034  C7   DT A 293    -215.954-241.619 242.015 
ATOM   6035  C6   DT A 293    -213.861-241.786 243.343 
ATOM   6036  P    DC A 294    -209.422-245.094 246.504 
ATOM   6037  OP1  DC A 294    -208.069-245.531 246.095 
ATOM   6038  OP2  DC A 294    -210.501-246.097 246.359 
ATOM   6039  O5'  DC A 294    -209.383-244.562 248.013 
ATOM   6040  C5'  DC A 294    -209.027-243.189 248.260 
ATOM   6041  C4'  DC A 294    -209.958-242.591 249.295 
ATOM   6042  O4'  DC A 294    -211.158-242.017 248.700 
ATOM   6043  C3'  DC A 294    -210.496-243.562 250.346 
ATOM   6044  O3'  DC A 294    -210.582-242.888 251.596 
ATOM   6045  C2'  DC A 294    -211.913-243.895 249.875 
ATOM   6046  C1'  DC A 294    -212.285-242.486 249.424 
ATOM   6047  N1   DC A 294    -213.467-242.440 248.520 
ATOM   6048  C2   DC A 294    -214.319-241.342 248.620 
ATOM   6049  O2   DC A 294    -214.059-240.460 249.446 
ATOM   6050  N3   DC A 294    -215.402-241.282 247.804 
ATOM   6051  C4   DC A 294    -215.648-242.258 246.922 
ATOM   6052  N4   DC A 294    -216.718-242.153 246.149 
ATOM   6053  C5   DC A 294    -214.785-243.396 246.803 
ATOM   6054  C6   DC A 294    -213.708-243.438 247.627 
ATOM   6055  P    DC A 295    -210.184-243.675 252.931 
ATOM   6056  OP1  DC A 295    -208.716-243.617 253.121 
ATOM   6057  OP2  DC A 295    -210.782-245.027 252.907 
ATOM   6058  O5'  DC A 295    -210.906-242.787 254.049 
ATOM   6059  C5'  DC A 295    -211.083-241.378 253.814 
ATOM   6060  C4'  DC A 295    -212.479-240.955 254.225 
ATOM   6061  O4'  DC A 295    -213.445-241.103 253.145 
ATOM   6062  C3'  DC A 295    -213.098-241.738 255.383 
ATOM   6063  O3'  DC A 295    -213.867-240.847 256.183 
ATOM   6064  C2'  DC A 295    -214.048-242.731 254.714 
ATOM   6065  C1'  DC A 295    -214.587-241.775 253.654 
ATOM   6066  N1   DC A 295    -215.264-242.460 252.519 
ATOM   6067  C2   DC A 295    -216.355-241.822 251.933 
ATOM   6068  O2   DC A 295    -216.711-240.723 252.375 
ATOM   6069  N3   DC A 295    -216.987-242.430 250.897 
ATOM   6070  C4   DC A 295    -216.571-243.620 250.447 
ATOM   6071  N4   DC A 295    -217.221-244.172 249.434 
ATOM   6072  C5   DC A 295    -215.452-244.294 251.036 
ATOM   6073  C6   DC A 295    -214.834-243.670 252.070 
ATOM   6074  P    DT A 296    -213.835-241.011 257.775 
ATOM   6075  OP1  DT A 296    -212.650-240.313 258.322 
ATOM   6076  OP2  DT A 296    -213.967-242.441 258.129 
ATOM   6077  O5'  DT A 296    -215.166-240.228 258.199 
ATOM   6078  C5'  DT A 296    -215.621-239.134 257.382 
ATOM   6079  C4'  DT A 296    -217.122-239.221 257.187 
ATOM   6080  O4'  DT A 296    -217.485-240.035 256.036 
ATOM   6081  C3'  DT A 296    -217.907-239.844 258.341 
ATOM   6082  O3'  DT A 296    -219.149-239.163 258.474 
ATOM   6083  C2'  DT A 296    -218.185-241.278 257.892 
ATOM   6084  C1'  DT A 296    -218.496-240.949 256.434 
ATOM   6085  N1   DT A 296    -218.436-242.130 255.527 
ATOM   6086  C2   DT A 296    -219.324-242.158 254.479 
ATOM   6087  O2   DT A 296    -220.135-241.272 254.273 
ATOM   6088  N3   DT A 296    -219.239-243.267 253.661 
ATOM   6089  C4   DT A 296    -218.363-244.324 253.801 
ATOM   6090  O4   DT A 296    -218.381-245.264 253.004 
ATOM   6091  C5   DT A 296    -217.471-244.203 254.931 
ATOM   6092  C7   DT A 296    -216.484-245.311 255.156 
ATOM   6093  C6   DT A 296    -217.531-243.136 255.742 
ATOM   6094  P    DC A 297    -219.718-238.865 259.939 
ATOM   6095  OP1  DC A 297    -219.103-237.625 260.467 
ATOM   6096  OP2  DC A 297    -219.572-240.071 260.783 
ATOM   6097  O5'  DC A 297    -221.267-238.608 259.631 
ATOM   6098  C5'  DC A 297    -221.642-238.058 258.355 
ATOM   6099  C4'  DC A 297    -222.846-238.798 257.806 
ATOM   6100  O4'  DC A 297    -222.469-239.967 257.024 
ATOM   6101  C3'  DC A 297    -223.820-239.349 258.847 
ATOM   6102  O3'  DC A 297    -225.146-239.225 258.348 
ATOM   6103  C2'  DC A 297    -223.477-240.836 258.949 
ATOM   6104  C1'  DC A 297    -223.253-241.068 257.458 
ATOM   6105  N1   DC A 297    -222.504-242.318 257.152 
ATOM   6106  C2   DC A 297    -222.839-243.009 255.990 
ATOM   6107  O2   DC A 297    -223.735-242.559 255.267 
ATOM   6108  N3   DC A 297    -222.168-244.151 255.694 
ATOM   6109  C4   DC A 297    -221.203-244.605 256.504 
ATOM   6110  N4   DC A 297    -220.578-245.724 256.172 
ATOM   6111  C5   DC A 297    -220.844-243.911 257.704 
ATOM   6112  C6   DC A 297    -221.526-242.771 257.982 
ATOM   6113  P    DT A 298    -226.316-238.799 259.354 
ATOM   6114  OP1  DT A 298    -226.343-237.325 259.490 
ATOM   6115  OP2  DT A 298    -226.191-239.565 260.613 
ATOM   6116  O5'  DT A 298    -227.614-239.289 258.555 
ATOM   6117  C5'  DT A 298    -227.581-239.306 257.115 
ATOM   6118  C4'  DT A 298    -228.200-240.590 256.598 
ATOM   6119  O4'  DT A 298    -227.228-241.668 256.484 
ATOM   6120  C3'  DT A 298    -229.313-241.186 257.459 
ATOM   6121  O3'  DT A 298    -230.301-241.752 256.608 
ATOM   6122  C2'  DT A 298    -228.637-242.316 258.237 
ATOM   6123  C1'  DT A 298    -227.776-242.831 257.087 
ATOM   6124  N1   DT A 298    -226.648-243.699 257.526 
ATOM   6125  C2   DT A 298    -226.294-244.733 256.693 
ATOM   6126  O2   DT A 298    -226.858-244.955 255.635 
ATOM   6127  N3   DT A 298    -225.246-245.518 257.132 
ATOM   6128  C4   DT A 298    -224.540-245.357 258.307 
ATOM   6129  O4   DT A 298    -223.619-246.125 258.594 
ATOM   6130  C5   DT A 298    -224.985-244.246 259.114 
ATOM   6131  C7   DT A 298    -224.270-244.000 260.411 
ATOM   6132  C6   DT A 298    -226.001-243.467 258.712 
ATOM   6133  P    DC A 299    -231.846-241.585 256.994 
ATOM   6134  OP1  DC A 299    -232.338-240.273 256.518 
ATOM   6135  OP2  DC A 299    -232.029-241.862 258.436 
ATOM   6136  O5'  DC A 299    -232.515-242.755 256.133 
ATOM   6137  C5'  DC A 299    -231.901-243.146 254.891 
ATOM   6138  C4'  DC A 299    -231.871-244.658 254.780 
ATOM   6139  O4'  DC A 299    -230.676-245.234 255.379 
ATOM   6140  C3'  DC A 299    -233.020-245.398 255.465 
ATOM   6141  O3'  DC A 299    -233.379-246.523 254.673 
ATOM   6142  C2'  DC A 299    -232.427-245.900 256.781 
ATOM   6143  C1'  DC A 299    -231.069-246.308 256.219 
ATOM   6144  N1   DC A 299    -230.020-246.490 257.260 
ATOM   6145  C2   DC A 299    -229.065-247.482 257.054 
ATOM   6146  O2   DC A 299    -229.127-248.165 256.025 
ATOM   6147  N3   DC A 299    -228.100-247.664 257.992 
ATOM   6148  C4   DC A 299    -228.067-246.904 259.093
[truncated: 415,700 more chars]
