# Supplementary material for: Characterization of lncRNA-protein interactions associated with Prostate cancer and Androgen receptors by molecular docking simulations
Source: Biochem Biophys Rep. 2025 Mar 9;42:101959. doi: 10.1016/j.bbrep.2025.101959 (PMC11929892; doi:10.1016/j.bbrep.2025.101959)
Supplement: Multimedia component 51 [file mmc51.zip › bbrep_00101959_model_40.pdb]

REMARK Number:    40
REMARK Ligand:     lig_628dcb8434e2f.pdb
REMARK Contact:     0     0     0
REMARK Score:  -157.33
REMARK RMSD:    803.81
MODEL       40
ATOM      1  N   ALA A  24      30.357  -5.473 -24.875 
ATOM      2  CA  ALA A  24      30.515  -4.000 -24.871 
ATOM      3  CB  ALA A  24      29.364  -3.347 -25.653 
ATOM      4  C   ALA A  24      30.496  -3.471 -23.474 
ATOM      5  O   ALA A  24      31.409  -3.720 -22.690 
ATOM      6  N   GLN A  25      29.435  -2.716 -23.129 
ATOM      7  CA  GLN A  25      29.334  -2.167 -21.810 
ATOM      8  CB  GLN A  25      28.209  -1.135 -21.640 
ATOM      9  CG  GLN A  25      28.449   0.131 -22.464 
ATOM     10  CD  GLN A  25      27.291   1.085 -22.227 
ATOM     11  OE1 GLN A  25      26.895   1.324 -21.089 
ATOM     12  NE2 GLN A  25      26.734   1.652 -23.331 
ATOM     13  C   GLN A  25      29.084  -3.296 -20.876 
ATOM     14  O   GLN A  25      28.668  -4.376 -21.290 
ATOM     15  N   ASP A  26      29.382  -3.075 -19.584 
ATOM     16  CA  ASP A  26      29.211  -4.105 -18.606 
ATOM     17  CB  ASP A  26      30.274  -4.043 -17.495 
ATOM     18  CG  ASP A  26      30.054  -5.171 -16.494 
ATOM     19  OD1 ASP A  26      28.986  -5.191 -15.826 
ATOM     20  OD2 ASP A  26      30.966  -6.032 -16.381 
ATOM     21  C   ASP A  26      27.866  -3.939 -17.988 
ATOM     22  O   ASP A  26      27.612  -2.985 -17.253 
ATOM     23  N   ASN A  27      26.945  -4.872 -18.288 
ATOM     24  CA  ASN A  27      25.662  -4.773 -17.669 
ATOM     25  CB  ASN A  27      24.503  -4.752 -18.683 
ATOM     26  CG  ASN A  27      24.583  -3.452 -19.471 
ATOM     27  OD1 ASN A  27      24.658  -2.366 -18.897 
ATOM     28  ND2 ASN A  27      24.568  -3.560 -20.827 
ATOM     29  C   ASN A  27      25.467  -5.984 -16.812 
ATOM     30  O   ASN A  27      24.473  -6.696 -16.949 
ATOM     31  N   SER A  28      26.402  -6.226 -15.873 
ATOM     32  CA  SER A  28      26.317  -7.361 -15.002 
ATOM     33  CB  SER A  28      27.559  -7.517 -14.112 
ATOM     34  OG  SER A  28      28.707  -7.731 -14.919 
ATOM     35  C   SER A  28      25.149  -7.145 -14.100 
ATOM     36  O   SER A  28      24.492  -8.089 -13.668 
ATOM     37  N   ARG A  29      24.868  -5.864 -13.806 
ATOM     38  CA  ARG A  29      23.821  -5.471 -12.913 
ATOM     39  CB  ARG A  29      23.787  -3.948 -12.704 
ATOM     40  CG  ARG A  29      25.152  -3.369 -12.324 
ATOM     41  CD  ARG A  29      25.113  -1.897 -11.913 
ATOM     42  NE  ARG A  29      26.512  -1.383 -11.942 
ATOM     43  CZ  ARG A  29      27.390  -1.720 -10.952 
ATOM     44  NH1 ARG A  29      27.024  -2.618  -9.991 
ATOM     45  NH2 ARG A  29      28.642  -1.178 -10.929 
ATOM     46  C   ARG A  29      22.506  -5.884 -13.504 
ATOM     47  O   ARG A  29      21.579  -6.255 -12.784 
ATOM     48  N   TYR A  30      22.378  -5.784 -14.840 
ATOM     49  CA  TYR A  30      21.164  -6.163 -15.505 
ATOM     50  CB  TYR A  30      21.186  -5.817 -17.003 
ATOM     51  CG  TYR A  30      19.900  -6.271 -17.606 
ATOM     52  CD1 TYR A  30      18.727  -5.600 -17.348 
ATOM     53  CD2 TYR A  30      19.876  -7.357 -18.449 
ATOM     54  CE1 TYR A  30      17.543  -6.018 -17.911 
ATOM     55  CE2 TYR A  30      18.698  -7.778 -19.016 
ATOM     56  CZ  TYR A  30      17.529  -7.109 -18.746 
ATOM     57  OH  TYR A  30      16.316  -7.539 -19.327 
ATOM     58  C   TYR A  30      20.959  -7.638 -15.363 
ATOM     59  O   TYR A  30      19.855  -8.092 -15.068 
ATOM     60  N   THR A  31      22.033  -8.431 -15.551 
ATOM     61  CA  THR A  31      21.926  -9.861 -15.473 
ATOM     62  CB  THR A  31      23.230 -10.559 -15.736 
ATOM     63  OG1 THR A  31      23.715 -10.225 -17.028 
ATOM     64  CG2 THR A  31      23.003 -12.080 -15.628 
ATOM     65  C   THR A  31      21.490 -10.229 -14.091 
ATOM     66  O   THR A  31      20.646 -11.105 -13.907 
ATOM     67  N   HIS A  32      22.064  -9.557 -13.079 
ATOM     68  CA  HIS A  32      21.744  -9.842 -11.711 
ATOM     69  ND1 HIS A  32      22.771 -10.826  -8.882 
ATOM     70  CG  HIS A  32      22.450  -9.554  -9.301 
ATOM     71  CB  HIS A  32      22.623  -9.069 -10.710 
ATOM     72  NE2 HIS A  32      22.010  -9.743  -7.096 
ATOM     73  CD2 HIS A  32      21.986  -8.905  -8.198 
ATOM     74  CE1 HIS A  32      22.488 -10.885  -7.556 
ATOM     75  C   HIS A  32      20.311  -9.481 -11.477 
ATOM     76  O   HIS A  32      19.604 -10.145 -10.722 
ATOM     77  N   PHE A  33      19.841  -8.406 -12.133 
ATOM     78  CA  PHE A  33      18.494  -7.942 -11.975 
ATOM     79  CB  PHE A  33      18.233  -6.698 -12.850 
ATOM     80  CG  PHE A  33      16.831  -6.221 -12.683 
ATOM     81  CD1 PHE A  33      15.822  -6.729 -13.471 
ATOM     82  CD2 PHE A  33      16.525  -5.261 -11.749 
ATOM     83  CE1 PHE A  33      14.528  -6.288 -13.327 
ATOM     84  CE2 PHE A  33      15.232  -4.815 -11.599 
ATOM     85  CZ  PHE A  33      14.232  -5.330 -12.388 
ATOM     86  C   PHE A  33      17.577  -9.044 -12.410 
ATOM     87  O   PHE A  33      16.584  -9.337 -11.745 
ATOM     88  N   LEU A  34      17.891  -9.694 -13.546 
ATOM     89  CA  LEU A  34      17.052 -10.740 -14.056 
ATOM     90  CB  LEU A  34      17.509 -11.262 -15.429 
ATOM     91  CG  LEU A  34      17.352 -10.227 -16.561 
ATOM     92  CD1 LEU A  34      17.815 -10.799 -17.911 
ATOM     93  CD2 LEU A  34      15.914  -9.684 -16.622 
ATOM     94  C   LEU A  34      17.034 -11.895 -13.105 
ATOM     95  O   LEU A  34      15.977 -12.463 -12.835 
ATOM     96  N   THR A  35      18.201 -12.276 -12.555 
ATOM     97  CA  THR A  35      18.222 -13.429 -11.706 
ATOM     98  CB  THR A  35      19.611 -13.827 -11.277 
ATOM     99  OG1 THR A  35      19.582 -15.110 -10.672 
ATOM    100  CG2 THR A  35      20.183 -12.793 -10.291 
ATOM    101  C   THR A  35      17.370 -13.183 -10.496 
ATOM    102  O   THR A  35      16.600 -14.054 -10.093 
ATOM    103  N   GLN A  36      17.510 -12.004  -9.861 
ATOM    104  CA  GLN A  36      16.760 -11.714  -8.673 
ATOM    105  CB  GLN A  36      17.330 -10.515  -7.900 
ATOM    106  CG  GLN A  36      18.719 -10.776  -7.318 
ATOM    107  CD  GLN A  36      19.161  -9.521  -6.583 
ATOM    108  OE1 GLN A  36      18.999  -8.403  -7.076 
ATOM    109  NE2 GLN A  36      19.727  -9.702  -5.360 
ATOM    110  C   GLN A  36      15.306 -11.414  -8.928 
ATOM    111  O   GLN A  36      14.428 -11.820  -8.172 
ATOM    112  N   HIS A  37      15.041 -10.560  -9.926 
ATOM    113  CA  HIS A  37      13.739 -10.030 -10.232 
ATOM    114  ND1 HIS A  37      13.488  -7.875  -7.943 
ATOM    115  CG  HIS A  37      14.262  -7.931  -9.081 
ATOM    116  CB  HIS A  37      13.787  -8.508 -10.384 
ATOM    117  NE2 HIS A  37      15.483  -7.062  -7.395 
ATOM    118  CD2 HIS A  37      15.476  -7.429  -8.730 
ATOM    119  CE1 HIS A  37      14.268  -7.348  -6.966 
ATOM    120  C   HIS A  37      12.906 -10.649 -11.327 
ATOM    121  O   HIS A  37      11.752 -10.256 -11.466 
ATOM    122  N   TYR A  38      13.434 -11.530 -12.202 
ATOM    123  CA  TYR A  38      12.632 -11.883 -13.350 
ATOM    124  CB  TYR A  38      13.334 -11.414 -14.642 
ATOM    125  CG  TYR A  38      12.655 -11.872 -15.887 
ATOM    126  CD1 TYR A  38      11.465 -11.319 -16.304 
ATOM    127  CD2 TYR A  38      13.246 -12.841 -16.668 
ATOM    128  CE1 TYR A  38      10.868 -11.746 -17.467 
ATOM    129  CE2 TYR A  38      12.653 -13.271 -17.830 
ATOM    130  CZ  TYR A  38      11.459 -12.724 -18.231 
ATOM    131  OH  TYR A  38      10.848 -13.164 -19.425 
ATOM    132  C   TYR A  38      12.379 -13.364 -13.432 
ATOM    133  O   TYR A  38      13.285 -14.174 -13.250 
ATOM    134  N   ASP A  39      11.102 -13.741 -13.690 
ATOM    135  CA  ASP A  39      10.698 -15.112 -13.886 
ATOM    136  CB  ASP A  39      10.028 -15.729 -12.643 
ATOM    137  CG  ASP A  39       9.940 -17.238 -12.841 
ATOM    138  OD1 ASP A  39      10.562 -17.742 -13.815 
ATOM    139  OD2 ASP A  39       9.249 -17.904 -12.025 
ATOM    140  C   ASP A  39       9.669 -15.081 -14.984 
ATOM    141  O   ASP A  39       8.529 -14.682 -14.754 
ATOM    142  N   ALA A  40      10.037 -15.519 -16.207 
ATOM    143  CA  ALA A  40       9.168 -15.355 -17.343 
ATOM    144  CB  ALA A  40       9.809 -15.843 -18.652 
ATOM    145  C   ALA A  40       7.861 -16.082 -17.196 
ATOM    146  O   ALA A  40       6.812 -15.469 -17.390 
ATOM    147  N   LYS A  41       7.868 -17.386 -16.837 
ATOM    148  CA  LYS A  41       6.612 -18.091 -16.756 
ATOM    149  CB  LYS A  41       6.394 -19.072 -17.922 
ATOM    150  CG  LYS A  41       6.320 -18.394 -19.293 
ATOM    151  CD  LYS A  41       6.383 -19.380 -20.462 
ATOM    152  CE  LYS A  41       6.315 -18.723 -21.842 
ATOM    153  NZ  LYS A  41       6.395 -19.761 -22.893 
ATOM    154  C   LYS A  41       6.607 -18.900 -15.492 
ATOM    155  O   LYS A  41       6.979 -20.072 -15.469 
ATOM    156  N   PRO A  42       6.164 -18.261 -14.447 
ATOM    157  CA  PRO A  42       6.146 -18.766 -13.096 
ATOM    158  CD  PRO A  42       5.459 -16.998 -14.579 
ATOM    159  CB  PRO A  42       5.693 -17.583 -12.242 
ATOM    160  CG  PRO A  42       4.817 -16.760 -13.203 
ATOM    161  C   PRO A  42       5.350 -19.982 -12.740 
ATOM    162  O   PRO A  42       5.866 -20.776 -11.954 
ATOM    163  N   GLN A  43       4.106 -20.125 -13.253 
ATOM    164  CA  GLN A  43       3.233 -21.210 -12.882 
ATOM    165  CB  GLN A  43       3.921 -22.559 -12.575 
ATOM    166  CG  GLN A  43       2.969 -23.746 -12.437 
ATOM    167  CD  GLN A  43       2.653 -24.258 -13.835 
ATOM    168  OE1 GLN A  43       2.011 -23.577 -14.631 
ATOM    169  NE2 GLN A  43       3.125 -25.496 -14.144 
ATOM    170  C   GLN A  43       2.428 -20.772 -11.677 
ATOM    171  O   GLN A  43       1.781 -19.726 -11.696 
ATOM    172  N   GLY A  44       2.476 -21.564 -10.580 
ATOM    173  CA  GLY A  44       1.617 -21.423  -9.423 
ATOM    174  C   GLY A  44       1.682 -20.099  -8.711 
ATOM    175  O   GLY A  44       0.636 -19.515  -8.436 
ATOM    176  N   ARG A  45       2.881 -19.573  -8.391 
ATOM    177  CA  ARG A  45       2.966 -18.320  -7.681 
ATOM    178  CB  ARG A  45       2.277 -17.177  -8.444 
ATOM    179  CG  ARG A  45       2.951 -16.883  -9.786 
ATOM    180  CD  ARG A  45       2.084 -16.065 -10.743 
ATOM    181  NE  ARG A  45       2.134 -14.640 -10.313 
ATOM    182  CZ  ARG A  45       1.083 -13.819 -10.595 
ATOM    183  NH1 ARG A  45      -0.026 -14.325 -11.205 
ATOM    184  NH2 ARG A  45       1.132 -12.493 -10.270 
ATOM    185  C   ARG A  45       2.353 -18.422  -6.307 
ATOM    186  O   ARG A  45       1.777 -17.453  -5.809 
ATOM    187  N   ASP A  46       2.452 -19.607  -5.663 
ATOM    188  CA  ASP A  46       1.984 -19.790  -4.311 
ATOM    189  CB  ASP A  46       1.250 -21.127  -4.079 
ATOM    190  CG  ASP A  46       2.197 -22.277  -4.390 
ATOM    191  OD1 ASP A  46       3.256 -22.021  -5.022 
ATOM    192  OD2 ASP A  46       1.866 -23.431  -4.005 
ATOM    193  C   ASP A  46       3.161 -19.699  -3.376 
ATOM    194  O   ASP A  46       4.259 -19.317  -3.777 
ATOM    195  N   ASP A  47       2.954 -20.056  -2.089 
ATOM    196  CA  ASP A  47       3.986 -19.963  -1.086 
ATOM    197  CB  ASP A  47       3.505 -20.399   0.311 
ATOM    198  CG  ASP A  47       2.512 -19.366   0.829 
ATOM    199  OD1 ASP A  47       2.392 -18.285   0.192 
ATOM    200  OD2 ASP A  47       1.859 -19.643   1.870 
ATOM    201  C   ASP A  47       5.122 -20.868  -1.453 
ATOM    202  O   ASP A  47       6.290 -20.503  -1.321 
ATOM    203  N   ARG A  48       4.797 -22.077  -1.942 
ATOM    204  CA  ARG A  48       5.781 -23.061  -2.293 
ATOM    205  CB  ARG A  48       5.140 -24.351  -2.823 
ATOM    206  CG  ARG A  48       6.146 -25.430  -3.211 
ATOM    207  CD  ARG A  48       5.521 -26.560  -4.029 
ATOM    208  NE  ARG A  48       5.134 -25.982  -5.348 
ATOM    209  CZ  ARG A  48       4.541 -26.764  -6.297 
ATOM    210  NH1 ARG A  48       4.304 -28.084  -6.046 
ATOM    211  NH2 ARG A  48       4.179 -26.221  -7.497 
ATOM    212  C   ARG A  48       6.632 -22.511  -3.395 
ATOM    213  O   ARG A  48       7.843 -22.722  -3.421 
ATOM    214  N   TYR A  49       6.004 -21.778  -4.332 
ATOM    215  CA  TYR A  49       6.690 -21.207  -5.452 
ATOM    216  CB  TYR A  49       5.716 -20.385  -6.317 
ATOM    217  CG  TYR A  49       6.455 -19.484  -7.246 
ATOM    218  CD1 TYR A  49       6.995 -19.944  -8.423 
ATOM    219  CD2 TYR A  49       6.580 -18.149  -6.930 
ATOM    220  CE1 TYR A  49       7.662 -19.084  -9.266 
ATOM    221  CE2 TYR A  49       7.244 -17.287  -7.767 
ATOM    222  CZ  TYR A  49       7.787 -17.755  -8.938 
ATOM    223  OH  TYR A  49       8.468 -16.868  -9.798 
ATOM    224  C   TYR A  49       7.763 -20.299  -4.937 
ATOM    225  O   TYR A  49       8.907 -20.361  -5.387 
ATOM    226  N   CYS A  50       7.427 -19.442  -3.956 
ATOM    227  CA  CYS A  50       8.387 -18.513  -3.432 
ATOM    228  CB  CYS A  50       7.789 -17.543  -2.401 
ATOM    229  SG  CYS A  50       6.919 -16.168  -3.203 
ATOM    230  C   CYS A  50       9.521 -19.233  -2.772 
ATOM    231  O   CYS A  50      10.680 -18.874  -2.966 
ATOM    232  N   GLU A  51       9.232 -20.282  -1.984 
ATOM    233  CA  GLU A  51      10.291 -20.937  -1.274 
ATOM    234  CB  GLU A  51       9.814 -22.052  -0.328 
ATOM    235  CG  GLU A  51       9.046 -21.500   0.875 
ATOM    236  CD  GLU A  51       8.647 -22.660   1.776 
ATOM    237  OE1 GLU A  51       8.797 -23.834   1.341 
ATOM    238  OE2 GLU A  51       8.191 -22.384   2.918 
ATOM    239  C   GLU A  51      11.271 -21.539  -2.238 
ATOM    240  O   GLU A  51      12.477 -21.471  -2.014 
ATOM    241  N   SER A  52      10.782 -22.163  -3.323 
ATOM    242  CA  SER A  52      11.648 -22.819  -4.266 
ATOM    243  CB  SER A  52      10.871 -23.670  -5.287 
ATOM    244  OG  SER A  52      11.770 -24.296  -6.189 
ATOM    245  C   SER A  52      12.484 -21.840  -5.041 
ATOM    246  O   SER A  52      13.695 -22.015  -5.173 
ATOM    247  N   ILE A  53      11.853 -20.774  -5.572 
ATOM    248  CA  ILE A  53      12.510 -19.830  -6.436 
ATOM    249  CB  ILE A  53      11.569 -18.839  -7.063 
ATOM    250  CG1 ILE A  53      12.268 -18.100  -8.213 
ATOM    251  CG2 ILE A  53      11.022 -17.910  -5.967 
ATOM    252  CD1 ILE A  53      11.307 -17.285  -9.080 
ATOM    253  C   ILE A  53      13.564 -19.071  -5.697 
ATOM    254  O   ILE A  53      14.625 -18.777  -6.243 
ATOM    255  N   MET A  54      13.288 -18.724  -4.431 
ATOM    256  CA  MET A  54      14.208 -17.931  -3.681 
ATOM    257  CB  MET A  54      13.657 -17.630  -2.278 
ATOM    258  CG  MET A  54      14.129 -16.292  -1.716 
ATOM    259  SD  MET A  54      13.400 -14.851  -2.557 
ATOM    260  CE  MET A  54      13.965 -13.641  -1.327 
ATOM    261  C   MET A  54      15.482 -18.715  -3.574 
ATOM    262  O   MET A  54      16.577 -18.162  -3.661 
ATOM    263  N   ARG A  55      15.360 -20.040  -3.377 
ATOM    264  CA  ARG A  55      16.487 -20.926  -3.259 
ATOM    265  CB  ARG A  55      16.035 -22.353  -2.921 
ATOM    266  CG  ARG A  55      15.198 -22.413  -1.641 
ATOM    267  CD  ARG A  55      14.502 -23.757  -1.423 
ATOM    268  NE  ARG A  55      15.339 -24.566  -0.498 
ATOM    269  CZ  ARG A  55      15.110 -25.907  -0.399 
ATOM    270  NH1 ARG A  55      14.168 -26.490  -1.198 
ATOM    271  NH2 ARG A  55      15.823 -26.659   0.486 
ATOM    272  C   ARG A  55      17.249 -20.983  -4.555 
ATOM    273  O   ARG A  55      18.476 -20.907  -4.565 
ATOM    274  N   ARG A  56      16.538 -21.101  -5.694 
ATOM    275  CA  ARG A  56      17.186 -21.258  -6.971 
ATOM    276  CB  ARG A  56      16.203 -21.454  -8.140 
ATOM    277  CG  ARG A  56      15.409 -22.759  -8.083 
ATOM    278  CD  ARG A  56      14.767 -23.128  -9.423 
ATOM    279  NE  ARG A  56      13.877 -22.004  -9.821 
ATOM    280  CZ  ARG A  56      12.561 -22.008  -9.459 
ATOM    281  NH1 ARG A  56      12.047 -23.057  -8.752 
ATOM    282  NH2 ARG A  56      11.757 -20.960  -9.804 
ATOM    283  C   ARG A  56      17.993 -20.038  -7.297 
ATOM    284  O   ARG A  56      19.094 -20.132  -7.842 
ATOM    285  N   ARG A  57      17.434 -18.858  -6.981 
ATOM    286  CA  ARG A  57      17.989 -17.566  -7.272 
ATOM    287  CB  ARG A  57      16.981 -16.432  -7.028 
ATOM    288  CG  ARG A  57      15.720 -16.618  -7.872 
ATOM    289  CD  ARG A  57      16.007 -16.749  -9.368 
ATOM    290  NE  ARG A  57      14.774 -17.286 -10.009 
ATOM    291  CZ  ARG A  57      14.462 -16.937 -11.292 
ATOM    292  NH1 ARG A  57      15.255 -16.058 -11.970 
ATOM    293  NH2 ARG A  57      13.356 -17.462 -11.896 
ATOM    294  C   ARG A  57      19.215 -17.308  -6.446 
ATOM    295  O   ARG A  57      20.047 -16.489  -6.833 
ATOM    296  N   GLY A  58      19.345 -17.952  -5.266 
ATOM    297  CA  GLY A  58      20.518 -17.749  -4.452 
ATOM    298  C   GLY A  58      20.249 -16.676  -3.435 
ATOM    299  O   GLY A  58      21.171 -16.056  -2.910 
ATOM    300  N   LEU A  59      18.957 -16.404  -3.197 
ATOM    301  CA  LEU A  59      18.390 -15.442  -2.291 
ATOM    302  CB  LEU A  59      16.997 -14.993  -2.748 
ATOM    303  CG  LEU A  59      17.057 -14.335  -4.141 
ATOM    304  CD1 LEU A  59      15.690 -13.786  -4.573 
ATOM    305  CD2 LEU A  59      18.175 -13.282  -4.214 
ATOM    306  C   LEU A  59      18.342 -15.875  -0.842 
ATOM    307  O   LEU A  59      17.877 -15.107  -0.005 
ATOM    308  N   THR A  60      18.628 -17.158  -0.543 
ATOM    309  CA  THR A  60      18.521 -17.780   0.758 
ATOM    310  CB  THR A  60      18.422 -19.273   0.655 
ATOM    311  OG1 THR A  60      19.592 -19.810   0.057 
ATOM    312  CG2 THR A  60      17.192 -19.608  -0.204 
ATOM    313  C   THR A  60      19.582 -17.448   1.776 
ATOM    314  O   THR A  60      19.306 -17.592   2.964 
ATOM    315  N   SER A  61      20.833 -17.093   1.412 
ATOM    316  CA  SER A  61      21.758 -16.859   2.493 
ATOM    317  CB  SER A  61      22.957 -17.826   2.485 
ATOM    318  OG  SER A  61      22.517 -19.158   2.702 
ATOM    319  C   SER A  61      22.320 -15.475   2.407 
ATOM    320  O   SER A  61      23.186 -15.209   1.575 
ATOM    321  N   PRO A  62      21.889 -14.572   3.254 
ATOM    322  CA  PRO A  62      20.832 -14.844   4.197 
ATOM    323  CD  PRO A  62      22.847 -13.617   3.787 
ATOM    324  CB  PRO A  62      20.985 -13.822   5.320 
ATOM    325  CG  PRO A  62      22.467 -13.428   5.263 
ATOM    326  C   PRO A  62      19.514 -14.718   3.499 
ATOM    327  O   PRO A  62      19.488 -14.279   2.350 
ATOM    328  N   CYS A  63      18.409 -15.091   4.176 
ATOM    329  CA  CYS A  63      17.107 -15.029   3.577 
ATOM    330  CB  CYS A  63      15.980 -15.525   4.508 
ATOM    331  SG  CYS A  63      16.264 -17.191   5.180 
ATOM    332  C   CYS A  63      16.811 -13.590   3.286 
ATOM    333  O   CYS A  63      16.979 -12.728   4.148 
ATOM    334  N   LYS A  64      16.363 -13.286   2.050 
ATOM    335  CA  LYS A  64      16.024 -11.933   1.733 
ATOM    336  CB  LYS A  64      15.958 -11.675   0.217 
ATOM    337  CG  LYS A  64      15.947 -10.196  -0.175 
ATOM    338  CD  LYS A  64      16.188  -9.974  -1.671 
ATOM    339  CE  LYS A  64      16.192  -8.501  -2.084 
ATOM    340  NZ  LYS A  64      16.367  -8.389  -3.549 
ATOM    341  C   LYS A  64      14.671 -11.685   2.334 
ATOM    342  O   LYS A  64      13.782 -12.531   2.250 
ATOM    343  N   ASP A  65      14.485 -10.514   2.975 
ATOM    344  CA  ASP A  65      13.252 -10.245   3.660 
ATOM    345  CB  ASP A  65      13.310  -8.967   4.522 
ATOM    346  CG  ASP A  65      13.625  -7.757   3.647 
ATOM    347  OD1 ASP A  65      14.224  -7.939   2.553 
ATOM    348  OD2 ASP A  65      13.278  -6.626   4.077 
ATOM    349  C   ASP A  65      12.107 -10.144   2.699 
ATOM    350  O   ASP A  65      11.037 -10.700   2.946 
ATOM    351  N   ILE A  66      12.280  -9.419   1.579 
ATOM    352  CA  ILE A  66      11.198  -9.300   0.645 
ATOM    353  CB  ILE A  66      10.432  -8.019   0.848 
ATOM    354  CG1 ILE A  66       9.083  -8.013   0.109 
ATOM    355  CG2 ILE A  66      11.366  -6.859   0.468 
ATOM    356  CD1 ILE A  66       9.205  -8.016  -1.410 
ATOM    357  C   ILE A  66      11.805  -9.311  -0.725 
ATOM    358  O   ILE A  66      12.863  -8.720  -0.940 
ATOM    359  N   ASN A  67      11.179 -10.019  -1.688 
ATOM    360  CA  ASN A  67      11.720 -10.015  -3.017 
ATOM    361  CB  ASN A  67      12.741 -11.139  -3.259 
ATOM    362  CG  ASN A  67      13.477 -10.847  -4.558 
ATOM    363  OD1 ASN A  67      14.272  -9.911  -4.638 
ATOM    364  ND2 ASN A  67      13.214 -11.676  -5.603 
ATOM    365  C   ASN A  67      10.584 -10.205  -3.973 
ATOM    366  O   ASN A  67       9.740 -11.082  -3.786 
ATOM    367  N   THR A  68      10.556  -9.392  -5.048 
ATOM    368  CA  THR A  68       9.471  -9.467  -5.982 
ATOM    369  CB  THR A  68       8.762  -8.158  -6.145 
ATOM    370  OG1 THR A  68       8.269  -7.721  -4.886 
ATOM    371  CG2 THR A  68       7.598  -8.348  -7.130 
ATOM    372  C   THR A  68       9.996  -9.879  -7.324 
ATOM    373  O   THR A  68      11.059  -9.439  -7.762 
ATOM    374  N   PHE A  69       9.236 -10.761  -8.006 
ATOM    375  CA  PHE A  69       9.601 -11.241  -9.309 
ATOM    376  CB  PHE A  69       9.527 -12.774  -9.435 
ATOM    377  CG  PHE A  69      10.543 -13.384  -8.526 
ATOM    378  CD1 PHE A  69      11.831 -13.609  -8.956 
ATOM    379  CD2 PHE A  69      10.207 -13.734  -7.237 
ATOM    380  CE1 PHE A  69      12.768 -14.171  -8.120 
ATOM    381  CE2 PHE A  69      11.140 -14.295  -6.395 
ATOM    382  CZ  PHE A  69      12.423 -14.515  -6.835 
ATOM    383  C   PHE A  69       8.608 -10.690 -10.287 
ATOM    384  O   PHE A  69       7.415 -10.605 -10.001 
ATOM    385  N   ILE A  70       9.099 -10.300 -11.480 
ATOM    386  CA  ILE A  70       8.279  -9.766 -12.530 
ATOM    387  CB  ILE A  70       8.894  -8.585 -13.228 
ATOM    388  CG1 ILE A  70       9.137  -7.438 -12.235 
ATOM    389  CG2 ILE A  70       7.982  -8.201 -14.407 
ATOM    390  CD1 ILE A  70      10.026  -6.325 -12.786 
ATOM    391  C   ILE A  70       8.146 -10.852 -13.550 
ATOM    392  O   ILE A  70       9.106 -11.572 -13.824 
ATOM    393  N   HIS A  71       6.934 -11.011 -14.122 
ATOM    394  CA  HIS A  71       6.704 -12.056 -15.078 
ATOM    395  ND1 HIS A  71       6.623 -14.322 -12.875 
ATOM    396  CG  HIS A  71       5.646 -13.442 -13.288 
ATOM    397  CB  HIS A  71       5.509 -12.942 -14.696 
ATOM    398  NE2 HIS A  71       5.416 -13.823 -11.074 
ATOM    399  CD2 HIS A  71       4.918 -13.148 -12.176 
ATOM    400  CE1 HIS A  71       6.439 -14.514 -11.544 
ATOM    401  C   HIS A  71       6.415 -11.410 -16.399 
ATOM    402  O   HIS A  71       6.310 -10.188 -16.486 
ATOM    403  N   GLY A  72       6.286 -12.218 -17.476 
ATOM    404  CA  GLY A  72       6.017 -11.656 -18.772 
ATOM    405  C   GLY A  72       7.295 -11.593 -19.560 
ATOM    406  O   GLY A  72       8.294 -12.209 -19.193 
ATOM    407  N   ASN A  73       7.269 -10.867 -20.702 
ATOM    408  CA  ASN A  73       8.405 -10.782 -21.584 
ATOM    409  CB  ASN A  73       8.034 -10.508 -23.057 
ATOM    410  CG  ASN A  73       7.346  -9.151 -23.163 
ATOM    411  OD1 ASN A  73       7.968  -8.146 -23.502 
ATOM    412  ND2 ASN A  73       6.017  -9.119 -22.872 
ATOM    413  C   ASN A  73       9.371  -9.723 -21.133 
ATOM    414  O   ASN A  73       8.994  -8.716 -20.538 
ATOM    415  N   LYS A  74      10.668  -9.952 -21.434 
ATOM    416  CA  LYS A  74      11.764  -9.101 -21.052 
ATOM    417  CB  LYS A  74      13.152  -9.709 -21.329 
ATOM    418  CG  LYS A  74      13.502 -10.903 -20.438 
ATOM    419  CD  LYS A  74      14.866 -11.514 -20.762 
ATOM    420  CE  LYS A  74      14.989 -11.999 -22.206 
ATOM    421  NZ  LYS A  74      16.380 -12.427 -22.480 
ATOM    422  C   LYS A  74      11.726  -7.769 -21.741 
ATOM    423  O   LYS A  74      12.108  -6.759 -21.152 
ATOM    424  N   ARG A  75      11.268  -7.726 -23.005 
ATOM    425  CA  ARG A  75      11.336  -6.518 -23.783 
ATOM    426  CB  ARG A  75      10.706  -6.680 -25.174 
ATOM    427  CG  ARG A  75      11.275  -7.856 -25.964 
ATOM    428  CD  ARG A  75      10.777  -7.928 -27.407 
ATOM    429  NE  ARG A  75       9.288  -7.909 -27.372 
ATOM    430  CZ  ARG A  75       8.587  -9.047 -27.093 
ATOM    431  NH1 ARG A  75       9.247 -10.192 -26.754 
ATOM    432  NH2 ARG A  75       7.223  -9.036 -27.147 
ATOM    433  C   ARG A  75      10.568  -5.434 -23.096 
ATOM    434  O   ARG A  75      11.000  -4.283 -23.058 
ATOM    435  N   SER A  76       9.396  -5.775 -22.533 
ATOM    436  CA  SER A  76       8.562  -4.791 -21.905 
ATOM    437  CB  SER A  76       7.236  -5.385 -21.396 
ATOM    438  OG  SER A  76       6.471  -5.878 -22.487 
ATOM    439  C   SER A  76       9.281  -4.196 -20.730 
ATOM    440  O   SER A  76       9.132  -3.009 -20.441 
ATOM    441  N   ILE A  77      10.063  -5.017 -20.003 
ATOM    442  CA  ILE A  77      10.777  -4.552 -18.848 
ATOM    443  CB  ILE A  77      11.426  -5.664 -18.076 
ATOM    444  CG1 ILE A  77      10.357  -6.647 -17.572 
ATOM    445  CG2 ILE A  77      12.260  -5.039 -16.946 
ATOM    446  CD1 ILE A  77      10.932  -7.947 -17.010 
ATOM    447  C   ILE A  77      11.850  -3.586 -19.254 
ATOM    448  O   ILE A  77      12.029  -2.547 -18.626 
ATOM    449  N   LYS A  78      12.600  -3.902 -20.324 
ATOM    450  CA  LYS A  78      13.670  -3.048 -20.763 
ATOM    451  CB  LYS A  78      14.457  -3.613 -21.957 
ATOM    452  CG  LYS A  78      15.314  -4.836 -21.619 
ATOM    453  CD  LYS A  78      15.896  -5.526 -22.854 
ATOM    454  CE  LYS A  78      16.828  -6.696 -22.531 
ATOM    455  NZ  LYS A  78      16.037  -7.912 -22.246 
ATOM    456  C   LYS A  78      13.105  -1.727 -21.186 
ATOM    457  O   LYS A  78      13.736  -0.686 -21.012 
ATOM    458  N   ALA A  79      11.881  -1.748 -21.741 
ATOM    459  CA  ALA A  79      11.200  -0.603 -22.284 
ATOM    460  CB  ALA A  79       9.821  -0.951 -22.871 
ATOM    461  C   ALA A  79      10.987   0.445 -21.231 
ATOM    462  O   ALA A  79      10.878   1.630 -21.545 
ATOM    463  N   ILE A  80      10.868   0.044 -19.956 
ATOM    464  CA  ILE A  80      10.626   1.016 -18.927 
ATOM    465  CB  ILE A  80      10.255   0.446 -17.581 
ATOM    466  CG1 ILE A  80      11.316  -0.473 -16.984 
ATOM    467  CG2 ILE A  80       8.892  -0.240 -17.747 
ATOM    468  CD1 ILE A  80      10.900  -1.026 -15.623 
ATOM    469  C   ILE A  80      11.745   2.022 -18.874 
ATOM    470  O   ILE A  80      11.546   3.160 -18.452 
ATOM    471  N   CYS A  81      12.966   1.624 -19.275 
ATOM    472  CA  CYS A  81      14.117   2.486 -19.280 
ATOM    473  CB  CYS A  81      15.428   1.734 -19.567 
ATOM    474  SG  CYS A  81      15.754   0.459 -18.312 
ATOM    475  C   CYS A  81      13.959   3.596 -20.289 
ATOM    476  O   CYS A  81      14.689   4.586 -20.237 
ATOM    477  N   GLU A  82      13.062   3.434 -21.284 
ATOM    478  CA  GLU A  82      12.862   4.454 -22.277 
ATOM    479  CB  GLU A  82      12.970   3.920 -23.715 
ATOM    480  CG  GLU A  82      11.961   2.809 -24.013 
ATOM    481  CD  GLU A  82      12.156   2.352 -25.452 
ATOM    482  OE1 GLU A  82      12.213   3.228 -26.356 
ATOM    483  OE2 GLU A  82      12.249   1.114 -25.666 
ATOM    484  C   GLU A  82      11.484   5.028 -22.107 
ATOM    485  O   GLU A  82      10.696   4.562 -21.287 
ATOM    486  N   ASN A  83      11.173   6.085 -22.884 
ATOM    487  CA  ASN A  83       9.911   6.767 -22.808 
ATOM    488  CB  ASN A  83       9.851   8.042 -23.664 
ATOM    489  CG  ASN A  83      10.676   9.103 -22.944 
ATOM    490  OD1 ASN A  83      10.664   9.185 -21.715 
ATOM    491  ND2 ASN A  83      11.416   9.938 -23.723 
ATOM    492  C   ASN A  83       8.817   5.839 -23.229 
ATOM    493  O   ASN A  83       7.665   6.001 -22.831 
ATOM    494  N   LYS A  84       9.156   4.826 -24.043 
ATOM    495  CA  LYS A  84       8.180   3.925 -24.580 
ATOM    496  CB  LYS A  84       8.857   2.817 -25.416 
ATOM    497  CG  LYS A  84       7.921   1.834 -26.122 
ATOM    498  CD  LYS A  84       7.153   0.911 -25.178 
ATOM    499  CE  LYS A  84       6.396  -0.197 -25.909 
ATOM    500  NZ  LYS A  84       7.357  -1.190 -26.441 
ATOM    501  C   LYS A  84       7.386   3.298 -23.466 
ATOM    502  O   LYS A  84       6.161   3.232 -23.563 
ATOM    503  N   ASN A  85       8.029   2.807 -22.383 
ATOM    504  CA  ASN A  85       7.206   2.217 -21.358 
ATOM    505  CB  ASN A  85       7.343   0.680 -21.318 
ATOM    506  CG  ASN A  85       6.232   0.074 -20.468 
ATOM    507  OD1 ASN A  85       5.067   0.455 -20.576 
ATOM    508  ND2 ASN A  85       6.604  -0.897 -19.592 
ATOM    509  C   ASN A  85       7.600   2.737 -20.000 
ATOM    510  O   ASN A  85       7.516   2.004 -19.015 
ATOM    511  N   GLY A  86       7.987   4.025 -19.869 
ATOM    512  CA  GLY A  86       8.358   4.440 -18.541 
ATOM    513  C   GLY A  86       8.406   5.935 -18.432 
ATOM    514  O   GLY A  86       8.529   6.651 -19.426 
ATOM    515  N   ASN A  87       8.313   6.432 -17.176 
ATOM    516  CA  ASN A  87       8.388   7.834 -16.866 
ATOM    517  CB  ASN A  87       7.070   8.434 -16.338 
ATOM    518  CG  ASN A  87       6.033   8.383 -17.450 
ATOM    519  OD1 ASN A  87       5.564   7.312 -17.828 
ATOM    520  ND2 ASN A  87       5.650   9.574 -17.983 
ATOM    521  C   ASN A  87       9.381   7.966 -15.753 
ATOM    522  O   ASN A  87       9.660   7.005 -15.039 
ATOM    523  N   PRO A  88       9.943   9.130 -15.590 
ATOM    524  CA  PRO A  88      10.890   9.367 -14.542 
ATOM    525  CD  PRO A  88       9.915  10.189 -16.582 
ATOM    526  CB  PRO A  88      11.522  10.727 -14.851 
ATOM    527  CG  PRO A  88      10.555  11.384 -15.857 
ATOM    528  C   PRO A  88      10.168   9.304 -13.236 
ATOM    529  O   PRO A  88       9.050   9.812 -13.144 
ATOM    530  N   HIS A  89      10.804   8.706 -12.212 
ATOM    531  CA  HIS A  89      10.210   8.527 -10.923 
ATOM    532  ND1 HIS A  89       7.895   6.729  -9.424 
ATOM    533  CG  HIS A  89       9.268   6.743  -9.344 
ATOM    534  CB  HIS A  89      10.169   7.046 -10.506 
ATOM    535  NE2 HIS A  89       8.415   6.182  -7.333 
ATOM    536  CD2 HIS A  89       9.569   6.408  -8.061 
ATOM    537  CE1 HIS A  89       7.434   6.387  -8.195 
ATOM    538  C   HIS A  89      11.094   9.291 -10.006 
ATOM    539  O   HIS A  89      12.249   9.524 -10.348 
ATOM    540  N   ARG A  90      10.614   9.570  -8.777 
ATOM    541  CA  ARG A  90      11.134  10.633  -7.973 
ATOM    542  CB  ARG A  90      10.638  10.532  -6.524 
ATOM    543  CG  ARG A  90       9.118  10.621  -6.401 
ATOM    544  CD  ARG A  90       8.581  12.052  -6.436 
ATOM    545  NE  ARG A  90       7.099  11.972  -6.308 
ATOM    546  CZ  ARG A  90       6.398  13.027  -5.801 
ATOM    547  NH1 ARG A  90       7.050  14.164  -5.418 
ATOM    548  NH2 ARG A  90       5.043  12.938  -5.660 
ATOM    549  C   ARG A  90      12.627  10.723  -7.915 
ATOM    550  O   ARG A  90      13.186  11.625  -8.535 
ATOM    551  N   GLU A  91      13.353   9.801  -7.262 
ATOM    552  CA  GLU A  91      14.755  10.115  -7.224 
ATOM    553  CB  GLU A  91      15.367  10.061  -5.812 
ATOM    554  CG  GLU A  91      14.958  11.232  -4.914 
ATOM    555  CD  GLU A  91      13.537  11.000  -4.427 
ATOM    556  OE1 GLU A  91      13.280   9.918  -3.836 
ATOM    557  OE2 GLU A  91      12.688  11.907  -4.644 
ATOM    558  C   GLU A  91      15.504   9.143  -8.074 
ATOM    559  O   GLU A  91      15.859   8.056  -7.623 
ATOM    560  N   ASN A  92      15.780   9.542  -9.330 
ATOM    561  CA  ASN A  92      16.570   8.776 -10.253 
ATOM    562  CB  ASN A  92      18.015   8.583  -9.762 
ATOM    563  CG  ASN A  92      18.669   9.953  -9.678 
ATOM    564  OD1 ASN A  92      18.547  10.766 -10.593 
ATOM    565  ND2 ASN A  92      19.371  10.227  -8.547 
ATOM    566  C   ASN A  92      15.991   7.412 -10.460 
ATOM    567  O   ASN A  92      16.733   6.456 -10.678 
ATOM    568  N   LEU A  93      14.653   7.283 -10.421 
ATOM    569  CA  LEU A  93      14.046   5.998 -10.644 
ATOM    570  CB  LEU A  93      13.196   5.499  -9.462 
ATOM    571  CG  LEU A  93      14.013   5.127  -8.208 
ATOM    572  CD1 LEU A  93      13.097   4.644  -7.072 
ATOM    573  CD2 LEU A  93      15.107   4.099  -8.543 
ATOM    574  C   LEU A  93      13.141   6.137 -11.825 
ATOM    575  O   LEU A  93      12.979   7.226 -12.373 
ATOM    576  N   ARG A  94      12.563   5.007 -12.286 
ATOM    577  CA  ARG A  94      11.651   5.047 -13.395 
ATOM    578  CB  ARG A  94      12.264   4.533 -14.706 
ATOM    579  CG  ARG A  94      13.421   5.410 -15.185 
ATOM    580  CD  ARG A  94      13.981   5.008 -16.550 
ATOM    581  NE  ARG A  94      12.929   5.315 -17.557 
ATOM    582  CZ  ARG A  94      12.803   6.585 -18.040 
ATOM    583  NH1 ARG A  94      13.625   7.577 -17.590 
ATOM    584  NH2 ARG A  94      11.843   6.868 -18.966 
ATOM    585  C   ARG A  94      10.481   4.169 -13.054 
ATOM    586  O   ARG A  94      10.637   3.137 -12.403 
ATOM    587  N   ILE A  95       9.268   4.577 -13.488 
ATOM    588  CA  ILE A  95       8.059   3.839 -13.228 
ATOM    589  CB  ILE A  95       7.025   4.653 -12.501 
ATOM    590  CG1 ILE A  95       5.820   3.791 -12.084 
ATOM    591  CG2 ILE A  95       6.656   5.846 -13.397 
ATOM    592  CD1 ILE A  95       6.118   2.807 -10.956 
ATOM    593  C   ILE A  95       7.471   3.433 -14.552 
ATOM    594  O   ILE A  95       7.417   4.230 -15.487 
ATOM    595  N   SER A  96       7.017   2.167 -14.668 
ATOM    596  CA  SER A  96       6.520   1.669 -15.924 
ATOM    597  CB  SER A  96       6.521   0.132 -16.021 
ATOM    598  OG  SER A  96       5.638  -0.423 -15.057 
ATOM    599  C   SER A  96       5.122   2.137 -16.200 
ATOM    600  O   SER A  96       4.324   2.355 -15.289 
ATOM    601  N   LYS A  97       4.824   2.366 -17.497 
ATOM    602  CA  LYS A  97       3.513   2.735 -17.955 
ATOM    603  CB  LYS A  97       3.499   3.283 -19.390 
ATOM    604  CG  LYS A  97       4.096   4.687 -19.504 
ATOM    605  CD  LYS A  97       4.273   5.153 -20.949 
ATOM    606  CE  LYS A  97       4.718   6.611 -21.063 
ATOM    607  NZ  LYS A  97       6.152   6.728 -20.709 
ATOM    608  C   LYS A  97       2.610   1.543 -17.924 
ATOM    609  O   LYS A  97       1.429   1.655 -17.600 
ATOM    610  N   SER A  98       3.157   0.372 -18.304 
ATOM    611  CA  SER A  98       2.430  -0.864 -18.402 
ATOM    612  CB  SER A  98       3.113  -1.826 -19.387 
ATOM    613  OG  SER A  98       2.438  -3.069 -19.433 
ATOM    614  C   SER A  98       2.391  -1.529 -17.062 
ATOM    615  O   SER A  98       3.191  -1.233 -16.178 
ATOM    616  N   SER A  99       1.438  -2.468 -16.892 
ATOM    617  CA  SER A  99       1.316  -3.181 -15.654 
ATOM    618  CB  SER A  99      -0.138  -3.329 -15.182 
ATOM    619  OG  SER A  99      -0.171  -4.036 -13.953 
ATOM    620  C   SER A  99       1.866  -4.551 -15.901 
ATOM    621  O   SER A  99       1.756  -5.075 -17.006 
ATOM    622  N   PHE A 100       2.499  -5.160 -14.875 
ATOM    623  CA  PHE A 100       3.096  -6.452 -15.063 
ATOM    624  CB  PHE A 100       4.625  -6.462 -14.858 
ATOM    625  CG  PHE A 100       5.327  -5.637 -15.887 
ATOM    626  CD1 PHE A 100       5.439  -4.271 -15.743 
ATOM    627  CD2 PHE A 100       5.897  -6.234 -16.988 
ATOM    628  CE1 PHE A 100       6.097  -3.516 -16.687 
ATOM    629  CE2 PHE A 100       6.556  -5.484 -17.934 
ATOM    630  CZ  PHE A 100       6.657  -4.121 -17.787 
ATOM    631  C   PHE A 100       2.572  -7.384 -14.016 
ATOM    632  O   PHE A 100       2.195  -6.966 -12.922 
ATOM    633  N   GLN A 101       2.513  -8.691 -14.344 
ATOM    634  CA  GLN A 101       2.171  -9.658 -13.345 
ATOM    635  CB  GLN A 101       1.839 -11.052 -13.904 
ATOM    636  CG  GLN A 101       0.489 -11.131 -14.617 
ATOM    637  CD  GLN A 101      -0.593 -11.194 -13.547 
ATOM    638  OE1 GLN A 101      -0.366 -11.697 -12.449 
ATOM    639  NE2 GLN A 101      -1.804 -10.667 -13.873 
ATOM    640  C   GLN A 101       3.394  -9.793 -12.496 
ATOM    641  O   GLN A 101       4.508  -9.873 -13.015 
ATOM    642  N   VAL A 102       3.218  -9.802 -11.161 
ATOM    643  CA  VAL A 102       4.354  -9.886 -10.293 
ATOM    644  CB  VAL A 102       4.759  -8.562  -9.714 
ATOM    645  CG1 VAL A 102       5.195  -7.637 -10.861 
ATOM    646  CG2 VAL A 102       3.584  -8.007  -8.887 
ATOM    647  C   VAL A 102       4.011 -10.774  -9.139 
ATOM    648  O   VAL A 102       2.841 -11.025  -8.854 
ATOM    649  N   THR A 103       5.050 -11.314  -8.467 
ATOM    650  CA  THR A 103       4.829 -12.120  -7.304 
ATOM    651  CB  THR A 103       5.112 -13.577  -7.530 
ATOM    652  OG1 THR A 103       4.295 -14.080  -8.577 
ATOM    653  CG2 THR A 103       4.826 -14.343  -6.226 
ATOM    654  C   THR A 103       5.781 -11.637  -6.255 
ATOM    655  O   THR A 103       6.988 -11.574  -6.489 
ATOM    656  N   THR A 104       5.262 -11.297  -5.057 
ATOM    657  CA  THR A 104       6.109 -10.812  -4.005 
ATOM    658  CB  THR A 104       5.546  -9.614  -3.295 
ATOM    659  OG1 THR A 104       5.356  -8.546  -4.210 
ATOM    660  CG2 THR A 104       6.514  -9.193  -2.176 
ATOM    661  C   THR A 104       6.242 -11.896  -2.986 
ATOM    662  O   THR A 104       5.251 -12.502  -2.581 
ATOM    663  N   CYS A 105       7.490 -12.172  -2.555 
ATOM    664  CA  CYS A 105       7.738 -13.200  -1.586 
ATOM    665  CB  CYS A 105       8.849 -14.165  -2.029 
ATOM    666  SG  CYS A 105       8.448 -14.908  -3.639 
ATOM    667  C   CYS A 105       8.189 -12.511  -0.339 
ATOM    668  O   CYS A 105       9.178 -11.779  -0.349 
ATOM    669  N   LYS A 106       7.459 -12.730   0.774 
ATOM    670  CA  LYS A 106       7.781 -12.086   2.014 
ATOM    671  CB  LYS A 106       6.585 -11.338   2.628 
ATOM    672  CG  LYS A 106       6.127 -10.139   1.793 
ATOM    673  CD  LYS A 106       4.735  -9.634   2.178 
ATOM    674  CE  LYS A 106       4.309  -8.374   1.425 
ATOM    675  NZ  LYS A 106       5.014  -7.194   1.974 
ATOM    676  C   LYS A 106       8.204 -13.134   2.988 
ATOM    677  O   LYS A 106       7.514 -14.131   3.203 
ATOM    678  N   LEU A 107       9.370 -12.908   3.618 
ATOM    679  CA  LEU A 107       9.910 -13.866   4.533 
ATOM    680  CB  LEU A 107      11.381 -13.570   4.883 
ATOM    681  CG  LEU A 107      12.026 -14.570   5.857 
ATOM    682  CD1 LEU A 107      12.138 -15.973   5.238 
ATOM    683  CD2 LEU A 107      13.375 -14.044   6.370 
ATOM    684  C   LEU A 107       9.105 -13.824   5.787 
ATOM    685  O   LEU A 107       8.661 -12.764   6.225 
ATOM    686  N   HIS A 108       8.855 -15.005   6.380 
ATOM    687  CA  HIS A 108       8.191 -15.020   7.648 
ATOM    688  ND1 HIS A 108       6.503 -17.160   5.722 
ATOM    689  CG  HIS A 108       6.507 -16.861   7.063 
ATOM    690  CB  HIS A 108       6.725 -15.489   7.618 
ATOM    691  NE2 HIS A 108       6.076 -19.059   6.793 
ATOM    692  CD2 HIS A 108       6.247 -18.033   7.703 
ATOM    693  CE1 HIS A 108       6.239 -18.488   5.615 
ATOM    694  C   HIS A 108       8.993 -15.906   8.534 
ATOM    695  O   HIS A 108       9.644 -16.843   8.076 
ATOM    696  N   GLY A 109       8.958 -15.620   9.846 
ATOM    697  CA  GLY A 109       9.793 -16.334  10.759 
ATOM    698  C   GLY A 109      10.861 -15.362  11.144 
ATOM    699  O   GLY A 109      11.206 -14.465  10.376 
ATOM    700  N   GLY A 110      11.378 -15.513  12.376 
ATOM    701  CA  GLY A 110      12.344 -14.642  12.983 
ATOM    702  C   GLY A 110      13.717 -14.700  12.379 
ATOM    703  O   GLY A 110      14.419 -13.689  12.376 
ATOM    704  N   SER A 111      14.166 -15.876  11.892 
ATOM    705  CA  SER A 111      15.555 -15.993  11.521 
ATOM    706  CB  SER A 111      16.129 -17.404  11.740 
ATOM    707  OG  SER A 111      17.494 -17.439  11.353 
ATOM    708  C   SER A 111      15.827 -15.629  10.092 
ATOM    709  O   SER A 111      15.060 -15.888   9.167 
ATOM    710  N   PRO A 112      16.953 -14.967   9.967 
ATOM    711  CA  PRO A 112      17.492 -14.571   8.686 
ATOM    712  CD  PRO A 112      17.334 -14.031  11.015 
ATOM    713  CB  PRO A 112      18.504 -13.462   8.973 
ATOM    714  CG  PRO A 112      18.025 -12.860  10.301 
ATOM    715  C   PRO A 112      18.112 -15.709   7.930 
ATOM    716  O   PRO A 112      18.498 -15.507   6.778 
ATOM    717  N   TRP A 113      18.254 -16.900   8.543 
ATOM    718  CA  TRP A 113      18.952 -17.947   7.848 
ATOM    719  CB  TRP A 113      20.140 -18.493   8.653 
ATOM    720  CG  TRP A 113      21.239 -17.473   8.801 
ATOM    721  CD2 TRP A 113      22.171 -17.157   7.757 
ATOM    722  CD1 TRP A 113      21.549 -16.668   9.857 
ATOM    723  NE1 TRP A 113      22.625 -15.874   9.541 
ATOM    724  CE2 TRP A 113      23.017 -16.164   8.250 
ATOM    725  CE3 TRP A 113      22.310 -17.654   6.495 
ATOM    726  CZ2 TRP A 113      24.022 -15.652   7.480 
ATOM    727  CZ3 TRP A 113      23.322 -17.137   5.721 
ATOM    728  CH2 TRP A 113      24.162 -16.156   6.206 
ATOM    729  C   TRP A 113      18.019 -19.078   7.526 
ATOM    730  O   TRP A 113      16.980 -19.259   8.157 
ATOM    731  N   PRO A 114      18.387 -19.844   6.525 
ATOM    732  CA  PRO A 114      17.605 -20.941   6.018 
ATOM    733  CD  PRO A 114      19.726 -19.807   5.959 
ATOM    734  CB  PRO A 114      18.412 -21.510   4.849 
ATOM    735  CG  PRO A 114      19.865 -21.131   5.190 
ATOM    736  C   PRO A 114      17.349 -21.963   7.077 
ATOM    737  O   PRO A 114      18.132 -22.055   8.021 
ATOM    738  N   PRO A 115      16.287 -22.717   6.949 
ATOM    739  CA  PRO A 115      15.417 -22.592   5.810 
ATOM    740  CD  PRO A 115      16.308 -24.080   7.460 
ATOM    741  CB  PRO A 115      14.554 -23.850   5.796 
ATOM    742  CG  PRO A 115      15.436 -24.898   6.494 
ATOM    743  C   PRO A 115      14.624 -21.326   5.826 
ATOM    744  O   PRO A 115      14.324 -20.822   6.907 
ATOM    745  N   CYS A 116      14.262 -20.805   4.637 
ATOM    746  CA  CYS A 116      13.552 -19.559   4.576 
ATOM    747  CB  CYS A 116      14.136 -18.609   3.509 
ATOM    748  SG  CYS A 116      15.947 -18.432   3.606 
ATOM    749  C   CYS A 116      12.141 -19.851   4.153 
ATOM    750  O   CYS A 116      11.913 -20.416   3.083 
ATOM    751  N   GLN A 117      11.145 -19.461   4.980 
ATOM    752  CA  GLN A 117       9.776 -19.689   4.605 
ATOM    753  CB  GLN A 117       8.829 -20.057   5.761 
ATOM    754  CG  GLN A 117       9.262 -21.272   6.578 
ATOM    755  CD  GLN A 117       9.944 -20.724   7.818 
ATOM    756  OE1 GLN A 117      10.525 -19.641   7.791 
ATOM    757  NE2 GLN A 117       9.847 -21.480   8.943 
ATOM    758  C   GLN A 117       9.264 -18.399   4.045 
ATOM    759  O   GLN A 117       9.593 -17.322   4.542 
ATOM    760  N   TYR A 118       8.444 -18.476   2.979 
ATOM    761  CA  TYR A 118       7.961 -17.279   2.352 
ATOM    762  CB  TYR A 118       8.554 -17.047   0.952 
ATOM    763  CG  TYR A 118      10.003 -16.728   1.079 
ATOM    764  CD1 TYR A 118      10.406 -15.445   1.371 
ATOM    765  CD2 TYR A 118      10.958 -17.702   0.895 
ATOM    766  CE1 TYR A 118      11.740 -15.138   1.486 
ATOM    767  CE2 TYR A 118      12.294 -17.401   1.008 
ATOM    768  CZ  TYR A 118      12.686 -16.117   1.304 
ATOM    769  OH  TYR A 118      14.057 -15.806   1.420 
ATOM    770  C   TYR A 118       6.480 -17.356   2.150 
ATOM    771  O   TYR A 118       5.907 -18.436   2.018 
ATOM    772  N   ARG A 119       5.827 -16.174   2.139 
ATOM    773  CA  ARG A 119       4.427 -16.059   1.843 
ATOM    774  CB  ARG A 119       3.652 -15.202   2.858 
ATOM    775  CG  ARG A 119       3.673 -15.788   4.269 
ATOM    776  CD  ARG A 119       2.594 -16.840   4.518 
ATOM    777  NE  ARG A 119       2.885 -17.449   5.844 
ATOM    778  CZ  ARG A 119       1.863 -17.879   6.638 
ATOM    779  NH1 ARG A 119       0.571 -17.731   6.223 
ATOM    780  NH2 ARG A 119       2.135 -18.448   7.848 
ATOM    781  C   ARG A 119       4.365 -15.344   0.526 
ATOM    782  O   ARG A 119       5.061 -14.349   0.325 
ATOM    783  N   ALA A 120       3.524 -15.828  -0.411 
ATOM    784  CA  ALA A 120       3.516 -15.241  -1.722 
ATOM    785  CB  ALA A 120       3.540 -16.279  -2.857 
ATOM    786  C   ALA A 120       2.290 -14.411  -1.918 
ATOM    787  O   ALA A 120       1.191 -14.774  -1.498 
ATOM    788  N   THR A 121       2.473 -13.235  -2.553 
ATOM    789  CA  THR A 121       1.362 -12.387  -2.858 
ATOM    790  CB  THR A 121       1.414 -11.077  -2.132 
ATOM    791  OG1 THR A 121       1.493 -11.279  -0.729 
ATOM    792  CG2 THR A 121       0.136 -10.304  -2.467 
ATOM    793  C   THR A 121       1.454 -12.058  -4.319 
ATOM    794  O   THR A 121       2.368 -11.355  -4.746 
ATOM    795  N   ALA A 122       0.503 -12.561  -5.131 
ATOM    796  CA  ALA A 122       0.506 -12.258  -6.535 
ATOM    797  CB  ALA A 122      -0.363 -13.214  -7.372 
ATOM    798  C   ALA A 122      -0.051 -10.879  -6.695 
ATOM    799  O   ALA A 122      -0.797 -10.403  -5.841 
ATOM    800  N   GLY A 123       0.311 -10.190  -7.800 
ATOM    801  CA  GLY A 123      -0.202  -8.866  -8.009 
ATOM    802  C   GLY A 123      -0.066  -8.514  -9.455 
ATOM    803  O   GLY A 123       0.601  -9.210 -10.221 
ATOM    804  N   PHE A 124      -0.738  -7.418  -9.864 
ATOM    805  CA  PHE A 124      -0.677  -6.940 -11.215 
ATOM    806  CB  PHE A 124      -1.952  -7.333 -11.988 
ATOM    807  CG  PHE A 124      -1.880  -6.953 -13.427 
ATOM    808  CD1 PHE A 124      -1.110  -7.677 -14.309 
ATOM    809  CD2 PHE A 124      -2.620  -5.893 -13.902 
ATOM    810  CE1 PHE A 124      -1.058  -7.330 -15.640 
ATOM    811  CE2 PHE A 124      -2.573  -5.544 -15.231 
ATOM    812  CZ  PHE A 124      -1.789  -6.263 -16.103 
ATOM    813  C   PHE A 124      -0.614  -5.444 -11.112 
ATOM    814  O   PHE A 124      -1.586  -4.807 -10.707 
ATOM    815  N   ARG A 125       0.538  -4.838 -11.470 
ATOM    816  CA  ARG A 125       0.653  -3.408 -11.368 
ATOM    817  CB  ARG A 125       0.731  -2.905  -9.919 
ATOM    818  CG  ARG A 125       1.922  -3.477  -9.148 
ATOM    819  CD  ARG A 125       2.201  -2.737  -7.841 
ATOM    820  NE  ARG A 125       2.654  -1.368  -8.212 
ATOM    821  CZ  ARG A 125       2.539  -0.343  -7.320 
ATOM    822  NH1 ARG A 125       2.021  -0.575  -6.078 
ATOM    823  NH2 ARG A 125       2.940   0.912  -7.672 
ATOM    824  C   ARG A 125       1.930  -2.974 -12.029 
ATOM    825  O   ARG A 125       2.704  -3.796 -12.517 
ATOM    826  N   ASN A 126       2.164  -1.643 -12.058 
ATOM    827  CA  ASN A 126       3.348  -1.060 -12.631 
ATOM    828  CB  ASN A 126       3.319   0.475 -12.733 
ATOM    829  CG  ASN A 126       2.288   0.920 -13.750 
ATOM    830  OD1 ASN A 126       1.798   0.128 -14.551 
ATOM    831  ND2 ASN A 126       1.954   2.238 -13.724 
ATOM    832  C   ASN A 126       4.475  -1.326 -11.687 
ATOM    833  O   ASN A 126       4.252  -1.649 -10.522 
ATOM    834  N   VAL A 127       5.728  -1.187 -12.170 
ATOM    835  CA  VAL A 127       6.853  -1.442 -11.318 
ATOM    836  CB  VAL A 127       7.620  -2.670 -11.710 
ATOM    837  CG1 VAL A 127       6.692  -3.888 -11.560 
ATOM    838  CG2 VAL A 127       8.164  -2.479 -13.137 
ATOM    839  C   VAL A 127       7.801  -0.286 -11.389 
ATOM    840  O   VAL A 127       7.791   0.482 -12.349 
ATOM    841  N   VAL A 128       8.640  -0.129 -10.338 
ATOM    842  CA  VAL A 128       9.608   0.932 -10.290 
ATOM    843  CB  VAL A 128       9.558   1.739  -9.024 
ATOM    844  CG1 VAL A 128      10.684   2.788  -9.058 
ATOM    845  CG2 VAL A 128       8.156   2.343  -8.876 
ATOM    846  C   VAL A 128      10.968   0.306 -10.332 
ATOM    847  O   VAL A 128      11.242  -0.659  -9.620 
ATOM    848  N   VAL A 129      11.864   0.853 -11.180 
ATOM    849  CA  VAL A 129      13.192   0.316 -11.293 
ATOM    850  CB  VAL A 129      13.377  -0.597 -12.470 
ATOM    851  CG1 VAL A 129      12.475  -1.829 -12.285 
ATOM    852  CG2 VAL A 129      13.103   0.196 -13.761 
ATOM    853  C   VAL A 129      14.143   1.454 -11.487 
ATOM    854  O   VAL A 129      13.740   2.610 -11.599 
ATOM    855  N   ALA A 130      15.453   1.141 -11.469 
ATOM    856  CA  ALA A 130      16.471   2.102 -11.776 
ATOM    857  CB  ALA A 130      17.570   2.201 -10.704 
ATOM    858  C   ALA A 130      17.107   1.586 -13.029 
ATOM    859  O   ALA A 130      17.251   0.376 -13.195 
ATOM    860  N   CYS A 131      17.489   2.483 -13.964 
ATOM    861  CA  CYS A 131      18.044   1.992 -15.195 
ATOM    862  CB  CYS A 131      17.222   2.356 -16.450 
ATOM    863  SG  CYS A 131      15.649   1.450 -16.538 
ATOM    864  C   CYS A 131      19.424   2.528 -15.408 
ATOM    865  O   CYS A 131      19.772   3.615 -14.946 
ATOM    866  N   GLU A 132      20.255   1.724 -16.108 
ATOM    867  CA  GLU A 132      21.592   2.093 -16.475 
ATOM    868  CB  GLU A 132      22.653   1.496 -15.531 
ATOM    869  CG  GLU A 132      24.095   1.876 -15.875 
ATOM    870  CD  GLU A 132      25.017   1.153 -14.901 
ATOM    871  OE1 GLU A 132      24.867  -0.090 -14.759 
ATOM    872  OE2 GLU A 132      25.883   1.833 -14.288 
ATOM    873  C   GLU A 132      21.835   1.497 -17.828 
ATOM    874  O   GLU A 132      21.581   0.315 -18.054 
ATOM    875  N   ASN A 133      22.341   2.307 -18.771 
ATOM    876  CA  ASN A 133      22.633   1.807 -20.081 
ATOM    877  CB  ASN A 133      23.666   0.669 -20.045 
ATOM    878  CG  ASN A 133      24.142   0.395 -21.460 
ATOM    879  OD1 ASN A 133      23.716   1.047 -22.412 
ATOM    880  ND2 ASN A 133      25.042  -0.612 -21.602 
ATOM    881  C   ASN A 133      21.369   1.284 -20.700 
ATOM    882  O   ASN A 133      21.405   0.415 -21.569 
ATOM    883  N   GLY A 134      20.206   1.809 -20.274 
ATOM    884  CA  GLY A 134      18.973   1.431 -20.908 
ATOM    885  C   GLY A 134      18.488   0.100 -20.407 
ATOM    886  O   GLY A 134      17.601  -0.497 -21.016 
ATOM    887  N   LEU A 135      19.052  -0.410 -19.291 
ATOM    888  CA  LEU A 135      18.626  -1.689 -18.777 
ATOM    889  CB  LEU A 135      19.722  -2.763 -18.865 
ATOM    890  CG  LEU A 135      20.118  -3.122 -20.306 
ATOM    891  CD1 LEU A 135      21.217  -4.195 -20.327 
ATOM    892  CD2 LEU A 135      18.890  -3.538 -21.130 
ATOM    893  C   LEU A 135      18.301  -1.547 -17.317 
ATOM    894  O   LEU A 135      18.890  -0.715 -16.629 
ATOM    895  N   PRO A 136      17.352  -2.313 -16.825 
ATOM    896  CA  PRO A 136      17.021  -2.252 -15.420 
ATOM    897  CD  PRO A 136      16.196  -2.669 -17.633 
ATOM    898  CB  PRO A 136      15.657  -2.921 -15.271 
ATOM    899  CG  PRO A 136      15.011  -2.730 -16.653 
ATOM    900  C   PRO A 136      18.077  -2.865 -14.544 
ATOM    901  O   PRO A 136      18.366  -4.050 -14.698 
ATOM    902  N   VAL A 137      18.700  -2.052 -13.670 
ATOM    903  CA  VAL A 137      19.685  -2.428 -12.695 
ATOM    904  CB  VAL A 137      20.708  -1.352 -12.497 
ATOM    905  CG1 VAL A 137      21.444  -1.158 -13.835 
ATOM    906  CG2 VAL A 137      20.006  -0.082 -11.995 
ATOM    907  C   VAL A 137      19.111  -2.788 -11.354 
ATOM    908  O   VAL A 137      19.737  -3.522 -10.593 
ATOM    909  N   HIS A 138      17.948  -2.222 -10.978 
ATOM    910  CA  HIS A 138      17.482  -2.425  -9.634 
ATOM    911  ND1 HIS A 138      17.868  -2.477  -6.392 
ATOM    912  CG  HIS A 138      17.517  -1.474  -7.267 
ATOM    913  CB  HIS A 138      18.027  -1.352  -8.671 
ATOM    914  NE2 HIS A 138      16.458  -1.147  -5.302 
ATOM    915  CD2 HIS A 138      16.654  -0.671  -6.586 
ATOM    916  CE1 HIS A 138      17.208  -2.233  -5.232 
ATOM    917  C   HIS A 138      15.989  -2.347  -9.596 
ATOM    918  O   HIS A 138      15.368  -1.672 -10.416 
ATOM    919  N   LEU A 139      15.380  -3.059  -8.624 
ATOM    920  CA  LEU A 139      13.959  -3.022  -8.464 
ATOM    921  CB  LEU A 139      13.328  -4.424  -8.387 
ATOM    922  CG  LEU A 139      11.796  -4.427  -8.219 
ATOM    923  CD1 LEU A 139      11.097  -3.859  -9.466 
ATOM    924  CD2 LEU A 139      11.275  -5.821  -7.830 
ATOM    925  C   LEU A 139      13.692  -2.338  -7.155 
ATOM    926  O   LEU A 139      14.328  -2.642  -6.146 
ATOM    927  N   ASP A 140      12.744  -1.377  -7.146 
ATOM    928  CA  ASP A 140      12.392  -0.683  -5.938 
ATOM    929  CB  ASP A 140      11.787   0.709  -6.222 
ATOM    930  CG  ASP A 140      11.444   1.439  -4.927 
ATOM    931  OD1 ASP A 140      10.721   0.858  -4.076 
ATOM    932  OD2 ASP A 140      11.902   2.602  -4.774 
ATOM    933  C   ASP A 140      11.357  -1.523  -5.257 
ATOM    934  O   ASP A 140      10.230  -1.654  -5.728 
ATOM    935  N   GLN A 141      11.749  -2.130  -4.123 
ATOM    936  CA  GLN A 141      10.948  -3.011  -3.316 
ATOM    937  CB  GLN A 141      11.779  -3.783  -2.278 
ATOM    938  CG  GLN A 141      12.762  -4.776  -2.905 
ATOM    939  CD  GLN A 141      11.952  -5.908  -3.523 
ATOM    940  OE1 GLN A 141      12.497  -6.786  -4.190 
ATOM    941  NE2 GLN A 141      10.610  -5.884  -3.303 
ATOM    942  C   GLN A 141       9.851  -2.293  -2.576 
ATOM    943  O   GLN A 141       8.819  -2.893  -2.282 
ATOM    944  N   SER A 142      10.034  -0.997  -2.253 
ATOM    945  CA  SER A 142       9.150  -0.301  -1.351 
ATOM    946  CB  SER A 142       9.491   1.193  -1.188 
ATOM    947  OG  SER A 142       9.124   1.919  -2.352 
ATOM    948  C   SER A 142       7.710  -0.375  -1.771 
ATOM    949  O   SER A 142       6.824  -0.464  -0.923 
ATOM    950  N   ILE A 143       7.420  -0.350  -3.080 
ATOM    951  CA  ILE A 143       6.051  -0.356  -3.517 
ATOM    952  CB  ILE A 143       5.929  -0.210  -5.009 
ATOM    953  CG1 ILE A 143       6.581  -1.395  -5.742 
ATOM    954  CG2 ILE A 143       6.534   1.151  -5.388 
ATOM    955  CD1 ILE A 143       6.281  -1.418  -7.241 
ATOM    956  C   ILE A 143       5.389  -1.633  -3.085 
ATOM    957  O   ILE A 143       4.203  -1.660  -2.760 
ATOM    958  N   PHE A 144       6.139  -2.743  -3.129 
ATOM    959  CA  PHE A 144       5.663  -4.054  -2.785 
ATOM    960  CB  PHE A 144       6.569  -5.164  -3.332 
ATOM    961  CG  PHE A 144       6.507  -4.997  -4.812 
ATOM    962  CD1 PHE A 144       5.397  -5.403  -5.519 
ATOM    963  CD2 PHE A 144       7.560  -4.429  -5.496 
ATOM    964  CE1 PHE A 144       5.340  -5.244  -6.884 
ATOM    965  CE2 PHE A 144       7.507  -4.271  -6.860 
ATOM    966  CZ  PHE A 144       6.396  -4.677  -7.557 
ATOM    967  C   PHE A 144       5.482  -4.230  -1.309 
ATOM    968  O   PHE A 144       4.699  -5.077  -0.876 
ATOM    969  N   ARG A 145       6.264  -3.500  -0.495 
ATOM    970  CA  ARG A 145       6.177  -3.640   0.929 
ATOM    971  CB  ARG A 145       7.187  -2.736   1.646 
ATOM    972  CG  ARG A 145       8.616  -2.950   1.149 
ATOM    973  CD  ARG A 145       9.671  -2.223   1.979 
ATOM    974  NE  ARG A 145       9.994  -3.112   3.127 
ATOM    975  CZ  ARG A 145      10.901  -4.116   2.955 
ATOM    976  NH1 ARG A 145      11.537  -4.250   1.755 
ATOM    977  NH2 ARG A 145      11.162  -4.987   3.973 
ATOM    978  C   ARG A 145       4.810  -3.223   1.343 
ATOM    979  O   ARG A 145       4.160  -3.893   2.145 
ATOM    980  N   ARG A 146       4.339  -2.101   0.769 
ATOM    981  CA  ARG A 146       3.061  -1.554   1.109 
ATOM    982  CB  ARG A 146       2.944  -0.061   0.750 
ATOM    983  CG  ARG A 146       4.017   0.799   1.422 
ATOM    984  CD  ARG A 146       3.933   2.291   1.088 
ATOM    985  NE  ARG A 146       5.205   2.914   1.552 
ATOM    986  CZ  ARG A 146       6.283   2.930   0.714 
ATOM    987  NH1 ARG A 146       6.168   2.412  -0.544 
ATOM    988  NH2 ARG A 146       7.470   3.456   1.131 
ATOM    989  C   ARG A 146       2.016  -2.301   0.298 
ATOM    990  O   ARG A 146       1.257  -1.625  -0.446 
ATOM    991  OXT ARG A 146       1.959  -3.554   0.415 
TER
HEADER lig_40.pdb
ATOM      1  P    DC A   1     -14.867 276.631  88.875 
ATOM      2  OP1  DC A   1     -16.124 277.279  89.313 
ATOM      3  OP2  DC A   1     -14.630 275.262  89.383 
ATOM      4  O5'  DC A   1     -14.789 276.632  87.276 
ATOM      5  C5'  DC A   1     -14.253 277.787  86.603 
ATOM      6  C4'  DC A   1     -13.315 277.351  85.495 
ATOM      7  O4'  DC A   1     -11.948 277.173  85.962 
ATOM      8  C3'  DC A   1     -13.652 276.020  84.824 
ATOM      9  O3'  DC A   1     -13.352 276.115  83.436 
ATOM     10  C2'  DC A   1     -12.693 275.013  85.459 
ATOM     11  C1'  DC A   1     -11.471 275.924  85.485 
ATOM     12  N1   DC A   1     -10.395 275.459  86.404 
ATOM     13  C2   DC A   1      -9.075 275.692  86.030 
ATOM     14  O2   DC A   1      -8.851 276.270  84.961 
ATOM     15  N3   DC A   1      -8.080 275.274  86.854 
ATOM     16  C4   DC A   1      -8.363 274.650  88.005 
ATOM     17  N4   DC A   1      -7.358 274.262  88.774 
ATOM     18  C5   DC A   1      -9.715 274.400  88.409 
ATOM     19  C6   DC A   1     -10.695 274.825  87.571 
ATOM     20  P    DA A   2     -14.341 275.431  82.380 
ATOM     21  OP1  DA A   2     -15.468 276.346  82.091 
ATOM     22  OP2  DA A   2     -14.709 274.077  82.850 
ATOM     23  O5'  DA A   2     -13.398 275.314  81.093 
ATOM     24  C5'  DA A   2     -12.358 276.291  80.900 
ATOM     25  C4'  DA A   2     -11.076 275.606  80.468 
ATOM     26  O4'  DA A   2     -10.264 275.183  81.600 
ATOM     27  C3'  DA A   2     -11.250 274.331  79.643 
ATOM     28  O3'  DA A   2     -10.223 274.275  78.659 
ATOM     29  C2'  DA A   2     -11.031 273.192  80.638 
ATOM     30  C1'  DA A   2      -9.870 273.836  81.390 
ATOM     31  N9   DA A   2      -9.602 273.220  82.720 
ATOM     32  C8   DA A   2     -10.496 272.691  83.605 
ATOM     33  N7   DA A   2      -9.951 272.225  84.687 
ATOM     34  C5   DA A   2      -8.595 272.462  84.506 
ATOM     35  C6   DA A   2      -7.473 272.196  85.307 
ATOM     36  N6   DA A   2      -7.544 271.605  86.509 
ATOM     37  N1   DA A   2      -6.269 272.561  84.828 
ATOM     38  C2   DA A   2      -6.205 273.149  83.634 
ATOM     39  N3   DA A   2      -7.178 273.446  82.801 
ATOM     40  C4   DA A   2      -8.371 273.070  83.305 
ATOM     41  P    DT A   3     -10.581 273.741  77.194 
ATOM     42  OP1  DT A   3     -11.147 274.847  76.387 
ATOM     43  OP2  DT A   3     -11.414 272.523  77.299 
ATOM     44  O5'  DT A   3      -9.132 273.355  76.636 
ATOM     45  C5'  DT A   3      -7.984 274.086  77.108 
ATOM     46  C4'  DT A   3      -6.849 273.129  77.414 
ATOM     47  O4'  DT A   3      -6.902 272.622  78.777 
ATOM     48  C3'  DT A   3      -6.795 271.866  76.554 
ATOM     49  O3'  DT A   3      -5.434 271.542  76.298 
ATOM     50  C2'  DT A   3      -7.398 270.772  77.434 
ATOM     51  C1'  DT A   3      -6.743 271.212  78.738 
ATOM     52  N1   DT A   3      -7.384 270.640  79.954 
ATOM     53  C2   DT A   3      -6.563 270.345  81.015 
ATOM     54  O2   DT A   3      -5.358 270.532  80.994 
ATOM     55  N3   DT A   3      -7.192 269.815  82.125 
ATOM     56  C4   DT A   3      -8.542 269.562  82.257 
ATOM     57  O4   DT A   3      -8.991 269.085  83.301 
ATOM     58  C5   DT A   3      -9.322 269.904  81.091 
ATOM     59  C7   DT A   3     -10.802 269.661  81.151 
ATOM     60  C6   DT A   3      -8.736 270.421  79.999 
ATOM     61  P    DG A   4      -5.023 271.000  74.849 
ATOM     62  OP1  DG A   4      -4.811 272.144  73.935 
ATOM     63  OP2  DG A   4      -6.003 269.986  74.402 
ATOM     64  O5'  DG A   4      -3.622 270.293  75.161 
ATOM     65  C5'  DG A   4      -2.805 270.804  76.231 
ATOM     66  C4'  DG A   4      -2.251 269.657  77.052 
ATOM     67  O4'  DG A   4      -3.149 269.258  78.127 
ATOM     68  C3'  DG A   4      -1.989 268.358  76.290 
ATOM     69  O3'  DG A   4      -0.814 267.748  76.809 
ATOM     70  C2'  DG A   4      -3.187 267.467  76.622 
ATOM     71  C1'  DG A   4      -3.285 267.846  78.096 
ATOM     72  N9   DG A   4      -4.592 267.493  78.720 
ATOM     73  C8   DG A   4      -5.852 267.496  78.162 
ATOM     74  N7   DG A   4      -6.801 267.128  78.987 
ATOM     75  C5   DG A   4      -6.123 266.863  80.176 
ATOM     76  C6   DG A   4      -6.617 266.427  81.432 
ATOM     77  O6   DG A   4      -7.774 266.181  81.761 
ATOM     78  N1   DG A   4      -5.583 266.283  82.367 
ATOM     79  C2   DG A   4      -4.246 266.529  82.120 
ATOM     80  N2   DG A   4      -3.415 266.332  83.146 
ATOM     81  N3   DG A   4      -3.784 266.938  80.941 
ATOM     82  C4   DG A   4      -4.774 267.083  80.023 
ATOM     83  P    DA A   5       0.206 267.045  75.796 
ATOM     84  OP1  DA A   5       1.116 268.062  75.221 
ATOM     85  OP2  DA A   5      -0.547 266.224  74.823 
ATOM     86  O5'  DA A   5       1.025 266.089  76.785 
ATOM     87  C5'  DA A   5       1.198 266.489  78.157 
ATOM     88  C4'  DA A   5       0.961 265.307  79.076 
ATOM     89  O4'  DA A   5      -0.440 265.168  79.450 
ATOM     90  C3'  DA A   5       1.328 263.937  78.506 
ATOM     91  O3'  DA A   5       1.868 263.135  79.549 
ATOM     92  C2'  DA A   5      -0.005 263.331  78.068 
ATOM     93  C1'  DA A   5      -0.821 263.814  79.263 
ATOM     94  N9   DA A   5      -2.292 263.774  79.040 
ATOM     95  C8   DA A   5      -2.981 263.999  77.881 
ATOM     96  N7   DA A   5      -4.267 263.889  78.007 
ATOM     97  C5   DA A   5      -4.447 263.568  79.345 
ATOM     98  C6   DA A   5      -5.597 263.318  80.113 
ATOM     99  N6   DA A   5      -6.842 263.355  79.616 
ATOM    100  N1   DA A   5      -5.420 263.027  81.415 
ATOM    101  C2   DA A   5      -4.182 262.992  81.903 
ATOM    102  N3   DA A   5      -3.039 263.206  81.287 
ATOM    103  C4   DA A   5      -3.244 263.495  79.985 
ATOM    104  P    DA A   6       3.110 262.176  79.226 
ATOM    105  OP1  DA A   6       4.369 262.950  79.312 
ATOM    106  OP2  DA A   6       2.869 261.466  77.951 
ATOM    107  O5'  DA A   6       3.031 261.138  80.442 
ATOM    108  C5'  DA A   6       2.497 261.581  81.703 
ATOM    109  C4'  DA A   6       1.557 260.531  82.265 
ATOM    110  O4'  DA A   6       0.189 260.704  81.796 
ATOM    111  C3'  DA A   6       1.889 259.083  81.910 
ATOM    112  O3'  DA A   6       1.588 258.254  83.026 
ATOM    113  C2'  DA A   6       0.929 258.733  80.772 
ATOM    114  C1'  DA A   6      -0.292 259.446  81.347 
ATOM    115  N9   DA A   6      -1.368 259.693  80.346 
ATOM    116  C8   DA A   6      -1.240 259.979  79.018 
ATOM    117  N7   DA A   6      -2.372 260.141  78.405 
ATOM    118  C5   DA A   6      -3.321 259.948  79.399 
ATOM    119  C6   DA A   6      -4.725 259.986  79.389 
ATOM    120  N6   DA A   6      -5.450 260.244  78.292 
ATOM    121  N1   DA A   6      -5.359 259.747  80.552 
ATOM    122  C2   DA A   6      -4.633 259.492  81.640 
ATOM    123  N3   DA A   6      -3.326 259.430  81.770 
ATOM    124  C4   DA A   6      -2.715 259.672  80.592 
ATOM    125  P    DG A   7       2.574 257.045  83.383 
ATOM    126  OP1  DG A   7       3.704 257.550  84.196 
ATOM    127  OP2  DG A   7       2.938 256.320  82.146 
ATOM    128  O5'  DG A   7       1.629 256.123  84.288 
ATOM    129  C5'  DG A   7       0.592 256.743  85.070 
ATOM    130  C4'  DG A   7      -0.691 255.945  84.955 
ATOM    131  O4'  DG A   7      -1.504 256.362  83.820 
ATOM    132  C3'  DG A   7      -0.522 254.439  84.753 
ATOM    133  O3'  DG A   7      -1.550 253.761  85.465 
ATOM    134  C2'  DG A   7      -0.744 254.221  83.256 
ATOM    135  C1'  DG A   7      -1.903 255.202  83.105 
ATOM    136  N9   DG A   7      -2.171 255.599  81.694 
ATOM    137  C8   DG A   7      -1.284 255.775  80.655 
ATOM    138  N7   DG A   7      -1.848 256.129  79.525 
ATOM    139  C5   DG A   7      -3.205 256.190  79.839 
ATOM    140  C6   DG A   7      -4.317 256.521  79.021 
ATOM    141  O6   DG A   7      -4.334 256.832  77.833 
ATOM    142  N1   DG A   7      -5.518 256.459  79.742 
ATOM    143  C2   DG A   7      -5.629 256.123  81.077 
ATOM    144  N2   DG A   7      -6.866 256.123  81.580 
ATOM    145  N3   DG A   7      -4.585 255.814  81.842 
ATOM    146  C4   DG A   7      -3.413 255.868  81.159 
ATOM    147  P    DA A   8      -1.196 252.402  86.233 
ATOM    148  OP1  DA A   8      -0.628 252.717  87.563 
ATOM    149  OP2  DA A   8      -0.367 251.541  85.360 
ATOM    150  O5'  DA A   8      -2.647 251.750  86.408 
ATOM    151  C5'  DA A   8      -3.792 252.616  86.525 
ATOM    152  C4'  DA A   8      -4.929 252.089  85.671 
ATOM    153  O4'  DA A   8      -4.877 252.591  84.305 
ATOM    154  C3'  DA A   8      -4.988 250.571  85.505 
ATOM    155  O3'  DA A   8      -6.351 250.163  85.489 
ATOM    156  C2'  DA A   8      -4.386 250.309  84.124 
ATOM    157  C1'  DA A   8      -5.040 251.494  83.419 
ATOM    158  N9   DA A   8      -4.399 251.847  82.122 
ATOM    159  C8   DA A   8      -3.080 251.768  81.778 
ATOM    160  N7   DA A   8      -2.829 252.150  80.564 
ATOM    161  C5   DA A   8      -4.073 252.509  80.064 
ATOM    162  C6   DA A   8      -4.486 253.002  78.815 
ATOM    163  N6   DA A   8      -3.646 253.229  77.795 
ATOM    164  N1   DA A   8      -5.798 253.255  78.652 
ATOM    165  C2   DA A   8      -6.627 253.028  79.669 
ATOM    166  N3   DA A   8      -6.360 252.571  80.872 
ATOM    167  C4   DA A   8      -5.041 252.326  81.010 
ATOM    168  P    DA A   9      -6.764 248.810  86.240 
ATOM    169  OP1  DA A   9      -6.974 249.086  87.679 
ATOM    170  OP2  DA A   9      -5.788 247.746  85.918 
ATOM    171  O5'  DA A   9      -8.167 248.480  85.545 
ATOM    172  C5'  DA A   9      -8.980 249.566  85.063 
ATOM    173  C4'  DA A   9      -9.538 249.229  83.695 
ATOM    174  O4'  DA A   9      -8.640 249.622  82.618 
ATOM    175  C3'  DA A   9      -9.803 247.747  83.431 
ATOM    176  O3'  DA A   9     -10.980 247.623  82.641 
ATOM    177  C2'  DA A   9      -8.609 247.282  82.598 
ATOM    178  C1'  DA A   9      -8.507 248.527  81.724 
ATOM    179  N9   DA A   9      -7.202 248.661  81.019 
ATOM    180  C8   DA A   9      -5.961 248.294  81.456 
ATOM    181  N7   DA A   9      -5.011 248.539  80.608 
ATOM    182  C5   DA A   9      -5.669 249.112  79.527 
ATOM    183  C6   DA A   9      -5.213 249.599  78.291 
ATOM    184  N6   DA A   9      -3.925 249.586  77.920 
ATOM    185  N1   DA A   9      -6.134 250.102  77.447 
ATOM    186  C2   DA A   9      -7.412 250.113  77.822 
ATOM    187  N3   DA A   9      -7.952 249.688  78.943 
ATOM    188  C4   DA A   9      -7.010 249.190  79.770 
ATOM    189  P    DA A  10     -12.004 246.434  82.955 
ATOM    190  OP1  DA A  10     -12.910 246.837  84.053 
ATOM    191  OP2  DA A  10     -11.254 245.175  83.161 
ATOM    192  O5'  DA A  10     -12.823 246.352  81.583 
ATOM    193  C5'  DA A  10     -12.995 247.548  80.800 
ATOM    194  C4'  DA A  10     -12.760 247.246  79.333 
ATOM    195  O4'  DA A  10     -11.359 247.380  78.957 
ATOM    196  C3'  DA A  10     -13.131 245.836  78.877 
ATOM    197  O3'  DA A  10     -13.673 245.904  77.564 
ATOM    198  C2'  DA A  10     -11.801 245.086  78.815 
ATOM    199  C1'  DA A  10     -10.982 246.227  78.219 
ATOM    200  N9   DA A  10      -9.510 246.048  78.362 
ATOM    201  C8   DA A  10      -8.823 245.465  79.387 
ATOM    202  N7   DA A  10      -7.537 245.458  79.219 
ATOM    203  C5   DA A  10      -7.356 246.083  77.993 
ATOM    204  C6   DA A  10      -6.207 246.389  77.246 
ATOM    205  N6   DA A  10      -4.963 246.091  77.646 
ATOM    206  N1   DA A  10      -6.383 247.015  76.067 
ATOM    207  C2   DA A  10      -7.621 247.309  75.674 
ATOM    208  N3   DA A  10      -8.763 247.074  76.283 
ATOM    209  C4   DA A  10      -8.559 246.447  77.460 
ATOM    210  P    DG A  11     -14.917 244.970  77.188 
ATOM    211  OP1  DG A  11     -16.174 245.617  77.625 
ATOM    212  OP2  DG A  11     -14.681 243.601  77.696 
ATOM    213  O5'  DG A  11     -14.840 244.970  75.589 
ATOM    214  C5'  DG A  11     -14.304 246.125  74.916 
ATOM    215  C4'  DG A  11     -13.366 245.689  73.807 
ATOM    216  O4'  DG A  11     -11.999 245.512  74.275 
ATOM    217  C3'  DG A  11     -13.702 244.358  73.137 
ATOM    218  O3'  DG A  11     -13.403 244.453  71.749 
ATOM    219  C2'  DG A  11     -12.744 243.351  73.772 
ATOM    220  C1'  DG A  11     -11.521 244.263  73.798 
ATOM    221  N9   DG A  11     -10.446 243.797  74.717 
ATOM    222  C8   DG A  11     -10.555 243.145  75.926 
ATOM    223  N7   DG A  11      -9.405 242.871  76.491 
ATOM    224  C5   DG A  11      -8.467 243.376  75.592 
ATOM    225  C6   DG A  11      -7.048 243.377  75.656 
ATOM    226  O6   DG A  11      -6.317 242.925  76.533 
ATOM    227  N1   DG A  11      -6.486 243.994  74.530 
ATOM    228  C2   DG A  11      -7.200 244.539  73.481 
ATOM    229  N2   DG A  11      -6.477 245.084  72.499 
ATOM    230  N3   DG A  11      -8.531 244.538  73.423 
ATOM    231  C4   DG A  11      -9.091 243.943  74.507 
ATOM    232  P    DA A  12     -14.392 243.769  70.692 
ATOM    233  OP1  DA A  12     -15.518 244.684  70.403 
ATOM    234  OP2  DA A  12     -14.760 242.415  71.162 
ATOM    235  O5'  DA A  12     -13.449 243.653  69.406 
ATOM    236  C5'  DA A  12     -12.409 244.630  69.212 
ATOM    237  C4'  DA A  12     -11.127 243.944  68.780 
ATOM    238  O4'  DA A  12     -10.314 243.521  69.913 
ATOM    239  C3'  DA A  12     -11.300 242.669  67.955 
ATOM    240  O3'  DA A  12     -10.274 242.614  66.972 
ATOM    241  C2'  DA A  12     -11.082 241.530  68.951 
ATOM    242  C1'  DA A  12      -9.921 242.174  69.703 
ATOM    243  N9   DA A  12      -9.652 241.558  71.032 
ATOM    244  C8   DA A  12     -10.546 241.029  71.918 
ATOM    245  N7   DA A  12     -10.002 240.563  72.999 
ATOM    246  C5   DA A  12      -8.646 240.800  72.819 
ATOM    247  C6   DA A  12      -7.523 240.535  73.620 
ATOM    248  N6   DA A  12      -7.595 239.943  74.821 
ATOM    249  N1   DA A  12      -6.320 240.899  73.140 
ATOM    250  C2   DA A  12      -6.255 241.487  71.947 
ATOM    251  N3   DA A  12      -7.229 241.784  71.114 
ATOM    252  C4   DA A  12      -8.422 241.409  71.617 
ATOM    253  P    DC A  13     -10.631 242.080  65.506 
ATOM    254  OP1  DC A  13     -11.197 243.185  64.700 
ATOM    255  OP2  DC A  13     -11.464 240.861  65.611 
ATOM    256  O5'  DC A  13      -9.183 241.694  64.949 
ATOM    257  C5'  DC A  13      -8.035 242.425  65.421 
ATOM    258  C4'  DC A  13      -6.900 241.467  65.726 
ATOM    259  O4'  DC A  13      -6.953 240.960  67.090 
ATOM    260  C3'  DC A  13      -6.845 240.204  64.866 
ATOM    261  O3'  DC A  13      -5.485 239.880  64.611 
ATOM    262  C2'  DC A  13      -7.449 239.110  65.746 
ATOM    263  C1'  DC A  13      -6.793 239.551  67.050 
ATOM    264  N1   DC A  13      -7.435 238.978  68.267 
ATOM    265  C2   DC A  13      -6.616 238.673  69.351 
ATOM    266  O2   DC A  13      -5.401 238.889  69.260 
ATOM    267  N3   DC A  13      -7.181 238.150  70.469 
ATOM    268  C4   DC A  13      -8.500 237.931  70.528 
ATOM    269  N4   DC A  13      -9.004 237.419  71.640 
ATOM    270  C5   DC A  13      -9.361 238.236  69.424 
ATOM    271  C6   DC A  13      -8.777 238.758  68.316 
ATOM    272  P    DG A  14      -5.074 239.339  63.162 
ATOM    273  OP1  DG A  14      -4.862 240.483  62.247 
ATOM    274  OP2  DG A  14      -6.054 238.324  62.715 
ATOM    275  O5'  DG A  14      -3.673 238.632  63.474 
ATOM    276  C5'  DG A  14      -2.856 239.143  64.543 
ATOM    277  C4'  DG A  14      -2.302 237.995  65.365 
ATOM    278  O4'  DG A  14      -3.200 237.597  66.440 
ATOM    279  C3'  DG A  14      -2.040 236.697  64.602 
ATOM    280  O3'  DG A  14      -0.865 236.086  65.121 
ATOM    281  C2'  DG A  14      -3.238 235.805  64.935 
ATOM    282  C1'  DG A  14      -3.336 236.184  66.409 
ATOM    283  N9   DG A  14      -4.642 235.832  67.032 
ATOM    284  C8   DG A  14      -5.903 235.834  66.474 
ATOM    285  N7   DG A  14      -6.852 235.467  67.300 
ATOM    286  C5   DG A  14      -6.173 235.202  68.488 
ATOM    287  C6   DG A  14      -6.668 234.765  69.745 
ATOM    288  O6   DG A  14      -7.825 234.519  70.073 
ATOM    289  N1   DG A  14      -5.634 234.621  70.679 
ATOM    290  C2   DG A  14      -4.297 234.867  70.432 
ATOM    291  N2   DG A  14      -3.465 234.670  71.459 
ATOM    292  N3   DG A  14      -3.834 235.277  69.254 
ATOM    293  C4   DG A  14      -4.825 235.421  68.336 
ATOM    294  P    DT A  15       0.156 235.383  64.109 
ATOM    295  OP1  DT A  15       1.065 236.401  63.534 
ATOM    296  OP2  DT A  15      -0.598 234.562  63.135 
ATOM    297  O5'  DT A  15       0.974 234.427  65.097 
ATOM    298  C5'  DT A  15       1.148 234.828  66.470 
ATOM    299  C4'  DT A  15       0.910 233.646  67.388 
ATOM    300  O4'  DT A  15      -0.491 233.506  67.763 
ATOM    301  C3'  DT A  15       1.277 232.276  66.819 
ATOM    302  O3'  DT A  15       1.818 231.473  67.862 
ATOM    303  C2'  DT A  15      -0.056 231.669  66.381 
ATOM    304  C1'  DT A  15      -0.872 232.152  67.576 
ATOM    305  N1   DT A  15      -2.343 232.112  67.352 
ATOM    306  C2   DT A  15      -3.132 231.811  68.436 
ATOM    307  O2   DT A  15      -2.680 231.583  69.544 
ATOM    308  N3   DT A  15      -4.492 231.783  68.190 
ATOM    309  C4   DT A  15      -5.110 232.025  66.980 
ATOM    310  O4   DT A  15      -6.338 231.970  66.882 
ATOM    311  C5   DT A  15      -4.199 232.331  65.903 
ATOM    312  C7   DT A  15      -4.790 232.607  64.552 
ATOM    313  C6   DT A  15      -2.873 232.366  66.114 
ATOM    314  P    DG A  16       3.059 230.515  67.539 
ATOM    315  OP1  DG A  16       4.318 231.288  67.625 
ATOM    316  OP2  DG A  16       2.819 229.805  66.264 
ATOM    317  O5'  DG A  16       2.980 229.476  68.755 
ATOM    318  C5'  DG A  16       2.446 229.919  70.016 
ATOM    319  C4'  DG A  16       1.506 228.870  70.578 
ATOM    320  O4'  DG A  16       0.139 229.042  70.108 
ATOM    321  C3'  DG A  16       1.838 227.421  70.222 
ATOM    322  O3'  DG A  16       1.538 226.592  71.339 
ATOM    323  C2'  DG A  16       0.878 227.071  69.085 
ATOM    324  C1'  DG A  16      -0.343 227.784  69.659 
ATOM    325  N9   DG A  16      -1.419 228.031  68.659 
ATOM    326  C8   DG A  16      -1.309 228.320  67.317 
ATOM    327  N7   DG A  16      -2.460 228.482  66.710 
ATOM    328  C5   DG A  16      -3.398 228.285  67.722 
ATOM    329  C6   DG A  16      -4.816 228.331  67.676 
ATOM    330  O6   DG A  16      -5.547 228.559  66.717 
ATOM    331  N1   DG A  16      -5.378 228.070  68.934 
ATOM    332  C2   DG A  16      -4.663 227.801  70.085 
ATOM    333  N2   DG A  16      -5.386 227.579  71.185 
ATOM    334  N3   DG A  16      -3.333 227.758  70.127 
ATOM    335  C4   DG A  16      -2.773 228.009  68.915 
ATOM    336  P    DC A  17       2.523 225.383  71.696 
ATOM    337  OP1  DC A  17       3.653 225.888  72.509 
ATOM    338  OP2  DC A  17       2.888 224.658  70.459 
ATOM    339  O5'  DC A  17       1.579 224.462  72.600 
ATOM    340  C5'  DC A  17       0.541 225.082  73.382 
ATOM    341  C4'  DC A  17      -0.742 224.283  73.267 
ATOM    342  O4'  DC A  17      -1.555 224.700  72.133 
ATOM    343  C3'  DC A  17      -0.573 222.777  73.066 
ATOM    344  O3'  DC A  17      -1.601 222.100  73.778 
ATOM    345  C2'  DC A  17      -0.795 222.560  71.569 
ATOM    346  C1'  DC A  17      -1.953 223.540  71.418 
ATOM    347  N1   DC A  17      -2.222 223.937  70.007 
ATOM    348  C2   DC A  17      -3.544 224.172  69.639 
ATOM    349  O2   DC A  17      -4.432 224.044  70.490 
ATOM    350  N3   DC A  17      -3.810 224.533  68.357 
ATOM    351  C4   DC A  17      -2.820 224.662  67.465 
ATOM    352  N4   DC A  17      -3.130 225.017  66.228 
ATOM    353  C5   DC A  17      -1.453 224.424  67.823 
ATOM    354  C6   DC A  17      -1.208 224.063  69.108 
ATOM    355  P    DG A  18      -1.246 220.740  74.545 
ATOM    356  OP1  DG A  18      -0.679 221.055  75.876 
ATOM    357  OP2  DG A  18      -0.418 219.880  73.673 
ATOM    358  O5'  DG A  18      -2.698 220.088  74.720 
ATOM    359  C5'  DG A  18      -3.843 220.954  74.837 
ATOM    360  C4'  DG A  18      -4.980 220.428  73.984 
ATOM    361  O4'  DG A  18      -4.927 220.929  72.617 
ATOM    362  C3'  DG A  18      -5.039 218.909  73.817 
ATOM    363  O3'  DG A  18      -6.401 218.501  73.801 
ATOM    364  C2'  DG A  18      -4.437 218.647  72.437 
ATOM    365  C1'  DG A  18      -5.091 219.832  71.731 
ATOM    366  N9   DG A  18      -4.449 220.185  70.435 
ATOM    367  C8   DG A  18      -3.122 220.112  70.070 
ATOM    368  N7   DG A  18      -2.884 220.501  68.841 
ATOM    369  C5   DG A  18      -4.142 220.857  68.357 
ATOM    370  C6   DG A  18      -4.524 221.354  67.084 
ATOM    371  O6   DG A  18      -3.819 221.587  66.105 
ATOM    372  N1   DG A  18      -5.905 221.583  67.016 
ATOM    373  C2   DG A  18      -6.800 221.362  68.045 
ATOM    374  N2   DG A  18      -8.078 221.644  67.782 
ATOM    375  N3   DG A  18      -6.440 220.896  69.240 
ATOM    376  C4   DG A  18      -5.104 220.667  69.321 
ATOM    377  P    DG A  19      -6.815 217.149  74.553 
ATOM    378  OP1  DG A  19      -7.025 217.425  75.991 
ATOM    379  OP2  DG A  19      -5.838 216.085  74.231 
ATOM    380  O5'  DG A  19      -8.217 216.818  73.858 
ATOM    381  C5'  DG A  19      -9.031 217.904  73.376 
ATOM    382  C4'  DG A  19      -9.588 217.567  72.007 
ATOM    383  O4'  DG A  19      -8.690 217.960  70.931 
ATOM    384  C3'  DG A  19      -9.854 216.085  71.744 
ATOM    385  O3'  DG A  19     -11.030 215.962  70.954 
ATOM    386  C2'  DG A  19      -8.659 215.620  70.911 
ATOM    387  C1'  DG A  19      -8.558 216.866  70.036 
ATOM    388  N9   DG A  19      -7.252 216.999  69.332 
ATOM    389  C8   DG A  19      -5.993 216.635  69.756 
ATOM    390  N7   DG A  19      -5.043 216.889  68.889 
ATOM    391  C5   DG A  19      -5.721 217.462  67.814 
ATOM    392  C6   DG A  19      -5.227 217.945  66.575 
ATOM    393  O6   DG A  19      -4.070 217.968  66.164 
ATOM    394  N1   DG A  19      -6.261 218.446  65.771 
ATOM    395  C2   DG A  19      -7.596 218.476  66.120 
ATOM    396  N2   DG A  19      -8.428 218.995  65.213 
ATOM    397  N3   DG A  19      -8.060 218.023  67.284 
ATOM    398  C4   DG A  19      -7.069 217.533  68.074 
ATOM    399  P    DA A  20     -12.055 214.772  71.268 
ATOM    400  OP1  DA A  20     -12.961 215.175  72.366 
ATOM    401  OP2  DA A  20     -11.305 213.514  71.474 
ATOM    402  O5'  DA A  20     -12.874 214.690  69.895 
ATOM    403  C5'  DA A  20     -13.046 215.887  69.112 
ATOM    404  C4'  DA A  20     -12.811 215.584  67.646 
ATOM    405  O4'  DA A  20     -11.410 215.718  67.269 
ATOM    406  C3'  DA A  20     -13.182 214.174  67.189 
ATOM    407  O3'  DA A  20     -13.724 214.243  65.876 
ATOM    408  C2'  DA A  20     -11.851 213.424  67.128 
ATOM    409  C1'  DA A  20     -11.033 214.566  66.532 
ATOM    410  N9   DA A  20      -9.561 214.386  66.675 
ATOM    411  C8   DA A  20      -8.874 213.803  67.700 
ATOM    412  N7   DA A  20      -7.588 213.796  67.532 
ATOM    413  C5   DA A  20      -7.406 214.421  66.306 
ATOM    414  C6   DA A  20      -6.258 214.727  65.559 
ATOM    415  N6   DA A  20      -5.013 214.430  65.959 
ATOM    416  N1   DA A  20      -6.433 215.353  64.379 
ATOM    417  C2   DA A  20      -7.672 215.647  63.987 
ATOM    418  N3   DA A  20      -8.814 215.412  64.595 
ATOM    419  C4   DA A  20      -8.610 214.785  65.773 
ATOM    420  P    DT A  21     -14.968 213.308  65.500 
ATOM    421  OP1  DT A  21     -16.225 213.955  65.938 
ATOM    422  OP2  DT A  21     -14.731 211.939  66.008 
ATOM    423  O5'  DT A  21     -14.891 213.309  63.902 
ATOM    424  C5'  DT A  21     -14.355 214.463  63.229 
ATOM    425  C4'  DT A  21     -13.417 214.028  62.120 
ATOM    426  O4'  DT A  21     -12.049 213.850  62.587 
ATOM    427  C3'  DT A  21     -13.753 212.696  61.449 
ATOM    428  O3'  DT A  21     -13.454 212.791  60.062 
ATOM    429  C2'  DT A  21     -12.795 211.689  62.084 
ATOM    430  C1'  DT A  21     -11.572 212.601  62.110 
ATOM    431  N1   DT A  21     -10.497 212.135  63.030 
ATOM    432  C2   DT A  21      -9.199 212.373  62.646 
ATOM    433  O2   DT A  21      -8.908 212.937  61.606 
ATOM    434  N3   DT A  21      -8.229 211.926  63.523 
ATOM    435  C4   DT A  21      -8.446 211.278  64.722 
ATOM    436  O4   DT A  21      -7.496 210.925  65.423 
ATOM    437  C5   DT A  21      -9.839 211.074  65.038 
ATOM    438  C7   DT A  21     -10.164 210.375  66.326 
ATOM    439  C6   DT A  21     -10.803 211.498  64.204 
ATOM    440  P    DC A  22     -14.443 212.107  59.005 
ATOM    441  OP1  DC A  22     -15.569 213.022  58.716 
ATOM    442  OP2  DC A  22     -14.810 210.753  59.475 
ATOM    443  O5'  DC A  22     -13.500 211.991  57.719 
ATOM    444  C5'  DC A  22     -12.459 212.968  57.525 
ATOM    445  C4'  DC A  22     -11.178 212.282  57.093 
ATOM    446  O4'  DC A  22     -10.365 211.860  58.225 
ATOM    447  C3'  DC A  22     -11.351 211.007  56.268 
ATOM    448  O3'  DC A  22     -10.325 210.952  55.285 
ATOM    449  C2'  DC A  22     -11.132 209.869  57.264 
ATOM    450  C1'  DC A  22      -9.971 210.512  58.015 
ATOM    451  N1   DC A  22      -9.703 209.897  59.345 
ATOM    452  C2   DC A  22      -8.381 209.832  59.775 
ATOM    453  O2   DC A  22      -7.493 210.285  59.044 
ATOM    454  N3   DC A  22      -8.114 209.274  60.985 
ATOM    455  C4   DC A  22      -9.106 208.794  61.747 
ATOM    456  N4   DC A  22      -8.795 208.259  62.918 
ATOM    457  C5   DC A  22     -10.473 208.850  61.322 
ATOM    458  C6   DC A  22     -10.717 209.412  60.111 
ATOM    459  P    DC A  23     -10.682 210.418  53.819 
ATOM    460  OP1  DC A  23     -11.248 211.523  53.013 
ATOM    461  OP2  DC A  23     -11.515 209.199  53.924 
ATOM    462  O5'  DC A  23      -9.233 210.032  53.261 
ATOM    463  C5'  DC A  23      -8.086 210.763  53.734 
ATOM    464  C4'  DC A  23      -6.951 209.805  54.039 
ATOM    465  O4'  DC A  23      -7.004 209.299  55.403 
ATOM    466  C3'  DC A  23      -6.896 208.543  53.179 
ATOM    467  O3'  DC A  23      -5.535 208.218  52.924 
ATOM    468  C2'  DC A  23      -7.500 207.448  54.059 
ATOM    469  C1'  DC A  23      -6.844 207.889  55.363 
ATOM    470  N1   DC A  23      -7.486 207.316  56.580 
ATOM    471  C2   DC A  23      -6.666 207.012  57.663 
ATOM    472  O2   DC A  23      -5.452 207.228  57.573 
ATOM    473  N3   DC A  23      -7.232 206.488  58.782 
ATOM    474  C4   DC A  23      -8.551 206.269  58.841 
ATOM    475  N4   DC A  23      -9.055 205.757  59.953 
ATOM    476  C5   DC A  23      -9.412 206.575  57.736 
ATOM    477  C6   DC A  23      -8.827 207.097  56.628 
ATOM    478  P    DT A  24      -5.125 207.677  51.474 
ATOM    479  OP1  DT A  24      -4.913 208.821  50.560 
ATOM    480  OP2  DT A  24      -6.105 206.662  51.028 
ATOM    481  O5'  DT A  24      -3.724 206.970  51.786 
ATOM    482  C5'  DT A  24      -2.907 207.481  52.856 
ATOM    483  C4'  DT A  24      -2.353 206.334  53.677 
ATOM    484  O4'  DT A  24      -3.251 205.935  54.753 
ATOM    485  C3'  DT A  24      -2.091 205.035  52.915 
ATOM    486  O3'  DT A  24      -0.915 204.425  53.434 
ATOM    487  C2'  DT A  24      -3.288 204.143  53.247 
ATOM    488  C1'  DT A  24      -3.386 204.522  54.722 
ATOM    489  N1   DT A  24      -4.693 204.170  55.345 
ATOM    490  C2   DT A  24      -4.673 203.782  56.662 
ATOM    491  O2   DT A  24      -3.649 203.718  57.320 
ATOM    492  N3   DT A  24      -5.903 203.462  57.205 
ATOM    493  C4   DT A  24      -7.119 203.498  56.555 
ATOM    494  O4   DT A  24      -8.155 203.188  57.147 
ATOM    495  C5   DT A  24      -7.038 203.917  55.176 
ATOM    496  C7   DT A  24      -8.317 203.984  54.394 
ATOM    497  C6   DT A  24      -5.855 204.234  54.623 
ATOM    498  P    DG A  25       0.105 203.721  52.422 
ATOM    499  OP1  DG A  25       1.015 204.739  51.847 
ATOM    500  OP2  DG A  25      -0.648 202.901  51.448 
ATOM    501  O5'  DG A  25       0.923 202.766  53.410 
ATOM    502  C5'  DG A  25       1.097 203.166  54.782 
ATOM    503  C4'  DG A  25       0.859 201.984  55.701 
ATOM    504  O4'  DG A  25      -0.541 201.845  56.076 
ATOM    505  C3'  DG A  25       1.226 200.614  55.131 
ATOM    506  O3'  DG A  25       1.767 199.811  56.174 
ATOM    507  C2'  DG A  25      -0.106 200.007  54.693 
ATOM    508  C1'  DG A  25      -0.922 200.490  55.889 
ATOM    509  N9   DG A  25      -2.393 200.450  55.665 
ATOM    510  C8   DG A  25      -3.105 200.674  54.506 
ATOM    511  N7   DG A  25      -4.404 200.560  54.646 
ATOM    512  C5   DG A  25      -4.564 200.238  55.993 
ATOM    513  C6   DG A  25      -5.746 199.991  56.739 
ATOM    514  O6   DG A  25      -6.914 200.007  56.359 
ATOM    515  N1   DG A  25      -5.454 199.698  58.079 
ATOM    516  C2   DG A  25      -4.187 199.651  58.626 
ATOM    517  N2   DG A  25      -4.119 199.355  59.925 
ATOM    518  N3   DG A  25      -3.078 199.884  57.924 
ATOM    519  C4   DG A  25      -3.344 200.168  56.624 
ATOM    520  P    DC A  26       3.008 198.853  55.852 
ATOM    521  OP1  DC A  26       4.267 199.626  55.937 
ATOM    522  OP2  DC A  26       2.768 198.143  54.576 
ATOM    523  O5'  DC A  26       2.929 197.815  57.067 
ATOM    524  C5'  DC A  26       2.396 198.257  58.329 
ATOM    525  C4'  DC A  26       1.456 197.208  58.890 
ATOM    526  O4'  DC A  26       0.088 197.380  58.421 
ATOM    527  C3'  DC A  26       1.787 195.759  58.535 
ATOM    528  O3'  DC A  26       1.487 194.931  59.652 
ATOM    529  C2'  DC A  26       0.828 195.410  57.398 
ATOM    530  C1'  DC A  26      -0.393 196.123  57.972 
ATOM    531  N1   DC A  26      -1.469 196.369  56.971 
ATOM    532  C2   DC A  26      -2.789 196.306  57.410 
ATOM    533  O2   DC A  26      -3.011 196.052  58.599 
ATOM    534  N3   DC A  26      -3.785 196.527  56.512 
ATOM    535  C4   DC A  26      -3.501 196.800  55.232 
ATOM    536  N4   DC A  26      -4.508 197.008  54.397 
ATOM    537  C5   DC A  26      -2.150 196.868  54.762 
ATOM    538  C6   DC A  26      -1.170 196.644  55.673 
ATOM    539  P    DT A  27       2.473 193.722  60.008 
ATOM    540  OP1  DT A  27       3.602 194.227  60.822 
ATOM    541  OP2  DT A  27       2.837 192.997  58.771 
ATOM    542  O5'  DT A  27       1.528 192.800  60.913 
ATOM    543  C5'  DT A  27       0.490 193.420  61.695 
ATOM    544  C4'  DT A  27      -0.793 192.621  61.580 
ATOM    545  O4'  DT A  27      -1.605 193.038  60.445 
ATOM    546  C3'  DT A  27      -0.624 191.116  61.378 
ATOM    547  O3'  DT A  27      -1.652 190.438  62.090 
ATOM    548  C2'  DT A  27      -0.846 190.898  59.881 
ATOM    549  C1'  DT A  27      -2.004 191.879  59.730 
ATOM    550  N1   DT A  27      -2.273 192.275  58.320 
ATOM    551  C2   DT A  27      -3.582 192.504  57.972 
ATOM    552  O2   DT A  27      -4.506 192.395  58.760 
ATOM    553  N3   DT A  27      -3.792 192.868  56.657 
ATOM    554  C4   DT A  27      -2.825 193.020  55.684 
ATOM    555  O4   DT A  27      -3.135 193.350  54.538 
ATOM    556  C5   DT A  27      -1.482 192.758  56.144 
ATOM    557  C7   DT A  27      -0.367 192.900  55.149 
ATOM    558  C6   DT A  27      -1.248 192.402  57.418 
ATOM    559  P    DG A  28      -1.297 189.078  62.858 
ATOM    560  OP1  DG A  28      -0.730 189.393  64.188 
ATOM    561  OP2  DG A  28      -0.468 188.218  61.986 
ATOM    562  O5'  DG A  28      -2.748 188.427  63.033 
ATOM    563  C5'  DG A  28      -3.893 189.292  63.150 
ATOM    564  C4'  DG A  28      -5.031 188.766  62.297 
ATOM    565  O4'  DG A  28      -4.978 189.267  60.930 
ATOM    566  C3'  DG A  28      -5.090 187.248  62.130 
ATOM    567  O3'  DG A  28      -6.452 186.839  62.114 
ATOM    568  C2'  DG A  28      -4.487 186.986  60.749 
ATOM    569  C1'  DG A  28      -5.142 188.170  60.044 
ATOM    570  N9   DG A  28      -4.500 188.523  58.747 
ATOM    571  C8   DG A  28      -3.173 188.450  58.382 
ATOM    572  N7   DG A  28      -2.935 188.839  57.153 
ATOM    573  C5   DG A  28      -4.193 189.195  56.669 
ATOM    574  C6   DG A  28      -4.574 189.692  55.396 
ATOM    575  O6   DG A  28      -3.870 189.925  54.418 
ATOM    576  N1   DG A  28      -5.956 189.922  55.329 
ATOM    577  C2   DG A  28      -6.850 189.700  56.358 
ATOM    578  N2   DG A  28      -8.129 189.983  56.095 
ATOM    579  N3   DG A  28      -6.491 189.234  57.552 
ATOM    580  C4   DG A  28      -5.155 189.006  57.633 
ATOM    581  P    DG A  29      -6.865 185.487  62.865 
ATOM    582  OP1  DG A  29      -7.075 185.763  64.304 
ATOM    583  OP2  DG A  29      -5.889 184.423  62.543 
ATOM    584  O5'  DG A  29      -8.268 185.156  62.170 
ATOM    585  C5'  DG A  29      -9.082 186.242  61.689 
ATOM    586  C4'  DG A  29      -9.639 185.905  60.320 
ATOM    587  O4'  DG A  29      -8.741 186.298  59.243 
ATOM    588  C3'  DG A  29      -9.904 184.423  60.056 
ATOM    589  O3'  DG A  29     -11.081 184.300  59.267 
ATOM    590  C2'  DG A  29      -8.710 183.958  59.224 
ATOM    591  C1'  DG A  29      -8.608 185.204  58.349 
ATOM    592  N9   DG A  29      -7.303 185.337  57.645 
ATOM    593  C8   DG A  29      -6.043 184.973  58.069 
ATOM    594  N7   DG A  29      -5.093 185.227  57.202 
ATOM    595  C5   DG A  29      -5.771 185.800  56.127 
ATOM    596  C6   DG A  29      -5.277 186.283  54.888 
ATOM    597  O6   DG A  29      -4.121 186.306  54.477 
ATOM    598  N1   DG A  29      -6.312 186.784  54.084 
ATOM    599  C2   DG A  29      -7.647 186.814  54.433 
ATOM    600  N2   DG A  29      -8.479 187.334  53.526 
ATOM    601  N3   DG A  29      -8.110 186.361  55.596 
ATOM    602  C4   DG A  29      -7.120 185.871  56.387 
ATOM    603  P    DT A  30     -12.105 183.110  59.580 
ATOM    604  OP1  DT A  30     -13.012 183.513  60.678 
ATOM    605  OP2  DT A  30     -11.355 181.852  59.786 
ATOM    606  O5'  DT A  30     -12.924 183.029  58.208 
ATOM    607  C5'  DT A  30     -13.096 184.225  57.425 
ATOM    608  C4'  DT A  30     -12.861 183.923  55.959 
ATOM    609  O4'  DT A  30     -11.461 184.056  55.582 
ATOM    610  C3'  DT A  30     -13.233 182.512  55.502 
ATOM    611  O3'  DT A  30     -13.774 182.581  54.189 
ATOM    612  C2'  DT A  30     -11.902 181.762  55.440 
ATOM    613  C1'  DT A  30     -11.083 182.904  54.844 
ATOM    614  N1   DT A  30      -9.612 182.724  54.987 
ATOM    615  C2   DT A  30      -8.822 183.198  53.967 
ATOM    616  O2   DT A  30      -9.275 183.745  52.977 
ATOM    617  N3   DT A  30      -7.463 183.012  54.134 
ATOM    618  C4   DT A  30      -6.845 182.408  55.210 
ATOM    619  O4   DT A  30      -5.618 182.300  55.248 
ATOM    620  C5   DT A  30      -7.757 181.944  56.229 
ATOM    621  C7   DT A  30      -7.167 181.274  57.435 
ATOM    622  C6   DT A  30      -9.082 182.111  56.092 
ATOM    623  P    DA A  31     -15.019 181.646  53.813 
ATOM    624  OP1  DA A  31     -16.276 182.294  54.251 
ATOM    625  OP2  DA A  31     -14.782 180.277  54.321 
ATOM    626  O5'  DA A  31     -14.941 181.647  52.214 
ATOM    627  C5'  DA A  31     -14.405 182.801  51.541 
ATOM    628  C4'  DA A  31     -13.467 182.366  50.433 
ATOM    629  O4'  DA A  31     -12.100 182.188  50.900 
ATOM    630  C3'  DA A  31     -13.804 181.034  49.762 
ATOM    631  O3'  DA A  31     -13.504 181.129  48.374 
ATOM    632  C2'  DA A  31     -12.845 180.028  50.397 
ATOM    633  C1'  DA A  31     -11.623 180.939  50.423 
ATOM    634  N9   DA A  31     -10.547 180.474  51.342 
ATOM    635  C8   DA A  31     -10.675 179.828  52.539 
ATOM    636  N7   DA A  31      -9.543 179.550  53.108 
ATOM    637  C5   DA A  31      -8.593 180.047  52.227 
ATOM    638  C6   DA A  31      -7.190 180.065  52.258 
ATOM    639  N6   DA A  31      -6.465 179.546  53.259 
ATOM    640  N1   DA A  31      -6.555 180.638  51.218 
ATOM    641  C2   DA A  31      -7.280 181.152  50.226 
ATOM    642  N3   DA A  31      -8.588 181.193  50.089 
ATOM    643  C4   DA A  31      -9.199 180.614  51.142 
ATOM    644  P    DG A  32     -14.493 180.445  47.318 
ATOM    645  OP1  DG A  32     -15.620 181.361  47.029 
ATOM    646  OP2  DG A  32     -14.861 179.091  47.787 
ATOM    647  O5'  DG A  32     -13.550 180.329  46.031 
ATOM    648  C5'  DG A  32     -12.510 181.306  45.837 
ATOM    649  C4'  DG A  32     -11.228 180.620  45.406 
ATOM    650  O4'  DG A  32     -10.416 180.198  46.538 
ATOM    651  C3'  DG A  32     -11.402 179.346  44.581 
ATOM    652  O3'  DG A  32     -10.375 179.290  43.597 
ATOM    653  C2'  DG A  32     -11.183 178.207  45.576 
ATOM    654  C1'  DG A  32     -10.022 178.851  46.328 
ATOM    655  N9   DG A  32      -9.754 178.235  47.658 
ATOM    656  C8   DG A  32     -10.642 177.696  48.563 
ATOM    657  N7   DG A  32     -10.078 177.230  49.651 
ATOM    658  C5   DG A  32      -8.721 177.476  49.452 
ATOM    659  C6   DG A  32      -7.608 177.193  50.286 
ATOM    660  O6   DG A  32      -7.592 176.658  51.391 
ATOM    661  N1   DG A  32      -6.406 177.611  49.698 
ATOM    662  C2   DG A  32      -6.295 178.222  48.464 
ATOM    663  N2   DG A  32      -5.058 178.546  48.080 
ATOM    664  N3   DG A  32      -7.339 178.489  47.682 
ATOM    665  C4   DG A  32      -8.512 178.089  48.238 
ATOM    666  P    DG A  33     -10.733 178.756  42.131 
ATOM    667  OP1  DG A  33     -11.299 179.862  41.325 
ATOM    668  OP2  DG A  33     -11.566 177.538  42.236 
ATOM    669  O5'  DG A  33      -9.284 178.370  41.574 
ATOM    670  C5'  DG A  33      -8.136 179.101  42.046 
ATOM    671  C4'  DG A  33      -7.001 178.143  42.352 
ATOM    672  O4'  DG A  33      -7.054 177.637  43.715 
ATOM    673  C3'  DG A  33      -6.947 176.881  41.492 
ATOM    674  O3'  DG A  33      -5.586 176.556  41.236 
ATOM    675  C2'  DG A  33      -7.550 175.787  42.371 
ATOM    676  C1'  DG A  33      -6.895 176.227  43.676 
ATOM    677  N9   DG A  33      -7.536 175.654  44.892 
ATOM    678  C8   DG A  33      -8.863 175.366  45.123 
ATOM    679  N7   DG A  33      -9.103 174.864  46.310 
ATOM    680  C5   DG A  33      -7.844 174.816  46.909 
ATOM    681  C6   DG A  33      -7.462 174.365  48.199 
ATOM    682  O6   DG A  33      -8.167 173.909  49.095 
ATOM    683  N1   DG A  33      -6.080 174.492  48.398 
ATOM    684  C2   DG A  33      -5.185 174.990  47.470 
ATOM    685  N2   DG A  33      -3.906 175.030  47.853 
ATOM    686  N3   DG A  33      -5.544 175.413  46.260 
ATOM    687  C4   DG A  33      -6.882 175.296  46.051 
ATOM    688  P    DA A  34      -5.175 176.015  39.787 
ATOM    689  OP1  DA A  34      -4.963 177.159  38.872 
ATOM    690  OP2  DA A  34      -6.155 175.000  39.340 
ATOM    691  O5'  DA A  34      -3.774 175.308  40.099 
ATOM    692  C5'  DA A  34      -2.957 175.819  41.169 
ATOM    693  C4'  DA A  34      -2.403 174.672  41.990 
ATOM    694  O4'  DA A  34      -3.301 174.273  43.065 
ATOM    695  C3'  DA A  34      -2.141 173.373  41.228 
ATOM    696  O3'  DA A  34      -0.966 172.763  41.747 
ATOM    697  C2'  DA A  34      -3.339 172.482  41.560 
ATOM    698  C1'  DA A  34      -3.437 172.861  43.034 
ATOM    699  N9   DA A  34      -4.744 172.508  43.658 
ATOM    700  C8   DA A  34      -5.985 172.517  43.088 
ATOM    701  N7   DA A  34      -6.934 172.155  43.894 
ATOM    702  C5   DA A  34      -6.277 171.886  45.087 
ATOM    703  C6   DA A  34      -6.732 171.455  46.343 
ATOM    704  N6   DA A  34      -8.020 171.207  46.618 
ATOM    705  N1   DA A  34      -5.811 171.286  47.311 
ATOM    706  C2   DA A  34      -4.533 171.534  47.031 
ATOM    707  N3   DA A  34      -3.993 171.938  45.903 
ATOM    708  C4   DA A  34      -4.935 172.099  44.951 
ATOM    709  P    DG A  35       0.054 172.059  40.734 
ATOM    710  OP1  DG A  35       0.964 173.077  40.159 
ATOM    711  OP2  DG A  35      -0.699 171.239  39.761 
ATOM    712  O5'  DG A  35       0.873 171.104  41.723 
ATOM    713  C5'  DG A  35       1.046 171.504  43.095 
ATOM    714  C4'  DG A  35       0.809 170.322  44.014 
ATOM    715  O4'  DG A  35      -0.592 170.183  44.388 
ATOM    716  C3'  DG A  35       1.176 168.952  43.444 
ATOM    717  O3'  DG A  35       1.716 168.149  44.487 
ATOM    718  C2'  DG A  35      -0.157 168.345  43.006 
ATOM    719  C1'  DG A  35      -0.973 168.828  44.201 
ATOM    720  N9   DG A  35      -2.444 168.789  43.977 
ATOM    721  C8   DG A  35      -3.156 169.012  42.819 
ATOM    722  N7   DG A  35      -4.454 168.898  42.959 
ATOM    723  C5   DG A  35      -4.615 168.576  44.305 
ATOM    724  C6   DG A  35      -5.796 168.329  45.052 
ATOM    725  O6   DG A  35      -6.964 168.345  44.671 
ATOM    726  N1   DG A  35      -5.504 168.037  46.392 
ATOM    727  C2   DG A  35      -4.237 167.990  46.938 
ATOM    728  N2   DG A  35      -4.170 167.693  48.238 
ATOM    729  N3   DG A  35      -3.129 168.222  46.237 
ATOM    730  C4   DG A  35      -3.395 168.507  44.936 
ATOM    731  P    DA A  36       2.958 167.191  44.164 
ATOM    732  OP1  DA A  36       4.217 167.964  44.250 
ATOM    733  OP2  DA A  36       2.718 166.481  42.889 
ATOM    734  O5'  DA A  36       2.879 166.153  45.380 
ATOM    735  C5'  DA A  36       2.345 166.595  46.641 
ATOM    736  C4'  DA A  36       1.405 165.546  47.203 
ATOM    737  O4'  DA A  36       0.037 165.719  46.734 
ATOM    738  C3'  DA A  36       1.737 164.097  46.847 
ATOM    739  O3'  DA A  36       1.436 163.269  47.964 
ATOM    740  C2'  DA A  36       0.777 163.748  45.710 
ATOM    741  C1'  DA A  36      -0.444 164.461  46.284 
ATOM    742  N9   DA A  36      -1.520 164.707  45.284 
ATOM    743  C8   DA A  36      -1.392 164.994  43.956 
ATOM    744  N7   DA A  36      -2.524 165.156  43.343 
ATOM    745  C5   DA A  36      -3.473 164.963  44.337 
ATOM    746  C6   DA A  36      -4.877 165.001  44.327 
ATOM    747  N6   DA A  36      -5.602 165.259  43.230 
ATOM    748  N1   DA A  36      -5.511 164.762  45.490 
ATOM    749  C2   DA A  36      -4.785 164.507  46.578 
ATOM    750  N3   DA A  36      -3.478 164.445  46.708 
ATOM    751  C4   DA A  36      -2.867 164.687  45.530 
ATOM    752  P    DA A  37       2.422 162.060  48.321 
ATOM    753  OP1  DA A  37       3.552 162.565  49.134 
ATOM    754  OP2  DA A  37       2.786 161.335  47.084 
ATOM    755  O5'  DA A  37       1.477 161.138  49.225 
ATOM    756  C5'  DA A  37       0.440 161.758  50.008 
ATOM    757  C4'  DA A  37      -0.843 160.960  49.892 
ATOM    758  O4'  DA A  37      -1.656 161.376  48.758 
ATOM    759  C3'  DA A  37      -0.674 159.454  49.691 
ATOM    760  O3'  DA A  37      -1.702 158.776  50.403 
ATOM    761  C2'  DA A  37      -0.896 159.236  48.194 
ATOM    762  C1'  DA A  37      -2.055 160.217  48.043 
ATOM    763  N9   DA A  37      -2.323 160.613  46.632 
ATOM    764  C8   DA A  37      -1.429 160.784  45.614 
ATOM    765  N7   DA A  37      -1.974 161.134  44.490 
ATOM    766  C5   DA A  37      -3.330 161.201  44.783 
ATOM    767  C6   DA A  37      -4.452 161.523  44.001 
ATOM    768  N6   DA A  37      -4.381 161.853  42.705 
ATOM    769  N1   DA A  37      -5.655 161.492  44.605 
ATOM    770  C2   DA A  37      -5.719 161.163  45.895 
ATOM    771  N3   DA A  37      -4.746 160.845  46.720 
ATOM    772  C4   DA A  37      -3.553 160.883  46.091 
ATOM    773  P    DC A  38      -1.348 157.417  51.171 
ATOM    774  OP1  DC A  38      -0.780 157.731  52.501 
ATOM    775  OP2  DC A  38      -0.519 156.556  50.298 
ATOM    776  O5'  DC A  38      -2.799 156.765  51.345 
ATOM    777  C5'  DC A  38      -3.944 157.631  51.462 
ATOM    778  C4'  DC A  38      -5.081 157.104  50.609 
ATOM    779  O4'  DC A  38      -5.029 157.605  49.242 
ATOM    780  C3'  DC A  38      -5.140 155.586  50.443 
ATOM    781  O3'  DC A  38      -6.503 155.177  50.426 
ATOM    782  C2'  DC A  38      -4.538 155.324  49.062 
ATOM    783  C1'  DC A  38      -5.192 156.508  48.357 
ATOM    784  N1   DC A  38      -4.551 156.861  47.060 
ATOM    785  C2   DC A  38      -5.370 157.337  46.038 
ATOM    786  O2   DC A  38      -6.584 157.445  46.249 
ATOM    787  N3   DC A  38      -4.805 157.663  44.848 
ATOM    788  C4   DC A  38      -3.485 157.531  44.660 
ATOM    789  N4   DC A  38      -2.983 157.864  43.480 
ATOM    790  C5   DC A  38      -2.626 157.044  45.697 
ATOM    791  C6   DC A  38      -3.210 156.722  46.879 
ATOM    792  P    DC A  39      -6.916 153.825  51.178 
ATOM    793  OP1  DC A  39      -7.126 154.101  52.617 
ATOM    794  OP2  DC A  39      -5.939 152.761  50.856 
ATOM    795  O5'  DC A  39      -8.319 153.494  50.483 
ATOM    796  C5'  DC A  39      -9.132 154.581  50.001 
ATOM    797  C4'  DC A  39      -9.690 154.244  48.632 
ATOM    798  O4'  DC A  39      -8.792 154.636  47.556 
ATOM    799  C3'  DC A  39      -9.955 152.762  48.369 
ATOM    800  O3'  DC A  39     -11.132 152.638  47.579 
ATOM    801  C2'  DC A  39      -8.761 152.296  47.536 
ATOM    802  C1'  DC A  39      -8.659 153.542  46.661 
ATOM    803  N1   DC A  39      -7.354 153.675  45.957 
ATOM    804  C2   DC A  39      -7.357 154.242  44.685 
ATOM    805  O2   DC A  39      -8.432 154.608  44.198 
ATOM    806  N3   DC A  39      -6.176 154.371  44.026 
ATOM    807  C4   DC A  39      -5.032 153.963  44.589 
ATOM    808  N4   DC A  39      -3.907 154.110  43.906 
ATOM    809  C5   DC A  39      -5.008 153.377  45.896 
ATOM    810  C6   DC A  39      -6.197 153.255  46.538 
ATOM    811  P    DT A  40     -12.156 151.448  47.893 
ATOM    812  OP1  DT A  40     -13.062 151.852  48.991 
ATOM    813  OP2  DT A  40     -11.406 150.190  48.099 
ATOM    814  O5'  DT A  40     -12.975 151.367  46.521 
ATOM    815  C5'  DT A  40     -13.147 152.563  45.738 
ATOM    816  C4'  DT A  40     -12.912 152.261  44.271 
ATOM    817  O4'  DT A  40     -11.511 152.395  43.894 
ATOM    818  C3'  DT A  40     -13.283 150.850  43.815 
ATOM    819  O3'  DT A  40     -13.825 150.919  42.502 
ATOM    820  C2'  DT A  40     -11.953 150.100  43.753 
ATOM    821  C1'  DT A  40     -11.134 151.242  43.157 
ATOM    822  N1   DT A  40      -9.662 151.062  43.300 
ATOM    823  C2   DT A  40      -8.872 151.536  42.280 
ATOM    824  O2   DT A  40      -9.326 152.083  41.290 
ATOM    825  N3   DT A  40      -7.514 151.350  42.447 
ATOM    826  C4   DT A  40      -6.896 150.747  43.522 
ATOM    827  O4   DT A  40      -5.668 150.638  43.560 
ATOM    828  C5   DT A  40      -7.807 150.282  44.542 
ATOM    829  C7   DT A  40      -7.218 149.612  45.748 
ATOM    830  C6   DT A  40      -9.133 150.449  44.404 
ATOM    831  P    DA A  41     -15.069 149.984  42.126 
ATOM    832  OP1  DA A  41     -16.326 150.632  42.563 
ATOM    833  OP2  DA A  41     -14.833 148.615  42.633 
ATOM    834  O5'  DA A  41     -14.992 149.985  40.527 
ATOM    835  C5'  DA A  41     -14.456 151.140  39.854 
ATOM    836  C4'  DA A  41     -13.518 150.704  38.745 
ATOM    837  O4'  DA A  41     -12.151 150.526  39.213 
ATOM    838  C3'  DA A  41     -13.854 149.373  38.074 
ATOM    839  O3'  DA A  41     -13.555 149.468  36.687 
ATOM    840  C2'  DA A  41     -12.896 148.366  38.710 
ATOM    841  C1'  DA A  41     -11.673 149.278  38.736 
ATOM    842  N9   DA A  41     -10.598 148.812  39.655 
ATOM    843  C8   DA A  41     -10.726 148.166  40.852 
ATOM    844  N7   DA A  41      -9.594 147.889  41.421 
ATOM    845  C5   DA A  41      -8.644 148.385  40.540 
ATOM    846  C6   DA A  41      -7.241 148.403  40.570 
ATOM    847  N6   DA A  41      -6.516 147.884  41.572 
ATOM    848  N1   DA A  41      -6.606 148.976  39.531 
ATOM    849  C2   DA A  41      -7.331 149.490  38.539 
ATOM    850  N3   DA A  41      -8.639 149.531  38.401 
ATOM    851  C4   DA A  41      -9.249 148.952  39.454 
ATOM    852  P    DG A  42     -14.544 148.784  35.630 
ATOM    853  OP1  DG A  42     -15.670 149.699  35.341 
ATOM    854  OP2  DG A  42     -14.912 147.430  36.100 
ATOM    855  O5'  DG A  42     -13.601 148.668  34.344 
ATOM    856  C5'  DG A  42     -12.561 149.645  34.150 
ATOM    857  C4'  DG A  42     -11.279 148.959  33.718 
ATOM    858  O4'  DG A  42     -10.466 148.536  34.851 
ATOM    859  C3'  DG A  42     -11.452 147.684  32.893 
ATOM    860  O3'  DG A  42     -10.426 147.628  31.910 
ATOM    861  C2'  DG A  42     -11.234 146.545  33.889 
ATOM    862  C1'  DG A  42     -10.073 147.189  34.641 
ATOM    863  N9   DG A  42      -9.804 146.573  35.970 
ATOM    864  C8   DG A  42     -10.692 146.034  36.876 
ATOM    865  N7   DG A  42     -10.129 145.568  37.963 
ATOM    866  C5   DG A  42      -8.771 145.814  37.764 
ATOM    867  C6   DG A  42      -7.659 145.531  38.599 
ATOM    868  O6   DG A  42      -7.643 144.996  39.704 
ATOM    869  N1   DG A  42      -6.457 145.949  38.010 
ATOM    870  C2   DG A  42      -6.345 146.561  36.777 
ATOM    871  N2   DG A  42      -5.108 146.884  36.393 
ATOM    872  N3   DG A  42      -7.390 146.827  35.994 
ATOM    873  C4   DG A  42      -8.563 146.427  36.551 
ATOM    874  P    DA A  43     -10.783 147.094  30.444 
ATOM    875  OP1  DA A  43     -11.349 148.200  29.638 
ATOM    876  OP2  DA A  43     -11.616 145.876  30.549 
ATOM    877  O5'  DA A  43      -9.335 146.709  29.886 
ATOM    878  C5'  DA A  43      -8.187 147.439  30.359 
ATOM    879  C4'  DA A  43      -7.052 146.482  30.664 
ATOM    880  O4'  DA A  43      -7.105 145.975  32.028 
ATOM    881  C3'  DA A  43      -6.997 145.219  29.804 
ATOM    882  O3'  DA A  43      -5.637 144.895  29.549 
ATOM    883  C2'  DA A  43      -7.601 144.125  30.684 
ATOM    884  C1'  DA A  43      -6.945 144.565  31.988 
ATOM    885  N9   DA A  43      -7.587 143.993  33.205 
ATOM    886  C8   DA A  43      -8.907 143.713  33.417 
ATOM    887  N7   DA A  43      -9.156 143.215  34.587 
ATOM    888  C5   DA A  43      -7.913 143.160  35.200 
ATOM    889  C6   DA A  43      -7.500 142.722  36.469 
ATOM    890  N6   DA A  43      -8.340 142.235  37.393 
ATOM    891  N1   DA A  43      -6.187 142.804  36.756 
ATOM    892  C2   DA A  43      -5.357 143.290  35.835 
ATOM    893  N3   DA A  43      -5.625 143.726  34.623 
ATOM    894  C4   DA A  43      -6.945 143.633  34.361 
ATOM    895  P    DG A  44      -5.226 144.353  28.099 
ATOM    896  OP1  DG A  44      -5.014 145.498  27.185 
ATOM    897  OP2  DG A  44      -6.206 143.339  27.653 
ATOM    898  O5'  DG A  44      -3.825 143.647  28.412 
ATOM    899  C5'  DG A  44      -3.008 144.157  29.481 
ATOM    900  C4'  DG A  44      -2.454 143.010  30.303 
ATOM    901  O4'  DG A  44      -3.352 142.611  31.378 
ATOM    902  C3'  DG A  44      -2.192 141.711  29.540 
ATOM    903  O3'  DG A  44      -1.016 141.101  30.059 
ATOM    904  C2'  DG A  44      -3.389 140.820  29.873 
ATOM    905  C1'  DG A  44      -3.488 141.199  31.347 
ATOM    906  N9   DG A  44      -4.794 140.846  31.970 
ATOM    907  C8   DG A  44      -6.055 140.849  31.412 
ATOM    908  N7   DG A  44      -7.004 140.481  32.238 
ATOM    909  C5   DG A  44      -6.325 140.216  33.426 
ATOM    910  C6   DG A  44      -6.820 139.780  34.683 
ATOM    911  O6   DG A  44      -7.977 139.534  35.011 
ATOM    912  N1   DG A  44      -5.785 139.636  35.617 
ATOM    913  C2   DG A  44      -4.449 139.882  35.370 
ATOM    914  N2   DG A  44      -3.617 139.685  36.397 
ATOM    915  N3   DG A  44      -3.986 140.292  34.192 
ATOM    916  C4   DG A  44      -4.976 140.436  33.273 
ATOM    917  P    DT A  45       0.004 140.398  29.047 
ATOM    918  OP1  DT A  45       0.913 141.415  28.472 
ATOM    919  OP2  DT A  45      -0.749 139.577  28.073 
ATOM    920  O5'  DT A  45       0.822 139.442  30.035 
ATOM    921  C5'  DT A  45       0.996 139.842  31.408 
ATOM    922  C4'  DT A  45       0.758 138.661  32.326 
ATOM    923  O4'  DT A  45      -0.643 138.521  32.701 
ATOM    924  C3'  DT A  45       1.125 137.290  31.756 
ATOM    925  O3'  DT A  45       1.666 136.488  32.800 
ATOM    926  C2'  DT A  45      -0.207 136.684  31.319 
ATOM    927  C1'  DT A  45      -1.024 137.167  32.514 
ATOM    928  N1   DT A  45      -2.495 137.127  32.290 
ATOM    929  C2   DT A  45      -3.284 136.826  33.374 
ATOM    930  O2   DT A  45      -2.832 136.598  34.482 
ATOM    931  N3   DT A  45      -4.644 136.798  33.128 
ATOM    932  C4   DT A  45      -5.262 137.040  31.918 
ATOM    933  O4   DT A  45      -6.490 136.985  31.820 
ATOM    934  C5   DT A  45      -4.351 137.346  30.841 
ATOM    935  C7   DT A  45      -4.942 137.622  29.490 
ATOM    936  C6   DT A  45      -3.025 137.380  31.052 
ATOM    937  P    DT A  46       2.907 135.529  32.477 
ATOM    938  OP1  DT A  46       4.166 136.303  32.562 
ATOM    939  OP2  DT A  46       2.667 134.819  31.201 
ATOM    940  O5'  DT A  46       2.828 134.491  33.693 
ATOM    941  C5'  DT A  46       2.294 134.934  34.954 
ATOM    942  C4'  DT A  46       1.354 133.885  35.516 
ATOM    943  O4'  DT A  46      -0.013 134.057  35.046 
ATOM    944  C3'  DT A  46       1.686 132.436  35.160 
ATOM    945  O3'  DT A  46       1.386 131.607  36.277 
ATOM    946  C2'  DT A  46       0.726 132.086  34.023 
ATOM    947  C1'  DT A  46      -0.495 132.799  34.597 
ATOM    948  N1   DT A  46      -1.570 133.046  33.597 
ATOM    949  C2   DT A  46      -2.868 132.980  34.045 
ATOM    950  O2   DT A  46      -3.158 132.735  35.202 
ATOM    951  N3   DT A  46      -3.837 133.213  33.089 
ATOM    952  C4   DT A  46      -3.622 133.499  31.756 
ATOM    953  O4   DT A  46      -4.571 133.689  30.994 
ATOM    954  C5   DT A  46      -2.227 133.546  31.382 
ATOM    955  C7   DT A  46      -1.905 133.851  29.948 
ATOM    956  C6   DT A  46      -1.265 133.323  32.290 
ATOM    957  P    DG A  47       2.371 130.398  36.634 
ATOM    958  OP1  DG A  47       3.501 130.903  37.447 
ATOM    959  OP2  DG A  47       2.736 129.673  35.396 
ATOM    960  O5'  DG A  47       1.427 129.476  37.538 
ATOM    961  C5'  DG A  47       0.389 130.096  38.320 
ATOM    962  C4'  DG A  47      -0.894 129.298  38.205 
ATOM    963  O4'  DG A  47      -1.707 129.715  37.071 
ATOM    964  C3'  DG A  47      -0.725 127.792  38.004 
ATOM    965  O3'  DG A  47      -1.753 127.114  38.715 
ATOM    966  C2'  DG A  47      -0.947 127.574  36.507 
ATOM    967  C1'  DG A  47      -2.105 128.555  36.355 
ATOM    968  N9   DG A  47      -2.374 128.952  34.945 
ATOM    969  C8   DG A  47      -1.487 129.128  33.905 
ATOM    970  N7   DG A  47      -2.051 129.482  32.776 
ATOM    971  C5   DG A  47      -3.407 129.543  33.089 
ATOM    972  C6   DG A  47      -4.520 129.874  32.271 
ATOM    973  O6   DG A  47      -4.536 130.185  31.083 
ATOM    974  N1   DG A  47      -5.721 129.812  32.992 
ATOM    975  C2   DG A  47      -5.832 129.476  34.327 
ATOM    976  N2   DG A  47      -7.069 129.476  34.831 
ATOM    977  N3   DG A  47      -4.788 129.167  35.093 
ATOM    978  C4   DG A  47      -3.616 129.222  34.410 
ATOM    979  P    DG A  48      -1.398 125.755  39.483 
ATOM    980  OP1  DG A  48      -0.831 126.070  40.814 
ATOM    981  OP2  DG A  48      -0.570 124.894  38.611 
ATOM    982  O5'  DG A  48      -2.849 125.103  39.658 
ATOM    983  C5'  DG A  48      -3.995 125.969  39.775 
ATOM    984  C4'  DG A  48      -5.132 125.442  38.922 
ATOM    985  O4'  DG A  48      -5.079 125.944  37.555 
ATOM    986  C3'  DG A  48      -5.191 123.924  38.755 
ATOM    987  O3'  DG A  48      -6.553 123.516  38.739 
ATOM    988  C2'  DG A  48      -4.589 123.662  37.375 
ATOM    989  C1'  DG A  48      -5.243 124.847  36.669 
ATOM    990  N9   DG A  48      -4.601 125.200  35.373 
ATOM    991  C8   DG A  48      -3.274 125.127  35.008 
ATOM    992  N7   DG A  48      -3.036 125.516  33.779 
ATOM    993  C5   DG A  48      -4.294 125.871  33.295 
ATOM    994  C6   DG A  48      -4.676 126.369  32.022 
ATOM    995  O6   DG A  48      -3.971 126.602  31.043 
ATOM    996  N1   DG A  48      -6.057 126.598  31.954 
ATOM    997  C2   DG A  48      -6.952 126.377  32.983 
ATOM    998  N2   DG A  48      -8.230 126.659  32.720 
ATOM    999  N3   DG A  48      -6.592 125.911  34.177 
ATOM   1000  C4   DG A  48      -5.256 125.682  34.259 
ATOM   1001  P    DG A  49      -6.967 122.163  39.490 
ATOM   1002  OP1  DG A  49      -7.177 122.440  40.929 
ATOM   1003  OP2  DG A  49      -5.990 121.100  39.169 
ATOM   1004  O5'  DG A  49      -8.369 121.833  38.795 
ATOM   1005  C5'  DG A  49      -9.183 122.919  38.314 
ATOM   1006  C4'  DG A  49      -9.740 122.582  36.945 
ATOM   1007  O4'  DG A  49      -8.842 122.975  35.868 
ATOM   1008  C3'  DG A  49     -10.006 121.100  36.682 
ATOM   1009  O3'  DG A  49     -11.182 120.976  35.892 
ATOM   1010  C2'  DG A  49      -8.811 120.635  35.849 
ATOM   1011  C1'  DG A  49      -8.710 121.880  34.974 
ATOM   1012  N9   DG A  49      -7.404 122.014  34.270 
ATOM   1013  C8   DG A  49      -6.145 121.649  34.694 
ATOM   1014  N7   DG A  49      -5.195 121.904  33.827 
ATOM   1015  C5   DG A  49      -5.873 122.477  32.752 
ATOM   1016  C6   DG A  49      -5.379 122.960  31.513 
ATOM   1017  O6   DG A  49      -4.222 122.983  31.102 
ATOM   1018  N1   DG A  49      -6.413 123.461  30.709 
ATOM   1019  C2   DG A  49      -7.748 123.491  31.058 
ATOM   1020  N2   DG A  49      -8.580 124.010  30.151 
ATOM   1021  N3   DG A  49      -8.211 123.038  32.222 
ATOM   1022  C4   DG A  49      -7.221 122.548  33.012 
ATOM   1023  P    DA A  50     -12.207 119.787  36.206 
ATOM   1024  OP1  DA A  50     -13.113 120.190  37.304 
ATOM   1025  OP2  DA A  50     -11.457 118.528  36.412 
ATOM   1026  O5'  DA A  50     -13.026 119.705  34.833 
ATOM   1027  C5'  DA A  50     -13.198 120.902  34.050 
ATOM   1028  C4'  DA A  50     -12.963 120.599  32.584 
ATOM   1029  O4'  DA A  50     -11.562 120.733  32.207 
ATOM   1030  C3'  DA A  50     -13.334 119.189  32.127 
ATOM   1031  O3'  DA A  50     -13.876 119.257  30.814 
ATOM   1032  C2'  DA A  50     -12.003 118.439  32.065 
ATOM   1033  C1'  DA A  50     -11.185 119.580  31.470 
ATOM   1034  N9   DA A  50      -9.713 119.401  31.612 
ATOM   1035  C8   DA A  50      -9.026 118.818  32.637 
ATOM   1036  N7   DA A  50      -7.739 118.811  32.470 
ATOM   1037  C5   DA A  50      -7.558 119.436  31.244 
ATOM   1038  C6   DA A  50      -6.410 119.742  30.497 
ATOM   1039  N6   DA A  50      -5.165 119.445  30.896 
ATOM   1040  N1   DA A  50      -6.585 120.368  29.317 
ATOM   1041  C2   DA A  50      -7.824 120.662  28.925 
ATOM   1042  N3   DA A  50      -8.966 120.427  29.533 
ATOM   1043  C4   DA A  50      -8.762 119.800  30.711 
ATOM   1044  P    DA A  51     -15.120 118.323  30.438 
ATOM   1045  OP1  DA A  51     -16.377 118.970  30.876 
ATOM   1046  OP2  DA A  51     -14.883 116.954  30.946 
ATOM   1047  O5'  DA A  51     -15.043 118.323  28.839 
ATOM   1048  C5'  DA A  51     -14.507 119.478  28.166 
ATOM   1049  C4'  DA A  51     -13.569 119.043  27.058 
ATOM   1050  O4'  DA A  51     -12.201 118.865  27.525 
ATOM   1051  C3'  DA A  51     -13.905 117.711  26.387 
ATOM   1052  O3'  DA A  51     -13.606 117.806  25.000 
ATOM   1053  C2'  DA A  51     -12.947 116.704  27.022 
ATOM   1054  C1'  DA A  51     -11.724 117.616  27.048 
ATOM   1055  N9   DA A  51     -10.649 117.150  27.968 
ATOM   1056  C8   DA A  51     -10.777 116.505  29.165 
ATOM   1057  N7   DA A  51      -9.645 116.227  29.734 
ATOM   1058  C5   DA A  51      -8.695 116.723  28.852 
ATOM   1059  C6   DA A  51      -7.291 116.742  28.883 
ATOM   1060  N6   DA A  51      -6.566 116.223  29.884 
ATOM   1061  N1   DA A  51      -6.657 117.314  27.843 
ATOM   1062  C2   DA A  51      -7.382 117.829  26.851 
ATOM   1063  N3   DA A  51      -8.689 117.870  26.714 
ATOM   1064  C4   DA A  51      -9.300 117.290  27.767 
ATOM   1065  P    DG A  52     -14.595 117.122  23.943 
ATOM   1066  OP1  DG A  52     -15.721 118.037  23.654 
ATOM   1067  OP2  DG A  52     -14.962 115.768  24.413 
ATOM   1068  O5'  DG A  52     -13.651 117.006  22.657 
ATOM   1069  C5'  DG A  52     -12.611 117.983  22.463 
ATOM   1070  C4'  DG A  52     -11.330 117.297  22.031 
ATOM   1071  O4'  DG A  52     -10.517 116.874  23.163 
ATOM   1072  C3'  DG A  52     -11.503 116.022  21.206 
ATOM   1073  O3'  DG A  52     -10.477 115.967  20.222 
ATOM   1074  C2'  DG A  52     -11.284 114.884  22.201 
ATOM   1075  C1'  DG A  52     -10.123 115.527  22.953 
ATOM   1076  N9   DG A  52      -9.855 114.911  24.283 
ATOM   1077  C8   DG A  52     -10.743 114.373  25.189 
ATOM   1078  N7   DG A  52     -10.179 113.906  26.276 
ATOM   1079  C5   DG A  52      -8.822 114.153  26.077 
ATOM   1080  C6   DG A  52      -7.709 113.869  26.911 
ATOM   1081  O6   DG A  52      -7.694 113.334  28.017 
ATOM   1082  N1   DG A  52      -6.508 114.287  26.323 
ATOM   1083  C2   DG A  52      -6.396 114.899  25.089 
ATOM   1084  N2   DG A  52      -5.159 115.222  24.705 
ATOM   1085  N3   DG A  52      -7.440 115.165  24.307 
ATOM   1086  C4   DG A  52      -8.613 114.765  24.864 
ATOM   1087  P    DA A  53     -10.834 115.433  18.757 
ATOM   1088  OP1  DA A  53     -11.400 116.538  17.951 
ATOM   1089  OP2  DA A  53     -11.667 114.214  18.862 
ATOM   1090  O5'  DA A  53      -9.385 115.047  18.199 
ATOM   1091  C5'  DA A  53      -8.238 115.778  18.671 
ATOM   1092  C4'  DA A  53      -7.103 114.820  18.977 
ATOM   1093  O4'  DA A  53      -7.156 114.313  20.340 
ATOM   1094  C3'  DA A  53      -7.048 113.558  18.117 
ATOM   1095  O3'  DA A  53      -5.687 113.233  17.861 
ATOM   1096  C2'  DA A  53      -7.652 112.463  18.997 
ATOM   1097  C1'  DA A  53      -6.996 112.904  20.301 
ATOM   1098  N9   DA A  53      -7.638 112.331  21.518 
ATOM   1099  C8   DA A  53      -8.957 112.051  21.729 
ATOM   1100  N7   DA A  53      -9.207 111.554  22.900 
ATOM   1101  C5   DA A  53      -7.963 111.498  23.513 
ATOM   1102  C6   DA A  53      -7.551 111.061  24.782 
ATOM   1103  N6   DA A  53      -8.391 110.573  25.706 
ATOM   1104  N1   DA A  53      -6.238 111.142  25.069 
ATOM   1105  C2   DA A  53      -5.407 111.628  24.147 
ATOM   1106  N3   DA A  53      -5.676 112.064  22.936 
ATOM   1107  C4   DA A  53      -6.996 111.972  22.673 
ATOM   1108  P    DC A  54      -5.277 112.692  16.412 
ATOM   1109  OP1  DC A  54      -5.065 113.836  15.498 
ATOM   1110  OP2  DC A  54      -6.257 111.677  15.966 
ATOM   1111  O5'  DC A  54      -3.876 111.985  16.724 
ATOM   1112  C5'  DC A  54      -3.059 112.496  17.794 
ATOM   1113  C4'  DC A  54      -2.505 111.349  18.615 
ATOM   1114  O4'  DC A  54      -3.403 110.950  19.691 
ATOM   1115  C3'  DC A  54      -2.243 110.050  17.853 
ATOM   1116  O3'  DC A  54      -1.067 109.439  18.372 
ATOM   1117  C2'  DC A  54      -3.440 109.158  18.185 
ATOM   1118  C1'  DC A  54      -3.538 109.537  19.659 
ATOM   1119  N1   DC A  54      -4.845 109.185  20.283 
ATOM   1120  C2   DC A  54      -4.842 108.789  21.618 
ATOM   1121  O2   DC A  54      -3.766 108.748  22.224 
ATOM   1122  N3   DC A  54      -6.022 108.463  22.203 
ATOM   1123  C4   DC A  54      -7.167 108.521  21.511 
ATOM   1124  N4   DC A  54      -8.292 108.193  22.127 
ATOM   1125  C5   DC A  54      -7.192 108.925  20.137 
ATOM   1126  C6   DC A  54      -6.002 109.246  19.569 
ATOM   1127  P    DG A  55      -0.047 108.736  17.359 
ATOM   1128  OP1  DG A  55       0.863 109.754  16.785 
ATOM   1129  OP2  DG A  55      -0.800 107.915  16.386 
ATOM   1130  O5'  DG A  55       0.771 107.780  18.348 
ATOM   1131  C5'  DG A  55       0.945 108.181  19.720 
ATOM   1132  C4'  DG A  55       0.707 106.999  20.639 
ATOM   1133  O4'  DG A  55      -0.693 106.859  21.014 
ATOM   1134  C3'  DG A  55       1.074 105.629  20.069 
ATOM   1135  O3'  DG A  55       1.615 104.826  21.112 
ATOM   1136  C2'  DG A  55      -0.258 105.022  19.631 
ATOM   1137  C1'  DG A  55      -1.074 105.505  20.827 
ATOM   1138  N9   DG A  55      -2.545 105.465  20.603 
ATOM   1139  C8   DG A  55      -3.257 105.688  19.444 
ATOM   1140  N7   DG A  55      -4.556 105.575  19.584 
ATOM   1141  C5   DG A  55      -4.716 105.253  20.931 
ATOM   1142  C6   DG A  55      -5.897 105.006  21.677 
ATOM   1143  O6   DG A  55      -7.066 105.021  21.297 
ATOM   1144  N1   DG A  55      -5.606 104.713  23.017 
ATOM   1145  C2   DG A  55      -4.339 104.666  23.563 
ATOM   1146  N2   DG A  55      -4.271 104.370  24.863 
ATOM   1147  N3   DG A  55      -3.230 104.899  22.862 
ATOM   1148  C4   DG A  55      -3.496 105.183  21.561 
ATOM   1149  P    DT A  56       2.856 103.868  20.789 
ATOM   1150  OP1  DT A  56       4.115 104.641  20.875 
ATOM   1151  OP2  DT A  56       2.616 103.158  19.514 
ATOM   1152  O5'  DT A  56       2.777 102.830  22.005 
ATOM   1153  C5'  DT A  56       2.244 103.272  23.267 
ATOM   1154  C4'  DT A  56       1.304 102.223  23.828 
ATOM   1155  O4'  DT A  56      -0.064 102.395  23.359 
ATOM   1156  C3'  DT A  56       1.635 100.774  23.473 
ATOM   1157  O3'  DT A  56       1.335  99.945  24.589 
ATOM   1158  C2'  DT A  56       0.676 100.424  22.336 
ATOM   1159  C1'  DT A  56      -0.545 101.138  22.910 
ATOM   1160  N1   DT A  56      -1.621 101.384  21.909 
ATOM   1161  C2   DT A  56      -2.918 101.319  22.357 
ATOM   1162  O2   DT A  56      -3.208 101.073  23.515 
ATOM   1163  N3   DT A  56      -3.888 101.552  21.401 
ATOM   1164  C4   DT A  56      -3.672 101.837  20.068 
ATOM   1165  O4   DT A  56      -4.622 102.028  19.306 
ATOM   1166  C5   DT A  56      -2.278 101.884  19.694 
ATOM   1167  C7   DT A  56      -1.955 102.189  18.260 
ATOM   1168  C6   DT A  56      -1.315 101.661  20.603 
ATOM   1169  P    DC A  57       2.321  98.736  24.946 
ATOM   1170  OP1  DC A  57       3.450  99.241  25.759 
ATOM   1171  OP2  DC A  57       2.685  98.011  23.709 
ATOM   1172  O5'  DC A  57       1.376  97.815  25.851 
ATOM   1173  C5'  DC A  57       0.338  98.435  26.633 
ATOM   1174  C4'  DC A  57      -0.945  97.636  26.518 
ATOM   1175  O4'  DC A  57      -1.757  98.053  25.383 
ATOM   1176  C3'  DC A  57      -0.776  96.130  26.316 
ATOM   1177  O3'  DC A  57      -1.804  95.453  27.028 
ATOM   1178  C2'  DC A  57      -0.998  95.913  24.819 
ATOM   1179  C1'  DC A  57      -2.156  96.893  24.668 
ATOM   1180  N1   DC A  57      -2.425  97.290  23.257 
ATOM   1181  C2   DC A  57      -3.747  97.525  22.889 
ATOM   1182  O2   DC A  57      -4.634  97.397  23.740 
ATOM   1183  N3   DC A  57      -4.012  97.886  21.608 
ATOM   1184  C4   DC A  57      -3.022  98.015  20.716 
ATOM   1185  N4   DC A  57      -3.332  98.370  19.478 
ATOM   1186  C5   DC A  57      -1.656  97.777  21.074 
ATOM   1187  C6   DC A  57      -1.411  97.416  22.359 
ATOM   1188  P    DA A  58      -1.449  94.093  27.796 
ATOM   1189  OP1  DA A  58      -0.882  94.408  29.126 
ATOM   1190  OP2  DA A  58      -0.620  93.233  26.924 
ATOM   1191  O5'  DA A  58      -2.900  93.441  27.971 
ATOM   1192  C5'  DA A  58      -4.045  94.307  28.088 
ATOM   1193  C4'  DA A  58      -5.183  93.781  27.234 
ATOM   1194  O4'  DA A  58      -5.130  94.282  25.868 
ATOM   1195  C3'  DA A  58      -5.242  92.263  27.068 
ATOM   1196  O3'  DA A  58      -6.604  91.854  27.052 
ATOM   1197  C2'  DA A  58      -4.639  92.001  25.687 
ATOM   1198  C1'  DA A  58      -5.294  93.185  24.982 
ATOM   1199  N9   DA A  58      -4.652  93.538  23.685 
ATOM   1200  C8   DA A  58      -3.333  93.459  23.341 
ATOM   1201  N7   DA A  58      -3.083  93.841  22.127 
ATOM   1202  C5   DA A  58      -4.327  94.200  21.627 
ATOM   1203  C6   DA A  58      -4.739  94.694  20.378 
ATOM   1204  N6   DA A  58      -3.899  94.921  19.358 
ATOM   1205  N1   DA A  58      -6.051  94.946  20.215 
ATOM   1206  C2   DA A  58      -6.881  94.719  21.232 
ATOM   1207  N3   DA A  58      -6.614  94.263  22.435 
ATOM   1208  C4   DA A  58      -5.294  94.018  22.573 
ATOM   1209  P    DC A  59      -7.017  90.502  27.803 
ATOM   1210  OP1  DC A  59      -7.227  90.778  29.242 
ATOM   1211  OP2  DC A  59      -6.041  89.438  27.481 
ATOM   1212  O5'  DC A  59      -8.420  90.171  27.108 
ATOM   1213  C5'  DC A  59      -9.234  91.257  26.627 
ATOM   1214  C4'  DC A  59      -9.791  90.920  25.258 
ATOM   1215  O4'  DC A  59      -8.893  91.313  24.181 
ATOM   1216  C3'  DC A  59     -10.056  89.438  24.994 
ATOM   1217  O3'  DC A  59     -11.233  89.315  24.205 
ATOM   1218  C2'  DC A  59      -8.862  88.973  24.161 
ATOM   1219  C1'  DC A  59      -8.760  90.219  23.287 
ATOM   1220  N1   DC A  59      -7.455  90.352  22.583 
ATOM   1221  C2   DC A  59      -7.458  90.918  21.311 
ATOM   1222  O2   DC A  59      -8.534  91.285  20.823 
ATOM   1223  N3   DC A  59      -6.277  91.048  20.651 
ATOM   1224  C4   DC A  59      -5.134  90.639  21.214 
ATOM   1225  N4   DC A  59      -4.009  90.787  20.531 
ATOM   1226  C5   DC A  59      -5.109  90.053  22.521 
ATOM   1227  C6   DC A  59      -6.299  89.932  23.164 
ATOM   1228  P    DT A  60     -12.257  88.125  24.518 
ATOM   1229  OP1  DT A  60     -13.164  88.528  25.616 
ATOM   1230  OP2  DT A  60     -11.507  86.867  24.724 
ATOM   1231  O5'  DT A  60     -13.076  88.043  23.146 
ATOM   1232  C5'  DT A  60     -13.248  89.240  22.363 
ATOM   1233  C4'  DT A  60     -13.013  88.938  20.897 
ATOM   1234  O4'  DT A  60     -11.613  89.071  20.520 
ATOM   1235  C3'  DT A  60     -13.385  87.527  20.440 
ATOM   1236  O3'  DT A  60     -13.926  87.596  19.127 
ATOM   1237  C2'  DT A  60     -12.054  86.777  20.378 
ATOM   1238  C1'  DT A  60     -11.235  87.919  19.782 
ATOM   1239  N1   DT A  60      -9.764  87.739  19.925 
ATOM   1240  C2   DT A  60      -8.974  88.212  18.905 
ATOM   1241  O2   DT A  60      -9.427  88.760  17.915 
ATOM   1242  N3   DT A  60      -7.615  88.027  19.072 
ATOM   1243  C4   DT A  60      -6.997  87.423  20.148 
ATOM   1244  O4   DT A  60      -5.770  87.314  20.186 
ATOM   1245  C5   DT A  60      -7.909  86.959  21.167 
ATOM   1246  C7   DT A  60      -7.319  86.289  22.373 
ATOM   1247  C6   DT A  60      -9.234  87.126  21.030 
ATOM   1248  P    DG A  61     -15.171  86.661  18.751 
ATOM   1249  OP1  DG A  61     -16.428  87.308  19.189 
ATOM   1250  OP2  DG A  61     -14.934  85.292  19.259 
ATOM   1251  O5'  DG A  61     -15.093  86.662  17.152 
ATOM   1252  C5'  DG A  61     -14.557  87.816  16.479 
ATOM   1253  C4'  DG A  61     -13.619  87.381  15.371 
ATOM   1254  O4'  DG A  61     -12.252  87.203  15.838 
ATOM   1255  C3'  DG A  61     -13.956  86.049  14.700 
ATOM   1256  O3'  DG A  61     -13.656  86.144  13.312 
ATOM   1257  C2'  DG A  61     -12.997  85.042  15.335 
ATOM   1258  C1'  DG A  61     -11.775  85.954  15.361 
ATOM   1259  N9   DG A  61     -10.699  85.488  16.280 
ATOM   1260  C8   DG A  61     -10.808  84.836  17.490 
ATOM   1261  N7   DG A  61      -9.658  84.562  18.054 
ATOM   1262  C5   DG A  61      -8.720  85.067  17.155 
ATOM   1263  C6   DG A  61      -7.302  85.068  17.219 
ATOM   1264  O6   DG A  61      -6.570  84.616  18.096 
ATOM   1265  N1   DG A  61      -6.739  85.685  16.093 
ATOM   1266  C2   DG A  61      -7.453  86.230  15.044 
ATOM   1267  N2   DG A  61      -6.730  86.775  14.062 
ATOM   1268  N3   DG A  61      -8.784  86.230  14.986 
ATOM   1269  C4   DG A  61      -9.345  85.634  16.070 
ATOM   1270  P    DA A  62     -14.645  85.460  12.256 
ATOM   1271  OP1  DA A  62     -15.772  86.376  11.967 
ATOM   1272  OP2  DA A  62     -15.013  84.106  12.725 
ATOM   1273  O5'  DA A  62     -13.702  85.344  10.969 
ATOM   1274  C5'  DA A  62     -12.662  86.321  10.775 
ATOM   1275  C4'  DA A  62     -11.380  85.635  10.343 
ATOM   1276  O4'  DA A  62     -10.568  85.213  11.476 
ATOM   1277  C3'  DA A  62     -11.554  84.360   9.518 
ATOM   1278  O3'  DA A  62     -10.527  84.305   8.535 
ATOM   1279  C2'  DA A  62     -11.335  83.222  10.514 
ATOM   1280  C1'  DA A  62     -10.174  83.865  11.266 
ATOM   1281  N9   DA A  62      -9.906  83.250  12.595 
ATOM   1282  C8   DA A  62     -10.800  82.721  13.481 
ATOM   1283  N7   DA A  62     -10.255  82.254  14.562 
ATOM   1284  C5   DA A  62      -8.899  82.492  14.382 
ATOM   1285  C6   DA A  62      -7.777  82.226  15.183 
ATOM   1286  N6   DA A  62      -7.848  81.634  16.384 
ATOM   1287  N1   DA A  62      -6.573  82.591  14.704 
ATOM   1288  C2   DA A  62      -6.509  83.178  13.510 
ATOM   1289  N3   DA A  62      -7.482  83.476  12.677 
ATOM   1290  C4   DA A  62      -8.675  83.100  13.180 
ATOM   1291  P    DT A  63     -10.885  83.771   7.069 
ATOM   1292  OP1  DT A  63     -11.451  84.876   6.263 
ATOM   1293  OP2  DT A  63     -11.718  82.552   7.174 
ATOM   1294  O5'  DT A  63      -9.436  83.385   6.512 
ATOM   1295  C5'  DT A  63      -8.288  84.116   6.984 
ATOM   1296  C4'  DT A  63      -7.153  83.158   7.289 
ATOM   1297  O4'  DT A  63      -7.206  82.652   8.653 
ATOM   1298  C3'  DT A  63      -7.099  81.896   6.430 
ATOM   1299  O3'  DT A  63      -5.738  81.571   6.174 
ATOM   1300  C2'  DT A  63      -7.702  80.801   7.309 
ATOM   1301  C1'  DT A  63      -7.047  81.242   8.614 
ATOM   1302  N1   DT A  63      -7.688  80.669   9.830 
ATOM   1303  C2   DT A  63      -6.867  80.374  10.891 
ATOM   1304  O2   DT A  63      -5.662  80.562  10.869 
ATOM   1305  N3   DT A  63      -7.496  79.844  12.000 
ATOM   1306  C4   DT A  63      -8.846  79.592  12.133 
ATOM   1307  O4   DT A  63      -9.295  79.115  13.177 
ATOM   1308  C5   DT A  63      -9.626  79.934  10.967 
ATOM   1309  C7   DT A  63     -11.106  79.690  11.027 
ATOM   1310  C6   DT A  63      -9.040  80.450   9.874 
ATOM   1311  P    DT A  64      -5.327  81.030   4.725 
ATOM   1312  OP1  DT A  64      -5.115  82.174   3.810 
ATOM   1313  OP2  DT A  64      -6.307  80.015   4.278 
ATOM   1314  O5'  DT A  64      -3.926  80.323   5.037 
ATOM   1315  C5'  DT A  64      -3.109  80.834   6.107 
ATOM   1316  C4'  DT A  64      -2.555  79.687   6.928 
ATOM   1317  O4'  DT A  64      -3.453  79.288   8.003 
ATOM   1318  C3'  DT A  64      -2.293  78.388   6.166 
ATOM   1319  O3'  DT A  64      -1.118  77.778   6.684 
ATOM   1320  C2'  DT A  64      -3.491  77.497   6.498 
ATOM   1321  C1'  DT A  64      -3.589  77.876   7.972 
ATOM   1322  N1   DT A  64      -4.896  77.523   8.595 
ATOM   1323  C2   DT A  64      -4.875  77.135   9.913 
ATOM   1324  O2   DT A  64      -3.851  77.072  10.570 
ATOM   1325  N3   DT A  64      -6.105  76.815  10.456 
ATOM   1326  C4   DT A  64      -7.322  76.851   9.806 
ATOM   1327  O4   DT A  64      -8.358  76.541  10.398 
ATOM   1328  C5   DT A  64      -7.241  77.270   8.427 
ATOM   1329  C7   DT A  64      -8.520  77.337   7.645 
ATOM   1330  C6   DT A  64      -6.058  77.587   7.873 
ATOM   1331  P    DA A  65      -0.098  77.074   5.672 
ATOM   1332  OP1  DA A  65       0.812  78.092   5.097 
ATOM   1333  OP2  DA A  65      -0.851  76.254   4.699 
ATOM   1334  O5'  DA A  65       0.721  76.119   6.661 
ATOM   1335  C5'  DA A  65       0.894  76.519   8.033 
ATOM   1336  C4'  DA A  65       0.657  75.337   8.951 
ATOM   1337  O4'  DA A  65      -0.744  75.198   9.326 
ATOM   1338  C3'  DA A  65       1.024  73.967   8.382 
ATOM   1339  O3'  DA A  65       1.564  73.164   9.425 
ATOM   1340  C2'  DA A  65      -0.309  73.360   7.944 
ATOM   1341  C1'  DA A  65      -1.125  73.843   9.139 
ATOM   1342  N9   DA A  65      -2.596  73.804   8.915 
ATOM   1343  C8   DA A  65      -3.285  74.029   7.757 
ATOM   1344  N7   DA A  65      -4.571  73.918   7.883 
ATOM   1345  C5   DA A  65      -4.751  73.597   9.221 
ATOM   1346  C6   DA A  65      -5.901  73.348   9.989 
ATOM   1347  N6   DA A  65      -7.145  73.385   9.492 
ATOM   1348  N1   DA A  65      -5.724  73.056  11.290 
ATOM   1349  C2   DA A  65      -4.485  73.021  11.779 
ATOM   1350  N3   DA A  65      -3.343  73.235  11.162 
ATOM   1351  C4   DA A  65      -3.548  73.524   9.861 
ATOM   1352  P    DT A  66       2.806  72.206   9.102 
ATOM   1353  OP1  DT A  66       4.065  72.979   9.188 
ATOM   1354  OP2  DT A  66       2.566  71.496   7.827 
ATOM   1355  O5'  DT A  66       2.727  71.168  10.318 
ATOM   1356  C5'  DT A  66       2.193  71.610  11.579 
ATOM   1357  C4'  DT A  66       1.253  70.561  12.141 
ATOM   1358  O4'  DT A  66      -0.115  70.733  11.671 
ATOM   1359  C3'  DT A  66       1.585  69.112  11.785 
ATOM   1360  O3'  DT A  66       1.284  68.284  12.902 
ATOM   1361  C2'  DT A  66       0.625  68.763  10.648 
ATOM   1362  C1'  DT A  66      -0.596  69.476  11.222 
ATOM   1363  N1   DT A  66      -1.672  69.722  10.222 
ATOM   1364  C2   DT A  66      -2.969  69.657  10.670 
ATOM   1365  O2   DT A  66      -3.259  69.411  11.828 
ATOM   1366  N3   DT A  66      -3.938  69.890   9.714 
ATOM   1367  C4   DT A  66      -3.723  70.176   8.381 
ATOM   1368  O4   DT A  66      -4.673  70.366   7.619 
ATOM   1369  C5   DT A  66      -2.329  70.222   8.007 
ATOM   1370  C7   DT A  66      -2.006  70.527   6.573 
ATOM   1371  C6   DT A  66      -1.366  69.999   8.916 
ATOM   1372  P    DG A  67       2.270  67.075  13.259 
ATOM   1373  OP1  DG A  67       3.400  67.580  14.072 
ATOM   1374  OP2  DG A  67       2.634  66.350  12.022 
ATOM   1375  O5'  DG A  67       1.325  66.153  14.163 
ATOM   1376  C5'  DG A  67       0.288  66.773  14.946 
ATOM   1377  C4'  DG A  67      -0.995  65.974  14.830 
ATOM   1378  O4'  DG A  67      -1.808  66.391  13.696 
ATOM   1379  C3'  DG A  67      -0.826  64.469  14.629 
ATOM   1380  O3'  DG A  67      -1.854  63.791  15.341 
ATOM   1381  C2'  DG A  67      -1.048  64.251  13.132 
ATOM   1382  C1'  DG A  67      -2.207  65.232  12.981 
ATOM   1383  N9   DG A  67      -2.475  65.628  11.570 
ATOM   1384  C8   DG A  67      -1.588  65.805  10.531 
ATOM   1385  N7   DG A  67      -2.152  66.159   9.401 
ATOM   1386  C5   DG A  67      -3.509  66.220   9.714 
ATOM   1387  C6   DG A  67      -4.621  66.550   8.896 
ATOM   1388  O6   DG A  67      -4.637  66.862   7.709 
ATOM   1389  N1   DG A  67      -5.822  66.489   9.617 
ATOM   1390  C2   DG A  67      -5.933  66.153  10.953 
ATOM   1391  N2   DG A  67      -7.170  66.152  11.456 
ATOM   1392  N3   DG A  67      -4.889  65.844  11.718 
ATOM   1393  C4   DG A  67      -3.717  65.898  11.035 
ATOM   1394  P    DT A  68      -1.500  62.431  16.108 
ATOM   1395  OP1  DT A  68      -0.932  62.746  17.439 
ATOM   1396  OP2  DT A  68      -0.671  61.571  15.236 
ATOM   1397  O5'  DT A  68      -2.951  61.780  16.283 
ATOM   1398  C5'  DT A  68      -4.096  62.645  16.400 
ATOM   1399  C4'  DT A  68      -5.233  62.119  15.547 
ATOM   1400  O4'  DT A  68      -5.181  62.620  14.180 
ATOM   1401  C3'  DT A  68      -5.292  60.601  15.381 
ATOM   1402  O3'  DT A  68      -6.655  60.192  15.364 
ATOM   1403  C2'  DT A  68      -4.690  60.339  14.000 
ATOM   1404  C1'  DT A  68      -5.344  61.523  13.295 
ATOM   1405  N1   DT A  68      -4.703  61.876  11.998 
ATOM   1406  C2   DT A  68      -5.524  62.344  11.000 
ATOM   1407  O2   DT A  68      -6.729  62.475  11.140 
ATOM   1408  N3   DT A  68      -4.895  62.660   9.812 
ATOM   1409  C4   DT A  68      -3.545  62.550   9.546 
ATOM   1410  O4   DT A  68      -3.097  62.865   8.441 
ATOM   1411  C5   DT A  68      -2.766  62.051  10.654 
ATOM   1412  C7   DT A  68      -1.286  61.900  10.449 
ATOM   1413  C6   DT A  68      -3.351  61.735  11.820 
ATOM   1414  P    DC A  69      -7.068  58.840  16.116 
ATOM   1415  OP1  DC A  69      -7.278  59.116  17.554 
ATOM   1416  OP2  DC A  69      -6.091  57.776  15.794 
ATOM   1417  O5'  DC A  69      -8.471  58.509  15.421 
ATOM   1418  C5'  DC A  69      -9.284  59.595  14.939 
ATOM   1419  C4'  DC A  69      -9.842  59.258  13.570 
ATOM   1420  O4'  DC A  69      -8.944  59.651  12.494 
ATOM   1421  C3'  DC A  69     -10.107  57.776  13.307 
ATOM   1422  O3'  DC A  69     -11.284  57.653  12.517 
ATOM   1423  C2'  DC A  69      -8.913  57.311  12.474 
ATOM   1424  C1'  DC A  69      -8.811  58.557  11.599 
ATOM   1425  N1   DC A  69      -7.506  58.690  10.895 
ATOM   1426  C2   DC A  69      -7.509  59.257   9.623 
ATOM   1427  O2   DC A  69      -8.584  59.623   9.135 
ATOM   1428  N3   DC A  69      -6.328  59.386   8.964 
ATOM   1429  C4   DC A  69      -5.184  58.977   9.527 
ATOM   1430  N4   DC A  69      -4.059  59.125   8.844 
ATOM   1431  C5   DC A  69      -5.160  58.391  10.834 
ATOM   1432  C6   DC A  69      -6.349  58.270  11.476 
ATOM   1433  P    DT A  70     -12.308  56.463  12.831 
ATOM   1434  OP1  DT A  70     -13.214  56.866  13.929 
ATOM   1435  OP2  DT A  70     -11.558  55.205  13.037 
ATOM   1436  O5'  DT A  70     -13.127  56.382  11.458 
ATOM   1437  C5'  DT A  70     -13.299  57.578  10.676 
ATOM   1438  C4'  DT A  70     -13.064  57.276   9.209 
ATOM   1439  O4'  DT A  70     -11.663  57.409   8.832 
ATOM   1440  C3'  DT A  70     -13.435  55.865   8.753 
ATOM   1441  O3'  DT A  70     -13.977  55.934   7.439 
ATOM   1442  C2'  DT A  70     -12.105  55.115   8.691 
ATOM   1443  C1'  DT A  70     -11.286  56.257   8.095 
ATOM   1444  N1   DT A  70      -9.814  56.077   8.238 
ATOM   1445  C2   DT A  70      -9.024  56.551   7.218 
ATOM   1446  O2   DT A  70      -9.478  57.098   6.228 
ATOM   1447  N3   DT A  70      -7.666  56.365   7.385 
ATOM   1448  C4   DT A  70      -7.048  55.761   8.460 
ATOM   1449  O4   DT A  70      -5.820  55.653   8.498 
ATOM   1450  C5   DT A  70      -7.959  55.297   9.479 
ATOM   1451  C7   DT A  70      -7.369  54.627  10.686 
ATOM   1452  C6   DT A  70      -9.285  55.464   9.342 
ATOM   1453  P    DG A  71     -15.221  54.999   7.064 
ATOM   1454  OP1  DG A  71     -16.478  55.647   7.501 
ATOM   1455  OP2  DG A  71     -14.984  53.630   7.571 
ATOM   1456  O5'  DG A  71     -15.144  55.000   5.465 
ATOM   1457  C5'  DG A  71     -14.608  56.154   4.792 
ATOM   1458  C4'  DG A  71     -13.670  55.719   3.683 
ATOM   1459  O4'  DG A  71     -12.303  55.541   4.151 
ATOM   1460  C3'  DG A  71     -14.006  54.387   3.012 
ATOM   1461  O3'  DG A  71     -13.707  54.482   1.625 
ATOM   1462  C2'  DG A  71     -13.048  53.381   3.648 
ATOM   1463  C1'  DG A  71     -11.825  54.292   3.673 
ATOM   1464  N9   DG A  71     -10.750  53.827   4.593 
ATOM   1465  C8   DG A  71     -10.859  53.175   5.802 
ATOM   1466  N7   DG A  71      -9.709  52.900   6.367 
ATOM   1467  C5   DG A  71      -8.771  53.405   5.468 
ATOM   1468  C6   DG A  71      -7.352  53.406   5.532 
ATOM   1469  O6   DG A  71      -6.621  52.954   6.409 
ATOM   1470  N1   DG A  71      -6.790  54.024   4.406 
ATOM   1471  C2   DG A  71      -7.504  54.569   3.357 
ATOM   1472  N2   DG A  71      -6.781  55.113   2.375 
ATOM   1473  N3   DG A  71      -8.835  54.568   3.298 
ATOM   1474  C4   DG A  71      -9.395  53.972   4.382 
ATOM   1475  P    DG A  72     -14.696  53.798   0.568 
ATOM   1476  OP1  DG A  72     -15.822  54.714   0.279 
ATOM   1477  OP2  DG A  72     -15.064  52.445   1.038 
ATOM   1478  O5'  DG A  72     -13.753  53.682  -0.718 
ATOM   1479  C5'  DG A  72     -12.713  54.659  -0.912 
ATOM   1480  C4'  DG A  72     -11.431  53.974  -1.344 
ATOM   1481  O4'  DG A  72     -10.618  53.551  -0.212 
ATOM   1482  C3'  DG A  72     -11.604  52.699  -2.169 
ATOM   1483  O3'  DG A  72     -10.578  52.643  -3.152 
ATOM   1484  C2'  DG A  72     -11.386  51.560  -1.173 
ATOM   1485  C1'  DG A  72     -10.225  52.204  -0.421 
ATOM   1486  N9   DG A  72      -9.956  51.588   0.908 
ATOM   1487  C8   DG A  72     -10.844  51.049   1.814 
ATOM   1488  N7   DG A  72     -10.281  50.583   2.901 
ATOM   1489  C5   DG A  72      -8.923  50.829   2.702 
ATOM   1490  C6   DG A  72      -7.811  50.546   3.536 
ATOM   1491  O6   DG A  72      -7.795  50.011   4.642 
ATOM   1492  N1   DG A  72      -6.609  50.964   2.948 
ATOM   1493  C2   DG A  72      -6.497  51.576   1.715 
ATOM   1494  N2   DG A  72      -5.260  51.899   1.331 
ATOM   1495  N3   DG A  72      -7.542  51.842   0.932 
ATOM   1496  C4   DG A  72      -8.715  51.442   1.489 
ATOM   1497  P    DT A  73     -10.935  52.109  -4.618 
ATOM   1498  OP1  DT A  73     -11.501  53.215  -5.424 
ATOM   1499  OP2  DT A  73     -11.768  50.891  -4.513 
ATOM   1500  O5'  DT A  73      -9.487  51.723  -5.176 
ATOM   1501  C5'  DT A  73      -8.339  52.454  -4.703 
ATOM   1502  C4'  DT A  73      -7.204  51.497  -4.398 
ATOM   1503  O4'  DT A  73      -7.257  50.990  -3.034 
ATOM   1504  C3'  DT A  73      -7.149  50.234  -5.258 
ATOM   1505  O3'  DT A  73      -5.788  49.909  -5.513 
ATOM   1506  C2'  DT A  73      -7.753  49.140  -4.378 
ATOM   1507  C1'  DT A  73      -7.097  49.580  -3.074 
ATOM   1508  N1   DT A  73      -7.739  49.007  -1.857 
ATOM   1509  C2   DT A  73      -6.917  48.713  -0.797 
ATOM   1510  O2   DT A  73      -5.712  48.900  -0.818 
ATOM   1511  N3   DT A  73      -7.547  48.183   0.313 
ATOM   1512  C4   DT A  73      -8.897  47.930   0.445 
ATOM   1513  O4   DT A  73      -9.346  47.453   1.489 
ATOM   1514  C5   DT A  73      -9.677  48.272  -0.721 
ATOM   1515  C7   DT A  73     -11.156  48.029  -0.661 
ATOM   1516  C6   DT A  73      -9.091  48.789  -1.813 
ATOM   1517  P    DC A  74      -5.378  49.368  -6.963 
ATOM   1518  OP1  DC A  74      -5.166  50.512  -7.877 
ATOM   1519  OP2  DC A  74      -6.358  48.353  -7.409 
ATOM   1520  O5'  DC A  74      -3.977  48.661  -6.651 
ATOM   1521  C5'  DC A  74      -3.160  49.172  -5.581 
ATOM   1522  C4'  DC A  74      -2.606  48.025  -4.760 
ATOM   1523  O4'  DC A  74      -3.504  47.626  -3.684 
ATOM   1524  C3'  DC A  74      -2.344  46.726  -5.522 
ATOM   1525  O3'  DC A  74      -1.168  46.116  -5.003 
ATOM   1526  C2'  DC A  74      -3.541  45.835  -5.190 
ATOM   1527  C1'  DC A  74      -3.640  46.214  -3.715 
ATOM   1528  N1   DC A  74      -4.946  45.861  -3.092 
ATOM   1529  C2   DC A  74      -4.943  45.465  -1.757 
ATOM   1530  O2   DC A  74      -3.867  45.424  -1.150 
ATOM   1531  N3   DC A  74      -6.123  45.139  -1.171 
ATOM   1532  C4   DC A  74      -7.268  45.197  -1.864 
ATOM   1533  N4   DC A  74      -8.393  44.869  -1.247 
ATOM   1534  C5   DC A  74      -7.293  45.601  -3.238 
ATOM   1535  C6   DC A  74      -6.103  45.923  -3.805 
ATOM   1536  P    DA A  75      -0.148  45.413  -6.015 
ATOM   1537  OP1  DA A  75       0.761  46.430  -6.590 
ATOM   1538  OP2  DA A  75      -0.901  44.592  -6.989 
ATOM   1539  O5'  DA A  75       0.670  44.457  -5.027 
ATOM   1540  C5'  DA A  75       0.844  44.857  -3.655 
ATOM   1541  C4'  DA A  75       0.606  43.675  -2.736 
ATOM   1542  O4'  DA A  75      -0.795  43.536  -2.361 
ATOM   1543  C3'  DA A  75       0.973  42.305  -3.306 
ATOM   1544  O3'  DA A  75       1.514  41.503  -2.262 
ATOM   1545  C2'  DA A  75      -0.359  41.698  -3.744 
ATOM   1546  C1'  DA A  75      -1.176  42.181  -2.548 
ATOM   1547  N9   DA A  75      -2.647  42.142  -2.772 
ATOM   1548  C8   DA A  75      -3.336  42.367  -3.930 
ATOM   1549  N7   DA A  75      -4.622  42.256  -3.805 
ATOM   1550  C5   DA A  75      -4.802  41.936  -2.467 
ATOM   1551  C6   DA A  75      -5.951  41.686  -1.699 
ATOM   1552  N6   DA A  75      -7.196  41.723  -2.195 
ATOM   1553  N1   DA A  75      -5.774  41.395  -0.397 
ATOM   1554  C2   DA A  75      -4.536  41.360   0.091 
ATOM   1555  N3   DA A  75      -3.394  41.574  -0.525 
ATOM   1556  C4   DA A  75      -3.599  41.862  -1.826 
ATOM   1557  P    DG A  76       2.755  40.544  -2.585 
ATOM   1558  OP1  DG A  76       4.014  41.318  -2.500 
ATOM   1559  OP2  DG A  76       2.515  39.834  -3.861 
ATOM   1560  O5'  DG A  76       2.676  39.506  -1.370 
ATOM   1561  C5'  DG A  76       2.142  39.948  -0.108 
ATOM   1562  C4'  DG A  76       1.202  38.899   0.454 
ATOM   1563  O4'  DG A  76      -0.165  39.072  -0.016 
ATOM   1564  C3'  DG A  76       1.534  37.450   0.098 
ATOM   1565  O3'  DG A  76       1.234  36.622   1.215 
ATOM   1566  C2'  DG A  76       0.574  37.101  -1.039 
ATOM   1567  C1'  DG A  76      -0.647  37.814  -0.465 
ATOM   1568  N9   DG A  76      -1.722  38.060  -1.465 
ATOM   1569  C8   DG A  76      -1.613  38.350  -2.808 
ATOM   1570  N7   DG A  76      -2.764  38.512  -3.415 
ATOM   1571  C5   DG A  76      -3.702  38.314  -2.402 
ATOM   1572  C6   DG A  76      -5.120  38.360  -2.448 
ATOM   1573  O6   DG A  76      -5.851  38.589  -3.408 
ATOM   1574  N1   DG A  76      -5.682  38.099  -1.190 
ATOM   1575  C2   DG A  76      -4.967  37.830  -0.040 
ATOM   1576  N2   DG A  76      -5.690  37.609   1.061 
ATOM   1577  N3   DG A  76      -3.637  37.788   0.003 
ATOM   1578  C4   DG A  76      -3.077  38.038  -1.209 
ATOM   1579  P    DT A  77       2.219  35.413   1.571 
ATOM   1580  OP1  DT A  77       3.349  35.918   2.385 
ATOM   1581  OP2  DT A  77       2.584  34.688   0.334 
ATOM   1582  O5'  DT A  77       1.275  34.491   2.476 
ATOM   1583  C5'  DT A  77       0.237  35.111   3.258 
ATOM   1584  C4'  DT A  77      -1.046  34.313   3.143 
ATOM   1585  O4'  DT A  77      -1.859  34.729   2.009 
ATOM   1586  C3'  DT A  77      -0.877  32.807   2.942 
ATOM   1587  O3'  DT A  77      -1.905  32.129   3.653 
ATOM   1588  C2'  DT A  77      -1.099  32.589   1.445 
ATOM   1589  C1'  DT A  77      -2.257  33.570   1.293 
ATOM   1590  N1   DT A  77      -2.526  33.966  -0.117 
ATOM   1591  C2   DT A  77      -3.835  34.195  -0.465 
ATOM   1592  O2   DT A  77      -4.759  34.087   0.323 
ATOM   1593  N3   DT A  77      -4.046  34.559  -1.780 
ATOM   1594  C4   DT A  77      -3.078  34.711  -2.753 
ATOM   1595  O4   DT A  77      -3.388  35.042  -3.899 
ATOM   1596  C5   DT A  77      -1.735  34.450  -2.293 
ATOM   1597  C7   DT A  77      -0.620  34.591  -3.288 
ATOM   1598  C6   DT A  77      -1.502  34.093  -1.019 
ATOM   1599  P    DG A  78      -1.550  30.770   4.421 
ATOM   1600  OP1  DG A  78      -0.983  31.084   5.752 
ATOM   1601  OP2  DG A  78      -0.722  29.909   3.549 
ATOM   1602  O5'  DG A  78      -3.001  30.118   4.596 
ATOM   1603  C5'  DG A  78      -4.147  30.984   4.713 
ATOM   1604  C4'  DG A  78      -5.284  30.457   3.860 
ATOM   1605  O4'  DG A  78      -5.231  30.958   2.493 
ATOM   1606  C3'  DG A  78      -5.343  28.939   3.693 
ATOM   1607  O3'  DG A  78      -6.705  28.530   3.677 
ATOM   1608  C2'  DG A  78      -4.741  28.677   2.312 
ATOM   1609  C1'  DG A  78      -5.395  29.862   1.607 
ATOM   1610  N9   DG A  78      -4.753  30.215   0.310 
ATOM   1611  C8   DG A  78      -3.426  30.141  -0.055 
ATOM   1612  N7   DG A  78      -3.188  30.531  -1.283 
ATOM   1613  C5   DG A  78      -4.446  30.886  -1.767 
ATOM   1614  C6   DG A  78      -4.828  31.383  -3.041 
ATOM   1615  O6   DG A  78      -4.123  31.616  -4.019 
ATOM   1616  N1   DG A  78      -6.209  31.613  -3.108 
ATOM   1617  C2   DG A  78      -7.104  31.391  -2.079 
ATOM   1618  N2   DG A  78      -8.382  31.674  -2.342 
ATOM   1619  N3   DG A  78      -6.744  30.925  -0.885 
ATOM   1620  C4   DG A  78      -5.408  30.697  -0.804 
ATOM   1621  P    DA A  79      -7.119  27.178   4.428 
ATOM   1622  OP1  DA A  79      -7.329  27.454   5.867 
ATOM   1623  OP2  DA A  79      -6.142  26.114   4.107 
ATOM   1624  O5'  DA A  79      -8.521  26.848   3.733 
ATOM   1625  C5'  DA A  79      -9.335  27.934   3.252 
ATOM   1626  C4'  DA A  79      -9.892  27.597   1.883 
ATOM   1627  O4'  DA A  79      -8.994  27.989   0.806 
ATOM   1628  C3'  DA A  79     -10.158  26.115   1.620 
ATOM   1629  O3'  DA A  79     -11.334  25.991   0.830 
ATOM   1630  C2'  DA A  79      -8.963  25.649   0.787 
ATOM   1631  C1'  DA A  79      -8.862  26.895  -0.088 
ATOM   1632  N9   DA A  79      -7.556  27.028  -0.792 
ATOM   1633  C8   DA A  79      -6.316  26.662  -0.355 
ATOM   1634  N7   DA A  79      -5.366  26.907  -1.204 
ATOM   1635  C5   DA A  79      -6.023  27.480  -2.284 
ATOM   1636  C6   DA A  79      -5.568  27.967  -3.521 
ATOM   1637  N6   DA A  79      -4.280  27.954  -3.892 
ATOM   1638  N1   DA A  79      -6.488  28.470  -4.365 
ATOM   1639  C2   DA A  79      -7.766  28.481  -3.990 
ATOM   1640  N3   DA A  79      -8.307  28.056  -2.869 
ATOM   1641  C4   DA A  79      -7.365  27.557  -2.041 
ATOM   1642  P    DA A  80     -12.359  24.801   1.144 
ATOM   1643  OP1  DA A  80     -13.265  25.205   2.242 
ATOM   1644  OP2  DA A  80     -11.609  23.543   1.350 
ATOM   1645  O5'  DA A  80     -13.178  24.720  -0.229 
ATOM   1646  C5'  DA A  80     -13.350  25.916  -1.012 
ATOM   1647  C4'  DA A  80     -13.115  25.614  -2.478 
ATOM   1648  O4'  DA A  80     -11.714  25.748  -2.855 
ATOM   1649  C3'  DA A  80     -13.486  24.204  -2.935 
ATOM   1650  O3'  DA A  80     -14.028  24.272  -4.248 
ATOM   1651  C2'  DA A  80     -12.155  23.454  -2.997 
ATOM   1652  C1'  DA A  80     -11.337  24.595  -3.592 
ATOM   1653  N9   DA A  80      -9.865  24.416  -3.450 
ATOM   1654  C8   DA A  80      -9.178  23.832  -2.425 
ATOM   1655  N7   DA A  80      -7.891  23.826  -2.592 
ATOM   1656  C5   DA A  80      -7.710  24.451  -3.818 
ATOM   1657  C6   DA A  80      -6.562  24.757  -4.565 
ATOM   1658  N6   DA A  80      -5.317  24.459  -4.166 
ATOM   1659  N1   DA A  80      -6.737  25.382  -5.745 
ATOM   1660  C2   DA A  80      -7.976  25.676  -6.137 
ATOM   1661  N3   DA A  80      -9.118  25.442  -5.529 
ATOM   1662  C4   DA A  80      -8.914  24.815  -4.351 
ATOM   1663  P    DG A  81     -15.272  23.338  -4.624 
ATOM   1664  OP1  DG A  81     -16.529  23.985  -4.186 
ATOM   1665  OP2  DG A  81     -15.035  21.969  -4.116 
ATOM   1666  O5'  DG A  81     -15.195  23.338  -6.223 
ATOM   1667  C5'  DG A  81     -14.659  24.493  -6.896 
ATOM   1668  C4'  DG A  81     -13.721  24.057  -8.004 
ATOM   1669  O4'  DG A  81     -12.353  23.879  -7.537 
ATOM   1670  C3'  DG A  81     -14.057  22.726  -8.675 
ATOM   1671  O3'  DG A  81     -13.758  22.821 -10.063 
ATOM   1672  C2'  DG A  81     -13.099  21.719  -8.040 
ATOM   1673  C1'  DG A  81     -11.876  22.631  -8.014 
ATOM   1674  N9   DG A  81     -10.801  22.165  -7.095 
ATOM   1675  C8   DG A  81     -10.910  21.513  -5.885 
ATOM   1676  N7   DG A  81      -9.759  21.239  -5.321 
ATOM   1677  C5   DG A  81      -8.821  21.744  -6.219 
ATOM   1678  C6   DG A  81      -7.403  21.745  -6.156 
ATOM   1679  O6   DG A  81      -6.671  21.293  -5.278 
ATOM   1680  N1   DG A  81      -6.841  22.362  -7.282 
ATOM   1681  C2   DG A  81      -7.554  22.907  -8.331 
ATOM   1682  N2   DG A  81      -6.831  23.451  -9.312 
ATOM   1683  N3   DG A  81      -8.885  22.906  -8.389 
ATOM   1684  C4   DG A  81      -9.446  22.311  -7.305 
ATOM   1685  P    DA A  82     -14.747  22.137 -11.119 
ATOM   1686  OP1  DA A  82     -15.873  23.052 -11.408 
ATOM   1687  OP2  DA A  82     -15.114  20.783 -10.649 
ATOM   1688  O5'  DA A  82     -13.803  22.021 -12.406 
ATOM   1689  C5'  DA A  82     -12.763  22.998 -12.599 
ATOM   1690  C4'  DA A  82     -11.482  22.312 -13.031 
ATOM   1691  O4'  DA A  82     -10.669  21.889 -11.899 
ATOM   1692  C3'  DA A  82     -11.655  21.037 -13.856 
ATOM   1693  O3'  DA A  82     -10.629  20.981 -14.840 
ATOM   1694  C2'  DA A  82     -11.436  19.898 -12.861 
ATOM   1695  C1'  DA A  82     -10.275  20.542 -12.109 
ATOM   1696  N9   DA A  82     -10.007  19.926 -10.779 
ATOM   1697  C8   DA A  82     -10.901  19.397  -9.894 
ATOM   1698  N7   DA A  82     -10.357  18.931  -8.812 
ATOM   1699  C5   DA A  82      -9.001  19.168  -8.993 
ATOM   1700  C6   DA A  82      -7.878  18.903  -8.192 
ATOM   1701  N6   DA A  82      -7.949  18.311  -6.990 
ATOM   1702  N1   DA A  82      -6.674  19.267  -8.671 
ATOM   1703  C2   DA A  82      -6.610  19.855  -9.865 
ATOM   1704  N3   DA A  82      -7.584  20.152 -10.698 
ATOM   1705  C4   DA A  82      -8.776  19.776 -10.194 
ATOM   1706  P    DA A  83     -10.986  20.448 -16.305 
ATOM   1707  OP1  DA A  83     -11.552  21.553 -17.112 
ATOM   1708  OP2  DA A  83     -11.819  19.229 -16.200 
ATOM   1709  O5'  DA A  83      -9.537  20.062 -16.863 
ATOM   1710  C5'  DA A  83      -8.390  20.792 -16.391 
ATOM   1711  C4'  DA A  83      -7.255  19.835 -16.085 
ATOM   1712  O4'  DA A  83      -7.308  19.328 -14.722 
ATOM   1713  C3'  DA A  83      -7.200  18.572 -16.945 
ATOM   1714  O3'  DA A  83      -5.839  18.248 -17.201 
ATOM   1715  C2'  DA A  83      -7.804  17.478 -16.065 
ATOM   1716  C1'  DA A  83      -7.148  17.918 -14.761 
ATOM   1717  N9   DA A  83      -7.790  17.346 -13.545 
ATOM   1718  C8   DA A  83      -9.109  17.066 -13.333 
ATOM   1719  N7   DA A  83      -9.359  16.568 -12.162 
ATOM   1720  C5   DA A  83      -8.115  16.513 -11.550 
ATOM   1721  C6   DA A  83      -7.703  16.076 -10.280 
ATOM   1722  N6   DA A  83      -8.543  15.588  -9.356 
ATOM   1723  N1   DA A  83      -6.390  16.157  -9.993 
ATOM   1724  C2   DA A  83      -5.559  16.643 -10.915 
ATOM   1725  N3   DA A  83      -5.828  17.079 -12.126 
ATOM   1726  C4   DA A  83      -7.148  16.986 -12.389 
ATOM   1727  P    DT A  84      -5.429  17.706 -18.650 
ATOM   1728  OP1  DT A  84      -5.217  18.851 -19.564 
ATOM   1729  OP2  DT A  84      -6.409  16.692 -19.097 
ATOM   1730  O5'  DT A  84      -4.028  17.000 -18.338 
ATOM   1731  C5'  DT A  84      -3.211  17.510 -17.268 
ATOM   1732  C4'  DT A  84      -2.657  16.363 -16.447 
ATOM   1733  O4'  DT A  84      -3.555  15.965 -15.372 
ATOM   1734  C3'  DT A  84      -2.395  15.065 -17.209 
ATOM   1735  O3'  DT A  84      -1.219  14.454 -16.690 
ATOM   1736  C2'  DT A  84      -3.592  14.173 -16.877 
ATOM   1737  C1'  DT A  84      -3.690  14.552 -15.403 
ATOM   1738  N1   DT A  84      -4.997  14.199 -14.779 
ATOM   1739  C2   DT A  84      -4.977  13.811 -13.462 
ATOM   1740  O2   DT A  84      -3.953  13.748 -12.805 
ATOM   1741  N3   DT A  84      -6.207  13.491 -12.919 
ATOM   1742  C4   DT A  84      -7.423  13.527 -13.569 
ATOM   1743  O4   DT A  84      -8.459  13.218 -12.977 
ATOM   1744  C5   DT A  84      -7.342  13.947 -14.948 
ATOM   1745  C7   DT A  84      -8.621  14.013 -15.730 
ATOM   1746  C6   DT A  84      -6.159  14.263 -15.502 
ATOM   1747  P    DT A  85      -0.199  13.751 -17.703 
ATOM   1748  OP1  DT A  85       0.711  14.768 -18.278 
ATOM   1749  OP2  DT A  85      -0.952  12.930 -18.676 
ATOM   1750  O5'  DT A  85       0.619  12.795 -16.714 
ATOM   1751  C5'  DT A  85       0.793  13.195 -15.342 
ATOM   1752  C4'  DT A  85       0.555  12.014 -14.423 
ATOM   1753  O4'  DT A  85      -0.845  11.874 -14.049 
ATOM   1754  C3'  DT A  85       0.922  10.644 -14.993 
ATOM   1755  O3'  DT A  85       1.463   9.841 -13.950 
ATOM   1756  C2'  DT A  85      -0.410  10.037 -15.431 
ATOM   1757  C1'  DT A  85      -1.226  10.520 -14.236 
ATOM   1758  N1   DT A  85      -2.697  10.480 -14.459 
ATOM   1759  C2   DT A  85      -3.487  10.179 -13.376 
ATOM   1760  O2   DT A  85      -3.034   9.951 -12.268 
ATOM   1761  N3   DT A  85      -4.847  10.151 -13.622 
ATOM   1762  C4   DT A  85      -5.465  10.393 -14.832 
ATOM   1763  O4   DT A  85      -6.692  10.338 -14.929 
ATOM   1764  C5   DT A  85      -4.553  10.699 -15.908 
ATOM   1765  C7   DT A  85      -5.145  10.975 -17.260 
ATOM   1766  C6   DT A  85      -3.227  10.733 -15.698 
ATOM   1767  P    DT A  86       2.704   8.882 -14.273 
ATOM   1768  OP1  DT A  86       3.963   9.656 -14.187 
ATOM   1769  OP2  DT A  86       2.464   8.172 -15.548 
ATOM   1770  O5'  DT A  86       2.625   7.844 -13.057 
ATOM   1771  C5'  DT A  86       2.092   8.287 -11.796 
ATOM   1772  C4'  DT A  86       1.152   7.238 -11.234 
ATOM   1773  O4'  DT A  86      -0.216   7.410 -11.703 
ATOM   1774  C3'  DT A  86       1.483   5.789 -11.589 
ATOM   1775  O3'  DT A  86       1.183   4.960 -10.473 
ATOM   1776  C2'  DT A  86       0.524   5.439 -12.727 
ATOM   1777  C1'  DT A  86      -0.697   6.152 -12.152 
ATOM   1778  N1   DT A  86      -1.773   6.399 -13.153 
ATOM   1779  C2   DT A  86      -3.070   6.333 -12.705 
ATOM   1780  O2   DT A  86      -3.360   6.088 -11.547 
ATOM   1781  N3   DT A  86      -4.040   6.566 -13.661 
ATOM   1782  C4   DT A  86      -3.824   6.852 -14.994 
ATOM   1783  O4   DT A  86      -4.774   7.042 -15.756 
ATOM   1784  C5   DT A  86      -2.430   6.899 -15.368 
ATOM   1785  C7   DT A  86      -2.107   7.204 -16.802 
ATOM   1786  C6   DT A  86      -1.467   6.676 -14.459 
ATOM   1787  P    DC A  87       2.169   3.751 -10.116 
ATOM   1788  OP1  DC A  87       3.298   4.256  -9.303 
ATOM   1789  OP2  DC A  87       2.533   3.026 -11.353 
ATOM   1790  O5'  DC A  87       1.224   2.830  -9.211 
ATOM   1791  C5'  DC A  87       0.186   3.449  -8.429 
ATOM   1792  C4'  DC A  87      -1.097   2.651  -8.544 
ATOM   1793  O4'  DC A  87      -1.909   3.068  -9.679 
ATOM   1794  C3'  DC A  87      -0.928   1.145  -8.746 
ATOM   1795  O3'  DC A  87      -1.956   0.467  -8.034 
ATOM   1796  C2'  DC A  87      -1.150   0.928 -10.243 
ATOM   1797  C1'  DC A  87      -2.308   1.908 -10.394 
ATOM   1798  N1   DC A  87      -2.577   2.305 -11.805 
ATOM   1799  C2   DC A  87      -3.899   2.540 -12.173 
ATOM   1800  O2   DC A  87      -4.786   2.411 -11.322 
ATOM   1801  N3   DC A  87      -4.164   2.901 -13.454 
ATOM   1802  C4   DC A  87      -3.174   3.030 -14.346 
ATOM   1803  N4   DC A  87      -3.484   3.385 -15.584 
ATOM   1804  C5   DC A  87      -1.808   2.792 -13.988 
ATOM   1805  C6   DC A  87      -1.563   2.431 -12.703 
ATOM   1806  P    DC A  88      -1.601  -0.892  -7.266 
ATOM   1807  OP1  DC A  88      -1.034  -0.577  -5.936 
ATOM   1808  OP2  DC A  88      -0.772  -1.753  -8.139 
ATOM   1809  O5'  DC A  88      -3.052  -1.544  -7.091 
ATOM   1810  C5'  DC A  88      -4.197  -0.678  -6.974 
ATOM   1811  C4'  DC A  88      -5.335  -1.204  -7.828 
ATOM   1812  O4'  DC A  88      -5.282  -0.703  -9.194 
ATOM   1813  C3'  DC A  88      -5.394  -2.723  -7.994 
ATOM   1814  O3'  DC A  88      -6.756  -3.131  -8.011 
ATOM   1815  C2'  DC A  88      -4.791  -2.985  -9.375 
ATOM   1816  C1'  DC A  88      -5.445  -1.800 -10.080 
ATOM   1817  N1   DC A  88      -4.804  -1.447 -11.377 
ATOM   1818  C2   DC A  88      -5.623  -0.972 -12.398 
ATOM   1819  O2   DC A  88      -6.837  -0.863 -12.188 
ATOM   1820  N3   DC A  88      -5.058  -0.645 -13.589 
ATOM   1821  C4   DC A  88      -3.738  -0.777 -13.777 
ATOM   1822  N4   DC A  88      -3.236  -0.445 -14.957 
ATOM   1823  C5   DC A  88      -2.879  -1.265 -12.740 
ATOM   1824  C6   DC A  88      -3.463  -1.586 -11.558 
ATOM   1825  P    DA A  89      -7.169  -4.484  -7.259 
ATOM   1826  OP1  DA A  89      -7.379  -4.207  -5.820 
ATOM   1827  OP2  DA A  89      -6.193  -5.547  -7.581 
ATOM   1828  O5'  DA A  89      -8.572  -4.814  -7.954 
ATOM   1829  C5'  DA A  89      -9.386  -3.728  -8.436 
ATOM   1830  C4'  DA A  89      -9.943  -4.065  -9.804 
ATOM   1831  O4'  DA A  89      -9.045  -3.672 -10.881 
ATOM   1832  C3'  DA A  89     -10.208  -5.547 -10.068 
ATOM   1833  O3'  DA A  89     -11.385  -5.671 -10.858 
ATOM   1834  C2'  DA A  89      -9.014  -6.012 -10.901 
ATOM   1835  C1'  DA A  89      -8.912  -4.766 -11.775 
ATOM   1836  N9   DA A  89      -7.607  -4.633 -12.480 
ATOM   1837  C8   DA A  89      -6.366  -5.000 -12.043 
ATOM   1838  N7   DA A  89      -5.416  -4.755 -12.891 
ATOM   1839  C5   DA A  89      -6.074  -4.182 -13.972 
ATOM   1840  C6   DA A  89      -5.619  -3.694 -15.208 
ATOM   1841  N6   DA A  89      -4.331  -3.708 -15.579 
ATOM   1842  N1   DA A  89      -6.539  -3.192 -16.052 
ATOM   1843  C2   DA A  89      -7.817  -3.181 -15.677 
ATOM   1844  N3   DA A  89      -8.357  -3.605 -14.556 
ATOM   1845  C4   DA A  89      -7.416  -4.104 -13.729 
ATOM   1846  P    DG A  90     -12.409  -6.860 -10.544 
ATOM   1847  OP1  DG A  90     -13.316  -6.457  -9.446 
ATOM   1848  OP2  DG A  90     -11.659  -8.119 -10.338 
ATOM   1849  O5'  DG A  90     -13.228  -6.942 -11.916 
ATOM   1850  C5'  DG A  90     -13.400  -5.745 -12.699 
ATOM   1851  C4'  DG A  90     -13.165  -6.048 -14.166 
ATOM   1852  O4'  DG A  90     -11.765  -5.914 -14.542 
ATOM   1853  C3'  DG A  90     -13.537  -7.458 -14.622 
ATOM   1854  O3'  DG A  90     -14.078  -7.389 -15.935 
ATOM   1855  C2'  DG A  90     -12.206  -8.208 -14.684 
ATOM   1856  C1'  DG A  90     -11.387  -7.066 -15.280 
ATOM   1857  N9   DG A  90      -9.916  -7.246 -15.137 
ATOM   1858  C8   DG A  90      -9.205  -7.831 -14.112 
ATOM   1859  N7   DG A  90      -7.906  -7.830 -14.294 
ATOM   1860  C5   DG A  90      -7.746  -7.200 -15.528 
ATOM   1861  C6   DG A  90      -6.564  -6.907 -16.256 
ATOM   1862  O6   DG A  90      -5.397  -7.145 -15.958 
ATOM   1863  N1   DG A  90      -6.856  -6.258 -17.464 
ATOM   1864  C2   DG A  90      -8.123  -5.935 -17.909 
ATOM   1865  N2   DG A  90      -8.190  -5.316 -19.090 
ATOM   1866  N3   DG A  90      -9.231  -6.210 -17.224 
ATOM   1867  C4   DG A  90      -8.966  -6.840 -16.050 
ATOM   1868  P    DA A  91     -15.323  -8.324 -16.311 
ATOM   1869  OP1  DA A  91     -16.580  -7.677 -15.874 
ATOM   1870  OP2  DA A  91     -15.086  -9.693 -15.803 
ATOM   1871  O5'  DA A  91     -15.245  -8.324 -17.910 
ATOM   1872  C5'  DA A  91     -14.709  -7.169 -18.583 
ATOM   1873  C4'  DA A  91     -13.771  -7.604 -19.692 
ATOM   1874  O4'  DA A  91     -12.404  -7.782 -19.224 
ATOM   1875  C3'  DA A  91     -14.108  -8.936 -20.362 
ATOM   1876  O3'  DA A  91     -13.808  -8.841 -21.750 
ATOM   1877  C2'  DA A  91     -13.149  -9.943 -19.727 
ATOM   1878  C1'  DA A  91     -11.927  -9.031 -19.701 
ATOM   1879  N9   DA A  91     -10.851  -9.497 -18.782 
ATOM   1880  C8   DA A  91     -10.979 -10.142 -17.585 
ATOM   1881  N7   DA A  91      -9.847 -10.420 -17.016 
ATOM   1882  C5   DA A  91      -8.897  -9.924 -17.897 
ATOM   1883  C6   DA A  91      -7.494  -9.905 -17.866 
ATOM   1884  N6   DA A  91      -6.769 -10.424 -16.865 
ATOM   1885  N1   DA A  91      -6.859  -9.333 -18.906 
ATOM   1886  C2   DA A  91      -7.584  -8.818 -19.898 
ATOM   1887  N3   DA A  91      -8.892  -8.777 -20.035 
ATOM   1888  C4   DA A  91      -9.503  -9.357 -18.983 
ATOM   1889  P    DA A  92     -14.797  -9.525 -22.807 
ATOM   1890  OP1  DA A  92     -15.924  -8.610 -23.096 
ATOM   1891  OP2  DA A  92     -15.165 -10.879 -22.337 
ATOM   1892  O5'  DA A  92     -13.854  -9.641 -24.093 
ATOM   1893  C5'  DA A  92     -12.814  -8.664 -24.287 
ATOM   1894  C4'  DA A  92     -11.532  -9.350 -24.719 
ATOM   1895  O4'  DA A  92     -10.719  -9.772 -23.586 
ATOM   1896  C3'  DA A  92     -11.706 -10.625 -25.544 
ATOM   1897  O3'  DA A  92     -10.679 -10.680 -26.527 
ATOM   1898  C2'  DA A  92     -11.487 -11.763 -24.548 
ATOM   1899  C1'  DA A  92     -10.326 -11.120 -23.796 
ATOM   1900  N9   DA A  92     -10.058 -11.736 -22.467 
ATOM   1901  C8   DA A  92     -10.952 -12.265 -21.581 
ATOM   1902  N7   DA A  92     -10.407 -12.731 -20.500 
ATOM   1903  C5   DA A  92      -9.051 -12.494 -20.680 
ATOM   1904  C6   DA A  92      -7.929 -12.759 -19.879 
ATOM   1905  N6   DA A  92      -8.000 -13.351 -18.678 
ATOM   1906  N1   DA A  92      -6.725 -12.394 -20.359 
ATOM   1907  C2   DA A  92      -6.661 -11.807 -21.553 
ATOM   1908  N3   DA A  92      -7.634 -11.510 -22.385 
ATOM   1909  C4   DA A  92      -8.827 -11.885 -21.882 
ATOM   1910  P    DG A  93     -11.037 -11.214 -27.993 
ATOM   1911  OP1  DG A  93     -11.603 -10.109 -28.799 
ATOM   1912  OP2  DG A  93     -11.870 -12.433 -27.888 
ATOM   1913  O5'  DG A  93      -9.588 -11.600 -28.551 
ATOM   1914  C5'  DG A  93      -8.440 -10.869 -28.078 
ATOM   1915  C4'  DG A  93      -7.305 -11.827 -27.773 
ATOM   1916  O4'  DG A  93      -7.358 -12.333 -26.409 
ATOM   1917  C3'  DG A  93      -7.251 -13.089 -28.633 
ATOM   1918  O3'  DG A  93      -5.890 -13.414 -28.888 
ATOM   1919  C2'  DG A  93      -7.854 -14.184 -27.753 
ATOM   1920  C1'  DG A  93      -7.199 -13.743 -26.449 
ATOM   1921  N9   DG A  93      -7.840 -14.316 -25.232 
ATOM   1922  C8   DG A  93      -9.167 -14.605 -25.002 
ATOM   1923  N7   DG A  93      -9.407 -15.107 -23.814 
ATOM   1924  C5   DG A  93      -8.148 -15.155 -23.216 
ATOM   1925  C6   DG A  93      -7.766 -15.605 -21.925 
ATOM   1926  O6   DG A  93      -8.471 -16.061 -21.029 
ATOM   1927  N1   DG A  93      -6.384 -15.478 -21.726 
ATOM   1928  C2   DG A  93      -5.489 -14.980 -22.654 
ATOM   1929  N2   DG A  93      -4.210 -14.940 -22.271 
ATOM   1930  N3   DG A  93      -5.848 -14.558 -23.864 
ATOM   1931  C4   DG A  93      -7.186 -14.674 -24.073 
ATOM   1932  P    DA A  94      -5.479 -13.955 -30.337 
ATOM   1933  OP1  DA A  94      -5.267 -12.811 -31.252 
ATOM   1934  OP2  DA A  94      -6.459 -14.970 -30.784 
ATOM   1935  O5'  DA A  94      -4.078 -14.662 -30.025 
ATOM   1936  C5'  DA A  94      -3.261 -14.151 -28.956 
ATOM   1937  C4'  DA A  94      -2.707 -15.298 -28.134 
ATOM   1938  O4'  DA A  94      -3.605 -15.697 -27.059 
ATOM   1939  C3'  DA A  94      -2.445 -16.597 -28.897 
ATOM   1940  O3'  DA A  94      -1.270 -17.207 -28.378 
ATOM   1941  C2'  DA A  94      -3.643 -17.489 -28.564 
ATOM   1942  C1'  DA A  94      -3.741 -17.110 -27.090 
ATOM   1943  N9   DA A  94      -5.048 -17.462 -26.467 
ATOM   1944  C8   DA A  94      -6.289 -17.454 -27.037 
ATOM   1945  N7   DA A  94      -7.238 -17.816 -26.230 
ATOM   1946  C5   DA A  94      -6.581 -18.084 -25.038 
ATOM   1947  C6   DA A  94      -7.036 -18.515 -23.781 
ATOM   1948  N6   DA A  94      -8.324 -18.763 -23.506 
ATOM   1949  N1   DA A  94      -6.115 -18.685 -22.813 
ATOM   1950  C2   DA A  94      -4.837 -18.436 -23.093 
ATOM   1951  N3   DA A  94      -4.297 -18.032 -24.221 
ATOM   1952  C4   DA A  94      -5.239 -17.871 -25.173 
ATOM   1953  P    DG A  95      -0.249 -17.911 -29.390 
ATOM   1954  OP1  DG A  95       0.660 -16.893 -29.965 
ATOM   1955  OP2  DG A  95      -1.003 -18.731 -30.364 
ATOM   1956  O5'  DG A  95       0.569 -18.867 -28.402 
ATOM   1957  C5'  DG A  95       0.742 -18.466 -27.029 
ATOM   1958  C4'  DG A  95       0.505 -19.648 -26.111 
ATOM   1959  O4'  DG A  95      -0.896 -19.787 -25.736 
ATOM   1960  C3'  DG A  95       0.872 -21.018 -26.680 
ATOM   1961  O3'  DG A  95       1.412 -21.821 -25.637 
ATOM   1962  C2'  DG A  95      -0.461 -21.625 -27.118 
ATOM   1963  C1'  DG A  95      -1.277 -21.142 -25.923 
ATOM   1964  N9   DG A  95      -2.748 -21.182 -26.147 
ATOM   1965  C8   DG A  95      -3.459 -20.959 -27.306 
ATOM   1966  N7   DG A  95      -4.758 -21.072 -27.166 
ATOM   1967  C5   DG A  95      -4.919 -21.394 -25.819 
ATOM   1968  C6   DG A  95      -6.100 -21.641 -25.073 
ATOM   1969  O6   DG A  95      -7.268 -21.626 -25.453 
ATOM   1970  N1   DG A  95      -5.808 -21.934 -23.732 
ATOM   1971  C2   DG A  95      -4.541 -21.981 -23.186 
ATOM   1972  N2   DG A  95      -4.474 -22.277 -21.887 
ATOM   1973  N3   DG A  95      -3.433 -21.748 -23.887 
ATOM   1974  C4   DG A  95      -3.699 -21.464 -25.188 
ATOM   1975  P    DG A  96       2.654 -22.779 -25.960 
ATOM   1976  OP1  DG A  96       3.913 -22.006 -25.874 
ATOM   1977  OP2  DG A  96       2.414 -23.489 -27.235 
ATOM   1978  O5'  DG A  96       2.575 -23.817 -24.744 
ATOM   1979  C5'  DG A  96       2.041 -23.375 -23.483 
ATOM   1980  C4'  DG A  96       1.101 -24.424 -22.921 
ATOM   1981  O4'  DG A  96      -0.267 -24.252 -23.391 
ATOM   1982  C3'  DG A  96       1.433 -25.873 -23.277 
ATOM   1983  O3'  DG A  96       1.132 -26.702 -22.160 
ATOM   1984  C2'  DG A  96       0.473 -26.222 -24.414 
ATOM   1985  C1'  DG A  96      -0.748 -25.509 -23.840 
ATOM   1986  N9   DG A  96      -1.824 -25.263 -24.840 
ATOM   1987  C8   DG A  96      -1.714 -24.973 -26.183 
ATOM   1988  N7   DG A  96      -2.866 -24.812 -26.789 
ATOM   1989  C5   DG A  96      -3.803 -25.009 -25.777 
ATOM   1990  C6   DG A  96      -5.221 -24.963 -25.823 
ATOM   1991  O6   DG A  96      -5.952 -24.735 -26.782 
ATOM   1992  N1   DG A  96      -5.783 -25.224 -24.565 
ATOM   1993  C2   DG A  96      -5.068 -25.493 -23.414 
ATOM   1994  N2   DG A  96      -5.792 -25.715 -22.314 
ATOM   1995  N3   DG A  96      -3.738 -25.536 -23.372 
ATOM   1996  C4   DG A  96      -3.178 -25.285 -24.584 
ATOM   1997  P    DT A  97       2.118 -27.910 -21.803 
ATOM   1998  OP1  DT A  97       3.248 -27.405 -20.990 
ATOM   1999  OP2  DT A  97       2.482 -28.635 -23.040 
ATOM   2000  O5'  DT A  97       1.173 -28.832 -20.899 
ATOM   2001  C5'  DT A  97       0.136 -28.212 -20.117 
ATOM   2002  C4'  DT A  97      -1.147 -29.011 -20.232 
ATOM   2003  O4'  DT A  97      -1.960 -28.594 -21.366 
ATOM   2004  C3'  DT A  97      -0.978 -30.516 -20.433 
ATOM   2005  O3'  DT A  97      -2.006 -31.194 -19.722 
ATOM   2006  C2'  DT A  97      -1.200 -30.734 -21.930 
ATOM   2007  C1'  DT A  97      -2.359 -29.753 -22.081 
ATOM   2008  N1   DT A  97      -2.627 -29.357 -23.492 
ATOM   2009  C2   DT A  97      -3.936 -29.129 -23.840 
ATOM   2010  O2   DT A  97      -4.861 -29.237 -23.052 
ATOM   2011  N3   DT A  97      -4.147 -28.764 -25.155 
ATOM   2012  C4   DT A  97      -3.179 -28.612 -26.127 
ATOM   2013  O4   DT A  97      -3.489 -28.282 -27.273 
ATOM   2014  C5   DT A  97      -1.836 -28.874 -25.668 
ATOM   2015  C7   DT A  97      -0.721 -28.732 -26.663 
ATOM   2016  C6   DT A  97      -1.603 -29.230 -24.394 
ATOM   2017  P    DT A  98      -1.652 -32.554 -18.954 
ATOM   2018  OP1  DT A  98      -1.084 -32.239 -17.623 
ATOM   2019  OP2  DT A  98      -0.823 -33.414 -19.826 
ATOM   2020  O5'  DT A  98      -3.103 -33.206 -18.779 
ATOM   2021  C5'  DT A  98      -4.248 -32.340 -18.662 
ATOM   2022  C4'  DT A  98      -5.385 -32.866 -19.515 
ATOM   2023  O4'  DT A  98      -5.333 -32.365 -20.882 
ATOM   2024  C3'  DT A  98      -5.444 -34.384 -19.682 
ATOM   2025  O3'  DT A  98      -6.807 -34.793 -19.698 
ATOM   2026  C2'  DT A  98      -4.842 -34.646 -21.062 
ATOM   2027  C1'  DT A  98      -5.496 -33.462 -21.768 
ATOM   2028  N1   DT A  98      -4.855 -33.109 -23.064 
ATOM   2029  C2   DT A  98      -5.676 -32.641 -24.062 
ATOM   2030  O2   DT A  98      -6.881 -32.510 -23.922 
ATOM   2031  N3   DT A  98      -5.047 -32.325 -25.250 
ATOM   2032  C4   DT A  98      -3.697 -32.435 -25.516 
ATOM   2033  O4   DT A  98      -3.249 -32.121 -26.621 
ATOM   2034  C5   DT A  98      -2.918 -32.935 -24.409 
ATOM   2035  C7   DT A  98      -1.438 -33.085 -24.613 
ATOM   2036  C6   DT A  98      -3.503 -33.250 -23.242 
ATOM   2037  P    DC A  99      -7.220 -36.145 -18.946 
ATOM   2038  OP1  DC A  99      -7.430 -35.869 -17.508 
ATOM   2039  OP2  DC A  99      -6.243 -37.209 -19.268 
ATOM   2040  O5'  DC A  99      -8.623 -36.476 -19.641 
ATOM   2041  C5'  DC A  99      -9.436 -35.390 -20.123 
ATOM   2042  C4'  DC A  99      -9.994 -35.727 -21.492 
ATOM   2043  O4'  DC A  99      -9.096 -35.334 -22.568 
ATOM   2044  C3'  DC A  99     -10.259 -37.209 -21.755 
ATOM   2045  O3'  DC A  99     -11.436 -37.332 -22.545 
ATOM   2046  C2'  DC A  99      -9.065 -37.674 -22.588 
ATOM   2047  C1'  DC A  99      -8.963 -36.428 -23.463 
ATOM   2048  N1   DC A  99      -7.658 -36.295 -24.167 
ATOM   2049  C2   DC A  99      -7.661 -35.729 -25.439 
ATOM   2050  O2   DC A  99      -8.736 -35.362 -25.927 
ATOM   2051  N3   DC A  99      -6.480 -35.599 -26.098 
ATOM   2052  C4   DC A  99      -5.336 -36.008 -25.535 
ATOM   2053  N4   DC A  99      -4.211 -35.860 -26.218 
ATOM   2054  C5   DC A  99      -5.312 -36.594 -24.228 
ATOM   2055  C6   DC A  99      -6.501 -36.715 -23.586 
ATOM   2056  P    DC A 100     -12.460 -38.522 -22.231 
ATOM   2057  OP1  DC A 100     -13.366 -38.119 -21.133 
ATOM   2058  OP2  DC A 100     -11.710 -39.780 -22.025 
ATOM   2059  O5'  DC A 100     -13.279 -38.603 -23.604 
ATOM   2060  C5'  DC A 100     -13.451 -37.407 -24.387 
ATOM   2061  C4'  DC A 100     -13.216 -37.709 -25.853 
ATOM   2062  O4'  DC A 100     -11.815 -37.576 -26.230 
ATOM   2063  C3'  DC A 100     -13.587 -39.120 -26.310 
ATOM   2064  O3'  DC A 100     -14.129 -39.051 -27.623 
ATOM   2065  C2'  DC A 100     -12.257 -39.870 -26.371 
ATOM   2066  C1'  DC A 100     -11.438 -38.728 -26.967 
ATOM   2067  N1   DC A 100      -9.966 -38.908 -26.824 
ATOM   2068  C2   DC A 100      -9.152 -38.434 -27.850 
ATOM   2069  O2   DC A 100      -9.679 -37.888 -28.826 
ATOM   2070  N3   DC A 100      -7.807 -38.589 -27.739 
ATOM   2071  C4   DC A 100      -7.275 -39.185 -26.665 
ATOM   2072  N4   DC A 100      -5.959 -39.313 -26.603 
ATOM   2073  C5   DC A 100      -8.095 -39.681 -25.599 
ATOM   2074  C6   DC A 100      -9.437 -39.517 -25.729 
ATOM   2075  P    DT A 101     -15.373 -39.986 -27.999 
ATOM   2076  OP1  DT A 101     -16.630 -39.339 -27.561 
ATOM   2077  OP2  DT A 101     -15.136 -41.355 -27.491 
ATOM   2078  O5'  DT A 101     -15.296 -39.985 -29.597 
ATOM   2079  C5'  DT A 101     -14.760 -38.831 -30.270 
ATOM   2080  C4'  DT A 101     -13.822 -39.266 -31.379 
ATOM   2081  O4'  DT A 101     -12.455 -39.444 -30.912 
ATOM   2082  C3'  DT A 101     -14.158 -40.598 -32.050 
ATOM   2083  O3'  DT A 101     -13.859 -40.503 -33.437 
ATOM   2084  C2'  DT A 101     -13.200 -41.604 -31.415 
ATOM   2085  C1'  DT A 101     -11.977 -40.693 -31.389 
ATOM   2086  N1   DT A 101     -10.902 -41.159 -30.469 
ATOM   2087  C2   DT A 101      -9.604 -40.921 -30.853 
ATOM   2088  O2   DT A 101      -9.313 -40.356 -31.893 
ATOM   2089  N3   DT A 101      -8.634 -41.368 -29.976 
ATOM   2090  C4   DT A 101      -8.851 -42.016 -28.777 
ATOM   2091  O4   DT A 101      -7.901 -42.369 -28.076 
ATOM   2092  C5   DT A 101     -10.245 -42.220 -28.461 
ATOM   2093  C7   DT A 101     -10.569 -42.919 -27.173 
ATOM   2094  C6   DT A 101     -11.208 -41.796 -29.295 
ATOM   2095  P    DC A 102     -14.848 -41.187 -34.494 
ATOM   2096  OP1  DC A 102     -15.974 -40.271 -34.783 
ATOM   2097  OP2  DC A 102     -15.216 -42.541 -34.024 
ATOM   2098  O5'  DC A 102     -13.905 -41.303 -35.780 
ATOM   2099  C5'  DC A 102     -12.865 -40.326 -35.974 
ATOM   2100  C4'  DC A 102     -11.583 -41.012 -36.406 
ATOM   2101  O4'  DC A 102     -10.770 -41.434 -35.274 
ATOM   2102  C3'  DC A 102     -11.756 -42.287 -37.231 
ATOM   2103  O3'  DC A 102     -10.730 -42.342 -38.214 
ATOM   2104  C2'  DC A 102     -11.538 -43.425 -36.236 
ATOM   2105  C1'  DC A 102     -10.377 -42.781 -35.484 
ATOM   2106  N1   DC A 102     -10.108 -43.397 -34.154 
ATOM   2107  C2   DC A 102      -8.786 -43.461 -33.724 
ATOM   2108  O2   DC A 102      -7.898 -43.008 -34.455 
ATOM   2109  N3   DC A 102      -8.520 -44.020 -32.514 
ATOM   2110  C4   DC A 102      -9.511 -44.499 -31.752 
ATOM   2111  N4   DC A 102      -9.200 -45.034 -30.581 
ATOM   2112  C5   DC A 102     -10.878 -44.444 -32.177 
ATOM   2113  C6   DC A 102     -11.122 -43.882 -33.388 
ATOM   2114  P    DC A 103     -11.087 -42.876 -39.680 
ATOM   2115  OP1  DC A 103     -11.653 -41.771 -40.486 
ATOM   2116  OP2  DC A 103     -11.920 -44.094 -39.575 
ATOM   2117  O5'  DC A 103      -9.639 -43.262 -40.238 
ATOM   2118  C5'  DC A 103      -8.491 -42.531 -39.765 
ATOM   2119  C4'  DC A 103      -7.356 -43.489 -39.460 
ATOM   2120  O4'  DC A 103      -7.409 -43.995 -38.096 
ATOM   2121  C3'  DC A 103      -7.301 -44.751 -40.320 
ATOM   2122  O3'  DC A 103      -5.940 -45.076 -40.575 
ATOM   2123  C2'  DC A 103      -7.905 -45.846 -39.440 
ATOM   2124  C1'  DC A 103      -7.249 -45.405 -38.136 
ATOM   2125  N1   DC A 103      -7.891 -45.978 -36.919 
ATOM   2126  C2   DC A 103      -7.072 -46.282 -35.836 
ATOM   2127  O2   DC A 103      -5.857 -46.066 -35.926 
ATOM   2128  N3   DC A 103      -7.637 -46.806 -34.717 
ATOM   2129  C4   DC A 103      -8.956 -47.025 -34.658 
ATOM   2130  N4   DC A 103      -9.460 -47.537 -33.546 
ATOM   2131  C5   DC A 103      -9.817 -46.719 -35.763 
ATOM   2132  C6   DC A 103      -9.233 -46.197 -36.871 
ATOM   2133  P    DC A 104      -5.530 -45.617 -42.025 
ATOM   2134  OP1  DC A 104      -5.318 -44.473 -42.939 
ATOM   2135  OP2  DC A 104      -6.510 -46.632 -42.471 
ATOM   2136  O5'  DC A 104      -4.129 -46.324 -41.713 
ATOM   2137  C5'  DC A 104      -3.312 -45.813 -40.643 
ATOM   2138  C4'  DC A 104      -2.758 -46.960 -39.822 
ATOM   2139  O4'  DC A 104      -3.656 -47.359 -38.746 
ATOM   2140  C3'  DC A 104      -2.496 -48.259 -40.584 
ATOM   2141  O3'  DC A 104      -1.320 -48.869 -40.065 
ATOM   2142  C2'  DC A 104      -3.693 -49.150 -40.252 
ATOM   2143  C1'  DC A 104      -3.792 -48.771 -38.777 
ATOM   2144  N1   DC A 104      -5.098 -49.124 -38.154 
ATOM   2145  C2   DC A 104      -5.095 -49.520 -36.819 
ATOM   2146  O2   DC A 104      -4.019 -49.561 -36.212 
ATOM   2147  N3   DC A 104      -6.275 -49.846 -36.234 
ATOM   2148  C4   DC A 104      -7.420 -49.788 -36.926 
ATOM   2149  N4   DC A 104      -8.545 -50.116 -36.310 
ATOM   2150  C5   DC A 104      -7.445 -49.384 -38.300 
ATOM   2151  C6   DC A 104      -6.255 -49.062 -38.868 
ATOM   2152  P    DC A 105      -0.300 -49.573 -41.077 
ATOM   2153  OP1  DC A 105       0.609 -48.555 -41.652 
ATOM   2154  OP2  DC A 105      -1.053 -50.393 -42.051 
ATOM   2155  O5'  DC A 105       0.518 -50.528 -40.089 
ATOM   2156  C5'  DC A 105       0.692 -50.128 -38.717 
ATOM   2157  C4'  DC A 105       0.454 -51.310 -37.798 
ATOM   2158  O4'  DC A 105      -0.947 -51.449 -37.423 
ATOM   2159  C3'  DC A 105       0.821 -52.680 -38.368 
ATOM   2160  O3'  DC A 105       1.362 -53.483 -37.325 
ATOM   2161  C2'  DC A 105      -0.511 -53.287 -38.806 
ATOM   2162  C1'  DC A 105      -1.328 -52.804 -37.610 
ATOM   2163  N1   DC A 105      -2.799 -52.843 -37.834 
ATOM   2164  C2   DC A 105      -3.614 -53.147 -36.746 
ATOM   2165  O2   DC A 105      -3.086 -53.368 -35.649 
ATOM   2166  N3   DC A 105      -4.958 -53.189 -36.930 
ATOM   2167  C4   DC A 105      -5.490 -52.943 -38.133 
ATOM   2168  N4   DC A 105      -6.808 -52.996 -38.261 
ATOM   2169  C5   DC A 105      -4.670 -52.630 -39.266 
ATOM   2170  C6   DC A 105      -3.330 -52.593 -39.062 
ATOM   2171  P    DG A 106       2.603 -54.441 -37.647 
ATOM   2172  OP1  DG A 106       3.862 -53.668 -37.562 
ATOM   2173  OP2  DG A 106       2.363 -55.151 -38.923 
ATOM   2174  O5'  DG A 106       2.524 -55.479 -36.432 
ATOM   2175  C5'  DG A 106       1.990 -55.037 -35.170 
ATOM   2176  C4'  DG A 106       1.050 -56.086 -34.609 
ATOM   2177  O4'  DG A 106      -0.317 -55.913 -35.078 
ATOM   2178  C3'  DG A 106       1.382 -57.535 -34.964 
ATOM   2179  O3'  DG A 106       1.082 -58.363 -33.847 
ATOM   2180  C2'  DG A 106       0.422 -57.884 -36.101 
ATOM   2181  C1'  DG A 106      -0.799 -57.171 -35.527 
ATOM   2182  N9   DG A 106      -1.874 -56.925 -36.528 
ATOM   2183  C8   DG A 106      -1.765 -56.635 -37.870 
ATOM   2184  N7   DG A 106      -2.916 -56.473 -38.477 
ATOM   2185  C5   DG A 106      -3.854 -56.671 -37.464 
ATOM   2186  C6   DG A 106      -5.272 -56.625 -37.510 
ATOM   2187  O6   DG A 106      -6.003 -56.396 -38.470 
ATOM   2188  N1   DG A 106      -5.834 -56.886 -36.252 
ATOM   2189  C2   DG A 106      -5.119 -57.155 -35.102 
ATOM   2190  N2   DG A 106      -5.842 -57.377 -34.002 
ATOM   2191  N3   DG A 106      -3.789 -57.197 -35.059 
ATOM   2192  C4   DG A 106      -3.229 -56.947 -36.271 
ATOM   2193  P    DG A 107       2.067 -59.572 -33.491 
ATOM   2194  OP1  DG A 107       3.197 -59.067 -32.677 
ATOM   2195  OP2  DG A 107       2.432 -60.297 -34.728 
ATOM   2196  O5'  DG A 107       1.123 -60.494 -32.586 
ATOM   2197  C5'  DG A 107       0.085 -59.874 -31.804 
ATOM   2198  C4'  DG A 107      -1.198 -60.673 -31.919 
ATOM   2199  O4'  DG A 107      -2.011 -60.256 -33.054 
ATOM   2200  C3'  DG A 107      -1.029 -62.178 -32.121 
ATOM   2201  O3'  DG A 107      -2.057 -62.856 -31.409 
ATOM   2202  C2'  DG A 107      -1.251 -62.396 -33.618 
ATOM   2203  C1'  DG A 107      -2.409 -61.415 -33.769 
ATOM   2204  N9   DG A 107      -2.678 -61.019 -35.179 
ATOM   2205  C8   DG A 107      -1.791 -60.842 -36.219 
ATOM   2206  N7   DG A 107      -2.355 -60.488 -37.349 
ATOM   2207  C5   DG A 107      -3.711 -60.427 -37.035 
ATOM   2208  C6   DG A 107      -4.824 -60.097 -37.853 
ATOM   2209  O6   DG A 107      -4.840 -59.785 -39.041 
ATOM   2210  N1   DG A 107      -6.025 -60.158 -37.132 
ATOM   2211  C2   DG A 107      -6.136 -60.494 -35.797 
ATOM   2212  N2   DG A 107      -7.373 -60.495 -35.294 
ATOM   2213  N3   DG A 107      -5.092 -60.803 -35.031 
ATOM   2214  C4   DG A 107      -3.920 -60.749 -35.715 
ATOM   2215  P    DG A 108      -1.702 -64.216 -30.641 
ATOM   2216  OP1  DG A 108      -1.135 -63.901 -29.310 
ATOM   2217  OP2  DG A 108      -0.874 -65.076 -31.513 
ATOM   2218  O5'  DG A 108      -3.153 -64.867 -30.466 
ATOM   2219  C5'  DG A 108      -4.299 -64.002 -30.349 
ATOM   2220  C4'  DG A 108      -5.436 -64.528 -31.202 
ATOM   2221  O4'  DG A 108      -5.383 -64.027 -32.569 
ATOM   2222  C3'  DG A 108      -5.495 -66.046 -31.369 
ATOM   2223  O3'  DG A 108      -6.857 -66.455 -31.385 
ATOM   2224  C2'  DG A 108      -4.893 -66.308 -32.750 
ATOM   2225  C1'  DG A 108      -5.547 -65.124 -33.455 
ATOM   2226  N9   DG A 108      -4.905 -64.771 -34.752 
ATOM   2227  C8   DG A 108      -3.578 -64.844 -35.117 
ATOM   2228  N7   DG A 108      -3.340 -64.455 -36.346 
ATOM   2229  C5   DG A 108      -4.598 -64.099 -36.830 
ATOM   2230  C6   DG A 108      -4.980 -63.602 -38.103 
ATOM   2231  O6   DG A 108      -4.275 -63.369 -39.081 
ATOM   2232  N1   DG A 108      -6.361 -63.372 -38.170 
ATOM   2233  C2   DG A 108      -7.256 -63.594 -37.141 
ATOM   2234  N2   DG A 108      -8.534 -63.311 -37.404 
ATOM   2235  N3   DG A 108      -6.896 -64.060 -35.947 
ATOM   2236  C4   DG A 108      -5.560 -64.288 -35.866 
ATOM   2237  P    DC A 109      -7.271 -67.807 -30.634 
ATOM   2238  OP1  DC A 109      -7.481 -67.531 -29.195 
ATOM   2239  OP2  DC A 109      -6.294 -68.871 -30.956 
ATOM   2240  O5'  DC A 109      -8.673 -68.138 -31.329 
ATOM   2241  C5'  DC A 109      -9.487 -67.051 -31.810 
ATOM   2242  C4'  DC A 109     -10.044 -67.388 -33.179 
ATOM   2243  O4'  DC A 109      -9.146 -66.996 -34.256 
ATOM   2244  C3'  DC A 109     -10.310 -68.871 -33.443 
ATOM   2245  O3'  DC A 109     -11.486 -68.994 -34.232 
ATOM   2246  C2'  DC A 109      -9.115 -69.336 -34.275 
ATOM   2247  C1'  DC A 109      -9.014 -68.090 -35.150 
ATOM   2248  N1   DC A 109      -7.708 -67.957 -35.854 
ATOM   2249  C2   DC A 109      -7.711 -67.390 -37.126 
ATOM   2250  O2   DC A 109      -8.787 -67.024 -37.614 
ATOM   2251  N3   DC A 109      -6.530 -67.261 -37.786 
ATOM   2252  C4   DC A 109      -5.387 -67.670 -37.223 
ATOM   2253  N4   DC A 109      -4.262 -67.522 -37.906 
ATOM   2254  C5   DC A 109      -5.362 -68.256 -35.916 
ATOM   2255  C6   DC A 109      -6.552 -68.377 -35.273 
ATOM   2256  P    DA A 110     -12.511 -70.184 -33.919 
ATOM   2257  OP1  DA A 110     -13.417 -69.781 -32.821 
ATOM   2258  OP2  DA A 110     -11.761 -71.442 -33.713 
ATOM   2259  O5'  DA A 110     -13.330 -70.265 -35.291 
ATOM   2260  C5'  DA A 110     -13.502 -69.069 -36.074 
ATOM   2261  C4'  DA A 110     -13.267 -69.371 -37.540 
ATOM   2262  O4'  DA A 110     -11.866 -69.237 -37.917 
ATOM   2263  C3'  DA A 110     -13.638 -70.782 -37.997 
ATOM   2264  O3'  DA A 110     -14.180 -70.713 -39.310 
ATOM   2265  C2'  DA A 110     -12.307 -71.532 -38.059 
ATOM   2266  C1'  DA A 110     -11.489 -70.390 -38.655 
ATOM   2267  N9   DA A 110     -10.017 -70.570 -38.512 
ATOM   2268  C8   DA A 110      -9.330 -71.153 -37.487 
ATOM   2269  N7   DA A 110      -8.043 -71.159 -37.654 
ATOM   2270  C5   DA A 110      -7.862 -70.534 -38.880 
ATOM   2271  C6   DA A 110      -6.714 -70.228 -39.627 
ATOM   2272  N6   DA A 110      -5.469 -70.526 -39.228 
ATOM   2273  N1   DA A 110      -6.889 -69.603 -40.807 
ATOM   2274  C2   DA A 110      -8.128 -69.309 -41.199 
ATOM   2275  N3   DA A 110      -9.270 -69.543 -40.591 
ATOM   2276  C4   DA A 110      -9.066 -70.170 -39.413 
ATOM   2277  P    DG A 111     -15.424 -71.648 -39.686 
ATOM   2278  OP1  DG A 111     -16.681 -71.000 -39.248 
ATOM   2279  OP2  DG A 111     -15.187 -73.017 -39.178 
ATOM   2280  O5'  DG A 111     -15.347 -71.647 -41.285 
ATOM   2281  C5'  DG A 111     -14.811 -70.492 -41.958 
ATOM   2282  C4'  DG A 111     -13.873 -70.928 -43.066 
ATOM   2283  O4'  DG A 111     -12.505 -71.106 -42.599 
ATOM   2284  C3'  DG A 111     -14.209 -72.259 -43.737 
ATOM   2285  O3'  DG A 111     -13.910 -72.165 -45.125 
ATOM   2286  C2'  DG A 111     -13.251 -73.266 -43.102 
ATOM   2287  C1'  DG A 111     -12.028 -72.355 -43.076 
ATOM   2288  N9   DG A 111     -10.952 -72.820 -42.157 
ATOM   2289  C8   DG A 111     -11.062 -73.472 -40.947 
ATOM   2290  N7   DG A 111      -9.911 -73.747 -40.383 
ATOM   2291  C5   DG A 111      -8.973 -73.241 -41.282 
ATOM   2292  C6   DG A 111      -7.555 -73.241 -41.218 
ATOM   2293  O6   DG A 111      -6.823 -73.692 -40.341 
ATOM   2294  N1   DG A 111      -6.993 -72.623 -42.344 
ATOM   2295  C2   DG A 111      -7.706 -72.078 -43.393 
ATOM   2296  N2   DG A 111      -6.983 -71.534 -44.375 
ATOM   2297  N3   DG A 111      -9.037 -72.079 -43.451 
ATOM   2298  C4   DG A 111      -9.598 -72.674 -42.367 
ATOM   2299  P    DA A 112     -14.899 -72.848 -46.181 
ATOM   2300  OP1  DA A 112     -16.025 -71.933 -46.470 
ATOM   2301  OP2  DA A 112     -15.266 -74.202 -45.712 
ATOM   2302  O5'  DA A 112     -13.955 -72.965 -47.468 
ATOM   2303  C5'  DA A 112     -12.915 -71.988 -47.662 
ATOM   2304  C4'  DA A 112     -11.634 -72.673 -48.093 
ATOM   2305  O4'  DA A 112     -10.821 -73.096 -46.961 
ATOM   2306  C3'  DA A 112     -11.807 -73.948 -48.918 
ATOM   2307  O3'  DA A 112     -10.781 -74.004 -49.902 
ATOM   2308  C2'  DA A 112     -11.588 -75.087 -47.923 
ATOM   2309  C1'  DA A 112     -10.427 -74.443 -47.171 
ATOM   2310  N9   DA A 112     -10.159 -75.059 -45.841 
ATOM   2311  C8   DA A 112     -11.053 -75.588 -44.956 
ATOM   2312  N7   DA A 112     -10.509 -76.054 -43.875 
ATOM   2313  C5   DA A 112      -9.153 -75.817 -44.055 
ATOM   2314  C6   DA A 112      -8.030 -76.083 -43.254 
ATOM   2315  N6   DA A 112      -8.101 -76.674 -42.052 
ATOM   2316  N1   DA A 112      -6.826 -75.718 -43.733 
ATOM   2317  C2   DA A 112      -6.762 -75.130 -44.927 
ATOM   2318  N3   DA A 112      -7.736 -74.833 -45.760 
ATOM   2319  C4   DA A 112      -8.928 -75.209 -45.256 
ATOM   2320  P    DA A 113     -11.138 -74.538 -51.368 
ATOM   2321  OP1  DA A 113     -11.704 -73.432 -52.174 
ATOM   2322  OP2  DA A 113     -11.971 -75.756 -51.263 
ATOM   2323  O5'  DA A 113      -9.689 -74.924 -51.925 
ATOM   2324  C5'  DA A 113      -8.542 -74.193 -51.453 
ATOM   2325  C4'  DA A 113      -7.407 -75.150 -51.147 
ATOM   2326  O4'  DA A 113      -7.460 -75.657 -49.784 
ATOM   2327  C3'  DA A 113      -7.352 -76.413 -52.007 
ATOM   2328  O3'  DA A 113      -5.991 -76.738 -52.263 
ATOM   2329  C2'  DA A 113      -7.956 -77.507 -51.128 
ATOM   2330  C1'  DA A 113      -7.300 -77.067 -49.823 
ATOM   2331  N9   DA A 113      -7.942 -77.639 -48.607 
ATOM   2332  C8   DA A 113      -9.261 -77.919 -48.395 
ATOM   2333  N7   DA A 113      -9.511 -78.417 -47.225 
ATOM   2334  C5   DA A 113      -8.267 -78.472 -46.612 
ATOM   2335  C6   DA A 113      -7.855 -78.910 -45.342 
ATOM   2336  N6   DA A 113      -8.695 -79.398 -44.418 
ATOM   2337  N1   DA A 113      -6.542 -78.828 -45.055 
ATOM   2338  C2   DA A 113      -5.711 -78.342 -45.977 
ATOM   2339  N3   DA A 113      -5.980 -77.906 -47.189 
ATOM   2340  C4   DA A 113      -7.300 -77.999 -47.451 
ATOM   2341  P    DG A 114      -5.581 -77.279 -53.712 
ATOM   2342  OP1  DG A 114      -5.368 -76.135 -54.627 
ATOM   2343  OP2  DG A 114      -6.561 -78.293 -54.159 
ATOM   2344  O5'  DG A 114      -4.180 -77.986 -53.400 
ATOM   2345  C5'  DG A 114      -3.363 -77.475 -52.330 
ATOM   2346  C4'  DG A 114      -2.809 -78.622 -51.509 
ATOM   2347  O4'  DG A 114      -3.706 -79.021 -50.434 
ATOM   2348  C3'  DG A 114      -2.547 -79.921 -52.271 
ATOM   2349  O3'  DG A 114      -1.371 -80.531 -51.752 
ATOM   2350  C2'  DG A 114      -3.744 -80.812 -51.939 
ATOM   2351  C1'  DG A 114      -3.842 -80.433 -50.465 
ATOM   2352  N9   DG A 114      -5.149 -80.786 -49.841 
ATOM   2353  C8   DG A 114      -6.409 -80.784 -50.399 
ATOM   2354  N7   DG A 114      -7.358 -81.151 -49.574 
ATOM   2355  C5   DG A 114      -6.680 -81.416 -48.385 
ATOM   2356  C6   DG A 114      -7.175 -81.852 -47.129 
ATOM   2357  O6   DG A 114      -8.332 -82.098 -46.800 
ATOM   2358  N1   DG A 114      -6.140 -81.996 -46.194 
ATOM   2359  C2   DG A 114      -4.803 -81.750 -46.441 
ATOM   2360  N2   DG A 114      -3.972 -81.947 -45.415 
ATOM   2361  N3   DG A 114      -4.341 -81.341 -47.620 
ATOM   2362  C4   DG A 114      -5.331 -81.196 -48.538 
ATOM   2363  P    DA A 115      -0.351 -81.234 -52.765 
ATOM   2364  OP1  DA A 115       0.559 -80.217 -53.340 
ATOM   2365  OP2  DA A 115      -1.104 -82.055 -53.738 
ATOM   2366  O5'  DA A 115       0.467 -82.190 -51.776 
ATOM   2367  C5'  DA A 115       0.641 -81.790 -50.404 
ATOM   2368  C4'  DA A 115       0.404 -82.972 -49.485 
ATOM   2369  O4'  DA A 115      -0.997 -83.111 -49.111 
ATOM   2370  C3'  DA A 115       0.771 -84.342 -50.055 
ATOM   2371  O3'  DA A 115       1.311 -85.144 -49.012 
ATOM   2372  C2'  DA A 115      -0.562 -84.949 -50.493 
ATOM   2373  C1'  DA A 115      -1.378 -84.465 -49.298 
ATOM   2374  N9   DA A 115      -2.849 -84.505 -49.522 
ATOM   2375  C8   DA A 115      -3.538 -84.280 -50.680 
ATOM   2376  N7   DA A 115      -4.825 -84.391 -50.554 
ATOM   2377  C5   DA A 115      -5.004 -84.711 -49.216 
ATOM   2378  C6   DA A 115      -6.154 -84.961 -48.448 
ATOM   2379  N6   DA A 115      -7.399 -84.924 -48.945 
ATOM   2380  N1   DA A 115      -5.977 -85.252 -47.146 
ATOM   2381  C2   DA A 115      -4.739 -85.287 -46.658 
ATOM   2382  N3   DA A 115      -3.596 -85.073 -47.274 
ATOM   2383  C4   DA A 115      -3.802 -84.785 -48.576 
ATOM   2384  P    DA A 116       2.552 -86.103 -49.335 
ATOM   2385  OP1  DA A 116       3.811 -85.329 -49.249 
ATOM   2386  OP2  DA A 116       2.312 -86.813 -50.610 
ATOM   2387  O5'  DA A 116       2.473 -87.141 -48.119 
ATOM   2388  C5'  DA A 116       1.940 -86.699 -46.858 
ATOM   2389  C4'  DA A 116       1.000 -87.747 -46.296 
ATOM   2390  O4'  DA A 116      -0.368 -87.575 -46.765 
ATOM   2391  C3'  DA A 116       1.331 -89.197 -46.652 
ATOM   2392  O3'  DA A 116       1.031 -90.025 -45.535 
ATOM   2393  C2'  DA A 116       0.372 -89.546 -47.789 
ATOM   2394  C1'  DA A 116      -0.849 -88.833 -47.215 
ATOM   2395  N9   DA A 116      -1.925 -88.587 -48.215 
ATOM   2396  C8   DA A 116      -1.797 -88.300 -49.543 
ATOM   2397  N7   DA A 116      -2.929 -88.138 -50.156 
ATOM   2398  C5   DA A 116      -3.878 -88.331 -49.162 
ATOM   2399  C6   DA A 116      -5.282 -88.293 -49.172 
ATOM   2400  N6   DA A 116      -6.008 -88.035 -50.269 
ATOM   2401  N1   DA A 116      -5.917 -88.532 -48.009 
ATOM   2402  C2   DA A 116      -5.190 -88.787 -46.921 
ATOM   2403  N3   DA A 116      -3.883 -88.849 -46.792 
ATOM   2404  C4   DA A 116      -3.272 -88.607 -47.969 
ATOM   2405  P    DA A 117       2.017 -91.234 -45.178 
ATOM   2406  OP1  DA A 117       3.146 -90.729 -44.365 
ATOM   2407  OP2  DA A 117       2.381 -91.959 -46.415 
ATOM   2408  O5'  DA A 117       1.072 -92.156 -44.274 
ATOM   2409  C5'  DA A 117       0.034 -91.536 -43.491 
ATOM   2410  C4'  DA A 117      -1.249 -92.334 -43.607 
ATOM   2411  O4'  DA A 117      -2.061 -91.917 -44.741 
ATOM   2412  C3'  DA A 117      -1.080 -93.840 -43.808 
ATOM   2413  O3'  DA A 117      -2.107 -94.518 -43.096 
ATOM   2414  C2'  DA A 117      -1.302 -94.058 -45.305 
ATOM   2415  C1'  DA A 117      -2.460 -93.077 -45.456 
ATOM   2416  N9   DA A 117      -2.729 -92.680 -46.867 
ATOM   2417  C8   DA A 117      -1.834 -92.510 -47.885 
ATOM   2418  N7   DA A 117      -2.380 -92.160 -49.009 
ATOM   2419  C5   DA A 117      -3.735 -92.093 -48.716 
ATOM   2420  C6   DA A 117      -4.857 -91.771 -49.498 
ATOM   2421  N6   DA A 117      -4.787 -91.441 -50.794 
ATOM   2422  N1   DA A 117      -6.060 -91.802 -48.894 
ATOM   2423  C2   DA A 117      -6.125 -92.131 -47.604 
ATOM   2424  N3   DA A 117      -5.151 -92.449 -46.779 
ATOM   2425  C4   DA A 117      -3.958 -92.411 -47.408 
ATOM   2426  P    DT A 118      -1.753 -95.877 -42.328 
ATOM   2427  OP1  DT A 118      -1.186 -95.562 -40.998 
ATOM   2428  OP2  DT A 118      -0.924 -96.738 -43.201 
ATOM   2429  O5'  DT A 118      -3.204 -96.529 -42.154 
ATOM   2430  C5'  DT A 118      -4.349 -95.663 -42.037 
ATOM   2431  C4'  DT A 118      -5.487 -96.190 -42.890 
ATOM   2432  O4'  DT A 118      -5.434 -95.688 -44.257 
ATOM   2433  C3'  DT A 118      -5.546 -97.708 -43.056 
ATOM   2434  O3'  DT A 118      -6.908 -98.116 -43.073 
ATOM   2435  C2'  DT A 118      -4.943 -97.970 -44.437 
ATOM   2436  C1'  DT A 118      -5.597 -96.785 -45.142 
ATOM   2437  N1   DT A 118      -4.956 -96.432 -46.439 
ATOM   2438  C2   DT A 118      -5.778 -95.965 -47.437 
ATOM   2439  O2   DT A 118      -6.982 -95.833 -47.297 
ATOM   2440  N3   DT A 118      -5.149 -95.649 -48.625 
ATOM   2441  C4   DT A 118      -3.799 -95.759 -48.890 
ATOM   2442  O4   DT A 118      -3.350 -95.444 -49.995 
ATOM   2443  C5   DT A 118      -3.019 -96.258 -47.783 
ATOM   2444  C7   DT A 118      -1.539 -96.409 -47.988 
ATOM   2445  C6   DT A 118      -3.604 -96.573 -46.617 
ATOM   2446  P    DC A 119      -7.321 -99.469 -42.321 
ATOM   2447  OP1  DC A 119      -7.531 -99.193 -40.882 
ATOM   2448  OP2  DC A 119      -6.345-100.533 -42.643 
ATOM   2449  O5'  DC A 119      -8.724 -99.799 -43.016 
ATOM   2450  C5'  DC A 119      -9.538 -98.713 -43.498 
ATOM   2451  C4'  DC A 119     -10.095 -99.050 -44.867 
ATOM   2452  O4'  DC A 119      -9.197 -98.657 -45.943 
ATOM   2453  C3'  DC A 119     -10.360-100.532 -45.130 
ATOM   2454  O3'  DC A 119     -11.537-100.656 -45.920 
ATOM   2455  C2'  DC A 119      -9.166-100.997 -45.963 
ATOM   2456  C1'  DC A 119      -9.064 -99.752 -46.838 
ATOM   2457  N1   DC A 119      -7.759 -99.618 -47.542 
ATOM   2458  C2   DC A 119      -7.762 -99.052 -48.814 
ATOM   2459  O2   DC A 119      -8.838 -98.686 -49.301 
ATOM   2460  N3   DC A 119      -6.581 -98.922 -49.473 
ATOM   2461  C4   DC A 119      -5.438 -99.331 -48.910 
ATOM   2462  N4   DC A 119      -4.313 -99.183 -49.593 
ATOM   2463  C5   DC A 119      -5.413 -99.917 -47.603 
ATOM   2464  C6   DC A 119      -6.603-100.038 -46.961 
ATOM   2465  P    DA A 120     -12.561-101.845 -45.606 
ATOM   2466  OP1  DA A 120     -13.468-101.442 -44.508 
ATOM   2467  OP2  DA A 120     -11.811-103.104 -45.400 
ATOM   2468  O5'  DA A 120     -13.380-101.927 -46.978 
ATOM   2469  C5'  DA A 120     -13.552-100.731 -47.761 
ATOM   2470  C4'  DA A 120     -13.317-101.033 -49.228 
ATOM   2471  O4'  DA A 120     -11.917-100.899 -49.605 
ATOM   2472  C3'  DA A 120     -13.689-102.443 -49.684 
ATOM   2473  O3'  DA A 120     -14.230-102.375 -50.997 
ATOM   2474  C2'  DA A 120     -12.358-103.193 -49.746 
ATOM   2475  C1'  DA A 120     -11.539-102.052 -50.342 
ATOM   2476  N9   DA A 120     -10.068-102.231 -50.199 
ATOM   2477  C8   DA A 120      -9.380-102.814 -49.174 
ATOM   2478  N7   DA A 120      -8.094-102.821 -49.342 
ATOM   2479  C5   DA A 120      -7.913-102.196 -50.568 
ATOM   2480  C6   DA A 120      -6.764-101.890 -51.315 
ATOM   2481  N6   DA A 120      -5.520-102.188 -50.915 
ATOM   2482  N1   DA A 120      -6.940-101.265 -52.494 
ATOM   2483  C2   DA A 120      -8.179-100.971 -52.887 
ATOM   2484  N3   DA A 120      -9.320-101.205 -52.278 
ATOM   2485  C4   DA A 120      -9.116-101.832 -51.101 
ATOM   2486  P    DC A 121     -15.475-103.309 -51.373 
ATOM   2487  OP1  DC A 121     -16.731-102.662 -50.936 
ATOM   2488  OP2  DC A 121     -15.238-104.678 -50.866 
ATOM   2489  O5'  DC A 121     -15.397-103.309 -52.972 
ATOM   2490  C5'  DC A 121     -14.861-102.154 -53.645 
ATOM   2491  C4'  DC A 121     -13.923-102.590 -54.754 
ATOM   2492  O4'  DC A 121     -12.556-102.768 -54.286 
ATOM   2493  C3'  DC A 121     -14.260-103.921 -55.425 
ATOM   2494  O3'  DC A 121     -13.960-103.826 -56.812 
ATOM   2495  C2'  DC A 121     -13.301-104.928 -54.789 
ATOM   2496  C1'  DC A 121     -12.079-104.016 -54.763 
ATOM   2497  N1   DC A 121     -11.003-104.482 -53.844 
ATOM   2498  C2   DC A 121      -9.682-104.249 -54.218 
ATOM   2499  O2   DC A 121      -9.459-103.670 -55.288 
ATOM   2500  N3   DC A 121      -8.688-104.667 -53.394 
ATOM   2501  C4   DC A 121      -8.971-105.291 -52.243 
ATOM   2502  N4   DC A 121      -7.965-105.678 -51.474 
ATOM   2503  C5   DC A 121     -10.323-105.541 -51.840 
ATOM   2504  C6   DC A 121     -11.303-105.116 -52.677 
ATOM   2505  P    DC A 122     -14.949-104.510 -57.869 
ATOM   2506  OP1  DC A 122     -16.076-103.595 -58.158 
ATOM   2507  OP2  DC A 122     -15.317-105.864 -57.399 
ATOM   2508  O5'  DC A 122     -14.006-104.626 -59.155 
ATOM   2509  C5'  DC A 122     -12.966-103.649 -59.349 
ATOM   2510  C4'  DC A 122     -11.684-104.335 -59.781 
ATOM   2511  O4'  DC A 122     -10.871-104.758 -58.648 
ATOM   2512  C3'  DC A 122     -11.858-105.610 -60.606 
ATOM   2513  O3'  DC A 122     -10.831-105.665 -61.589 
ATOM   2514  C2'  DC A 122     -11.639-106.749 -59.610 
ATOM   2515  C1'  DC A 122     -10.478-106.105 -58.858 
ATOM   2516  N1   DC A 122     -10.210-106.721 -57.529 
ATOM   2517  C2   DC A 122      -8.887-106.785 -57.098 
ATOM   2518  O2   DC A 122      -7.999-106.332 -57.830 
ATOM   2519  N3   DC A 122      -8.621-107.344 -55.889 
ATOM   2520  C4   DC A 122      -9.613-107.823 -55.126 
ATOM   2521  N4   DC A 122      -9.302-108.358 -53.955 
ATOM   2522  C5   DC A 122     -10.979-107.767 -55.551 
ATOM   2523  C6   DC A 122     -11.224-107.206 -56.763 
ATOM   2524  P    DA A 123     -11.189-106.199 -63.055 
ATOM   2525  OP1  DA A 123     -11.755-105.094 -63.861 
ATOM   2526  OP2  DA A 123     -12.022-107.418 -62.950 
ATOM   2527  O5'  DA A 123      -9.740-106.585 -63.613 
ATOM   2528  C5'  DA A 123      -8.592-105.854 -63.140 
ATOM   2529  C4'  DA A 123      -7.457-106.812 -62.835 
ATOM   2530  O4'  DA A 123      -7.510-107.319 -61.471 
ATOM   2531  C3'  DA A 123      -7.403-108.075 -63.695 
ATOM   2532  O3'  DA A 123      -6.042-108.399 -63.950 
ATOM   2533  C2'  DA A 123      -8.006-109.169 -62.815 
ATOM   2534  C1'  DA A 123      -7.351-108.728 -61.511 
ATOM   2535  N9   DA A 123      -7.992-109.301 -60.294 
ATOM   2536  C8   DA A 123      -9.312-109.581 -60.082 
ATOM   2537  N7   DA A 123      -9.562-110.079 -58.912 
ATOM   2538  C5   DA A 123      -8.318-110.134 -58.299 
ATOM   2539  C6   DA A 123      -7.905-110.571 -57.030 
ATOM   2540  N6   DA A 123      -8.746-111.059 -56.106 
ATOM   2541  N1   DA A 123      -6.593-110.490 -56.743 
ATOM   2542  C2   DA A 123      -5.762-110.004 -57.664 
ATOM   2543  N3   DA A 123      -6.030-109.568 -58.876 
ATOM   2544  C4   DA A 123      -7.350-109.661 -59.138 
ATOM   2545  P    DT A 124      -5.631-108.940 -65.400 
ATOM   2546  OP1  DT A 124      -5.419-107.796 -66.314 
ATOM   2547  OP2  DT A 124      -6.611-109.955 -65.846 
ATOM   2548  O5'  DT A 124      -4.230-109.647 -65.087 
ATOM   2549  C5'  DT A 124      -3.413-109.136 -64.018 
ATOM   2550  C4'  DT A 124      -2.859-110.284 -63.196 
ATOM   2551  O4'  DT A 124      -3.757-110.682 -62.121 
ATOM   2552  C3'  DT A 124      -2.597-111.582 -63.959 
ATOM   2553  O3'  DT A 124      -1.422-112.193 -63.440 
ATOM   2554  C2'  DT A 124      -3.795-112.474 -63.626 
ATOM   2555  C1'  DT A 124      -3.893-112.095 -62.152 
ATOM   2556  N1   DT A 124      -5.200-112.447 -61.529 
ATOM   2557  C2   DT A 124      -5.179-112.836 -60.212 
ATOM   2558  O2   DT A 124      -4.155-112.899 -59.554 
ATOM   2559  N3   DT A 124      -6.409-113.156 -59.668 
ATOM   2560  C4   DT A 124      -7.626-113.119 -60.319 
ATOM   2561  O4   DT A 124      -8.662-113.429 -59.726 
ATOM   2562  C5   DT A 124      -7.545-112.700 -61.697 
ATOM   2563  C7   DT A 124      -8.824-112.633 -62.479 
ATOM   2564  C6   DT A 124      -6.362-112.384 -62.251 
ATOM   2565  P    DT A 125      -0.401-112.896 -64.452 
ATOM   2566  OP1  DT A 125       0.508-111.878 -65.027 
ATOM   2567  OP2  DT A 125      -1.155-113.717 -65.426 
ATOM   2568  O5'  DT A 125       0.417-113.852 -63.464 
ATOM   2569  C5'  DT A 125       0.590-113.451 -62.091 
ATOM   2570  C4'  DT A 125       0.353-114.633 -61.173 
ATOM   2571  O4'  DT A 125      -1.048-114.773 -60.798 
ATOM   2572  C3'  DT A 125       0.720-116.003 -61.743 
ATOM   2573  O3'  DT A 125       1.260-116.806 -60.699 
ATOM   2574  C2'  DT A 125      -0.613-116.610 -62.181 
ATOM   2575  C1'  DT A 125      -1.429-116.127 -60.985 
ATOM   2576  N1   DT A 125      -2.900-116.167 -61.209 
ATOM   2577  C2   DT A 125      -3.690-116.468 -60.125 
ATOM   2578  O2   DT A 125      -3.237-116.696 -59.017 
ATOM   2579  N3   DT A 125      -5.049-116.496 -60.371 
ATOM   2580  C4   DT A 125      -5.667-116.254 -61.581 
ATOM   2581  O4   DT A 125      -6.895-116.309 -61.679 
ATOM   2582  C5   DT A 125      -4.756-115.948 -62.658 
ATOM   2583  C7   DT A 125      -5.347-115.672 -64.009 
ATOM   2584  C6   DT A 125      -3.430-115.913 -62.447 
ATOM   2585  P    DC A 126       2.502-117.764 -61.022 
ATOM   2586  OP1  DC A 126       3.761-116.991 -60.937 
ATOM   2587  OP2  DC A 126       2.262-118.474 -62.298 
ATOM   2588  O5'  DC A 126       2.423-118.803 -59.806 
ATOM   2589  C5'  DC A 126       1.889-118.360 -58.545 
ATOM   2590  C4'  DC A 126       0.949-119.409 -57.983 
ATOM   2591  O4'  DC A 126      -0.419-119.237 -58.453 
ATOM   2592  C3'  DC A 126       1.281-120.858 -58.339 
ATOM   2593  O3'  DC A 126       0.980-121.687 -57.222 
ATOM   2594  C2'  DC A 126       0.321-121.208 -59.476 
ATOM   2595  C1'  DC A 126      -0.900-120.495 -58.902 
ATOM   2596  N1   DC A 126      -1.976-120.248 -59.902 
ATOM   2597  C2   DC A 126      -3.296-120.311 -59.464 
ATOM   2598  O2   DC A 126      -3.518-120.565 -58.275 
ATOM   2599  N3   DC A 126      -4.291-120.090 -60.362 
ATOM   2600  C4   DC A 126      -4.008-119.817 -61.641 
ATOM   2601  N4   DC A 126      -5.014-119.610 -62.477 
ATOM   2602  C5   DC A 126      -2.657-119.749 -62.112 
ATOM   2603  C6   DC A 126      -1.676-119.973 -61.201 
ATOM   2604  P    DC A 127       1.966-122.896 -56.865 
ATOM   2605  OP1  DC A 127       3.096-122.391 -56.052 
ATOM   2606  OP2  DC A 127       2.330-123.621 -58.103 
ATOM   2607  O5'  DC A 127       1.021-123.817 -55.961 
ATOM   2608  C5'  DC A 127      -0.016-123.197 -55.179 
ATOM   2609  C4'  DC A 127      -1.299-123.996 -55.294 
ATOM   2610  O4'  DC A 127      -2.112-123.579 -56.428 
ATOM   2611  C3'  DC A 127      -1.130-125.502 -55.495 
ATOM   2612  O3'  DC A 127      -2.158-126.180 -54.784 
ATOM   2613  C2'  DC A 127      -1.352-125.719 -56.992 
ATOM   2614  C1'  DC A 127      -2.511-124.739 -57.144 
ATOM   2615  N1   DC A 127      -2.779-124.342 -58.554 
ATOM   2616  C2   DC A 127      -4.102-124.107 -58.923 
ATOM   2617  O2   DC A 127      -4.989-124.235 -58.071 
ATOM   2618  N3   DC A 127      -4.367-123.746 -60.204 
ATOM   2619  C4   DC A 127      -3.377-123.617 -61.096 
ATOM   2620  N4   DC A 127      -3.687-123.262 -62.333 
ATOM   2621  C5   DC A 127      -2.010-123.855 -60.738 
ATOM   2622  C6   DC A 127      -1.766-124.216 -59.453 
ATOM   2623  P    DA A 128      -1.804-127.539 -54.016 
ATOM   2624  OP1  DA A 128      -1.236-127.224 -52.685 
ATOM   2625  OP2  DA A 128      -0.975-128.400 -54.888 
ATOM   2626  O5'  DA A 128      -3.255-128.191 -53.841 
ATOM   2627  C5'  DA A 128      -4.400-127.325 -53.724 
ATOM   2628  C4'  DA A 128      -5.537-127.851 -54.577 
ATOM   2629  O4'  DA A 128      -5.485-127.350 -55.944 
ATOM   2630  C3'  DA A 128      -5.596-129.370 -54.744 
ATOM   2631  O3'  DA A 128      -6.959-129.778 -54.760 
ATOM   2632  C2'  DA A 128      -4.994-129.632 -56.124 
ATOM   2633  C1'  DA A 128      -5.648-128.447 -56.830 
ATOM   2634  N9   DA A 128      -5.007-128.094 -58.126 
ATOM   2635  C8   DA A 128      -3.688-128.173 -58.470 
ATOM   2636  N7   DA A 128      -3.437-127.791 -59.685 
ATOM   2637  C5   DA A 128      -4.681-127.432 -60.184 
ATOM   2638  C6   DA A 128      -5.094-126.938 -61.433 
ATOM   2639  N6   DA A 128      -4.254-126.711 -62.453 
ATOM   2640  N1   DA A 128      -6.406-126.686 -61.597 
ATOM   2641  C2   DA A 128      -7.235-126.913 -60.580 
ATOM   2642  N3   DA A 128      -6.968-127.370 -59.376 
ATOM   2643  C4   DA A 128      -5.649-127.614 -59.239 
ATOM   2644  P    DG A 129      -7.372-131.130 -54.009 
ATOM   2645  OP1  DG A 129      -7.582-130.854 -52.570 
ATOM   2646  OP2  DG A 129      -6.395-132.194 -54.330 
ATOM   2647  O5'  DG A 129      -8.775-131.461 -54.704 
ATOM   2648  C5'  DG A 129      -9.588-130.375 -55.185 
ATOM   2649  C4'  DG A 129     -10.146-130.712 -56.554 
ATOM   2650  O4'  DG A 129      -9.248-130.319 -57.631 
ATOM   2651  C3'  DG A 129     -10.411-132.194 -56.817 
ATOM   2652  O3'  DG A 129     -11.588-132.317 -57.607 
ATOM   2653  C2'  DG A 129      -9.217-132.659 -57.650 
ATOM   2654  C1'  DG A 129      -9.115-131.413 -58.525 
ATOM   2655  N9   DG A 129      -7.810-131.280 -59.229 
ATOM   2656  C8   DG A 129      -6.550-131.645 -58.805 
ATOM   2657  N7   DG A 129      -5.600-131.390 -59.672 
ATOM   2658  C5   DG A 129      -6.278-130.817 -60.747 
ATOM   2659  C6   DG A 129      -5.784-130.334 -61.986 
ATOM   2660  O6   DG A 129      -4.627-130.311 -62.397 
ATOM   2661  N1   DG A 129      -6.818-129.833 -62.790 
ATOM   2662  C2   DG A 129      -8.154-129.803 -62.441 
ATOM   2663  N2   DG A 129      -8.985-129.284 -63.348 
ATOM   2664  N3   DG A 129      -8.617-130.256 -61.277 
ATOM   2665  C4   DG A 129      -7.626-130.746 -60.487 
ATOM   2666  P    DC A 130     -12.612-133.507 -57.293 
ATOM   2667  OP1  DC A 130     -13.518-133.104 -56.195 
ATOM   2668  OP2  DC A 130     -11.862-134.766 -57.087 
ATOM   2669  O5'  DC A 130     -13.431-133.589 -58.666 
ATOM   2670  C5'  DC A 130     -13.603-132.392 -59.449 
ATOM   2671  C4'  DC A 130     -13.368-132.695 -60.915 
ATOM   2672  O4'  DC A 130     -11.967-132.561 -61.292 
ATOM   2673  C3'  DC A 130     -13.739-134.105 -61.372 
ATOM   2674  O3'  DC A 130     -14.281-134.036 -62.685 
ATOM   2675  C2'  DC A 130     -12.409-134.855 -61.434 
ATOM   2676  C1'  DC A 130     -11.590-133.713 -62.029 
ATOM   2677  N1   DC A 130     -10.118-133.893 -61.887 
ATOM   2678  C2   DC A 130      -9.304-133.419 -62.912 
ATOM   2679  O2   DC A 130      -9.831-132.873 -63.888 
ATOM   2680  N3   DC A 130      -7.959-133.574 -62.802 
ATOM   2681  C4   DC A 130      -7.427-134.171 -61.727 
ATOM   2682  N4   DC A 130      -6.111-134.298 -61.666 
ATOM   2683  C5   DC A 130      -8.247-134.666 -60.662 
ATOM   2684  C6   DC A 130      -9.589-134.502 -60.791 
ATOM   2685  P    DT A 131     -15.525-134.971 -63.061 
ATOM   2686  OP1  DT A 131     -16.782-134.324 -62.623 
ATOM   2687  OP2  DT A 131     -15.288-136.340 -62.553 
ATOM   2688  O5'  DT A 131     -15.448-134.971 -64.660 
ATOM   2689  C5'  DT A 131     -14.912-133.816 -65.333 
ATOM   2690  C4'  DT A 131     -13.974-134.251 -66.441 
ATOM   2691  O4'  DT A 131     -12.606-134.429 -65.974 
ATOM   2692  C3'  DT A 131     -14.310-135.583 -67.112 
ATOM   2693  O3'  DT A 131     -14.011-135.488 -68.499 
ATOM   2694  C2'  DT A 131     -13.352-136.590 -66.477 
ATOM   2695  C1'  DT A 131     -12.129-135.678 -66.451 
ATOM   2696  N1   DT A 131     -11.054-136.144 -65.531 
ATOM   2697  C2   DT A 131      -9.756-135.906 -65.915 
ATOM   2698  O2   DT A 131      -9.465-135.342 -66.955 
ATOM   2699  N3   DT A 131      -8.786-136.353 -65.038 
ATOM   2700  C4   DT A 131      -9.003-137.001 -63.840 
ATOM   2701  O4   DT A 131      -8.053-137.354 -63.138 
ATOM   2702  C5   DT A 131     -10.397-137.205 -63.523 
ATOM   2703  C7   DT A 131     -10.721-137.904 -62.235 
ATOM   2704  C6   DT A 131     -11.360-136.781 -64.357 
ATOM   2705  P    DG A 132     -15.000-136.172 -69.556 
ATOM   2706  OP1  DG A 132     -16.126-135.257 -69.845 
ATOM   2707  OP2  DG A 132     -15.368-137.526 -69.086 
ATOM   2708  O5'  DG A 132     -14.057-136.288 -70.842 
ATOM   2709  C5'  DG A 132     -13.017-135.311 -71.036 
ATOM   2710  C4'  DG A 132     -11.735-135.997 -71.468 
ATOM   2711  O4'  DG A 132     -10.922-136.419 -70.336 
ATOM   2712  C3'  DG A 132     -11.908-137.272 -72.293 
ATOM   2713  O3'  DG A 132     -10.882-137.327 -73.277 
ATOM   2714  C2'  DG A 132     -11.690-138.410 -71.298 
ATOM   2715  C1'  DG A 132     -10.529-137.767 -70.546 
ATOM   2716  N9   DG A 132     -10.260-138.383 -69.216 
ATOM   2717  C8   DG A 132     -11.148-138.921 -68.310 
ATOM   2718  N7   DG A 132     -10.585-139.387 -67.223 
ATOM   2719  C5   DG A 132      -9.227-139.141 -67.422 
ATOM   2720  C6   DG A 132      -8.115-139.424 -66.588 
ATOM   2721  O6   DG A 132      -8.099-139.959 -65.482 
ATOM   2722  N1   DG A 132      -6.913-139.007 -67.176 
ATOM   2723  C2   DG A 132      -6.801-138.395 -68.410 
ATOM   2724  N2   DG A 132      -5.564-138.072 -68.794 
ATOM   2725  N3   DG A 132      -7.846-138.129 -69.192 
ATOM   2726  C4   DG A 132      -9.018-138.529 -68.635 
ATOM   2727  P    DA A 133     -11.239-137.861 -74.742 
ATOM   2728  OP1  DA A 133     -11.805-136.756 -75.548 
ATOM   2729  OP2  DA A 133     -12.072-139.080 -74.637 
ATOM   2730  O5'  DA A 133      -9.791-138.247 -75.300 
ATOM   2731  C5'  DA A 133      -8.643-137.516 -74.828 
ATOM   2732  C4'  DA A 133      -7.508-138.474 -74.522 
ATOM   2733  O4'  DA A 133      -7.561-138.980 -73.159 
ATOM   2734  C3'  DA A 133      -7.453-139.736 -75.382 
ATOM   2735  O3'  DA A 133      -6.092-140.061 -75.638 
ATOM   2736  C2'  DA A 133      -8.057-140.831 -74.502 
ATOM   2737  C1'  DA A 133      -7.401-140.390 -73.198 
ATOM   2738  N9   DA A 133      -8.043-140.963 -71.981 
ATOM   2739  C8   DA A 133      -9.363-141.243 -71.770 
ATOM   2740  N7   DA A 133      -9.612-141.740 -70.599 
ATOM   2741  C5   DA A 133      -8.369-141.796 -69.986 
ATOM   2742  C6   DA A 133      -7.956-142.233 -68.717 
ATOM   2743  N6   DA A 133      -8.796-142.721 -67.793 
ATOM   2744  N1   DA A 133      -6.643-142.151 -68.430 
ATOM   2745  C2   DA A 133      -5.813-141.665 -69.352 
ATOM   2746  N3   DA A 133      -6.081-141.229 -70.563 
ATOM   2747  C4   DA A 133      -7.401-141.322 -70.826 
ATOM   2748  P    DT A 134      -5.682-140.602 -77.087 
ATOM   2749  OP1  DT A 134      -5.470-139.458 -78.001 
ATOM   2750  OP2  DT A 134      -6.662-141.617 -77.533 
ATOM   2751  O5'  DT A 134      -4.281-141.309 -76.775 
ATOM   2752  C5'  DT A 134      -3.464-140.798 -75.705 
ATOM   2753  C4'  DT A 134      -2.910-141.945 -74.884 
ATOM   2754  O4'  DT A 134      -3.808-142.344 -73.808 
ATOM   2755  C3'  DT A 134      -2.648-143.244 -75.646 
ATOM   2756  O3'  DT A 134      -1.472-143.854 -75.127 
ATOM   2757  C2'  DT A 134      -3.845-144.136 -75.314 
ATOM   2758  C1'  DT A 134      -3.944-143.757 -73.840 
ATOM   2759  N1   DT A 134      -5.250-144.109 -73.216 
ATOM   2760  C2   DT A 134      -5.230-144.497 -71.899 
ATOM   2761  O2   DT A 134      -4.206-144.561 -71.241 
ATOM   2762  N3   DT A 134      -6.460-144.817 -71.356 
ATOM   2763  C4   DT A 134      -7.676-144.781 -72.006 
ATOM   2764  O4   DT A 134      -8.713-145.091 -71.414 
ATOM   2765  C5   DT A 134      -7.595-144.362 -73.385 
ATOM   2766  C7   DT A 134      -8.874-144.295 -74.167 
ATOM   2767  C6   DT A 134      -6.413-144.045 -73.939 
ATOM   2768  P    DG A 135      -0.452-144.558 -76.140 
ATOM   2769  OP1  DG A 135       0.457-143.540 -76.714 
ATOM   2770  OP2  DG A 135      -1.205-145.378 -77.113 
ATOM   2771  O5'  DG A 135       0.366-145.513 -75.151 
ATOM   2772  C5'  DG A 135       0.540-145.113 -73.779 
ATOM   2773  C4'  DG A 135       0.302-146.295 -72.860 
ATOM   2774  O4'  DG A 135      -1.099-146.434 -72.485 
ATOM   2775  C3'  DG A 135       0.669-147.665 -73.430 
ATOM   2776  O3'  DG A 135       1.210-148.468 -72.387 
ATOM   2777  C2'  DG A 135      -0.663-148.272 -73.868 
ATOM   2778  C1'  DG A 135      -1.480-147.789 -72.672 
ATOM   2779  N9   DG A 135      -2.951-147.829 -72.896 
ATOM   2780  C8   DG A 135      -3.662-147.605 -74.055 
ATOM   2781  N7   DG A 135      -4.961-147.719 -73.915 
ATOM   2782  C5   DG A 135      -5.122-148.041 -72.568 
ATOM   2783  C6   DG A 135      -6.303-148.288 -71.822 
ATOM   2784  O6   DG A 135      -7.471-148.273 -72.202 
ATOM   2785  N1   DG A 135      -6.011-148.581 -70.482 
ATOM   2786  C2   DG A 135      -4.744-148.628 -69.936 
ATOM   2787  N2   DG A 135      -4.677-148.924 -68.636 
ATOM   2788  N3   DG A 135      -3.635-148.395 -70.637 
ATOM   2789  C4   DG A 135      -3.901-148.111 -71.938 
ATOM   2790  P    DT A 136       2.451-149.426 -72.710 
ATOM   2791  OP1  DT A 136       3.710-148.653 -72.624 
ATOM   2792  OP2  DT A 136       2.211-150.136 -73.985 
ATOM   2793  O5'  DT A 136       2.372-150.464 -71.494 
ATOM   2794  C5'  DT A 136       1.839-150.022 -70.232 
ATOM   2795  C4'  DT A 136       0.898-151.071 -69.671 
ATOM   2796  O4'  DT A 136      -0.469-150.899 -70.140 
ATOM   2797  C3'  DT A 136       1.230-152.520 -70.026 
ATOM   2798  O3'  DT A 136       0.930-153.349 -68.910 
ATOM   2799  C2'  DT A 136       0.270-152.869 -71.163 
ATOM   2800  C1'  DT A 136      -0.951-152.156 -70.589 
ATOM   2801  N1   DT A 136      -2.026-151.910 -71.590 
ATOM   2802  C2   DT A 136      -3.323-151.975 -71.142 
ATOM   2803  O2   DT A 136      -3.613-152.221 -69.984 
ATOM   2804  N3   DT A 136      -4.293-151.742 -72.098 
ATOM   2805  C4   DT A 136      -4.078-151.456 -73.431 
ATOM   2806  O4   DT A 136      -5.027-151.266 -74.193 
ATOM   2807  C5   DT A 136      -2.683-151.410 -73.805 
ATOM   2808  C7   DT A 136      -2.361-151.105 -75.239 
ATOM   2809  C6   DT A 136      -1.720-151.633 -72.896 
ATOM   2810  P    DC A 137       1.915-154.557 -68.553 
ATOM   2811  OP1  DC A 137       3.045-154.052 -67.740 
ATOM   2812  OP2  DC A 137       2.280-155.282 -69.790 
ATOM   2813  O5'  DC A 137       0.971-155.479 -67.648 
ATOM   2814  C5'  DC A 137      -0.067-154.859 -66.866 
ATOM   2815  C4'  DC A 137      -1.350-155.658 -66.981 
ATOM   2816  O4'  DC A 137      -2.163-155.241 -68.116 
ATOM   2817  C3'  DC A 137      -1.181-157.163 -67.183 
ATOM   2818  O3'  DC A 137      -2.209-157.841 -66.471 
ATOM   2819  C2'  DC A 137      -1.403-157.381 -68.680 
ATOM   2820  C1'  DC A 137      -2.561-156.400 -68.831 
ATOM   2821  N1   DC A 137      -2.830-156.004 -70.242 
ATOM   2822  C2   DC A 137      -4.152-155.769 -70.610 
ATOM   2823  O2   DC A 137      -5.040-155.897 -69.759 
ATOM   2824  N3   DC A 137      -4.418-155.407 -71.891 
ATOM   2825  C4   DC A 137      -3.427-155.279 -72.783 
ATOM   2826  N4   DC A 137      -3.738-154.924 -74.021 
ATOM   2827  C5   DC A 137      -2.061-155.517 -72.425 
ATOM   2828  C6   DC A 137      -1.816-155.878 -71.140 
ATOM   2829  P    DA A 138      -1.854-159.201 -65.703 
ATOM   2830  OP1  DA A 138      -1.287-158.886 -64.373 
ATOM   2831  OP2  DA A 138      -1.026-160.061 -66.575 
ATOM   2832  O5'  DA A 138      -3.305-159.852 -65.528 
ATOM   2833  C5'  DA A 138      -4.451-158.987 -65.411 
ATOM   2834  C4'  DA A 138      -5.588-159.513 -66.265 
ATOM   2835  O4'  DA A 138      -5.535-159.012 -67.631 
ATOM   2836  C3'  DA A 138      -5.647-161.031 -66.431 
ATOM   2837  O3'  DA A 138      -7.009-161.440 -66.447 
ATOM   2838  C2'  DA A 138      -5.045-161.293 -67.812 
ATOM   2839  C1'  DA A 138      -5.699-160.109 -68.517 
ATOM   2840  N9   DA A 138      -5.057-159.756 -69.814 
ATOM   2841  C8   DA A 138      -3.738-159.835 -70.158 
ATOM   2842  N7   DA A 138      -3.488-159.453 -71.372 
ATOM   2843  C5   DA A 138      -4.732-159.094 -71.872 
ATOM   2844  C6   DA A 138      -5.144-158.600 -73.121 
ATOM   2845  N6   DA A 138      -4.305-158.373 -74.141 
ATOM   2846  N1   DA A 138      -6.457-158.348 -73.284 
ATOM   2847  C2   DA A 138      -7.286-158.575 -72.267 
ATOM   2848  N3   DA A 138      -7.019-159.031 -71.064 
ATOM   2849  C4   DA A 138      -5.699-159.276 -70.926 
ATOM   2850  P    DC A 139      -7.423-162.792 -65.696 
ATOM   2851  OP1  DC A 139      -7.633-162.516 -64.257 
ATOM   2852  OP2  DC A 139      -6.446-163.856 -66.018 
ATOM   2853  O5'  DC A 139      -8.825-163.123 -66.391 
ATOM   2854  C5'  DC A 139      -9.639-162.037 -66.872 
ATOM   2855  C4'  DC A 139     -10.196-162.374 -68.241 
ATOM   2856  O4'  DC A 139      -9.298-161.981 -69.318 
ATOM   2857  C3'  DC A 139     -10.461-163.856 -68.505 
ATOM   2858  O3'  DC A 139     -11.638-163.979 -69.294 
ATOM   2859  C2'  DC A 139      -9.267-164.321 -69.338 
ATOM   2860  C1'  DC A 139      -9.166-163.075 -70.212 
ATOM   2861  N1   DC A 139      -7.860-162.942 -70.916 
ATOM   2862  C2   DC A 139      -7.863-162.375 -72.188 
ATOM   2863  O2   DC A 139      -8.939-162.009 -72.676 
ATOM   2864  N3   DC A 139      -6.682-162.246 -72.848 
ATOM   2865  C4   DC A 139      -5.539-162.655 -72.285 
ATOM   2866  N4   DC A 139      -4.414-162.507 -72.968 
ATOM   2867  C5   DC A 139      -5.514-163.241 -70.978 
ATOM   2868  C6   DC A 139      -6.704-163.362 -70.335 
ATOM   2869  P    DC A 140     -12.663-165.169 -68.981 
ATOM   2870  OP1  DC A 140     -13.569-164.766 -67.883 
ATOM   2871  OP2  DC A 140     -11.913-166.427 -68.775 
ATOM   2872  O5'  DC A 140     -13.482-165.250 -70.353 
ATOM   2873  C5'  DC A 140     -13.654-164.054 -71.136 
ATOM   2874  C4'  DC A 140     -13.419-164.356 -72.602 
ATOM   2875  O4'  DC A 140     -12.018-164.223 -72.979 
ATOM   2876  C3'  DC A 140     -13.790-165.767 -73.059 
ATOM   2877  O3'  DC A 140     -14.331-165.698 -74.372 
ATOM   2878  C2'  DC A 140     -12.459-166.517 -73.121 
ATOM   2879  C1'  DC A 140     -11.641-165.375 -73.717 
ATOM   2880  N1   DC A 140     -10.169-165.555 -73.574 
ATOM   2881  C2   DC A 140      -9.355-165.081 -74.600 
ATOM   2882  O2   DC A 140      -9.882-164.535 -75.576 
ATOM   2883  N3   DC A 140      -8.010-165.236 -74.489 
ATOM   2884  C4   DC A 140      -7.478-165.832 -73.415 
ATOM   2885  N4   DC A 140      -6.162-165.959 -73.353 
ATOM   2886  C5   DC A 140      -8.298-166.328 -72.349 
ATOM   2887  C6   DC A 140      -9.640-166.164 -72.479 
ATOM   2888  P    DC A 141     -15.576-166.633 -74.748 
ATOM   2889  OP1  DC A 141     -16.833-165.985 -74.310 
ATOM   2890  OP2  DC A 141     -15.339-168.002 -74.240 
ATOM   2891  O5'  DC A 141     -15.499-166.632 -76.347 
ATOM   2892  C5'  DC A 141     -14.963-165.478 -77.020 
ATOM   2893  C4'  DC A 141     -14.025-165.913 -78.128 
ATOM   2894  O4'  DC A 141     -12.657-166.091 -77.661 
ATOM   2895  C3'  DC A 141     -14.361-167.245 -78.799 
ATOM   2896  O3'  DC A 141     -14.062-167.150 -80.187 
ATOM   2897  C2'  DC A 141     -13.403-168.251 -78.164 
ATOM   2898  C1'  DC A 141     -12.180-167.340 -78.138 
ATOM   2899  N1   DC A 141     -11.104-167.806 -77.219 
ATOM   2900  C2   DC A 141      -9.784-167.573 -77.593 
ATOM   2901  O2   DC A 141      -9.560-166.994 -78.662 
ATOM   2902  N3   DC A 141      -8.789-167.990 -76.769 
ATOM   2903  C4   DC A 141      -9.073-168.614 -75.618 
ATOM   2904  N4   DC A 141      -8.067-169.002 -74.849 
ATOM   2905  C5   DC A 141     -10.424-168.864 -75.215 
ATOM   2906  C6   DC A 141     -11.404-168.439 -76.052 
ATOM   2907  P    DC A 142     -15.051-167.834 -81.243 
ATOM   2908  OP1  DC A 142     -16.177-166.918 -81.532 
ATOM   2909  OP2  DC A 142     -15.418-169.188 -80.774 
ATOM   2910  O5'  DC A 142     -14.107-167.950 -82.530 
ATOM   2911  C5'  DC A 142     -13.067-166.973 -82.724 
ATOM   2912  C4'  DC A 142     -11.786-167.659 -83.156 
ATOM   2913  O4'  DC A 142     -10.973-168.081 -82.023 
ATOM   2914  C3'  DC A 142     -11.959-168.934 -83.981 
ATOM   2915  O3'  DC A 142     -10.932-168.989 -84.964 
ATOM   2916  C2'  DC A 142     -11.740-170.072 -82.985 
ATOM   2917  C1'  DC A 142     -10.579-169.428 -82.233 
ATOM   2918  N1   DC A 142     -10.311-170.044 -80.904 
ATOM   2919  C2   DC A 142      -8.988-170.108 -80.473 
ATOM   2920  O2   DC A 142      -8.101-169.655 -81.204 
ATOM   2921  N3   DC A 142      -8.722-170.667 -79.264 
ATOM   2922  C4   DC A 142      -9.714-171.146 -78.501 
ATOM   2923  N4   DC A 142      -9.403-171.681 -77.330 
ATOM   2924  C5   DC A 142     -11.081-171.091 -78.926 
ATOM   2925  C6   DC A 142     -11.325-170.529 -80.137 
ATOM   2926  P    DA A 143     -11.290-169.523 -86.430 
ATOM   2927  OP1  DA A 143     -11.856-168.417 -87.236 
ATOM   2928  OP2  DA A 143     -12.123-170.741 -86.325 
ATOM   2929  O5'  DA A 143      -9.841-169.909 -86.987 
ATOM   2930  C5'  DA A 143      -8.694-169.178 -86.515 
ATOM   2931  C4'  DA A 143      -7.559-170.136 -86.210 
ATOM   2932  O4'  DA A 143      -7.612-170.642 -84.846 
ATOM   2933  C3'  DA A 143      -7.504-171.398 -87.069 
ATOM   2934  O3'  DA A 143      -6.143-171.723 -87.325 
ATOM   2935  C2'  DA A 143      -8.108-172.493 -86.190 
ATOM   2936  C1'  DA A 143      -7.452-172.052 -84.885 
ATOM   2937  N9   DA A 143      -8.094-172.625 -83.669 
ATOM   2938  C8   DA A 143      -9.413-172.904 -83.457 
ATOM   2939  N7   DA A 143      -9.663-173.402 -82.287 
ATOM   2940  C5   DA A 143      -8.419-173.458 -81.674 
ATOM   2941  C6   DA A 143      -8.007-173.895 -80.404 
ATOM   2942  N6   DA A 143      -8.847-174.383 -79.480 
ATOM   2943  N1   DA A 143      -6.694-173.813 -80.117 
ATOM   2944  C2   DA A 143      -5.863-173.327 -81.039 
ATOM   2945  N3   DA A 143      -6.132-172.891 -82.251 
ATOM   2946  C4   DA A 143      -7.452-172.984 -82.513 
ATOM   2947  P    DG A 144      -5.733-172.264 -88.774 
ATOM   2948  OP1  DG A 144      -5.520-171.120 -89.689 
ATOM   2949  OP2  DG A 144      -6.713-173.279 -89.221 
ATOM   2950  O5'  DG A 144      -4.332-172.971 -88.462 
ATOM   2951  C5'  DG A 144      -3.515-172.460 -87.392 
ATOM   2952  C4'  DG A 144      -2.961-173.607 -86.571 
ATOM   2953  O4'  DG A 144      -3.858-174.006 -85.496 
ATOM   2954  C3'  DG A 144      -2.699-174.906 -87.333 
ATOM   2955  O3'  DG A 144      -1.523-175.516 -86.815 
ATOM   2956  C2'  DG A 144      -3.896-175.797 -87.001 
ATOM   2957  C1'  DG A 144      -3.994-175.418 -85.527 
ATOM   2958  N9   DG A 144      -5.301-175.771 -84.904 
ATOM   2959  C8   DG A 144      -6.561-175.769 -85.461 
ATOM   2960  N7   DG A 144      -7.510-176.136 -84.636 
ATOM   2961  C5   DG A 144      -6.832-176.401 -83.448 
ATOM   2962  C6   DG A 144      -7.327-176.837 -82.191 
ATOM   2963  O6   DG A 144      -8.484-177.084 -81.863 
ATOM   2964  N1   DG A 144      -6.292-176.981 -81.256 
ATOM   2965  C2   DG A 144      -4.955-176.736 -81.503 
ATOM   2966  N2   DG A 144      -4.124-176.933 -80.477 
ATOM   2967  N3   DG A 144      -4.493-176.326 -82.682 
ATOM   2968  C4   DG A 144      -5.483-176.181 -83.600 
ATOM   2969  P    DA A 145      -0.503-176.220 -87.827 
ATOM   2970  OP1  DA A 145       0.407-175.202 -88.402 
ATOM   2971  OP2  DA A 145      -1.256-177.040 -88.800 
ATOM   2972  O5'  DA A 145       0.315-177.175 -86.838 
ATOM   2973  C5'  DA A 145       0.489-176.775 -85.466 
ATOM   2974  C4'  DA A 145       0.252-177.957 -84.548 
ATOM   2975  O4'  DA A 145      -1.149-178.096 -84.173 
ATOM   2976  C3'  DA A 145       0.619-179.327 -85.117 
ATOM   2977  O3'  DA A 145       1.159-180.130 -84.074 
ATOM   2978  C2'  DA A 145      -0.714-179.934 -85.555 
ATOM   2979  C1'  DA A 145      -1.530-179.451 -84.360 
ATOM   2980  N9   DA A 145      -3.001-179.490 -84.584 
ATOM   2981  C8   DA A 145      -3.690-179.265 -85.742 
ATOM   2982  N7   DA A 145      -4.977-179.376 -85.616 
ATOM   2983  C5   DA A 145      -5.156-179.697 -84.278 
ATOM   2984  C6   DA A 145      -6.306-179.946 -83.510 
ATOM   2985  N6   DA A 145      -7.551-179.909 -84.007 
ATOM   2986  N1   DA A 145      -6.129-180.237 -82.209 
ATOM   2987  C2   DA A 145      -4.891-180.272 -81.720 
ATOM   2988  N3   DA A 145      -3.748-180.059 -82.337 
ATOM   2989  C4   DA A 145      -3.954-179.770 -83.638 
ATOM   2990  P    DG A 146       2.400-181.088 -84.397 
ATOM   2991  OP1  DG A 146       3.659-180.315 -84.311 
ATOM   2992  OP2  DG A 146       2.160-181.798 -85.672 
ATOM   2993  O5'  DG A 146       2.321-182.126 -83.181 
ATOM   2994  C5'  DG A 146       1.788-181.684 -81.920 
ATOM   2995  C4'  DG A 146       0.848-182.733 -81.358 
ATOM   2996  O4'  DG A 146      -0.520-182.560 -81.828 
ATOM   2997  C3'  DG A 146       1.179-184.182 -81.714 
ATOM   2998  O3'  DG A 146       0.879-185.010 -80.597 
ATOM   2999  C2'  DG A 146       0.220-184.531 -82.851 
ATOM   3000  C1'  DG A 146      -1.001-183.818 -82.277 
ATOM   3001  N9   DG A 146      -2.077-183.572 -83.277 
ATOM   3002  C8   DG A 146      -1.967-183.282 -84.619 
ATOM   3003  N7   DG A 146      -3.119-183.120 -85.226 
ATOM   3004  C5   DG A 146      -4.057-183.318 -84.214 
ATOM   3005  C6   DG A 146      -5.475-183.272 -84.259 
ATOM   3006  O6   DG A 146      -6.206-183.043 -85.219 
ATOM   3007  N1   DG A 146      -6.036-183.533 -83.002 
ATOM   3008  C2   DG A 146      -5.321-183.802 -81.851 
ATOM   3009  N2   DG A 146      -6.045-184.023 -80.751 
ATOM   3010  N3   DG A 146      -3.991-183.844 -81.809 
ATOM   3011  C4   DG A 146      -3.431-183.594 -83.021 
ATOM   3012  P    DA A 147       1.865-186.219 -80.240 
ATOM   3013  OP1  DA A 147       2.994-185.714 -79.427 
ATOM   3014  OP2  DA A 147       2.229-186.944 -81.477 
ATOM   3015  O5'  DA A 147       0.920-187.141 -79.336 
ATOM   3016  C5'  DA A 147      -0.118-186.521 -78.553 
ATOM   3017  C4'  DA A 147      -1.401-187.319 -78.669 
ATOM   3018  O4'  DA A 147      -2.213-186.903 -79.803 
ATOM   3019  C3'  DA A 147      -1.232-188.825 -78.870 
ATOM   3020  O3'  DA A 147      -2.259-189.503 -78.158 
ATOM   3021  C2'  DA A 147      -1.454-189.043 -80.367 
ATOM   3022  C1'  DA A 147      -2.612-188.062 -80.518 
ATOM   3023  N9   DA A 147      -2.881-187.666 -81.929 
ATOM   3024  C8   DA A 147      -1.986-187.495 -82.947 
ATOM   3025  N7   DA A 147      -2.532-187.145 -84.071 
ATOM   3026  C5   DA A 147      -3.887-187.078 -83.778 
ATOM   3027  C6   DA A 147      -5.009-186.756 -84.560 
ATOM   3028  N6   DA A 147      -4.939-186.426 -85.856 
ATOM   3029  N1   DA A 147      -6.212-186.787 -83.956 
ATOM   3030  C2   DA A 147      -6.277-187.116 -82.666 
ATOM   3031  N3   DA A 147      -5.303-187.434 -81.842 
ATOM   3032  C4   DA A 147      -4.110-187.396 -82.470 
ATOM   3033  P    DG A 148      -1.905-190.863 -77.391 
ATOM   3034  OP1  DG A 148      -1.338-190.548 -76.060 
ATOM   3035  OP2  DG A 148      -1.076-191.723 -78.263 
ATOM   3036  O5'  DG A 148      -3.356-191.514 -77.216 
ATOM   3037  C5'  DG A 148      -4.501-190.648 -77.099 
ATOM   3038  C4'  DG A 148      -5.639-191.175 -77.952 
ATOM   3039  O4'  DG A 148      -5.586-190.674 -79.319 
ATOM   3040  C3'  DG A 148      -5.698-192.693 -78.118 
ATOM   3041  O3'  DG A 148      -7.060-193.102 -78.135 
ATOM   3042  C2'  DG A 148      -5.095-192.955 -79.499 
ATOM   3043  C1'  DG A 148      -5.749-191.771 -80.204 
ATOM   3044  N9   DG A 148      -5.108-191.418 -81.501 
ATOM   3045  C8   DG A 148      -3.781-191.491 -81.866 
ATOM   3046  N7   DG A 148      -3.543-191.101 -83.095 
ATOM   3047  C5   DG A 148      -4.801-190.746 -83.579 
ATOM   3048  C6   DG A 148      -5.182-190.249 -84.852 
ATOM   3049  O6   DG A 148      -4.478-190.016 -85.830 
ATOM   3050  N1   DG A 148      -6.564-190.019 -84.919 
ATOM   3051  C2   DG A 148      -7.458-190.241 -83.891 
ATOM   3052  N2   DG A 148      -8.737-189.958 -84.154 
ATOM   3053  N3   DG A 148      -7.099-190.707 -82.696 
ATOM   3054  C4   DG A 148      -5.763-190.935 -82.615 
ATOM   3055  P    DA A 149      -7.473-194.454 -77.383 
ATOM   3056  OP1  DA A 149      -7.683-194.178 -75.945 
ATOM   3057  OP2  DA A 149      -6.497-195.518 -77.705 
ATOM   3058  O5'  DA A 149      -8.876-194.785 -78.078 
ATOM   3059  C5'  DA A 149      -9.690-193.698 -78.560 
ATOM   3060  C4'  DA A 149     -10.247-194.035 -79.929 
ATOM   3061  O4'  DA A 149      -9.349-193.643 -81.005 
ATOM   3062  C3'  DA A 149     -10.512-195.517 -80.192 
ATOM   3063  O3'  DA A 149     -11.689-195.641 -80.982 
ATOM   3064  C2'  DA A 149      -9.318-195.983 -81.025 
ATOM   3065  C1'  DA A 149      -9.216-194.737 -81.900 
ATOM   3066  N9   DA A 149      -7.911-194.604 -82.604 
ATOM   3067  C8   DA A 149      -6.670-194.970 -82.167 
ATOM   3068  N7   DA A 149      -5.720-194.725 -83.016 
ATOM   3069  C5   DA A 149      -6.378-194.152 -84.096 
ATOM   3070  C6   DA A 149      -5.923-193.665 -85.332 
ATOM   3071  N6   DA A 149      -4.635-193.678 -85.703 
ATOM   3072  N1   DA A 149      -6.843-193.162 -86.176 
ATOM   3073  C2   DA A 149      -8.121-193.151 -85.802 
ATOM   3074  N3   DA A 149      -8.661-193.576 -84.680 
ATOM   3075  C4   DA A 149      -7.720-194.075 -83.853 
ATOM   3076  P    DG A 150     -12.713-196.831 -80.668 
ATOM   3077  OP1  DG A 150     -13.620-196.428 -79.570 
ATOM   3078  OP2  DG A 150     -11.963-198.089 -80.462 
ATOM   3079  O5'  DG A 150     -13.532-196.912 -82.041 
ATOM   3080  C5'  DG A 150     -13.704-195.716 -82.823 
ATOM   3081  C4'  DG A 150     -13.469-196.018 -84.290 
ATOM   3082  O4'  DG A 150     -12.069-195.884 -84.667 
ATOM   3083  C3'  DG A 150     -13.841-197.429 -84.746 
ATOM   3084  O3'  DG A 150     -14.382-197.360 -86.060 
ATOM   3085  C2'  DG A 150     -12.510-198.179 -84.808 
ATOM   3086  C1'  DG A 150     -11.691-197.037 -85.404 
ATOM   3087  N9   DG A 150     -10.220-197.217 -85.261 
ATOM   3088  C8   DG A 150      -9.509-197.802 -84.236 
ATOM   3089  N7   DG A 150      -8.210-197.801 -84.419 
ATOM   3090  C5   DG A 150      -8.050-197.171 -85.652 
ATOM   3091  C6   DG A 150      -6.868-196.877 -86.381 
ATOM   3092  O6   DG A 150      -5.701-197.116 -86.083 
ATOM   3093  N1   DG A 150      -7.160-196.228 -87.588 
ATOM   3094  C2   DG A 150      -8.427-195.905 -88.033 
ATOM   3095  N2   DG A 150      -8.494-195.286 -89.214 
ATOM   3096  N3   DG A 150      -9.535-196.181 -87.348 
ATOM   3097  C4   DG A 150      -9.270-196.811 -86.174 
ATOM   3098  P    DT A 151     -15.627-198.295 -86.436 
ATOM   3099  OP1  DT A 151     -16.883-197.647 -85.998 
ATOM   3100  OP2  DT A 151     -15.390-199.664 -85.928 
ATOM   3101  O5'  DT A 151     -15.549-198.294 -88.034 
ATOM   3102  C5'  DT A 151     -15.013-197.139 -88.707 
ATOM   3103  C4'  DT A 151     -14.075-197.575 -89.816 
ATOM   3104  O4'  DT A 151     -12.708-197.753 -89.348 
ATOM   3105  C3'  DT A 151     -14.412-198.906 -90.487 
ATOM   3106  O3'  DT A 151     -14.112-198.812 -91.874 
ATOM   3107  C2'  DT A 151     -13.453-199.913 -89.851 
ATOM   3108  C1'  DT A 151     -12.231-199.001 -89.826 
ATOM   3109  N1   DT A 151     -11.155-199.467 -88.906 
ATOM   3110  C2   DT A 151      -9.858-199.230 -89.289 
ATOM   3111  O2   DT A 151      -9.566-198.665 -90.330 
ATOM   3112  N3   DT A 151      -8.887-199.676 -88.413 
ATOM   3113  C4   DT A 151      -9.104-200.324 -87.214 
ATOM   3114  O4   DT A 151      -8.154-200.678 -86.513 
ATOM   3115  C5   DT A 151     -10.498-200.529 -86.897 
ATOM   3116  C7   DT A 151     -10.823-201.227 -85.610 
ATOM   3117  C6   DT A 151     -11.461-200.105 -87.732 
ATOM   3118  P    DT A 152     -15.101-199.495 -92.931 
ATOM   3119  OP1  DT A 152     -16.228-198.580 -93.220 
ATOM   3120  OP2  DT A 152     -15.469-200.849 -92.461 
ATOM   3121  O5'  DT A 152     -14.158-199.611 -94.217 
ATOM   3122  C5'  DT A 152     -13.118-198.635 -94.411 
ATOM   3123  C4'  DT A 152     -11.836-199.320 -94.843 
ATOM   3124  O4'  DT A 152     -11.023-199.743 -93.711 
ATOM   3125  C3'  DT A 152     -12.010-200.595 -95.668 
ATOM   3126  O3'  DT A 152     -10.983-200.651 -96.651 
ATOM   3127  C2'  DT A 152     -11.791-201.734 -94.672 
ATOM   3128  C1'  DT A 152     -10.630-201.090 -93.920 
ATOM   3129  N1   DT A 152     -10.362-201.706 -92.591 
ATOM   3130  C2   DT A 152      -9.051-201.761 -92.181 
ATOM   3131  O2   DT A 152      -8.128-201.334 -92.851 
ATOM   3132  N3   DT A 152      -8.842-202.340 -90.943 
ATOM   3133  C4   DT A 152      -9.810-202.854 -90.105 
ATOM   3134  O4   DT A 152      -9.500-203.348 -89.019 
ATOM   3135  C5   DT A 152     -11.154-202.750 -90.623 
ATOM   3136  C7   DT A 152     -12.268-203.286 -89.773 
ATOM   3137  C6   DT A 152     -11.386-202.193 -91.822 
ATOM   3138  P    DC A 153     -11.341-201.185 -98.117 
ATOM   3139  OP1  DC A 153     -11.907-200.079 -98.923 
ATOM   3140  OP2  DC A 153     -12.174-202.403 -98.012 
ATOM   3141  O5'  DC A 153      -9.892-201.571 -98.675 
ATOM   3142  C5'  DC A 153      -8.744-200.840 -98.202 
ATOM   3143  C4'  DC A 153      -7.609-201.797 -97.897 
ATOM   3144  O4'  DC A 153      -7.662-202.304 -96.533 
ATOM   3145  C3'  DC A 153      -7.555-203.060 -98.757 
ATOM   3146  O3'  DC A 153      -6.194-203.384 -99.012 
ATOM   3147  C2'  DC A 153      -8.158-204.154 -97.877 
ATOM   3148  C1'  DC A 153      -7.503-203.714 -96.573 
ATOM   3149  N1   DC A 153      -8.144-204.286 -95.356 
ATOM   3150  C2   DC A 153      -7.325-204.591 -94.273 
ATOM   3151  O2   DC A 153      -6.111-204.375 -94.363 
ATOM   3152  N3   DC A 153      -7.890-205.115 -93.154 
ATOM   3153  C4   DC A 153      -9.210-205.334 -93.095 
ATOM   3154  N4   DC A 153      -9.714-205.846 -91.983 
ATOM   3155  C5   DC A 153     -10.070-205.028 -94.200 
ATOM   3156  C6   DC A 153      -9.486-204.506 -95.308 
ATOM   3157  P    DC A 154      -5.783-203.926-100.462 
ATOM   3158  OP1  DC A 154      -5.571-202.781-101.376 
ATOM   3159  OP2  DC A 154      -6.763-204.940-100.908 
ATOM   3160  O5'  DC A 154      -4.382-204.633-100.150 
ATOM   3161  C5'  DC A 154      -3.565-204.122 -99.080 
ATOM   3162  C4'  DC A 154      -3.011-205.269 -98.259 
ATOM   3163  O4'  DC A 154      -3.909-205.668 -97.183 
ATOM   3164  C3'  DC A 154      -2.749-206.568 -99.021 
ATOM   3165  O3'  DC A 154      -1.574-207.178 -98.502 
ATOM   3166  C2'  DC A 154      -3.947-207.459 -98.689 
ATOM   3167  C1'  DC A 154      -4.045-207.080 -97.214 
ATOM   3168  N1   DC A 154      -5.351-207.433 -96.591 
ATOM   3169  C2   DC A 154      -5.348-207.828 -95.256 
ATOM   3170  O2   DC A 154      -4.272-207.870 -94.649 
ATOM   3171  N3   DC A 154      -6.529-208.155 -94.670 
ATOM   3172  C4   DC A 154      -7.673-208.097 -95.363 
ATOM   3173  N4   DC A 154      -8.799-208.425 -94.746 
ATOM   3174  C5   DC A 154      -7.698-207.693 -96.737 
ATOM   3175  C6   DC A 154      -6.508-207.371 -97.304 
ATOM   3176  P    DA A 155      -0.553-207.881 -99.514 
ATOM   3177  OP1  DA A 155       0.356-206.864-100.089 
ATOM   3178  OP2  DA A 155      -1.307-208.702-100.488 
ATOM   3179  O5'  DA A 155       0.265-208.837 -98.526 
ATOM   3180  C5'  DA A 155       0.438-208.437 -97.154 
ATOM   3181  C4'  DA A 155       0.201-209.618 -96.235 
ATOM   3182  O4'  DA A 155      -1.200-209.758 -95.860 
ATOM   3183  C3'  DA A 155       0.568-210.989 -96.805 
ATOM   3184  O3'  DA A 155       1.108-211.791 -95.761 
ATOM   3185  C2'  DA A 155      -0.765-211.595 -97.243 
ATOM   3186  C1'  DA A 155      -1.581-211.112 -96.047 
ATOM   3187  N9   DA A 155      -3.052-211.152 -96.271 
ATOM   3188  C8   DA A 155      -3.741-210.927 -97.429 
ATOM   3189  N7   DA A 155      -5.027-211.037 -97.304 
ATOM   3190  C5   DA A 155      -5.207-211.358 -95.966 
ATOM   3191  C6   DA A 155      -6.357-211.608 -95.198 
ATOM   3192  N6   DA A 155      -7.601-211.571 -95.694 
ATOM   3193  N1   DA A 155      -6.179-211.899 -93.896 
ATOM   3194  C2   DA A 155      -4.941-211.934 -93.408 
ATOM   3195  N3   DA A 155      -3.799-211.720 -94.024 
ATOM   3196  C4   DA A 155      -4.004-211.431 -95.325 
ATOM   3197  P    DA A 156       2.350-212.750 -96.084 
ATOM   3198  OP1  DA A 156       3.609-211.976 -95.999 
ATOM   3199  OP2  DA A 156       2.110-213.460 -97.360 
ATOM   3200  O5'  DA A 156       2.271-213.788 -94.869 
ATOM   3201  C5'  DA A 156       1.737-213.345 -93.607 
ATOM   3202  C4'  DA A 156       0.797-214.394 -93.045 
ATOM   3203  O4'  DA A 156      -0.571-214.222 -93.515 
ATOM   3204  C3'  DA A 156       1.129-215.843 -93.401 
ATOM   3205  O3'  DA A 156       0.828-216.672 -92.284 
ATOM   3206  C2'  DA A 156       0.169-216.193 -94.538 
ATOM   3207  C1'  DA A 156      -1.052-215.480 -93.964 
ATOM   3208  N9   DA A 156      -2.128-215.233 -94.964 
ATOM   3209  C8   DA A 156      -2.000-214.947 -96.293 
ATOM   3210  N7   DA A 156      -3.132-214.785 -96.906 
ATOM   3211  C5   DA A 156      -4.081-214.978 -95.911 
ATOM   3212  C6   DA A 156      -5.485-214.940 -95.921 
ATOM   3213  N6   DA A 156      -6.210-214.682 -97.019 
ATOM   3214  N1   DA A 156      -6.119-215.178 -94.758 
ATOM   3215  C2   DA A 156      -5.393-215.434 -93.671 
ATOM   3216  N3   DA A 156      -4.086-215.496 -93.541 
ATOM   3217  C4   DA A 156      -3.475-215.254 -94.719 
ATOM   3218  P    DC A 157       1.814-217.881 -91.928 
ATOM   3219  OP1  DC A 157       2.944-217.376 -91.114 
ATOM   3220  OP2  DC A 157       2.178-218.606 -93.165 
ATOM   3221  O5'  DC A 157       0.869-218.803 -91.023 
ATOM   3222  C5'  DC A 157      -0.168-218.183 -90.241 
ATOM   3223  C4'  DC A 157      -1.451-218.981 -90.356 
ATOM   3224  O4'  DC A 157      -2.264-218.564 -91.490 
ATOM   3225  C3'  DC A 157      -1.282-220.487 -90.557 
ATOM   3226  O3'  DC A 157      -2.310-221.165 -89.846 
ATOM   3227  C2'  DC A 157      -1.504-220.705 -92.054 
ATOM   3228  C1'  DC A 157      -2.663-219.724 -92.206 
ATOM   3229  N1   DC A 157      -2.931-219.327 -93.616 
ATOM   3230  C2   DC A 157      -4.254-219.092 -93.985 
ATOM   3231  O2   DC A 157      -5.141-219.221 -93.133 
ATOM   3232  N3   DC A 157      -4.519-218.731 -95.266 
ATOM   3233  C4   DC A 157      -3.529-218.603 -96.158 
ATOM   3234  N4   DC A 157      -3.839-218.248 -97.396 
ATOM   3235  C5   DC A 157      -2.162-218.840 -95.800 
ATOM   3236  C6   DC A 157      -1.918-219.201 -94.515 
ATOM   3237  P    DA A 158      -1.956-222.524 -89.078 
ATOM   3238  OP1  DA A 158      -1.388-222.209 -87.747 
ATOM   3239  OP2  DA A 158      -1.127-223.385 -89.950 
ATOM   3240  O5'  DA A 158      -3.407-223.176 -88.903 
ATOM   3241  C5'  DA A 158      -4.552-222.310 -88.786 
ATOM   3242  C4'  DA A 158      -5.689-222.837 -89.639 
ATOM   3243  O4'  DA A 158      -5.637-222.335 -91.006 
ATOM   3244  C3'  DA A 158      -5.748-224.355 -89.806 
ATOM   3245  O3'  DA A 158      -7.111-224.763 -89.822 
ATOM   3246  C2'  DA A 158      -5.146-224.617 -91.187 
ATOM   3247  C1'  DA A 158      -5.800-223.432 -91.892 
ATOM   3248  N9   DA A 158      -5.159-223.079 -93.189 
ATOM   3249  C8   DA A 158      -3.840-223.158 -93.532 
ATOM   3250  N7   DA A 158      -3.589-222.776 -94.747 
ATOM   3251  C5   DA A 158      -4.833-222.417 -95.246 
ATOM   3252  C6   DA A 158      -5.246-221.924 -96.495 
ATOM   3253  N6   DA A 158      -4.406-221.697 -97.515 
ATOM   3254  N1   DA A 158      -6.558-221.671 -96.659 
ATOM   3255  C2   DA A 158      -7.387-221.898 -95.642 
ATOM   3256  N3   DA A 158      -7.120-222.355 -94.439 
ATOM   3257  C4   DA A 158      -5.801-222.600 -94.301 
ATOM   3258  P    DC A 159      -7.524-226.116 -89.071 
ATOM   3259  OP1  DC A 159      -7.734-225.839 -87.632 
ATOM   3260  OP2  DC A 159      -6.547-227.180 -89.392 
ATOM   3261  O5'  DC A 159      -8.927-226.446 -89.766 
ATOM   3262  C5'  DC A 159      -9.740-225.360 -90.247 
ATOM   3263  C4'  DC A 159     -10.298-225.697 -91.616 
ATOM   3264  O4'  DC A 159      -9.400-225.304 -92.693 
ATOM   3265  C3'  DC A 159     -10.563-227.179 -91.879 
ATOM   3266  O3'  DC A 159     -11.740-227.303 -92.669 
ATOM   3267  C2'  DC A 159      -9.369-227.644 -92.712 
ATOM   3268  C1'  DC A 159      -9.267-226.399 -93.587 
ATOM   3269  N1   DC A 159      -7.962-226.265 -94.291 
ATOM   3270  C2   DC A 159      -7.965-225.699 -95.563 
ATOM   3271  O2   DC A 159      -9.040-225.333 -96.051 
ATOM   3272  N3   DC A 159      -6.784-225.569 -96.222 
ATOM   3273  C4   DC A 159      -5.640-225.978 -95.660 
ATOM   3274  N4   DC A 159      -4.515-225.830 -96.342 
ATOM   3275  C5   DC A 159      -5.616-226.564 -94.352 
ATOM   3276  C6   DC A 159      -6.805-226.685 -93.710 
ATOM   3277  P    DA A 160     -12.764-228.492 -92.355 
ATOM   3278  OP1  DA A 160     -13.670-228.089 -91.257 
ATOM   3279  OP2  DA A 160     -12.014-229.751 -92.149 
ATOM   3280  O5'  DA A 160     -13.583-228.574 -93.728 
ATOM   3281  C5'  DA A 160     -13.755-227.378 -94.511 
ATOM   3282  C4'  DA A 160     -13.520-227.680 -95.977 
ATOM   3283  O4'  DA A 160     -12.119-227.546 -96.354 
ATOM   3284  C3'  DA A 160     -13.891-229.090 -96.434 
ATOM   3285  O3'  DA A 160     -14.433-229.022 -97.747 
ATOM   3286  C2'  DA A 160     -12.561-229.840 -96.496 
ATOM   3287  C1'  DA A 160     -11.742-228.699 -97.091 
ATOM   3288  N9   DA A 160     -10.270-228.878 -96.949 
ATOM   3289  C8   DA A 160      -9.583-229.461 -95.924 
ATOM   3290  N7   DA A 160      -8.297-229.468 -96.091 
ATOM   3291  C5   DA A 160      -8.115-228.843 -97.317 
ATOM   3292  C6   DA A 160      -6.967-228.537 -98.064 
ATOM   3293  N6   DA A 160      -5.723-228.835 -97.665 
ATOM   3294  N1   DA A 160      -7.143-227.911 -99.244 
ATOM   3295  C2   DA A 160      -8.381-227.618 -99.636 
ATOM   3296  N3   DA A 160      -9.523-227.852 -99.028 
ATOM   3297  C4   DA A 160      -9.319-228.479 -97.850 
ATOM   3298  P    DC A 161     -15.677-229.956 -98.123 
ATOM   3299  OP1  DC A 161     -16.934-229.309 -97.685 
ATOM   3300  OP2  DC A 161     -15.440-231.325 -97.615 
ATOM   3301  O5'  DC A 161     -15.600-229.956 -99.722 
ATOM   3302  C5'  DC A 161     -15.064-228.801-100.395 
ATOM   3303  C4'  DC A 161     -14.126-229.237-101.503 
ATOM   3304  O4'  DC A 161     -12.758-229.415-101.036 
ATOM   3305  C3'  DC A 161     -14.462-230.568-102.174 
ATOM   3306  O3'  DC A 161     -14.163-230.473-103.562 
ATOM   3307  C2'  DC A 161     -13.504-231.575-101.539 
ATOM   3308  C1'  DC A 161     -12.281-230.663-101.513 
ATOM   3309  N1   DC A 161     -11.206-231.129-100.594 
ATOM   3310  C2   DC A 161      -9.885-230.896-100.968 
ATOM   3311  O2   DC A 161      -9.662-230.317-102.037 
ATOM   3312  N3   DC A 161      -8.890-231.314-100.144 
ATOM   3313  C4   DC A 161      -9.174-231.937 -98.993 
ATOM   3314  N4   DC A 161      -8.168-232.325 -98.224 
ATOM   3315  C5   DC A 161     -10.525-232.188 -98.589 
ATOM   3316  C6   DC A 161     -11.506-231.763 -99.427 
ATOM   3317  P    DA A 162     -15.152-231.157-104.618 
ATOM   3318  OP1  DA A 162     -16.278-230.242-104.907 
ATOM   3319  OP2  DA A 162     -15.520-232.511-104.148 
ATOM   3320  O5'  DA A 162     -14.209-231.273-105.905 
ATOM   3321  C5'  DA A 162     -13.169-230.296-106.098 
ATOM   3322  C4'  DA A 162     -11.887-230.982-106.530 
ATOM   3323  O4'  DA A 162     -11.074-231.405-105.398 
ATOM   3324  C3'  DA A 162     -12.060-232.257-107.355 
ATOM   3325  O3'  DA A 162     -11.034-232.312-108.339 
ATOM   3326  C2'  DA A 162     -11.842-233.396-106.360 
ATOM   3327  C1'  DA A 162     -10.681-232.752-105.608 
ATOM   3328  N9   DA A 162     -10.412-233.368-104.278 
ATOM   3329  C8   DA A 162     -11.306-233.897-103.393 
ATOM   3330  N7   DA A 162     -10.762-234.363-102.311 
ATOM   3331  C5   DA A 162      -9.406-234.126-102.492 
ATOM   3332  C6   DA A 162      -8.283-234.391-101.691 
ATOM   3333  N6   DA A 162      -8.355-234.983-100.489 
ATOM   3334  N1   DA A 162      -7.079-234.027-102.170 
ATOM   3335  C2   DA A 162      -7.015-233.439-103.364 
ATOM   3336  N3   DA A 162      -7.989-233.142-104.197 
ATOM   3337  C4   DA A 162      -9.182-233.517-103.693 
ATOM   3338  P    DT A 163     -11.391-232.846-109.804 
ATOM   3339  OP1  DT A 163     -11.957-231.741-110.611 
ATOM   3340  OP2  DT A 163     -12.224-234.065-109.699 
ATOM   3341  O5'  DT A 163      -9.943-233.232-110.362 
ATOM   3342  C5'  DT A 163      -8.795-232.501-109.890 
ATOM   3343  C4'  DT A 163      -7.660-233.459-109.584 
ATOM   3344  O4'  DT A 163      -7.713-233.966-108.221 
ATOM   3345  C3'  DT A 163      -7.605-234.721-110.444 
ATOM   3346  O3'  DT A 163      -6.244-235.046-110.700 
ATOM   3347  C2'  DT A 163      -8.209-235.816-109.564 
ATOM   3348  C1'  DT A 163      -7.553-235.375-108.260 
ATOM   3349  N1   DT A 163      -8.195-235.948-107.044 
ATOM   3350  C2   DT A 163      -7.373-236.243-105.983 
ATOM   3351  O2   DT A 163      -6.168-236.056-106.004 
ATOM   3352  N3   DT A 163      -8.003-236.773-104.873 
ATOM   3353  C4   DT A 163      -9.353-237.025-104.741 
ATOM   3354  O4   DT A 163      -9.802-237.503-103.697 
ATOM   3355  C5   DT A 163     -10.133-236.683-105.907 
ATOM   3356  C7   DT A 163     -11.612-236.927-105.847 
ATOM   3357  C6   DT A 163      -9.546-236.167-106.999 
ATOM   3358  P    DT A 164      -5.834-235.587-112.149 
ATOM   3359  OP1  DT A 164      -5.622-234.443-113.063 
ATOM   3360  OP2  DT A 164      -6.814-236.602-112.596 
ATOM   3361  O5'  DT A 164      -4.433-236.294-111.837 
ATOM   3362  C5'  DT A 164      -3.616-235.783-110.767 
ATOM   3363  C4'  DT A 164      -3.062-236.931-109.946 
ATOM   3364  O4'  DT A 164      -3.960-237.329-108.871 
ATOM   3365  C3'  DT A 164      -2.800-238.229-110.708 
ATOM   3366  O3'  DT A 164      -1.624-238.840-110.189 
ATOM   3367  C2'  DT A 164      -3.997-239.121-110.376 
ATOM   3368  C1'  DT A 164      -4.096-238.742-108.902 
ATOM   3369  N1   DT A 164      -5.402-239.094-108.278 
ATOM   3370  C2   DT A 164      -5.382-239.483-106.961 
ATOM   3371  O2   DT A 164      -4.358-239.546-106.304 
ATOM   3372  N3   DT A 164      -6.612-239.803-106.418 
ATOM   3373  C4   DT A 164      -7.828-239.766-107.068 
ATOM   3374  O4   DT A 164      -8.864-240.076-106.476 
ATOM   3375  C5   DT A 164      -7.747-239.347-108.447 
ATOM   3376  C7   DT A 164      -9.026-239.280-109.229 
ATOM   3377  C6   DT A 164      -6.565-239.031-109.001 
ATOM   3378  P    DA A 165      -0.604-239.543-111.202 
ATOM   3379  OP1  DA A 165       0.305-238.525-111.777 
ATOM   3380  OP2  DA A 165      -1.357-240.364-112.175 
ATOM   3381  O5'  DA A 165       0.214-240.499-110.213 
ATOM   3382  C5'  DA A 165       0.388-240.098-108.841 
ATOM   3383  C4'  DA A 165       0.150-241.280-107.922 
ATOM   3384  O4'  DA A 165      -1.250-241.420-107.548 
ATOM   3385  C3'  DA A 165       0.517-242.650-108.492 
ATOM   3386  O3'  DA A 165       1.058-243.453-107.449 
ATOM   3387  C2'  DA A 165      -0.815-243.257-108.930 
ATOM   3388  C1'  DA A 165      -1.631-242.774-107.735 
ATOM   3389  N9   DA A 165      -3.103-242.814-107.958 
ATOM   3390  C8   DA A 165      -3.792-242.589-109.117 
ATOM   3391  N7   DA A 165      -5.078-242.699-108.991 
ATOM   3392  C5   DA A 165      -5.258-243.020-107.653 
ATOM   3393  C6   DA A 165      -6.407-243.270-106.885 
ATOM   3394  N6   DA A 165      -7.652-243.233-107.382 
ATOM   3395  N1   DA A 165      -6.230-243.561-105.583 
ATOM   3396  C2   DA A 165      -4.992-243.596-105.095 
ATOM   3397  N3   DA A 165      -3.849-243.382-105.711 
ATOM   3398  C4   DA A 165      -4.055-243.093-107.013 
ATOM   3399  P    DT A 166       2.299-244.411-107.772 
ATOM   3400  OP1  DT A 166       3.558-243.638-107.686 
ATOM   3401  OP2  DT A 166       2.059-245.121-109.047 
ATOM   3402  O5'  DT A 166       2.220-245.449-106.556 
ATOM   3403  C5'  DT A 166       1.687-245.007-105.295 
ATOM   3404  C4'  DT A 166       0.746-246.056-104.733 
ATOM   3405  O4'  DT A 166      -0.621-245.884-105.202 
ATOM   3406  C3'  DT A 166       1.078-247.505-105.088 
ATOM   3407  O3'  DT A 166       0.778-248.334-103.972 
ATOM   3408  C2'  DT A 166       0.119-247.855-106.226 
ATOM   3409  C1'  DT A 166      -1.103-247.141-105.651 
ATOM   3410  N1   DT A 166      -2.178-246.895-106.652 
ATOM   3411  C2   DT A 166      -3.475-246.960-106.204 
ATOM   3412  O2   DT A 166      -3.765-247.206-105.046 
ATOM   3413  N3   DT A 166      -4.445-246.728-107.160 
ATOM   3414  C4   DT A 166      -4.230-246.442-108.493 
ATOM   3415  O4   DT A 166      -5.179-246.251-109.255 
ATOM   3416  C5   DT A 166      -2.835-246.395-108.867 
ATOM   3417  C7   DT A 166      -2.513-246.090-110.301 
ATOM   3418  C6   DT A 166      -1.872-246.618-107.958 
ATOM   3419  P    DA A 167       1.763-249.543-103.615 
ATOM   3420  OP1  DA A 167       2.893-249.038-102.802 
ATOM   3421  OP2  DA A 167       2.128-250.268-104.852 
ATOM   3422  O5'  DA A 167       0.819-250.464-102.710 
ATOM   3423  C5'  DA A 167      -0.219-249.844-101.928 
ATOM   3424  C4'  DA A 167      -1.502-250.643-102.043 
ATOM   3425  O4'  DA A 167      -2.315-250.226-103.178 
ATOM   3426  C3'  DA A 167      -1.333-252.149-102.245 
ATOM   3427  O3'  DA A 167      -2.361-252.826-101.533 
ATOM   3428  C2'  DA A 167      -1.555-252.366-103.742 
ATOM   3429  C1'  DA A 167      -2.713-251.386-103.893 
ATOM   3430  N9   DA A 167      -2.982-250.989-105.304 
ATOM   3431  C8   DA A 167      -2.087-250.818-106.322 
ATOM   3432  N7   DA A 167      -2.633-250.469-107.446 
ATOM   3433  C5   DA A 167      -3.989-250.402-107.153 
ATOM   3434  C6   DA A 167      -5.110-250.080-107.934 
ATOM   3435  N6   DA A 167      -5.040-249.749-109.231 
ATOM   3436  N1   DA A 167      -6.313-250.111-107.331 
ATOM   3437  C2   DA A 167      -6.378-250.440-106.041 
ATOM   3438  N3   DA A 167      -5.404-250.757-105.216 
ATOM   3439  C4   DA A 167      -4.211-250.719-105.845 
ATOM   3440  P    DG A 168      -2.006-254.186-100.765 
ATOM   3441  OP1  DG A 168      -1.439-253.871 -99.435 
ATOM   3442  OP2  DG A 168      -1.178-255.046-101.638 
ATOM   3443  O5'  DG A 168      -3.457-254.838-100.590 
ATOM   3444  C5'  DG A 168      -4.603-253.972-100.473 
ATOM   3445  C4'  DG A 168      -5.740-254.498-101.327 
ATOM   3446  O4'  DG A 168      -5.687-253.997-102.693 
ATOM   3447  C3'  DG A 168      -5.799-256.016-101.493 
ATOM   3448  O3'  DG A 168      -7.161-256.425-101.510 
ATOM   3449  C2'  DG A 168      -5.197-256.278-102.874 
ATOM   3450  C1'  DG A 168      -5.851-255.094-103.579 
ATOM   3451  N9   DG A 168      -5.209-254.741-104.876 
ATOM   3452  C8   DG A 168      -3.882-254.814-105.241 
ATOM   3453  N7   DG A 168      -3.644-254.425-106.470 
ATOM   3454  C5   DG A 168      -4.902-254.069-106.954 
ATOM   3455  C6   DG A 168      -5.284-253.572-108.227 
ATOM   3456  O6   DG A 168      -4.579-253.339-109.205 
ATOM   3457  N1   DG A 168      -6.665-253.343-108.294 
ATOM   3458  C2   DG A 168      -7.560-253.564-107.266 
ATOM   3459  N2   DG A 168      -8.838-253.282-107.529 
ATOM   3460  N3   DG A 168      -7.200-254.030-106.071 
ATOM   3461  C4   DG A 168      -5.864-254.258-105.990 
ATOM   3462  P    DA A 169      -7.575-257.777-100.758 
ATOM   3463  OP1  DA A 169      -7.784-257.501 -99.319 
ATOM   3464  OP2  DA A 169      -6.598-258.841-101.080 
ATOM   3465  O5'  DA A 169      -8.977-258.108-101.453 
ATOM   3466  C5'  DA A 169      -9.791-257.022-101.935 
ATOM   3467  C4'  DA A 169     -10.348-257.359-103.303 
ATOM   3468  O4'  DA A 169      -9.450-256.966-104.380 
ATOM   3469  C3'  DA A 169     -10.613-258.841-103.567 
ATOM   3470  O3'  DA A 169     -11.790-258.964-104.357 
ATOM   3471  C2'  DA A 169      -9.419-259.306-104.400 
ATOM   3472  C1'  DA A 169      -9.318-258.060-105.274 
ATOM   3473  N9   DA A 169      -8.012-257.927-105.979 
ATOM   3474  C8   DA A 169      -6.772-258.294-105.542 
ATOM   3475  N7   DA A 169      -5.822-258.048-106.390 
ATOM   3476  C5   DA A 169      -6.479-257.476-107.471 
ATOM   3477  C6   DA A 169      -6.024-256.988-108.707 
ATOM   3478  N6   DA A 169      -4.736-257.001-109.078 
ATOM   3479  N1   DA A 169      -6.944-256.485-109.551 
ATOM   3480  C2   DA A 169      -8.222-256.475-109.176 
ATOM   3481  N3   DA A 169      -8.762-256.899-108.055 
ATOM   3482  C4   DA A 169      -7.821-257.398-107.228 
ATOM   3483  P    DT A 170     -12.815-260.154-104.043 
ATOM   3484  OP1  DT A 170     -13.721-259.751-102.945 
ATOM   3485  OP2  DT A 170     -12.065-261.412-103.837 
ATOM   3486  O5'  DT A 170     -13.634-260.236-105.415 
ATOM   3487  C5'  DT A 170     -13.806-259.039-106.198 
ATOM   3488  C4'  DT A 170     -13.571-259.341-107.665 
ATOM   3489  O4'  DT A 170     -12.170-259.208-108.041 
ATOM   3490  C3'  DT A 170     -13.942-260.752-108.121 
ATOM   3491  O3'  DT A 170     -14.483-260.683-109.434 
ATOM   3492  C2'  DT A 170     -12.611-261.502-108.183 
ATOM   3493  C1'  DT A 170     -11.793-260.360-108.779 
ATOM   3494  N1   DT A 170     -10.321-260.540-108.636 
ATOM   3495  C2   DT A 170      -9.531-260.067-109.656 
ATOM   3496  O2   DT A 170      -9.984-259.519-110.646 
ATOM   3497  N3   DT A 170      -8.172-260.252-109.489 
ATOM   3498  C4   DT A 170      -7.554-260.856-108.414 
ATOM   3499  O4   DT A 170      -6.327-260.965-108.375 
ATOM   3500  C5   DT A 170      -8.466-261.320-107.394 
ATOM   3501  C7   DT A 170      -7.876-261.990-106.188 
ATOM   3502  C6   DT A 170      -9.792-261.153-107.531 
ATOM   3503  P    DT A 171     -15.728-261.618-109.810 
ATOM   3504  OP1  DT A 171     -16.985-260.971-109.373 
ATOM   3505  OP2  DT A 171     -15.491-262.987-109.302 
ATOM   3506  O5'  DT A 171     -15.651-261.617-111.409 
ATOM   3507  C5'  DT A 171     -15.115-260.463-112.082 
ATOM   3508  C4'  DT A 171     -14.177-260.898-113.191 
ATOM   3509  O4'  DT A 171     -12.809-261.076-112.723 
ATOM   3510  C3'  DT A 171     -14.513-262.230-113.861 
ATOM   3511  O3'  DT A 171     -14.214-262.135-115.249 
ATOM   3512  C2'  DT A 171     -13.555-263.237-113.226 
ATOM   3513  C1'  DT A 171     -12.332-262.325-113.200 
ATOM   3514  N1   DT A 171     -11.256-262.791-112.281 
ATOM   3515  C2   DT A 171      -9.959-262.553-112.664 
ATOM   3516  O2   DT A 171      -9.667-261.989-113.704 
ATOM   3517  N3   DT A 171      -8.989-263.000-111.788 
ATOM   3518  C4   DT A 171      -9.206-263.648-110.589 
ATOM   3519  O4   DT A 171      -8.255-264.001-109.887 
ATOM   3520  C5   DT A 171     -10.599-263.852-110.272 
ATOM   3521  C7   DT A 171     -10.924-264.551-108.985 
ATOM   3522  C6   DT A 171     -11.563-263.428-111.107 
ATOM   3523  P    DA A 172     -15.203-262.819-116.306 
ATOM   3524  OP1  DA A 172     -16.329-261.903-116.595 
ATOM   3525  OP2  DA A 172     -15.570-264.173-115.836 
ATOM   3526  O5'  DA A 172     -14.259-262.935-117.592 
ATOM   3527  C5'  DA A 172     -13.219-261.958-117.786 
ATOM   3528  C4'  DA A 172     -11.938-262.644-118.218 
ATOM   3529  O4'  DA A 172     -11.125-263.066-117.085 
ATOM   3530  C3'  DA A 172     -12.111-263.919-119.043 
ATOM   3531  O3'  DA A 172     -11.084-263.974-120.026 
ATOM   3532  C2'  DA A 172     -11.892-265.057-118.047 
ATOM   3533  C1'  DA A 172     -10.731-264.414-117.295 
ATOM   3534  N9   DA A 172     -10.463-265.029-115.966 
ATOM   3535  C8   DA A 172     -11.357-265.559-115.080 
ATOM   3536  N7   DA A 172     -10.813-266.025-113.999 
ATOM   3537  C5   DA A 172      -9.457-265.788-114.179 
ATOM   3538  C6   DA A 172      -8.334-266.053-113.378 
ATOM   3539  N6   DA A 172      -8.405-266.645-112.177 
ATOM   3540  N1   DA A 172      -7.130-265.688-113.858 
ATOM   3541  C2   DA A 172      -7.066-265.101-115.052 
ATOM   3542  N3   DA A 172      -8.040-264.803-115.884 
ATOM   3543  C4   DA A 172      -9.232-265.179-115.381 
ATOM   3544  P    DC A 173     -11.442-264.508-121.492 
ATOM   3545  OP1  DC A 173     -12.008-263.403-122.298 
ATOM   3546  OP2  DC A 173     -12.275-265.727-121.387 
ATOM   3547  O5'  DC A 173      -9.993-264.894-122.050 
ATOM   3548  C5'  DC A 173      -8.846-264.163-121.577 
ATOM   3549  C4'  DC A 173      -7.711-265.121-121.272 
ATOM   3550  O4'  DC A 173      -7.764-265.627-119.908 
ATOM   3551  C3'  DC A 173      -7.656-266.383-122.132 
ATOM   3552  O3'  DC A 173      -6.295-266.708-122.387 
ATOM   3553  C2'  DC A 173      -8.260-267.478-121.252 
ATOM   3554  C1'  DC A 173      -7.604-267.037-119.948 
ATOM   3555  N1   DC A 173      -8.246-267.610-118.731 
ATOM   3556  C2   DC A 173      -7.426-267.914-117.647 
ATOM   3557  O2   DC A 173      -6.212-267.698-117.738 
ATOM   3558  N3   DC A 173      -7.991-268.438-116.529 
ATOM   3559  C4   DC A 173      -9.311-268.657-116.470 
ATOM   3560  N4   DC A 173      -9.815-269.169-115.358 
ATOM   3561  C5   DC A 173     -10.172-268.351-117.574 
ATOM   3562  C6   DC A 173      -9.587-267.829-118.682 
ATOM   3563  P    DT A 174      -5.884-267.249-123.836 
ATOM   3564  OP1  DT A 174      -5.672-266.105-124.751 
ATOM   3565  OP2  DT A 174      -6.865-268.264-124.283 
ATOM   3566  O5'  DT A 174      -4.483-267.956-123.524 
ATOM   3567  C5'  DT A 174      -3.667-267.445-122.455 
ATOM   3568  C4'  DT A 174      -3.113-268.592-121.633 
ATOM   3569  O4'  DT A 174      -4.010-268.991-120.558 
ATOM   3570  C3'  DT A 174      -2.851-269.891-122.396 
ATOM   3571  O3'  DT A 174      -1.675-270.501-121.877 
ATOM   3572  C2'  DT A 174      -4.048-270.782-122.063 
ATOM   3573  C1'  DT A 174      -4.146-270.403-120.589 
ATOM   3574  N1   DT A 174      -5.453-270.756-119.966 
ATOM   3575  C2   DT A 174      -5.433-271.144-118.649 
ATOM   3576  O2   DT A 174      -4.408-271.207-117.991 
ATOM   3577  N3   DT A 174      -6.663-271.464-118.105 
ATOM   3578  C4   DT A 174      -7.879-271.428-118.756 
ATOM   3579  O4   DT A 174      -8.915-271.738-118.163 
ATOM   3580  C5   DT A 174      -7.798-271.009-120.134 
ATOM   3581  C7   DT A 174      -9.077-270.942-120.916 
ATOM   3582  C6   DT A 174      -6.615-270.692-120.688 
ATOM   3583  P    DC A 175      -0.655-271.205-122.889 
ATOM   3584  OP1  DC A 175       0.255-270.187-123.464 
ATOM   3585  OP2  DC A 175      -1.408-272.025-123.863 
ATOM   3586  O5'  DC A 175       0.163-272.160-121.901 
ATOM   3587  C5'  DC A 175       0.337-271.760-120.528 
ATOM   3588  C4'  DC A 175       0.100-272.942-119.610 
ATOM   3589  O4'  DC A 175      -1.301-273.081-119.235 
ATOM   3590  C3'  DC A 175       0.467-274.312-120.179 
ATOM   3591  O3'  DC A 175       1.007-275.115-119.136 
ATOM   3592  C2'  DC A 175      -0.866-274.919-120.617 
ATOM   3593  C1'  DC A 175      -1.682-274.436-119.422 
ATOM   3594  N1   DC A 175      -3.153-274.475-119.646 
ATOM   3595  C2   DC A 175      -3.968-274.779-118.558 
ATOM   3596  O2   DC A 175      -3.441-275.000-117.461 
ATOM   3597  N3   DC A 175      -5.313-274.821-118.742 
ATOM   3598  C4   DC A 175      -5.845-274.575-119.944 
ATOM   3599  N4   DC A 175      -7.162-274.628-120.072 
ATOM   3600  C5   DC A 175      -5.025-274.262-121.077 
ATOM   3601  C6   DC A 175      -3.684-274.225-120.873 
ATOM   3602  P    DA A 176       2.248-276.073-119.459 
ATOM   3603  OP1  DA A 176       3.507-275.300-119.373 
ATOM   3604  OP2  DA A 176       2.008-276.783-120.734 
ATOM   3605  O5'  DA A 176       2.170-277.111-118.243 
ATOM   3606  C5'  DA A 176       1.636-276.669-116.982 
ATOM   3607  C4'  DA A 176       0.696-277.718-116.420 
ATOM   3608  O4'  DA A 176      -0.672-277.546-116.890 
ATOM   3609  C3'  DA A 176       1.027-279.167-116.776 
ATOM   3610  O3'  DA A 176       0.727-279.995-115.659 
ATOM   3611  C2'  DA A 176       0.068-279.516-117.913 
ATOM   3612  C1'  DA A 176      -1.153-278.803-117.339 
ATOM   3613  N9   DA A 176      -2.229-278.557-118.339 
ATOM   3614  C8   DA A 176      -2.101-278.270-119.668 
ATOM   3615  N7   DA A 176      -3.233-278.108-120.281 
ATOM   3616  C5   DA A 176      -4.182-278.301-119.286 
ATOM   3617  C6   DA A 176      -5.586-278.263-119.296 
ATOM   3618  N6   DA A 176      -6.312-278.005-120.394 
ATOM   3619  N1   DA A 176      -6.221-278.502-118.133 
ATOM   3620  C2   DA A 176      -5.494-278.757-117.046 
ATOM   3621  N3   DA A 176      -4.187-278.819-116.916 
ATOM   3622  C4   DA A 176      -3.576-278.577-118.094 
ATOM   3623  P    DG A 177       1.713-281.204-115.302 
ATOM   3624  OP1  DG A 177       2.842-280.699-114.489 
ATOM   3625  OP2  DG A 177       2.077-281.929-116.539 
ATOM   3626  O5'  DG A 177       0.768-282.126-114.398 
ATOM   3627  C5'  DG A 177      -0.270-281.506-113.616 
ATOM   3628  C4'  DG A 177      -1.553-282.305-113.731 
ATOM   3629  O4'  DG A 177      -2.365-281.888-114.865 
ATOM   3630  C3'  DG A 177      -1.384-283.810-113.932 
ATOM   3631  O3'  DG A 177      -2.411-284.488-113.221 
ATOM   3632  C2'  DG A 177      -1.606-284.028-115.429 
ATOM   3633  C1'  DG A 177      -2.764-283.047-115.581 
ATOM   3634  N9   DG A 177      -3.033-282.651-116.991 
ATOM   3635  C8   DG A 177      -2.145-282.474-118.031 
ATOM   3636  N7   DG A 177      -2.709-282.120-119.160 
ATOM   3637  C5   DG A 177      -4.066-282.059-118.847 
ATOM   3638  C6   DG A 177      -5.178-281.729-119.665 
ATOM   3639  O6   DG A 177      -5.195-281.417-120.853 
ATOM   3640  N1   DG A 177      -6.379-281.790-118.944 
ATOM   3641  C2   DG A 177      -6.491-282.126-117.609 
ATOM   3642  N2   DG A 177      -7.727-282.127-117.105 
ATOM   3643  N3   DG A 177      -5.447-282.435-116.843 
ATOM   3644  C4   DG A 177      -4.274-282.381-117.526 
ATOM   3645  P    DA A 178      -2.057-285.848-112.453 
ATOM   3646  OP1  DA A 178      -1.490-285.533-111.122 
ATOM   3647  OP2  DA A 178      -1.228-286.708-113.325 
ATOM   3648  O5'  DA A 178      -3.508-286.499-112.278 
ATOM   3649  C5'  DA A 178      -4.653-285.634-112.161 
ATOM   3650  C4'  DA A 178      -5.791-286.160-113.014 
ATOM   3651  O4'  DA A 178      -5.738-285.659-114.381 
ATOM   3652  C3'  DA A 178      -5.850-287.678-113.181 
ATOM   3653  O3'  DA A 178      -7.212-288.087-113.197 
ATOM   3654  C2'  DA A 178      -5.247-287.940-114.561 
ATOM   3655  C1'  DA A 178      -5.901-286.756-115.267 
ATOM   3656  N9   DA A 178      -5.260-286.403-116.563 
ATOM   3657  C8   DA A 178      -3.941-286.482-116.907 
ATOM   3658  N7   DA A 178      -3.691-286.100-118.122 
ATOM   3659  C5   DA A 178      -4.935-285.741-118.621 
ATOM   3660  C6   DA A 178      -5.347-285.247-119.870 
ATOM   3661  N6   DA A 178      -4.507-285.020-120.890 
ATOM   3662  N1   DA A 178      -6.659-284.995-120.034 
ATOM   3663  C2   DA A 178      -7.488-285.222-119.017 
ATOM   3664  N3   DA A 178      -7.221-285.678-117.813 
ATOM   3665  C4   DA A 178      -5.902-285.923-117.675 
ATOM   3666  P    DA A 179      -7.625-289.439-112.445 
ATOM   3667  OP1  DA A 179      -7.835-289.163-111.007 
ATOM   3668  OP2  DA A 179      -6.649-290.503-112.767 
ATOM   3669  O5'  DA A 179      -9.028-289.770-113.140 
ATOM   3670  C5'  DA A 179      -9.842-288.684-113.622 
ATOM   3671  C4'  DA A 179     -10.399-289.021-114.991 
ATOM   3672  O4'  DA A 179      -9.501-288.628-116.067 
ATOM   3673  C3'  DA A 179     -10.664-290.503-115.254 
ATOM   3674  O3'  DA A 179     -11.841-290.626-116.044 
ATOM   3675  C2'  DA A 179      -9.470-290.968-116.087 
ATOM   3676  C1'  DA A 179      -9.368-289.722-116.962 
ATOM   3677  N9   DA A 179      -8.063-289.589-117.666 
ATOM   3678  C8   DA A 179      -6.822-289.956-117.229 
ATOM   3679  N7   DA A 179      -5.872-289.710-118.078 
ATOM   3680  C5   DA A 179      -6.530-289.138-119.158 
ATOM   3681  C6   DA A 179      -6.075-288.650-120.394 
ATOM   3682  N6   DA A 179      -4.787-288.663-120.765 
ATOM   3683  N1   DA A 179      -6.995-288.147-121.238 
ATOM   3684  C2   DA A 179      -8.273-288.136-120.864 
ATOM   3685  N3   DA A 179      -8.813-288.561-119.742 
ATOM   3686  C4   DA A 179      -7.872-289.060-118.915 
ATOM   3687  P    DG A 180     -12.865-291.816-115.730 
ATOM   3688  OP1  DG A 180     -13.772-291.413-114.632 
ATOM   3689  OP2  DG A 180     -12.115-293.074-115.524 
ATOM   3690  O5'  DG A 180     -13.684-291.897-117.103 
ATOM   3691  C5'  DG A 180     -13.856-290.701-117.886 
ATOM   3692  C4'  DG A 180     -13.621-291.003-119.352 
ATOM   3693  O4'  DG A 180     -12.221-290.870-119.729 
ATOM   3694  C3'  DG A 180     -13.993-292.414-119.809 
ATOM   3695  O3'  DG A 180     -14.534-292.345-121.122 
ATOM   3696  C2'  DG A 180     -12.662-293.164-119.870 
ATOM   3697  C1'  DG A 180     -11.843-292.022-120.466 
ATOM   3698  N9   DG A 180     -10.371-292.202-120.323 
ATOM   3699  C8   DG A 180      -9.661-292.787-119.298 
ATOM   3700  N7   DG A 180      -8.362-292.786-119.481 
ATOM   3701  C5   DG A 180      -8.202-292.156-120.714 
ATOM   3702  C6   DG A 180      -7.020-291.862-121.443 
ATOM   3703  O6   DG A 180      -5.853-292.101-121.145 
ATOM   3704  N1   DG A 180      -7.312-291.213-122.650 
ATOM   3705  C2   DG A 180      -8.579-290.891-123.095 
ATOM   3706  N2   DG A 180      -8.645-290.271-124.276 
ATOM   3707  N3   DG A 180      -9.687-291.166-122.411 
ATOM   3708  C4   DG A 180      -9.422-291.796-121.236 
ATOM   3709  P    DC A 181     -15.779-293.280-121.498 
ATOM   3710  OP1  DC A 181     -17.035-292.632-121.060 
ATOM   3711  OP2  DC A 181     -15.542-294.649-120.990 
ATOM   3712  O5'  DC A 181     -15.701-293.279-123.096 
ATOM   3713  C5'  DC A 181     -15.165-292.125-123.769 
ATOM   3714  C4'  DC A 181     -14.227-292.560-124.878 
ATOM   3715  O4'  DC A 181     -12.860-292.738-124.411 
ATOM   3716  C3'  DC A 181     -14.564-293.892-125.549 
ATOM   3717  O3'  DC A 181     -14.264-293.797-126.936 
ATOM   3718  C2'  DC A 181     -13.605-294.898-124.914 
ATOM   3719  C1'  DC A 181     -12.383-293.987-124.888 
ATOM   3720  N1   DC A 181     -11.307-294.452-123.968 
ATOM   3721  C2   DC A 181      -9.986-294.219-124.343 
ATOM   3722  O2   DC A 181      -9.763-293.641-125.412 
ATOM   3723  N3   DC A 181      -8.992-294.637-123.519 
ATOM   3724  C4   DC A 181      -9.275-295.261-122.367 
ATOM   3725  N4   DC A 181      -8.269-295.649-121.599 
ATOM   3726  C5   DC A 181     -10.627-295.511-121.964 
ATOM   3727  C6   DC A 181     -11.607-295.086-122.801 
ATOM   3728  P    DA A 182     -15.253-294.481-127.993 
ATOM   3729  OP1  DA A 182     -16.379-293.565-128.282 
ATOM   3730  OP2  DA A 182     -15.621-295.835-127.523 
ATOM   3731  O5'  DA A 182     -14.310-294.597-129.279 
ATOM   3732  C5'  DA A 182     -13.270-293.620-129.473 
ATOM   3733  C4'  DA A 182     -11.988-294.306-129.905 
ATOM   3734  O4'  DA A 182     -11.175-294.728-128.773 
ATOM   3735  C3'  DA A 182     -12.162-295.580-130.730 
ATOM   3736  O3'  DA A 182     -11.135-295.636-131.713 
ATOM   3737  C2'  DA A 182     -11.943-296.719-129.735 
ATOM   3738  C1'  DA A 182     -10.782-296.075-128.983 
ATOM   3739  N9   DA A 182     -10.514-296.691-127.653 
ATOM   3740  C8   DA A 182     -11.408-297.220-126.767 
ATOM   3741  N7   DA A 182     -10.863-297.686-125.686 
ATOM   3742  C5   DA A 182      -9.507-297.449-125.867 
ATOM   3743  C6   DA A 182      -8.384-297.715-125.066 
ATOM   3744  N6   DA A 182      -8.456-298.306-123.864 
ATOM   3745  N1   DA A 182      -7.181-297.350-125.545 
ATOM   3746  C2   DA A 182      -7.117-296.762-126.739 
ATOM   3747  N3   DA A 182      -8.090-296.465-127.571 
ATOM   3748  C4   DA A 182      -9.283-296.841-127.068 
ATOM   3749  P    DG A 183     -11.493-296.170-133.179 
ATOM   3750  OP1  DG A 183     -12.059-295.064-133.985 
ATOM   3751  OP2  DG A 183     -12.326-297.388-133.074 
ATOM   3752  O5'  DG A 183     -10.044-296.556-133.737 
ATOM   3753  C5'  DG A 183      -8.896-295.825-133.264 
ATOM   3754  C4'  DG A 183      -7.761-296.783-132.959 
ATOM   3755  O4'  DG A 183      -7.814-297.289-131.595 
ATOM   3756  C3'  DG A 183      -7.707-298.045-133.819 
ATOM   3757  O3'  DG A 183      -6.346-298.370-134.074 
ATOM   3758  C2'  DG A 183      -8.310-299.139-132.939 
ATOM   3759  C1'  DG A 183      -7.655-298.699-131.635 
ATOM   3760  N9   DG A 183      -8.296-299.272-130.418 
ATOM   3761  C8   DG A 183      -9.623-299.560-130.188 
ATOM   3762  N7   DG A 183      -9.863-300.062-129.000 
ATOM   3763  C5   DG A 183      -8.604-300.110-128.402 
ATOM   3764  C6   DG A 183      -8.222-300.561-127.112 
ATOM   3765  O6   DG A 183      -8.927-301.017-126.216 
ATOM   3766  N1   DG A 183      -6.840-300.434-126.913 
ATOM   3767  C2   DG A 183      -5.945-299.936-127.840 
ATOM   3768  N2   DG A 183      -4.666-299.896-127.457 
ATOM   3769  N3   DG A 183      -6.304-299.513-129.050 
ATOM   3770  C4   DG A 183      -7.642-299.630-129.259 
ATOM   3771  P    DA A 184      -5.935-298.911-135.524 
ATOM   3772  OP1  DA A 184      -5.723-297.767-136.438 
ATOM   3773  OP2  DA A 184      -6.915-299.926-135.970 
ATOM   3774  O5'  DA A 184      -4.534-299.618-135.212 
ATOM   3775  C5'  DA A 184      -3.717-299.107-134.142 
ATOM   3776  C4'  DA A 184      -3.163-300.254-133.321 
ATOM   3777  O4'  DA A 184      -4.061-300.653-132.245 
ATOM   3778  C3'  DA A 184      -2.901-301.553-134.083 
ATOM   3779  O3'  DA A 184      -1.726-302.163-133.564 
ATOM   3780  C2'  DA A 184      -4.099-302.444-133.751 
ATOM   3781  C1'  DA A 184      -4.197-302.065-132.276 
ATOM   3782  N9   DA A 184      -5.503-302.418-131.653 
ATOM   3783  C8   DA A 184      -6.745-302.409-132.223 
ATOM   3784  N7   DA A 184      -7.694-302.771-131.417 
ATOM   3785  C5   DA A 184      -7.037-303.040-130.224 
ATOM   3786  C6   DA A 184      -7.492-303.471-128.968 
ATOM   3787  N6   DA A 184      -8.780-303.719-128.692 
ATOM   3788  N1   DA A 184      -6.571-303.640-128.000 
ATOM   3789  C2   DA A 184      -5.293-303.392-128.280 
ATOM   3790  N3   DA A 184      -4.752-302.988-129.408 
ATOM   3791  C4   DA A 184      -5.695-302.827-130.360 
ATOM   3792  P    DA A 185      -0.705-302.866-134.576 
ATOM   3793  OP1  DA A 185       0.204-301.849-135.151 
ATOM   3794  OP2  DA A 185      -1.459-303.687-135.550 
ATOM   3795  O5'  DA A 185       0.113-303.822-133.588 
ATOM   3796  C5'  DA A 185       0.286-303.422-132.216 
ATOM   3797  C4'  DA A 185       0.049-304.604-131.297 
ATOM   3798  O4'  DA A 185      -1.352-304.743-130.922 
ATOM   3799  C3'  DA A 185       0.416-305.974-131.867 
ATOM   3800  O3'  DA A 185       0.956-306.776-130.824 
ATOM   3801  C2'  DA A 185      -0.917-306.581-132.305 
ATOM   3802  C1'  DA A 185      -1.733-306.098-131.109 
ATOM   3803  N9   DA A 185      -3.204-306.137-131.333 
ATOM   3804  C8   DA A 185      -3.893-305.912-132.491 
ATOM   3805  N7   DA A 185      -5.179-306.023-132.366 
ATOM   3806  C5   DA A 185      -5.359-306.344-131.028 
ATOM   3807  C6   DA A 185      -6.509-306.593-130.260 
ATOM   3808  N6   DA A 185      -7.753-306.556-130.757 
ATOM   3809  N1   DA A 185      -6.331-306.884-128.958 
ATOM   3810  C2   DA A 185      -5.093-306.919-128.470 
ATOM   3811  N3   DA A 185      -3.951-306.705-129.086 
ATOM   3812  C4   DA A 185      -4.156-306.417-130.387 
ATOM   3813  P    DC A 186       2.198-307.735-131.147 
ATOM   3814  OP1  DC A 186       3.457-306.962-131.061 
ATOM   3815  OP2  DC A 186       1.958-308.445-132.422 
ATOM   3816  O5'  DC A 186       2.119-308.773-129.931 
ATOM   3817  C5'  DC A 186       1.585-308.331-128.669 
ATOM   3818  C4'  DC A 186       0.645-309.380-128.108 
ATOM   3819  O4'  DC A 186      -0.722-309.207-128.577 
ATOM   3820  C3'  DC A 186       0.977-310.829-128.463 
ATOM   3821  O3'  DC A 186       0.676-311.657-127.346 
ATOM   3822  C2'  DC A 186       0.017-311.178-129.600 
ATOM   3823  C1'  DC A 186      -1.204-310.465-129.026 
ATOM   3824  N1   DC A 186      -2.280-310.219-130.027 
ATOM   3825  C2   DC A 186      -3.600-310.281-129.588 
ATOM   3826  O2   DC A 186      -3.822-310.535-128.399 
ATOM   3827  N3   DC A 186      -4.595-310.060-130.486 
ATOM   3828  C4   DC A 186      -4.312-309.788-131.766 
ATOM   3829  N4   DC A 186      -5.318-309.580-132.601 
ATOM   3830  C5   DC A 186      -2.961-309.720-132.236 
ATOM   3831  C6   DC A 186      -1.980-309.944-131.325 
ATOM   3832  P    DA A 187       1.662-312.866-126.990 
ATOM   3833  OP1  DA A 187       2.792-312.361-126.176 
ATOM   3834  OP2  DA A 187       2.026-313.591-128.227 
ATOM   3835  O5'  DA A 187       0.717-313.788-126.085 
ATOM   3836  C5'  DA A 187      -0.320-313.168-125.303 
ATOM   3837  C4'  DA A 187      -1.603-313.966-125.418 
ATOM   3838  O4'  DA A 187      -2.416-313.550-126.553 
ATOM   3839  C3'  DA A 187      -1.434-315.472-125.620 
ATOM   3840  O3'  DA A 187      -2.462-316.150-124.908 
ATOM   3841  C2'  DA A 187      -1.656-315.690-127.117 
ATOM   3842  C1'  DA A 187      -2.815-314.709-127.268 
ATOM   3843  N9   DA A 187      -3.083-314.313-128.678 
ATOM   3844  C8   DA A 187      -2.189-314.142-129.696 
ATOM   3845  N7   DA A 187      -2.734-313.792-130.820 
ATOM   3846  C5   DA A 187      -4.090-313.725-130.528 
ATOM   3847  C6   DA A 187      -5.212-313.403-131.309 
ATOM   3848  N6   DA A 187      -5.141-313.073-132.606 
ATOM   3849  N1   DA A 187      -6.415-313.434-130.706 
ATOM   3850  C2   DA A 187      -6.479-313.763-129.416 
ATOM   3851  N3   DA A 187      -5.506-314.081-128.591 
ATOM   3852  C4   DA A 187      -4.313-314.043-129.219 
ATOM   3853  P    DG A 188      -2.108-317.509-124.140 
ATOM   3854  OP1  DG A 188      -1.540-317.195-122.809 
ATOM   3855  OP2  DG A 188      -1.279-318.370-125.012 
ATOM   3856  O5'  DG A 188      -3.559-318.161-123.965 
ATOM   3857  C5'  DG A 188      -4.704-317.295-123.848 
ATOM   3858  C4'  DG A 188      -5.841-317.822-124.701 
ATOM   3859  O4'  DG A 188      -5.789-317.321-126.068 
ATOM   3860  C3'  DG A 188      -5.900-319.340-124.868 
ATOM   3861  O3'  DG A 188      -7.263-319.749-124.884 
ATOM   3862  C2'  DG A 188      -5.298-319.602-126.249 
ATOM   3863  C1'  DG A 188      -5.952-318.417-126.954 
ATOM   3864  N9   DG A 188      -5.311-318.065-128.251 
ATOM   3865  C8   DG A 188      -3.983-318.138-128.616 
ATOM   3866  N7   DG A 188      -3.745-317.748-129.845 
ATOM   3867  C5   DG A 188      -5.004-317.393-130.329 
ATOM   3868  C6   DG A 188      -5.385-316.896-131.602 
ATOM   3869  O6   DG A 188      -4.681-316.663-132.580 
ATOM   3870  N1   DG A 188      -6.766-316.666-131.669 
ATOM   3871  C2   DG A 188      -7.661-316.888-130.640 
ATOM   3872  N2   DG A 188      -8.940-316.605-130.903 
ATOM   3873  N3   DG A 188      -7.301-317.354-129.446 
ATOM   3874  C4   DG A 188      -5.965-317.582-129.365 
ATOM   3875  P    DA A 189      -7.676-321.101-124.133 
ATOM   3876  OP1  DA A 189      -7.886-320.825-122.694 
ATOM   3877  OP2  DA A 189      -6.699-322.165-124.455 
ATOM   3878  O5'  DA A 189      -9.079-321.432-124.828 
ATOM   3879  C5'  DA A 189      -9.892-320.345-125.309 
ATOM   3880  C4'  DA A 189     -10.449-320.682-126.678 
ATOM   3881  O4'  DA A 189      -9.552-320.290-127.755 
ATOM   3882  C3'  DA A 189     -10.715-322.164-126.942 
ATOM   3883  O3'  DA A 189     -11.892-322.288-127.731 
ATOM   3884  C2'  DA A 189      -9.521-322.630-127.774 
ATOM   3885  C1'  DA A 189      -9.419-321.384-128.649 
ATOM   3886  N9   DA A 189      -8.114-321.251-129.353 
ATOM   3887  C8   DA A 189      -6.873-321.617-128.917 
ATOM   3888  N7   DA A 189      -5.923-321.372-129.765 
ATOM   3889  C5   DA A 189      -6.581-320.799-130.845 
ATOM   3890  C6   DA A 189      -6.125-320.312-132.082 
ATOM   3891  N6   DA A 189      -4.837-320.325-132.453 
ATOM   3892  N1   DA A 189      -7.046-319.809-132.926 
ATOM   3893  C2   DA A 189      -8.323-319.798-132.551 
ATOM   3894  N3   DA A 189      -8.864-320.223-131.430 
ATOM   3895  C4   DA A 189      -7.922-320.722-130.603 
ATOM   3896  P    DG A 190     -12.916-323.478-127.418 
ATOM   3897  OP1  DG A 190     -13.822-323.074-126.320 
ATOM   3898  OP2  DG A 190     -12.166-324.736-127.212 
ATOM   3899  O5'  DG A 190     -13.735-323.559-128.790 
ATOM   3900  C5'  DG A 190     -13.907-322.363-129.573 
ATOM   3901  C4'  DG A 190     -13.672-322.665-131.039 
ATOM   3902  O4'  DG A 190     -12.271-322.531-131.416 
ATOM   3903  C3'  DG A 190     -14.043-324.076-131.496 
ATOM   3904  O3'  DG A 190     -14.585-324.007-132.809 
ATOM   3905  C2'  DG A 190     -12.713-324.826-131.558 
ATOM   3906  C1'  DG A 190     -11.894-323.684-132.154 
ATOM   3907  N9   DG A 190     -10.422-323.864-132.011 
ATOM   3908  C8   DG A 190      -9.711-324.449-130.986 
ATOM   3909  N7   DG A 190      -8.413-324.448-131.168 
ATOM   3910  C5   DG A 190      -8.253-323.818-132.401 
ATOM   3911  C6   DG A 190      -7.070-323.524-133.130 
ATOM   3912  O6   DG A 190      -5.904-323.763-132.832 
ATOM   3913  N1   DG A 190      -7.362-322.875-134.338 
ATOM   3914  C2   DG A 190      -8.629-322.552-134.782 
ATOM   3915  N2   DG A 190      -8.696-321.933-135.964 
ATOM   3916  N3   DG A 190      -9.738-322.828-134.098 
ATOM   3917  C4   DG A 190      -9.472-323.458-132.924 
ATOM   3918  P    DT A 191     -15.829-324.942-133.185 
ATOM   3919  OP1  DT A 191     -17.086-324.294-132.747 
ATOM   3920  OP2  DT A 191     -15.592-326.310-132.677 
ATOM   3921  O5'  DT A 191     -15.752-324.941-134.784 
ATOM   3922  C5'  DT A 191     -15.216-323.786-135.457 
ATOM   3923  C4'  DT A 191     -14.278-324.222-136.565 
ATOM   3924  O4'  DT A 191     -12.910-324.400-136.098 
ATOM   3925  C3'  DT A 191     -14.614-325.553-137.236 
ATOM   3926  O3'  DT A 191     -14.315-325.458-138.624 
ATOM   3927  C2'  DT A 191     -13.656-326.560-136.601 
ATOM   3928  C1'  DT A 191     -12.433-325.648-136.575 
ATOM   3929  N1   DT A 191     -11.358-326.114-135.656 
ATOM   3930  C2   DT A 191     -10.060-325.877-136.039 
ATOM   3931  O2   DT A 191      -9.769-325.312-137.079 
ATOM   3932  N3   DT A 191      -9.090-326.323-135.162 
ATOM   3933  C4   DT A 191      -9.307-326.971-133.964 
ATOM   3934  O4   DT A 191      -8.357-327.324-133.262 
ATOM   3935  C5   DT A 191     -10.701-327.176-133.647 
ATOM   3936  C7   DT A 191     -11.025-327.874-132.359 
ATOM   3937  C6   DT A 191     -11.664-326.752-134.481 
ATOM   3938  P    DG A 192     -15.304-326.142-139.680 
ATOM   3939  OP1  DG A 192     -16.430-325.227-139.969 
ATOM   3940  OP2  DG A 192     -15.671-327.496-139.211 
ATOM   3941  O5'  DG A 192     -14.361-326.258-140.967 
ATOM   3942  C5'  DG A 192     -13.321-325.281-141.161 
ATOM   3943  C4'  DG A 192     -12.039-325.967-141.592 
ATOM   3944  O4'  DG A 192     -11.226-326.390-140.460 
ATOM   3945  C3'  DG A 192     -12.212-327.242-142.417 
ATOM   3946  O3'  DG A 192     -11.186-327.298-143.401 
ATOM   3947  C2'  DG A 192     -11.994-328.381-141.422 
ATOM   3948  C1'  DG A 192     -10.833-327.737-140.670 
ATOM   3949  N9   DG A 192     -10.564-328.353-139.340 
ATOM   3950  C8   DG A 192     -11.452-328.892-138.435 
ATOM   3951  N7   DG A 192     -10.889-329.358-137.347 
ATOM   3952  C5   DG A 192      -9.531-329.112-137.546 
ATOM   3953  C6   DG A 192      -8.419-329.395-136.712 
ATOM   3954  O6   DG A 192      -8.403-329.930-135.607 
ATOM   3955  N1   DG A 192      -7.217-328.977-137.300 
ATOM   3956  C2   DG A 192      -7.105-328.365-138.534 
ATOM   3957  N2   DG A 192      -5.868-328.042-138.918 
ATOM   3958  N3   DG A 192      -8.150-328.099-139.316 
ATOM   3959  C4   DG A 192      -9.322-328.499-138.760 
ATOM   3960  P    DA A 193     -11.543-327.832-144.867 
ATOM   3961  OP1  DA A 193     -12.109-326.726-145.673 
ATOM   3962  OP2  DA A 193     -12.376-329.050-144.762 
ATOM   3963  O5'  DA A 193     -10.095-328.217-145.424 
ATOM   3964  C5'  DA A 193      -8.947-327.487-144.952 
ATOM   3965  C4'  DA A 193      -7.812-328.444-144.647 
ATOM   3966  O4'  DA A 193      -7.865-328.951-143.283 
ATOM   3967  C3'  DA A 193      -7.757-329.707-145.506 
ATOM   3968  O3'  DA A 193      -6.396-330.031-145.762 
ATOM   3969  C2'  DA A 193      -8.361-330.801-144.627 
ATOM   3970  C1'  DA A 193      -7.705-330.361-143.322 
ATOM   3971  N9   DA A 193      -8.347-330.933-142.106 
ATOM   3972  C8   DA A 193      -9.667-331.213-141.894 
ATOM   3973  N7   DA A 193      -9.916-331.711-140.724 
ATOM   3974  C5   DA A 193      -8.673-331.766-140.111 
ATOM   3975  C6   DA A 193      -8.260-332.204-138.841 
ATOM   3976  N6   DA A 193      -9.100-332.691-137.917 
ATOM   3977  N1   DA A 193      -6.947-332.122-138.554 
ATOM   3978  C2   DA A 193      -6.117-331.636-139.476 
ATOM   3979  N3   DA A 193      -6.385-331.200-140.688 
ATOM   3980  C4   DA A 193      -7.705-331.293-140.950 
ATOM   3981  P    DT A 194      -5.986-330.573-147.211 
ATOM   3982  OP1  DT A 194      -5.774-329.428-148.126 
ATOM   3983  OP2  DT A 194      -6.966-331.587-147.658 
ATOM   3984  O5'  DT A 194      -4.585-331.279-146.899 
ATOM   3985  C5'  DT A 194      -3.768-330.769-145.829 
ATOM   3986  C4'  DT A 194      -3.214-331.916-145.008 
ATOM   3987  O4'  DT A 194      -4.112-332.314-143.933 
ATOM   3988  C3'  DT A 194      -2.952-333.215-145.770 
ATOM   3989  O3'  DT A 194      -1.776-333.825-145.251 
ATOM   3990  C2'  DT A 194      -4.149-334.106-145.438 
ATOM   3991  C1'  DT A 194      -4.248-333.727-143.964 
ATOM   3992  N1   DT A 194      -5.554-334.080-143.341 
ATOM   3993  C2   DT A 194      -5.534-334.468-142.023 
ATOM   3994  O2   DT A 194      -4.510-334.531-141.366 
ATOM   3995  N3   DT A 194      -6.764-334.788-141.480 
ATOM   3996  C4   DT A 194      -7.980-334.752-142.130 
ATOM   3997  O4   DT A 194      -9.016-335.061-141.538 
ATOM   3998  C5   DT A 194      -7.899-334.332-143.509 
ATOM   3999  C7   DT A 194      -9.178-334.266-144.291 
ATOM   4000  C6   DT A 194      -6.717-334.016-144.063 
ATOM   4001  P    DG A 195      -0.756-334.528-146.264 
ATOM   4002  OP1  DG A 195       0.153-333.511-146.839 
ATOM   4003  OP2  DG A 195      -1.509-335.349-147.237 
ATOM   4004  O5'  DG A 195       0.062-335.484-145.275 
ATOM   4005  C5'  DG A 195       0.236-335.084-143.903 
ATOM   4006  C4'  DG A 195      -0.002-336.265-142.985 
ATOM   4007  O4'  DG A 195      -1.402-336.405-142.610 
ATOM   4008  C3'  DG A 195       0.365-337.635-143.554 
ATOM   4009  O3'  DG A 195       0.906-338.438-142.511 
ATOM   4010  C2'  DG A 195      -0.967-338.242-143.992 
ATOM   4011  C1'  DG A 195      -1.783-337.759-142.797 
ATOM   4012  N9   DG A 195      -3.255-337.799-143.021 
ATOM   4013  C8   DG A 195      -3.966-337.576-144.179 
ATOM   4014  N7   DG A 195      -5.265-337.689-144.039 
ATOM   4015  C5   DG A 195      -5.426-338.011-142.693 
ATOM   4016  C6   DG A 195      -6.607-338.258-141.946 
ATOM   4017  O6   DG A 195      -7.775-338.243-142.327 
ATOM   4018  N1   DG A 195      -6.315-338.551-140.606 
ATOM   4019  C2   DG A 195      -5.048-338.598-140.060 
ATOM   4020  N2   DG A 195      -4.981-338.894-138.760 
ATOM   4021  N3   DG A 195      -3.939-338.365-140.761 
ATOM   4022  C4   DG A 195      -4.205-338.081-142.062 
ATOM   4023  P    DA A 196       2.147-339.397-142.834 
ATOM   4024  OP1  DA A 196       3.406-338.623-142.748 
ATOM   4025  OP2  DA A 196       1.907-340.107-144.109 
ATOM   4026  O5'  DA A 196       2.068-340.435-141.618 
ATOM   4027  C5'  DA A 196       1.535-339.992-140.357 
ATOM   4028  C4'  DA A 196       0.594-341.041-139.795 
ATOM   4029  O4'  DA A 196      -0.773-340.869-140.264 
ATOM   4030  C3'  DA A 196       0.926-342.490-140.151 
ATOM   4031  O3'  DA A 196       0.626-343.319-139.034 
ATOM   4032  C2'  DA A 196      -0.033-342.840-141.288 
ATOM   4033  C1'  DA A 196      -1.255-342.127-140.714 
ATOM   4034  N9   DA A 196      -2.330-341.880-141.714 
ATOM   4035  C8   DA A 196      -2.203-341.594-143.042 
ATOM   4036  N7   DA A 196      -3.334-341.432-143.655 
ATOM   4037  C5   DA A 196      -4.283-341.625-142.661 
ATOM   4038  C6   DA A 196      -5.688-341.587-142.671 
ATOM   4039  N6   DA A 196      -6.413-341.329-143.768 
ATOM   4040  N1   DA A 196      -6.322-341.825-141.508 
ATOM   4041  C2   DA A 196      -5.595-342.081-140.420 
ATOM   4042  N3   DA A 196      -4.289-342.143-140.290 
ATOM   4043  C4   DA A 196      -3.678-341.901-141.468 
ATOM   4044  P    DA A 197       1.611-344.528-138.677 
ATOM   4045  OP1  DA A 197       2.741-344.023-137.864 
ATOM   4046  OP2  DA A 197       1.976-345.253-139.914 
ATOM   4047  O5'  DA A 197       0.667-345.450-137.773 
ATOM   4048  C5'  DA A 197      -0.371-344.830-136.990 
ATOM   4049  C4'  DA A 197      -1.654-345.628-137.106 
ATOM   4050  O4'  DA A 197      -2.467-345.211-138.240 
ATOM   4051  C3'  DA A 197      -1.485-347.134-137.307 
ATOM   4052  O3'  DA A 197      -2.513-347.812-136.595 
ATOM   4053  C2'  DA A 197      -1.707-347.352-138.804 
ATOM   4054  C1'  DA A 197      -2.865-346.371-138.955 
ATOM   4055  N9   DA A 197      -3.134-345.974-140.366 
ATOM   4056  C8   DA A 197      -2.239-345.804-141.384 
ATOM   4057  N7   DA A 197      -2.785-345.454-142.508 
ATOM   4058  C5   DA A 197      -4.141-345.387-142.215 
ATOM   4059  C6   DA A 197      -5.262-345.065-142.997 
ATOM   4060  N6   DA A 197      -5.192-344.734-144.293 
ATOM   4061  N1   DA A 197      -6.465-345.096-142.393 
ATOM   4062  C2   DA A 197      -6.530-345.425-141.103 
ATOM   4063  N3   DA A 197      -5.556-345.743-140.278 
ATOM   4064  C4   DA A 197      -4.363-345.704-140.907 
ATOM   4065  P    DC A 198      -2.158-349.171-135.827 
ATOM   4066  OP1  DC A 198      -1.591-348.856-134.497 
ATOM   4067  OP2  DC A 198      -1.329-350.032-136.700 
ATOM   4068  O5'  DC A 198      -3.609-349.823-135.653 
ATOM   4069  C5'  DC A 198      -4.755-348.957-135.536 
ATOM   4070  C4'  DC A 198      -5.892-349.484-136.389 
ATOM   4071  O4'  DC A 198      -5.839-348.982-137.756 
ATOM   4072  C3'  DC A 198      -5.951-351.002-136.555 
ATOM   4073  O3'  DC A 198      -7.313-351.410-136.572 
ATOM   4074  C2'  DC A 198      -5.349-351.264-137.936 
ATOM   4075  C1'  DC A 198      -6.003-350.079-138.641 
ATOM   4076  N1   DC A 198      -5.361-349.726-139.938 
ATOM   4077  C2   DC A 198      -6.180-349.251-140.960 
ATOM   4078  O2   DC A 198      -7.394-349.142-140.749 
ATOM   4079  N3   DC A 198      -5.615-348.924-142.150 
ATOM   4080  C4   DC A 198      -4.296-349.056-142.338 
ATOM   4081  N4   DC A 198      -3.793-348.724-143.518 
ATOM   4082  C5   DC A 198      -3.436-349.544-141.301 
ATOM   4083  C6   DC A 198      -4.020-349.865-140.119 
ATOM   4084  P    DA A 199      -7.727-352.763-135.820 
ATOM   4085  OP1  DA A 199      -7.936-352.486-134.381 
ATOM   4086  OP2  DA A 199      -6.750-353.826-136.142 
ATOM   4087  O5'  DA A 199      -9.129-353.093-136.515 
ATOM   4088  C5'  DA A 199      -9.943-352.007-136.997 
ATOM   4089  C4'  DA A 199     -10.500-352.344-138.366 
ATOM   4090  O4'  DA A 199      -9.602-351.951-139.442 
ATOM   4091  C3'  DA A 199     -10.765-353.826-138.629 
ATOM   4092  O3'  DA A 199     -11.942-353.950-139.419 
ATOM   4093  C2'  DA A 199      -9.571-354.291-139.462 
ATOM   4094  C1'  DA A 199      -9.469-353.045-140.337 
ATOM   4095  N9   DA A 199      -8.164-352.912-141.041 
ATOM   4096  C8   DA A 199      -6.924-353.279-140.604 
ATOM   4097  N7   DA A 199      -5.974-353.034-141.452 
ATOM   4098  C5   DA A 199      -6.631-352.461-142.533 
ATOM   4099  C6   DA A 199      -6.176-351.973-143.769 
ATOM   4100  N6   DA A 199      -4.888-351.987-144.140 
ATOM   4101  N1   DA A 199      -7.096-351.471-144.613 
ATOM   4102  C2   DA A 199      -8.374-351.460-144.239 
ATOM   4103  N3   DA A 199      -8.914-351.885-143.117 
ATOM   4104  C4   DA A 199      -7.973-352.383-142.290 
ATOM   4105  P    DA A 200     -12.967-355.139-139.105 
ATOM   4106  OP1  DA A 200     -13.873-354.736-138.007 
ATOM   4107  OP2  DA A 200     -12.217-356.398-138.899 
ATOM   4108  O5'  DA A 200     -13.786-355.221-140.478 
ATOM   4109  C5'  DA A 200     -13.958-354.024-141.260 
ATOM   4110  C4'  DA A 200     -13.723-354.327-142.727 
ATOM   4111  O4'  DA A 200     -12.322-354.193-143.104 
ATOM   4112  C3'  DA A 200     -14.094-355.737-143.183 
ATOM   4113  O3'  DA A 200     -14.635-355.668-144.496 
ATOM   4114  C2'  DA A 200     -12.763-356.487-143.245 
ATOM   4115  C1'  DA A 200     -11.945-355.346-143.841 
ATOM   4116  N9   DA A 200     -10.473-355.525-143.698 
ATOM   4117  C8   DA A 200      -9.786-356.108-142.673 
ATOM   4118  N7   DA A 200      -8.499-356.115-142.841 
ATOM   4119  C5   DA A 200      -8.318-355.490-144.067 
ATOM   4120  C6   DA A 200      -7.169-355.184-144.814 
ATOM   4121  N6   DA A 200      -5.925-355.481-144.414 
ATOM   4122  N1   DA A 200      -7.345-354.558-145.993 
ATOM   4123  C2   DA A 200      -8.584-354.264-146.386 
ATOM   4124  N3   DA A 200      -9.726-354.499-145.777 
ATOM   4125  C4   DA A 200      -9.521-355.126-144.600 
ATOM   4126  P    DC A 201     -15.880-356.603-144.872 
ATOM   4127  OP1  DC A 201     -17.137-355.956-144.435 
ATOM   4128  OP2  DC A 201     -15.643-357.972-144.365 
ATOM   4129  O5'  DC A 201     -15.803-356.603-146.471 
ATOM   4130  C5'  DC A 201     -15.267-355.448-147.144 
ATOM   4131  C4'  DC A 201     -14.329-355.883-148.253 
ATOM   4132  O4'  DC A 201     -12.961-356.061-147.785 
ATOM   4133  C3'  DC A 201     -14.665-357.215-148.924 
ATOM   4134  O3'  DC A 201     -14.366-357.120-150.311 
ATOM   4135  C2'  DC A 201     -13.707-358.222-148.288 
ATOM   4136  C1'  DC A 201     -12.484-357.310-148.262 
ATOM   4137  N1   DC A 201     -11.408-357.776-147.343 
ATOM   4138  C2   DC A 201     -10.088-357.543-147.717 
ATOM   4139  O2   DC A 201      -9.864-356.964-148.787 
ATOM   4140  N3   DC A 201      -9.093-357.961-146.893 
ATOM   4141  C4   DC A 201      -9.377-358.584-145.742 
ATOM   4142  N4   DC A 201      -8.371-358.972-144.973 
ATOM   4143  C5   DC A 201     -10.728-358.834-145.339 
ATOM   4144  C6   DC A 201     -11.708-358.410-146.176 
ATOM   4145  P    DT A 202     -15.354-357.804-151.368 
ATOM   4146  OP1  DT A 202     -16.481-356.889-151.657 
ATOM   4147  OP2  DT A 202     -15.722-359.158-150.898 
ATOM   4148  O5'  DT A 202     -14.411-357.920-152.654 
ATOM   4149  C5'  DT A 202     -13.371-356.943-152.848 
ATOM   4150  C4'  DT A 202     -12.090-357.629-153.280 
ATOM   4151  O4'  DT A 202     -11.277-358.051-152.147 
ATOM   4152  C3'  DT A 202     -12.263-358.904-154.105 
ATOM   4153  O3'  DT A 202     -11.236-358.959-155.088 
ATOM   4154  C2'  DT A 202     -12.044-360.042-153.109 
ATOM   4155  C1'  DT A 202     -10.883-359.399-152.357 
ATOM   4156  N1   DT A 202     -10.615-360.015-151.028 
ATOM   4157  C2   DT A 202      -9.305-360.070-150.618 
ATOM   4158  O2   DT A 202      -8.381-359.643-151.288 
ATOM   4159  N3   DT A 202      -9.095-360.649-149.380 
ATOM   4160  C4   DT A 202     -10.064-361.162-148.542 
ATOM   4161  O4   DT A 202      -9.754-361.657-147.456 
ATOM   4162  C5   DT A 202     -11.407-361.058-149.060 
ATOM   4163  C7   DT A 202     -12.521-361.594-148.210 
ATOM   4164  C6   DT A 202     -11.640-360.501-150.259 
ATOM   4165  P    DT A 203     -11.594-359.493-156.554 
ATOM   4166  OP1  DT A 203     -12.160-358.388-157.360 
ATOM   4167  OP2  DT A 203     -12.427-360.712-156.449 
ATOM   4168  O5'  DT A 203     -10.145-359.879-157.112 
ATOM   4169  C5'  DT A 203      -8.997-359.148-156.639 
ATOM   4170  C4'  DT A 203      -7.863-360.106-156.334 
ATOM   4171  O4'  DT A 203      -7.916-360.612-154.970 
ATOM   4172  C3'  DT A 203      -7.808-361.368-157.194 
ATOM   4173  O3'  DT A 203      -6.447-361.693-157.449 
ATOM   4174  C2'  DT A 203      -8.412-362.463-156.314 
ATOM   4175  C1'  DT A 203      -7.756-362.022-155.010 
ATOM   4176  N1   DT A 203      -8.398-362.595-153.793 
ATOM   4177  C2   DT A 203      -7.576-362.890-152.732 
ATOM   4178  O2   DT A 203      -6.371-362.703-152.754 
ATOM   4179  N3   DT A 203      -8.205-363.420-151.623 
ATOM   4180  C4   DT A 203      -9.555-363.672-151.490 
ATOM   4181  O4   DT A 203     -10.004-364.150-150.447 
ATOM   4182  C5   DT A 203     -10.336-363.330-152.657 
ATOM   4183  C7   DT A 203     -11.815-363.574-152.597 
ATOM   4184  C6   DT A 203      -9.749-362.814-153.749 
ATOM   4185  P    DC A 204      -6.036-362.234-158.899 
ATOM   4186  OP1  DC A 204      -5.824-361.090-159.813 
ATOM   4187  OP2  DC A 204      -7.017-363.249-159.345 
ATOM   4188  O5'  DC A 204      -4.635-362.941-158.586 
ATOM   4189  C5'  DC A 204      -3.819-362.430-157.517 
ATOM   4190  C4'  DC A 204      -3.265-363.577-156.695 
ATOM   4191  O4'  DC A 204      -4.162-363.976-155.620 
ATOM   4192  C3'  DC A 204      -3.003-364.876-157.458 
ATOM   4193  O3'  DC A 204      -1.827-365.486-156.939 
ATOM   4194  C2'  DC A 204      -4.200-365.768-157.125 
ATOM   4195  C1'  DC A 204      -4.298-365.389-155.651 
ATOM   4196  N1   DC A 204      -5.605-365.741-155.028 
ATOM   4197  C2   DC A 204      -5.601-366.137-153.693 
ATOM   4198  O2   DC A 204      -4.525-366.178-153.086 
ATOM   4199  N3   DC A 204      -6.782-366.463-153.107 
ATOM   4200  C4   DC A 204      -7.927-366.405-153.800 
ATOM   4201  N4   DC A 204      -9.052-366.733-153.183 
ATOM   4202  C5   DC A 204      -7.952-366.001-155.174 
ATOM   4203  C6   DC A 204      -6.762-365.680-155.741 
ATOM   4204  P    DA A 205      -0.807-366.190-157.951 
ATOM   4205  OP1  DA A 205       0.103-365.172-158.526 
ATOM   4206  OP2  DA A 205      -1.560-367.010-158.925 
ATOM   4207  O5'  DA A 205       0.011-367.146-156.963 
ATOM   4208  C5'  DA A 205       0.185-366.745-155.590 
ATOM   4209  C4'  DA A 205      -0.052-367.927-154.672 
ATOM   4210  O4'  DA A 205      -1.453-368.066-154.297 
ATOM   4211  C3'  DA A 205       0.315-369.297-155.242 
ATOM   4212  O3'  DA A 205       0.855-370.100-154.198 
ATOM   4213  C2'  DA A 205      -1.018-369.904-155.680 
ATOM   4214  C1'  DA A 205      -1.834-369.421-154.484 
ATOM   4215  N9   DA A 205      -3.305-369.461-154.708 
ATOM   4216  C8   DA A 205      -3.994-369.236-155.866 
ATOM   4217  N7   DA A 205      -5.281-369.346-155.740 
ATOM   4218  C5   DA A 205      -5.460-369.667-154.402 
ATOM   4219  C6   DA A 205      -6.610-369.917-153.634 
ATOM   4220  N6   DA A 205      -7.855-369.879-154.131 
ATOM   4221  N1   DA A 205      -6.433-370.208-152.333 
ATOM   4222  C2   DA A 205      -5.195-370.243-151.845 
ATOM   4223  N3   DA A 205      -4.052-370.029-152.461 
ATOM   4224  C4   DA A 205      -4.257-369.740-153.762 
ATOM   4225  P    DT A 206       2.096-371.058-154.521 
ATOM   4226  OP1  DT A 206       3.355-370.285-154.436 
ATOM   4227  OP2  DT A 206       1.856-371.768-155.797 
ATOM   4228  O5'  DT A 206       2.018-372.096-153.305 
ATOM   4229  C5'  DT A 206       1.484-371.654-152.044 
ATOM   4230  C4'  DT A 206       0.544-372.703-151.482 
ATOM   4231  O4'  DT A 206      -0.824-372.531-151.952 
ATOM   4232  C3'  DT A 206       0.876-374.152-151.838 
ATOM   4233  O3'  DT A 206       0.575-374.981-150.721 
ATOM   4234  C2'  DT A 206      -0.084-374.501-152.975 
ATOM   4235  C1'  DT A 206      -1.305-373.788-152.401 
ATOM   4236  N1   DT A 206      -2.381-373.542-153.401 
ATOM   4237  C2   DT A 206      -3.678-373.607-152.953 
ATOM   4238  O2   DT A 206      -3.968-373.853-151.796 
ATOM   4239  N3   DT A 206      -4.648-373.374-153.909 
ATOM   4240  C4   DT A 206      -4.432-373.088-155.242 
ATOM   4241  O4   DT A 206      -5.382-372.898-156.004 
ATOM   4242  C5   DT A 206      -3.038-373.042-155.616 
ATOM   4243  C7   DT A 206      -2.715-372.737-157.050 
ATOM   4244  C6   DT A 206      -2.075-373.265-154.708 
ATOM   4245  P    DC A 207       1.561-376.189-150.364 
ATOM   4246  OP1  DC A 207       2.690-375.685-149.551 
ATOM   4247  OP2  DC A 207       1.925-376.914-151.602 
ATOM   4248  O5'  DC A 207       0.616-377.111-149.460 
ATOM   4249  C5'  DC A 207      -0.422-376.491-148.678 
ATOM   4250  C4'  DC A 207      -1.704-377.290-148.793 
ATOM   4251  O4'  DC A 207      -2.517-376.873-149.927 
ATOM   4252  C3'  DC A 207      -1.536-378.796-148.994 
ATOM   4253  O3'  DC A 207      -2.563-379.473-148.283 
ATOM   4254  C2'  DC A 207      -1.757-379.013-150.491 
ATOM   4255  C1'  DC A 207      -2.916-378.032-150.643 
ATOM   4256  N1   DC A 207      -3.185-377.636-152.053 
ATOM   4257  C2   DC A 207      -4.507-377.401-152.422 
ATOM   4258  O2   DC A 207      -5.394-377.529-151.570 
ATOM   4259  N3   DC A 207      -4.772-377.040-153.703 
ATOM   4260  C4   DC A 207      -3.782-376.911-154.595 
ATOM   4261  N4   DC A 207      -4.092-376.556-155.832 
ATOM   4262  C5   DC A 207      -2.416-377.149-154.237 
ATOM   4263  C6   DC A 207      -2.171-377.510-152.952 
ATOM   4264  P    DA A 208      -2.209-380.833-147.515 
ATOM   4265  OP1  DA A 208      -1.642-380.518-146.184 
ATOM   4266  OP2  DA A 208      -1.380-381.693-148.387 
ATOM   4267  O5'  DA A 208      -3.660-381.485-147.340 
ATOM   4268  C5'  DA A 208      -4.805-380.619-147.223 
ATOM   4269  C4'  DA A 208      -5.943-381.145-148.076 
ATOM   4270  O4'  DA A 208      -5.890-380.644-149.443 
ATOM   4271  C3'  DA A 208      -6.002-382.663-148.243 
ATOM   4272  O3'  DA A 208      -7.364-383.072-148.259 
ATOM   4273  C2'  DA A 208      -5.399-382.925-149.623 
ATOM   4274  C1'  DA A 208      -6.053-381.741-150.329 
ATOM   4275  N9   DA A 208      -5.412-381.388-151.625 
ATOM   4276  C8   DA A 208      -4.093-381.467-151.969 
ATOM   4277  N7   DA A 208      -3.843-381.085-153.184 
ATOM   4278  C5   DA A 208      -5.087-380.726-153.683 
ATOM   4279  C6   DA A 208      -5.499-380.232-154.932 
ATOM   4280  N6   DA A 208      -4.659-380.005-155.952 
ATOM   4281  N1   DA A 208      -6.811-379.980-155.096 
ATOM   4282  C2   DA A 208      -7.640-380.207-154.079 
ATOM   4283  N3   DA A 208      -7.373-380.663-152.875 
ATOM   4284  C4   DA A 208      -6.054-380.908-152.738 
ATOM   4285  P    DA A 209      -7.777-384.424-147.508 
ATOM   4286  OP1  DA A 209      -7.987-384.148-146.069 
ATOM   4287  OP2  DA A 209      -6.801-385.488-147.829 
ATOM   4288  O5'  DA A 209      -9.180-384.755-148.203 
ATOM   4289  C5'  DA A 209      -9.994-383.669-148.684 
ATOM   4290  C4'  DA A 209     -10.551-384.006-150.053 
ATOM   4291  O4'  DA A 209      -9.653-383.613-151.130 
ATOM   4292  C3'  DA A 209     -10.816-385.488-150.316 
ATOM   4293  O3'  DA A 209     -11.993-385.611-151.106 
ATOM   4294  C2'  DA A 209      -9.622-385.953-151.149 
ATOM   4295  C1'  DA A 209      -9.520-384.707-152.024 
ATOM   4296  N9   DA A 209      -8.215-384.574-152.728 
ATOM   4297  C8   DA A 209      -6.974-384.941-152.291 
ATOM   4298  N7   DA A 209      -6.024-384.695-153.140 
ATOM   4299  C5   DA A 209      -6.682-384.123-154.220 
ATOM   4300  C6   DA A 209      -6.226-383.635-155.456 
ATOM   4301  N6   DA A 209      -4.939-383.648-155.827 
ATOM   4302  N1   DA A 209      -7.147-383.132-156.301 
ATOM   4303  C2   DA A 209      -8.425-383.122-155.926 
ATOM   4304  N3   DA A 209      -8.965-383.546-154.805 
ATOM   4305  C4   DA A 209      -8.024-384.045-153.977 
ATOM   4306  P    DG A 210     -13.017-386.801-150.792 
ATOM   4307  OP1  DG A 210     -13.924-386.398-149.694 
ATOM   4308  OP2  DG A 210     -12.267-388.059-150.586 
ATOM   4309  O5'  DG A 210     -13.836-386.883-152.165 
ATOM   4310  C5'  DG A 210     -14.008-385.686-152.948 
ATOM   4311  C4'  DG A 210     -13.773-385.988-154.414 
ATOM   4312  O4'  DG A 210     -12.372-385.855-154.791 
ATOM   4313  C3'  DG A 210     -14.145-387.399-154.871 
ATOM   4314  O3'  DG A 210     -14.686-387.330-156.184 
ATOM   4315  C2'  DG A 210     -12.814-388.149-154.933 
ATOM   4316  C1'  DG A 210     -11.995-387.007-155.528 
ATOM   4317  N9   DG A 210     -10.523-387.187-155.386 
ATOM   4318  C8   DG A 210      -9.813-387.772-154.361 
ATOM   4319  N7   DG A 210      -8.514-387.771-154.543 
ATOM   4320  C5   DG A 210      -8.354-387.141-155.776 
ATOM   4321  C6   DG A 210      -7.172-386.847-156.505 
ATOM   4322  O6   DG A 210      -6.005-387.086-156.207 
ATOM   4323  N1   DG A 210      -7.464-386.199-157.713 
ATOM   4324  C2   DG A 210      -8.731-385.876-158.157 
ATOM   4325  N2   DG A 210      -8.797-385.256-159.338 
ATOM   4326  N3   DG A 210      -9.839-386.151-157.473 
ATOM   4327  C4   DG A 210      -9.574-386.781-156.299 
ATOM   4328  P    DA A 211     -15.931-388.265-156.560 
ATOM   4329  OP1  DA A 211     -17.187-387.618-156.122 
ATOM   4330  OP2  DA A 211     -15.694-389.634-156.052 
ATOM   4331  O5'  DA A 211     -15.853-388.264-158.159 
ATOM   4332  C5'  DA A 211     -15.317-387.110-158.832 
ATOM   4333  C4'  DA A 211     -14.379-387.545-159.940 
ATOM   4334  O4'  DA A 211     -13.012-387.723-159.473 
ATOM   4335  C3'  DA A 211     -14.716-388.877-160.611 
ATOM   4336  O3'  DA A 211     -14.416-388.782-161.998 
ATOM   4337  C2'  DA A 211     -13.757-389.883-159.976 
ATOM   4338  C1'  DA A 211     -12.535-388.972-159.950 
ATOM   4339  N9   DA A 211     -11.459-389.438-159.030 
ATOM   4340  C8   DA A 211     -11.587-390.083-157.833 
ATOM   4341  N7   DA A 211     -10.455-390.361-157.264 
ATOM   4342  C5   DA A 211      -9.505-389.864-158.146 
ATOM   4343  C6   DA A 211      -8.102-389.846-158.115 
ATOM   4344  N6   DA A 211      -7.377-390.365-157.114 
ATOM   4345  N1   DA A 211      -7.467-389.273-159.155 
ATOM   4346  C2   DA A 211      -8.192-388.759-160.147 
ATOM   4347  N3   DA A 211      -9.500-388.718-160.284 
ATOM   4348  C4   DA A 211     -10.111-389.298-159.231 
ATOM   4349  P    DA A 212     -15.405-389.466-163.055 
ATOM   4350  OP1  DA A 212     -16.531-388.550-163.344 
ATOM   4351  OP2  DA A 212     -15.773-390.820-162.585 
ATOM   4352  O5'  DA A 212     -14.462-389.582-164.342 
ATOM   4353  C5'  DA A 212     -13.422-388.605-164.535 
ATOM   4354  C4'  DA A 212     -12.140-389.291-164.967 
ATOM   4355  O4'  DA A 212     -11.327-389.713-163.835 
ATOM   4356  C3'  DA A 212     -12.314-390.566-165.792 
ATOM   4357  O3'  DA A 212     -11.287-390.621-166.776 
ATOM   4358  C2'  DA A 212     -12.095-391.704-164.797 
ATOM   4359  C1'  DA A 212     -10.934-391.060-164.045 
ATOM   4360  N9   DA A 212     -10.666-391.676-162.715 
ATOM   4361  C8   DA A 212     -11.560-392.205-161.830 
ATOM   4362  N7   DA A 212     -11.015-392.672-160.748 
ATOM   4363  C5   DA A 212      -9.659-392.434-160.929 
ATOM   4364  C6   DA A 212      -8.536-392.700-160.128 
ATOM   4365  N6   DA A 212      -8.608-393.292-158.926 
ATOM   4366  N1   DA A 212      -7.333-392.335-160.607 
ATOM   4367  C2   DA A 212      -7.269-391.747-161.801 
ATOM   4368  N3   DA A 212      -8.242-391.450-162.634 
ATOM   4369  C4   DA A 212      -9.435-391.826-162.130 
ATOM   4370  P    DA A 213     -11.645-391.155-168.241 
ATOM   4371  OP1  DA A 213     -12.211-390.050-169.047 
ATOM   4372  OP2  DA A 213     -12.478-392.374-168.136 
ATOM   4373  O5'  DA A 213     -10.196-391.541-168.799 
ATOM   4374  C5'  DA A 213      -9.048-390.810-168.327 
ATOM   4375  C4'  DA A 213      -7.913-391.768-168.021 
ATOM   4376  O4'  DA A 213      -7.966-392.274-166.658 
ATOM   4377  C3'  DA A 213      -7.859-393.030-168.881 
ATOM   4378  O3'  DA A 213      -6.498-393.355-169.137 
ATOM   4379  C2'  DA A 213      -8.462-394.125-168.001 
ATOM   4380  C1'  DA A 213      -7.807-393.684-166.697 
ATOM   4381  N9   DA A 213      -8.448-394.257-165.480 
ATOM   4382  C8   DA A 213      -9.768-394.536-165.269 
ATOM   4383  N7   DA A 213     -10.018-395.034-164.098 
ATOM   4384  C5   DA A 213      -8.774-395.090-163.485 
ATOM   4385  C6   DA A 213      -8.361-395.527-162.216 
ATOM   4386  N6   DA A 213      -9.202-396.015-161.292 
ATOM   4387  N1   DA A 213      -7.049-395.445-161.929 
ATOM   4388  C2   DA A 213      -6.218-394.959-162.851 
ATOM   4389  N3   DA A 213      -6.486-394.523-164.062 
ATOM   4390  C4   DA A 213      -7.806-394.616-164.325 
ATOM   4391  P    DT A 214      -6.087-393.896-170.586 
ATOM   4392  OP1  DT A 214      -5.875-392.752-171.500 
ATOM   4393  OP2  DT A 214      -7.067-394.911-171.032 
ATOM   4394  O5'  DT A 214      -4.686-394.603-170.274 
ATOM   4395  C5'  DT A 214      -3.869-394.092-169.204 
ATOM   4396  C4'  DT A 214      -3.315-395.239-168.383 
ATOM   4397  O4'  DT A 214      -4.213-395.638-167.307 
ATOM   4398  C3'  DT A 214      -3.053-396.538-169.145 
ATOM   4399  O3'  DT A 214      -1.878-397.148-168.626 
ATOM   4400  C2'  DT A 214      -4.251-397.429-168.813 
ATOM   4401  C1'  DT A 214      -4.349-397.050-167.339 
ATOM   4402  N1   DT A 214      -5.655-397.403-166.715 
ATOM   4403  C2   DT A 214      -5.635-397.791-165.398 
ATOM   4404  O2   DT A 214      -4.611-397.854-164.740 
ATOM   4405  N3   DT A 214      -6.865-398.111-164.855 
ATOM   4406  C4   DT A 214      -8.082-398.075-165.505 
ATOM   4407  O4   DT A 214      -9.118-398.385-164.913 
ATOM   4408  C5   DT A 214      -8.001-397.656-166.884 
ATOM   4409  C7   DT A 214      -9.279-397.589-167.666 
ATOM   4410  C6   DT A 214      -6.818-397.339-167.438 
ATOM   4411  P    DA A 215      -0.857-397.852-169.639 
ATOM   4412  OP1  DA A 215       0.052-396.834-170.213 
ATOM   4413  OP2  DA A 215      -1.611-398.672-170.612 
ATOM   4414  O5'  DA A 215      -0.039-398.807-168.650 
ATOM   4415  C5'  DA A 215       0.134-398.407-167.278 
ATOM   4416  C4'  DA A 215      -0.103-399.589-166.359 
ATOM   4417  O4'  DA A 215      -1.504-399.728-165.984 
ATOM   4418  C3'  DA A 215       0.264-400.959-166.929 
ATOM   4419  O3'  DA A 215       0.804-401.762-165.886 
ATOM   4420  C2'  DA A 215      -1.069-401.566-167.367 
ATOM   4421  C1'  DA A 215      -1.885-401.083-166.171 
ATOM   4422  N9   DA A 215      -3.356-401.122-166.395 
ATOM   4423  C8   DA A 215      -4.045-400.897-167.553 
ATOM   4424  N7   DA A 215      -5.331-401.008-167.428 
ATOM   4425  C5   DA A 215      -5.511-401.329-166.090 
ATOM   4426  C6   DA A 215      -6.661-401.578-165.322 
ATOM   4427  N6   DA A 215      -7.905-401.541-165.819 
ATOM   4428  N1   DA A 215      -6.483-401.869-164.020 
ATOM   4429  C2   DA A 215      -5.245-401.905-163.532 
ATOM   4430  N3   DA A 215      -4.103-401.691-164.148 
ATOM   4431  C4   DA A 215      -4.308-401.402-165.449 
ATOM   4432  P    DT A 216       2.046-402.720-166.209 
ATOM   4433  OP1  DT A 216       3.305-401.947-166.123 
ATOM   4434  OP2  DT A 216       1.806-403.430-167.484 
ATOM   4435  O5'  DT A 216       1.967-403.758-164.993 
ATOM   4436  C5'  DT A 216       1.433-403.316-163.731 
ATOM   4437  C4'  DT A 216       0.493-404.365-163.170 
ATOM   4438  O4'  DT A 216      -0.874-404.193-163.639 
ATOM   4439  C3'  DT A 216       0.825-405.814-163.525 
ATOM   4440  O3'  DT A 216       0.524-406.642-162.409 
ATOM   4441  C2'  DT A 216      -0.135-406.163-164.662 
ATOM   4442  C1'  DT A 216      -1.356-405.450-164.088 
ATOM   4443  N1   DT A 216      -2.432-405.204-165.089 
ATOM   4444  C2   DT A 216      -3.729-405.269-164.641 
ATOM   4445  O2   DT A 216      -4.019-405.515-163.483 
ATOM   4446  N3   DT A 216      -4.698-405.036-165.597 
ATOM   4447  C4   DT A 216      -4.483-404.750-166.930 
ATOM   4448  O4   DT A 216      -5.433-404.560-167.692 
ATOM   4449  C5   DT A 216      -3.089-404.704-167.304 
ATOM   4450  C7   DT A 216      -2.766-404.399-168.738 
ATOM   4451  C6   DT A 216      -2.126-404.927-166.395 
ATOM   4452  P    DC A 217       1.510-407.851-162.052 
ATOM   4453  OP1  DC A 217       2.640-407.346-161.239 
ATOM   4454  OP2  DC A 217       1.874-408.576-163.289 
ATOM   4455  O5'  DC A 217       0.566-408.773-161.147 
ATOM   4456  C5'  DC A 217      -0.472-408.153-160.365 
ATOM   4457  C4'  DC A 217      -1.755-408.952-160.480 
ATOM   4458  O4'  DC A 217      -2.568-408.535-161.615 
ATOM   4459  C3'  DC A 217      -1.586-410.457-160.682 
ATOM   4460  O3'  DC A 217      -2.614-411.135-159.970 
ATOM   4461  C2'  DC A 217      -1.808-410.675-162.179 
ATOM   4462  C1'  DC A 217      -2.966-409.694-162.330 
ATOM   4463  N1   DC A 217      -3.235-409.298-163.741 
ATOM   4464  C2   DC A 217      -4.558-409.063-164.109 
ATOM   4465  O2   DC A 217      -5.445-409.191-163.258 
ATOM   4466  N3   DC A 217      -4.823-408.701-165.390 
ATOM   4467  C4   DC A 217      -3.833-408.573-166.282 
ATOM   4468  N4   DC A 217      -4.143-408.218-167.520 
ATOM   4469  C5   DC A 217      -2.466-408.811-165.924 
ATOM   4470  C6   DC A 217      -2.222-409.171-164.639 
ATOM   4471  P    DT A 218      -2.259-412.495-159.202 
ATOM   4472  OP1  DT A 218      -1.692-412.180-157.872 
ATOM   4473  OP2  DT A 218      -1.431-413.355-160.074 
ATOM   4474  O5'  DT A 218      -3.711-413.146-159.027 
ATOM   4475  C5'  DT A 218      -4.856-412.281-158.910 
ATOM   4476  C4'  DT A 218      -5.993-412.807-159.764 
ATOM   4477  O4'  DT A 218      -5.940-412.306-161.130 
ATOM   4478  C3'  DT A 218      -6.052-414.325-159.930 
ATOM   4479  O3'  DT A 218      -7.415-414.734-159.946 
ATOM   4480  C2'  DT A 218      -5.450-414.587-161.311 
ATOM   4481  C1'  DT A 218      -6.104-413.403-162.016 
ATOM   4482  N1   DT A 218      -5.463-413.050-163.313 
ATOM   4483  C2   DT A 218      -6.284-412.582-164.311 
ATOM   4484  O2   DT A 218      -7.488-412.451-164.170 
ATOM   4485  N3   DT A 218      -5.655-412.266-165.498 
ATOM   4486  C4   DT A 218      -4.305-412.376-165.764 
ATOM   4487  O4   DT A 218      -3.857-412.061-166.869 
ATOM   4488  C5   DT A 218      -3.526-412.875-164.657 
ATOM   4489  C7   DT A 218      -2.046-413.026-164.862 
ATOM   4490  C6   DT A 218      -4.111-413.191-163.491 
ATOM   4491  P    DC A 219      -7.828-416.086-159.195 
ATOM   4492  OP1  DC A 219      -8.038-415.810-157.756 
ATOM   4493  OP2  DC A 219      -6.851-417.150-159.517 
ATOM   4494  O5'  DC A 219      -9.231-416.417-159.890 
ATOM   4495  C5'  DC A 219     -10.044-415.331-160.371 
ATOM   4496  C4'  DC A 219     -10.601-415.668-161.740 
ATOM   4497  O4'  DC A 219      -9.704-415.275-162.817 
ATOM   4498  C3'  DC A 219     -10.867-417.150-162.004 
ATOM   4499  O3'  DC A 219     -12.044-417.273-162.793 
ATOM   4500  C2'  DC A 219      -9.673-417.615-162.837 
ATOM   4501  C1'  DC A 219      -9.571-416.369-163.711 
ATOM   4502  N1   DC A 219      -8.266-416.236-164.415 
ATOM   4503  C2   DC A 219      -8.269-415.669-165.687 
ATOM   4504  O2   DC A 219      -9.344-415.303-166.175 
ATOM   4505  N3   DC A 219      -7.088-415.540-166.347 
ATOM   4506  C4   DC A 219      -5.944-415.949-165.784 
ATOM   4507  N4   DC A 219      -4.819-415.801-166.467 
ATOM   4508  C5   DC A 219      -5.920-416.535-164.477 
ATOM   4509  C6   DC A 219      -7.109-416.656-163.834 
ATOM   4510  P    DA A 220     -13.068-418.463-162.480 
ATOM   4511  OP1  DA A 220     -13.974-418.060-161.382 
ATOM   4512  OP2  DA A 220     -12.318-419.721-162.274 
ATOM   4513  O5'  DA A 220     -13.887-418.544-163.852 
ATOM   4514  C5'  DA A 220     -14.059-417.348-164.635 
ATOM   4515  C4'  DA A 220     -13.824-417.650-166.101 
ATOM   4516  O4'  DA A 220     -12.423-417.516-166.478 
ATOM   4517  C3'  DA A 220     -14.195-419.061-166.558 
ATOM   4518  O3'  DA A 220     -14.737-418.992-167.871 
ATOM   4519  C2'  DA A 220     -12.865-419.811-166.620 
ATOM   4520  C1'  DA A 220     -12.046-418.669-167.216 
ATOM   4521  N9   DA A 220     -10.574-418.849-167.073 
ATOM   4522  C8   DA A 220      -9.887-419.432-166.048 
ATOM   4523  N7   DA A 220      -8.601-419.438-166.215 
ATOM   4524  C5   DA A 220      -8.419-418.813-167.441 
ATOM   4525  C6   DA A 220      -7.271-418.507-168.189 
ATOM   4526  N6   DA A 220      -6.027-418.805-167.789 
ATOM   4527  N1   DA A 220      -7.447-417.882-169.368 
ATOM   4528  C2   DA A 220      -8.685-417.588-169.761 
ATOM   4529  N3   DA A 220      -9.827-417.822-169.152 
ATOM   4530  C4   DA A 220      -9.623-418.449-167.974 
ATOM   4531  P    DG A 221     -15.981-419.927-168.247 
ATOM   4532  OP1  DG A 221     -17.238-419.279-167.809 
ATOM   4533  OP2  DG A 221     -15.744-421.296-167.739 
ATOM   4534  O5'  DG A 221     -15.904-419.926-169.846 
ATOM   4535  C5'  DG A 221     -15.368-418.771-170.519 
ATOM   4536  C4'  DG A 221     -14.430-419.207-171.627 
ATOM   4537  O4'  DG A 221     -13.062-419.385-171.160 
ATOM   4538  C3'  DG A 221     -14.766-420.539-172.298 
ATOM   4539  O3'  DG A 221     -14.467-420.444-173.686 
ATOM   4540  C2'  DG A 221     -13.808-421.545-171.663 
ATOM   4541  C1'  DG A 221     -12.585-420.634-171.637 
ATOM   4542  N9   DG A 221     -11.510-421.099-170.718 
ATOM   4543  C8   DG A 221     -11.619-421.751-169.508 
ATOM   4544  N7   DG A 221     -10.469-422.026-168.944 
ATOM   4545  C5   DG A 221      -9.531-421.520-169.843 
ATOM   4546  C6   DG A 221      -8.112-421.520-169.779 
ATOM   4547  O6   DG A 221      -7.380-421.971-168.902 
ATOM   4548  N1   DG A 221      -7.550-420.902-170.905 
ATOM   4549  C2   DG A 221      -8.264-420.357-171.954 
ATOM   4550  N2   DG A 221      -7.541-419.813-172.936 
ATOM   4551  N3   DG A 221      -9.595-420.358-172.012 
ATOM   4552  C4   DG A 221     -10.155-420.954-170.928 
ATOM   4553  P    DG A 222     -15.456-421.128-174.742 
ATOM   4554  OP1  DG A 222     -16.582-420.212-175.031 
ATOM   4555  OP2  DG A 222     -15.823-422.481-174.273 
ATOM   4556  O5'  DG A 222     -14.513-421.244-176.029 
ATOM   4557  C5'  DG A 222     -13.473-420.267-176.223 
ATOM   4558  C4'  DG A 222     -12.191-420.952-176.655 
ATOM   4559  O4'  DG A 222     -11.378-421.375-175.522 
ATOM   4560  C3'  DG A 222     -12.364-422.227-177.480 
ATOM   4561  O3'  DG A 222     -11.338-422.283-178.463 
ATOM   4562  C2'  DG A 222     -12.146-423.366-176.484 
ATOM   4563  C1'  DG A 222     -10.985-422.722-175.732 
ATOM   4564  N9   DG A 222     -10.716-423.338-174.403 
ATOM   4565  C8   DG A 222     -11.604-423.877-173.497 
ATOM   4566  N7   DG A 222     -11.040-424.343-172.410 
ATOM   4567  C5   DG A 222      -9.683-424.097-172.609 
ATOM   4568  C6   DG A 222      -8.571-424.380-171.774 
ATOM   4569  O6   DG A 222      -8.555-424.915-170.669 
ATOM   4570  N1   DG A 222      -7.369-423.962-172.363 
ATOM   4571  C2   DG A 222      -7.257-423.350-173.596 
ATOM   4572  N2   DG A 222      -6.020-423.027-173.980 
ATOM   4573  N3   DG A 222      -8.302-423.084-174.378 
ATOM   4574  C4   DG A 222      -9.474-423.484-173.822 
ATOM   4575  P    DC A 223     -11.695-422.817-179.929 
ATOM   4576  OP1  DC A 223     -12.261-421.711-180.735 
ATOM   4577  OP2  DC A 223     -12.528-424.035-179.824 
ATOM   4578  O5'  DC A 223     -10.247-423.203-180.486 
ATOM   4579  C5'  DC A 223      -9.099-422.472-180.014 
ATOM   4580  C4'  DC A 223      -7.964-423.429-179.709 
ATOM   4581  O4'  DC A 223      -8.017-423.936-178.345 
ATOM   4582  C3'  DC A 223      -7.909-424.692-180.568 
ATOM   4583  O3'  DC A 223      -6.548-425.017-180.824 
ATOM   4584  C2'  DC A 223      -8.513-425.786-179.689 
ATOM   4585  C1'  DC A 223      -7.857-425.346-178.384 
ATOM   4586  N1   DC A 223      -8.499-425.919-177.168 
ATOM   4587  C2   DC A 223      -7.680-426.223-176.084 
ATOM   4588  O2   DC A 223      -6.465-426.007-176.175 
ATOM   4589  N3   DC A 223      -8.245-426.747-174.965 
ATOM   4590  C4   DC A 223      -9.564-426.966-174.907 
ATOM   4591  N4   DC A 223     -10.068-427.478-173.795 
ATOM   4592  C5   DC A 223     -10.425-426.660-176.011 
ATOM   4593  C6   DC A 223      -9.840-426.138-177.119 
ATOM   4594  P    DT A 224      -6.138-425.558-182.273 
ATOM   4595  OP1  DT A 224      -5.926-424.414-183.188 
ATOM   4596  OP2  DT A 224      -7.118-426.572-182.720 
ATOM   4597  O5'  DT A 224      -4.737-426.265-181.961 
ATOM   4598  C5'  DT A 224      -3.920-425.754-180.891 
ATOM   4599  C4'  DT A 224      -3.366-426.901-180.070 
ATOM   4600  O4'  DT A 224      -4.264-427.300-178.995 
ATOM   4601  C3'  DT A 224      -3.104-428.200-180.832 
ATOM   4602  O3'  DT A 224      -1.928-428.810-180.314 
ATOM   4603  C2'  DT A 224      -4.301-429.091-180.500 
ATOM   4604  C1'  DT A 224      -4.400-428.712-179.026 
ATOM   4605  N1   DT A 224      -5.706-429.065-178.403 
ATOM   4606  C2   DT A 224      -5.686-429.453-177.085 
ATOM   4607  O2   DT A 224      -4.662-429.516-176.428 
ATOM   4608  N3   DT A 224      -6.916-429.773-176.542 
ATOM   4609  C4   DT A 224      -8.132-429.737-177.192 
ATOM   4610  O4   DT A 224      -9.168-430.047-176.600 
ATOM   4611  C5   DT A 224      -8.051-429.318-178.571 
ATOM   4612  C7   DT A 224      -9.330-429.251-179.353 
ATOM   4613  C6   DT A 224      -6.869-429.001-179.125 
ATOM   4614  P    DA A 225      -0.908-429.513-181.326 
ATOM   4615  OP1  DA A 225       0.001-428.496-181.901 
ATOM   4616  OP2  DA A 225      -1.661-430.334-182.299 
ATOM   4617  O5'  DA A 225      -0.090-430.469-180.338 
ATOM   4618  C5'  DA A 225       0.084-430.069-178.965 
ATOM   4619  C4'  DA A 225      -0.154-431.251-178.047 
ATOM   4620  O4'  DA A 225      -1.554-431.390-177.672 
ATOM   4621  C3'  DA A 225       0.213-432.621-178.616 
ATOM   4622  O3'  DA A 225       0.754-433.423-177.573 
ATOM   4623  C2'  DA A 225      -1.119-433.228-179.054 
ATOM   4624  C1'  DA A 225      -1.935-432.744-177.859 
ATOM   4625  N9   DA A 225      -3.407-432.784-178.083 
ATOM   4626  C8   DA A 225      -4.096-432.559-179.241 
ATOM   4627  N7   DA A 225      -5.382-432.670-179.115 
ATOM   4628  C5   DA A 225      -5.562-432.990-177.777 
ATOM   4629  C6   DA A 225      -6.711-433.240-177.009 
ATOM   4630  N6   DA A 225      -7.956-433.203-177.506 
ATOM   4631  N1   DA A 225      -6.534-433.531-175.708 
ATOM   4632  C2   DA A 225      -5.296-433.566-175.219 
ATOM   4633  N3   DA A 225      -4.153-433.352-175.836 
ATOM   4634  C4   DA A 225      -4.359-433.064-177.137 
ATOM   4635  P    DA A 226       1.995-434.382-177.896 
ATOM   4636  OP1  DA A 226       3.254-433.609-177.810 
ATOM   4637  OP2  DA A 226       1.755-435.092-179.171 
ATOM   4638  O5'  DA A 226       1.916-435.420-176.680 
ATOM   4639  C5'  DA A 226       1.383-434.978-175.419 
ATOM   4640  C4'  DA A 226       0.442-436.027-174.857 
ATOM   4641  O4'  DA A 226      -0.925-435.854-175.327 
ATOM   4642  C3'  DA A 226       0.774-437.476-175.213 
ATOM   4643  O3'  DA A 226       0.474-438.304-174.096 
ATOM   4644  C2'  DA A 226      -0.185-437.825-176.350 
ATOM   4645  C1'  DA A 226      -1.407-437.112-175.776 
ATOM   4646  N9   DA A 226      -2.482-436.866-176.776 
ATOM   4647  C8   DA A 226      -2.355-436.579-178.105 
ATOM   4648  N7   DA A 226      -3.486-436.417-178.718 
ATOM   4649  C5   DA A 226      -4.435-436.610-177.723 
ATOM   4650  C6   DA A 226      -5.840-436.572-177.733 
ATOM   4651  N6   DA A 226      -6.565-436.314-178.830 
ATOM   4652  N1   DA A 226      -6.474-436.811-176.570 
ATOM   4653  C2   DA A 226      -5.747-437.066-175.483 
ATOM   4654  N3   DA A 226      -4.441-437.128-175.353 
ATOM   4655  C4   DA A 226      -3.830-436.886-176.530 
ATOM   4656  P    DT A 227       1.459-439.513-173.739 
ATOM   4657  OP1  DT A 227       2.589-439.008-172.926 
ATOM   4658  OP2  DT A 227       1.824-440.238-174.976 
ATOM   4659  O5'  DT A 227       0.515-440.435-172.835 
ATOM   4660  C5'  DT A 227      -0.523-439.815-172.052 
ATOM   4661  C4'  DT A 227      -1.806-440.613-172.168 
ATOM   4662  O4'  DT A 227      -2.619-440.196-173.302 
ATOM   4663  C3'  DT A 227      -1.637-442.119-172.369 
ATOM   4664  O3'  DT A 227      -2.665-442.797-171.657 
ATOM   4665  C2'  DT A 227      -1.859-442.337-173.866 
ATOM   4666  C1'  DT A 227      -3.017-441.356-174.017 
ATOM   4667  N1   DT A 227      -3.286-440.960-175.428 
ATOM   4668  C2   DT A 227      -4.595-440.731-175.775 
ATOM   4669  O2   DT A 227      -5.519-440.839-174.987 
ATOM   4670  N3   DT A 227      -4.806-440.367-177.091 
ATOM   4671  C4   DT A 227      -3.838-440.215-178.063 
ATOM   4672  O4   DT A 227      -4.148-439.884-179.209 
ATOM   4673  C5   DT A 227      -2.495-440.476-177.604 
ATOM   4674  C7   DT A 227      -1.380-440.335-178.599 
ATOM   4675  C6   DT A 227      -2.262-440.833-176.330 
ATOM   4676  P    DG A 228      -2.310-444.156-170.890 
ATOM   4677  OP1  DG A 228      -1.743-443.842-169.559 
ATOM   4678  OP2  DG A 228      -1.481-445.017-171.762 
ATOM   4679  O5'  DG A 228      -3.761-444.808-170.715 
ATOM   4680  C5'  DG A 228      -4.907-443.942-170.598 
ATOM   4681  C4'  DG A 228      -6.044-444.469-171.451 
ATOM   4682  O4'  DG A 228      -5.991-443.967-172.818 
ATOM   4683  C3'  DG A 228      -6.103-445.987-171.617 
ATOM   4684  O3'  DG A 228      -7.465-446.396-171.634 
ATOM   4685  C2'  DG A 228      -5.501-446.249-172.998 
ATOM   4686  C1'  DG A 228      -6.155-445.064-173.703 
ATOM   4687  N9   DG A 228      -5.513-444.711-175.000 
ATOM   4688  C8   DG A 228      -4.186-444.785-175.365 
ATOM   4689  N7   DG A 228      -3.948-444.395-176.594 
ATOM   4690  C5   DG A 228      -5.206-444.040-177.078 
ATOM   4691  C6   DG A 228      -5.588-443.543-178.351 
ATOM   4692  O6   DG A 228      -4.883-443.309-179.329 
ATOM   4693  N1   DG A 228      -6.969-443.313-178.418 
ATOM   4694  C2   DG A 228      -7.864-443.535-177.390 
ATOM   4695  N2   DG A 228      -9.142-443.252-177.653 
ATOM   4696  N3   DG A 228      -7.504-444.001-176.195 
ATOM   4697  C4   DG A 228      -6.168-444.229-176.114 
ATOM   4698  P    DT A 229      -7.879-447.748-170.882 
ATOM   4699  OP1  DT A 229      -8.088-447.472-169.444 
ATOM   4700  OP2  DT A 229      -6.902-448.812-171.204 
ATOM   4701  O5'  DT A 229      -9.281-448.078-171.577 
ATOM   4702  C5'  DT A 229     -10.095-446.992-172.059 
ATOM   4703  C4'  DT A 229     -10.652-447.329-173.428 
ATOM   4704  O4'  DT A 229      -9.754-446.936-174.504 
ATOM   4705  C3'  DT A 229     -10.917-448.811-173.691 
ATOM   4706  O3'  DT A 229     -12.094-448.935-174.481 
ATOM   4707  C2'  DT A 229      -9.723-449.276-174.524 
ATOM   4708  C1'  DT A 229      -9.621-448.031-175.399 
ATOM   4709  N1   DT A 229      -8.316-447.898-176.103 
ATOM   4710  C2   DT A 229      -8.336-447.336-177.357 
ATOM   4711  O2   DT A 229      -9.360-446.955-177.896 
ATOM   4712  N3   DT A 229      -7.107-447.230-177.979 
ATOM   4713  C4   DT A 229      -5.891-447.629-177.463 
ATOM   4714  O4   DT A 229      -4.855-447.482-178.115 
ATOM   4715  C5   DT A 229      -5.972-448.206-176.141 
ATOM   4716  C7   DT A 229      -4.693-448.666-175.506 
ATOM   4717  C6   DT A 229      -7.153-448.322-175.514 
ATOM   4718  P    DC A 230     -13.119-450.124-174.167 
ATOM   4719  OP1  DC A 230     -14.025-449.721-173.069 
ATOM   4720  OP2  DC A 230     -12.369-451.383-173.961 
ATOM   4721  O5'  DC A 230     -13.938-450.206-175.540 
ATOM   4722  C5'  DC A 230     -14.110-449.010-176.322 
ATOM   4723  C4'  DC A 230     -13.874-449.312-177.789 
ATOM   4724  O4'  DC A 230     -12.474-449.178-178.166 
ATOM   4725  C3'  DC A 230     -14.246-450.722-178.245 
ATOM   4726  O3'  DC A 230     -14.787-450.654-179.559 
ATOM   4727  C2'  DC A 230     -12.915-451.472-178.307 
ATOM   4728  C1'  DC A 230     -12.097-450.331-178.903 
ATOM   4729  N1   DC A 230     -10.625-450.510-178.760 
ATOM   4730  C2   DC A 230      -9.811-450.036-179.786 
ATOM   4731  O2   DC A 230     -10.338-449.491-180.762 
ATOM   4732  N3   DC A 230      -8.466-450.191-179.675 
ATOM   4733  C4   DC A 230      -7.934-450.788-178.601 
ATOM   4734  N4   DC A 230      -6.618-450.915-178.539 
ATOM   4735  C5   DC A 230      -8.754-451.283-177.535 
ATOM   4736  C6   DC A 230     -10.096-451.119-177.665 
ATOM   4737  P    DG A 231     -16.032-451.588-179.935 
ATOM   4738  OP1  DG A 231     -17.289-450.941-179.497 
ATOM   4739  OP2  DG A 231     -15.795-452.957-179.427 
ATOM   4740  O5'  DG A 231     -15.955-451.588-181.533 
ATOM   4741  C5'  DG A 231     -15.419-450.433-182.206 
ATOM   4742  C4'  DG A 231     -14.481-450.869-183.315 
ATOM   4743  O4'  DG A 231     -13.113-451.047-182.847 
ATOM   4744  C3'  DG A 231     -14.817-452.200-183.986 
ATOM   4745  O3'  DG A 231     -14.518-452.105-185.373 
ATOM   4746  C2'  DG A 231     -13.859-453.207-183.350 
ATOM   4747  C1'  DG A 231     -12.636-452.295-183.325 
ATOM   4748  N9   DG A 231     -11.560-452.761-182.405 
ATOM   4749  C8   DG A 231     -11.670-453.413-181.196 
ATOM   4750  N7   DG A 231     -10.519-453.687-180.631 
ATOM   4751  C5   DG A 231      -9.581-453.182-181.530 
ATOM   4752  C6   DG A 231      -8.163-453.181-181.466 
ATOM   4753  O6   DG A 231      -7.431-453.633-180.589 
ATOM   4754  N1   DG A 231      -7.601-452.564-182.592 
ATOM   4755  C2   DG A 231      -8.314-452.019-183.641 
ATOM   4756  N2   DG A 231      -7.591-451.474-184.623 
ATOM   4757  N3   DG A 231      -9.645-452.020-183.700 
ATOM   4758  C4   DG A 231     -10.206-452.615-182.616 
ATOM   4759  P    DT A 232     -15.506-452.789-186.430 
ATOM   4760  OP1  DT A 232     -16.633-451.874-186.719 
ATOM   4761  OP2  DT A 232     -15.874-454.143-185.960 
ATOM   4762  O5'  DT A 232     -14.563-452.905-187.716 
ATOM   4763  C5'  DT A 232     -13.523-451.928-187.910 
ATOM   4764  C4'  DT A 232     -12.242-452.614-188.342 
ATOM   4765  O4'  DT A 232     -11.429-453.037-187.210 
ATOM   4766  C3'  DT A 232     -12.415-453.889-189.167 
ATOM   4767  O3'  DT A 232     -11.388-453.945-190.150 
ATOM   4768  C2'  DT A 232     -12.196-455.028-188.171 
ATOM   4769  C1'  DT A 232     -11.035-454.384-187.419 
ATOM   4770  N1   DT A 232     -10.767-455.000-186.090 
ATOM   4771  C2   DT A 232      -9.457-455.055-185.680 
ATOM   4772  O2   DT A 232      -8.533-454.628-186.350 
ATOM   4773  N3   DT A 232      -9.247-455.634-184.442 
ATOM   4774  C4   DT A 232     -10.216-456.147-183.604 
ATOM   4775  O4   DT A 232      -9.906-456.642-182.518 
ATOM   4776  C5   DT A 232     -11.559-456.044-184.122 
ATOM   4777  C7   DT A 232     -12.673-456.580-183.272 
ATOM   4778  C6   DT A 232     -11.792-455.487-185.321 
ATOM   4779  P    DC A 233     -11.746-454.478-191.616 
ATOM   4780  OP1  DC A 233     -12.312-453.373-192.422 
ATOM   4781  OP2  DC A 233     -12.579-455.697-191.511 
ATOM   4782  O5'  DC A 233     -10.297-454.864-192.174 
ATOM   4783  C5'  DC A 233      -9.149-454.133-191.701 
ATOM   4784  C4'  DC A 233      -8.015-455.091-191.396 
ATOM   4785  O4'  DC A 233      -8.067-455.598-190.032 
ATOM   4786  C3'  DC A 233      -7.960-456.354-192.256 
ATOM   4787  O3'  DC A 233      -6.599-456.678-192.511 
ATOM   4788  C2'  DC A 233      -8.563-457.448-191.376 
ATOM   4789  C1'  DC A 233      -7.908-457.008-190.072 
ATOM   4790  N1   DC A 233      -8.550-457.580-188.855 
ATOM   4791  C2   DC A 233      -7.730-457.885-187.772 
ATOM   4792  O2   DC A 233      -6.516-457.669-187.862 
ATOM   4793  N3   DC A 233      -8.295-458.409-186.653 
ATOM   4794  C4   DC A 233      -9.615-458.627-186.594 
ATOM   4795  N4   DC A 233     -10.119-459.139-185.482 
ATOM   4796  C5   DC A 233     -10.476-458.322-187.699 
ATOM   4797  C6   DC A 233      -9.891-457.800-188.807 
ATOM   4798  P    DT A 234      -6.188-457.219-193.961 
ATOM   4799  OP1  DT A 234      -5.976-456.075-194.875 
ATOM   4800  OP2  DT A 234      -7.169-458.234-194.407 
ATOM   4801  O5'  DT A 234      -4.787-457.926-193.649 
ATOM   4802  C5'  DT A 234      -3.971-457.415-192.579 
ATOM   4803  C4'  DT A 234      -3.417-458.563-191.758 
ATOM   4804  O4'  DT A 234      -4.314-458.961-190.682 
ATOM   4805  C3'  DT A 234      -3.155-459.861-192.520 
ATOM   4806  O3'  DT A 234      -1.979-460.472-192.001 
ATOM   4807  C2'  DT A 234      -4.352-460.753-192.188 
ATOM   4808  C1'  DT A 234      -4.450-460.374-190.713 
ATOM   4809  N1   DT A 234      -5.757-460.727-190.090 
ATOM   4810  C2   DT A 234      -5.737-461.115-188.773 
ATOM   4811  O2   DT A 234      -4.712-461.178-188.115 
ATOM   4812  N3   DT A 234      -6.967-461.435-188.230 
ATOM   4813  C4   DT A 234      -8.183-461.399-188.880 
ATOM   4814  O4   DT A 234      -9.219-461.708-188.287 
ATOM   4815  C5   DT A 234      -8.102-460.979-190.259 
ATOM   4816  C7   DT A 234      -9.381-460.912-191.040 
ATOM   4817  C6   DT A 234      -6.919-460.663-190.812 
ATOM   4818  P    DG A 235      -0.959-461.175-193.013 
ATOM   4819  OP1  DG A 235      -0.049-460.158-193.588 
ATOM   4820  OP2  DG A 235      -1.712-461.996-193.987 
ATOM   4821  O5'  DG A 235      -0.141-462.131-192.025 
ATOM   4822  C5'  DG A 235       0.033-461.730-190.653 
ATOM   4823  C4'  DG A 235      -0.204-462.912-189.734 
ATOM   4824  O4'  DG A 235      -1.605-463.052-189.359 
ATOM   4825  C3'  DG A 235       0.163-464.282-190.304 
ATOM   4826  O3'  DG A 235       0.703-465.085-189.260 
ATOM   4827  C2'  DG A 235      -1.170-464.889-190.742 
ATOM   4828  C1'  DG A 235      -1.986-464.406-189.546 
ATOM   4829  N9   DG A 235      -3.457-464.446-189.770 
ATOM   4830  C8   DG A 235      -4.169-464.223-190.929 
ATOM   4831  N7   DG A 235      -5.467-464.336-190.789 
ATOM   4832  C5   DG A 235      -5.628-464.658-189.442 
ATOM   4833  C6   DG A 235      -6.809-464.905-188.696 
ATOM   4834  O6   DG A 235      -7.978-464.890-189.076 
ATOM   4835  N1   DG A 235      -6.518-465.198-187.356 
ATOM   4836  C2   DG A 235      -5.250-465.245-186.809 
ATOM   4837  N2   DG A 235      -5.183-465.541-185.510 
ATOM   4838  N3   DG A 235      -4.142-465.012-187.511 
ATOM   4839  C4   DG A 235      -4.408-464.728-188.811 
ATOM   4840  P    DT A 236       1.944-466.043-189.583 
ATOM   4841  OP1  DT A 236       3.203-465.270-189.498 
ATOM   4842  OP2  DT A 236       1.704-466.753-190.859 
ATOM   4843  O5'  DT A 236       1.866-467.082-188.368 
ATOM   4844  C5'  DT A 236       1.332-466.639-187.106 
ATOM   4845  C4'  DT A 236       0.392-467.688-186.544 
ATOM   4846  O4'  DT A 236      -0.976-467.516-187.014 
ATOM   4847  C3'  DT A 236       0.724-469.137-186.900 
ATOM   4848  O3'  DT A 236       0.423-469.966-185.783 
ATOM   4849  C2'  DT A 236      -0.236-469.487-188.037 
ATOM   4850  C1'  DT A 236      -1.457-468.774-187.463 
ATOM   4851  N1   DT A 236      -2.533-468.527-188.463 
ATOM   4852  C2   DT A 236      -3.830-468.592-188.016 
ATOM   4853  O2   DT A 236      -4.120-468.838-186.858 
ATOM   4854  N3   DT A 236      -4.800-468.360-188.971 
ATOM   4855  C4   DT A 236      -4.584-468.074-190.304 
ATOM   4856  O4   DT A 236      -5.534-467.884-191.066 
ATOM   4857  C5   DT A 236      -3.190-468.027-190.679 
ATOM   4858  C7   DT A 236      -2.867-467.722-192.112 
ATOM   4859  C6   DT A 236      -2.227-468.250-189.770 
ATOM   4860  P    DA A 237       1.409-471.175-185.427 
ATOM   4861  OP1  DA A 237       2.538-470.670-184.613 
ATOM   4862  OP2  DA A 237       1.773-471.900-186.664 
ATOM   4863  O5'  DA A 237       0.464-472.096-184.522 
ATOM   4864  C5'  DA A 237      -0.574-471.476-183.740 
ATOM   4865  C4'  DA A 237      -1.856-472.275-183.855 
ATOM   4866  O4'  DA A 237      -2.669-471.858-184.989 
ATOM   4867  C3'  DA A 237      -1.688-473.781-184.056 
ATOM   4868  O3'  DA A 237      -2.715-474.459-183.345 
ATOM   4869  C2'  DA A 237      -1.909-473.998-185.553 
ATOM   4870  C1'  DA A 237      -3.068-473.018-185.705 
ATOM   4871  N9   DA A 237      -3.336-472.621-187.115 
ATOM   4872  C8   DA A 237      -2.442-472.451-188.133 
ATOM   4873  N7   DA A 237      -2.987-472.101-189.257 
ATOM   4874  C5   DA A 237      -4.343-472.034-188.965 
ATOM   4875  C6   DA A 237      -5.465-471.712-189.746 
ATOM   4876  N6   DA A 237      -5.395-471.381-191.043 
ATOM   4877  N1   DA A 237      -6.668-471.743-189.143 
ATOM   4878  C2   DA A 237      -6.733-472.072-187.853 
ATOM   4879  N3   DA A 237      -5.759-472.390-187.028 
ATOM   4880  C4   DA A 237      -4.566-472.351-187.656 
ATOM   4881  P    DT A 238      -2.361-475.818-182.577 
ATOM   4882  OP1  DT A 238      -1.794-475.503-181.246 
ATOM   4883  OP2  DT A 238      -1.532-476.679-183.449 
ATOM   4884  O5'  DT A 238      -3.812-476.470-182.402 
ATOM   4885  C5'  DT A 238      -4.957-475.604-182.285 
ATOM   4886  C4'  DT A 238      -6.094-476.130-183.138 
ATOM   4887  O4'  DT A 238      -6.042-475.629-184.505 
ATOM   4888  C3'  DT A 238      -6.154-477.649-183.305 
ATOM   4889  O3'  DT A 238      -7.516-478.057-183.321 
ATOM   4890  C2'  DT A 238      -5.551-477.911-184.686 
ATOM   4891  C1'  DT A 238      -6.205-476.726-185.391 
ATOM   4892  N1   DT A 238      -5.564-476.373-186.688 
ATOM   4893  C2   DT A 238      -6.386-475.905-187.685 
ATOM   4894  O2   DT A 238      -7.590-475.774-187.545 
ATOM   4895  N3   DT A 238      -5.756-475.590-188.873 
ATOM   4896  C4   DT A 238      -4.407-475.699-189.139 
ATOM   4897  O4   DT A 238      -3.958-475.385-190.244 
ATOM   4898  C5   DT A 238      -3.627-476.199-188.032 
ATOM   4899  C7   DT A 238      -2.147-476.349-188.237 
ATOM   4900  C6   DT A 238      -4.212-476.514-186.866 
ATOM   4901  P    DA A 239      -7.929-479.409-182.570 
ATOM   4902  OP1  DA A 239      -8.139-479.133-181.131 
ATOM   4903  OP2  DA A 239      -6.953-480.473-182.891 
ATOM   4904  O5'  DA A 239      -9.332-479.740-183.265 
ATOM   4905  C5'  DA A 239     -10.145-478.654-183.746 
ATOM   4906  C4'  DA A 239     -10.703-478.991-185.115 
ATOM   4907  O4'  DA A 239      -9.805-478.598-186.192 
ATOM   4908  C3'  DA A 239     -10.968-480.473-185.378 
ATOM   4909  O3'  DA A 239     -12.145-480.596-186.168 
ATOM   4910  C2'  DA A 239      -9.774-480.938-186.211 
ATOM   4911  C1'  DA A 239      -9.672-479.692-187.086 
ATOM   4912  N9   DA A 239      -8.367-479.559-187.790 
ATOM   4913  C8   DA A 239      -7.126-479.926-187.353 
ATOM   4914  N7   DA A 239      -6.176-479.680-188.202 
ATOM   4915  C5   DA A 239      -6.834-479.108-189.282 
ATOM   4916  C6   DA A 239      -6.378-478.620-190.519 
ATOM   4917  N6   DA A 239      -5.091-478.634-190.890 
ATOM   4918  N1   DA A 239      -7.299-478.118-191.363 
ATOM   4919  C2   DA A 239      -8.577-478.107-190.988 
ATOM   4920  N3   DA A 239      -9.117-478.531-189.867 
ATOM   4921  C4   DA A 239      -8.176-479.030-189.039 
ATOM   4922  P    DG A 240     -13.169-481.786-185.854 
ATOM   4923  OP1  DG A 240     -14.076-481.383-184.756 
ATOM   4924  OP2  DG A 240     -12.419-483.045-185.648 
ATOM   4925  O5'  DG A 240     -13.988-481.868-187.227 
ATOM   4926  C5'  DG A 240     -14.160-480.671-188.010 
ATOM   4927  C4'  DG A 240     -13.925-480.974-189.476 
ATOM   4928  O4'  DG A 240     -12.524-480.840-189.853 
ATOM   4929  C3'  DG A 240     -14.297-482.384-189.933 
ATOM   4930  O3'  DG A 240     -14.838-482.315-191.246 
ATOM   4931  C2'  DG A 240     -12.966-483.134-189.995 
ATOM   4932  C1'  DG A 240     -12.147-481.992-190.590 
ATOM   4933  N9   DG A 240     -10.675-482.172-190.448 
ATOM   4934  C8   DG A 240      -9.965-482.757-189.423 
ATOM   4935  N7   DG A 240      -8.666-482.756-189.605 
ATOM   4936  C5   DG A 240      -8.506-482.126-190.838 
ATOM   4937  C6   DG A 240      -7.324-481.833-191.567 
ATOM   4938  O6   DG A 240      -6.157-482.071-191.269 
ATOM   4939  N1   DG A 240      -7.616-481.184-192.775 
ATOM   4940  C2   DG A 240      -8.883-480.861-193.219 
ATOM   4941  N2   DG A 240      -8.949-480.242-194.401 
ATOM   4942  N3   DG A 240      -9.991-481.136-192.535 
ATOM   4943  C4   DG A 240      -9.725-481.766-191.361 
ATOM   4944  P    DT A 241     -16.082-483.250-191.622 
ATOM   4945  OP1  DT A 241     -17.339-482.603-191.184 
ATOM   4946  OP2  DT A 241     -15.846-484.619-191.114 
ATOM   4947  O5'  DT A 241     -16.005-483.250-193.221 
ATOM   4948  C5'  DT A 241     -15.469-482.095-193.894 
ATOM   4949  C4'  DT A 241     -14.531-482.530-195.002 
ATOM   4950  O4'  DT A 241     -13.164-482.708-194.535 
ATOM   4951  C3'  DT A 241     -14.867-483.862-195.673 
ATOM   4952  O3'  DT A 241     -14.568-483.767-197.061 
ATOM   4953  C2'  DT A 241     -13.909-484.869-195.038 
ATOM   4954  C1'  DT A 241     -12.687-483.957-195.012 
ATOM   4955  N1   DT A 241     -11.611-484.423-194.093 
ATOM   4956  C2   DT A 241     -10.314-484.185-194.476 
ATOM   4957  O2   DT A 241     -10.022-483.621-195.516 
ATOM   4958  N3   DT A 241      -9.343-484.632-193.599 
ATOM   4959  C4   DT A 241      -9.560-485.280-192.401 
ATOM   4960  O4   DT A 241      -8.610-485.633-191.699 
ATOM   4961  C5   DT A 241     -10.954-485.484-192.084 
ATOM   4962  C7   DT A 241     -11.278-486.183-190.796 
ATOM   4963  C6   DT A 241     -11.917-485.060-192.918 
ATOM   4964  P    DG A 242     -15.557-484.451-198.117 
ATOM   4965  OP1  DG A 242     -16.683-483.536-198.406 
ATOM   4966  OP2  DG A 242     -15.925-485.805-197.647 
ATOM   4967  O5'  DG A 242     -14.614-484.567-199.404 
ATOM   4968  C5'  DG A 242     -13.574-483.590-199.597 
ATOM   4969  C4'  DG A 242     -12.292-484.276-200.029 
ATOM   4970  O4'  DG A 242     -11.479-484.698-198.897 
ATOM   4971  C3'  DG A 242     -12.466-485.551-200.854 
ATOM   4972  O3'  DG A 242     -11.439-485.606-201.838 
ATOM   4973  C2'  DG A 242     -12.247-486.689-199.859 
ATOM   4974  C1'  DG A 242     -11.086-486.046-199.107 
ATOM   4975  N9   DG A 242     -10.818-486.662-197.777 
ATOM   4976  C8   DG A 242     -11.705-487.200-196.872 
ATOM   4977  N7   DG A 242     -11.142-487.666-195.784 
ATOM   4978  C5   DG A 242      -9.784-487.420-195.983 
ATOM   4979  C6   DG A 242      -8.672-487.703-195.149 
ATOM   4980  O6   DG A 242      -8.656-488.238-194.043 
ATOM   4981  N1   DG A 242      -7.470-487.286-195.737 
ATOM   4982  C2   DG A 242      -7.359-486.674-196.971 
ATOM   4983  N2   DG A 242      -6.121-486.351-197.355 
ATOM   4984  N3   DG A 242      -8.403-486.408-197.753 
ATOM   4985  C4   DG A 242      -9.576-486.808-197.196 
ATOM   4986  P    DT A 243     -11.796-486.140-203.303 
ATOM   4987  OP1  DT A 243     -12.362-485.035-204.110 
ATOM   4988  OP2  DT A 243     -12.629-487.359-203.198 
ATOM   4989  O5'  DT A 243     -10.348-486.526-203.861 
ATOM   4990  C5'  DT A 243      -9.200-485.795-203.389 
ATOM   4991  C4'  DT A 243      -8.065-486.753-203.083 
ATOM   4992  O4'  DT A 243      -8.118-487.259-201.720 
ATOM   4993  C3'  DT A 243      -8.011-488.015-203.943 
ATOM   4994  O3'  DT A 243      -6.650-488.340-204.199 
ATOM   4995  C2'  DT A 243      -8.614-489.110-203.063 
ATOM   4996  C1'  DT A 243      -7.959-488.669-201.759 
ATOM   4997  N1   DT A 243      -8.600-489.242-200.543 
ATOM   4998  C2   DT A 243      -7.778-489.537-199.482 
ATOM   4999  O2   DT A 243      -6.574-489.350-199.503 
ATOM   5000  N3   DT A 243      -8.408-490.067-198.372 
ATOM   5001  C4   DT A 243      -9.758-490.319-198.240 
ATOM   5002  O4   DT A 243     -10.207-490.797-197.196 
ATOM   5003  C5   DT A 243     -10.538-489.977-199.406 
ATOM   5004  C7   DT A 243     -12.018-490.221-199.346 
ATOM   5005  C6   DT A 243      -9.952-489.461-200.498 
ATOM   5006  P    DA A 244      -6.239-488.881-205.648 
ATOM   5007  OP1  DA A 244      -6.027-487.737-206.562 
ATOM   5008  OP2  DA A 244      -7.219-489.896-206.095 
ATOM   5009  O5'  DA A 244      -4.838-489.588-205.336 
ATOM   5010  C5'  DA A 244      -4.021-489.077-204.266 
ATOM   5011  C4'  DA A 244      -3.467-490.224-203.445 
ATOM   5012  O4'  DA A 244      -4.365-490.623-202.370 
ATOM   5013  C3'  DA A 244      -3.205-491.523-204.207 
ATOM   5014  O3'  DA A 244      -2.030-492.133-203.688 
ATOM   5015  C2'  DA A 244      -4.403-492.415-203.875 
ATOM   5016  C1'  DA A 244      -4.501-492.036-202.401 
ATOM   5017  N9   DA A 244      -5.807-492.388-201.777 
ATOM   5018  C8   DA A 244      -7.049-492.380-202.347 
ATOM   5019  N7   DA A 244      -7.998-492.742-201.541 
ATOM   5020  C5   DA A 244      -7.341-493.010-200.348 
ATOM   5021  C6   DA A 244      -7.796-493.441-199.092 
ATOM   5022  N6   DA A 244      -9.084-493.689-198.816 
ATOM   5023  N1   DA A 244      -6.875-493.610-198.124 
ATOM   5024  C2   DA A 244      -5.597-493.362-198.404 
ATOM   5025  N3   DA A 244      -5.056-492.958-199.532 
ATOM   5026  C4   DA A 244      -5.999-492.797-200.484 
ATOM   5027  P    DT A 245      -1.009-492.837-204.701 
ATOM   5028  OP1  DT A 245      -0.100-491.819-205.276 
ATOM   5029  OP2  DT A 245      -1.763-493.657-205.674 
ATOM   5030  O5'  DT A 245      -0.191-493.793-203.712 
ATOM   5031  C5'  DT A 245      -0.018-493.392-202.340 
ATOM   5032  C4'  DT A 245      -0.255-494.574-201.421 
ATOM   5033  O4'  DT A 245      -1.656-494.713-201.047 
ATOM   5034  C3'  DT A 245       0.112-495.944-201.991 
ATOM   5035  O3'  DT A 245       0.652-496.747-200.948 
ATOM   5036  C2'  DT A 245      -1.221-496.551-202.429 
ATOM   5037  C1'  DT A 245      -2.037-496.068-201.234 
ATOM   5038  N1   DT A 245      -3.508-496.108-201.457 
ATOM   5039  C2   DT A 245      -4.298-496.408-200.374 
ATOM   5040  O2   DT A 245      -3.845-496.637-199.266 
ATOM   5041  N3   DT A 245      -5.657-496.437-200.620 
ATOM   5042  C4   DT A 245      -6.275-496.195-201.830 
ATOM   5043  O4   DT A 245      -7.503-496.250-201.927 
ATOM   5044  C5   DT A 245      -5.364-495.889-202.906 
ATOM   5045  C7   DT A 245      -5.955-495.613-204.258 
ATOM   5046  C6   DT A 245      -4.038-495.854-202.696 
ATOM   5047  P    DG A 246       1.894-497.705-201.271 
ATOM   5048  OP1  DG A 246       3.153-496.932-201.185 
ATOM   5049  OP2  DG A 246       1.654-498.415-202.546 
ATOM   5050  O5'  DG A 246       1.815-498.743-200.055 
ATOM   5051  C5'  DG A 246       1.281-498.301-198.794 
ATOM   5052  C4'  DG A 246       0.341-499.350-198.232 
ATOM   5053  O4'  DG A 246      -1.026-499.178-198.701 
ATOM   5054  C3'  DG A 246       0.673-500.799-198.587 
ATOM   5055  O3'  DG A 246       0.373-501.628-197.471 
ATOM   5056  C2'  DG A 246      -0.287-501.148-199.725 
ATOM   5057  C1'  DG A 246      -1.508-500.435-199.150 
ATOM   5058  N9   DG A 246      -2.584-500.189-200.151 
ATOM   5059  C8   DG A 246      -2.474-499.899-201.493 
ATOM   5060  N7   DG A 246      -3.626-499.738-202.100 
ATOM   5061  C5   DG A 246      -4.563-499.935-201.088 
ATOM   5062  C6   DG A 246      -5.981-499.889-201.133 
ATOM   5063  O6   DG A 246      -6.712-499.661-202.093 
ATOM   5064  N1   DG A 246      -6.543-500.150-199.876 
ATOM   5065  C2   DG A 246      -5.828-500.419-198.725 
ATOM   5066  N2   DG A 246      -6.551-500.641-197.625 
ATOM   5067  N3   DG A 246      -4.498-500.462-198.682 
ATOM   5068  C4   DG A 246      -3.938-500.211-199.895 
ATOM   5069  P    DC A 247       1.358-502.836-197.114 
ATOM   5070  OP1  DC A 247       2.488-502.331-196.301 
ATOM   5071  OP2  DC A 247       1.722-503.561-198.351 
ATOM   5072  O5'  DC A 247       0.414-503.758-196.209 
ATOM   5073  C5'  DC A 247      -0.624-503.138-195.427 
ATOM   5074  C4'  DC A 247      -1.907-503.937-195.542 
ATOM   5075  O4'  DC A 247      -2.720-503.520-196.677 
ATOM   5076  C3'  DC A 247      -1.738-505.442-195.744 
ATOM   5077  O3'  DC A 247      -2.766-506.120-195.032 
ATOM   5078  C2'  DC A 247      -1.960-505.660-197.241 
ATOM   5079  C1'  DC A 247      -3.118-504.679-197.392 
ATOM   5080  N1   DC A 247      -3.387-504.283-198.803 
ATOM   5081  C2   DC A 247      -4.709-504.048-199.171 
ATOM   5082  O2   DC A 247      -5.597-504.176-198.320 
ATOM   5083  N3   DC A 247      -4.975-503.686-200.452 
ATOM   5084  C4   DC A 247      -3.985-503.558-201.344 
ATOM   5085  N4   DC A 247      -4.295-503.203-202.582 
ATOM   5086  C5   DC A 247      -2.618-503.796-200.986 
ATOM   5087  C6   DC A 247      -2.374-504.157-199.701 
ATOM   5088  P    DC A 248      -2.411-507.480-194.264 
ATOM   5089  OP1  DC A 248      -1.844-507.165-192.934 
ATOM   5090  OP2  DC A 248      -1.583-508.340-195.137 
ATOM   5091  O5'  DC A 248      -3.863-508.132-194.089 
ATOM   5092  C5'  DC A 248      -5.008-507.266-193.972 
ATOM   5093  C4'  DC A 248      -6.145-507.792-194.826 
ATOM   5094  O4'  DC A 248      -6.092-507.291-196.192 
ATOM   5095  C3'  DC A 248      -6.204-509.310-194.992 
ATOM   5096  O3'  DC A 248      -7.567-509.719-195.009 
ATOM   5097  C2'  DC A 248      -5.602-509.572-196.373 
ATOM   5098  C1'  DC A 248      -6.256-508.388-197.078 
ATOM   5099  N1   DC A 248      -5.615-508.035-198.375 
ATOM   5100  C2   DC A 248      -6.434-507.560-199.396 
ATOM   5101  O2   DC A 248      -7.648-507.451-199.186 
ATOM   5102  N3   DC A 248      -5.869-507.233-200.587 
ATOM   5103  C4   DC A 248      -4.549-507.365-200.775 
ATOM   5104  N4   DC A 248      -4.046-507.033-201.955 
ATOM   5105  C5   DC A 248      -3.689-507.853-199.738 
ATOM   5106  C6   DC A 248      -4.274-508.174-198.556 
ATOM   5107  P    DG A 249      -7.980-511.071-194.257 
ATOM   5108  OP1  DG A 249      -8.190-510.795-192.818 
ATOM   5109  OP2  DG A 249      -7.003-512.135-194.579 
ATOM   5110  O5'  DG A 249      -9.383-511.402-194.952 
ATOM   5111  C5'  DG A 249     -10.196-510.316-195.434 
ATOM   5112  C4'  DG A 249     -10.753-510.653-196.802 
ATOM   5113  O4'  DG A 249      -9.856-510.260-197.879 
ATOM   5114  C3'  DG A 249     -11.019-512.135-197.066 
ATOM   5115  O3'  DG A 249     -12.196-512.258-197.856 
ATOM   5116  C2'  DG A 249      -9.825-512.600-197.899 
ATOM   5117  C1'  DG A 249      -9.723-511.354-198.773 
ATOM   5118  N9   DG A 249      -8.418-511.221-199.478 
ATOM   5119  C8   DG A 249      -7.158-511.585-199.053 
ATOM   5120  N7   DG A 249      -6.208-511.331-199.920 
ATOM   5121  C5   DG A 249      -6.886-510.758-200.995 
ATOM   5122  C6   DG A 249      -6.392-510.275-202.234 
ATOM   5123  O6   DG A 249      -5.235-510.252-202.645 
ATOM   5124  N1   DG A 249      -7.426-509.774-203.038 
ATOM   5125  C2   DG A 249      -8.762-509.744-202.690 
ATOM   5126  N2   DG A 249      -9.593-509.224-203.596 
ATOM   5127  N3   DG A 249      -9.225-510.197-201.526 
ATOM   5128  C4   DG A 249      -8.234-510.687-200.735 
ATOM   5129  P    DT A 250     -13.220-513.448-197.542 
ATOM   5130  OP1  DT A 250     -14.126-513.045-196.444 
ATOM   5131  OP2  DT A 250     -12.470-514.706-197.336 
ATOM   5132  O5'  DT A 250     -14.039-513.529-198.914 
ATOM   5133  C5'  DT A 250     -14.211-512.333-199.697 
ATOM   5134  C4'  DT A 250     -13.976-512.635-201.164 
ATOM   5135  O4'  DT A 250     -12.575-512.502-201.540 
ATOM   5136  C3'  DT A 250     -14.347-514.046-201.620 
ATOM   5137  O3'  DT A 250     -14.889-513.977-202.933 
ATOM   5138  C2'  DT A 250     -13.017-514.796-201.682 
ATOM   5139  C1'  DT A 250     -12.198-513.654-202.278 
ATOM   5140  N1   DT A 250     -10.726-513.834-202.135 
ATOM   5141  C2   DT A 250      -9.936-513.361-203.155 
ATOM   5142  O2   DT A 250     -10.389-512.813-204.145 
ATOM   5143  N3   DT A 250      -8.578-513.546-202.988 
ATOM   5144  C4   DT A 250      -7.960-514.150-201.913 
ATOM   5145  O4   DT A 250      -6.732-514.258-201.874 
ATOM   5146  C5   DT A 250      -8.871-514.614-200.893 
ATOM   5147  C7   DT A 250      -8.281-515.284-199.687 
ATOM   5148  C6   DT A 250     -10.197-514.447-201.030 
ATOM   5149  P    DT A 251     -16.133-514.912-203.309 
ATOM   5150  OP1  DT A 251     -17.390-514.265-202.872 
ATOM   5151  OP2  DT A 251     -15.896-516.281-202.801 
ATOM   5152  O5'  DT A 251     -16.056-514.911-204.908 
ATOM   5153  C5'  DT A 251     -15.520-513.757-205.581 
ATOM   5154  C4'  DT A 251     -14.582-514.192-206.690 
ATOM   5155  O4'  DT A 251     -13.214-514.370-206.222 
ATOM   5156  C3'  DT A 251     -14.918-515.524-207.360 
ATOM   5157  O3'  DT A 251     -14.619-515.429-208.748 
ATOM   5158  C2'  DT A 251     -13.960-516.530-206.725 
ATOM   5159  C1'  DT A 251     -12.737-515.619-206.699 
ATOM   5160  N1   DT A 251     -11.662-516.085-205.780 
ATOM   5161  C2   DT A 251     -10.364-515.847-206.163 
ATOM   5162  O2   DT A 251     -10.073-515.282-207.203 
ATOM   5163  N3   DT A 251      -9.394-516.294-205.287 
ATOM   5164  C4   DT A 251      -9.611-516.942-204.088 
ATOM   5165  O4   DT A 251      -8.661-517.295-203.386 
ATOM   5166  C5   DT A 251     -11.005-517.146-203.771 
ATOM   5167  C7   DT A 251     -11.329-517.845-202.484 
ATOM   5168  C6   DT A 251     -11.968-516.722-204.606 
ATOM   5169  P    DA A 252     -15.608-516.113-209.805 
ATOM   5170  OP1  DA A 252     -16.734-515.197-210.094 
ATOM   5171  OP2  DA A 252     -15.975-517.467-209.335 
ATOM   5172  O5'  DA A 252     -14.665-516.229-211.091 
ATOM   5173  C5'  DA A 252     -13.625-515.252-211.285 
ATOM   5174  C4'  DA A 252     -12.343-515.938-211.717 
ATOM   5175  O4'  DA A 252     -11.530-516.360-210.584 
ATOM   5176  C3'  DA A 252     -12.516-517.213-212.542 
ATOM   5177  O3'  DA A 252     -11.490-517.268-213.525 
ATOM   5178  C2'  DA A 252     -12.298-518.351-211.546 
ATOM   5179  C1'  DA A 252     -11.137-517.707-210.794 
ATOM   5180  N9   DA A 252     -10.868-518.323-209.465 
ATOM   5181  C8   DA A 252     -11.762-518.852-208.579 
ATOM   5182  N7   DA A 252     -11.218-519.318-207.498 
ATOM   5183  C5   DA A 252      -9.862-519.081-207.678 
ATOM   5184  C6   DA A 252      -8.739-519.347-206.877 
ATOM   5185  N6   DA A 252      -8.811-519.938-205.676 
ATOM   5186  N1   DA A 252      -7.535-518.982-207.357 
ATOM   5187  C2   DA A 252      -7.471-518.394-208.551 
ATOM   5188  N3   DA A 252      -8.445-518.097-209.383 
ATOM   5189  C4   DA A 252      -9.638-518.473-208.880 
ATOM   5190  P    DA A 253     -11.847-517.802-214.991 
ATOM   5191  OP1  DA A 253     -12.413-516.697-215.797 
ATOM   5192  OP2  DA A 253     -12.680-519.020-214.886 
ATOM   5193  O5'  DA A 253     -10.399-518.188-215.549 
ATOM   5194  C5'  DA A 253      -9.251-517.457-215.076 
ATOM   5195  C4'  DA A 253      -8.116-518.415-214.771 
ATOM   5196  O4'  DA A 253      -8.169-518.921-213.407 
ATOM   5197  C3'  DA A 253      -8.061-519.677-215.631 
ATOM   5198  O3'  DA A 253      -6.700-520.002-215.886 
ATOM   5199  C2'  DA A 253      -8.665-520.772-214.751 
ATOM   5200  C1'  DA A 253      -8.009-520.331-213.447 
ATOM   5201  N9   DA A 253      -8.651-520.904-212.230 
ATOM   5202  C8   DA A 253      -9.971-521.183-212.018 
ATOM   5203  N7   DA A 253     -10.220-521.681-210.848 
ATOM   5204  C5   DA A 253      -8.977-521.737-210.235 
ATOM   5205  C6   DA A 253      -8.564-522.174-208.965 
ATOM   5206  N6   DA A 253      -9.404-522.662-208.042 
ATOM   5207  N1   DA A 253      -7.251-522.092-208.679 
ATOM   5208  C2   DA A 253      -6.421-521.606-209.600 
ATOM   5209  N3   DA A 253      -6.689-521.170-210.812 
ATOM   5210  C4   DA A 253      -8.009-521.263-211.074 
ATOM   5211  P    DC A 254      -6.290-520.543-217.335 
ATOM   5212  OP1  DC A 254      -6.078-519.399-218.250 
ATOM   5213  OP2  DC A 254      -7.270-521.558-217.782 
ATOM   5214  O5'  DC A 254      -4.889-521.250-217.023 
ATOM   5215  C5'  DC A 254      -4.072-520.739-215.954 
ATOM   5216  C4'  DC A 254      -3.518-521.886-215.132 
ATOM   5217  O4'  DC A 254      -4.416-522.285-214.057 
ATOM   5218  C3'  DC A 254      -3.256-523.185-215.895 
ATOM   5219  O3'  DC A 254      -2.080-523.795-215.376 
ATOM   5220  C2'  DC A 254      -4.453-524.076-215.562 
ATOM   5221  C1'  DC A 254      -4.551-523.697-214.088 
ATOM   5222  N1   DC A 254      -5.858-524.050-213.465 
ATOM   5223  C2   DC A 254      -5.855-524.446-212.130 
ATOM   5224  O2   DC A 254      -4.779-524.487-211.523 
ATOM   5225  N3   DC A 254      -7.035-524.772-211.544 
ATOM   5226  C4   DC A 254      -8.180-524.714-212.236 
ATOM   5227  N4   DC A 254      -9.305-525.042-211.620 
ATOM   5228  C5   DC A 254      -8.205-524.310-213.611 
ATOM   5229  C6   DC A 254      -7.015-523.988-214.178 
ATOM   5230  P    DA A 255      -1.060-524.499-216.388 
ATOM   5231  OP1  DA A 255      -0.151-523.481-216.963 
ATOM   5232  OP2  DA A 255      -1.813-525.319-217.362 
ATOM   5233  O5'  DA A 255      -0.242-525.454-215.400 
ATOM   5234  C5'  DA A 255      -0.068-525.054-214.027 
ATOM   5235  C4'  DA A 255      -0.306-526.236-213.109 
ATOM   5236  O4'  DA A 255      -1.706-526.375-212.734 
ATOM   5237  C3'  DA A 255       0.061-527.606-213.678 
ATOM   5238  O3'  DA A 255       0.602-528.409-212.635 
ATOM   5239  C2'  DA A 255      -1.271-528.213-214.116 
ATOM   5240  C1'  DA A 255      -2.087-527.730-212.921 
ATOM   5241  N9   DA A 255      -3.559-527.769-213.145 
ATOM   5242  C8   DA A 255      -4.248-527.544-214.303 
ATOM   5243  N7   DA A 255      -5.534-527.655-214.177 
ATOM   5244  C5   DA A 255      -5.714-527.976-212.839 
ATOM   5245  C6   DA A 255      -6.863-528.225-212.071 
ATOM   5246  N6   DA A 255      -8.108-528.188-212.568 
ATOM   5247  N1   DA A 255      -6.686-528.516-210.770 
ATOM   5248  C2   DA A 255      -5.448-528.552-210.281 
ATOM   5249  N3   DA A 255      -4.305-528.338-210.898 
ATOM   5250  C4   DA A 255      -4.511-528.049-212.199 
ATOM   5251  P    DA A 256       1.843-529.367-212.958 
ATOM   5252  OP1  DA A 256       3.102-528.594-212.872 
ATOM   5253  OP2  DA A 256       1.603-530.077-214.233 
ATOM   5254  O5'  DA A 256       1.764-530.405-211.742 
ATOM   5255  C5'  DA A 256       1.231-529.963-210.481 
ATOM   5256  C4'  DA A 256       0.290-531.012-209.919 
ATOM   5257  O4'  DA A 256      -1.077-530.839-210.389 
ATOM   5258  C3'  DA A 256       0.622-532.461-210.275 
ATOM   5259  O3'  DA A 256       0.322-533.289-209.158 
ATOM   5260  C2'  DA A 256      -0.337-532.810-211.412 
ATOM   5261  C1'  DA A 256      -1.558-532.097-210.838 
ATOM   5262  N9   DA A 256      -2.634-531.851-211.838 
ATOM   5263  C8   DA A 256      -2.507-531.564-213.167 
ATOM   5264  N7   DA A 256      -3.638-531.402-213.780 
ATOM   5265  C5   DA A 256      -4.587-531.595-212.785 
ATOM   5266  C6   DA A 256      -5.992-531.557-212.795 
ATOM   5267  N6   DA A 256      -6.717-531.299-213.893 
ATOM   5268  N1   DA A 256      -6.626-531.796-211.632 
ATOM   5269  C2   DA A 256      -5.899-532.051-210.545 
ATOM   5270  N3   DA A 256      -4.593-532.113-210.415 
ATOM   5271  C4   DA A 256      -3.981-531.871-211.593 
ATOM   5272  P    DC A 257       1.307-534.498-208.801 
ATOM   5273  OP1  DC A 257       2.437-533.993-207.988 
ATOM   5274  OP2  DC A 257       1.672-535.223-210.038 
ATOM   5275  O5'  DC A 257       0.363-535.420-207.897 
ATOM   5276  C5'  DC A 257      -0.675-534.800-207.115 
ATOM   5277  C4'  DC A 257      -1.958-535.599-207.230 
ATOM   5278  O4'  DC A 257      -2.771-535.182-208.364 
ATOM   5279  C3'  DC A 257      -1.789-537.104-207.431 
ATOM   5280  O3'  DC A 257      -2.817-537.782-206.720 
ATOM   5281  C2'  DC A 257      -2.011-537.322-208.928 
ATOM   5282  C1'  DC A 257      -3.169-536.341-209.079 
ATOM   5283  N1   DC A 257      -3.438-535.945-210.490 
ATOM   5284  C2   DC A 257      -4.760-535.710-210.858 
ATOM   5285  O2   DC A 257      -5.648-535.838-210.007 
ATOM   5286  N3   DC A 257      -5.026-535.348-212.140 
ATOM   5287  C4   DC A 257      -4.035-535.220-213.032 
ATOM   5288  N4   DC A 257      -4.346-534.865-214.269 
ATOM   5289  C5   DC A 257      -2.669-535.458-212.674 
ATOM   5290  C6   DC A 257      -2.424-535.818-211.389 
ATOM   5291  P    DA A 258      -2.462-539.142-205.952 
ATOM   5292  OP1  DA A 258      -1.895-538.827-204.621 
ATOM   5293  OP2  DA A 258      -1.633-540.002-206.824 
ATOM   5294  O5'  DA A 258      -3.913-539.793-205.777 
ATOM   5295  C5'  DA A 258      -5.059-538.927-205.660 
ATOM   5296  C4'  DA A 258      -6.196-539.454-206.513 
ATOM   5297  O4'  DA A 258      -6.143-538.953-207.880 
ATOM   5298  C3'  DA A 258      -6.255-540.972-206.680 
ATOM   5299  O3'  DA A 258      -7.617-541.381-206.696 
ATOM   5300  C2'  DA A 258      -5.653-541.234-208.060 
ATOM   5301  C1'  DA A 258      -6.307-540.050-208.766 
ATOM   5302  N9   DA A 258      -5.665-539.697-210.062 
ATOM   5303  C8   DA A 258      -4.346-539.775-210.406 
ATOM   5304  N7   DA A 258      -4.096-539.394-211.621 
ATOM   5305  C5   DA A 258      -5.340-539.035-212.120 
ATOM   5306  C6   DA A 258      -5.752-538.541-213.369 
ATOM   5307  N6   DA A 258      -4.913-538.314-214.389 
ATOM   5308  N1   DA A 258      -7.065-538.289-213.533 
ATOM   5309  C2   DA A 258      -7.894-538.516-212.516 
ATOM   5310  N3   DA A 258      -7.627-538.972-211.312 
ATOM   5311  C4   DA A 258      -6.307-539.217-211.174 
ATOM   5312  P    DA A 259      -8.031-542.733-205.944 
ATOM   5313  OP1  DA A 259      -8.240-542.457-204.506 
ATOM   5314  OP2  DA A 259      -7.054-543.797-206.266 
ATOM   5315  O5'  DA A 259      -9.433-543.064-206.639 
ATOM   5316  C5'  DA A 259     -10.247-541.977-207.121 
ATOM   5317  C4'  DA A 259     -10.804-542.314-208.490 
ATOM   5318  O4'  DA A 259      -9.906-541.922-209.566 
ATOM   5319  C3'  DA A 259     -11.069-543.797-208.753 
ATOM   5320  O3'  DA A 259     -12.246-543.920-209.543 
ATOM   5321  C2'  DA A 259      -9.875-544.262-209.586 
ATOM   5322  C1'  DA A 259      -9.773-543.016-210.461 
ATOM   5323  N9   DA A 259      -8.468-542.883-211.165 
ATOM   5324  C8   DA A 259      -7.227-543.250-210.728 
ATOM   5325  N7   DA A 259      -6.278-543.004-211.577 
ATOM   5326  C5   DA A 259      -6.935-542.431-212.657 
ATOM   5327  C6   DA A 259      -6.480-541.944-213.893 
ATOM   5328  N6   DA A 259      -5.192-541.957-214.264 
ATOM   5329  N1   DA A 259      -7.400-541.441-214.737 
ATOM   5330  C2   DA A 259      -8.678-541.430-214.363 
ATOM   5331  N3   DA A 259      -9.218-541.855-213.242 
ATOM   5332  C4   DA A 259      -8.277-542.354-212.414 
ATOM   5333  P    DG A 260     -13.271-545.110-209.229 
ATOM   5334  OP1  DG A 260     -14.177-544.707-208.131 
ATOM   5335  OP2  DG A 260     -12.521-546.368-209.023 
ATOM   5336  O5'  DG A 260     -14.089-545.191-210.602 
ATOM   5337  C5'  DG A 260     -14.262-543.995-211.385 
ATOM   5338  C4'  DG A 260     -14.026-544.297-212.851 
ATOM   5339  O4'  DG A 260     -12.626-544.163-213.228 
ATOM   5340  C3'  DG A 260     -14.398-545.708-213.308 
ATOM   5341  O3'  DG A 260     -14.939-545.639-214.621 
ATOM   5342  C2'  DG A 260     -13.067-546.458-213.370 
ATOM   5343  C1'  DG A 260     -12.249-545.316-213.965 
ATOM   5344  N9   DG A 260     -10.777-545.496-213.822 
ATOM   5345  C8   DG A 260     -10.066-546.081-212.797 
ATOM   5346  N7   DG A 260      -8.768-546.080-212.980 
ATOM   5347  C5   DG A 260      -8.607-545.450-214.213 
ATOM   5348  C6   DG A 260      -7.425-545.156-214.942 
ATOM   5349  O6   DG A 260      -6.258-545.395-214.644 
ATOM   5350  N1   DG A 260      -7.717-544.507-216.149 
ATOM   5351  C2   DG A 260      -8.984-544.185-216.594 
ATOM   5352  N2   DG A 260      -9.051-543.565-217.775 
ATOM   5353  N3   DG A 260     -10.092-544.460-215.910 
ATOM   5354  C4   DG A 260      -9.827-545.090-214.735 
ATOM   5355  P    DC A 261     -16.184-546.574-214.997 
ATOM   5356  OP1  DC A 261     -17.441-545.926-214.559 
ATOM   5357  OP2  DC A 261     -15.947-547.943-214.489 
ATOM   5358  O5'  DC A 261     -16.107-546.573-216.595 
ATOM   5359  C5'  DC A 261     -15.571-545.418-217.268 
ATOM   5360  C4'  DC A 261     -14.633-545.854-218.377 
ATOM   5361  O4'  DC A 261     -13.265-546.032-217.910 
ATOM   5362  C3'  DC A 261     -14.969-547.185-219.048 
ATOM   5363  O3'  DC A 261     -14.670-547.091-220.435 
ATOM   5364  C2'  DC A 261     -14.011-548.192-218.413 
ATOM   5365  C1'  DC A 261     -12.788-547.281-218.387 
ATOM   5366  N1   DC A 261     -11.712-547.746-217.467 
ATOM   5367  C2   DC A 261     -10.392-547.513-217.842 
ATOM   5368  O2   DC A 261     -10.168-546.935-218.911 
ATOM   5369  N3   DC A 261      -9.397-547.931-217.018 
ATOM   5370  C4   DC A 261      -9.681-548.555-215.866 
ATOM   5371  N4   DC A 261      -8.675-548.943-215.098 
ATOM   5372  C5   DC A 261     -11.032-548.805-215.463 
ATOM   5373  C6   DC A 261     -12.012-548.380-216.300 
ATOM   5374  P    DA A 262     -15.658-547.774-221.492 
ATOM   5375  OP1  DA A 262     -16.785-546.859-221.781 
ATOM   5376  OP2  DA A 262     -16.026-549.128-221.022 
ATOM   5377  O5'  DA A 262     -14.715-547.891-222.778 
ATOM   5378  C5'  DA A 262     -13.675-546.914-222.972 
ATOM   5379  C4'  DA A 262     -12.394-547.599-223.404 
ATOM   5380  O4'  DA A 262     -11.581-548.022-222.272 
ATOM   5381  C3'  DA A 262     -12.567-548.874-224.229 
ATOM   5382  O3'  DA A 262     -11.540-548.930-225.212 
ATOM   5383  C2'  DA A 262     -12.348-550.013-223.234 
ATOM   5384  C1'  DA A 262     -11.187-549.369-222.482 
ATOM   5385  N9   DA A 262     -10.919-549.985-221.152 
ATOM   5386  C8   DA A 262     -11.813-550.514-220.266 
ATOM   5387  N7   DA A 262     -11.269-550.980-219.185 
ATOM   5388  C5   DA A 262      -9.912-550.743-219.366 
ATOM   5389  C6   DA A 262      -8.790-551.009-218.565 
ATOM   5390  N6   DA A 262      -8.861-551.600-217.363 
ATOM   5391  N1   DA A 262      -7.586-550.644-219.044 
ATOM   5392  C2   DA A 262      -7.522-550.056-220.238 
ATOM   5393  N3   DA A 262      -8.496-549.759-221.070 
ATOM   5394  C4   DA A 262      -9.688-550.135-220.567 
ATOM   5395  P    DT A 263     -11.898-549.464-226.678 
ATOM   5396  OP1  DT A 263     -12.464-548.358-227.484 
ATOM   5397  OP2  DT A 263     -12.731-550.682-226.573 
ATOM   5398  O5'  DT A 263     -10.449-549.850-227.236 
ATOM   5399  C5'  DT A 263      -9.301-549.119-226.763 
ATOM   5400  C4'  DT A 263      -8.167-550.076-226.458 
ATOM   5401  O4'  DT A 263      -8.219-550.583-225.094 
ATOM   5402  C3'  DT A 263      -8.112-551.339-227.318 
ATOM   5403  O3'  DT A 263      -6.751-551.663-227.573 
ATOM   5404  C2'  DT A 263      -8.715-552.433-226.438 
ATOM   5405  C1'  DT A 263      -8.060-551.993-225.134 
ATOM   5406  N1   DT A 263      -8.702-552.565-223.917 
ATOM   5407  C2   DT A 263      -7.880-552.860-222.857 
ATOM   5408  O2   DT A 263      -6.675-552.673-222.878 
ATOM   5409  N3   DT A 263      -8.509-553.390-221.747 
ATOM   5410  C4   DT A 263      -9.859-553.643-221.615 
ATOM   5411  O4   DT A 263     -10.308-554.120-220.571 
ATOM   5412  C5   DT A 263     -10.640-553.301-222.781 
ATOM   5413  C7   DT A 263     -12.119-553.544-222.721 
ATOM   5414  C6   DT A 263     -10.053-552.784-223.873 
ATOM   5415  P    DT A 264      -6.340-552.205-229.023 
ATOM   5416  OP1  DT A 264      -6.128-551.061-229.937 
ATOM   5417  OP2  DT A 264      -7.321-553.219-229.469 
ATOM   5418  O5'  DT A 264      -4.939-552.912-228.711 
ATOM   5419  C5'  DT A 264      -4.123-552.401-227.641 
ATOM   5420  C4'  DT A 264      -3.569-553.548-226.820 
ATOM   5421  O4'  DT A 264      -4.466-553.947-225.744 
ATOM   5422  C3'  DT A 264      -3.307-554.847-227.582 
ATOM   5423  O3'  DT A 264      -2.131-555.457-227.063 
ATOM   5424  C2'  DT A 264      -4.504-555.738-227.250 
ATOM   5425  C1'  DT A 264      -4.602-555.359-225.775 
ATOM   5426  N1   DT A 264      -5.909-555.712-225.152 
ATOM   5427  C2   DT A 264      -5.889-556.100-223.835 
ATOM   5428  O2   DT A 264      -4.864-556.163-223.177 
ATOM   5429  N3   DT A 264      -7.119-556.420-223.292 
ATOM   5430  C4   DT A 264      -8.335-556.384-223.942 
ATOM   5431  O4   DT A 264      -9.371-556.693-223.350 
ATOM   5432  C5   DT A 264      -8.254-555.964-225.321 
ATOM   5433  C7   DT A 264      -9.533-555.898-226.103 
ATOM   5434  C6   DT A 264      -7.071-555.648-225.874 
ATOM   5435  P    DC A 265      -1.111-556.160-228.076 
ATOM   5436  OP1  DC A 265      -0.201-555.143-228.650 
ATOM   5437  OP2  DC A 265      -1.864-556.981-229.049 
ATOM   5438  O5'  DC A 265      -0.293-557.116-227.087 
ATOM   5439  C5'  DC A 265      -0.119-556.716-225.715 
ATOM   5440  C4'  DC A 265      -0.356-557.898-224.796 
ATOM   5441  O4'  DC A 265      -1.757-558.037-224.421 
ATOM   5442  C3'  DC A 265       0.011-559.268-225.366 
ATOM   5443  O3'  DC A 265       0.551-560.070-224.323 
ATOM   5444  C2'  DC A 265      -1.322-559.875-225.804 
ATOM   5445  C1'  DC A 265      -2.138-559.391-224.608 
ATOM   5446  N1   DC A 265      -3.609-559.431-224.832 
ATOM   5447  C2   DC A 265      -4.424-559.734-223.744 
ATOM   5448  O2   DC A 265      -3.897-559.956-222.647 
ATOM   5449  N3   DC A 265      -5.769-559.776-223.928 
ATOM   5450  C4   DC A 265      -6.301-559.531-225.131 
ATOM   5451  N4   DC A 265      -7.618-559.584-225.259 
ATOM   5452  C5   DC A 265      -5.481-559.217-226.264 
ATOM   5453  C6   DC A 265      -4.140-559.181-226.060 
ATOM   5454  P    DT A 266       1.792-561.029-224.646 
ATOM   5455  OP1  DT A 266       3.051-560.255-224.560 
ATOM   5456  OP2  DT A 266       1.552-561.739-225.921 
ATOM   5457  O5'  DT A 266       1.714-562.067-223.430 
ATOM   5458  C5'  DT A 266       1.180-561.624-222.168 
ATOM   5459  C4'  DT A 266       0.240-562.673-221.607 
ATOM   5460  O4'  DT A 266      -1.128-562.501-222.076 
ATOM   5461  C3'  DT A 266       0.572-564.122-221.962 
ATOM   5462  O3'  DT A 266       0.271-564.951-220.845 
ATOM   5463  C2'  DT A 266      -0.388-564.472-223.099 
ATOM   5464  C1'  DT A 266      -1.609-563.759-222.525 
ATOM   5465  N1   DT A 266      -2.685-563.512-223.526 
ATOM   5466  C2   DT A 266      -3.982-563.578-223.078 
ATOM   5467  O2   DT A 266      -4.272-563.823-221.920 
ATOM   5468  N3   DT A 266      -4.952-563.345-224.033 
ATOM   5469  C4   DT A 266      -4.736-563.059-225.366 
ATOM   5470  O4   DT A 266      -5.686-562.869-226.128 
ATOM   5471  C5   DT A 266      -3.342-563.012-225.741 
ATOM   5472  C7   DT A 266      -3.019-562.708-227.175 
ATOM   5473  C6   DT A 266      -2.379-563.235-224.832 
ATOM   5474  P    DA A 267       1.257-566.160-220.489 
ATOM   5475  OP1  DA A 267       2.386-565.655-219.675 
ATOM   5476  OP2  DA A 267       1.621-566.885-221.726 
ATOM   5477  O5'  DA A 267       0.312-567.082-219.584 
ATOM   5478  C5'  DA A 267      -0.726-566.462-218.802 
ATOM   5479  C4'  DA A 267      -2.008-567.260-218.917 
ATOM   5480  O4'  DA A 267      -2.821-566.843-220.052 
ATOM   5481  C3'  DA A 267      -1.839-568.766-219.119 
ATOM   5482  O3'  DA A 267      -2.867-569.444-218.407 
ATOM   5483  C2'  DA A 267      -2.061-568.984-220.616 
ATOM   5484  C1'  DA A 267      -3.220-568.003-220.767 
ATOM   5485  N9   DA A 267      -3.488-567.606-222.177 
ATOM   5486  C8   DA A 267      -2.594-567.436-223.195 
ATOM   5487  N7   DA A 267      -3.139-567.086-224.319 
ATOM   5488  C5   DA A 267      -4.495-567.019-224.027 
ATOM   5489  C6   DA A 267      -5.617-566.697-224.808 
ATOM   5490  N6   DA A 267      -5.547-566.367-226.105 
ATOM   5491  N1   DA A 267      -6.820-566.728-224.205 
ATOM   5492  C2   DA A 267      -6.885-567.057-222.915 
ATOM   5493  N3   DA A 267      -5.911-567.375-222.090 
ATOM   5494  C4   DA A 267      -4.718-567.337-222.718 
ATOM   5495  P    DT A 268      -2.513-570.803-217.639 
ATOM   5496  OP1  DT A 268      -1.946-570.488-216.309 
ATOM   5497  OP2  DT A 268      -1.684-571.664-218.511 
ATOM   5498  O5'  DT A 268      -3.964-571.455-217.464 
ATOM   5499  C5'  DT A 268      -5.109-570.589-217.347 
ATOM   5500  C4'  DT A 268      -6.246-571.116-218.200 
ATOM   5501  O4'  DT A 268      -6.194-570.614-219.567 
ATOM   5502  C3'  DT A 268      -6.306-572.634-218.367 
ATOM   5503  O3'  DT A 268      -7.668-573.042-218.383 
ATOM   5504  C2'  DT A 268      -5.703-572.896-219.748 
ATOM   5505  C1'  DT A 268      -6.357-571.711-220.453 
ATOM   5506  N1   DT A 268      -5.716-571.358-221.750 
ATOM   5507  C2   DT A 268      -6.538-570.891-222.747 
ATOM   5508  O2   DT A 268      -7.742-570.759-222.607 
ATOM   5509  N3   DT A 268      -5.908-570.575-223.935 
ATOM   5510  C4   DT A 268      -4.559-570.685-224.201 
ATOM   5511  O4   DT A 268      -4.110-570.370-225.306 
ATOM   5512  C5   DT A 268      -3.779-571.184-223.094 
ATOM   5513  C7   DT A 268      -2.299-571.335-223.299 
ATOM   5514  C6   DT A 268      -4.364-571.499-221.928 
ATOM   5515  P    DT A 269      -8.081-574.395-217.632 
ATOM   5516  OP1  DT A 269      -8.291-574.118-216.193 
ATOM   5517  OP2  DT A 269      -7.105-575.459-217.954 
ATOM   5518  O5'  DT A 269      -9.484-574.725-218.327 
ATOM   5519  C5'  DT A 269     -10.297-573.639-218.808 
ATOM   5520  C4'  DT A 269     -10.855-573.976-220.177 
ATOM   5521  O4'  DT A 269      -9.957-573.583-221.254 
ATOM   5522  C3'  DT A 269     -11.120-575.458-220.441 
ATOM   5523  O3'  DT A 269     -12.297-575.582-221.230 
ATOM   5524  C2'  DT A 269      -9.926-575.923-221.273 
ATOM   5525  C1'  DT A 269      -9.824-574.678-222.148 
ATOM   5526  N1   DT A 269      -8.519-574.544-222.852 
ATOM   5527  C2   DT A 269      -8.539-573.983-224.107 
ATOM   5528  O2   DT A 269      -9.562-573.602-224.646 
ATOM   5529  N3   DT A 269      -7.309-573.877-224.729 
ATOM   5530  C4   DT A 269      -6.093-574.276-224.212 
ATOM   5531  O4   DT A 269      -5.057-574.129-224.864 
ATOM   5532  C5   DT A 269      -6.175-574.853-222.891 
ATOM   5533  C7   DT A 269      -4.896-575.313-222.256 
ATOM   5534  C6   DT A 269      -7.356-574.969-222.263 
ATOM   5535  P    DG A 270     -13.321-576.771-220.917 
ATOM   5536  OP1  DG A 270     -14.227-576.368-219.819 
ATOM   5537  OP2  DG A 270     -12.571-578.030-220.711 
ATOM   5538  O5'  DG A 270     -14.140-576.853-222.289 
ATOM   5539  C5'  DG A 270     -14.312-575.657-223.072 
ATOM   5540  C4'  DG A 270     -14.077-575.959-224.538 
ATOM   5541  O4'  DG A 270     -12.676-575.825-224.915 
ATOM   5542  C3'  DG A 270     -14.449-577.369-224.995 
ATOM   5543  O3'  DG A 270     -14.990-577.301-226.308 
ATOM   5544  C2'  DG A 270     -13.118-578.119-225.057 
ATOM   5545  C1'  DG A 270     -12.299-576.978-225.653 
ATOM   5546  N9   DG A 270     -10.827-577.157-225.510 
ATOM   5547  C8   DG A 270     -10.117-577.743-224.485 
ATOM   5548  N7   DG A 270      -8.818-577.741-224.667 
ATOM   5549  C5   DG A 270      -8.658-577.112-225.900 
ATOM   5550  C6   DG A 270      -7.476-576.818-226.629 
ATOM   5551  O6   DG A 270      -6.309-577.057-226.331 
ATOM   5552  N1   DG A 270      -7.768-576.169-227.837 
ATOM   5553  C2   DG A 270      -9.034-575.846-228.281 
ATOM   5554  N2   DG A 270      -9.101-575.227-229.463 
ATOM   5555  N3   DG A 270     -10.143-576.122-227.597 
ATOM   5556  C4   DG A 270      -9.877-576.752-226.423 
ATOM   5557  P    DA A 271     -16.234-578.235-226.684 
ATOM   5558  OP1  DA A 271     -17.491-577.588-226.246 
ATOM   5559  OP2  DA A 271     -15.998-579.604-226.176 
ATOM   5560  O5'  DA A 271     -16.157-578.235-228.283 
ATOM   5561  C5'  DA A 271     -15.621-577.080-228.956 
ATOM   5562  C4'  DA A 271     -14.683-577.516-230.064 
ATOM   5563  O4'  DA A 271     -13.316-577.693-229.597 
ATOM   5564  C3'  DA A 271     -15.019-578.847-230.735 
ATOM   5565  O3'  DA A 271     -14.720-578.752-232.123 
ATOM   5566  C2'  DA A 271     -14.061-579.854-230.100 
ATOM   5567  C1'  DA A 271     -12.839-578.942-230.074 
ATOM   5568  N9   DA A 271     -11.763-579.408-229.155 
ATOM   5569  C8   DA A 271     -11.891-580.053-227.958 
ATOM   5570  N7   DA A 271     -10.759-580.331-227.389 
ATOM   5571  C5   DA A 271      -9.809-579.835-228.270 
ATOM   5572  C6   DA A 271      -8.406-579.816-228.239 
ATOM   5573  N6   DA A 271      -7.681-580.335-227.238 
ATOM   5574  N1   DA A 271      -7.771-579.244-229.279 
ATOM   5575  C2   DA A 271      -8.496-578.729-230.271 
ATOM   5576  N3   DA A 271      -9.804-578.688-230.408 
ATOM   5577  C4   DA A 271     -10.414-579.268-229.355 
ATOM   5578  P    DT A 272     -15.709-579.436-233.179 
ATOM   5579  OP1  DT A 272     -16.835-578.521-233.468 
ATOM   5580  OP2  DT A 272     -16.077-580.790-232.710 
ATOM   5581  O5'  DT A 272     -14.766-579.552-234.466 
ATOM   5582  C5'  DT A 272     -13.726-578.575-234.660 
ATOM   5583  C4'  DT A 272     -12.444-579.261-235.091 
ATOM   5584  O4'  DT A 272     -11.631-579.684-233.959 
ATOM   5585  C3'  DT A 272     -12.618-580.536-235.916 
ATOM   5586  O3'  DT A 272     -11.591-580.591-236.900 
ATOM   5587  C2'  DT A 272     -12.399-581.675-234.921 
ATOM   5588  C1'  DT A 272     -11.238-581.031-234.169 
ATOM   5589  N1   DT A 272     -10.969-581.647-232.839 
ATOM   5590  C2   DT A 272      -9.659-581.702-232.429 
ATOM   5591  O2   DT A 272      -8.736-581.275-233.099 
ATOM   5592  N3   DT A 272      -9.450-582.281-231.192 
ATOM   5593  C4   DT A 272     -10.418-582.794-230.354 
ATOM   5594  O4   DT A 272     -10.108-583.289-229.267 
ATOM   5595  C5   DT A 272     -11.761-582.690-230.872 
ATOM   5596  C7   DT A 272     -12.876-583.227-230.021 
ATOM   5597  C6   DT A 272     -11.994-582.134-232.071 
ATOM   5598  P    DA A 273     -11.948-581.125-238.366 
ATOM   5599  OP1  DA A 273     -12.514-580.020-239.172 
ATOM   5600  OP2  DA A 273     -12.781-582.344-238.261 
ATOM   5601  O5'  DA A 273     -10.500-581.511-238.923 
ATOM   5602  C5'  DA A 273      -9.352-580.780-238.451 
ATOM   5603  C4'  DA A 273      -8.217-581.738-238.146 
ATOM   5604  O4'  DA A 273      -8.270-582.245-236.782 
ATOM   5605  C3'  DA A 273      -8.163-583.001-239.005 
ATOM   5606  O3'  DA A 273      -6.802-583.325-239.261 
ATOM   5607  C2'  DA A 273      -8.766-584.095-238.126 
ATOM   5608  C1'  DA A 273      -8.111-583.654-236.821 
ATOM   5609  N9   DA A 273      -8.752-584.227-235.605 
ATOM   5610  C8   DA A 273     -10.072-584.507-235.393 
ATOM   5611  N7   DA A 273     -10.322-585.005-234.223 
ATOM   5612  C5   DA A 273      -9.078-585.060-233.610 
ATOM   5613  C6   DA A 273      -8.665-585.497-232.340 
ATOM   5614  N6   DA A 273      -9.505-585.985-231.416 
ATOM   5615  N1   DA A 273      -7.353-585.416-232.053 
ATOM   5616  C2   DA A 273      -6.522-584.930-232.975 
ATOM   5617  N3   DA A 273      -6.790-584.494-234.187 
ATOM   5618  C4   DA A 273      -8.110-584.587-234.449 
ATOM   5619  P    DA A 274      -6.391-583.866-240.710 
ATOM   5620  OP1  DA A 274      -6.179-582.722-241.625 
ATOM   5621  OP2  DA A 274      -7.371-584.881-241.157 
ATOM   5622  O5'  DA A 274      -4.990-584.573-240.398 
ATOM   5623  C5'  DA A 274      -4.173-584.062-239.328 
ATOM   5624  C4'  DA A 274      -3.619-585.210-238.507 
ATOM   5625  O4'  DA A 274      -4.517-585.608-237.432 
ATOM   5626  C3'  DA A 274      -3.357-586.508-239.269 
ATOM   5627  O3'  DA A 274      -2.182-587.119-238.750 
ATOM   5628  C2'  DA A 274      -4.555-587.400-238.937 
ATOM   5629  C1'  DA A 274      -4.653-587.021-237.463 
ATOM   5630  N9   DA A 274      -5.959-587.373-236.840 
ATOM   5631  C8   DA A 274      -7.201-587.365-237.409 
ATOM   5632  N7   DA A 274      -8.150-587.727-236.603 
ATOM   5633  C5   DA A 274      -7.493-587.995-235.410 
ATOM   5634  C6   DA A 274      -7.948-588.427-234.154 
ATOM   5635  N6   DA A 274      -9.236-588.674-233.879 
ATOM   5636  N1   DA A 274      -7.027-588.596-233.186 
ATOM   5637  C2   DA A 274      -5.749-588.347-233.466 
ATOM   5638  N3   DA A 274      -5.208-587.943-234.594 
ATOM   5639  C4   DA A 274      -6.151-587.782-235.546 
ATOM   5640  P    DG A 275      -1.161-587.822-239.763 
ATOM   5641  OP1  DG A 275      -0.252-586.804-240.338 
ATOM   5642  OP2  DG A 275      -1.915-588.643-240.736 
ATOM   5643  O5'  DG A 275      -0.343-588.778-238.774 
ATOM   5644  C5'  DG A 275      -0.170-588.377-237.402 
ATOM   5645  C4'  DG A 275      -0.407-589.559-236.484 
ATOM   5646  O4'  DG A 275      -1.808-589.699-236.109 
ATOM   5647  C3'  DG A 275      -0.040-590.929-237.053 
ATOM   5648  O3'  DG A 275       0.500-591.732-236.010 
ATOM   5649  C2'  DG A 275      -1.373-591.536-237.491 
ATOM   5650  C1'  DG A 275      -2.189-591.053-236.296 
ATOM   5651  N9   DG A 275      -3.660-591.093-236.520 
ATOM   5652  C8   DG A 275      -4.371-590.870-237.678 
ATOM   5653  N7   DG A 275      -5.670-590.983-237.538 
ATOM   5654  C5   DG A 275      -5.831-591.305-236.192 
ATOM   5655  C6   DG A 275      -7.012-591.552-235.445 
ATOM   5656  O6   DG A 275      -8.180-591.537-235.826 
ATOM   5657  N1   DG A 275      -6.720-591.845-234.105 
ATOM   5658  C2   DG A 275      -5.453-591.892-233.559 
ATOM   5659  N2   DG A 275      -5.386-592.188-232.259 
ATOM   5660  N3   DG A 275      -4.345-591.659-234.260 
ATOM   5661  C4   DG A 275      -4.611-591.375-235.561 
ATOM   5662  P    DG A 276       1.742-592.690-236.333 
ATOM   5663  OP1  DG A 276       3.001-591.917-236.247 
ATOM   5664  OP2  DG A 276       1.502-593.400-237.608 
ATOM   5665  O5'  DG A 276       1.663-593.729-235.117 
ATOM   5666  C5'  DG A 276       1.129-593.286-233.856 
ATOM   5667  C4'  DG A 276       0.189-594.335-233.294 
ATOM   5668  O4'  DG A 276      -1.178-594.163-233.763 
ATOM   5669  C3'  DG A 276       0.521-595.784-233.650 
ATOM   5670  O3'  DG A 276       0.221-596.613-232.533 
ATOM   5671  C2'  DG A 276      -0.439-596.134-234.787 
ATOM   5672  C1'  DG A 276      -1.660-595.421-234.213 
ATOM   5673  N9   DG A 276      -2.736-595.174-235.213 
ATOM   5674  C8   DG A 276      -2.626-594.885-236.555 
ATOM   5675  N7   DG A 276      -3.778-594.723-237.162 
ATOM   5676  C5   DG A 276      -4.715-594.920-236.150 
ATOM   5677  C6   DG A 276      -6.133-594.874-236.195 
ATOM   5678  O6   DG A 276      -6.864-594.646-237.155 
ATOM   5679  N1   DG A 276      -6.695-595.135-234.938 
ATOM   5680  C2   DG A 276      -5.980-595.404-233.787 
ATOM   5681  N2   DG A 276      -6.703-595.626-232.687 
ATOM   5682  N3   DG A 276      -4.650-595.447-233.745 
ATOM   5683  C4   DG A 276      -4.090-595.196-234.957 
ATOM   5684  P    DT A 277       1.206-597.822-232.176 
ATOM   5685  OP1  DT A 277       2.336-597.317-231.363 
ATOM   5686  OP2  DT A 277       1.570-598.547-233.413 
ATOM   5687  O5'  DT A 277       0.262-598.743-231.272 
ATOM   5688  C5'  DT A 277      -0.776-598.123-230.489 
ATOM   5689  C4'  DT A 277      -2.059-598.922-230.605 
ATOM   5690  O4'  DT A 277      -2.872-598.505-231.739 
ATOM   5691  C3'  DT A 277      -1.890-600.428-230.806 
ATOM   5692  O3'  DT A 277      -2.918-601.106-230.094 
ATOM   5693  C2'  DT A 277      -2.112-600.645-232.303 
ATOM   5694  C1'  DT A 277      -3.270-599.665-232.454 
ATOM   5695  N1   DT A 277      -3.539-599.268-233.865 
ATOM   5696  C2   DT A 277      -4.848-599.040-234.212 
ATOM   5697  O2   DT A 277      -5.772-599.148-233.424 
ATOM   5698  N3   DT A 277      -5.059-598.675-235.528 
ATOM   5699  C4   DT A 277      -4.091-598.524-236.500 
ATOM   5700  O4   DT A 277      -4.401-598.193-237.646 
ATOM   5701  C5   DT A 277      -2.748-598.785-236.040 
ATOM   5702  C7   DT A 277      -1.633-598.643-237.036 
ATOM   5703  C6   DT A 277      -2.515-599.142-234.766 
ATOM   5704  P    DA A 278      -2.563-602.465-229.326 
ATOM   5705  OP1  DA A 278      -1.996-602.150-227.996 
ATOM   5706  OP2  DA A 278      -1.735-603.325-230.199 
ATOM   5707  O5'  DA A 278      -4.015-603.117-229.152 
ATOM   5708  C5'  DA A 278      -5.160-602.251-229.035 
ATOM   5709  C4'  DA A 278      -6.297-602.777-229.888 
ATOM   5710  O4'  DA A 278      -6.244-602.276-231.255 
ATOM   5711  C3'  DA A 278      -6.356-604.296-230.054 
ATOM   5712  O3'  DA A 278      -7.719-604.704-230.071 
ATOM   5713  C2'  DA A 278      -5.754-604.558-231.435 
ATOM   5714  C1'  DA A 278      -6.408-603.373-232.140 
ATOM   5715  N9   DA A 278      -5.766-603.020-233.437 
ATOM   5716  C8   DA A 278      -4.447-603.099-233.781 
ATOM   5717  N7   DA A 278      -4.197-602.717-234.995 
ATOM   5718  C5   DA A 278      -5.441-602.358-235.495 
ATOM   5719  C6   DA A 278      -5.854-601.864-236.744 
ATOM   5720  N6   DA A 278      -5.014-601.637-237.764 
ATOM   5721  N1   DA A 278      -7.166-601.612-236.907 
ATOM   5722  C2   DA A 278      -7.995-601.839-235.890 
ATOM   5723  N3   DA A 278      -7.728-602.295-234.687 
ATOM   5724  C4   DA A 278      -6.409-602.540-234.549 
ATOM   5725  P    DA A 279      -8.132-606.056-229.319 
ATOM   5726  OP1  DA A 279      -8.342-605.780-227.880 
ATOM   5727  OP2  DA A 279      -7.155-607.120-229.641 
ATOM   5728  O5'  DA A 279      -9.535-606.387-230.014 
ATOM   5729  C5'  DA A 279     -10.348-605.301-230.496 
ATOM   5730  C4'  DA A 279     -10.905-605.638-231.865 
ATOM   5731  O4'  DA A 279     -10.007-605.245-232.941 
ATOM   5732  C3'  DA A 279     -11.171-607.120-232.128 
ATOM   5733  O3'  DA A 279     -12.348-607.243-232.918 
ATOM   5734  C2'  DA A 279      -9.976-607.585-232.961 
ATOM   5735  C1'  DA A 279      -9.875-606.339-233.836 
ATOM   5736  N9   DA A 279      -8.569-606.206-234.540 
ATOM   5737  C8   DA A 279      -7.329-606.573-234.103 
ATOM   5738  N7   DA A 279      -6.379-606.327-234.951 
ATOM   5739  C5   DA A 279      -7.037-605.755-236.032 
ATOM   5740  C6   DA A 279      -6.581-605.267-237.268 
ATOM   5741  N6   DA A 279      -5.293-605.281-237.639 
ATOM   5742  N1   DA A 279      -7.501-604.764-238.112 
ATOM   5743  C2   DA A 279      -8.779-604.754-237.738 
ATOM   5744  N3   DA A 279      -9.320-605.178-236.616 
ATOM   5745  C4   DA A 279      -8.378-605.677-235.789 
ATOM   5746  P    DC A 280     -13.372-608.433-232.604 
ATOM   5747  OP1  DC A 280     -14.278-608.030-231.506 
ATOM   5748  OP2  DC A 280     -12.622-609.691-232.398 
ATOM   5749  O5'  DC A 280     -14.191-608.515-233.977 
ATOM   5750  C5'  DC A 280     -14.363-607.318-234.759 
ATOM   5751  C4'  DC A 280     -14.128-607.621-236.226 
ATOM   5752  O4'  DC A 280     -12.727-607.487-236.603 
ATOM   5753  C3'  DC A 280     -14.499-609.031-236.682 
ATOM   5754  O3'  DC A 280     -15.041-608.962-237.995 
ATOM   5755  C2'  DC A 280     -13.169-609.781-236.744 
ATOM   5756  C1'  DC A 280     -12.350-608.639-237.340 
ATOM   5757  N1   DC A 280     -10.878-608.819-237.197 
ATOM   5758  C2   DC A 280     -10.064-608.345-238.223 
ATOM   5759  O2   DC A 280     -10.591-607.799-239.199 
ATOM   5760  N3   DC A 280      -8.719-608.500-238.112 
ATOM   5761  C4   DC A 280      -8.187-609.097-237.038 
ATOM   5762  N4   DC A 280      -6.871-609.224-236.976 
ATOM   5763  C5   DC A 280      -9.007-609.592-235.972 
ATOM   5764  C6   DC A 280     -10.349-609.428-236.102 
ATOM   5765  P    DA A 281     -16.285-609.897-238.371 
ATOM   5766  OP1  DA A 281     -17.542-609.250-237.934 
ATOM   5767  OP2  DA A 281     -16.048-611.266-237.864 
ATOM   5768  O5'  DA A 281     -16.208-609.897-239.970 
ATOM   5769  C5'  DA A 281     -15.672-608.742-240.643 
ATOM   5770  C4'  DA A 281     -14.734-609.177-241.752 
ATOM   5771  O4'  DA A 281     -13.366-609.355-241.284 
ATOM   5772  C3'  DA A 281     -15.070-610.509-242.423 
ATOM   5773  O3'  DA A 281     -14.771-610.414-243.810 
ATOM   5774  C2'  DA A 281     -14.112-611.516-241.787 
ATOM   5775  C1'  DA A 281     -12.889-610.604-241.761 
ATOM   5776  N9   DA A 281     -11.814-611.070-240.842 
ATOM   5777  C8   DA A 281     -11.942-611.715-239.645 
ATOM   5778  N7   DA A 281     -10.810-611.993-239.076 
ATOM   5779  C5   DA A 281      -9.860-611.496-239.957 
ATOM   5780  C6   DA A 281      -8.456-611.478-239.927 
ATOM   5781  N6   DA A 281      -7.732-611.997-238.925 
ATOM   5782  N1   DA A 281      -7.822-610.906-240.966 
ATOM   5783  C2   DA A 281      -8.547-610.391-241.958 
ATOM   5784  N3   DA A 281      -9.854-610.350-242.096 
ATOM   5785  C4   DA A 281     -10.465-610.930-241.043 
ATOM   5786  P    DA A 282     -15.760-611.098-244.867 
ATOM   5787  OP1  DA A 282     -16.886-610.182-245.156 
ATOM   5788  OP2  DA A 282     -16.127-612.452-244.397 
ATOM   5789  O5'  DA A 282     -14.817-611.214-246.153 
ATOM   5790  C5'  DA A 282     -13.777-610.237-246.347 
ATOM   5791  C4'  DA A 282     -12.495-610.923-246.779 
ATOM   5792  O4'  DA A 282     -11.682-611.345-245.646 
ATOM   5793  C3'  DA A 282     -12.668-612.198-247.604 
ATOM   5794  O3'  DA A 282     -11.642-612.253-248.587 
ATOM   5795  C2'  DA A 282     -12.450-613.336-246.608 
ATOM   5796  C1'  DA A 282     -11.288-612.693-245.856 
ATOM   5797  N9   DA A 282     -11.020-613.308-244.527 
ATOM   5798  C8   DA A 282     -11.914-613.838-243.641 
ATOM   5799  N7   DA A 282     -11.370-614.304-242.560 
ATOM   5800  C5   DA A 282     -10.014-614.067-242.740 
ATOM   5801  C6   DA A 282      -8.891-614.332-241.939 
ATOM   5802  N6   DA A 282      -8.963-614.924-240.738 
ATOM   5803  N1   DA A 282      -7.687-613.967-242.419 
ATOM   5804  C2   DA A 282      -7.623-613.380-243.613 
ATOM   5805  N3   DA A 282      -8.597-613.082-244.445 
ATOM   5806  C4   DA A 282      -9.790-613.458-243.942 
ATOM   5807  P    DG A 283     -11.999-612.787-250.053 
ATOM   5808  OP1  DG A 283     -12.565-611.682-250.859 
ATOM   5809  OP2  DG A 283     -12.832-614.006-249.948 
ATOM   5810  O5'  DG A 283     -10.551-613.173-250.611 
ATOM   5811  C5'  DG A 283      -9.403-612.442-250.138 
ATOM   5812  C4'  DG A 283      -8.268-613.400-249.833 
ATOM   5813  O4'  DG A 283      -8.321-613.906-248.469 
ATOM   5814  C3'  DG A 283      -8.213-614.662-250.693 
ATOM   5815  O3'  DG A 283      -6.852-614.987-250.948 
ATOM   5816  C2'  DG A 283      -8.817-615.757-249.813 
ATOM   5817  C1'  DG A 283      -8.161-615.316-248.509 
ATOM   5818  N9   DG A 283      -8.803-615.889-247.292 
ATOM   5819  C8   DG A 283     -10.130-616.178-247.062 
ATOM   5820  N7   DG A 283     -10.369-616.679-245.874 
ATOM   5821  C5   DG A 283      -9.110-616.728-245.276 
ATOM   5822  C6   DG A 283      -8.729-617.178-243.985 
ATOM   5823  O6   DG A 283      -9.433-617.634-243.090 
ATOM   5824  N1   DG A 283      -7.347-617.051-243.786 
ATOM   5825  C2   DG A 283      -6.452-616.553-244.714 
ATOM   5826  N2   DG A 283      -5.173-616.513-244.331 
ATOM   5827  N3   DG A 283      -6.810-616.131-245.924 
ATOM   5828  C4   DG A 283      -8.148-616.247-246.133 
ATOM   5829  P    DT A 284      -6.442-615.528-252.398 
ATOM   5830  OP1  DT A 284      -6.230-614.384-253.312 
ATOM   5831  OP2  DT A 284      -7.422-616.543-252.844 
ATOM   5832  O5'  DT A 284      -5.041-616.235-252.086 
ATOM   5833  C5'  DT A 284      -4.224-615.724-251.016 
ATOM   5834  C4'  DT A 284      -3.670-616.871-250.194 
ATOM   5835  O4'  DT A 284      -4.568-617.270-249.119 
ATOM   5836  C3'  DT A 284      -3.408-618.170-250.957 
ATOM   5837  O3'  DT A 284      -2.232-618.780-250.438 
ATOM   5838  C2'  DT A 284      -4.605-619.062-250.624 
ATOM   5839  C1'  DT A 284      -4.703-618.682-249.150 
ATOM   5840  N1   DT A 284      -6.010-619.035-248.527 
ATOM   5841  C2   DT A 284      -5.990-619.423-247.210 
ATOM   5842  O2   DT A 284      -4.966-619.487-246.552 
ATOM   5843  N3   DT A 284      -7.220-619.743-246.666 
ATOM   5844  C4   DT A 284      -8.436-619.707-247.317 
ATOM   5845  O4   DT A 284      -9.472-620.017-246.724 
ATOM   5846  C5   DT A 284      -8.355-619.288-248.695 
ATOM   5847  C7   DT A 284      -9.634-619.221-249.477 
ATOM   5848  C6   DT A 284      -7.173-618.971-249.249 
ATOM   5849  P    DC A 285      -1.212-619.484-251.450 
ATOM   5850  OP1  DC A 285      -0.303-618.466-252.025 
ATOM   5851  OP2  DC A 285      -1.965-620.304-252.424 
ATOM   5852  O5'  DC A 285      -0.394-620.439-250.462 
ATOM   5853  C5'  DC A 285      -0.220-620.039-249.089 
ATOM   5854  C4'  DC A 285      -0.458-621.221-248.171 
ATOM   5855  O4'  DC A 285      -1.858-621.360-247.796 
ATOM   5856  C3'  DC A 285      -0.091-622.591-248.741 
ATOM   5857  O3'  DC A 285       0.450-623.394-247.697 
ATOM   5858  C2'  DC A 285      -1.423-623.198-249.179 
ATOM   5859  C1'  DC A 285      -2.239-622.715-247.983 
ATOM   5860  N1   DC A 285      -3.711-622.755-248.207 
ATOM   5861  C2   DC A 285      -4.526-623.058-247.119 
ATOM   5862  O2   DC A 285      -3.998-623.279-246.022 
ATOM   5863  N3   DC A 285      -5.870-623.100-247.303 
ATOM   5864  C4   DC A 285      -6.402-622.854-248.506 
ATOM   5865  N4   DC A 285      -7.720-622.907-248.633 
ATOM   5866  C5   DC A 285      -5.582-622.541-249.638 
ATOM   5867  C6   DC A 285      -4.241-622.504-249.434 
ATOM   5868  P    DG A 286       1.691-624.352-248.020 
ATOM   5869  OP1  DG A 286       2.950-623.579-247.935 
ATOM   5870  OP2  DG A 286       1.451-625.062-249.296 
ATOM   5871  O5'  DG A 286       1.612-625.390-246.804 
ATOM   5872  C5'  DG A 286       1.079-624.948-245.543 
ATOM   5873  C4'  DG A 286       0.138-625.997-244.981 
ATOM   5874  O4'  DG A 286      -1.229-625.825-245.451 
ATOM   5875  C3'  DG A 286       0.470-627.446-245.337 
ATOM   5876  O3'  DG A 286       0.170-628.274-244.220 
ATOM   5877  C2'  DG A 286      -0.489-627.795-246.474 
ATOM   5878  C1'  DG A 286      -1.710-627.082-245.900 
ATOM   5879  N9   DG A 286      -2.786-626.836-246.900 
ATOM   5880  C8   DG A 286      -2.676-626.546-248.243 
ATOM   5881  N7   DG A 286      -3.828-626.384-248.850 
ATOM   5882  C5   DG A 286      -4.766-626.582-247.837 
ATOM   5883  C6   DG A 286      -6.184-626.536-247.883 
ATOM   5884  O6   DG A 286      -6.915-626.307-248.843 
ATOM   5885  N1   DG A 286      -6.745-626.797-246.625 
ATOM   5886  C2   DG A 286      -6.031-627.066-245.474 
ATOM   5887  N2   DG A 286      -6.754-627.288-244.374 
ATOM   5888  N3   DG A 286      -4.701-627.108-245.432 
ATOM   5889  C4   DG A 286      -4.141-626.858-246.644 
ATOM   5890  P    DA A 287       1.155-629.483-243.863 
ATOM   5891  OP1  DA A 287       2.285-628.978-243.050 
ATOM   5892  OP2  DA A 287       1.520-630.208-245.101 
ATOM   5893  O5'  DA A 287       0.211-630.405-242.959 
ATOM   5894  C5'  DA A 287      -0.827-629.785-242.177 
ATOM   5895  C4'  DA A 287      -2.110-630.584-242.292 
ATOM   5896  O4'  DA A 287      -2.923-630.167-243.426 
ATOM   5897  C3'  DA A 287      -1.941-632.089-242.493 
ATOM   5898  O3'  DA A 287      -2.969-632.767-241.782 
ATOM   5899  C2'  DA A 287      -2.163-632.307-243.990 
ATOM   5900  C1'  DA A 287      -3.321-631.326-244.142 
ATOM   5901  N9   DA A 287      -3.590-630.930-245.552 
ATOM   5902  C8   DA A 287      -2.695-630.759-246.570 
ATOM   5903  N7   DA A 287      -3.241-630.409-247.694 
ATOM   5904  C5   DA A 287      -4.596-630.343-247.402 
ATOM   5905  C6   DA A 287      -5.718-630.020-248.183 
ATOM   5906  N6   DA A 287      -5.648-629.690-249.480 
ATOM   5907  N1   DA A 287      -6.921-630.052-247.579 
ATOM   5908  C2   DA A 287      -6.986-630.380-246.290 
ATOM   5909  N3   DA A 287      -6.012-630.698-245.465 
ATOM   5910  C4   DA A 287      -4.819-630.660-246.093 
ATOM   5911  P    DT A 288      -2.614-634.127-241.014 
ATOM   5912  OP1  DT A 288      -2.047-633.812-239.683 
ATOM   5913  OP2  DT A 288      -1.785-634.987-241.886 
ATOM   5914  O5'  DT A 288      -4.065-634.778-240.839 
ATOM   5915  C5'  DT A 288      -5.211-633.913-240.722 
ATOM   5916  C4'  DT A 288      -6.348-634.439-241.575 
ATOM   5917  O4'  DT A 288      -6.295-633.938-242.942 
ATOM   5918  C3'  DT A 288      -6.407-635.957-241.742 
ATOM   5919  O3'  DT A 288      -7.769-636.366-241.758 
ATOM   5920  C2'  DT A 288      -5.805-636.219-243.122 
ATOM   5921  C1'  DT A 288      -6.459-635.035-243.828 
ATOM   5922  N1   DT A 288      -5.817-634.682-245.124 
ATOM   5923  C2   DT A 288      -6.639-634.214-246.122 
ATOM   5924  O2   DT A 288      -7.843-634.083-245.982 
ATOM   5925  N3   DT A 288      -6.010-633.898-247.310 
ATOM   5926  C4   DT A 288      -4.660-634.008-247.576 
ATOM   5927  O4   DT A 288      -4.212-633.694-248.681 
ATOM   5928  C5   DT A 288      -3.880-634.507-246.469 
ATOM   5929  C7   DT A 288      -2.400-634.658-246.674 
ATOM   5930  C6   DT A 288      -4.465-634.823-245.303 
ATOM   5931  P    DG A 289      -8.183-637.718-241.007 
ATOM   5932  OP1  DG A 289      -8.392-637.442-239.568 
ATOM   5933  OP2  DG A 289      -7.206-638.782-241.328 
ATOM   5934  O5'  DG A 289      -9.585-638.049-241.702 
ATOM   5935  C5'  DG A 289     -10.399-636.963-242.183 
ATOM   5936  C4'  DG A 289     -10.956-637.300-243.552 
ATOM   5937  O4'  DG A 289     -10.058-636.907-244.629 
ATOM   5938  C3'  DG A 289     -11.221-638.782-243.815 
ATOM   5939  O3'  DG A 289     -12.398-638.905-244.605 
ATOM   5940  C2'  DG A 289     -10.027-639.247-244.648 
ATOM   5941  C1'  DG A 289      -9.925-638.001-245.523 
ATOM   5942  N9   DG A 289      -8.620-637.868-246.227 
ATOM   5943  C8   DG A 289      -7.360-638.232-245.803 
ATOM   5944  N7   DG A 289      -6.410-637.978-246.670 
ATOM   5945  C5   DG A 289      -7.088-637.405-247.745 
ATOM   5946  C6   DG A 289      -6.594-636.922-248.984 
ATOM   5947  O6   DG A 289      -5.438-636.899-249.395 
ATOM   5948  N1   DG A 289      -7.629-636.421-249.788 
ATOM   5949  C2   DG A 289      -8.964-636.391-249.439 
ATOM   5950  N2   DG A 289      -9.796-635.871-250.346 
ATOM   5951  N3   DG A 289      -9.427-636.844-248.275 
ATOM   5952  C4   DG A 289      -8.437-637.334-247.485 
ATOM   5953  P    DG A 290     -13.422-640.095-244.291 
ATOM   5954  OP1  DG A 290     -14.329-639.692-243.193 
ATOM   5955  OP2  DG A 290     -12.673-641.353-244.085 
ATOM   5956  O5'  DG A 290     -14.241-640.176-245.664 
ATOM   5957  C5'  DG A 290     -14.414-638.980-246.447 
ATOM   5958  C4'  DG A 290     -14.178-639.282-247.913 
ATOM   5959  O4'  DG A 290     -12.778-639.149-248.290 
ATOM   5960  C3'  DG A 290     -14.550-640.693-248.370 
ATOM   5961  O3'  DG A 290     -15.091-640.624-249.683 
ATOM   5962  C2'  DG A 290     -13.219-641.443-248.432 
ATOM   5963  C1'  DG A 290     -12.401-640.301-249.027 
ATOM   5964  N9   DG A 290     -10.929-640.481-248.885 
ATOM   5965  C8   DG A 290     -10.218-641.066-247.860 
ATOM   5966  N7   DG A 290      -8.920-641.065-248.042 
ATOM   5967  C5   DG A 290      -8.759-640.435-249.275 
ATOM   5968  C6   DG A 290      -7.577-640.141-250.004 
ATOM   5969  O6   DG A 290      -6.410-640.380-249.706 
ATOM   5970  N1   DG A 290      -7.869-639.492-251.212 
ATOM   5971  C2   DG A 290      -9.136-639.170-251.656 
ATOM   5972  N2   DG A 290      -9.203-638.550-252.837 
ATOM   5973  N3   DG A 290     -10.244-639.445-250.972 
ATOM   5974  C4   DG A 290      -9.979-640.075-249.798 
ATOM   5975  P    DA A 291     -16.336-641.559-250.059 
ATOM   5976  OP1  DA A 291     -17.593-640.911-249.621 
ATOM   5977  OP2  DA A 291     -16.099-642.928-249.551 
ATOM   5978  O5'  DA A 291     -16.259-641.558-251.658 
ATOM   5979  C5'  DA A 291     -15.723-640.404-252.331 
ATOM   5980  C4'  DA A 291     -14.784-640.839-253.439 
ATOM   5981  O4'  DA A 291     -13.417-641.017-252.972 
ATOM   5982  C3'  DA A 291     -15.121-642.171-254.110 
ATOM   5983  O3'  DA A 291     -14.822-642.076-255.497 
ATOM   5984  C2'  DA A 291     -14.163-643.177-253.475 
ATOM   5985  C1'  DA A 291     -12.940-642.266-253.449 
ATOM   5986  N9   DA A 291     -11.864-642.732-252.529 
ATOM   5987  C8   DA A 291     -11.992-643.377-251.332 
ATOM   5988  N7   DA A 291     -10.860-643.655-250.763 
ATOM   5989  C5   DA A 291      -9.911-643.158-251.645 
ATOM   5990  C6   DA A 291      -8.507-643.140-251.614 
ATOM   5991  N6   DA A 291      -7.782-643.659-250.613 
ATOM   5992  N1   DA A 291      -7.872-642.567-252.654 
ATOM   5993  C2   DA A 291      -8.597-642.053-253.646 
ATOM   5994  N3   DA A 291      -9.905-642.012-253.783 
ATOM   5995  C4   DA A 291     -10.516-642.591-252.730 
ATOM   5996  P    DT A 292     -15.810-642.760-256.554 
ATOM   5997  OP1  DT A 292     -16.937-641.844-256.843 
ATOM   5998  OP2  DT A 292     -16.178-644.114-256.084 
ATOM   5999  O5'  DT A 292     -14.867-642.876-257.841 
ATOM   6000  C5'  DT A 292     -13.827-641.899-258.034 
ATOM   6001  C4'  DT A 292     -12.545-642.585-258.466 
ATOM   6002  O4'  DT A 292     -11.733-643.007-257.334 
ATOM   6003  C3'  DT A 292     -12.719-643.859-259.291 
ATOM   6004  O3'  DT A 292     -11.692-643.915-260.275 
ATOM   6005  C2'  DT A 292     -12.500-644.998-258.296 
ATOM   6006  C1'  DT A 292     -11.339-644.354-257.544 
ATOM   6007  N1   DT A 292     -11.071-644.970-256.214 
ATOM   6008  C2   DT A 292      -9.761-645.026-255.804 
ATOM   6009  O2   DT A 292      -8.837-644.599-256.474 
ATOM   6010  N3   DT A 292      -9.551-645.604-254.566 
ATOM   6011  C4   DT A 292     -10.520-646.118-253.729 
ATOM   6012  O4   DT A 292     -10.210-646.612-252.642 
ATOM   6013  C5   DT A 292     -11.863-646.014-254.247 
ATOM   6014  C7   DT A 292     -12.977-646.550-253.396 
ATOM   6015  C6   DT A 292     -12.096-645.457-255.445 
ATOM   6016  P    DT A 293     -12.050-644.449-261.740 
ATOM   6017  OP1  DT A 293     -12.616-643.343-262.546 
ATOM   6018  OP2  DT A 293     -12.883-645.667-261.635 
ATOM   6019  O5'  DT A 293     -10.601-644.835-262.298 
ATOM   6020  C5'  DT A 293      -9.453-644.104-261.826 
ATOM   6021  C4'  DT A 293      -8.319-645.062-261.520 
ATOM   6022  O4'  DT A 293      -8.371-645.568-260.157 
ATOM   6023  C3'  DT A 293      -8.264-646.324-262.380 
ATOM   6024  O3'  DT A 293      -6.903-646.649-262.636 
ATOM   6025  C2'  DT A 293      -8.867-647.418-261.500 
ATOM   6026  C1'  DT A 293      -8.212-646.978-260.196 
ATOM   6027  N1   DT A 293      -8.854-647.551-258.979 
ATOM   6028  C2   DT A 293      -8.032-647.845-257.919 
ATOM   6029  O2   DT A 293      -6.827-647.658-257.940 
ATOM   6030  N3   DT A 293      -8.661-648.375-256.809 
ATOM   6031  C4   DT A 293     -10.011-648.628-256.677 
ATOM   6032  O4   DT A 293     -10.460-649.105-255.633 
ATOM   6033  C5   DT A 293     -10.792-648.286-257.843 
ATOM   6034  C7   DT A 293     -12.271-648.529-257.783 
ATOM   6035  C6   DT A 293     -10.205-647.769-258.935 
ATOM   6036  P    DC A 294      -6.492-647.190-264.085 
ATOM   6037  OP1  DC A 294      -6.280-646.046-264.999 
ATOM   6038  OP2  DC A 294      -7.473-648.205-264.531 
ATOM   6039  O5'  DC A 294      -5.091-647.897-263.773 
ATOM   6040  C5'  DC A 294      -4.275-647.386-262.703 
ATOM   6041  C4'  DC A 294      -3.721-648.533-261.882 
ATOM   6042  O4'  DC A 294      -4.618-648.932-260.806 
ATOM   6043  C3'  DC A 294      -3.459-649.832-262.644 
ATOM   6044  O3'  DC A 294      -2.283-650.442-262.125 
ATOM   6045  C2'  DC A 294      -4.656-650.723-262.312 
ATOM   6046  C1'  DC A 294      -4.754-650.344-260.838 
ATOM   6047  N1   DC A 294      -6.061-650.697-260.214 
ATOM   6048  C2   DC A 294      -6.057-651.093-258.879 
ATOM   6049  O2   DC A 294      -4.981-651.134-258.273 
ATOM   6050  N3   DC A 294      -7.238-651.419-258.294 
ATOM   6051  C4   DC A 294      -8.383-651.361-258.986 
ATOM   6052  N4   DC A 294      -9.508-651.689-258.370 
ATOM   6053  C5   DC A 294      -8.408-650.957-260.360 
ATOM   6054  C6   DC A 294      -7.218-650.635-260.928 
ATOM   6055  P    DC A 295      -1.263-651.146-263.138 
ATOM   6056  OP1  DC A 295      -0.353-650.128-263.712 
ATOM   6057  OP2  DC A 295      -2.016-651.966-264.111 
ATOM   6058  O5'  DC A 295      -0.445-652.101-262.149 
ATOM   6059  C5'  DC A 295      -0.271-651.701-260.777 
ATOM   6060  C4'  DC A 295      -0.508-652.883-259.858 
ATOM   6061  O4'  DC A 295      -1.909-653.022-259.483 
ATOM   6062  C3'  DC A 295      -0.141-654.253-260.428 
ATOM   6063  O3'  DC A 295       0.399-655.056-259.385 
ATOM   6064  C2'  DC A 295      -1.474-654.860-260.866 
ATOM   6065  C1'  DC A 295      -2.290-654.377-259.670 
ATOM   6066  N1   DC A 295      -3.761-654.416-259.894 
ATOM   6067  C2   DC A 295      -4.576-654.720-258.806 
ATOM   6068  O2   DC A 295      -4.049-654.941-257.710 
ATOM   6069  N3   DC A 295      -5.920-654.762-258.990 
ATOM   6070  C4   DC A 295      -6.453-654.516-260.193 
ATOM   6071  N4   DC A 295      -7.770-654.569-260.321 
ATOM   6072  C5   DC A 295      -5.633-654.203-261.326 
ATOM   6073  C6   DC A 295      -4.292-654.166-261.122 
ATOM   6074  P    DT A 296       1.640-656.014-259.708 
ATOM   6075  OP1  DT A 296       2.900-655.241-259.622 
ATOM   6076  OP2  DT A 296       1.400-656.724-260.983 
ATOM   6077  O5'  DT A 296       1.562-657.052-258.492 
ATOM   6078  C5'  DT A 296       1.028-656.610-257.230 
ATOM   6079  C4'  DT A 296       0.088-657.659-256.669 
ATOM   6080  O4'  DT A 296      -1.280-657.486-257.138 
ATOM   6081  C3'  DT A 296       0.420-659.108-257.024 
ATOM   6082  O3'  DT A 296       0.119-659.936-255.908 
ATOM   6083  C2'  DT A 296      -0.540-659.457-258.161 
ATOM   6084  C1'  DT A 296      -1.761-658.744-257.587 
ATOM   6085  N1   DT A 296      -2.837-658.498-258.588 
ATOM   6086  C2   DT A 296      -4.134-658.563-258.140 
ATOM   6087  O2   DT A 296      -4.424-658.809-256.982 
ATOM   6088  N3   DT A 296      -5.104-658.330-259.096 
ATOM   6089  C4   DT A 296      -4.888-658.044-260.429 
ATOM   6090  O4   DT A 296      -5.838-657.854-261.191 
ATOM   6091  C5   DT A 296      -3.494-657.998-260.803 
ATOM   6092  C7   DT A 296      -3.171-657.693-262.237 
ATOM   6093  C6   DT A 296      -2.531-658.221-259.894 
ATOM   6094  P    DC A 297       1.105-661.145-255.551 
ATOM   6095  OP1  DC A 297       2.234-660.640-254.738 
ATOM   6096  OP2  DC A 297       1.469-661.870-256.788 
ATOM   6097  O5'  DC A 297       0.160-662.067-254.646 
ATOM   6098  C5'  DC A 297      -0.878-661.447-253.864 
ATOM   6099  C4'  DC A 297      -2.160-662.245-253.979 
ATOM   6100  O4'  DC A 297      -2.973-661.829-255.114 
ATOM   6101  C3'  DC A 297      -1.991-663.751-254.181 
ATOM   6102  O3'  DC A 297      -3.019-664.429-253.469 
ATOM   6103  C2'  DC A 297      -2.213-663.969-255.678 
ATOM   6104  C1'  DC A 297      -3.372-662.988-255.829 
ATOM   6105  N1   DC A 297      -3.640-662.592-257.240 
ATOM   6106  C2   DC A 297      -4.963-662.357-257.608 
ATOM   6107  O2   DC A 297      -5.850-662.485-256.757 
ATOM   6108  N3   DC A 297      -5.228-661.995-258.889 
ATOM   6109  C4   DC A 297      -4.238-661.867-259.781 
ATOM   6110  N4   DC A 297      -4.548-661.512-261.019 
ATOM   6111  C5   DC A 297      -2.872-662.104-259.423 
ATOM   6112  C6   DC A 297      -2.627-662.465-258.138 
ATOM   6113  P    DT A 298      -2.665-665.789-252.701 
ATOM   6114  OP1  DT A 298      -2.097-665.474-251.371 
ATOM   6115  OP2  DT A 298      -1.836-666.649-253.573 
ATOM   6116  O5'  DT A 298      -4.116-666.440-252.526 
ATOM   6117  C5'  DT A 298      -5.261-665.574-252.409 
ATOM   6118  C4'  DT A 298      -6.398-666.101-253.263 
ATOM   6119  O4'  DT A 298      -6.346-665.600-254.629 
ATOM   6120  C3'  DT A 298      -6.458-667.619-253.429 
ATOM   6121  O3'  DT A 298      -7.820-668.028-253.445 
ATOM   6122  C2'  DT A 298      -5.855-667.881-254.810 
ATOM   6123  C1'  DT A 298      -6.509-666.697-255.515 
ATOM   6124  N1   DT A 298      -5.868-666.344-256.812 
ATOM   6125  C2   DT A 298      -6.690-665.876-257.810 
ATOM   6126  O2   DT A 298      -7.894-665.745-257.669 
ATOM   6127  N3   DT A 298      -6.060-665.560-258.997 
ATOM   6128  C4   DT A 298      -4.711-665.670-259.263 
ATOM   6129  O4   DT A 298      -4.262-665.355-260.368 
ATOM   6130  C5   DT A 298      -3.931-666.169-258.156 
ATOM   6131  C7   DT A 298      -2.451-666.320-258.361 
ATOM   6132  C6   DT A 298      -4.516-666.485-256.990 
ATOM   6133  P    DC A 299      -8.233-669.380-252.694 
ATOM   6134  OP1  DC A 299      -8.443-669.104-251.255 
ATOM   6135  OP2  DC A 299      -7.257-670.444-253.016 
ATOM   6136  O5'  DC A 299      -9.636-669.711-253.389 
ATOM   6137  C5'  DC A 299     -10.449-668.624-253.870 
ATOM   6138  C4'  DC A 299     -11.007-668.961-255.239 
ATOM   6139  O4'  DC A 299     -10.109-668.569-256.316 
ATOM   6140  C3'  DC A 299     -11.272-670.443-255.503 
ATOM   6141  O3'  DC A 299     -12.449-670.567-256.292 
ATOM   6142  C2'  DC A 299     -10.078-670.909-256.336 
ATOM   6143  C1'  DC A 299      -9.976-669.663-257.210 
ATOM   6144  N1   DC A 299      -8.671-669.530-257.914 
ATOM   6145  C2   DC A 299      -8.674-668.963-259.186 
ATOM   6146  O2   DC A 299      -9.750-668.597-259.674 
ATOM   6147  N3   DC A 299      -7.493-668.834-259.846 
ATOM   6148  C4   DC A 299      -6.350-669.242-259.283
[truncated: 415,700 more chars]
