# Supplementary material for: Characterization of lncRNA-protein interactions associated with Prostate cancer and Androgen receptors by molecular docking simulations
Source: Biochem Biophys Rep. 2025 Mar 9;42:101959. doi: 10.1016/j.bbrep.2025.101959 (PMC11929892; doi:10.1016/j.bbrep.2025.101959)
Supplement: Multimedia component 52 [file mmc52.zip › bbrep_00101959_model_41.pdb]

REMARK Number:    41
REMARK Ligand:     lig_628dcb8434e2f.pdb
REMARK Contact:     0     0     0
REMARK Score:  -156.28
REMARK RMSD:    737.09
MODEL       41
ATOM      1  N   ALA A  24      30.357  -5.473 -24.875 
ATOM      2  CA  ALA A  24      30.515  -4.000 -24.871 
ATOM      3  CB  ALA A  24      29.364  -3.347 -25.653 
ATOM      4  C   ALA A  24      30.496  -3.471 -23.474 
ATOM      5  O   ALA A  24      31.409  -3.720 -22.690 
ATOM      6  N   GLN A  25      29.435  -2.716 -23.129 
ATOM      7  CA  GLN A  25      29.334  -2.167 -21.810 
ATOM      8  CB  GLN A  25      28.209  -1.135 -21.640 
ATOM      9  CG  GLN A  25      28.449   0.131 -22.464 
ATOM     10  CD  GLN A  25      27.291   1.085 -22.227 
ATOM     11  OE1 GLN A  25      26.895   1.324 -21.089 
ATOM     12  NE2 GLN A  25      26.734   1.652 -23.331 
ATOM     13  C   GLN A  25      29.084  -3.296 -20.876 
ATOM     14  O   GLN A  25      28.668  -4.376 -21.290 
ATOM     15  N   ASP A  26      29.382  -3.075 -19.584 
ATOM     16  CA  ASP A  26      29.211  -4.105 -18.606 
ATOM     17  CB  ASP A  26      30.274  -4.043 -17.495 
ATOM     18  CG  ASP A  26      30.054  -5.171 -16.494 
ATOM     19  OD1 ASP A  26      28.986  -5.191 -15.826 
ATOM     20  OD2 ASP A  26      30.966  -6.032 -16.381 
ATOM     21  C   ASP A  26      27.866  -3.939 -17.988 
ATOM     22  O   ASP A  26      27.612  -2.985 -17.253 
ATOM     23  N   ASN A  27      26.945  -4.872 -18.288 
ATOM     24  CA  ASN A  27      25.662  -4.773 -17.669 
ATOM     25  CB  ASN A  27      24.503  -4.752 -18.683 
ATOM     26  CG  ASN A  27      24.583  -3.452 -19.471 
ATOM     27  OD1 ASN A  27      24.658  -2.366 -18.897 
ATOM     28  ND2 ASN A  27      24.568  -3.560 -20.827 
ATOM     29  C   ASN A  27      25.467  -5.984 -16.812 
ATOM     30  O   ASN A  27      24.473  -6.696 -16.949 
ATOM     31  N   SER A  28      26.402  -6.226 -15.873 
ATOM     32  CA  SER A  28      26.317  -7.361 -15.002 
ATOM     33  CB  SER A  28      27.559  -7.517 -14.112 
ATOM     34  OG  SER A  28      28.707  -7.731 -14.919 
ATOM     35  C   SER A  28      25.149  -7.145 -14.100 
ATOM     36  O   SER A  28      24.492  -8.089 -13.668 
ATOM     37  N   ARG A  29      24.868  -5.864 -13.806 
ATOM     38  CA  ARG A  29      23.821  -5.471 -12.913 
ATOM     39  CB  ARG A  29      23.787  -3.948 -12.704 
ATOM     40  CG  ARG A  29      25.152  -3.369 -12.324 
ATOM     41  CD  ARG A  29      25.113  -1.897 -11.913 
ATOM     42  NE  ARG A  29      26.512  -1.383 -11.942 
ATOM     43  CZ  ARG A  29      27.390  -1.720 -10.952 
ATOM     44  NH1 ARG A  29      27.024  -2.618  -9.991 
ATOM     45  NH2 ARG A  29      28.642  -1.178 -10.929 
ATOM     46  C   ARG A  29      22.506  -5.884 -13.504 
ATOM     47  O   ARG A  29      21.579  -6.255 -12.784 
ATOM     48  N   TYR A  30      22.378  -5.784 -14.840 
ATOM     49  CA  TYR A  30      21.164  -6.163 -15.505 
ATOM     50  CB  TYR A  30      21.186  -5.817 -17.003 
ATOM     51  CG  TYR A  30      19.900  -6.271 -17.606 
ATOM     52  CD1 TYR A  30      18.727  -5.600 -17.348 
ATOM     53  CD2 TYR A  30      19.876  -7.357 -18.449 
ATOM     54  CE1 TYR A  30      17.543  -6.018 -17.911 
ATOM     55  CE2 TYR A  30      18.698  -7.778 -19.016 
ATOM     56  CZ  TYR A  30      17.529  -7.109 -18.746 
ATOM     57  OH  TYR A  30      16.316  -7.539 -19.327 
ATOM     58  C   TYR A  30      20.959  -7.638 -15.363 
ATOM     59  O   TYR A  30      19.855  -8.092 -15.068 
ATOM     60  N   THR A  31      22.033  -8.431 -15.551 
ATOM     61  CA  THR A  31      21.926  -9.861 -15.473 
ATOM     62  CB  THR A  31      23.230 -10.559 -15.736 
ATOM     63  OG1 THR A  31      23.715 -10.225 -17.028 
ATOM     64  CG2 THR A  31      23.003 -12.080 -15.628 
ATOM     65  C   THR A  31      21.490 -10.229 -14.091 
ATOM     66  O   THR A  31      20.646 -11.105 -13.907 
ATOM     67  N   HIS A  32      22.064  -9.557 -13.079 
ATOM     68  CA  HIS A  32      21.744  -9.842 -11.711 
ATOM     69  ND1 HIS A  32      22.771 -10.826  -8.882 
ATOM     70  CG  HIS A  32      22.450  -9.554  -9.301 
ATOM     71  CB  HIS A  32      22.623  -9.069 -10.710 
ATOM     72  NE2 HIS A  32      22.010  -9.743  -7.096 
ATOM     73  CD2 HIS A  32      21.986  -8.905  -8.198 
ATOM     74  CE1 HIS A  32      22.488 -10.885  -7.556 
ATOM     75  C   HIS A  32      20.311  -9.481 -11.477 
ATOM     76  O   HIS A  32      19.604 -10.145 -10.722 
ATOM     77  N   PHE A  33      19.841  -8.406 -12.133 
ATOM     78  CA  PHE A  33      18.494  -7.942 -11.975 
ATOM     79  CB  PHE A  33      18.233  -6.698 -12.850 
ATOM     80  CG  PHE A  33      16.831  -6.221 -12.683 
ATOM     81  CD1 PHE A  33      15.822  -6.729 -13.471 
ATOM     82  CD2 PHE A  33      16.525  -5.261 -11.749 
ATOM     83  CE1 PHE A  33      14.528  -6.288 -13.327 
ATOM     84  CE2 PHE A  33      15.232  -4.815 -11.599 
ATOM     85  CZ  PHE A  33      14.232  -5.330 -12.388 
ATOM     86  C   PHE A  33      17.577  -9.044 -12.410 
ATOM     87  O   PHE A  33      16.584  -9.337 -11.745 
ATOM     88  N   LEU A  34      17.891  -9.694 -13.546 
ATOM     89  CA  LEU A  34      17.052 -10.740 -14.056 
ATOM     90  CB  LEU A  34      17.509 -11.262 -15.429 
ATOM     91  CG  LEU A  34      17.352 -10.227 -16.561 
ATOM     92  CD1 LEU A  34      17.815 -10.799 -17.911 
ATOM     93  CD2 LEU A  34      15.914  -9.684 -16.622 
ATOM     94  C   LEU A  34      17.034 -11.895 -13.105 
ATOM     95  O   LEU A  34      15.977 -12.463 -12.835 
ATOM     96  N   THR A  35      18.201 -12.276 -12.555 
ATOM     97  CA  THR A  35      18.222 -13.429 -11.706 
ATOM     98  CB  THR A  35      19.611 -13.827 -11.277 
ATOM     99  OG1 THR A  35      19.582 -15.110 -10.672 
ATOM    100  CG2 THR A  35      20.183 -12.793 -10.291 
ATOM    101  C   THR A  35      17.370 -13.183 -10.496 
ATOM    102  O   THR A  35      16.600 -14.054 -10.093 
ATOM    103  N   GLN A  36      17.510 -12.004  -9.861 
ATOM    104  CA  GLN A  36      16.760 -11.714  -8.673 
ATOM    105  CB  GLN A  36      17.330 -10.515  -7.900 
ATOM    106  CG  GLN A  36      18.719 -10.776  -7.318 
ATOM    107  CD  GLN A  36      19.161  -9.521  -6.583 
ATOM    108  OE1 GLN A  36      18.999  -8.403  -7.076 
ATOM    109  NE2 GLN A  36      19.727  -9.702  -5.360 
ATOM    110  C   GLN A  36      15.306 -11.414  -8.928 
ATOM    111  O   GLN A  36      14.428 -11.820  -8.172 
ATOM    112  N   HIS A  37      15.041 -10.560  -9.926 
ATOM    113  CA  HIS A  37      13.739 -10.030 -10.232 
ATOM    114  ND1 HIS A  37      13.488  -7.875  -7.943 
ATOM    115  CG  HIS A  37      14.262  -7.931  -9.081 
ATOM    116  CB  HIS A  37      13.787  -8.508 -10.384 
ATOM    117  NE2 HIS A  37      15.483  -7.062  -7.395 
ATOM    118  CD2 HIS A  37      15.476  -7.429  -8.730 
ATOM    119  CE1 HIS A  37      14.268  -7.348  -6.966 
ATOM    120  C   HIS A  37      12.906 -10.649 -11.327 
ATOM    121  O   HIS A  37      11.752 -10.256 -11.466 
ATOM    122  N   TYR A  38      13.434 -11.530 -12.202 
ATOM    123  CA  TYR A  38      12.632 -11.883 -13.350 
ATOM    124  CB  TYR A  38      13.334 -11.414 -14.642 
ATOM    125  CG  TYR A  38      12.655 -11.872 -15.887 
ATOM    126  CD1 TYR A  38      11.465 -11.319 -16.304 
ATOM    127  CD2 TYR A  38      13.246 -12.841 -16.668 
ATOM    128  CE1 TYR A  38      10.868 -11.746 -17.467 
ATOM    129  CE2 TYR A  38      12.653 -13.271 -17.830 
ATOM    130  CZ  TYR A  38      11.459 -12.724 -18.231 
ATOM    131  OH  TYR A  38      10.848 -13.164 -19.425 
ATOM    132  C   TYR A  38      12.379 -13.364 -13.432 
ATOM    133  O   TYR A  38      13.285 -14.174 -13.250 
ATOM    134  N   ASP A  39      11.102 -13.741 -13.690 
ATOM    135  CA  ASP A  39      10.698 -15.112 -13.886 
ATOM    136  CB  ASP A  39      10.028 -15.729 -12.643 
ATOM    137  CG  ASP A  39       9.940 -17.238 -12.841 
ATOM    138  OD1 ASP A  39      10.562 -17.742 -13.815 
ATOM    139  OD2 ASP A  39       9.249 -17.904 -12.025 
ATOM    140  C   ASP A  39       9.669 -15.081 -14.984 
ATOM    141  O   ASP A  39       8.529 -14.682 -14.754 
ATOM    142  N   ALA A  40      10.037 -15.519 -16.207 
ATOM    143  CA  ALA A  40       9.168 -15.355 -17.343 
ATOM    144  CB  ALA A  40       9.809 -15.843 -18.652 
ATOM    145  C   ALA A  40       7.861 -16.082 -17.196 
ATOM    146  O   ALA A  40       6.812 -15.469 -17.390 
ATOM    147  N   LYS A  41       7.868 -17.386 -16.837 
ATOM    148  CA  LYS A  41       6.612 -18.091 -16.756 
ATOM    149  CB  LYS A  41       6.394 -19.072 -17.922 
ATOM    150  CG  LYS A  41       6.320 -18.394 -19.293 
ATOM    151  CD  LYS A  41       6.383 -19.380 -20.462 
ATOM    152  CE  LYS A  41       6.315 -18.723 -21.842 
ATOM    153  NZ  LYS A  41       6.395 -19.761 -22.893 
ATOM    154  C   LYS A  41       6.607 -18.900 -15.492 
ATOM    155  O   LYS A  41       6.979 -20.072 -15.469 
ATOM    156  N   PRO A  42       6.164 -18.261 -14.447 
ATOM    157  CA  PRO A  42       6.146 -18.766 -13.096 
ATOM    158  CD  PRO A  42       5.459 -16.998 -14.579 
ATOM    159  CB  PRO A  42       5.693 -17.583 -12.242 
ATOM    160  CG  PRO A  42       4.817 -16.760 -13.203 
ATOM    161  C   PRO A  42       5.350 -19.982 -12.740 
ATOM    162  O   PRO A  42       5.866 -20.776 -11.954 
ATOM    163  N   GLN A  43       4.106 -20.125 -13.253 
ATOM    164  CA  GLN A  43       3.233 -21.210 -12.882 
ATOM    165  CB  GLN A  43       3.921 -22.559 -12.575 
ATOM    166  CG  GLN A  43       2.969 -23.746 -12.437 
ATOM    167  CD  GLN A  43       2.653 -24.258 -13.835 
ATOM    168  OE1 GLN A  43       2.011 -23.577 -14.631 
ATOM    169  NE2 GLN A  43       3.125 -25.496 -14.144 
ATOM    170  C   GLN A  43       2.428 -20.772 -11.677 
ATOM    171  O   GLN A  43       1.781 -19.726 -11.696 
ATOM    172  N   GLY A  44       2.476 -21.564 -10.580 
ATOM    173  CA  GLY A  44       1.617 -21.423  -9.423 
ATOM    174  C   GLY A  44       1.682 -20.099  -8.711 
ATOM    175  O   GLY A  44       0.636 -19.515  -8.436 
ATOM    176  N   ARG A  45       2.881 -19.573  -8.391 
ATOM    177  CA  ARG A  45       2.966 -18.320  -7.681 
ATOM    178  CB  ARG A  45       2.277 -17.177  -8.444 
ATOM    179  CG  ARG A  45       2.951 -16.883  -9.786 
ATOM    180  CD  ARG A  45       2.084 -16.065 -10.743 
ATOM    181  NE  ARG A  45       2.134 -14.640 -10.313 
ATOM    182  CZ  ARG A  45       1.083 -13.819 -10.595 
ATOM    183  NH1 ARG A  45      -0.026 -14.325 -11.205 
ATOM    184  NH2 ARG A  45       1.132 -12.493 -10.270 
ATOM    185  C   ARG A  45       2.353 -18.422  -6.307 
ATOM    186  O   ARG A  45       1.777 -17.453  -5.809 
ATOM    187  N   ASP A  46       2.452 -19.607  -5.663 
ATOM    188  CA  ASP A  46       1.984 -19.790  -4.311 
ATOM    189  CB  ASP A  46       1.250 -21.127  -4.079 
ATOM    190  CG  ASP A  46       2.197 -22.277  -4.390 
ATOM    191  OD1 ASP A  46       3.256 -22.021  -5.022 
ATOM    192  OD2 ASP A  46       1.866 -23.431  -4.005 
ATOM    193  C   ASP A  46       3.161 -19.699  -3.376 
ATOM    194  O   ASP A  46       4.259 -19.317  -3.777 
ATOM    195  N   ASP A  47       2.954 -20.056  -2.089 
ATOM    196  CA  ASP A  47       3.986 -19.963  -1.086 
ATOM    197  CB  ASP A  47       3.505 -20.399   0.311 
ATOM    198  CG  ASP A  47       2.512 -19.366   0.829 
ATOM    199  OD1 ASP A  47       2.392 -18.285   0.192 
ATOM    200  OD2 ASP A  47       1.859 -19.643   1.870 
ATOM    201  C   ASP A  47       5.122 -20.868  -1.453 
ATOM    202  O   ASP A  47       6.290 -20.503  -1.321 
ATOM    203  N   ARG A  48       4.797 -22.077  -1.942 
ATOM    204  CA  ARG A  48       5.781 -23.061  -2.293 
ATOM    205  CB  ARG A  48       5.140 -24.351  -2.823 
ATOM    206  CG  ARG A  48       6.146 -25.430  -3.211 
ATOM    207  CD  ARG A  48       5.521 -26.560  -4.029 
ATOM    208  NE  ARG A  48       5.134 -25.982  -5.348 
ATOM    209  CZ  ARG A  48       4.541 -26.764  -6.297 
ATOM    210  NH1 ARG A  48       4.304 -28.084  -6.046 
ATOM    211  NH2 ARG A  48       4.179 -26.221  -7.497 
ATOM    212  C   ARG A  48       6.632 -22.511  -3.395 
ATOM    213  O   ARG A  48       7.843 -22.722  -3.421 
ATOM    214  N   TYR A  49       6.004 -21.778  -4.332 
ATOM    215  CA  TYR A  49       6.690 -21.207  -5.452 
ATOM    216  CB  TYR A  49       5.716 -20.385  -6.317 
ATOM    217  CG  TYR A  49       6.455 -19.484  -7.246 
ATOM    218  CD1 TYR A  49       6.995 -19.944  -8.423 
ATOM    219  CD2 TYR A  49       6.580 -18.149  -6.930 
ATOM    220  CE1 TYR A  49       7.662 -19.084  -9.266 
ATOM    221  CE2 TYR A  49       7.244 -17.287  -7.767 
ATOM    222  CZ  TYR A  49       7.787 -17.755  -8.938 
ATOM    223  OH  TYR A  49       8.468 -16.868  -9.798 
ATOM    224  C   TYR A  49       7.763 -20.299  -4.937 
ATOM    225  O   TYR A  49       8.907 -20.361  -5.387 
ATOM    226  N   CYS A  50       7.427 -19.442  -3.956 
ATOM    227  CA  CYS A  50       8.387 -18.513  -3.432 
ATOM    228  CB  CYS A  50       7.789 -17.543  -2.401 
ATOM    229  SG  CYS A  50       6.919 -16.168  -3.203 
ATOM    230  C   CYS A  50       9.521 -19.233  -2.772 
ATOM    231  O   CYS A  50      10.680 -18.874  -2.966 
ATOM    232  N   GLU A  51       9.232 -20.282  -1.984 
ATOM    233  CA  GLU A  51      10.291 -20.937  -1.274 
ATOM    234  CB  GLU A  51       9.814 -22.052  -0.328 
ATOM    235  CG  GLU A  51       9.046 -21.500   0.875 
ATOM    236  CD  GLU A  51       8.647 -22.660   1.776 
ATOM    237  OE1 GLU A  51       8.797 -23.834   1.341 
ATOM    238  OE2 GLU A  51       8.191 -22.384   2.918 
ATOM    239  C   GLU A  51      11.271 -21.539  -2.238 
ATOM    240  O   GLU A  51      12.477 -21.471  -2.014 
ATOM    241  N   SER A  52      10.782 -22.163  -3.323 
ATOM    242  CA  SER A  52      11.648 -22.819  -4.266 
ATOM    243  CB  SER A  52      10.871 -23.670  -5.287 
ATOM    244  OG  SER A  52      11.770 -24.296  -6.189 
ATOM    245  C   SER A  52      12.484 -21.840  -5.041 
ATOM    246  O   SER A  52      13.695 -22.015  -5.173 
ATOM    247  N   ILE A  53      11.853 -20.774  -5.572 
ATOM    248  CA  ILE A  53      12.510 -19.830  -6.436 
ATOM    249  CB  ILE A  53      11.569 -18.839  -7.063 
ATOM    250  CG1 ILE A  53      12.268 -18.100  -8.213 
ATOM    251  CG2 ILE A  53      11.022 -17.910  -5.967 
ATOM    252  CD1 ILE A  53      11.307 -17.285  -9.080 
ATOM    253  C   ILE A  53      13.564 -19.071  -5.697 
ATOM    254  O   ILE A  53      14.625 -18.777  -6.243 
ATOM    255  N   MET A  54      13.288 -18.724  -4.431 
ATOM    256  CA  MET A  54      14.208 -17.931  -3.681 
ATOM    257  CB  MET A  54      13.657 -17.630  -2.278 
ATOM    258  CG  MET A  54      14.129 -16.292  -1.716 
ATOM    259  SD  MET A  54      13.400 -14.851  -2.557 
ATOM    260  CE  MET A  54      13.965 -13.641  -1.327 
ATOM    261  C   MET A  54      15.482 -18.715  -3.574 
ATOM    262  O   MET A  54      16.577 -18.162  -3.661 
ATOM    263  N   ARG A  55      15.360 -20.040  -3.377 
ATOM    264  CA  ARG A  55      16.487 -20.926  -3.259 
ATOM    265  CB  ARG A  55      16.035 -22.353  -2.921 
ATOM    266  CG  ARG A  55      15.198 -22.413  -1.641 
ATOM    267  CD  ARG A  55      14.502 -23.757  -1.423 
ATOM    268  NE  ARG A  55      15.339 -24.566  -0.498 
ATOM    269  CZ  ARG A  55      15.110 -25.907  -0.399 
ATOM    270  NH1 ARG A  55      14.168 -26.490  -1.198 
ATOM    271  NH2 ARG A  55      15.823 -26.659   0.486 
ATOM    272  C   ARG A  55      17.249 -20.983  -4.555 
ATOM    273  O   ARG A  55      18.476 -20.907  -4.565 
ATOM    274  N   ARG A  56      16.538 -21.101  -5.694 
ATOM    275  CA  ARG A  56      17.186 -21.258  -6.971 
ATOM    276  CB  ARG A  56      16.203 -21.454  -8.140 
ATOM    277  CG  ARG A  56      15.409 -22.759  -8.083 
ATOM    278  CD  ARG A  56      14.767 -23.128  -9.423 
ATOM    279  NE  ARG A  56      13.877 -22.004  -9.821 
ATOM    280  CZ  ARG A  56      12.561 -22.008  -9.459 
ATOM    281  NH1 ARG A  56      12.047 -23.057  -8.752 
ATOM    282  NH2 ARG A  56      11.757 -20.960  -9.804 
ATOM    283  C   ARG A  56      17.993 -20.038  -7.297 
ATOM    284  O   ARG A  56      19.094 -20.132  -7.842 
ATOM    285  N   ARG A  57      17.434 -18.858  -6.981 
ATOM    286  CA  ARG A  57      17.989 -17.566  -7.272 
ATOM    287  CB  ARG A  57      16.981 -16.432  -7.028 
ATOM    288  CG  ARG A  57      15.720 -16.618  -7.872 
ATOM    289  CD  ARG A  57      16.007 -16.749  -9.368 
ATOM    290  NE  ARG A  57      14.774 -17.286 -10.009 
ATOM    291  CZ  ARG A  57      14.462 -16.937 -11.292 
ATOM    292  NH1 ARG A  57      15.255 -16.058 -11.970 
ATOM    293  NH2 ARG A  57      13.356 -17.462 -11.896 
ATOM    294  C   ARG A  57      19.215 -17.308  -6.446 
ATOM    295  O   ARG A  57      20.047 -16.489  -6.833 
ATOM    296  N   GLY A  58      19.345 -17.952  -5.266 
ATOM    297  CA  GLY A  58      20.518 -17.749  -4.452 
ATOM    298  C   GLY A  58      20.249 -16.676  -3.435 
ATOM    299  O   GLY A  58      21.171 -16.056  -2.910 
ATOM    300  N   LEU A  59      18.957 -16.404  -3.197 
ATOM    301  CA  LEU A  59      18.390 -15.442  -2.291 
ATOM    302  CB  LEU A  59      16.997 -14.993  -2.748 
ATOM    303  CG  LEU A  59      17.057 -14.335  -4.141 
ATOM    304  CD1 LEU A  59      15.690 -13.786  -4.573 
ATOM    305  CD2 LEU A  59      18.175 -13.282  -4.214 
ATOM    306  C   LEU A  59      18.342 -15.875  -0.842 
ATOM    307  O   LEU A  59      17.877 -15.107  -0.005 
ATOM    308  N   THR A  60      18.628 -17.158  -0.543 
ATOM    309  CA  THR A  60      18.521 -17.780   0.758 
ATOM    310  CB  THR A  60      18.422 -19.273   0.655 
ATOM    311  OG1 THR A  60      19.592 -19.810   0.057 
ATOM    312  CG2 THR A  60      17.192 -19.608  -0.204 
ATOM    313  C   THR A  60      19.582 -17.448   1.776 
ATOM    314  O   THR A  60      19.306 -17.592   2.964 
ATOM    315  N   SER A  61      20.833 -17.093   1.412 
ATOM    316  CA  SER A  61      21.758 -16.859   2.493 
ATOM    317  CB  SER A  61      22.957 -17.826   2.485 
ATOM    318  OG  SER A  61      22.517 -19.158   2.702 
ATOM    319  C   SER A  61      22.320 -15.475   2.407 
ATOM    320  O   SER A  61      23.186 -15.209   1.575 
ATOM    321  N   PRO A  62      21.889 -14.572   3.254 
ATOM    322  CA  PRO A  62      20.832 -14.844   4.197 
ATOM    323  CD  PRO A  62      22.847 -13.617   3.787 
ATOM    324  CB  PRO A  62      20.985 -13.822   5.320 
ATOM    325  CG  PRO A  62      22.467 -13.428   5.263 
ATOM    326  C   PRO A  62      19.514 -14.718   3.499 
ATOM    327  O   PRO A  62      19.488 -14.279   2.350 
ATOM    328  N   CYS A  63      18.409 -15.091   4.176 
ATOM    329  CA  CYS A  63      17.107 -15.029   3.577 
ATOM    330  CB  CYS A  63      15.980 -15.525   4.508 
ATOM    331  SG  CYS A  63      16.264 -17.191   5.180 
ATOM    332  C   CYS A  63      16.811 -13.590   3.286 
ATOM    333  O   CYS A  63      16.979 -12.728   4.148 
ATOM    334  N   LYS A  64      16.363 -13.286   2.050 
ATOM    335  CA  LYS A  64      16.024 -11.933   1.733 
ATOM    336  CB  LYS A  64      15.958 -11.675   0.217 
ATOM    337  CG  LYS A  64      15.947 -10.196  -0.175 
ATOM    338  CD  LYS A  64      16.188  -9.974  -1.671 
ATOM    339  CE  LYS A  64      16.192  -8.501  -2.084 
ATOM    340  NZ  LYS A  64      16.367  -8.389  -3.549 
ATOM    341  C   LYS A  64      14.671 -11.685   2.334 
ATOM    342  O   LYS A  64      13.782 -12.531   2.250 
ATOM    343  N   ASP A  65      14.485 -10.514   2.975 
ATOM    344  CA  ASP A  65      13.252 -10.245   3.660 
ATOM    345  CB  ASP A  65      13.310  -8.967   4.522 
ATOM    346  CG  ASP A  65      13.625  -7.757   3.647 
ATOM    347  OD1 ASP A  65      14.224  -7.939   2.553 
ATOM    348  OD2 ASP A  65      13.278  -6.626   4.077 
ATOM    349  C   ASP A  65      12.107 -10.144   2.699 
ATOM    350  O   ASP A  65      11.037 -10.700   2.946 
ATOM    351  N   ILE A  66      12.280  -9.419   1.579 
ATOM    352  CA  ILE A  66      11.198  -9.300   0.645 
ATOM    353  CB  ILE A  66      10.432  -8.019   0.848 
ATOM    354  CG1 ILE A  66       9.083  -8.013   0.109 
ATOM    355  CG2 ILE A  66      11.366  -6.859   0.468 
ATOM    356  CD1 ILE A  66       9.205  -8.016  -1.410 
ATOM    357  C   ILE A  66      11.805  -9.311  -0.725 
ATOM    358  O   ILE A  66      12.863  -8.720  -0.940 
ATOM    359  N   ASN A  67      11.179 -10.019  -1.688 
ATOM    360  CA  ASN A  67      11.720 -10.015  -3.017 
ATOM    361  CB  ASN A  67      12.741 -11.139  -3.259 
ATOM    362  CG  ASN A  67      13.477 -10.847  -4.558 
ATOM    363  OD1 ASN A  67      14.272  -9.911  -4.638 
ATOM    364  ND2 ASN A  67      13.214 -11.676  -5.603 
ATOM    365  C   ASN A  67      10.584 -10.205  -3.973 
ATOM    366  O   ASN A  67       9.740 -11.082  -3.786 
ATOM    367  N   THR A  68      10.556  -9.392  -5.048 
ATOM    368  CA  THR A  68       9.471  -9.467  -5.982 
ATOM    369  CB  THR A  68       8.762  -8.158  -6.145 
ATOM    370  OG1 THR A  68       8.269  -7.721  -4.886 
ATOM    371  CG2 THR A  68       7.598  -8.348  -7.130 
ATOM    372  C   THR A  68       9.996  -9.879  -7.324 
ATOM    373  O   THR A  68      11.059  -9.439  -7.762 
ATOM    374  N   PHE A  69       9.236 -10.761  -8.006 
ATOM    375  CA  PHE A  69       9.601 -11.241  -9.309 
ATOM    376  CB  PHE A  69       9.527 -12.774  -9.435 
ATOM    377  CG  PHE A  69      10.543 -13.384  -8.526 
ATOM    378  CD1 PHE A  69      11.831 -13.609  -8.956 
ATOM    379  CD2 PHE A  69      10.207 -13.734  -7.237 
ATOM    380  CE1 PHE A  69      12.768 -14.171  -8.120 
ATOM    381  CE2 PHE A  69      11.140 -14.295  -6.395 
ATOM    382  CZ  PHE A  69      12.423 -14.515  -6.835 
ATOM    383  C   PHE A  69       8.608 -10.690 -10.287 
ATOM    384  O   PHE A  69       7.415 -10.605 -10.001 
ATOM    385  N   ILE A  70       9.099 -10.300 -11.480 
ATOM    386  CA  ILE A  70       8.279  -9.766 -12.530 
ATOM    387  CB  ILE A  70       8.894  -8.585 -13.228 
ATOM    388  CG1 ILE A  70       9.137  -7.438 -12.235 
ATOM    389  CG2 ILE A  70       7.982  -8.201 -14.407 
ATOM    390  CD1 ILE A  70      10.026  -6.325 -12.786 
ATOM    391  C   ILE A  70       8.146 -10.852 -13.550 
ATOM    392  O   ILE A  70       9.106 -11.572 -13.824 
ATOM    393  N   HIS A  71       6.934 -11.011 -14.122 
ATOM    394  CA  HIS A  71       6.704 -12.056 -15.078 
ATOM    395  ND1 HIS A  71       6.623 -14.322 -12.875 
ATOM    396  CG  HIS A  71       5.646 -13.442 -13.288 
ATOM    397  CB  HIS A  71       5.509 -12.942 -14.696 
ATOM    398  NE2 HIS A  71       5.416 -13.823 -11.074 
ATOM    399  CD2 HIS A  71       4.918 -13.148 -12.176 
ATOM    400  CE1 HIS A  71       6.439 -14.514 -11.544 
ATOM    401  C   HIS A  71       6.415 -11.410 -16.399 
ATOM    402  O   HIS A  71       6.310 -10.188 -16.486 
ATOM    403  N   GLY A  72       6.286 -12.218 -17.476 
ATOM    404  CA  GLY A  72       6.017 -11.656 -18.772 
ATOM    405  C   GLY A  72       7.295 -11.593 -19.560 
ATOM    406  O   GLY A  72       8.294 -12.209 -19.193 
ATOM    407  N   ASN A  73       7.269 -10.867 -20.702 
ATOM    408  CA  ASN A  73       8.405 -10.782 -21.584 
ATOM    409  CB  ASN A  73       8.034 -10.508 -23.057 
ATOM    410  CG  ASN A  73       7.346  -9.151 -23.163 
ATOM    411  OD1 ASN A  73       7.968  -8.146 -23.502 
ATOM    412  ND2 ASN A  73       6.017  -9.119 -22.872 
ATOM    413  C   ASN A  73       9.371  -9.723 -21.133 
ATOM    414  O   ASN A  73       8.994  -8.716 -20.538 
ATOM    415  N   LYS A  74      10.668  -9.952 -21.434 
ATOM    416  CA  LYS A  74      11.764  -9.101 -21.052 
ATOM    417  CB  LYS A  74      13.152  -9.709 -21.329 
ATOM    418  CG  LYS A  74      13.502 -10.903 -20.438 
ATOM    419  CD  LYS A  74      14.866 -11.514 -20.762 
ATOM    420  CE  LYS A  74      14.989 -11.999 -22.206 
ATOM    421  NZ  LYS A  74      16.380 -12.427 -22.480 
ATOM    422  C   LYS A  74      11.726  -7.769 -21.741 
ATOM    423  O   LYS A  74      12.108  -6.759 -21.152 
ATOM    424  N   ARG A  75      11.268  -7.726 -23.005 
ATOM    425  CA  ARG A  75      11.336  -6.518 -23.783 
ATOM    426  CB  ARG A  75      10.706  -6.680 -25.174 
ATOM    427  CG  ARG A  75      11.275  -7.856 -25.964 
ATOM    428  CD  ARG A  75      10.777  -7.928 -27.407 
ATOM    429  NE  ARG A  75       9.288  -7.909 -27.372 
ATOM    430  CZ  ARG A  75       8.587  -9.047 -27.093 
ATOM    431  NH1 ARG A  75       9.247 -10.192 -26.754 
ATOM    432  NH2 ARG A  75       7.223  -9.036 -27.147 
ATOM    433  C   ARG A  75      10.568  -5.434 -23.096 
ATOM    434  O   ARG A  75      11.000  -4.283 -23.058 
ATOM    435  N   SER A  76       9.396  -5.775 -22.533 
ATOM    436  CA  SER A  76       8.562  -4.791 -21.905 
ATOM    437  CB  SER A  76       7.236  -5.385 -21.396 
ATOM    438  OG  SER A  76       6.471  -5.878 -22.487 
ATOM    439  C   SER A  76       9.281  -4.196 -20.730 
ATOM    440  O   SER A  76       9.132  -3.009 -20.441 
ATOM    441  N   ILE A  77      10.063  -5.017 -20.003 
ATOM    442  CA  ILE A  77      10.777  -4.552 -18.848 
ATOM    443  CB  ILE A  77      11.426  -5.664 -18.076 
ATOM    444  CG1 ILE A  77      10.357  -6.647 -17.572 
ATOM    445  CG2 ILE A  77      12.260  -5.039 -16.946 
ATOM    446  CD1 ILE A  77      10.932  -7.947 -17.010 
ATOM    447  C   ILE A  77      11.850  -3.586 -19.254 
ATOM    448  O   ILE A  77      12.029  -2.547 -18.626 
ATOM    449  N   LYS A  78      12.600  -3.902 -20.324 
ATOM    450  CA  LYS A  78      13.670  -3.048 -20.763 
ATOM    451  CB  LYS A  78      14.457  -3.613 -21.957 
ATOM    452  CG  LYS A  78      15.314  -4.836 -21.619 
ATOM    453  CD  LYS A  78      15.896  -5.526 -22.854 
ATOM    454  CE  LYS A  78      16.828  -6.696 -22.531 
ATOM    455  NZ  LYS A  78      16.037  -7.912 -22.246 
ATOM    456  C   LYS A  78      13.105  -1.727 -21.186 
ATOM    457  O   LYS A  78      13.736  -0.686 -21.012 
ATOM    458  N   ALA A  79      11.881  -1.748 -21.741 
ATOM    459  CA  ALA A  79      11.200  -0.603 -22.284 
ATOM    460  CB  ALA A  79       9.821  -0.951 -22.871 
ATOM    461  C   ALA A  79      10.987   0.445 -21.231 
ATOM    462  O   ALA A  79      10.878   1.630 -21.545 
ATOM    463  N   ILE A  80      10.868   0.044 -19.956 
ATOM    464  CA  ILE A  80      10.626   1.016 -18.927 
ATOM    465  CB  ILE A  80      10.255   0.446 -17.581 
ATOM    466  CG1 ILE A  80      11.316  -0.473 -16.984 
ATOM    467  CG2 ILE A  80       8.892  -0.240 -17.747 
ATOM    468  CD1 ILE A  80      10.900  -1.026 -15.623 
ATOM    469  C   ILE A  80      11.745   2.022 -18.874 
ATOM    470  O   ILE A  80      11.546   3.160 -18.452 
ATOM    471  N   CYS A  81      12.966   1.624 -19.275 
ATOM    472  CA  CYS A  81      14.117   2.486 -19.280 
ATOM    473  CB  CYS A  81      15.428   1.734 -19.567 
ATOM    474  SG  CYS A  81      15.754   0.459 -18.312 
ATOM    475  C   CYS A  81      13.959   3.596 -20.289 
ATOM    476  O   CYS A  81      14.689   4.586 -20.237 
ATOM    477  N   GLU A  82      13.062   3.434 -21.284 
ATOM    478  CA  GLU A  82      12.862   4.454 -22.277 
ATOM    479  CB  GLU A  82      12.970   3.920 -23.715 
ATOM    480  CG  GLU A  82      11.961   2.809 -24.013 
ATOM    481  CD  GLU A  82      12.156   2.352 -25.452 
ATOM    482  OE1 GLU A  82      12.213   3.228 -26.356 
ATOM    483  OE2 GLU A  82      12.249   1.114 -25.666 
ATOM    484  C   GLU A  82      11.484   5.028 -22.107 
ATOM    485  O   GLU A  82      10.696   4.562 -21.287 
ATOM    486  N   ASN A  83      11.173   6.085 -22.884 
ATOM    487  CA  ASN A  83       9.911   6.767 -22.808 
ATOM    488  CB  ASN A  83       9.851   8.042 -23.664 
ATOM    489  CG  ASN A  83      10.676   9.103 -22.944 
ATOM    490  OD1 ASN A  83      10.664   9.185 -21.715 
ATOM    491  ND2 ASN A  83      11.416   9.938 -23.723 
ATOM    492  C   ASN A  83       8.817   5.839 -23.229 
ATOM    493  O   ASN A  83       7.665   6.001 -22.831 
ATOM    494  N   LYS A  84       9.156   4.826 -24.043 
ATOM    495  CA  LYS A  84       8.180   3.925 -24.580 
ATOM    496  CB  LYS A  84       8.857   2.817 -25.416 
ATOM    497  CG  LYS A  84       7.921   1.834 -26.122 
ATOM    498  CD  LYS A  84       7.153   0.911 -25.178 
ATOM    499  CE  LYS A  84       6.396  -0.197 -25.909 
ATOM    500  NZ  LYS A  84       7.357  -1.190 -26.441 
ATOM    501  C   LYS A  84       7.386   3.298 -23.466 
ATOM    502  O   LYS A  84       6.161   3.232 -23.563 
ATOM    503  N   ASN A  85       8.029   2.807 -22.383 
ATOM    504  CA  ASN A  85       7.206   2.217 -21.358 
ATOM    505  CB  ASN A  85       7.343   0.680 -21.318 
ATOM    506  CG  ASN A  85       6.232   0.074 -20.468 
ATOM    507  OD1 ASN A  85       5.067   0.455 -20.576 
ATOM    508  ND2 ASN A  85       6.604  -0.897 -19.592 
ATOM    509  C   ASN A  85       7.600   2.737 -20.000 
ATOM    510  O   ASN A  85       7.516   2.004 -19.015 
ATOM    511  N   GLY A  86       7.987   4.025 -19.869 
ATOM    512  CA  GLY A  86       8.358   4.440 -18.541 
ATOM    513  C   GLY A  86       8.406   5.935 -18.432 
ATOM    514  O   GLY A  86       8.529   6.651 -19.426 
ATOM    515  N   ASN A  87       8.313   6.432 -17.176 
ATOM    516  CA  ASN A  87       8.388   7.834 -16.866 
ATOM    517  CB  ASN A  87       7.070   8.434 -16.338 
ATOM    518  CG  ASN A  87       6.033   8.383 -17.450 
ATOM    519  OD1 ASN A  87       5.564   7.312 -17.828 
ATOM    520  ND2 ASN A  87       5.650   9.574 -17.983 
ATOM    521  C   ASN A  87       9.381   7.966 -15.753 
ATOM    522  O   ASN A  87       9.660   7.005 -15.039 
ATOM    523  N   PRO A  88       9.943   9.130 -15.590 
ATOM    524  CA  PRO A  88      10.890   9.367 -14.542 
ATOM    525  CD  PRO A  88       9.915  10.189 -16.582 
ATOM    526  CB  PRO A  88      11.522  10.727 -14.851 
ATOM    527  CG  PRO A  88      10.555  11.384 -15.857 
ATOM    528  C   PRO A  88      10.168   9.304 -13.236 
ATOM    529  O   PRO A  88       9.050   9.812 -13.144 
ATOM    530  N   HIS A  89      10.804   8.706 -12.212 
ATOM    531  CA  HIS A  89      10.210   8.527 -10.923 
ATOM    532  ND1 HIS A  89       7.895   6.729  -9.424 
ATOM    533  CG  HIS A  89       9.268   6.743  -9.344 
ATOM    534  CB  HIS A  89      10.169   7.046 -10.506 
ATOM    535  NE2 HIS A  89       8.415   6.182  -7.333 
ATOM    536  CD2 HIS A  89       9.569   6.408  -8.061 
ATOM    537  CE1 HIS A  89       7.434   6.387  -8.195 
ATOM    538  C   HIS A  89      11.094   9.291 -10.006 
ATOM    539  O   HIS A  89      12.249   9.524 -10.348 
ATOM    540  N   ARG A  90      10.614   9.570  -8.777 
ATOM    541  CA  ARG A  90      11.134  10.633  -7.973 
ATOM    542  CB  ARG A  90      10.638  10.532  -6.524 
ATOM    543  CG  ARG A  90       9.118  10.621  -6.401 
ATOM    544  CD  ARG A  90       8.581  12.052  -6.436 
ATOM    545  NE  ARG A  90       7.099  11.972  -6.308 
ATOM    546  CZ  ARG A  90       6.398  13.027  -5.801 
ATOM    547  NH1 ARG A  90       7.050  14.164  -5.418 
ATOM    548  NH2 ARG A  90       5.043  12.938  -5.660 
ATOM    549  C   ARG A  90      12.627  10.723  -7.915 
ATOM    550  O   ARG A  90      13.186  11.625  -8.535 
ATOM    551  N   GLU A  91      13.353   9.801  -7.262 
ATOM    552  CA  GLU A  91      14.755  10.115  -7.224 
ATOM    553  CB  GLU A  91      15.367  10.061  -5.812 
ATOM    554  CG  GLU A  91      14.958  11.232  -4.914 
ATOM    555  CD  GLU A  91      13.537  11.000  -4.427 
ATOM    556  OE1 GLU A  91      13.280   9.918  -3.836 
ATOM    557  OE2 GLU A  91      12.688  11.907  -4.644 
ATOM    558  C   GLU A  91      15.504   9.143  -8.074 
ATOM    559  O   GLU A  91      15.859   8.056  -7.623 
ATOM    560  N   ASN A  92      15.780   9.542  -9.330 
ATOM    561  CA  ASN A  92      16.570   8.776 -10.253 
ATOM    562  CB  ASN A  92      18.015   8.583  -9.762 
ATOM    563  CG  ASN A  92      18.669   9.953  -9.678 
ATOM    564  OD1 ASN A  92      18.547  10.766 -10.593 
ATOM    565  ND2 ASN A  92      19.371  10.227  -8.547 
ATOM    566  C   ASN A  92      15.991   7.412 -10.460 
ATOM    567  O   ASN A  92      16.733   6.456 -10.678 
ATOM    568  N   LEU A  93      14.653   7.283 -10.421 
ATOM    569  CA  LEU A  93      14.046   5.998 -10.644 
ATOM    570  CB  LEU A  93      13.196   5.499  -9.462 
ATOM    571  CG  LEU A  93      14.013   5.127  -8.208 
ATOM    572  CD1 LEU A  93      13.097   4.644  -7.072 
ATOM    573  CD2 LEU A  93      15.107   4.099  -8.543 
ATOM    574  C   LEU A  93      13.141   6.137 -11.825 
ATOM    575  O   LEU A  93      12.979   7.226 -12.373 
ATOM    576  N   ARG A  94      12.563   5.007 -12.286 
ATOM    577  CA  ARG A  94      11.651   5.047 -13.395 
ATOM    578  CB  ARG A  94      12.264   4.533 -14.706 
ATOM    579  CG  ARG A  94      13.421   5.410 -15.185 
ATOM    580  CD  ARG A  94      13.981   5.008 -16.550 
ATOM    581  NE  ARG A  94      12.929   5.315 -17.557 
ATOM    582  CZ  ARG A  94      12.803   6.585 -18.040 
ATOM    583  NH1 ARG A  94      13.625   7.577 -17.590 
ATOM    584  NH2 ARG A  94      11.843   6.868 -18.966 
ATOM    585  C   ARG A  94      10.481   4.169 -13.054 
ATOM    586  O   ARG A  94      10.637   3.137 -12.403 
ATOM    587  N   ILE A  95       9.268   4.577 -13.488 
ATOM    588  CA  ILE A  95       8.059   3.839 -13.228 
ATOM    589  CB  ILE A  95       7.025   4.653 -12.501 
ATOM    590  CG1 ILE A  95       5.820   3.791 -12.084 
ATOM    591  CG2 ILE A  95       6.656   5.846 -13.397 
ATOM    592  CD1 ILE A  95       6.118   2.807 -10.956 
ATOM    593  C   ILE A  95       7.471   3.433 -14.552 
ATOM    594  O   ILE A  95       7.417   4.230 -15.487 
ATOM    595  N   SER A  96       7.017   2.167 -14.668 
ATOM    596  CA  SER A  96       6.520   1.669 -15.924 
ATOM    597  CB  SER A  96       6.521   0.132 -16.021 
ATOM    598  OG  SER A  96       5.638  -0.423 -15.057 
ATOM    599  C   SER A  96       5.122   2.137 -16.200 
ATOM    600  O   SER A  96       4.324   2.355 -15.289 
ATOM    601  N   LYS A  97       4.824   2.366 -17.497 
ATOM    602  CA  LYS A  97       3.513   2.735 -17.955 
ATOM    603  CB  LYS A  97       3.499   3.283 -19.390 
ATOM    604  CG  LYS A  97       4.096   4.687 -19.504 
ATOM    605  CD  LYS A  97       4.273   5.153 -20.949 
ATOM    606  CE  LYS A  97       4.718   6.611 -21.063 
ATOM    607  NZ  LYS A  97       6.152   6.728 -20.709 
ATOM    608  C   LYS A  97       2.610   1.543 -17.924 
ATOM    609  O   LYS A  97       1.429   1.655 -17.600 
ATOM    610  N   SER A  98       3.157   0.372 -18.304 
ATOM    611  CA  SER A  98       2.430  -0.864 -18.402 
ATOM    612  CB  SER A  98       3.113  -1.826 -19.387 
ATOM    613  OG  SER A  98       2.438  -3.069 -19.433 
ATOM    614  C   SER A  98       2.391  -1.529 -17.062 
ATOM    615  O   SER A  98       3.191  -1.233 -16.178 
ATOM    616  N   SER A  99       1.438  -2.468 -16.892 
ATOM    617  CA  SER A  99       1.316  -3.181 -15.654 
ATOM    618  CB  SER A  99      -0.138  -3.329 -15.182 
ATOM    619  OG  SER A  99      -0.171  -4.036 -13.953 
ATOM    620  C   SER A  99       1.866  -4.551 -15.901 
ATOM    621  O   SER A  99       1.756  -5.075 -17.006 
ATOM    622  N   PHE A 100       2.499  -5.160 -14.875 
ATOM    623  CA  PHE A 100       3.096  -6.452 -15.063 
ATOM    624  CB  PHE A 100       4.625  -6.462 -14.858 
ATOM    625  CG  PHE A 100       5.327  -5.637 -15.887 
ATOM    626  CD1 PHE A 100       5.439  -4.271 -15.743 
ATOM    627  CD2 PHE A 100       5.897  -6.234 -16.988 
ATOM    628  CE1 PHE A 100       6.097  -3.516 -16.687 
ATOM    629  CE2 PHE A 100       6.556  -5.484 -17.934 
ATOM    630  CZ  PHE A 100       6.657  -4.121 -17.787 
ATOM    631  C   PHE A 100       2.572  -7.384 -14.016 
ATOM    632  O   PHE A 100       2.195  -6.966 -12.922 
ATOM    633  N   GLN A 101       2.513  -8.691 -14.344 
ATOM    634  CA  GLN A 101       2.171  -9.658 -13.345 
ATOM    635  CB  GLN A 101       1.839 -11.052 -13.904 
ATOM    636  CG  GLN A 101       0.489 -11.131 -14.617 
ATOM    637  CD  GLN A 101      -0.593 -11.194 -13.547 
ATOM    638  OE1 GLN A 101      -0.366 -11.697 -12.449 
ATOM    639  NE2 GLN A 101      -1.804 -10.667 -13.873 
ATOM    640  C   GLN A 101       3.394  -9.793 -12.496 
ATOM    641  O   GLN A 101       4.508  -9.873 -13.015 
ATOM    642  N   VAL A 102       3.218  -9.802 -11.161 
ATOM    643  CA  VAL A 102       4.354  -9.886 -10.293 
ATOM    644  CB  VAL A 102       4.759  -8.562  -9.714 
ATOM    645  CG1 VAL A 102       5.195  -7.637 -10.861 
ATOM    646  CG2 VAL A 102       3.584  -8.007  -8.887 
ATOM    647  C   VAL A 102       4.011 -10.774  -9.139 
ATOM    648  O   VAL A 102       2.841 -11.025  -8.854 
ATOM    649  N   THR A 103       5.050 -11.314  -8.467 
ATOM    650  CA  THR A 103       4.829 -12.120  -7.304 
ATOM    651  CB  THR A 103       5.112 -13.577  -7.530 
ATOM    652  OG1 THR A 103       4.295 -14.080  -8.577 
ATOM    653  CG2 THR A 103       4.826 -14.343  -6.226 
ATOM    654  C   THR A 103       5.781 -11.637  -6.255 
ATOM    655  O   THR A 103       6.988 -11.574  -6.489 
ATOM    656  N   THR A 104       5.262 -11.297  -5.057 
ATOM    657  CA  THR A 104       6.109 -10.812  -4.005 
ATOM    658  CB  THR A 104       5.546  -9.614  -3.295 
ATOM    659  OG1 THR A 104       5.356  -8.546  -4.210 
ATOM    660  CG2 THR A 104       6.514  -9.193  -2.176 
ATOM    661  C   THR A 104       6.242 -11.896  -2.986 
ATOM    662  O   THR A 104       5.251 -12.502  -2.581 
ATOM    663  N   CYS A 105       7.490 -12.172  -2.555 
ATOM    664  CA  CYS A 105       7.738 -13.200  -1.586 
ATOM    665  CB  CYS A 105       8.849 -14.165  -2.029 
ATOM    666  SG  CYS A 105       8.448 -14.908  -3.639 
ATOM    667  C   CYS A 105       8.189 -12.511  -0.339 
ATOM    668  O   CYS A 105       9.178 -11.779  -0.349 
ATOM    669  N   LYS A 106       7.459 -12.730   0.774 
ATOM    670  CA  LYS A 106       7.781 -12.086   2.014 
ATOM    671  CB  LYS A 106       6.585 -11.338   2.628 
ATOM    672  CG  LYS A 106       6.127 -10.139   1.793 
ATOM    673  CD  LYS A 106       4.735  -9.634   2.178 
ATOM    674  CE  LYS A 106       4.309  -8.374   1.425 
ATOM    675  NZ  LYS A 106       5.014  -7.194   1.974 
ATOM    676  C   LYS A 106       8.204 -13.134   2.988 
ATOM    677  O   LYS A 106       7.514 -14.131   3.203 
ATOM    678  N   LEU A 107       9.370 -12.908   3.618 
ATOM    679  CA  LEU A 107       9.910 -13.866   4.533 
ATOM    680  CB  LEU A 107      11.381 -13.570   4.883 
ATOM    681  CG  LEU A 107      12.026 -14.570   5.857 
ATOM    682  CD1 LEU A 107      12.138 -15.973   5.238 
ATOM    683  CD2 LEU A 107      13.375 -14.044   6.370 
ATOM    684  C   LEU A 107       9.105 -13.824   5.787 
ATOM    685  O   LEU A 107       8.661 -12.764   6.225 
ATOM    686  N   HIS A 108       8.855 -15.005   6.380 
ATOM    687  CA  HIS A 108       8.191 -15.020   7.648 
ATOM    688  ND1 HIS A 108       6.503 -17.160   5.722 
ATOM    689  CG  HIS A 108       6.507 -16.861   7.063 
ATOM    690  CB  HIS A 108       6.725 -15.489   7.618 
ATOM    691  NE2 HIS A 108       6.076 -19.059   6.793 
ATOM    692  CD2 HIS A 108       6.247 -18.033   7.703 
ATOM    693  CE1 HIS A 108       6.239 -18.488   5.615 
ATOM    694  C   HIS A 108       8.993 -15.906   8.534 
ATOM    695  O   HIS A 108       9.644 -16.843   8.076 
ATOM    696  N   GLY A 109       8.958 -15.620   9.846 
ATOM    697  CA  GLY A 109       9.793 -16.334  10.759 
ATOM    698  C   GLY A 109      10.861 -15.362  11.144 
ATOM    699  O   GLY A 109      11.206 -14.465  10.376 
ATOM    700  N   GLY A 110      11.378 -15.513  12.376 
ATOM    701  CA  GLY A 110      12.344 -14.642  12.983 
ATOM    702  C   GLY A 110      13.717 -14.700  12.379 
ATOM    703  O   GLY A 110      14.419 -13.689  12.376 
ATOM    704  N   SER A 111      14.166 -15.876  11.892 
ATOM    705  CA  SER A 111      15.555 -15.993  11.521 
ATOM    706  CB  SER A 111      16.129 -17.404  11.740 
ATOM    707  OG  SER A 111      17.494 -17.439  11.353 
ATOM    708  C   SER A 111      15.827 -15.629  10.092 
ATOM    709  O   SER A 111      15.060 -15.888   9.167 
ATOM    710  N   PRO A 112      16.953 -14.967   9.967 
ATOM    711  CA  PRO A 112      17.492 -14.571   8.686 
ATOM    712  CD  PRO A 112      17.334 -14.031  11.015 
ATOM    713  CB  PRO A 112      18.504 -13.462   8.973 
ATOM    714  CG  PRO A 112      18.025 -12.860  10.301 
ATOM    715  C   PRO A 112      18.112 -15.709   7.930 
ATOM    716  O   PRO A 112      18.498 -15.507   6.778 
ATOM    717  N   TRP A 113      18.254 -16.900   8.543 
ATOM    718  CA  TRP A 113      18.952 -17.947   7.848 
ATOM    719  CB  TRP A 113      20.140 -18.493   8.653 
ATOM    720  CG  TRP A 113      21.239 -17.473   8.801 
ATOM    721  CD2 TRP A 113      22.171 -17.157   7.757 
ATOM    722  CD1 TRP A 113      21.549 -16.668   9.857 
ATOM    723  NE1 TRP A 113      22.625 -15.874   9.541 
ATOM    724  CE2 TRP A 113      23.017 -16.164   8.250 
ATOM    725  CE3 TRP A 113      22.310 -17.654   6.495 
ATOM    726  CZ2 TRP A 113      24.022 -15.652   7.480 
ATOM    727  CZ3 TRP A 113      23.322 -17.137   5.721 
ATOM    728  CH2 TRP A 113      24.162 -16.156   6.206 
ATOM    729  C   TRP A 113      18.019 -19.078   7.526 
ATOM    730  O   TRP A 113      16.980 -19.259   8.157 
ATOM    731  N   PRO A 114      18.387 -19.844   6.525 
ATOM    732  CA  PRO A 114      17.605 -20.941   6.018 
ATOM    733  CD  PRO A 114      19.726 -19.807   5.959 
ATOM    734  CB  PRO A 114      18.412 -21.510   4.849 
ATOM    735  CG  PRO A 114      19.865 -21.131   5.190 
ATOM    736  C   PRO A 114      17.349 -21.963   7.077 
ATOM    737  O   PRO A 114      18.132 -22.055   8.021 
ATOM    738  N   PRO A 115      16.287 -22.717   6.949 
ATOM    739  CA  PRO A 115      15.417 -22.592   5.810 
ATOM    740  CD  PRO A 115      16.308 -24.080   7.460 
ATOM    741  CB  PRO A 115      14.554 -23.850   5.796 
ATOM    742  CG  PRO A 115      15.436 -24.898   6.494 
ATOM    743  C   PRO A 115      14.624 -21.326   5.826 
ATOM    744  O   PRO A 115      14.324 -20.822   6.907 
ATOM    745  N   CYS A 116      14.262 -20.805   4.637 
ATOM    746  CA  CYS A 116      13.552 -19.559   4.576 
ATOM    747  CB  CYS A 116      14.136 -18.609   3.509 
ATOM    748  SG  CYS A 116      15.947 -18.432   3.606 
ATOM    749  C   CYS A 116      12.141 -19.851   4.153 
ATOM    750  O   CYS A 116      11.913 -20.416   3.083 
ATOM    751  N   GLN A 117      11.145 -19.461   4.980 
ATOM    752  CA  GLN A 117       9.776 -19.689   4.605 
ATOM    753  CB  GLN A 117       8.829 -20.057   5.761 
ATOM    754  CG  GLN A 117       9.262 -21.272   6.578 
ATOM    755  CD  GLN A 117       9.944 -20.724   7.818 
ATOM    756  OE1 GLN A 117      10.525 -19.641   7.791 
ATOM    757  NE2 GLN A 117       9.847 -21.480   8.943 
ATOM    758  C   GLN A 117       9.264 -18.399   4.045 
ATOM    759  O   GLN A 117       9.593 -17.322   4.542 
ATOM    760  N   TYR A 118       8.444 -18.476   2.979 
ATOM    761  CA  TYR A 118       7.961 -17.279   2.352 
ATOM    762  CB  TYR A 118       8.554 -17.047   0.952 
ATOM    763  CG  TYR A 118      10.003 -16.728   1.079 
ATOM    764  CD1 TYR A 118      10.406 -15.445   1.371 
ATOM    765  CD2 TYR A 118      10.958 -17.702   0.895 
ATOM    766  CE1 TYR A 118      11.740 -15.138   1.486 
ATOM    767  CE2 TYR A 118      12.294 -17.401   1.008 
ATOM    768  CZ  TYR A 118      12.686 -16.117   1.304 
ATOM    769  OH  TYR A 118      14.057 -15.806   1.420 
ATOM    770  C   TYR A 118       6.480 -17.356   2.150 
ATOM    771  O   TYR A 118       5.907 -18.436   2.018 
ATOM    772  N   ARG A 119       5.827 -16.174   2.139 
ATOM    773  CA  ARG A 119       4.427 -16.059   1.843 
ATOM    774  CB  ARG A 119       3.652 -15.202   2.858 
ATOM    775  CG  ARG A 119       3.673 -15.788   4.269 
ATOM    776  CD  ARG A 119       2.594 -16.840   4.518 
ATOM    777  NE  ARG A 119       2.885 -17.449   5.844 
ATOM    778  CZ  ARG A 119       1.863 -17.879   6.638 
ATOM    779  NH1 ARG A 119       0.571 -17.731   6.223 
ATOM    780  NH2 ARG A 119       2.135 -18.448   7.848 
ATOM    781  C   ARG A 119       4.365 -15.344   0.526 
ATOM    782  O   ARG A 119       5.061 -14.349   0.325 
ATOM    783  N   ALA A 120       3.524 -15.828  -0.411 
ATOM    784  CA  ALA A 120       3.516 -15.241  -1.722 
ATOM    785  CB  ALA A 120       3.540 -16.279  -2.857 
ATOM    786  C   ALA A 120       2.290 -14.411  -1.918 
ATOM    787  O   ALA A 120       1.191 -14.774  -1.498 
ATOM    788  N   THR A 121       2.473 -13.235  -2.553 
ATOM    789  CA  THR A 121       1.362 -12.387  -2.858 
ATOM    790  CB  THR A 121       1.414 -11.077  -2.132 
ATOM    791  OG1 THR A 121       1.493 -11.279  -0.729 
ATOM    792  CG2 THR A 121       0.136 -10.304  -2.467 
ATOM    793  C   THR A 121       1.454 -12.058  -4.319 
ATOM    794  O   THR A 121       2.368 -11.355  -4.746 
ATOM    795  N   ALA A 122       0.503 -12.561  -5.131 
ATOM    796  CA  ALA A 122       0.506 -12.258  -6.535 
ATOM    797  CB  ALA A 122      -0.363 -13.214  -7.372 
ATOM    798  C   ALA A 122      -0.051 -10.879  -6.695 
ATOM    799  O   ALA A 122      -0.797 -10.403  -5.841 
ATOM    800  N   GLY A 123       0.311 -10.190  -7.800 
ATOM    801  CA  GLY A 123      -0.202  -8.866  -8.009 
ATOM    802  C   GLY A 123      -0.066  -8.514  -9.455 
ATOM    803  O   GLY A 123       0.601  -9.210 -10.221 
ATOM    804  N   PHE A 124      -0.738  -7.418  -9.864 
ATOM    805  CA  PHE A 124      -0.677  -6.940 -11.215 
ATOM    806  CB  PHE A 124      -1.952  -7.333 -11.988 
ATOM    807  CG  PHE A 124      -1.880  -6.953 -13.427 
ATOM    808  CD1 PHE A 124      -1.110  -7.677 -14.309 
ATOM    809  CD2 PHE A 124      -2.620  -5.893 -13.902 
ATOM    810  CE1 PHE A 124      -1.058  -7.330 -15.640 
ATOM    811  CE2 PHE A 124      -2.573  -5.544 -15.231 
ATOM    812  CZ  PHE A 124      -1.789  -6.263 -16.103 
ATOM    813  C   PHE A 124      -0.614  -5.444 -11.112 
ATOM    814  O   PHE A 124      -1.586  -4.807 -10.707 
ATOM    815  N   ARG A 125       0.538  -4.838 -11.470 
ATOM    816  CA  ARG A 125       0.653  -3.408 -11.368 
ATOM    817  CB  ARG A 125       0.731  -2.905  -9.919 
ATOM    818  CG  ARG A 125       1.922  -3.477  -9.148 
ATOM    819  CD  ARG A 125       2.201  -2.737  -7.841 
ATOM    820  NE  ARG A 125       2.654  -1.368  -8.212 
ATOM    821  CZ  ARG A 125       2.539  -0.343  -7.320 
ATOM    822  NH1 ARG A 125       2.021  -0.575  -6.078 
ATOM    823  NH2 ARG A 125       2.940   0.912  -7.672 
ATOM    824  C   ARG A 125       1.930  -2.974 -12.029 
ATOM    825  O   ARG A 125       2.704  -3.796 -12.517 
ATOM    826  N   ASN A 126       2.164  -1.643 -12.058 
ATOM    827  CA  ASN A 126       3.348  -1.060 -12.631 
ATOM    828  CB  ASN A 126       3.319   0.475 -12.733 
ATOM    829  CG  ASN A 126       2.288   0.920 -13.750 
ATOM    830  OD1 ASN A 126       1.798   0.128 -14.551 
ATOM    831  ND2 ASN A 126       1.954   2.238 -13.724 
ATOM    832  C   ASN A 126       4.475  -1.326 -11.687 
ATOM    833  O   ASN A 126       4.252  -1.649 -10.522 
ATOM    834  N   VAL A 127       5.728  -1.187 -12.170 
ATOM    835  CA  VAL A 127       6.853  -1.442 -11.318 
ATOM    836  CB  VAL A 127       7.620  -2.670 -11.710 
ATOM    837  CG1 VAL A 127       6.692  -3.888 -11.560 
ATOM    838  CG2 VAL A 127       8.164  -2.479 -13.137 
ATOM    839  C   VAL A 127       7.801  -0.286 -11.389 
ATOM    840  O   VAL A 127       7.791   0.482 -12.349 
ATOM    841  N   VAL A 128       8.640  -0.129 -10.338 
ATOM    842  CA  VAL A 128       9.608   0.932 -10.290 
ATOM    843  CB  VAL A 128       9.558   1.739  -9.024 
ATOM    844  CG1 VAL A 128      10.684   2.788  -9.058 
ATOM    845  CG2 VAL A 128       8.156   2.343  -8.876 
ATOM    846  C   VAL A 128      10.968   0.306 -10.332 
ATOM    847  O   VAL A 128      11.242  -0.659  -9.620 
ATOM    848  N   VAL A 129      11.864   0.853 -11.180 
ATOM    849  CA  VAL A 129      13.192   0.316 -11.293 
ATOM    850  CB  VAL A 129      13.377  -0.597 -12.470 
ATOM    851  CG1 VAL A 129      12.475  -1.829 -12.285 
ATOM    852  CG2 VAL A 129      13.103   0.196 -13.761 
ATOM    853  C   VAL A 129      14.143   1.454 -11.487 
ATOM    854  O   VAL A 129      13.740   2.610 -11.599 
ATOM    855  N   ALA A 130      15.453   1.141 -11.469 
ATOM    856  CA  ALA A 130      16.471   2.102 -11.776 
ATOM    857  CB  ALA A 130      17.570   2.201 -10.704 
ATOM    858  C   ALA A 130      17.107   1.586 -13.029 
ATOM    859  O   ALA A 130      17.251   0.376 -13.195 
ATOM    860  N   CYS A 131      17.489   2.483 -13.964 
ATOM    861  CA  CYS A 131      18.044   1.992 -15.195 
ATOM    862  CB  CYS A 131      17.222   2.356 -16.450 
ATOM    863  SG  CYS A 131      15.649   1.450 -16.538 
ATOM    864  C   CYS A 131      19.424   2.528 -15.408 
ATOM    865  O   CYS A 131      19.772   3.615 -14.946 
ATOM    866  N   GLU A 132      20.255   1.724 -16.108 
ATOM    867  CA  GLU A 132      21.592   2.093 -16.475 
ATOM    868  CB  GLU A 132      22.653   1.496 -15.531 
ATOM    869  CG  GLU A 132      24.095   1.876 -15.875 
ATOM    870  CD  GLU A 132      25.017   1.153 -14.901 
ATOM    871  OE1 GLU A 132      24.867  -0.090 -14.759 
ATOM    872  OE2 GLU A 132      25.883   1.833 -14.288 
ATOM    873  C   GLU A 132      21.835   1.497 -17.828 
ATOM    874  O   GLU A 132      21.581   0.315 -18.054 
ATOM    875  N   ASN A 133      22.341   2.307 -18.771 
ATOM    876  CA  ASN A 133      22.633   1.807 -20.081 
ATOM    877  CB  ASN A 133      23.666   0.669 -20.045 
ATOM    878  CG  ASN A 133      24.142   0.395 -21.460 
ATOM    879  OD1 ASN A 133      23.716   1.047 -22.412 
ATOM    880  ND2 ASN A 133      25.042  -0.612 -21.602 
ATOM    881  C   ASN A 133      21.369   1.284 -20.700 
ATOM    882  O   ASN A 133      21.405   0.415 -21.569 
ATOM    883  N   GLY A 134      20.206   1.809 -20.274 
ATOM    884  CA  GLY A 134      18.973   1.431 -20.908 
ATOM    885  C   GLY A 134      18.488   0.100 -20.407 
ATOM    886  O   GLY A 134      17.601  -0.497 -21.016 
ATOM    887  N   LEU A 135      19.052  -0.410 -19.291 
ATOM    888  CA  LEU A 135      18.626  -1.689 -18.777 
ATOM    889  CB  LEU A 135      19.722  -2.763 -18.865 
ATOM    890  CG  LEU A 135      20.118  -3.122 -20.306 
ATOM    891  CD1 LEU A 135      21.217  -4.195 -20.327 
ATOM    892  CD2 LEU A 135      18.890  -3.538 -21.130 
ATOM    893  C   LEU A 135      18.301  -1.547 -17.317 
ATOM    894  O   LEU A 135      18.890  -0.715 -16.629 
ATOM    895  N   PRO A 136      17.352  -2.313 -16.825 
ATOM    896  CA  PRO A 136      17.021  -2.252 -15.420 
ATOM    897  CD  PRO A 136      16.196  -2.669 -17.633 
ATOM    898  CB  PRO A 136      15.657  -2.921 -15.271 
ATOM    899  CG  PRO A 136      15.011  -2.730 -16.653 
ATOM    900  C   PRO A 136      18.077  -2.865 -14.544 
ATOM    901  O   PRO A 136      18.366  -4.050 -14.698 
ATOM    902  N   VAL A 137      18.700  -2.052 -13.670 
ATOM    903  CA  VAL A 137      19.685  -2.428 -12.695 
ATOM    904  CB  VAL A 137      20.708  -1.352 -12.497 
ATOM    905  CG1 VAL A 137      21.444  -1.158 -13.835 
ATOM    906  CG2 VAL A 137      20.006  -0.082 -11.995 
ATOM    907  C   VAL A 137      19.111  -2.788 -11.354 
ATOM    908  O   VAL A 137      19.737  -3.522 -10.593 
ATOM    909  N   HIS A 138      17.948  -2.222 -10.978 
ATOM    910  CA  HIS A 138      17.482  -2.425  -9.634 
ATOM    911  ND1 HIS A 138      17.868  -2.477  -6.392 
ATOM    912  CG  HIS A 138      17.517  -1.474  -7.267 
ATOM    913  CB  HIS A 138      18.027  -1.352  -8.671 
ATOM    914  NE2 HIS A 138      16.458  -1.147  -5.302 
ATOM    915  CD2 HIS A 138      16.654  -0.671  -6.586 
ATOM    916  CE1 HIS A 138      17.208  -2.233  -5.232 
ATOM    917  C   HIS A 138      15.989  -2.347  -9.596 
ATOM    918  O   HIS A 138      15.368  -1.672 -10.416 
ATOM    919  N   LEU A 139      15.380  -3.059  -8.624 
ATOM    920  CA  LEU A 139      13.959  -3.022  -8.464 
ATOM    921  CB  LEU A 139      13.328  -4.424  -8.387 
ATOM    922  CG  LEU A 139      11.796  -4.427  -8.219 
ATOM    923  CD1 LEU A 139      11.097  -3.859  -9.466 
ATOM    924  CD2 LEU A 139      11.275  -5.821  -7.830 
ATOM    925  C   LEU A 139      13.692  -2.338  -7.155 
ATOM    926  O   LEU A 139      14.328  -2.642  -6.146 
ATOM    927  N   ASP A 140      12.744  -1.377  -7.146 
ATOM    928  CA  ASP A 140      12.392  -0.683  -5.938 
ATOM    929  CB  ASP A 140      11.787   0.709  -6.222 
ATOM    930  CG  ASP A 140      11.444   1.439  -4.927 
ATOM    931  OD1 ASP A 140      10.721   0.858  -4.076 
ATOM    932  OD2 ASP A 140      11.902   2.602  -4.774 
ATOM    933  C   ASP A 140      11.357  -1.523  -5.257 
ATOM    934  O   ASP A 140      10.230  -1.654  -5.728 
ATOM    935  N   GLN A 141      11.749  -2.130  -4.123 
ATOM    936  CA  GLN A 141      10.948  -3.011  -3.316 
ATOM    937  CB  GLN A 141      11.779  -3.783  -2.278 
ATOM    938  CG  GLN A 141      12.762  -4.776  -2.905 
ATOM    939  CD  GLN A 141      11.952  -5.908  -3.523 
ATOM    940  OE1 GLN A 141      12.497  -6.786  -4.190 
ATOM    941  NE2 GLN A 141      10.610  -5.884  -3.303 
ATOM    942  C   GLN A 141       9.851  -2.293  -2.576 
ATOM    943  O   GLN A 141       8.819  -2.893  -2.282 
ATOM    944  N   SER A 142      10.034  -0.997  -2.253 
ATOM    945  CA  SER A 142       9.150  -0.301  -1.351 
ATOM    946  CB  SER A 142       9.491   1.193  -1.188 
ATOM    947  OG  SER A 142       9.124   1.919  -2.352 
ATOM    948  C   SER A 142       7.710  -0.375  -1.771 
ATOM    949  O   SER A 142       6.824  -0.464  -0.923 
ATOM    950  N   ILE A 143       7.420  -0.350  -3.080 
ATOM    951  CA  ILE A 143       6.051  -0.356  -3.517 
ATOM    952  CB  ILE A 143       5.929  -0.210  -5.009 
ATOM    953  CG1 ILE A 143       6.581  -1.395  -5.742 
ATOM    954  CG2 ILE A 143       6.534   1.151  -5.388 
ATOM    955  CD1 ILE A 143       6.281  -1.418  -7.241 
ATOM    956  C   ILE A 143       5.389  -1.633  -3.085 
ATOM    957  O   ILE A 143       4.203  -1.660  -2.760 
ATOM    958  N   PHE A 144       6.139  -2.743  -3.129 
ATOM    959  CA  PHE A 144       5.663  -4.054  -2.785 
ATOM    960  CB  PHE A 144       6.569  -5.164  -3.332 
ATOM    961  CG  PHE A 144       6.507  -4.997  -4.812 
ATOM    962  CD1 PHE A 144       5.397  -5.403  -5.519 
ATOM    963  CD2 PHE A 144       7.560  -4.429  -5.496 
ATOM    964  CE1 PHE A 144       5.340  -5.244  -6.884 
ATOM    965  CE2 PHE A 144       7.507  -4.271  -6.860 
ATOM    966  CZ  PHE A 144       6.396  -4.677  -7.557 
ATOM    967  C   PHE A 144       5.482  -4.230  -1.309 
ATOM    968  O   PHE A 144       4.699  -5.077  -0.876 
ATOM    969  N   ARG A 145       6.264  -3.500  -0.495 
ATOM    970  CA  ARG A 145       6.177  -3.640   0.929 
ATOM    971  CB  ARG A 145       7.187  -2.736   1.646 
ATOM    972  CG  ARG A 145       8.616  -2.950   1.149 
ATOM    973  CD  ARG A 145       9.671  -2.223   1.979 
ATOM    974  NE  ARG A 145       9.994  -3.112   3.127 
ATOM    975  CZ  ARG A 145      10.901  -4.116   2.955 
ATOM    976  NH1 ARG A 145      11.537  -4.250   1.755 
ATOM    977  NH2 ARG A 145      11.162  -4.987   3.973 
ATOM    978  C   ARG A 145       4.810  -3.223   1.343 
ATOM    979  O   ARG A 145       4.160  -3.893   2.145 
ATOM    980  N   ARG A 146       4.339  -2.101   0.769 
ATOM    981  CA  ARG A 146       3.061  -1.554   1.109 
ATOM    982  CB  ARG A 146       2.944  -0.061   0.750 
ATOM    983  CG  ARG A 146       4.017   0.799   1.422 
ATOM    984  CD  ARG A 146       3.933   2.291   1.088 
ATOM    985  NE  ARG A 146       5.205   2.914   1.552 
ATOM    986  CZ  ARG A 146       6.283   2.930   0.714 
ATOM    987  NH1 ARG A 146       6.168   2.412  -0.544 
ATOM    988  NH2 ARG A 146       7.470   3.456   1.131 
ATOM    989  C   ARG A 146       2.016  -2.301   0.298 
ATOM    990  O   ARG A 146       1.257  -1.625  -0.446 
ATOM    991  OXT ARG A 146       1.959  -3.554   0.415 
TER
HEADER lig_41.pdb
ATOM      1  P    DC A   1     -93.083 245.863-212.532 
ATOM      2  OP1  DC A   1     -92.712 245.848-213.965 
ATOM      3  OP2  DC A   1     -93.566 244.582-211.973 
ATOM      4  O5'  DC A   1     -91.850 246.399-211.663 
ATOM      5  C5'  DC A   1     -91.688 247.818-211.482 
ATOM      6  C4'  DC A   1     -91.341 248.120-210.037 
ATOM      7  O4'  DC A   1     -92.525 248.299-209.208 
ATOM      8  C3'  DC A   1     -90.540 247.042-209.307 
ATOM      9  O3'  DC A   1     -89.614 247.673-208.430 
ATOM     10  C2'  DC A   1     -91.573 246.295-208.465 
ATOM     11  C1'  DC A   1     -92.369 247.522-208.031 
ATOM     12  N1   DC A   1     -93.725 247.201-207.505 
ATOM     13  C2   DC A   1     -94.227 247.993-206.476 
ATOM     14  O2   DC A   1     -93.533 248.921-206.045 
ATOM     15  N3   DC A   1     -95.461 247.717-205.983 
ATOM     16  C4   DC A   1     -96.183 246.702-206.477 
ATOM     17  N4   DC A   1     -97.381 246.473-205.962 
ATOM     18  C5   DC A   1     -95.685 245.875-207.536 
ATOM     19  C6   DC A   1     -94.449 246.167-208.015 
ATOM     20  P    DA A   2     -88.144 247.056-208.279 
ATOM     21  OP1  DA A   2     -87.283 247.554-209.375 
ATOM     22  OP2  DA A   2     -88.235 245.586-208.141 
ATOM     23  O5'  DA A   2     -87.674 247.697-206.891 
ATOM     24  C5'  DA A   2     -88.188 248.986-206.507 
ATOM     25  C4'  DA A   2     -88.576 248.974-205.042 
ATOM     26  O4'  DA A   2     -89.948 248.531-204.834 
ATOM     27  C3'  DA A   2     -87.751 248.054-204.143 
ATOM     28  O3'  DA A   2     -87.576 248.681-202.878 
ATOM     29  C2'  DA A   2     -88.624 246.814-203.953 
ATOM     30  C1'  DA A   2     -89.951 247.552-203.806 
ATOM     31  N9   DA A   2     -91.146 246.684-203.999 
ATOM     32  C8   DA A   2     -91.294 245.620-204.842 
ATOM     33  N7   DA A   2     -92.462 245.060-204.781 
ATOM     34  C5   DA A   2     -93.140 245.806-203.826 
ATOM     35  C6   DA A   2     -94.440 245.716-203.301 
ATOM     36  N6   DA A   2     -95.330 244.789-203.685 
ATOM     37  N1   DA A   2     -94.794 246.616-202.365 
ATOM     38  C2   DA A   2     -93.905 247.535-201.989 
ATOM     39  N3   DA A   2     -92.671 247.715-202.406 
ATOM     40  C4   DA A   2     -92.343 246.802-203.341 
ATOM     41  P    DT A   3     -86.164 248.550-202.136 
ATOM     42  OP1  DT A   3     -85.234 249.578-202.655 
ATOM     43  OP2  DT A   3     -85.692 247.150-202.211 
ATOM     44  O5'  DT A   3     -86.566 248.901-200.628 
ATOM     45  C5'  DT A   3     -87.666 249.801-200.389 
ATOM     46  C4'  DT A   3     -88.543 249.264-199.276 
ATOM     47  O4'  DT A   3     -89.578 248.366-199.768 
ATOM     48  C3'  DT A   3     -87.828 248.446-198.201 
ATOM     49  O3'  DT A   3     -88.422 248.724-196.939 
ATOM     50  C2'  DT A   3     -88.118 246.990-198.564 
ATOM     51  C1'  DT A   3     -89.575 247.195-198.966 
ATOM     52  N1   DT A   3     -90.137 246.078-199.776 
ATOM     53  C2   DT A   3     -91.463 245.773-199.585 
ATOM     54  O2   DT A   3     -92.175 246.372-198.797 
ATOM     55  N3   DT A   3     -91.948 244.731-200.352 
ATOM     56  C4   DT A   3     -91.234 243.989-201.270 
ATOM     57  O4   DT A   3     -91.778 243.079-201.898 
ATOM     58  C5   DT A   3     -89.851 244.384-201.399 
ATOM     59  C7   DT A   3     -89.003 243.626-202.378 
ATOM     60  C6   DT A   3     -89.353 245.393-200.666 
ATOM     61  P    DG A   4     -87.482 248.853-195.650 
ATOM     62  OP1  DG A   4     -86.932 250.225-195.573 
ATOM     63  OP2  DG A   4     -86.490 247.755-195.646 
ATOM     64  O5'  DG A   4     -88.536 248.629-194.467 
ATOM     65  C5'  DG A   4     -89.905 249.028-194.666 
ATOM     66  C4'  DG A   4     -90.838 247.955-194.143 
ATOM     67  O4'  DG A   4     -91.143 246.944-195.147 
ATOM     68  C3'  DG A   4     -90.323 247.147-192.952 
ATOM     69  O3'  DG A   4     -91.412 246.862-192.082 
ATOM     70  C2'  DG A   4     -89.830 245.833-193.560 
ATOM     71  C1'  DG A   4     -90.969 245.664-194.560 
ATOM     72  N9   DG A   4     -90.669 244.693-195.650 
ATOM     73  C8   DG A   4     -89.469 244.425-196.273 
ATOM     74  N7   DG A   4     -89.544 243.504-197.201 
ATOM     75  C5   DG A   4     -90.888 243.134-197.194 
ATOM     76  C6   DG A   4     -91.576 242.175-197.982 
ATOM     77  O6   DG A   4     -91.135 241.445-198.865 
ATOM     78  N1   DG A   4     -92.936 242.119-197.646 
ATOM     79  C2   DG A   4     -93.550 242.887-196.676 
ATOM     80  N2   DG A   4     -94.859 242.682-196.508 
ATOM     81  N3   DG A   4     -92.903 243.785-195.938 
ATOM     82  C4   DG A   4     -91.583 243.853-196.250 
ATOM     83  P    DA A   5     -91.179 246.927-190.500 
ATOM     84  OP1  DA A   5     -91.312 248.327-190.036 
ATOM     85  OP2  DA A   5     -89.911 246.247-190.158 
ATOM     86  O5'  DA A   5     -92.414 246.062-189.963 
ATOM     87  C5'  DA A   5     -93.635 246.040-190.727 
ATOM     88  C4'  DA A   5     -94.171 244.625-190.806 
ATOM     89  O4'  DA A   5     -93.626 243.887-191.937 
ATOM     90  C3'  DA A   5     -93.869 243.731-189.603 
ATOM     91  O3'  DA A   5     -94.989 242.885-189.366 
ATOM     92  C2'  DA A   5     -92.693 242.864-190.051 
ATOM     93  C1'  DA A   5     -93.184 242.620-191.475 
ATOM     94  N9   DA A   5     -92.123 242.135-192.399 
ATOM     95  C8   DA A   5     -90.795 242.456-192.411 
ATOM     96  N7   DA A   5     -90.121 241.863-193.347 
ATOM     97  C5   DA A   5     -91.068 241.092-194.006 
ATOM     98  C6   DA A   5     -90.983 240.222-195.105 
ATOM     99  N6   DA A   5     -89.843 239.971-195.764 
ATOM    100  N1   DA A   5     -92.116 239.615-195.503 
ATOM    101  C2   DA A   5     -93.246 239.868-194.845 
ATOM    102  N3   DA A   5     -93.446 240.657-193.811 
ATOM    103  C4   DA A   5     -92.297 241.251-193.433 
ATOM    104  P    DA A   6     -95.427 242.585-187.855 
ATOM    105  OP1  DA A   6     -96.286 243.684-187.360 
ATOM    106  OP2  DA A   6     -94.229 242.280-187.042 
ATOM    107  O5'  DA A   6     -96.303 241.257-188.040 
ATOM    108  C5'  DA A   6     -97.014 241.057-189.275 
ATOM    109  C4'  DA A   6     -96.850 239.623-189.740 
ATOM    110  O4'  DA A   6     -95.665 239.439-190.565 
ATOM    111  C3'  DA A   6     -96.695 238.579-188.634 
ATOM    112  O3'  DA A   6     -97.369 237.389-189.027 
ATOM    113  C2'  DA A   6     -95.195 238.292-188.580 
ATOM    114  C1'  DA A   6     -94.958 238.305-190.087 
ATOM    115  N9   DA A   6     -93.526 238.458-190.468 
ATOM    116  C8   DA A   6     -92.553 239.177-189.835 
ATOM    117  N7   DA A   6     -91.394 239.113-190.413 
ATOM    118  C5   DA A   6     -91.612 238.291-191.510 
ATOM    119  C6   DA A   6     -90.766 237.830-192.532 
ATOM    120  N6   DA A   6     -89.467 238.148-192.617 
ATOM    121  N1   DA A   6     -91.306 237.026-193.468 
ATOM    122  C2   DA A   6     -92.598 236.713-193.378 
ATOM    123  N3   DA A   6     -93.480 237.081-192.476 
ATOM    124  C4   DA A   6     -92.915 237.884-191.552 
ATOM    125  P    DG A   7     -98.187 236.562-187.928 
ATOM    126  OP1  DG A   7     -99.537 237.148-187.769 
ATOM    127  OP2  DG A   7     -97.380 236.446-186.693 
ATOM    128  O5'  DG A   7     -98.301 235.129-188.631 
ATOM    129  C5'  DG A   7     -98.336 235.058-190.068 
ATOM    130  C4'  DG A   7     -97.438 233.938-190.554 
ATOM    131  O4'  DG A   7     -96.064 234.376-190.758 
ATOM    132  C3'  DG A   7     -97.306 232.737-189.617 
ATOM    133  O3'  DG A   7     -97.228 231.551-190.397 
ATOM    134  C2'  DG A   7     -95.965 232.942-188.911 
ATOM    135  C1'  DG A   7     -95.198 233.443-190.131 
ATOM    136  N9   DG A   7     -93.928 234.144-189.794 
ATOM    137  C8   DG A   7     -93.636 234.944-188.710 
ATOM    138  N7   DG A   7     -92.412 235.414-188.708 
ATOM    139  C5   DG A   7     -91.854 234.888-189.872 
ATOM    140  C6   DG A   7     -90.550 235.044-190.411 
ATOM    141  O6   DG A   7     -89.605 235.689-189.965 
ATOM    142  N1   DG A   7     -90.405 234.335-191.612 
ATOM    143  C2   DG A   7     -91.390 233.576-192.213 
ATOM    144  N2   DG A   7     -91.053 232.977-193.358 
ATOM    145  N3   DG A   7     -92.613 233.431-191.706 
ATOM    146  C4   DG A   7     -92.770 234.111-190.541 
ATOM    147  P    DA A   8     -97.989 230.237-189.890 
ATOM    148  OP1  DA A   8     -99.408 230.292-190.308 
ATOM    149  OP2  DA A   8     -97.746 230.051-188.442 
ATOM    150  O5'  DA A   8     -97.230 229.094-190.713 
ATOM    151  C5'  DA A   8     -96.680 229.412-192.006 
ATOM    152  C4'  DA A   8     -95.292 228.817-192.139 
ATOM    153  O4'  DA A   8     -94.254 229.711-191.643 
ATOM    154  C3'  DA A   8     -95.051 227.514-191.378 
ATOM    155  O3'  DA A   8     -94.203 226.677-192.156 
ATOM    156  C2'  DA A   8     -94.294 227.935-190.118 
ATOM    157  C1'  DA A   8     -93.395 228.969-190.790 
ATOM    158  N9   DA A   8     -92.758 229.919-189.836 
ATOM    159  C8   DA A   8     -93.269 230.426-188.675 
ATOM    160  N7   DA A   8     -92.465 231.236-188.058 
ATOM    161  C5   DA A   8     -91.338 231.270-188.868 
ATOM    162  C6   DA A   8     -90.116 231.955-188.762 
ATOM    163  N6   DA A   8     -89.813 232.776-187.746 
ATOM    164  N1   DA A   8     -89.213 231.763-189.741 
ATOM    165  C2   DA A   8     -89.519 230.947-190.747 
ATOM    166  N3   DA A   8     -90.620 230.258-190.952 
ATOM    167  C4   DA A   8     -91.508 230.467-189.958 
ATOM    168  P    DA A   9     -94.492 225.102-192.195 
ATOM    169  OP1  DA A   9     -95.531 224.814-193.209 
ATOM    170  OP2  DA A   9     -94.768 224.615-190.826 
ATOM    171  O5'  DA A   9     -93.081 224.535-192.693 
ATOM    172  C5'  DA A   9     -92.261 225.355-193.547 
ATOM    173  C4'  DA A   9     -90.817 225.296-193.091 
ATOM    174  O4'  DA A   9     -90.512 226.302-192.083 
ATOM    175  C3'  DA A   9     -90.377 223.982-192.445 
ATOM    176  O3'  DA A   9     -89.035 223.707-192.831 
ATOM    177  C2'  DA A   9     -90.403 224.261-190.943 
ATOM    178  C1'  DA A   9     -89.823 225.670-191.014 
ATOM    179  N9   DA A   9     -90.047 226.473-189.780 
ATOM    180  C8   DA A   9     -91.121 226.452-188.937 
ATOM    181  N7   DA A   9     -91.022 227.274-187.939 
ATOM    182  C5   DA A   9     -89.792 227.887-188.133 
ATOM    183  C6   DA A   9     -89.099 228.870-187.407 
ATOM    184  N6   DA A   9     -89.572 229.433-186.286 
ATOM    185  N1   DA A   9     -87.897 229.255-187.876 
ATOM    186  C2   DA A   9     -87.433 228.692-188.991 
ATOM    187  N3   DA A   9     -87.987 227.771-189.749 
ATOM    188  C4   DA A   9     -89.188 227.403-189.257 
ATOM    189  P    DA A  10     -88.617 222.198-193.163 
ATOM    190  OP1  DA A  10     -88.972 221.883-194.565 
ATOM    191  OP2  DA A  10     -89.170 221.292-192.133 
ATOM    192  O5'  DA A  10     -87.025 222.272-193.015 
ATOM    193  C5'  DA A  10     -86.353 223.512-193.306 
ATOM    194  C4'  DA A  10     -85.306 223.795-192.247 
ATOM    195  O4'  DA A  10     -85.849 224.529-191.112 
ATOM    196  C3'  DA A  10     -84.651 222.568-191.614 
ATOM    197  O3'  DA A  10     -83.280 222.854-191.367 
ATOM    198  C2'  DA A  10     -85.362 222.400-190.271 
ATOM    199  C1'  DA A  10     -85.430 223.883-189.920 
ATOM    200  N9   DA A  10     -86.416 224.201-188.849 
ATOM    201  C8   DA A  10     -87.619 223.606-188.601 
ATOM    202  N7   DA A  10     -88.254 224.110-187.589 
ATOM    203  C5   DA A  10     -87.411 225.113-187.130 
ATOM    204  C6   DA A  10     -87.516 226.026-186.069 
ATOM    205  N6   DA A  10     -88.565 226.079-185.237 
ATOM    206  N1   DA A  10     -86.497 226.889-185.891 
ATOM    207  C2   DA A  10     -85.456 226.833-186.720 
ATOM    208  N3   DA A  10     -85.249 226.029-187.740 
ATOM    209  C4   DA A  10     -86.283 225.176-187.896 
ATOM    210  P    DG A  11     -82.190 221.710-191.627 
ATOM    211  OP1  DG A  11     -81.820 221.695-193.060 
ATOM    212  OP2  DG A  11     -82.673 220.428-191.068 
ATOM    213  O5'  DG A  11     -80.958 222.245-190.758 
ATOM    214  C5'  DG A  11     -80.795 223.665-190.577 
ATOM    215  C4'  DG A  11     -80.449 223.966-189.132 
ATOM    216  O4'  DG A  11     -81.632 224.146-188.303 
ATOM    217  C3'  DG A  11     -79.647 222.889-188.402 
ATOM    218  O3'  DG A  11     -78.721 223.519-187.525 
ATOM    219  C2'  DG A  11     -80.681 222.141-187.560 
ATOM    220  C1'  DG A  11     -81.476 223.368-187.126 
ATOM    221  N9   DG A  11     -82.833 223.048-186.600 
ATOM    222  C8   DG A  11     -83.704 222.051-186.986 
ATOM    223  N7   DG A  11     -84.830 222.039-186.317 
ATOM    224  C5   DG A  11     -84.697 223.101-185.424 
ATOM    225  C6   DG A  11     -85.596 223.584-184.438 
ATOM    226  O6   DG A  11     -86.714 223.167-184.144 
ATOM    227  N1   DG A  11     -85.061 224.684-183.753 
ATOM    228  C2   DG A  11     -83.821 225.243-183.989 
ATOM    229  N2   DG A  11     -83.494 226.290-183.228 
ATOM    230  N3   DG A  11     -82.978 224.789-184.916 
ATOM    231  C4   DG A  11     -83.482 223.723-185.589 
ATOM    232  P    DA A  12     -77.252 222.902-187.374 
ATOM    233  OP1  DA A  12     -76.390 223.400-188.470 
ATOM    234  OP2  DA A  12     -77.343 221.432-187.236 
ATOM    235  O5'  DA A  12     -76.781 223.543-185.986 
ATOM    236  C5'  DA A  12     -77.295 224.833-185.602 
ATOM    237  C4'  DA A  12     -77.683 224.821-184.137 
ATOM    238  O4'  DA A  12     -79.055 224.378-183.929 
ATOM    239  C3'  DA A  12     -76.859 223.900-183.238 
ATOM    240  O3'  DA A  12     -76.684 224.527-181.973 
ATOM    241  C2'  DA A  12     -77.731 222.660-183.048 
ATOM    242  C1'  DA A  12     -79.058 223.399-182.901 
ATOM    243  N9   DA A  12     -80.253 222.530-183.094 
ATOM    244  C8   DA A  12     -80.401 221.466-183.937 
ATOM    245  N7   DA A  12     -81.569 220.906-183.876 
ATOM    246  C5   DA A  12     -82.248 221.652-182.921 
ATOM    247  C6   DA A  12     -83.547 221.563-182.397 
ATOM    248  N6   DA A  12     -84.437 220.635-182.780 
ATOM    249  N1   DA A  12     -83.901 222.462-181.460 
ATOM    250  C2   DA A  12     -83.013 223.381-181.084 
ATOM    251  N3   DA A  12     -81.779 223.562-181.501 
ATOM    252  C4   DA A  12     -81.450 222.649-182.437 
ATOM    253  P    DC A  13     -75.272 224.397-181.231 
ATOM    254  OP1  DC A  13     -74.341 225.424-181.750 
ATOM    255  OP2  DC A  13     -74.799 222.996-181.306 
ATOM    256  O5'  DC A  13     -75.674 224.748-179.723 
ATOM    257  C5'  DC A  13     -76.773 225.647-179.484 
ATOM    258  C4'  DC A  13     -77.650 225.110-178.371 
ATOM    259  O4'  DC A  13     -78.685 224.213-178.863 
ATOM    260  C3'  DC A  13     -76.935 224.292-177.296 
ATOM    261  O3'  DC A  13     -77.529 224.570-176.034 
ATOM    262  C2'  DC A  13     -77.225 222.836-177.660 
ATOM    263  C1'  DC A  13     -78.682 223.042-178.061 
ATOM    264  N1   DC A  13     -79.244 221.924-178.871 
ATOM    265  C2   DC A  13     -80.586 221.603-178.689 
ATOM    266  O2   DC A  13     -81.250 222.252-177.873 
ATOM    267  N3   DC A  13     -81.118 220.587-179.417 
ATOM    268  C4   DC A  13     -80.365 219.908-180.292 
ATOM    269  N4   DC A  13     -80.929 218.926-180.978 
ATOM    270  C5   DC A  13     -78.982 220.222-180.493 
ATOM    271  C6   DC A  13     -78.470 221.241-179.756 
ATOM    272  P    DG A  14     -76.590 224.700-174.745 
ATOM    273  OP1  DG A  14     -76.040 226.072-174.668 
ATOM    274  OP2  DG A  14     -75.598 223.602-174.741 
ATOM    275  O5'  DG A  14     -77.643 224.475-173.562 
ATOM    276  C5'  DG A  14     -79.012 224.874-173.762 
ATOM    277  C4'  DG A  14     -79.946 223.801-173.238 
ATOM    278  O4'  DG A  14     -80.250 222.791-174.243 
ATOM    279  C3'  DG A  14     -79.431 222.994-172.047 
ATOM    280  O3'  DG A  14     -80.520 222.709-171.177 
ATOM    281  C2'  DG A  14     -78.938 221.680-172.655 
ATOM    282  C1'  DG A  14     -80.076 221.510-173.656 
ATOM    283  N9   DG A  14     -79.776 220.539-174.745 
ATOM    284  C8   DG A  14     -78.576 220.271-175.368 
ATOM    285  N7   DG A  14     -78.651 219.350-176.297 
ATOM    286  C5   DG A  14     -79.995 218.980-176.289 
ATOM    287  C6   DG A  14     -80.683 218.022-177.077 
ATOM    288  O6   DG A  14     -80.242 217.291-177.960 
ATOM    289  N1   DG A  14     -82.043 217.965-176.741 
ATOM    290  C2   DG A  14     -82.657 218.733-175.771 
ATOM    291  N2   DG A  14     -83.966 218.529-175.603 
ATOM    292  N3   DG A  14     -82.010 219.632-175.033 
ATOM    293  C4   DG A  14     -80.690 219.700-175.345 
ATOM    294  P    DT A  15     -80.287 222.773-169.596 
ATOM    295  OP1  DT A  15     -80.419 224.173-169.131 
ATOM    296  OP2  DT A  15     -79.018 222.094-169.253 
ATOM    297  O5'  DT A  15     -81.521 221.909-169.058 
ATOM    298  C5'  DT A  15     -82.742 221.886-169.822 
ATOM    299  C4'  DT A  15     -83.278 220.471-169.901 
ATOM    300  O4'  DT A  15     -82.733 219.733-171.032 
ATOM    301  C3'  DT A  15     -82.976 219.577-168.698 
ATOM    302  O3'  DT A  15     -84.096 218.731-168.461 
ATOM    303  C2'  DT A  15     -81.800 218.710-169.146 
ATOM    304  C1'  DT A  15     -82.291 218.466-170.570 
ATOM    305  N1   DT A  15     -81.230 217.981-171.494 
ATOM    306  C2   DT A  15     -81.610 217.092-172.471 
ATOM    307  O2   DT A  15     -82.757 216.700-172.602 
ATOM    308  N3   DT A  15     -80.599 216.664-173.310 
ATOM    309  C4   DT A  15     -79.273 217.042-173.252 
ATOM    310  O4   DT A  15     -78.458 216.590-174.059 
ATOM    311  C5   DT A  15     -78.971 217.976-172.194 
ATOM    312  C7   DT A  15     -77.550 218.438-172.062 
ATOM    313  C6   DT A  15     -79.934 218.409-171.364 
ATOM    314  P    DG A  16     -84.534 218.431-166.951 
ATOM    315  OP1  DG A  16     -85.393 219.530-166.455 
ATOM    316  OP2  DG A  16     -83.337 218.126-166.138 
ATOM    317  O5'  DG A  16     -85.410 217.104-167.135 
ATOM    318  C5'  DG A  16     -86.121 216.903-168.370 
ATOM    319  C4'  DG A  16     -85.958 215.469-168.835 
ATOM    320  O4'  DG A  16     -84.772 215.285-169.661 
ATOM    321  C3'  DG A  16     -85.803 214.425-167.730 
ATOM    322  O3'  DG A  16     -86.477 213.235-168.122 
ATOM    323  C2'  DG A  16     -84.302 214.139-167.675 
ATOM    324  C1'  DG A  16     -84.065 214.151-169.182 
ATOM    325  N9   DG A  16     -82.633 214.304-169.563 
ATOM    326  C8   DG A  16     -81.639 215.024-168.938 
ATOM    327  N7   DG A  16     -80.472 214.951-169.533 
ATOM    328  C5   DG A  16     -80.712 214.124-170.629 
ATOM    329  C6   DG A  16     -79.829 213.676-171.647 
ATOM    330  O6   DG A  16     -78.635 213.922-171.792 
ATOM    331  N1   DG A  16     -80.487 212.848-172.567 
ATOM    332  C2   DG A  16     -81.822 212.499-172.512 
ATOM    333  N2   DG A  16     -82.259 211.698-173.487 
ATOM    334  N3   DG A  16     -82.650 212.920-171.557 
ATOM    335  C4   DG A  16     -82.027 213.723-170.656 
ATOM    336  P    DC A  17     -87.294 212.408-167.023 
ATOM    337  OP1  DC A  17     -88.644 212.994-166.864 
ATOM    338  OP2  DC A  17     -86.487 212.292-165.788 
ATOM    339  O5'  DC A  17     -87.408 210.975-167.726 
ATOM    340  C5'  DC A  17     -87.443 210.904-169.163 
ATOM    341  C4'  DC A  17     -86.545 209.784-169.649 
ATOM    342  O4'  DC A  17     -85.171 210.223-169.853 
ATOM    343  C3'  DC A  17     -86.413 208.584-168.712 
ATOM    344  O3'  DC A  17     -86.335 207.397-169.492 
ATOM    345  C2'  DC A  17     -85.072 208.789-168.006 
ATOM    346  C1'  DC A  17     -84.305 209.289-169.226 
ATOM    347  N1   DC A  17     -83.035 209.990-168.889 
ATOM    348  C2   DC A  17     -81.961 209.846-169.763 
ATOM    349  O2   DC A  17     -82.105 209.148-170.773 
ATOM    350  N3   DC A  17     -80.795 210.476-169.472 
ATOM    351  C4   DC A  17     -80.679 211.223-168.367 
ATOM    352  N4   DC A  17     -79.521 211.819-168.128 
ATOM    353  C5   DC A  17     -81.772 211.385-167.455 
ATOM    354  C6   DC A  17     -82.929 210.746-167.762 
ATOM    355  P    DG A  18     -87.096 206.083-168.985 
ATOM    356  OP1  DG A  18     -88.515 206.139-169.403 
ATOM    357  OP2  DG A  18     -86.853 205.897-167.537 
ATOM    358  O5'  DG A  18     -86.337 204.940-169.808 
ATOM    359  C5'  DG A  18     -85.787 205.259-171.101 
ATOM    360  C4'  DG A  18     -84.399 204.664-171.234 
ATOM    361  O4'  DG A  18     -83.361 205.557-170.738 
ATOM    362  C3'  DG A  18     -84.158 203.360-170.473 
ATOM    363  O3'  DG A  18     -83.310 202.523-171.251 
ATOM    364  C2'  DG A  18     -83.401 203.782-169.213 
ATOM    365  C1'  DG A  18     -82.502 204.816-169.885 
ATOM    366  N9   DG A  18     -81.866 205.765-168.931 
ATOM    367  C8   DG A  18     -82.364 206.287-167.757 
ATOM    368  N7   DG A  18     -81.542 207.104-167.144 
ATOM    369  C5   DG A  18     -80.419 207.125-167.970 
ATOM    370  C6   DG A  18     -79.196 207.831-167.831 
ATOM    371  O6   DG A  18     -78.846 208.596-166.937 
ATOM    372  N1   DG A  18     -78.327 207.565-168.899 
ATOM    373  C2   DG A  18     -78.604 206.726-169.961 
ATOM    374  N2   DG A  18     -77.643 206.605-170.879 
ATOM    375  N3   DG A  18     -79.753 206.064-170.090 
ATOM    376  C4   DG A  18     -80.606 206.311-169.063 
ATOM    377  P    DG A  19     -83.600 200.949-171.290 
ATOM    378  OP1  DG A  19     -84.638 200.660-172.304 
ATOM    379  OP2  DG A  19     -83.875 200.461-169.921 
ATOM    380  O5'  DG A  19     -82.189 200.382-171.788 
ATOM    381  C5'  DG A  19     -81.369 201.202-172.642 
ATOM    382  C4'  DG A  19     -79.924 201.142-172.186 
ATOM    383  O4'  DG A  19     -79.619 202.148-171.178 
ATOM    384  C3'  DG A  19     -79.484 199.828-171.541 
ATOM    385  O3'  DG A  19     -78.143 199.554-171.926 
ATOM    386  C2'  DG A  19     -79.510 200.107-170.038 
ATOM    387  C1'  DG A  19     -78.931 201.517-170.109 
ATOM    388  N9   DG A  19     -79.155 202.320-168.876 
ATOM    389  C8   DG A  19     -80.230 202.311-168.014 
ATOM    390  N7   DG A  19     -80.117 203.147-167.010 
ATOM    391  C5   DG A  19     -78.879 203.752-167.221 
ATOM    392  C6   DG A  19     -78.206 204.745-166.464 
ATOM    393  O6   DG A  19     -78.571 205.306-165.434 
ATOM    394  N1   DG A  19     -76.968 205.075-167.035 
ATOM    395  C2   DG A  19     -76.450 204.517-168.187 
ATOM    396  N2   DG A  19     -75.252 204.967-168.569 
ATOM    397  N3   DG A  19     -77.082 203.585-168.897 
ATOM    398  C4   DG A  19     -78.284 203.254-168.356 
ATOM    399  P    DA A  20     -77.724 198.045-172.258 
ATOM    400  OP1  DA A  20     -78.079 197.729-173.660 
ATOM    401  OP2  DA A  20     -78.277 197.138-171.229 
ATOM    402  O5'  DA A  20     -76.132 198.119-172.110 
ATOM    403  C5'  DA A  20     -75.460 199.358-172.401 
ATOM    404  C4'  DA A  20     -74.413 199.642-171.342 
ATOM    405  O4'  DA A  20     -74.956 200.375-170.207 
ATOM    406  C3'  DA A  20     -73.758 198.414-170.709 
ATOM    407  O3'  DA A  20     -72.387 198.700-170.462 
ATOM    408  C2'  DA A  20     -74.469 198.246-169.366 
ATOM    409  C1'  DA A  20     -74.537 199.729-169.015 
ATOM    410  N9   DA A  20     -75.523 200.048-167.945 
ATOM    411  C8   DA A  20     -76.726 199.453-167.696 
ATOM    412  N7   DA A  20     -77.361 199.956-166.684 
ATOM    413  C5   DA A  20     -76.519 200.959-166.225 
ATOM    414  C6   DA A  20     -76.623 201.873-165.164 
ATOM    415  N6   DA A  20     -77.673 201.925-164.332 
ATOM    416  N1   DA A  20     -75.604 202.735-164.986 
ATOM    417  C2   DA A  20     -74.563 202.679-165.815 
ATOM    418  N3   DA A  20     -74.356 201.875-166.835 
ATOM    419  C4   DA A  20     -75.390 201.022-166.991 
ATOM    420  P    DT A  21     -71.298 197.556-170.723 
ATOM    421  OP1  DT A  21     -70.927 197.541-172.155 
ATOM    422  OP2  DT A  21     -71.780 196.275-170.163 
ATOM    423  O5'  DT A  21     -70.065 198.092-169.853 
ATOM    424  C5'  DT A  21     -69.903 199.511-169.672 
ATOM    425  C4'  DT A  21     -69.556 199.812-168.227 
ATOM    426  O4'  DT A  21     -70.739 199.992-167.398 
ATOM    427  C3'  DT A  21     -68.755 198.735-167.497 
ATOM    428  O3'  DT A  21     -67.828 199.365-166.620 
ATOM    429  C2'  DT A  21     -69.788 197.988-166.655 
ATOM    430  C1'  DT A  21     -70.583 199.214-166.221 
ATOM    431  N1   DT A  21     -71.940 198.894-165.696 
ATOM    432  C2   DT A  21     -72.421 199.684-164.680 
ATOM    433  O2   DT A  21     -71.790 200.615-164.208 
ATOM    434  N3   DT A  21     -73.681 199.357-164.218 
ATOM    435  C4   DT A  21     -74.479 198.330-164.677 
ATOM    436  O4   DT A  21     -75.592 198.133-164.184 
ATOM    437  C5   DT A  21     -73.889 197.555-165.744 
ATOM    438  C7   DT A  21     -74.692 196.417-166.302 
ATOM    439  C6   DT A  21     -72.666 197.852-166.212 
ATOM    440  P    DC A  22     -66.359 198.749-166.469 
ATOM    441  OP1  DC A  22     -65.498 199.247-167.565 
ATOM    442  OP2  DC A  22     -66.450 197.279-166.332 
ATOM    443  O5'  DC A  22     -65.888 199.390-165.081 
ATOM    444  C5'  DC A  22     -66.402 200.679-164.698 
ATOM    445  C4'  DC A  22     -66.791 200.667-163.232 
ATOM    446  O4'  DC A  22     -68.162 200.224-163.024 
ATOM    447  C3'  DC A  22     -65.966 199.746-162.333 
ATOM    448  O3'  DC A  22     -65.791 200.374-161.068 
ATOM    449  C2'  DC A  22     -66.839 198.506-162.143 
ATOM    450  C1'  DC A  22     -68.166 199.245-161.997 
ATOM    451  N1   DC A  22     -69.360 198.376-162.189 
ATOM    452  C2   DC A  22     -70.493 198.652-161.427 
ATOM    453  O2   DC A  22     -70.460 199.597-160.631 
ATOM    454  N3   DC A  22     -71.592 197.871-161.587 
ATOM    455  C4   DC A  22     -71.586 196.856-162.462 
ATOM    456  N4   DC A  22     -72.684 196.123-162.581 
ATOM    457  C5   DC A  22     -70.432 196.555-163.254 
ATOM    458  C6   DC A  22     -69.343 197.347-163.079 
ATOM    459  P    DC A  23     -64.379 200.243-160.326 
ATOM    460  OP1  DC A  23     -63.448 201.271-160.845 
ATOM    461  OP2  DC A  23     -63.906 198.843-160.401 
ATOM    462  O5'  DC A  23     -64.781 200.594-158.818 
ATOM    463  C5'  DC A  23     -65.880 201.493-158.580 
ATOM    464  C4'  DC A  23     -66.758 200.956-157.466 
ATOM    465  O4'  DC A  23     -67.793 200.059-157.959 
ATOM    466  C3'  DC A  23     -66.042 200.139-156.391 
ATOM    467  O3'  DC A  23     -66.637 200.416-155.129 
ATOM    468  C2'  DC A  23     -66.333 198.683-156.755 
ATOM    469  C1'  DC A  23     -67.789 198.888-157.156 
ATOM    470  N1   DC A  23     -68.351 197.771-157.966 
ATOM    471  C2   DC A  23     -69.694 197.449-157.785 
ATOM    472  O2   DC A  23     -70.358 198.098-156.968 
ATOM    473  N3   DC A  23     -70.225 196.433-158.512 
ATOM    474  C4   DC A  23     -69.472 195.754-159.387 
ATOM    475  N4   DC A  23     -70.036 194.772-160.073 
ATOM    476  C5   DC A  23     -68.089 196.069-159.588 
ATOM    477  C6   DC A  23     -67.577 197.087-158.851 
ATOM    478  P    DT A  24     -65.697 200.546-153.840 
ATOM    479  OP1  DT A  24     -65.147 201.918-153.764 
ATOM    480  OP2  DT A  24     -64.705 199.448-153.837 
ATOM    481  O5'  DT A  24     -66.751 200.322-152.657 
ATOM    482  C5'  DT A  24     -68.120 200.721-152.857 
ATOM    483  C4'  DT A  24     -69.053 199.647-152.334 
ATOM    484  O4'  DT A  24     -69.357 198.637-153.338 
ATOM    485  C3'  DT A  24     -68.538 198.840-151.142 
ATOM    486  O3'  DT A  24     -69.627 198.555-150.273 
ATOM    487  C2'  DT A  24     -68.045 197.526-151.750 
ATOM    488  C1'  DT A  24     -69.184 197.357-152.751 
ATOM    489  N1   DT A  24     -68.884 196.385-153.840 
ATOM    490  C2   DT A  24     -69.931 195.633-154.312 
ATOM    491  O2   DT A  24     -71.067 195.731-153.881 
ATOM    492  N3   DT A  24     -69.614 194.743-155.322 
ATOM    493  C4   DT A  24     -68.368 194.550-155.882 
ATOM    494  O4   DT A  24     -68.208 193.723-156.782 
ATOM    495  C5   DT A  24     -67.334 195.386-155.320 
ATOM    496  C7   DT A  24     -65.947 195.239-155.873 
ATOM    497  C6   DT A  24     -67.614 196.259-154.338 
ATOM    498  P    DG A  25     -69.394 198.620-148.691 
ATOM    499  OP1  DG A  25     -69.527 200.019-148.226 
ATOM    500  OP2  DG A  25     -68.125 197.940-148.348 
ATOM    501  O5'  DG A  25     -70.628 197.755-148.154 
ATOM    502  C5'  DG A  25     -71.849 197.733-148.917 
ATOM    503  C4'  DG A  25     -72.385 196.318-148.996 
ATOM    504  O4'  DG A  25     -71.841 195.580-150.127 
ATOM    505  C3'  DG A  25     -72.084 195.424-147.793 
ATOM    506  O3'  DG A  25     -73.203 194.578-147.556 
ATOM    507  C2'  DG A  25     -70.907 194.557-148.241 
ATOM    508  C1'  DG A  25     -71.398 194.313-149.665 
ATOM    509  N9   DG A  25     -70.337 193.827-150.589 
ATOM    510  C8   DG A  25     -68.996 194.140-150.616 
ATOM    511  N7   DG A  25     -68.325 193.535-151.567 
ATOM    512  C5   DG A  25     -69.291 192.767-152.216 
ATOM    513  C6   DG A  25     -69.169 191.894-153.328 
ATOM    514  O6   DG A  25     -68.167 191.615-153.981 
ATOM    515  N1   DG A  25     -70.402 191.315-153.662 
ATOM    516  C2   DG A  25     -71.595 191.549-153.007 
ATOM    517  N2   DG A  25     -72.660 190.899-153.480 
ATOM    518  N3   DG A  25     -71.708 192.369-151.964 
ATOM    519  C4   DG A  25     -70.522 192.938-151.627 
ATOM    520  P    DC A  26     -73.642 194.277-146.046 
ATOM    521  OP1  DC A  26     -74.500 195.376-145.550 
ATOM    522  OP2  DC A  26     -72.444 193.973-145.233 
ATOM    523  O5'  DC A  26     -74.517 192.950-146.230 
ATOM    524  C5'  DC A  26     -75.228 192.750-147.465 
ATOM    525  C4'  DC A  26     -75.065 191.315-147.930 
ATOM    526  O4'  DC A  26     -73.880 191.131-148.756 
ATOM    527  C3'  DC A  26     -74.910 190.271-146.825 
ATOM    528  O3'  DC A  26     -75.584 189.082-147.217 
ATOM    529  C2'  DC A  26     -73.410 189.985-146.770 
ATOM    530  C1'  DC A  26     -73.172 189.997-148.278 
ATOM    531  N1   DC A  26     -71.740 190.150-148.658 
ATOM    532  C2   DC A  26     -71.298 189.488-149.800 
ATOM    533  O2   DC A  26     -72.104 188.808-150.445 
ATOM    534  N3   DC A  26     -69.995 189.615-150.163 
ATOM    535  C4   DC A  26     -69.154 190.362-149.437 
ATOM    536  N4   DC A  26     -67.894 190.453-149.833 
ATOM    537  C5   DC A  26     -69.589 191.050-148.259 
ATOM    538  C6   DC A  26     -70.894 190.911-147.912 
ATOM    539  P    DT A  27     -76.401 188.254-146.118 
ATOM    540  OP1  DT A  27     -77.751 188.841-145.959 
ATOM    541  OP2  DT A  27     -75.595 188.139-144.883 
ATOM    542  O5'  DT A  27     -76.515 186.822-146.821 
ATOM    543  C5'  DT A  27     -76.550 186.751-148.259 
ATOM    544  C4'  DT A  27     -75.652 185.630-148.744 
ATOM    545  O4'  DT A  27     -74.279 186.069-148.948 
ATOM    546  C3'  DT A  27     -75.520 184.430-147.807 
ATOM    547  O3'  DT A  27     -75.442 183.244-148.587 
ATOM    548  C2'  DT A  27     -74.180 184.635-147.101 
ATOM    549  C1'  DT A  27     -73.413 185.135-148.321 
ATOM    550  N1   DT A  27     -72.143 185.837-147.984 
ATOM    551  C2   DT A  27     -71.092 185.684-148.856 
ATOM    552  O2   DT A  27     -71.165 185.011-149.870 
ATOM    553  N3   DT A  27     -69.931 186.348-148.510 
ATOM    554  C4   DT A  27     -69.740 187.133-147.391 
ATOM    555  O4   DT A  27     -68.653 187.678-147.187 
ATOM    556  C5   DT A  27     -70.898 187.233-146.536 
ATOM    557  C7   DT A  27     -70.776 188.069-145.295 
ATOM    558  C6   DT A  27     -72.040 186.597-146.848 
ATOM    559  P    DG A  28     -76.204 181.930-148.080 
ATOM    560  OP1  DG A  28     -77.622 181.985-148.499 
ATOM    561  OP2  DG A  28     -75.961 181.743-146.633 
ATOM    562  O5'  DG A  28     -75.444 180.787-148.903 
ATOM    563  C5'  DG A  28     -74.894 181.105-150.196 
ATOM    564  C4'  DG A  28     -73.506 180.510-150.329 
ATOM    565  O4'  DG A  28     -72.468 181.404-149.833 
ATOM    566  C3'  DG A  28     -73.265 179.207-149.568 
ATOM    567  O3'  DG A  28     -72.418 178.370-150.346 
ATOM    568  C2'  DG A  28     -72.508 179.628-148.308 
ATOM    569  C1'  DG A  28     -71.610 180.662-148.980 
ATOM    570  N9   DG A  28     -70.973 181.612-148.026 
ATOM    571  C8   DG A  28     -71.471 182.134-146.852 
ATOM    572  N7   DG A  28     -70.649 182.951-146.239 
ATOM    573  C5   DG A  28     -69.527 182.971-147.065 
ATOM    574  C6   DG A  28     -68.304 183.678-146.926 
ATOM    575  O6   DG A  28     -67.954 184.443-146.033 
ATOM    576  N1   DG A  28     -67.435 183.411-147.994 
ATOM    577  C2   DG A  28     -67.712 182.573-149.056 
ATOM    578  N2   DG A  28     -66.750 182.452-149.974 
ATOM    579  N3   DG A  28     -68.860 181.911-149.185 
ATOM    580  C4   DG A  28     -69.713 182.158-148.158 
ATOM    581  P    DG A  29     -72.707 176.795-150.385 
ATOM    582  OP1  DG A  29     -73.745 176.507-151.399 
ATOM    583  OP2  DG A  29     -72.983 176.308-149.016 
ATOM    584  O5'  DG A  29     -71.296 176.228-150.883 
ATOM    585  C5'  DG A  29     -70.476 177.048-151.737 
ATOM    586  C4'  DG A  29     -69.032 176.989-151.281 
ATOM    587  O4'  DG A  29     -68.726 177.994-150.273 
ATOM    588  C3'  DG A  29     -68.591 175.675-150.636 
ATOM    589  O3'  DG A  29     -67.250 175.400-151.021 
ATOM    590  C2'  DG A  29     -68.617 175.953-149.133 
ATOM    591  C1'  DG A  29     -68.038 177.363-149.204 
ATOM    592  N9   DG A  29     -68.262 178.166-147.971 
ATOM    593  C8   DG A  29     -69.337 178.158-147.109 
ATOM    594  N7   DG A  29     -69.224 178.993-146.105 
ATOM    595  C5   DG A  29     -67.986 179.598-146.316 
ATOM    596  C6   DG A  29     -67.314 180.592-145.559 
ATOM    597  O6   DG A  29     -67.678 181.152-144.529 
ATOM    598  N1   DG A  29     -66.076 180.921-146.130 
ATOM    599  C2   DG A  29     -65.557 180.364-147.282 
ATOM    600  N2   DG A  29     -64.360 180.814-147.664 
ATOM    601  N3   DG A  29     -66.189 179.431-147.993 
ATOM    602  C4   DG A  29     -67.391 179.101-147.451 
ATOM    603  P    DT A  30     -66.831 173.891-151.354 
ATOM    604  OP1  DT A  30     -67.187 173.576-152.755 
ATOM    605  OP2  DT A  30     -67.384 172.985-150.324 
ATOM    606  O5'  DT A  30     -65.239 173.965-151.205 
ATOM    607  C5'  DT A  30     -64.568 175.205-151.496 
ATOM    608  C4'  DT A  30     -63.521 175.488-150.438 
ATOM    609  O4'  DT A  30     -64.064 176.222-149.302 
ATOM    610  C3'  DT A  30     -62.866 174.261-149.804 
ATOM    611  O3'  DT A  30     -61.495 174.546-149.557 
ATOM    612  C2'  DT A  30     -63.576 174.092-148.461 
ATOM    613  C1'  DT A  30     -63.644 175.576-148.110 
ATOM    614  N1   DT A  30     -64.630 175.894-147.040 
ATOM    615  C2   DT A  30     -64.309 176.914-146.177 
ATOM    616  O2   DT A  30     -63.272 177.549-146.257 
ATOM    617  N3   DT A  30     -65.247 177.179-145.198 
ATOM    618  C4   DT A  30     -66.448 176.526-145.015 
ATOM    619  O4   DT A  30     -67.208 176.853-144.101 
ATOM    620  C5   DT A  30     -66.696 175.471-145.970 
ATOM    621  C7   DT A  30     -67.981 174.708-145.842 
ATOM    622  C6   DT A  30     -65.801 175.191-146.932 
ATOM    623  P    DA A  31     -60.405 173.403-149.818 
ATOM    624  OP1  DA A  31     -60.034 173.387-151.250 
ATOM    625  OP2  DA A  31     -60.887 172.121-149.258 
ATOM    626  O5'  DA A  31     -59.172 173.938-148.948 
ATOM    627  C5'  DA A  31     -59.010 175.357-148.767 
ATOM    628  C4'  DA A  31     -58.663 175.659-147.322 
ATOM    629  O4'  DA A  31     -59.847 175.839-146.493 
ATOM    630  C3'  DA A  31     -57.862 174.582-146.592 
ATOM    631  O3'  DA A  31     -56.935 175.212-145.715 
ATOM    632  C2'  DA A  31     -58.895 173.834-145.750 
ATOM    633  C1'  DA A  31     -59.691 175.061-145.316 
ATOM    634  N9   DA A  31     -61.047 174.740-144.791 
ATOM    635  C8   DA A  31     -61.898 173.747-145.187 
ATOM    636  N7   DA A  31     -63.017 173.723-144.531 
ATOM    637  C5   DA A  31     -62.903 174.777-143.635 
ATOM    638  C6   DA A  31     -63.768 175.280-142.651 
ATOM    639  N6   DA A  31     -64.978 174.763-142.394 
ATOM    640  N1   DA A  31     -63.344 176.339-141.936 
ATOM    641  C2   DA A  31     -62.141 176.849-142.196 
ATOM    642  N3   DA A  31     -61.251 176.466-143.085 
ATOM    643  C4   DA A  31     -61.700 175.405-143.786 
ATOM    644  P    DG A  32     -55.466 174.595-145.564 
ATOM    645  OP1  DG A  32     -54.605 175.093-146.660 
ATOM    646  OP2  DG A  32     -55.557 173.125-145.427 
ATOM    647  O5'  DG A  32     -54.996 175.236-144.176 
ATOM    648  C5'  DG A  32     -55.509 176.525-143.793 
ATOM    649  C4'  DG A  32     -55.898 176.514-142.327 
ATOM    650  O4'  DG A  32     -57.270 176.070-142.119 
ATOM    651  C3'  DG A  32     -55.073 175.593-141.428 
ATOM    652  O3'  DG A  32     -54.898 176.220-140.163 
ATOM    653  C2'  DG A  32     -55.946 174.353-141.239 
ATOM    654  C1'  DG A  32     -57.273 175.092-141.092 
ATOM    655  N9   DG A  32     -58.468 174.223-141.284 
ATOM    656  C8   DG A  32     -58.635 173.147-142.129 
ATOM    657  N7   DG A  32     -59.820 172.591-142.056 
ATOM    658  C5   DG A  32     -60.484 173.352-141.096 
ATOM    659  C6   DG A  32     -61.804 173.232-140.587 
ATOM    660  O6   DG A  32     -62.672 172.416-140.885 
ATOM    661  N1   DG A  32     -62.072 174.212-139.622 
ATOM    662  C2   DG A  32     -61.181 175.182-139.203 
ATOM    663  N2   DG A  32     -61.629 176.026-138.271 
ATOM    664  N3   DG A  32     -59.943 175.294-139.681 
ATOM    665  C4   DG A  32     -59.668 174.350-140.618 
ATOM    666  P    DG A  33     -53.486 176.089-139.421 
ATOM    667  OP1  DG A  33     -52.556 177.117-139.941 
ATOM    668  OP2  DG A  33     -53.014 174.689-139.496 
ATOM    669  O5'  DG A  33     -53.888 176.440-137.913 
ATOM    670  C5'  DG A  33     -54.988 177.340-137.675 
ATOM    671  C4'  DG A  33     -55.865 176.803-136.561 
ATOM    672  O4'  DG A  33     -56.900 175.905-137.054 
ATOM    673  C3'  DG A  33     -55.150 175.985-135.486 
ATOM    674  O3'  DG A  33     -55.744 176.263-134.224 
ATOM    675  C2'  DG A  33     -55.440 174.529-135.850 
ATOM    676  C1'  DG A  33     -56.897 174.735-136.251 
ATOM    677  N9   DG A  33     -57.459 173.617-137.061 
ATOM    678  C8   DG A  33     -56.835 172.820-137.995 
ATOM    679  N7   DG A  33     -57.618 171.916-138.534 
ATOM    680  C5   DG A  33     -58.848 172.130-137.911 
ATOM    681  C6   DG A  33     -60.086 171.460-138.081 
ATOM    682  O6   DG A  33     -60.360 170.524-138.828 
ATOM    683  N1   DG A  33     -61.078 171.998-137.249 
ATOM    684  C2   DG A  33     -60.895 173.047-136.369 
ATOM    685  N2   DG A  33     -61.969 173.414-135.664 
ATOM    686  N3   DG A  33     -59.733 173.676-136.211 
ATOM    687  C4   DG A  33     -58.760 173.166-137.011 
ATOM    688  P    DA A  34     -54.804 176.393-132.935 
ATOM    689  OP1  DA A  34     -54.254 177.764-132.859 
ATOM    690  OP2  DA A  34     -53.812 175.294-132.932 
ATOM    691  O5'  DA A  34     -55.858 176.168-131.752 
ATOM    692  C5'  DA A  34     -57.227 176.567-131.952 
ATOM    693  C4'  DA A  34     -58.160 175.494-131.429 
ATOM    694  O4'  DA A  34     -58.464 174.483-132.433 
ATOM    695  C3'  DA A  34     -57.645 174.687-130.237 
ATOM    696  O3'  DA A  34     -58.734 174.402-129.368 
ATOM    697  C2'  DA A  34     -57.152 173.373-130.845 
ATOM    698  C1'  DA A  34     -58.291 173.203-131.846 
ATOM    699  N9   DA A  34     -57.991 172.232-132.935 
ATOM    700  C8   DA A  34     -56.793 171.981-133.541 
ATOM    701  N7   DA A  34     -56.853 171.070-134.462 
ATOM    702  C5   DA A  34     -58.187 170.688-134.470 
ATOM    703  C6   DA A  34     -58.899 169.748-135.233 
ATOM    704  N6   DA A  34     -58.337 168.986-136.182 
ATOM    705  N1   DA A  34     -60.216 169.618-134.984 
ATOM    706  C2   DA A  34     -60.769 170.379-134.041 
ATOM    707  N3   DA A  34     -60.209 171.283-133.269 
ATOM    708  C4   DA A  34     -58.892 171.394-133.538 
ATOM    709  P    DG A  35     -58.501 174.466-127.786 
ATOM    710  OP1  DG A  35     -58.634 175.866-127.321 
ATOM    711  OP2  DG A  35     -57.233 173.786-127.443 
ATOM    712  O5'  DG A  35     -59.736 173.601-127.249 
ATOM    713  C5'  DG A  35     -60.956 173.579-128.012 
ATOM    714  C4'  DG A  35     -61.493 172.164-128.091 
ATOM    715  O4'  DG A  35     -60.948 171.426-129.222 
ATOM    716  C3'  DG A  35     -61.191 171.270-126.888 
ATOM    717  O3'  DG A  35     -62.310 170.424-126.651 
ATOM    718  C2'  DG A  35     -60.015 170.403-127.336 
ATOM    719  C1'  DG A  35     -60.506 170.159-128.760 
ATOM    720  N9   DG A  35     -59.445 169.674-129.684 
ATOM    721  C8   DG A  35     -58.103 169.986-129.711 
ATOM    722  N7   DG A  35     -57.432 169.381-130.662 
ATOM    723  C5   DG A  35     -58.398 168.613-131.311 
ATOM    724  C6   DG A  35     -58.277 167.741-132.423 
ATOM    725  O6   DG A  35     -57.274 167.461-133.076 
ATOM    726  N1   DG A  35     -59.509 167.161-132.757 
ATOM    727  C2   DG A  35     -60.702 167.395-132.102 
ATOM    728  N2   DG A  35     -61.768 166.746-132.575 
ATOM    729  N3   DG A  35     -60.815 168.215-131.059 
ATOM    730  C4   DG A  35     -59.629 168.784-130.722 
ATOM    731  P    DA A  36     -62.749 170.124-125.141 
ATOM    732  OP1  DA A  36     -63.608 171.223-124.646 
ATOM    733  OP2  DA A  36     -61.551 169.819-124.328 
ATOM    734  O5'  DA A  36     -63.625 168.797-125.325 
ATOM    735  C5'  DA A  36     -64.336 168.596-126.560 
ATOM    736  C4'  DA A  36     -64.172 167.162-127.025 
ATOM    737  O4'  DA A  36     -62.987 166.978-127.851 
ATOM    738  C3'  DA A  36     -64.017 166.118-125.920 
ATOM    739  O3'  DA A  36     -64.691 164.928-126.312 
ATOM    740  C2'  DA A  36     -62.517 165.832-125.865 
ATOM    741  C1'  DA A  36     -62.280 165.844-127.373 
ATOM    742  N9   DA A  36     -60.848 165.997-127.753 
ATOM    743  C8   DA A  36     -59.875 166.716-127.121 
ATOM    744  N7   DA A  36     -58.716 166.652-127.698 
ATOM    745  C5   DA A  36     -58.934 165.830-128.796 
ATOM    746  C6   DA A  36     -58.088 165.369-129.818 
ATOM    747  N6   DA A  36     -56.789 165.688-129.903 
ATOM    748  N1   DA A  36     -58.628 164.565-130.753 
ATOM    749  C2   DA A  36     -59.920 164.253-130.664 
ATOM    750  N3   DA A  36     -60.802 164.620-129.761 
ATOM    751  C4   DA A  36     -60.237 165.423-128.837 
ATOM    752  P    DA A  37     -65.508 164.101-125.213 
ATOM    753  OP1  DA A  37     -66.859 164.687-125.054 
ATOM    754  OP2  DA A  37     -64.702 163.985-123.978 
ATOM    755  O5'  DA A  37     -65.623 162.668-125.916 
ATOM    756  C5'  DA A  37     -65.657 162.597-127.354 
ATOM    757  C4'  DA A  37     -64.760 161.477-127.839 
ATOM    758  O4'  DA A  37     -63.386 161.916-128.043 
ATOM    759  C3'  DA A  37     -64.628 160.276-126.902 
ATOM    760  O3'  DA A  37     -64.550 159.090-127.682 
ATOM    761  C2'  DA A  37     -63.287 160.482-126.196 
ATOM    762  C1'  DA A  37     -62.520 160.982-127.416 
ATOM    763  N9   DA A  37     -61.250 161.683-127.079 
ATOM    764  C8   DA A  37     -60.979 162.474-125.998 
ATOM    765  N7   DA A  37     -59.770 162.945-125.984 
ATOM    766  C5   DA A  37     -59.196 162.430-127.139 
ATOM    767  C6   DA A  37     -57.916 162.564-127.700 
ATOM    768  N6   DA A  37     -56.936 163.292-127.145 
ATOM    769  N1   DA A  37     -57.677 161.919-128.857 
ATOM    770  C2   DA A  37     -58.655 161.197-129.404 
ATOM    771  N3   DA A  37     -59.882 161.001-128.974 
ATOM    772  C4   DA A  37     -60.095 161.657-127.815 
ATOM    773  P    DC A  38     -65.311 157.776-127.175 
ATOM    774  OP1  DC A  38     -66.730 157.831-127.594 
ATOM    775  OP2  DC A  38     -65.068 157.590-125.728 
ATOM    776  O5'  DC A  38     -64.552 156.633-127.998 
ATOM    777  C5'  DC A  38     -64.002 156.951-129.291 
ATOM    778  C4'  DC A  38     -62.614 156.356-129.425 
ATOM    779  O4'  DC A  38     -61.576 157.250-128.928 
ATOM    780  C3'  DC A  38     -62.372 155.053-128.664 
ATOM    781  O3'  DC A  38     -61.525 154.216-129.441 
ATOM    782  C2'  DC A  38     -61.616 155.475-127.404 
ATOM    783  C1'  DC A  38     -60.717 156.509-128.075 
ATOM    784  N1   DC A  38     -60.080 157.458-127.121 
ATOM    785  C2   DC A  38     -58.796 157.910-127.415 
ATOM    786  O2   DC A  38     -58.243 157.509-128.446 
ATOM    787  N3   DC A  38     -58.197 158.776-126.557 
ATOM    788  C4   DC A  38     -58.830 159.187-125.450 
ATOM    789  N4   DC A  38     -58.203 160.032-124.646 
ATOM    790  C5   DC A  38     -60.150 158.733-125.130 
ATOM    791  C6   DC A  38     -60.731 157.868-125.999 
ATOM    792  P    DC A  39     -61.814 152.642-129.480 
ATOM    793  OP1  DC A  39     -62.853 152.353-130.495 
ATOM    794  OP2  DC A  39     -62.090 152.154-128.111 
ATOM    795  O5'  DC A  39     -60.403 152.074-129.978 
ATOM    796  C5'  DC A  39     -59.583 152.894-130.832 
ATOM    797  C4'  DC A  39     -58.139 152.835-130.376 
ATOM    798  O4'  DC A  39     -57.834 153.841-129.368 
ATOM    799  C3'  DC A  39     -57.699 151.521-129.731 
ATOM    800  O3'  DC A  39     -56.357 151.246-130.116 
ATOM    801  C2'  DC A  39     -57.725 151.800-128.228 
ATOM    802  C1'  DC A  39     -57.145 153.209-128.299 
ATOM    803  N1   DC A  39     -57.369 154.013-127.066 
ATOM    804  C2   DC A  39     -56.377 154.914-126.689 
ATOM    805  O2   DC A  39     -55.361 155.010-127.387 
ATOM    806  N3   DC A  39     -56.562 155.656-125.565 
ATOM    807  C4   DC A  39     -57.677 155.522-124.837 
ATOM    808  N4   DC A  39     -57.811 156.268-123.750 
ATOM    809  C5   DC A  39     -58.709 154.601-125.207 
ATOM    810  C6   DC A  39     -58.506 153.868-126.332 
ATOM    811  P    DT A  40     -55.939 149.737-130.449 
ATOM    812  OP1  DT A  40     -56.294 149.422-131.850 
ATOM    813  OP2  DT A  40     -56.492 148.831-129.419 
ATOM    814  O5'  DT A  40     -54.347 149.811-130.300 
ATOM    815  C5'  DT A  40     -53.675 151.051-130.591 
ATOM    816  C4'  DT A  40     -52.628 151.334-129.533 
ATOM    817  O4'  DT A  40     -53.171 152.068-128.397 
ATOM    818  C3'  DT A  40     -51.973 150.107-128.899 
ATOM    819  O3'  DT A  40     -50.602 150.393-128.652 
ATOM    820  C2'  DT A  40     -52.684 149.939-127.556 
ATOM    821  C1'  DT A  40     -52.751 151.422-127.205 
ATOM    822  N1   DT A  40     -53.738 151.740-126.135 
ATOM    823  C2   DT A  40     -53.417 152.761-125.272 
ATOM    824  O2   DT A  40     -52.380 153.396-125.353 
ATOM    825  N3   DT A  40     -54.354 153.026-124.293 
ATOM    826  C4   DT A  40     -55.555 152.372-124.110 
ATOM    827  O4   DT A  40     -56.315 152.700-123.196 
ATOM    828  C5   DT A  40     -55.803 151.317-125.065 
ATOM    829  C7   DT A  40     -57.089 150.554-124.938 
ATOM    830  C6   DT A  40     -54.908 151.038-126.027 
ATOM    831  P    DA A  41     -49.512 149.249-128.913 
ATOM    832  OP1  DA A  41     -49.141 149.234-130.346 
ATOM    833  OP2  DA A  41     -49.995 147.967-128.353 
ATOM    834  O5'  DA A  41     -48.280 149.785-128.043 
ATOM    835  C5'  DA A  41     -48.117 151.204-127.862 
ATOM    836  C4'  DA A  41     -47.771 151.505-126.417 
ATOM    837  O4'  DA A  41     -48.954 151.685-125.588 
ATOM    838  C3'  DA A  41     -46.969 150.428-125.687 
ATOM    839  O3'  DA A  41     -46.043 151.058-124.810 
ATOM    840  C2'  DA A  41     -48.002 149.680-124.845 
ATOM    841  C1'  DA A  41     -48.798 150.907-124.411 
ATOM    842  N9   DA A  41     -50.155 150.587-123.886 
ATOM    843  C8   DA A  41     -51.005 149.594-124.282 
ATOM    844  N7   DA A  41     -52.124 149.570-123.626 
ATOM    845  C5   DA A  41     -52.011 150.623-122.730 
ATOM    846  C6   DA A  41     -52.876 151.127-121.746 
ATOM    847  N6   DA A  41     -54.085 150.609-121.489 
ATOM    848  N1   DA A  41     -52.451 152.185-121.031 
ATOM    849  C2   DA A  41     -51.248 152.696-121.291 
ATOM    850  N3   DA A  41     -50.358 152.312-122.180 
ATOM    851  C4   DA A  41     -50.808 151.252-122.881 
ATOM    852  P    DG A  42     -44.573 150.442-124.659 
ATOM    853  OP1  DG A  42     -43.712 150.939-125.755 
ATOM    854  OP2  DG A  42     -44.665 148.971-124.522 
ATOM    855  O5'  DG A  42     -44.103 151.082-123.271 
ATOM    856  C5'  DG A  42     -44.617 152.372-122.888 
ATOM    857  C4'  DG A  42     -45.005 152.360-121.422 
ATOM    858  O4'  DG A  42     -46.377 151.917-121.214 
ATOM    859  C3'  DG A  42     -44.181 151.439-120.523 
ATOM    860  O3'  DG A  42     -44.005 152.066-119.258 
ATOM    861  C2'  DG A  42     -45.053 150.199-120.334 
ATOM    862  C1'  DG A  42     -46.380 150.938-120.187 
ATOM    863  N9   DG A  42     -47.575 150.069-120.379 
ATOM    864  C8   DG A  42     -47.742 148.993-121.224 
ATOM    865  N7   DG A  42     -48.927 148.438-121.151 
ATOM    866  C5   DG A  42     -49.592 149.198-120.191 
ATOM    867  C6   DG A  42     -50.911 149.078-119.682 
ATOM    868  O6   DG A  42     -51.779 148.262-119.980 
ATOM    869  N1   DG A  42     -51.179 150.059-118.717 
ATOM    870  C2   DG A  42     -50.289 151.028-118.298 
ATOM    871  N2   DG A  42     -50.737 151.873-117.366 
ATOM    872  N3   DG A  42     -49.051 151.140-118.776 
ATOM    873  C4   DG A  42     -48.775 150.196-119.713 
ATOM    874  P    DA A  43     -42.594 151.936-118.516 
ATOM    875  OP1  DA A  43     -41.663 152.963-119.036 
ATOM    876  OP2  DA A  43     -42.121 150.535-118.591 
ATOM    877  O5'  DA A  43     -42.996 152.287-117.008 
ATOM    878  C5'  DA A  43     -44.095 153.186-116.770 
ATOM    879  C4'  DA A  43     -44.972 152.649-115.656 
ATOM    880  O4'  DA A  43     -46.007 151.752-116.149 
ATOM    881  C3'  DA A  43     -44.257 151.831-114.581 
ATOM    882  O3'  DA A  43     -44.851 152.109-113.319 
ATOM    883  C2'  DA A  43     -44.547 150.375-114.945 
ATOM    884  C1'  DA A  43     -46.004 150.581-115.346 
ATOM    885  N9   DA A  43     -46.566 149.463-116.156 
ATOM    886  C8   DA A  43     -45.932 148.683-117.080 
ATOM    887  N7   DA A  43     -46.695 147.785-117.620 
ATOM    888  C5   DA A  43     -47.927 147.982-117.011 
ATOM    889  C6   DA A  43     -49.168 147.340-117.154 
ATOM    890  N6   DA A  43     -49.382 146.320-117.998 
ATOM    891  N1   DA A  43     -50.187 147.786-116.396 
ATOM    892  C2   DA A  43     -49.970 148.801-115.559 
ATOM    893  N3   DA A  43     -48.861 149.474-115.342 
ATOM    894  C4   DA A  43     -47.857 149.008-116.113 
ATOM    895  P    DG A  44     -43.911 152.239-112.030 
ATOM    896  OP1  DG A  44     -43.362 153.611-111.954 
ATOM    897  OP2  DG A  44     -42.919 151.141-112.027 
ATOM    898  O5'  DG A  44     -44.965 152.015-110.847 
ATOM    899  C5'  DG A  44     -46.334 152.414-111.047 
ATOM    900  C4'  DG A  44     -47.268 151.340-110.524 
ATOM    901  O4'  DG A  44     -47.572 150.330-111.528 
ATOM    902  C3'  DG A  44     -46.753 150.533-109.332 
ATOM    903  O3'  DG A  44     -47.842 150.248-108.463 
ATOM    904  C2'  DG A  44     -46.259 149.219-109.940 
ATOM    905  C1'  DG A  44     -47.398 149.049-110.941 
ATOM    906  N9   DG A  44     -47.098 148.078-112.030 
ATOM    907  C8   DG A  44     -45.898 147.811-112.653 
ATOM    908  N7   DG A  44     -45.973 146.889-113.582 
ATOM    909  C5   DG A  44     -47.317 146.519-113.574 
ATOM    910  C6   DG A  44     -48.005 145.561-114.363 
ATOM    911  O6   DG A  44     -47.564 144.830-115.245 
ATOM    912  N1   DG A  44     -49.365 145.504-114.027 
ATOM    913  C2   DG A  44     -49.979 146.272-113.056 
ATOM    914  N2   DG A  44     -51.288 146.068-112.888 
ATOM    915  N3   DG A  44     -49.332 147.171-112.318 
ATOM    916  C4   DG A  44     -48.012 147.239-112.631 
ATOM    917  P    DT A  45     -47.609 150.312-106.881 
ATOM    918  OP1  DT A  45     -47.741 151.712-106.416 
ATOM    919  OP2  DT A  45     -46.340 149.633-106.538 
ATOM    920  O5'  DT A  45     -48.843 149.448-106.344 
ATOM    921  C5'  DT A  45     -50.064 149.426-107.107 
ATOM    922  C4'  DT A  45     -50.600 148.010-107.186 
ATOM    923  O4'  DT A  45     -50.055 147.272-108.318 
ATOM    924  C3'  DT A  45     -50.298 147.116-105.984 
ATOM    925  O3'  DT A  45     -51.418 146.271-105.746 
ATOM    926  C2'  DT A  45     -49.122 146.249-106.431 
ATOM    927  C1'  DT A  45     -49.613 146.005-107.855 
ATOM    928  N1   DT A  45     -48.552 145.520-108.780 
ATOM    929  C2   DT A  45     -48.932 144.632-109.757 
ATOM    930  O2   DT A  45     -50.078 144.239-109.887 
ATOM    931  N3   DT A  45     -47.921 144.203-110.595 
ATOM    932  C4   DT A  45     -46.595 144.581-110.538 
ATOM    933  O4   DT A  45     -45.780 144.129-111.344 
ATOM    934  C5   DT A  45     -46.293 145.515-109.479 
ATOM    935  C7   DT A  45     -44.872 145.978-109.347 
ATOM    936  C6   DT A  45     -47.256 145.949-108.650 
ATOM    937  P    DT A  46     -51.856 145.970-104.236 
ATOM    938  OP1  DT A  46     -52.715 147.069-103.741 
ATOM    939  OP2  DT A  46     -50.659 145.666-103.423 
ATOM    940  O5'  DT A  46     -52.732 144.643-104.420 
ATOM    941  C5'  DT A  46     -53.443 144.442-105.655 
ATOM    942  C4'  DT A  46     -53.280 143.008-106.120 
ATOM    943  O4'  DT A  46     -52.094 142.824-106.946 
ATOM    944  C3'  DT A  46     -53.124 141.964-105.015 
ATOM    945  O3'  DT A  46     -53.798 140.774-105.407 
ATOM    946  C2'  DT A  46     -51.624 141.678-104.960 
ATOM    947  C1'  DT A  46     -51.387 141.690-106.468 
ATOM    948  N1   DT A  46     -49.955 141.843-106.848 
ATOM    949  C2   DT A  46     -49.534 141.184-107.978 
ATOM    950  O2   DT A  46     -50.275 140.497-108.659 
ATOM    951  N3   DT A  46     -48.201 141.349-108.298 
ATOM    952  C4   DT A  46     -47.277 142.100-107.600 
ATOM    953  O4   DT A  46     -46.109 142.172-107.984 
ATOM    954  C5   DT A  46     -47.814 142.754-106.429 
ATOM    955  C7   DT A  46     -46.875 143.592-105.611 
ATOM    956  C6   DT A  46     -49.106 142.610-106.094 
ATOM    957  P    DG A  47     -54.616 139.947-104.308 
ATOM    958  OP1  DG A  47     -55.966 140.533-104.149 
ATOM    959  OP2  DG A  47     -53.809 139.832-103.073 
ATOM    960  O5'  DG A  47     -54.730 138.515-105.011 
ATOM    961  C5'  DG A  47     -54.765 138.444-106.449 
ATOM    962  C4'  DG A  47     -53.867 137.323-106.934 
ATOM    963  O4'  DG A  47     -52.493 137.762-107.138 
ATOM    964  C3'  DG A  47     -53.735 136.123-105.997 
ATOM    965  O3'  DG A  47     -53.657 134.936-106.777 
ATOM    966  C2'  DG A  47     -52.394 136.328-105.291 
ATOM    967  C1'  DG A  47     -51.627 136.828-106.511 
ATOM    968  N9   DG A  47     -50.357 137.530-106.174 
ATOM    969  C8   DG A  47     -50.065 138.329-105.090 
ATOM    970  N7   DG A  47     -48.841 138.800-105.088 
ATOM    971  C5   DG A  47     -48.283 138.273-106.252 
ATOM    972  C6   DG A  47     -46.979 138.429-106.791 
ATOM    973  O6   DG A  47     -46.034 139.075-106.346 
ATOM    974  N1   DG A  47     -46.834 137.720-107.993 
ATOM    975  C2   DG A  47     -47.820 136.961-108.593 
ATOM    976  N2   DG A  47     -47.482 136.363-109.738 
ATOM    977  N3   DG A  47     -49.042 136.817-108.086 
ATOM    978  C4   DG A  47     -49.199 137.497-106.922 
ATOM    979  P    DG A  48     -54.418 133.622-106.270 
ATOM    980  OP1  DG A  48     -55.837 133.678-106.689 
ATOM    981  OP2  DG A  48     -54.175 133.436-104.823 
ATOM    982  O5'  DG A  48     -53.659 132.479-107.093 
ATOM    983  C5'  DG A  48     -53.109 132.798-108.386 
ATOM    984  C4'  DG A  48     -51.721 132.203-108.520 
ATOM    985  O4'  DG A  48     -50.683 133.096-108.023 
ATOM    986  C3'  DG A  48     -51.480 130.899-107.759 
ATOM    987  O3'  DG A  48     -50.632 130.062-108.536 
ATOM    988  C2'  DG A  48     -50.723 131.321-106.499 
ATOM    989  C1'  DG A  48     -49.824 132.355-107.170 
ATOM    990  N9   DG A  48     -49.188 133.304-106.216 
ATOM    991  C8   DG A  48     -49.686 133.826-105.042 
ATOM    992  N7   DG A  48     -48.864 134.643-104.429 
ATOM    993  C5   DG A  48     -47.741 134.664-105.255 
ATOM    994  C6   DG A  48     -46.518 135.370-105.117 
ATOM    995  O6   DG A  48     -46.168 136.136-104.223 
ATOM    996  N1   DG A  48     -45.649 135.104-106.184 
ATOM    997  C2   DG A  48     -45.926 134.265-107.246 
ATOM    998  N2   DG A  48     -44.964 134.144-108.165 
ATOM    999  N3   DG A  48     -47.075 133.604-107.375 
ATOM   1000  C4   DG A  48     -47.928 133.851-106.348 
ATOM   1001  P    DG A  49     -50.921 128.488-108.576 
ATOM   1002  OP1  DG A  49     -51.960 128.200-109.590 
ATOM   1003  OP2  DG A  49     -51.197 128.001-107.206 
ATOM   1004  O5'  DG A  49     -49.511 127.921-109.073 
ATOM   1005  C5'  DG A  49     -48.691 128.741-109.927 
ATOM   1006  C4'  DG A  49     -47.246 128.682-109.471 
ATOM   1007  O4'  DG A  49     -46.941 129.687-108.463 
ATOM   1008  C3'  DG A  49     -46.806 127.368-108.826 
ATOM   1009  O3'  DG A  49     -45.464 127.093-109.211 
ATOM   1010  C2'  DG A  49     -46.832 127.646-107.323 
ATOM   1011  C1'  DG A  49     -46.253 129.056-107.395 
ATOM   1012  N9   DG A  49     -46.477 129.859-106.161 
ATOM   1013  C8   DG A  49     -47.552 129.850-105.299 
ATOM   1014  N7   DG A  49     -47.439 130.686-104.295 
ATOM   1015  C5   DG A  49     -46.201 131.291-104.506 
ATOM   1016  C6   DG A  49     -45.528 132.285-103.749 
ATOM   1017  O6   DG A  49     -45.892 132.845-102.720 
ATOM   1018  N1   DG A  49     -44.290 132.614-104.320 
ATOM   1019  C2   DG A  49     -43.772 132.056-105.472 
ATOM   1020  N2   DG A  49     -42.574 132.506-105.854 
ATOM   1021  N3   DG A  49     -44.404 131.124-106.183 
ATOM   1022  C4   DG A  49     -45.606 130.793-105.642 
ATOM   1023  P    DA A  50     -45.046 125.584-109.544 
ATOM   1024  OP1  DA A  50     -45.401 125.268-110.945 
ATOM   1025  OP2  DA A  50     -45.599 124.677-108.514 
ATOM   1026  O5'  DA A  50     -43.454 125.658-109.395 
ATOM   1027  C5'  DA A  50     -42.782 126.898-109.686 
ATOM   1028  C4'  DA A  50     -41.735 127.181-108.628 
ATOM   1029  O4'  DA A  50     -42.278 127.914-107.492 
ATOM   1030  C3'  DA A  50     -41.080 125.954-107.994 
ATOM   1031  O3'  DA A  50     -39.709 126.239-107.747 
ATOM   1032  C2'  DA A  50     -41.791 125.785-106.651 
ATOM   1033  C1'  DA A  50     -41.859 127.268-106.300 
ATOM   1034  N9   DA A  50     -42.845 127.587-105.230 
ATOM   1035  C8   DA A  50     -44.048 126.992-104.982 
ATOM   1036  N7   DA A  50     -44.683 127.495-103.969 
ATOM   1037  C5   DA A  50     -43.841 128.499-103.510 
ATOM   1038  C6   DA A  50     -43.945 129.412-102.449 
ATOM   1039  N6   DA A  50     -44.995 129.464-101.618 
ATOM   1040  N1   DA A  50     -42.926 130.274-102.271 
ATOM   1041  C2   DA A  50     -41.885 130.219-103.101 
ATOM   1042  N3   DA A  50     -41.678 129.415-104.120 
ATOM   1043  C4   DA A  50     -42.712 128.561-104.276 
ATOM   1044  P    DA A  51     -38.620 125.095-108.008 
ATOM   1045  OP1  DA A  51     -38.249 125.080-109.441 
ATOM   1046  OP2  DA A  51     -39.102 123.814-107.448 
ATOM   1047  O5'  DA A  51     -37.387 125.631-107.139 
ATOM   1048  C5'  DA A  51     -37.224 127.050-106.957 
ATOM   1049  C4'  DA A  51     -36.878 127.352-105.512 
ATOM   1050  O4'  DA A  51     -38.061 127.531-104.683 
ATOM   1051  C3'  DA A  51     -36.077 126.274-104.782 
ATOM   1052  O3'  DA A  51     -35.150 126.904-103.906 
ATOM   1053  C2'  DA A  51     -37.110 125.527-103.940 
ATOM   1054  C1'  DA A  51     -37.905 126.754-103.506 
ATOM   1055  N9   DA A  51     -39.262 126.433-102.981 
ATOM   1056  C8   DA A  51     -40.112 125.440-103.377 
ATOM   1057  N7   DA A  51     -41.231 125.416-102.721 
ATOM   1058  C5   DA A  51     -41.118 126.469-101.825 
ATOM   1059  C6   DA A  51     -41.983 126.973-100.841 
ATOM   1060  N6   DA A  51     -43.193 126.456-100.584 
ATOM   1061  N1   DA A  51     -41.558 128.032-100.126 
ATOM   1062  C2   DA A  51     -40.356 128.542-100.386 
ATOM   1063  N3   DA A  51     -39.466 128.159-101.275 
ATOM   1064  C4   DA A  51     -39.915 127.098-101.976 
ATOM   1065  P    DG A  52     -33.681 126.288-103.754 
ATOM   1066  OP1  DG A  52     -32.820 126.786-104.850 
ATOM   1067  OP2  DG A  52     -33.772 124.818-103.617 
ATOM   1068  O5'  DG A  52     -33.210 126.929-102.367 
ATOM   1069  C5'  DG A  52     -33.724 128.218-101.983 
ATOM   1070  C4'  DG A  52     -34.113 128.206-100.517 
ATOM   1071  O4'  DG A  52     -35.484 127.763-100.309 
ATOM   1072  C3'  DG A  52     -33.288 127.286 -99.618 
ATOM   1073  O3'  DG A  52     -33.113 127.913 -98.353 
ATOM   1074  C2'  DG A  52     -34.161 126.045 -99.429 
ATOM   1075  C1'  DG A  52     -35.488 126.784 -99.282 
ATOM   1076  N9   DG A  52     -36.682 125.916 -99.474 
ATOM   1077  C8   DG A  52     -36.850 124.839-100.319 
ATOM   1078  N7   DG A  52     -38.034 124.284-100.247 
ATOM   1079  C5   DG A  52     -38.699 125.045 -99.286 
ATOM   1080  C6   DG A  52     -40.018 124.925 -98.777 
ATOM   1081  O6   DG A  52     -40.887 124.109 -99.076 
ATOM   1082  N1   DG A  52     -40.286 125.905 -97.812 
ATOM   1083  C2   DG A  52     -39.396 126.874 -97.393 
ATOM   1084  N2   DG A  52     -39.844 127.719 -96.461 
ATOM   1085  N3   DG A  52     -38.158 126.987 -97.871 
ATOM   1086  C4   DG A  52     -37.883 126.043 -98.809 
ATOM   1087  P    DA A  53     -31.701 127.782 -97.611 
ATOM   1088  OP1  DA A  53     -30.770 128.810 -98.131 
ATOM   1089  OP2  DA A  53     -31.228 126.382 -97.686 
ATOM   1090  O5'  DA A  53     -32.103 128.133 -96.103 
ATOM   1091  C5'  DA A  53     -33.202 129.033 -95.865 
ATOM   1092  C4'  DA A  53     -34.080 128.496 -94.751 
ATOM   1093  O4'  DA A  53     -35.115 127.598 -95.244 
ATOM   1094  C3'  DA A  53     -33.364 127.678 -93.676 
ATOM   1095  O3'  DA A  53     -33.958 127.956 -92.415 
ATOM   1096  C2'  DA A  53     -33.655 126.222 -94.040 
ATOM   1097  C1'  DA A  53     -35.111 126.427 -94.442 
ATOM   1098  N9   DA A  53     -35.673 125.310 -95.251 
ATOM   1099  C8   DA A  53     -35.040 124.529 -96.175 
ATOM   1100  N7   DA A  53     -35.803 123.631 -96.715 
ATOM   1101  C5   DA A  53     -37.034 123.828 -96.107 
ATOM   1102  C6   DA A  53     -38.276 123.187 -96.249 
ATOM   1103  N6   DA A  53     -38.489 122.167 -97.093 
ATOM   1104  N1   DA A  53     -39.294 123.633 -95.491 
ATOM   1105  C2   DA A  53     -39.077 124.647 -94.655 
ATOM   1106  N3   DA A  53     -37.968 125.320 -94.437 
ATOM   1107  C4   DA A  53     -36.964 124.854 -95.208 
ATOM   1108  P    DC A  54     -33.019 128.085 -91.125 
ATOM   1109  OP1  DC A  54     -32.469 129.457 -91.049 
ATOM   1110  OP2  DC A  54     -32.027 126.987 -91.122 
ATOM   1111  O5'  DC A  54     -34.073 127.861 -89.942 
ATOM   1112  C5'  DC A  54     -35.441 128.260 -90.142 
ATOM   1113  C4'  DC A  54     -36.375 127.187 -89.619 
ATOM   1114  O4'  DC A  54     -36.679 126.176 -90.623 
ATOM   1115  C3'  DC A  54     -35.860 126.379 -88.428 
ATOM   1116  O3'  DC A  54     -36.949 126.094 -87.558 
ATOM   1117  C2'  DC A  54     -35.367 125.065 -89.035 
ATOM   1118  C1'  DC A  54     -36.505 124.896 -90.036 
ATOM   1119  N1   DC A  54     -36.206 123.925 -91.125 
ATOM   1120  C2   DC A  54     -37.257 123.154 -91.615 
ATOM   1121  O2   DC A  54     -38.384 123.306 -91.131 
ATOM   1122  N3   DC A  54     -37.003 122.262 -92.608 
ATOM   1123  C4   DC A  54     -35.767 122.128 -93.105 
ATOM   1124  N4   DC A  54     -35.572 121.245 -94.073 
ATOM   1125  C5   DC A  54     -34.672 122.911 -92.615 
ATOM   1126  C6   DC A  54     -34.946 123.795 -91.623 
ATOM   1127  P    DG A  55     -36.716 126.159 -85.976 
ATOM   1128  OP1  DG A  55     -36.849 127.559 -85.511 
ATOM   1129  OP2  DG A  55     -35.447 125.479 -85.633 
ATOM   1130  O5'  DG A  55     -37.950 125.294 -85.439 
ATOM   1131  C5'  DG A  55     -39.171 125.272 -86.202 
ATOM   1132  C4'  DG A  55     -39.707 123.857 -86.281 
ATOM   1133  O4'  DG A  55     -39.163 123.119 -87.413 
ATOM   1134  C3'  DG A  55     -39.406 122.963 -85.079 
ATOM   1135  O3'  DG A  55     -40.525 122.117 -84.841 
ATOM   1136  C2'  DG A  55     -38.229 122.096 -85.526 
ATOM   1137  C1'  DG A  55     -38.720 121.852 -86.950 
ATOM   1138  N9   DG A  55     -37.659 121.367 -87.875 
ATOM   1139  C8   DG A  55     -36.317 121.679 -87.902 
ATOM   1140  N7   DG A  55     -35.647 121.074 -88.853 
ATOM   1141  C5   DG A  55     -36.613 120.306 -89.501 
ATOM   1142  C6   DG A  55     -36.491 119.434 -90.613 
ATOM   1143  O6   DG A  55     -35.489 119.154 -91.267 
ATOM   1144  N1   DG A  55     -37.724 118.854 -90.948 
ATOM   1145  C2   DG A  55     -38.917 119.088 -90.293 
ATOM   1146  N2   DG A  55     -39.982 118.439 -90.766 
ATOM   1147  N3   DG A  55     -39.030 119.908 -89.249 
ATOM   1148  C4   DG A  55     -37.844 120.477 -88.913 
ATOM   1149  P    DT A  56     -40.964 121.817 -83.331 
ATOM   1150  OP1  DT A  56     -41.822 122.916 -82.836 
ATOM   1151  OP2  DT A  56     -39.766 121.512 -82.518 
ATOM   1152  O5'  DT A  56     -41.839 120.489 -83.515 
ATOM   1153  C5'  DT A  56     -42.550 120.289 -84.750 
ATOM   1154  C4'  DT A  56     -42.387 118.855 -85.216 
ATOM   1155  O4'  DT A  56     -41.202 118.671 -86.041 
ATOM   1156  C3'  DT A  56     -42.232 117.811 -84.110 
ATOM   1157  O3'  DT A  56     -42.906 116.621 -84.502 
ATOM   1158  C2'  DT A  56     -40.731 117.524 -84.055 
ATOM   1159  C1'  DT A  56     -40.494 117.536 -85.563 
ATOM   1160  N1   DT A  56     -39.062 117.690 -85.943 
ATOM   1161  C2   DT A  56     -38.642 117.030 -87.073 
ATOM   1162  O2   DT A  56     -39.382 116.344 -87.754 
ATOM   1163  N3   DT A  56     -37.308 117.195 -87.393 
ATOM   1164  C4   DT A  56     -36.384 117.946 -86.695 
ATOM   1165  O4   DT A  56     -35.216 118.019 -87.080 
ATOM   1166  C5   DT A  56     -36.921 118.600 -85.524 
ATOM   1167  C7   DT A  56     -35.982 119.438 -84.707 
ATOM   1168  C6   DT A  56     -38.214 118.457 -85.189 
ATOM   1169  P    DC A  57     -43.723 115.794 -83.403 
ATOM   1170  OP1  DC A  57     -45.073 116.380 -83.244 
ATOM   1171  OP2  DC A  57     -42.917 115.678 -82.168 
ATOM   1172  O5'  DC A  57     -43.837 114.361 -84.106 
ATOM   1173  C5'  DC A  57     -43.872 114.290 -85.544 
ATOM   1174  C4'  DC A  57     -42.974 113.170 -86.029 
ATOM   1175  O4'  DC A  57     -41.600 113.608 -86.233 
ATOM   1176  C3'  DC A  57     -42.842 111.969 -85.092 
ATOM   1177  O3'  DC A  57     -42.764 110.783 -85.873 
ATOM   1178  C2'  DC A  57     -41.502 112.174 -84.387 
ATOM   1179  C1'  DC A  57     -40.735 112.675 -85.606 
ATOM   1180  N1   DC A  57     -39.464 113.376 -85.269 
ATOM   1181  C2   DC A  57     -38.390 113.231 -86.143 
ATOM   1182  O2   DC A  57     -38.534 112.533 -87.154 
ATOM   1183  N3   DC A  57     -37.224 113.862 -85.853 
ATOM   1184  C4   DC A  57     -37.109 114.609 -84.747 
ATOM   1185  N4   DC A  57     -35.950 115.204 -84.508 
ATOM   1186  C5   DC A  57     -38.201 114.770 -83.835 
ATOM   1187  C6   DC A  57     -39.358 114.132 -84.143 
ATOM   1188  P    DA A  58     -43.526 109.469 -85.365 
ATOM   1189  OP1  DA A  58     -44.944 109.524 -85.784 
ATOM   1190  OP2  DA A  58     -43.282 109.283 -83.918 
ATOM   1191  O5'  DA A  58     -42.766 108.326 -86.189 
ATOM   1192  C5'  DA A  58     -42.216 108.644 -87.481 
ATOM   1193  C4'  DA A  58     -40.828 108.049 -87.615 
ATOM   1194  O4'  DA A  58     -39.790 108.943 -87.118 
ATOM   1195  C3'  DA A  58     -40.587 106.746 -86.854 
ATOM   1196  O3'  DA A  58     -39.740 105.909 -87.631 
ATOM   1197  C2'  DA A  58     -39.830 107.167 -85.594 
ATOM   1198  C1'  DA A  58     -38.932 108.201 -86.266 
ATOM   1199  N9   DA A  58     -38.295 109.151 -85.311 
ATOM   1200  C8   DA A  58     -38.805 109.658 -84.151 
ATOM   1201  N7   DA A  58     -38.002 110.468 -83.533 
ATOM   1202  C5   DA A  58     -36.875 110.502 -84.343 
ATOM   1203  C6   DA A  58     -35.653 111.187 -84.237 
ATOM   1204  N6   DA A  58     -35.350 112.008 -83.222 
ATOM   1205  N1   DA A  58     -34.749 110.995 -85.217 
ATOM   1206  C2   DA A  58     -35.056 110.179 -86.223 
ATOM   1207  N3   DA A  58     -36.156 109.490 -86.428 
ATOM   1208  C4   DA A  58     -37.044 109.698 -85.434 
ATOM   1209  P    DC A  59     -40.029 104.334 -87.671 
ATOM   1210  OP1  DC A  59     -41.067 104.046 -88.685 
ATOM   1211  OP2  DC A  59     -40.305 103.847 -86.301 
ATOM   1212  O5'  DC A  59     -38.618 103.767 -88.168 
ATOM   1213  C5'  DC A  59     -37.798 104.587 -89.022 
ATOM   1214  C4'  DC A  59     -36.354 104.528 -88.566 
ATOM   1215  O4'  DC A  59     -36.048 105.533 -87.558 
ATOM   1216  C3'  DC A  59     -35.913 103.214 -87.921 
ATOM   1217  O3'  DC A  59     -34.572 102.939 -88.306 
ATOM   1218  C2'  DC A  59     -35.939 103.493 -86.418 
ATOM   1219  C1'  DC A  59     -35.360 104.902 -86.490 
ATOM   1220  N1   DC A  59     -35.584 105.705 -85.256 
ATOM   1221  C2   DC A  59     -34.592 106.607 -84.879 
ATOM   1222  O2   DC A  59     -33.575 106.702 -85.577 
ATOM   1223  N3   DC A  59     -34.777 107.348 -83.756 
ATOM   1224  C4   DC A  59     -35.891 107.215 -83.027 
ATOM   1225  N4   DC A  59     -36.025 107.961 -81.941 
ATOM   1226  C5   DC A  59     -36.924 106.293 -83.397 
ATOM   1227  C6   DC A  59     -36.720 105.561 -84.522 
ATOM   1228  P    DT A  60     -34.153 101.430 -88.639 
ATOM   1229  OP1  DT A  60     -34.509 101.115 -90.040 
ATOM   1230  OP2  DT A  60     -34.706 100.524 -87.609 
ATOM   1231  O5'  DT A  60     -32.561 101.504 -88.490 
ATOM   1232  C5'  DT A  60     -31.889 102.744 -88.782 
ATOM   1233  C4'  DT A  60     -30.843 103.027 -87.723 
ATOM   1234  O4'  DT A  60     -31.385 103.761 -86.588 
ATOM   1235  C3'  DT A  60     -30.188 101.800 -87.089 
ATOM   1236  O3'  DT A  60     -28.817 102.085 -86.843 
ATOM   1237  C2'  DT A  60     -30.898 101.631 -85.746 
ATOM   1238  C1'  DT A  60     -30.966 103.115 -85.395 
ATOM   1239  N1   DT A  60     -31.952 103.433 -84.325 
ATOM   1240  C2   DT A  60     -31.631 104.453 -83.462 
ATOM   1241  O2   DT A  60     -30.594 105.088 -83.543 
ATOM   1242  N3   DT A  60     -32.569 104.719 -82.483 
ATOM   1243  C4   DT A  60     -33.770 104.065 -82.301 
ATOM   1244  O4   DT A  60     -34.529 104.392 -81.386 
ATOM   1245  C5   DT A  60     -34.018 103.010 -83.255 
ATOM   1246  C7   DT A  60     -35.303 102.247 -83.128 
ATOM   1247  C6   DT A  60     -33.123 102.730 -84.217 
ATOM   1248  P    DG A  61     -27.727 100.942 -87.103 
ATOM   1249  OP1  DG A  61     -27.356 100.927 -88.536 
ATOM   1250  OP2  DG A  61     -28.209  99.660 -86.543 
ATOM   1251  O5'  DG A  61     -26.494 101.477 -86.234 
ATOM   1252  C5'  DG A  61     -26.332 102.896 -86.052 
ATOM   1253  C4'  DG A  61     -25.985 103.198 -84.608 
ATOM   1254  O4'  DG A  61     -27.169 103.378 -83.778 
ATOM   1255  C3'  DG A  61     -25.184 102.121 -83.877 
ATOM   1256  O3'  DG A  61     -24.257 102.751 -83.001 
ATOM   1257  C2'  DG A  61     -26.217 101.373 -83.035 
ATOM   1258  C1'  DG A  61     -27.013 102.600 -82.601 
ATOM   1259  N9   DG A  61     -28.369 102.280 -82.076 
ATOM   1260  C8   DG A  61     -29.240 101.283 -82.462 
ATOM   1261  N7   DG A  61     -30.367 101.271 -81.792 
ATOM   1262  C5   DG A  61     -30.233 102.333 -80.900 
ATOM   1263  C6   DG A  61     -31.133 102.816 -79.913 
ATOM   1264  O6   DG A  61     -32.250 102.399 -79.620 
ATOM   1265  N1   DG A  61     -30.598 103.915 -79.228 
ATOM   1266  C2   DG A  61     -29.358 104.475 -79.465 
ATOM   1267  N2   DG A  61     -29.031 105.522 -78.703 
ATOM   1268  N3   DG A  61     -28.515 104.021 -80.391 
ATOM   1269  C4   DG A  61     -29.018 102.955 -81.064 
ATOM   1270  P    DA A  62     -22.788 102.134 -82.850 
ATOM   1271  OP1  DA A  62     -21.927 102.632 -83.945 
ATOM   1272  OP2  DA A  62     -22.879 100.664 -82.712 
ATOM   1273  O5'  DA A  62     -22.318 102.775 -81.462 
ATOM   1274  C5'  DA A  62     -22.831 104.064 -81.078 
ATOM   1275  C4'  DA A  62     -23.220 104.053 -79.612 
ATOM   1276  O4'  DA A  62     -24.592 103.610 -79.405 
ATOM   1277  C3'  DA A  62     -22.395 103.132 -78.713 
ATOM   1278  O3'  DA A  62     -22.220 103.759 -77.448 
ATOM   1279  C2'  DA A  62     -23.268 101.892 -78.524 
ATOM   1280  C1'  DA A  62     -24.595 102.631 -78.377 
ATOM   1281  N9   DA A  62     -25.789 101.762 -78.570 
ATOM   1282  C8   DA A  62     -25.938 100.698 -79.413 
ATOM   1283  N7   DA A  62     -27.106 100.138 -79.351 
ATOM   1284  C5   DA A  62     -27.784 100.884 -78.397 
ATOM   1285  C6   DA A  62     -29.084 100.795 -77.872 
ATOM   1286  N6   DA A  62     -29.974  99.867 -78.255 
ATOM   1287  N1   DA A  62     -29.438 101.694 -76.936 
ATOM   1288  C2   DA A  62     -28.549 102.613 -76.560 
ATOM   1289  N3   DA A  62     -27.315 102.794 -76.976 
ATOM   1290  C4   DA A  62     -26.986 101.881 -77.912 
ATOM   1291  P    DT A  63     -20.808 103.628 -76.706 
ATOM   1292  OP1  DT A  63     -19.878 104.656 -77.226 
ATOM   1293  OP2  DT A  63     -20.336 102.228 -76.781 
ATOM   1294  O5'  DT A  63     -21.210 103.979 -75.198 
ATOM   1295  C5'  DT A  63     -22.310 104.879 -74.960 
ATOM   1296  C4'  DT A  63     -23.187 104.342 -73.846 
ATOM   1297  O4'  DT A  63     -24.222 103.445 -74.339 
ATOM   1298  C3'  DT A  63     -22.471 103.524 -72.772 
ATOM   1299  O3'  DT A  63     -23.066 103.802 -71.510 
ATOM   1300  C2'  DT A  63     -22.762 102.068 -73.135 
ATOM   1301  C1'  DT A  63     -24.218 102.274 -73.537 
ATOM   1302  N1   DT A  63     -24.780 101.156 -74.346 
ATOM   1303  C2   DT A  63     -26.106 100.851 -74.156 
ATOM   1304  O2   DT A  63     -26.819 101.450 -73.368 
ATOM   1305  N3   DT A  63     -26.592  99.810 -74.922 
ATOM   1306  C4   DT A  63     -25.878  99.067 -75.841 
ATOM   1307  O4   DT A  63     -26.422  98.157 -76.469 
ATOM   1308  C5   DT A  63     -24.495  99.462 -75.970 
ATOM   1309  C7   DT A  63     -23.646  98.704 -76.948 
ATOM   1310  C6   DT A  63     -23.997 100.471 -75.236 
ATOM   1311  P    DT A  64     -22.126 103.932 -70.220 
ATOM   1312  OP1  DT A  64     -21.576 105.304 -70.144 
ATOM   1313  OP2  DT A  64     -21.134 102.834 -70.217 
ATOM   1314  O5'  DT A  64     -23.180 103.707 -69.038 
ATOM   1315  C5'  DT A  64     -24.549 104.106 -69.237 
ATOM   1316  C4'  DT A  64     -25.482 103.033 -68.714 
ATOM   1317  O4'  DT A  64     -25.786 102.023 -69.718 
ATOM   1318  C3'  DT A  64     -24.967 102.226 -67.523 
ATOM   1319  O3'  DT A  64     -26.056 101.941 -66.653 
ATOM   1320  C2'  DT A  64     -24.474 100.912 -68.130 
ATOM   1321  C1'  DT A  64     -25.613 100.742 -69.131 
ATOM   1322  N1   DT A  64     -25.313  99.771 -70.221 
ATOM   1323  C2   DT A  64     -26.360  99.018 -70.693 
ATOM   1324  O2   DT A  64     -27.496  99.117 -70.262 
ATOM   1325  N3   DT A  64     -26.044  98.128 -71.702 
ATOM   1326  C4   DT A  64     -24.797  97.936 -72.262 
ATOM   1327  O4   DT A  64     -24.637  97.108 -73.162 
ATOM   1328  C5   DT A  64     -23.763  98.771 -71.701 
ATOM   1329  C7   DT A  64     -22.376  98.625 -72.253 
ATOM   1330  C6   DT A  64     -24.043  99.644 -70.719 
ATOM   1331  P    DA A  65     -25.823 102.005 -65.071 
ATOM   1332  OP1  DA A  65     -25.956 103.405 -64.607 
ATOM   1333  OP2  DA A  65     -24.555 101.326 -64.728 
ATOM   1334  O5'  DA A  65     -27.058 101.141 -64.534 
ATOM   1335  C5'  DA A  65     -28.278 101.118 -65.297 
ATOM   1336  C4'  DA A  65     -28.815  99.703 -65.376 
ATOM   1337  O4'  DA A  65     -28.270  98.965 -66.508 
ATOM   1338  C3'  DA A  65     -28.513  98.809 -64.174 
ATOM   1339  O3'  DA A  65     -29.632  97.963 -63.936 
ATOM   1340  C2'  DA A  65     -27.336  97.942 -64.621 
ATOM   1341  C1'  DA A  65     -27.828  97.698 -66.045 
ATOM   1342  N9   DA A  65     -26.767  97.213 -66.970 
ATOM   1343  C8   DA A  65     -25.439  97.534 -66.982 
ATOM   1344  N7   DA A  65     -24.765  96.942 -67.918 
ATOM   1345  C5   DA A  65     -25.712  96.171 -68.577 
ATOM   1346  C6   DA A  65     -25.627  95.300 -69.676 
ATOM   1347  N6   DA A  65     -24.486  95.049 -70.335 
ATOM   1348  N1   DA A  65     -26.760  94.693 -70.073 
ATOM   1349  C2   DA A  65     -27.889  94.946 -69.415 
ATOM   1350  N3   DA A  65     -28.090  95.735 -68.382 
ATOM   1351  C4   DA A  65     -26.940  96.329 -68.003 
ATOM   1352  P    DT A  66     -30.071  97.663 -62.426 
ATOM   1353  OP1  DT A  66     -30.929  98.762 -61.931 
ATOM   1354  OP2  DT A  66     -28.873  97.358 -61.613 
ATOM   1355  O5'  DT A  66     -30.947  96.336 -62.610 
ATOM   1356  C5'  DT A  66     -31.658  96.135 -63.846 
ATOM   1357  C4'  DT A  66     -31.494  94.701 -64.311 
ATOM   1358  O4'  DT A  66     -30.309  94.517 -65.136 
ATOM   1359  C3'  DT A  66     -31.339  93.657 -63.205 
ATOM   1360  O3'  DT A  66     -32.013  92.467 -63.597 
ATOM   1361  C2'  DT A  66     -29.839  93.371 -63.150 
ATOM   1362  C1'  DT A  66     -29.602  93.383 -64.658 
ATOM   1363  N1   DT A  66     -28.170  93.536 -65.038 
ATOM   1364  C2   DT A  66     -27.749  92.877 -66.168 
ATOM   1365  O2   DT A  66     -28.490  92.190 -66.849 
ATOM   1366  N3   DT A  66     -26.415  93.041 -66.488 
ATOM   1367  C4   DT A  66     -25.492  93.793 -65.790 
ATOM   1368  O4   DT A  66     -24.323  93.865 -66.175 
ATOM   1369  C5   DT A  66     -26.029  94.446 -64.619 
ATOM   1370  C7   DT A  66     -25.089  95.284 -63.802 
ATOM   1371  C6   DT A  66     -27.321  94.303 -64.285 
ATOM   1372  P    DG A  67     -32.830  91.640 -62.498 
ATOM   1373  OP1  DG A  67     -34.181  92.226 -62.340 
ATOM   1374  OP2  DG A  67     -32.024  91.524 -61.263 
ATOM   1375  O5'  DG A  67     -32.945  90.207 -63.201 
ATOM   1376  C5'  DG A  67     -32.979  90.136 -64.639 
ATOM   1377  C4'  DG A  67     -32.082  89.016 -65.124 
ATOM   1378  O4'  DG A  67     -30.708  89.455 -65.328 
ATOM   1379  C3'  DG A  67     -31.950  87.816 -64.187 
ATOM   1380  O3'  DG A  67     -31.872  86.629 -64.968 
ATOM   1381  C2'  DG A  67     -30.609  88.021 -63.482 
ATOM   1382  C1'  DG A  67     -29.842  88.521 -64.702 
ATOM   1383  N9   DG A  67     -28.572  89.222 -64.364 
ATOM   1384  C8   DG A  67     -28.279  90.022 -63.281 
ATOM   1385  N7   DG A  67     -27.055  90.492 -63.278 
ATOM   1386  C5   DG A  67     -26.497  89.966 -64.442 
ATOM   1387  C6   DG A  67     -25.193  90.122 -64.982 
ATOM   1388  O6   DG A  67     -24.248  90.768 -64.536 
ATOM   1389  N1   DG A  67     -25.049  89.413 -66.183 
ATOM   1390  C2   DG A  67     -26.034  88.654 -66.783 
ATOM   1391  N2   DG A  67     -25.697  88.056 -67.928 
ATOM   1392  N3   DG A  67     -27.256  88.509 -66.277 
ATOM   1393  C4   DG A  67     -27.414  89.190 -65.112 
ATOM   1394  P    DT A  68     -32.633  85.315 -64.460 
ATOM   1395  OP1  DT A  68     -34.052  85.371 -64.879 
ATOM   1396  OP2  DT A  68     -32.390  85.129 -63.013 
ATOM   1397  O5'  DT A  68     -31.874  84.172 -65.284 
ATOM   1398  C5'  DT A  68     -31.323  84.491 -66.576 
ATOM   1399  C4'  DT A  68     -29.935  83.896 -66.710 
ATOM   1400  O4'  DT A  68     -28.898  84.789 -66.213 
ATOM   1401  C3'  DT A  68     -29.694  82.592 -65.949 
ATOM   1402  O3'  DT A  68     -28.847  81.755 -66.726 
ATOM   1403  C2'  DT A  68     -28.938  83.014 -64.689 
ATOM   1404  C1'  DT A  68     -28.039  84.048 -65.361 
ATOM   1405  N1   DT A  68     -27.402  84.997 -64.406 
ATOM   1406  C2   DT A  68     -26.135  85.434 -64.710 
ATOM   1407  O2   DT A  68     -25.533  85.079 -65.709 
ATOM   1408  N3   DT A  68     -25.576  86.312 -63.803 
ATOM   1409  C4   DT A  68     -26.166  86.779 -62.646 
ATOM   1410  O4   DT A  68     -25.565  87.565 -61.909 
ATOM   1411  C5   DT A  68     -27.494  86.264 -62.412 
ATOM   1412  C7   DT A  68     -28.208  86.721 -61.173 
ATOM   1413  C6   DT A  68     -28.061  85.409 -63.277 
ATOM   1414  P    DC A  69     -29.136  80.181 -66.766 
ATOM   1415  OP1  DC A  69     -30.175  79.892 -67.780 
ATOM   1416  OP2  DC A  69     -29.412  79.693 -65.396 
ATOM   1417  O5'  DC A  69     -27.725  79.614 -67.263 
ATOM   1418  C5'  DC A  69     -26.905  80.433 -68.117 
ATOM   1419  C4'  DC A  69     -25.461  80.374 -67.661 
ATOM   1420  O4'  DC A  69     -25.156  81.380 -66.654 
ATOM   1421  C3'  DC A  69     -25.021  79.060 -67.016 
ATOM   1422  O3'  DC A  69     -23.679  78.786 -67.401 
ATOM   1423  C2'  DC A  69     -25.047  79.339 -65.513 
ATOM   1424  C1'  DC A  69     -24.467  80.749 -65.585 
ATOM   1425  N1   DC A  69     -24.691  81.552 -64.351 
ATOM   1426  C2   DC A  69     -23.699  82.453 -63.974 
ATOM   1427  O2   DC A  69     -22.683  82.549 -64.672 
ATOM   1428  N3   DC A  69     -23.884  83.195 -62.851 
ATOM   1429  C4   DC A  69     -24.999  83.062 -62.122 
ATOM   1430  N4   DC A  69     -25.133  83.807 -61.036 
ATOM   1431  C5   DC A  69     -26.031  82.140 -62.492 
ATOM   1432  C6   DC A  69     -25.828  81.408 -63.617 
ATOM   1433  P    DT A  70     -23.260  77.277 -67.734 
ATOM   1434  OP1  DT A  70     -23.616  76.961 -69.135 
ATOM   1435  OP2  DT A  70     -23.814  76.370 -66.704 
ATOM   1436  O5'  DT A  70     -21.669  77.351 -67.585 
ATOM   1437  C5'  DT A  70     -20.997  78.590 -67.877 
ATOM   1438  C4'  DT A  70     -19.950  78.874 -66.818 
ATOM   1439  O4'  DT A  70     -20.493  79.607 -65.683 
ATOM   1440  C3'  DT A  70     -19.295  77.646 -66.185 
ATOM   1441  O3'  DT A  70     -17.924  77.932 -65.938 
ATOM   1442  C2'  DT A  70     -20.006  77.478 -64.842 
ATOM   1443  C1'  DT A  70     -20.073  78.961 -64.490 
ATOM   1444  N1   DT A  70     -21.059  79.280 -63.420 
ATOM   1445  C2   DT A  70     -20.738  80.300 -62.557 
ATOM   1446  O2   DT A  70     -19.702  80.935 -62.638 
ATOM   1447  N3   DT A  70     -21.676  80.565 -61.578 
ATOM   1448  C4   DT A  70     -22.877  79.911 -61.396 
ATOM   1449  O4   DT A  70     -23.637  80.239 -60.481 
ATOM   1450  C5   DT A  70     -23.125  78.856 -62.350 
ATOM   1451  C7   DT A  70     -24.411  78.093 -62.223 
ATOM   1452  C6   DT A  70     -22.230  78.577 -63.312 
ATOM   1453  P    DG A  71     -16.834  76.788 -66.198 
ATOM   1454  OP1  DG A  71     -16.463  76.773 -67.631 
ATOM   1455  OP2  DG A  71     -17.317  75.507 -65.638 
ATOM   1456  O5'  DG A  71     -15.602  77.324 -65.329 
ATOM   1457  C5'  DG A  71     -15.439  78.743 -65.148 
ATOM   1458  C4'  DG A  71     -15.093  79.044 -63.703 
ATOM   1459  O4'  DG A  71     -16.276  79.224 -62.874 
ATOM   1460  C3'  DG A  71     -14.291  77.967 -62.972 
ATOM   1461  O3'  DG A  71     -13.365  78.597 -62.096 
ATOM   1462  C2'  DG A  71     -15.324  77.220 -62.131 
ATOM   1463  C1'  DG A  71     -16.120  78.446 -61.696 
ATOM   1464  N9   DG A  71     -17.477  78.126 -61.171 
ATOM   1465  C8   DG A  71     -18.347  77.130 -61.557 
ATOM   1466  N7   DG A  71     -19.474  77.117 -60.888 
ATOM   1467  C5   DG A  71     -19.340  78.179 -59.995 
ATOM   1468  C6   DG A  71     -20.240  78.662 -59.008 
ATOM   1469  O6   DG A  71     -21.358  78.245 -58.715 
ATOM   1470  N1   DG A  71     -19.705  79.762 -58.323 
ATOM   1471  C2   DG A  71     -18.465  80.322 -58.560 
ATOM   1472  N2   DG A  71     -18.138  81.368 -57.798 
ATOM   1473  N3   DG A  71     -17.622  79.868 -59.486 
ATOM   1474  C4   DG A  71     -18.125  78.801 -60.159 
ATOM   1475  P    DG A  72     -11.895  77.981 -61.945 
ATOM   1476  OP1  DG A  72     -11.034  78.479 -63.040 
ATOM   1477  OP2  DG A  72     -11.986  76.511 -61.807 
ATOM   1478  O5'  DG A  72     -11.425  78.621 -60.557 
ATOM   1479  C5'  DG A  72     -11.939  79.911 -60.173 
ATOM   1480  C4'  DG A  72     -12.327  79.899 -58.707 
ATOM   1481  O4'  DG A  72     -13.699  79.456 -58.500 
ATOM   1482  C3'  DG A  72     -11.503  78.978 -57.808 
ATOM   1483  O3'  DG A  72     -11.327  79.606 -56.543 
ATOM   1484  C2'  DG A  72     -12.375  77.738 -57.619 
ATOM   1485  C1'  DG A  72     -13.702  78.477 -57.472 
ATOM   1486  N9   DG A  72     -14.897  77.608 -57.665 
ATOM   1487  C8   DG A  72     -15.064  76.532 -58.509 
ATOM   1488  N7   DG A  72     -16.249  75.977 -58.437 
ATOM   1489  C5   DG A  72     -16.914  76.737 -57.476 
ATOM   1490  C6   DG A  72     -18.233  76.618 -56.968 
ATOM   1491  O6   DG A  72     -19.101  75.802 -57.266 
ATOM   1492  N1   DG A  72     -18.501  77.598 -56.002 
ATOM   1493  C2   DG A  72     -17.610  78.567 -55.583 
ATOM   1494  N2   DG A  72     -18.059  79.412 -54.652 
ATOM   1495  N3   DG A  72     -16.373  78.680 -56.062 
ATOM   1496  C4   DG A  72     -16.097  77.735 -56.999 
ATOM   1497  P    DT A  73      -9.915  79.475 -55.801 
ATOM   1498  OP1  DT A  73      -8.985  80.502 -56.321 
ATOM   1499  OP2  DT A  73      -9.443  78.075 -55.877 
ATOM   1500  O5'  DT A  73     -10.317  79.826 -54.293 
ATOM   1501  C5'  DT A  73     -11.417  80.725 -54.055 
ATOM   1502  C4'  DT A  73     -12.294  80.188 -52.941 
ATOM   1503  O4'  DT A  73     -13.329  79.291 -53.434 
ATOM   1504  C3'  DT A  73     -11.579  79.370 -51.867 
ATOM   1505  O3'  DT A  73     -12.173  79.648 -50.605 
ATOM   1506  C2'  DT A  73     -11.869  77.915 -52.230 
ATOM   1507  C1'  DT A  73     -13.326  78.120 -52.632 
ATOM   1508  N1   DT A  73     -13.888  77.003 -53.441 
ATOM   1509  C2   DT A  73     -15.214  76.698 -53.251 
ATOM   1510  O2   DT A  73     -15.926  77.296 -52.463 
ATOM   1511  N3   DT A  73     -15.699  75.656 -54.017 
ATOM   1512  C4   DT A  73     -14.985  74.914 -54.936 
ATOM   1513  O4   DT A  73     -15.529  74.003 -55.564 
ATOM   1514  C5   DT A  73     -13.602  75.309 -55.065 
ATOM   1515  C7   DT A  73     -12.754  74.551 -56.043 
ATOM   1516  C6   DT A  73     -13.104  76.317 -54.332 
ATOM   1517  P    DC A  74     -11.233  79.778 -49.315 
ATOM   1518  OP1  DC A  74     -10.683  81.150 -49.239 
ATOM   1519  OP2  DC A  74     -10.241  78.680 -49.312 
ATOM   1520  O5'  DC A  74     -12.287  79.554 -48.133 
ATOM   1521  C5'  DC A  74     -13.656  79.953 -48.332 
ATOM   1522  C4'  DC A  74     -14.590  78.879 -47.809 
ATOM   1523  O4'  DC A  74     -14.894  77.869 -48.813 
ATOM   1524  C3'  DC A  74     -14.074  78.072 -46.618 
ATOM   1525  O3'  DC A  74     -15.164  77.787 -45.748 
ATOM   1526  C2'  DC A  74     -13.581  76.758 -47.225 
ATOM   1527  C1'  DC A  74     -14.720  76.589 -48.226 
ATOM   1528  N1   DC A  74     -14.420  75.617 -49.316 
ATOM   1529  C2   DC A  74     -15.471  74.846 -49.806 
ATOM   1530  O2   DC A  74     -16.598  74.999 -49.322 
ATOM   1531  N3   DC A  74     -15.218  73.955 -50.798 
ATOM   1532  C4   DC A  74     -13.982  73.820 -51.296 
ATOM   1533  N4   DC A  74     -13.786  72.937 -52.263 
ATOM   1534  C5   DC A  74     -12.887  74.603 -50.805 
ATOM   1535  C6   DC A  74     -13.160  75.488 -49.813 
ATOM   1536  P    DA A  75     -14.930  77.852 -44.166 
ATOM   1537  OP1  DA A  75     -15.063  79.251 -43.702 
ATOM   1538  OP2  DA A  75     -13.662  77.172 -43.823 
ATOM   1539  O5'  DA A  75     -16.165  76.987 -43.629 
ATOM   1540  C5'  DA A  75     -17.386  76.965 -44.393 
ATOM   1541  C4'  DA A  75     -17.922  75.550 -44.471 
ATOM   1542  O4'  DA A  75     -17.377  74.812 -45.603 
ATOM   1543  C3'  DA A  75     -17.620  74.656 -43.269 
ATOM   1544  O3'  DA A  75     -18.740  73.810 -43.031 
ATOM   1545  C2'  DA A  75     -16.444  73.789 -43.716 
ATOM   1546  C1'  DA A  75     -16.935  73.545 -45.140 
ATOM   1547  N9   DA A  75     -15.874  73.059 -46.065 
ATOM   1548  C8   DA A  75     -14.546  73.381 -46.077 
ATOM   1549  N7   DA A  75     -13.872  72.788 -47.013 
ATOM   1550  C5   DA A  75     -14.819  72.017 -47.672 
ATOM   1551  C6   DA A  75     -14.734  71.146 -48.771 
ATOM   1552  N6   DA A  75     -13.594  70.896 -49.430 
ATOM   1553  N1   DA A  75     -15.867  70.540 -49.168 
ATOM   1554  C2   DA A  75     -16.997  70.793 -48.511 
ATOM   1555  N3   DA A  75     -17.198  71.581 -47.477 
ATOM   1556  C4   DA A  75     -16.048  72.176 -47.099 
ATOM   1557  P    DG A  76     -19.178  73.509 -41.521 
ATOM   1558  OP1  DG A  76     -20.037  74.608 -41.026 
ATOM   1559  OP2  DG A  76     -17.980  73.205 -40.708 
ATOM   1560  O5'  DG A  76     -20.054  72.182 -41.705 
ATOM   1561  C5'  DG A  76     -20.765  71.982 -42.941 
ATOM   1562  C4'  DG A  76     -20.602  70.547 -43.406 
ATOM   1563  O4'  DG A  76     -19.416  70.363 -44.231 
ATOM   1564  C3'  DG A  76     -20.446  69.503 -42.300 
ATOM   1565  O3'  DG A  76     -21.120  68.314 -42.692 
ATOM   1566  C2'  DG A  76     -18.946  69.217 -42.245 
ATOM   1567  C1'  DG A  76     -18.709  69.229 -43.753 
ATOM   1568  N9   DG A  76     -17.277  69.382 -44.134 
ATOM   1569  C8   DG A  76     -16.283  70.102 -43.508 
ATOM   1570  N7   DG A  76     -15.116  70.029 -44.104 
ATOM   1571  C5   DG A  76     -15.356  69.202 -45.200 
ATOM   1572  C6   DG A  76     -14.473  68.754 -46.217 
ATOM   1573  O6   DG A  76     -13.279  69.001 -46.362 
ATOM   1574  N1   DG A  76     -15.131  67.926 -47.138 
ATOM   1575  C2   DG A  76     -16.466  67.577 -47.082 
ATOM   1576  N2   DG A  76     -16.902  66.777 -48.058 
ATOM   1577  N3   DG A  76     -17.293  67.998 -46.128 
ATOM   1578  C4   DG A  76     -16.671  68.802 -45.227 
ATOM   1579  P    DT A  77     -21.938  67.486 -41.593 
ATOM   1580  OP1  DT A  77     -23.288  68.073 -41.435 
ATOM   1581  OP2  DT A  77     -21.131  67.371 -40.358 
ATOM   1582  O5'  DT A  77     -22.052  66.054 -42.296 
ATOM   1583  C5'  DT A  77     -22.087  65.983 -43.734 
ATOM   1584  C4'  DT A  77     -21.189  64.862 -44.219 
ATOM   1585  O4'  DT A  77     -19.815  65.301 -44.423 
ATOM   1586  C3'  DT A  77     -21.057  63.662 -43.283 
ATOM   1587  O3'  DT A  77     -20.979  62.475 -44.063 
ATOM   1588  C2'  DT A  77     -19.716  63.867 -42.577 
ATOM   1589  C1'  DT A  77     -18.949  64.367 -43.797 
ATOM   1590  N1   DT A  77     -17.679  65.069 -43.459 
ATOM   1591  C2   DT A  77     -16.629  64.916 -44.331 
ATOM   1592  O2   DT A  77     -16.701  64.243 -45.346 
ATOM   1593  N3   DT A  77     -15.468  65.580 -43.985 
ATOM   1594  C4   DT A  77     -15.276  66.365 -42.866 
ATOM   1595  O4   DT A  77     -14.190  66.910 -42.663 
ATOM   1596  C5   DT A  77     -16.435  66.465 -42.012 
ATOM   1597  C7   DT A  77     -16.312  67.301 -40.771 
ATOM   1598  C6   DT A  77     -17.576  65.829 -42.324 
ATOM   1599  P    DG A  78     -21.740  61.162 -43.555 
ATOM   1600  OP1  DG A  78     -23.159  61.217 -43.974 
ATOM   1601  OP2  DG A  78     -21.497  60.975 -42.108 
ATOM   1602  O5'  DG A  78     -20.981  60.019 -44.379 
ATOM   1603  C5'  DG A  78     -20.431  60.337 -45.671 
ATOM   1604  C4'  DG A  78     -19.043  59.742 -45.805 
ATOM   1605  O4'  DG A  78     -18.005  60.635 -45.309 
ATOM   1606  C3'  DG A  78     -18.802  58.439 -45.044 
ATOM   1607  O3'  DG A  78     -17.954  57.602 -45.821 
ATOM   1608  C2'  DG A  78     -18.045  58.860 -43.784 
ATOM   1609  C1'  DG A  78     -17.146  59.894 -44.456 
ATOM   1610  N9   DG A  78     -16.509  60.844 -43.502 
ATOM   1611  C8   DG A  78     -17.008  61.366 -42.327 
ATOM   1612  N7   DG A  78     -16.186  62.183 -41.714 
ATOM   1613  C5   DG A  78     -15.063  62.203 -42.541 
ATOM   1614  C6   DG A  78     -13.840  62.910 -42.402 
ATOM   1615  O6   DG A  78     -13.490  63.675 -41.508 
ATOM   1616  N1   DG A  78     -12.971  62.643 -43.469 
ATOM   1617  C2   DG A  78     -13.248  61.805 -44.531 
ATOM   1618  N2   DG A  78     -12.286  61.684 -45.450 
ATOM   1619  N3   DG A  78     -14.397  61.143 -44.660 
ATOM   1620  C4   DG A  78     -15.250  61.390 -43.633 
ATOM   1621  P    DA A  79     -18.243  56.027 -45.861 
ATOM   1622  OP1  DA A  79     -19.282  55.739 -46.875 
ATOM   1623  OP2  DA A  79     -18.519  55.540 -44.491 
ATOM   1624  O5'  DA A  79     -16.832  55.460 -46.359 
ATOM   1625  C5'  DA A  79     -16.013  56.280 -47.212 
ATOM   1626  C4'  DA A  79     -14.568  56.221 -46.756 
ATOM   1627  O4'  DA A  79     -14.263  57.226 -45.749 
ATOM   1628  C3'  DA A  79     -14.128  54.907 -46.111 
ATOM   1629  O3'  DA A  79     -12.786  54.632 -46.496 
ATOM   1630  C2'  DA A  79     -14.154  55.185 -44.609 
ATOM   1631  C1'  DA A  79     -13.575  56.595 -44.680 
ATOM   1632  N9   DA A  79     -13.798  57.398 -43.446 
ATOM   1633  C8   DA A  79     -14.872  57.377 -42.603 
ATOM   1634  N7   DA A  79     -14.774  58.199 -41.605 
ATOM   1635  C5   DA A  79     -13.543  58.812 -41.798 
ATOM   1636  C6   DA A  79     -12.850  59.795 -41.072 
ATOM   1637  N6   DA A  79     -13.323  60.358 -39.952 
ATOM   1638  N1   DA A  79     -11.648  60.179 -41.542 
ATOM   1639  C2   DA A  79     -11.184  59.617 -42.656 
ATOM   1640  N3   DA A  79     -11.738  58.696 -43.415 
ATOM   1641  C4   DA A  79     -12.939  58.328 -42.923 
ATOM   1642  P    DA A  80     -12.368  53.123 -46.829 
ATOM   1643  OP1  DA A  80     -12.723  52.808 -48.230 
ATOM   1644  OP2  DA A  80     -12.921  52.217 -45.799 
ATOM   1645  O5'  DA A  80     -10.776  53.197 -46.680 
ATOM   1646  C5'  DA A  80     -10.104  54.437 -46.972 
ATOM   1647  C4'  DA A  80      -9.057  54.720 -45.913 
ATOM   1648  O4'  DA A  80      -9.600  55.453 -44.778 
ATOM   1649  C3'  DA A  80      -8.402  53.493 -45.280 
ATOM   1650  O3'  DA A  80      -7.031  53.778 -45.033 
ATOM   1651  C2'  DA A  80      -9.113  53.324 -43.937 
ATOM   1652  C1'  DA A  80      -9.181  54.808 -43.585 
ATOM   1653  N9   DA A  80     -10.167  55.126 -42.515 
ATOM   1654  C8   DA A  80     -11.370  54.531 -42.267 
ATOM   1655  N7   DA A  80     -12.005  55.035 -41.254 
ATOM   1656  C5   DA A  80     -11.163  56.038 -40.796 
ATOM   1657  C6   DA A  80     -11.267  56.951 -39.735 
ATOM   1658  N6   DA A  80     -12.316  57.003 -38.903 
ATOM   1659  N1   DA A  80     -10.248  57.814 -39.556 
ATOM   1660  C2   DA A  80      -9.207  57.758 -40.386 
ATOM   1661  N3   DA A  80      -9.000  56.954 -41.405 
ATOM   1662  C4   DA A  80     -10.034  56.101 -41.562 
ATOM   1663  P    DG A  81      -5.941  52.634 -45.293 
ATOM   1664  OP1  DG A  81      -5.571  52.619 -46.726 
ATOM   1665  OP2  DG A  81      -6.424  51.353 -44.733 
ATOM   1666  O5'  DG A  81      -4.709  53.170 -44.424 
ATOM   1667  C5'  DG A  81      -4.546  54.589 -44.243 
ATOM   1668  C4'  DG A  81      -4.200  54.891 -42.798 
ATOM   1669  O4'  DG A  81      -5.383  55.070 -41.969 
ATOM   1670  C3'  DG A  81      -3.398  53.813 -42.068 
ATOM   1671  O3'  DG A  81      -2.472  54.444 -41.191 
ATOM   1672  C2'  DG A  81      -4.432  53.066 -41.226 
ATOM   1673  C1'  DG A  81      -5.227  54.293 -40.792 
ATOM   1674  N9   DG A  81      -6.584  53.972 -40.266 
ATOM   1675  C8   DG A  81      -7.455  52.976 -40.652 
ATOM   1676  N7   DG A  81      -8.581  52.963 -39.983 
ATOM   1677  C5   DG A  81      -8.448  54.025 -39.090 
ATOM   1678  C6   DG A  81      -9.347  54.509 -38.103 
ATOM   1679  O6   DG A  81     -10.465  54.092 -37.810 
ATOM   1680  N1   DG A  81      -8.812  55.608 -37.418 
ATOM   1681  C2   DG A  81      -7.572  56.168 -37.655 
ATOM   1682  N2   DG A  81      -7.245  57.215 -36.893 
ATOM   1683  N3   DG A  81      -6.730  55.714 -38.582 
ATOM   1684  C4   DG A  81      -7.233  54.647 -39.254 
ATOM   1685  P    DA A  82      -1.003  53.827 -41.040 
ATOM   1686  OP1  DA A  82      -0.141  54.325 -42.136 
ATOM   1687  OP2  DA A  82      -1.094  52.357 -40.902 
ATOM   1688  O5'  DA A  82      -0.532  54.468 -39.652 
ATOM   1689  C5'  DA A  82      -1.046  55.757 -39.268 
ATOM   1690  C4'  DA A  82      -1.434  55.745 -37.802 
ATOM   1691  O4'  DA A  82      -2.806  55.302 -37.595 
ATOM   1692  C3'  DA A  82      -0.610  54.825 -36.903 
ATOM   1693  O3'  DA A  82      -0.435  55.452 -35.639 
ATOM   1694  C2'  DA A  82      -1.483  53.585 -36.714 
ATOM   1695  C1'  DA A  82      -2.809  54.323 -36.567 
ATOM   1696  N9   DA A  82      -4.004  53.455 -36.760 
ATOM   1697  C8   DA A  82      -4.152  52.391 -37.603 
ATOM   1698  N7   DA A  82      -5.321  51.831 -37.541 
ATOM   1699  C5   DA A  82      -5.999  52.577 -36.587 
ATOM   1700  C6   DA A  82      -7.298  52.487 -36.062 
ATOM   1701  N6   DA A  82      -8.188  51.560 -36.446 
ATOM   1702  N1   DA A  82      -7.652  53.387 -35.126 
ATOM   1703  C2   DA A  82      -6.764  54.306 -34.750 
ATOM   1704  N3   DA A  82      -5.530  54.486 -35.167 
ATOM   1705  C4   DA A  82      -5.201  53.573 -36.102 
ATOM   1706  P    DA A  83       0.977  55.321 -34.896 
ATOM   1707  OP1  DA A  83       1.908  56.349 -35.416 
ATOM   1708  OP2  DA A  83       1.450  53.921 -34.972 
ATOM   1709  O5'  DA A  83       0.575  55.672 -33.389 
ATOM   1710  C5'  DA A  83      -0.524  56.572 -33.150 
ATOM   1711  C4'  DA A  83      -1.402  56.035 -32.037 
ATOM   1712  O4'  DA A  83      -2.437  55.137 -32.529 
ATOM   1713  C3'  DA A  83      -0.686  55.217 -30.962 
ATOM   1714  O3'  DA A  83      -1.280  55.495 -29.700 
ATOM   1715  C2'  DA A  83      -0.976  53.761 -31.325 
ATOM   1716  C1'  DA A  83      -2.433  53.967 -31.727 
ATOM   1717  N9   DA A  83      -2.995  52.849 -32.536 
ATOM   1718  C8   DA A  83      -2.362  52.068 -33.460 
ATOM   1719  N7   DA A  83      -3.125  51.170 -34.000 
ATOM   1720  C5   DA A  83      -4.356  51.368 -33.392 
ATOM   1721  C6   DA A  83      -5.598  50.726 -33.535 
ATOM   1722  N6   DA A  83      -5.811  49.706 -34.378 
ATOM   1723  N1   DA A  83      -6.616  51.172 -32.776 
ATOM   1724  C2   DA A  83      -6.399  52.186 -31.940 
ATOM   1725  N3   DA A  83      -5.290  52.860 -31.722 
ATOM   1726  C4   DA A  83      -4.286  52.394 -32.493 
ATOM   1727  P    DT A  84      -0.341  55.624 -28.411 
ATOM   1728  OP1  DT A  84       0.209  56.996 -28.334 
ATOM   1729  OP2  DT A  84       0.651  54.526 -28.407 
ATOM   1730  O5'  DT A  84      -1.395  55.400 -27.228 
ATOM   1731  C5'  DT A  84      -2.763  55.799 -27.427 
ATOM   1732  C4'  DT A  84      -3.697  54.726 -26.904 
ATOM   1733  O4'  DT A  84      -4.001  53.715 -27.908 
ATOM   1734  C3'  DT A  84      -3.182  53.918 -25.713 
ATOM   1735  O3'  DT A  84      -4.271  53.634 -24.843 
ATOM   1736  C2'  DT A  84      -2.689  52.605 -26.321 
ATOM   1737  C1'  DT A  84      -3.827  52.435 -27.321 
ATOM   1738  N1   DT A  84      -3.528  51.464 -28.411 
ATOM   1739  C2   DT A  84      -4.575  50.711 -28.883 
ATOM   1740  O2   DT A  84      -5.710  50.810 -28.452 
ATOM   1741  N3   DT A  84      -4.258  49.821 -29.892 
ATOM   1742  C4   DT A  84      -3.012  49.629 -30.453 
ATOM   1743  O4   DT A  84      -2.851  48.801 -31.352 
ATOM   1744  C5   DT A  84      -1.978  50.464 -29.891 
ATOM   1745  C7   DT A  84      -0.591  50.318 -30.443 
ATOM   1746  C6   DT A  84      -2.257  51.337 -28.909 
ATOM   1747  P    DT A  85      -4.038  53.698 -23.261 
ATOM   1748  OP1  DT A  85      -4.171  55.098 -22.797 
ATOM   1749  OP2  DT A  85      -2.769  53.018 -22.919 
ATOM   1750  O5'  DT A  85      -5.272  52.833 -22.724 
ATOM   1751  C5'  DT A  85      -6.493  52.811 -23.488 
ATOM   1752  C4'  DT A  85      -7.029  51.396 -23.566 
ATOM   1753  O4'  DT A  85      -6.484  50.658 -24.698 
ATOM   1754  C3'  DT A  85      -6.728  50.502 -22.364 
ATOM   1755  O3'  DT A  85      -7.847  49.656 -22.127 
ATOM   1756  C2'  DT A  85      -5.551  49.635 -22.811 
ATOM   1757  C1'  DT A  85      -6.042  49.391 -24.235 
ATOM   1758  N1   DT A  85      -4.981  48.906 -25.160 
ATOM   1759  C2   DT A  85      -5.361  48.017 -26.137 
ATOM   1760  O2   DT A  85      -6.508  47.625 -26.268 
ATOM   1761  N3   DT A  85      -4.350  47.588 -26.976 
ATOM   1762  C4   DT A  85      -3.024  47.967 -26.918 
ATOM   1763  O4   DT A  85      -2.209  47.514 -27.725 
ATOM   1764  C5   DT A  85      -2.723  48.901 -25.860 
ATOM   1765  C7   DT A  85      -1.301  49.363 -25.727 
ATOM   1766  C6   DT A  85      -3.686  49.334 -25.030 
ATOM   1767  P    DT A  86      -8.285  49.356 -20.616 
ATOM   1768  OP1  DT A  86      -9.144  50.455 -20.121 
ATOM   1769  OP2  DT A  86      -7.088  49.051 -19.803 
ATOM   1770  O5'  DT A  86      -9.161  48.029 -20.801 
ATOM   1771  C5'  DT A  86      -9.872  47.828 -22.036 
ATOM   1772  C4'  DT A  86      -9.709  46.394 -22.501 
ATOM   1773  O4'  DT A  86      -8.523  46.210 -23.326 
ATOM   1774  C3'  DT A  86      -9.554  45.350 -21.395 
ATOM   1775  O3'  DT A  86     -10.228  44.160 -21.787 
ATOM   1776  C2'  DT A  86      -8.053  45.064 -21.341 
ATOM   1777  C1'  DT A  86      -7.816  45.076 -22.848 
ATOM   1778  N1   DT A  86      -6.384  45.229 -23.229 
ATOM   1779  C2   DT A  86      -5.964  44.569 -24.358 
ATOM   1780  O2   DT A  86      -6.704  43.883 -25.040 
ATOM   1781  N3   DT A  86      -4.630  44.734 -24.679 
ATOM   1782  C4   DT A  86      -3.706  45.485 -23.980 
ATOM   1783  O4   DT A  86      -2.538  45.558 -24.365 
ATOM   1784  C5   DT A  86      -4.243  46.139 -22.810 
ATOM   1785  C7   DT A  86      -3.304  46.977 -21.992 
ATOM   1786  C6   DT A  86      -5.535  45.996 -22.475 
ATOM   1787  P    DC A  87     -11.045  43.333 -20.688 
ATOM   1788  OP1  DC A  87     -12.395  43.919 -20.530 
ATOM   1789  OP2  DC A  87     -10.239  43.217 -19.453 
ATOM   1790  O5'  DC A  87     -11.159  41.900 -21.391 
ATOM   1791  C5'  DC A  87     -11.194  41.829 -22.829 
ATOM   1792  C4'  DC A  87     -10.296  40.709 -23.315 
ATOM   1793  O4'  DC A  87      -8.922  41.148 -23.518 
ATOM   1794  C3'  DC A  87     -10.164  39.508 -22.378 
ATOM   1795  O3'  DC A  87     -10.086  38.322 -23.158 
ATOM   1796  C2'  DC A  87      -8.823  39.714 -21.672 
ATOM   1797  C1'  DC A  87      -8.056  40.214 -22.892 
ATOM   1798  N1   DC A  87      -6.786  40.915 -22.554 
ATOM   1799  C2   DC A  87      -5.712  40.770 -23.428 
ATOM   1800  O2   DC A  87      -5.856  40.072 -24.439 
ATOM   1801  N3   DC A  87      -4.546  41.401 -23.138 
ATOM   1802  C4   DC A  87      -4.430  42.148 -22.033 
ATOM   1803  N4   DC A  87      -3.272  42.743 -21.794 
ATOM   1804  C5   DC A  87      -5.523  42.310 -21.120 
ATOM   1805  C6   DC A  87      -6.680  41.671 -21.428 
ATOM   1806  P    DC A  88     -10.848  37.008 -22.650 
ATOM   1807  OP1  DC A  88     -12.266  37.063 -23.069 
ATOM   1808  OP2  DC A  88     -10.604  36.822 -21.203 
ATOM   1809  O5'  DC A  88     -10.088  35.865 -23.474 
ATOM   1810  C5'  DC A  88      -9.538  36.183 -24.766 
ATOM   1811  C4'  DC A  88      -8.150  35.588 -24.900 
ATOM   1812  O4'  DC A  88      -7.112  36.482 -24.404 
ATOM   1813  C3'  DC A  88      -7.909  34.285 -24.139 
ATOM   1814  O3'  DC A  88      -7.061  33.448 -24.916 
ATOM   1815  C2'  DC A  88      -7.152  34.706 -22.879 
ATOM   1816  C1'  DC A  88      -6.253  35.740 -23.551 
ATOM   1817  N1   DC A  88      -5.617  36.690 -22.597 
ATOM   1818  C2   DC A  88      -4.332  37.142 -22.890 
ATOM   1819  O2   DC A  88      -3.780  36.741 -23.921 
ATOM   1820  N3   DC A  88      -3.734  38.008 -22.033 
ATOM   1821  C4   DC A  88      -4.366  38.419 -20.926 
ATOM   1822  N4   DC A  88      -3.739  39.264 -20.121 
ATOM   1823  C5   DC A  88      -5.687  37.965 -20.605 
ATOM   1824  C6   DC A  88      -6.268  37.100 -21.475 
ATOM   1825  P    DA A  89      -7.351  31.874 -24.956 
ATOM   1826  OP1  DA A  89      -8.389  31.585 -25.970 
ATOM   1827  OP2  DA A  89      -7.627  31.386 -23.586 
ATOM   1828  O5'  DA A  89      -5.940  31.306 -25.454 
ATOM   1829  C5'  DA A  89      -5.120  32.126 -26.307 
ATOM   1830  C4'  DA A  89      -3.675  32.067 -25.851 
ATOM   1831  O4'  DA A  89      -3.370  33.073 -24.844 
ATOM   1832  C3'  DA A  89      -3.235  30.753 -25.206 
ATOM   1833  O3'  DA A  89      -1.894  30.478 -25.592 
ATOM   1834  C2'  DA A  89      -3.261  31.032 -23.704 
ATOM   1835  C1'  DA A  89      -2.682  32.441 -23.775 
ATOM   1836  N9   DA A  89      -2.906  33.245 -22.541 
ATOM   1837  C8   DA A  89      -3.980  33.223 -21.698 
ATOM   1838  N7   DA A  89      -3.881  34.045 -20.700 
ATOM   1839  C5   DA A  89      -2.651  34.659 -20.894 
ATOM   1840  C6   DA A  89      -1.957  35.642 -20.167 
ATOM   1841  N6   DA A  89      -2.430  36.204 -19.047 
ATOM   1842  N1   DA A  89      -0.756  36.026 -20.637 
ATOM   1843  C2   DA A  89      -0.292  35.463 -21.752 
ATOM   1844  N3   DA A  89      -0.845  34.542 -22.510 
ATOM   1845  C4   DA A  89      -2.046  34.174 -22.018 
ATOM   1846  P    DG A  90      -1.475  28.969 -25.924 
ATOM   1847  OP1  DG A  90      -1.830  28.654 -27.326 
ATOM   1848  OP2  DG A  90      -2.028  28.063 -24.894 
ATOM   1849  O5'  DG A  90       0.117  29.043 -25.775 
ATOM   1850  C5'  DG A  90       0.789  30.283 -26.067 
ATOM   1851  C4'  DG A  90       1.835  30.566 -25.008 
ATOM   1852  O4'  DG A  90       1.293  31.300 -23.873 
ATOM   1853  C3'  DG A  90       2.490  29.339 -24.375 
ATOM   1854  O3'  DG A  90       3.861  29.625 -24.128 
ATOM   1855  C2'  DG A  90       1.780  29.171 -23.032 
ATOM   1856  C1'  DG A  90       1.712  30.654 -22.681 
ATOM   1857  N9   DG A  90       0.726  30.972 -21.610 
ATOM   1858  C8   DG A  90      -0.491  30.384 -21.344 
ATOM   1859  N7   DG A  90      -1.122  30.903 -20.319 
ATOM   1860  C5   DG A  90      -0.262  31.905 -19.874 
ATOM   1861  C6   DG A  90      -0.400  32.814 -18.792 
ATOM   1862  O6   DG A  90      -1.325  32.923 -17.992 
ATOM   1863  N1   DG A  90       0.710  33.665 -18.694 
ATOM   1864  C2   DG A  90       1.808  33.641 -19.531 
ATOM   1865  N2   DG A  90       2.763  34.537 -19.271 
ATOM   1866  N3   DG A  90       1.937  32.789 -20.546 
ATOM   1867  C4   DG A  90       0.869  31.956 -20.655 
ATOM   1868  P    DA A  91       4.951  28.481 -24.388 
ATOM   1869  OP1  DA A  91       5.322  28.466 -25.821 
ATOM   1870  OP2  DA A  91       4.469  27.199 -23.829 
ATOM   1871  O5'  DA A  91       6.184  29.016 -23.519 
ATOM   1872  C5'  DA A  91       6.346  30.436 -23.338 
ATOM   1873  C4'  DA A  91       6.693  30.737 -21.893 
ATOM   1874  O4'  DA A  91       5.509  30.917 -21.064 
ATOM   1875  C3'  DA A  91       7.494  29.660 -21.163 
ATOM   1876  O3'  DA A  91       8.421  30.290 -20.286 
ATOM   1877  C2'  DA A  91       6.461  28.912 -20.321 
ATOM   1878  C1'  DA A  91       5.665  30.139 -19.887 
ATOM   1879  N9   DA A  91       4.309  29.819 -19.361 
ATOM   1880  C8   DA A  91       3.459  28.826 -19.757 
ATOM   1881  N7   DA A  91       2.340  28.802 -19.102 
ATOM   1882  C5   DA A  91       2.453  29.855 -18.205 
ATOM   1883  C6   DA A  91       1.588  30.359 -17.221 
ATOM   1884  N6   DA A  91       0.378  29.841 -16.964 
ATOM   1885  N1   DA A  91       2.012  31.417 -16.507 
ATOM   1886  C2   DA A  91       3.215  31.928 -16.766 
ATOM   1887  N3   DA A  91       4.105  31.544 -17.656 
ATOM   1888  C4   DA A  91       3.656  30.484 -18.356 
ATOM   1889  P    DA A  92       9.890  29.674 -20.135 
ATOM   1890  OP1  DA A  92      10.751  30.171 -21.231 
ATOM   1891  OP2  DA A  92       9.799  28.203 -19.997 
ATOM   1892  O5'  DA A  92      10.361  30.314 -18.747 
ATOM   1893  C5'  DA A  92       9.847  31.604 -18.363 
ATOM   1894  C4'  DA A  92       9.458  31.592 -16.898 
ATOM   1895  O4'  DA A  92       8.086  31.149 -16.690 
ATOM   1896  C3'  DA A  92      10.283  30.671 -15.998 
ATOM   1897  O3'  DA A  92      10.458  31.298 -14.734 
ATOM   1898  C2'  DA A  92       9.410  29.431 -15.809 
ATOM   1899  C1'  DA A  92       8.083  30.170 -15.662 
ATOM   1900  N9   DA A  92       6.889  29.301 -15.855 
ATOM   1901  C8   DA A  92       6.740  28.238 -16.698 
ATOM   1902  N7   DA A  92       5.572  27.677 -16.637 
ATOM   1903  C5   DA A  92       4.894  28.424 -15.682 
ATOM   1904  C6   DA A  92       3.594  28.334 -15.157 
ATOM   1905  N6   DA A  92       2.704  27.406 -15.541 
ATOM   1906  N1   DA A  92       3.240  29.233 -14.221 
ATOM   1907  C2   DA A  92       4.129  30.152 -13.845 
ATOM   1908  N3   DA A  92       5.363  30.333 -14.262 
ATOM   1909  C4   DA A  92       5.692  29.420 -15.197 
ATOM   1910  P    DG A  93      11.870  31.168 -13.991 
ATOM   1911  OP1  DG A  93      12.800  32.195 -14.511 
ATOM   1912  OP2  DG A  93      12.342  29.767 -14.067 
ATOM   1913  O5'  DG A  93      11.468  31.519 -12.484 
ATOM   1914  C5'  DG A  93      10.369  32.418 -12.245 
ATOM   1915  C4'  DG A  93       9.491  31.881 -11.132 
ATOM   1916  O4'  DG A  93       8.456  30.984 -11.624 
ATOM   1917  C3'  DG A  93      10.207  31.063 -10.057 
ATOM   1918  O3'  DG A  93       9.612  31.341  -8.795 
ATOM   1919  C2'  DG A  93       9.916  29.607 -10.420 
ATOM   1920  C1'  DG A  93       8.460  29.813 -10.822 
ATOM   1921  N9   DG A  93       7.898  28.695 -11.632 
ATOM   1922  C8   DG A  93       8.521  27.898 -12.566 
ATOM   1923  N7   DG A  93       7.738  26.995 -13.105 
ATOM   1924  C5   DG A  93       6.509  27.209 -12.482 
ATOM   1925  C6   DG A  93       5.270  26.538 -12.652 
ATOM   1926  O6   DG A  93       4.997  25.602 -13.398 
ATOM   1927  N1   DG A  93       4.278  27.076 -11.820 
ATOM   1928  C2   DG A  93       4.461  28.126 -10.940 
ATOM   1929  N2   DG A  93       3.387  28.492 -10.234 
ATOM   1930  N3   DG A  93       5.623  28.755 -10.782 
ATOM   1931  C4   DG A  93       6.596  28.244 -11.581 
ATOM   1932  P    DA A  94      10.552  31.471  -7.506 
ATOM   1933  OP1  DA A  94      11.102  32.843  -7.429 
ATOM   1934  OP2  DA A  94      11.544  30.373  -7.502 
ATOM   1935  O5'  DA A  94       9.498  31.247  -6.323 
ATOM   1936  C5'  DA A  94       8.129  31.646  -6.522 
ATOM   1937  C4'  DA A  94       7.196  30.572  -5.999 
ATOM   1938  O4'  DA A  94       6.892  29.562  -7.003 
ATOM   1939  C3'  DA A  94       7.711  29.765  -4.808 
ATOM   1940  O3'  DA A  94       6.622  29.480  -3.938 
ATOM   1941  C2'  DA A  94       8.204  28.451  -5.416 
ATOM   1942  C1'  DA A  94       7.065  28.281  -6.416 
ATOM   1943  N9   DA A  94       7.365  27.310  -7.506 
ATOM   1944  C8   DA A  94       8.563  27.059  -8.112 
ATOM   1945  N7   DA A  94       8.503  26.148  -9.033 
ATOM   1946  C5   DA A  94       7.169  25.766  -9.041 
ATOM   1947  C6   DA A  94       6.457  24.826  -9.804 
ATOM   1948  N6   DA A  94       7.019  24.064 -10.753 
ATOM   1949  N1   DA A  94       5.140  24.697  -9.555 
ATOM   1950  C2   DA A  94       4.587  25.457  -8.611 
ATOM   1951  N3   DA A  94       5.147  26.362  -7.840 
ATOM   1952  C4   DA A  94       6.464  26.472  -8.108 
ATOM   1953  P    DG A  95       6.855  29.544  -2.356 
ATOM   1954  OP1  DG A  95       6.722  30.944  -1.892 
ATOM   1955  OP2  DG A  95       8.123  28.865  -2.014 
ATOM   1956  O5'  DG A  95       5.621  28.680  -1.819 
ATOM   1957  C5'  DG A  95       4.400  28.658  -2.583 
ATOM   1958  C4'  DG A  95       3.864  27.242  -2.662 
ATOM   1959  O4'  DG A  95       4.408  26.504  -3.793 
ATOM   1960  C3'  DG A  95       4.165  26.348  -1.459 
ATOM   1961  O3'  DG A  95       3.046  25.502  -1.222 
ATOM   1962  C2'  DG A  95       5.342  25.481  -1.906 
ATOM   1963  C1'  DG A  95       4.850  25.237  -3.330 
ATOM   1964  N9   DG A  95       5.912  24.752  -4.255 
ATOM   1965  C8   DG A  95       7.253  25.064  -4.282 
ATOM   1966  N7   DG A  95       7.924  24.460  -5.233 
ATOM   1967  C5   DG A  95       6.958  23.692  -5.882 
ATOM   1968  C6   DG A  95       7.079  22.819  -6.994 
ATOM   1969  O6   DG A  95       8.082  22.539  -7.647 
ATOM   1970  N1   DG A  95       5.847  22.240  -7.328 
ATOM   1971  C2   DG A  95       4.654  22.474  -6.673 
ATOM   1972  N2   DG A  95       3.588  21.824  -7.146 
ATOM   1973  N3   DG A  95       4.541  23.294  -5.630 
ATOM   1974  C4   DG A  95       5.727  23.863  -5.293 
ATOM   1975  P    DG A  96       2.607  25.202   0.289 
ATOM   1976  OP1  DG A  96       1.749  26.301   0.784 
ATOM   1977  OP2  DG A  96       3.805  24.898   1.102 
ATOM   1978  O5'  DG A  96       1.732  23.875   0.104 
ATOM   1979  C5'  DG A  96       1.021  23.674  -1.131 
ATOM   1980  C4'  DG A  96       1.184  22.240  -1.596 
ATOM   1981  O4'  DG A  96       2.369  22.056  -2.421 
ATOM   1982  C3'  DG A  96       1.339  21.196  -0.490 
ATOM   1983  O3'  DG A  96       0.665  20.006  -0.883 
ATOM   1984  C2'  DG A  96       2.839  20.910  -0.436 
ATOM   1985  C1'  DG A  96       3.076  20.922  -1.943 
ATOM   1986  N9   DG A  96       4.508  21.075  -2.324 
ATOM   1987  C8   DG A  96       5.503  21.795  -1.698 
ATOM   1988  N7   DG A  96       6.669  21.722  -2.294 
ATOM   1989  C5   DG A  96       6.430  20.895  -3.390 
ATOM   1990  C6   DG A  96       7.312  20.447  -4.407 
ATOM   1991  O6   DG A  96       8.507  20.693  -4.552 
ATOM   1992  N1   DG A  96       6.655  19.619  -5.328 
ATOM   1993  C2   DG A  96       5.320  19.270  -5.273 
ATOM   1994  N2   DG A  96       4.883  18.469  -6.248 
ATOM   1995  N3   DG A  96       4.492  19.691  -4.318 
ATOM   1996  C4   DG A  96       5.115  20.494  -3.417 
ATOM   1997  P    DT A  97      -0.152  19.179   0.216 
ATOM   1998  OP1  DT A  97      -1.503  19.765   0.375 
ATOM   1999  OP2  DT A  97       0.654  19.063   1.451 
ATOM   2000  O5'  DT A  97      -0.267  17.746  -0.487 
ATOM   2001  C5'  DT A  97      -0.301  17.676  -1.924 
ATOM   2002  C4'  DT A  97       0.597  16.555  -2.410 
ATOM   2003  O4'  DT A  97       1.970  16.994  -2.614 
ATOM   2004  C3'  DT A  97       0.729  15.355  -1.473 
ATOM   2005  O3'  DT A  97       0.807  14.168  -2.253 
ATOM   2006  C2'  DT A  97       2.069  15.560  -0.767 
ATOM   2007  C1'  DT A  97       2.836  16.060  -1.987 
ATOM   2008  N1   DT A  97       4.106  16.762  -1.649 
ATOM   2009  C2   DT A  97       5.157  16.609  -2.522 
ATOM   2010  O2   DT A  97       5.084  15.936  -3.536 
ATOM   2011  N3   DT A  97       6.317  17.273  -2.176 
ATOM   2012  C4   DT A  97       6.509  18.058  -1.057 
ATOM   2013  O4   DT A  97       7.595  18.603  -0.853 
ATOM   2014  C5   DT A  97       5.351  18.158  -0.202 
ATOM   2015  C7   DT A  97       5.473  18.993   1.039 
ATOM   2016  C6   DT A  97       4.209  17.522  -0.514 
ATOM   2017  P    DT A  98       0.045  12.854  -1.745 
ATOM   2018  OP1  DT A  98      -1.374  12.910  -2.164 
ATOM   2019  OP2  DT A  98       0.288  12.668  -0.298 
ATOM   2020  O5'  DT A  98       0.805  11.711  -2.569 
ATOM   2021  C5'  DT A  98       1.355  12.030  -3.862 
ATOM   2022  C4'  DT A  98       2.743  11.435  -3.995 
ATOM   2023  O4'  DT A  98       3.780  12.328  -3.499 
ATOM   2024  C3'  DT A  98       2.984  10.131  -3.234 
ATOM   2025  O3'  DT A  98       3.831   9.294  -4.012 
ATOM   2026  C2'  DT A  98       3.740  10.553  -1.974 
ATOM   2027  C1'  DT A  98       4.639  11.587  -2.646 
ATOM   2028  N1   DT A  98       5.276  12.536  -1.692 
ATOM   2029  C2   DT A  98       6.543  12.973  -1.996 
ATOM   2030  O2   DT A  98       7.145  12.618  -2.995 
ATOM   2031  N3   DT A  98       7.102  13.851  -1.088 
ATOM   2032  C4   DT A  98       6.513  14.318   0.069 
ATOM   2033  O4   DT A  98       7.113  15.104   0.805 
ATOM   2034  C5   DT A  98       5.184  13.803   0.302 
ATOM   2035  C7   DT A  98       4.470  14.260   1.542 
ATOM   2036  C6   DT A  98       4.617  12.948  -0.563 
ATOM   2037  P    DC A  99       3.542   7.720  -4.051 
ATOM   2038  OP1  DC A  99       2.503   7.432  -5.065 
ATOM   2039  OP2  DC A  99       3.266   7.232  -2.682 
ATOM   2040  O5'  DC A  99       4.953   7.153  -4.549 
ATOM   2041  C5'  DC A  99       5.773   7.973  -5.402 
ATOM   2042  C4'  DC A  99       7.217   7.913  -4.947 
ATOM   2043  O4'  DC A  99       7.523   8.919  -3.939 
ATOM   2044  C3'  DC A  99       7.658   6.600  -4.301 
ATOM   2045  O3'  DC A  99       8.999   6.325  -4.687 
ATOM   2046  C2'  DC A  99       7.632   6.878  -2.799 
ATOM   2047  C1'  DC A  99       8.211   8.288  -2.870 
ATOM   2048  N1   DC A  99       7.987   9.091  -1.636 
ATOM   2049  C2   DC A  99       8.979   9.992  -1.259 
ATOM   2050  O2   DC A  99       9.995  10.088  -1.957 
ATOM   2051  N3   DC A  99       8.794  10.734  -0.136 
ATOM   2052  C4   DC A  99       7.679  10.601   0.593 
ATOM   2053  N4   DC A  99       7.546  11.346   1.679 
ATOM   2054  C5   DC A  99       6.647   9.679   0.222 
ATOM   2055  C6   DC A  99       6.851   8.947  -0.902 
ATOM   2056  P    DC A 100       9.418   4.816  -5.019 
ATOM   2057  OP1  DC A 100       9.062   4.500  -6.421 
ATOM   2058  OP2  DC A 100       8.864   3.909  -3.989 
ATOM   2059  O5'  DC A 100      11.009   4.890  -4.870 
ATOM   2060  C5'  DC A 100      11.681   6.130  -5.162 
ATOM   2061  C4'  DC A 100      12.728   6.413  -4.103 
ATOM   2062  O4'  DC A 100      12.185   7.146  -2.968 
ATOM   2063  C3'  DC A 100      13.383   5.185  -3.470 
ATOM   2064  O3'  DC A 100      14.754   5.471  -3.223 
ATOM   2065  C2'  DC A 100      12.673   5.017  -2.127 
ATOM   2066  C1'  DC A 100      12.605   6.500  -1.776 
ATOM   2067  N1   DC A 100      11.619   6.819  -0.705 
ATOM   2068  C2   DC A 100      11.929   7.850   0.178 
ATOM   2069  O2   DC A 100      12.999   8.453   0.037 
ATOM   2070  N3   DC A 100      11.044   8.155   1.161 
ATOM   2071  C4   DC A 100       9.895   7.478   1.279 
ATOM   2072  N4   DC A 100       9.064   7.813   2.254 
ATOM   2073  C5   DC A 100       9.557   6.413   0.381 
ATOM   2074  C6   DC A 100      10.455   6.123  -0.595 
ATOM   2075  P    DT A 101      15.844   4.327  -3.483 
ATOM   2076  OP1  DT A 101      16.215   4.312  -4.916 
ATOM   2077  OP2  DT A 101      15.361   3.046  -2.924 
ATOM   2078  O5'  DT A 101      17.077   4.863  -2.614 
ATOM   2079  C5'  DT A 101      17.239   6.282  -2.433 
ATOM   2080  C4'  DT A 101      17.586   6.584  -0.988 
ATOM   2081  O4'  DT A 101      16.402   6.763  -0.159 
ATOM   2082  C3'  DT A 101      18.387   5.506  -0.258 
ATOM   2083  O3'  DT A 101      19.313   6.136   0.619 
ATOM   2084  C2'  DT A 101      17.354   4.759   0.584 
ATOM   2085  C1'  DT A 101      16.558   5.986   1.018 
ATOM   2086  N1   DT A 101      15.202   5.665   1.544 
ATOM   2087  C2   DT A 101      14.721   6.455   2.559 
ATOM   2088  O2   DT A 101      15.351   7.386   3.031 
ATOM   2089  N3   DT A 101      13.460   6.128   3.021 
ATOM   2090  C4   DT A 101      12.662   5.101   2.562 
ATOM   2091  O4   DT A 101      11.550   4.904   3.055 
ATOM   2092  C5   DT A 101      13.252   4.327   1.496 
ATOM   2093  C7   DT A 101      12.450   3.188   0.937 
ATOM   2094  C6   DT A 101      14.476   4.623   1.027 
ATOM   2095  P    DC A 102      20.783   5.520   0.770 
ATOM   2096  OP1  DC A 102      21.644   6.018  -0.326 
ATOM   2097  OP2  DC A 102      20.692   4.050   0.908 
ATOM   2098  O5'  DC A 102      21.253   6.161   2.158 
ATOM   2099  C5'  DC A 102      20.739   7.450   2.542 
ATOM   2100  C4'  DC A 102      20.351   7.438   4.007 
ATOM   2101  O4'  DC A 102      18.979   6.995   4.215 
ATOM   2102  C3'  DC A 102      21.176   6.517   4.906 
ATOM   2103  O3'  DC A 102      21.351   7.145   6.171 
ATOM   2104  C2'  DC A 102      20.303   5.277   5.096 
ATOM   2105  C1'  DC A 102      18.976   6.016   5.243 
ATOM   2106  N1   DC A 102      17.781   5.147   5.050 
ATOM   2107  C2   DC A 102      16.649   5.423   5.812 
ATOM   2108  O2   DC A 102      16.681   6.368   6.608 
ATOM   2109  N3   DC A 102      15.549   4.642   5.652 
ATOM   2110  C4   DC A 102      15.555   3.627   4.778 
ATOM   2111  N4   DC A 102      14.458   2.895   4.658 
ATOM   2112  C5   DC A 102      16.710   3.326   3.985 
ATOM   2113  C6   DC A 102      17.798   4.118   4.161 
ATOM   2114  P    DC A 103      22.763   7.014   6.913 
ATOM   2115  OP1  DC A 103      23.693   8.042   6.394 
ATOM   2116  OP2  DC A 103      23.235   5.614   6.838 
ATOM   2117  O5'  DC A 103      22.361   7.365   8.421 
ATOM   2118  C5'  DC A 103      21.261   8.265   8.660 
ATOM   2119  C4'  DC A 103      20.384   7.728   9.773 
ATOM   2120  O4'  DC A 103      19.349   6.830   9.281 
ATOM   2121  C3'  DC A 103      21.099   6.910  10.848 
ATOM   2122  O3'  DC A 103      20.505   7.187  12.110 
ATOM   2123  C2'  DC A 103      20.809   5.454  10.484 
ATOM   2124  C1'  DC A 103      19.352   5.659  10.083 
ATOM   2125  N1   DC A 103      18.790   4.542   9.273 
ATOM   2126  C2   DC A 103      17.448   4.220   9.455 
ATOM   2127  O2   DC A 103      16.784   4.870  10.271 
ATOM   2128  N3   DC A 103      16.916   3.204   8.727 
ATOM   2129  C4   DC A 103      17.669   2.525   7.852 
ATOM   2130  N4   DC A 103      17.105   1.543   7.166 
ATOM   2131  C5   DC A 103      19.053   2.840   7.651 
ATOM   2132  C6   DC A 103      19.565   3.858   8.388 
ATOM   2133  P    DC A 104      21.445   7.317  13.399 
ATOM   2134  OP1  DC A 104      21.995   8.689  13.476 
ATOM   2135  OP2  DC A 104      22.437   6.219  13.403 
ATOM   2136  O5'  DC A 104      20.391   7.093  14.582 
ATOM   2137  C5'  DC A 104      19.022   7.492  14.383 
ATOM   2138  C4'  DC A 104      18.089   6.419  14.906 
ATOM   2139  O4'  DC A 104      17.784   5.408  13.902 
ATOM   2140  C3'  DC A 104      18.604   5.611  16.097 
ATOM   2141  O3'  DC A 104      17.515   5.326  16.967 
ATOM   2142  C2'  DC A 104      19.097   4.297  15.489 
ATOM   2143  C1'  DC A 104      17.958   4.128  14.489 
ATOM   2144  N1   DC A 104      18.258   3.157  13.399 
ATOM   2145  C2   DC A 104      17.207   2.386  12.909 
ATOM   2146  O2   DC A 104      16.080   2.538  13.393 
ATOM   2147  N3   DC A 104      17.460   1.494  11.917 
ATOM   2148  C4   DC A 104      18.696   1.360  11.419 
ATOM   2149  N4   DC A 104      18.892   0.477  10.452 
ATOM   2150  C5   DC A 104      19.791   2.142  11.910 
ATOM   2151  C6   DC A 104      19.518   3.027  12.902 
ATOM   2152  P    DC A 105      17.748   5.391  18.549 
ATOM   2153  OP1  DC A 105      17.615   6.791  19.013 
ATOM   2154  OP2  DC A 105      19.016   4.711  18.891 
ATOM   2155  O5'  DC A 105      16.513   4.526  19.086 
ATOM   2156  C5'  DC A 105      15.292   4.504  18.322 
ATOM   2157  C4'  DC A 105      14.756   3.089  18.243 
ATOM   2158  O4'  DC A 105      15.301   2.351  17.112 
ATOM   2159  C3'  DC A 105      15.058   2.195  19.446 
ATOM   2160  O3'  DC A 105      13.938   1.349  19.683 
ATOM   2161  C2'  DC A 105      16.234   1.328  18.998 
ATOM   2162  C1'  DC A 105      15.743   1.084  17.574 
ATOM   2163  N1   DC A 105      16.804   0.599  16.650 
ATOM   2164  C2   DC A 105      16.436  -0.303  15.654 
ATOM   2165  O2   DC A 105      15.254  -0.659  15.579 
ATOM   2166  N3   DC A 105      17.389  -0.758  14.801 
ATOM   2167  C4   DC A 105      18.658  -0.348  14.915 
ATOM   2168  N4   DC A 105      19.551  -0.821  14.058 
ATOM   2169  C5   DC A 105      19.059   0.578  15.932 
ATOM   2170  C6   DC A 105      18.092   1.020  16.775 
ATOM   2171  P    DG A 106      13.500   1.048  21.194 
ATOM   2172  OP1  DG A 106      12.641   2.148  21.689 
ATOM   2173  OP2  DG A 106      14.698   0.744  22.006 
ATOM   2174  O5'  DG A 106      12.624  -0.279  21.009 
ATOM   2175  C5'  DG A 106      11.913  -0.479  19.774 
ATOM   2176  C4'  DG A 106      12.077  -1.913  19.309 
ATOM   2177  O4'  DG A 106      13.262  -2.097  18.484 
ATOM   2178  C3'  DG A 106      12.232  -2.957  20.414 
ATOM   2179  O3'  DG A 106      11.558  -4.147  20.022 
ATOM   2180  C2'  DG A 106      13.732  -3.244  20.469 
ATOM   2181  C1'  DG A 106      13.969  -3.232  18.962 
ATOM   2182  N9   DG A 106      15.401  -3.078  18.581 
ATOM   2183  C8   DG A 106      16.395  -2.359  19.206 
ATOM   2184  N7   DG A 106      17.562  -2.432  18.611 
ATOM   2185  C5   DG A 106      17.323  -3.259  17.515 
ATOM   2186  C6   DG A 106      18.205  -3.707  16.497 
ATOM   2187  O6   DG A 106      19.399  -3.460  16.352 
ATOM   2188  N1   DG A 106      17.548  -4.535  15.577 
ATOM   2189  C2   DG A 106      16.212  -4.883  15.632 
ATOM   2190  N2   DG A 106      15.776  -5.684  14.657 
ATOM   2191  N3   DG A 106      15.385  -4.463  16.587 
ATOM   2192  C4   DG A 106      16.008  -3.659  17.488 
ATOM   2193  P    DG A 107      10.740  -4.974  21.121 
ATOM   2194  OP1  DG A 107       9.390  -4.388  21.280 
ATOM   2195  OP2  DG A 107      11.547  -5.090  22.356 
ATOM   2196  O5'  DG A 107      10.626  -6.407  20.418 
ATOM   2197  C5'  DG A 107      10.591  -6.478  18.981 
ATOM   2198  C4'  DG A 107      11.489  -7.598  18.495 
ATOM   2199  O4'  DG A 107      12.863  -7.160  18.291 
ATOM   2200  C3'  DG A 107      11.621  -8.799  19.432 
ATOM   2201  O3'  DG A 107      11.699  -9.985  18.652 
ATOM   2202  C2'  DG A 107      12.962  -8.594  20.138 
ATOM   2203  C1'  DG A 107      13.729  -8.093  18.918 
ATOM   2204  N9   DG A 107      14.999  -7.392  19.255 
ATOM   2205  C8   DG A 107      15.291  -6.592  20.339 
ATOM   2206  N7   DG A 107      16.515  -6.122  20.341 
ATOM   2207  C5   DG A 107      17.073  -6.649  19.177 
ATOM   2208  C6   DG A 107      18.377  -6.492  18.638 
ATOM   2209  O6   DG A 107      19.322  -5.847  19.084 
ATOM   2210  N1   DG A 107      18.522  -7.201  17.437 
ATOM   2211  C2   DG A 107      17.537  -7.960  16.836 
ATOM   2212  N2   DG A 107      17.874  -8.559  15.691 
ATOM   2213  N3   DG A 107      16.314  -8.105  17.343 
ATOM   2214  C4   DG A 107      16.157  -7.425  18.508 
ATOM   2215  P    DG A 108      10.938 -11.299  19.159 
ATOM   2216  OP1  DG A 108       9.519 -11.244  18.741 
ATOM   2217  OP2  DG A 108      11.181 -11.485  20.607 
ATOM   2218  O5'  DG A 108      11.697 -12.442  18.336 
ATOM   2219  C5'  DG A 108      12.247 -12.124  17.043 
ATOM   2220  C4'  DG A 108      13.635 -12.719  16.910 
ATOM   2221  O4'  DG A 108      14.673 -11.825  17.406 
ATOM   2222  C3'  DG A 108      13.876 -14.022  17.671 
ATOM   2223  O3'  DG A 108      14.724 -14.859  16.893 
ATOM   2224  C2'  DG A 108      14.633 -13.601  18.931 
ATOM   2225  C1'  DG A 108      15.532 -12.567  18.259 
ATOM   2226  N9   DG A 108      16.169 -11.617  19.213 
ATOM   2227  C8   DG A 108      15.670 -11.095  20.388 
ATOM   2228  N7   DG A 108      16.492 -10.278  21.000 
ATOM   2229  C5   DG A 108      17.615 -10.258  20.174 
ATOM   2230  C6   DG A 108      18.838  -9.551  20.313 
ATOM   2231  O6   DG A 108      19.188  -8.786  21.207 
ATOM   2232  N1   DG A 108      19.707  -9.818  19.245 
ATOM   2233  C2   DG A 108      19.430 -10.656  18.183 
ATOM   2234  N2   DG A 108      20.392 -10.777  17.265 
ATOM   2235  N3   DG A 108      18.282 -11.318  18.054 
ATOM   2236  C4   DG A 108      17.428 -11.071  19.081 
ATOM   2237  P    DC A 109      14.435 -16.434  16.854 
ATOM   2238  OP1  DC A 109      13.396 -16.722  15.840 
ATOM   2239  OP2  DC A 109      14.159 -16.921  18.223 
ATOM   2240  O5'  DC A 109      15.846 -17.001  16.356 
ATOM   2241  C5'  DC A 109      16.666 -16.181  15.502 
ATOM   2242  C4'  DC A 109      18.110 -16.240  15.958 
ATOM   2243  O4'  DC A 109      18.415 -15.235  16.966 
ATOM   2244  C3'  DC A 109      18.550 -17.554  16.604 
ATOM   2245  O3'  DC A 109      19.892 -17.829  16.218 
ATOM   2246  C2'  DC A 109      18.524 -17.275  18.106 
ATOM   2247  C1'  DC A 109      19.104 -15.866  18.035 
ATOM   2248  N1   DC A 109      18.880 -15.063  19.268 
ATOM   2249  C2   DC A 109      19.872 -14.162  19.646 
ATOM   2250  O2   DC A 109      20.888 -14.066  18.948 
ATOM   2251  N3   DC A 109      19.687 -13.420  20.769 
ATOM   2252  C4   DC A 109      18.572 -13.553  21.498 
ATOM   2253  N4   DC A 109      18.438 -12.807  22.584 
ATOM   2254  C5   DC A 109      17.540 -14.475  21.127 
ATOM   2255  C6   DC A 109      17.743 -15.207  20.002 
ATOM   2256  P    DA A 110      20.310 -19.338  15.886 
ATOM   2257  OP1  DA A 110      19.955 -19.653  14.484 
ATOM   2258  OP2  DA A 110      19.757 -20.244  16.915 
ATOM   2259  O5'  DA A 110      21.902 -19.264  16.034 
ATOM   2260  C5'  DA A 110      22.574 -18.024  15.743 
ATOM   2261  C4'  DA A 110      23.621 -17.741  16.802 
ATOM   2262  O4'  DA A 110      23.078 -17.007  17.937 
ATOM   2263  C3'  DA A 110      24.276 -18.968  17.435 
ATOM   2264  O3'  DA A 110      25.647 -18.683  17.682 
ATOM   2265  C2'  DA A 110      23.565 -19.137  18.778 
ATOM   2266  C1'  DA A 110      23.497 -17.653  19.129 
ATOM   2267  N9   DA A 110      22.511 -17.335  20.199 
ATOM   2268  C8   DA A 110      21.308 -17.930  20.448 
ATOM   2269  N7   DA A 110      20.673 -17.426  21.460 
ATOM   2270  C5   DA A 110      21.516 -16.423  21.919 
ATOM   2271  C6   DA A 110      21.411 -15.510  22.980 
ATOM   2272  N6   DA A 110      20.362 -15.457  23.812 
ATOM   2273  N1   DA A 110      22.430 -14.647  23.158 
ATOM   2274  C2   DA A 110      23.471 -14.703  22.329 
ATOM   2275  N3   DA A 110      23.678 -15.507  21.309 
ATOM   2276  C4   DA A 110      22.644 -16.360  21.153 
ATOM   2277  P    DG A 111      26.737 -19.826  17.422 
ATOM   2278  OP1  DG A 111      27.107 -19.841  15.989 
ATOM   2279  OP2  DG A 111      26.254 -21.108  17.981 
ATOM   2280  O5'  DG A 111      27.969 -19.291  18.291 
ATOM   2281  C5'  DG A 111      28.132 -17.872  18.472 
ATOM   2282  C4'  DG A 111      28.478 -17.570  19.917 
ATOM   2283  O4'  DG A 111      27.295 -17.390  20.746 
ATOM   2284  C3'  DG A 111      29.280 -18.647  20.647 
ATOM   2285  O3'  DG A 111      30.206 -18.017  21.524 
ATOM   2286  C2'  DG A 111      28.246 -19.395  21.489 
ATOM   2287  C1'  DG A 111      27.451 -18.168  21.923 
ATOM   2288  N9   DG A 111      26.094 -18.489  22.449 
ATOM   2289  C8   DG A 111      25.223 -19.485  22.063 
ATOM   2290  N7   DG A 111      24.097 -19.498  22.732 
ATOM   2291  C5   DG A 111      24.230 -18.435  23.625 
ATOM   2292  C6   DG A 111      23.331 -17.952  24.611 
ATOM   2293  O6   DG A 111      22.213 -18.369  24.905 
ATOM   2294  N1   DG A 111      23.866 -16.853  25.296 
ATOM   2295  C2   DG A 111      25.106 -16.293  25.060 
ATOM   2296  N2   DG A 111      25.433 -15.246  25.821 
ATOM   2297  N3   DG A 111      25.949 -16.747  24.133 
ATOM   2298  C4   DG A 111      25.445 -17.813  23.460 
ATOM   2299  P    DA A 112      31.675 -18.634  21.675 
ATOM   2300  OP1  DA A 112      32.537 -18.136  20.579 
ATOM   2301  OP2  DA A 112      31.584 -20.104  21.812 
ATOM   2302  O5'  DA A 112      32.146 -17.993  23.063 
ATOM   2303  C5'  DA A 112      31.632 -16.704  23.446 
ATOM   2304  C4'  DA A 112      31.244 -16.715  24.912 
ATOM   2305  O4'  DA A 112      29.872 -17.158  25.120 
ATOM   2306  C3'  DA A 112      32.068 -17.636  25.811 
ATOM   2307  O3'  DA A 112      32.244 -17.009  27.076 
ATOM   2308  C2'  DA A 112      31.196 -18.876  26.001 
ATOM   2309  C1'  DA A 112      29.869 -18.137  26.147 
ATOM   2310  N9   DA A 112      28.674 -19.006  25.955 
ATOM   2311  C8   DA A 112      28.526 -20.070  25.112 
ATOM   2312  N7   DA A 112      27.358 -20.630  25.173 
ATOM   2313  C5   DA A 112      26.679 -19.884  26.128 
ATOM   2314  C6   DA A 112      25.380 -19.974  26.652 
ATOM   2315  N6   DA A 112      24.490 -20.901  26.269 
ATOM   2316  N1   DA A 112      25.026 -19.074  27.589 
ATOM   2317  C2   DA A 112      25.914 -18.155  27.965 
ATOM   2318  N3   DA A 112      27.148 -17.974  27.548 
ATOM   2319  C4   DA A 112      27.477 -18.888  26.612 
ATOM   2320  P    DA A 113      33.655 -17.140  27.818 
ATOM   2321  OP1  DA A 113      34.586 -16.112  27.299 
ATOM   2322  OP2  DA A 113      34.128 -18.540  27.743 
ATOM   2323  O5'  DA A 113      33.253 -16.789  29.326 
ATOM   2324  C5'  DA A 113      32.154 -15.889  29.565 
ATOM   2325  C4'  DA A 113      31.277 -16.426  30.678 
ATOM   2326  O4'  DA A 113      30.242 -17.323  30.186 
ATOM   2327  C3'  DA A 113      31.992 -17.244  31.753 
ATOM   2328  O3'  DA A 113      31.398 -16.966  33.015 
ATOM   2329  C2'  DA A 113      31.702 -18.700  31.389 
ATOM   2330  C1'  DA A 113      30.245 -18.494  30.988 
ATOM   2331  N9   DA A 113      29.683 -19.612  30.178 
ATOM   2332  C8   DA A 113      30.317 -20.393  29.254 
ATOM   2333  N7   DA A 113      29.553 -21.291  28.715 
ATOM   2334  C5   DA A 113      28.322 -21.093  29.323 
ATOM   2335  C6   DA A 113      27.080 -21.735  29.180 
ATOM   2336  N6   DA A 113      26.867 -22.755  28.337 
ATOM   2337  N1   DA A 113      26.062 -21.289  29.939 
ATOM   2338  C2   DA A 113      26.279 -20.274  30.775 
ATOM   2339  N3   DA A 113      27.388 -19.601  30.993 
ATOM   2340  C4   DA A 113      28.392 -20.067  30.222 
ATOM   2341  P    DG A 114      32.337 -16.836  34.304 
ATOM   2342  OP1  DG A 114      32.887 -15.464  34.380 
ATOM   2343  OP2  DG A 114      33.329 -17.934  34.307 
ATOM   2344  O5'  DG A 114      31.284 -17.061  35.487 
ATOM   2345  C5'  DG A 114      29.915 -16.662  35.287 
ATOM   2346  C4'  DG A 114      28.981 -17.735  35.810 
ATOM   2347  O4'  DG A 114      28.677 -18.745  34.806 
ATOM   2348  C3'  DG A 114      29.496 -18.542  37.002 
ATOM   2349  O3'  DG A 114      28.407 -18.827  37.872 
ATOM   2350  C2'  DG A 114      29.989 -19.856  36.394 
ATOM   2351  C1'  DG A 114      28.851 -20.026  35.393 
ATOM   2352  N9   DG A 114      29.151 -20.997  34.304 
ATOM   2353  C8   DG A 114      30.351 -21.265  33.681 
ATOM   2354  N7   DG A 114      30.276 -22.186  32.752 
ATOM   2355  C5   DG A 114      28.932 -22.556  32.760 
ATOM   2356  C6   DG A 114      28.244 -23.514  31.972 
ATOM   2357  O6   DG A 114      28.685 -24.245  31.089 
ATOM   2358  N1   DG A 114      26.884 -23.571  32.308 
ATOM   2359  C2   DG A 114      26.270 -22.803  33.278 
ATOM   2360  N2   DG A 114      24.961 -23.007  33.446 
ATOM   2361  N3   DG A 114      26.917 -21.904  34.016 
ATOM   2362  C4   DG A 114      28.237 -21.837  33.704 
ATOM   2363  P    DA A 115      28.640 -18.763  39.453 
ATOM   2364  OP1  DA A 115      28.508 -17.363  39.918 
ATOM   2365  OP2  DA A 115      29.909 -19.442  39.796 
ATOM   2366  O5'  DA A 115      27.406 -19.627  39.991 
ATOM   2367  C5'  DA A 115      26.185 -19.650  39.227 
ATOM   2368  C4'  DA A 115      25.649 -21.065  39.148 
ATOM   2369  O4'  DA A 115      26.194 -21.803  38.017 
ATOM   2370  C3'  DA A 115      25.951 -21.959  40.351 
ATOM   2371  O3'  DA A 115      24.831 -22.805  40.588 
ATOM   2372  C2'  DA A 115      27.127 -22.826  39.903 
ATOM   2373  C1'  DA A 115      26.636 -23.070  38.479 
ATOM   2374  N9   DA A 115      27.697 -23.555  37.555 
ATOM   2375  C8   DA A 115      29.025 -23.234  37.543 
ATOM   2376  N7   DA A 115      29.699 -23.826  36.607 
ATOM   2377  C5   DA A 115      28.752 -24.597  35.948 
ATOM   2378  C6   DA A 115      28.837 -25.468  34.849 
ATOM   2379  N6   DA A 115      29.977 -25.719  34.190 
ATOM   2380  N1   DA A 115      27.703 -26.075  34.451 
ATOM   2381  C2   DA A 115      26.574 -25.822  35.109 
ATOM   2382  N3   DA A 115      26.373 -25.033  36.143 
ATOM   2383  C4   DA A 115      27.523 -24.439  36.521 
ATOM   2384  P    DA A 116      24.393 -23.105  42.098 
ATOM   2385  OP1  DA A 116      23.534 -22.006  42.594 
ATOM   2386  OP2  DA A 116      25.590 -23.410  42.911 
ATOM   2387  O5'  DA A 116      23.517 -24.432  41.914 
ATOM   2388  C5'  DA A 116      22.806 -24.633  40.679 
ATOM   2389  C4'  DA A 116      22.969 -26.067  40.214 
ATOM   2390  O4'  DA A 116      24.155 -26.251  39.388 
ATOM   2391  C3'  DA A 116      23.124 -27.111  41.319 
ATOM   2392  O3'  DA A 116      22.450 -28.301  40.927 
ATOM   2393  C2'  DA A 116      24.625 -27.397  41.374 
ATOM   2394  C1'  DA A 116      24.862 -27.385  39.867 
ATOM   2395  N9   DA A 116      26.294 -27.232  39.486 
ATOM   2396  C8   DA A 116      27.267 -26.513  40.119 
ATOM   2397  N7   DA A 116      28.426 -26.577  39.541 
ATOM   2398  C5   DA A 116      28.207 -27.399  38.444 
ATOM   2399  C6   DA A 116      29.054 -27.860  37.421 
ATOM   2400  N6   DA A 116      30.353 -27.541  37.337 
ATOM   2401  N1   DA A 116      28.514 -28.664  36.486 
ATOM   2402  C2   DA A 116      27.222 -28.976  36.576 
ATOM   2403  N3   DA A 116      26.339 -28.609  37.478 
ATOM   2404  C4   DA A 116      26.904 -27.805  38.402 
ATOM   2405  P    DA A 117      21.633 -29.128  42.026 
ATOM   2406  OP1  DA A 117      20.283 -28.542  42.185 
ATOM   2407  OP2  DA A 117      22.440 -29.244  43.261 
ATOM   2408  O5'  DA A 117      21.519 -30.561  41.323 
ATOM   2409  C5'  DA A 117      21.484 -30.632  39.885 
ATOM   2410  C4'  DA A 117      22.382 -31.752  39.400 
ATOM   2411  O4'  DA A 117      23.756 -31.313  39.196 
ATOM   2412  C3'  DA A 117      22.514 -32.952  40.337 
ATOM   2413  O3'  DA A 117      22.592 -34.139  39.557 
ATOM   2414  C2'  DA A 117      23.855 -32.747  41.043 
ATOM   2415  C1'  DA A 117      24.622 -32.247  39.823 
ATOM   2416  N9   DA A 117      25.892 -31.546  40.160 
ATOM   2417  C8   DA A 117      26.163 -30.755  41.241 
ATOM   2418  N7   DA A 117      27.372 -30.284  41.256 
ATOM   2419  C5   DA A 117      27.945 -30.799  40.101 
ATOM   2420  C6   DA A 117      29.226 -30.665  39.540 
ATOM   2421  N6   DA A 117      30.205 -29.937  40.094 
ATOM   2422  N1   DA A 117      29.464 -31.310  38.382 
ATOM   2423  C2   DA A 117      28.487 -32.032  37.835 
ATOM   2424  N3   DA A 117      27.260 -32.228  38.265 
ATOM   2425  C4   DA A 117      27.047 -31.572  39.424 
ATOM   2426  P    DT A 118      21.831 -35.453  40.064 
ATOM   2427  OP1  DT A 118      20.412 -35.397  39.645 
ATOM   2428  OP2  DT A 118      22.074 -35.639  41.511 
ATOM   2429  O5'  DT A 118      22.590 -36.596  39.241 
ATOM   2430  C5'  DT A 118      23.140 -36.277  37.948 
ATOM   2431  C4'  DT A 118      24.528 -36.873  37.815 
ATOM   2432  O4'  DT A 118      25.566 -35.979  38.311 
ATOM   2433  C3'  DT A 118      24.769 -38.176  38.576 
ATOM   2434  O3'  DT A 118      25.617 -39.013  37.798 
ATOM   2435  C2'  DT A 118      25.526 -37.754  39.836 
ATOM   2436  C1'  DT A 118      26.425 -36.720  39.164 
ATOM   2437  N1   DT A 118      27.061 -35.771  40.118 
ATOM   2438  C2   DT A 118      28.329 -35.334  39.814 
ATOM   2439  O2   DT A 118      28.931 -35.690  38.815 
ATOM   2440  N3   DT A 118      28.887 -34.456  40.721 
ATOM   2441  C4   DT A 118      28.298 -33.990  41.879 
ATOM   2442  O4   DT A 118      28.898 -33.203  42.615 
ATOM   2443  C5   DT A 118      26.970 -34.504  42.112 
ATOM   2444  C7   DT A 118      26.256 -34.047  43.351 
ATOM   2445  C6   DT A 118      26.402 -35.359  41.247 
ATOM   2446  P    DC A 119      25.327 -40.587  37.759 
ATOM   2447  OP1  DC A 119      24.289 -40.876  36.745 
ATOM   2448  OP2  DC A 119      25.052 -41.075  39.128 
ATOM   2449  O5'  DC A 119      26.738 -41.154  37.261 
ATOM   2450  C5'  DC A 119      27.558 -40.335  36.407 
ATOM   2451  C4'  DC A 119      29.003 -40.394  36.863 
ATOM   2452  O4'  DC A 119      29.308 -39.388  37.871 
ATOM   2453  C3'  DC A 119      29.443 -41.708  37.508 
ATOM   2454  O3'  DC A 119      30.784 -41.982  37.123 
ATOM   2455  C2'  DC A 119      29.417 -41.429  39.011 
ATOM   2456  C1'  DC A 119      29.996 -40.020  38.940 
ATOM   2457  N1   DC A 119      29.772 -39.216  40.173 
ATOM   2458  C2   DC A 119      30.765 -38.315  40.551 
ATOM   2459  O2   DC A 119      31.781 -38.219  39.852 
ATOM   2460  N3   DC A 119      30.579 -37.573  41.674 
ATOM   2461  C4   DC A 119      29.465 -37.706  42.403 
ATOM   2462  N4   DC A 119      29.331 -36.961  43.489 
ATOM   2463  C5   DC A 119      28.432 -38.628  42.032 
ATOM   2464  C6   DC A 119      28.636 -39.360  40.907 
ATOM   2465  P    DA A 120      31.203 -43.492  36.790 
ATOM   2466  OP1  DA A 120      30.848 -43.807  35.389 
ATOM   2467  OP2  DA A 120      30.650 -44.398  37.820 
ATOM   2468  O5'  DA A 120      32.795 -43.418  36.939 
ATOM   2469  C5'  DA A 120      33.467 -42.178  36.648 
ATOM   2470  C4'  DA A 120      34.514 -41.895  37.707 
ATOM   2471  O4'  DA A 120      33.971 -41.161  38.842 
ATOM   2472  C3'  DA A 120      35.169 -43.122  38.340 
ATOM   2473  O3'  DA A 120      36.540 -42.836  38.587 
ATOM   2474  C2'  DA A 120      34.458 -43.290  39.683 
ATOM   2475  C1'  DA A 120      34.390 -41.807  40.034 
ATOM   2476  N9   DA A 120      33.404 -41.489  41.104 
ATOM   2477  C8   DA A 120      32.201 -42.083  41.352 
ATOM   2478  N7   DA A 120      31.566 -41.580  42.365 
ATOM   2479  C5   DA A 120      32.408 -40.577  42.824 
ATOM   2480  C6   DA A 120      32.304 -39.663  43.885 
ATOM   2481  N6   DA A 120      31.254 -39.611  44.717 
ATOM   2482  N1   DA A 120      33.323 -38.801  44.063 
ATOM   2483  C2   DA A 120      34.364 -38.857  43.234 
ATOM   2484  N3   DA A 120      34.571 -39.661  42.214 
ATOM   2485  C4   DA A 120      33.537 -40.514  42.058 
ATOM   2486  P    DC A 121      37.629 -43.980  38.326 
ATOM   2487  OP1  DC A 121      38.000 -43.995  36.894 
ATOM   2488  OP2  DC A 121      37.147 -45.261  38.886 
ATOM   2489  O5'  DC A 121      38.862 -43.444  39.196 
ATOM   2490  C5'  DC A 121      39.025 -42.025  39.377 
ATOM   2491  C4'  DC A 121      39.371 -41.724  40.822 
ATOM   2492  O4'  DC A 121      38.188 -41.544  41.651 
ATOM   2493  C3'  DC A 121      40.172 -42.801  41.552 
ATOM   2494  O3'  DC A 121      41.099 -42.171  42.429 
ATOM   2495  C2'  DC A 121      39.139 -43.549  42.394 
ATOM   2496  C1'  DC A 121      38.344 -42.322  42.828 
ATOM   2497  N1   DC A 121      36.987 -42.642  43.353 
ATOM   2498  C2   DC A 121      36.485 -41.850  44.383 
ATOM   2499  O2   DC A 121      37.179 -40.922  44.814 
ATOM   2500  N3   DC A 121      35.251 -42.127  44.876 
ATOM   2501  C4   DC A 121      34.530 -43.142  44.381 
ATOM   2502  N4   DC A 121      33.331 -43.370  44.896 
ATOM   2503  C5   DC A 121      35.027 -43.968  43.323 
ATOM   2504  C6   DC A 121      36.263 -43.676  42.844 
ATOM   2505  P    DC A 122      42.568 -42.787  42.580 
ATOM   2506  OP1  DC A 122      43.429 -42.289  41.484 
ATOM   2507  OP2  DC A 122      42.477 -44.258  42.717 
ATOM   2508  O5'  DC A 122      43.039 -42.147  43.968 
ATOM   2509  C5'  DC A 122      42.525 -40.857  44.351 
ATOM   2510  C4'  DC A 122      42.136 -40.869  45.817 
ATOM   2511  O4'  DC A 122      40.765 -41.312  46.025 
ATOM   2512  C3'  DC A 122      42.961 -41.790  46.716 
ATOM   2513  O3'  DC A 122      43.136 -41.162  47.981 
ATOM   2514  C2'  DC A 122      42.088 -43.030  46.905 
ATOM   2515  C1'  DC A 122      40.761 -42.291  47.052 
ATOM   2516  N1   DC A 122      39.567 -43.160  46.860 
ATOM   2517  C2   DC A 122      38.434 -42.884  47.621 
ATOM   2518  O2   DC A 122      38.467 -41.939  48.418 
ATOM   2519  N3   DC A 122      37.335 -43.665  47.462 
ATOM   2520  C4   DC A 122      37.341 -44.680  46.587 
ATOM   2521  N4   DC A 122      36.243 -45.413  46.468 
ATOM   2522  C5   DC A 122      38.495 -44.981  45.795 
ATOM   2523  C6   DC A 122      39.584 -44.189  45.970 
ATOM   2524  P    DA A 123      44.548 -41.293  48.723 
ATOM   2525  OP1  DA A 123      45.479 -40.266  48.204 
ATOM   2526  OP2  DA A 123      45.021 -42.694  48.648 
ATOM   2527  O5'  DA A 123      44.146 -40.942  50.231 
ATOM   2528  C5'  DA A 123      43.047 -40.043  50.469 
ATOM   2529  C4'  DA A 123      42.169 -40.580  51.583 
ATOM   2530  O4'  DA A 123      41.134 -41.477  51.090 
ATOM   2531  C3'  DA A 123      42.885 -41.398  52.658 
ATOM   2532  O3'  DA A 123      42.291 -41.120  53.920 
ATOM   2533  C2'  DA A 123      42.594 -42.853  52.294 
ATOM   2534  C1'  DA A 123      41.138 -42.648  51.893 
ATOM   2535  N9   DA A 123      40.576 -43.765  51.083 
ATOM   2536  C8   DA A 123      41.209 -44.546  50.159 
ATOM   2537  N7   DA A 123      40.446 -45.444  49.620 
ATOM   2538  C5   DA A 123      39.215 -45.247  50.228 
ATOM   2539  C6   DA A 123      37.973 -45.888  50.085 
ATOM   2540  N6   DA A 123      37.760 -46.909  49.242 
ATOM   2541  N1   DA A 123      36.954 -45.442  50.844 
ATOM   2542  C2   DA A 123      37.172 -44.428  51.680 
ATOM   2543  N3   DA A 123      38.280 -43.755  51.898 
ATOM   2544  C4   DA A 123      39.284 -44.221  51.126 
ATOM   2545  P    DT A 124      43.230 -40.990  55.209 
ATOM   2546  OP1  DT A 124      43.780 -39.618  55.285 
ATOM   2547  OP2  DT A 124      44.222 -42.088  55.212 
ATOM   2548  O5'  DT A 124      42.176 -41.214  56.392 
ATOM   2549  C5'  DT A 124      40.807 -40.815  56.192 
ATOM   2550  C4'  DT A 124      39.874 -41.889  56.715 
ATOM   2551  O4'  DT A 124      39.570 -42.899  55.711 
ATOM   2552  C3'  DT A 124      40.389 -42.696  57.907 
ATOM   2553  O3'  DT A 124      39.300 -42.981  58.776 
ATOM   2554  C2'  DT A 124      40.882 -44.010  57.299 
ATOM   2555  C1'  DT A 124      39.743 -44.180  56.298 
ATOM   2556  N1   DT A 124      40.043 -45.151  55.209 
ATOM   2557  C2   DT A 124      38.996 -45.903  54.736 
ATOM   2558  O2   DT A 124      37.860 -45.805  55.168 
ATOM   2559  N3   DT A 124      39.313 -46.793  53.727 
ATOM   2560  C4   DT A 124      40.559 -46.986  53.167 
ATOM   2561  O4   DT A 124      40.719 -47.814  52.267 
ATOM   2562  C5   DT A 124      41.593 -46.151  53.729 
ATOM   2563  C7   DT A 124      42.980 -46.297  53.176 
ATOM   2564  C6   DT A 124      41.313 -45.277  54.711 
ATOM   2565  P    DT A 125      39.533 -42.917  60.358 
ATOM   2566  OP1  DT A 125      39.400 -41.517  60.823 
ATOM   2567  OP2  DT A 125      40.802 -43.596  60.701 
ATOM   2568  O5'  DT A 125      38.299 -43.781  60.895 
ATOM   2569  C5'  DT A 125      37.078 -43.803  60.132 
ATOM   2570  C4'  DT A 125      36.542 -45.219  60.053 
ATOM   2571  O4'  DT A 125      37.086 -45.957  58.922 
ATOM   2572  C3'  DT A 125      36.843 -46.113  61.256 
ATOM   2573  O3'  DT A 125      35.724 -46.958  61.493 
ATOM   2574  C2'  DT A 125      38.020 -46.980  60.808 
ATOM   2575  C1'  DT A 125      37.529 -47.223  59.384 
ATOM   2576  N1   DT A 125      38.590 -47.709  58.460 
ATOM   2577  C2   DT A 125      38.209 -48.597  57.483 
ATOM   2578  O2   DT A 125      37.063 -48.990  57.352 
ATOM   2579  N3   DT A 125      39.221 -49.026  56.644 
ATOM   2580  C4   DT A 125      40.547 -48.648  56.702 
ATOM   2581  O4   DT A 125      41.362 -49.100  55.895 
ATOM   2582  C5   DT A 125      40.848 -47.713  57.760 
ATOM   2583  C7   DT A 125      42.270 -47.251  57.892 
ATOM   2584  C6   DT A 125      39.885 -47.280  58.589 
ATOM   2585  P    DC A 126      35.285 -47.259  63.003 
ATOM   2586  OP1  DC A 126      34.427 -46.160  63.498 
ATOM   2587  OP2  DC A 126      36.483 -47.563  63.816 
ATOM   2588  O5'  DC A 126      34.410 -48.586  62.819 
ATOM   2589  C5'  DC A 126      33.699 -48.787  61.584 
ATOM   2590  C4'  DC A 126      33.862 -50.221  61.119 
ATOM   2591  O4'  DC A 126      35.047 -50.405  60.293 
ATOM   2592  C3'  DC A 126      34.017 -51.265  62.224 
ATOM   2593  O3'  DC A 126      33.343 -52.454  61.832 
ATOM   2594  C2'  DC A 126      35.518 -51.551  62.279 
ATOM   2595  C1'  DC A 126      35.755 -51.539  60.771 
ATOM   2596  N1   DC A 126      37.187 -51.386  60.391 
ATOM   2597  C2   DC A 126      37.629 -52.048  59.249 
ATOM   2598  O2   DC A 126      36.823 -52.728  58.604 
ATOM   2599  N3   DC A 126      38.932 -51.921  58.886 
ATOM   2600  C4   DC A 126      39.773 -51.175  59.612 
ATOM   2601  N4   DC A 126      41.033 -51.083  59.216 
ATOM   2602  C5   DC A 126      39.338 -50.487  60.790 
ATOM   2603  C6   DC A 126      38.033 -50.625  61.137 
ATOM   2604  P    DC A 127      32.526 -53.282  62.931 
ATOM   2605  OP1  DC A 127      31.176 -52.695  63.090 
ATOM   2606  OP2  DC A 127      33.332 -53.397  64.166 
ATOM   2607  O5'  DC A 127      32.412 -54.714  62.228 
ATOM   2608  C5'  DC A 127      32.377 -54.785  60.790 
ATOM   2609  C4'  DC A 127      33.275 -55.906  60.305 
ATOM   2610  O4'  DC A 127      34.648 -55.467  60.101 
ATOM   2611  C3'  DC A 127      33.407 -57.106  61.242 
ATOM   2612  O3'  DC A 127      33.485 -58.293  60.462 
ATOM   2613  C2'  DC A 127      34.747 -56.901  61.948 
ATOM   2614  C1'  DC A 127      35.514 -56.401  60.728 
ATOM   2615  N1   DC A 127      36.784 -55.699  61.065 
ATOM   2616  C2   DC A 127      37.859 -55.844  60.191 
ATOM   2617  O2   DC A 127      37.715 -56.542  59.181 
ATOM   2618  N3   DC A 127      39.025 -55.214  60.482 
ATOM   2619  C4   DC A 127      39.140 -54.466  61.587 
ATOM   2620  N4   DC A 127      40.299 -53.871  61.826 
ATOM   2621  C5   DC A 127      38.048 -54.305  62.499 
ATOM   2622  C6   DC A 127      36.891 -54.944  62.191 
ATOM   2623  P    DA A 128      32.723 -59.607  60.969 
ATOM   2624  OP1  DA A 128      31.305 -59.551  60.550 
ATOM   2625  OP2  DA A 128      32.966 -59.793  62.416 
ATOM   2626  O5'  DA A 128      33.483 -60.750  60.146 
ATOM   2627  C5'  DA A 128      34.033 -60.431  58.853 
ATOM   2628  C4'  DA A 128      35.421 -61.026  58.719 
ATOM   2629  O4'  DA A 128      36.459 -60.133  59.216 
ATOM   2630  C3'  DA A 128      35.662 -62.329  59.481 
ATOM   2631  O3'  DA A 128      36.509 -63.166  58.703 
ATOM   2632  C2'  DA A 128      36.419 -61.908  60.741 
ATOM   2633  C1'  DA A 128      37.317 -60.874  60.069 
ATOM   2634  N9   DA A 128      37.954 -59.924  61.023 
ATOM   2635  C8   DA A 128      37.444 -59.417  62.183 
ATOM   2636  N7   DA A 128      38.247 -58.607  62.801 
ATOM   2637  C5   DA A 128      39.374 -58.573  61.991 
ATOM   2638  C6   DA A 128      40.596 -57.889  62.097 
ATOM   2639  N6   DA A 128      40.899 -57.067  63.112 
ATOM   2640  N1   DA A 128      41.500 -58.080  61.118 
ATOM   2641  C2   DA A 128      41.193 -58.896  60.111 
ATOM   2642  N3   DA A 128      40.093 -59.585  59.907 
ATOM   2643  C4   DA A 128      39.205 -59.377  60.901 
ATOM   2644  P    DG A 129      36.220 -64.741  58.664 
ATOM   2645  OP1  DG A 129      35.182 -65.029  57.649 
ATOM   2646  OP2  DG A 129      35.944 -65.228  60.033 
ATOM   2647  O5'  DG A 129      37.631 -65.308  58.166 
ATOM   2648  C5'  DG A 129      38.451 -64.488  57.312 
ATOM   2649  C4'  DG A 129      39.895 -64.547  57.768 
ATOM   2650  O4'  DG A 129      40.201 -63.542  58.776 
ATOM   2651  C3'  DG A 129      40.336 -65.861  58.413 
ATOM   2652  O3'  DG A 129      41.677 -66.136  58.028 
ATOM   2653  C2'  DG A 129      40.310 -65.583  59.916 
ATOM   2654  C1'  DG A 129      40.889 -64.173  59.845 
ATOM   2655  N9   DG A 129      40.665 -63.370  61.078 
ATOM   2656  C8   DG A 129      39.590 -63.379  61.940 
ATOM   2657  N7   DG A 129      39.703 -62.543  62.944 
ATOM   2658  C5   DG A 129      40.941 -61.938  62.733 
ATOM   2659  C6   DG A 129      41.613 -60.944  63.490 
ATOM   2660  O6   DG A 129      41.249 -60.384  64.520 
ATOM   2661  N1   DG A 129      42.851 -60.615  62.919 
ATOM   2662  C2   DG A 129      43.370 -61.172  61.767 
ATOM   2663  N2   DG A 129      44.567 -60.723  61.385 
ATOM   2664  N3   DG A 129      42.738 -62.105  61.056 
ATOM   2665  C4   DG A 129      41.536 -62.436  61.598 
ATOM   2666  P    DC A 130      42.096 -67.645  57.695 
ATOM   2667  OP1  DC A 130      41.740 -67.960  56.294 
ATOM   2668  OP2  DC A 130      41.543 -68.552  58.725 
ATOM   2669  O5'  DC A 130      43.688 -67.571  57.844 
ATOM   2670  C5'  DC A 130      44.359 -66.331  57.553 
ATOM   2671  C4'  DC A 130      45.406 -66.048  58.611 
ATOM   2672  O4'  DC A 130      44.863 -65.315  59.747 
ATOM   2673  C3'  DC A 130      46.061 -67.275  59.245 
ATOM   2674  O3'  DC A 130      47.432 -66.990  59.492 
ATOM   2675  C2'  DC A 130      45.351 -67.444  60.588 
ATOM   2676  C1'  DC A 130      45.283 -65.960  60.939 
ATOM   2677  N1   DC A 130      44.297 -65.642  62.009 
ATOM   2678  C2   DC A 130      44.608 -64.611  62.892 
ATOM   2679  O2   DC A 130      45.678 -64.008  62.752 
ATOM   2680  N3   DC A 130      43.722 -64.306  63.876 
ATOM   2681  C4   DC A 130      42.573 -64.983  63.994 
ATOM   2682  N4   DC A 130      41.742 -64.648  64.968 
ATOM   2683  C5   DC A 130      42.235 -66.048  63.096 
ATOM   2684  C6   DC A 130      43.133 -66.338  62.120 
ATOM   2685  P    DT A 131      48.522 -68.134  59.231 
ATOM   2686  OP1  DT A 131      48.893 -68.149  57.799 
ATOM   2687  OP2  DT A 131      48.040 -69.415  59.791 
ATOM   2688  O5'  DT A 131      49.755 -67.598  60.101 
ATOM   2689  C5'  DT A 131      49.917 -66.179  60.282 
ATOM   2690  C4'  DT A 131      50.264 -65.877  61.727 
ATOM   2691  O4'  DT A 131      49.080 -65.698  62.556 
ATOM   2692  C3'  DT A 131      51.065 -66.955  62.457 
ATOM   2693  O3'  DT A 131      51.992 -66.324  63.334 
ATOM   2694  C2'  DT A 131      50.032 -67.702  63.299 
ATOM   2695  C1'  DT A 131      49.236 -66.475  63.733 
ATOM   2696  N1   DT A 131      47.880 -66.796  64.258 
ATOM   2697  C2   DT A 131      47.399 -66.005  65.274 
ATOM   2698  O2   DT A 131      48.029 -65.075  65.745 
ATOM   2699  N3   DT A 131      46.138 -66.333  65.736 
ATOM   2700  C4   DT A 131      45.341 -67.360  65.276 
ATOM   2701  O4   DT A 131      44.228 -67.557  65.769 
ATOM   2702  C5   DT A 131      45.930 -68.134  64.210 
ATOM   2703  C7   DT A 131      45.128 -69.273  63.652 
ATOM   2704  C6   DT A 131      47.154 -67.838  63.742 
ATOM   2705  P    DG A 132      53.461 -66.941  63.485 
ATOM   2706  OP1  DG A 132      54.322 -66.443  62.389 
ATOM   2707  OP2  DG A 132      53.370 -68.411  63.622 
ATOM   2708  O5'  DG A 132      53.931 -66.300  64.873 
ATOM   2709  C5'  DG A 132      53.418 -65.011  65.256 
ATOM   2710  C4'  DG A 132      53.029 -65.023  66.722 
ATOM   2711  O4'  DG A 132      51.657 -65.466  66.930 
ATOM   2712  C3'  DG A 132      53.854 -65.943  67.621 
ATOM   2713  O3'  DG A 132      54.029 -65.316  68.886 
ATOM   2714  C2'  DG A 132      52.981 -67.183  67.810 
ATOM   2715  C1'  DG A 132      51.654 -66.445  67.957 
ATOM   2716  N9   DG A 132      50.460 -67.313  67.765 
ATOM   2717  C8   DG A 132      50.292 -68.390  66.920 
ATOM   2718  N7   DG A 132      49.107 -68.945  66.993 
ATOM   2719  C5   DG A 132      48.443 -68.184  67.953 
ATOM   2720  C6   DG A 132      47.123 -68.304  68.462 
ATOM   2721  O6   DG A 132      46.255 -69.120  68.164 
ATOM   2722  N1   DG A 132      46.855 -67.324  69.427 
ATOM   2723  C2   DG A 132      47.746 -66.355  69.846 
ATOM   2724  N2   DG A 132      47.298 -65.510  70.778 
ATOM   2725  N3   DG A 132      48.984 -66.242  69.368 
ATOM   2726  C4   DG A 132      49.259 -67.186  68.431 
ATOM   2727  P    DA A 133      55.441 -65.447  69.628 
ATOM   2728  OP1  DA A 133      56.371 -64.419  69.108 
ATOM   2729  OP2  DA A 133      55.913 -66.847  69.553 
ATOM   2730  O5'  DA A 133      55.039 -65.096  71.136 
ATOM   2731  C5'  DA A 133      53.939 -64.196  71.374 
ATOM   2732  C4'  DA A 133      53.062 -64.733  72.488 
ATOM   2733  O4'  DA A 133      52.027 -65.631  71.995 
ATOM   2734  C3'  DA A 133      53.777 -65.551  73.563 
ATOM   2735  O3'  DA A 133      53.183 -65.273  74.825 
ATOM   2736  C2'  DA A 133      53.487 -67.007  73.199 
ATOM   2737  C1'  DA A 133      52.030 -66.802  72.798 
ATOM   2738  N9   DA A 133      51.468 -67.919  71.988 
ATOM   2739  C8   DA A 133      52.102 -68.700  71.064 
ATOM   2740  N7   DA A 133      51.339 -69.598  70.524 
ATOM   2741  C5   DA A 133      50.107 -69.400  71.133 
ATOM   2742  C6   DA A 133      48.866 -70.042  70.990 
ATOM   2743  N6   DA A 133      48.653 -71.062  70.146 
ATOM   2744  N1   DA A 133      47.847 -69.596  71.749 
ATOM   2745  C2   DA A 133      48.064 -68.582  72.585 
ATOM   2746  N3   DA A 133      49.173 -67.908  72.802 
ATOM   2747  C4   DA A 133      50.177 -68.375  72.031 
ATOM   2748  P    DT A 134      54.123 -65.144  76.114 
ATOM   2749  OP1  DT A 134      54.673 -63.772  76.190 
ATOM   2750  OP2  DT A 134      55.115 -66.242  76.117 
ATOM   2751  O5'  DT A 134      53.069 -65.368  77.297 
ATOM   2752  C5'  DT A 134      51.700 -64.969  77.097 
ATOM   2753  C4'  DT A 134      50.767 -66.042  77.620 
ATOM   2754  O4'  DT A 134      50.463 -67.053  76.616 
ATOM   2755  C3'  DT A 134      51.282 -66.850  78.812 
ATOM   2756  O3'  DT A 134      50.193 -67.135  79.681 
ATOM   2757  C2'  DT A 134      51.775 -68.164  78.204 
ATOM   2758  C1'  DT A 134      50.636 -68.333  77.203 
ATOM   2759  N1   DT A 134      50.936 -69.304  76.114 
ATOM   2760  C2   DT A 134      49.889 -70.057  75.641 
ATOM   2761  O2   DT A 134      48.753 -69.958  76.073 
ATOM   2762  N3   DT A 134      50.205 -70.947  74.632 
ATOM   2763  C4   DT A 134      51.451 -71.140  74.072 
ATOM   2764  O4   DT A 134      51.612 -71.967  73.172 
ATOM   2765  C5   DT A 134      52.486 -70.304  74.634 
ATOM   2766  C7   DT A 134      53.873 -70.450  74.081 
ATOM   2767  C6   DT A 134      52.206 -69.431  75.616 
ATOM   2768  P    DG A 135      50.426 -67.070  81.263 
ATOM   2769  OP1  DG A 135      50.293 -65.670  81.728 
ATOM   2770  OP2  DG A 135      51.694 -67.750  81.606 
ATOM   2771  O5'  DG A 135      49.191 -67.935  81.800 
ATOM   2772  C5'  DG A 135      47.971 -67.957  81.037 
ATOM   2773  C4'  DG A 135      47.434 -69.372  80.958 
ATOM   2774  O4'  DG A 135      47.979 -70.110  79.826 
ATOM   2775  C3'  DG A 135      47.736 -70.266  82.161 
ATOM   2776  O3'  DG A 135      46.617 -71.112  82.398 
ATOM   2777  C2'  DG A 135      48.912 -71.133  81.713 
ATOM   2778  C1'  DG A 135      48.421 -71.377  80.289 
ATOM   2779  N9   DG A 135      49.482 -71.862  79.364 
ATOM   2780  C8   DG A 135      50.824 -71.550  79.338 
ATOM   2781  N7   DG A 135      51.495 -72.155  78.387 
ATOM   2782  C5   DG A 135      50.529 -72.923  77.738 
ATOM   2783  C6   DG A 135      50.650 -73.795  76.626 
ATOM   2784  O6   DG A 135      51.653 -74.075  75.972 
ATOM   2785  N1   DG A 135      49.418 -74.375  76.292 
ATOM   2786  C2   DG A 135      48.225 -74.141  76.946 
ATOM   2787  N2   DG A 135      47.159 -74.790  76.473 
ATOM   2788  N3   DG A 135      48.112 -73.321  77.990 
ATOM   2789  C4   DG A 135      49.298 -72.752  78.326 
ATOM   2790  P    DT A 136      46.178 -71.412  83.908 
ATOM   2791  OP1  DT A 136      45.319 -70.313  84.403 
ATOM   2792  OP2  DT A 136      47.376 -71.717  84.721 
ATOM   2793  O5'  DT A 136      45.302 -72.739  83.724 
ATOM   2794  C5'  DT A 136      44.591 -72.940  82.489 
ATOM   2795  C4'  DT A 136      44.755 -74.374  82.024 
ATOM   2796  O4'  DT A 136      45.940 -74.558  81.198 
ATOM   2797  C3'  DT A 136      44.910 -75.418  83.129 
ATOM   2798  O3'  DT A 136      44.236 -76.608  82.737 
ATOM   2799  C2'  DT A 136      46.410 -75.705  83.184 
ATOM   2800  C1'  DT A 136      46.647 -75.692  81.676 
ATOM   2801  N1   DT A 136      48.079 -75.539  81.296 
ATOM   2802  C2   DT A 136      48.500 -76.199  80.166 
ATOM   2803  O2   DT A 136      47.759 -76.885  79.485 
ATOM   2804  N3   DT A 136      49.833 -76.034  79.846 
ATOM   2805  C4   DT A 136      50.757 -75.283  80.544 
ATOM   2806  O4   DT A 136      51.926 -75.210  80.160 
ATOM   2807  C5   DT A 136      50.220 -74.629  81.715 
ATOM   2808  C7   DT A 136      51.160 -73.791  82.533 
ATOM   2809  C6   DT A 136      48.928 -74.772  82.050 
ATOM   2810  P    DC A 137      43.419 -77.435  83.836 
ATOM   2811  OP1  DC A 137      42.068 -76.849  83.995 
ATOM   2812  OP2  DC A 137      44.225 -77.551  85.071 
ATOM   2813  O5'  DC A 137      43.304 -78.868  83.133 
ATOM   2814  C5'  DC A 137      43.270 -78.939  81.695 
ATOM   2815  C4'  DC A 137      44.167 -80.059  81.210 
ATOM   2816  O4'  DC A 137      45.541 -79.620  81.006 
ATOM   2817  C3'  DC A 137      44.299 -81.260  82.147 
ATOM   2818  O3'  DC A 137      44.377 -82.446  81.367 
ATOM   2819  C2'  DC A 137      45.640 -81.054  82.853 
ATOM   2820  C1'  DC A 137      46.407 -80.554  81.633 
ATOM   2821  N1   DC A 137      47.677 -79.853  81.970 
ATOM   2822  C2   DC A 137      48.752 -79.998  81.096 
ATOM   2823  O2   DC A 137      48.608 -80.696  80.086 
ATOM   2824  N3   DC A 137      49.918 -79.367  81.387 
ATOM   2825  C4   DC A 137      50.033 -78.620  82.492 
ATOM   2826  N4   DC A 137      51.192 -78.025  82.731 
ATOM   2827  C5   DC A 137      48.941 -78.458  83.404 
ATOM   2828  C6   DC A 137      47.784 -79.097  83.096 
ATOM   2829  P    DA A 138      43.616 -83.760  81.874 
ATOM   2830  OP1  DA A 138      42.197 -83.705  81.455 
ATOM   2831  OP2  DA A 138      43.859 -83.946  83.321 
ATOM   2832  O5'  DA A 138      44.375 -84.903  81.051 
ATOM   2833  C5'  DA A 138      44.926 -84.585  79.758 
ATOM   2834  C4'  DA A 138      46.313 -85.180  79.624 
ATOM   2835  O4'  DA A 138      47.351 -84.286  80.121 
ATOM   2836  C3'  DA A 138      46.555 -86.483  80.385 
ATOM   2837  O3'  DA A 138      47.402 -87.320  79.608 
ATOM   2838  C2'  DA A 138      47.311 -86.062  81.645 
ATOM   2839  C1'  DA A 138      48.210 -85.028  80.974 
ATOM   2840  N9   DA A 138      48.847 -84.078  81.928 
ATOM   2841  C8   DA A 138      48.337 -83.571  83.088 
ATOM   2842  N7   DA A 138      49.140 -82.760  83.706 
ATOM   2843  C5   DA A 138      50.267 -82.727  82.896 
ATOM   2844  C6   DA A 138      51.489 -82.042  83.002 
ATOM   2845  N6   DA A 138      51.792 -81.221  84.017 
ATOM   2846  N1   DA A 138      52.393 -82.234  82.023 
ATOM   2847  C2   DA A 138      52.086 -83.050  81.016 
ATOM   2848  N3   DA A 138      50.985 -83.739  80.811 
ATOM   2849  C4   DA A 138      50.098 -83.530  81.806 
ATOM   2850  P    DC A 139      47.113 -88.895  79.569 
ATOM   2851  OP1  DC A 139      46.074 -89.183  78.554 
ATOM   2852  OP2  DC A 139      46.837 -89.382  80.938 
ATOM   2853  O5'  DC A 139      48.524 -89.462  79.071 
ATOM   2854  C5'  DC A 139      49.344 -88.642  78.217 
ATOM   2855  C4'  DC A 139      50.788 -88.701  78.673 
ATOM   2856  O4'  DC A 139      51.093 -87.695  79.681 
ATOM   2857  C3'  DC A 139      51.228 -90.015  79.318 
ATOM   2858  O3'  DC A 139      52.570 -90.290  78.933 
ATOM   2859  C2'  DC A 139      51.202 -89.736  80.821 
ATOM   2860  C1'  DC A 139      51.782 -88.327  80.750 
ATOM   2861  N1   DC A 139      51.558 -87.523  81.983 
ATOM   2862  C2   DC A 139      52.550 -86.622  82.360 
ATOM   2863  O2   DC A 139      53.566 -86.527  81.662 
ATOM   2864  N3   DC A 139      52.365 -85.880  83.484 
ATOM   2865  C4   DC A 139      51.250 -86.014  84.212 
ATOM   2866  N4   DC A 139      51.116 -85.268  85.299 
ATOM   2867  C5   DC A 139      50.218 -86.935  83.842 
ATOM   2868  C6   DC A 139      50.421 -87.668  82.717 
ATOM   2869  P    DC A 140      52.988 -91.799  78.600 
ATOM   2870  OP1  DC A 140      52.633 -92.114  77.199 
ATOM   2871  OP2  DC A 140      52.435 -92.705  79.630 
ATOM   2872  O5'  DC A 140      54.580 -91.725  78.749 
ATOM   2873  C5'  DC A 140      55.252 -90.485  78.458 
ATOM   2874  C4'  DC A 140      56.299 -90.202  79.516 
ATOM   2875  O4'  DC A 140      55.756 -89.468  80.652 
ATOM   2876  C3'  DC A 140      56.954 -91.429  80.150 
ATOM   2877  O3'  DC A 140      58.325 -91.143  80.397 
ATOM   2878  C2'  DC A 140      56.243 -91.597  81.493 
ATOM   2879  C1'  DC A 140      56.176 -90.114  81.844 
ATOM   2880  N1   DC A 140      55.190 -89.796  82.914 
ATOM   2881  C2   DC A 140      55.500 -88.764  83.797 
ATOM   2882  O2   DC A 140      56.570 -88.161  83.657 
ATOM   2883  N3   DC A 140      54.615 -88.459  84.781 
ATOM   2884  C4   DC A 140      53.466 -89.137  84.898 
ATOM   2885  N4   DC A 140      52.635 -88.802  85.873 
ATOM   2886  C5   DC A 140      53.127 -90.202  84.001 
ATOM   2887  C6   DC A 140      54.026 -90.492  83.025 
ATOM   2888  P    DC A 141      59.415 -92.287  80.136 
ATOM   2889  OP1  DC A 141      59.786 -92.302  78.703 
ATOM   2890  OP2  DC A 141      58.932 -93.569  80.696 
ATOM   2891  O5'  DC A 141      60.647 -91.752  81.006 
ATOM   2892  C5'  DC A 141      60.810 -90.332  81.187 
ATOM   2893  C4'  DC A 141      61.156 -90.031  82.632 
ATOM   2894  O4'  DC A 141      59.973 -89.851  83.461 
ATOM   2895  C3'  DC A 141      61.958 -91.108  83.362 
ATOM   2896  O3'  DC A 141      62.884 -90.478  84.239 
ATOM   2897  C2'  DC A 141      60.925 -91.856  84.204 
ATOM   2898  C1'  DC A 141      60.129 -90.629  84.638 
ATOM   2899  N1   DC A 141      58.772 -90.949  85.163 
ATOM   2900  C2   DC A 141      58.271 -90.158  86.193 
ATOM   2901  O2   DC A 141      58.965 -89.230  86.624 
ATOM   2902  N3   DC A 141      57.036 -90.434  86.686 
ATOM   2903  C4   DC A 141      56.315 -91.449  86.191 
ATOM   2904  N4   DC A 141      55.117 -91.678  86.706 
ATOM   2905  C5   DC A 141      56.813 -92.276  85.133 
ATOM   2906  C6   DC A 141      58.049 -91.984  84.654 
ATOM   2907  P    DC A 142      64.354 -91.094  84.390 
ATOM   2908  OP1  DC A 142      65.215 -90.597  83.294 
ATOM   2909  OP2  DC A 142      64.262 -92.565  84.527 
ATOM   2910  O5'  DC A 142      64.824 -90.454  85.777 
ATOM   2911  C5'  DC A 142      64.310 -89.164  86.161 
ATOM   2912  C4'  DC A 142      63.922 -89.176  87.627 
ATOM   2913  O4'  DC A 142      62.550 -89.619  87.835 
ATOM   2914  C3'  DC A 142      64.746 -90.097  88.526 
ATOM   2915  O3'  DC A 142      64.922 -89.470  89.791 
ATOM   2916  C2'  DC A 142      63.874 -91.337  88.715 
ATOM   2917  C1'  DC A 142      62.547 -90.598  88.862 
ATOM   2918  N1   DC A 142      61.352 -91.467  88.670 
ATOM   2919  C2   DC A 142      60.220 -91.191  89.431 
ATOM   2920  O2   DC A 142      60.252 -90.246  90.227 
ATOM   2921  N3   DC A 142      59.120 -91.972  89.271 
ATOM   2922  C4   DC A 142      59.126 -92.988  88.397 
ATOM   2923  N4   DC A 142      58.029 -93.720  88.278 
ATOM   2924  C5   DC A 142      60.281 -93.288  87.605 
ATOM   2925  C6   DC A 142      61.369 -92.496  87.780 
ATOM   2926  P    DA A 143      66.333 -89.600  90.533 
ATOM   2927  OP1  DA A 143      67.264 -88.573  90.013 
ATOM   2928  OP2  DA A 143      66.806 -91.001  90.458 
ATOM   2929  O5'  DA A 143      65.931 -89.249  92.041 
ATOM   2930  C5'  DA A 143      64.832 -88.350  92.279 
ATOM   2931  C4'  DA A 143      63.955 -88.887  93.393 
ATOM   2932  O4'  DA A 143      62.920 -89.784  92.900 
ATOM   2933  C3'  DA A 143      64.670 -89.705  94.468 
ATOM   2934  O3'  DA A 143      64.076 -89.427  95.730 
ATOM   2935  C2'  DA A 143      64.380 -91.161  94.104 
ATOM   2936  C1'  DA A 143      62.923 -90.955  93.702 
ATOM   2937  N9   DA A 143      62.361 -92.073  92.893 
ATOM   2938  C8   DA A 143      62.995 -92.853  91.969 
ATOM   2939  N7   DA A 143      62.232 -93.751  91.429 
ATOM   2940  C5   DA A 143      61.000 -93.554  92.038 
ATOM   2941  C6   DA A 143      59.759 -94.196  91.895 
ATOM   2942  N6   DA A 143      59.545 -95.216  91.051 
ATOM   2943  N1   DA A 143      58.740 -93.750  92.653 
ATOM   2944  C2   DA A 143      58.957 -92.735  93.490 
ATOM   2945  N3   DA A 143      60.066 -92.062  93.707 
ATOM   2946  C4   DA A 143      61.070 -92.528  92.936 
ATOM   2947  P    DG A 144      65.016 -89.297  97.019 
ATOM   2948  OP1  DG A 144      65.566 -87.925  97.095 
ATOM   2949  OP2  DG A 144      66.008 -90.395  97.022 
ATOM   2950  O5'  DG A 144      63.962 -89.521  98.202 
ATOM   2951  C5'  DG A 144      62.593 -89.122  98.002 
ATOM   2952  C4'  DG A 144      61.659 -90.196  98.525 
ATOM   2953  O4'  DG A 144      61.355 -91.206  97.521 
ATOM   2954  C3'  DG A 144      62.174 -91.003  99.717 
ATOM   2955  O3'  DG A 144      61.085 -91.288 100.586 
ATOM   2956  C2'  DG A 144      62.668 -92.317  99.109 
ATOM   2957  C1'  DG A 144      61.529 -92.487  98.108 
ATOM   2958  N9   DG A 144      61.829 -93.458  97.019 
ATOM   2959  C8   DG A 144      63.029 -93.725  96.396 
ATOM   2960  N7   DG A 144      62.954 -94.647  95.467 
ATOM   2961  C5   DG A 144      61.610 -95.017  95.475 
ATOM   2962  C6   DG A 144      60.922 -95.975  94.686 
ATOM   2963  O6   DG A 144      61.363 -96.706  93.804 
ATOM   2964  N1   DG A 144      59.562 -96.032  95.022 
ATOM   2965  C2   DG A 144      58.948 -95.264  95.993 
ATOM   2966  N2   DG A 144      57.639 -95.468  96.160 
ATOM   2967  N3   DG A 144      59.595 -94.365  96.731 
ATOM   2968  C4   DG A 144      60.915 -94.297  96.418 
ATOM   2969  P    DA A 145      61.318 -91.224 102.168 
ATOM   2970  OP1  DA A 145      61.186 -89.824 102.633 
ATOM   2971  OP2  DA A 145      62.587 -91.903 102.511 
ATOM   2972  O5'  DA A 145      60.084 -92.088 102.705 
ATOM   2973  C5'  DA A 145      58.863 -92.110 101.942 
ATOM   2974  C4'  DA A 145      58.327 -93.526 101.863 
ATOM   2975  O4'  DA A 145      58.872 -94.264 100.731 
ATOM   2976  C3'  DA A 145      58.629 -94.420 103.065 
ATOM   2977  O3'  DA A 145      57.509 -95.266 103.303 
ATOM   2978  C2'  DA A 145      59.805 -95.287 102.618 
ATOM   2979  C1'  DA A 145      59.314 -95.531 101.194 
ATOM   2980  N9   DA A 145      60.375 -96.016 100.269 
ATOM   2981  C8   DA A 145      61.703 -95.694 100.257 
ATOM   2982  N7   DA A 145      62.377 -96.287  99.321 
ATOM   2983  C5   DA A 145      61.430 -97.058  98.663 
ATOM   2984  C6   DA A 145      61.515 -97.929  97.564 
ATOM   2985  N6   DA A 145      62.655 -98.180  96.904 
ATOM   2986  N1   DA A 145      60.382 -98.536  97.166 
ATOM   2987  C2   DA A 145      59.252 -98.283  97.824 
ATOM   2988  N3   DA A 145      59.051 -97.494  98.857 
ATOM   2989  C4   DA A 145      60.201 -96.899  99.236 
ATOM   2990  P    DG A 146      57.071 -95.566 104.813 
ATOM   2991  OP1  DG A 146      56.212 -94.467 105.308 
ATOM   2992  OP2  DG A 146      58.268 -95.871 105.626 
ATOM   2993  O5'  DG A 146      56.195 -96.893 104.629 
ATOM   2994  C5'  DG A 146      55.484 -97.094 103.394 
ATOM   2995  C4'  DG A 146      55.647 -98.528 102.928 
ATOM   2996  O4'  DG A 146      56.833 -98.712 102.103 
ATOM   2997  C3'  DG A 146      55.803 -99.572 104.034 
ATOM   2998  O3'  DG A 146      55.129-100.762 103.642 
ATOM   2999  C2'  DG A 146      57.303 -99.858 104.089 
ATOM   3000  C1'  DG A 146      57.540 -99.846 102.581 
ATOM   3001  N9   DG A 146      58.972 -99.693 102.201 
ATOM   3002  C8   DG A 146      59.966 -98.973 102.826 
ATOM   3003  N7   DG A 146      61.133 -99.046 102.231 
ATOM   3004  C5   DG A 146      60.893 -99.873 101.135 
ATOM   3005  C6   DG A 146      61.776-100.321 100.117 
ATOM   3006  O6   DG A 146      62.970-100.075  99.972 
ATOM   3007  N1   DG A 146      61.118-101.149  99.197 
ATOM   3008  C2   DG A 146      59.783-101.498  99.252 
ATOM   3009  N2   DG A 146      59.346-102.299  98.277 
ATOM   3010  N3   DG A 146      58.955-101.077 100.206 
ATOM   3011  C4   DG A 146      59.578-100.274 101.107 
ATOM   3012  P    DA A 147      54.311-101.589 104.741 
ATOM   3013  OP1  DA A 147      52.961-101.003 104.900 
ATOM   3014  OP2  DA A 147      55.118-101.705 105.976 
ATOM   3015  O5'  DA A 147      54.197-103.022 104.038 
ATOM   3016  C5'  DA A 147      54.162-103.092 102.600 
ATOM   3017  C4'  DA A 147      55.060-104.213 102.115 
ATOM   3018  O4'  DA A 147      56.434-103.774 101.911 
ATOM   3019  C3'  DA A 147      55.192-105.413 103.052 
ATOM   3020  O3'  DA A 147      55.270-106.600 102.272 
ATOM   3021  C2'  DA A 147      56.533-105.208 103.758 
ATOM   3022  C1'  DA A 147      57.300-104.708 102.538 
ATOM   3023  N9   DA A 147      58.570-104.007 102.875 
ATOM   3024  C8   DA A 147      58.841-103.216 103.956 
ATOM   3025  N7   DA A 147      60.050-102.745 103.970 
ATOM   3026  C5   DA A 147      60.624-103.259 102.815 
ATOM   3027  C6   DA A 147      61.904-103.126 102.254 
ATOM   3028  N6   DA A 147      62.883-102.398 102.809 
ATOM   3029  N1   DA A 147      62.142-103.771 101.097 
ATOM   3030  C2   DA A 147      61.165-104.493 100.550 
ATOM   3031  N3   DA A 147      59.938-104.689 100.980 
ATOM   3032  C4   DA A 147      59.725-104.033 102.139 
ATOM   3033  P    DG A 148      54.509-107.914 102.779 
ATOM   3034  OP1  DG A 148      53.090-107.858 102.360 
ATOM   3035  OP2  DG A 148      54.752-108.100 104.226 
ATOM   3036  O5'  DG A 148      55.268-109.057 101.956 
ATOM   3037  C5'  DG A 148      55.818-108.738 100.663 
ATOM   3038  C4'  DG A 148      57.206-109.333 100.529 
ATOM   3039  O4'  DG A 148      58.244-108.440 101.026 
ATOM   3040  C3'  DG A 148      57.447-110.637 101.290 
ATOM   3041  O3'  DG A 148      58.295-111.474 100.513 
ATOM   3042  C2'  DG A 148      58.204-110.215 102.550 
ATOM   3043  C1'  DG A 148      59.103-109.181 101.879 
ATOM   3044  N9   DG A 148      59.739-108.232 102.833 
ATOM   3045  C8   DG A 148      59.241-107.710 104.007 
ATOM   3046  N7   DG A 148      60.063-106.893 104.620 
ATOM   3047  C5   DG A 148      61.186-106.872 103.793 
ATOM   3048  C6   DG A 148      62.409-106.166 103.932 
ATOM   3049  O6   DG A 148      62.759-105.400 104.826 
ATOM   3050  N1   DG A 148      63.278-106.432 102.865 
ATOM   3051  C2   DG A 148      63.001-107.271 101.803 
ATOM   3052  N2   DG A 148      63.963-107.392 100.884 
ATOM   3053  N3   DG A 148      61.852-107.932 101.674 
ATOM   3054  C4   DG A 148      60.999-107.685 102.701 
ATOM   3055  P    DA A 149      58.006-113.048 100.473 
ATOM   3056  OP1  DA A 149      56.967-113.336  99.459 
ATOM   3057  OP2  DA A 149      57.730-113.536 101.843 
ATOM   3058  O5'  DA A 149      59.416-113.615  99.976 
ATOM   3059  C5'  DA A 149      60.236-112.795  99.122 
ATOM   3060  C4'  DA A 149      61.681-112.855  99.578 
ATOM   3061  O4'  DA A 149      61.986-111.849 100.586 
ATOM   3062  C3'  DA A 149      62.121-114.168 100.223 
ATOM   3063  O3'  DA A 149      63.463-114.443  99.838 
ATOM   3064  C2'  DA A 149      62.095-113.890 101.726 
ATOM   3065  C1'  DA A 149      62.674-112.480 101.654 
ATOM   3066  N9   DA A 149      62.450-111.677 102.888 
ATOM   3067  C8   DA A 149      61.377-111.699 103.731 
ATOM   3068  N7   DA A 149      61.475-110.877 104.730 
ATOM   3069  C5   DA A 149      62.706-110.263 104.536 
ATOM   3070  C6   DA A 149      63.399-109.280 105.262 
ATOM   3071  N6   DA A 149      62.926-108.718 106.383 
ATOM   3072  N1   DA A 149      64.600-108.896 104.792 
ATOM   3073  C2   DA A 149      65.065-109.458 103.678 
ATOM   3074  N3   DA A 149      64.511-110.380 102.920 
ATOM   3075  C4   DA A 149      63.310-110.747 103.411 
ATOM   3076  P    DG A 150      63.881-115.952  99.505 
ATOM   3077  OP1  DG A 150      63.526-116.268  98.104 
ATOM   3078  OP2  DG A 150      63.328-116.859 100.535 
ATOM   3079  O5'  DG A 150      65.473-115.878  99.654 
ATOM   3080  C5'  DG A 150      66.145-114.639  99.363 
ATOM   3081  C4'  DG A 150      67.192-114.355 100.421 
ATOM   3082  O4'  DG A 150      66.649-113.622 101.557 
ATOM   3083  C3'  DG A 150      67.847-115.583 101.055 
ATOM   3084  O3'  DG A 150      69.218-115.297 101.302 
ATOM   3085  C2'  DG A 150      67.136-115.751 102.398 
ATOM   3086  C1'  DG A 150      67.068-114.268 102.749 
ATOM   3087  N9   DG A 150      66.082-113.949 103.819 
ATOM   3088  C8   DG A 150      64.865-114.538 104.085 
ATOM   3089  N7   DG A 150      64.234-114.019 105.111 
ATOM   3090  C5   DG A 150      65.095-113.016 105.556 
ATOM   3091  C6   DG A 150      64.956-112.107 106.637 
ATOM   3092  O6   DG A 150      64.031-111.998 107.437 
ATOM   3093  N1   DG A 150      66.066-111.257 106.735 
ATOM   3094  C2   DG A 150      67.164-111.281 105.898 
ATOM   3095  N2   DG A 150      68.119-110.384 106.158 
ATOM   3096  N3   DG A 150      67.293-112.133 104.883 
ATOM   3097  C4   DG A 150      66.225-112.966 104.775 
ATOM   3098  P    DT A 151      70.307-116.441 101.041 
ATOM   3099  OP1  DT A 151      70.678-116.456  99.608 
ATOM   3100  OP2  DT A 151      69.825-117.722 101.601 
ATOM   3101  O5'  DT A 151      71.540-115.905 101.910 
ATOM   3102  C5'  DT A 151      71.703-114.486 102.092 
ATOM   3103  C4'  DT A 151      72.049-114.184 103.536 
ATOM   3104  O4'  DT A 151      70.866-114.005 104.366 
ATOM   3105  C3'  DT A 151      72.850-115.262 104.267 
ATOM   3106  O3'  DT A 151      73.777-114.632 105.143 
ATOM   3107  C2'  DT A 151      71.817-116.009 105.109 
ATOM   3108  C1'  DT A 151      71.022-114.782 105.543 
ATOM   3109  N1   DT A 151      69.665-115.103 106.068 
ATOM   3110  C2   DT A 151      69.184-114.313 107.083 
ATOM   3111  O2   DT A 151      69.815-113.382 107.555 
ATOM   3112  N3   DT A 151      67.924-114.640 107.546 
ATOM   3113  C4   DT A 151      67.126-115.667 107.086 
ATOM   3114  O4   DT A 151      66.013-115.864 107.579 
ATOM   3115  C5   DT A 151      67.716-116.441 106.020 
ATOM   3116  C7   DT A 151      66.913-117.580 105.462 
ATOM   3117  C6   DT A 151      68.939-116.145 105.552 
ATOM   3118  P    DT A 152      75.246-115.248 105.294 
ATOM   3119  OP1  DT A 152      76.107-114.750 104.199 
ATOM   3120  OP2  DT A 152      75.155-116.718 105.432 
ATOM   3121  O5'  DT A 152      75.717-114.607 106.682 
ATOM   3122  C5'  DT A 152      75.203-113.318 107.066 
ATOM   3123  C4'  DT A 152      74.814-113.330 108.532 
ATOM   3124  O4'  DT A 152      73.443-113.773 108.740 
ATOM   3125  C3'  DT A 152      75.639-114.251 109.431 
ATOM   3126  O3'  DT A 152      75.814-113.623 110.696 
ATOM   3127  C2'  DT A 152      74.766-115.491 109.620 
ATOM   3128  C1'  DT A 152      73.439-114.752 109.767 
ATOM   3129  N1   DT A 152      72.245-115.621 109.575 
ATOM   3130  C2   DT A 152      71.136-115.335 110.334 
ATOM   3131  O2   DT A 152      71.099-114.420 111.137 
ATOM   3132  N3   DT A 152      70.048-116.163 110.128 
ATOM   3133  C4   DT A 152      69.982-117.224 109.248 
ATOM   3134  O4   DT A 152      68.951-117.894 109.152 
ATOM   3135  C5   DT A 152      71.195-117.444 108.498 
ATOM   3136  C7   DT A 152      71.206-118.581 107.517 
ATOM   3137  C6   DT A 152      72.266-116.656 108.677 
ATOM   3138  P    DC A 153      77.226-113.754 111.438 
ATOM   3139  OP1  DC A 153      78.157-112.726 110.918 
ATOM   3140  OP2  DC A 153      77.699-115.154 111.363 
ATOM   3141  O5'  DC A 153      76.824-113.403 112.946 
ATOM   3142  C5'  DC A 153      75.725-112.503 113.184 
ATOM   3143  C4'  DC A 153      74.847-113.041 114.298 
ATOM   3144  O4'  DC A 153      73.812-113.938 113.805 
ATOM   3145  C3'  DC A 153      75.563-113.858 115.372 
ATOM   3146  O3'  DC A 153      74.969-113.581 116.634 
ATOM   3147  C2'  DC A 153      75.272-115.314 115.009 
ATOM   3148  C1'  DC A 153      73.816-115.109 114.607 
ATOM   3149  N1   DC A 153      73.254-116.226 113.798 
ATOM   3150  C2   DC A 153      71.912-116.548 113.979 
ATOM   3151  O2   DC A 153      71.247-115.898 114.796 
ATOM   3152  N3   DC A 153      71.380-117.564 113.251 
ATOM   3153  C4   DC A 153      72.133-118.243 112.377 
ATOM   3154  N4   DC A 153      71.569-119.225 111.691 
ATOM   3155  C5   DC A 153      73.516-117.928 112.176 
ATOM   3156  C6   DC A 153      74.028-116.910 112.913 
ATOM   3157  P    DC A 154      75.908-113.451 117.924 
ATOM   3158  OP1  DC A 154      76.458-112.079 118.000 
ATOM   3159  OP2  DC A 154      76.900-114.549 117.927 
ATOM   3160  O5'  DC A 154      74.854-113.675 119.106 
ATOM   3161  C5'  DC A 154      73.486-113.276 118.907 
ATOM   3162  C4'  DC A 154      72.552-114.349 119.430 
ATOM   3163  O4'  DC A 154      72.248-115.360 118.426 
ATOM   3164  C3'  DC A 154      73.067-115.157 120.621 
ATOM   3165  O3'  DC A 154      71.978-115.442 121.491 
ATOM   3166  C2'  DC A 154      73.560-116.471 120.014 
ATOM   3167  C1'  DC A 154      72.422-116.640 119.013 
ATOM   3168  N1   DC A 154      72.721-117.611 117.924 
ATOM   3169  C2   DC A 154      71.670-118.382 117.434 
ATOM   3170  O2   DC A 154      70.543-118.230 117.918 
ATOM   3171  N3   DC A 154      71.924-119.274 116.441 
ATOM   3172  C4   DC A 154      73.160-119.408 115.944 
ATOM   3173  N4   DC A 154      73.355-120.291 114.976 
ATOM   3174  C5   DC A 154      74.255-118.626 116.434 
ATOM   3175  C6   DC A 154      73.981-117.741 117.426 
ATOM   3176  P    DA A 155      72.211-115.377 123.073 
ATOM   3177  OP1  DA A 155      72.078-113.977 123.537 
ATOM   3178  OP2  DA A 155      73.480-116.057 123.416 
ATOM   3179  O5'  DA A 155      70.977-116.242 123.610 
ATOM   3180  C5'  DA A 155      69.756-116.264 122.847 
ATOM   3181  C4'  DA A 155      69.220-117.679 122.768 
ATOM   3182  O4'  DA A 155      69.764-118.417 121.636 
ATOM   3183  C3'  DA A 155      69.521-118.573 123.970 
ATOM   3184  O3'  DA A 155      68.402-119.419 124.208 
ATOM   3185  C2'  DA A 155      70.698-119.440 123.523 
ATOM   3186  C1'  DA A 155      70.207-119.684 122.099 
ATOM   3187  N9   DA A 155      71.268-120.169 121.174 
ATOM   3188  C8   DA A 155      72.596-119.848 121.162 
ATOM   3189  N7   DA A 155      73.270-120.441 120.226 
ATOM   3190  C5   DA A 155      72.322-121.212 119.568 
ATOM   3191  C6   DA A 155      72.408-122.083 118.468 
ATOM   3192  N6   DA A 155      73.548-122.333 117.809 
ATOM   3193  N1   DA A 155      71.274-122.689 118.071 
ATOM   3194  C2   DA A 155      70.145-122.436 118.729 
ATOM   3195  N3   DA A 155      69.944-121.648 119.762 
ATOM   3196  C4   DA A 155      71.094-121.053 120.141 
ATOM   3197  P    DA A 156      67.963-119.720 125.718 
ATOM   3198  OP1  DA A 156      67.105-118.620 126.213 
ATOM   3199  OP2  DA A 156      69.161-120.024 126.531 
ATOM   3200  O5'  DA A 156      67.088-121.047 125.534 
ATOM   3201  C5'  DA A 156      66.377-121.247 124.299 
ATOM   3202  C4'  DA A 156      66.540-122.682 123.833 
ATOM   3203  O4'  DA A 156      67.725-122.866 123.008 
ATOM   3204  C3'  DA A 156      66.695-123.725 124.939 
ATOM   3205  O3'  DA A 156      66.021-124.915 124.547 
ATOM   3206  C2'  DA A 156      68.196-124.012 124.994 
ATOM   3207  C1'  DA A 156      68.433-124.000 123.486 
ATOM   3208  N9   DA A 156      69.865-123.847 123.106 
ATOM   3209  C8   DA A 156      70.837-123.127 123.738 
ATOM   3210  N7   DA A 156      71.997-123.191 123.160 
ATOM   3211  C5   DA A 156      71.778-124.013 122.063 
ATOM   3212  C6   DA A 156      72.624-124.474 121.041 
ATOM   3213  N6   DA A 156      73.924-124.156 120.956 
ATOM   3214  N1   DA A 156      72.085-125.278 120.106 
ATOM   3215  C2   DA A 156      70.793-125.591 120.195 
ATOM   3216  N3   DA A 156      69.910-125.223 121.097 
ATOM   3217  C4   DA A 156      70.475-124.420 122.022 
ATOM   3218  P    DC A 157      65.204-125.742 125.646 
ATOM   3219  OP1  DC A 157      63.854-125.156 125.805 
ATOM   3220  OP2  DC A 157      66.010-125.858 126.881 
ATOM   3221  O5'  DC A 157      65.090-127.175 124.943 
ATOM   3222  C5'  DC A 157      65.055-127.246 123.505 
ATOM   3223  C4'  DC A 157      65.953-128.366 123.020 
ATOM   3224  O4'  DC A 157      67.327-127.928 122.816 
ATOM   3225  C3'  DC A 157      66.085-129.567 123.957 
ATOM   3226  O3'  DC A 157      66.163-130.753 123.176 
ATOM   3227  C2'  DC A 157      67.425-129.362 124.662 
ATOM   3228  C1'  DC A 157      68.193-128.862 123.443 
ATOM   3229  N1   DC A 157      69.463-128.160 123.780 
ATOM   3230  C2   DC A 157      70.537-128.305 122.906 
ATOM   3231  O2   DC A 157      70.393-129.003 121.895 
ATOM   3232  N3   DC A 157      71.703-127.674 123.196 
ATOM   3233  C4   DC A 157      71.818-126.927 124.301 
ATOM   3234  N4   DC A 157      72.977-126.332 124.541 
ATOM   3235  C5   DC A 157      70.726-126.766 125.214 
ATOM   3236  C6   DC A 157      69.569-127.404 124.906 
ATOM   3237  P    DA A 158      65.401-132.067 123.684 
ATOM   3238  OP1  DA A 158      63.983-132.012 123.265 
ATOM   3239  OP2  DA A 158      65.645-132.253 125.131 
ATOM   3240  O5'  DA A 158      66.161-133.210 122.860 
ATOM   3241  C5'  DA A 158      66.711-132.892 121.568 
ATOM   3242  C4'  DA A 158      68.099-133.487 121.434 
ATOM   3243  O4'  DA A 158      69.137-132.593 121.931 
ATOM   3244  C3'  DA A 158      68.340-134.790 122.195 
ATOM   3245  O3'  DA A 158      69.187-135.627 121.418 
ATOM   3246  C2'  DA A 158      69.097-134.369 123.455 
ATOM   3247  C1'  DA A 158      69.996-133.335 122.783 
ATOM   3248  N9   DA A 158      70.632-132.385 123.738 
ATOM   3249  C8   DA A 158      70.122-131.878 124.898 
ATOM   3250  N7   DA A 158      70.926-131.068 125.516 
ATOM   3251  C5   DA A 158      72.052-131.034 124.706 
ATOM   3252  C6   DA A 158      73.274-130.350 124.812 
ATOM   3253  N6   DA A 158      73.577-129.528 125.827 
ATOM   3254  N1   DA A 158      74.178-130.541 123.832 
ATOM   3255  C2   DA A 158      73.871-131.357 122.826 
ATOM   3256  N3   DA A 158      72.771-132.046 122.621 
ATOM   3257  C4   DA A 158      71.883-131.838 123.615 
ATOM   3258  P    DC A 159      68.898-137.202 121.378 
ATOM   3259  OP1  DC A 159      67.860-137.490 120.364 
ATOM   3260  OP2  DC A 159      68.622-137.689 122.748 
ATOM   3261  O5'  DC A 159      70.309-137.769 120.881 
ATOM   3262  C5'  DC A 159      71.129-136.949 120.027 
ATOM   3263  C4'  DC A 159      72.573-137.008 120.483 
ATOM   3264  O4'  DC A 159      72.879-136.003 121.490 
ATOM   3265  C3'  DC A 159      73.014-138.322 121.128 
ATOM   3266  O3'  DC A 159      74.355-138.597 120.743 
ATOM   3267  C2'  DC A 159      72.988-138.044 122.631 
ATOM   3268  C1'  DC A 159      73.567-136.634 122.559 
ATOM   3269  N1   DC A 159      73.343-135.831 123.793 
ATOM   3270  C2   DC A 159      74.335-134.930 124.170 
ATOM   3271  O2   DC A 159      75.352-134.834 123.472 
ATOM   3272  N3   DC A 159      74.150-134.188 125.293 
ATOM   3273  C4   DC A 159      73.036-134.321 126.022 
ATOM   3274  N4   DC A 159      72.902-133.575 127.108 
ATOM   3275  C5   DC A 159      72.003-135.243 125.652 
ATOM   3276  C6   DC A 159      72.207-135.975 124.527 
ATOM   3277  P    DA A 160      74.774-140.106 120.410 
ATOM   3278  OP1  DA A 160      74.418-140.421 119.009 
ATOM   3279  OP2  DA A 160      74.221-141.012 121.440 
ATOM   3280  O5'  DA A 160      76.366-140.032 120.559 
ATOM   3281  C5'  DA A 160      77.038-138.792 120.267 
ATOM   3282  C4'  DA A 160      78.084-138.509 121.326 
ATOM   3283  O4'  DA A 160      77.542-137.775 122.461 
ATOM   3284  C3'  DA A 160      78.739-139.736 121.959 
ATOM   3285  O3'  DA A 160      80.110-139.451 122.206 
ATOM   3286  C2'  DA A 160      78.029-139.905 123.302 
ATOM   3287  C1'  DA A 160      77.961-138.421 123.654 
ATOM   3288  N9   DA A 160      76.975-138.103 124.724 
ATOM   3289  C8   DA A 160      75.772-138.698 124.972 
ATOM   3290  N7   DA A 160      75.137-138.194 125.985 
ATOM   3291  C5   DA A 160      75.979-137.191 126.443 
ATOM   3292  C6   DA A 160      75.875-136.278 127.505 
ATOM   3293  N6   DA A 160      74.825-136.225 128.336 
ATOM   3294  N1   DA A 160      76.894-135.415 127.683 
ATOM   3295  C2   DA A 160      77.935-135.471 126.853 
ATOM   3296  N3   DA A 160      78.142-136.275 125.834 
ATOM   3297  C4   DA A 160      77.108-137.128 125.678 
ATOM   3298  P    DC A 161      81.200-140.594 121.946 
ATOM   3299  OP1  DC A 161      81.571-140.609 120.513 
ATOM   3300  OP2  DC A 161      80.718-141.876 122.506 
ATOM   3301  O5'  DC A 161      82.433-140.059 122.815 
ATOM   3302  C5'  DC A 161      82.595-138.640 122.997 
ATOM   3303  C4'  DC A 161      82.942-138.338 124.441 
ATOM   3304  O4'  DC A 161      81.758-138.158 125.270 
ATOM   3305  C3'  DC A 161      83.743-139.415 125.172 
ATOM   3306  O3'  DC A 161      84.670-138.785 126.048 
ATOM   3307  C2'  DC A 161      82.710-140.163 126.014 
ATOM   3308  C1'  DC A 161      81.914-138.936 126.448 
ATOM   3309  N1   DC A 161      80.558-139.257 126.973 
ATOM   3310  C2   DC A 161      80.056-138.465 128.002 
ATOM   3311  O2   DC A 161      80.750-137.537 128.434 
ATOM   3312  N3   DC A 161      78.822-138.741 128.496 
ATOM   3313  C4   DC A 161      78.100-139.756 128.001 
ATOM   3314  N4   DC A 161      76.902-139.985 128.516 
ATOM   3315  C5   DC A 161      78.598-140.583 126.943 
ATOM   3316  C6   DC A 161      79.834-140.291 126.464 
ATOM   3317  P    DA A 162      86.139-139.402 126.199 
ATOM   3318  OP1  DA A 162      87.000-138.904 125.104 
ATOM   3319  OP2  DA A 162      86.048-140.872 126.337 
ATOM   3320  O5'  DA A 162      86.609-138.761 127.587 
ATOM   3321  C5'  DA A 162      86.096-137.472 127.971 
ATOM   3322  C4'  DA A 162      85.707-137.483 129.437 
ATOM   3323  O4'  DA A 162      84.335-137.927 129.644 
ATOM   3324  C3'  DA A 162      86.532-138.404 130.336 
ATOM   3325  O3'  DA A 162      86.707-137.777 131.601 
ATOM   3326  C2'  DA A 162      85.659-139.644 130.525 
ATOM   3327  C1'  DA A 162      84.332-138.905 130.672 
ATOM   3328  N9   DA A 162      83.138-139.774 130.479 
ATOM   3329  C8   DA A 162      82.989-140.838 129.636 
ATOM   3330  N7   DA A 162      81.821-141.398 129.698 
ATOM   3331  C5   DA A 162      81.143-140.652 130.652 
ATOM   3332  C6   DA A 162      79.843-140.742 131.177 
ATOM   3333  N6   DA A 162      78.953-141.669 130.794 
ATOM   3334  N1   DA A 162      79.489-139.842 132.113 
ATOM   3335  C2   DA A 162      80.378-138.923 132.489 
ATOM   3336  N3   DA A 162      81.612-138.742 132.073 
ATOM   3337  C4   DA A 162      81.941-139.656 131.137 
ATOM   3338  P    DT A 163      88.119-137.908 132.343 
ATOM   3339  OP1  DT A 163      89.049-136.880 131.823 
ATOM   3340  OP2  DT A 163      88.591-139.308 132.268 
ATOM   3341  O5'  DT A 163      87.717-137.557 133.851 
ATOM   3342  C5'  DT A 163      86.617-136.657 134.089 
ATOM   3343  C4'  DT A 163      85.740-137.194 135.203 
ATOM   3344  O4'  DT A 163      84.705-138.091 134.710 
ATOM   3345  C3'  DT A 163      86.456-138.012 136.277 
ATOM   3346  O3'  DT A 163      85.861-137.734 137.539 
ATOM   3347  C2'  DT A 163      86.165-139.468 135.914 
ATOM   3348  C1'  DT A 163      84.709-139.262 135.512 
ATOM   3349  N1   DT A 163      84.147-140.380 134.703 
ATOM   3350  C2   DT A 163      82.821-140.685 134.893 
ATOM   3351  O2   DT A 163      82.108-140.086 135.681 
ATOM   3352  N3   DT A 163      82.335-141.726 134.127 
ATOM   3353  C4   DT A 163      83.049-142.469 133.208 
ATOM   3354  O4   DT A 163      82.505-143.379 132.580 
ATOM   3355  C5   DT A 163      84.432-142.074 133.079 
ATOM   3356  C7   DT A 163      85.281-142.832 132.101 
ATOM   3357  C6   DT A 163      84.930-141.065 133.813 
ATOM   3358  P    DT A 164      86.801-137.604 138.829 
ATOM   3359  OP1  DT A 164      87.351-136.233 138.905 
ATOM   3360  OP2  DT A 164      87.793-138.702 138.832 
ATOM   3361  O5'  DT A 164      85.747-137.829 140.011 
ATOM   3362  C5'  DT A 164      84.378-137.430 139.812 
ATOM   3363  C4'  DT A 164      83.445-138.503 140.335 
ATOM   3364  O4'  DT A 164      83.141-139.513 139.331 
ATOM   3365  C3'  DT A 164      83.960-139.310 141.526 
ATOM   3366  O3'  DT A 164      82.871-139.595 142.396 
ATOM   3367  C2'  DT A 164      84.453-140.624 140.919 
ATOM   3368  C1'  DT A 164      83.314-140.794 139.918 
ATOM   3369  N1   DT A 164      83.614-141.765 138.828 
ATOM   3370  C2   DT A 164      82.567-142.518 138.356 
ATOM   3371  O2   DT A 164      81.431-142.419 138.787 
ATOM   3372  N3   DT A 164      82.883-143.408 137.347 
ATOM   3373  C4   DT A 164      84.130-143.600 136.787 
ATOM   3374  O4   DT A 164      84.290-144.428 135.887 
ATOM   3375  C5   DT A 164      85.164-142.765 137.348 
ATOM   3376  C7   DT A 164      86.551-142.911 136.796 
ATOM   3377  C6   DT A 164      84.884-141.892 138.330 
ATOM   3378  P    DA A 165      83.104-139.531 143.978 
ATOM   3379  OP1  DA A 165      82.971-138.131 144.442 
ATOM   3380  OP2  DA A 165      84.372-140.211 144.321 
ATOM   3381  O5'  DA A 165      81.869-140.395 144.515 
ATOM   3382  C5'  DA A 165      80.649-140.418 143.752 
ATOM   3383  C4'  DA A 165      80.112-141.833 143.673 
ATOM   3384  O4'  DA A 165      80.657-142.571 142.541 
ATOM   3385  C3'  DA A 165      80.414-142.727 144.875 
ATOM   3386  O3'  DA A 165      79.295-143.573 145.113 
ATOM   3387  C2'  DA A 165      81.591-143.594 144.428 
ATOM   3388  C1'  DA A 165      81.099-143.838 143.004 
ATOM   3389  N9   DA A 165      82.160-144.323 142.079 
ATOM   3390  C8   DA A 165      83.488-144.002 142.067 
ATOM   3391  N7   DA A 165      84.162-144.594 141.131 
ATOM   3392  C5   DA A 165      83.215-145.365 140.472 
ATOM   3393  C6   DA A 165      83.300-146.236 139.373 
ATOM   3394  N6   DA A 165      84.441-146.487 138.714 
ATOM   3395  N1   DA A 165      82.167-146.843 138.976 
ATOM   3396  C2   DA A 165      81.038-146.590 139.634 
ATOM   3397  N3   DA A 165      80.837-145.801 140.667 
ATOM   3398  C4   DA A 165      81.987-145.207 141.046 
ATOM   3399  P    DT A 166      78.856-143.873 146.623 
ATOM   3400  OP1  DT A 166      77.998-142.774 147.118 
ATOM   3401  OP2  DT A 166      80.054-144.178 147.436 
ATOM   3402  O5'  DT A 166      77.980-145.200 146.439 
ATOM   3403  C5'  DT A 166      77.269-145.401 145.203 
ATOM   3404  C4'  DT A 166      77.433-146.835 144.738 
ATOM   3405  O4'  DT A 166      78.618-147.019 143.913 
ATOM   3406  C3'  DT A 166      77.588-147.879 145.844 
ATOM   3407  O3'  DT A 166      76.914-149.069 145.452 
ATOM   3408  C2'  DT A 166      79.088-148.165 145.899 
ATOM   3409  C1'  DT A 166      79.325-148.153 144.391 
ATOM   3410  N1   DT A 166      80.757-148.000 144.011 
ATOM   3411  C2   DT A 166      81.178-148.659 142.881 
ATOM   3412  O2   DT A 166      80.437-149.346 142.199 
ATOM   3413  N3   DT A 166      82.512-148.495 142.561 
ATOM   3414  C4   DT A 166      83.435-147.744 143.259 
ATOM   3415  O4   DT A 166      84.604-147.671 142.874 
ATOM   3416  C5   DT A 166      82.898-147.090 144.430 
ATOM   3417  C7   DT A 166      83.838-146.252 145.247 
ATOM   3418  C6   DT A 166      81.606-147.233 144.764 
ATOM   3419  P    DA A 167      76.097-149.896 146.551 
ATOM   3420  OP1  DA A 167      74.746-149.310 146.709 
ATOM   3421  OP2  DA A 167      76.903-150.012 147.786 
ATOM   3422  O5'  DA A 167      75.982-151.329 145.848 
ATOM   3423  C5'  DA A 167      75.948-151.400 144.410 
ATOM   3424  C4'  DA A 167      76.845-152.520 143.925 
ATOM   3425  O4'  DA A 167      78.219-152.081 143.721 
ATOM   3426  C3'  DA A 167      76.977-153.721 144.861 
ATOM   3427  O3'  DA A 167      77.055-154.907 144.081 
ATOM   3428  C2'  DA A 167      78.318-153.515 145.567 
ATOM   3429  C1'  DA A 167      79.085-153.015 144.347 
ATOM   3430  N9   DA A 167      80.355-152.314 144.685 
ATOM   3431  C8   DA A 167      80.626-151.523 145.765 
ATOM   3432  N7   DA A 167      81.835-151.052 145.780 
ATOM   3433  C5   DA A 167      82.409-151.567 144.625 
ATOM   3434  C6   DA A 167      83.689-151.433 144.064 
ATOM   3435  N6   DA A 167      84.669-150.705 144.618 
ATOM   3436  N1   DA A 167      83.928-152.078 142.907 
ATOM   3437  C2   DA A 167      82.951-152.800 142.359 
ATOM   3438  N3   DA A 167      81.723-152.996 142.789 
ATOM   3439  C4   DA A 167      81.510-152.340 143.949 
ATOM   3440  P    DG A 168      76.294-156.221 144.589 
ATOM   3441  OP1  DG A 168      74.875-156.166 144.170 
ATOM   3442  OP2  DG A 168      76.537-156.407 146.036 
ATOM   3443  O5'  DG A 168      77.053-157.364 143.765 
ATOM   3444  C5'  DG A 168      77.604-157.046 142.473 
ATOM   3445  C4'  DG A 168      78.992-157.641 142.339 
ATOM   3446  O4'  DG A 168      80.029-156.747 142.836 
ATOM   3447  C3'  DG A 168      79.233-158.944 143.100 
ATOM   3448  O3'  DG A 168      80.080-159.781 142.323 
ATOM   3449  C2'  DG A 168      79.989-158.522 144.360 
ATOM   3450  C1'  DG A 168      80.888-157.488 143.688 
ATOM   3451  N9   DG A 168      81.525-156.539 144.643 
ATOM   3452  C8   DG A 168      81.026-156.017 145.817 
ATOM   3453  N7   DG A 168      81.848-155.200 146.430 
ATOM   3454  C5   DG A 168      82.971-155.179 145.603 
ATOM   3455  C6   DG A 168      84.194-154.473 145.742 
ATOM   3456  O6   DG A 168      84.544-153.708 146.636 
ATOM   3457  N1   DG A 168      85.063-154.739 144.675 
ATOM   3458  C2   DG A 168      84.786-155.578 143.613 
ATOM   3459  N2   DG A 168      85.748-155.699 142.694 
ATOM   3460  N3   DG A 168      83.638-156.240 143.484 
ATOM   3461  C4   DG A 168      82.785-155.993 144.511 
ATOM   3462  P    DA A 169      79.791-161.355 142.283 
ATOM   3463  OP1  DA A 169      78.752-161.644 141.269 
ATOM   3464  OP2  DA A 169      79.515-161.843 143.653 
ATOM   3465  O5'  DA A 169      81.202-161.923 141.786 
ATOM   3466  C5'  DA A 169      82.022-161.103 140.932 
ATOM   3467  C4'  DA A 169      83.466-161.162 141.388 
ATOM   3468  O4'  DA A 169      83.771-160.156 142.395 
ATOM   3469  C3'  DA A 169      83.906-162.476 142.033 
ATOM   3470  O3'  DA A 169      85.248-162.751 141.648 
ATOM   3471  C2'  DA A 169      83.881-162.197 143.536 
ATOM   3472  C1'  DA A 169      84.460-160.788 143.464 
ATOM   3473  N9   DA A 169      84.236-159.984 144.698 
ATOM   3474  C8   DA A 169      83.162-160.006 145.541 
ATOM   3475  N7   DA A 169      83.261-159.184 146.539 
ATOM   3476  C5   DA A 169      84.491-158.570 146.346 
ATOM   3477  C6   DA A 169      85.184-157.587 147.072 
ATOM   3478  N6   DA A 169      84.711-157.025 148.192 
ATOM   3479  N1   DA A 169      86.386-157.203 146.602 
ATOM   3480  C2   DA A 169      86.850-157.766 145.488 
ATOM   3481  N3   DA A 169      86.297-158.687 144.729 
ATOM   3482  C4   DA A 169      85.095-159.054 145.221 
ATOM   3483  P    DT A 170      85.667-164.260 141.315 
ATOM   3484  OP1  DT A 170      85.311-164.575 139.914 
ATOM   3485  OP2  DT A 170      85.113-165.166 142.345 
ATOM   3486  O5'  DT A 170      87.258-164.186 141.464 
ATOM   3487  C5'  DT A 170      87.930-162.946 141.172 
ATOM   3488  C4'  DT A 170      88.977-162.663 142.231 
ATOM   3489  O4'  DT A 170      88.434-161.929 143.366 
ATOM   3490  C3'  DT A 170      89.632-163.890 142.864 
ATOM   3491  O3'  DT A 170      91.003-163.604 143.111 
ATOM   3492  C2'  DT A 170      88.921-164.058 144.207 
ATOM   3493  C1'  DT A 170      88.854-162.575 144.559 
ATOM   3494  N1   DT A 170      87.868-162.257 145.629 
ATOM   3495  C2   DT A 170      88.189-161.236 146.492 
ATOM   3496  O2   DT A 170      89.225-160.601 146.411 
ATOM   3497  N3   DT A 170      87.251-160.971 147.471 
ATOM   3498  C4   DT A 170      86.050-161.625 147.653 
ATOM   3499  O4   DT A 170      85.290-161.297 148.568 
ATOM   3500  C5   DT A 170      85.802-162.680 146.699 
ATOM   3501  C7   DT A 170      84.516-163.443 146.826 
ATOM   3502  C6   DT A 170      86.697-162.959 145.737 
ATOM   3503  P    DT A 171      92.093-164.748 142.851 
ATOM   3504  OP1  DT A 171      92.464-164.763 141.418 
ATOM   3505  OP2  DT A 171      91.610-166.029 143.411 
ATOM   3506  O5'  DT A 171      93.326-164.212 143.720 
ATOM   3507  C5'  DT A 171      93.488-162.793 143.901 
ATOM   3508  C4'  DT A 171      93.834-162.492 145.346 
ATOM   3509  O4'  DT A 171      92.651-162.312 146.175 
ATOM   3510  C3'  DT A 171      94.636-163.569 146.077 
ATOM   3511  O3'  DT A 171      95.562-162.939 146.953 
ATOM   3512  C2'  DT A 171      93.603-164.317 146.918 
ATOM   3513  C1'  DT A 171      92.807-163.090 147.353 
ATOM   3514  N1   DT A 171      91.451-163.410 147.878 
ATOM   3515  C2   DT A 171      90.970-162.620 148.893 
ATOM   3516  O2   DT A 171      91.600-161.690 149.365 
ATOM   3517  N3   DT A 171      89.709-162.947 149.356 
ATOM   3518  C4   DT A 171      88.911-163.975 148.896 
ATOM   3519  O4   DT A 171      87.799-164.171 149.389 
ATOM   3520  C5   DT A 171      89.501-164.749 147.830 
ATOM   3521  C7   DT A 171      88.699-165.887 147.272 
ATOM   3522  C6   DT A 171      90.725-164.453 147.362 
ATOM   3523  P    DA A 172      97.032-163.555 147.104 
ATOM   3524  OP1  DA A 172      97.893-163.058 146.009 
ATOM   3525  OP2  DA A 172      96.941-165.026 147.242 
ATOM   3526  O5'  DA A 172      97.502-162.915 148.492 
ATOM   3527  C5'  DA A 172      96.988-161.625 148.876 
ATOM   3528  C4'  DA A 172      96.600-161.637 150.342 
ATOM   3529  O4'  DA A 172      95.228-162.080 150.549 
ATOM   3530  C3'  DA A 172      97.424-162.558 151.241 
ATOM   3531  O3'  DA A 172      97.600-161.930 152.505 
ATOM   3532  C2'  DA A 172      96.552-163.798 151.430 
ATOM   3533  C1'  DA A 172      95.225-163.059 151.577 
ATOM   3534  N9   DA A 172      94.030-163.928 151.384 
ATOM   3535  C8   DA A 172      93.882-164.991 150.541 
ATOM   3536  N7   DA A 172      92.714-165.552 150.603 
ATOM   3537  C5   DA A 172      92.035-164.805 151.557 
ATOM   3538  C6   DA A 172      90.736-164.895 152.082 
ATOM   3539  N6   DA A 172      89.846-165.822 151.699 
ATOM   3540  N1   DA A 172      90.382-163.996 153.018 
ATOM   3541  C2   DA A 172      91.270-163.077 153.394 
ATOM   3542  N3   DA A 172      92.505-162.896 152.977 
ATOM   3543  C4   DA A 172      92.833-163.809 152.042 
ATOM   3544  P    DC A 173      99.012-162.061 153.248 
ATOM   3545  OP1  DC A 173      99.942-161.034 152.728 
ATOM   3546  OP2  DC A 173      99.484-163.462 153.172 
ATOM   3547  O5'  DC A 173      98.610-161.710 154.755 
ATOM   3548  C5'  DC A 173      97.510-160.811 154.994 
ATOM   3549  C4'  DC A 173      96.633-161.348 156.107 
ATOM   3550  O4'  DC A 173      95.598-162.245 155.615 
ATOM   3551  C3'  DC A 173      97.348-162.166 157.182 
ATOM   3552  O3'  DC A 173      96.754-161.888 158.444 
ATOM   3553  C2'  DC A 173      97.058-163.622 156.819 
ATOM   3554  C1'  DC A 173      95.601-163.416 156.417 
ATOM   3555  N1   DC A 173      95.039-164.533 155.608 
ATOM   3556  C2   DC A 173      93.697-164.855 155.789 
ATOM   3557  O2   DC A 173      93.033-164.206 156.606 
ATOM   3558  N3   DC A 173      93.165-165.871 155.061 
ATOM   3559  C4   DC A 173      93.918-166.550 154.187 
ATOM   3560  N4   DC A 173      93.354-167.532 153.501 
ATOM   3561  C5   DC A 173      95.302-166.235 153.986 
ATOM   3562  C6   DC A 173      95.814-165.217 154.723 
ATOM   3563  P    DT A 174      97.694-161.758 159.734 
ATOM   3564  OP1  DT A 174      98.244-160.386 159.810 
ATOM   3565  OP2  DT A 174      98.686-162.856 159.737 
ATOM   3566  O5'  DT A 174      96.640-161.982 160.916 
ATOM   3567  C5'  DT A 174      95.271-161.583 160.717 
ATOM   3568  C4'  DT A 174      94.337-162.657 161.240 
ATOM   3569  O4'  DT A 174      94.033-163.667 160.236 
ATOM   3570  C3'  DT A 174      94.853-163.464 162.431 
ATOM   3571  O3'  DT A 174      93.763-163.749 163.301 
ATOM   3572  C2'  DT A 174      95.346-164.778 161.824 
ATOM   3573  C1'  DT A 174      94.207-164.948 160.823 
ATOM   3574  N1   DT A 174      94.507-165.919 159.733 
ATOM   3575  C2   DT A 174      93.460-166.671 159.261 
ATOM   3576  O2   DT A 174      92.324-166.573 159.692 
ATOM   3577  N3   DT A 174      93.776-167.561 158.252 
ATOM   3578  C4   DT A 174      95.022-167.754 157.691 
ATOM   3579  O4   DT A 174      95.183-168.582 156.792 
ATOM   3580  C5   DT A 174      96.057-166.919 158.253 
ATOM   3581  C7   DT A 174      97.444-167.065 157.701 
ATOM   3582  C6   DT A 174      95.777-166.045 159.235 
ATOM   3583  P    DC A 175      93.997-163.685 164.883 
ATOM   3584  OP1  DC A 175      93.864-162.285 165.347 
ATOM   3585  OP2  DC A 175      95.265-164.364 165.226 
ATOM   3586  O5'  DC A 175      92.762-164.549 165.420 
ATOM   3587  C5'  DC A 175      91.541-164.571 164.656 
ATOM   3588  C4'  DC A 175      91.005-165.987 164.578 
ATOM   3589  O4'  DC A 175      91.550-166.725 163.446 
ATOM   3590  C3'  DC A 175      91.307-166.881 165.780 
ATOM   3591  O3'  DC A 175      90.187-167.726 166.017 
ATOM   3592  C2'  DC A 175      92.483-167.748 165.333 
ATOM   3593  C1'  DC A 175      91.992-167.992 163.909 
ATOM   3594  N1   DC A 175      93.053-168.477 162.984 
ATOM   3595  C2   DC A 175      92.685-169.378 161.988 
ATOM   3596  O2   DC A 175      91.502-169.734 161.913 
ATOM   3597  N3   DC A 175      93.638-169.833 161.135 
ATOM   3598  C4   DC A 175      94.907-169.423 161.249 
ATOM   3599  N4   DC A 175      95.800-169.896 160.392 
ATOM   3600  C5   DC A 175      95.308-168.497 162.267 
ATOM   3601  C6   DC A 175      94.341-168.055 163.109 
ATOM   3602  P    DA A 176      89.749-168.027 167.528 
ATOM   3603  OP1  DA A 176      88.890-166.928 168.023 
ATOM   3604  OP2  DA A 176      90.947-168.331 168.341 
ATOM   3605  O5'  DA A 176      88.873-169.354 167.344 
ATOM   3606  C5'  DA A 176      88.162-169.555 166.108 
ATOM   3607  C4'  DA A 176      88.325-170.989 165.643 
ATOM   3608  O4'  DA A 176      89.511-171.173 164.818 
ATOM   3609  C3'  DA A 176      88.481-172.033 166.749 
ATOM   3610  O3'  DA A 176      87.807-173.222 166.357 
ATOM   3611  C2'  DA A 176      89.981-172.319 166.803 
ATOM   3612  C1'  DA A 176      90.218-172.307 165.296 
ATOM   3613  N9   DA A 176      91.650-172.154 164.915 
ATOM   3614  C8   DA A 176      92.623-171.435 165.548 
ATOM   3615  N7   DA A 176      93.782-171.498 164.970 
ATOM   3616  C5   DA A 176      93.563-172.320 163.873 
ATOM   3617  C6   DA A 176      94.410-172.781 162.851 
ATOM   3618  N6   DA A 176      95.709-172.463 162.766 
ATOM   3619  N1   DA A 176      93.870-173.585 161.916 
ATOM   3620  C2   DA A 176      92.578-173.898 162.005 
ATOM   3621  N3   DA A 176      91.695-173.530 162.907 
ATOM   3622  C4   DA A 176      92.260-172.727 163.832 
ATOM   3623  P    DG A 177      86.989-174.050 167.456 
ATOM   3624  OP1  DG A 177      85.639-173.463 167.614 
ATOM   3625  OP2  DG A 177      87.796-174.165 168.691 
ATOM   3626  O5'  DG A 177      86.875-175.482 166.753 
ATOM   3627  C5'  DG A 177      86.840-175.553 165.315 
ATOM   3628  C4'  DG A 177      87.738-176.674 164.830 
ATOM   3629  O4'  DG A 177      89.112-176.235 164.626 
ATOM   3630  C3'  DG A 177      87.870-177.874 165.766 
ATOM   3631  O3'  DG A 177      87.948-179.061 164.986 
ATOM   3632  C2'  DG A 177      89.211-177.669 166.472 
ATOM   3633  C1'  DG A 177      89.978-177.169 165.252 
ATOM   3634  N9   DG A 177      91.248-176.467 165.590 
ATOM   3635  C8   DG A 177      91.540-175.668 166.673 
ATOM   3636  N7   DG A 177      92.764-175.197 166.675 
ATOM   3637  C5   DG A 177      93.322-175.724 165.512 
ATOM   3638  C6   DG A 177      94.626-175.568 164.972 
ATOM   3639  O6   DG A 177      95.571-174.922 165.418 
ATOM   3640  N1   DG A 177      94.771-176.277 163.771 
ATOM   3641  C2   DG A 177      93.786-177.036 163.170 
ATOM   3642  N2   DG A 177      94.123-177.634 162.026 
ATOM   3643  N3   DG A 177      92.563-177.180 163.677 
ATOM   3644  C4   DG A 177      92.406-176.500 164.842 
ATOM   3645  P    DA A 178      87.187-180.375 165.494 
ATOM   3646  OP1  DA A 178      85.768-180.319 165.075 
ATOM   3647  OP2  DA A 178      87.430-180.561 166.941 
ATOM   3648  O5'  DA A 178      87.946-181.518 164.670 
ATOM   3649  C5'  DA A 178      88.496-181.199 163.378 
ATOM   3650  C4'  DA A 178      89.884-181.794 163.244 
ATOM   3651  O4'  DA A 178      90.922-180.901 163.740 
ATOM   3652  C3'  DA A 178      90.125-183.097 164.005 
ATOM   3653  O3'  DA A 178      90.973-183.934 163.228 
ATOM   3654  C2'  DA A 178      90.882-182.676 165.265 
ATOM   3655  C1'  DA A 178      91.781-181.642 164.593 
ATOM   3656  N9   DA A 178      92.418-180.692 165.547 
ATOM   3657  C8   DA A 178      91.907-180.185 166.708 
ATOM   3658  N7   DA A 178      92.711-179.375 167.325 
ATOM   3659  C5   DA A 178      93.838-179.341 166.516 
ATOM   3660  C6   DA A 178      95.060-178.657 166.621 
ATOM   3661  N6   DA A 178      95.362-177.835 167.637 
ATOM   3662  N1   DA A 178      95.963-178.848 165.642 
ATOM   3663  C2   DA A 178      95.657-179.664 164.636 
ATOM   3664  N3   DA A 178      94.556-180.353 164.431 
ATOM   3665  C4   DA A 178      93.668-180.145 165.425 
ATOM   3666  P    DA A 179      90.684-185.509 163.188 
ATOM   3667  OP1  DA A 179      89.645-185.797 162.174 
ATOM   3668  OP2  DA A 179      90.408-185.996 164.558 
ATOM   3669  O5'  DA A 179      92.095-186.076 162.690 
ATOM   3670  C5'  DA A 179      92.914-185.256 161.837 
ATOM   3671  C4'  DA A 179      94.359-185.315 162.293 
ATOM   3672  O4'  DA A 179      94.664-184.310 163.300 
ATOM   3673  C3'  DA A 179      94.799-186.629 162.938 
ATOM   3674  O3'  DA A 179      96.141-186.904 162.553 
ATOM   3675  C2'  DA A 179      94.773-186.351 164.440 
ATOM   3676  C1'  DA A 179      95.353-184.941 164.369 
ATOM   3677  N9   DA A 179      95.129-184.138 165.603 
ATOM   3678  C8   DA A 179      94.055-184.160 166.446 
ATOM   3679  N7   DA A 179      94.153-183.337 167.444 
ATOM   3680  C5   DA A 179      95.384-182.724 167.251 
ATOM   3681  C6   DA A 179      96.077-181.741 167.977 
ATOM   3682  N6   DA A 179      95.604-181.178 169.097 
ATOM   3683  N1   DA A 179      97.279-181.357 167.507 
ATOM   3684  C2   DA A 179      97.743-181.919 166.392 
ATOM   3685  N3   DA A 179      97.189-182.840 165.634 
ATOM   3686  C4   DA A 179      95.988-183.208 166.126 
ATOM   3687  P    DG A 180      96.559-188.413 162.220 
ATOM   3688  OP1  DG A 180      96.204-188.729 160.818 
ATOM   3689  OP2  DG A 180      96.006-189.320 163.250 
ATOM   3690  O5'  DG A 180      98.151-188.339 162.369 
ATOM   3691  C5'  DG A 180      98.823-187.099 162.077 
ATOM   3692  C4'  DG A 180      99.870-186.816 163.136 
ATOM   3693  O4'  DG A 180      99.327-186.083 164.271 
ATOM   3694  C3'  DG A 180     100.525-188.043 163.769 
ATOM   3695  O3'  DG A 180     101.896-187.758 164.016 
ATOM   3696  C2'  DG A 180      99.814-188.212 165.112 
ATOM   3697  C1'  DG A 180      99.746-186.728 165.463 
ATOM   3698  N9   DG A 180      98.760-186.410 166.534 
ATOM   3699  C8   DG A 180      97.543-186.999 166.800 
ATOM   3700  N7   DG A 180      96.912-186.479 167.825 
ATOM   3701  C5   DG A 180      97.773-185.477 168.270 
ATOM   3702  C6   DG A 180      97.635-184.568 169.352 
ATOM   3703  O6   DG A 180      96.710-184.459 170.152 
ATOM   3704  N1   DG A 180      98.744-183.718 169.450 
ATOM   3705  C2   DG A 180      99.842-183.741 168.613 
ATOM   3706  N2   DG A 180     100.798-182.845 168.873 
ATOM   3707  N3   DG A 180      99.971-184.594 167.598 
ATOM   3708  C4   DG A 180      98.903-185.427 167.489 
ATOM   3709  P    DC A 181     102.986-188.902 163.756 
ATOM   3710  OP1  DC A 181     103.356-188.917 162.323 
ATOM   3711  OP2  DC A 181     102.503-190.183 164.315 
ATOM   3712  O5'  DC A 181     104.218-188.366 164.625 
ATOM   3713  C5'  DC A 181     104.381-186.947 164.806 
ATOM   3714  C4'  DC A 181     104.727-186.645 166.251 
ATOM   3715  O4'  DC A 181     103.544-186.466 167.080 
ATOM   3716  C3'  DC A 181     105.529-187.723 166.981 
ATOM   3717  O3'  DC A 181     106.455-187.092 167.858 
ATOM   3718  C2'  DC A 181     104.495-188.470 167.823 
ATOM   3719  C1'  DC A 181     103.700-187.243 168.257 
ATOM   3720  N1   DC A 181     102.343-187.564 168.783 
ATOM   3721  C2   DC A 181     101.841-186.772 169.812 
ATOM   3722  O2   DC A 181     102.535-185.844 170.243 
ATOM   3723  N3   DC A 181     100.607-187.048 170.306 
ATOM   3724  C4   DC A 181      99.886-188.063 169.811 
ATOM   3725  N4   DC A 181      98.688-188.292 170.326 
ATOM   3726  C5   DC A 181     100.383-188.890 168.753 
ATOM   3727  C6   DC A 181     101.619-188.598 168.273 
ATOM   3728  P    DA A 182     107.924-187.709 168.009 
ATOM   3729  OP1  DA A 182     108.786-187.211 166.913 
ATOM   3730  OP2  DA A 182     107.833-189.179 168.147 
ATOM   3731  O5'  DA A 182     108.395-187.068 169.397 
ATOM   3732  C5'  DA A 182     107.881-185.779 169.781 
ATOM   3733  C4'  DA A 182     107.493-185.791 171.247 
ATOM   3734  O4'  DA A 182     106.121-186.234 171.454 
ATOM   3735  C3'  DA A 182     108.317-186.711 172.146 
ATOM   3736  O3'  DA A 182     108.492-186.084 173.410 
ATOM   3737  C2'  DA A 182     107.444-187.951 172.335 
ATOM   3738  C1'  DA A 182     106.118-187.213 172.482 
ATOM   3739  N9   DA A 182     104.923-188.081 172.289 
ATOM   3740  C8   DA A 182     104.775-189.145 171.446 
ATOM   3741  N7   DA A 182     103.606-189.705 171.508 
ATOM   3742  C5   DA A 182     102.928-188.959 172.462 
ATOM   3743  C6   DA A 182     101.629-189.049 172.987 
ATOM   3744  N6   DA A 182     100.739-189.976 172.603 
ATOM   3745  N1   DA A 182     101.274-188.149 173.923 
ATOM   3746  C2   DA A 182     102.163-187.230 174.299 
ATOM   3747  N3   DA A 182     103.397-187.050 173.882 
ATOM   3748  C4   DA A 182     103.726-187.963 172.947 
ATOM   3749  P    DG A 183     109.904-186.215 174.153 
ATOM   3750  OP1  DG A 183     110.835-185.187 173.633 
ATOM   3751  OP2  DG A 183     110.377-187.615 174.077 
ATOM   3752  O5'  DG A 183     109.502-185.864 175.660 
ATOM   3753  C5'  DG A 183     108.403-184.964 175.899 
ATOM   3754  C4'  DG A 183     107.525-185.501 177.012 
ATOM   3755  O4'  DG A 183     106.490-186.399 176.520 
ATOM   3756  C3'  DG A 183     108.241-186.319 178.087 
ATOM   3757  O3'  DG A 183     107.647-186.041 179.349 
ATOM   3758  C2'  DG A 183     107.951-187.775 177.724 
ATOM   3759  C1'  DG A 183     106.494-187.570 177.322 
ATOM   3760  N9   DG A 183     105.932-188.687 176.513 
ATOM   3761  C8   DG A 183     106.555-189.484 175.578 
ATOM   3762  N7   DG A 183     105.773-190.388 175.039 
ATOM   3763  C5   DG A 183     104.543-190.174 175.662 
ATOM   3764  C6   DG A 183     103.304-190.845 175.492 
ATOM   3765  O6   DG A 183     103.031-191.780 174.746 
ATOM   3766  N1   DG A 183     102.312-190.306 176.324 
ATOM   3767  C2   DG A 183     102.495-189.257 177.204 
ATOM   3768  N2   DG A 183     101.422-188.890 177.910 
ATOM   3769  N3   DG A 183     103.657-188.628 177.363 
ATOM   3770  C4   DG A 183     104.630-189.138 176.563 
ATOM   3771  P    DA A 184     108.586-185.912 180.638 
ATOM   3772  OP1  DA A 184     109.136-184.540 180.715 
ATOM   3773  OP2  DA A 184     109.578-187.010 180.642 
ATOM   3774  O5'  DA A 184     107.532-186.136 181.821 
ATOM   3775  C5'  DA A 184     106.164-185.737 181.622 
ATOM   3776  C4'  DA A 184     105.230-186.810 182.145 
ATOM   3777  O4'  DA A 184     104.926-187.821 181.141 
ATOM   3778  C3'  DA A 184     105.745-187.618 183.336 
ATOM   3779  O3'  DA A 184     104.656-187.903 184.206 
ATOM   3780  C2'  DA A 184     106.238-188.932 182.728 
ATOM   3781  C1'  DA A 184     105.100-189.101 181.728 
ATOM   3782  N9   DA A 184     105.400-190.072 180.638 
ATOM   3783  C8   DA A 184     106.598-190.324 180.032 
ATOM   3784  N7   DA A 184     106.538-191.234 179.111 
ATOM   3785  C5   DA A 184     105.203-191.617 179.103 
ATOM   3786  C6   DA A 184     104.491-192.556 178.340 
ATOM   3787  N6   DA A 184     105.053-193.318 177.391 
ATOM   3788  N1   DA A 184     103.174-192.686 178.589 
ATOM   3789  C2   DA A 184     102.622-191.926 179.533 
ATOM   3790  N3   DA A 184     103.181-191.021 180.304 
ATOM   3791  C4   DA A 184     104.499-190.911 180.036 
ATOM   3792  P    DA A 185     104.889-187.838 185.788 
ATOM   3793  OP1  DA A 185     104.756-186.438 186.252 
ATOM   3794  OP2  DA A 185     106.158-188.518 186.130 
ATOM   3795  O5'  DA A 185     103.655-188.703 186.325 
ATOM   3796  C5'  DA A 185     102.434-188.725 185.561 
ATOM   3797  C4'  DA A 185     101.898-190.140 185.483 
ATOM   3798  O4'  DA A 185     102.443-190.878 184.351 
ATOM   3799  C3'  DA A 185     102.199-191.034 186.685 
ATOM   3800  O3'  DA A 185     101.080-191.880 186.922 
ATOM   3801  C2'  DA A 185     103.376-191.901 186.238 
ATOM   3802  C1'  DA A 185     102.885-192.145 184.814 
ATOM   3803  N9   DA A 185     103.946-192.630 183.889 
ATOM   3804  C8   DA A 185     105.274-192.309 183.877 
ATOM   3805  N7   DA A 185     105.948-192.902 182.941 
ATOM   3806  C5   DA A 185     105.000-193.672 182.282 
ATOM   3807  C6   DA A 185     105.086-194.543 181.183 
ATOM   3808  N6   DA A 185     106.226-194.794 180.524 
ATOM   3809  N1   DA A 185     103.952-195.150 180.785 
ATOM   3810  C2   DA A 185     102.823-194.897 181.443 
ATOM   3811  N3   DA A 185     102.622-194.108 182.477 
ATOM   3812  C4   DA A 185     103.772-193.514 182.855 
ATOM   3813  P    DC A 186     100.642-192.180 188.433 
ATOM   3814  OP1  DC A 186      99.783-191.081 188.928 
ATOM   3815  OP2  DC A 186     101.839-192.485 189.246 
ATOM   3816  O5'  DC A 186      99.766-193.508 188.248 
ATOM   3817  C5'  DC A 186      99.055-193.708 187.013 
ATOM   3818  C4'  DC A 186      99.218-195.142 186.548 
ATOM   3819  O4'  DC A 186     100.404-195.326 185.723 
ATOM   3820  C3'  DC A 186      99.373-196.186 187.654 
ATOM   3821  O3'  DC A 186      98.699-197.376 187.261 
ATOM   3822  C2'  DC A 186     100.874-196.473 187.708 
ATOM   3823  C1'  DC A 186     101.111-196.460 186.201 
ATOM   3824  N1   DC A 186     102.543-196.307 185.820 
ATOM   3825  C2   DC A 186     102.985-196.970 184.678 
ATOM   3826  O2   DC A 186     102.179-197.649 184.033 
ATOM   3827  N3   DC A 186     104.288-196.843 184.315 
ATOM   3828  C4   DC A 186     105.129-196.096 185.041 
ATOM   3829  N4   DC A 186     106.389-196.005 184.645 
ATOM   3830  C5   DC A 186     104.694-195.408 186.219 
ATOM   3831  C6   DC A 186     103.389-195.547 186.566 
ATOM   3832  P    DA A 187      97.882-198.203 188.360 
ATOM   3833  OP1  DA A 187      96.532-197.617 188.519 
ATOM   3834  OP2  DA A 187      98.688-198.319 189.596 
ATOM   3835  O5'  DA A 187      97.768-199.636 187.657 
ATOM   3836  C5'  DA A 187      97.733-199.707 186.220 
ATOM   3837  C4'  DA A 187      98.631-200.827 185.734 
ATOM   3838  O4'  DA A 187     100.005-200.389 185.530 
ATOM   3839  C3'  DA A 187      98.763-202.028 186.671 
ATOM   3840  O3'  DA A 187      98.841-203.214 185.891 
ATOM   3841  C2'  DA A 187     100.104-201.823 187.377 
ATOM   3842  C1'  DA A 187     100.871-201.322 186.157 
ATOM   3843  N9   DA A 187     102.141-200.621 186.495 
ATOM   3844  C8   DA A 187     102.412-199.830 187.575 
ATOM   3845  N7   DA A 187     103.621-199.359 187.590 
ATOM   3846  C5   DA A 187     104.194-199.874 186.435 
ATOM   3847  C6   DA A 187     105.475-199.740 185.874 
ATOM   3848  N6   DA A 187     106.454-199.013 186.428 
ATOM   3849  N1   DA A 187     105.713-200.385 184.717 
ATOM   3850  C2   DA A 187     104.736-201.107 184.169 
ATOM   3851  N3   DA A 187     103.509-201.303 184.599 
ATOM   3852  C4   DA A 187     103.296-200.648 185.759 
ATOM   3853  P    DG A 188      98.079-204.528 186.399 
ATOM   3854  OP1  DG A 188      96.661-204.473 185.980 
ATOM   3855  OP2  DG A 188      98.323-204.714 187.846 
ATOM   3856  O5'  DG A 188      98.839-205.671 185.575 
ATOM   3857  C5'  DG A 188      99.389-205.353 184.283 
ATOM   3858  C4'  DG A 188     100.777-205.948 184.149 
ATOM   3859  O4'  DG A 188     101.815-205.054 184.645 
ATOM   3860  C3'  DG A 188     101.018-207.251 184.910 
ATOM   3861  O3'  DG A 188     101.866-208.088 184.133 
ATOM   3862  C2'  DG A 188     101.775-206.830 186.170 
ATOM   3863  C1'  DG A 188     102.674-205.796 185.498 
ATOM   3864  N9   DG A 188     103.310-204.846 186.452 
ATOM   3865  C8   DG A 188     102.812-204.324 187.627 
ATOM   3866  N7   DG A 188     103.634-203.507 188.239 
ATOM   3867  C5   DG A 188     104.757-203.487 187.413 
ATOM   3868  C6   DG A 188     105.979-202.780 187.552 
ATOM   3869  O6   DG A 188     106.329-202.015 188.446 
ATOM   3870  N1   DG A 188     106.849-203.047 186.484 
ATOM   3871  C2   DG A 188     106.572-203.885 185.423 
ATOM   3872  N2   DG A 188     107.533-204.006 184.504 
ATOM   3873  N3   DG A 188     105.423-204.547 185.293 
ATOM   3874  C4   DG A 188     104.570-204.300 186.320 
ATOM   3875  P    DA A 189     101.576-209.663 184.093 
ATOM   3876  OP1  DA A 189     100.538-209.951 183.079 
ATOM   3877  OP2  DA A 189     101.300-210.150 185.462 
ATOM   3878  O5'  DA A 189     102.987-210.230 183.595 
ATOM   3879  C5'  DA A 189     103.807-209.410 182.742 
ATOM   3880  C4'  DA A 189     105.252-209.469 183.198 
ATOM   3881  O4'  DA A 189     105.557-208.463 184.205 
ATOM   3882  C3'  DA A 189     105.692-210.783 183.843 
ATOM   3883  O3'  DA A 189     107.033-211.058 183.457 
ATOM   3884  C2'  DA A 189     105.666-210.504 185.345 
ATOM   3885  C1'  DA A 189     106.245-209.095 185.274 
ATOM   3886  N9   DA A 189     106.021-208.292 186.508 
ATOM   3887  C8   DA A 189     104.947-208.313 187.351 
ATOM   3888  N7   DA A 189     105.046-207.491 188.349 
ATOM   3889  C5   DA A 189     106.276-206.878 188.155 
ATOM   3890  C6   DA A 189     106.970-205.895 188.881 
ATOM   3891  N6   DA A 189     106.497-205.332 190.002 
ATOM   3892  N1   DA A 189     108.171-205.510 188.412 
ATOM   3893  C2   DA A 189     108.635-206.073 187.297 
ATOM   3894  N3   DA A 189     108.082-206.994 186.539 
ATOM   3895  C4   DA A 189     106.881-207.362 187.031 
ATOM   3896  P    DG A 190     107.452-212.567 183.125 
ATOM   3897  OP1  DG A 190     107.097-212.882 181.723 
ATOM   3898  OP2  DG A 190     106.899-213.473 184.155 
ATOM   3899  O5'  DG A 190     109.044-212.493 183.274 
ATOM   3900  C5'  DG A 190     109.716-211.253 182.982 
ATOM   3901  C4'  DG A 190     110.762-210.970 184.041 
ATOM   3902  O4'  DG A 190     110.220-210.236 185.176 
ATOM   3903  C3'  DG A 190     111.417-212.197 184.674 
ATOM   3904  O3'  DG A 190     112.788-211.911 184.921 
ATOM   3905  C2'  DG A 190     110.707-212.365 186.017 
ATOM   3906  C1'  DG A 190     110.639-210.882 186.368 
ATOM   3907  N9   DG A 190     109.653-210.564 187.439 
ATOM   3908  C8   DG A 190     108.436-211.152 187.705 
ATOM   3909  N7   DG A 190     107.805-210.633 188.730 
ATOM   3910  C5   DG A 190     108.665-209.631 189.175 
ATOM   3911  C6   DG A 190     108.527-208.722 190.257 
ATOM   3912  O6   DG A 190     107.602-208.613 191.057 
ATOM   3913  N1   DG A 190     109.637-207.871 190.355 
ATOM   3914  C2   DG A 190     110.735-207.895 189.518 
ATOM   3915  N2   DG A 190     111.690-206.999 189.778 
ATOM   3916  N3   DG A 190     110.864-208.748 188.503 
ATOM   3917  C4   DG A 190     109.796-209.580 188.394 
ATOM   3918  P    DT A 191     113.878-213.055 184.661 
ATOM   3919  OP1  DT A 191     114.249-213.070 183.228 
ATOM   3920  OP2  DT A 191     113.396-214.337 185.220 
ATOM   3921  O5'  DT A 191     115.111-212.520 185.530 
ATOM   3922  C5'  DT A 191     115.273-211.100 185.711 
ATOM   3923  C4'  DT A 191     115.620-210.799 187.156 
ATOM   3924  O4'  DT A 191     114.436-210.619 187.985 
ATOM   3925  C3'  DT A 191     116.421-211.876 187.886 
ATOM   3926  O3'  DT A 191     117.348-211.246 188.763 
ATOM   3927  C2'  DT A 191     115.388-212.624 188.728 
ATOM   3928  C1'  DT A 191     114.592-211.397 189.162 
ATOM   3929  N1   DT A 191     113.236-211.717 189.688 
ATOM   3930  C2   DT A 191     112.755-210.927 190.703 
ATOM   3931  O2   DT A 191     113.386-209.997 191.175 
ATOM   3932  N3   DT A 191     111.495-211.254 191.165 
ATOM   3933  C4   DT A 191     110.697-212.282 190.706 
ATOM   3934  O4   DT A 191     109.584-212.478 191.199 
ATOM   3935  C5   DT A 191     111.287-213.056 189.640 
ATOM   3936  C7   DT A 191     110.484-214.194 189.081 
ATOM   3937  C6   DT A 191     112.510-212.760 189.171 
ATOM   3938  P    DG A 192     118.817-211.863 188.914 
ATOM   3939  OP1  DG A 192     119.678-211.365 187.818 
ATOM   3940  OP2  DG A 192     118.726-213.333 189.052 
ATOM   3941  O5'  DG A 192     119.288-211.222 190.302 
ATOM   3942  C5'  DG A 192     118.774-209.932 190.686 
ATOM   3943  C4'  DG A 192     118.385-209.944 192.151 
ATOM   3944  O4'  DG A 192     117.013-210.387 192.359 
ATOM   3945  C3'  DG A 192     119.210-210.865 193.050 
ATOM   3946  O3'  DG A 192     119.385-210.238 194.315 
ATOM   3947  C2'  DG A 192     118.337-212.105 193.240 
ATOM   3948  C1'  DG A 192     117.010-211.366 193.387 
ATOM   3949  N9   DG A 192     115.816-212.235 193.194 
ATOM   3950  C8   DG A 192     115.648-213.311 192.350 
ATOM   3951  N7   DG A 192     114.464-213.867 192.422 
ATOM   3952  C5   DG A 192     113.799-213.106 193.382 
ATOM   3953  C6   DG A 192     112.480-213.226 193.891 
ATOM   3954  O6   DG A 192     111.611-214.042 193.593 
ATOM   3955  N1   DG A 192     112.211-212.246 194.857 
ATOM   3956  C2   DG A 192     113.102-211.276 195.275 
ATOM   3957  N2   DG A 192     112.654-210.432 196.207 
ATOM   3958  N3   DG A 192     114.340-211.164 194.797 
ATOM   3959  C4   DG A 192     114.615-212.108 193.860 
ATOM   3960  P    DA A 193     120.797-210.368 195.057 
ATOM   3961  OP1  DA A 193     121.727-209.341 194.538 
ATOM   3962  OP2  DA A 193     121.269-211.769 194.982 
ATOM   3963  O5'  DA A 193     120.395-210.017 196.565 
ATOM   3964  C5'  DA A 193     119.296-209.118 196.804 
ATOM   3965  C4'  DA A 193     118.418-209.655 197.917 
ATOM   3966  O4'  DA A 193     117.383-210.552 197.425 
ATOM   3967  C3'  DA A 193     119.134-210.473 198.992 
ATOM   3968  O3'  DA A 193     118.539-210.195 200.254 
ATOM   3969  C2'  DA A 193     118.843-211.929 198.629 
ATOM   3970  C1'  DA A 193     117.387-211.723 198.227 
ATOM   3971  N9   DA A 193     116.825-212.841 197.417 
ATOM   3972  C8   DA A 193     117.458-213.621 196.494 
ATOM   3973  N7   DA A 193     116.695-214.519 195.954 
ATOM   3974  C5   DA A 193     115.463-214.322 196.562 
ATOM   3975  C6   DA A 193     114.222-214.964 196.419 
ATOM   3976  N6   DA A 193     114.009-215.984 195.576 
ATOM   3977  N1   DA A 193     113.203-214.518 197.178 
ATOM   3978  C2   DA A 193     113.421-213.503 198.014 
ATOM   3979  N3   DA A 193     114.529-212.830 198.232 
ATOM   3980  C4   DA A 193     115.533-213.296 197.461 
ATOM   3981  P    DT A 194     119.479-210.065 201.543 
ATOM   3982  OP1  DT A 194     120.029-208.693 201.620 
ATOM   3983  OP2  DT A 194     120.471-211.163 201.547 
ATOM   3984  O5'  DT A 194     118.425-210.290 202.726 
ATOM   3985  C5'  DT A 194     117.056-209.890 202.527 
ATOM   3986  C4'  DT A 194     116.123-210.964 203.050 
ATOM   3987  O4'  DT A 194     115.819-211.974 202.046 
ATOM   3988  C3'  DT A 194     116.638-211.771 204.241 
ATOM   3989  O3'  DT A 194     115.549-212.056 205.111 
ATOM   3990  C2'  DT A 194     117.131-213.085 203.633 
ATOM   3991  C1'  DT A 194     115.992-213.255 202.633 
ATOM   3992  N1   DT A 194     116.292-214.226 201.543 
ATOM   3993  C2   DT A 194     115.245-214.979 201.071 
ATOM   3994  O2   DT A 194     114.109-214.880 201.502 
ATOM   3995  N3   DT A 194     115.562-215.868 200.062 
ATOM   3996  C4   DT A 194     116.808-216.061 199.501 
ATOM   3997  O4   DT A 194     116.968-216.889 198.602 
ATOM   3998  C5   DT A 194     117.842-215.226 200.063 
ATOM   3999  C7   DT A 194     119.229-215.372 199.510 
ATOM   4000  C6   DT A 194     117.562-214.352 201.045 
ATOM   4001  P    DG A 195     115.782-211.992 206.693 
ATOM   4002  OP1  DG A 195     115.649-210.592 207.157 
ATOM   4003  OP2  DG A 195     117.050-212.671 207.035 
ATOM   4004  O5'  DG A 195     114.548-212.856 207.230 
ATOM   4005  C5'  DG A 195     113.327-212.879 206.466 
ATOM   4006  C4'  DG A 195     112.791-214.294 206.387 
ATOM   4007  O4'  DG A 195     113.335-215.032 205.256 
ATOM   4008  C3'  DG A 195     113.092-215.188 207.590 
ATOM   4009  O3'  DG A 195     111.973-216.034 207.827 
ATOM   4010  C2'  DG A 195     114.269-216.055 207.142 
ATOM   4011  C1'  DG A 195     113.777-216.299 205.718 
ATOM   4012  N9   DG A 195     114.839-216.784 204.794 
ATOM   4013  C8   DG A 195     116.180-216.472 204.767 
ATOM   4014  N7   DG A 195     116.851-217.076 203.816 
ATOM   4015  C5   DG A 195     115.885-217.844 203.167 
ATOM   4016  C6   DG A 195     116.006-218.717 202.055 
ATOM   4017  O6   DG A 195     117.009-218.997 201.402 
ATOM   4018  N1   DG A 195     114.774-219.297 201.721 
ATOM   4019  C2   DG A 195     113.581-219.062 202.376 
ATOM   4020  N2   DG A 195     112.515-219.712 201.903 
ATOM   4021  N3   DG A 195     113.468-218.242 203.419 
ATOM   4022  C4   DG A 195     114.654-217.673 203.756 
ATOM   4023  P    DA A 196     111.534-216.334 209.338 
ATOM   4024  OP1  DA A 196     110.676-215.235 209.833 
ATOM   4025  OP2  DA A 196     112.732-216.639 210.150 
ATOM   4026  O5'  DA A 196     110.659-217.661 209.153 
ATOM   4027  C5'  DA A 196     109.948-217.862 207.918 
ATOM   4028  C4'  DA A 196     110.111-219.296 207.453 
ATOM   4029  O4'  DA A 196     111.296-219.480 206.628 
ATOM   4030  C3'  DA A 196     110.266-220.340 208.559 
ATOM   4031  O3'  DA A 196     109.592-221.530 208.166 
ATOM   4032  C2'  DA A 196     111.766-220.626 208.613 
ATOM   4033  C1'  DA A 196     112.003-220.614 207.106 
ATOM   4034  N9   DA A 196     113.436-220.461 206.725 
ATOM   4035  C8   DA A 196     114.408-219.742 207.358 
ATOM   4036  N7   DA A 196     115.568-219.806 206.780 
ATOM   4037  C5   DA A 196     115.349-220.628 205.683 
ATOM   4038  C6   DA A 196     116.195-221.089 204.661 
ATOM   4039  N6   DA A 196     117.495-220.770 204.576 
ATOM   4040  N1   DA A 196     115.656-221.893 203.725 
ATOM   4041  C2   DA A 196     114.363-222.205 203.815 
ATOM   4042  N3   DA A 196     113.481-221.838 204.717 
ATOM   4043  C4   DA A 196     114.046-221.034 205.641 
ATOM   4044  P    DA A 197     108.775-222.357 209.265 
ATOM   4045  OP1  DA A 197     107.424-221.771 209.424 
ATOM   4046  OP2  DA A 197     109.581-222.473 210.500 
ATOM   4047  O5'  DA A 197     108.660-223.790 208.562 
ATOM   4048  C5'  DA A 197     108.626-223.861 207.125 
ATOM   4049  C4'  DA A 197     109.524-224.981 206.639 
ATOM   4050  O4'  DA A 197     110.897-224.542 206.435 
ATOM   4051  C3'  DA A 197     109.656-226.181 207.576 
ATOM   4052  O3'  DA A 197     109.734-227.368 206.796 
ATOM   4053  C2'  DA A 197     110.996-225.976 208.282 
ATOM   4054  C1'  DA A 197     111.763-225.476 207.062 
ATOM   4055  N9   DA A 197     113.033-224.775 207.400 
ATOM   4056  C8   DA A 197     113.305-223.984 208.480 
ATOM   4057  N7   DA A 197     114.513-223.513 208.495 
ATOM   4058  C5   DA A 197     115.087-224.027 207.340 
ATOM   4059  C6   DA A 197     116.368-223.894 206.779 
ATOM   4060  N6   DA A 197     117.347-223.166 207.333 
ATOM   4061  N1   DA A 197     116.606-224.539 205.621 
ATOM   4062  C2   DA A 197     115.629-225.261 205.074 
ATOM   4063  N3   DA A 197     114.402-225.457 205.504 
ATOM   4064  C4   DA A 197     114.189-224.801 206.664 
ATOM   4065  P    DC A 198     108.972-228.682 207.303 
ATOM   4066  OP1  DC A 198     107.553-228.626 206.885 
ATOM   4067  OP2  DC A 198     109.215-228.868 208.751 
ATOM   4068  O5'  DC A 198     109.732-229.825 206.480 
ATOM   4069  C5'  DC A 198     110.282-229.506 205.187 
ATOM   4070  C4'  DC A 198     111.670-230.101 205.054 
ATOM   4071  O4'  DC A 198     112.707-229.208 205.550 
ATOM   4072  C3'  DC A 198     111.911-231.405 205.815 
ATOM   4073  O3'  DC A 198     112.758-232.242 205.037 
ATOM   4074  C2'  DC A 198     112.667-230.983 207.075 
ATOM   4075  C1'  DC A 198     113.566-229.949 206.403 
ATOM   4076  N1   DC A 198     114.203-229.000 207.357 
ATOM   4077  C2   DC A 198     115.487-228.548 207.063 
ATOM   4078  O2   DC A 198     116.040-228.949 206.032 
ATOM   4079  N3   DC A 198     116.086-227.682 207.921 
ATOM   4080  C4   DC A 198     115.453-227.271 209.028 
ATOM   4081  N4   DC A 198     116.080-226.426 209.832 
ATOM   4082  C5   DC A 198     114.133-227.724 209.348 
ATOM   4083  C6   DC A 198     113.552-228.589 208.479 
ATOM   4084  P    DA A 199     112.469-233.816 204.998 
ATOM   4085  OP1  DA A 199     111.430-234.105 203.984 
ATOM   4086  OP2  DA A 199     112.193-234.304 206.367 
ATOM   4087  O5'  DA A 199     113.880-234.383 204.500 
ATOM   4088  C5'  DA A 199     114.700-233.563 203.646 
ATOM   4089  C4'  DA A 199     116.144-233.623 204.102 
ATOM   4090  O4'  DA A 199     116.450-232.617 205.110 
ATOM   4091  C3'  DA A 199     116.585-234.937 204.748 
ATOM   4092  O3'  DA A 199     117.926-235.211 204.362 
ATOM   4093  C2'  DA A 199     116.559-234.658 206.250 
ATOM   4094  C1'  DA A 199     117.138-233.248 206.179 
ATOM   4095  N9   DA A 199     116.914-232.445 207.413 
ATOM   4096  C8   DA A 199     115.840-232.467 208.256 
ATOM   4097  N7   DA A 199     115.939-231.645 209.254 
ATOM   4098  C5   DA A 199     117.169-231.031 209.060 
ATOM   4099  C6   DA A 199     117.862-230.048 209.786 
ATOM   4100  N6   DA A 199     117.389-229.486 210.907 
ATOM   4101  N1   DA A 199     119.064-229.664 209.317 
ATOM   4102  C2   DA A 199     119.528-230.226 208.202 
ATOM   4103  N3   DA A 199     118.975-231.148 207.444 
ATOM   4104  C4   DA A 199     117.774-231.515 207.936 
ATOM   4105  P    DA A 200     118.345-236.720 204.030 
ATOM   4106  OP1  DA A 200     117.989-237.036 202.628 
ATOM   4107  OP2  DA A 200     117.791-237.627 205.060 
ATOM   4108  O5'  DA A 200     119.936-236.646 204.178 
ATOM   4109  C5'  DA A 200     120.608-235.407 203.887 
ATOM   4110  C4'  DA A 200     121.655-235.123 204.946 
ATOM   4111  O4'  DA A 200     121.112-234.390 206.081 
ATOM   4112  C3'  DA A 200     122.310-236.351 205.579 
ATOM   4113  O3'  DA A 200     123.681-236.065 205.826 
ATOM   4114  C2'  DA A 200     121.600-236.519 206.922 
ATOM   4115  C1'  DA A 200     121.532-235.036 207.273 
ATOM   4116  N9   DA A 200     120.546-234.717 208.344 
ATOM   4117  C8   DA A 200     119.342-235.312 208.592 
ATOM   4118  N7   DA A 200     118.707-234.809 209.604 
ATOM   4119  C5   DA A 200     119.550-233.806 210.063 
ATOM   4120  C6   DA A 200     119.446-232.892 211.124 
ATOM   4121  N6   DA A 200     118.396-232.840 211.956 
ATOM   4122  N1   DA A 200     120.465-232.030 211.302 
ATOM   4123  C2   DA A 200     121.505-232.086 210.473 
ATOM   4124  N3   DA A 200     121.713-232.890 209.453 
ATOM   4125  C4   DA A 200     120.679-233.743 209.297 
ATOM   4126  P    DC A 201     124.771-237.209 205.566 
ATOM   4127  OP1  DC A 201     125.142-237.224 204.133 
ATOM   4128  OP2  DC A 201     124.288-238.490 206.125 
ATOM   4129  O5'  DC A 201     126.004-236.673 206.435 
ATOM   4130  C5'  DC A 201     126.166-235.254 206.616 
ATOM   4131  C4'  DC A 201     126.513-234.953 208.061 
ATOM   4132  O4'  DC A 201     125.329-234.773 208.890 
ATOM   4133  C3'  DC A 201     127.314-236.030 208.791 
ATOM   4134  O3'  DC A 201     128.240-235.400 209.668 
ATOM   4135  C2'  DC A 201     126.281-236.777 209.633 
ATOM   4136  C1'  DC A 201     125.485-235.551 210.067 
ATOM   4137  N1   DC A 201     124.129-235.871 210.593 
ATOM   4138  C2   DC A 201     123.627-235.079 211.622 
ATOM   4139  O2   DC A 201     124.321-234.151 212.053 
ATOM   4140  N3   DC A 201     122.393-235.356 212.115 
ATOM   4141  C4   DC A 201     121.671-236.370 211.621 
ATOM   4142  N4   DC A 201     120.473-236.599 212.136 
ATOM   4143  C5   DC A 201     122.169-237.197 210.562 
ATOM   4144  C6   DC A 201     123.405-236.905 210.083 
ATOM   4145  P    DT A 202     129.710-236.016 209.819 
ATOM   4146  OP1  DT A 202     130.571-235.518 208.723 
ATOM   4147  OP2  DT A 202     129.619-237.486 209.957 
ATOM   4148  O5'  DT A 202     130.180-235.375 211.207 
ATOM   4149  C5'  DT A 202     129.666-234.086 211.591 
ATOM   4150  C4'  DT A 202     129.278-234.098 213.056 
ATOM   4151  O4'  DT A 202     127.906-234.541 213.264 
ATOM   4152  C3'  DT A 202     130.103-235.019 213.955 
ATOM   4153  O3'  DT A 202     130.278-234.391 215.220 
ATOM   4154  C2'  DT A 202     129.230-236.259 214.145 
ATOM   4155  C1'  DT A 202     127.903-235.520 214.292 
ATOM   4156  N1   DT A 202     126.708-236.389 214.099 
ATOM   4157  C2   DT A 202     125.599-236.103 214.858 
ATOM   4158  O2   DT A 202     125.562-235.188 215.661 
ATOM   4159  N3   DT A 202     124.512-236.931 214.652 
ATOM   4160  C4   DT A 202     124.445-237.992 213.773 
ATOM   4161  O4   DT A 202     123.414-238.662 213.677 
ATOM   4162  C5   DT A 202     125.658-238.212 213.022 
ATOM   4163  C7   DT A 202     125.670-239.349 212.042 
ATOM   4164  C6   DT A 202     126.730-237.424 213.202 
ATOM   4165  P    DT A 203     131.690-234.522 215.962 
ATOM   4166  OP1  DT A 203     132.620-233.494 215.443 
ATOM   4167  OP2  DT A 203     132.162-235.922 215.887 
ATOM   4168  O5'  DT A 203     131.288-234.171 217.470 
ATOM   4169  C5'  DT A 203     130.188-233.271 217.709 
ATOM   4170  C4'  DT A 203     129.311-233.809 218.822 
ATOM   4171  O4'  DT A 203     128.276-234.706 218.330 
ATOM   4172  C3'  DT A 203     130.026-234.626 219.897 
ATOM   4173  O3'  DT A 203     129.432-234.349 221.159 
ATOM   4174  C2'  DT A 203     129.736-236.082 219.533 
ATOM   4175  C1'  DT A 203     128.279-235.877 219.132 
ATOM   4176  N1   DT A 203     127.717-236.994 218.322 
ATOM   4177  C2   DT A 203     126.391-237.299 218.513 
ATOM   4178  O2   DT A 203     125.679-236.701 219.301 
ATOM   4179  N3   DT A 203     125.906-238.341 217.746 
ATOM   4180  C4   DT A 203     126.620-239.083 216.828 
ATOM   4181  O4   DT A 203     126.076-239.994 216.200 
ATOM   4182  C5   DT A 203     128.003-238.688 216.699 
ATOM   4183  C7   DT A 203     128.851-239.446 215.720 
ATOM   4184  C6   DT A 203     128.501-237.680 217.432 
ATOM   4185  P    DC A 204     130.372-234.219 222.448 
ATOM   4186  OP1  DC A 204     130.922-232.847 222.525 
ATOM   4187  OP2  DC A 204     131.364-235.317 222.452 
ATOM   4188  O5'  DC A 204     129.318-234.443 223.631 
ATOM   4189  C5'  DC A 204     127.949-234.044 223.431 
ATOM   4190  C4'  DC A 204     127.016-235.118 223.955 
ATOM   4191  O4'  DC A 204     126.711-236.128 222.951 
ATOM   4192  C3'  DC A 204     127.531-235.925 225.146 
ATOM   4193  O3'  DC A 204     126.442-236.210 226.016 
ATOM   4194  C2'  DC A 204     128.024-237.239 224.538 
ATOM   4195  C1'  DC A 204     126.885-237.408 223.537 
ATOM   4196  N1   DC A 204     127.185-238.380 222.448 
ATOM   4197  C2   DC A 204     126.134-239.150 221.958 
ATOM   4198  O2   DC A 204     125.007-238.998 222.442 
ATOM   4199  N3   DC A 204     126.387-240.042 220.966 
ATOM   4200  C4   DC A 204     127.623-240.177 220.468 
ATOM   4201  N4   DC A 204     127.819-241.059 219.501 
ATOM   4202  C5   DC A 204     128.718-239.394 220.959 
ATOM   4203  C6   DC A 204     128.445-238.509 221.951 
ATOM   4204  P    DA A 205     126.675-236.145 227.597 
ATOM   4205  OP1  DA A 205     126.542-234.746 228.062 
ATOM   4206  OP2  DA A 205     127.943-236.825 227.940 
ATOM   4207  O5'  DA A 205     125.440-237.010 228.135 
ATOM   4208  C5'  DA A 205     124.219-237.032 227.371 
ATOM   4209  C4'  DA A 205     123.683-238.447 227.292 
ATOM   4210  O4'  DA A 205     124.228-239.185 226.161 
ATOM   4211  C3'  DA A 205     123.985-239.341 228.495 
ATOM   4212  O3'  DA A 205     122.865-240.187 228.732 
ATOM   4213  C2'  DA A 205     125.161-240.208 228.047 
ATOM   4214  C1'  DA A 205     124.670-240.452 226.623 
ATOM   4215  N9   DA A 205     125.731-240.938 225.699 
ATOM   4216  C8   DA A 205     127.059-240.616 225.687 
ATOM   4217  N7   DA A 205     127.733-241.209 224.751 
ATOM   4218  C5   DA A 205     126.786-241.980 224.092 
ATOM   4219  C6   DA A 205     126.871-242.851 222.993 
ATOM   4220  N6   DA A 205     128.011-243.101 222.334 
ATOM   4221  N1   DA A 205     125.738-243.457 222.595 
ATOM   4222  C2   DA A 205     124.608-243.204 223.253 
ATOM   4223  N3   DA A 205     124.408-242.416 224.287 
ATOM   4224  C4   DA A 205     125.557-241.821 224.665 
ATOM   4225  P    DT A 206     122.427-240.488 230.242 
ATOM   4226  OP1  DT A 206     121.568-239.389 230.738 
ATOM   4227  OP2  DT A 206     123.625-240.792 231.055 
ATOM   4228  O5'  DT A 206     121.551-241.815 230.058 
ATOM   4229  C5'  DT A 206     120.840-242.015 228.823 
ATOM   4230  C4'  DT A 206     121.004-243.450 228.358 
ATOM   4231  O4'  DT A 206     122.189-243.634 227.533 
ATOM   4232  C3'  DT A 206     121.159-244.494 229.463 
ATOM   4233  O3'  DT A 206     120.485-245.683 229.071 
ATOM   4234  C2'  DT A 206     122.659-244.780 229.518 
ATOM   4235  C1'  DT A 206     122.896-244.768 228.011 
ATOM   4236  N1   DT A 206     124.328-244.615 227.630 
ATOM   4237  C2   DT A 206     124.749-245.274 226.501 
ATOM   4238  O2   DT A 206     124.008-245.960 225.819 
ATOM   4239  N3   DT A 206     126.082-245.109 226.180 
ATOM   4240  C4   DT A 206     127.006-244.358 226.878 
ATOM   4241  O4   DT A 206     128.175-244.285 226.494 
ATOM   4242  C5   DT A 206     126.469-243.704 228.049 
ATOM   4243  C7   DT A 206     127.409-242.866 228.867 
ATOM   4244  C6   DT A 206     125.177-243.848 228.384 
ATOM   4245  P    DC A 207     119.667-246.511 230.170 
ATOM   4246  OP1  DC A 207     118.317-245.924 230.329 
ATOM   4247  OP2  DC A 207     120.474-246.626 231.405 
ATOM   4248  O5'  DC A 207     119.553-247.943 229.467 
ATOM   4249  C5'  DC A 207     119.518-248.014 228.030 
ATOM   4250  C4'  DC A 207     120.416-249.135 227.544 
ATOM   4251  O4'  DC A 207     121.790-248.696 227.340 
ATOM   4252  C3'  DC A 207     120.548-250.335 228.481 
ATOM   4253  O3'  DC A 207     120.626-251.521 227.701 
ATOM   4254  C2'  DC A 207     121.889-250.130 229.187 
ATOM   4255  C1'  DC A 207     122.656-249.630 227.967 
ATOM   4256  N1   DC A 207     123.926-248.928 228.304 
ATOM   4257  C2   DC A 207     125.001-249.073 227.430 
ATOM   4258  O2   DC A 207     124.857-249.771 226.420 
ATOM   4259  N3   DC A 207     126.167-248.442 227.721 
ATOM   4260  C4   DC A 207     126.282-247.695 228.826 
ATOM   4261  N4   DC A 207     127.441-247.100 229.065 
ATOM   4262  C5   DC A 207     125.190-247.534 229.738 
ATOM   4263  C6   DC A 207     124.032-248.172 229.431 
ATOM   4264  P    DA A 208     119.865-252.835 228.208 
ATOM   4265  OP1  DA A 208     118.446-252.780 227.790 
ATOM   4266  OP2  DA A 208     120.108-253.021 229.656 
ATOM   4267  O5'  DA A 208     120.624-253.978 227.385 
ATOM   4268  C5'  DA A 208     121.174-253.660 226.092 
ATOM   4269  C4'  DA A 208     122.562-254.255 225.959 
ATOM   4270  O4'  DA A 208     123.600-253.361 226.455 
ATOM   4271  C3'  DA A 208     122.804-255.558 226.720 
ATOM   4272  O3'  DA A 208     123.651-256.395 225.942 
ATOM   4273  C2'  DA A 208     123.560-255.137 227.980 
ATOM   4274  C1'  DA A 208     124.459-254.103 227.308 
ATOM   4275  N9   DA A 208     125.096-253.153 228.262 
ATOM   4276  C8   DA A 208     124.585-252.646 229.423 
ATOM   4277  N7   DA A 208     125.389-251.836 230.040 
ATOM   4278  C5   DA A 208     126.516-251.802 229.230 
ATOM   4279  C6   DA A 208     127.738-251.118 229.336 
ATOM   4280  N6   DA A 208     128.041-250.296 230.352 
ATOM   4281  N1   DA A 208     128.641-251.309 228.357 
ATOM   4282  C2   DA A 208     128.335-252.125 227.350 
ATOM   4283  N3   DA A 208     127.234-252.814 227.146 
ATOM   4284  C4   DA A 208     126.346-252.606 228.140 
ATOM   4285  P    DA A 209     123.362-257.970 225.903 
ATOM   4286  OP1  DA A 209     122.323-258.258 224.889 
ATOM   4287  OP2  DA A 209     123.086-258.457 227.272 
ATOM   4288  O5'  DA A 209     124.773-258.537 225.405 
ATOM   4289  C5'  DA A 209     125.593-257.717 224.551 
ATOM   4290  C4'  DA A 209     127.037-257.776 225.007 
ATOM   4291  O4'  DA A 209     127.342-256.771 226.015 
ATOM   4292  C3'  DA A 209     127.477-259.090 225.652 
ATOM   4293  O3'  DA A 209     128.819-259.365 225.267 
ATOM   4294  C2'  DA A 209     127.451-258.812 227.155 
ATOM   4295  C1'  DA A 209     128.031-257.402 227.084 
ATOM   4296  N9   DA A 209     127.807-256.599 228.317 
ATOM   4297  C8   DA A 209     126.733-256.620 229.160 
ATOM   4298  N7   DA A 209     126.832-255.798 230.159 
ATOM   4299  C5   DA A 209     128.062-255.185 229.965 
ATOM   4300  C6   DA A 209     128.755-254.202 230.691 
ATOM   4301  N6   DA A 209     128.282-253.639 231.812 
ATOM   4302  N1   DA A 209     129.957-253.818 230.222 
ATOM   4303  C2   DA A 209     130.421-254.380 229.107 
ATOM   4304  N3   DA A 209     129.867-255.301 228.349 
ATOM   4305  C4   DA A 209     128.666-255.669 228.841 
ATOM   4306  P    DG A 210     129.237-260.874 224.935 
ATOM   4307  OP1  DG A 210     128.882-261.189 223.533 
ATOM   4308  OP2  DG A 210     128.684-261.780 225.964 
ATOM   4309  O5'  DG A 210     130.829-260.800 225.083 
ATOM   4310  C5'  DG A 210     131.501-259.560 224.792 
ATOM   4311  C4'  DG A 210     132.548-259.277 225.851 
ATOM   4312  O4'  DG A 210     132.005-258.543 226.986 
ATOM   4313  C3'  DG A 210     133.203-260.504 226.484 
ATOM   4314  O3'  DG A 210     134.574-260.219 226.731 
ATOM   4315  C2'  DG A 210     132.492-260.673 227.827 
ATOM   4316  C1'  DG A 210     132.424-259.189 228.178 
ATOM   4317  N9   DG A 210     131.438-258.871 229.248 
ATOM   4318  C8   DG A 210     130.221-259.459 229.514 
ATOM   4319  N7   DG A 210     129.590-258.940 230.540 
ATOM   4320  C5   DG A 210     130.451-257.938 230.985 
ATOM   4321  C6   DG A 210     130.313-257.029 232.067 
ATOM   4322  O6   DG A 210     129.388-256.920 232.867 
ATOM   4323  N1   DG A 210     131.422-256.178 232.164 
ATOM   4324  C2   DG A 210     132.520-256.202 231.327 
ATOM   4325  N2   DG A 210     133.476-255.306 231.588 
ATOM   4326  N3   DG A 210     132.649-257.055 230.313 
ATOM   4327  C4   DG A 210     131.581-257.888 230.204 
ATOM   4328  P    DA A 211     135.664-261.362 226.470 
ATOM   4329  OP1  DA A 211     136.034-261.378 225.038 
ATOM   4330  OP2  DA A 211     135.181-262.644 227.030 
ATOM   4331  O5'  DA A 211     136.896-260.827 227.340 
ATOM   4332  C5'  DA A 211     137.059-259.408 227.521 
ATOM   4333  C4'  DA A 211     137.405-259.106 228.966 
ATOM   4334  O4'  DA A 211     136.222-258.926 229.795 
ATOM   4335  C3'  DA A 211     138.207-260.183 229.696 
ATOM   4336  O3'  DA A 211     139.133-259.553 230.573 
ATOM   4337  C2'  DA A 211     137.173-260.931 230.538 
ATOM   4338  C1'  DA A 211     136.378-259.704 230.972 
ATOM   4339  N9   DA A 211     135.021-260.025 231.497 
ATOM   4340  C8   DA A 211     134.171-261.018 231.101 
ATOM   4341  N7   DA A 211     133.052-261.042 231.757 
ATOM   4342  C5   DA A 211     133.165-259.988 232.653 
ATOM   4343  C6   DA A 211     132.300-259.485 233.638 
ATOM   4344  N6   DA A 211     131.090-260.002 233.894 
ATOM   4345  N1   DA A 211     132.725-258.426 234.352 
ATOM   4346  C2   DA A 211     133.927-257.916 234.093 
ATOM   4347  N3   DA A 211     134.818-258.299 233.203 
ATOM   4348  C4   DA A 211     134.368-259.360 232.503 
ATOM   4349  P    DA A 212     140.602-260.170 230.724 
ATOM   4350  OP1  DA A 212     141.464-259.672 229.628 
ATOM   4351  OP2  DA A 212     140.511-261.640 230.861 
ATOM   4352  O5'  DA A 212     141.073-259.529 232.112 
ATOM   4353  C5'  DA A 212     140.559-258.240 232.495 
ATOM   4354  C4'  DA A 212     140.171-258.251 233.961 
ATOM   4355  O4'  DA A 212     138.799-258.695 234.169 
ATOM   4356  C3'  DA A 212     140.995-259.172 234.860 
ATOM   4357  O3'  DA A 212     141.171-258.545 236.125 
ATOM   4358  C2'  DA A 212     140.123-260.412 235.050 
ATOM   4359  C1'  DA A 212     138.796-259.673 235.196 
ATOM   4360  N9   DA A 212     137.601-260.542 235.004 
ATOM   4361  C8   DA A 212     137.453-261.606 234.161 
ATOM   4362  N7   DA A 212     136.285-262.166 234.222 
ATOM   4363  C5   DA A 212     135.606-261.420 235.177 
ATOM   4364  C6   DA A 212     134.307-261.510 235.701 
ATOM   4365  N6   DA A 212     133.417-262.437 235.318 
ATOM   4366  N1   DA A 212     133.953-260.610 236.638 
ATOM   4367  C2   DA A 212     134.841-259.691 237.014 
ATOM   4368  N3   DA A 212     136.075-259.511 236.597 
ATOM   4369  C4   DA A 212     136.404-260.424 235.661 
ATOM   4370  P    DA A 213     142.582-258.676 236.867 
ATOM   4371  OP1  DA A 213     143.513-257.648 236.348 
ATOM   4372  OP2  DA A 213     143.055-260.076 236.792 
ATOM   4373  O5'  DA A 213     142.180-258.325 238.375 
ATOM   4374  C5'  DA A 213     141.081-257.425 238.613 
ATOM   4375  C4'  DA A 213     140.204-257.962 239.727 
ATOM   4376  O4'  DA A 213     139.169-258.859 239.234 
ATOM   4377  C3'  DA A 213     140.919-258.780 240.802 
ATOM   4378  O3'  DA A 213     140.325-258.502 242.064 
ATOM   4379  C2'  DA A 213     140.629-260.236 240.438 
ATOM   4380  C1'  DA A 213     139.172-260.030 240.037 
ATOM   4381  N9   DA A 213     138.610-261.148 239.227 
ATOM   4382  C8   DA A 213     139.244-261.929 238.303 
ATOM   4383  N7   DA A 213     138.480-262.827 237.764 
ATOM   4384  C5   DA A 213     137.249-262.629 238.372 
ATOM   4385  C6   DA A 213     136.007-263.271 238.229 
ATOM   4386  N6   DA A 213     135.794-264.291 237.386 
ATOM   4387  N1   DA A 213     134.989-262.825 238.988 
ATOM   4388  C2   DA A 213     135.206-261.810 239.824 
ATOM   4389  N3   DA A 213     136.315-261.137 240.042 
ATOM   4390  C4   DA A 213     137.319-261.603 239.270 
ATOM   4391  P    DT A 214     141.264-258.372 243.353 
ATOM   4392  OP1  DT A 214     141.814-257.001 243.429 
ATOM   4393  OP2  DT A 214     142.256-259.470 243.356 
ATOM   4394  O5'  DT A 214     140.211-258.597 244.536 
ATOM   4395  C5'  DT A 214     138.842-258.198 244.336 
ATOM   4396  C4'  DT A 214     137.908-259.271 244.859 
ATOM   4397  O4'  DT A 214     137.604-260.282 243.855 
ATOM   4398  C3'  DT A 214     138.423-260.079 246.051 
ATOM   4399  O3'  DT A 214     137.334-260.363 246.920 
ATOM   4400  C2'  DT A 214     138.916-261.392 245.443 
ATOM   4401  C1'  DT A 214     137.778-261.562 244.442 
ATOM   4402  N1   DT A 214     138.078-262.533 243.353 
ATOM   4403  C2   DT A 214     137.030-263.286 242.880 
ATOM   4404  O2   DT A 214     135.895-263.187 243.312 
ATOM   4405  N3   DT A 214     137.347-264.176 241.871 
ATOM   4406  C4   DT A 214     138.593-264.368 241.311 
ATOM   4407  O4   DT A 214     138.754-265.196 240.411 
ATOM   4408  C5   DT A 214     139.627-263.533 241.873 
ATOM   4409  C7   DT A 214     141.015-263.679 241.320 
ATOM   4410  C6   DT A 214     139.348-262.660 242.855 
ATOM   4411  P    DA A 215     137.567-260.299 248.502 
ATOM   4412  OP1  DA A 215     137.435-258.899 248.967 
ATOM   4413  OP2  DA A 215     138.836-260.979 248.845 
ATOM   4414  O5'  DA A 215     136.333-261.164 249.040 
ATOM   4415  C5'  DA A 215     135.112-261.186 248.276 
ATOM   4416  C4'  DA A 215     134.576-262.601 248.197 
ATOM   4417  O4'  DA A 215     135.121-263.339 247.066 
ATOM   4418  C3'  DA A 215     134.878-263.495 249.400 
ATOM   4419  O3'  DA A 215     133.758-264.341 249.637 
ATOM   4420  C2'  DA A 215     136.054-264.362 248.952 
ATOM   4421  C1'  DA A 215     135.563-264.606 247.528 
ATOM   4422  N9   DA A 215     136.624-265.091 246.604 
ATOM   4423  C8   DA A 215     137.952-264.770 246.592 
ATOM   4424  N7   DA A 215     138.626-265.362 245.656 
ATOM   4425  C5   DA A 215     137.679-266.133 244.997 
ATOM   4426  C6   DA A 215     137.764-267.004 243.898 
ATOM   4427  N6   DA A 215     138.904-267.255 243.239 
ATOM   4428  N1   DA A 215     136.630-267.611 243.500 
ATOM   4429  C2   DA A 215     135.501-267.358 244.158 
ATOM   4430  N3   DA A 215     135.300-266.569 245.192 
ATOM   4431  C4   DA A 215     136.450-265.975 245.570 
ATOM   4432  P    DT A 216     133.320-264.641 251.147 
ATOM   4433  OP1  DT A 216     132.461-263.542 251.643 
ATOM   4434  OP2  DT A 216     134.517-264.946 251.960 
ATOM   4435  O5'  DT A 216     132.444-265.968 250.963 
ATOM   4436  C5'  DT A 216     131.733-266.169 249.728 
ATOM   4437  C4'  DT A 216     131.896-267.603 249.263 
ATOM   4438  O4'  DT A 216     133.082-267.787 248.437 
ATOM   4439  C3'  DT A 216     132.051-268.647 250.368 
ATOM   4440  O3'  DT A 216     131.377-269.837 249.976 
ATOM   4441  C2'  DT A 216     133.552-268.933 250.423 
ATOM   4442  C1'  DT A 216     133.789-268.921 248.915 
ATOM   4443  N1   DT A 216     135.221-268.768 248.535 
ATOM   4444  C2   DT A 216     135.642-269.427 247.406 
ATOM   4445  O2   DT A 216     134.901-270.114 246.724 
ATOM   4446  N3   DT A 216     136.975-269.263 247.085 
ATOM   4447  C4   DT A 216     137.899-268.512 247.783 
ATOM   4448  O4   DT A 216     139.067-268.439 247.399 
ATOM   4449  C5   DT A 216     137.362-267.858 248.954 
ATOM   4450  C7   DT A 216     138.301-267.020 249.772 
ATOM   4451  C6   DT A 216     136.070-268.001 249.289 
ATOM   4452  P    DC A 217     130.560-270.664 251.075 
ATOM   4453  OP1  DC A 217     129.210-270.078 251.234 
ATOM   4454  OP2  DC A 217     131.367-270.780 252.310 
ATOM   4455  O5'  DC A 217     130.446-272.097 250.372 
ATOM   4456  C5'  DC A 217     130.411-272.168 248.934 
ATOM   4457  C4'  DC A 217     131.309-273.288 248.449 
ATOM   4458  O4'  DC A 217     132.683-272.849 248.245 
ATOM   4459  C3'  DC A 217     131.441-274.489 249.386 
ATOM   4460  O3'  DC A 217     131.519-275.675 248.606 
ATOM   4461  C2'  DC A 217     132.782-274.283 250.092 
ATOM   4462  C1'  DC A 217     133.549-273.783 248.872 
ATOM   4463  N1   DC A 217     134.819-273.082 249.209 
ATOM   4464  C2   DC A 217     135.893-273.227 248.335 
ATOM   4465  O2   DC A 217     135.749-273.924 247.325 
ATOM   4466  N3   DC A 217     137.060-272.596 248.626 
ATOM   4467  C4   DC A 217     137.175-271.849 249.731 
ATOM   4468  N4   DC A 217     138.333-271.254 249.970 
ATOM   4469  C5   DC A 217     136.082-271.687 250.643 
ATOM   4470  C6   DC A 217     134.925-272.326 250.336 
ATOM   4471  P    DT A 218     130.758-276.989 249.113 
ATOM   4472  OP1  DT A 218     129.339-276.934 248.694 
ATOM   4473  OP2  DT A 218     131.001-277.175 250.560 
ATOM   4474  O5'  DT A 218     131.517-278.132 248.290 
ATOM   4475  C5'  DT A 218     132.067-277.814 246.997 
ATOM   4476  C4'  DT A 218     133.455-278.409 246.863 
ATOM   4477  O4'  DT A 218     134.493-277.515 247.360 
ATOM   4478  C3'  DT A 218     133.696-279.712 247.625 
ATOM   4479  O3'  DT A 218     134.544-280.549 246.847 
ATOM   4480  C2'  DT A 218     134.453-279.290 248.885 
ATOM   4481  C1'  DT A 218     135.352-278.256 248.213 
ATOM   4482  N1   DT A 218     135.988-277.307 249.167 
ATOM   4483  C2   DT A 218     137.256-276.870 248.863 
ATOM   4484  O2   DT A 218     137.858-277.226 247.864 
ATOM   4485  N3   DT A 218     137.814-275.992 249.770 
ATOM   4486  C4   DT A 218     137.225-275.526 250.928 
ATOM   4487  O4   DT A 218     137.825-274.739 251.664 
ATOM   4488  C5   DT A 218     135.897-276.040 251.161 
ATOM   4489  C7   DT A 218     135.183-275.583 252.400 
ATOM   4490  C6   DT A 218     135.329-276.895 250.296 
ATOM   4491  P    DC A 219     134.255-282.123 246.808 
ATOM   4492  OP1  DC A 219     133.216-282.412 245.794 
ATOM   4493  OP2  DC A 219     133.979-282.611 248.177 
ATOM   4494  O5'  DC A 219     135.665-282.691 246.310 
ATOM   4495  C5'  DC A 219     136.485-281.871 245.456 
ATOM   4496  C4'  DC A 219     137.930-281.930 245.912 
ATOM   4497  O4'  DC A 219     138.235-280.924 246.920 
ATOM   4498  C3'  DC A 219     138.370-283.244 246.557 
ATOM   4499  O3'  DC A 219     139.711-283.519 246.172 
ATOM   4500  C2'  DC A 219     138.344-282.965 248.060 
ATOM   4501  C1'  DC A 219     138.923-281.556 247.989 
ATOM   4502  N1   DC A 219     138.699-280.752 249.222 
ATOM   4503  C2   DC A 219     139.692-279.851 249.600 
ATOM   4504  O2   DC A 219     140.708-279.755 248.901 
ATOM   4505  N3   DC A 219     139.506-279.109 250.723 
ATOM   4506  C4   DC A 219     138.392-279.243 251.451 
ATOM   4507  N4   DC A 219     138.258-278.497 252.538 
ATOM   4508  C5   DC A 219     137.359-280.164 251.081 
ATOM   4509  C6   DC A 219     137.563-280.897 249.956 
ATOM   4510  P    DA A 220     140.130-285.028 245.839 
ATOM   4511  OP1  DA A 220     139.775-285.343 244.438 
ATOM   4512  OP2  DA A 220     139.577-285.934 246.869 
ATOM   4513  O5'  DA A 220     141.722-284.954 245.988 
ATOM   4514  C5'  DA A 220     142.394-283.714 245.697 
ATOM   4515  C4'  DA A 220     143.441-283.431 246.755 
ATOM   4516  O4'  DA A 220     142.898-282.697 247.891 
ATOM   4517  C3'  DA A 220     144.096-284.658 247.389 
ATOM   4518  O3'  DA A 220     145.467-284.372 247.636 
ATOM   4519  C2'  DA A 220     143.385-284.826 248.732 
ATOM   4520  C1'  DA A 220     143.317-283.343 249.083 
ATOM   4521  N9   DA A 220     142.331-283.025 250.153 
ATOM   4522  C8   DA A 220     141.128-283.619 250.401 
ATOM   4523  N7   DA A 220     140.493-283.116 251.414 
ATOM   4524  C5   DA A 220     141.335-282.113 251.873 
ATOM   4525  C6   DA A 220     141.231-281.199 252.934 
ATOM   4526  N6   DA A 220     140.181-281.147 253.766 
ATOM   4527  N1   DA A 220     142.250-280.337 253.112 
ATOM   4528  C2   DA A 220     143.291-280.393 252.282 
ATOM   4529  N3   DA A 220     143.498-281.197 251.263 
ATOM   4530  C4   DA A 220     142.464-282.050 251.107 
ATOM   4531  P    DG A 221     146.556-285.516 247.375 
ATOM   4532  OP1  DG A 221     146.927-285.531 245.943 
ATOM   4533  OP2  DG A 221     146.074-286.797 247.935 
ATOM   4534  O5'  DG A 221     147.789-284.980 248.245 
ATOM   4535  C5'  DG A 221     147.952-283.561 248.426 
ATOM   4536  C4'  DG A 221     148.298-283.260 249.871 
ATOM   4537  O4'  DG A 221     147.115-283.080 250.700 
ATOM   4538  C3'  DG A 221     149.099-284.337 250.601 
ATOM   4539  O3'  DG A 221     150.026-283.707 251.478 
ATOM   4540  C2'  DG A 221     148.066-285.085 251.443 
ATOM   4541  C1'  DG A 221     147.271-283.858 251.877 
ATOM   4542  N9   DG A 221     145.914-284.178 252.402 
ATOM   4543  C8   DG A 221     145.043-285.174 252.017 
ATOM   4544  N7   DG A 221     143.916-285.187 252.686 
ATOM   4545  C5   DG A 221     144.050-284.125 253.579 
ATOM   4546  C6   DG A 221     143.151-283.642 254.565 
ATOM   4547  O6   DG A 221     142.033-284.059 254.858 
ATOM   4548  N1   DG A 221     143.686-282.542 255.250 
ATOM   4549  C2   DG A 221     144.925-281.983 255.014 
ATOM   4550  N2   DG A 221     145.252-280.936 255.775 
ATOM   4551  N3   DG A 221     145.768-282.437 254.087 
ATOM   4552  C4   DG A 221     145.265-283.503 253.414 
ATOM   4553  P    DG A 222     151.495-284.323 251.629 
ATOM   4554  OP1  DG A 222     152.356-283.826 250.533 
ATOM   4555  OP2  DG A 222     151.404-285.794 251.766 
ATOM   4556  O5'  DG A 222     151.966-283.683 253.017 
ATOM   4557  C5'  DG A 222     151.452-282.393 253.400 
ATOM   4558  C4'  DG A 222     151.063-282.405 254.866 
ATOM   4559  O4'  DG A 222     149.692-282.848 255.074 
ATOM   4560  C3'  DG A 222     151.888-283.326 255.765 
ATOM   4561  O3'  DG A 222     152.063-282.699 257.030 
ATOM   4562  C2'  DG A 222     151.015-284.566 255.954 
ATOM   4563  C1'  DG A 222     149.688-283.827 256.101 
ATOM   4564  N9   DG A 222     148.494-284.696 255.909 
ATOM   4565  C8   DG A 222     148.326-285.772 255.064 
ATOM   4566  N7   DG A 222     147.142-286.327 255.137 
ATOM   4567  C5   DG A 222     146.477-285.567 256.097 
ATOM   4568  C6   DG A 222     145.158-285.687 256.606 
ATOM   4569  O6   DG A 222     144.289-286.503 256.308 
ATOM   4570  N1   DG A 222     144.889-284.706 257.571 
ATOM   4571  C2   DG A 222     145.780-283.737 257.990 
ATOM   4572  N2   DG A 222     145.332-282.892 258.922 
ATOM   4573  N3   DG A 222     147.018-283.625 257.512 
ATOM   4574  C4   DG A 222     147.293-284.569 256.575 
ATOM   4575  P    DC A 223     153.475-282.829 257.772 
ATOM   4576  OP1  DC A 223     154.406-281.802 257.253 
ATOM   4577  OP2  DC A 223     153.948-284.230 257.697 
ATOM   4578  O5'  DC A 223     153.073-282.478 259.280 
ATOM   4579  C5'  DC A 223     151.974-281.579 259.518 
ATOM   4580  C4'  DC A 223     151.096-282.116 260.632 
ATOM   4581  O4'  DC A 223     150.061-283.013 260.139 
ATOM   4582  C3'  DC A 223     151.812-282.934 261.707 
ATOM   4583  O3'  DC A 223     151.217-282.656 262.969 
ATOM   4584  C2'  DC A 223     151.521-284.390 261.343 
ATOM   4585  C1'  DC A 223     150.065-284.184 260.942 
ATOM   4586  N1   DC A 223     149.503-285.302 260.132 
ATOM   4587  C2   DC A 223     148.160-285.623 260.313 
ATOM   4588  O2   DC A 223     147.496-284.974 261.130 
ATOM   4589  N3   DC A 223     147.629-286.639 259.586 
ATOM   4590  C4   DC A 223     148.382-287.318 258.711 
ATOM   4591  N4   DC A 223     147.818-288.300 258.025 
ATOM   4592  C5   DC A 223     149.765-287.003 258.510 
ATOM   4593  C6   DC A 223     150.277-285.985 259.247 
ATOM   4594  P    DT A 224     152.157-282.526 264.258 
ATOM   4595  OP1  DT A 224     152.707-281.154 264.334 
ATOM   4596  OP2  DT A 224     153.149-283.624 264.261 
ATOM   4597  O5'  DT A 224     151.103-282.750 265.441 
ATOM   4598  C5'  DT A 224     149.734-282.351 265.241 
ATOM   4599  C4'  DT A 224     148.801-283.425 265.764 
ATOM   4600  O4'  DT A 224     148.497-284.435 264.760 
ATOM   4601  C3'  DT A 224     149.316-284.232 266.956 
ATOM   4602  O3'  DT A 224     148.227-284.517 267.825 
ATOM   4603  C2'  DT A 224     149.809-285.546 266.348 
ATOM   4604  C1'  DT A 224     148.670-285.716 265.347 
ATOM   4605  N1   DT A 224     148.970-286.687 264.258 
ATOM   4606  C2   DT A 224     147.923-287.439 263.785 
ATOM   4607  O2   DT A 224     146.787-287.341 264.217 
ATOM   4608  N3   DT A 224     148.240-288.329 262.776 
ATOM   4609  C4   DT A 224     149.486-288.522 262.216 
ATOM   4610  O4   DT A 224     149.646-289.350 261.316 
ATOM   4611  C5   DT A 224     150.520-287.687 262.778 
ATOM   4612  C7   DT A 224     151.907-287.833 262.225 
ATOM   4613  C6   DT A 224     150.240-286.813 263.760 
ATOM   4614  P    DA A 225     148.460-284.453 269.407 
ATOM   4615  OP1  DA A 225     148.327-283.053 269.872 
ATOM   4616  OP2  DA A 225     149.729-285.132 269.750 
ATOM   4617  O5'  DA A 225     147.226-285.317 269.944 
ATOM   4618  C5'  DA A 225     146.005-285.339 269.181 
ATOM   4619  C4'  DA A 225     145.469-286.755 269.102 
ATOM   4620  O4'  DA A 225     146.013-287.493 267.971 
ATOM   4621  C3'  DA A 225     145.770-287.649 270.305 
ATOM   4622  O3'  DA A 225     144.651-288.494 270.542 
ATOM   4623  C2'  DA A 225     146.947-288.516 269.857 
ATOM   4624  C1'  DA A 225     146.456-288.760 268.433 
ATOM   4625  N9   DA A 225     147.517-289.245 267.509 
ATOM   4626  C8   DA A 225     148.844-288.923 267.496 
ATOM   4627  N7   DA A 225     149.519-289.516 266.560 
ATOM   4628  C5   DA A 225     148.571-290.287 265.902 
ATOM   4629  C6   DA A 225     148.656-291.158 264.803 
ATOM   4630  N6   DA A 225     149.797-291.408 264.143 
ATOM   4631  N1   DA A 225     147.523-291.764 264.405 
ATOM   4632  C2   DA A 225     146.394-291.512 265.063 
ATOM   4633  N3   DA A 225     146.193-290.723 266.097 
ATOM   4634  C4   DA A 225     147.343-290.128 266.475 
ATOM   4635  P    DA A 226     144.212-288.795 272.052 
ATOM   4636  OP1  DA A 226     143.354-287.696 272.547 
ATOM   4637  OP2  DA A 226     145.410-289.099 272.865 
ATOM   4638  O5'  DA A 226     143.337-290.122 271.868 
ATOM   4639  C5'  DA A 226     142.626-290.323 270.633 
ATOM   4640  C4'  DA A 226     142.789-291.757 270.168 
ATOM   4641  O4'  DA A 226     143.974-291.941 269.342 
ATOM   4642  C3'  DA A 226     142.944-292.801 271.273 
ATOM   4643  O3'  DA A 226     142.270-293.991 270.881 
ATOM   4644  C2'  DA A 226     144.445-293.087 271.328 
ATOM   4645  C1'  DA A 226     144.682-293.075 269.820 
ATOM   4646  N9   DA A 226     146.114-292.922 269.440 
ATOM   4647  C8   DA A 226     147.086-292.203 270.072 
ATOM   4648  N7   DA A 226     148.246-292.266 269.495 
ATOM   4649  C5   DA A 226     148.027-293.088 268.397 
ATOM   4650  C6   DA A 226     148.873-293.550 267.375 
ATOM   4651  N6   DA A 226     150.173-293.231 267.291 
ATOM   4652  N1   DA A 226     148.334-294.353 266.440 
ATOM   4653  C2   DA A 226     147.042-294.666 266.529 
ATOM   4654  N3   DA A 226     146.159-294.299 267.432 
ATOM   4655  C4   DA A 226     146.724-293.495 268.356 
ATOM   4656  P    DT A 227     141.453-294.818 271.980 
ATOM   4657  OP1  DT A 227     140.103-294.232 272.139 
ATOM   4658  OP2  DT A 227     142.259-294.933 273.215 
ATOM   4659  O5'  DT A 227     141.339-296.250 271.277 
ATOM   4660  C5'  DT A 227     141.304-296.321 269.839 
ATOM   4661  C4'  DT A 227     142.202-297.442 269.354 
ATOM   4662  O4'  DT A 227     143.575-297.003 269.150 
ATOM   4663  C3'  DT A 227     142.334-298.642 270.291 
ATOM   4664  O3'  DT A 227     142.412-299.829 269.511 
ATOM   4665  C2'  DT A 227     143.674-298.437 270.997 
ATOM   4666  C1'  DT A 227     144.441-297.937 269.777 
ATOM   4667  N1   DT A 227     145.712-297.235 270.114 
ATOM   4668  C2   DT A 227     146.762-297.388 269.242 
ATOM   4669  O2   DT A 227     146.689-298.061 268.228 
ATOM   4670  N3   DT A 227     147.923-296.724 269.588 
ATOM   4671  C4   DT A 227     148.114-295.939 270.707 
ATOM   4672  O4   DT A 227     149.201-295.394 270.911 
ATOM   4673  C5   DT A 227     146.956-295.839 271.562 
ATOM   4674  C7   DT A 227     147.078-295.004 272.803 
ATOM   4675  C6   DT A 227     145.814-296.475 271.250 
ATOM   4676  P    DG A 228     141.650-301.143 270.018 
ATOM   4677  OP1  DG A 228     140.232-301.087 269.599 
ATOM   4678  OP2  DG A 228     141.893-301.329 271.465 
ATOM   4679  O5'  DG A 228     142.410-302.286 269.195 
ATOM   4680  C5'  DG A 228     142.960-301.967 267.902 
ATOM   4681  C4'  DG A 228     144.348-302.562 267.768 
ATOM   4682  O4'  DG A 228     145.386-301.669 268.265 
ATOM   4683  C3'  DG A 228     144.589-303.866 268.530 
ATOM   4684  O3'  DG A 228     145.436-304.703 267.752 
ATOM   4685  C2'  DG A 228     145.346-303.444 269.789 
ATOM   4686  C1'  DG A 228     146.244-302.410 269.118 
ATOM   4687  N9   DG A 228     146.881-301.461 270.072 
ATOM   4688  C8   DG A 228     146.383-300.939 271.246 
ATOM   4689  N7   DG A 228     147.205-300.122 271.859 
ATOM   4690  C5   DG A 228     148.328-300.101 271.033 
ATOM   4691  C6   DG A 228     149.550-299.395 271.171 
ATOM   4692  O6   DG A 228     149.900-298.629 272.065 
ATOM   4693  N1   DG A 228     150.419-299.661 270.104 
ATOM   4694  C2   DG A 228     150.142-300.500 269.042 
ATOM   4695  N2   DG A 228     151.104-300.621 268.123 
ATOM   4696  N3   DG A 228     148.994-301.161 268.913 
ATOM   4697  C4   DG A 228     148.141-300.914 269.940 
ATOM   4698  P    DT A 229     145.147-306.277 267.713 
ATOM   4699  OP1  DT A 229     144.109-306.565 266.698 
ATOM   4700  OP2  DT A 229     144.871-306.764 269.082 
ATOM   4701  O5'  DT A 229     146.558-306.844 267.215 
ATOM   4702  C5'  DT A 229     147.378-306.024 266.361 
ATOM   4703  C4'  DT A 229     148.822-306.083 266.817 
ATOM   4704  O4'  DT A 229     149.128-305.078 267.825 
ATOM   4705  C3'  DT A 229     149.263-307.397 267.462 
ATOM   4706  O3'  DT A 229     150.604-307.672 267.077 
ATOM   4707  C2'  DT A 229     149.237-307.119 268.965 
ATOM   4708  C1'  DT A 229     149.816-305.709 268.894 
ATOM   4709  N1   DT A 229     149.592-304.906 270.127 
ATOM   4710  C2   DT A 229     150.581-304.021 270.486 
ATOM   4711  O2   DT A 229     151.606-303.877 269.844 
ATOM   4712  N3   DT A 229     150.338-303.294 271.636 
ATOM   4713  C4   DT A 229     149.216-303.378 272.436 
ATOM   4714  O4   DT A 229     149.111-302.675 273.443 
ATOM   4715  C5   DT A 229     148.235-304.334 271.978 
ATOM   4716  C7   DT A 229     146.984-304.487 272.791 
ATOM   4717  C6   DT A 229     148.445-305.054 270.864 
ATOM   4718  P    DC A 230     151.023-309.181 266.744 
ATOM   4719  OP1  DC A 230     150.667-309.497 265.343 
ATOM   4720  OP2  DC A 230     150.470-310.088 267.774 
ATOM   4721  O5'  DC A 230     152.615-309.107 266.893 
ATOM   4722  C5'  DC A 230     153.286-307.867 266.602 
ATOM   4723  C4'  DC A 230     154.333-307.584 267.660 
ATOM   4724  O4'  DC A 230     153.790-306.851 268.796 
ATOM   4725  C3'  DC A 230     154.988-308.812 268.294 
ATOM   4726  O3'  DC A 230     156.359-308.526 268.541 
ATOM   4727  C2'  DC A 230     154.278-308.980 269.637 
ATOM   4728  C1'  DC A 230     154.210-307.496 269.988 
ATOM   4729  N1   DC A 230     153.224-307.178 271.058 
ATOM   4730  C2   DC A 230     153.535-306.147 271.941 
ATOM   4731  O2   DC A 230     154.605-305.544 271.801 
ATOM   4732  N3   DC A 230     152.649-305.842 272.925 
ATOM   4733  C4   DC A 230     151.500-306.519 273.042 
ATOM   4734  N4   DC A 230     150.669-306.184 274.017 
ATOM   4735  C5   DC A 230     151.162-307.584 272.145 
ATOM   4736  C6   DC A 230     152.060-307.874 271.169 
ATOM   4737  P    DG A 231     157.449-309.670 268.280 
ATOM   4738  OP1  DG A 231     157.820-309.685 266.848 
ATOM   4739  OP2  DG A 231     156.967-310.951 268.840 
ATOM   4740  O5'  DG A 231     158.682-309.134 269.150 
ATOM   4741  C5'  DG A 231     158.844-307.715 269.331 
ATOM   4742  C4'  DG A 231     159.191-307.413 270.776 
ATOM   4743  O4'  DG A 231     158.007-307.234 271.605 
ATOM   4744  C3'  DG A 231     159.992-308.491 271.506 
ATOM   4745  O3'  DG A 231     160.919-307.861 272.383 
ATOM   4746  C2'  DG A 231     158.959-309.238 272.348 
ATOM   4747  C1'  DG A 231     158.163-308.011 272.782 
ATOM   4748  N9   DG A 231     156.807-308.332 273.307 
ATOM   4749  C8   DG A 231     155.936-309.328 272.922 
ATOM   4750  N7   DG A 231     154.809-309.341 273.591 
ATOM   4751  C5   DG A 231     154.943-308.279 274.484 
ATOM   4752  C6   DG A 231     154.043-307.796 275.470 
ATOM   4753  O6   DG A 231     152.925-308.212 275.763 
ATOM   4754  N1   DG A 231     154.578-306.696 276.155 
ATOM   4755  C2   DG A 231     155.818-306.136 275.918 
ATOM   4756  N2   DG A 231     156.145-305.089 276.680 
ATOM   4757  N3   DG A 231     156.661-306.590 274.992 
ATOM   4758  C4   DG A 231     156.158-307.657 274.319 
ATOM   4759  P    DT A 232     162.388-308.477 272.534 
ATOM   4760  OP1  DT A 232     163.249-307.979 271.438 
ATOM   4761  OP2  DT A 232     162.297-309.947 272.671 
ATOM   4762  O5'  DT A 232     162.858-307.836 273.922 
ATOM   4763  C5'  DT A 232     162.345-306.547 274.305 
ATOM   4764  C4'  DT A 232     161.956-306.559 275.771 
ATOM   4765  O4'  DT A 232     160.584-307.002 275.979 
ATOM   4766  C3'  DT A 232     162.781-307.479 276.670 
ATOM   4767  O3'  DT A 232     162.956-306.852 277.935 
ATOM   4768  C2'  DT A 232     161.908-308.720 276.859 
ATOM   4769  C1'  DT A 232     160.581-307.981 277.006 
ATOM   4770  N1   DT A 232     159.387-308.849 276.814 
ATOM   4771  C2   DT A 232     158.277-308.564 277.573 
ATOM   4772  O2   DT A 232     158.240-307.648 278.376 
ATOM   4773  N3   DT A 232     157.190-309.392 277.367 
ATOM   4774  C4   DT A 232     157.123-310.453 276.488 
ATOM   4775  O4   DT A 232     156.092-311.123 276.391 
ATOM   4776  C5   DT A 232     158.336-310.673 275.737 
ATOM   4777  C7   DT A 232     158.348-311.809 274.757 
ATOM   4778  C6   DT A 232     159.408-309.885 275.916 
ATOM   4779  P    DC A 233     164.368-306.983 278.677 
ATOM   4780  OP1  DC A 233     165.298-305.955 278.157 
ATOM   4781  OP2  DC A 233     164.840-308.383 278.602 
ATOM   4782  O5'  DC A 233     163.966-306.632 280.185 
ATOM   4783  C5'  DC A 233     162.866-305.732 280.423 
ATOM   4784  C4'  DC A 233     161.989-306.269 281.537 
ATOM   4785  O4'  DC A 233     160.954-307.167 281.044 
ATOM   4786  C3'  DC A 233     162.704-307.087 282.612 
ATOM   4787  O3'  DC A 233     162.110-306.809 283.874 
ATOM   4788  C2'  DC A 233     162.414-308.543 282.248 
ATOM   4789  C1'  DC A 233     160.957-308.338 281.847 
ATOM   4790  N1   DC A 233     160.396-309.455 281.037 
ATOM   4791  C2   DC A 233     159.053-309.777 281.218 
ATOM   4792  O2   DC A 233     158.389-309.127 282.035 
ATOM   4793  N3   DC A 233     158.521-310.793 280.490 
ATOM   4794  C4   DC A 233     159.274-311.472 279.616 
ATOM   4795  N4   DC A 233     158.711-312.454 278.930 
ATOM   4796  C5   DC A 233     160.658-311.157 279.415 
ATOM   4797  C6   DC A 233     161.170-310.139 280.152 
ATOM   4798  P    DT A 234     163.050-306.680 285.163 
ATOM   4799  OP1  DT A 234     163.600-305.308 285.239 
ATOM   4800  OP2  DT A 234     164.042-307.778 285.166 
ATOM   4801  O5'  DT A 234     161.996-306.904 286.346 
ATOM   4802  C5'  DT A 234     160.627-306.505 286.146 
ATOM   4803  C4'  DT A 234     159.694-307.578 286.669 
ATOM   4804  O4'  DT A 234     159.390-308.589 285.665 
ATOM   4805  C3'  DT A 234     160.209-308.386 287.861 
ATOM   4806  O3'  DT A 234     159.120-308.671 288.730 
ATOM   4807  C2'  DT A 234     160.702-309.700 287.253 
ATOM   4808  C1'  DT A 234     159.563-309.869 286.252 
ATOM   4809  N1   DT A 234     159.863-310.840 285.163 
ATOM   4810  C2   DT A 234     158.816-311.593 284.690 
ATOM   4811  O2   DT A 234     157.680-311.494 285.121 
ATOM   4812  N3   DT A 234     159.132-312.483 283.681 
ATOM   4813  C4   DT A 234     160.379-312.676 283.121 
ATOM   4814  O4   DT A 234     160.539-313.503 282.221 
ATOM   4815  C5   DT A 234     161.413-311.840 283.683 
ATOM   4816  C7   DT A 234     162.800-311.986 283.130 
ATOM   4817  C6   DT A 234     161.133-310.967 284.665 
ATOM   4818  P    DG A 235     159.353-308.606 290.312 
ATOM   4819  OP1  DG A 235     159.220-307.206 290.777 
ATOM   4820  OP2  DG A 235     160.621-309.286 290.655 
ATOM   4821  O5'  DG A 235     158.118-309.471 290.849 
ATOM   4822  C5'  DG A 235     156.898-309.493 290.086 
ATOM   4823  C4'  DG A 235     156.361-310.908 290.007 
ATOM   4824  O4'  DG A 235     156.906-311.646 288.875 
ATOM   4825  C3'  DG A 235     156.663-311.802 291.210 
ATOM   4826  O3'  DG A 235     155.544-312.648 291.447 
ATOM   4827  C2'  DG A 235     157.839-312.669 290.762 
ATOM   4828  C1'  DG A 235     157.348-312.913 289.338 
ATOM   4829  N9   DG A 235     158.409-313.398 288.413 
ATOM   4830  C8   DG A 235     159.751-313.086 288.386 
ATOM   4831  N7   DG A 235     160.422-313.691 287.436 
ATOM   4832  C5   DG A 235     159.456-314.459 286.787 
ATOM   4833  C6   DG A 235     159.577-315.331 285.675 
ATOM   4834  O6   DG A 235     160.580-315.611 285.021 
ATOM   4835  N1   DG A 235     158.345-315.911 285.341 
ATOM   4836  C2   DG A 235     157.152-315.677 285.995 
ATOM   4837  N2   DG A 235     156.086-316.326 285.522 
ATOM   4838  N3   DG A 235     157.039-314.857 287.039 
ATOM   4839  C4   DG A 235     158.225-314.288 287.375 
ATOM   4840  P    DT A 236     155.105-312.948 292.957 
ATOM   4841  OP1  DT A 236     154.246-311.849 293.452 
ATOM   4842  OP2  DT A 236     156.303-313.253 293.770 
ATOM   4843  O5'  DT A 236     154.229-314.276 292.773 
ATOM   4844  C5'  DT A 236     153.518-314.476 291.538 
ATOM   4845  C4'  DT A 236     153.682-315.910 291.073 
ATOM   4846  O4'  DT A 236     154.867-316.094 290.247 
ATOM   4847  C3'  DT A 236     153.837-316.954 292.178 
ATOM   4848  O3'  DT A 236     153.163-318.144 291.786 
ATOM   4849  C2'  DT A 236     155.337-317.241 292.233 
ATOM   4850  C1'  DT A 236     155.574-317.228 290.725 
ATOM   4851  N1   DT A 236     157.006-317.075 290.345 
ATOM   4852  C2   DT A 236     157.427-317.735 289.215 
ATOM   4853  O2   DT A 236     156.686-318.421 288.534 
ATOM   4854  N3   DT A 236     158.760-317.570 288.895 
ATOM   4855  C4   DT A 236     159.684-316.819 289.593 
ATOM   4856  O4   DT A 236     160.853-316.746 289.209 
ATOM   4857  C5   DT A 236     159.147-316.165 290.764 
ATOM   4858  C7   DT A 236     160.087-315.327 291.582 
ATOM   4859  C6   DT A 236     157.855-316.308 291.099 
ATOM   4860  P    DA A 237     152.346-318.971 292.885 
ATOM   4861  OP1  DA A 237     150.995-318.385 293.044 
ATOM   4862  OP2  DA A 237     153.152-319.087 294.120 
ATOM   4863  O5'  DA A 237     152.231-320.404 292.182 
ATOM   4864  C5'  DA A 237     152.197-320.475 290.744 
ATOM   4865  C4'  DA A 237     153.094-321.595 290.259 
ATOM   4866  O4'  DA A 237     154.468-321.157 290.055 
ATOM   4867  C3'  DA A 237     153.226-322.796 291.196 
ATOM   4868  O3'  DA A 237     153.304-323.982 290.416 
ATOM   4869  C2'  DA A 237     154.567-322.591 291.902 
ATOM   4870  C1'  DA A 237     155.334-322.090 290.682 
ATOM   4871  N9   DA A 237     156.604-321.389 291.019 
ATOM   4872  C8   DA A 237     156.875-320.599 292.100 
ATOM   4873  N7   DA A 237     158.084-320.127 292.114 
ATOM   4874  C5   DA A 237     158.658-320.642 290.959 
ATOM   4875  C6   DA A 237     159.938-320.508 290.398 
ATOM   4876  N6   DA A 237     160.918-319.781 290.953 
ATOM   4877  N1   DA A 237     160.177-321.153 289.241 
ATOM   4878  C2   DA A 237     159.199-321.875 288.694 
ATOM   4879  N3   DA A 237     157.972-322.072 289.124 
ATOM   4880  C4   DA A 237     157.759-321.416 290.283 
ATOM   4881  P    DT A 238     152.543-325.296 290.923 
ATOM   4882  OP1  DT A 238     151.124-325.241 290.504 
ATOM   4883  OP2  DT A 238     152.786-325.482 292.370 
ATOM   4884  O5'  DT A 238     153.302-326.439 290.100 
ATOM   4885  C5'  DT A 238     153.853-326.121 288.807 
ATOM   4886  C4'  DT A 238     155.240-326.716 288.673 
ATOM   4887  O4'  DT A 238     156.278-325.822 289.170 
ATOM   4888  C3'  DT A 238     155.482-328.019 289.434 
ATOM   4889  O3'  DT A 238     156.329-328.856 288.657 
ATOM   4890  C2'  DT A 238     156.238-327.598 290.694 
ATOM   4891  C1'  DT A 238     157.137-326.564 290.023 
ATOM   4892  N1   DT A 238     157.774-325.614 290.977 
ATOM   4893  C2   DT A 238     159.041-325.177 290.673 
ATOM   4894  O2   DT A 238     159.643-325.533 289.674 
ATOM   4895  N3   DT A 238     159.600-324.299 291.580 
ATOM   4896  C4   DT A 238     159.010-323.833 292.738 
ATOM   4897  O4   DT A 238     159.611-323.047 293.474 
ATOM   4898  C5   DT A 238     157.682-324.347 292.971 
ATOM   4899  C7   DT A 238     156.968-323.890 294.210 
ATOM   4900  C6   DT A 238     157.114-325.203 292.106 
ATOM   4901  P    DA A 239     156.040-330.431 288.617 
ATOM   4902  OP1  DA A 239     155.001-330.719 287.603 
ATOM   4903  OP2  DA A 239     155.764-330.918 289.987 
ATOM   4904  O5'  DA A 239     157.451-330.998 288.120 
ATOM   4905  C5'  DA A 239     158.271-330.178 287.266 
ATOM   4906  C4'  DA A 239     159.715-330.237 287.722 
ATOM   4907  O4'  DA A 239     160.020-329.232 288.730 
ATOM   4908  C3'  DA A 239     160.155-331.551 288.367 
ATOM   4909  O3'  DA A 239     161.497-331.826 287.982 
ATOM   4910  C2'  DA A 239     160.129-331.272 289.870 
ATOM   4911  C1'  DA A 239     160.709-329.863 289.798 
ATOM   4912  N9   DA A 239     160.485-329.060 291.032 
ATOM   4913  C8   DA A 239     159.411-329.081 291.875 
ATOM   4914  N7   DA A 239     159.510-328.259 292.874 
ATOM   4915  C5   DA A 239     160.740-327.646 292.680 
ATOM   4916  C6   DA A 239     161.433-326.663 293.406 
ATOM   4917  N6   DA A 239     160.960-326.100 294.527 
ATOM   4918  N1   DA A 239     162.635-326.279 292.936 
ATOM   4919  C2   DA A 239     163.099-326.841 291.822 
ATOM   4920  N3   DA A 239     162.546-327.762 291.064 
ATOM   4921  C4   DA A 239     161.344-328.130 291.555 
ATOM   4922  P    DG A 240     161.915-333.335 287.649 
ATOM   4923  OP1  DG A 240     161.560-333.650 286.248 
ATOM   4924  OP2  DG A 240     161.362-334.241 288.679 
ATOM   4925  O5'  DG A 240     163.507-333.261 287.798 
ATOM   4926  C5'  DG A 240     164.179-332.021 287.507 
ATOM   4927  C4'  DG A 240     165.226-331.738 288.565 
ATOM   4928  O4'  DG A 240     164.683-331.004 289.701 
ATOM   4929  C3'  DG A 240     165.881-332.965 289.199 
ATOM   4930  O3'  DG A 240     167.252-332.680 289.446 
ATOM   4931  C2'  DG A 240     165.170-333.134 290.542 
ATOM   4932  C1'  DG A 240     165.103-331.650 290.893 
ATOM   4933  N9   DG A 240     164.117-331.332 291.963 
ATOM   4934  C8   DG A 240     162.899-331.920 292.229 
ATOM   4935  N7   DG A 240     162.268-331.401 293.255 
ATOM   4936  C5   DG A 240     163.129-330.399 293.700 
ATOM   4937  C6   DG A 240     162.991-329.490 294.781 
ATOM   4938  O6   DG A 240     162.066-329.381 295.581 
ATOM   4939  N1   DG A 240     164.100-328.639 294.879 
ATOM   4940  C2   DG A 240     165.198-328.663 294.042 
ATOM   4941  N2   DG A 240     166.154-327.767 294.302 
ATOM   4942  N3   DG A 240     165.327-329.516 293.027 
ATOM   4943  C4   DG A 240     164.259-330.348 292.919 
ATOM   4944  P    DT A 241     168.342-333.823 289.185 
ATOM   4945  OP1  DT A 241     168.713-333.838 287.752 
ATOM   4946  OP2  DT A 241     167.859-335.105 289.745 
ATOM   4947  O5'  DT A 241     169.574-333.288 290.054 
ATOM   4948  C5'  DT A 241     169.737-331.868 290.236 
ATOM   4949  C4'  DT A 241     170.083-331.567 291.681 
ATOM   4950  O4'  DT A 241     168.900-331.387 292.510 
ATOM   4951  C3'  DT A 241     170.885-332.644 292.411 
ATOM   4952  O3'  DT A 241     171.811-332.014 293.287 
ATOM   4953  C2'  DT A 241     169.852-333.392 293.253 
ATOM   4954  C1'  DT A 241     169.056-332.165 293.687 
ATOM   4955  N1   DT A 241     167.699-332.485 294.212 
ATOM   4956  C2   DT A 241     167.219-331.695 295.227 
ATOM   4957  O2   DT A 241     167.849-330.765 295.699 
ATOM   4958  N3   DT A 241     165.958-332.022 295.690 
ATOM   4959  C4   DT A 241     165.160-333.050 295.230 
ATOM   4960  O4   DT A 241     164.047-333.247 295.723 
ATOM   4961  C5   DT A 241     165.750-333.824 294.164 
ATOM   4962  C7   DT A 241     164.948-334.962 293.606 
ATOM   4963  C6   DT A 241     166.974-333.528 293.696 
ATOM   4964  P    DG A 242     173.281-332.631 293.439 
ATOM   4965  OP1  DG A 242     174.142-332.133 292.343 
ATOM   4966  OP2  DG A 242     173.189-334.101 293.576 
ATOM   4967  O5'  DG A 242     173.751-331.990 294.826 
ATOM   4968  C5'  DG A 242     173.237-330.700 295.210 
ATOM   4969  C4'  DG A 242     172.849-330.712 296.676 
ATOM   4970  O4'  DG A 242     171.477-331.155 296.884 
ATOM   4971  C3'  DG A 242     173.673-331.633 297.575 
ATOM   4972  O3'  DG A 242     173.849-331.006 298.840 
ATOM   4973  C2'  DG A 242     172.801-332.873 297.764 
ATOM   4974  C1'  DG A 242     171.474-332.134 297.911 
ATOM   4975  N9   DG A 242     170.279-333.003 297.719 
ATOM   4976  C8   DG A 242     170.112-334.079 296.874 
ATOM   4977  N7   DG A 242     168.927-334.635 296.947 
ATOM   4978  C5   DG A 242     168.262-333.874 297.907 
ATOM   4979  C6   DG A 242     166.943-333.994 298.416 
ATOM   4980  O6   DG A 242     166.075-334.810 298.117 
ATOM   4981  N1   DG A 242     166.675-333.014 299.381 
ATOM   4982  C2   DG A 242     167.565-332.044 299.800 
ATOM   4983  N2   DG A 242     167.117-331.200 300.732 
ATOM   4984  N3   DG A 242     168.803-331.932 299.322 
ATOM   4985  C4   DG A 242     169.079-332.876 298.385 
ATOM   4986  P    DT A 243     175.260-331.137 299.582 
ATOM   4987  OP1  DT A 243     176.191-330.109 299.062 
ATOM   4988  OP2  DT A 243     175.733-332.537 299.507 
ATOM   4989  O5'  DT A 243     174.858-330.786 301.090 
ATOM   4990  C5'  DT A 243     173.759-329.886 301.328 
ATOM   4991  C4'  DT A 243     172.882-330.423 302.442 
ATOM   4992  O4'  DT A 243     171.847-331.320 301.949 
ATOM   4993  C3'  DT A 243     173.597-331.241 303.517 
ATOM   4994  O3'  DT A 243     173.003-330.963 304.779 
ATOM   4995  C2'  DT A 243     173.307-332.697 303.153 
ATOM   4996  C1'  DT A 243     171.850-332.491 302.751 
ATOM   4997  N1   DT A 243     171.288-333.609 301.942 
ATOM   4998  C2   DT A 243     169.962-333.914 302.132 
ATOM   4999  O2   DT A 243     169.250-333.315 302.920 
ATOM   5000  N3   DT A 243     169.476-334.955 301.366 
ATOM   5001  C4   DT A 243     170.190-335.698 300.447 
ATOM   5002  O4   DT A 243     169.647-336.608 299.819 
ATOM   5003  C5   DT A 243     171.574-335.303 300.318 
ATOM   5004  C7   DT A 243     172.422-336.061 299.340 
ATOM   5005  C6   DT A 243     172.072-334.294 301.052 
ATOM   5006  P    DA A 244     173.943-330.833 306.068 
ATOM   5007  OP1  DA A 244     174.493-329.461 306.144 
ATOM   5008  OP2  DA A 244     174.935-331.931 306.071 
ATOM   5009  O5'  DA A 244     172.889-331.058 307.251 
ATOM   5010  C5'  DA A 244     171.520-330.659 307.051 
ATOM   5011  C4'  DA A 244     170.586-331.732 307.574 
ATOM   5012  O4'  DA A 244     170.282-332.742 306.570 
ATOM   5013  C3'  DA A 244     171.102-332.539 308.766 
ATOM   5014  O3'  DA A 244     170.012-332.824 309.635 
ATOM   5015  C2'  DA A 244     171.595-333.853 308.158 
ATOM   5016  C1'  DA A 244     170.456-334.023 307.157 
ATOM   5017  N9   DA A 244     170.756-334.994 306.068 
ATOM   5018  C8   DA A 244     171.954-335.245 305.461 
ATOM   5019  N7   DA A 244     171.894-336.156 304.540 
ATOM   5020  C5   DA A 244     170.559-336.538 304.533 
ATOM   5021  C6   DA A 244     169.848-337.478 303.770 
ATOM   5022  N6   DA A 244     170.410-338.240 302.821 
ATOM   5023  N1   DA A 244     168.530-337.608 304.019 
ATOM   5024  C2   DA A 244     167.978-336.847 304.962 
ATOM   5025  N3   DA A 244     168.537-335.942 305.734 
ATOM   5026  C4   DA A 244     169.855-335.832 305.465 
ATOM   5027  P    DT A 245     170.245-332.760 311.217 
ATOM   5028  OP1  DT A 245     170.113-331.360 311.682 
ATOM   5029  OP2  DT A 245     171.514-333.439 311.560 
ATOM   5030  O5'  DT A 245     169.011-333.624 311.754 
ATOM   5031  C5'  DT A 245     167.790-333.647 310.991 
ATOM   5032  C4'  DT A 245     167.254-335.062 310.912 
ATOM   5033  O4'  DT A 245     167.799-335.800 309.780 
ATOM   5034  C3'  DT A 245     167.556-335.956 312.114 
ATOM   5035  O3'  DT A 245     166.436-336.802 312.352 
ATOM   5036  C2'  DT A 245     168.732-336.823 311.667 
ATOM   5037  C1'  DT A 245     168.241-337.067 310.243 
ATOM   5038  N1   DT A 245     169.302-337.552 309.318 
ATOM   5039  C2   DT A 245     168.922-338.440 308.341 
ATOM   5040  O2   DT A 245     167.776-338.833 308.211 
ATOM   5041  N3   DT A 245     169.933-338.869 307.503 
ATOM   5042  C4   DT A 245     171.259-338.491 307.560 
ATOM   5043  O4   DT A 245     172.074-338.943 306.754 
ATOM   5044  C5   DT A 245     171.561-337.557 308.619 
ATOM   5045  C7   DT A 245     172.982-337.095 308.751 
ATOM   5046  C6   DT A 245     170.598-337.124 309.448 
ATOM   5047  P    DG A 246     165.998-337.102 313.862 
ATOM   5048  OP1  DG A 246     165.139-336.003 314.357 
ATOM   5049  OP2  DG A 246     167.195-337.407 314.675 
ATOM   5050  O5'  DG A 246     165.122-338.429 313.678 
ATOM   5051  C5'  DG A 246     164.411-338.630 312.443 
ATOM   5052  C4'  DG A 246     164.574-340.064 311.977 
ATOM   5053  O4'  DG A 246     165.760-340.248 311.152 
ATOM   5054  C3'  DG A 246     164.730-341.108 313.083 
ATOM   5055  O3'  DG A 246     164.056-342.298 312.691 
ATOM   5056  C2'  DG A 246     166.230-341.394 313.138 
ATOM   5057  C1'  DG A 246     166.467-341.382 311.630 
ATOM   5058  N9   DG A 246     167.899-341.229 311.250 
ATOM   5059  C8   DG A 246     168.893-340.509 311.875 
ATOM   5060  N7   DG A 246     170.060-340.582 311.280 
ATOM   5061  C5   DG A 246     169.820-341.410 310.184 
ATOM   5062  C6   DG A 246     170.703-341.857 309.166 
ATOM   5063  O6   DG A 246     171.897-341.611 309.021 
ATOM   5064  N1   DG A 246     170.045-342.685 308.245 
ATOM   5065  C2   DG A 246     168.710-343.034 308.301 
ATOM   5066  N2   DG A 246     168.273-343.835 307.326 
ATOM   5067  N3   DG A 246     167.883-342.613 309.255 
ATOM   5068  C4   DG A 246     168.505-341.810 310.156 
ATOM   5069  P    DC A 247     163.238-343.125 313.790 
ATOM   5070  OP1  DC A 247     161.888-342.539 313.949 
ATOM   5071  OP2  DC A 247     164.045-343.241 315.025 
ATOM   5072  O5'  DC A 247     163.124-344.558 313.087 
ATOM   5073  C5'  DC A 247     163.089-344.629 311.649 
ATOM   5074  C4'  DC A 247     163.987-345.749 311.164 
ATOM   5075  O4'  DC A 247     165.361-345.310 310.960 
ATOM   5076  C3'  DC A 247     164.119-346.949 312.101 
ATOM   5077  O3'  DC A 247     164.197-348.136 311.320 
ATOM   5078  C2'  DC A 247     165.460-346.744 312.806 
ATOM   5079  C1'  DC A 247     166.227-346.244 311.587 
ATOM   5080  N1   DC A 247     167.497-345.543 311.924 
ATOM   5081  C2   DC A 247     168.571-345.687 311.050 
ATOM   5082  O2   DC A 247     168.427-346.385 310.039 
ATOM   5083  N3   DC A 247     169.738-345.057 311.340 
ATOM   5084  C4   DC A 247     169.853-344.310 312.446 
ATOM   5085  N4   DC A 247     171.011-343.714 312.685 
ATOM   5086  C5   DC A 247     168.761-344.148 313.358 
ATOM   5087  C6   DC A 247     167.603-344.787 313.050 
ATOM   5088  P    DC A 248     163.436-349.450 311.828 
ATOM   5089  OP1  DC A 248     162.017-349.394 311.409 
ATOM   5090  OP2  DC A 248     163.679-349.636 313.275 
ATOM   5091  O5'  DC A 248     164.195-350.593 311.004 
ATOM   5092  C5'  DC A 248     164.745-350.274 309.712 
ATOM   5093  C4'  DC A 248     166.133-350.869 309.578 
ATOM   5094  O4'  DC A 248     167.171-349.976 310.075 
ATOM   5095  C3'  DC A 248     166.374-352.173 310.339 
ATOM   5096  O3'  DC A 248     167.222-353.010 309.562 
ATOM   5097  C2'  DC A 248     167.131-351.751 311.599 
ATOM   5098  C1'  DC A 248     168.030-350.717 310.927 
ATOM   5099  N1   DC A 248     168.666-349.768 311.882 
ATOM   5100  C2   DC A 248     169.951-349.316 311.588 
ATOM   5101  O2   DC A 248     170.503-349.717 310.557 
ATOM   5102  N3   DC A 248     170.550-348.450 312.446 
ATOM   5103  C4   DC A 248     169.917-348.039 313.553 
ATOM   5104  N4   DC A 248     170.544-347.194 314.357 
ATOM   5105  C5   DC A 248     168.596-348.492 313.873 
ATOM   5106  C6   DC A 248     168.016-349.357 313.003 
ATOM   5107  P    DG A 249     166.933-354.584 309.522 
ATOM   5108  OP1  DG A 249     165.894-354.873 308.508 
ATOM   5109  OP2  DG A 249     166.657-355.072 310.892 
ATOM   5110  O5'  DG A 249     168.343-355.151 309.025 
ATOM   5111  C5'  DG A 249     169.163-354.331 308.171 
ATOM   5112  C4'  DG A 249     170.608-354.391 308.627 
ATOM   5113  O4'  DG A 249     170.913-353.385 309.635 
ATOM   5114  C3'  DG A 249     171.048-355.705 309.272 
ATOM   5115  O3'  DG A 249     172.390-355.979 308.887 
ATOM   5116  C2'  DG A 249     171.022-355.426 310.775 
ATOM   5117  C1'  DG A 249     171.601-354.016 310.703 
ATOM   5118  N9   DG A 249     171.378-353.213 311.937 
ATOM   5119  C8   DG A 249     170.302-353.222 312.799 
ATOM   5120  N7   DG A 249     170.415-352.386 313.803 
ATOM   5121  C5   DG A 249     171.653-351.781 313.592 
ATOM   5122  C6   DG A 249     172.326-350.788 314.349 
ATOM   5123  O6   DG A 249     171.962-350.227 315.378 
ATOM   5124  N1   DG A 249     173.564-350.458 313.778 
ATOM   5125  C2   DG A 249     174.082-351.016 312.626 
ATOM   5126  N2   DG A 249     175.280-350.566 312.244 
ATOM   5127  N3   DG A 249     173.450-351.948 311.915 
ATOM   5128  C4   DG A 249     172.248-352.279 312.456 
ATOM   5129  P    DT A 250     172.808-357.488 308.554 
ATOM   5130  OP1  DT A 250     172.453-357.804 307.153 
ATOM   5131  OP2  DT A 250     172.255-358.395 309.584 
ATOM   5132  O5'  DT A 250     174.400-357.414 308.703 
ATOM   5133  C5'  DT A 250     175.072-356.175 308.411 
ATOM   5134  C4'  DT A 250     176.119-355.892 309.470 
ATOM   5135  O4'  DT A 250     175.576-355.158 310.605 
ATOM   5136  C3'  DT A 250     176.774-357.119 310.104 
ATOM   5137  O3'  DT A 250     178.145-356.833 310.350 
ATOM   5138  C2'  DT A 250     176.063-357.287 311.447 
ATOM   5139  C1'  DT A 250     175.995-355.804 311.798 
ATOM   5140  N1   DT A 250     175.009-355.485 312.868 
ATOM   5141  C2   DT A 250     175.330-354.465 313.731 
ATOM   5142  O2   DT A 250     176.367-353.830 313.650 
ATOM   5143  N3   DT A 250     174.393-354.200 314.710 
ATOM   5144  C4   DT A 250     173.191-354.854 314.892 
ATOM   5145  O4   DT A 250     172.432-354.526 315.807 
ATOM   5146  C5   DT A 250     172.944-355.909 313.938 
ATOM   5147  C7   DT A 250     171.658-356.672 314.065 
ATOM   5148  C6   DT A 250     173.838-356.188 312.976 
ATOM   5149  P    DT A 251     179.234-357.977 310.090 
ATOM   5150  OP1  DT A 251     179.605-357.992 308.657 
ATOM   5151  OP2  DT A 251     178.752-359.258 310.650 
ATOM   5152  O5'  DT A 251     180.467-357.441 310.959 
ATOM   5153  C5'  DT A 251     180.630-356.022 311.141 
ATOM   5154  C4'  DT A 251     180.976-355.721 312.585 
ATOM   5155  O4'  DT A 251     179.793-355.541 313.415 
ATOM   5156  C3'  DT A 251     181.777-356.798 313.316 
ATOM   5157  O3'  DT A 251     182.704-356.168 314.192 
ATOM   5158  C2'  DT A 251     180.744-357.545 314.158 
ATOM   5159  C1'  DT A 251     179.949-356.319 314.592 
ATOM   5160  N1   DT A 251     178.592-356.639 315.117 
ATOM   5161  C2   DT A 251     178.111-355.849 316.132 
ATOM   5162  O2   DT A 251     178.742-354.918 316.604 
ATOM   5163  N3   DT A 251     176.851-356.176 316.595 
ATOM   5164  C4   DT A 251     176.053-357.203 316.135 
ATOM   5165  O4   DT A 251     174.940-357.400 316.628 
ATOM   5166  C5   DT A 251     176.643-357.978 315.069 
ATOM   5167  C7   DT A 251     175.840-359.116 314.511 
ATOM   5168  C6   DT A 251     177.866-357.681 314.601 
ATOM   5169  P    DA A 252     184.173-356.784 314.343 
ATOM   5170  OP1  DA A 252     185.035-356.286 313.248 
ATOM   5171  OP2  DA A 252     184.082-358.254 314.481 
ATOM   5172  O5'  DA A 252     184.644-356.144 315.731 
ATOM   5173  C5'  DA A 252     184.130-354.854 316.115 
ATOM   5174  C4'  DA A 252     183.741-354.866 317.581 
ATOM   5175  O4'  DA A 252     182.370-355.309 317.788 
ATOM   5176  C3'  DA A 252     184.566-355.787 318.480 
ATOM   5177  O3'  DA A 252     184.741-355.159 319.745 
ATOM   5178  C2'  DA A 252     183.693-357.027 318.669 
ATOM   5179  C1'  DA A 252     182.367-356.288 318.816 
ATOM   5180  N9   DA A 252     181.172-357.157 318.624 
ATOM   5181  C8   DA A 252     181.024-358.220 317.780 
ATOM   5182  N7   DA A 252     179.855-358.781 317.842 
ATOM   5183  C5   DA A 252     179.177-358.034 318.796 
ATOM   5184  C6   DA A 252     177.877-358.124 319.321 
ATOM   5185  N6   DA A 252     176.987-359.051 318.938 
ATOM   5186  N1   DA A 252     177.523-357.224 320.257 
ATOM   5187  C2   DA A 252     178.412-356.306 320.633 
ATOM   5188  N3   DA A 252     179.646-356.125 320.217 
ATOM   5189  C4   DA A 252     179.975-357.038 319.281 
ATOM   5190  P    DA A 253     186.153-355.290 320.487 
ATOM   5191  OP1  DA A 253     187.084-354.263 319.967 
ATOM   5192  OP2  DA A 253     186.626-356.690 320.412 
ATOM   5193  O5'  DA A 253     185.751-354.939 321.995 
ATOM   5194  C5'  DA A 253     184.652-354.040 322.233 
ATOM   5195  C4'  DA A 253     183.774-354.577 323.347 
ATOM   5196  O4'  DA A 253     182.739-355.474 322.854 
ATOM   5197  C3'  DA A 253     184.490-355.395 324.421 
ATOM   5198  O3'  DA A 253     183.896-355.117 325.683 
ATOM   5199  C2'  DA A 253     184.199-356.850 324.058 
ATOM   5200  C1'  DA A 253     182.743-356.645 323.656 
ATOM   5201  N9   DA A 253     182.181-357.762 322.847 
ATOM   5202  C8   DA A 253     182.814-358.543 321.923 
ATOM   5203  N7   DA A 253     182.051-359.441 321.383 
ATOM   5204  C5   DA A 253     180.820-359.244 321.991 
ATOM   5205  C6   DA A 253     179.578-359.885 321.848 
ATOM   5206  N6   DA A 253     179.365-360.906 321.005 
ATOM   5207  N1   DA A 253     178.560-359.439 322.607 
ATOM   5208  C2   DA A 253     178.777-358.425 323.443 
ATOM   5209  N3   DA A 253     179.886-357.752 323.661 
ATOM   5210  C4   DA A 253     180.890-358.218 322.890 
ATOM   5211  P    DC A 254     184.835-354.987 326.973 
ATOM   5212  OP1  DC A 254     185.385-353.615 327.049 
ATOM   5213  OP2  DC A 254     185.827-356.085 326.976 
ATOM   5214  O5'  DC A 254     183.781-355.211 328.155 
ATOM   5215  C5'  DC A 254     182.413-354.812 327.956 
ATOM   5216  C4'  DC A 254     181.479-355.886 328.479 
ATOM   5217  O4'  DC A 254     181.175-356.896 327.475 
ATOM   5218  C3'  DC A 254     181.994-356.693 329.670 
ATOM   5219  O3'  DC A 254     180.905-356.978 330.540 
ATOM   5220  C2'  DC A 254     182.487-358.007 329.063 
ATOM   5221  C1'  DC A 254     181.349-358.176 328.062 
ATOM   5222  N1   DC A 254     181.648-359.148 326.973 
ATOM   5223  C2   DC A 254     180.597-359.919 326.483 
ATOM   5224  O2   DC A 254     179.470-359.766 326.967 
ATOM   5225  N3   DC A 254     180.851-360.810 325.490 
ATOM   5226  C4   DC A 254     182.087-360.945 324.993 
ATOM   5227  N4   DC A 254     182.282-361.828 324.025 
ATOM   5228  C5   DC A 254     183.182-360.162 325.483 
ATOM   5229  C6   DC A 254     182.908-359.277 326.475 
ATOM   5230  P    DA A 255     181.138-356.913 332.122 
ATOM   5231  OP1  DA A 255     181.005-355.514 332.586 
ATOM   5232  OP2  DA A 255     182.407-357.593 332.465 
ATOM   5233  O5'  DA A 255     179.904-357.778 332.659 
ATOM   5234  C5'  DA A 255     178.683-357.800 331.896 
ATOM   5235  C4'  DA A 255     178.147-359.216 331.817 
ATOM   5236  O4'  DA A 255     178.691-359.953 330.685 
ATOM   5237  C3'  DA A 255     178.448-360.109 333.019 
ATOM   5238  O3'  DA A 255     177.329-360.955 333.257 
ATOM   5239  C2'  DA A 255     179.625-360.976 332.572 
ATOM   5240  C1'  DA A 255     179.134-361.220 331.148 
ATOM   5241  N9   DA A 255     180.195-361.706 330.223 
ATOM   5242  C8   DA A 255     181.523-361.384 330.211 
ATOM   5243  N7   DA A 255     182.197-361.977 329.275 
ATOM   5244  C5   DA A 255     181.249-362.748 328.617 
ATOM   5245  C6   DA A 255     181.335-363.619 327.517 
ATOM   5246  N6   DA A 255     182.475-363.869 326.858 
ATOM   5247  N1   DA A 255     180.201-364.225 327.120 
ATOM   5248  C2   DA A 255     179.072-363.972 327.778 
ATOM   5249  N3   DA A 255     178.871-363.184 328.811 
ATOM   5250  C4   DA A 255     180.021-362.589 329.190 
ATOM   5251  P    DA A 256     176.891-361.256 334.767 
ATOM   5252  OP1  DA A 256     176.032-360.157 335.262 
ATOM   5253  OP2  DA A 256     178.088-361.560 335.580 
ATOM   5254  O5'  DA A 256     176.015-362.583 334.583 
ATOM   5255  C5'  DA A 256     175.304-362.783 333.347 
ATOM   5256  C4'  DA A 256     175.467-364.218 332.882 
ATOM   5257  O4'  DA A 256     176.652-364.402 332.057 
ATOM   5258  C3'  DA A 256     175.622-365.262 333.988 
ATOM   5259  O3'  DA A 256     174.948-366.451 333.596 
ATOM   5260  C2'  DA A 256     177.123-365.548 334.043 
ATOM   5261  C1'  DA A 256     177.360-365.536 332.535 
ATOM   5262  N9   DA A 256     178.792-365.383 332.155 
ATOM   5263  C8   DA A 256     179.764-364.663 332.787 
ATOM   5264  N7   DA A 256     180.924-364.727 332.209 
ATOM   5265  C5   DA A 256     180.705-365.549 331.112 
ATOM   5266  C6   DA A 256     181.551-366.010 330.090 
ATOM   5267  N6   DA A 256     182.851-365.692 330.005 
ATOM   5268  N1   DA A 256     181.012-366.814 329.155 
ATOM   5269  C2   DA A 256     179.720-367.127 329.244 
ATOM   5270  N3   DA A 256     178.837-366.759 330.146 
ATOM   5271  C4   DA A 256     179.402-365.956 331.071 
ATOM   5272  P    DC A 257     174.131-367.279 334.695 
ATOM   5273  OP1  DC A 257     172.781-366.692 334.853 
ATOM   5274  OP2  DC A 257     174.937-367.394 335.930 
ATOM   5275  O5'  DC A 257     174.017-368.711 333.992 
ATOM   5276  C5'  DC A 257     173.982-368.782 332.554 
ATOM   5277  C4'  DC A 257     174.880-369.903 332.069 
ATOM   5278  O4'  DC A 257     176.254-369.464 331.865 
ATOM   5279  C3'  DC A 257     175.012-371.103 333.006 
ATOM   5280  O3'  DC A 257     175.090-372.290 332.225 
ATOM   5281  C2'  DC A 257     176.352-370.898 333.711 
ATOM   5282  C1'  DC A 257     177.120-370.398 332.491 
ATOM   5283  N1   DC A 257     178.390-369.696 332.829 
ATOM   5284  C2   DC A 257     179.464-369.841 331.955 
ATOM   5285  O2   DC A 257     179.320-370.539 330.944 
ATOM   5286  N3   DC A 257     180.630-369.211 332.245 
ATOM   5287  C4   DC A 257     180.745-368.463 333.350 
ATOM   5288  N4   DC A 257     181.904-367.868 333.589 
ATOM   5289  C5   DC A 257     179.653-368.302 334.263 
ATOM   5290  C6   DC A 257     178.496-368.940 333.955 
ATOM   5291  P    DA A 258     174.328-373.603 332.733 
ATOM   5292  OP1  DA A 258     172.910-373.548 332.314 
ATOM   5293  OP2  DA A 258     174.572-373.790 334.180 
ATOM   5294  O5'  DA A 258     175.088-374.746 331.909 
ATOM   5295  C5'  DA A 258     175.638-374.428 330.617 
ATOM   5296  C4'  DA A 258     177.026-375.023 330.483 
ATOM   5297  O4'  DA A 258     178.064-374.130 330.980 
ATOM   5298  C3'  DA A 258     177.267-376.326 331.244 
ATOM   5299  O3'  DA A 258     178.114-377.163 330.467 
ATOM   5300  C2'  DA A 258     178.024-375.905 332.504 
ATOM   5301  C1'  DA A 258     178.923-374.871 331.832 
ATOM   5302  N9   DA A 258     179.559-373.921 332.787 
ATOM   5303  C8   DA A 258     179.049-373.414 333.947 
ATOM   5304  N7   DA A 258     179.853-372.604 334.565 
ATOM   5305  C5   DA A 258     180.979-372.570 333.755 
ATOM   5306  C6   DA A 258     182.201-371.886 333.861 
ATOM   5307  N6   DA A 258     182.504-371.064 334.876 
ATOM   5308  N1   DA A 258     183.105-372.077 332.881 
ATOM   5309  C2   DA A 258     182.798-372.893 331.875 
ATOM   5310  N3   DA A 258     181.698-373.582 331.670 
ATOM   5311  C4   DA A 258     180.810-373.374 332.664 
ATOM   5312  P    DA A 259     177.825-378.738 330.427 
ATOM   5313  OP1  DA A 259     176.787-379.026 329.413 
ATOM   5314  OP2  DA A 259     177.549-379.225 331.797 
ATOM   5315  O5'  DA A 259     179.236-379.305 329.930 
ATOM   5316  C5'  DA A 259     180.056-378.485 329.076 
ATOM   5317  C4'  DA A 259     181.500-378.544 329.532 
ATOM   5318  O4'  DA A 259     181.806-377.539 330.539 
ATOM   5319  C3'  DA A 259     181.941-379.858 330.177 
ATOM   5320  O3'  DA A 259     183.282-380.133 329.792 
ATOM   5321  C2'  DA A 259     181.915-379.580 331.680 
ATOM   5322  C1'  DA A 259     182.494-378.170 331.608 
ATOM   5323  N9   DA A 259     182.270-377.367 332.842 
ATOM   5324  C8   DA A 259     181.196-377.388 333.685 
ATOM   5325  N7   DA A 259     181.295-376.566 334.683 
ATOM   5326  C5   DA A 259     182.525-375.953 334.490 
ATOM   5327  C6   DA A 259     183.218-374.970 335.216 
ATOM   5328  N6   DA A 259     182.745-374.407 336.337 
ATOM   5329  N1   DA A 259     184.420-374.586 334.746 
ATOM   5330  C2   DA A 259     184.884-375.148 333.632 
ATOM   5331  N3   DA A 259     184.331-376.069 332.873 
ATOM   5332  C4   DA A 259     183.130-376.437 333.365 
ATOM   5333  P    DG A 260     183.701-381.642 329.459 
ATOM   5334  OP1  DG A 260     183.345-381.957 328.058 
ATOM   5335  OP2  DG A 260     183.148-382.548 330.489 
ATOM   5336  O5'  DG A 260     185.293-381.568 329.608 
ATOM   5337  C5'  DG A 260     185.965-380.328 329.316 
ATOM   5338  C4'  DG A 260     187.011-380.045 330.375 
ATOM   5339  O4'  DG A 260     186.469-379.311 331.510 
ATOM   5340  C3'  DG A 260     187.666-381.272 331.008 
ATOM   5341  O3'  DG A 260     189.037-380.987 331.255 
ATOM   5342  C2'  DG A 260     186.956-381.441 332.351 
ATOM   5343  C1'  DG A 260     186.888-379.957 332.703 
ATOM   5344  N9   DG A 260     185.902-379.639 333.773 
ATOM   5345  C8   DG A 260     184.685-380.227 334.039 
ATOM   5346  N7   DG A 260     184.054-379.708 335.064 
ATOM   5347  C5   DG A 260     184.914-378.706 335.509 
ATOM   5348  C6   DG A 260     184.776-377.797 336.591 
ATOM   5349  O6   DG A 260     183.851-377.688 337.391 
ATOM   5350  N1   DG A 260     185.886-376.947 336.689 
ATOM   5351  C2   DG A 260     186.984-376.970 335.852 
ATOM   5352  N2   DG A 260     187.939-376.074 336.112 
ATOM   5353  N3   DG A 260     187.113-377.823 334.837 
ATOM   5354  C4   DG A 260     186.045-378.656 334.728 
ATOM   5355  P    DC A 261     190.127-382.131 330.995 
ATOM   5356  OP1  DC A 261     190.498-382.146 329.562 
ATOM   5357  OP2  DC A 261     189.645-383.412 331.555 
ATOM   5358  O5'  DC A 261     191.360-381.595 331.864 
ATOM   5359  C5'  DC A 261     191.522-380.176 332.045 
ATOM   5360  C4'  DC A 261     191.869-379.874 333.490 
ATOM   5361  O4'  DC A 261     190.685-379.695 334.319 
ATOM   5362  C3'  DC A 261     192.670-380.952 334.221 
ATOM   5363  O3'  DC A 261     193.597-380.321 335.097 
ATOM   5364  C2'  DC A 261     191.637-381.699 335.062 
ATOM   5365  C1'  DC A 261     190.841-380.472 335.497 
ATOM   5366  N1   DC A 261     189.485-380.793 336.022 
ATOM   5367  C2   DC A 261     188.983-380.001 337.051 
ATOM   5368  O2   DC A 261     189.677-379.073 337.483 
ATOM   5369  N3   DC A 261     187.749-380.277 337.545 
ATOM   5370  C4   DC A 261     187.027-381.292 337.050 
ATOM   5371  N4   DC A 261     185.829-381.521 337.565 
ATOM   5372  C5   DC A 261     187.525-382.119 335.992 
ATOM   5373  C6   DC A 261     188.761-381.827 335.512 
ATOM   5374  P    DA A 262     195.066-380.938 335.248 
ATOM   5375  OP1  DA A 262     195.927-380.440 334.153 
ATOM   5376  OP2  DA A 262     194.975-382.408 335.386 
ATOM   5377  O5'  DA A 262     195.536-380.297 336.636 
ATOM   5378  C5'  DA A 262     195.023-379.008 337.020 
ATOM   5379  C4'  DA A 262     194.634-379.020 338.486 
ATOM   5380  O4'  DA A 262     193.262-379.463 338.693 
ATOM   5381  C3'  DA A 262     195.459-379.940 339.385 
ATOM   5382  O3'  DA A 262     195.634-379.313 340.650 
ATOM   5383  C2'  DA A 262     194.586-381.180 339.574 
ATOM   5384  C1'  DA A 262     193.259-380.441 339.721 
ATOM   5385  N9   DA A 262     192.065-381.310 339.528 
ATOM   5386  C8   DA A 262     191.916-382.374 338.685 
ATOM   5387  N7   DA A 262     190.748-382.934 338.747 
ATOM   5388  C5   DA A 262     190.070-382.188 339.701 
ATOM   5389  C6   DA A 262     188.770-382.278 340.226 
ATOM   5390  N6   DA A 262     187.880-383.205 339.843 
ATOM   5391  N1   DA A 262     188.416-381.378 341.162 
ATOM   5392  C2   DA A 262     189.305-380.459 341.538 
ATOM   5393  N3   DA A 262     190.539-380.279 341.122 
ATOM   5394  C4   DA A 262     190.868-381.192 340.186 
ATOM   5395  P    DT A 263     197.046-379.444 341.392 
ATOM   5396  OP1  DT A 263     197.976-378.416 340.872 
ATOM   5397  OP2  DT A 263     197.518-380.844 341.316 
ATOM   5398  O5'  DT A 263     196.644-379.093 342.900 
ATOM   5399  C5'  DT A 263     195.544-378.193 343.138 
ATOM   5400  C4'  DT A 263     194.667-378.730 344.252 
ATOM   5401  O4'  DT A 263     193.632-379.628 343.759 
ATOM   5402  C3'  DT A 263     195.383-379.548 345.326 
ATOM   5403  O3'  DT A 263     194.788-379.270 346.588 
ATOM   5404  C2'  DT A 263     195.092-381.004 344.963 
ATOM   5405  C1'  DT A 263     193.636-380.798 344.561 
ATOM   5406  N1   DT A 263     193.074-381.916 343.752 
ATOM   5407  C2   DT A 263     191.748-382.221 343.942 
ATOM   5408  O2   DT A 263     191.035-381.622 344.730 
ATOM   5409  N3   DT A 263     191.262-383.262 343.176 
ATOM   5410  C4   DT A 263     191.976-384.005 342.257 
ATOM   5411  O4   DT A 263     191.432-384.915 341.629 
ATOM   5412  C5   DT A 263     193.359-383.610 342.128 
ATOM   5413  C7   DT A 263     194.208-384.368 341.150 
ATOM   5414  C6   DT A 263     193.857-382.601 342.861 
ATOM   5415  P    DT A 264     195.728-379.141 347.878 
ATOM   5416  OP1  DT A 264     196.278-377.769 347.954 
ATOM   5417  OP2  DT A 264     196.720-380.239 347.881 
ATOM   5418  O5'  DT A 264     194.674-379.365 349.060 
ATOM   5419  C5'  DT A 264     193.305-378.966 348.861 
ATOM   5420  C4'  DT A 264     192.372-380.039 349.384 
ATOM   5421  O4'  DT A 264     192.068-381.050 348.380 
ATOM   5422  C3'  DT A 264     192.887-380.847 350.575 
ATOM   5423  O3'  DT A 264     191.798-381.131 351.445 
ATOM   5424  C2'  DT A 264     193.380-382.160 349.968 
ATOM   5425  C1'  DT A 264     192.241-382.330 348.967 
ATOM   5426  N1   DT A 264     192.541-383.301 347.877 
ATOM   5427  C2   DT A 264     191.494-384.054 347.405 
ATOM   5428  O2   DT A 264     190.358-383.955 347.836 
ATOM   5429  N3   DT A 264     191.810-384.944 346.396 
ATOM   5430  C4   DT A 264     193.057-385.136 345.836 
ATOM   5431  O4   DT A 264     193.217-385.964 344.936 
ATOM   5432  C5   DT A 264     194.091-384.301 346.397 
ATOM   5433  C7   DT A 264     195.478-384.447 345.845 
ATOM   5434  C6   DT A 264     193.811-383.428 347.379 
ATOM   5435  P    DC A 265     192.031-381.067 353.027 
ATOM   5436  OP1  DC A 265     191.898-379.667 353.491 
ATOM   5437  OP2  DC A 265     193.299-381.747 353.370 
ATOM   5438  O5'  DC A 265     190.796-381.932 353.564 
ATOM   5439  C5'  DC A 265     189.576-381.954 352.801 
ATOM   5440  C4'  DC A 265     189.039-383.369 352.722 
ATOM   5441  O4'  DC A 265     189.584-384.107 351.590 
ATOM   5442  C3'  DC A 265     189.341-384.263 353.924 
ATOM   5443  O3'  DC A 265     188.222-385.109 354.161 
ATOM   5444  C2'  DC A 265     190.518-385.130 353.477 
ATOM   5445  C1'  DC A 265     190.026-385.374 352.053 
ATOM   5446  N1   DC A 265     191.087-385.859 351.128 
ATOM   5447  C2   DC A 265     190.719-386.760 350.132 
ATOM   5448  O2   DC A 265     189.537-387.116 350.057 
ATOM   5449  N3   DC A 265     191.672-387.215 349.279 
ATOM   5450  C4   DC A 265     192.941-386.806 349.393 
ATOM   5451  N4   DC A 265     193.834-387.279 348.536 
ATOM   5452  C5   DC A 265     193.342-385.880 350.411 
ATOM   5453  C6   DC A 265     192.375-385.437 351.253 
ATOM   5454  P    DT A 266     187.783-385.409 355.672 
ATOM   5455  OP1  DT A 266     186.925-384.310 356.167 
ATOM   5456  OP2  DT A 266     188.981-385.714 356.485 
ATOM   5457  O5'  DT A 266     186.907-386.736 355.488 
ATOM   5458  C5'  DT A 266     186.196-386.937 354.252 
ATOM   5459  C4'  DT A 266     186.360-388.371 353.787 
ATOM   5460  O4'  DT A 266     187.545-388.555 352.962 
ATOM   5461  C3'  DT A 266     186.515-389.415 354.893 
ATOM   5462  O3'  DT A 266     185.841-390.605 354.501 
ATOM   5463  C2'  DT A 266     188.015-389.701 354.948 
ATOM   5464  C1'  DT A 266     188.252-389.689 353.440 
ATOM   5465  N1   DT A 266     189.684-389.536 353.060 
ATOM   5466  C2   DT A 266     190.105-390.195 351.930 
ATOM   5467  O2   DT A 266     189.364-390.882 351.248 
ATOM   5468  N3   DT A 266     191.439-390.031 351.610 
ATOM   5469  C4   DT A 266     192.362-389.280 352.308 
ATOM   5470  O4   DT A 266     193.531-389.207 351.923 
ATOM   5471  C5   DT A 266     191.825-388.626 353.479 
ATOM   5472  C7   DT A 266     192.765-387.788 354.296 
ATOM   5473  C6   DT A 266     190.533-388.769 353.813 
ATOM   5474  P    DA A 267     185.024-391.432 355.600 
ATOM   5475  OP1  DA A 267     183.673-390.846 355.758 
ATOM   5476  OP2  DA A 267     185.830-391.548 356.835 
ATOM   5477  O5'  DA A 267     184.909-392.865 354.897 
ATOM   5478  C5'  DA A 267     184.875-392.936 353.459 
ATOM   5479  C4'  DA A 267     185.772-394.056 352.974 
ATOM   5480  O4'  DA A 267     187.146-393.617 352.770 
ATOM   5481  C3'  DA A 267     185.905-395.257 353.910 
ATOM   5482  O3'  DA A 267     185.982-396.443 353.130 
ATOM   5483  C2'  DA A 267     187.245-395.051 354.616 
ATOM   5484  C1'  DA A 267     188.012-394.551 353.396 
ATOM   5485  N9   DA A 267     189.282-393.850 353.734 
ATOM   5486  C8   DA A 267     189.553-393.059 354.814 
ATOM   5487  N7   DA A 267     190.762-392.588 354.829 
ATOM   5488  C5   DA A 267     191.336-393.103 353.674 
ATOM   5489  C6   DA A 267     192.617-392.969 353.113 
ATOM   5490  N6   DA A 267     193.596-392.241 353.667 
ATOM   5491  N1   DA A 267     192.855-393.614 351.956 
ATOM   5492  C2   DA A 267     191.878-394.336 351.408 
ATOM   5493  N3   DA A 267     190.650-394.532 351.838 
ATOM   5494  C4   DA A 267     190.437-393.876 352.998 
ATOM   5495  P    DT A 268     185.221-397.757 353.638 
ATOM   5496  OP1  DT A 268     183.802-397.702 353.219 
ATOM   5497  OP2  DT A 268     185.464-397.943 355.085 
ATOM   5498  O5'  DT A 268     185.980-398.900 352.814 
ATOM   5499  C5'  DT A 268     186.531-398.582 351.522 
ATOM   5500  C4'  DT A 268     187.919-399.177 351.388 
ATOM   5501  O4'  DT A 268     188.956-398.283 351.884 
ATOM   5502  C3'  DT A 268     188.160-400.480 352.149 
ATOM   5503  O3'  DT A 268     189.007-401.317 351.372 
ATOM   5504  C2'  DT A 268     188.916-400.059 353.409 
ATOM   5505  C1'  DT A 268     189.815-399.025 352.737 
ATOM   5506  N1   DT A 268     190.452-398.075 353.691 
ATOM   5507  C2   DT A 268     191.719-397.638 353.388 
ATOM   5508  O2   DT A 268     192.321-397.994 352.388 
ATOM   5509  N3   DT A 268     192.278-396.760 354.295 
ATOM   5510  C4   DT A 268     191.688-396.294 355.452 
ATOM   5511  O4   DT A 268     192.289-395.507 356.188 
ATOM   5512  C5   DT A 268     190.360-396.808 355.686 
ATOM   5513  C7   DT A 268     189.646-396.351 356.925 
ATOM   5514  C6   DT A 268     189.793-397.663 354.820 
ATOM   5515  P    DT A 269     188.718-402.891 351.332 
ATOM   5516  OP1  DT A 269     187.679-403.180 350.318 
ATOM   5517  OP2  DT A 269     188.442-403.379 352.702 
ATOM   5518  O5'  DT A 269     190.129-403.459 350.834 
ATOM   5519  C5'  DT A 269     190.949-402.639 349.981 
ATOM   5520  C4'  DT A 269     192.393-402.698 350.437 
ATOM   5521  O4'  DT A 269     192.699-401.692 351.444 
ATOM   5522  C3'  DT A 269     192.833-404.012 351.082 
ATOM   5523  O3'  DT A 269     194.175-404.287 350.697 
ATOM   5524  C2'  DT A 269     192.808-403.733 352.584 
ATOM   5525  C1'  DT A 269     193.387-402.324 352.513 
ATOM   5526  N1   DT A 269     193.163-401.520 353.747 
ATOM   5527  C2   DT A 269     194.151-400.636 354.105 
ATOM   5528  O2   DT A 269     195.177-400.491 353.463 
ATOM   5529  N3   DT A 269     193.909-399.909 355.256 
ATOM   5530  C4   DT A 269     192.787-399.992 356.055 
ATOM   5531  O4   DT A 269     192.682-399.290 357.062 
ATOM   5532  C5   DT A 269     191.806-400.949 355.597 
ATOM   5533  C7   DT A 269     190.555-401.102 356.411 
ATOM   5534  C6   DT A 269     192.016-401.668 354.483 
ATOM   5535  P    DG A 270     194.594-405.796 350.364 
ATOM   5536  OP1  DG A 270     194.238-406.111 348.963 
ATOM   5537  OP2  DG A 270     194.040-406.702 351.394 
ATOM   5538  O5'  DG A 270     196.185-405.722 350.513 
ATOM   5539  C5'  DG A 270     196.857-404.482 350.221 
ATOM   5540  C4'  DG A 270     197.904-404.199 351.280 
ATOM   5541  O4'  DG A 270     197.361-403.465 352.415 
ATOM   5542  C3'  DG A 270     198.559-405.426 351.913 
ATOM   5543  O3'  DG A 270     199.930-405.140 352.160 
ATOM   5544  C2'  DG A 270     197.848-405.594 353.256 
ATOM   5545  C1'  DG A 270     197.781-404.111 353.608 
ATOM   5546  N9   DG A 270     196.795-403.793 354.678 
ATOM   5547  C8   DG A 270     195.577-404.381 354.944 
ATOM   5548  N7   DG A 270     194.947-403.862 355.969 
ATOM   5549  C5   DG A 270     195.807-402.860 356.414 
ATOM   5550  C6   DG A 270     195.669-401.951 357.496 
ATOM   5551  O6   DG A 270     194.744-401.842 358.296 
ATOM   5552  N1   DG A 270     196.778-401.100 357.594 
ATOM   5553  C2   DG A 270     197.876-401.124 356.757 
ATOM   5554  N2   DG A 270     198.832-400.228 357.017 
ATOM   5555  N3   DG A 270     198.005-401.976 355.742 
ATOM   5556  C4   DG A 270     196.937-402.809 355.633 
ATOM   5557  P    DA A 271     201.020-406.284 351.900 
ATOM   5558  OP1  DA A 271     201.391-406.299 350.467 
ATOM   5559  OP2  DA A 271     200.537-407.566 352.460 
ATOM   5560  O5'  DA A 271     202.253-405.749 352.769 
ATOM   5561  C5'  DA A 271     202.415-404.329 352.950 
ATOM   5562  C4'  DA A 271     202.762-404.028 354.395 
ATOM   5563  O4'  DA A 271     201.578-403.848 355.224 
ATOM   5564  C3'  DA A 271     203.563-405.105 355.126 
ATOM   5565  O3'  DA A 271     204.489-404.475 356.002 
ATOM   5566  C2'  DA A 271     202.530-405.853 355.967 
ATOM   5567  C1'  DA A 271     201.734-404.626 356.401 
ATOM   5568  N9   DA A 271     200.378-404.946 356.927 
ATOM   5569  C8   DA A 271     199.527-405.939 356.531 
ATOM   5570  N7   DA A 271     198.408-405.963 357.186 
ATOM   5571  C5   DA A 271     198.522-404.910 358.083 
ATOM   5572  C6   DA A 271     197.656-404.406 359.067 
ATOM   5573  N6   DA A 271     196.447-404.924 359.324 
ATOM   5574  N1   DA A 271     198.081-403.348 359.782 
ATOM   5575  C2   DA A 271     199.284-402.837 359.522 
ATOM   5576  N3   DA A 271     200.174-403.221 358.633 
ATOM   5577  C4   DA A 271     199.725-404.281 357.932 
ATOM   5578  P    DT A 272     205.959-405.091 356.153 
ATOM   5579  OP1  DT A 272     206.820-404.594 355.057 
ATOM   5580  OP2  DT A 272     205.868-406.562 356.291 
ATOM   5581  O5'  DT A 272     206.429-404.451 357.541 
ATOM   5582  C5'  DT A 272     205.915-403.161 357.925 
ATOM   5583  C4'  DT A 272     205.527-403.173 359.391 
ATOM   5584  O4'  DT A 272     204.155-403.616 359.598 
ATOM   5585  C3'  DT A 272     206.351-404.094 360.290 
ATOM   5586  O3'  DT A 272     206.527-403.467 361.554 
ATOM   5587  C2'  DT A 272     205.479-405.334 360.479 
ATOM   5588  C1'  DT A 272     204.152-404.595 360.626 
ATOM   5589  N1   DT A 272     202.957-405.464 360.433 
ATOM   5590  C2   DT A 272     201.848-405.179 361.192 
ATOM   5591  O2   DT A 272     201.811-404.263 361.995 
ATOM   5592  N3   DT A 272     200.760-406.007 360.987 
ATOM   5593  C4   DT A 272     200.694-407.067 360.107 
ATOM   5594  O4   DT A 272     199.663-407.737 360.011 
ATOM   5595  C5   DT A 272     201.907-407.287 359.356 
ATOM   5596  C7   DT A 272     201.919-408.424 358.376 
ATOM   5597  C6   DT A 272     202.979-406.499 359.536 
ATOM   5598  P    DA A 273     207.939-403.597 362.297 
ATOM   5599  OP1  DA A 273     208.869-402.570 361.777 
ATOM   5600  OP2  DA A 273     208.411-404.998 362.221 
ATOM   5601  O5'  DA A 273     207.537-403.246 363.804 
ATOM   5602  C5'  DA A 273     206.437-402.347 364.043 
ATOM   5603  C4'  DA A 273     205.560-402.884 365.156 
ATOM   5604  O4'  DA A 273     204.525-403.781 364.664 
ATOM   5605  C3'  DA A 273     206.275-403.702 366.231 
ATOM   5606  O3'  DA A 273     205.681-403.424 367.493 
ATOM   5607  C2'  DA A 273     205.985-405.158 365.868 
ATOM   5608  C1'  DA A 273     204.528-404.952 365.466 
ATOM   5609  N9   DA A 273     203.966-406.070 364.657 
ATOM   5610  C8   DA A 273     204.600-406.850 363.733 
ATOM   5611  N7   DA A 273     203.837-407.748 363.193 
ATOM   5612  C5   DA A 273     202.605-407.551 363.801 
ATOM   5613  C6   DA A 273     201.364-408.193 363.658 
ATOM   5614  N6   DA A 273     201.151-409.213 362.815 
ATOM   5615  N1   DA A 273     200.345-407.747 364.417 
ATOM   5616  C2   DA A 273     200.562-406.732 365.253 
ATOM   5617  N3   DA A 273     201.671-406.059 365.471 
ATOM   5618  C4   DA A 273     202.675-406.525 364.700 
ATOM   5619  P    DA A 274     206.621-403.294 368.783 
ATOM   5620  OP1  DA A 274     207.171-401.922 368.859 
ATOM   5621  OP2  DA A 274     207.613-404.392 368.786 
ATOM   5622  O5'  DA A 274     205.567-403.518 369.965 
ATOM   5623  C5'  DA A 274     204.198-403.119 369.766 
ATOM   5624  C4'  DA A 274     203.264-404.193 370.289 
ATOM   5625  O4'  DA A 274     202.960-405.203 369.285 
ATOM   5626  C3'  DA A 274     203.780-405.000 371.480 
ATOM   5627  O3'  DA A 274     202.690-405.285 372.350 
ATOM   5628  C2'  DA A 274     204.273-406.314 370.872 
ATOM   5629  C1'  DA A 274     203.134-406.484 369.872 
ATOM   5630  N9   DA A 274     203.434-407.455 368.782 
ATOM   5631  C8   DA A 274     204.632-407.706 368.176 
ATOM   5632  N7   DA A 274     204.572-408.617 367.255 
ATOM   5633  C5   DA A 274     203.238-408.999 367.247 
ATOM   5634  C6   DA A 274     202.526-409.939 366.484 
ATOM   5635  N6   DA A 274     203.088-410.701 365.535 
ATOM   5636  N1   DA A 274     201.208-410.068 366.733 
ATOM   5637  C2   DA A 274     200.656-409.308 367.677 
ATOM   5638  N3   DA A 274     201.216-408.403 368.449 
ATOM   5639  C4   DA A 274     202.533-408.293 368.180 
ATOM   5640  P    DG A 275     202.924-405.221 373.932 
ATOM   5641  OP1  DG A 275     202.791-403.821 374.396 
ATOM   5642  OP2  DG A 275     204.192-405.900 374.274 
ATOM   5643  O5'  DG A 275     201.689-406.085 374.469 
ATOM   5644  C5'  DG A 275     200.468-406.107 373.705 
ATOM   5645  C4'  DG A 275     199.932-407.523 373.627 
ATOM   5646  O4'  DG A 275     200.477-408.261 372.495 
ATOM   5647  C3'  DG A 275     200.234-408.417 374.829 
ATOM   5648  O3'  DG A 275     199.114-409.263 375.066 
ATOM   5649  C2'  DG A 275     201.410-409.284 374.382 
ATOM   5650  C1'  DG A 275     200.919-409.528 372.958 
ATOM   5651  N9   DG A 275     201.980-410.013 372.033 
ATOM   5652  C8   DG A 275     203.322-409.701 372.006 
ATOM   5653  N7   DG A 275     203.992-410.305 371.055 
ATOM   5654  C5   DG A 275     203.027-411.073 370.406 
ATOM   5655  C6   DG A 275     203.148-411.946 369.294 
ATOM   5656  O6   DG A 275     204.150-412.226 368.641 
ATOM   5657  N1   DG A 275     201.915-412.525 368.960 
ATOM   5658  C2   DG A 275     200.723-412.291 369.615 
ATOM   5659  N2   DG A 275     199.657-412.941 369.142 
ATOM   5660  N3   DG A 275     200.609-411.471 370.659 
ATOM   5661  C4   DG A 275     201.795-410.902 370.995 
ATOM   5662  P    DG A 276     198.676-409.563 376.577 
ATOM   5663  OP1  DG A 276     197.817-408.464 377.072 
ATOM   5664  OP2  DG A 276     199.874-409.867 377.390 
ATOM   5665  O5'  DG A 276     197.800-410.890 376.393 
ATOM   5666  C5'  DG A 276     197.089-411.091 375.157 
ATOM   5667  C4'  DG A 276     197.252-412.525 374.692 
ATOM   5668  O4'  DG A 276     198.438-412.709 373.867 
ATOM   5669  C3'  DG A 276     197.408-413.569 375.798 
ATOM   5670  O3'  DG A 276     196.734-414.759 375.406 
ATOM   5671  C2'  DG A 276     198.908-413.855 375.852 
ATOM   5672  C1'  DG A 276     199.145-413.843 374.345 
ATOM   5673  N9   DG A 276     200.577-413.690 373.964 
ATOM   5674  C8   DG A 276     201.571-412.970 374.590 
ATOM   5675  N7   DG A 276     202.738-413.043 373.994 
ATOM   5676  C5   DG A 276     202.498-413.870 372.898 
ATOM   5677  C6   DG A 276     203.381-414.318 371.881 
ATOM   5678  O6   DG A 276     204.575-414.072 371.736 
ATOM   5679  N1   DG A 276     202.723-415.146 370.960 
ATOM   5680  C2   DG A 276     201.388-415.495 371.016 
ATOM   5681  N2   DG A 276     200.952-416.296 370.040 
ATOM   5682  N3   DG A 276     200.561-415.074 371.970 
ATOM   5683  C4   DG A 276     201.183-414.271 372.871 
ATOM   5684  P    DT A 277     195.916-415.586 376.505 
ATOM   5685  OP1  DT A 277     194.566-415.000 376.663 
ATOM   5686  OP2  DT A 277     196.723-415.701 377.740 
ATOM   5687  O5'  DT A 277     195.802-417.019 375.802 
ATOM   5688  C5'  DT A 277     195.767-417.089 374.364 
ATOM   5689  C4'  DT A 277     196.665-418.210 373.878 
ATOM   5690  O4'  DT A 277     198.039-417.771 373.675 
ATOM   5691  C3'  DT A 277     196.797-419.410 374.815 
ATOM   5692  O3'  DT A 277     196.875-420.597 374.035 
ATOM   5693  C2'  DT A 277     198.138-419.205 375.521 
ATOM   5694  C1'  DT A 277     198.905-418.705 374.301 
ATOM   5695  N1   DT A 277     200.175-418.003 374.639 
ATOM   5696  C2   DT A 277     201.225-418.156 373.767 
ATOM   5697  O2   DT A 277     201.153-418.829 372.752 
ATOM   5698  N3   DT A 277     202.386-417.492 374.113 
ATOM   5699  C4   DT A 277     202.578-416.707 375.231 
ATOM   5700  O4   DT A 277     203.664-416.162 375.435 
ATOM   5701  C5   DT A 277     201.419-416.607 376.086 
ATOM   5702  C7   DT A 277     201.542-415.772 377.327 
ATOM   5703  C6   DT A 277     200.278-417.243 375.774 
ATOM   5704  P    DA A 278     196.114-421.911 374.543 
ATOM   5705  OP1  DA A 278     194.695-421.855 374.124 
ATOM   5706  OP2  DA A 278     196.357-422.097 375.990 
ATOM   5707  O5'  DA A 278     196.873-423.054 373.719 
ATOM   5708  C5'  DA A 278     197.423-422.735 372.427 
ATOM   5709  C4'  DA A 278     198.811-423.330 372.293 
ATOM   5710  O4'  DA A 278     199.849-422.437 372.789 
ATOM   5711  C3'  DA A 278     199.052-424.634 373.054 
ATOM   5712  O3'  DA A 278     199.900-425.471 372.277 
ATOM   5713  C2'  DA A 278     199.809-424.212 374.314 
ATOM   5714  C1'  DA A 278     200.708-423.178 373.642 
ATOM   5715  N9   DA A 278     201.345-422.229 374.596 
ATOM   5716  C8   DA A 278     200.834-421.721 375.757 
ATOM   5717  N7   DA A 278     201.638-420.911 376.374 
ATOM   5718  C5   DA A 278     202.765-420.877 375.565 
ATOM   5719  C6   DA A 278     203.987-420.193 375.670 
ATOM   5720  N6   DA A 278     204.289-419.372 376.686 
ATOM   5721  N1   DA A 278     204.890-420.384 374.691 
ATOM   5722  C2   DA A 278     204.584-421.201 373.685 
ATOM   5723  N3   DA A 278     203.483-421.889 373.480 
ATOM   5724  C4   DA A 278     202.595-421.681 374.474 
ATOM   5725  P    DA A 279     199.611-427.045 372.237 
ATOM   5726  OP1  DA A 279     198.572-427.333 371.223 
ATOM   5727  OP2  DA A 279     199.335-427.532 373.607 
ATOM   5728  O5'  DA A 279     201.022-427.612 371.739 
ATOM   5729  C5'  DA A 279     201.841-426.792 370.886 
ATOM   5730  C4'  DA A 279     203.286-426.852 371.342 
ATOM   5731  O4'  DA A 279     203.591-425.846 372.349 
ATOM   5732  C3'  DA A 279     203.726-428.165 371.987 
ATOM   5733  O3'  DA A 279     205.068-428.440 371.601 
ATOM   5734  C2'  DA A 279     203.700-427.887 373.489 
ATOM   5735  C1'  DA A 279     204.280-426.477 373.418 
ATOM   5736  N9   DA A 279     204.056-425.674 374.652 
ATOM   5737  C8   DA A 279     202.982-425.696 375.495 
ATOM   5738  N7   DA A 279     203.080-424.874 376.493 
ATOM   5739  C5   DA A 279     204.311-424.260 376.299 
ATOM   5740  C6   DA A 279     205.004-423.277 377.026 
ATOM   5741  N6   DA A 279     204.531-422.715 378.146 
ATOM   5742  N1   DA A 279     206.206-422.893 376.556 
ATOM   5743  C2   DA A 279     206.670-423.455 375.441 
ATOM   5744  N3   DA A 279     206.116-424.376 374.683 
ATOM   5745  C4   DA A 279     204.915-424.744 375.175 
ATOM   5746  P    DC A 280     205.486-429.949 371.269 
ATOM   5747  OP1  DC A 280     205.131-430.265 369.867 
ATOM   5748  OP2  DC A 280     204.933-430.856 372.299 
ATOM   5749  O5'  DC A 280     207.078-429.875 371.418 
ATOM   5750  C5'  DC A 280     207.750-428.635 371.126 
ATOM   5751  C4'  DC A 280     208.797-428.352 372.185 
ATOM   5752  O4'  DC A 280     208.254-427.619 373.320 
ATOM   5753  C3'  DC A 280     209.452-429.580 372.818 
ATOM   5754  O3'  DC A 280     210.823-429.294 373.065 
ATOM   5755  C2'  DC A 280     208.741-429.748 374.161 
ATOM   5756  C1'  DC A 280     208.673-428.265 374.512 
ATOM   5757  N1   DC A 280     207.687-427.946 375.583 
ATOM   5758  C2   DC A 280     207.998-426.915 376.466 
ATOM   5759  O2   DC A 280     209.068-426.312 376.326 
ATOM   5760  N3   DC A 280     207.112-426.610 377.449 
ATOM   5761  C4   DC A 280     205.963-427.287 377.567 
ATOM   5762  N4   DC A 280     205.133-426.952 378.542 
ATOM   5763  C5   DC A 280     205.625-428.352 376.669 
ATOM   5764  C6   DC A 280     206.524-428.642 375.694 
ATOM   5765  P    DA A 281     211.913-430.438 372.805 
ATOM   5766  OP1  DA A 281     212.283-430.453 371.372 
ATOM   5767  OP2  DA A 281     211.430-431.719 373.364 
ATOM   5768  O5'  DA A 281     213.145-429.902 373.674 
ATOM   5769  C5'  DA A 281     213.308-428.483 373.855 
ATOM   5770  C4'  DA A 281     213.654-428.181 375.300 
ATOM   5771  O4'  DA A 281     212.471-428.002 376.129 
ATOM   5772  C3'  DA A 281     214.456-429.259 376.030 
ATOM   5773  O3'  DA A 281     215.382-428.629 376.907 
ATOM   5774  C2'  DA A 281     213.422-430.006 376.872 
ATOM   5775  C1'  DA A 281     212.627-428.779 377.306 
ATOM   5776  N9   DA A 281     211.270-429.100 377.832 
ATOM   5777  C8   DA A 281     210.420-430.093 377.436 
ATOM   5778  N7   DA A 281     209.301-430.117 378.091 
ATOM   5779  C5   DA A 281     209.414-429.064 378.988 
ATOM   5780  C6   DA A 281     208.549-428.560 379.972 
ATOM   5781  N6   DA A 281     207.339-429.078 380.229 
ATOM   5782  N1   DA A 281     208.974-427.501 380.686 
ATOM   5783  C2   DA A 281     210.176-426.991 380.427 
ATOM   5784  N3   DA A 281     211.067-427.375 379.537 
ATOM   5785  C4   DA A 281     210.617-428.435 378.837 
ATOM   5786  P    DA A 282     216.851-429.245 377.058 
ATOM   5787  OP1  DA A 282     217.713-428.747 375.962 
ATOM   5788  OP2  DA A 282     216.760-430.715 377.196 
ATOM   5789  O5'  DA A 282     217.322-428.604 378.446 
ATOM   5790  C5'  DA A 282     216.808-427.315 378.830 
ATOM   5791  C4'  DA A 282     216.420-427.327 380.295 
ATOM   5792  O4'  DA A 282     215.048-427.770 380.503 
ATOM   5793  C3'  DA A 282     217.244-428.248 381.195 
ATOM   5794  O3'  DA A 282     217.419-427.620 382.459 
ATOM   5795  C2'  DA A 282     216.371-429.488 381.384 
ATOM   5796  C1'  DA A 282     215.045-428.749 381.531 
ATOM   5797  N9   DA A 282     213.850-429.618 381.338 
ATOM   5798  C8   DA A 282     213.702-430.681 380.495 
ATOM   5799  N7   DA A 282     212.533-431.241 380.557 
ATOM   5800  C5   DA A 282     211.855-430.495 381.511 
ATOM   5801  C6   DA A 282     210.556-430.585 382.036 
ATOM   5802  N6   DA A 282     209.666-431.512 381.652 
ATOM   5803  N1   DA A 282     210.202-429.685 382.972 
ATOM   5804  C2   DA A 282     211.090-428.767 383.348 
ATOM   5805  N3   DA A 282     212.324-428.586 382.931 
ATOM   5806  C4   DA A 282     212.653-429.499 381.996 
ATOM   5807  P    DG A 283     218.831-427.751 383.202 
ATOM   5808  OP1  DG A 283     219.762-426.723 382.682 
ATOM   5809  OP2  DG A 283     219.304-429.151 383.126 
ATOM   5810  O5'  DG A 283     218.429-427.400 384.709 
ATOM   5811  C5'  DG A 283     217.330-426.500 384.948 
ATOM   5812  C4'  DG A 283     216.452-427.037 386.061 
ATOM   5813  O4'  DG A 283     215.417-427.935 385.569 
ATOM   5814  C3'  DG A 283     217.168-427.855 387.136 
ATOM   5815  O3'  DG A 283     216.574-427.578 388.398 
ATOM   5816  C2'  DG A 283     216.878-429.311 386.773 
ATOM   5817  C1'  DG A 283     215.421-429.106 386.371 
ATOM   5818  N9   DG A 283     214.859-430.223 385.562 
ATOM   5819  C8   DG A 283     215.482-431.020 384.627 
ATOM   5820  N7   DG A 283     214.700-431.924 384.088 
ATOM   5821  C5   DG A 283     213.470-431.710 384.711 
ATOM   5822  C6   DG A 283     212.231-432.381 384.541 
ATOM   5823  O6   DG A 283     211.958-433.316 383.795 
ATOM   5824  N1   DG A 283     211.239-431.842 385.373 
ATOM   5825  C2   DG A 283     211.422-430.793 386.253 
ATOM   5826  N2   DG A 283     210.349-430.426 386.959 
ATOM   5827  N3   DG A 283     212.584-430.164 386.411 
ATOM   5828  C4   DG A 283     213.557-430.674 385.612 
ATOM   5829  P    DT A 284     217.513-427.448 389.687 
ATOM   5830  OP1  DT A 284     218.063-426.076 389.764 
ATOM   5831  OP2  DT A 284     218.505-428.546 389.691 
ATOM   5832  O5'  DT A 284     216.459-427.672 390.870 
ATOM   5833  C5'  DT A 284     215.091-427.273 390.671 
ATOM   5834  C4'  DT A 284     214.157-428.346 391.194 
ATOM   5835  O4'  DT A 284     213.853-429.357 390.190 
ATOM   5836  C3'  DT A 284     214.672-429.154 392.385 
ATOM   5837  O3'  DT A 284     213.583-429.439 393.255 
ATOM   5838  C2'  DT A 284     215.165-430.468 391.777 
ATOM   5839  C1'  DT A 284     214.027-430.637 390.777 
ATOM   5840  N1   DT A 284     214.327-431.608 389.687 
ATOM   5841  C2   DT A 284     213.279-432.361 389.215 
ATOM   5842  O2   DT A 284     212.144-432.262 389.646 
ATOM   5843  N3   DT A 284     213.596-433.251 388.206 
ATOM   5844  C4   DT A 284     214.842-433.444 387.645 
ATOM   5845  O4   DT A 284     215.003-434.271 386.746 
ATOM   5846  C5   DT A 284     215.876-432.608 388.207 
ATOM   5847  C7   DT A 284     217.264-432.755 387.654 
ATOM   5848  C6   DT A 284     215.597-431.735 389.189 
ATOM   5849  P    DC A 285     213.816-429.374 394.837 
ATOM   5850  OP1  DC A 285     213.683-427.974 395.301 
ATOM   5851  OP2  DC A 285     215.085-430.054 395.179 
ATOM   5852  O5'  DC A 285     212.582-430.239 395.374 
ATOM   5853  C5'  DC A 285     211.361-430.261 394.610 
ATOM   5854  C4'  DC A 285     210.825-431.676 394.531 
ATOM   5855  O4'  DC A 285     211.370-432.414 393.400 
ATOM   5856  C3'  DC A 285     211.126-432.570 395.734 
ATOM   5857  O3'  DC A 285     210.007-433.416 395.971 
ATOM   5858  C2'  DC A 285     212.303-433.437 395.287 
ATOM   5859  C1'  DC A 285     211.812-433.681 393.862 
ATOM   5860  N1   DC A 285     212.873-434.166 392.938 
ATOM   5861  C2   DC A 285     212.505-435.068 391.942 
ATOM   5862  O2   DC A 285     211.322-435.424 391.867 
ATOM   5863  N3   DC A 285     213.458-435.523 391.089 
ATOM   5864  C4   DC A 285     214.727-435.113 391.203 
ATOM   5865  N4   DC A 285     215.620-435.586 390.346 
ATOM   5866  C5   DC A 285     215.127-434.187 392.220 
ATOM   5867  C6   DC A 285     214.160-433.745 393.063 
ATOM   5868  P    DG A 286     209.569-433.717 397.482 
ATOM   5869  OP1  DG A 286     208.710-432.617 397.977 
ATOM   5870  OP2  DG A 286     210.766-434.021 398.295 
ATOM   5871  O5'  DG A 286     208.693-435.044 397.297 
ATOM   5872  C5'  DG A 286     207.982-435.244 396.062 
ATOM   5873  C4'  DG A 286     208.145-436.678 395.597 
ATOM   5874  O4'  DG A 286     209.331-436.862 394.772 
ATOM   5875  C3'  DG A 286     208.300-437.722 396.703 
ATOM   5876  O3'  DG A 286     207.626-438.912 396.310 
ATOM   5877  C2'  DG A 286     209.801-438.009 396.757 
ATOM   5878  C1'  DG A 286     210.038-437.997 395.250 
ATOM   5879  N9   DG A 286     211.470-437.844 394.869 
ATOM   5880  C8   DG A 286     212.464-437.124 395.495 
ATOM   5881  N7   DG A 286     213.631-437.197 394.899 
ATOM   5882  C5   DG A 286     213.391-438.024 393.803 
ATOM   5883  C6   DG A 286     214.274-438.472 392.786 
ATOM   5884  O6   DG A 286     215.468-438.225 392.641 
ATOM   5885  N1   DG A 286     213.616-439.300 391.865 
ATOM   5886  C2   DG A 286     212.281-439.648 391.920 
ATOM   5887  N2   DG A 286     211.844-440.449 390.945 
ATOM   5888  N3   DG A 286     211.453-439.228 392.875 
ATOM   5889  C4   DG A 286     212.076-438.424 393.776 
ATOM   5890  P    DA A 287     206.809-439.739 397.409 
ATOM   5891  OP1  DA A 287     205.459-439.153 397.568 
ATOM   5892  OP2  DA A 287     207.615-439.855 398.644 
ATOM   5893  O5'  DA A 287     206.695-441.172 396.706 
ATOM   5894  C5'  DA A 287     206.660-441.243 395.269 
ATOM   5895  C4'  DA A 287     207.558-442.363 394.783 
ATOM   5896  O4'  DA A 287     208.932-441.925 394.579 
ATOM   5897  C3'  DA A 287     207.690-443.564 395.720 
ATOM   5898  O3'  DA A 287     207.768-444.750 394.940 
ATOM   5899  C2'  DA A 287     209.031-443.359 396.426 
ATOM   5900  C1'  DA A 287     209.798-442.858 395.206 
ATOM   5901  N9   DA A 287     211.068-442.157 395.544 
ATOM   5902  C8   DA A 287     211.339-441.367 396.624 
ATOM   5903  N7   DA A 287     212.548-440.895 396.639 
ATOM   5904  C5   DA A 287     213.121-441.410 395.484 
ATOM   5905  C6   DA A 287     214.402-441.276 394.923 
ATOM   5906  N6   DA A 287     215.381-440.549 395.477 
ATOM   5907  N1   DA A 287     214.640-441.921 393.766 
ATOM   5908  C2   DA A 287     213.663-442.643 393.218 
ATOM   5909  N3   DA A 287     212.436-442.840 393.648 
ATOM   5910  C4   DA A 287     212.223-442.184 394.808 
ATOM   5911  P    DT A 288     207.007-446.064 395.448 
ATOM   5912  OP1  DT A 288     205.588-446.009 395.029 
ATOM   5913  OP2  DT A 288     207.250-446.250 396.895 
ATOM   5914  O5'  DT A 288     207.766-447.207 394.624 
ATOM   5915  C5'  DT A 288     208.316-446.889 393.331 
ATOM   5916  C4'  DT A 288     209.704-447.484 393.198 
ATOM   5917  O4'  DT A 288     210.742-446.590 393.694 
ATOM   5918  C3'  DT A 288     209.945-448.787 393.959 
ATOM   5919  O3'  DT A 288     210.793-449.624 393.181 
ATOM   5920  C2'  DT A 288     210.702-448.366 395.219 
ATOM   5921  C1'  DT A 288     211.601-447.332 394.547 
ATOM   5922  N1   DT A 288     212.237-446.382 395.501 
ATOM   5923  C2   DT A 288     213.505-445.945 395.197 
ATOM   5924  O2   DT A 288     214.107-446.301 394.198 
ATOM   5925  N3   DT A 288     214.063-445.067 396.105 
ATOM   5926  C4   DT A 288     213.474-444.601 397.262 
ATOM   5927  O4   DT A 288     214.074-443.815 397.998 
ATOM   5928  C5   DT A 288     212.146-445.115 397.495 
ATOM   5929  C7   DT A 288     211.431-444.658 398.735 
ATOM   5930  C6   DT A 288     211.578-445.971 396.630 
ATOM   5931  P    DG A 289     210.503-451.199 393.142 
ATOM   5932  OP1  DG A 289     209.465-451.487 392.128 
ATOM   5933  OP2  DG A 289     210.227-451.686 394.511 
ATOM   5934  O5'  DG A 289     211.914-451.766 392.644 
ATOM   5935  C5'  DG A 289     212.734-450.946 391.791 
ATOM   5936  C4'  DG A 289     214.179-451.005 392.247 
ATOM   5937  O4'  DG A 289     214.484-450.000 393.254 
ATOM   5938  C3'  DG A 289     214.619-452.319 392.892 
ATOM   5939  O3'  DG A 289     215.960-452.594 392.506 
ATOM   5940  C2'  DG A 289     214.593-452.040 394.394 
ATOM   5941  C1'  DG A 289     215.172-450.631 394.323 
ATOM   5942  N9   DG A 289     214.948-449.828 395.557 
ATOM   5943  C8   DG A 289     213.873-449.836 396.419 
ATOM   5944  N7   DG A 289     213.986-449.000 397.422 
ATOM   5945  C5   DG A 289     215.224-448.396 397.211 
ATOM   5946  C6   DG A 289     215.897-447.402 397.968 
ATOM   5947  O6   DG A 289     215.532-446.841 398.998 
ATOM   5948  N1   DG A 289     217.134-447.073 397.397 
ATOM   5949  C2   DG A 289     217.653-447.630 396.245 
ATOM   5950  N2   DG A 289     218.851-447.180 395.864 
ATOM   5951  N3   DG A 289     217.021-448.563 395.535 
ATOM   5952  C4   DG A 289     215.819-448.893 396.076 
ATOM   5953  P    DG A 290     216.379-454.103 392.174 
ATOM   5954  OP1  DG A 290     216.024-454.418 390.772 
ATOM   5955  OP2  DG A 290     215.826-455.009 393.204 
ATOM   5956  O5'  DG A 290     217.971-454.029 392.323 
ATOM   5957  C5'  DG A 290     218.643-452.789 392.031 
ATOM   5958  C4'  DG A 290     219.689-452.506 393.090 
ATOM   5959  O4'  DG A 290     219.147-451.772 394.225 
ATOM   5960  C3'  DG A 290     220.344-453.733 393.723 
ATOM   5961  O3'  DG A 290     221.715-453.448 393.970 
ATOM   5962  C2'  DG A 290     219.634-453.902 395.066 
ATOM   5963  C1'  DG A 290     219.566-452.418 395.417 
ATOM   5964  N9   DG A 290     218.580-452.100 396.488 
ATOM   5965  C8   DG A 290     217.363-452.688 396.754 
ATOM   5966  N7   DG A 290     216.732-452.169 397.779 
ATOM   5967  C5   DG A 290     217.592-451.167 398.224 
ATOM   5968  C6   DG A 290     217.454-450.258 399.306 
ATOM   5969  O6   DG A 290     216.529-450.149 400.106 
ATOM   5970  N1   DG A 290     218.564-449.407 399.404 
ATOM   5971  C2   DG A 290     219.662-449.431 398.567 
ATOM   5972  N2   DG A 290     220.617-448.535 398.827 
ATOM   5973  N3   DG A 290     219.791-450.284 397.552 
ATOM   5974  C4   DG A 290     218.723-451.116 397.443 
ATOM   5975  P    DA A 291     222.805-454.591 393.710 
ATOM   5976  OP1  DA A 291     223.176-454.606 392.277 
ATOM   5977  OP2  DA A 291     222.323-455.873 394.269 
ATOM   5978  O5'  DA A 291     224.038-454.056 394.579 
ATOM   5979  C5'  DA A 291     224.200-452.637 394.760 
ATOM   5980  C4'  DA A 291     224.547-452.335 396.205 
ATOM   5981  O4'  DA A 291     223.363-452.155 397.034 
ATOM   5982  C3'  DA A 291     225.348-453.412 396.935 
ATOM   5983  O3'  DA A 291     226.275-452.782 397.812 
ATOM   5984  C2'  DA A 291     224.315-454.160 397.777 
ATOM   5985  C1'  DA A 291     223.519-452.933 398.211 
ATOM   5986  N9   DA A 291     222.163-453.254 398.737 
ATOM   5987  C8   DA A 291     221.313-454.247 398.341 
ATOM   5988  N7   DA A 291     220.194-454.271 398.996 
ATOM   5989  C5   DA A 291     220.307-453.217 399.892 
ATOM   5990  C6   DA A 291     219.442-452.714 400.877 
ATOM   5991  N6   DA A 291     218.232-453.231 401.134 
ATOM   5992  N1   DA A 291     219.866-451.655 401.591 
ATOM   5993  C2   DA A 291     221.069-451.144 401.332 
ATOM   5994  N3   DA A 291     221.959-451.528 400.442 
ATOM   5995  C4   DA A 291     221.510-452.589 399.742 
ATOM   5996  P    DT A 292     227.744-453.399 397.963 
ATOM   5997  OP1  DT A 292     228.605-452.901 396.867 
ATOM   5998  OP2  DT A 292     227.653-454.869 398.101 
ATOM   5999  O5'  DT A 292     228.215-452.758 399.351 
ATOM   6000  C5'  DT A 292     227.701-451.469 399.735 
ATOM   6001  C4'  DT A 292     227.312-451.480 401.200 
ATOM   6002  O4'  DT A 292     225.940-451.923 401.408 
ATOM   6003  C3'  DT A 292     228.137-452.401 402.099 
ATOM   6004  O3'  DT A 292     228.312-451.774 403.364 
ATOM   6005  C2'  DT A 292     227.264-453.641 402.289 
ATOM   6006  C1'  DT A 292     225.937-452.902 402.436 
ATOM   6007  N1   DT A 292     224.743-453.771 402.243 
ATOM   6008  C2   DT A 292     223.634-453.486 403.002 
ATOM   6009  O2   DT A 292     223.597-452.570 403.805 
ATOM   6010  N3   DT A 292     222.546-454.314 402.797 
ATOM   6011  C4   DT A 292     222.480-455.375 401.917 
ATOM   6012  O4   DT A 292     221.449-456.044 401.821 
ATOM   6013  C5   DT A 292     223.692-455.595 401.166 
ATOM   6014  C7   DT A 292     223.704-456.731 400.186 
ATOM   6015  C6   DT A 292     224.764-454.807 401.346 
ATOM   6016  P    DT A 293     229.724-451.905 404.106 
ATOM   6017  OP1  DT A 293     230.654-450.877 403.587 
ATOM   6018  OP2  DT A 293     230.196-453.305 404.031 
ATOM   6019  O5'  DT A 293     229.322-451.554 405.614 
ATOM   6020  C5'  DT A 293     228.223-450.654 405.853 
ATOM   6021  C4'  DT A 293     227.345-451.191 406.966 
ATOM   6022  O4'  DT A 293     226.310-452.088 406.474 
ATOM   6023  C3'  DT A 293     228.061-452.009 408.041 
ATOM   6024  O3'  DT A 293     227.466-451.731 409.303 
ATOM   6025  C2'  DT A 293     227.770-453.465 407.677 
ATOM   6026  C1'  DT A 293     226.314-453.259 407.276 
ATOM   6027  N1   DT A 293     225.752-454.377 406.466 
ATOM   6028  C2   DT A 293     224.426-454.682 406.657 
ATOM   6029  O2   DT A 293     223.713-454.083 407.445 
ATOM   6030  N3   DT A 293     223.940-455.723 405.890 
ATOM   6031  C4   DT A 293     224.654-456.466 404.972 
ATOM   6032  O4   DT A 293     224.110-457.376 404.344 
ATOM   6033  C5   DT A 293     226.037-456.071 404.843 
ATOM   6034  C7   DT A 293     226.886-456.829 403.864 
ATOM   6035  C6   DT A 293     226.535-455.062 405.576 
ATOM   6036  P    DC A 294     228.406-451.601 410.592 
ATOM   6037  OP1  DC A 294     228.956-450.229 410.669 
ATOM   6038  OP2  DC A 294     229.398-452.699 410.596 
ATOM   6039  O5'  DC A 294     227.352-451.826 411.775 
ATOM   6040  C5'  DC A 294     225.983-451.427 411.576 
ATOM   6041  C4'  DC A 294     225.050-452.500 412.099 
ATOM   6042  O4'  DC A 294     224.746-453.510 411.095 
ATOM   6043  C3'  DC A 294     225.565-453.307 413.290 
ATOM   6044  O3'  DC A 294     224.476-453.592 414.160 
ATOM   6045  C2'  DC A 294     226.058-454.621 412.682 
ATOM   6046  C1'  DC A 294     224.919-454.791 411.682 
ATOM   6047  N1   DC A 294     225.219-455.762 410.592 
ATOM   6048  C2   DC A 294     224.168-456.533 410.102 
ATOM   6049  O2   DC A 294     223.041-456.381 410.586 
ATOM   6050  N3   DC A 294     224.422-457.424 409.110 
ATOM   6051  C4   DC A 294     225.657-457.559 408.612 
ATOM   6052  N4   DC A 294     225.853-458.442 407.645 
ATOM   6053  C5   DC A 294     226.752-456.776 409.103 
ATOM   6054  C6   DC A 294     226.479-455.891 410.095 
ATOM   6055  P    DC A 295     224.709-453.528 415.742 
ATOM   6056  OP1  DC A 295     224.576-452.128 416.206 
ATOM   6057  OP2  DC A 295     225.977-454.207 416.084 
ATOM   6058  O5'  DC A 295     223.475-454.392 416.279 
ATOM   6059  C5'  DC A 295     222.254-454.415 415.515 
ATOM   6060  C4'  DC A 295     221.718-455.830 415.436 
ATOM   6061  O4'  DC A 295     222.262-456.568 414.305 
ATOM   6062  C3'  DC A 295     222.019-456.724 416.639 
ATOM   6063  O3'  DC A 295     220.900-457.570 416.876 
ATOM   6064  C2'  DC A 295     223.196-457.591 416.191 
ATOM   6065  C1'  DC A 295     222.704-457.835 414.767 
ATOM   6066  N1   DC A 295     223.766-458.320 413.843 
ATOM   6067  C2   DC A 295     223.397-459.221 412.847 
ATOM   6068  O2   DC A 295     222.215-459.577 412.772 
ATOM   6069  N3   DC A 295     224.350-459.676 411.994 
ATOM   6070  C4   DC A 295     225.619-459.267 412.108 
ATOM   6071  N4   DC A 295     226.512-459.740 411.251 
ATOM   6072  C5   DC A 295     226.020-458.341 413.125 
ATOM   6073  C6   DC A 295     225.053-457.898 413.968 
ATOM   6074  P    DT A 296     220.461-457.870 418.387 
ATOM   6075  OP1  DT A 296     219.603-456.771 418.882 
ATOM   6076  OP2  DT A 296     221.659-458.175 419.199 
ATOM   6077  O5'  DT A 296     219.586-459.197 418.202 
ATOM   6078  C5'  DT A 296     218.875-459.398 416.967 
ATOM   6079  C4'  DT A 296     219.038-460.832 416.502 
ATOM   6080  O4'  DT A 296     220.223-461.016 415.677 
ATOM   6081  C3'  DT A 296     219.193-461.876 417.608 
ATOM   6082  O3'  DT A 296     218.519-463.066 417.215 
ATOM   6083  C2'  DT A 296     220.693-462.162 417.662 
ATOM   6084  C1'  DT A 296     220.930-462.150 416.155 
ATOM   6085  N1   DT A 296     222.363-461.997 415.774 
ATOM   6086  C2   DT A 296     222.783-462.656 414.645 
ATOM   6087  O2   DT A 296     222.042-463.343 413.963 
ATOM   6088  N3   DT A 296     224.117-462.492 414.324 
ATOM   6089  C4   DT A 296     225.040-461.740 415.022 
ATOM   6090  O4   DT A 296     226.209-461.668 414.638 
ATOM   6091  C5   DT A 296     224.504-461.087 416.193 
ATOM   6092  C7   DT A 296     225.443-460.249 417.011 
ATOM   6093  C6   DT A 296     223.211-461.230 416.528 
ATOM   6094  P    DC A 297     217.702-463.893 418.314 
ATOM   6095  OP1  DC A 297     216.352-463.307 418.473 
ATOM   6096  OP2  DC A 297     218.508-464.009 419.549 
ATOM   6097  O5'  DC A 297     217.587-465.326 417.611 
ATOM   6098  C5'  DC A 297     217.553-465.397 416.174 
ATOM   6099  C4'  DC A 297     218.451-466.517 415.688 
ATOM   6100  O4'  DC A 297     219.824-466.078 415.484 
ATOM   6101  C3'  DC A 297     218.583-467.717 416.625 
ATOM   6102  O3'  DC A 297     218.661-468.904 415.845 
ATOM   6103  C2'  DC A 297     219.923-467.512 417.331 
ATOM   6104  C1'  DC A 297     220.690-467.012 416.111 
ATOM   6105  N1   DC A 297     221.960-466.311 416.448 
ATOM   6106  C2   DC A 297     223.035-466.456 415.574 
ATOM   6107  O2   DC A 297     222.891-467.153 414.564 
ATOM   6108  N3   DC A 297     224.201-465.825 415.865 
ATOM   6109  C4   DC A 297     224.316-465.078 416.970 
ATOM   6110  N4   DC A 297     225.475-464.482 417.209 
ATOM   6111  C5   DC A 297     223.224-464.916 417.882 
ATOM   6112  C6   DC A 297     222.067-465.555 417.575 
ATOM   6113  P    DT A 298     217.899-470.218 416.352 
ATOM   6114  OP1  DT A 298     216.480-470.162 415.934 
ATOM   6115  OP2  DT A 298     218.142-470.404 417.800 
ATOM   6116  O5'  DT A 298     218.659-471.361 415.529 
ATOM   6117  C5'  DT A 298     219.209-471.042 414.236 
ATOM   6118  C4'  DT A 298     220.597-471.638 414.103 
ATOM   6119  O4'  DT A 298     221.634-470.744 414.599 
ATOM   6120  C3'  DT A 298     220.838-472.941 414.864 
ATOM   6121  O3'  DT A 298     221.685-473.778 414.086 
ATOM   6122  C2'  DT A 298     221.594-472.519 416.124 
ATOM   6123  C1'  DT A 298     222.493-471.485 415.452 
ATOM   6124  N1   DT A 298     223.130-470.536 416.406 
ATOM   6125  C2   DT A 298     224.397-470.099 416.102 
ATOM   6126  O2   DT A 298     224.999-470.454 415.103 
ATOM   6127  N3   DT A 298     224.956-469.221 417.010 
ATOM   6128  C4   DT A 298     224.367-468.755 418.167 
ATOM   6129  O4   DT A 298     224.967-467.968 418.903 
ATOM   6130  C5   DT A 298     223.038-469.269 418.400 
ATOM   6131  C7   DT A 298     222.324-468.812 419.639 
ATOM   6132  C6   DT A 298     222.471-470.124 417.535 
ATOM   6133  P    DC A 299     221.396-475.352 414.047 
ATOM   6134  OP1  DC A 299     220.357-475.641 413.033 
ATOM   6135  OP2  DC A 299     221.120-475.840 415.416 
ATOM   6136  O5'  DC A 299     222.807-475.919 413.549 
ATOM   6137  C5'  DC A 299     223.627-475.100 412.695 
ATOM   6138  C4'  DC A 299     225.071-475.159 413.151 
ATOM   6139  O4'  DC A 299     225.377-474.153 414.159 
ATOM   6140  C3'  DC A 299     225.512-476.473 413.797 
ATOM   6141  O3'  DC A 299     226.853-476.747 413.411 
ATOM   6142  C2'  DC A 299     225.486-476.194 415.299 
ATOM   6143  C1'  DC A 299     226.065-474.785 415.228 
ATOM   6144  N1   DC A 299     225.841-473.981 416.461 
ATOM   6145  C2   DC A 299     226.833-473.080 416.839 
ATOM   6146  O2   DC A 299     227.849-472.984 416.141 
ATOM   6147  N3   DC A 299     226.648-472.338 417.962 
ATOM   6148  C4   DC A 299     225.533-472.471 418.691
[truncated: 415,700 more chars]
