# Supplementary material for: Characterization of lncRNA-protein interactions associated with Prostate cancer and Androgen receptors by molecular docking simulations
Source: Biochem Biophys Rep. 2025 Mar 9;42:101959. doi: 10.1016/j.bbrep.2025.101959 (PMC11929892; doi:10.1016/j.bbrep.2025.101959)
Supplement: Multimedia component 53 [file mmc53.zip › bbrep_00101959_model_42_mmc53.pdb]

REMARK Number:    42
REMARK Ligand:     lig_628dcb8434e2f.pdb
REMARK Contact:     0     0     0
REMARK Score:  -156.19
REMARK RMSD:    666.16
MODEL       42
ATOM      1  N   ALA A  24      30.357  -5.473 -24.875 
ATOM      2  CA  ALA A  24      30.515  -4.000 -24.871 
ATOM      3  CB  ALA A  24      29.364  -3.347 -25.653 
ATOM      4  C   ALA A  24      30.496  -3.471 -23.474 
ATOM      5  O   ALA A  24      31.409  -3.720 -22.690 
ATOM      6  N   GLN A  25      29.435  -2.716 -23.129 
ATOM      7  CA  GLN A  25      29.334  -2.167 -21.810 
ATOM      8  CB  GLN A  25      28.209  -1.135 -21.640 
ATOM      9  CG  GLN A  25      28.449   0.131 -22.464 
ATOM     10  CD  GLN A  25      27.291   1.085 -22.227 
ATOM     11  OE1 GLN A  25      26.895   1.324 -21.089 
ATOM     12  NE2 GLN A  25      26.734   1.652 -23.331 
ATOM     13  C   GLN A  25      29.084  -3.296 -20.876 
ATOM     14  O   GLN A  25      28.668  -4.376 -21.290 
ATOM     15  N   ASP A  26      29.382  -3.075 -19.584 
ATOM     16  CA  ASP A  26      29.211  -4.105 -18.606 
ATOM     17  CB  ASP A  26      30.274  -4.043 -17.495 
ATOM     18  CG  ASP A  26      30.054  -5.171 -16.494 
ATOM     19  OD1 ASP A  26      28.986  -5.191 -15.826 
ATOM     20  OD2 ASP A  26      30.966  -6.032 -16.381 
ATOM     21  C   ASP A  26      27.866  -3.939 -17.988 
ATOM     22  O   ASP A  26      27.612  -2.985 -17.253 
ATOM     23  N   ASN A  27      26.945  -4.872 -18.288 
ATOM     24  CA  ASN A  27      25.662  -4.773 -17.669 
ATOM     25  CB  ASN A  27      24.503  -4.752 -18.683 
ATOM     26  CG  ASN A  27      24.583  -3.452 -19.471 
ATOM     27  OD1 ASN A  27      24.658  -2.366 -18.897 
ATOM     28  ND2 ASN A  27      24.568  -3.560 -20.827 
ATOM     29  C   ASN A  27      25.467  -5.984 -16.812 
ATOM     30  O   ASN A  27      24.473  -6.696 -16.949 
ATOM     31  N   SER A  28      26.402  -6.226 -15.873 
ATOM     32  CA  SER A  28      26.317  -7.361 -15.002 
ATOM     33  CB  SER A  28      27.559  -7.517 -14.112 
ATOM     34  OG  SER A  28      28.707  -7.731 -14.919 
ATOM     35  C   SER A  28      25.149  -7.145 -14.100 
ATOM     36  O   SER A  28      24.492  -8.089 -13.668 
ATOM     37  N   ARG A  29      24.868  -5.864 -13.806 
ATOM     38  CA  ARG A  29      23.821  -5.471 -12.913 
ATOM     39  CB  ARG A  29      23.787  -3.948 -12.704 
ATOM     40  CG  ARG A  29      25.152  -3.369 -12.324 
ATOM     41  CD  ARG A  29      25.113  -1.897 -11.913 
ATOM     42  NE  ARG A  29      26.512  -1.383 -11.942 
ATOM     43  CZ  ARG A  29      27.390  -1.720 -10.952 
ATOM     44  NH1 ARG A  29      27.024  -2.618  -9.991 
ATOM     45  NH2 ARG A  29      28.642  -1.178 -10.929 
ATOM     46  C   ARG A  29      22.506  -5.884 -13.504 
ATOM     47  O   ARG A  29      21.579  -6.255 -12.784 
ATOM     48  N   TYR A  30      22.378  -5.784 -14.840 
ATOM     49  CA  TYR A  30      21.164  -6.163 -15.505 
ATOM     50  CB  TYR A  30      21.186  -5.817 -17.003 
ATOM     51  CG  TYR A  30      19.900  -6.271 -17.606 
ATOM     52  CD1 TYR A  30      18.727  -5.600 -17.348 
ATOM     53  CD2 TYR A  30      19.876  -7.357 -18.449 
ATOM     54  CE1 TYR A  30      17.543  -6.018 -17.911 
ATOM     55  CE2 TYR A  30      18.698  -7.778 -19.016 
ATOM     56  CZ  TYR A  30      17.529  -7.109 -18.746 
ATOM     57  OH  TYR A  30      16.316  -7.539 -19.327 
ATOM     58  C   TYR A  30      20.959  -7.638 -15.363 
ATOM     59  O   TYR A  30      19.855  -8.092 -15.068 
ATOM     60  N   THR A  31      22.033  -8.431 -15.551 
ATOM     61  CA  THR A  31      21.926  -9.861 -15.473 
ATOM     62  CB  THR A  31      23.230 -10.559 -15.736 
ATOM     63  OG1 THR A  31      23.715 -10.225 -17.028 
ATOM     64  CG2 THR A  31      23.003 -12.080 -15.628 
ATOM     65  C   THR A  31      21.490 -10.229 -14.091 
ATOM     66  O   THR A  31      20.646 -11.105 -13.907 
ATOM     67  N   HIS A  32      22.064  -9.557 -13.079 
ATOM     68  CA  HIS A  32      21.744  -9.842 -11.711 
ATOM     69  ND1 HIS A  32      22.771 -10.826  -8.882 
ATOM     70  CG  HIS A  32      22.450  -9.554  -9.301 
ATOM     71  CB  HIS A  32      22.623  -9.069 -10.710 
ATOM     72  NE2 HIS A  32      22.010  -9.743  -7.096 
ATOM     73  CD2 HIS A  32      21.986  -8.905  -8.198 
ATOM     74  CE1 HIS A  32      22.488 -10.885  -7.556 
ATOM     75  C   HIS A  32      20.311  -9.481 -11.477 
ATOM     76  O   HIS A  32      19.604 -10.145 -10.722 
ATOM     77  N   PHE A  33      19.841  -8.406 -12.133 
ATOM     78  CA  PHE A  33      18.494  -7.942 -11.975 
ATOM     79  CB  PHE A  33      18.233  -6.698 -12.850 
ATOM     80  CG  PHE A  33      16.831  -6.221 -12.683 
ATOM     81  CD1 PHE A  33      15.822  -6.729 -13.471 
ATOM     82  CD2 PHE A  33      16.525  -5.261 -11.749 
ATOM     83  CE1 PHE A  33      14.528  -6.288 -13.327 
ATOM     84  CE2 PHE A  33      15.232  -4.815 -11.599 
ATOM     85  CZ  PHE A  33      14.232  -5.330 -12.388 
ATOM     86  C   PHE A  33      17.577  -9.044 -12.410 
ATOM     87  O   PHE A  33      16.584  -9.337 -11.745 
ATOM     88  N   LEU A  34      17.891  -9.694 -13.546 
ATOM     89  CA  LEU A  34      17.052 -10.740 -14.056 
ATOM     90  CB  LEU A  34      17.509 -11.262 -15.429 
ATOM     91  CG  LEU A  34      17.352 -10.227 -16.561 
ATOM     92  CD1 LEU A  34      17.815 -10.799 -17.911 
ATOM     93  CD2 LEU A  34      15.914  -9.684 -16.622 
ATOM     94  C   LEU A  34      17.034 -11.895 -13.105 
ATOM     95  O   LEU A  34      15.977 -12.463 -12.835 
ATOM     96  N   THR A  35      18.201 -12.276 -12.555 
ATOM     97  CA  THR A  35      18.222 -13.429 -11.706 
ATOM     98  CB  THR A  35      19.611 -13.827 -11.277 
ATOM     99  OG1 THR A  35      19.582 -15.110 -10.672 
ATOM    100  CG2 THR A  35      20.183 -12.793 -10.291 
ATOM    101  C   THR A  35      17.370 -13.183 -10.496 
ATOM    102  O   THR A  35      16.600 -14.054 -10.093 
ATOM    103  N   GLN A  36      17.510 -12.004  -9.861 
ATOM    104  CA  GLN A  36      16.760 -11.714  -8.673 
ATOM    105  CB  GLN A  36      17.330 -10.515  -7.900 
ATOM    106  CG  GLN A  36      18.719 -10.776  -7.318 
ATOM    107  CD  GLN A  36      19.161  -9.521  -6.583 
ATOM    108  OE1 GLN A  36      18.999  -8.403  -7.076 
ATOM    109  NE2 GLN A  36      19.727  -9.702  -5.360 
ATOM    110  C   GLN A  36      15.306 -11.414  -8.928 
ATOM    111  O   GLN A  36      14.428 -11.820  -8.172 
ATOM    112  N   HIS A  37      15.041 -10.560  -9.926 
ATOM    113  CA  HIS A  37      13.739 -10.030 -10.232 
ATOM    114  ND1 HIS A  37      13.488  -7.875  -7.943 
ATOM    115  CG  HIS A  37      14.262  -7.931  -9.081 
ATOM    116  CB  HIS A  37      13.787  -8.508 -10.384 
ATOM    117  NE2 HIS A  37      15.483  -7.062  -7.395 
ATOM    118  CD2 HIS A  37      15.476  -7.429  -8.730 
ATOM    119  CE1 HIS A  37      14.268  -7.348  -6.966 
ATOM    120  C   HIS A  37      12.906 -10.649 -11.327 
ATOM    121  O   HIS A  37      11.752 -10.256 -11.466 
ATOM    122  N   TYR A  38      13.434 -11.530 -12.202 
ATOM    123  CA  TYR A  38      12.632 -11.883 -13.350 
ATOM    124  CB  TYR A  38      13.334 -11.414 -14.642 
ATOM    125  CG  TYR A  38      12.655 -11.872 -15.887 
ATOM    126  CD1 TYR A  38      11.465 -11.319 -16.304 
ATOM    127  CD2 TYR A  38      13.246 -12.841 -16.668 
ATOM    128  CE1 TYR A  38      10.868 -11.746 -17.467 
ATOM    129  CE2 TYR A  38      12.653 -13.271 -17.830 
ATOM    130  CZ  TYR A  38      11.459 -12.724 -18.231 
ATOM    131  OH  TYR A  38      10.848 -13.164 -19.425 
ATOM    132  C   TYR A  38      12.379 -13.364 -13.432 
ATOM    133  O   TYR A  38      13.285 -14.174 -13.250 
ATOM    134  N   ASP A  39      11.102 -13.741 -13.690 
ATOM    135  CA  ASP A  39      10.698 -15.112 -13.886 
ATOM    136  CB  ASP A  39      10.028 -15.729 -12.643 
ATOM    137  CG  ASP A  39       9.940 -17.238 -12.841 
ATOM    138  OD1 ASP A  39      10.562 -17.742 -13.815 
ATOM    139  OD2 ASP A  39       9.249 -17.904 -12.025 
ATOM    140  C   ASP A  39       9.669 -15.081 -14.984 
ATOM    141  O   ASP A  39       8.529 -14.682 -14.754 
ATOM    142  N   ALA A  40      10.037 -15.519 -16.207 
ATOM    143  CA  ALA A  40       9.168 -15.355 -17.343 
ATOM    144  CB  ALA A  40       9.809 -15.843 -18.652 
ATOM    145  C   ALA A  40       7.861 -16.082 -17.196 
ATOM    146  O   ALA A  40       6.812 -15.469 -17.390 
ATOM    147  N   LYS A  41       7.868 -17.386 -16.837 
ATOM    148  CA  LYS A  41       6.612 -18.091 -16.756 
ATOM    149  CB  LYS A  41       6.394 -19.072 -17.922 
ATOM    150  CG  LYS A  41       6.320 -18.394 -19.293 
ATOM    151  CD  LYS A  41       6.383 -19.380 -20.462 
ATOM    152  CE  LYS A  41       6.315 -18.723 -21.842 
ATOM    153  NZ  LYS A  41       6.395 -19.761 -22.893 
ATOM    154  C   LYS A  41       6.607 -18.900 -15.492 
ATOM    155  O   LYS A  41       6.979 -20.072 -15.469 
ATOM    156  N   PRO A  42       6.164 -18.261 -14.447 
ATOM    157  CA  PRO A  42       6.146 -18.766 -13.096 
ATOM    158  CD  PRO A  42       5.459 -16.998 -14.579 
ATOM    159  CB  PRO A  42       5.693 -17.583 -12.242 
ATOM    160  CG  PRO A  42       4.817 -16.760 -13.203 
ATOM    161  C   PRO A  42       5.350 -19.982 -12.740 
ATOM    162  O   PRO A  42       5.866 -20.776 -11.954 
ATOM    163  N   GLN A  43       4.106 -20.125 -13.253 
ATOM    164  CA  GLN A  43       3.233 -21.210 -12.882 
ATOM    165  CB  GLN A  43       3.921 -22.559 -12.575 
ATOM    166  CG  GLN A  43       2.969 -23.746 -12.437 
ATOM    167  CD  GLN A  43       2.653 -24.258 -13.835 
ATOM    168  OE1 GLN A  43       2.011 -23.577 -14.631 
ATOM    169  NE2 GLN A  43       3.125 -25.496 -14.144 
ATOM    170  C   GLN A  43       2.428 -20.772 -11.677 
ATOM    171  O   GLN A  43       1.781 -19.726 -11.696 
ATOM    172  N   GLY A  44       2.476 -21.564 -10.580 
ATOM    173  CA  GLY A  44       1.617 -21.423  -9.423 
ATOM    174  C   GLY A  44       1.682 -20.099  -8.711 
ATOM    175  O   GLY A  44       0.636 -19.515  -8.436 
ATOM    176  N   ARG A  45       2.881 -19.573  -8.391 
ATOM    177  CA  ARG A  45       2.966 -18.320  -7.681 
ATOM    178  CB  ARG A  45       2.277 -17.177  -8.444 
ATOM    179  CG  ARG A  45       2.951 -16.883  -9.786 
ATOM    180  CD  ARG A  45       2.084 -16.065 -10.743 
ATOM    181  NE  ARG A  45       2.134 -14.640 -10.313 
ATOM    182  CZ  ARG A  45       1.083 -13.819 -10.595 
ATOM    183  NH1 ARG A  45      -0.026 -14.325 -11.205 
ATOM    184  NH2 ARG A  45       1.132 -12.493 -10.270 
ATOM    185  C   ARG A  45       2.353 -18.422  -6.307 
ATOM    186  O   ARG A  45       1.777 -17.453  -5.809 
ATOM    187  N   ASP A  46       2.452 -19.607  -5.663 
ATOM    188  CA  ASP A  46       1.984 -19.790  -4.311 
ATOM    189  CB  ASP A  46       1.250 -21.127  -4.079 
ATOM    190  CG  ASP A  46       2.197 -22.277  -4.390 
ATOM    191  OD1 ASP A  46       3.256 -22.021  -5.022 
ATOM    192  OD2 ASP A  46       1.866 -23.431  -4.005 
ATOM    193  C   ASP A  46       3.161 -19.699  -3.376 
ATOM    194  O   ASP A  46       4.259 -19.317  -3.777 
ATOM    195  N   ASP A  47       2.954 -20.056  -2.089 
ATOM    196  CA  ASP A  47       3.986 -19.963  -1.086 
ATOM    197  CB  ASP A  47       3.505 -20.399   0.311 
ATOM    198  CG  ASP A  47       2.512 -19.366   0.829 
ATOM    199  OD1 ASP A  47       2.392 -18.285   0.192 
ATOM    200  OD2 ASP A  47       1.859 -19.643   1.870 
ATOM    201  C   ASP A  47       5.122 -20.868  -1.453 
ATOM    202  O   ASP A  47       6.290 -20.503  -1.321 
ATOM    203  N   ARG A  48       4.797 -22.077  -1.942 
ATOM    204  CA  ARG A  48       5.781 -23.061  -2.293 
ATOM    205  CB  ARG A  48       5.140 -24.351  -2.823 
ATOM    206  CG  ARG A  48       6.146 -25.430  -3.211 
ATOM    207  CD  ARG A  48       5.521 -26.560  -4.029 
ATOM    208  NE  ARG A  48       5.134 -25.982  -5.348 
ATOM    209  CZ  ARG A  48       4.541 -26.764  -6.297 
ATOM    210  NH1 ARG A  48       4.304 -28.084  -6.046 
ATOM    211  NH2 ARG A  48       4.179 -26.221  -7.497 
ATOM    212  C   ARG A  48       6.632 -22.511  -3.395 
ATOM    213  O   ARG A  48       7.843 -22.722  -3.421 
ATOM    214  N   TYR A  49       6.004 -21.778  -4.332 
ATOM    215  CA  TYR A  49       6.690 -21.207  -5.452 
ATOM    216  CB  TYR A  49       5.716 -20.385  -6.317 
ATOM    217  CG  TYR A  49       6.455 -19.484  -7.246 
ATOM    218  CD1 TYR A  49       6.995 -19.944  -8.423 
ATOM    219  CD2 TYR A  49       6.580 -18.149  -6.930 
ATOM    220  CE1 TYR A  49       7.662 -19.084  -9.266 
ATOM    221  CE2 TYR A  49       7.244 -17.287  -7.767 
ATOM    222  CZ  TYR A  49       7.787 -17.755  -8.938 
ATOM    223  OH  TYR A  49       8.468 -16.868  -9.798 
ATOM    224  C   TYR A  49       7.763 -20.299  -4.937 
ATOM    225  O   TYR A  49       8.907 -20.361  -5.387 
ATOM    226  N   CYS A  50       7.427 -19.442  -3.956 
ATOM    227  CA  CYS A  50       8.387 -18.513  -3.432 
ATOM    228  CB  CYS A  50       7.789 -17.543  -2.401 
ATOM    229  SG  CYS A  50       6.919 -16.168  -3.203 
ATOM    230  C   CYS A  50       9.521 -19.233  -2.772 
ATOM    231  O   CYS A  50      10.680 -18.874  -2.966 
ATOM    232  N   GLU A  51       9.232 -20.282  -1.984 
ATOM    233  CA  GLU A  51      10.291 -20.937  -1.274 
ATOM    234  CB  GLU A  51       9.814 -22.052  -0.328 
ATOM    235  CG  GLU A  51       9.046 -21.500   0.875 
ATOM    236  CD  GLU A  51       8.647 -22.660   1.776 
ATOM    237  OE1 GLU A  51       8.797 -23.834   1.341 
ATOM    238  OE2 GLU A  51       8.191 -22.384   2.918 
ATOM    239  C   GLU A  51      11.271 -21.539  -2.238 
ATOM    240  O   GLU A  51      12.477 -21.471  -2.014 
ATOM    241  N   SER A  52      10.782 -22.163  -3.323 
ATOM    242  CA  SER A  52      11.648 -22.819  -4.266 
ATOM    243  CB  SER A  52      10.871 -23.670  -5.287 
ATOM    244  OG  SER A  52      11.770 -24.296  -6.189 
ATOM    245  C   SER A  52      12.484 -21.840  -5.041 
ATOM    246  O   SER A  52      13.695 -22.015  -5.173 
ATOM    247  N   ILE A  53      11.853 -20.774  -5.572 
ATOM    248  CA  ILE A  53      12.510 -19.830  -6.436 
ATOM    249  CB  ILE A  53      11.569 -18.839  -7.063 
ATOM    250  CG1 ILE A  53      12.268 -18.100  -8.213 
ATOM    251  CG2 ILE A  53      11.022 -17.910  -5.967 
ATOM    252  CD1 ILE A  53      11.307 -17.285  -9.080 
ATOM    253  C   ILE A  53      13.564 -19.071  -5.697 
ATOM    254  O   ILE A  53      14.625 -18.777  -6.243 
ATOM    255  N   MET A  54      13.288 -18.724  -4.431 
ATOM    256  CA  MET A  54      14.208 -17.931  -3.681 
ATOM    257  CB  MET A  54      13.657 -17.630  -2.278 
ATOM    258  CG  MET A  54      14.129 -16.292  -1.716 
ATOM    259  SD  MET A  54      13.400 -14.851  -2.557 
ATOM    260  CE  MET A  54      13.965 -13.641  -1.327 
ATOM    261  C   MET A  54      15.482 -18.715  -3.574 
ATOM    262  O   MET A  54      16.577 -18.162  -3.661 
ATOM    263  N   ARG A  55      15.360 -20.040  -3.377 
ATOM    264  CA  ARG A  55      16.487 -20.926  -3.259 
ATOM    265  CB  ARG A  55      16.035 -22.353  -2.921 
ATOM    266  CG  ARG A  55      15.198 -22.413  -1.641 
ATOM    267  CD  ARG A  55      14.502 -23.757  -1.423 
ATOM    268  NE  ARG A  55      15.339 -24.566  -0.498 
ATOM    269  CZ  ARG A  55      15.110 -25.907  -0.399 
ATOM    270  NH1 ARG A  55      14.168 -26.490  -1.198 
ATOM    271  NH2 ARG A  55      15.823 -26.659   0.486 
ATOM    272  C   ARG A  55      17.249 -20.983  -4.555 
ATOM    273  O   ARG A  55      18.476 -20.907  -4.565 
ATOM    274  N   ARG A  56      16.538 -21.101  -5.694 
ATOM    275  CA  ARG A  56      17.186 -21.258  -6.971 
ATOM    276  CB  ARG A  56      16.203 -21.454  -8.140 
ATOM    277  CG  ARG A  56      15.409 -22.759  -8.083 
ATOM    278  CD  ARG A  56      14.767 -23.128  -9.423 
ATOM    279  NE  ARG A  56      13.877 -22.004  -9.821 
ATOM    280  CZ  ARG A  56      12.561 -22.008  -9.459 
ATOM    281  NH1 ARG A  56      12.047 -23.057  -8.752 
ATOM    282  NH2 ARG A  56      11.757 -20.960  -9.804 
ATOM    283  C   ARG A  56      17.993 -20.038  -7.297 
ATOM    284  O   ARG A  56      19.094 -20.132  -7.842 
ATOM    285  N   ARG A  57      17.434 -18.858  -6.981 
ATOM    286  CA  ARG A  57      17.989 -17.566  -7.272 
ATOM    287  CB  ARG A  57      16.981 -16.432  -7.028 
ATOM    288  CG  ARG A  57      15.720 -16.618  -7.872 
ATOM    289  CD  ARG A  57      16.007 -16.749  -9.368 
ATOM    290  NE  ARG A  57      14.774 -17.286 -10.009 
ATOM    291  CZ  ARG A  57      14.462 -16.937 -11.292 
ATOM    292  NH1 ARG A  57      15.255 -16.058 -11.970 
ATOM    293  NH2 ARG A  57      13.356 -17.462 -11.896 
ATOM    294  C   ARG A  57      19.215 -17.308  -6.446 
ATOM    295  O   ARG A  57      20.047 -16.489  -6.833 
ATOM    296  N   GLY A  58      19.345 -17.952  -5.266 
ATOM    297  CA  GLY A  58      20.518 -17.749  -4.452 
ATOM    298  C   GLY A  58      20.249 -16.676  -3.435 
ATOM    299  O   GLY A  58      21.171 -16.056  -2.910 
ATOM    300  N   LEU A  59      18.957 -16.404  -3.197 
ATOM    301  CA  LEU A  59      18.390 -15.442  -2.291 
ATOM    302  CB  LEU A  59      16.997 -14.993  -2.748 
ATOM    303  CG  LEU A  59      17.057 -14.335  -4.141 
ATOM    304  CD1 LEU A  59      15.690 -13.786  -4.573 
ATOM    305  CD2 LEU A  59      18.175 -13.282  -4.214 
ATOM    306  C   LEU A  59      18.342 -15.875  -0.842 
ATOM    307  O   LEU A  59      17.877 -15.107  -0.005 
ATOM    308  N   THR A  60      18.628 -17.158  -0.543 
ATOM    309  CA  THR A  60      18.521 -17.780   0.758 
ATOM    310  CB  THR A  60      18.422 -19.273   0.655 
ATOM    311  OG1 THR A  60      19.592 -19.810   0.057 
ATOM    312  CG2 THR A  60      17.192 -19.608  -0.204 
ATOM    313  C   THR A  60      19.582 -17.448   1.776 
ATOM    314  O   THR A  60      19.306 -17.592   2.964 
ATOM    315  N   SER A  61      20.833 -17.093   1.412 
ATOM    316  CA  SER A  61      21.758 -16.859   2.493 
ATOM    317  CB  SER A  61      22.957 -17.826   2.485 
ATOM    318  OG  SER A  61      22.517 -19.158   2.702 
ATOM    319  C   SER A  61      22.320 -15.475   2.407 
ATOM    320  O   SER A  61      23.186 -15.209   1.575 
ATOM    321  N   PRO A  62      21.889 -14.572   3.254 
ATOM    322  CA  PRO A  62      20.832 -14.844   4.197 
ATOM    323  CD  PRO A  62      22.847 -13.617   3.787 
ATOM    324  CB  PRO A  62      20.985 -13.822   5.320 
ATOM    325  CG  PRO A  62      22.467 -13.428   5.263 
ATOM    326  C   PRO A  62      19.514 -14.718   3.499 
ATOM    327  O   PRO A  62      19.488 -14.279   2.350 
ATOM    328  N   CYS A  63      18.409 -15.091   4.176 
ATOM    329  CA  CYS A  63      17.107 -15.029   3.577 
ATOM    330  CB  CYS A  63      15.980 -15.525   4.508 
ATOM    331  SG  CYS A  63      16.264 -17.191   5.180 
ATOM    332  C   CYS A  63      16.811 -13.590   3.286 
ATOM    333  O   CYS A  63      16.979 -12.728   4.148 
ATOM    334  N   LYS A  64      16.363 -13.286   2.050 
ATOM    335  CA  LYS A  64      16.024 -11.933   1.733 
ATOM    336  CB  LYS A  64      15.958 -11.675   0.217 
ATOM    337  CG  LYS A  64      15.947 -10.196  -0.175 
ATOM    338  CD  LYS A  64      16.188  -9.974  -1.671 
ATOM    339  CE  LYS A  64      16.192  -8.501  -2.084 
ATOM    340  NZ  LYS A  64      16.367  -8.389  -3.549 
ATOM    341  C   LYS A  64      14.671 -11.685   2.334 
ATOM    342  O   LYS A  64      13.782 -12.531   2.250 
ATOM    343  N   ASP A  65      14.485 -10.514   2.975 
ATOM    344  CA  ASP A  65      13.252 -10.245   3.660 
ATOM    345  CB  ASP A  65      13.310  -8.967   4.522 
ATOM    346  CG  ASP A  65      13.625  -7.757   3.647 
ATOM    347  OD1 ASP A  65      14.224  -7.939   2.553 
ATOM    348  OD2 ASP A  65      13.278  -6.626   4.077 
ATOM    349  C   ASP A  65      12.107 -10.144   2.699 
ATOM    350  O   ASP A  65      11.037 -10.700   2.946 
ATOM    351  N   ILE A  66      12.280  -9.419   1.579 
ATOM    352  CA  ILE A  66      11.198  -9.300   0.645 
ATOM    353  CB  ILE A  66      10.432  -8.019   0.848 
ATOM    354  CG1 ILE A  66       9.083  -8.013   0.109 
ATOM    355  CG2 ILE A  66      11.366  -6.859   0.468 
ATOM    356  CD1 ILE A  66       9.205  -8.016  -1.410 
ATOM    357  C   ILE A  66      11.805  -9.311  -0.725 
ATOM    358  O   ILE A  66      12.863  -8.720  -0.940 
ATOM    359  N   ASN A  67      11.179 -10.019  -1.688 
ATOM    360  CA  ASN A  67      11.720 -10.015  -3.017 
ATOM    361  CB  ASN A  67      12.741 -11.139  -3.259 
ATOM    362  CG  ASN A  67      13.477 -10.847  -4.558 
ATOM    363  OD1 ASN A  67      14.272  -9.911  -4.638 
ATOM    364  ND2 ASN A  67      13.214 -11.676  -5.603 
ATOM    365  C   ASN A  67      10.584 -10.205  -3.973 
ATOM    366  O   ASN A  67       9.740 -11.082  -3.786 
ATOM    367  N   THR A  68      10.556  -9.392  -5.048 
ATOM    368  CA  THR A  68       9.471  -9.467  -5.982 
ATOM    369  CB  THR A  68       8.762  -8.158  -6.145 
ATOM    370  OG1 THR A  68       8.269  -7.721  -4.886 
ATOM    371  CG2 THR A  68       7.598  -8.348  -7.130 
ATOM    372  C   THR A  68       9.996  -9.879  -7.324 
ATOM    373  O   THR A  68      11.059  -9.439  -7.762 
ATOM    374  N   PHE A  69       9.236 -10.761  -8.006 
ATOM    375  CA  PHE A  69       9.601 -11.241  -9.309 
ATOM    376  CB  PHE A  69       9.527 -12.774  -9.435 
ATOM    377  CG  PHE A  69      10.543 -13.384  -8.526 
ATOM    378  CD1 PHE A  69      11.831 -13.609  -8.956 
ATOM    379  CD2 PHE A  69      10.207 -13.734  -7.237 
ATOM    380  CE1 PHE A  69      12.768 -14.171  -8.120 
ATOM    381  CE2 PHE A  69      11.140 -14.295  -6.395 
ATOM    382  CZ  PHE A  69      12.423 -14.515  -6.835 
ATOM    383  C   PHE A  69       8.608 -10.690 -10.287 
ATOM    384  O   PHE A  69       7.415 -10.605 -10.001 
ATOM    385  N   ILE A  70       9.099 -10.300 -11.480 
ATOM    386  CA  ILE A  70       8.279  -9.766 -12.530 
ATOM    387  CB  ILE A  70       8.894  -8.585 -13.228 
ATOM    388  CG1 ILE A  70       9.137  -7.438 -12.235 
ATOM    389  CG2 ILE A  70       7.982  -8.201 -14.407 
ATOM    390  CD1 ILE A  70      10.026  -6.325 -12.786 
ATOM    391  C   ILE A  70       8.146 -10.852 -13.550 
ATOM    392  O   ILE A  70       9.106 -11.572 -13.824 
ATOM    393  N   HIS A  71       6.934 -11.011 -14.122 
ATOM    394  CA  HIS A  71       6.704 -12.056 -15.078 
ATOM    395  ND1 HIS A  71       6.623 -14.322 -12.875 
ATOM    396  CG  HIS A  71       5.646 -13.442 -13.288 
ATOM    397  CB  HIS A  71       5.509 -12.942 -14.696 
ATOM    398  NE2 HIS A  71       5.416 -13.823 -11.074 
ATOM    399  CD2 HIS A  71       4.918 -13.148 -12.176 
ATOM    400  CE1 HIS A  71       6.439 -14.514 -11.544 
ATOM    401  C   HIS A  71       6.415 -11.410 -16.399 
ATOM    402  O   HIS A  71       6.310 -10.188 -16.486 
ATOM    403  N   GLY A  72       6.286 -12.218 -17.476 
ATOM    404  CA  GLY A  72       6.017 -11.656 -18.772 
ATOM    405  C   GLY A  72       7.295 -11.593 -19.560 
ATOM    406  O   GLY A  72       8.294 -12.209 -19.193 
ATOM    407  N   ASN A  73       7.269 -10.867 -20.702 
ATOM    408  CA  ASN A  73       8.405 -10.782 -21.584 
ATOM    409  CB  ASN A  73       8.034 -10.508 -23.057 
ATOM    410  CG  ASN A  73       7.346  -9.151 -23.163 
ATOM    411  OD1 ASN A  73       7.968  -8.146 -23.502 
ATOM    412  ND2 ASN A  73       6.017  -9.119 -22.872 
ATOM    413  C   ASN A  73       9.371  -9.723 -21.133 
ATOM    414  O   ASN A  73       8.994  -8.716 -20.538 
ATOM    415  N   LYS A  74      10.668  -9.952 -21.434 
ATOM    416  CA  LYS A  74      11.764  -9.101 -21.052 
ATOM    417  CB  LYS A  74      13.152  -9.709 -21.329 
ATOM    418  CG  LYS A  74      13.502 -10.903 -20.438 
ATOM    419  CD  LYS A  74      14.866 -11.514 -20.762 
ATOM    420  CE  LYS A  74      14.989 -11.999 -22.206 
ATOM    421  NZ  LYS A  74      16.380 -12.427 -22.480 
ATOM    422  C   LYS A  74      11.726  -7.769 -21.741 
ATOM    423  O   LYS A  74      12.108  -6.759 -21.152 
ATOM    424  N   ARG A  75      11.268  -7.726 -23.005 
ATOM    425  CA  ARG A  75      11.336  -6.518 -23.783 
ATOM    426  CB  ARG A  75      10.706  -6.680 -25.174 
ATOM    427  CG  ARG A  75      11.275  -7.856 -25.964 
ATOM    428  CD  ARG A  75      10.777  -7.928 -27.407 
ATOM    429  NE  ARG A  75       9.288  -7.909 -27.372 
ATOM    430  CZ  ARG A  75       8.587  -9.047 -27.093 
ATOM    431  NH1 ARG A  75       9.247 -10.192 -26.754 
ATOM    432  NH2 ARG A  75       7.223  -9.036 -27.147 
ATOM    433  C   ARG A  75      10.568  -5.434 -23.096 
ATOM    434  O   ARG A  75      11.000  -4.283 -23.058 
ATOM    435  N   SER A  76       9.396  -5.775 -22.533 
ATOM    436  CA  SER A  76       8.562  -4.791 -21.905 
ATOM    437  CB  SER A  76       7.236  -5.385 -21.396 
ATOM    438  OG  SER A  76       6.471  -5.878 -22.487 
ATOM    439  C   SER A  76       9.281  -4.196 -20.730 
ATOM    440  O   SER A  76       9.132  -3.009 -20.441 
ATOM    441  N   ILE A  77      10.063  -5.017 -20.003 
ATOM    442  CA  ILE A  77      10.777  -4.552 -18.848 
ATOM    443  CB  ILE A  77      11.426  -5.664 -18.076 
ATOM    444  CG1 ILE A  77      10.357  -6.647 -17.572 
ATOM    445  CG2 ILE A  77      12.260  -5.039 -16.946 
ATOM    446  CD1 ILE A  77      10.932  -7.947 -17.010 
ATOM    447  C   ILE A  77      11.850  -3.586 -19.254 
ATOM    448  O   ILE A  77      12.029  -2.547 -18.626 
ATOM    449  N   LYS A  78      12.600  -3.902 -20.324 
ATOM    450  CA  LYS A  78      13.670  -3.048 -20.763 
ATOM    451  CB  LYS A  78      14.457  -3.613 -21.957 
ATOM    452  CG  LYS A  78      15.314  -4.836 -21.619 
ATOM    453  CD  LYS A  78      15.896  -5.526 -22.854 
ATOM    454  CE  LYS A  78      16.828  -6.696 -22.531 
ATOM    455  NZ  LYS A  78      16.037  -7.912 -22.246 
ATOM    456  C   LYS A  78      13.105  -1.727 -21.186 
ATOM    457  O   LYS A  78      13.736  -0.686 -21.012 
ATOM    458  N   ALA A  79      11.881  -1.748 -21.741 
ATOM    459  CA  ALA A  79      11.200  -0.603 -22.284 
ATOM    460  CB  ALA A  79       9.821  -0.951 -22.871 
ATOM    461  C   ALA A  79      10.987   0.445 -21.231 
ATOM    462  O   ALA A  79      10.878   1.630 -21.545 
ATOM    463  N   ILE A  80      10.868   0.044 -19.956 
ATOM    464  CA  ILE A  80      10.626   1.016 -18.927 
ATOM    465  CB  ILE A  80      10.255   0.446 -17.581 
ATOM    466  CG1 ILE A  80      11.316  -0.473 -16.984 
ATOM    467  CG2 ILE A  80       8.892  -0.240 -17.747 
ATOM    468  CD1 ILE A  80      10.900  -1.026 -15.623 
ATOM    469  C   ILE A  80      11.745   2.022 -18.874 
ATOM    470  O   ILE A  80      11.546   3.160 -18.452 
ATOM    471  N   CYS A  81      12.966   1.624 -19.275 
ATOM    472  CA  CYS A  81      14.117   2.486 -19.280 
ATOM    473  CB  CYS A  81      15.428   1.734 -19.567 
ATOM    474  SG  CYS A  81      15.754   0.459 -18.312 
ATOM    475  C   CYS A  81      13.959   3.596 -20.289 
ATOM    476  O   CYS A  81      14.689   4.586 -20.237 
ATOM    477  N   GLU A  82      13.062   3.434 -21.284 
ATOM    478  CA  GLU A  82      12.862   4.454 -22.277 
ATOM    479  CB  GLU A  82      12.970   3.920 -23.715 
ATOM    480  CG  GLU A  82      11.961   2.809 -24.013 
ATOM    481  CD  GLU A  82      12.156   2.352 -25.452 
ATOM    482  OE1 GLU A  82      12.213   3.228 -26.356 
ATOM    483  OE2 GLU A  82      12.249   1.114 -25.666 
ATOM    484  C   GLU A  82      11.484   5.028 -22.107 
ATOM    485  O   GLU A  82      10.696   4.562 -21.287 
ATOM    486  N   ASN A  83      11.173   6.085 -22.884 
ATOM    487  CA  ASN A  83       9.911   6.767 -22.808 
ATOM    488  CB  ASN A  83       9.851   8.042 -23.664 
ATOM    489  CG  ASN A  83      10.676   9.103 -22.944 
ATOM    490  OD1 ASN A  83      10.664   9.185 -21.715 
ATOM    491  ND2 ASN A  83      11.416   9.938 -23.723 
ATOM    492  C   ASN A  83       8.817   5.839 -23.229 
ATOM    493  O   ASN A  83       7.665   6.001 -22.831 
ATOM    494  N   LYS A  84       9.156   4.826 -24.043 
ATOM    495  CA  LYS A  84       8.180   3.925 -24.580 
ATOM    496  CB  LYS A  84       8.857   2.817 -25.416 
ATOM    497  CG  LYS A  84       7.921   1.834 -26.122 
ATOM    498  CD  LYS A  84       7.153   0.911 -25.178 
ATOM    499  CE  LYS A  84       6.396  -0.197 -25.909 
ATOM    500  NZ  LYS A  84       7.357  -1.190 -26.441 
ATOM    501  C   LYS A  84       7.386   3.298 -23.466 
ATOM    502  O   LYS A  84       6.161   3.232 -23.563 
ATOM    503  N   ASN A  85       8.029   2.807 -22.383 
ATOM    504  CA  ASN A  85       7.206   2.217 -21.358 
ATOM    505  CB  ASN A  85       7.343   0.680 -21.318 
ATOM    506  CG  ASN A  85       6.232   0.074 -20.468 
ATOM    507  OD1 ASN A  85       5.067   0.455 -20.576 
ATOM    508  ND2 ASN A  85       6.604  -0.897 -19.592 
ATOM    509  C   ASN A  85       7.600   2.737 -20.000 
ATOM    510  O   ASN A  85       7.516   2.004 -19.015 
ATOM    511  N   GLY A  86       7.987   4.025 -19.869 
ATOM    512  CA  GLY A  86       8.358   4.440 -18.541 
ATOM    513  C   GLY A  86       8.406   5.935 -18.432 
ATOM    514  O   GLY A  86       8.529   6.651 -19.426 
ATOM    515  N   ASN A  87       8.313   6.432 -17.176 
ATOM    516  CA  ASN A  87       8.388   7.834 -16.866 
ATOM    517  CB  ASN A  87       7.070   8.434 -16.338 
ATOM    518  CG  ASN A  87       6.033   8.383 -17.450 
ATOM    519  OD1 ASN A  87       5.564   7.312 -17.828 
ATOM    520  ND2 ASN A  87       5.650   9.574 -17.983 
ATOM    521  C   ASN A  87       9.381   7.966 -15.753 
ATOM    522  O   ASN A  87       9.660   7.005 -15.039 
ATOM    523  N   PRO A  88       9.943   9.130 -15.590 
ATOM    524  CA  PRO A  88      10.890   9.367 -14.542 
ATOM    525  CD  PRO A  88       9.915  10.189 -16.582 
ATOM    526  CB  PRO A  88      11.522  10.727 -14.851 
ATOM    527  CG  PRO A  88      10.555  11.384 -15.857 
ATOM    528  C   PRO A  88      10.168   9.304 -13.236 
ATOM    529  O   PRO A  88       9.050   9.812 -13.144 
ATOM    530  N   HIS A  89      10.804   8.706 -12.212 
ATOM    531  CA  HIS A  89      10.210   8.527 -10.923 
ATOM    532  ND1 HIS A  89       7.895   6.729  -9.424 
ATOM    533  CG  HIS A  89       9.268   6.743  -9.344 
ATOM    534  CB  HIS A  89      10.169   7.046 -10.506 
ATOM    535  NE2 HIS A  89       8.415   6.182  -7.333 
ATOM    536  CD2 HIS A  89       9.569   6.408  -8.061 
ATOM    537  CE1 HIS A  89       7.434   6.387  -8.195 
ATOM    538  C   HIS A  89      11.094   9.291 -10.006 
ATOM    539  O   HIS A  89      12.249   9.524 -10.348 
ATOM    540  N   ARG A  90      10.614   9.570  -8.777 
ATOM    541  CA  ARG A  90      11.134  10.633  -7.973 
ATOM    542  CB  ARG A  90      10.638  10.532  -6.524 
ATOM    543  CG  ARG A  90       9.118  10.621  -6.401 
ATOM    544  CD  ARG A  90       8.581  12.052  -6.436 
ATOM    545  NE  ARG A  90       7.099  11.972  -6.308 
ATOM    546  CZ  ARG A  90       6.398  13.027  -5.801 
ATOM    547  NH1 ARG A  90       7.050  14.164  -5.418 
ATOM    548  NH2 ARG A  90       5.043  12.938  -5.660 
ATOM    549  C   ARG A  90      12.627  10.723  -7.915 
ATOM    550  O   ARG A  90      13.186  11.625  -8.535 
ATOM    551  N   GLU A  91      13.353   9.801  -7.262 
ATOM    552  CA  GLU A  91      14.755  10.115  -7.224 
ATOM    553  CB  GLU A  91      15.367  10.061  -5.812 
ATOM    554  CG  GLU A  91      14.958  11.232  -4.914 
ATOM    555  CD  GLU A  91      13.537  11.000  -4.427 
ATOM    556  OE1 GLU A  91      13.280   9.918  -3.836 
ATOM    557  OE2 GLU A  91      12.688  11.907  -4.644 
ATOM    558  C   GLU A  91      15.504   9.143  -8.074 
ATOM    559  O   GLU A  91      15.859   8.056  -7.623 
ATOM    560  N   ASN A  92      15.780   9.542  -9.330 
ATOM    561  CA  ASN A  92      16.570   8.776 -10.253 
ATOM    562  CB  ASN A  92      18.015   8.583  -9.762 
ATOM    563  CG  ASN A  92      18.669   9.953  -9.678 
ATOM    564  OD1 ASN A  92      18.547  10.766 -10.593 
ATOM    565  ND2 ASN A  92      19.371  10.227  -8.547 
ATOM    566  C   ASN A  92      15.991   7.412 -10.460 
ATOM    567  O   ASN A  92      16.733   6.456 -10.678 
ATOM    568  N   LEU A  93      14.653   7.283 -10.421 
ATOM    569  CA  LEU A  93      14.046   5.998 -10.644 
ATOM    570  CB  LEU A  93      13.196   5.499  -9.462 
ATOM    571  CG  LEU A  93      14.013   5.127  -8.208 
ATOM    572  CD1 LEU A  93      13.097   4.644  -7.072 
ATOM    573  CD2 LEU A  93      15.107   4.099  -8.543 
ATOM    574  C   LEU A  93      13.141   6.137 -11.825 
ATOM    575  O   LEU A  93      12.979   7.226 -12.373 
ATOM    576  N   ARG A  94      12.563   5.007 -12.286 
ATOM    577  CA  ARG A  94      11.651   5.047 -13.395 
ATOM    578  CB  ARG A  94      12.264   4.533 -14.706 
ATOM    579  CG  ARG A  94      13.421   5.410 -15.185 
ATOM    580  CD  ARG A  94      13.981   5.008 -16.550 
ATOM    581  NE  ARG A  94      12.929   5.315 -17.557 
ATOM    582  CZ  ARG A  94      12.803   6.585 -18.040 
ATOM    583  NH1 ARG A  94      13.625   7.577 -17.590 
ATOM    584  NH2 ARG A  94      11.843   6.868 -18.966 
ATOM    585  C   ARG A  94      10.481   4.169 -13.054 
ATOM    586  O   ARG A  94      10.637   3.137 -12.403 
ATOM    587  N   ILE A  95       9.268   4.577 -13.488 
ATOM    588  CA  ILE A  95       8.059   3.839 -13.228 
ATOM    589  CB  ILE A  95       7.025   4.653 -12.501 
ATOM    590  CG1 ILE A  95       5.820   3.791 -12.084 
ATOM    591  CG2 ILE A  95       6.656   5.846 -13.397 
ATOM    592  CD1 ILE A  95       6.118   2.807 -10.956 
ATOM    593  C   ILE A  95       7.471   3.433 -14.552 
ATOM    594  O   ILE A  95       7.417   4.230 -15.487 
ATOM    595  N   SER A  96       7.017   2.167 -14.668 
ATOM    596  CA  SER A  96       6.520   1.669 -15.924 
ATOM    597  CB  SER A  96       6.521   0.132 -16.021 
ATOM    598  OG  SER A  96       5.638  -0.423 -15.057 
ATOM    599  C   SER A  96       5.122   2.137 -16.200 
ATOM    600  O   SER A  96       4.324   2.355 -15.289 
ATOM    601  N   LYS A  97       4.824   2.366 -17.497 
ATOM    602  CA  LYS A  97       3.513   2.735 -17.955 
ATOM    603  CB  LYS A  97       3.499   3.283 -19.390 
ATOM    604  CG  LYS A  97       4.096   4.687 -19.504 
ATOM    605  CD  LYS A  97       4.273   5.153 -20.949 
ATOM    606  CE  LYS A  97       4.718   6.611 -21.063 
ATOM    607  NZ  LYS A  97       6.152   6.728 -20.709 
ATOM    608  C   LYS A  97       2.610   1.543 -17.924 
ATOM    609  O   LYS A  97       1.429   1.655 -17.600 
ATOM    610  N   SER A  98       3.157   0.372 -18.304 
ATOM    611  CA  SER A  98       2.430  -0.864 -18.402 
ATOM    612  CB  SER A  98       3.113  -1.826 -19.387 
ATOM    613  OG  SER A  98       2.438  -3.069 -19.433 
ATOM    614  C   SER A  98       2.391  -1.529 -17.062 
ATOM    615  O   SER A  98       3.191  -1.233 -16.178 
ATOM    616  N   SER A  99       1.438  -2.468 -16.892 
ATOM    617  CA  SER A  99       1.316  -3.181 -15.654 
ATOM    618  CB  SER A  99      -0.138  -3.329 -15.182 
ATOM    619  OG  SER A  99      -0.171  -4.036 -13.953 
ATOM    620  C   SER A  99       1.866  -4.551 -15.901 
ATOM    621  O   SER A  99       1.756  -5.075 -17.006 
ATOM    622  N   PHE A 100       2.499  -5.160 -14.875 
ATOM    623  CA  PHE A 100       3.096  -6.452 -15.063 
ATOM    624  CB  PHE A 100       4.625  -6.462 -14.858 
ATOM    625  CG  PHE A 100       5.327  -5.637 -15.887 
ATOM    626  CD1 PHE A 100       5.439  -4.271 -15.743 
ATOM    627  CD2 PHE A 100       5.897  -6.234 -16.988 
ATOM    628  CE1 PHE A 100       6.097  -3.516 -16.687 
ATOM    629  CE2 PHE A 100       6.556  -5.484 -17.934 
ATOM    630  CZ  PHE A 100       6.657  -4.121 -17.787 
ATOM    631  C   PHE A 100       2.572  -7.384 -14.016 
ATOM    632  O   PHE A 100       2.195  -6.966 -12.922 
ATOM    633  N   GLN A 101       2.513  -8.691 -14.344 
ATOM    634  CA  GLN A 101       2.171  -9.658 -13.345 
ATOM    635  CB  GLN A 101       1.839 -11.052 -13.904 
ATOM    636  CG  GLN A 101       0.489 -11.131 -14.617 
ATOM    637  CD  GLN A 101      -0.593 -11.194 -13.547 
ATOM    638  OE1 GLN A 101      -0.366 -11.697 -12.449 
ATOM    639  NE2 GLN A 101      -1.804 -10.667 -13.873 
ATOM    640  C   GLN A 101       3.394  -9.793 -12.496 
ATOM    641  O   GLN A 101       4.508  -9.873 -13.015 
ATOM    642  N   VAL A 102       3.218  -9.802 -11.161 
ATOM    643  CA  VAL A 102       4.354  -9.886 -10.293 
ATOM    644  CB  VAL A 102       4.759  -8.562  -9.714 
ATOM    645  CG1 VAL A 102       5.195  -7.637 -10.861 
ATOM    646  CG2 VAL A 102       3.584  -8.007  -8.887 
ATOM    647  C   VAL A 102       4.011 -10.774  -9.139 
ATOM    648  O   VAL A 102       2.841 -11.025  -8.854 
ATOM    649  N   THR A 103       5.050 -11.314  -8.467 
ATOM    650  CA  THR A 103       4.829 -12.120  -7.304 
ATOM    651  CB  THR A 103       5.112 -13.577  -7.530 
ATOM    652  OG1 THR A 103       4.295 -14.080  -8.577 
ATOM    653  CG2 THR A 103       4.826 -14.343  -6.226 
ATOM    654  C   THR A 103       5.781 -11.637  -6.255 
ATOM    655  O   THR A 103       6.988 -11.574  -6.489 
ATOM    656  N   THR A 104       5.262 -11.297  -5.057 
ATOM    657  CA  THR A 104       6.109 -10.812  -4.005 
ATOM    658  CB  THR A 104       5.546  -9.614  -3.295 
ATOM    659  OG1 THR A 104       5.356  -8.546  -4.210 
ATOM    660  CG2 THR A 104       6.514  -9.193  -2.176 
ATOM    661  C   THR A 104       6.242 -11.896  -2.986 
ATOM    662  O   THR A 104       5.251 -12.502  -2.581 
ATOM    663  N   CYS A 105       7.490 -12.172  -2.555 
ATOM    664  CA  CYS A 105       7.738 -13.200  -1.586 
ATOM    665  CB  CYS A 105       8.849 -14.165  -2.029 
ATOM    666  SG  CYS A 105       8.448 -14.908  -3.639 
ATOM    667  C   CYS A 105       8.189 -12.511  -0.339 
ATOM    668  O   CYS A 105       9.178 -11.779  -0.349 
ATOM    669  N   LYS A 106       7.459 -12.730   0.774 
ATOM    670  CA  LYS A 106       7.781 -12.086   2.014 
ATOM    671  CB  LYS A 106       6.585 -11.338   2.628 
ATOM    672  CG  LYS A 106       6.127 -10.139   1.793 
ATOM    673  CD  LYS A 106       4.735  -9.634   2.178 
ATOM    674  CE  LYS A 106       4.309  -8.374   1.425 
ATOM    675  NZ  LYS A 106       5.014  -7.194   1.974 
ATOM    676  C   LYS A 106       8.204 -13.134   2.988 
ATOM    677  O   LYS A 106       7.514 -14.131   3.203 
ATOM    678  N   LEU A 107       9.370 -12.908   3.618 
ATOM    679  CA  LEU A 107       9.910 -13.866   4.533 
ATOM    680  CB  LEU A 107      11.381 -13.570   4.883 
ATOM    681  CG  LEU A 107      12.026 -14.570   5.857 
ATOM    682  CD1 LEU A 107      12.138 -15.973   5.238 
ATOM    683  CD2 LEU A 107      13.375 -14.044   6.370 
ATOM    684  C   LEU A 107       9.105 -13.824   5.787 
ATOM    685  O   LEU A 107       8.661 -12.764   6.225 
ATOM    686  N   HIS A 108       8.855 -15.005   6.380 
ATOM    687  CA  HIS A 108       8.191 -15.020   7.648 
ATOM    688  ND1 HIS A 108       6.503 -17.160   5.722 
ATOM    689  CG  HIS A 108       6.507 -16.861   7.063 
ATOM    690  CB  HIS A 108       6.725 -15.489   7.618 
ATOM    691  NE2 HIS A 108       6.076 -19.059   6.793 
ATOM    692  CD2 HIS A 108       6.247 -18.033   7.703 
ATOM    693  CE1 HIS A 108       6.239 -18.488   5.615 
ATOM    694  C   HIS A 108       8.993 -15.906   8.534 
ATOM    695  O   HIS A 108       9.644 -16.843   8.076 
ATOM    696  N   GLY A 109       8.958 -15.620   9.846 
ATOM    697  CA  GLY A 109       9.793 -16.334  10.759 
ATOM    698  C   GLY A 109      10.861 -15.362  11.144 
ATOM    699  O   GLY A 109      11.206 -14.465  10.376 
ATOM    700  N   GLY A 110      11.378 -15.513  12.376 
ATOM    701  CA  GLY A 110      12.344 -14.642  12.983 
ATOM    702  C   GLY A 110      13.717 -14.700  12.379 
ATOM    703  O   GLY A 110      14.419 -13.689  12.376 
ATOM    704  N   SER A 111      14.166 -15.876  11.892 
ATOM    705  CA  SER A 111      15.555 -15.993  11.521 
ATOM    706  CB  SER A 111      16.129 -17.404  11.740 
ATOM    707  OG  SER A 111      17.494 -17.439  11.353 
ATOM    708  C   SER A 111      15.827 -15.629  10.092 
ATOM    709  O   SER A 111      15.060 -15.888   9.167 
ATOM    710  N   PRO A 112      16.953 -14.967   9.967 
ATOM    711  CA  PRO A 112      17.492 -14.571   8.686 
ATOM    712  CD  PRO A 112      17.334 -14.031  11.015 
ATOM    713  CB  PRO A 112      18.504 -13.462   8.973 
ATOM    714  CG  PRO A 112      18.025 -12.860  10.301 
ATOM    715  C   PRO A 112      18.112 -15.709   7.930 
ATOM    716  O   PRO A 112      18.498 -15.507   6.778 
ATOM    717  N   TRP A 113      18.254 -16.900   8.543 
ATOM    718  CA  TRP A 113      18.952 -17.947   7.848 
ATOM    719  CB  TRP A 113      20.140 -18.493   8.653 
ATOM    720  CG  TRP A 113      21.239 -17.473   8.801 
ATOM    721  CD2 TRP A 113      22.171 -17.157   7.757 
ATOM    722  CD1 TRP A 113      21.549 -16.668   9.857 
ATOM    723  NE1 TRP A 113      22.625 -15.874   9.541 
ATOM    724  CE2 TRP A 113      23.017 -16.164   8.250 
ATOM    725  CE3 TRP A 113      22.310 -17.654   6.495 
ATOM    726  CZ2 TRP A 113      24.022 -15.652   7.480 
ATOM    727  CZ3 TRP A 113      23.322 -17.137   5.721 
ATOM    728  CH2 TRP A 113      24.162 -16.156   6.206 
ATOM    729  C   TRP A 113      18.019 -19.078   7.526 
ATOM    730  O   TRP A 113      16.980 -19.259   8.157 
ATOM    731  N   PRO A 114      18.387 -19.844   6.525 
ATOM    732  CA  PRO A 114      17.605 -20.941   6.018 
ATOM    733  CD  PRO A 114      19.726 -19.807   5.959 
ATOM    734  CB  PRO A 114      18.412 -21.510   4.849 
ATOM    735  CG  PRO A 114      19.865 -21.131   5.190 
ATOM    736  C   PRO A 114      17.349 -21.963   7.077 
ATOM    737  O   PRO A 114      18.132 -22.055   8.021 
ATOM    738  N   PRO A 115      16.287 -22.717   6.949 
ATOM    739  CA  PRO A 115      15.417 -22.592   5.810 
ATOM    740  CD  PRO A 115      16.308 -24.080   7.460 
ATOM    741  CB  PRO A 115      14.554 -23.850   5.796 
ATOM    742  CG  PRO A 115      15.436 -24.898   6.494 
ATOM    743  C   PRO A 115      14.624 -21.326   5.826 
ATOM    744  O   PRO A 115      14.324 -20.822   6.907 
ATOM    745  N   CYS A 116      14.262 -20.805   4.637 
ATOM    746  CA  CYS A 116      13.552 -19.559   4.576 
ATOM    747  CB  CYS A 116      14.136 -18.609   3.509 
ATOM    748  SG  CYS A 116      15.947 -18.432   3.606 
ATOM    749  C   CYS A 116      12.141 -19.851   4.153 
ATOM    750  O   CYS A 116      11.913 -20.416   3.083 
ATOM    751  N   GLN A 117      11.145 -19.461   4.980 
ATOM    752  CA  GLN A 117       9.776 -19.689   4.605 
ATOM    753  CB  GLN A 117       8.829 -20.057   5.761 
ATOM    754  CG  GLN A 117       9.262 -21.272   6.578 
ATOM    755  CD  GLN A 117       9.944 -20.724   7.818 
ATOM    756  OE1 GLN A 117      10.525 -19.641   7.791 
ATOM    757  NE2 GLN A 117       9.847 -21.480   8.943 
ATOM    758  C   GLN A 117       9.264 -18.399   4.045 
ATOM    759  O   GLN A 117       9.593 -17.322   4.542 
ATOM    760  N   TYR A 118       8.444 -18.476   2.979 
ATOM    761  CA  TYR A 118       7.961 -17.279   2.352 
ATOM    762  CB  TYR A 118       8.554 -17.047   0.952 
ATOM    763  CG  TYR A 118      10.003 -16.728   1.079 
ATOM    764  CD1 TYR A 118      10.406 -15.445   1.371 
ATOM    765  CD2 TYR A 118      10.958 -17.702   0.895 
ATOM    766  CE1 TYR A 118      11.740 -15.138   1.486 
ATOM    767  CE2 TYR A 118      12.294 -17.401   1.008 
ATOM    768  CZ  TYR A 118      12.686 -16.117   1.304 
ATOM    769  OH  TYR A 118      14.057 -15.806   1.420 
ATOM    770  C   TYR A 118       6.480 -17.356   2.150 
ATOM    771  O   TYR A 118       5.907 -18.436   2.018 
ATOM    772  N   ARG A 119       5.827 -16.174   2.139 
ATOM    773  CA  ARG A 119       4.427 -16.059   1.843 
ATOM    774  CB  ARG A 119       3.652 -15.202   2.858 
ATOM    775  CG  ARG A 119       3.673 -15.788   4.269 
ATOM    776  CD  ARG A 119       2.594 -16.840   4.518 
ATOM    777  NE  ARG A 119       2.885 -17.449   5.844 
ATOM    778  CZ  ARG A 119       1.863 -17.879   6.638 
ATOM    779  NH1 ARG A 119       0.571 -17.731   6.223 
ATOM    780  NH2 ARG A 119       2.135 -18.448   7.848 
ATOM    781  C   ARG A 119       4.365 -15.344   0.526 
ATOM    782  O   ARG A 119       5.061 -14.349   0.325 
ATOM    783  N   ALA A 120       3.524 -15.828  -0.411 
ATOM    784  CA  ALA A 120       3.516 -15.241  -1.722 
ATOM    785  CB  ALA A 120       3.540 -16.279  -2.857 
ATOM    786  C   ALA A 120       2.290 -14.411  -1.918 
ATOM    787  O   ALA A 120       1.191 -14.774  -1.498 
ATOM    788  N   THR A 121       2.473 -13.235  -2.553 
ATOM    789  CA  THR A 121       1.362 -12.387  -2.858 
ATOM    790  CB  THR A 121       1.414 -11.077  -2.132 
ATOM    791  OG1 THR A 121       1.493 -11.279  -0.729 
ATOM    792  CG2 THR A 121       0.136 -10.304  -2.467 
ATOM    793  C   THR A 121       1.454 -12.058  -4.319 
ATOM    794  O   THR A 121       2.368 -11.355  -4.746 
ATOM    795  N   ALA A 122       0.503 -12.561  -5.131 
ATOM    796  CA  ALA A 122       0.506 -12.258  -6.535 
ATOM    797  CB  ALA A 122      -0.363 -13.214  -7.372 
ATOM    798  C   ALA A 122      -0.051 -10.879  -6.695 
ATOM    799  O   ALA A 122      -0.797 -10.403  -5.841 
ATOM    800  N   GLY A 123       0.311 -10.190  -7.800 
ATOM    801  CA  GLY A 123      -0.202  -8.866  -8.009 
ATOM    802  C   GLY A 123      -0.066  -8.514  -9.455 
ATOM    803  O   GLY A 123       0.601  -9.210 -10.221 
ATOM    804  N   PHE A 124      -0.738  -7.418  -9.864 
ATOM    805  CA  PHE A 124      -0.677  -6.940 -11.215 
ATOM    806  CB  PHE A 124      -1.952  -7.333 -11.988 
ATOM    807  CG  PHE A 124      -1.880  -6.953 -13.427 
ATOM    808  CD1 PHE A 124      -1.110  -7.677 -14.309 
ATOM    809  CD2 PHE A 124      -2.620  -5.893 -13.902 
ATOM    810  CE1 PHE A 124      -1.058  -7.330 -15.640 
ATOM    811  CE2 PHE A 124      -2.573  -5.544 -15.231 
ATOM    812  CZ  PHE A 124      -1.789  -6.263 -16.103 
ATOM    813  C   PHE A 124      -0.614  -5.444 -11.112 
ATOM    814  O   PHE A 124      -1.586  -4.807 -10.707 
ATOM    815  N   ARG A 125       0.538  -4.838 -11.470 
ATOM    816  CA  ARG A 125       0.653  -3.408 -11.368 
ATOM    817  CB  ARG A 125       0.731  -2.905  -9.919 
ATOM    818  CG  ARG A 125       1.922  -3.477  -9.148 
ATOM    819  CD  ARG A 125       2.201  -2.737  -7.841 
ATOM    820  NE  ARG A 125       2.654  -1.368  -8.212 
ATOM    821  CZ  ARG A 125       2.539  -0.343  -7.320 
ATOM    822  NH1 ARG A 125       2.021  -0.575  -6.078 
ATOM    823  NH2 ARG A 125       2.940   0.912  -7.672 
ATOM    824  C   ARG A 125       1.930  -2.974 -12.029 
ATOM    825  O   ARG A 125       2.704  -3.796 -12.517 
ATOM    826  N   ASN A 126       2.164  -1.643 -12.058 
ATOM    827  CA  ASN A 126       3.348  -1.060 -12.631 
ATOM    828  CB  ASN A 126       3.319   0.475 -12.733 
ATOM    829  CG  ASN A 126       2.288   0.920 -13.750 
ATOM    830  OD1 ASN A 126       1.798   0.128 -14.551 
ATOM    831  ND2 ASN A 126       1.954   2.238 -13.724 
ATOM    832  C   ASN A 126       4.475  -1.326 -11.687 
ATOM    833  O   ASN A 126       4.252  -1.649 -10.522 
ATOM    834  N   VAL A 127       5.728  -1.187 -12.170 
ATOM    835  CA  VAL A 127       6.853  -1.442 -11.318 
ATOM    836  CB  VAL A 127       7.620  -2.670 -11.710 
ATOM    837  CG1 VAL A 127       6.692  -3.888 -11.560 
ATOM    838  CG2 VAL A 127       8.164  -2.479 -13.137 
ATOM    839  C   VAL A 127       7.801  -0.286 -11.389 
ATOM    840  O   VAL A 127       7.791   0.482 -12.349 
ATOM    841  N   VAL A 128       8.640  -0.129 -10.338 
ATOM    842  CA  VAL A 128       9.608   0.932 -10.290 
ATOM    843  CB  VAL A 128       9.558   1.739  -9.024 
ATOM    844  CG1 VAL A 128      10.684   2.788  -9.058 
ATOM    845  CG2 VAL A 128       8.156   2.343  -8.876 
ATOM    846  C   VAL A 128      10.968   0.306 -10.332 
ATOM    847  O   VAL A 128      11.242  -0.659  -9.620 
ATOM    848  N   VAL A 129      11.864   0.853 -11.180 
ATOM    849  CA  VAL A 129      13.192   0.316 -11.293 
ATOM    850  CB  VAL A 129      13.377  -0.597 -12.470 
ATOM    851  CG1 VAL A 129      12.475  -1.829 -12.285 
ATOM    852  CG2 VAL A 129      13.103   0.196 -13.761 
ATOM    853  C   VAL A 129      14.143   1.454 -11.487 
ATOM    854  O   VAL A 129      13.740   2.610 -11.599 
ATOM    855  N   ALA A 130      15.453   1.141 -11.469 
ATOM    856  CA  ALA A 130      16.471   2.102 -11.776 
ATOM    857  CB  ALA A 130      17.570   2.201 -10.704 
ATOM    858  C   ALA A 130      17.107   1.586 -13.029 
ATOM    859  O   ALA A 130      17.251   0.376 -13.195 
ATOM    860  N   CYS A 131      17.489   2.483 -13.964 
ATOM    861  CA  CYS A 131      18.044   1.992 -15.195 
ATOM    862  CB  CYS A 131      17.222   2.356 -16.450 
ATOM    863  SG  CYS A 131      15.649   1.450 -16.538 
ATOM    864  C   CYS A 131      19.424   2.528 -15.408 
ATOM    865  O   CYS A 131      19.772   3.615 -14.946 
ATOM    866  N   GLU A 132      20.255   1.724 -16.108 
ATOM    867  CA  GLU A 132      21.592   2.093 -16.475 
ATOM    868  CB  GLU A 132      22.653   1.496 -15.531 
ATOM    869  CG  GLU A 132      24.095   1.876 -15.875 
ATOM    870  CD  GLU A 132      25.017   1.153 -14.901 
ATOM    871  OE1 GLU A 132      24.867  -0.090 -14.759 
ATOM    872  OE2 GLU A 132      25.883   1.833 -14.288 
ATOM    873  C   GLU A 132      21.835   1.497 -17.828 
ATOM    874  O   GLU A 132      21.581   0.315 -18.054 
ATOM    875  N   ASN A 133      22.341   2.307 -18.771 
ATOM    876  CA  ASN A 133      22.633   1.807 -20.081 
ATOM    877  CB  ASN A 133      23.666   0.669 -20.045 
ATOM    878  CG  ASN A 133      24.142   0.395 -21.460 
ATOM    879  OD1 ASN A 133      23.716   1.047 -22.412 
ATOM    880  ND2 ASN A 133      25.042  -0.612 -21.602 
ATOM    881  C   ASN A 133      21.369   1.284 -20.700 
ATOM    882  O   ASN A 133      21.405   0.415 -21.569 
ATOM    883  N   GLY A 134      20.206   1.809 -20.274 
ATOM    884  CA  GLY A 134      18.973   1.431 -20.908 
ATOM    885  C   GLY A 134      18.488   0.100 -20.407 
ATOM    886  O   GLY A 134      17.601  -0.497 -21.016 
ATOM    887  N   LEU A 135      19.052  -0.410 -19.291 
ATOM    888  CA  LEU A 135      18.626  -1.689 -18.777 
ATOM    889  CB  LEU A 135      19.722  -2.763 -18.865 
ATOM    890  CG  LEU A 135      20.118  -3.122 -20.306 
ATOM    891  CD1 LEU A 135      21.217  -4.195 -20.327 
ATOM    892  CD2 LEU A 135      18.890  -3.538 -21.130 
ATOM    893  C   LEU A 135      18.301  -1.547 -17.317 
ATOM    894  O   LEU A 135      18.890  -0.715 -16.629 
ATOM    895  N   PRO A 136      17.352  -2.313 -16.825 
ATOM    896  CA  PRO A 136      17.021  -2.252 -15.420 
ATOM    897  CD  PRO A 136      16.196  -2.669 -17.633 
ATOM    898  CB  PRO A 136      15.657  -2.921 -15.271 
ATOM    899  CG  PRO A 136      15.011  -2.730 -16.653 
ATOM    900  C   PRO A 136      18.077  -2.865 -14.544 
ATOM    901  O   PRO A 136      18.366  -4.050 -14.698 
ATOM    902  N   VAL A 137      18.700  -2.052 -13.670 
ATOM    903  CA  VAL A 137      19.685  -2.428 -12.695 
ATOM    904  CB  VAL A 137      20.708  -1.352 -12.497 
ATOM    905  CG1 VAL A 137      21.444  -1.158 -13.835 
ATOM    906  CG2 VAL A 137      20.006  -0.082 -11.995 
ATOM    907  C   VAL A 137      19.111  -2.788 -11.354 
ATOM    908  O   VAL A 137      19.737  -3.522 -10.593 
ATOM    909  N   HIS A 138      17.948  -2.222 -10.978 
ATOM    910  CA  HIS A 138      17.482  -2.425  -9.634 
ATOM    911  ND1 HIS A 138      17.868  -2.477  -6.392 
ATOM    912  CG  HIS A 138      17.517  -1.474  -7.267 
ATOM    913  CB  HIS A 138      18.027  -1.352  -8.671 
ATOM    914  NE2 HIS A 138      16.458  -1.147  -5.302 
ATOM    915  CD2 HIS A 138      16.654  -0.671  -6.586 
ATOM    916  CE1 HIS A 138      17.208  -2.233  -5.232 
ATOM    917  C   HIS A 138      15.989  -2.347  -9.596 
ATOM    918  O   HIS A 138      15.368  -1.672 -10.416 
ATOM    919  N   LEU A 139      15.380  -3.059  -8.624 
ATOM    920  CA  LEU A 139      13.959  -3.022  -8.464 
ATOM    921  CB  LEU A 139      13.328  -4.424  -8.387 
ATOM    922  CG  LEU A 139      11.796  -4.427  -8.219 
ATOM    923  CD1 LEU A 139      11.097  -3.859  -9.466 
ATOM    924  CD2 LEU A 139      11.275  -5.821  -7.830 
ATOM    925  C   LEU A 139      13.692  -2.338  -7.155 
ATOM    926  O   LEU A 139      14.328  -2.642  -6.146 
ATOM    927  N   ASP A 140      12.744  -1.377  -7.146 
ATOM    928  CA  ASP A 140      12.392  -0.683  -5.938 
ATOM    929  CB  ASP A 140      11.787   0.709  -6.222 
ATOM    930  CG  ASP A 140      11.444   1.439  -4.927 
ATOM    931  OD1 ASP A 140      10.721   0.858  -4.076 
ATOM    932  OD2 ASP A 140      11.902   2.602  -4.774 
ATOM    933  C   ASP A 140      11.357  -1.523  -5.257 
ATOM    934  O   ASP A 140      10.230  -1.654  -5.728 
ATOM    935  N   GLN A 141      11.749  -2.130  -4.123 
ATOM    936  CA  GLN A 141      10.948  -3.011  -3.316 
ATOM    937  CB  GLN A 141      11.779  -3.783  -2.278 
ATOM    938  CG  GLN A 141      12.762  -4.776  -2.905 
ATOM    939  CD  GLN A 141      11.952  -5.908  -3.523 
ATOM    940  OE1 GLN A 141      12.497  -6.786  -4.190 
ATOM    941  NE2 GLN A 141      10.610  -5.884  -3.303 
ATOM    942  C   GLN A 141       9.851  -2.293  -2.576 
ATOM    943  O   GLN A 141       8.819  -2.893  -2.282 
ATOM    944  N   SER A 142      10.034  -0.997  -2.253 
ATOM    945  CA  SER A 142       9.150  -0.301  -1.351 
ATOM    946  CB  SER A 142       9.491   1.193  -1.188 
ATOM    947  OG  SER A 142       9.124   1.919  -2.352 
ATOM    948  C   SER A 142       7.710  -0.375  -1.771 
ATOM    949  O   SER A 142       6.824  -0.464  -0.923 
ATOM    950  N   ILE A 143       7.420  -0.350  -3.080 
ATOM    951  CA  ILE A 143       6.051  -0.356  -3.517 
ATOM    952  CB  ILE A 143       5.929  -0.210  -5.009 
ATOM    953  CG1 ILE A 143       6.581  -1.395  -5.742 
ATOM    954  CG2 ILE A 143       6.534   1.151  -5.388 
ATOM    955  CD1 ILE A 143       6.281  -1.418  -7.241 
ATOM    956  C   ILE A 143       5.389  -1.633  -3.085 
ATOM    957  O   ILE A 143       4.203  -1.660  -2.760 
ATOM    958  N   PHE A 144       6.139  -2.743  -3.129 
ATOM    959  CA  PHE A 144       5.663  -4.054  -2.785 
ATOM    960  CB  PHE A 144       6.569  -5.164  -3.332 
ATOM    961  CG  PHE A 144       6.507  -4.997  -4.812 
ATOM    962  CD1 PHE A 144       5.397  -5.403  -5.519 
ATOM    963  CD2 PHE A 144       7.560  -4.429  -5.496 
ATOM    964  CE1 PHE A 144       5.340  -5.244  -6.884 
ATOM    965  CE2 PHE A 144       7.507  -4.271  -6.860 
ATOM    966  CZ  PHE A 144       6.396  -4.677  -7.557 
ATOM    967  C   PHE A 144       5.482  -4.230  -1.309 
ATOM    968  O   PHE A 144       4.699  -5.077  -0.876 
ATOM    969  N   ARG A 145       6.264  -3.500  -0.495 
ATOM    970  CA  ARG A 145       6.177  -3.640   0.929 
ATOM    971  CB  ARG A 145       7.187  -2.736   1.646 
ATOM    972  CG  ARG A 145       8.616  -2.950   1.149 
ATOM    973  CD  ARG A 145       9.671  -2.223   1.979 
ATOM    974  NE  ARG A 145       9.994  -3.112   3.127 
ATOM    975  CZ  ARG A 145      10.901  -4.116   2.955 
ATOM    976  NH1 ARG A 145      11.537  -4.250   1.755 
ATOM    977  NH2 ARG A 145      11.162  -4.987   3.973 
ATOM    978  C   ARG A 145       4.810  -3.223   1.343 
ATOM    979  O   ARG A 145       4.160  -3.893   2.145 
ATOM    980  N   ARG A 146       4.339  -2.101   0.769 
ATOM    981  CA  ARG A 146       3.061  -1.554   1.109 
ATOM    982  CB  ARG A 146       2.944  -0.061   0.750 
ATOM    983  CG  ARG A 146       4.017   0.799   1.422 
ATOM    984  CD  ARG A 146       3.933   2.291   1.088 
ATOM    985  NE  ARG A 146       5.205   2.914   1.552 
ATOM    986  CZ  ARG A 146       6.283   2.930   0.714 
ATOM    987  NH1 ARG A 146       6.168   2.412  -0.544 
ATOM    988  NH2 ARG A 146       7.470   3.456   1.131 
ATOM    989  C   ARG A 146       2.016  -2.301   0.298 
ATOM    990  O   ARG A 146       1.257  -1.625  -0.446 
ATOM    991  OXT ARG A 146       1.959  -3.554   0.415 
TER
HEADER lig_42.pdb
ATOM      1  P    DC A   1      29.320 -58.491 -97.361 
ATOM      2  OP1  DC A   1      29.593 -59.928 -97.591 
ATOM      3  OP2  DC A   1      28.335 -58.179 -96.302 
ATOM      4  O5'  DC A   1      30.692 -57.724 -97.061 
ATOM      5  C5'  DC A   1      31.480 -57.244 -98.167 
ATOM      6  C4'  DC A   1      31.976 -55.841 -97.879 
ATOM      7  O4'  DC A   1      31.029 -54.818 -98.301 
ATOM      8  C3'  DC A   1      32.237 -55.517 -96.408 
ATOM      9  O3'  DC A   1      33.378 -54.673 -96.317 
ATOM     10  C2'  DC A   1      31.009 -54.722 -95.963 
ATOM     11  C1'  DC A   1      30.863 -53.895 -97.236 
ATOM     12  N1   DC A   1      29.527 -53.254 -97.384 
ATOM     13  C2   DC A   1      29.470 -52.002 -97.992 
ATOM     14  O2   DC A   1      30.521 -51.480 -98.380 
ATOM     15  N3   DC A   1      28.261 -51.401 -98.135 
ATOM     16  C4   DC A   1      27.145 -52.001 -97.701 
ATOM     17  N4   DC A   1      25.990 -51.373 -97.865 
ATOM     18  C5   DC A   1      27.181 -53.287 -97.073 
ATOM     19  C6   DC A   1      28.399 -53.872 -96.938 
ATOM     20  P    DA A   2      34.421 -54.901 -95.124 
ATOM     21  OP1  DA A   2      35.373 -55.971 -95.497 
ATOM     22  OP2  DA A   2      33.686 -55.099 -93.855 
ATOM     23  O5'  DA A   2      35.178 -53.493 -95.092 
ATOM     24  C5'  DA A   2      35.310 -52.743 -96.314 
ATOM     25  C4'  DA A   2      35.011 -51.278 -96.059 
ATOM     26  O4'  DA A   2      33.594 -50.969 -96.197 
ATOM     27  C3'  DA A   2      35.368 -50.760 -94.667 
ATOM     28  O3'  DA A   2      35.851 -49.427 -94.782 
ATOM     29  C2'  DA A   2      34.040 -50.732 -93.911 
ATOM     30  C1'  DA A   2      33.190 -50.211 -95.066 
ATOM     31  N9   DA A   2      31.727 -50.413 -94.873 
ATOM     32  C8   DA A   2      31.088 -51.447 -94.253 
ATOM     33  N7   DA A   2      29.796 -51.337 -94.244 
ATOM     34  C5   DA A   2      29.558 -50.141 -94.908 
ATOM     35  C6   DA A   2      28.376 -49.455 -95.231 
ATOM     36  N6   DA A   2      27.152 -49.901 -94.913 
ATOM     37  N1   DA A   2      28.496 -48.291 -95.896 
ATOM     38  C2   DA A   2      29.715 -47.854 -96.210 
ATOM     39  N3   DA A   2      30.883 -48.404 -95.962 
ATOM     40  C4   DA A   2      30.735 -49.567 -95.296 
ATOM     41  P    DT A   3      37.081 -48.965 -93.867 
ATOM     42  OP1  DT A   3      38.353 -49.369 -94.507 
ATOM     43  OP2  DT A   3      36.873 -49.439 -92.481 
ATOM     44  O5'  DT A   3      36.933 -47.373 -93.919 
ATOM     45  C5'  DT A   3      36.362 -46.763 -95.092 
ATOM     46  C4'  DT A   3      35.378 -45.683 -94.687 
ATOM     47  O4'  DT A   3      34.034 -46.204 -94.486 
ATOM     48  C3'  DT A   3      35.690 -44.954 -93.380 
ATOM     49  O3'  DT A   3      35.329 -43.585 -93.519 
ATOM     50  C2'  DT A   3      34.766 -45.598 -92.348 
ATOM     51  C1'  DT A   3      33.542 -45.708 -93.250 
ATOM     52  N1   DT A   3      32.510 -46.659 -92.748 
ATOM     53  C2   DT A   3      31.196 -46.340 -92.990 
ATOM     54  O2   DT A   3      30.856 -45.333 -93.587 
ATOM     55  N3   DT A   3      30.268 -47.244 -92.510 
ATOM     56  C4   DT A   3      30.540 -48.410 -91.824 
ATOM     57  O4   DT A   3      29.624 -49.141 -91.443 
ATOM     58  C5   DT A   3      31.948 -48.657 -91.618 
ATOM     59  C7   DT A   3      32.332 -49.906 -90.880 
ATOM     60  C6   DT A   3      32.871 -47.796 -92.075 
ATOM     61  P    DG A   4      36.274 -42.464 -92.876 
ATOM     62  OP1  DG A   4      37.382 -42.156 -93.807 
ATOM     63  OP2  DG A   4      36.669 -42.873 -91.509 
ATOM     64  O5'  DG A   4      35.274 -41.217 -92.796 
ATOM     65  C5'  DG A   4      34.223 -41.102 -93.772 
ATOM     66  C4'  DG A   4      32.927 -40.705 -93.093 
ATOM     67  O4'  DG A   4      32.167 -41.858 -92.629 
ATOM     68  C3'  DG A   4      33.069 -39.831 -91.847 
ATOM     69  O3'  DG A   4      32.000 -38.893 -91.818 
ATOM     70  C2'  DG A   4      32.900 -40.799 -90.675 
ATOM     71  C1'  DG A   4      31.770 -41.621 -91.287 
ATOM     72  N9   DG A   4      31.564 -42.940 -90.627 
ATOM     73  C8   DG A   4      32.494 -43.788 -90.064 
ATOM     74  N7   DG A   4      31.981 -44.883 -89.559 
ATOM     75  C5   DG A   4      30.615 -44.752 -89.803 
ATOM     76  C6   DG A   4      29.542 -45.626 -89.486 
ATOM     77  O6   DG A   4      29.577 -46.712 -88.916 
ATOM     78  N1   DG A   4      28.314 -45.105 -89.916 
ATOM     79  C2   DG A   4      28.145 -43.898 -90.567 
ATOM     80  N2   DG A   4      26.889 -43.580 -90.895 
ATOM     81  N3   DG A   4      29.151 -43.080 -90.864 
ATOM     82  C4   DG A   4      30.350 -43.570 -90.454 
ATOM     83  P    DA A   5      32.294 -37.396 -91.334 
ATOM     84  OP1  DA A   5      32.819 -36.603 -92.469 
ATOM     85  OP2  DA A   5      33.136 -37.424 -90.118 
ATOM     86  O5'  DA A   5      30.824 -36.891 -90.958 
ATOM     87  C5'  DA A   5      29.696 -37.438 -91.666 
ATOM     88  C4'  DA A   5      28.580 -37.761 -90.692 
ATOM     89  O4'  DA A   5      28.695 -39.104 -90.141 
ATOM     90  C3'  DA A   5      28.493 -36.863 -89.458 
ATOM     91  O3'  DA A   5      27.123 -36.658 -89.133 
ATOM     92  C2'  DA A   5      29.140 -37.679 -88.339 
ATOM     93  C1'  DA A   5      28.540 -39.026 -88.732 
ATOM     94  N9   DA A   5      29.238 -40.192 -88.125 
ATOM     95  C8   DA A   5      30.567 -40.336 -87.846 
ATOM     96  N7   DA A   5      30.871 -41.478 -87.312 
ATOM     97  C5   DA A   5      29.655 -42.142 -87.229 
ATOM     98  C6   DA A   5      29.302 -43.414 -86.748 
ATOM     99  N6   DA A   5      30.184 -44.283 -86.235 
ATOM    100  N1   DA A   5      28.003 -43.761 -86.812 
ATOM    101  C2   DA A   5      27.131 -42.894 -87.323 
ATOM    102  N3   DA A   5      27.342 -41.686 -87.800 
ATOM    103  C4   DA A   5      28.649 -41.364 -87.723 
ATOM    104  P    DA A   6      26.651 -35.211 -88.637 
ATOM    105  OP1  DA A   6      26.394 -34.345 -89.810 
ATOM    106  OP2  DA A   6      27.614 -34.689 -87.644 
ATOM    107  O5'  DA A   6      25.268 -35.561 -87.912 
ATOM    108  C5'  DA A   6      24.498 -36.683 -88.383 
ATOM    109  C4'  DA A   6      23.985 -37.490 -87.206 
ATOM    110  O4'  DA A   6      24.932 -38.510 -86.778 
ATOM    111  C3'  DA A   6      23.697 -36.697 -85.931 
ATOM    112  O3'  DA A   6      22.548 -37.247 -85.298 
ATOM    113  C2'  DA A   6      24.911 -36.946 -85.037 
ATOM    114  C1'  DA A   6      25.074 -38.427 -85.368 
ATOM    115  N9   DA A   6      26.408 -38.980 -85.003 
ATOM    116  C8   DA A   6      27.622 -38.356 -85.038 
ATOM    117  N7   DA A   6      28.608 -39.107 -84.656 
ATOM    118  C5   DA A   6      28.005 -40.318 -84.344 
ATOM    119  C6   DA A   6      28.518 -41.538 -83.875 
ATOM    120  N6   DA A   6      29.818 -41.748 -83.626 
ATOM    121  N1   DA A   6      27.642 -42.540 -83.669 
ATOM    122  C2   DA A   6      26.351 -42.325 -83.919 
ATOM    123  N3   DA A   6      25.759 -41.236 -84.356 
ATOM    124  C4   DA A   6      26.657 -40.249 -84.554 
ATOM    125  P    DG A   7      21.487 -36.258 -84.621 
ATOM    126  OP1  DG A   7      20.549 -35.758 -85.652 
ATOM    127  OP2  DG A   7      22.200 -35.226 -83.838 
ATOM    128  O5'  DG A   7      20.718 -37.250 -83.629 
ATOM    129  C5'  DG A   7      20.603 -38.641 -83.983 
ATOM    130  C4'  DG A   7      20.886 -39.509 -82.773 
ATOM    131  O4'  DG A   7      22.303 -39.816 -82.631 
ATOM    132  C3'  DG A   7      20.501 -38.911 -81.421 
ATOM    133  O3'  DG A   7      20.011 -39.949 -80.581 
ATOM    134  C2'  DG A   7      21.816 -38.395 -80.836 
ATOM    135  C1'  DG A   7      22.681 -39.568 -81.285 
ATOM    136  N9   DG A   7      24.142 -39.279 -81.262 
ATOM    137  C8   DG A   7      24.800 -38.097 -81.527 
ATOM    138  N7   DG A   7      26.105 -38.176 -81.416 
ATOM    139  C5   DG A   7      26.325 -39.503 -81.052 
ATOM    140  C6   DG A   7      27.541 -40.188 -80.787 
ATOM    141  O6   DG A   7      28.690 -39.757 -80.823 
ATOM    142  N1   DG A   7      27.309 -41.529 -80.450 
ATOM    143  C2   DG A   7      26.067 -42.129 -80.377 
ATOM    144  N2   DG A   7      26.059 -43.420 -80.038 
ATOM    145  N3   DG A   7      24.929 -41.486 -80.626 
ATOM    146  C4   DG A   7      25.135 -40.184 -80.954 
ATOM    147  P    DA A   8      18.761 -39.651 -79.626 
ATOM    148  OP1  DA A   8      17.503 -39.818 -80.388 
ATOM    149  OP2  DA A   8      18.947 -38.344 -78.960 
ATOM    150  O5'  DA A   8      18.898 -40.827 -78.550 
ATOM    151  C5'  DA A   8      19.485 -42.079 -78.953 
ATOM    152  C4'  DA A   8      20.454 -42.563 -77.892 
ATOM    153  O4'  DA A   8      21.799 -42.039 -78.088 
ATOM    154  C3'  DA A   8      20.114 -42.175 -76.454 
ATOM    155  O3'  DA A   8      20.468 -43.249 -75.591 
ATOM    156  C2'  DA A   8      21.024 -40.985 -76.148 
ATOM    157  C1'  DA A   8      22.266 -41.528 -76.849 
ATOM    158  N9   DA A   8      23.294 -40.490 -77.134 
ATOM    159  C8   DA A   8      23.108 -39.178 -77.463 
ATOM    160  N7   DA A   8      24.210 -38.521 -77.652 
ATOM    161  C5   DA A   8      25.203 -39.466 -77.432 
ATOM    162  C6   DA A   8      26.605 -39.395 -77.479 
ATOM    163  N6   DA A   8      27.280 -38.276 -77.777 
ATOM    164  N1   DA A   8      27.291 -40.521 -77.207 
ATOM    165  C2   DA A   8      26.616 -41.630 -76.912 
ATOM    166  N3   DA A   8      25.316 -41.816 -76.838 
ATOM    167  C4   DA A   8      24.653 -40.674 -77.114 
ATOM    168  P    DA A   9      19.504 -43.610 -74.365 
ATOM    169  OP1  DA A   9      18.410 -44.488 -74.836 
ATOM    170  OP2  DA A   9      19.088 -42.367 -73.679 
ATOM    171  O5'  DA A   9      20.492 -44.440 -73.420 
ATOM    172  C5'  DA A   9      21.561 -45.196 -74.021 
ATOM    173  C4'  DA A   9      22.842 -44.997 -73.234 
ATOM    174  O4'  DA A   9      23.601 -43.843 -73.693 
ATOM    175  C3'  DA A   9      22.670 -44.754 -71.735 
ATOM    176  O3'  DA A   9      23.732 -45.398 -71.040 
ATOM    177  C2'  DA A   9      22.826 -43.243 -71.567 
ATOM    178  C1'  DA A   9      23.972 -43.072 -72.560 
ATOM    179  N9   DA A   9      24.176 -41.666 -73.003 
ATOM    180  C8   DA A   9      23.237 -40.694 -73.202 
ATOM    181  N7   DA A   9      23.730 -39.559 -73.591 
ATOM    182  C5   DA A   9      25.097 -39.793 -73.657 
ATOM    183  C6   DA A   9      26.182 -38.975 -74.011 
ATOM    184  N6   DA A   9      26.052 -37.694 -74.383 
ATOM    185  N1   DA A   9      27.411 -39.523 -73.967 
ATOM    186  C2   DA A   9      27.534 -40.797 -73.597 
ATOM    187  N3   DA A   9      26.599 -41.654 -73.247 
ATOM    188  C4   DA A   9      25.379 -41.080 -73.298 
ATOM    189  P    DA A  10      23.418 -46.135 -69.654 
ATOM    190  OP1  DA A  10      22.909 -47.498 -69.922 
ATOM    191  OP2  DA A  10      22.556 -45.273 -68.818 
ATOM    192  O5'  DA A  10      24.879 -46.223 -69.006 
ATOM    193  C5'  DA A  10      26.024 -46.318 -69.875 
ATOM    194  C4'  DA A  10      27.124 -45.399 -69.383 
ATOM    195  O4'  DA A  10      27.009 -44.053 -69.928 
ATOM    196  C3'  DA A  10      27.183 -45.181 -67.871 
ATOM    197  O3'  DA A  10      28.545 -45.091 -67.472 
ATOM    198  C2'  DA A  10      26.521 -43.820 -67.651 
ATOM    199  C1'  DA A  10      27.137 -43.126 -68.862 
ATOM    200  N9   DA A  10      26.438 -41.870 -69.253 
ATOM    201  C8   DA A  10      25.105 -41.584 -69.177 
ATOM    202  N7   DA A  10      24.800 -40.395 -69.597 
ATOM    203  C5   DA A  10      26.018 -39.852 -69.980 
ATOM    204  C6   DA A  10      26.373 -38.603 -70.517 
ATOM    205  N6   DA A  10      25.488 -37.629 -70.772 
ATOM    206  N1   DA A  10      27.675 -38.390 -70.782 
ATOM    207  C2   DA A  10      28.550 -39.361 -70.527 
ATOM    208  N3   DA A  10      28.339 -40.560 -70.030 
ATOM    209  C4   DA A  10      27.027 -40.748 -69.773 
ATOM    210  P    DG A  11      28.997 -45.778 -66.098 
ATOM    211  OP1  DG A  11      29.270 -47.215 -66.328 
ATOM    212  OP2  DG A  11      28.013 -45.466 -65.039 
ATOM    213  O5'  DG A  11      30.370 -45.011 -65.799 
ATOM    214  C5'  DG A  11      31.157 -44.531 -66.905 
ATOM    215  C4'  DG A  11      31.653 -43.128 -66.616 
ATOM    216  O4'  DG A  11      30.707 -42.105 -67.039 
ATOM    217  C3'  DG A  11      31.914 -42.804 -65.145 
ATOM    218  O3'  DG A  11      33.055 -41.960 -65.055 
ATOM    219  C2'  DG A  11      30.686 -42.009 -64.701 
ATOM    220  C1'  DG A  11      30.540 -41.182 -65.974 
ATOM    221  N9   DG A  11      29.204 -40.541 -66.122 
ATOM    222  C8   DG A  11      27.966 -41.008 -65.736 
ATOM    223  N7   DG A  11      26.978 -40.193 -66.013 
ATOM    224  C5   DG A  11      27.605 -39.109 -66.625 
ATOM    225  C6   DG A  11      27.053 -37.909 -67.145 
ATOM    226  O6   DG A  11      25.878 -37.550 -67.175 
ATOM    227  N1   DG A  11      28.048 -37.078 -67.678 
ATOM    228  C2   DG A  11      29.398 -37.367 -67.705 
ATOM    229  N2   DG A  11      30.186 -36.443 -68.259 
ATOM    230  N3   DG A  11      29.914 -38.494 -67.217 
ATOM    231  C4   DG A  11      28.963 -39.311 -66.696 
ATOM    232  P    DA A  12      34.098 -42.188 -63.862 
ATOM    233  OP1  DA A  12      35.050 -43.258 -64.234 
ATOM    234  OP2  DA A  12      33.363 -42.386 -62.593 
ATOM    235  O5'  DA A  12      34.855 -40.780 -63.830 
ATOM    236  C5'  DA A  12      34.987 -40.030 -65.052 
ATOM    237  C4'  DA A  12      34.688 -38.565 -64.797 
ATOM    238  O4'  DA A  12      33.271 -38.256 -64.934 
ATOM    239  C3'  DA A  12      35.045 -38.047 -63.404 
ATOM    240  O3'  DA A  12      35.528 -36.714 -63.519 
ATOM    241  C2'  DA A  12      33.717 -38.019 -62.649 
ATOM    242  C1'  DA A  12      32.867 -37.498 -63.804 
ATOM    243  N9   DA A  12      31.404 -37.700 -63.611 
ATOM    244  C8   DA A  12      30.765 -38.734 -62.991 
ATOM    245  N7   DA A  12      29.473 -38.624 -62.982 
ATOM    246  C5   DA A  12      29.235 -37.428 -63.646 
ATOM    247  C6   DA A  12      28.053 -36.742 -63.969 
ATOM    248  N6   DA A  12      26.829 -37.188 -63.650 
ATOM    249  N1   DA A  12      28.173 -35.578 -64.633 
ATOM    250  C2   DA A  12      29.392 -35.141 -64.947 
ATOM    251  N3   DA A  12      30.560 -35.691 -64.700 
ATOM    252  C4   DA A  12      30.412 -36.854 -64.034 
ATOM    253  P    DC A  13      36.758 -36.252 -62.605 
ATOM    254  OP1  DC A  13      38.030 -36.656 -63.245 
ATOM    255  OP2  DC A  13      36.550 -36.726 -61.218 
ATOM    256  O5'  DC A  13      36.610 -34.660 -62.657 
ATOM    257  C5'  DC A  13      36.039 -34.050 -63.829 
ATOM    258  C4'  DC A  13      35.055 -32.970 -63.425 
ATOM    259  O4'  DC A  13      33.711 -33.491 -63.224 
ATOM    260  C3'  DC A  13      35.367 -32.241 -62.118 
ATOM    261  O3'  DC A  13      35.006 -30.872 -62.256 
ATOM    262  C2'  DC A  13      34.443 -32.885 -61.085 
ATOM    263  C1'  DC A  13      33.219 -32.995 -61.988 
ATOM    264  N1   DC A  13      32.187 -33.946 -61.486 
ATOM    265  C2   DC A  13      30.851 -33.637 -61.723 
ATOM    266  O2   DC A  13      30.577 -32.598 -62.335 
ATOM    267  N3   DC A  13      29.894 -34.491 -61.273 
ATOM    268  C4   DC A  13      30.232 -35.606 -60.614 
ATOM    269  N4   DC A  13      29.263 -36.406 -60.195 
ATOM    270  C5   DC A  13      31.601 -35.941 -60.359 
ATOM    271  C6   DC A  13      32.541 -35.076 -60.816 
ATOM    272  P    DG A  14      35.951 -29.751 -61.613 
ATOM    273  OP1  DG A  14      37.059 -29.443 -62.544 
ATOM    274  OP2  DG A  14      36.346 -30.160 -60.247 
ATOM    275  O5'  DG A  14      34.952 -28.504 -61.534 
ATOM    276  C5'  DG A  14      33.900 -28.389 -62.510 
ATOM    277  C4'  DG A  14      32.604 -27.992 -61.831 
ATOM    278  O4'  DG A  14      31.844 -29.145 -61.367 
ATOM    279  C3'  DG A  14      32.746 -27.118 -60.585 
ATOM    280  O3'  DG A  14      31.677 -26.180 -60.555 
ATOM    281  C2'  DG A  14      32.577 -28.086 -59.413 
ATOM    282  C1'  DG A  14      31.447 -28.908 -60.025 
ATOM    283  N9   DG A  14      31.241 -30.227 -59.364 
ATOM    284  C8   DG A  14      32.171 -31.075 -58.802 
ATOM    285  N7   DG A  14      31.658 -32.170 -58.297 
ATOM    286  C5   DG A  14      30.292 -32.039 -58.541 
ATOM    287  C6   DG A  14      29.219 -32.913 -58.224 
ATOM    288  O6   DG A  14      29.254 -33.999 -57.653 
ATOM    289  N1   DG A  14      27.991 -32.392 -58.654 
ATOM    290  C2   DG A  14      27.822 -31.185 -59.305 
ATOM    291  N2   DG A  14      26.567 -30.867 -59.633 
ATOM    292  N3   DG A  14      28.828 -30.367 -59.602 
ATOM    293  C4   DG A  14      30.027 -30.857 -59.192 
ATOM    294  P    DT A  15      31.971 -24.683 -60.072 
ATOM    295  OP1  DT A  15      32.496 -23.890 -61.206 
ATOM    296  OP2  DT A  15      32.813 -24.711 -58.855 
ATOM    297  O5'  DT A  15      30.501 -24.178 -59.695 
ATOM    298  C5'  DT A  15      29.373 -24.725 -60.403 
ATOM    299  C4'  DT A  15      28.257 -25.048 -59.429 
ATOM    300  O4'  DT A  15      28.373 -26.391 -58.879 
ATOM    301  C3'  DT A  15      28.170 -24.150 -58.196 
ATOM    302  O3'  DT A  15      26.800 -23.945 -57.871 
ATOM    303  C2'  DT A  15      28.817 -24.966 -57.077 
ATOM    304  C1'  DT A  15      28.217 -26.313 -57.470 
ATOM    305  N1   DT A  15      28.915 -27.479 -56.862 
ATOM    306  C2   DT A  15      28.142 -28.565 -56.528 
ATOM    307  O2   DT A  15      26.937 -28.603 -56.708 
ATOM    308  N3   DT A  15      28.823 -29.628 -55.965 
ATOM    309  C4   DT A  15      30.180 -29.691 -55.717 
ATOM    310  O4   DT A  15      30.676 -30.698 -55.209 
ATOM    311  C5   DT A  15      30.905 -28.504 -56.102 
ATOM    312  C7   DT A  15      32.387 -28.491 -55.865 
ATOM    313  C6   DT A  15      30.269 -27.456 -56.650 
ATOM    314  P    DG A  16      26.328 -22.498 -57.375 
ATOM    315  OP1  DG A  16      26.071 -21.632 -58.547 
ATOM    316  OP2  DG A  16      27.291 -21.976 -56.381 
ATOM    317  O5'  DG A  16      24.945 -22.848 -56.650 
ATOM    318  C5'  DG A  16      24.175 -23.970 -57.120 
ATOM    319  C4'  DG A  16      23.662 -24.777 -55.943 
ATOM    320  O4'  DG A  16      24.609 -25.797 -55.516 
ATOM    321  C3'  DG A  16      23.374 -23.984 -54.669 
ATOM    322  O3'  DG A  16      22.225 -24.534 -54.035 
ATOM    323  C2'  DG A  16      24.588 -24.233 -53.775 
ATOM    324  C1'  DG A  16      24.751 -25.714 -54.106 
ATOM    325  N9   DG A  16      26.085 -26.267 -53.741 
ATOM    326  C8   DG A  16      27.318 -25.653 -53.769 
ATOM    327  N7   DG A  16      28.306 -26.424 -53.381 
ATOM    328  C5   DG A  16      27.682 -27.632 -53.073 
ATOM    329  C6   DG A  16      28.234 -28.851 -52.599 
ATOM    330  O6   DG A  16      29.406 -29.119 -52.349 
ATOM    331  N1   DG A  16      27.242 -29.825 -52.418 
ATOM    332  C2   DG A  16      25.895 -29.645 -52.664 
ATOM    333  N2   DG A  16      25.111 -30.700 -52.428 
ATOM    334  N3   DG A  16      25.378 -28.502 -53.109 
ATOM    335  C4   DG A  16      26.327 -27.546 -53.289 
ATOM    336  P    DC A  17      21.164 -23.545 -53.359 
ATOM    337  OP1  DC A  17      20.226 -23.045 -54.389 
ATOM    338  OP2  DC A  17      21.877 -22.513 -52.575 
ATOM    339  O5'  DC A  17      20.395 -24.537 -52.367 
ATOM    340  C5'  DC A  17      20.280 -25.928 -52.721 
ATOM    341  C4'  DC A  17      20.563 -26.796 -51.511 
ATOM    342  O4'  DC A  17      21.980 -27.103 -51.368 
ATOM    343  C3'  DC A  17      20.178 -26.198 -50.158 
ATOM    344  O3'  DC A  17      19.688 -27.236 -49.319 
ATOM    345  C2'  DC A  17      21.493 -25.682 -49.574 
ATOM    346  C1'  DC A  17      22.358 -26.855 -50.023 
ATOM    347  N1   DC A  17      23.819 -26.566 -49.999 
ATOM    348  C2   DC A  17      24.683 -27.606 -49.665 
ATOM    349  O2   DC A  17      24.205 -28.716 -49.405 
ATOM    350  N3   DC A  17      26.018 -27.362 -49.638 
ATOM    351  C4   DC A  17      26.495 -26.144 -49.926 
ATOM    352  N4   DC A  17      27.805 -25.957 -49.885 
ATOM    353  C5   DC A  17      25.624 -25.061 -50.271 
ATOM    354  C6   DC A  17      24.293 -25.325 -50.293 
ATOM    355  P    DG A  18      18.438 -26.938 -48.364 
ATOM    356  OP1  DG A  18      17.180 -27.105 -49.126 
ATOM    357  OP2  DG A  18      18.624 -25.631 -47.697 
ATOM    358  O5'  DG A  18      18.575 -28.114 -47.287 
ATOM    359  C5'  DG A  18      19.162 -29.366 -47.691 
ATOM    360  C4'  DG A  18      20.131 -29.850 -46.630 
ATOM    361  O4'  DG A  18      21.477 -29.326 -46.826 
ATOM    362  C3'  DG A  18      19.791 -29.462 -45.191 
ATOM    363  O3'  DG A  18      20.145 -30.536 -44.329 
ATOM    364  C2'  DG A  18      20.701 -28.272 -44.885 
ATOM    365  C1'  DG A  18      21.943 -28.815 -45.586 
ATOM    366  N9   DG A  18      22.971 -27.777 -45.872 
ATOM    367  C8   DG A  18      22.802 -26.450 -46.205 
ATOM    368  N7   DG A  18      23.925 -25.799 -46.393 
ATOM    369  C5   DG A  18      24.907 -26.763 -46.168 
ATOM    370  C6   DG A  18      26.321 -26.655 -46.224 
ATOM    371  O6   DG A  18      27.008 -25.673 -46.488 
ATOM    372  N1   DG A  18      26.940 -27.877 -45.926 
ATOM    373  C2   DG A  18      26.278 -29.049 -45.615 
ATOM    374  N2   DG A  18      27.050 -30.109 -45.362 
ATOM    375  N3   DG A  18      24.951 -29.149 -45.563 
ATOM    376  C4   DG A  18      24.337 -27.972 -45.849 
ATOM    377  P    DG A  19      19.181 -30.897 -43.103 
ATOM    378  OP1  DG A  19      18.087 -31.775 -43.574 
ATOM    379  OP2  DG A  19      18.766 -29.654 -42.416 
ATOM    380  O5'  DG A  19      20.169 -31.727 -42.158 
ATOM    381  C5'  DG A  19      21.238 -32.483 -42.758 
ATOM    382  C4'  DG A  19      22.519 -32.284 -41.972 
ATOM    383  O4'  DG A  19      23.278 -31.130 -42.430 
ATOM    384  C3'  DG A  19      22.347 -32.041 -40.472 
ATOM    385  O3'  DG A  19      23.409 -32.685 -39.778 
ATOM    386  C2'  DG A  19      22.503 -30.530 -40.305 
ATOM    387  C1'  DG A  19      23.649 -30.359 -41.297 
ATOM    388  N9   DG A  19      23.853 -28.953 -41.741 
ATOM    389  C8   DG A  19      22.920 -27.960 -41.946 
ATOM    390  N7   DG A  19      23.431 -26.819 -42.340 
ATOM    391  C5   DG A  19      24.801 -27.073 -42.400 
ATOM    392  C6   DG A  19      25.874 -26.219 -42.763 
ATOM    393  O6   DG A  19      25.837 -25.043 -43.113 
ATOM    394  N1   DG A  19      27.107 -26.883 -42.685 
ATOM    395  C2   DG A  19      27.279 -28.200 -42.306 
ATOM    396  N2   DG A  19      28.536 -28.648 -42.297 
ATOM    397  N3   DG A  19      26.271 -29.001 -41.966 
ATOM    398  C4   DG A  19      25.068 -28.372 -42.036 
ATOM    399  P    DA A  20      23.095 -33.422 -38.392 
ATOM    400  OP1  DA A  20      22.586 -34.785 -38.660 
ATOM    401  OP2  DA A  20      22.233 -32.560 -37.555 
ATOM    402  O5'  DA A  20      24.556 -33.510 -37.744 
ATOM    403  C5'  DA A  20      25.701 -33.605 -38.612 
ATOM    404  C4'  DA A  20      26.801 -32.686 -38.121 
ATOM    405  O4'  DA A  20      26.686 -31.340 -38.666 
ATOM    406  C3'  DA A  20      26.860 -32.468 -36.609 
ATOM    407  O3'  DA A  20      28.222 -32.378 -36.209 
ATOM    408  C2'  DA A  20      26.198 -31.107 -36.388 
ATOM    409  C1'  DA A  20      26.815 -30.413 -37.599 
ATOM    410  N9   DA A  20      26.115 -29.157 -37.991 
ATOM    411  C8   DA A  20      24.782 -28.871 -37.915 
ATOM    412  N7   DA A  20      24.477 -27.682 -38.335 
ATOM    413  C5   DA A  20      25.695 -27.139 -38.718 
ATOM    414  C6   DA A  20      26.050 -25.890 -39.254 
ATOM    415  N6   DA A  20      25.165 -24.916 -39.509 
ATOM    416  N1   DA A  20      27.352 -25.677 -39.520 
ATOM    417  C2   DA A  20      28.227 -26.648 -39.265 
ATOM    418  N3   DA A  20      28.016 -27.847 -38.768 
ATOM    419  C4   DA A  20      26.704 -28.035 -38.510 
ATOM    420  P    DT A  21      28.674 -33.065 -34.836 
ATOM    421  OP1  DT A  21      28.947 -34.502 -35.066 
ATOM    422  OP2  DT A  21      27.690 -32.753 -33.777 
ATOM    423  O5'  DT A  21      30.047 -32.298 -34.537 
ATOM    424  C5'  DT A  21      30.834 -31.818 -35.642 
ATOM    425  C4'  DT A  21      31.331 -30.415 -35.354 
ATOM    426  O4'  DT A  21      30.384 -29.392 -35.776 
ATOM    427  C3'  DT A  21      31.591 -30.091 -33.883 
ATOM    428  O3'  DT A  21      32.732 -29.247 -33.792 
ATOM    429  C2'  DT A  21      30.363 -29.296 -33.438 
ATOM    430  C1'  DT A  21      30.218 -28.469 -34.711 
ATOM    431  N1   DT A  21      28.881 -27.828 -34.859 
ATOM    432  C2   DT A  21      28.842 -26.594 -35.461 
ATOM    433  O2   DT A  21      29.839 -26.022 -35.867 
ATOM    434  N3   DT A  21      27.586 -26.030 -35.580 
ATOM    435  C4   DT A  21      26.397 -26.587 -35.158 
ATOM    436  O4   DT A  21      25.332 -25.986 -35.319 
ATOM    437  C5   DT A  21      26.538 -27.883 -34.538 
ATOM    438  C7   DT A  21      25.292 -28.560 -34.049 
ATOM    439  C6   DT A  21      27.747 -28.454 -34.409 
ATOM    440  P    DC A  22      33.775 -29.475 -32.599 
ATOM    441  OP1  DC A  22      34.727 -30.545 -32.972 
ATOM    442  OP2  DC A  22      33.040 -29.673 -31.330 
ATOM    443  O5'  DC A  22      34.532 -28.067 -32.567 
ATOM    444  C5'  DC A  22      34.664 -27.317 -33.790 
ATOM    445  C4'  DC A  22      34.365 -25.852 -33.534 
ATOM    446  O4'  DC A  22      32.948 -25.543 -33.672 
ATOM    447  C3'  DC A  22      34.722 -25.334 -32.142 
ATOM    448  O3'  DC A  22      35.205 -24.001 -32.257 
ATOM    449  C2'  DC A  22      33.394 -25.306 -31.386 
ATOM    450  C1'  DC A  22      32.544 -24.785 -32.542 
ATOM    451  N1   DC A  22      31.081 -24.987 -32.349 
ATOM    452  C2   DC A  22      30.220 -24.014 -32.851 
ATOM    453  O2   DC A  22      30.701 -23.034 -33.431 
ATOM    454  N3   DC A  22      28.882 -24.179 -32.685 
ATOM    455  C4   DC A  22      28.402 -25.256 -32.049 
ATOM    456  N4   DC A  22      27.089 -25.371 -31.913 
ATOM    457  C5   DC A  22      29.270 -26.267 -31.525 
ATOM    458  C6   DC A  22      30.603 -26.084 -31.701 
ATOM    459  P    DC A  23      36.435 -23.539 -31.342 
ATOM    460  OP1  DC A  23      37.708 -23.943 -31.982 
ATOM    461  OP2  DC A  23      36.228 -24.013 -29.956 
ATOM    462  O5'  DC A  23      36.287 -21.947 -31.394 
ATOM    463  C5'  DC A  23      35.716 -21.337 -32.567 
ATOM    464  C4'  DC A  23      34.732 -20.257 -32.163 
ATOM    465  O4'  DC A  23      33.388 -20.778 -31.961 
ATOM    466  C3'  DC A  23      35.044 -19.528 -30.856 
ATOM    467  O3'  DC A  23      34.684 -18.159 -30.994 
ATOM    468  C2'  DC A  23      34.120 -20.172 -29.823 
ATOM    469  C1'  DC A  23      32.896 -20.282 -30.726 
ATOM    470  N1   DC A  23      31.865 -21.233 -30.223 
ATOM    471  C2   DC A  23      30.528 -20.924 -30.461 
ATOM    472  O2   DC A  23      30.255 -19.885 -31.073 
ATOM    473  N3   DC A  23      29.571 -21.778 -30.010 
ATOM    474  C4   DC A  23      29.909 -22.893 -29.351 
ATOM    475  N4   DC A  23      28.941 -23.693 -28.932 
ATOM    476  C5   DC A  23      31.278 -23.228 -29.096 
ATOM    477  C6   DC A  23      32.218 -22.363 -29.554 
ATOM    478  P    DT A  24      35.628 -17.038 -30.351 
ATOM    479  OP1  DT A  24      36.736 -16.730 -31.282 
ATOM    480  OP2  DT A  24      36.023 -17.447 -28.984 
ATOM    481  O5'  DT A  24      34.629 -15.791 -30.271 
ATOM    482  C5'  DT A  24      33.577 -15.676 -31.248 
ATOM    483  C4'  DT A  24      32.281 -15.279 -30.568 
ATOM    484  O4'  DT A  24      31.521 -16.432 -30.104 
ATOM    485  C3'  DT A  24      32.423 -14.405 -29.322 
ATOM    486  O3'  DT A  24      31.354 -13.467 -29.293 
ATOM    487  C2'  DT A  24      32.254 -15.373 -28.150 
ATOM    488  C1'  DT A  24      31.124 -16.195 -28.762 
ATOM    489  N1   DT A  24      30.918 -17.514 -28.102 
ATOM    490  C2   DT A  24      29.628 -17.980 -28.025 
ATOM    491  O2   DT A  24      28.673 -17.366 -28.468 
ATOM    492  N3   DT A  24      29.476 -19.206 -27.405 
ATOM    493  C4   DT A  24      30.483 -19.983 -26.870 
ATOM    494  O4   DT A  24      30.224 -21.065 -26.339 
ATOM    495  C5   DT A  24      31.802 -19.410 -26.999 
ATOM    496  C7   DT A  24      32.956 -20.191 -26.442 
ATOM    497  C6   DT A  24      31.978 -18.220 -27.596 
ATOM    498  P    DG A  25      31.649 -11.970 -28.809 
ATOM    499  OP1  DG A  25      32.173 -11.177 -29.944 
ATOM    500  OP2  DG A  25      32.490 -11.998 -27.593 
ATOM    501  O5'  DG A  25      30.178 -11.465 -28.433 
ATOM    502  C5'  DG A  25      29.050 -12.012 -29.141 
ATOM    503  C4'  DG A  25      27.934 -12.335 -28.167 
ATOM    504  O4'  DG A  25      28.050 -13.678 -27.616 
ATOM    505  C3'  DG A  25      27.847 -11.437 -26.933 
ATOM    506  O3'  DG A  25      26.477 -11.232 -26.608 
ATOM    507  C2'  DG A  25      28.494 -12.253 -25.814 
ATOM    508  C1'  DG A  25      27.894 -13.600 -26.207 
ATOM    509  N9   DG A  25      28.592 -14.766 -25.600 
ATOM    510  C8   DG A  25      29.929 -14.928 -25.312 
ATOM    511  N7   DG A  25      30.223 -16.087 -24.773 
ATOM    512  C5   DG A  25      28.993 -16.739 -24.697 
ATOM    513  C6   DG A  25      28.671 -18.029 -24.203 
ATOM    514  O6   DG A  25      29.418 -18.877 -23.722 
ATOM    515  N1   DG A  25      27.298 -18.293 -24.315 
ATOM    516  C2   DG A  25      26.361 -17.423 -24.837 
ATOM    517  N2   DG A  25      25.101 -17.863 -24.857 
ATOM    518  N3   DG A  25      26.665 -16.212 -25.301 
ATOM    519  C4   DG A  25      27.991 -15.941 -25.199 
ATOM    520  P    DC A  26      26.005  -9.785 -26.113 
ATOM    521  OP1  DC A  26      25.748  -8.919 -27.285 
ATOM    522  OP2  DC A  26      26.969  -9.263 -25.119 
ATOM    523  O5'  DC A  26      24.622 -10.135 -25.387 
ATOM    524  C5'  DC A  26      23.852 -11.257 -25.858 
ATOM    525  C4'  DC A  26      23.339 -12.064 -24.681 
ATOM    526  O4'  DC A  26      24.286 -13.084 -24.253 
ATOM    527  C3'  DC A  26      23.051 -11.271 -23.407 
ATOM    528  O3'  DC A  26      21.902 -11.821 -22.773 
ATOM    529  C2'  DC A  26      24.265 -11.520 -22.512 
ATOM    530  C1'  DC A  26      24.428 -13.001 -22.843 
ATOM    531  N1   DC A  26      25.762 -13.554 -22.478 
ATOM    532  C2   DC A  26      25.819 -14.874 -22.039 
ATOM    533  O2   DC A  26      24.772 -15.526 -21.972 
ATOM    534  N3   DC A  26      27.027 -15.396 -21.701 
ATOM    535  C4   DC A  26      28.139 -14.656 -21.789 
ATOM    536  N4   DC A  26      29.292 -15.211 -21.447 
ATOM    537  C5   DC A  26      28.101 -13.296 -22.237 
ATOM    538  C6   DC A  26      26.886 -12.792 -22.570 
ATOM    539  P    DT A  27      20.841 -10.832 -22.097 
ATOM    540  OP1  DT A  27      19.903 -10.332 -23.127 
ATOM    541  OP2  DT A  27      21.554  -9.800 -21.313 
ATOM    542  O5'  DT A  27      20.072 -11.824 -21.104 
ATOM    543  C5'  DT A  27      19.957 -13.215 -21.458 
ATOM    544  C4'  DT A  27      20.240 -14.083 -20.249 
ATOM    545  O4'  DT A  27      21.657 -14.390 -20.106 
ATOM    546  C3'  DT A  27      19.855 -13.485 -18.896 
ATOM    547  O3'  DT A  27      19.365 -14.523 -18.056 
ATOM    548  C2'  DT A  27      21.170 -12.969 -18.311 
ATOM    549  C1'  DT A  27      22.035 -14.142 -18.760 
ATOM    550  N1   DT A  27      23.496 -13.853 -18.737 
ATOM    551  C2   DT A  27      24.335 -14.889 -18.406 
ATOM    552  O2   DT A  27      23.932 -16.009 -18.138 
ATOM    553  N3   DT A  27      25.682 -14.583 -18.393 
ATOM    554  C4   DT A  27      26.245 -13.356 -18.678 
ATOM    555  O4   DT A  27      27.467 -13.202 -18.634 
ATOM    556  C5   DT A  27      25.285 -12.331 -19.014 
ATOM    557  C7   DT A  27      25.814 -10.964 -19.338 
ATOM    558  C6   DT A  27      23.970 -12.601 -19.033 
ATOM    559  P    DG A  28      18.115 -14.225 -17.101 
ATOM    560  OP1  DG A  28      16.857 -14.392 -17.863 
ATOM    561  OP2  DG A  28      18.302 -12.918 -16.435 
ATOM    562  O5'  DG A  28      18.252 -15.401 -16.025 
ATOM    563  C5'  DG A  28      18.840 -16.653 -16.428 
ATOM    564  C4'  DG A  28      19.808 -17.137 -15.368 
ATOM    565  O4'  DG A  28      21.154 -16.613 -15.563 
ATOM    566  C3'  DG A  28      19.468 -16.749 -13.929 
ATOM    567  O3'  DG A  28      19.822 -17.823 -13.066 
ATOM    568  C2'  DG A  28      20.378 -15.559 -13.623 
ATOM    569  C1'  DG A  28      21.620 -16.102 -14.324 
ATOM    570  N9   DG A  28      22.648 -15.064 -14.609 
ATOM    571  C8   DG A  28      22.479 -13.737 -14.942 
ATOM    572  N7   DG A  28      23.602 -13.086 -15.131 
ATOM    573  C5   DG A  28      24.584 -14.050 -14.906 
ATOM    574  C6   DG A  28      25.998 -13.942 -14.962 
ATOM    575  O6   DG A  28      26.686 -12.960 -15.226 
ATOM    576  N1   DG A  28      26.617 -15.164 -14.664 
ATOM    577  C2   DG A  28      25.955 -16.336 -14.353 
ATOM    578  N2   DG A  28      26.727 -17.396 -14.099 
ATOM    579  N3   DG A  28      24.628 -16.436 -14.301 
ATOM    580  C4   DG A  28      24.014 -15.259 -14.587 
ATOM    581  P    DG A  29      18.858 -18.184 -11.840 
ATOM    582  OP1  DG A  29      17.764 -19.062 -12.311 
ATOM    583  OP2  DG A  29      18.443 -16.941 -11.154 
ATOM    584  O5'  DG A  29      19.847 -19.014 -10.895 
ATOM    585  C5'  DG A  29      20.915 -19.770 -11.496 
ATOM    586  C4'  DG A  29      22.196 -19.571 -10.709 
ATOM    587  O4'  DG A  29      22.955 -18.417 -11.168 
ATOM    588  C3'  DG A  29      22.024 -19.328  -9.210 
ATOM    589  O3'  DG A  29      23.086 -19.972  -8.515 
ATOM    590  C2'  DG A  29      22.180 -17.817  -9.042 
ATOM    591  C1'  DG A  29      23.326 -17.646 -10.035 
ATOM    592  N9   DG A  29      23.530 -16.240 -10.479 
ATOM    593  C8   DG A  29      22.597 -15.247 -10.684 
ATOM    594  N7   DG A  29      23.108 -14.106 -11.078 
ATOM    595  C5   DG A  29      24.478 -14.360 -11.137 
ATOM    596  C6   DG A  29      25.551 -13.506 -11.500 
ATOM    597  O6   DG A  29      25.514 -12.330 -11.850 
ATOM    598  N1   DG A  29      26.784 -14.170 -11.423 
ATOM    599  C2   DG A  29      26.956 -15.487 -11.044 
ATOM    600  N2   DG A  29      28.213 -15.935 -11.035 
ATOM    601  N3   DG A  29      25.948 -16.288 -10.704 
ATOM    602  C4   DG A  29      24.746 -15.659 -10.773 
ATOM    603  P    DT A  30      22.773 -20.709  -7.129 
ATOM    604  OP1  DT A  30      22.263 -22.072  -7.398 
ATOM    605  OP2  DT A  30      21.910 -19.846  -6.293 
ATOM    606  O5'  DT A  30      24.233 -20.797  -6.481 
ATOM    607  C5'  DT A  30      25.378 -20.892  -7.350 
ATOM    608  C4'  DT A  30      26.478 -19.973  -6.858 
ATOM    609  O4'  DT A  30      26.363 -18.627  -7.403 
ATOM    610  C3'  DT A  30      26.537 -19.755  -5.347 
ATOM    611  O3'  DT A  30      27.899 -19.665  -4.947 
ATOM    612  C2'  DT A  30      25.876 -18.394  -5.126 
ATOM    613  C1'  DT A  30      26.492 -17.700  -6.337 
ATOM    614  N1   DT A  30      25.792 -16.444  -6.728 
ATOM    615  C2   DT A  30      26.567 -15.428  -7.233 
ATOM    616  O2   DT A  30      27.774 -15.518  -7.367 
ATOM    617  N3   DT A  30      25.883 -14.280  -7.584 
ATOM    618  C4   DT A  30      24.524 -14.070  -7.475 
ATOM    619  O4   DT A  30      24.025 -12.998  -7.822 
ATOM    620  C5   DT A  30      23.796 -15.194  -6.935 
ATOM    621  C7   DT A  30      22.310 -15.050  -6.782 
ATOM    622  C6   DT A  30      24.435 -16.322  -6.585 
ATOM    623  P    DA A  31      28.351 -20.352  -3.573 
ATOM    624  OP1  DA A  31      28.624 -21.789  -3.804 
ATOM    625  OP2  DA A  31      27.367 -20.039  -2.514 
ATOM    626  O5'  DA A  31      29.724 -19.585  -3.274 
ATOM    627  C5'  DA A  31      30.511 -19.105  -4.380 
ATOM    628  C4'  DA A  31      31.008 -17.702  -4.092 
ATOM    629  O4'  DA A  31      30.061 -16.679  -4.514 
ATOM    630  C3'  DA A  31      31.268 -17.378  -2.621 
ATOM    631  O3'  DA A  31      32.409 -16.534  -2.530 
ATOM    632  C2'  DA A  31      30.041 -16.583  -2.176 
ATOM    633  C1'  DA A  31      29.895 -15.756  -3.449 
ATOM    634  N9   DA A  31      28.558 -15.115  -3.597 
ATOM    635  C8   DA A  31      27.340 -15.595  -3.208 
ATOM    636  N7   DA A  31      26.353 -14.796  -3.476 
ATOM    637  C5   DA A  31      26.958 -13.708  -4.087 
ATOM    638  C6   DA A  31      26.446 -12.510  -4.612 
ATOM    639  N6   DA A  31      25.143 -12.196  -4.603 
ATOM    640  N1   DA A  31      27.325 -11.643  -5.148 
ATOM    641  C2   DA A  31      28.619 -11.961  -5.154 
ATOM    642  N3   DA A  31      29.210 -13.043  -4.696 
ATOM    643  C4   DA A  31      28.309 -13.893  -4.165 
ATOM    644  P    DG A  32      33.452 -16.762  -1.337 
ATOM    645  OP1  DG A  32      34.405 -17.832  -1.710 
ATOM    646  OP2  DG A  32      32.717 -16.960  -0.068 
ATOM    647  O5'  DG A  32      34.209 -15.354  -1.305 
ATOM    648  C5'  DG A  32      34.341 -14.604  -2.527 
ATOM    649  C4'  DG A  32      34.042 -13.139  -2.272 
ATOM    650  O4'  DG A  32      32.625 -12.830  -2.409 
ATOM    651  C3'  DG A  32      34.399 -12.621  -0.879 
ATOM    652  O3'  DG A  32      34.882 -11.287  -0.994 
ATOM    653  C2'  DG A  32      33.071 -12.593  -0.124 
ATOM    654  C1'  DG A  32      32.222 -12.072  -1.279 
ATOM    655  N9   DG A  32      30.758 -12.274  -1.086 
ATOM    656  C8   DG A  32      30.096 -13.309  -0.463 
ATOM    657  N7   DG A  32      28.792 -13.185  -0.463 
ATOM    658  C5   DG A  32      28.573 -11.982  -1.131 
ATOM    659  C6   DG A  32      27.359 -11.316  -1.442 
ATOM    660  O6   DG A  32      26.208 -11.657  -1.186 
ATOM    661  N1   DG A  32      27.593 -10.118  -2.131 
ATOM    662  C2   DG A  32      28.838  -9.629  -2.476 
ATOM    663  N2   DG A  32      28.850  -8.467  -3.134 
ATOM    664  N3   DG A  32      29.977 -10.254  -2.185 
ATOM    665  C4   DG A  32      29.767 -11.417  -1.516 
ATOM    666  P    DG A  33      36.112 -10.826  -0.080 
ATOM    667  OP1  DG A  33      37.385 -11.230  -0.720 
ATOM    668  OP2  DG A  33      35.905 -11.300   1.307 
ATOM    669  O5'  DG A  33      35.965  -9.234  -0.132 
ATOM    670  C5'  DG A  33      35.394  -8.624  -1.305 
ATOM    671  C4'  DG A  33      34.410  -7.544  -0.900 
ATOM    672  O4'  DG A  33      33.065  -8.065  -0.699 
ATOM    673  C3'  DG A  33      34.722  -6.815   0.407 
ATOM    674  O3'  DG A  33      34.361  -5.446   0.269 
ATOM    675  C2'  DG A  33      33.797  -7.459   1.440 
ATOM    676  C1'  DG A  33      32.573  -7.569   0.537 
ATOM    677  N9   DG A  33      31.542  -8.520   1.039 
ATOM    678  C8   DG A  33      31.708  -9.700   1.729 
ATOM    679  N7   DG A  33      30.585 -10.306   2.029 
ATOM    680  C5   DG A  33      29.604  -9.467   1.500 
ATOM    681  C6   DG A  33      28.191  -9.593   1.510 
ATOM    682  O6   DG A  33      27.501 -10.486   1.994 
ATOM    683  N1   DG A  33      27.576  -8.514   0.860 
ATOM    684  C2   DG A  33      28.241  -7.453   0.276 
ATOM    685  N2   DG A  33      27.471  -6.522  -0.296 
ATOM    686  N3   DG A  33      29.566  -7.335   0.267 
ATOM    687  C4   DG A  33      30.179  -8.374   0.894 
ATOM    688  P    DA A  34      35.305  -4.325   0.912 
ATOM    689  OP1  DA A  34      36.413  -4.017  -0.019 
ATOM    690  OP2  DA A  34      35.700  -4.734   2.278 
ATOM    691  O5'  DA A  34      34.306  -3.078   0.991 
ATOM    692  C5'  DA A  34      33.254  -2.963   0.015 
ATOM    693  C4'  DA A  34      31.959  -2.566   0.694 
ATOM    694  O4'  DA A  34      31.198  -3.719   1.158 
ATOM    695  C3'  DA A  34      32.101  -1.692   1.940 
ATOM    696  O3'  DA A  34      31.031  -0.754   1.970 
ATOM    697  C2'  DA A  34      31.931  -2.660   3.112 
ATOM    698  C1'  DA A  34      30.801  -3.482   2.500 
ATOM    699  N9   DA A  34      30.595  -4.801   3.161 
ATOM    700  C8   DA A  34      31.531  -5.629   3.713 
ATOM    701  N7   DA A  34      31.036  -6.716   4.217 
ATOM    702  C5   DA A  34      29.673  -6.605   3.983 
ATOM    703  C6   DA A  34      28.589  -7.446   4.281 
ATOM    704  N6   DA A  34      28.715  -8.622   4.911 
ATOM    705  N1   DA A  34      27.363  -7.032   3.908 
ATOM    706  C2   DA A  34      27.243  -5.862   3.282 
ATOM    707  N3   DA A  34      28.177  -4.997   2.952 
ATOM    708  C4   DA A  34      29.393  -5.435   3.337 
ATOM    709  P    DG A  35      31.326   0.743   2.453 
ATOM    710  OP1  DG A  35      31.850   1.536   1.319 
ATOM    711  OP2  DG A  35      32.167   0.715   3.670 
ATOM    712  O5'  DG A  35      29.855   1.248   2.829 
ATOM    713  C5'  DG A  35      28.727   0.701   2.122 
ATOM    714  C4'  DG A  35      27.611   0.378   3.095 
ATOM    715  O4'  DG A  35      27.727  -0.965   3.646 
ATOM    716  C3'  DG A  35      27.524   1.276   4.329 
ATOM    717  O3'  DG A  35      26.154   1.481   4.654 
ATOM    718  C2'  DG A  35      28.171   0.460   5.448 
ATOM    719  C1'  DG A  35      27.572  -0.887   5.055 
ATOM    720  N9   DG A  35      28.269  -2.053   5.663 
ATOM    721  C8   DG A  35      29.606  -2.215   5.951 
ATOM    722  N7   DG A  35      29.900  -3.374   6.490 
ATOM    723  C5   DG A  35      28.670  -4.026   6.565 
ATOM    724  C6   DG A  35      28.348  -5.316   7.059 
ATOM    725  O6   DG A  35      29.095  -6.164   7.541 
ATOM    726  N1   DG A  35      26.975  -5.580   6.947 
ATOM    727  C2   DG A  35      26.038  -4.710   6.425 
ATOM    728  N2   DG A  35      24.778  -5.150   6.405 
ATOM    729  N3   DG A  35      26.342  -3.499   5.961 
ATOM    730  C4   DG A  35      27.668  -3.228   6.063 
ATOM    731  P    DA A  36      25.682   2.928   5.150 
ATOM    732  OP1  DA A  36      25.425   3.794   3.978 
ATOM    733  OP2  DA A  36      26.646   3.450   6.144 
ATOM    734  O5'  DA A  36      24.299   2.578   5.875 
ATOM    735  C5'  DA A  36      23.530   1.456   5.404 
ATOM    736  C4'  DA A  36      23.017   0.649   6.581 
ATOM    737  O4'  DA A  36      23.963  -0.371   7.009 
ATOM    738  C3'  DA A  36      22.728   1.442   7.856 
ATOM    739  O3'  DA A  36      21.579   0.892   8.490 
ATOM    740  C2'  DA A  36      23.942   1.193   8.750 
ATOM    741  C1'  DA A  36      24.105  -0.288   8.419 
ATOM    742  N9   DA A  36      25.439  -0.841   8.784 
ATOM    743  C8   DA A  36      26.653  -0.217   8.749 
ATOM    744  N7   DA A  36      27.640  -0.968   9.131 
ATOM    745  C5   DA A  36      27.037  -2.179   9.443 
ATOM    746  C6   DA A  36      27.549  -3.399   9.912 
ATOM    747  N6   DA A  36      28.850  -3.609  10.161 
ATOM    748  N1   DA A  36      26.673  -4.401  10.118 
ATOM    749  C2   DA A  36      25.382  -4.186   9.869 
ATOM    750  N3   DA A  36      24.791  -3.097   9.431 
ATOM    751  C4   DA A  36      25.689  -2.110   9.234 
ATOM    752  P    DA A  37      20.518   1.881   9.166 
ATOM    753  OP1  DA A  37      19.580   2.381   8.135 
ATOM    754  OP2  DA A  37      21.232   2.913   9.950 
ATOM    755  O5'  DA A  37      19.749   0.889  10.158 
ATOM    756  C5'  DA A  37      19.635  -0.502   9.804 
ATOM    757  C4'  DA A  37      19.918  -1.370  11.014 
ATOM    758  O4'  DA A  37      21.334  -1.677  11.157 
ATOM    759  C3'  DA A  37      19.532  -0.772  12.367 
ATOM    760  O3'  DA A  37      19.042  -1.810  13.206 
ATOM    761  C2'  DA A  37      20.847  -0.256  12.951 
ATOM    762  C1'  DA A  37      21.712  -1.429  12.502 
ATOM    763  N9   DA A  37      23.173  -1.140  12.526 
ATOM    764  C8   DA A  37      23.809   0.040  12.259 
ATOM    765  N7   DA A  37      25.100  -0.024  12.365 
ATOM    766  C5   DA A  37      25.341  -1.343  12.729 
ATOM    767  C6   DA A  37      26.524  -2.050  12.996 
ATOM    768  N6   DA A  37      27.745  -1.500  12.935 
ATOM    769  N1   DA A  37      26.407  -3.348  13.331 
ATOM    770  C2   DA A  37      25.191  -3.890  13.390 
ATOM    771  N3   DA A  37      24.022  -3.332  13.162 
ATOM    772  C4   DA A  37      24.167  -2.032  12.830 
ATOM    773  P    DC A  38      17.792  -1.512  14.161 
ATOM    774  OP1  DC A  38      16.534  -1.679  13.399 
ATOM    775  OP2  DC A  38      17.979  -0.205  14.827 
ATOM    776  O5'  DC A  38      17.929  -2.688  15.238 
ATOM    777  C5'  DC A  38      18.517  -3.940  14.834 
ATOM    778  C4'  DC A  38      19.486  -4.424  15.895 
ATOM    779  O4'  DC A  38      20.831  -3.900  15.699 
ATOM    780  C3'  DC A  38      19.145  -4.036  17.333 
ATOM    781  O3'  DC A  38      19.500  -5.110  18.196 
ATOM    782  C2'  DC A  38      20.056  -2.846  17.640 
ATOM    783  C1'  DC A  38      21.297  -3.389  16.938 
ATOM    784  N1   DC A  38      22.326  -2.351  16.653 
ATOM    785  C2   DC A  38      23.665  -2.727  16.722 
ATOM    786  O2   DC A  38      23.942  -3.897  17.013 
ATOM    787  N3   DC A  38      24.619  -1.795  16.466 
ATOM    788  C4   DC A  38      24.277  -0.538  16.153 
ATOM    789  N4   DC A  38      25.245   0.334  15.912 
ATOM    790  C5   DC A  38      22.906  -0.131  16.078 
ATOM    791  C6   DC A  38      21.968  -1.077  16.337 
ATOM    792  P    DC A  39      18.535  -5.471  19.422 
ATOM    793  OP1  DC A  39      17.441  -6.350  18.951 
ATOM    794  OP2  DC A  39      18.120  -4.228  20.108 
ATOM    795  O5'  DC A  39      19.524  -6.301  20.367 
ATOM    796  C5'  DC A  39      20.592  -7.057  19.767 
ATOM    797  C4'  DC A  39      21.873  -6.858  20.553 
ATOM    798  O4'  DC A  39      22.632  -5.704  20.095 
ATOM    799  C3'  DC A  39      21.701  -6.615  22.052 
ATOM    800  O3'  DC A  39      22.763  -7.259  22.747 
ATOM    801  C2'  DC A  39      21.857  -5.104  22.220 
ATOM    802  C1'  DC A  39      23.003  -4.933  21.227 
ATOM    803  N1   DC A  39      23.208  -3.527  20.784 
ATOM    804  C2   DC A  39      24.511  -3.109  20.529 
ATOM    805  O2   DC A  39      25.437  -3.915  20.680 
ATOM    806  N3   DC A  39      24.718  -1.828  20.124 
ATOM    807  C4   DC A  39      23.689  -0.986  19.973 
ATOM    808  N4   DC A  39      23.943   0.251  19.576 
ATOM    809  C5   DC A  39      22.341  -1.396  20.230 
ATOM    810  C6   DC A  39      22.154  -2.679  20.634 
ATOM    811  P    DT A  40      22.450  -7.996  24.133 
ATOM    812  OP1  DT A  40      21.940  -9.359  23.865 
ATOM    813  OP2  DT A  40      21.587  -7.133  24.970 
ATOM    814  O5'  DT A  40      23.910  -8.084  24.781 
ATOM    815  C5'  DT A  40      25.055  -8.179  23.913 
ATOM    816  C4'  DT A  40      26.156  -7.260  24.404 
ATOM    817  O4'  DT A  40      26.040  -5.914  23.859 
ATOM    818  C3'  DT A  40      26.214  -7.042  25.916 
ATOM    819  O3'  DT A  40      27.576  -6.952  26.316 
ATOM    820  C2'  DT A  40      25.553  -5.681  26.136 
ATOM    821  C1'  DT A  40      26.169  -4.987  24.925 
ATOM    822  N1   DT A  40      25.469  -3.731  24.534 
ATOM    823  C2   DT A  40      26.244  -2.715  24.029 
ATOM    824  O2   DT A  40      27.451  -2.805  23.895 
ATOM    825  N3   DT A  40      25.560  -1.567  23.678 
ATOM    826  C4   DT A  40      24.201  -1.357  23.787 
ATOM    827  O4   DT A  40      23.702  -0.285  23.440 
ATOM    828  C5   DT A  40      23.473  -2.481  24.328 
ATOM    829  C7   DT A  40      21.987  -2.337  24.480 
ATOM    830  C6   DT A  40      24.112  -3.609  24.678 
ATOM    831  P    DA A  41      28.028  -7.639  27.689 
ATOM    832  OP1  DA A  41      28.301  -9.076  27.459 
ATOM    833  OP2  DA A  41      27.044  -7.326  28.748 
ATOM    834  O5'  DA A  41      29.401  -6.872  27.988 
ATOM    835  C5'  DA A  41      30.188  -6.392  26.882 
ATOM    836  C4'  DA A  41      30.685  -4.989  27.171 
ATOM    837  O4'  DA A  41      29.738  -3.966  26.749 
ATOM    838  C3'  DA A  41      30.945  -4.665  28.642 
ATOM    839  O3'  DA A  41      32.087  -3.821  28.732 
ATOM    840  C2'  DA A  41      29.718  -3.870  29.087 
ATOM    841  C1'  DA A  41      29.572  -3.043  27.814 
ATOM    842  N9   DA A  41      28.235  -2.402  27.665 
ATOM    843  C8   DA A  41      27.017  -2.882  28.054 
ATOM    844  N7   DA A  41      26.030  -2.083  27.786 
ATOM    845  C5   DA A  41      26.635  -0.995  27.175 
ATOM    846  C6   DA A  41      26.123   0.203  26.650 
ATOM    847  N6   DA A  41      24.820   0.517  26.659 
ATOM    848  N1   DA A  41      27.002   1.070  26.115 
ATOM    849  C2   DA A  41      28.296   0.752  26.108 
ATOM    850  N3   DA A  41      28.887  -0.330  26.566 
ATOM    851  C4   DA A  41      27.986  -1.180  27.097 
ATOM    852  P    DG A  42      33.129  -4.049  29.925 
ATOM    853  OP1  DG A  42      34.082  -5.119  29.553 
ATOM    854  OP2  DG A  42      32.394  -4.247  31.194 
ATOM    855  O5'  DG A  42      33.886  -2.641  29.957 
ATOM    856  C5'  DG A  42      34.018  -1.891  28.735 
ATOM    857  C4'  DG A  42      33.719  -0.426  28.990 
ATOM    858  O4'  DG A  42      32.302  -0.117  28.853 
ATOM    859  C3'  DG A  42      34.076   0.092  30.383 
ATOM    860  O3'  DG A  42      34.559   1.426  30.268 
ATOM    861  C2'  DG A  42      32.748   0.120  31.139 
ATOM    862  C1'  DG A  42      31.899   0.641  29.983 
ATOM    863  N9   DG A  42      30.435   0.439  30.176 
ATOM    864  C8   DG A  42      29.773  -0.596  30.799 
ATOM    865  N7   DG A  42      28.469  -0.472  30.800 
ATOM    866  C5   DG A  42      28.250   0.731  30.131 
ATOM    867  C6   DG A  42      27.036   1.397  29.821 
ATOM    868  O6   DG A  42      25.885   1.056  30.076 
ATOM    869  N1   DG A  42      27.271   2.595  29.131 
ATOM    870  C2   DG A  42      28.515   3.084  28.786 
ATOM    871  N2   DG A  42      28.527   4.246  28.128 
ATOM    872  N3   DG A  42      29.654   2.459  29.077 
ATOM    873  C4   DG A  42      29.444   1.296  29.747 
ATOM    874  P    DA A  43      35.789   1.887  31.182 
ATOM    875  OP1  DA A  43      37.062   1.483  30.542 
ATOM    876  OP2  DA A  43      35.582   1.413  32.569 
ATOM    877  O5'  DA A  43      35.642   3.479  31.131 
ATOM    878  C5'  DA A  43      35.071   4.089  29.958 
ATOM    879  C4'  DA A  43      34.087   5.169  30.362 
ATOM    880  O4'  DA A  43      32.742   4.648  30.564 
ATOM    881  C3'  DA A  43      34.399   5.898  31.669 
ATOM    882  O3'  DA A  43      34.038   7.267  31.531 
ATOM    883  C2'  DA A  43      33.474   5.254  32.702 
ATOM    884  C1'  DA A  43      32.250   5.144  31.799 
ATOM    885  N9   DA A  43      31.219   4.193  32.301 
ATOM    886  C8   DA A  43      31.402   3.025  32.984 
ATOM    887  N7   DA A  43      30.298   2.416  33.288 
ATOM    888  C5   DA A  43      29.308   3.238  32.768 
ATOM    889  C6   DA A  43      27.907   3.145  32.759 
ATOM    890  N6   DA A  43      27.229   2.130  33.315 
ATOM    891  N1   DA A  43      27.224   4.136  32.157 
ATOM    892  C2   DA A  43      27.902   5.142  31.606 
ATOM    893  N3   DA A  43      29.202   5.336  31.553 
ATOM    894  C4   DA A  43      29.863   4.330  32.163 
ATOM    895  P    DG A  44      34.982   8.388  32.174 
ATOM    896  OP1  DG A  44      36.090   8.696  31.243 
ATOM    897  OP2  DG A  44      35.377   7.979  33.540 
ATOM    898  O5'  DG A  44      33.983   9.635  32.254 
ATOM    899  C5'  DG A  44      32.931   9.750  31.277 
ATOM    900  C4'  DG A  44      31.636  10.147  31.956 
ATOM    901  O4'  DG A  44      30.875   8.994  32.420 
ATOM    902  C3'  DG A  44      31.778  11.021  33.202 
ATOM    903  O3'  DG A  44      30.708  11.959  33.232 
ATOM    904  C2'  DG A  44      31.608  10.053  34.375 
ATOM    905  C1'  DG A  44      30.478   9.231  33.762 
ATOM    906  N9   DG A  44      30.272   7.912  34.423 
ATOM    907  C8   DG A  44      31.202   7.064  34.986 
ATOM    908  N7   DG A  44      30.689   5.969  35.491 
ATOM    909  C5   DG A  44      29.323   6.100  35.246 
ATOM    910  C6   DG A  44      28.251   5.226  35.563 
ATOM    911  O6   DG A  44      28.286   4.140  36.134 
ATOM    912  N1   DG A  44      27.022   5.747  35.134 
ATOM    913  C2   DG A  44      26.853   6.954  34.483 
ATOM    914  N2   DG A  44      25.598   7.272  34.155 
ATOM    915  N3   DG A  44      27.860   7.772  34.185 
ATOM    916  C4   DG A  44      29.058   7.282  34.595 
ATOM    917  P    DT A  45      31.003  13.456  33.716 
ATOM    918  OP1  DT A  45      31.528  14.249  32.581 
ATOM    919  OP2  DT A  45      31.844  13.428  34.932 
ATOM    920  O5'  DT A  45      29.532  13.962  34.092 
ATOM    921  C5'  DT A  45      28.404  13.414  33.384 
ATOM    922  C4'  DT A  45      27.288  13.091  34.358 
ATOM    923  O4'  DT A  45      27.404  11.748  34.909 
ATOM    924  C3'  DT A  45      27.201  13.989  35.592 
ATOM    925  O3'  DT A  45      25.831  14.194  35.916 
ATOM    926  C2'  DT A  45      27.848  13.173  36.711 
ATOM    927  C1'  DT A  45      27.249  11.826  36.317 
ATOM    928  N1   DT A  45      27.946  10.660  36.925 
ATOM    929  C2   DT A  45      27.173   9.574  37.259 
ATOM    930  O2   DT A  45      25.969   9.536  37.079 
ATOM    931  N3   DT A  45      27.855   8.511  37.822 
ATOM    932  C4   DT A  45      29.211   8.448  38.070 
ATOM    933  O4   DT A  45      29.707   7.441  38.578 
ATOM    934  C5   DT A  45      29.937   9.635  37.685 
ATOM    935  C7   DT A  45      31.419   9.648  37.922 
ATOM    936  C6   DT A  45      29.300  10.683  37.137 
ATOM    937  P    DT A  46      25.360  15.641  36.412 
ATOM    938  OP1  DT A  46      25.102  16.507  35.240 
ATOM    939  OP2  DT A  46      26.323  16.163  37.406 
ATOM    940  O5'  DT A  46      23.976  15.291  37.137 
ATOM    941  C5'  DT A  46      23.207  14.169  36.667 
ATOM    942  C4'  DT A  46      22.694  13.362  37.844 
ATOM    943  O4'  DT A  46      23.641  12.342  38.272 
ATOM    944  C3'  DT A  46      22.405  14.155  39.118 
ATOM    945  O3'  DT A  46      21.256  13.605  39.752 
ATOM    946  C2'  DT A  46      23.619  13.906  40.012 
ATOM    947  C1'  DT A  46      23.782  12.425  39.681 
ATOM    948  N1   DT A  46      25.116  11.872  40.046 
ATOM    949  C2   DT A  46      25.156  10.569  40.478 
ATOM    950  O2   DT A  46      24.162   9.870  40.568 
ATOM    951  N3   DT A  46      26.410  10.092  40.808 
ATOM    952  C4   DT A  46      27.597  10.793  40.743 
ATOM    953  O4   DT A  46      28.659  10.259  41.065 
ATOM    954  C5   DT A  46      27.452  12.153  40.279 
ATOM    955  C7   DT A  46      28.696  12.987  40.179 
ATOM    956  C6   DT A  46      26.245  12.643  39.952 
ATOM    957  P    DG A  47      20.195  14.594  40.428 
ATOM    958  OP1  DG A  47      19.257  15.094  39.398 
ATOM    959  OP2  DG A  47      20.909  15.626  41.212 
ATOM    960  O5'  DG A  47      19.426  13.602  41.421 
ATOM    961  C5'  DG A  47      19.312  12.211  41.066 
ATOM    962  C4'  DG A  47      19.595  11.343  42.276 
ATOM    963  O4'  DG A  47      21.011  11.036  42.419 
ATOM    964  C3'  DG A  47      19.209  11.941  43.629 
ATOM    965  O3'  DG A  47      18.720  10.903  44.468 
ATOM    966  C2'  DG A  47      20.525  12.457  44.213 
ATOM    967  C1'  DG A  47      21.390  11.284  43.764 
ATOM    968  N9   DG A  47      22.851  11.573  43.788 
ATOM    969  C8   DG A  47      23.509  12.755  43.523 
ATOM    970  N7   DG A  47      24.813  12.676  43.633 
ATOM    971  C5   DG A  47      25.034  11.349  43.998 
ATOM    972  C6   DG A  47      26.249  10.664  44.262 
ATOM    973  O6   DG A  47      27.399  11.095  44.227 
ATOM    974  N1   DG A  47      26.018   9.323  44.600 
ATOM    975  C2   DG A  47      24.776   8.723  44.672 
ATOM    976  N2   DG A  47      24.768   7.432  45.012 
ATOM    977  N3   DG A  47      23.637   9.366  44.424 
ATOM    978  C4   DG A  47      23.843  10.668  44.095 
ATOM    979  P    DG A  48      17.469  11.201  45.423 
ATOM    980  OP1  DG A  48      16.212  11.034  44.661 
ATOM    981  OP2  DG A  48      17.656  12.508  46.090 
ATOM    982  O5'  DG A  48      17.607  10.025  46.500 
ATOM    983  C5'  DG A  48      18.194   8.773  46.096 
ATOM    984  C4'  DG A  48      19.163   8.289  47.157 
ATOM    985  O4'  DG A  48      20.508   8.813  46.962 
ATOM    986  C3'  DG A  48      18.822   8.677  48.596 
ATOM    987  O3'  DG A  48      19.177   7.603  49.458 
ATOM    988  C2'  DG A  48      19.733   9.867  48.902 
ATOM    989  C1'  DG A  48      20.974   9.324  48.201 
ATOM    990  N9   DG A  48      22.003  10.362  47.915 
ATOM    991  C8   DG A  48      21.834  11.689  47.582 
ATOM    992  N7   DG A  48      22.956  12.340  47.394 
ATOM    993  C5   DG A  48      23.938  11.376  47.619 
ATOM    994  C6   DG A  48      25.352  11.484  47.563 
ATOM    995  O6   DG A  48      26.040  12.466  47.299 
ATOM    996  N1   DG A  48      25.971  10.262  47.861 
ATOM    997  C2   DG A  48      25.310   9.090  48.172 
ATOM    998  N2   DG A  48      26.081   8.030  48.426 
ATOM    999  N3   DG A  48      23.983   8.990  48.224 
ATOM   1000  C4   DG A  48      23.368  10.167  47.938 
ATOM   1001  P    DG A  49      18.212   7.242  50.685 
ATOM   1002  OP1  DG A  49      17.118   6.364  50.213 
ATOM   1003  OP2  DG A  49      17.797   8.485  51.371 
ATOM   1004  O5'  DG A  49      19.201   6.412  51.629 
ATOM   1005  C5'  DG A  49      20.269   5.656  51.029 
ATOM   1006  C4'  DG A  49      21.550   5.855  51.815 
ATOM   1007  O4'  DG A  49      22.309   7.009  51.357 
ATOM   1008  C3'  DG A  49      21.379   6.098  53.315 
ATOM   1009  O3'  DG A  49      22.440   5.454  54.010 
ATOM   1010  C2'  DG A  49      21.535   7.609  53.482 
ATOM   1011  C1'  DG A  49      22.681   7.780  52.490 
ATOM   1012  N9   DG A  49      22.885   9.186  52.046 
ATOM   1013  C8   DG A  49      21.951  10.179  51.841 
ATOM   1014  N7   DG A  49      22.463  11.320  51.447 
ATOM   1015  C5   DG A  49      23.832  11.066  51.388 
ATOM   1016  C6   DG A  49      24.905  11.920  51.025 
ATOM   1017  O6   DG A  49      24.868  13.096  50.674 
ATOM   1018  N1   DG A  49      26.138  11.256  51.102 
ATOM   1019  C2   DG A  49      26.310   9.939  51.481 
ATOM   1020  N2   DG A  49      27.568   9.491  51.490 
ATOM   1021  N3   DG A  49      25.302   9.138  51.821 
ATOM   1022  C4   DG A  49      24.100   9.767  51.751 
ATOM   1023  P    DA A  50      22.127   4.717  55.395 
ATOM   1024  OP1  DA A  50      21.617   3.354  55.127 
ATOM   1025  OP2  DA A  50      21.264   5.580  56.232 
ATOM   1026  O5'  DA A  50      23.588   4.629  56.043 
ATOM   1027  C5'  DA A  50      24.732   4.534  55.175 
ATOM   1028  C4'  DA A  50      25.833   5.453  55.667 
ATOM   1029  O4'  DA A  50      25.717   6.799  55.121 
ATOM   1030  C3'  DA A  50      25.891   5.671  57.178 
ATOM   1031  O3'  DA A  50      27.253   5.761  57.578 
ATOM   1032  C2'  DA A  50      25.230   7.032  57.399 
ATOM   1033  C1'  DA A  50      25.846   7.726  56.188 
ATOM   1034  N9   DA A  50      25.146   8.982  55.796 
ATOM   1035  C8   DA A  50      23.814   9.268  55.872 
ATOM   1036  N7   DA A  50      23.508  10.457  55.453 
ATOM   1037  C5   DA A  50      24.727  11.000  55.069 
ATOM   1038  C6   DA A  50      25.081  12.249  54.533 
ATOM   1039  N6   DA A  50      24.197  13.223  54.278 
ATOM   1040  N1   DA A  50      26.384  12.462  54.267 
ATOM   1041  C2   DA A  50      27.259  11.491  54.523 
ATOM   1042  N3   DA A  50      27.047  10.292  55.020 
ATOM   1043  C4   DA A  50      25.736  10.104  55.277 
ATOM   1044  P    DA A  51      27.705   5.074  58.951 
ATOM   1045  OP1  DA A  51      27.978   3.637  58.721 
ATOM   1046  OP2  DA A  51      26.721   5.387  60.010 
ATOM   1047  O5'  DA A  51      29.078   5.841  59.251 
ATOM   1048  C5'  DA A  51      29.865   6.321  58.145 
ATOM   1049  C4'  DA A  51      30.362   7.724  58.433 
ATOM   1050  O4'  DA A  51      29.415   8.747  58.011 
ATOM   1051  C3'  DA A  51      30.622   8.048  59.904 
ATOM   1052  O3'  DA A  51      31.764   8.892  59.995 
ATOM   1053  C2'  DA A  51      29.395   8.843  60.349 
ATOM   1054  C1'  DA A  51      29.249   9.670  59.076 
ATOM   1055  N9   DA A  51      27.912  10.311  58.928 
ATOM   1056  C8   DA A  51      26.694   9.831  59.317 
ATOM   1057  N7   DA A  51      25.707  10.630  59.049 
ATOM   1058  C5   DA A  51      26.312  11.718  58.437 
ATOM   1059  C6   DA A  51      25.800  12.916  57.913 
ATOM   1060  N6   DA A  51      24.497  13.230  57.922 
ATOM   1061  N1   DA A  51      26.679  13.783  57.377 
ATOM   1062  C2   DA A  51      27.973  13.465  57.370 
ATOM   1063  N3   DA A  51      28.564  12.383  57.829 
ATOM   1064  C4   DA A  51      27.663  11.533  58.359 
ATOM   1065  P    DG A  52      32.806   8.664  61.188 
ATOM   1066  OP1  DG A  52      33.759   7.594  60.815 
ATOM   1067  OP2  DG A  52      32.072   8.466  62.457 
ATOM   1068  O5'  DG A  52      33.563  10.072  61.220 
ATOM   1069  C5'  DG A  52      33.695  10.822  59.998 
ATOM   1070  C4'  DG A  52      33.396  12.287  60.253 
ATOM   1071  O4'  DG A  52      31.980  12.596  60.116 
ATOM   1072  C3'  DG A  52      33.753  12.805  61.646 
ATOM   1073  O3'  DG A  52      34.236  14.139  61.531 
ATOM   1074  C2'  DG A  52      32.425  12.833  62.401 
ATOM   1075  C1'  DG A  52      31.576  13.354  61.246 
ATOM   1076  N9   DG A  52      30.113  13.152  61.439 
ATOM   1077  C8   DG A  52      29.451  12.117  62.061 
ATOM   1078  N7   DG A  52      28.146  12.241  62.062 
ATOM   1079  C5   DG A  52      27.928  13.444  61.394 
ATOM   1080  C6   DG A  52      26.714  14.110  61.083 
ATOM   1081  O6   DG A  52      25.562  13.769  61.339 
ATOM   1082  N1   DG A  52      26.948  15.308  60.393 
ATOM   1083  C2   DG A  52      28.192  15.797  60.049 
ATOM   1084  N2   DG A  52      28.204  16.959  59.391 
ATOM   1085  N3   DG A  52      29.332  15.172  60.340 
ATOM   1086  C4   DG A  52      29.121  14.009  61.009 
ATOM   1087  P    DA A  53      35.466  14.600  62.445 
ATOM   1088  OP1  DA A  53      36.739  14.196  61.805 
ATOM   1089  OP2  DA A  53      35.259  14.126  63.831 
ATOM   1090  O5'  DA A  53      35.319  16.192  62.393 
ATOM   1091  C5'  DA A  53      34.748  16.802  61.220 
ATOM   1092  C4'  DA A  53      33.764  17.882  61.625 
ATOM   1093  O4'  DA A  53      32.419  17.361  61.826 
ATOM   1094  C3'  DA A  53      34.076  18.611  62.932 
ATOM   1095  O3'  DA A  53      33.715  19.980  62.793 
ATOM   1096  C2'  DA A  53      33.151  17.967  63.964 
ATOM   1097  C1'  DA A  53      31.928  17.857  63.062 
ATOM   1098  N9   DA A  53      30.896  16.906  63.564 
ATOM   1099  C8   DA A  53      31.079  15.738  64.247 
ATOM   1100  N7   DA A  53      29.976  15.129  64.550 
ATOM   1101  C5   DA A  53      28.986  15.951  64.031 
ATOM   1102  C6   DA A  53      27.584  15.858  64.022 
ATOM   1103  N6   DA A  53      26.906  14.843  64.577 
ATOM   1104  N1   DA A  53      26.901  16.849  63.419 
ATOM   1105  C2   DA A  53      27.579  17.855  62.868 
ATOM   1106  N3   DA A  53      28.879  18.049  62.815 
ATOM   1107  C4   DA A  53      29.540  17.043  63.425 
ATOM   1108  P    DC A  54      34.659  21.101  63.436 
ATOM   1109  OP1  DC A  54      35.767  21.409  62.505 
ATOM   1110  OP2  DC A  54      35.054  20.692  64.803 
ATOM   1111  O5'  DC A  54      33.660  22.348  63.516 
ATOM   1112  C5'  DC A  54      32.608  22.463  62.540 
ATOM   1113  C4'  DC A  54      31.313  22.860  63.219 
ATOM   1114  O4'  DC A  54      30.552  21.707  63.683 
ATOM   1115  C3'  DC A  54      31.455  23.734  64.465 
ATOM   1116  O3'  DC A  54      30.386  24.672  64.494 
ATOM   1117  C2'  DC A  54      31.285  22.766  65.637 
ATOM   1118  C1'  DC A  54      30.156  21.944  65.025 
ATOM   1119  N1   DC A  54      29.949  20.625  65.685 
ATOM   1120  C2   DC A  54      28.647  20.138  65.772 
ATOM   1121  O2   DC A  54      27.726  20.814  65.300 
ATOM   1122  N3   DC A  54      28.439  18.938  66.371 
ATOM   1123  C4   DC A  54      29.465  18.236  66.869 
ATOM   1124  N4   DC A  54      29.209  17.071  67.444 
ATOM   1125  C5   DC A  54      30.811  18.719  66.791 
ATOM   1126  C6   DC A  54      30.999  19.921  66.189 
ATOM   1127  P    DG A  55      30.680  26.169  64.978 
ATOM   1128  OP1  DG A  55      31.205  26.962  63.843 
ATOM   1129  OP2  DG A  55      31.522  26.141  66.194 
ATOM   1130  O5'  DG A  55      29.209  26.675  65.354 
ATOM   1131  C5'  DG A  55      28.081  26.127  64.646 
ATOM   1132  C4'  DG A  55      26.966  25.804  65.620 
ATOM   1133  O4'  DG A  55      27.081  24.461  66.171 
ATOM   1134  C3'  DG A  55      26.878  26.702  66.854 
ATOM   1135  O3'  DG A  55      25.508  26.907  67.179 
ATOM   1136  C2'  DG A  55      27.525  25.886  67.973 
ATOM   1137  C1'  DG A  55      26.926  24.539  67.580 
ATOM   1138  N9   DG A  55      27.623  23.373  68.187 
ATOM   1139  C8   DG A  55      28.961  23.211  68.476 
ATOM   1140  N7   DG A  55      29.255  22.052  69.015 
ATOM   1141  C5   DG A  55      28.025  21.400  69.090 
ATOM   1142  C6   DG A  55      27.702  20.110  69.584 
ATOM   1143  O6   DG A  55      28.449  19.262  70.065 
ATOM   1144  N1   DG A  55      26.329  19.846  69.472 
ATOM   1145  C2   DG A  55      25.392  20.716  68.950 
ATOM   1146  N2   DG A  55      24.132  20.276  68.930 
ATOM   1147  N3   DG A  55      25.696  21.927  68.486 
ATOM   1148  C4   DG A  55      27.022  22.198  68.588 
ATOM   1149  P    DT A  56      25.037  28.354  67.675 
ATOM   1150  OP1  DT A  56      24.779  29.220  66.502 
ATOM   1151  OP2  DT A  56      26.000  28.876  68.668 
ATOM   1152  O5'  DT A  56      23.653  28.004  68.400 
ATOM   1153  C5'  DT A  56      22.884  26.882  67.929 
ATOM   1154  C4'  DT A  56      22.371  26.075  69.106 
ATOM   1155  O4'  DT A  56      23.318  25.055  69.534 
ATOM   1156  C3'  DT A  56      22.082  26.868  70.381 
ATOM   1157  O3'  DT A  56      20.933  26.318  71.014 
ATOM   1158  C2'  DT A  56      23.297  26.619  71.275 
ATOM   1159  C1'  DT A  56      23.459  25.138  70.944 
ATOM   1160  N1   DT A  56      24.793  24.585  71.309 
ATOM   1161  C2   DT A  56      24.833  23.282  71.740 
ATOM   1162  O2   DT A  56      23.839  22.583  71.831 
ATOM   1163  N3   DT A  56      26.087  22.805  72.070 
ATOM   1164  C4   DT A  56      27.274  23.506  72.005 
ATOM   1165  O4   DT A  56      28.336  22.972  72.328 
ATOM   1166  C5   DT A  56      27.129  24.866  71.541 
ATOM   1167  C7   DT A  56      28.373  25.700  71.442 
ATOM   1168  C6   DT A  56      25.922  25.356  71.214 
ATOM   1169  P    DC A  57      19.872  27.307  71.691 
ATOM   1170  OP1  DC A  57      18.934  27.807  70.660 
ATOM   1171  OP2  DC A  57      20.586  28.339  72.474 
ATOM   1172  O5'  DC A  57      19.103  26.315  72.683 
ATOM   1173  C5'  DC A  57      18.989  24.924  72.329 
ATOM   1174  C4'  DC A  57      19.272  24.056  73.539 
ATOM   1175  O4'  DC A  57      20.688  23.749  73.681 
ATOM   1176  C3'  DC A  57      18.886  24.654  74.891 
ATOM   1177  O3'  DC A  57      18.397  23.616  75.731 
ATOM   1178  C2'  DC A  57      20.202  25.170  75.476 
ATOM   1179  C1'  DC A  57      21.067  23.997  75.027 
ATOM   1180  N1   DC A  57      22.528  24.286  75.050 
ATOM   1181  C2   DC A  57      23.391  23.246  75.384 
ATOM   1182  O2   DC A  57      22.914  22.136  75.644 
ATOM   1183  N3   DC A  57      24.726  23.490  75.412 
ATOM   1184  C4   DC A  57      25.203  24.708  75.124 
ATOM   1185  N4   DC A  57      26.514  24.895  75.165 
ATOM   1186  C5   DC A  57      24.333  25.791  74.779 
ATOM   1187  C6   DC A  57      23.002  25.527  74.757 
ATOM   1188  P    DA A  58      17.147  23.914  76.686 
ATOM   1189  OP1  DA A  58      15.889  23.747  75.924 
ATOM   1190  OP2  DA A  58      17.333  25.221  77.352 
ATOM   1191  O5'  DA A  58      17.284  22.738  77.762 
ATOM   1192  C5'  DA A  58      17.871  21.486  77.359 
ATOM   1193  C4'  DA A  58      18.840  21.002  78.420 
ATOM   1194  O4'  DA A  58      20.185  21.526  78.224 
ATOM   1195  C3'  DA A  58      18.499  21.390  79.858 
ATOM   1196  O3'  DA A  58      18.854  20.316  80.721 
ATOM   1197  C2'  DA A  58      19.410  22.580  80.164 
ATOM   1198  C1'  DA A  58      20.651  22.037  79.463 
ATOM   1199  N9   DA A  58      21.680  23.075  79.178 
ATOM   1200  C8   DA A  58      21.493  24.387  78.849 
ATOM   1201  N7   DA A  58      22.596  25.044  78.660 
ATOM   1202  C5   DA A  58      23.588  24.099  78.880 
ATOM   1203  C6   DA A  58      24.991  24.170  78.833 
ATOM   1204  N6   DA A  58      25.666  25.289  78.535 
ATOM   1205  N1   DA A  58      25.677  23.044  79.105 
ATOM   1206  C2   DA A  58      25.001  21.935  79.400 
ATOM   1207  N3   DA A  58      23.702  21.749  79.474 
ATOM   1208  C4   DA A  58      23.038  22.891  79.198 
ATOM   1209  P    DC A  59      17.889  19.955  81.947 
ATOM   1210  OP1  DC A  59      16.795  19.077  81.476 
ATOM   1211  OP2  DC A  59      17.474  21.198  82.633 
ATOM   1212  O5'  DC A  59      18.878  19.125  82.892 
ATOM   1213  C5'  DC A  59      19.947  18.369  82.291 
ATOM   1214  C4'  DC A  59      21.227  18.568  83.078 
ATOM   1215  O4'  DC A  59      21.987  19.722  82.620 
ATOM   1216  C3'  DC A  59      21.056  18.811  84.577 
ATOM   1217  O3'  DC A  59      22.117  18.167  85.272 
ATOM   1218  C2'  DC A  59      21.212  20.322  84.745 
ATOM   1219  C1'  DC A  59      22.358  20.493  83.752 
ATOM   1220  N1   DC A  59      22.562  21.899  83.309 
ATOM   1221  C2   DC A  59      23.865  22.317  83.054 
ATOM   1222  O2   DC A  59      24.791  21.511  83.204 
ATOM   1223  N3   DC A  59      24.073  23.598  82.649 
ATOM   1224  C4   DC A  59      23.044  24.440  82.498 
ATOM   1225  N4   DC A  59      23.297  25.677  82.101 
ATOM   1226  C5   DC A  59      21.695  24.030  82.755 
ATOM   1227  C6   DC A  59      21.508  22.747  83.159 
ATOM   1228  P    DT A  60      21.804  17.430  86.658 
ATOM   1229  OP1  DT A  60      21.294  16.067  86.390 
ATOM   1230  OP2  DT A  60      20.941  18.293  87.494 
ATOM   1231  O5'  DT A  60      23.265  17.342  87.306 
ATOM   1232  C5'  DT A  60      24.409  17.247  86.437 
ATOM   1233  C4'  DT A  60      25.510  18.166  86.929 
ATOM   1234  O4'  DT A  60      25.394  19.512  86.384 
ATOM   1235  C3'  DT A  60      25.569  18.384  88.441 
ATOM   1236  O3'  DT A  60      26.930  18.474  88.840 
ATOM   1237  C2'  DT A  60      24.907  19.745  88.661 
ATOM   1238  C1'  DT A  60      25.523  20.439  87.450 
ATOM   1239  N1   DT A  60      24.823  21.695  87.059 
ATOM   1240  C2   DT A  60      25.598  22.711  86.554 
ATOM   1241  O2   DT A  60      26.806  22.621  86.420 
ATOM   1242  N3   DT A  60      24.914  23.859  86.203 
ATOM   1243  C4   DT A  60      23.555  24.069  86.312 
ATOM   1244  O4   DT A  60      23.056  25.142  85.965 
ATOM   1245  C5   DT A  60      22.827  22.945  86.852 
ATOM   1246  C7   DT A  60      21.341  23.089  87.005 
ATOM   1247  C6   DT A  60      23.466  21.817  87.202 
ATOM   1248  P    DG A  61      27.383  17.787  90.214 
ATOM   1249  OP1  DG A  61      27.655  16.350  89.984 
ATOM   1250  OP2  DG A  61      26.398  18.100  91.273 
ATOM   1251  O5'  DG A  61      28.755  18.554  90.513 
ATOM   1252  C5'  DG A  61      29.542  19.034  89.407 
ATOM   1253  C4'  DG A  61      30.039  20.437  89.696 
ATOM   1254  O4'  DG A  61      29.092  21.460  89.273 
ATOM   1255  C3'  DG A  61      30.299  20.761  91.167 
ATOM   1256  O3'  DG A  61      31.441  21.605  91.257 
ATOM   1257  C2'  DG A  61      29.072  21.556  91.611 
ATOM   1258  C1'  DG A  61      28.926  22.383  90.338 
ATOM   1259  N9   DG A  61      27.589  23.024  90.190 
ATOM   1260  C8   DG A  61      26.351  22.557  90.576 
ATOM   1261  N7   DG A  61      25.363  23.372  90.299 
ATOM   1262  C5   DG A  61      25.991  24.456  89.688 
ATOM   1263  C6   DG A  61      25.439  25.656  89.167 
ATOM   1264  O6   DG A  61      24.264  26.015  89.137 
ATOM   1265  N1   DG A  61      26.434  26.488  88.634 
ATOM   1266  C2   DG A  61      27.784  26.198  88.607 
ATOM   1267  N2   DG A  61      28.572  27.122  88.053 
ATOM   1268  N3   DG A  61      28.300  25.071  89.095 
ATOM   1269  C4   DG A  61      27.349  24.254  89.616 
ATOM   1270  P    DA A  62      32.483  21.377  92.450 
ATOM   1271  OP1  DA A  62      33.436  20.307  92.078 
ATOM   1272  OP2  DA A  62      31.749  21.179  93.719 
ATOM   1273  O5'  DA A  62      33.241  22.785  92.482 
ATOM   1274  C5'  DA A  62      33.373  23.535  91.260 
ATOM   1275  C4'  DA A  62      33.073  25.000  91.515 
ATOM   1276  O4'  DA A  62      31.657  25.309  91.378 
ATOM   1277  C3'  DA A  62      33.430  25.518  92.908 
ATOM   1278  O3'  DA A  62      33.914  26.852  92.793 
ATOM   1279  C2'  DA A  62      32.102  25.546  93.663 
ATOM   1280  C1'  DA A  62      31.253  26.067  92.508 
ATOM   1281  N9   DA A  62      29.790  25.865  92.701 
ATOM   1282  C8   DA A  62      29.151  24.831  93.321 
ATOM   1283  N7   DA A  62      27.858  24.941  93.330 
ATOM   1284  C5   DA A  62      27.621  26.137  92.666 
ATOM   1285  C6   DA A  62      26.438  26.823  92.343 
ATOM   1286  N6   DA A  62      25.214  26.377  92.662 
ATOM   1287  N1   DA A  62      26.559  27.987  91.679 
ATOM   1288  C2   DA A  62      27.777  28.424  91.365 
ATOM   1289  N3   DA A  62      28.946  27.874  91.612 
ATOM   1290  C4   DA A  62      28.797  26.711  92.278 
ATOM   1291  P    DT A  63      35.143  27.313  93.707 
ATOM   1292  OP1  DT A  63      36.416  26.909  93.067 
ATOM   1293  OP2  DT A  63      34.936  26.839  95.094 
ATOM   1294  O5'  DT A  63      34.996  28.905  93.655 
ATOM   1295  C5'  DT A  63      34.425  29.515  92.482 
ATOM   1296  C4'  DT A  63      33.441  30.595  92.887 
ATOM   1297  O4'  DT A  63      32.097  30.074  93.088 
ATOM   1298  C3'  DT A  63      33.753  31.324  94.194 
ATOM   1299  O3'  DT A  63      33.392  32.693  94.056 
ATOM   1300  C2'  DT A  63      32.829  30.680  95.227 
ATOM   1301  C1'  DT A  63      31.605  30.570  94.324 
ATOM   1302  N1   DT A  63      30.573  29.619  94.826 
ATOM   1303  C2   DT A  63      29.259  29.938  94.584 
ATOM   1304  O2   DT A  63      28.919  30.945  93.987 
ATOM   1305  N3   DT A  63      28.331  29.034  95.065 
ATOM   1306  C4   DT A  63      28.603  27.868  95.750 
ATOM   1307  O4   DT A  63      27.687  27.137  96.132 
ATOM   1308  C5   DT A  63      30.011  27.621  95.956 
ATOM   1309  C7   DT A  63      30.394  26.372  96.694 
ATOM   1310  C6   DT A  63      30.934  28.482  95.500 
ATOM   1311  P    DT A  64      34.336  33.814  94.699 
ATOM   1312  OP1  DT A  64      35.445  34.122  93.768 
ATOM   1313  OP2  DT A  64      34.731  33.405  96.065 
ATOM   1314  O5'  DT A  64      33.337  35.061  94.778 
ATOM   1315  C5'  DT A  64      32.285  35.176  93.802 
ATOM   1316  C4'  DT A  64      30.990  35.573  94.481 
ATOM   1317  O4'  DT A  64      30.229  34.420  94.945 
ATOM   1318  C3'  DT A  64      31.132  36.447  95.727 
ATOM   1319  O3'  DT A  64      30.063  37.385  95.757 
ATOM   1320  C2'  DT A  64      30.962  35.480  96.899 
ATOM   1321  C1'  DT A  64      29.833  34.657  96.287 
ATOM   1322  N1   DT A  64      29.626  33.338  96.948 
ATOM   1323  C2   DT A  64      28.337  32.872  97.025 
ATOM   1324  O2   DT A  64      27.382  33.486  96.582 
ATOM   1325  N3   DT A  64      28.185  31.646  97.645 
ATOM   1326  C4   DT A  64      29.192  30.869  98.180 
ATOM   1327  O4   DT A  64      28.932  29.787  98.711 
ATOM   1328  C5   DT A  64      30.510  31.442  98.051 
ATOM   1329  C7   DT A  64      31.664  30.661  98.607 
ATOM   1330  C6   DT A  64      30.687  32.632  97.453 
ATOM   1331  P    DA A  65      30.357  38.882  96.240 
ATOM   1332  OP1  DA A  65      30.882  39.675  95.106 
ATOM   1333  OP2  DA A  65      31.199  38.854  97.457 
ATOM   1334  O5'  DA A  65      28.887  39.388  96.617 
ATOM   1335  C5'  DA A  65      27.758  38.840  95.909 
ATOM   1336  C4'  DA A  65      26.643  38.517  96.883 
ATOM   1337  O4'  DA A  65      26.758  37.174  97.433 
ATOM   1338  C3'  DA A  65      26.556  39.415  98.116 
ATOM   1339  O3'  DA A  65      25.185  39.620  98.441 
ATOM   1340  C2'  DA A  65      27.202  38.599  99.235 
ATOM   1341  C1'  DA A  65      26.603  37.252  98.842 
ATOM   1342  N9   DA A  65      27.300  36.086  99.450 
ATOM   1343  C8   DA A  65      28.630  35.942  99.728 
ATOM   1344  N7   DA A  65      28.933  34.800 100.263 
ATOM   1345  C5   DA A  65      27.718  34.136 100.345 
ATOM   1346  C6   DA A  65      27.364  32.864 100.827 
ATOM   1347  N6   DA A  65      28.247  31.995 101.339 
ATOM   1348  N1   DA A  65      26.066  32.517 100.762 
ATOM   1349  C2   DA A  65      25.194  33.384 100.252 
ATOM   1350  N3   DA A  65      25.405  34.592  99.774 
ATOM   1351  C4   DA A  65      26.712  34.914  99.851 
ATOM   1352  P    DT A  66      24.714  41.067  98.937 
ATOM   1353  OP1  DT A  66      24.457  41.933  97.765 
ATOM   1354  OP2  DT A  66      25.677  41.589  99.931 
ATOM   1355  O5'  DT A  66      23.331  40.717  99.662 
ATOM   1356  C5'  DT A  66      22.561  39.595  99.192 
ATOM   1357  C4'  DT A  66      22.048  38.788 100.368 
ATOM   1358  O4'  DT A  66      22.995  37.768 100.796 
ATOM   1359  C3'  DT A  66      21.759  39.581 101.643 
ATOM   1360  O3'  DT A  66      20.610  39.031 102.277 
ATOM   1361  C2'  DT A  66      22.974  39.332 102.537 
ATOM   1362  C1'  DT A  66      23.136  37.851 102.206 
ATOM   1363  N1   DT A  66      24.471  37.298 102.571 
ATOM   1364  C2   DT A  66      24.510  35.995 103.002 
ATOM   1365  O2   DT A  66      23.517  35.296 103.093 
ATOM   1366  N3   DT A  66      25.764  35.518 103.332 
ATOM   1367  C4   DT A  66      26.951  36.219 103.268 
ATOM   1368  O4   DT A  66      28.014  35.685 103.590 
ATOM   1369  C5   DT A  66      26.806  37.579 102.804 
ATOM   1370  C7   DT A  66      28.050  38.413 102.704 
ATOM   1371  C6   DT A  66      25.600  38.069 102.477 
ATOM   1372  P    DG A  67      19.550  40.020 102.953 
ATOM   1373  OP1  DG A  67      18.611  40.520 101.923 
ATOM   1374  OP2  DG A  67      20.263  41.052 103.737 
ATOM   1375  O5'  DG A  67      18.781  39.028 103.945 
ATOM   1376  C5'  DG A  67      18.666  37.637 103.591 
ATOM   1377  C4'  DG A  67      18.949  36.769 104.801 
ATOM   1378  O4'  DG A  67      20.365  36.462 104.944 
ATOM   1379  C3'  DG A  67      18.563  37.367 106.154 
ATOM   1380  O3'  DG A  67      18.074  36.329 106.993 
ATOM   1381  C2'  DG A  67      19.879  37.883 106.738 
ATOM   1382  C1'  DG A  67      20.744  36.710 106.289 
ATOM   1383  N9   DG A  67      22.205  36.999 106.313 
ATOM   1384  C8   DG A  67      22.863  38.181 106.048 
ATOM   1385  N7   DG A  67      24.167  38.102 106.158 
ATOM   1386  C5   DG A  67      24.388  36.775 106.523 
ATOM   1387  C6   DG A  67      25.604  36.090 106.787 
ATOM   1388  O6   DG A  67      26.753  36.521 106.752 
ATOM   1389  N1   DG A  67      25.372  34.749 107.125 
ATOM   1390  C2   DG A  67      24.130  34.149 107.197 
ATOM   1391  N2   DG A  67      24.122  32.858 107.537 
ATOM   1392  N3   DG A  67      22.992  34.792 106.949 
ATOM   1393  C4   DG A  67      23.198  36.094 106.620 
ATOM   1394  P    DT A  68      16.824  36.627 107.948 
ATOM   1395  OP1  DT A  68      15.566  36.460 107.186 
ATOM   1396  OP2  DT A  68      17.010  37.934 108.615 
ATOM   1397  O5'  DT A  68      16.961  35.451 109.025 
ATOM   1398  C5'  DT A  68      17.548  34.199 108.621 
ATOM   1399  C4'  DT A  68      18.517  33.715 109.682 
ATOM   1400  O4'  DT A  68      19.862  34.239 109.486 
ATOM   1401  C3'  DT A  68      18.177  34.103 111.121 
ATOM   1402  O3'  DT A  68      18.531  33.029 111.983 
ATOM   1403  C2'  DT A  68      19.087  35.293 111.427 
ATOM   1404  C1'  DT A  68      20.329  34.750 110.726 
ATOM   1405  N1   DT A  68      21.357  35.788 110.440 
ATOM   1406  C2   DT A  68      22.674  35.401 110.512 
ATOM   1407  O2   DT A  68      23.016  34.265 110.794 
ATOM   1408  N3   DT A  68      23.599  36.390 110.242 
ATOM   1409  C4   DT A  68      23.323  37.702 109.915 
ATOM   1410  O4   DT A  68      24.238  38.498 109.694 
ATOM   1411  C5   DT A  68      21.914  38.012 109.864 
ATOM   1412  C7   DT A  68      21.526  39.420 109.515 
ATOM   1413  C6   DT A  68      20.993  37.071 110.122 
ATOM   1414  P    DC A  69      17.566  32.668 113.209 
ATOM   1415  OP1  DC A  69      16.473  31.790 112.738 
ATOM   1416  OP2  DC A  69      17.151  33.911 113.896 
ATOM   1417  O5'  DC A  69      18.555  31.838 114.154 
ATOM   1418  C5'  DC A  69      19.624  31.082 113.554 
ATOM   1419  C4'  DC A  69      20.904  31.281 114.340 
ATOM   1420  O4'  DC A  69      21.664  32.435 113.882 
ATOM   1421  C3'  DC A  69      20.733  31.524 115.840 
ATOM   1422  O3'  DC A  69      21.795  30.880 116.534 
ATOM   1423  C2'  DC A  69      20.889  33.035 116.007 
ATOM   1424  C1'  DC A  69      22.035  33.206 115.015 
ATOM   1425  N1   DC A  69      22.239  34.612 114.571 
ATOM   1426  C2   DC A  69      23.543  35.030 114.316 
ATOM   1427  O2   DC A  69      24.468  34.224 114.467 
ATOM   1428  N3   DC A  69      23.750  36.311 113.911 
ATOM   1429  C4   DC A  69      22.721  37.153 113.760 
ATOM   1430  N4   DC A  69      22.974  38.390 113.363 
ATOM   1431  C5   DC A  69      21.372  36.743 114.017 
ATOM   1432  C6   DC A  69      21.186  35.460 114.422 
ATOM   1433  P    DT A  70      21.481  30.143 117.920 
ATOM   1434  OP1  DT A  70      20.972  28.780 117.652 
ATOM   1435  OP2  DT A  70      20.618  31.006 118.757 
ATOM   1436  O5'  DT A  70      22.942  30.055 118.568 
ATOM   1437  C5'  DT A  70      24.086  29.960 117.700 
ATOM   1438  C4'  DT A  70      25.187  30.879 118.191 
ATOM   1439  O4'  DT A  70      25.071  32.225 117.646 
ATOM   1440  C3'  DT A  70      25.246  31.097 119.703 
ATOM   1441  O3'  DT A  70      26.607  31.187 120.103 
ATOM   1442  C2'  DT A  70      24.584  32.458 119.924 
ATOM   1443  C1'  DT A  70      25.200  33.152 118.713 
ATOM   1444  N1   DT A  70      24.500  34.408 118.321 
ATOM   1445  C2   DT A  70      25.275  35.424 117.816 
ATOM   1446  O2   DT A  70      26.483  35.334 117.682 
ATOM   1447  N3   DT A  70      24.591  36.572 117.466 
ATOM   1448  C4   DT A  70      23.232  36.782 117.575 
ATOM   1449  O4   DT A  70      22.733  37.855 117.227 
ATOM   1450  C5   DT A  70      22.504  35.658 118.115 
ATOM   1451  C7   DT A  70      21.018  35.802 118.268 
ATOM   1452  C6   DT A  70      23.144  34.530 118.465 
ATOM   1453  P    DG A  71      27.060  30.500 121.476 
ATOM   1454  OP1  DG A  71      27.332  29.063 121.246 
ATOM   1455  OP2  DG A  71      26.075  30.813 122.535 
ATOM   1456  O5'  DG A  71      28.432  31.267 121.775 
ATOM   1457  C5'  DG A  71      29.219  31.747 120.670 
ATOM   1458  C4'  DG A  71      29.716  33.150 120.958 
ATOM   1459  O4'  DG A  71      28.769  34.173 120.536 
ATOM   1460  C3'  DG A  71      29.976  33.474 122.429 
ATOM   1461  O3'  DG A  71      31.118  34.318 122.520 
ATOM   1462  C2'  DG A  71      28.749  34.269 122.874 
ATOM   1463  C1'  DG A  71      28.603  35.096 121.601 
ATOM   1464  N9   DG A  71      27.267  35.737 121.453 
ATOM   1465  C8   DG A  71      26.029  35.270 121.838 
ATOM   1466  N7   DG A  71      25.040  36.085 121.561 
ATOM   1467  C5   DG A  71      25.668  37.169 120.950 
ATOM   1468  C6   DG A  71      25.116  38.369 120.429 
ATOM   1469  O6   DG A  71      23.941  38.728 120.400 
ATOM   1470  N1   DG A  71      26.111  39.201 119.896 
ATOM   1471  C2   DG A  71      27.461  38.911 119.869 
ATOM   1472  N2   DG A  71      28.249  39.836 119.316 
ATOM   1473  N3   DG A  71      27.977  37.784 120.358 
ATOM   1474  C4   DG A  71      27.026  36.967 120.879 
ATOM   1475  P    DG A  72      32.160  34.090 123.713 
ATOM   1476  OP1  DG A  72      33.113  33.020 123.340 
ATOM   1477  OP2  DG A  72      31.426  33.892 124.982 
ATOM   1478  O5'  DG A  72      32.918  35.498 123.745 
ATOM   1479  C5'  DG A  72      33.050  36.248 122.522 
ATOM   1480  C4'  DG A  72      32.750  37.713 122.778 
ATOM   1481  O4'  DG A  72      31.334  38.022 122.640 
ATOM   1482  C3'  DG A  72      33.107  38.231 124.170 
ATOM   1483  O3'  DG A  72      33.591  39.565 124.055 
ATOM   1484  C2'  DG A  72      31.780  38.259 124.926 
ATOM   1485  C1'  DG A  72      30.930  38.780 123.770 
ATOM   1486  N9   DG A  72      29.467  38.579 123.964 
ATOM   1487  C8   DG A  72      28.805  37.543 124.586 
ATOM   1488  N7   DG A  72      27.500  37.667 124.587 
ATOM   1489  C5   DG A  72      27.282  38.870 123.918 
ATOM   1490  C6   DG A  72      26.068  39.536 123.608 
ATOM   1491  O6   DG A  72      24.916  39.195 123.863 
ATOM   1492  N1   DG A  72      26.302  40.734 122.918 
ATOM   1493  C2   DG A  72      27.547  41.223 122.573 
ATOM   1494  N2   DG A  72      27.558  42.385 121.915 
ATOM   1495  N3   DG A  72      28.686  40.598 122.864 
ATOM   1496  C4   DG A  72      28.475  39.435 123.534 
ATOM   1497  P    DT A  73      34.820  40.026 124.970 
ATOM   1498  OP1  DT A  73      36.093  39.622 124.330 
ATOM   1499  OP2  DT A  73      34.613  39.552 126.356 
ATOM   1500  O5'  DT A  73      34.673  41.618 124.918 
ATOM   1501  C5'  DT A  73      34.102  42.228 123.745 
ATOM   1502  C4'  DT A  73      33.118  43.308 124.149 
ATOM   1503  O4'  DT A  73      31.774  42.787 124.351 
ATOM   1504  C3'  DT A  73      33.430  44.037 125.456 
ATOM   1505  O3'  DT A  73      33.069  45.406 125.318 
ATOM   1506  C2'  DT A  73      32.506  43.393 126.489 
ATOM   1507  C1'  DT A  73      31.282  43.283 125.586 
ATOM   1508  N1   DT A  73      30.250  42.332 126.089 
ATOM   1509  C2   DT A  73      28.936  42.651 125.846 
ATOM   1510  O2   DT A  73      28.596  43.658 125.250 
ATOM   1511  N3   DT A  73      28.008  41.747 126.327 
ATOM   1512  C4   DT A  73      28.280  40.581 127.013 
ATOM   1513  O4   DT A  73      27.364  39.850 127.394 
ATOM   1514  C5   DT A  73      29.688  40.334 127.218 
ATOM   1515  C7   DT A  73      30.072  39.085 127.957 
ATOM   1516  C6   DT A  73      30.611  41.195 126.762 
ATOM   1517  P    DC A  74      34.013  46.527 125.961 
ATOM   1518  OP1  DC A  74      35.122  46.835 125.030 
ATOM   1519  OP2  DC A  74      34.408  46.118 127.328 
ATOM   1520  O5'  DC A  74      33.014  47.774 126.041 
ATOM   1521  C5'  DC A  74      31.963  47.889 125.064 
ATOM   1522  C4'  DC A  74      30.667  48.286 125.744 
ATOM   1523  O4'  DC A  74      29.907  47.133 126.208 
ATOM   1524  C3'  DC A  74      30.809  49.160 126.990 
ATOM   1525  O3'  DC A  74      29.740  50.098 127.019 
ATOM   1526  C2'  DC A  74      30.639  48.193 128.162 
ATOM   1527  C1'  DC A  74      29.510  47.370 127.550 
ATOM   1528  N1   DC A  74      29.304  46.051 128.210 
ATOM   1529  C2   DC A  74      28.002  45.564 128.296 
ATOM   1530  O2   DC A  74      27.080  46.240 127.825 
ATOM   1531  N3   DC A  74      27.793  44.364 128.896 
ATOM   1532  C4   DC A  74      28.819  43.662 129.394 
ATOM   1533  N4   DC A  74      28.564  42.497 129.969 
ATOM   1534  C5   DC A  74      30.166  44.145 129.316 
ATOM   1535  C6   DC A  74      30.353  45.347 128.714 
ATOM   1536  P    DA A  75      30.034  51.595 127.503 
ATOM   1537  OP1  DA A  75      30.559  52.388 126.368 
ATOM   1538  OP2  DA A  75      30.876  51.567 128.719 
ATOM   1539  O5'  DA A  75      28.564  52.101 127.879 
ATOM   1540  C5'  DA A  75      27.435  51.553 127.171 
ATOM   1541  C4'  DA A  75      26.320  51.230 128.145 
ATOM   1542  O4'  DA A  75      26.435  49.887 128.696 
ATOM   1543  C3'  DA A  75      26.233  52.128 129.379 
ATOM   1544  O3'  DA A  75      24.862  52.333 129.704 
ATOM   1545  C2'  DA A  75      26.880  51.312 130.498 
ATOM   1546  C1'  DA A  75      26.280  49.965 130.104 
ATOM   1547  N9   DA A  75      26.977  48.799 130.712 
ATOM   1548  C8   DA A  75      28.307  48.655 130.991 
ATOM   1549  N7   DA A  75      28.610  47.513 131.525 
ATOM   1550  C5   DA A  75      27.395  46.849 131.608 
ATOM   1551  C6   DA A  75      27.041  45.577 132.089 
ATOM   1552  N6   DA A  75      27.924  44.708 132.602 
ATOM   1553  N1   DA A  75      25.743  45.230 132.024 
ATOM   1554  C2   DA A  75      24.871  46.097 131.514 
ATOM   1555  N3   DA A  75      25.082  47.305 131.037 
ATOM   1556  C4   DA A  75      26.389  47.627 131.113 
ATOM   1557  P    DG A  76      24.391  53.780 130.199 
ATOM   1558  OP1  DG A  76      24.134  54.646 129.027 
ATOM   1559  OP2  DG A  76      25.354  54.302 131.193 
ATOM   1560  O5'  DG A  76      23.008  53.430 130.925 
ATOM   1561  C5'  DG A  76      22.238  52.308 130.454 
ATOM   1562  C4'  DG A  76      21.725  51.501 131.631 
ATOM   1563  O4'  DG A  76      22.672  50.481 132.059 
ATOM   1564  C3'  DG A  76      21.436  52.294 132.905 
ATOM   1565  O3'  DG A  76      20.287  51.744 133.539 
ATOM   1566  C2'  DG A  76      22.651  52.045 133.800 
ATOM   1567  C1'  DG A  76      22.813  50.564 133.469 
ATOM   1568  N9   DG A  76      24.148  50.011 133.833 
ATOM   1569  C8   DG A  76      25.381  50.625 133.805 
ATOM   1570  N7   DG A  76      26.369  49.854 134.194 
ATOM   1571  C5   DG A  76      25.745  48.646 134.501 
ATOM   1572  C6   DG A  76      26.296  47.427 134.976 
ATOM   1573  O6   DG A  76      27.468  47.159 135.225 
ATOM   1574  N1   DG A  76      25.305  46.453 135.157 
ATOM   1575  C2   DG A  76      23.958  46.633 134.911 
ATOM   1576  N2   DG A  76      23.174  45.578 135.146 
ATOM   1577  N3   DG A  76      23.441  47.776 134.465 
ATOM   1578  C4   DG A  76      24.390  48.732 134.285 
ATOM   1579  P    DT A  77      19.227  52.733 134.215 
ATOM   1580  OP1  DT A  77      18.288  53.233 133.185 
ATOM   1581  OP2  DT A  77      19.940  53.765 134.999 
ATOM   1582  O5'  DT A  77      18.458  51.741 135.208 
ATOM   1583  C5'  DT A  77      18.343  50.350 134.854 
ATOM   1584  C4'  DT A  77      18.626  49.482 136.063 
ATOM   1585  O4'  DT A  77      20.043  49.175 136.206 
ATOM   1586  C3'  DT A  77      18.241  50.080 137.416 
ATOM   1587  O3'  DT A  77      17.751  49.042 138.256 
ATOM   1588  C2'  DT A  77      19.556  50.596 138.000 
ATOM   1589  C1'  DT A  77      20.421  49.423 137.552 
ATOM   1590  N1   DT A  77      21.882  49.712 137.575 
ATOM   1591  C2   DT A  77      22.720  48.676 137.906 
ATOM   1592  O2   DT A  77      22.318  47.557 138.174 
ATOM   1593  N3   DT A  77      24.067  48.982 137.919 
ATOM   1594  C4   DT A  77      24.630  50.209 137.634 
ATOM   1595  O4   DT A  77      25.852  50.363 137.678 
ATOM   1596  C5   DT A  77      23.671  51.234 137.298 
ATOM   1597  C7   DT A  77      24.199  52.601 136.974 
ATOM   1598  C6   DT A  77      22.355  50.964 137.279 
ATOM   1599  P    DG A  78      16.501  49.340 139.211 
ATOM   1600  OP1  DG A  78      15.243  49.173 138.448 
ATOM   1601  OP2  DG A  78      16.687  50.647 139.877 
ATOM   1602  O5'  DG A  78      16.638  48.164 140.287 
ATOM   1603  C5'  DG A  78      17.225  46.912 139.884 
ATOM   1604  C4'  DG A  78      18.194  46.428 140.944 
ATOM   1605  O4'  DG A  78      19.539  46.952 140.749 
ATOM   1606  C3'  DG A  78      17.854  46.816 142.383 
ATOM   1607  O3'  DG A  78      18.208  45.742 143.246 
ATOM   1608  C2'  DG A  78      18.764  48.006 142.689 
ATOM   1609  C1'  DG A  78      20.006  47.463 141.988 
ATOM   1610  N9   DG A  78      21.034  48.501 141.703 
ATOM   1611  C8   DG A  78      20.865  49.828 141.370 
ATOM   1612  N7   DG A  78      21.987  50.479 141.181 
ATOM   1613  C5   DG A  78      22.970  49.515 141.406 
ATOM   1614  C6   DG A  78      24.383  49.623 141.350 
ATOM   1615  O6   DG A  78      25.071  50.605 141.086 
ATOM   1616  N1   DG A  78      25.002  48.401 141.648 
ATOM   1617  C2   DG A  78      24.341  47.229 141.960 
ATOM   1618  N2   DG A  78      25.113  46.169 142.213 
ATOM   1619  N3   DG A  78      23.014  47.129 142.011 
ATOM   1620  C4   DG A  78      22.399  48.306 141.725 
ATOM   1621  P    DA A  79      17.243  45.381 144.472 
ATOM   1622  OP1  DA A  79      16.150  44.503 144.000 
ATOM   1623  OP2  DA A  79      16.828  46.624 145.158 
ATOM   1624  O5'  DA A  79      18.232  44.551 145.417 
ATOM   1625  C5'  DA A  79      19.301  43.795 144.816 
ATOM   1626  C4'  DA A  79      20.581  43.994 145.603 
ATOM   1627  O4'  DA A  79      21.341  45.148 145.144 
ATOM   1628  C3'  DA A  79      20.410  44.237 147.102 
ATOM   1629  O3'  DA A  79      21.472  43.593 147.797 
ATOM   1630  C2'  DA A  79      20.566  45.748 147.270 
ATOM   1631  C1'  DA A  79      21.712  45.919 146.277 
ATOM   1632  N9   DA A  79      21.916  47.325 145.833 
ATOM   1633  C8   DA A  79      20.977  48.297 145.635 
ATOM   1634  N7   DA A  79      21.470  49.432 145.245 
ATOM   1635  C5   DA A  79      22.836  49.198 145.180 
ATOM   1636  C6   DA A  79      23.922  50.016 144.826 
ATOM   1637  N6   DA A  79      23.792  51.297 144.454 
ATOM   1638  N1   DA A  79      25.151  49.468 144.869 
ATOM   1639  C2   DA A  79      25.273  48.194 145.240 
ATOM   1640  N3   DA A  79      24.339  47.338 145.590 
ATOM   1641  C4   DA A  79      23.119  47.911 145.539 
ATOM   1642  P    DA A  80      21.158  42.856 149.183 
ATOM   1643  OP1  DA A  80      20.649  41.493 148.914 
ATOM   1644  OP2  DA A  80      20.295  43.719 150.019 
ATOM   1645  O5'  DA A  80      22.619  42.768 149.831 
ATOM   1646  C5'  DA A  80      23.764  42.673 148.962 
ATOM   1647  C4'  DA A  80      24.864  43.592 149.454 
ATOM   1648  O4'  DA A  80      24.749  44.938 148.909 
ATOM   1649  C3'  DA A  80      24.923  43.810 150.965 
ATOM   1650  O3'  DA A  80      26.285  43.900 151.365 
ATOM   1651  C2'  DA A  80      24.261  45.171 151.186 
ATOM   1652  C1'  DA A  80      24.877  45.865 149.975 
ATOM   1653  N9   DA A  80      24.177  47.121 149.584 
ATOM   1654  C8   DA A  80      22.845  47.407 149.659 
ATOM   1655  N7   DA A  80      22.540  48.596 149.240 
ATOM   1656  C5   DA A  80      23.758  49.139 148.857 
ATOM   1657  C6   DA A  80      24.112  50.388 148.320 
ATOM   1658  N6   DA A  80      23.228  51.362 148.065 
ATOM   1659  N1   DA A  80      25.415  50.601 148.055 
ATOM   1660  C2   DA A  80      26.290  49.630 148.310 
ATOM   1661  N3   DA A  80      26.079  48.431 148.807 
ATOM   1662  C4   DA A  80      24.767  48.243 149.064 
ATOM   1663  P    DG A  81      26.737  43.213 152.739 
ATOM   1664  OP1  DG A  81      27.010  41.776 152.508 
ATOM   1665  OP2  DG A  81      25.752  43.526 153.798 
ATOM   1666  O5'  DG A  81      28.109  43.980 153.038 
ATOM   1667  C5'  DG A  81      28.896  44.460 151.932 
ATOM   1668  C4'  DG A  81      29.393  45.863 152.220 
ATOM   1669  O4'  DG A  81      28.446  46.886 151.798 
ATOM   1670  C3'  DG A  81      29.654  46.187 153.691 
ATOM   1671  O3'  DG A  81      30.795  47.031 153.782 
ATOM   1672  C2'  DG A  81      28.426  46.982 154.136 
ATOM   1673  C1'  DG A  81      28.280  47.809 152.863 
ATOM   1674  N9   DG A  81      26.944  48.450 152.715 
ATOM   1675  C8   DG A  81      25.706  47.983 153.101 
ATOM   1676  N7   DG A  81      24.718  48.798 152.824 
ATOM   1677  C5   DG A  81      25.345  49.882 152.212 
ATOM   1678  C6   DG A  81      24.793  51.082 151.692 
ATOM   1679  O6   DG A  81      23.618  51.441 151.662 
ATOM   1680  N1   DG A  81      25.788  51.914 151.159 
ATOM   1681  C2   DG A  81      27.138  51.624 151.132 
ATOM   1682  N2   DG A  81      27.926  52.549 150.578 
ATOM   1683  N3   DG A  81      27.654  50.497 151.620 
ATOM   1684  C4   DG A  81      26.703  49.680 152.141 
ATOM   1685  P    DA A  82      31.837  46.803 154.975 
ATOM   1686  OP1  DA A  82      32.790  45.733 154.602 
ATOM   1687  OP2  DA A  82      31.103  46.605 156.244 
ATOM   1688  O5'  DA A  82      32.595  48.211 155.007 
ATOM   1689  C5'  DA A  82      32.727  48.961 153.785 
ATOM   1690  C4'  DA A  82      32.427  50.426 154.040 
ATOM   1691  O4'  DA A  82      31.011  50.735 153.903 
ATOM   1692  C3'  DA A  82      32.785  50.944 155.433 
ATOM   1693  O3'  DA A  82      33.268  52.278 155.318 
ATOM   1694  C2'  DA A  82      31.457  50.972 156.188 
ATOM   1695  C1'  DA A  82      30.607  51.493 155.033 
ATOM   1696  N9   DA A  82      29.144  51.292 155.226 
ATOM   1697  C8   DA A  82      28.505  50.257 155.846 
ATOM   1698  N7   DA A  82      27.212  50.367 155.855 
ATOM   1699  C5   DA A  82      26.975  51.563 155.191 
ATOM   1700  C6   DA A  82      25.793  52.249 154.868 
ATOM   1701  N6   DA A  82      24.568  51.803 155.187 
ATOM   1702  N1   DA A  82      25.913  53.413 154.204 
ATOM   1703  C2   DA A  82      27.132  53.850 153.890 
ATOM   1704  N3   DA A  82      28.300  53.300 154.137 
ATOM   1705  C4   DA A  82      28.151  52.137 154.803 
ATOM   1706  P    DA A  83      34.498  52.739 156.232 
ATOM   1707  OP1  DA A  83      35.770  52.335 155.592 
ATOM   1708  OP2  DA A  83      34.290  52.266 157.619 
ATOM   1709  O5'  DA A  83      34.350  54.331 156.180 
ATOM   1710  C5'  DA A  83      33.779  54.941 155.007 
ATOM   1711  C4'  DA A  83      32.795  56.021 155.412 
ATOM   1712  O4'  DA A  83      31.451  55.500 155.613 
ATOM   1713  C3'  DA A  83      33.107  56.750 156.719 
ATOM   1714  O3'  DA A  83      32.746  58.119 156.581 
ATOM   1715  C2'  DA A  83      32.183  56.106 157.752 
ATOM   1716  C1'  DA A  83      30.959  55.996 156.849 
ATOM   1717  N9   DA A  83      29.927  55.045 157.351 
ATOM   1718  C8   DA A  83      30.110  53.877 158.034 
ATOM   1719  N7   DA A  83      29.007  53.268 158.337 
ATOM   1720  C5   DA A  83      28.017  54.090 157.818 
ATOM   1721  C6   DA A  83      26.615  53.997 157.809 
ATOM   1722  N6   DA A  83      25.938  52.982 158.365 
ATOM   1723  N1   DA A  83      25.932  54.988 157.207 
ATOM   1724  C2   DA A  83      26.611  55.994 156.656 
ATOM   1725  N3   DA A  83      27.911  56.188 156.602 
ATOM   1726  C4   DA A  83      28.571  55.182 157.212 
ATOM   1727  P    DT A  84      33.691  59.240 157.224 
ATOM   1728  OP1  DT A  84      34.799  59.548 156.293 
ATOM   1729  OP2  DT A  84      34.086  58.831 158.590 
ATOM   1730  O5'  DT A  84      32.691  60.487 157.303 
ATOM   1731  C5'  DT A  84      31.640  60.602 156.327 
ATOM   1732  C4'  DT A  84      30.344  60.999 157.006 
ATOM   1733  O4'  DT A  84      29.584  59.846 157.470 
ATOM   1734  C3'  DT A  84      30.486  61.873 158.252 
ATOM   1735  O3'  DT A  84      29.417  62.811 158.282 
ATOM   1736  C2'  DT A  84      30.316  60.906 159.424 
ATOM   1737  C1'  DT A  84      29.187  60.083 158.812 
ATOM   1738  N1   DT A  84      28.981  58.764 159.473 
ATOM   1739  C2   DT A  84      27.691  58.298 159.550 
ATOM   1740  O2   DT A  84      26.736  58.912 159.106 
ATOM   1741  N3   DT A  84      27.539  57.072 160.170 
ATOM   1742  C4   DT A  84      28.546  56.295 160.704 
ATOM   1743  O4   DT A  84      28.286  55.213 161.236 
ATOM   1744  C5   DT A  84      29.864  56.868 160.576 
ATOM   1745  C7   DT A  84      31.018  56.087 161.132 
ATOM   1746  C6   DT A  84      30.041  58.058 159.978 
ATOM   1747  P    DT A  85      29.711  64.308 158.765 
ATOM   1748  OP1  DT A  85      30.236  65.101 157.631 
ATOM   1749  OP2  DT A  85      30.553  64.280 159.982 
ATOM   1750  O5'  DT A  85      28.241  64.814 159.141 
ATOM   1751  C5'  DT A  85      27.112  64.266 158.434 
ATOM   1752  C4'  DT A  85      25.997  63.943 159.407 
ATOM   1753  O4'  DT A  85      26.112  62.600 159.958 
ATOM   1754  C3'  DT A  85      25.910  64.841 160.641 
ATOM   1755  O3'  DT A  85      24.540  65.046 160.966 
ATOM   1756  C2'  DT A  85      26.557  64.025 161.760 
ATOM   1757  C1'  DT A  85      25.957  62.678 161.367 
ATOM   1758  N1   DT A  85      26.654  61.512 161.975 
ATOM   1759  C2   DT A  85      25.882  60.426 162.309 
ATOM   1760  O2   DT A  85      24.677  60.388 162.129 
ATOM   1761  N3   DT A  85      26.563  59.363 162.871 
ATOM   1762  C4   DT A  85      27.919  59.300 163.119 
ATOM   1763  O4   DT A  85      28.416  58.293 163.628 
ATOM   1764  C5   DT A  85      28.645  60.487 162.735 
ATOM   1765  C7   DT A  85      30.127  60.500 162.972 
ATOM   1766  C6   DT A  85      28.009  61.535 162.187 
ATOM   1767  P    DT A  86      24.068  66.493 161.462 
ATOM   1768  OP1  DT A  86      23.811  67.359 160.290 
ATOM   1769  OP2  DT A  86      25.031  67.015 162.456 
ATOM   1770  O5'  DT A  86      22.685  66.143 162.187 
ATOM   1771  C5'  DT A  86      21.915  65.021 161.716 
ATOM   1772  C4'  DT A  86      21.402  64.214 162.893 
ATOM   1773  O4'  DT A  86      22.349  63.194 163.321 
ATOM   1774  C3'  DT A  86      21.114  65.007 164.168 
ATOM   1775  O3'  DT A  86      19.964  64.457 164.802 
ATOM   1776  C2'  DT A  86      22.328  64.758 165.062 
ATOM   1777  C1'  DT A  86      22.491  63.277 164.731 
ATOM   1778  N1   DT A  86      23.825  62.724 165.096 
ATOM   1779  C2   DT A  86      23.865  61.421 165.527 
ATOM   1780  O2   DT A  86      22.871  60.722 165.618 
ATOM   1781  N3   DT A  86      25.118  60.944 165.857 
ATOM   1782  C4   DT A  86      26.305  61.645 165.793 
ATOM   1783  O4   DT A  86      27.368  61.111 166.115 
ATOM   1784  C5   DT A  86      26.160  63.005 165.329 
ATOM   1785  C7   DT A  86      27.404  63.839 165.229 
ATOM   1786  C6   DT A  86      24.954  63.495 165.002 
ATOM   1787  P    DC A  87      18.904  65.446 165.478 
ATOM   1788  OP1  DC A  87      17.965  65.946 164.448 
ATOM   1789  OP2  DC A  87      19.617  66.478 166.262 
ATOM   1790  O5'  DC A  87      18.135  64.454 166.470 
ATOM   1791  C5'  DC A  87      18.020  63.063 166.116 
ATOM   1792  C4'  DC A  87      18.303  62.195 167.326 
ATOM   1793  O4'  DC A  87      19.720  61.888 167.469 
ATOM   1794  C3'  DC A  87      17.918  62.793 168.679 
ATOM   1795  O3'  DC A  87      17.428  61.755 169.518 
ATOM   1796  C2'  DC A  87      19.233  63.309 169.263 
ATOM   1797  C1'  DC A  87      20.098  62.136 168.814 
ATOM   1798  N1   DC A  87      21.559  62.425 168.838 
ATOM   1799  C2   DC A  87      22.423  61.385 169.171 
ATOM   1800  O2   DC A  87      21.945  60.275 169.431 
ATOM   1801  N3   DC A  87      23.757  61.629 169.199 
ATOM   1802  C4   DC A  87      24.235  62.847 168.911 
ATOM   1803  N4   DC A  87      25.545  63.034 168.952 
ATOM   1804  C5   DC A  87      23.364  63.930 168.566 
ATOM   1805  C6   DC A  87      22.033  63.666 168.544 
ATOM   1806  P    DC A  88      16.178  62.053 170.473 
ATOM   1807  OP1  DC A  88      14.920  61.886 169.711 
ATOM   1808  OP2  DC A  88      16.364  63.361 171.139 
ATOM   1809  O5'  DC A  88      16.315  60.877 171.550 
ATOM   1810  C5'  DC A  88      16.902  59.625 171.146 
ATOM   1811  C4'  DC A  88      17.871  59.141 172.207 
ATOM   1812  O4'  DC A  88      19.216  59.665 172.011 
ATOM   1813  C3'  DC A  88      17.531  59.529 173.645 
ATOM   1814  O3'  DC A  88      17.885  58.455 174.508 
ATOM   1815  C2'  DC A  88      18.441  60.719 173.952 
ATOM   1816  C1'  DC A  88      19.683  60.176 173.250 
ATOM   1817  N1   DC A  88      20.711  61.214 172.965 
ATOM   1818  C2   DC A  88      22.051  60.838 173.034 
ATOM   1819  O2   DC A  88      22.327  59.668 173.325 
ATOM   1820  N3   DC A  88      23.004  61.770 172.778 
ATOM   1821  C4   DC A  88      22.663  63.027 172.465 
ATOM   1822  N4   DC A  88      23.630  63.899 172.224 
ATOM   1823  C5   DC A  88      21.292  63.434 172.390 
ATOM   1824  C6   DC A  88      20.354  62.488 172.649 
ATOM   1825  P    DA A  89      16.921  58.094 175.734 
ATOM   1826  OP1  DA A  89      15.827  57.216 175.263 
ATOM   1827  OP2  DA A  89      16.505  59.337 176.420 
ATOM   1828  O5'  DA A  89      17.909  57.264 176.679 
ATOM   1829  C5'  DA A  89      18.978  56.508 176.079 
ATOM   1830  C4'  DA A  89      20.259  56.707 176.865 
ATOM   1831  O4'  DA A  89      21.018  57.861 176.407 
ATOM   1832  C3'  DA A  89      20.087  56.950 178.364 
ATOM   1833  O3'  DA A  89      21.149  56.306 179.059 
ATOM   1834  C2'  DA A  89      20.243  58.461 178.532 
ATOM   1835  C1'  DA A  89      21.389  58.632 177.539 
ATOM   1836  N9   DA A  89      21.593  60.038 177.096 
ATOM   1837  C8   DA A  89      20.654  61.010 176.897 
ATOM   1838  N7   DA A  89      21.147  62.145 176.508 
ATOM   1839  C5   DA A  89      22.514  61.911 176.442 
ATOM   1840  C6   DA A  89      23.599  62.729 176.088 
ATOM   1841  N6   DA A  89      23.469  64.010 175.716 
ATOM   1842  N1   DA A  89      24.828  62.181 176.132 
ATOM   1843  C2   DA A  89      24.951  60.907 176.502 
ATOM   1844  N3   DA A  89      24.016  60.051 176.853 
ATOM   1845  C4   DA A  89      22.796  60.624 176.801 
ATOM   1846  P    DG A  90      20.835  55.569 180.445 
ATOM   1847  OP1  DG A  90      20.326  54.206 180.177 
ATOM   1848  OP2  DG A  90      19.972  56.432 181.282 
ATOM   1849  O5'  DG A  90      22.296  55.481 181.093 
ATOM   1850  C5'  DG A  90      23.441  55.386 180.225 
ATOM   1851  C4'  DG A  90      24.541  56.305 180.716 
ATOM   1852  O4'  DG A  90      24.426  57.651 180.171 
ATOM   1853  C3'  DG A  90      24.600  56.523 182.228 
ATOM   1854  O3'  DG A  90      25.962  56.613 182.628 
ATOM   1855  C2'  DG A  90      23.938  57.884 182.448 
ATOM   1856  C1'  DG A  90      24.554  58.578 181.237 
ATOM   1857  N9   DG A  90      23.855  59.834 180.846 
ATOM   1858  C8   DG A  90      22.513  60.141 180.915 
ATOM   1859  N7   DG A  90      22.219  61.345 180.488 
ATOM   1860  C5   DG A  90      23.453  61.872 180.109 
ATOM   1861  C6   DG A  90      23.775  63.145 179.568 
ATOM   1862  O6   DG A  90      23.026  64.082 179.307 
ATOM   1863  N1   DG A  90      25.151  63.264 179.328 
ATOM   1864  C2   DG A  90      26.091  62.284 179.578 
ATOM   1865  N2   DG A  90      27.355  62.594 179.279 
ATOM   1866  N3   DG A  90      25.788  61.091 180.085 
ATOM   1867  C4   DG A  90      24.457  60.958 180.324 
ATOM   1868  P    DA A  91      26.414  55.926 184.001 
ATOM   1869  OP1  DA A  91      26.687  54.489 183.771 
ATOM   1870  OP2  DA A  91      25.429  56.239 185.060 
ATOM   1871  O5'  DA A  91      27.787  56.693 184.300 
ATOM   1872  C5'  DA A  91      28.574  57.173 183.194 
ATOM   1873  C4'  DA A  91      29.070  58.576 183.483 
ATOM   1874  O4'  DA A  91      28.123  59.599 183.061 
ATOM   1875  C3'  DA A  91      29.331  58.900 184.954 
ATOM   1876  O3'  DA A  91      30.472  59.744 185.044 
ATOM   1877  C2'  DA A  91      28.103  59.695 185.399 
ATOM   1878  C1'  DA A  91      27.957  60.522 184.126 
ATOM   1879  N9   DA A  91      26.621  61.163 183.977 
ATOM   1880  C8   DA A  91      25.402  60.683 184.366 
ATOM   1881  N7   DA A  91      24.415  61.482 184.098 
ATOM   1882  C5   DA A  91      25.021  62.570 183.487 
ATOM   1883  C6   DA A  91      24.509  63.768 182.962 
ATOM   1884  N6   DA A  91      23.205  64.082 182.971 
ATOM   1885  N1   DA A  91      25.388  64.635 182.427 
ATOM   1886  C2   DA A  91      26.682  64.318 182.420 
ATOM   1887  N3   DA A  91      27.273  63.235 182.878 
ATOM   1888  C4   DA A  91      26.371  62.385 183.409 
ATOM   1889  P    DA A  92      31.515  59.516 186.237 
ATOM   1890  OP1  DA A  92      32.467  58.446 185.865 
ATOM   1891  OP2  DA A  92      30.780  59.318 187.506 
ATOM   1892  O5'  DA A  92      32.272  60.924 186.269 
ATOM   1893  C5'  DA A  92      32.404  61.674 185.047 
ATOM   1894  C4'  DA A  92      32.105  63.139 185.302 
ATOM   1895  O4'  DA A  92      30.688  63.448 185.165 
ATOM   1896  C3'  DA A  92      32.462  63.657 186.695 
ATOM   1897  O3'  DA A  92      32.945  64.991 186.580 
ATOM   1898  C2'  DA A  92      31.134  63.685 187.451 
ATOM   1899  C1'  DA A  92      30.284  64.206 186.295 
ATOM   1900  N9   DA A  92      28.821  64.005 186.488 
ATOM   1901  C8   DA A  92      28.182  62.970 187.109 
ATOM   1902  N7   DA A  92      26.890  63.080 187.117 
ATOM   1903  C5   DA A  92      26.652  64.276 186.454 
ATOM   1904  C6   DA A  92      25.470  64.962 186.130 
ATOM   1905  N6   DA A  92      24.246  64.516 186.449 
ATOM   1906  N1   DA A  92      25.590  66.126 185.466 
ATOM   1907  C2   DA A  92      26.809  66.563 185.152 
ATOM   1908  N3   DA A  92      27.977  66.013 185.400 
ATOM   1909  C4   DA A  92      27.829  64.850 186.065 
ATOM   1910  P    DG A  93      34.175  65.452 187.494 
ATOM   1911  OP1  DG A  93      35.447  65.048 186.854 
ATOM   1912  OP2  DG A  93      33.967  64.979 188.881 
ATOM   1913  O5'  DG A  93      34.027  67.044 187.443 
ATOM   1914  C5'  DG A  93      33.456  67.654 186.270 
ATOM   1915  C4'  DG A  93      32.472  68.734 186.674 
ATOM   1916  O4'  DG A  93      31.128  68.213 186.876 
ATOM   1917  C3'  DG A  93      32.784  69.463 187.981 
ATOM   1918  O3'  DG A  93      32.423  70.832 187.843 
ATOM   1919  C2'  DG A  93      31.860  68.819 189.014 
ATOM   1920  C1'  DG A  93      30.636  68.709 188.111 
ATOM   1921  N9   DG A  93      29.604  67.758 188.613 
ATOM   1922  C8   DG A  93      29.771  66.578 189.304 
ATOM   1923  N7   DG A  93      28.647  65.972 189.603 
ATOM   1924  C5   DG A  93      27.667  66.811 189.075 
ATOM   1925  C6   DG A  93      26.254  66.685 189.084 
ATOM   1926  O6   DG A  93      25.564  65.792 189.569 
ATOM   1927  N1   DG A  93      25.639  67.764 188.434 
ATOM   1928  C2   DG A  93      26.304  68.825 187.851 
ATOM   1929  N2   DG A  93      25.534  69.756 187.279 
ATOM   1930  N3   DG A  93      27.629  68.943 187.841 
ATOM   1931  C4   DG A  93      28.241  67.904 188.469 
ATOM   1932  P    DA A  94      33.368  71.953 188.486 
ATOM   1933  OP1  DA A  94      34.476  72.261 187.555 
ATOM   1934  OP2  DA A  94      33.763  71.544 189.852 
ATOM   1935  O5'  DA A  94      32.368  73.200 188.566 
ATOM   1936  C5'  DA A  94      31.317  73.315 187.589 
ATOM   1937  C4'  DA A  94      30.021  73.712 188.268 
ATOM   1938  O4'  DA A  94      29.261  72.559 188.732 
ATOM   1939  C3'  DA A  94      30.163  74.586 189.514 
ATOM   1940  O3'  DA A  94      29.094  75.524 189.544 
ATOM   1941  C2'  DA A  94      29.994  73.619 190.687 
ATOM   1942  C1'  DA A  94      28.864  72.796 190.074 
ATOM   1943  N9   DA A  94      28.658  71.477 190.735 
ATOM   1944  C8   DA A  94      29.594  70.649 191.287 
ATOM   1945  N7   DA A  94      29.099  69.562 191.792 
ATOM   1946  C5   DA A  94      27.736  69.673 191.557 
ATOM   1947  C6   DA A  94      26.651  68.832 191.856 
ATOM   1948  N6   DA A  94      26.778  67.656 192.485 
ATOM   1949  N1   DA A  94      25.425  69.246 191.482 
ATOM   1950  C2   DA A  94      25.306  70.416 190.857 
ATOM   1951  N3   DA A  94      26.239  71.281 190.526 
ATOM   1952  C4   DA A  94      27.456  70.843 190.911 
ATOM   1953  P    DG A  95      29.388  77.021 190.028 
ATOM   1954  OP1  DG A  95      29.913  77.814 188.893 
ATOM   1955  OP2  DG A  95      30.230  76.993 191.244 
ATOM   1956  O5'  DG A  95      27.918  77.527 190.404 
ATOM   1957  C5'  DG A  95      26.790  76.979 189.696 
ATOM   1958  C4'  DG A  95      25.674  76.656 190.670 
ATOM   1959  O4'  DG A  95      25.789  75.313 191.221 
ATOM   1960  C3'  DG A  95      25.587  77.554 191.904 
ATOM   1961  O3'  DG A  95      24.217  77.759 192.228 
ATOM   1962  C2'  DG A  95      26.234  76.738 193.023 
ATOM   1963  C1'  DG A  95      25.634  75.391 192.629 
ATOM   1964  N9   DG A  95      26.332  74.225 193.237 
ATOM   1965  C8   DG A  95      27.669  74.063 193.525 
ATOM   1966  N7   DG A  95      27.963  72.904 194.064 
ATOM   1967  C5   DG A  95      26.733  72.253 194.139 
ATOM   1968  C6   DG A  95      26.411  70.962 194.634 
ATOM   1969  O6   DG A  95      27.157  70.114 195.115 
ATOM   1970  N1   DG A  95      25.038  70.699 194.522 
ATOM   1971  C2   DG A  95      24.101  71.568 194.000 
ATOM   1972  N2   DG A  95      22.841  71.128 193.980 
ATOM   1973  N3   DG A  95      24.404  72.779 193.535 
ATOM   1974  C4   DG A  95      25.731  73.050 193.638 
ATOM   1975  P    DG A  96      23.745  79.206 192.724 
ATOM   1976  OP1  DG A  96      23.488  80.072 191.552 
ATOM   1977  OP2  DG A  96      24.708  79.728 193.718 
ATOM   1978  O5'  DG A  96      22.362  78.856 193.449 
ATOM   1979  C5'  DG A  96      21.592  77.734 192.979 
ATOM   1980  C4'  DG A  96      21.079  76.927 194.156 
ATOM   1981  O4'  DG A  96      22.026  75.907 194.584 
ATOM   1982  C3'  DG A  96      20.791  77.720 195.430 
ATOM   1983  O3'  DG A  96      19.642  77.170 196.064 
ATOM   1984  C2'  DG A  96      22.005  77.471 196.324 
ATOM   1985  C1'  DG A  96      22.168  75.990 195.993 
ATOM   1986  N9   DG A  96      23.502  75.437 196.358 
ATOM   1987  C8   DG A  96      24.735  76.051 196.330 
ATOM   1988  N7   DG A  96      25.723  75.280 196.718 
ATOM   1989  C5   DG A  96      25.099  74.072 197.026 
ATOM   1990  C6   DG A  96      25.650  72.853 197.501 
ATOM   1991  O6   DG A  96      26.823  72.585 197.750 
ATOM   1992  N1   DG A  96      24.659  71.879 197.681 
ATOM   1993  C2   DG A  96      23.312  72.059 197.436 
ATOM   1994  N2   DG A  96      22.528  71.004 197.671 
ATOM   1995  N3   DG A  96      22.795  73.202 196.990 
ATOM   1996  C4   DG A  96      23.744  74.158 196.810 
ATOM   1997  P    DT A  97      18.581  78.159 196.740 
ATOM   1998  OP1  DT A  97      17.643  78.659 195.710 
ATOM   1999  OP2  DT A  97      19.294  79.191 197.524 
ATOM   2000  O5'  DT A  97      17.812  77.167 197.733 
ATOM   2001  C5'  DT A  97      17.697  75.776 197.378 
ATOM   2002  C4'  DT A  97      17.980  74.908 198.588 
ATOM   2003  O4'  DT A  97      19.397  74.601 198.731 
ATOM   2004  C3'  DT A  97      17.595  75.506 199.941 
ATOM   2005  O3'  DT A  97      17.105  74.468 200.780 
ATOM   2006  C2'  DT A  97      18.910  76.022 200.525 
ATOM   2007  C1'  DT A  97      19.775  74.849 200.076 
ATOM   2008  N1   DT A  97      21.236  75.138 200.100 
ATOM   2009  C2   DT A  97      22.075  74.102 200.431 
ATOM   2010  O2   DT A  97      21.672  72.983 200.698 
ATOM   2011  N3   DT A  97      23.421  74.408 200.443 
ATOM   2012  C4   DT A  97      23.985  75.635 200.158 
ATOM   2013  O4   DT A  97      25.207  75.789 200.202 
ATOM   2014  C5   DT A  97      23.025  76.660 199.823 
ATOM   2015  C7   DT A  97      23.553  78.027 199.499 
ATOM   2016  C6   DT A  97      21.709  76.390 199.803 
ATOM   2017  P    DT A  98      15.855  74.766 201.735 
ATOM   2018  OP1  DT A  98      14.597  74.599 200.973 
ATOM   2019  OP2  DT A  98      16.041  76.074 202.402 
ATOM   2020  O5'  DT A  98      15.992  73.590 202.812 
ATOM   2021  C5'  DT A  98      16.579  72.338 202.408 
ATOM   2022  C4'  DT A  98      17.548  71.854 203.469 
ATOM   2023  O4'  DT A  98      18.893  72.378 203.274 
ATOM   2024  C3'  DT A  98      17.208  72.242 204.908 
ATOM   2025  O3'  DT A  98      17.562  71.168 205.770 
ATOM   2026  C2'  DT A  98      18.118  73.432 205.214 
ATOM   2027  C1'  DT A  98      19.360  72.889 204.513 
ATOM   2028  N1   DT A  98      20.388  73.927 204.227 
ATOM   2029  C2   DT A  98      21.705  73.540 204.299 
ATOM   2030  O2   DT A  98      22.048  72.404 204.581 
ATOM   2031  N3   DT A  98      22.630  74.529 204.030 
ATOM   2032  C4   DT A  98      22.354  75.841 203.702 
ATOM   2033  O4   DT A  98      23.269  76.637 203.481 
ATOM   2034  C5   DT A  98      20.946  76.151 203.651 
ATOM   2035  C7   DT A  98      20.557  77.559 203.302 
ATOM   2036  C6   DT A  98      20.024  75.210 203.909 
ATOM   2037  P    DC A  99      16.598  70.807 206.997 
ATOM   2038  OP1  DC A  99      15.504  69.929 206.525 
ATOM   2039  OP2  DC A  99      16.182  72.050 207.683 
ATOM   2040  O5'  DC A  99      17.586  69.977 207.941 
ATOM   2041  C5'  DC A  99      18.655  69.221 207.341 
ATOM   2042  C4'  DC A  99      19.936  69.420 208.127 
ATOM   2043  O4'  DC A  99      20.695  70.574 207.669 
ATOM   2044  C3'  DC A  99      19.764  69.663 209.627 
ATOM   2045  O3'  DC A  99      20.826  69.019 210.322 
ATOM   2046  C2'  DC A  99      19.920  71.174 209.794 
ATOM   2047  C1'  DC A  99      21.066  71.345 208.802 
ATOM   2048  N1   DC A  99      21.270  72.751 208.358 
ATOM   2049  C2   DC A  99      22.574  73.169 208.104 
ATOM   2050  O2   DC A  99      23.499  72.363 208.254 
ATOM   2051  N3   DC A  99      22.781  74.450 207.698 
ATOM   2052  C4   DC A  99      21.752  75.292 207.547 
ATOM   2053  N4   DC A  99      22.005  76.529 207.150 
ATOM   2054  C5   DC A  99      20.404  74.882 207.805 
ATOM   2055  C6   DC A  99      20.217  73.599 208.209 
ATOM   2056  P    DC A 100      20.512  68.282 211.707 
ATOM   2057  OP1  DC A 100      20.003  66.919 211.439 
ATOM   2058  OP2  DC A 100      19.650  69.145 212.544 
ATOM   2059  O5'  DC A 100      21.973  68.194 212.355 
ATOM   2060  C5'  DC A 100      23.118  68.099 211.487 
ATOM   2061  C4'  DC A 100      24.218  69.018 211.979 
ATOM   2062  O4'  DC A 100      24.103  70.364 211.433 
ATOM   2063  C3'  DC A 100      24.277  69.236 213.490 
ATOM   2064  O3'  DC A 100      25.639  69.326 213.890 
ATOM   2065  C2'  DC A 100      23.615  70.597 213.711 
ATOM   2066  C1'  DC A 100      24.231  71.291 212.500 
ATOM   2067  N1   DC A 100      23.532  72.547 212.108 
ATOM   2068  C2   DC A 100      24.303  73.587 211.595 
ATOM   2069  O2   DC A 100      25.524  73.426 211.486 
ATOM   2070  N3   DC A 100      23.684  74.740 211.233 
ATOM   2071  C4   DC A 100      22.358  74.874 211.367 
ATOM   2072  N4   DC A 100      21.801  76.018 211.000 
ATOM   2073  C5   DC A 100      21.547  73.816 211.893 
ATOM   2074  C6   DC A 100      22.184  72.672 212.250 
ATOM   2075  P    DT A 101      26.091  68.639 215.263 
ATOM   2076  OP1  DT A 101      26.364  67.202 215.033 
ATOM   2077  OP2  DT A 101      25.107  68.952 216.322 
ATOM   2078  O5'  DT A 101      27.464  69.406 215.563 
ATOM   2079  C5'  DT A 101      28.251  69.886 214.457 
ATOM   2080  C4'  DT A 101      28.748  71.289 214.745 
ATOM   2081  O4'  DT A 101      27.801  72.312 214.323 
ATOM   2082  C3'  DT A 101      29.008  71.613 216.216 
ATOM   2083  O3'  DT A 101      30.149  72.457 216.307 
ATOM   2084  C2'  DT A 101      27.780  72.408 216.661 
ATOM   2085  C1'  DT A 101      27.634  73.235 215.388 
ATOM   2086  N1   DT A 101      26.298  73.876 215.240 
ATOM   2087  C2   DT A 101      26.259  75.110 214.638 
ATOM   2088  O2   DT A 101      27.256  75.682 214.232 
ATOM   2089  N3   DT A 101      25.003  75.674 214.519 
ATOM   2090  C4   DT A 101      23.813  75.117 214.942 
ATOM   2091  O4   DT A 101      22.749  75.718 214.780 
ATOM   2092  C5   DT A 101      23.955  73.821 215.561 
ATOM   2093  C7   DT A 101      22.709  73.145 216.050 
ATOM   2094  C6   DT A 101      25.164  73.250 215.690 
ATOM   2095  P    DC A 102      31.192  72.229 217.500 
ATOM   2096  OP1  DC A 102      32.144  71.159 217.127 
ATOM   2097  OP2  DC A 102      30.457  72.031 218.769 
ATOM   2098  O5'  DC A 102      31.949  73.637 217.532 
ATOM   2099  C5'  DC A 102      32.081  74.387 216.310 
ATOM   2100  C4'  DC A 102      31.782  75.852 216.565 
ATOM   2101  O4'  DC A 102      30.365  76.161 216.428 
ATOM   2102  C3'  DC A 102      32.139  76.370 217.957 
ATOM   2103  O3'  DC A 102      32.622  77.704 217.843 
ATOM   2104  C2'  DC A 102      30.811  76.398 218.713 
ATOM   2105  C1'  DC A 102      29.961  76.919 217.558 
ATOM   2106  N1   DC A 102      28.498  76.718 217.751 
ATOM   2107  C2   DC A 102      27.637  77.690 217.248 
ATOM   2108  O2   DC A 102      28.118  78.670 216.668 
ATOM   2109  N3   DC A 102      26.299  77.525 217.415 
ATOM   2110  C4   DC A 102      25.819  76.448 218.050 
ATOM   2111  N4   DC A 102      24.506  76.333 218.186 
ATOM   2112  C5   DC A 102      26.687  75.437 218.574 
ATOM   2113  C6   DC A 102      28.020  75.621 218.398 
ATOM   2114  P    DC A 103      33.852  78.165 218.757 
ATOM   2115  OP1  DC A 103      35.124  77.761 218.117 
ATOM   2116  OP2  DC A 103      33.644  77.692 220.143 
ATOM   2117  O5'  DC A 103      33.704  79.757 218.705 
ATOM   2118  C5'  DC A 103      33.133  80.367 217.532 
ATOM   2119  C4'  DC A 103      32.149  81.447 217.937 
ATOM   2120  O4'  DC A 103      30.805  80.926 218.138 
ATOM   2121  C3'  DC A 103      32.461  82.176 219.244 
ATOM   2122  O3'  DC A 103      32.100  83.545 219.105 
ATOM   2123  C2'  DC A 103      31.537  81.532 220.276 
ATOM   2124  C1'  DC A 103      30.313  81.422 219.374 
ATOM   2125  N1   DC A 103      29.281  80.471 219.876 
ATOM   2126  C2   DC A 103      27.945  80.780 219.638 
ATOM   2127  O2   DC A 103      27.672  81.819 219.026 
ATOM   2128  N3   DC A 103      26.988  79.926 220.089 
ATOM   2129  C4   DC A 103      27.326  78.811 220.748 
ATOM   2130  N4   DC A 103      26.357  78.011 221.167 
ATOM   2131  C5   DC A 103      28.695  78.476 221.003 
ATOM   2132  C6   DC A 103      29.635  79.341 220.545 
ATOM   2133  P    DC A 104      33.045  84.666 219.748 
ATOM   2134  OP1  DC A 104      34.153  84.974 218.817 
ATOM   2135  OP2  DC A 104      33.440  84.257 221.115 
ATOM   2136  O5'  DC A 104      32.046  85.913 219.828 
ATOM   2137  C5'  DC A 104      30.994  86.028 218.852 
ATOM   2138  C4'  DC A 104      29.698  86.425 219.531 
ATOM   2139  O4'  DC A 104      28.938  85.272 219.995 
ATOM   2140  C3'  DC A 104      29.840  87.299 220.777 
ATOM   2141  O3'  DC A 104      28.771  88.237 220.806 
ATOM   2142  C2'  DC A 104      29.671  86.332 221.949 
ATOM   2143  C1'  DC A 104      28.541  85.509 221.337 
ATOM   2144  N1   DC A 104      28.335  84.190 221.997 
ATOM   2145  C2   DC A 104      27.033  83.703 222.084 
ATOM   2146  O2   DC A 104      26.112  84.379 221.612 
ATOM   2147  N3   DC A 104      26.825  82.503 222.683 
ATOM   2148  C4   DC A 104      27.850  81.801 223.181 
ATOM   2149  N4   DC A 104      27.595  80.636 223.756 
ATOM   2150  C5   DC A 104      29.197  82.284 223.103 
ATOM   2151  C6   DC A 104      29.385  83.486 222.501 
ATOM   2152  P    DC A 105      29.065  89.734 221.290 
ATOM   2153  OP1  DC A 105      29.590  90.528 220.155 
ATOM   2154  OP2  DC A 105      29.907  89.706 222.506 
ATOM   2155  O5'  DC A 105      27.595  90.240 221.666 
ATOM   2156  C5'  DC A 105      26.467  89.692 220.958 
ATOM   2157  C4'  DC A 105      25.351  89.369 221.932 
ATOM   2158  O4'  DC A 105      25.467  88.026 222.483 
ATOM   2159  C3'  DC A 105      25.264  90.267 223.166 
ATOM   2160  O3'  DC A 105      23.894  90.472 223.491 
ATOM   2161  C2'  DC A 105      25.911  89.451 224.285 
ATOM   2162  C1'  DC A 105      25.311  88.104 223.892 
ATOM   2163  N1   DC A 105      26.009  86.938 224.499 
ATOM   2164  C2   DC A 105      25.240  85.829 224.844 
ATOM   2165  O2   DC A 105      24.022  85.858 224.633 
ATOM   2166  N3   DC A 105      25.857  84.755 225.401 
ATOM   2167  C4   DC A 105      27.178  84.762 225.613 
ATOM   2168  N4   DC A 105      27.734  83.690 226.159 
ATOM   2169  C5   DC A 105      27.988  85.893 225.267 
ATOM   2170  C6   DC A 105      27.352  86.956 224.712 
ATOM   2171  P    DG A 106      23.422  91.919 223.987 
ATOM   2172  OP1  DG A 106      23.165  92.785 222.814 
ATOM   2173  OP2  DG A 106      24.385  92.441 224.980 
ATOM   2174  O5'  DG A 106      22.039  91.569 224.712 
ATOM   2175  C5'  DG A 106      21.269  90.447 224.241 
ATOM   2176  C4'  DG A 106      20.756  89.640 225.418 
ATOM   2177  O4'  DG A 106      21.703  88.620 225.846 
ATOM   2178  C3'  DG A 106      20.468  90.433 226.693 
ATOM   2179  O3'  DG A 106      19.319  89.883 227.326 
ATOM   2180  C2'  DG A 106      21.682  90.184 227.587 
ATOM   2181  C1'  DG A 106      21.845  88.703 227.256 
ATOM   2182  N9   DG A 106      23.179  88.150 227.621 
ATOM   2183  C8   DG A 106      24.412  88.764 227.592 
ATOM   2184  N7   DG A 106      25.400  87.993 227.981 
ATOM   2185  C5   DG A 106      24.776  86.785 228.288 
ATOM   2186  C6   DG A 106      25.328  85.566 228.763 
ATOM   2187  O6   DG A 106      26.500  85.298 229.012 
ATOM   2188  N1   DG A 106      24.336  84.592 228.944 
ATOM   2189  C2   DG A 106      22.989  84.772 228.698 
ATOM   2190  N2   DG A 106      22.205  83.717 228.933 
ATOM   2191  N3   DG A 106      22.472  85.915 228.253 
ATOM   2192  C4   DG A 106      23.421  86.871 228.072 
ATOM   2193  P    DG A 107      18.258  90.872 228.003 
ATOM   2194  OP1  DG A 107      17.320  91.372 226.972 
ATOM   2195  OP2  DG A 107      18.971  91.904 228.786 
ATOM   2196  O5'  DG A 107      17.489  89.880 228.995 
ATOM   2197  C5'  DG A 107      17.374  88.489 228.641 
ATOM   2198  C4'  DG A 107      17.657  87.621 229.851 
ATOM   2199  O4'  DG A 107      19.074  87.314 229.993 
ATOM   2200  C3'  DG A 107      17.272  88.219 231.203 
ATOM   2201  O3'  DG A 107      16.782  87.181 232.043 
ATOM   2202  C2'  DG A 107      18.587  88.735 231.788 
ATOM   2203  C1'  DG A 107      19.452  87.562 231.339 
ATOM   2204  N9   DG A 107      20.913  87.851 231.362 
ATOM   2205  C8   DG A 107      21.572  89.033 231.097 
ATOM   2206  N7   DG A 107      22.876  88.954 231.208 
ATOM   2207  C5   DG A 107      23.097  87.627 231.573 
ATOM   2208  C6   DG A 107      24.312  86.942 231.836 
ATOM   2209  O6   DG A 107      25.462  87.373 231.802 
ATOM   2210  N1   DG A 107      24.081  85.601 232.174 
ATOM   2211  C2   DG A 107      22.839  85.001 232.247 
ATOM   2212  N2   DG A 107      22.831  83.710 232.586 
ATOM   2213  N3   DG A 107      21.700  85.644 231.998 
ATOM   2214  C4   DG A 107      21.906  86.946 231.670 
ATOM   2215  P    DG A 108      15.532  87.479 232.998 
ATOM   2216  OP1  DG A 108      14.274  87.312 232.236 
ATOM   2217  OP2  DG A 108      15.718  88.787 233.664 
ATOM   2218  O5'  DG A 108      15.669  86.303 234.074 
ATOM   2219  C5'  DG A 108      16.256  85.051 233.671 
ATOM   2220  C4'  DG A 108      17.225  84.567 234.732 
ATOM   2221  O4'  DG A 108      18.571  85.091 234.536 
ATOM   2222  C3'  DG A 108      16.885  84.955 236.170 
ATOM   2223  O3'  DG A 108      17.239  83.881 237.033 
ATOM   2224  C2'  DG A 108      17.795  86.145 236.476 
ATOM   2225  C1'  DG A 108      19.037  85.602 235.775 
ATOM   2226  N9   DG A 108      20.065  86.640 235.490 
ATOM   2227  C8   DG A 108      19.896  87.967 235.157 
ATOM   2228  N7   DG A 108      21.019  88.618 234.969 
ATOM   2229  C5   DG A 108      22.001  87.654 235.194 
ATOM   2230  C6   DG A 108      23.415  87.762 235.137 
ATOM   2231  O6   DG A 108      24.102  88.744 234.873 
ATOM   2232  N1   DG A 108      24.034  86.540 235.436 
ATOM   2233  C2   DG A 108      23.372  85.368 235.747 
ATOM   2234  N2   DG A 108      24.144  84.308 236.000 
ATOM   2235  N3   DG A 108      22.045  85.268 235.798 
ATOM   2236  C4   DG A 108      21.431  86.445 235.512 
ATOM   2237  P    DC A 109      16.275  83.520 238.259 
ATOM   2238  OP1  DC A 109      15.181  82.642 237.788 
ATOM   2239  OP2  DC A 109      15.860  84.763 238.945 
ATOM   2240  O5'  DC A 109      17.263  82.690 239.204 
ATOM   2241  C5'  DC A 109      18.332  81.934 238.603 
ATOM   2242  C4'  DC A 109      19.613  82.133 239.390 
ATOM   2243  O4'  DC A 109      20.372  83.287 238.932 
ATOM   2244  C3'  DC A 109      19.441  82.376 240.889 
ATOM   2245  O3'  DC A 109      20.503  81.732 241.584 
ATOM   2246  C2'  DC A 109      19.597  83.887 241.057 
ATOM   2247  C1'  DC A 109      20.743  84.058 240.064 
ATOM   2248  N1   DC A 109      20.947  85.464 239.621 
ATOM   2249  C2   DC A 109      22.251  85.882 239.366 
ATOM   2250  O2   DC A 109      23.177  85.076 239.517 
ATOM   2251  N3   DC A 109      22.458  87.163 238.961 
ATOM   2252  C4   DC A 109      21.429  88.005 238.810 
ATOM   2253  N4   DC A 109      21.682  89.242 238.413 
ATOM   2254  C5   DC A 109      20.081  87.595 239.067 
ATOM   2255  C6   DC A 109      19.894  86.312 239.471 
ATOM   2256  P    DA A 110      20.189  80.995 242.970 
ATOM   2257  OP1  DA A 110      19.680  79.632 242.702 
ATOM   2258  OP2  DA A 110      19.327  81.858 243.806 
ATOM   2259  O5'  DA A 110      21.650  80.907 243.618 
ATOM   2260  C5'  DA A 110      22.795  80.812 242.749 
ATOM   2261  C4'  DA A 110      23.895  81.731 243.241 
ATOM   2262  O4'  DA A 110      23.780  83.077 242.696 
ATOM   2263  C3'  DA A 110      23.954  81.949 244.753 
ATOM   2264  O3'  DA A 110      25.316  82.039 245.152 
ATOM   2265  C2'  DA A 110      23.292  83.310 244.973 
ATOM   2266  C1'  DA A 110      23.909  84.004 243.762 
ATOM   2267  N9   DA A 110      23.209  85.260 243.371 
ATOM   2268  C8   DA A 110      21.876  85.547 243.447 
ATOM   2269  N7   DA A 110      21.571  86.735 243.027 
ATOM   2270  C5   DA A 110      22.789  87.278 242.644 
ATOM   2271  C6   DA A 110      23.144  88.527 242.107 
ATOM   2272  N6   DA A 110      22.259  89.501 241.852 
ATOM   2273  N1   DA A 110      24.446  88.740 241.842 
ATOM   2274  C2   DA A 110      25.321  87.769 242.097 
ATOM   2275  N3   DA A 110      25.110  86.570 242.594 
ATOM   2276  C4   DA A 110      23.798  86.382 242.851 
ATOM   2277  P    DG A 111      25.768  81.352 246.526 
ATOM   2278  OP1  DG A 111      26.041  79.915 246.296 
ATOM   2279  OP2  DG A 111      24.784  81.665 247.585 
ATOM   2280  O5'  DG A 111      27.141  82.119 246.825 
ATOM   2281  C5'  DG A 111      27.928  82.599 245.719 
ATOM   2282  C4'  DG A 111      28.425  84.002 246.008 
ATOM   2283  O4'  DG A 111      27.478  85.025 245.585 
ATOM   2284  C3'  DG A 111      28.685  84.326 247.479 
ATOM   2285  O3'  DG A 111      29.826  85.170 247.569 
ATOM   2286  C2'  DG A 111      27.457  85.121 247.923 
ATOM   2287  C1'  DG A 111      27.312  85.948 246.650 
ATOM   2288  N9   DG A 111      25.975  86.589 246.502 
ATOM   2289  C8   DG A 111      24.737  86.122 246.888 
ATOM   2290  N7   DG A 111      23.749  86.937 246.611 
ATOM   2291  C5   DG A 111      24.376  88.021 246.000 
ATOM   2292  C6   DG A 111      23.824  89.221 245.479 
ATOM   2293  O6   DG A 111      22.650  89.580 245.449 
ATOM   2294  N1   DG A 111      24.819  90.053 244.946 
ATOM   2295  C2   DG A 111      26.169  89.763 244.919 
ATOM   2296  N2   DG A 111      26.957  90.688 244.365 
ATOM   2297  N3   DG A 111      26.685  88.636 245.407 
ATOM   2298  C4   DG A 111      25.734  87.819 245.928 
ATOM   2299  P    DA A 112      30.869  84.942 248.762 
ATOM   2300  OP1  DA A 112      31.821  83.872 248.390 
ATOM   2301  OP2  DA A 112      30.134  84.744 250.031 
ATOM   2302  O5'  DA A 112      31.626  86.350 248.794 
ATOM   2303  C5'  DA A 112      31.758  87.100 247.572 
ATOM   2304  C4'  DA A 112      31.459  88.565 247.827 
ATOM   2305  O4'  DA A 112      30.042  88.874 247.690 
ATOM   2306  C3'  DA A 112      31.816  89.083 249.220 
ATOM   2307  O3'  DA A 112      32.299  90.417 249.105 
ATOM   2308  C2'  DA A 112      30.488  89.111 249.975 
ATOM   2309  C1'  DA A 112      29.638  89.632 248.820 
ATOM   2310  N9   DA A 112      28.175  89.431 249.013 
ATOM   2311  C8   DA A 112      27.536  88.396 249.633 
ATOM   2312  N7   DA A 112      26.244  88.506 249.642 
ATOM   2313  C5   DA A 112      26.006  89.702 248.978 
ATOM   2314  C6   DA A 112      24.824  90.388 248.655 
ATOM   2315  N6   DA A 112      23.600  89.942 248.974 
ATOM   2316  N1   DA A 112      24.944  91.552 247.991 
ATOM   2317  C2   DA A 112      26.163  91.989 247.677 
ATOM   2318  N3   DA A 112      27.332  91.439 247.924 
ATOM   2319  C4   DA A 112      27.183  90.276 248.590 
ATOM   2320  P    DA A 113      33.529  90.878 250.019 
ATOM   2321  OP1  DA A 113      34.802  90.474 249.379 
ATOM   2322  OP2  DA A 113      33.322  90.405 251.406 
ATOM   2323  O5'  DA A 113      33.381  92.470 249.967 
ATOM   2324  C5'  DA A 113      32.810  93.080 248.794 
ATOM   2325  C4'  DA A 113      31.826  94.160 249.199 
ATOM   2326  O4'  DA A 113      30.482  93.639 249.400 
ATOM   2327  C3'  DA A 113      32.138  94.889 250.506 
ATOM   2328  O3'  DA A 113      31.778  96.258 250.368 
ATOM   2329  C2'  DA A 113      31.214  94.245 251.539 
ATOM   2330  C1'  DA A 113      29.990  94.135 250.636 
ATOM   2331  N9   DA A 113      28.959  93.184 251.138 
ATOM   2332  C8   DA A 113      29.142  92.016 251.821 
ATOM   2333  N7   DA A 113      28.038  91.407 252.124 
ATOM   2334  C5   DA A 113      27.048  92.229 251.605 
ATOM   2335  C6   DA A 113      25.647  92.136 251.596 
ATOM   2336  N6   DA A 113      24.969  91.121 252.152 
ATOM   2337  N1   DA A 113      24.964  93.127 250.994 
ATOM   2338  C2   DA A 113      25.642  94.133 250.443 
ATOM   2339  N3   DA A 113      26.942  94.327 250.390 
ATOM   2340  C4   DA A 113      27.602  93.321 251.000 
ATOM   2341  P    DG A 114      32.722  97.379 251.011 
ATOM   2342  OP1  DG A 114      33.830  97.687 250.080 
ATOM   2343  OP2  DG A 114      33.117  96.970 252.377 
ATOM   2344  O5'  DG A 114      31.723  98.626 251.090 
ATOM   2345  C5'  DG A 114      30.671  98.741 250.114 
ATOM   2346  C4'  DG A 114      29.375  99.138 250.793 
ATOM   2347  O4'  DG A 114      28.615  97.986 251.257 
ATOM   2348  C3'  DG A 114      29.517 100.012 252.039 
ATOM   2349  O3'  DG A 114      28.448 100.950 252.069 
ATOM   2350  C2'  DG A 114      29.348  99.045 253.211 
ATOM   2351  C1'  DG A 114      28.218  98.222 252.599 
ATOM   2352  N9   DG A 114      28.012  96.903 253.260 
ATOM   2353  C8   DG A 114      28.942  96.055 253.823 
ATOM   2354  N7   DG A 114      28.429  94.960 254.327 
ATOM   2355  C5   DG A 114      27.063  95.091 254.083 
ATOM   2356  C6   DG A 114      25.990  94.217 254.400 
ATOM   2357  O6   DG A 114      26.025  93.131 254.971 
ATOM   2358  N1   DG A 114      24.762  94.739 253.970 
ATOM   2359  C2   DG A 114      24.593  95.945 253.319 
ATOM   2360  N2   DG A 114      23.338  96.263 252.991 
ATOM   2361  N3   DG A 114      25.600  96.763 253.022 
ATOM   2362  C4   DG A 114      26.798  96.273 253.432 
ATOM   2363  P    DA A 115      28.743 102.447 252.552 
ATOM   2364  OP1  DA A 115      29.267 103.241 251.418 
ATOM   2365  OP2  DA A 115      29.584 102.419 253.769 
ATOM   2366  O5'  DA A 115      27.272 102.953 252.929 
ATOM   2367  C5'  DA A 115      26.144 102.405 252.221 
ATOM   2368  C4'  DA A 115      25.028 102.082 253.195 
ATOM   2369  O4'  DA A 115      25.144 100.739 253.745 
ATOM   2370  C3'  DA A 115      24.941 102.980 254.428 
ATOM   2371  O3'  DA A 115      23.571 103.185 254.753 
ATOM   2372  C2'  DA A 115      25.588 102.164 255.547 
ATOM   2373  C1'  DA A 115      24.988 100.817 255.154 
ATOM   2374  N9   DA A 115      25.686  99.651 255.762 
ATOM   2375  C8   DA A 115      27.016  99.507 256.040 
ATOM   2376  N7   DA A 115      27.319  98.365 256.575 
ATOM   2377  C5   DA A 115      26.103  97.701 256.657 
ATOM   2378  C6   DA A 115      25.750  96.429 257.139 
ATOM   2379  N6   DA A 115      26.633  95.560 257.651 
ATOM   2380  N1   DA A 115      24.451  96.082 257.074 
ATOM   2381  C2   DA A 115      23.579  96.949 256.564 
ATOM   2382  N3   DA A 115      23.790  98.157 256.086 
ATOM   2383  C4   DA A 115      25.098  98.479 256.163 
ATOM   2384  P    DA A 116      23.099 104.632 255.249 
ATOM   2385  OP1  DA A 116      22.842 105.499 254.077 
ATOM   2386  OP2  DA A 116      24.063 105.154 256.243 
ATOM   2387  O5'  DA A 116      21.716 104.282 255.974 
ATOM   2388  C5'  DA A 116      20.946 103.160 255.504 
ATOM   2389  C4'  DA A 116      20.433 102.353 256.680 
ATOM   2390  O4'  DA A 116      21.380 101.333 257.108 
ATOM   2391  C3'  DA A 116      20.145 103.146 257.955 
ATOM   2392  O3'  DA A 116      18.996 102.596 258.589 
ATOM   2393  C2'  DA A 116      21.359 102.897 258.849 
ATOM   2394  C1'  DA A 116      21.522 101.416 258.518 
ATOM   2395  N9   DA A 116      22.856 100.863 258.883 
ATOM   2396  C8   DA A 116      24.070 101.487 258.848 
ATOM   2397  N7   DA A 116      25.056 100.737 259.231 
ATOM   2398  C5   DA A 116      24.453  99.525 259.542 
ATOM   2399  C6   DA A 116      24.966  98.305 260.011 
ATOM   2400  N6   DA A 116      26.267  98.095 260.260 
ATOM   2401  N1   DA A 116      24.090  97.303 260.217 
ATOM   2402  C2   DA A 116      22.799  97.518 259.968 
ATOM   2403  N3   DA A 116      22.208  98.607 259.531 
ATOM   2404  C4   DA A 116      23.106  99.594 259.333 
ATOM   2405  P    DA A 117      17.935 103.585 259.265 
ATOM   2406  OP1  DA A 117      16.997 104.085 258.235 
ATOM   2407  OP2  DA A 117      18.648 104.617 260.049 
ATOM   2408  O5'  DA A 117      17.166 102.593 260.257 
ATOM   2409  C5'  DA A 117      17.051 101.202 259.903 
ATOM   2410  C4'  DA A 117      17.335 100.334 261.113 
ATOM   2411  O4'  DA A 117      18.751 100.027 261.256 
ATOM   2412  C3'  DA A 117      16.949 100.932 262.466 
ATOM   2413  O3'  DA A 117      16.459  99.894 263.305 
ATOM   2414  C2'  DA A 117      18.264 101.448 263.050 
ATOM   2415  C1'  DA A 117      19.129 100.275 262.601 
ATOM   2416  N9   DA A 117      20.590 100.564 262.625 
ATOM   2417  C8   DA A 117      21.226 101.744 262.358 
ATOM   2418  N7   DA A 117      22.517 101.680 262.464 
ATOM   2419  C5   DA A 117      22.758 100.361 262.828 
ATOM   2420  C6   DA A 117      23.941  99.654 263.095 
ATOM   2421  N6   DA A 117      25.162 100.204 263.035 
ATOM   2422  N1   DA A 117      23.823  98.356 263.430 
ATOM   2423  C2   DA A 117      22.607  97.814 263.489 
ATOM   2424  N3   DA A 117      21.439  98.372 263.262 
ATOM   2425  C4   DA A 117      21.584  99.672 262.929 
ATOM   2426  P    DT A 118      15.209 100.192 264.260 
ATOM   2427  OP1  DT A 118      13.951 100.025 263.498 
ATOM   2428  OP2  DT A 118      15.396 101.500 264.927 
ATOM   2429  O5'  DT A 118      15.346  99.016 265.337 
ATOM   2430  C5'  DT A 118      15.934  97.764 264.933 
ATOM   2431  C4'  DT A 118      16.902  97.280 265.994 
ATOM   2432  O4'  DT A 118      18.248  97.804 265.798 
ATOM   2433  C3'  DT A 118      16.562  97.668 267.433 
ATOM   2434  O3'  DT A 118      16.916  96.594 268.295 
ATOM   2435  C2'  DT A 118      17.472  98.858 267.739 
ATOM   2436  C1'  DT A 118      18.714  98.315 267.038 
ATOM   2437  N1   DT A 118      19.742  99.353 266.752 
ATOM   2438  C2   DT A 118      21.060  98.966 266.824 
ATOM   2439  O2   DT A 118      21.402  97.830 267.106 
ATOM   2440  N3   DT A 118      21.984  99.955 266.554 
ATOM   2441  C4   DT A 118      21.708 101.267 266.227 
ATOM   2442  O4   DT A 118      22.624 102.063 266.006 
ATOM   2443  C5   DT A 118      20.300 101.577 266.176 
ATOM   2444  C7   DT A 118      19.911 102.985 265.827 
ATOM   2445  C6   DT A 118      19.379 100.636 266.434 
ATOM   2446  P    DC A 119      15.952  96.233 269.521 
ATOM   2447  OP1  DC A 119      14.858  95.355 269.050 
ATOM   2448  OP2  DC A 119      15.537  97.476 270.208 
ATOM   2449  O5'  DC A 119      16.941  95.403 270.466 
ATOM   2450  C5'  DC A 119      18.009  94.647 269.866 
ATOM   2451  C4'  DC A 119      19.290  94.846 270.652 
ATOM   2452  O4'  DC A 119      20.049  96.000 270.194 
ATOM   2453  C3'  DC A 119      19.118  95.089 272.152 
ATOM   2454  O3'  DC A 119      20.180  94.445 272.846 
ATOM   2455  C2'  DC A 119      19.274  96.600 272.319 
ATOM   2456  C1'  DC A 119      20.420  96.771 271.327 
ATOM   2457  N1   DC A 119      20.624  98.177 270.883 
ATOM   2458  C2   DC A 119      21.928  98.595 270.628 
ATOM   2459  O2   DC A 119      22.854  97.789 270.779 
ATOM   2460  N3   DC A 119      22.135  99.876 270.223 
ATOM   2461  C4   DC A 119      21.106 100.718 270.072 
ATOM   2462  N4   DC A 119      21.360 101.955 269.675 
ATOM   2463  C5   DC A 119      19.758 100.308 270.329 
ATOM   2464  C6   DC A 119      19.571  99.025 270.734 
ATOM   2465  P    DA A 120      19.867  93.708 274.232 
ATOM   2466  OP1  DA A 120      19.357  92.345 273.964 
ATOM   2467  OP2  DA A 120      19.004  94.571 275.069 
ATOM   2468  O5'  DA A 120      21.327  93.620 274.880 
ATOM   2469  C5'  DA A 120      22.472  93.525 274.012 
ATOM   2470  C4'  DA A 120      23.572  94.444 274.503 
ATOM   2471  O4'  DA A 120      23.457  95.790 273.958 
ATOM   2472  C3'  DA A 120      23.631  94.662 276.015 
ATOM   2473  O3'  DA A 120      24.993  94.752 276.415 
ATOM   2474  C2'  DA A 120      22.970  96.023 276.236 
ATOM   2475  C1'  DA A 120      23.586  96.717 275.025 
ATOM   2476  N9   DA A 120      22.886  97.973 274.633 
ATOM   2477  C8   DA A 120      21.554  98.260 274.709 
ATOM   2478  N7   DA A 120      21.248  99.448 274.289 
ATOM   2479  C5   DA A 120      22.467  99.991 273.906 
ATOM   2480  C6   DA A 120      22.821 101.240 273.370 
ATOM   2481  N6   DA A 120      21.936 102.214 273.115 
ATOM   2482  N1   DA A 120      24.123 101.453 273.104 
ATOM   2483  C2   DA A 120      24.998 100.482 273.359 
ATOM   2484  N3   DA A 120      24.787  99.283 273.857 
ATOM   2485  C4   DA A 120      23.475  99.095 274.114 
ATOM   2486  P    DC A 121      25.445  94.065 277.788 
ATOM   2487  OP1  DC A 121      25.718  92.628 277.558 
ATOM   2488  OP2  DC A 121      24.461  94.378 278.847 
ATOM   2489  O5'  DC A 121      26.818  94.832 278.087 
ATOM   2490  C5'  DC A 121      27.605  95.312 276.982 
ATOM   2491  C4'  DC A 121      28.102  96.715 277.270 
ATOM   2492  O4'  DC A 121      27.155  97.738 276.848 
ATOM   2493  C3'  DC A 121      28.362  97.039 278.741 
ATOM   2494  O3'  DC A 121      29.504  97.883 278.832 
ATOM   2495  C2'  DC A 121      27.135  97.834 279.186 
ATOM   2496  C1'  DC A 121      26.989  98.661 277.913 
ATOM   2497  N1   DC A 121      25.652  99.302 277.765 
ATOM   2498  C2   DC A 121      25.596 100.554 277.157 
ATOM   2499  O2   DC A 121      26.647 101.076 276.769 
ATOM   2500  N3   DC A 121      24.387 101.155 277.013 
ATOM   2501  C4   DC A 121      23.270 100.555 277.448 
ATOM   2502  N4   DC A 121      22.116 101.183 277.284 
ATOM   2503  C5   DC A 121      23.306  99.269 278.076 
ATOM   2504  C6   DC A 121      24.524  98.684 278.211 
ATOM   2505  P    DC A 122      30.546  97.655 280.025 
ATOM   2506  OP1  DC A 122      31.499  96.585 279.652 
ATOM   2507  OP2  DC A 122      29.811  97.457 281.294 
ATOM   2508  O5'  DC A 122      31.303  99.063 280.057 
ATOM   2509  C5'  DC A 122      31.435  99.813 278.834 
ATOM   2510  C4'  DC A 122      31.136 101.278 279.090 
ATOM   2511  O4'  DC A 122      29.719 101.587 278.952 
ATOM   2512  C3'  DC A 122      31.493 101.796 280.482 
ATOM   2513  O3'  DC A 122      31.976 103.130 280.367 
ATOM   2514  C2'  DC A 122      30.165 101.824 281.238 
ATOM   2515  C1'  DC A 122      29.316 102.345 280.082 
ATOM   2516  N1   DC A 122      27.852 102.144 280.276 
ATOM   2517  C2   DC A 122      26.992 103.116 279.773 
ATOM   2518  O2   DC A 122      27.472 104.096 279.193 
ATOM   2519  N3   DC A 122      25.654 102.951 279.939 
ATOM   2520  C4   DC A 122      25.173 101.874 280.575 
ATOM   2521  N4   DC A 122      23.860 101.759 280.711 
ATOM   2522  C5   DC A 122      26.041 100.863 281.099 
ATOM   2523  C6   DC A 122      27.375 101.047 280.923 
ATOM   2524  P    DA A 123      33.206 103.591 281.282 
ATOM   2525  OP1  DA A 123      34.479 103.187 280.642 
ATOM   2526  OP2  DA A 123      32.999 103.118 282.668 
ATOM   2527  O5'  DA A 123      33.059 105.183 281.230 
ATOM   2528  C5'  DA A 123      32.488 105.794 280.057 
ATOM   2529  C4'  DA A 123      31.504 106.873 280.461 
ATOM   2530  O4'  DA A 123      30.159 106.352 280.663 
ATOM   2531  C3'  DA A 123      31.816 107.602 281.768 
ATOM   2532  O3'  DA A 123      31.455 108.971 281.630 
ATOM   2533  C2'  DA A 123      30.891 106.958 282.801 
ATOM   2534  C1'  DA A 123      29.667 106.848 281.898 
ATOM   2535  N9   DA A 123      28.636 105.897 282.401 
ATOM   2536  C8   DA A 123      28.819 104.729 283.084 
ATOM   2537  N7   DA A 123      27.715 104.120 283.387 
ATOM   2538  C5   DA A 123      26.725 104.942 282.867 
ATOM   2539  C6   DA A 123      25.324 104.849 282.859 
ATOM   2540  N6   DA A 123      24.646 103.834 283.414 
ATOM   2541  N1   DA A 123      24.641 105.840 282.256 
ATOM   2542  C2   DA A 123      25.319 106.846 281.705 
ATOM   2543  N3   DA A 123      26.619 107.040 281.652 
ATOM   2544  C4   DA A 123      27.280 106.034 282.262 
ATOM   2545  P    DT A 124      32.399 110.092 282.273 
ATOM   2546  OP1  DT A 124      33.507 110.400 281.342 
ATOM   2547  OP2  DT A 124      32.794 109.683 283.640 
ATOM   2548  O5'  DT A 124      31.400 111.339 282.353 
ATOM   2549  C5'  DT A 124      30.348 111.454 281.376 
ATOM   2550  C4'  DT A 124      29.053 111.851 282.056 
ATOM   2551  O4'  DT A 124      28.292 110.699 282.520 
ATOM   2552  C3'  DT A 124      29.195 112.725 283.302 
ATOM   2553  O3'  DT A 124      28.125 113.663 283.331 
ATOM   2554  C2'  DT A 124      29.025 111.758 284.474 
ATOM   2555  C1'  DT A 124      27.895 110.935 283.862 
ATOM   2556  N1   DT A 124      27.689 109.616 284.522 
ATOM   2557  C2   DT A 124      26.400 109.150 284.599 
ATOM   2558  O2   DT A 124      25.445 109.764 284.156 
ATOM   2559  N3   DT A 124      26.247 107.924 285.219 
ATOM   2560  C4   DT A 124      27.254 107.147 285.754 
ATOM   2561  O4   DT A 124      26.995 106.065 286.285 
ATOM   2562  C5   DT A 124      28.573 107.720 285.625 
ATOM   2563  C7   DT A 124      29.727 106.939 286.182 
ATOM   2564  C6   DT A 124      28.749 108.910 285.027 
ATOM   2565  P    DT A 125      28.420 115.160 283.815 
ATOM   2566  OP1  DT A 125      28.944 115.954 282.680 
ATOM   2567  OP2  DT A 125      29.261 115.132 285.031 
ATOM   2568  O5'  DT A 125      26.949 115.666 284.191 
ATOM   2569  C5'  DT A 125      25.821 115.118 283.483 
ATOM   2570  C4'  DT A 125      24.705 114.795 284.457 
ATOM   2571  O4'  DT A 125      24.821 113.452 285.008 
ATOM   2572  C3'  DT A 125      24.618 115.693 285.691 
ATOM   2573  O3'  DT A 125      23.248 115.898 286.016 
ATOM   2574  C2'  DT A 125      25.265 114.877 286.810 
ATOM   2575  C1'  DT A 125      24.666 113.530 286.417 
ATOM   2576  N1   DT A 125      25.363 112.364 287.024 
ATOM   2577  C2   DT A 125      24.590 111.278 287.359 
ATOM   2578  O2   DT A 125      23.386 111.240 287.178 
ATOM   2579  N3   DT A 125      25.272 110.215 287.921 
ATOM   2580  C4   DT A 125      26.628 110.152 288.169 
ATOM   2581  O4   DT A 125      27.124 109.145 288.678 
ATOM   2582  C5   DT A 125      27.353 111.339 287.784 
ATOM   2583  C7   DT A 125      28.835 111.352 288.021 
ATOM   2584  C6   DT A 125      26.717 112.387 287.236 
ATOM   2585  P    DC A 126      22.776 117.345 286.511 
ATOM   2586  OP1  DC A 126      22.519 118.212 285.339 
ATOM   2587  OP2  DC A 126      23.740 117.867 287.505 
ATOM   2588  O5'  DC A 126      21.393 116.995 287.237 
ATOM   2589  C5'  DC A 126      20.624 115.873 286.766 
ATOM   2590  C4'  DC A 126      20.111 115.066 287.943 
ATOM   2591  O4'  DC A 126      21.057 114.046 288.371 
ATOM   2592  C3'  DC A 126      19.822 115.859 289.217 
ATOM   2593  O3'  DC A 126      18.673 115.309 289.851 
ATOM   2594  C2'  DC A 126      21.036 115.610 290.112 
ATOM   2595  C1'  DC A 126      21.199 114.129 289.781 
ATOM   2596  N1   DC A 126      22.533 113.576 290.146 
ATOM   2597  C2   DC A 126      22.591 112.256 290.585 
ATOM   2598  O2   DC A 126      21.543 111.604 290.652 
ATOM   2599  N3   DC A 126      23.798 111.734 290.923 
ATOM   2600  C4   DC A 126      24.910 112.475 290.835 
ATOM   2601  N4   DC A 126      26.063 111.919 291.177 
ATOM   2602  C5   DC A 126      24.872 113.834 290.387 
ATOM   2603  C6   DC A 126      23.657 114.338 290.054 
ATOM   2604  P    DC A 127      17.612 116.298 290.527 
ATOM   2605  OP1  DC A 127      16.674 116.798 289.497 
ATOM   2606  OP2  DC A 127      18.326 117.330 291.311 
ATOM   2607  O5'  DC A 127      16.843 115.306 291.520 
ATOM   2608  C5'  DC A 127      16.729 113.915 291.166 
ATOM   2609  C4'  DC A 127      17.012 113.047 292.375 
ATOM   2610  O4'  DC A 127      18.428 112.740 292.518 
ATOM   2611  C3'  DC A 127      16.626 113.645 293.728 
ATOM   2612  O3'  DC A 127      16.136 112.607 294.568 
ATOM   2613  C2'  DC A 127      17.941 114.161 294.312 
ATOM   2614  C1'  DC A 127      18.806 112.988 293.864 
ATOM   2615  N1   DC A 127      20.267 113.277 293.887 
ATOM   2616  C2   DC A 127      21.131 112.237 294.221 
ATOM   2617  O2   DC A 127      20.653 111.127 294.481 
ATOM   2618  N3   DC A 127      22.466 112.481 294.249 
ATOM   2619  C4   DC A 127      22.943 113.699 293.961 
ATOM   2620  N4   DC A 127      24.254 113.887 294.001 
ATOM   2621  C5   DC A 127      22.073 114.782 293.616 
ATOM   2622  C6   DC A 127      20.742 114.518 293.594 
ATOM   2623  P    DA A 128      14.886 112.905 295.523 
ATOM   2624  OP1  DA A 128      13.628 112.738 294.760 
ATOM   2625  OP2  DA A 128      15.073 114.213 296.189 
ATOM   2626  O5'  DA A 128      15.023 111.729 296.599 
ATOM   2627  C5'  DA A 128      15.611 110.477 296.196 
ATOM   2628  C4'  DA A 128      16.580 109.993 297.256 
ATOM   2629  O4'  DA A 128      17.925 110.517 297.061 
ATOM   2630  C3'  DA A 128      16.239 110.381 298.695 
ATOM   2631  O3'  DA A 128      16.594 109.307 299.558 
ATOM   2632  C2'  DA A 128      17.150 111.571 299.001 
ATOM   2633  C1'  DA A 128      18.391 111.028 298.300 
ATOM   2634  N9   DA A 128      19.420 112.066 298.015 
ATOM   2635  C8   DA A 128      19.233 113.378 297.685 
ATOM   2636  N7   DA A 128      20.336 114.035 297.497 
ATOM   2637  C5   DA A 128      21.328 113.090 297.716 
ATOM   2638  C6   DA A 128      22.730 113.161 297.670 
ATOM   2639  N6   DA A 128      23.405 114.280 297.371 
ATOM   2640  N1   DA A 128      23.417 112.035 297.942 
ATOM   2641  C2   DA A 128      22.741 110.926 298.237 
ATOM   2642  N3   DA A 128      21.442 110.740 298.311 
ATOM   2643  C4   DA A 128      20.778 111.882 298.035 
ATOM   2644  P    DG A 129      15.629 108.946 300.784 
ATOM   2645  OP1  DG A 129      14.535 108.068 300.312 
ATOM   2646  OP2  DG A 129      15.214 110.189 301.470 
ATOM   2647  O5'  DG A 129      16.618 108.116 301.729 
ATOM   2648  C5'  DG A 129      17.686 107.360 301.128 
ATOM   2649  C4'  DG A 129      18.967 107.559 301.915 
ATOM   2650  O4'  DG A 129      19.726 108.713 301.456 
ATOM   2651  C3'  DG A 129      18.795 107.802 303.414 
ATOM   2652  O3'  DG A 129      19.857 107.158 304.109 
ATOM   2653  C2'  DG A 129      18.951 109.313 303.582 
ATOM   2654  C1'  DG A 129      20.097 109.484 302.589 
ATOM   2655  N9   DG A 129      20.302 110.890 302.145 
ATOM   2656  C8   DG A 129      19.368 111.883 301.940 
ATOM   2657  N7   DG A 129      19.879 113.025 301.546 
ATOM   2658  C5   DG A 129      21.249 112.770 301.487 
ATOM   2659  C6   DG A 129      22.322 113.624 301.124 
ATOM   2660  O6   DG A 129      22.285 114.800 300.774 
ATOM   2661  N1   DG A 129      23.555 112.960 301.201 
ATOM   2662  C2   DG A 129      23.727 111.643 301.580 
ATOM   2663  N2   DG A 129      24.984 111.195 301.589 
ATOM   2664  N3   DG A 129      22.719 110.842 301.920 
ATOM   2665  C4   DG A 129      21.517 111.471 301.850 
ATOM   2666  P    DC A 130      19.544 106.421 305.495 
ATOM   2667  OP1  DC A 130      19.034 105.058 305.226 
ATOM   2668  OP2  DC A 130      18.681 107.284 306.331 
ATOM   2669  O5'  DC A 130      21.004 106.333 306.143 
ATOM   2670  C5'  DC A 130      22.149 106.238 305.274 
ATOM   2671  C4'  DC A 130      23.250 107.157 305.766 
ATOM   2672  O4'  DC A 130      23.134 108.503 305.221 
ATOM   2673  C3'  DC A 130      23.308 107.375 307.277 
ATOM   2674  O3'  DC A 130      24.670 107.465 307.677 
ATOM   2675  C2'  DC A 130      22.647 108.736 307.498 
ATOM   2676  C1'  DC A 130      23.263 109.430 306.287 
ATOM   2677  N1   DC A 130      22.563 110.686 305.896 
ATOM   2678  C2   DC A 130      23.334 111.726 305.382 
ATOM   2679  O2   DC A 130      24.555 111.565 305.273 
ATOM   2680  N3   DC A 130      22.715 112.879 305.020 
ATOM   2681  C4   DC A 130      21.389 113.013 305.154 
ATOM   2682  N4   DC A 130      20.833 114.157 304.787 
ATOM   2683  C5   DC A 130      20.578 111.955 305.680 
ATOM   2684  C6   DC A 130      21.216 110.811 306.037 
ATOM   2685  P    DT A 131      25.122 106.778 309.051 
ATOM   2686  OP1  DT A 131      25.395 105.341 308.820 
ATOM   2687  OP2  DT A 131      24.138 107.091 310.109 
ATOM   2688  O5'  DT A 131      26.495 107.545 309.350 
ATOM   2689  C5'  DT A 131      27.282 108.025 308.244 
ATOM   2690  C4'  DT A 131      27.779 109.428 308.532 
ATOM   2691  O4'  DT A 131      26.832 110.451 308.110 
ATOM   2692  C3'  DT A 131      28.039 109.752 310.003 
ATOM   2693  O3'  DT A 131      29.181 110.596 310.094 
ATOM   2694  C2'  DT A 131      26.812 110.547 310.448 
ATOM   2695  C1'  DT A 131      26.666 111.374 309.175 
ATOM   2696  N1   DT A 131      25.329 112.015 309.027 
ATOM   2697  C2   DT A 131      25.290 113.249 308.425 
ATOM   2698  O2   DT A 131      26.287 113.821 308.020 
ATOM   2699  N3   DT A 131      24.034 113.813 308.306 
ATOM   2700  C4   DT A 131      22.845 113.256 308.729 
ATOM   2701  O4   DT A 131      21.780 113.857 308.567 
ATOM   2702  C5   DT A 131      22.987 111.960 309.348 
ATOM   2703  C7   DT A 131      21.740 111.284 309.837 
ATOM   2704  C6   DT A 131      24.196 111.389 309.477 
ATOM   2705  P    DG A 132      30.223 110.368 311.287 
ATOM   2706  OP1  DG A 132      31.176 109.298 310.914 
ATOM   2707  OP2  DG A 132      29.488 110.170 312.556 
ATOM   2708  O5'  DG A 132      30.980 111.776 311.319 
ATOM   2709  C5'  DG A 132      31.112 112.526 310.097 
ATOM   2710  C4'  DG A 132      30.813 113.991 310.352 
ATOM   2711  O4'  DG A 132      29.397 114.300 310.215 
ATOM   2712  C3'  DG A 132      31.170 114.509 311.745 
ATOM   2713  O3'  DG A 132      31.653 115.843 311.630 
ATOM   2714  C2'  DG A 132      29.842 114.537 312.500 
ATOM   2715  C1'  DG A 132      28.993 115.058 311.345 
ATOM   2716  N9   DG A 132      27.530 114.857 311.538 
ATOM   2717  C8   DG A 132      26.867 113.821 312.161 
ATOM   2718  N7   DG A 132      25.563 113.945 312.161 
ATOM   2719  C5   DG A 132      25.344 115.148 311.493 
ATOM   2720  C6   DG A 132      24.130 115.814 311.182 
ATOM   2721  O6   DG A 132      22.979 115.473 311.438 
ATOM   2722  N1   DG A 132      24.365 117.012 310.493 
ATOM   2723  C2   DG A 132      25.609 117.501 310.148 
ATOM   2724  N2   DG A 132      25.621 118.663 309.490 
ATOM   2725  N3   DG A 132      26.748 116.876 310.439 
ATOM   2726  C4   DG A 132      26.538 115.713 311.108 
ATOM   2727  P    DA A 133      32.883 116.304 312.544 
ATOM   2728  OP1  DA A 133      34.156 115.900 311.904 
ATOM   2729  OP2  DA A 133      32.676 115.831 313.931 
ATOM   2730  O5'  DA A 133      32.736 117.896 312.492 
ATOM   2731  C5'  DA A 133      32.165 118.507 311.319 
ATOM   2732  C4'  DA A 133      31.181 119.586 311.724 
ATOM   2733  O4'  DA A 133      29.836 119.065 311.925 
ATOM   2734  C3'  DA A 133      31.493 120.315 313.031 
ATOM   2735  O3'  DA A 133      31.132 121.684 312.893 
ATOM   2736  C2'  DA A 133      30.568 119.671 314.064 
ATOM   2737  C1'  DA A 133      29.344 119.561 313.161 
ATOM   2738  N9   DA A 133      28.313 118.610 313.663 
ATOM   2739  C8   DA A 133      28.496 117.442 314.346 
ATOM   2740  N7   DA A 133      27.393 116.834 314.649 
ATOM   2741  C5   DA A 133      26.402 117.655 314.130 
ATOM   2742  C6   DA A 133      25.001 117.562 314.121 
ATOM   2743  N6   DA A 133      24.323 116.547 314.677 
ATOM   2744  N1   DA A 133      24.318 118.553 313.519 
ATOM   2745  C2   DA A 133      24.996 119.559 312.968 
ATOM   2746  N3   DA A 133      26.296 119.753 312.914 
ATOM   2747  C4   DA A 133      26.957 118.747 313.524 
ATOM   2748  P    DT A 134      32.076 122.805 313.536 
ATOM   2749  OP1  DT A 134      33.184 123.113 312.605 
ATOM   2750  OP2  DT A 134      32.471 122.396 314.902 
ATOM   2751  O5'  DT A 134      31.077 124.052 313.615 
ATOM   2752  C5'  DT A 134      30.025 124.167 312.639 
ATOM   2753  C4'  DT A 134      28.730 124.564 313.318 
ATOM   2754  O4'  DT A 134      27.969 123.412 313.782 
ATOM   2755  C3'  DT A 134      28.872 125.438 314.564 
ATOM   2756  O3'  DT A 134      27.802 126.376 314.594 
ATOM   2757  C2'  DT A 134      28.702 124.471 315.736 
ATOM   2758  C1'  DT A 134      27.572 123.648 315.124 
ATOM   2759  N1   DT A 134      27.366 122.329 315.785 
ATOM   2760  C2   DT A 134      26.077 121.863 315.862 
ATOM   2761  O2   DT A 134      25.122 122.477 315.418 
ATOM   2762  N3   DT A 134      25.925 120.637 316.482 
ATOM   2763  C4   DT A 134      26.931 119.860 317.016 
ATOM   2764  O4   DT A 134      26.672 118.778 317.548 
ATOM   2765  C5   DT A 134      28.250 120.433 316.888 
ATOM   2766  C7   DT A 134      29.404 119.652 317.444 
ATOM   2767  C6   DT A 134      28.426 121.623 316.290 
ATOM   2768  P    DG A 135      28.097 127.873 315.077 
ATOM   2769  OP1  DG A 135      28.622 128.667 313.943 
ATOM   2770  OP2  DG A 135      28.938 127.845 316.294 
ATOM   2771  O5'  DG A 135      26.626 128.379 315.453 
ATOM   2772  C5'  DG A 135      25.498 127.831 314.746 
ATOM   2773  C4'  DG A 135      24.383 127.508 315.719 
ATOM   2774  O4'  DG A 135      24.498 126.165 316.270 
ATOM   2775  C3'  DG A 135      24.295 128.406 316.953 
ATOM   2776  O3'  DG A 135      22.925 128.611 317.278 
ATOM   2777  C2'  DG A 135      24.942 127.590 318.072 
ATOM   2778  C1'  DG A 135      24.343 126.243 317.679 
ATOM   2779  N9   DG A 135      25.040 125.077 318.287 
ATOM   2780  C8   DG A 135      26.378 124.915 318.575 
ATOM   2781  N7   DG A 135      26.672 123.756 319.114 
ATOM   2782  C5   DG A 135      25.441 123.105 319.189 
ATOM   2783  C6   DG A 135      25.119 121.814 319.683 
ATOM   2784  O6   DG A 135      25.866 120.966 320.165 
ATOM   2785  N1   DG A 135      23.746 121.551 319.571 
ATOM   2786  C2   DG A 135      22.809 122.420 319.049 
ATOM   2787  N2   DG A 135      21.549 121.980 319.029 
ATOM   2788  N3   DG A 135      23.113 123.631 318.585 
ATOM   2789  C4   DG A 135      24.439 123.902 318.687 
ATOM   2790  P    DT A 136      22.454 130.058 317.774 
ATOM   2791  OP1  DT A 136      22.196 130.925 316.602 
ATOM   2792  OP2  DT A 136      23.417 130.580 318.768 
ATOM   2793  O5'  DT A 136      21.070 129.708 318.499 
ATOM   2794  C5'  DT A 136      20.301 128.586 318.028 
ATOM   2795  C4'  DT A 136      19.788 127.779 319.205 
ATOM   2796  O4'  DT A 136      20.735 126.759 319.633 
ATOM   2797  C3'  DT A 136      19.499 128.572 320.480 
ATOM   2798  O3'  DT A 136      18.350 128.022 321.114 
ATOM   2799  C2'  DT A 136      20.713 128.323 321.374 
ATOM   2800  C1'  DT A 136      20.876 126.842 321.043 
ATOM   2801  N1   DT A 136      22.210 126.289 321.408 
ATOM   2802  C2   DT A 136      22.250 124.986 321.839 
ATOM   2803  O2   DT A 136      21.256 124.287 321.930 
ATOM   2804  N3   DT A 136      23.504 124.509 322.169 
ATOM   2805  C4   DT A 136      24.691 125.210 322.105 
ATOM   2806  O4   DT A 136      25.753 124.676 322.427 
ATOM   2807  C5   DT A 136      24.546 126.570 321.641 
ATOM   2808  C7   DT A 136      25.790 127.405 321.541 
ATOM   2809  C6   DT A 136      23.339 127.060 321.314 
ATOM   2810  P    DC A 137      17.289 129.011 321.790 
ATOM   2811  OP1  DC A 137      16.351 129.511 320.760 
ATOM   2812  OP2  DC A 137      18.003 130.043 322.574 
ATOM   2813  O5'  DC A 137      16.520 128.019 322.782 
ATOM   2814  C5'  DC A 137      16.406 126.628 322.428 
ATOM   2815  C4'  DC A 137      16.689 125.760 323.638 
ATOM   2816  O4'  DC A 137      18.105 125.453 323.781 
ATOM   2817  C3'  DC A 137      16.303 126.358 324.991 
ATOM   2818  O3'  DC A 137      15.814 125.320 325.830 
ATOM   2819  C2'  DC A 137      17.619 126.874 325.575 
ATOM   2820  C1'  DC A 137      18.484 125.701 325.126 
ATOM   2821  N1   DC A 137      19.945 125.990 325.150 
ATOM   2822  C2   DC A 137      20.808 124.950 325.483 
ATOM   2823  O2   DC A 137      20.331 123.840 325.743 
ATOM   2824  N3   DC A 137      22.143 125.194 325.511 
ATOM   2825  C4   DC A 137      22.620 126.412 325.223 
ATOM   2826  N4   DC A 137      23.931 126.600 325.264 
ATOM   2827  C5   DC A 137      21.750 127.495 324.878 
ATOM   2828  C6   DC A 137      20.419 127.231 324.856 
ATOM   2829  P    DA A 138      14.563 125.618 326.785 
ATOM   2830  OP1  DA A 138      13.306 125.451 326.023 
ATOM   2831  OP2  DA A 138      14.750 126.926 327.451 
ATOM   2832  O5'  DA A 138      14.701 124.442 327.862 
ATOM   2833  C5'  DA A 138      15.288 123.190 327.458 
ATOM   2834  C4'  DA A 138      16.257 122.706 328.519 
ATOM   2835  O4'  DA A 138      17.602 123.230 328.323 
ATOM   2836  C3'  DA A 138      15.916 123.094 329.957 
ATOM   2837  O3'  DA A 138      16.271 122.020 330.820 
ATOM   2838  C2'  DA A 138      16.827 124.284 330.264 
ATOM   2839  C1'  DA A 138      18.068 123.741 329.562 
ATOM   2840  N9   DA A 138      19.097 124.779 329.277 
ATOM   2841  C8   DA A 138      18.910 126.091 328.948 
ATOM   2842  N7   DA A 138      20.013 126.748 328.759 
ATOM   2843  C5   DA A 138      21.005 125.803 328.979 
ATOM   2844  C6   DA A 138      22.407 125.874 328.932 
ATOM   2845  N6   DA A 138      23.082 126.993 328.634 
ATOM   2846  N1   DA A 138      23.094 124.748 329.205 
ATOM   2847  C2   DA A 138      22.418 123.639 329.500 
ATOM   2848  N3   DA A 138      21.119 123.453 329.574 
ATOM   2849  C4   DA A 138      20.455 124.595 329.297 
ATOM   2850  P    DC A 139      15.306 121.659 332.046 
ATOM   2851  OP1  DC A 139      14.212 120.781 331.575 
ATOM   2852  OP2  DC A 139      14.891 122.902 332.732 
ATOM   2853  O5'  DC A 139      16.295 120.829 332.991 
ATOM   2854  C5'  DC A 139      17.363 120.073 332.391 
ATOM   2855  C4'  DC A 139      18.644 120.272 333.177 
ATOM   2856  O4'  DC A 139      19.403 121.426 332.719 
ATOM   2857  C3'  DC A 139      18.473 120.515 334.676 
ATOM   2858  O3'  DC A 139      19.534 119.871 335.371 
ATOM   2859  C2'  DC A 139      18.629 122.026 334.844 
ATOM   2860  C1'  DC A 139      19.775 122.197 333.851 
ATOM   2861  N1   DC A 139      19.979 123.603 333.408 
ATOM   2862  C2   DC A 139      21.282 124.021 333.153 
ATOM   2863  O2   DC A 139      22.208 123.215 333.304 
ATOM   2864  N3   DC A 139      21.490 125.302 332.748 
ATOM   2865  C4   DC A 139      20.460 126.144 332.597 
ATOM   2866  N4   DC A 139      20.714 127.381 332.200 
ATOM   2867  C5   DC A 139      19.112 125.734 332.854 
ATOM   2868  C6   DC A 139      18.925 124.451 333.258 
ATOM   2869  P    DC A 140      19.221 119.134 336.757 
ATOM   2870  OP1  DC A 140      18.711 117.771 336.489 
ATOM   2871  OP2  DC A 140      18.358 119.997 337.594 
ATOM   2872  O5'  DC A 140      20.682 119.046 337.405 
ATOM   2873  C5'  DC A 140      21.826 118.951 336.537 
ATOM   2874  C4'  DC A 140      22.927 119.870 337.028 
ATOM   2875  O4'  DC A 140      22.811 121.216 336.483 
ATOM   2876  C3'  DC A 140      22.985 120.089 338.540 
ATOM   2877  O3'  DC A 140      24.347 120.178 338.940 
ATOM   2878  C2'  DC A 140      22.324 121.449 338.760 
ATOM   2879  C1'  DC A 140      22.940 122.143 337.549 
ATOM   2880  N1   DC A 140      22.240 123.399 337.158 
ATOM   2881  C2   DC A 140      23.011 124.439 336.645 
ATOM   2882  O2   DC A 140      24.232 124.278 336.536 
ATOM   2883  N3   DC A 140      22.392 125.592 336.283 
ATOM   2884  C4   DC A 140      21.067 125.726 336.416 
ATOM   2885  N4   DC A 140      20.510 126.870 336.049 
ATOM   2886  C5   DC A 140      20.255 124.669 336.943 
ATOM   2887  C6   DC A 140      20.893 123.524 337.299 
ATOM   2888  P    DC A 141      24.799 119.491 340.313 
ATOM   2889  OP1  DC A 141      25.072 118.054 340.083 
ATOM   2890  OP2  DC A 141      23.815 119.804 341.372 
ATOM   2891  O5'  DC A 141      26.172 120.258 340.612 
ATOM   2892  C5'  DC A 141      26.959 120.738 339.506 
ATOM   2893  C4'  DC A 141      27.456 122.141 339.795 
ATOM   2894  O4'  DC A 141      26.509 123.164 339.373 
ATOM   2895  C3'  DC A 141      27.716 122.465 341.266 
ATOM   2896  O3'  DC A 141      28.858 123.309 341.356 
ATOM   2897  C2'  DC A 141      26.489 123.260 341.711 
ATOM   2898  C1'  DC A 141      26.343 124.087 340.438 
ATOM   2899  N1   DC A 141      25.006 124.728 340.289 
ATOM   2900  C2   DC A 141      24.950 125.980 339.682 
ATOM   2901  O2   DC A 141      26.001 126.502 339.293 
ATOM   2902  N3   DC A 141      23.741 126.581 339.538 
ATOM   2903  C4   DC A 141      22.624 125.981 339.972 
ATOM   2904  N4   DC A 141      21.470 126.609 339.809 
ATOM   2905  C5   DC A 141      22.661 124.695 340.601 
ATOM   2906  C6   DC A 141      23.878 124.110 340.735 
ATOM   2907  P    DC A 142      29.900 123.081 342.549 
ATOM   2908  OP1  DC A 142      30.853 122.011 342.177 
ATOM   2909  OP2  DC A 142      29.166 122.883 343.818 
ATOM   2910  O5'  DC A 142      30.658 124.489 342.581 
ATOM   2911  C5'  DC A 142      30.790 125.239 341.359 
ATOM   2912  C4'  DC A 142      30.490 126.704 341.614 
ATOM   2913  O4'  DC A 142      29.074 127.013 341.477 
ATOM   2914  C3'  DC A 142      30.847 127.222 343.007 
ATOM   2915  O3'  DC A 142      31.330 128.556 342.892 
ATOM   2916  C2'  DC A 142      29.519 127.250 343.763 
ATOM   2917  C1'  DC A 142      28.670 127.771 342.607 
ATOM   2918  N1   DC A 142      27.207 127.570 342.800 
ATOM   2919  C2   DC A 142      26.346 128.542 342.298 
ATOM   2920  O2   DC A 142      26.827 129.522 341.718 
ATOM   2921  N3   DC A 142      25.008 128.377 342.464 
ATOM   2922  C4   DC A 142      24.527 127.300 343.099 
ATOM   2923  N4   DC A 142      23.215 127.185 343.236 
ATOM   2924  C5   DC A 142      25.396 126.289 343.624 
ATOM   2925  C6   DC A 142      26.729 126.473 343.448 
ATOM   2926  P    DA A 143      32.560 129.017 343.806 
ATOM   2927  OP1  DA A 143      33.833 128.613 343.166 
ATOM   2928  OP2  DA A 143      32.353 128.544 345.193 
ATOM   2929  O5'  DA A 143      32.413 130.609 343.755 
ATOM   2930  C5'  DA A 143      31.842 131.220 342.582 
ATOM   2931  C4'  DA A 143      30.858 132.299 342.986 
ATOM   2932  O4'  DA A 143      29.513 131.778 343.188 
ATOM   2933  C3'  DA A 143      31.170 133.028 344.293 
ATOM   2934  O3'  DA A 143      30.809 134.397 344.155 
ATOM   2935  C2'  DA A 143      30.245 132.384 345.326 
ATOM   2936  C1'  DA A 143      29.022 132.274 344.423 
ATOM   2937  N9   DA A 143      27.990 131.323 344.925 
ATOM   2938  C8   DA A 143      28.173 130.155 345.608 
ATOM   2939  N7   DA A 143      27.070 129.547 345.912 
ATOM   2940  C5   DA A 143      26.080 130.368 345.392 
ATOM   2941  C6   DA A 143      24.678 130.275 345.383 
ATOM   2942  N6   DA A 143      24.000 129.260 345.939 
ATOM   2943  N1   DA A 143      23.995 131.266 344.781 
ATOM   2944  C2   DA A 143      24.673 132.272 344.230 
ATOM   2945  N3   DA A 143      25.973 132.466 344.177 
ATOM   2946  C4   DA A 143      26.634 131.460 344.787 
ATOM   2947  P    DG A 144      31.753 135.518 344.798 
ATOM   2948  OP1  DG A 144      32.861 135.826 343.867 
ATOM   2949  OP2  DG A 144      32.148 135.109 346.164 
ATOM   2950  O5'  DG A 144      30.754 136.765 344.878 
ATOM   2951  C5'  DG A 144      29.702 136.880 343.901 
ATOM   2952  C4'  DG A 144      28.407 137.277 344.580 
ATOM   2953  O4'  DG A 144      27.646 136.125 345.044 
ATOM   2954  C3'  DG A 144      28.549 138.151 345.826 
ATOM   2955  O3'  DG A 144      27.480 139.089 345.856 
ATOM   2956  C2'  DG A 144      28.379 137.184 346.999 
ATOM   2957  C1'  DG A 144      27.250 136.361 346.386 
ATOM   2958  N9   DG A 144      27.043 135.042 347.047 
ATOM   2959  C8   DG A 144      27.973 134.194 347.610 
ATOM   2960  N7   DG A 144      27.460 133.099 348.115 
ATOM   2961  C5   DG A 144      26.094 133.230 347.870 
ATOM   2962  C6   DG A 144      25.022 132.356 348.187 
ATOM   2963  O6   DG A 144      25.057 131.270 348.758 
ATOM   2964  N1   DG A 144      23.794 132.878 347.758 
ATOM   2965  C2   DG A 144      23.624 134.084 347.107 
ATOM   2966  N2   DG A 144      22.369 134.402 346.779 
ATOM   2967  N3   DG A 144      24.631 134.902 346.809 
ATOM   2968  C4   DG A 144      25.829 134.412 347.219 
ATOM   2969  P    DA A 145      27.774 140.586 346.340 
ATOM   2970  OP1  DA A 145      28.299 141.380 345.205 
ATOM   2971  OP2  DA A 145      28.616 140.558 347.556 
ATOM   2972  O5'  DA A 145      26.303 141.092 346.716 
ATOM   2973  C5'  DA A 145      25.175 140.544 346.008 
ATOM   2974  C4'  DA A 145      24.060 140.221 346.982 
ATOM   2975  O4'  DA A 145      24.175 138.878 347.533 
ATOM   2976  C3'  DA A 145      23.972 141.119 348.216 
ATOM   2977  O3'  DA A 145      22.602 141.324 348.540 
ATOM   2978  C2'  DA A 145      24.619 140.303 349.335 
ATOM   2979  C1'  DA A 145      24.020 138.956 348.941 
ATOM   2980  N9   DA A 145      24.717 137.790 349.549 
ATOM   2981  C8   DA A 145      26.047 137.646 349.827 
ATOM   2982  N7   DA A 145      26.350 136.504 350.362 
ATOM   2983  C5   DA A 145      25.135 135.840 350.445 
ATOM   2984  C6   DA A 145      24.781 134.568 350.926 
ATOM   2985  N6   DA A 145      25.664 133.699 351.438 
ATOM   2986  N1   DA A 145      23.483 134.221 350.861 
ATOM   2987  C2   DA A 145      22.611 135.088 350.351 
ATOM   2988  N3   DA A 145      22.822 136.296 349.874 
ATOM   2989  C4   DA A 145      24.129 136.618 349.950 
ATOM   2990  P    DG A 146      22.131 142.771 349.036 
ATOM   2991  OP1  DG A 146      21.873 143.638 347.864 
ATOM   2992  OP2  DG A 146      23.094 143.293 350.030 
ATOM   2993  O5'  DG A 146      20.748 142.421 349.761 
ATOM   2994  C5'  DG A 146      19.978 141.299 349.291 
ATOM   2995  C4'  DG A 146      19.465 140.492 350.468 
ATOM   2996  O4'  DG A 146      20.412 139.472 350.896 
ATOM   2997  C3'  DG A 146      19.176 141.285 351.742 
ATOM   2998  O3'  DG A 146      18.027 140.735 352.376 
ATOM   2999  C2'  DG A 146      20.391 141.036 352.636 
ATOM   3000  C1'  DG A 146      20.553 139.555 352.305 
ATOM   3001  N9   DG A 146      21.887 139.002 352.670 
ATOM   3002  C8   DG A 146      23.121 139.616 352.642 
ATOM   3003  N7   DG A 146      24.109 138.845 353.030 
ATOM   3004  C5   DG A 146      23.485 137.637 353.338 
ATOM   3005  C6   DG A 146      24.036 136.418 353.812 
ATOM   3006  O6   DG A 146      25.208 136.150 354.062 
ATOM   3007  N1   DG A 146      23.045 135.444 353.993 
ATOM   3008  C2   DG A 146      21.697 135.624 353.748 
ATOM   3009  N2   DG A 146      20.914 134.569 353.983 
ATOM   3010  N3   DG A 146      21.181 136.767 353.302 
ATOM   3011  C4   DG A 146      22.130 137.723 353.122 
ATOM   3012  P    DA A 147      16.966 141.724 353.052 
ATOM   3013  OP1  DA A 147      16.028 142.224 352.022 
ATOM   3014  OP2  DA A 147      17.680 142.756 353.836 
ATOM   3015  O5'  DA A 147      16.198 140.732 354.045 
ATOM   3016  C5'  DA A 147      16.083 139.341 353.690 
ATOM   3017  C4'  DA A 147      16.366 138.473 354.900 
ATOM   3018  O4'  DA A 147      17.782 138.166 355.043 
ATOM   3019  C3'  DA A 147      15.980 139.071 356.253 
ATOM   3020  O3'  DA A 147      15.491 138.033 357.092 
ATOM   3021  C2'  DA A 147      17.296 139.587 356.837 
ATOM   3022  C1'  DA A 147      18.161 138.414 356.388 
ATOM   3023  N9   DA A 147      19.622 138.703 356.412 
ATOM   3024  C8   DA A 147      20.257 139.883 356.145 
ATOM   3025  N7   DA A 147      21.548 139.819 356.252 
ATOM   3026  C5   DA A 147      21.789 138.500 356.615 
ATOM   3027  C6   DA A 147      22.973 137.793 356.883 
ATOM   3028  N6   DA A 147      24.193 138.343 356.822 
ATOM   3029  N1   DA A 147      22.855 136.495 357.217 
ATOM   3030  C2   DA A 147      21.639 135.953 357.276 
ATOM   3031  N3   DA A 147      20.470 136.511 357.049 
ATOM   3032  C4   DA A 147      20.615 137.811 356.716 
ATOM   3033  P    DG A 148      14.241 138.331 358.047 
ATOM   3034  OP1  DG A 148      12.983 138.164 357.285 
ATOM   3035  OP2  DG A 148      14.427 139.639 358.714 
ATOM   3036  O5'  DG A 148      14.378 137.155 359.124 
ATOM   3037  C5'  DG A 148      14.965 135.903 358.720 
ATOM   3038  C4'  DG A 148      15.934 135.419 359.781 
ATOM   3039  O4'  DG A 148      17.279 135.943 359.586 
ATOM   3040  C3'  DG A 148      15.593 135.807 361.220 
ATOM   3041  O3'  DG A 148      15.948 134.733 362.082 
ATOM   3042  C2'  DG A 148      16.504 136.997 361.526 
ATOM   3043  C1'  DG A 148      17.745 136.454 360.825 
ATOM   3044  N9   DG A 148      18.774 137.492 360.539 
ATOM   3045  C8   DG A 148      18.605 138.819 360.206 
ATOM   3046  N7   DG A 148      19.727 139.470 360.018 
ATOM   3047  C5   DG A 148      20.710 138.506 360.243 
ATOM   3048  C6   DG A 148      22.123 138.614 360.187 
ATOM   3049  O6   DG A 148      22.811 139.596 359.923 
ATOM   3050  N1   DG A 148      22.742 137.392 360.485 
ATOM   3051  C2   DG A 148      22.081 136.220 360.796 
ATOM   3052  N2   DG A 148      22.853 135.160 361.050 
ATOM   3053  N3   DG A 148      20.754 136.120 360.848 
ATOM   3054  C4   DG A 148      20.139 137.297 360.562 
ATOM   3055  P    DA A 149      14.983 134.372 363.309 
ATOM   3056  OP1  DA A 149      13.889 133.494 362.837 
ATOM   3057  OP2  DA A 149      14.568 135.615 363.995 
ATOM   3058  O5'  DA A 149      15.972 133.542 364.253 
ATOM   3059  C5'  DA A 149      17.041 132.786 363.653 
ATOM   3060  C4'  DA A 149      18.321 132.985 364.439 
ATOM   3061  O4'  DA A 149      19.081 134.139 363.981 
ATOM   3062  C3'  DA A 149      18.150 133.228 365.939 
ATOM   3063  O3'  DA A 149      19.211 132.584 366.634 
ATOM   3064  C2'  DA A 149      18.306 134.739 366.106 
ATOM   3065  C1'  DA A 149      19.452 134.910 365.114 
ATOM   3066  N9   DA A 149      19.656 136.316 364.670 
ATOM   3067  C8   DA A 149      18.717 137.288 364.472 
ATOM   3068  N7   DA A 149      19.209 138.423 364.082 
ATOM   3069  C5   DA A 149      20.576 138.189 364.017 
ATOM   3070  C6   DA A 149      21.662 139.007 363.663 
ATOM   3071  N6   DA A 149      21.532 140.288 363.290 
ATOM   3072  N1   DA A 149      22.891 138.459 363.706 
ATOM   3073  C2   DA A 149      23.013 137.185 364.076 
ATOM   3074  N3   DA A 149      22.079 136.329 364.427 
ATOM   3075  C4   DA A 149      20.859 136.902 364.376 
ATOM   3076  P    DG A 150      18.898 131.847 368.019 
ATOM   3077  OP1  DG A 150      18.388 130.484 367.751 
ATOM   3078  OP2  DG A 150      18.035 132.710 368.856 
ATOM   3079  O5'  DG A 150      20.359 131.759 368.667 
ATOM   3080  C5'  DG A 150      21.503 131.664 367.799 
ATOM   3081  C4'  DG A 150      22.604 132.583 368.291 
ATOM   3082  O4'  DG A 150      22.488 133.929 367.745 
ATOM   3083  C3'  DG A 150      22.663 132.802 369.802 
ATOM   3084  O3'  DG A 150      24.024 132.891 370.202 
ATOM   3085  C2'  DG A 150      22.001 134.162 370.023 
ATOM   3086  C1'  DG A 150      22.617 134.856 368.812 
ATOM   3087  N9   DG A 150      21.917 136.112 368.420 
ATOM   3088  C8   DG A 150      20.576 136.419 368.490 
ATOM   3089  N7   DG A 150      20.282 137.623 368.062 
ATOM   3090  C5   DG A 150      21.515 138.151 367.683 
ATOM   3091  C6   DG A 150      21.838 139.423 367.142 
ATOM   3092  O6   DG A 150      21.089 140.360 366.882 
ATOM   3093  N1   DG A 150      23.214 139.542 366.903 
ATOM   3094  C2   DG A 150      24.154 138.562 367.152 
ATOM   3095  N2   DG A 150      25.418 138.872 366.854 
ATOM   3096  N3   DG A 150      23.850 137.369 367.659 
ATOM   3097  C4   DG A 150      22.519 137.236 367.898 
ATOM   3098  P    DT A 151      24.477 132.204 371.575 
ATOM   3099  OP1  DT A 151      24.749 130.767 371.345 
ATOM   3100  OP2  DT A 151      23.492 132.517 372.634 
ATOM   3101  O5'  DT A 151      25.849 132.971 371.875 
ATOM   3102  C5'  DT A 151      26.636 133.451 370.769 
ATOM   3103  C4'  DT A 151      27.133 134.854 371.057 
ATOM   3104  O4'  DT A 151      26.186 135.877 370.635 
ATOM   3105  C3'  DT A 151      27.393 135.178 372.528 
ATOM   3106  O3'  DT A 151      28.535 136.022 372.619 
ATOM   3107  C2'  DT A 151      26.166 135.973 372.973 
ATOM   3108  C1'  DT A 151      26.020 136.800 371.700 
ATOM   3109  N1   DT A 151      24.684 137.441 371.552 
ATOM   3110  C2   DT A 151      24.644 138.675 370.950 
ATOM   3111  O2   DT A 151      25.641 139.247 370.544 
ATOM   3112  N3   DT A 151      23.388 139.239 370.831 
ATOM   3113  C4   DT A 151      22.199 138.682 371.254 
ATOM   3114  O4   DT A 151      21.135 139.283 371.092 
ATOM   3115  C5   DT A 151      22.341 137.386 371.873 
ATOM   3116  C7   DT A 151      21.094 136.710 372.362 
ATOM   3117  C6   DT A 151      23.550 136.815 372.002 
ATOM   3118  P    DT A 152      29.577 135.794 373.812 
ATOM   3119  OP1  DT A 152      30.530 134.724 373.439 
ATOM   3120  OP2  DT A 152      28.843 135.596 375.081 
ATOM   3121  O5'  DT A 152      30.335 137.202 373.844 
ATOM   3122  C5'  DT A 152      30.467 137.952 372.622 
ATOM   3123  C4'  DT A 152      30.167 139.417 372.877 
ATOM   3124  O4'  DT A 152      28.751 139.726 372.740 
ATOM   3125  C3'  DT A 152      30.524 139.935 374.269 
ATOM   3126  O3'  DT A 152      31.008 141.269 374.155 
ATOM   3127  C2'  DT A 152      29.196 139.963 375.025 
ATOM   3128  C1'  DT A 152      28.347 140.484 373.870 
ATOM   3129  N1   DT A 152      26.884 140.283 374.063 
ATOM   3130  C2   DT A 152      26.048 141.251 373.561 
ATOM   3131  O2   DT A 152      26.454 142.241 372.979 
ATOM   3132  N3   DT A 152      24.698 141.030 373.760 
ATOM   3133  C4   DT A 152      24.132 139.948 374.403 
ATOM   3134  O4   DT A 152      22.908 139.859 374.520 
ATOM   3135  C5   DT A 152      25.090 138.987 374.894 
ATOM   3136  C7   DT A 152      24.556 137.778 375.607 
ATOM   3137  C6   DT A 152      26.407 139.176 374.715 
ATOM   3138  P    DC A 153      32.237 141.730 375.069 
ATOM   3139  OP1  DC A 153      33.510 141.326 374.429 
ATOM   3140  OP2  DC A 153      32.030 141.257 376.455 
ATOM   3141  O5'  DC A 153      32.090 143.322 375.017 
ATOM   3142  C5'  DC A 153      31.519 143.933 373.844 
ATOM   3143  C4'  DC A 153      30.535 145.012 374.249 
ATOM   3144  O4'  DC A 153      29.191 144.491 374.450 
ATOM   3145  C3'  DC A 153      30.847 145.741 375.556 
ATOM   3146  O3'  DC A 153      30.486 147.110 375.417 
ATOM   3147  C2'  DC A 153      29.923 145.097 376.588 
ATOM   3148  C1'  DC A 153      28.699 144.987 375.686 
ATOM   3149  N1   DC A 153      27.667 144.036 376.188 
ATOM   3150  C2   DC A 153      26.330 144.345 375.950 
ATOM   3151  O2   DC A 153      26.057 145.384 375.338 
ATOM   3152  N3   DC A 153      25.374 143.492 376.401 
ATOM   3153  C4   DC A 153      25.711 142.376 377.060 
ATOM   3154  N4   DC A 153      24.743 141.576 377.479 
ATOM   3155  C5   DC A 153      27.081 142.041 377.315 
ATOM   3156  C6   DC A 153      28.021 142.906 376.857 
ATOM   3157  P    DC A 154      31.430 148.231 376.060 
ATOM   3158  OP1  DC A 154      32.539 148.539 375.129 
ATOM   3159  OP2  DC A 154      31.825 147.822 377.427 
ATOM   3160  O5'  DC A 154      30.431 149.478 376.140 
ATOM   3161  C5'  DC A 154      29.379 149.593 375.164 
ATOM   3162  C4'  DC A 154      28.084 149.990 375.843 
ATOM   3163  O4'  DC A 154      27.324 148.838 376.307 
ATOM   3164  C3'  DC A 154      28.226 150.864 377.089 
ATOM   3165  O3'  DC A 154      27.157 151.802 377.118 
ATOM   3166  C2'  DC A 154      28.056 149.897 378.261 
ATOM   3167  C1'  DC A 154      26.927 149.074 377.649 
ATOM   3168  N1   DC A 154      26.720 147.755 378.309 
ATOM   3169  C2   DC A 154      25.419 147.268 378.396 
ATOM   3170  O2   DC A 154      24.497 147.944 377.924 
ATOM   3171  N3   DC A 154      25.210 146.068 378.995 
ATOM   3172  C4   DC A 154      26.236 145.366 379.493 
ATOM   3173  N4   DC A 154      25.981 144.201 380.068 
ATOM   3174  C5   DC A 154      27.582 145.849 379.415 
ATOM   3175  C6   DC A 154      27.770 147.051 378.813 
ATOM   3176  P    DA A 155      27.451 153.299 377.602 
ATOM   3177  OP1  DA A 155      27.976 154.093 376.467 
ATOM   3178  OP2  DA A 155      28.293 153.271 378.818 
ATOM   3179  O5'  DA A 155      25.981 153.805 377.978 
ATOM   3180  C5'  DA A 155      24.852 153.257 377.270 
ATOM   3181  C4'  DA A 155      23.737 152.934 378.244 
ATOM   3182  O4'  DA A 155      23.852 151.591 378.795 
ATOM   3183  C3'  DA A 155      23.650 153.832 379.478 
ATOM   3184  O3'  DA A 155      22.279 154.037 379.803 
ATOM   3185  C2'  DA A 155      24.296 153.016 380.597 
ATOM   3186  C1'  DA A 155      23.697 151.669 380.204 
ATOM   3187  N9   DA A 155      24.394 150.503 380.811 
ATOM   3188  C8   DA A 155      25.724 150.359 381.090 
ATOM   3189  N7   DA A 155      26.027 149.217 381.624 
ATOM   3190  C5   DA A 155      24.812 148.553 381.707 
ATOM   3191  C6   DA A 155      24.458 147.281 382.188 
ATOM   3192  N6   DA A 155      25.341 146.412 382.701 
ATOM   3193  N1   DA A 155      23.160 146.934 382.124 
ATOM   3194  C2   DA A 155      22.288 147.801 381.613 
ATOM   3195  N3   DA A 155      22.499 149.009 381.136 
ATOM   3196  C4   DA A 155      23.806 149.331 381.213 
ATOM   3197  P    DA A 156      21.808 155.484 380.299 
ATOM   3198  OP1  DA A 156      21.551 156.351 379.126 
ATOM   3199  OP2  DA A 156      22.771 156.006 381.292 
ATOM   3200  O5'  DA A 156      20.425 155.134 381.024 
ATOM   3201  C5'  DA A 156      19.655 154.012 380.553 
ATOM   3202  C4'  DA A 156      19.142 153.205 381.730 
ATOM   3203  O4'  DA A 156      20.089 152.185 382.158 
ATOM   3204  C3'  DA A 156      18.853 153.998 383.005 
ATOM   3205  O3'  DA A 156      17.704 153.448 383.638 
ATOM   3206  C2'  DA A 156      20.068 153.749 383.899 
ATOM   3207  C1'  DA A 156      20.230 152.268 383.568 
ATOM   3208  N9   DA A 156      21.565 151.715 383.933 
ATOM   3209  C8   DA A 156      22.778 152.339 383.898 
ATOM   3210  N7   DA A 156      23.765 151.589 384.280 
ATOM   3211  C5   DA A 156      23.162 150.378 384.592 
ATOM   3212  C6   DA A 156      23.675 149.157 385.061 
ATOM   3213  N6   DA A 156      24.975 148.947 385.310 
ATOM   3214  N1   DA A 156      22.799 148.155 385.267 
ATOM   3215  C2   DA A 156      21.508 148.370 385.017 
ATOM   3216  N3   DA A 156      20.916 149.459 384.580 
ATOM   3217  C4   DA A 156      21.814 150.446 384.382 
ATOM   3218  P    DC A 157      16.644 154.437 384.315 
ATOM   3219  OP1  DC A 157      15.705 154.937 383.284 
ATOM   3220  OP2  DC A 157      17.357 155.469 385.098 
ATOM   3221  O5'  DC A 157      15.875 153.445 385.307 
ATOM   3222  C5'  DC A 157      15.760 152.054 384.953 
ATOM   3223  C4'  DC A 157      16.043 151.186 386.163 
ATOM   3224  O4'  DC A 157      17.459 150.879 386.305 
ATOM   3225  C3'  DC A 157      15.657 151.784 387.515 
ATOM   3226  O3'  DC A 157      15.168 150.746 388.355 
ATOM   3227  C2'  DC A 157      16.973 152.300 388.100 
ATOM   3228  C1'  DC A 157      17.838 151.127 387.651 
ATOM   3229  N1   DC A 157      19.299 151.416 387.674 
ATOM   3230  C2   DC A 157      20.162 150.376 388.008 
ATOM   3231  O2   DC A 157      19.685 149.266 388.268 
ATOM   3232  N3   DC A 157      21.497 150.620 388.036 
ATOM   3233  C4   DC A 157      21.975 151.838 387.748 
ATOM   3234  N4   DC A 157      23.285 152.026 387.789 
ATOM   3235  C5   DC A 157      21.104 152.922 387.403 
ATOM   3236  C6   DC A 157      19.773 152.657 387.381 
ATOM   3237  P    DA A 158      13.918 151.044 389.310 
ATOM   3238  OP1  DA A 158      12.660 150.877 388.548 
ATOM   3239  OP2  DA A 158      14.104 152.352 389.976 
ATOM   3240  O5'  DA A 158      14.055 149.868 390.386 
ATOM   3241  C5'  DA A 158      14.642 148.616 389.983 
ATOM   3242  C4'  DA A 158      15.611 148.132 391.044 
ATOM   3243  O4'  DA A 158      16.956 148.656 390.848 
ATOM   3244  C3'  DA A 158      15.271 148.520 392.482 
ATOM   3245  O3'  DA A 158      15.625 147.446 393.345 
ATOM   3246  C2'  DA A 158      16.181 149.710 392.788 
ATOM   3247  C1'  DA A 158      17.423 149.167 392.087 
ATOM   3248  N9   DA A 158      18.451 150.205 391.802 
ATOM   3249  C8   DA A 158      18.264 151.517 391.473 
ATOM   3250  N7   DA A 158      19.367 152.174 391.284 
ATOM   3251  C5   DA A 158      20.360 151.229 391.504 
ATOM   3252  C6   DA A 158      21.762 151.300 391.457 
ATOM   3253  N6   DA A 158      22.437 152.419 391.159 
ATOM   3254  N1   DA A 158      22.448 150.174 391.729 
ATOM   3255  C2   DA A 158      21.772 149.065 392.024 
ATOM   3256  N3   DA A 158      20.473 148.879 392.098 
ATOM   3257  C4   DA A 158      19.809 150.021 391.822 
ATOM   3258  P    DC A 159      14.660 147.085 394.571 
ATOM   3259  OP1  DC A 159      13.567 146.207 394.100 
ATOM   3260  OP2  DC A 159      14.245 148.329 395.257 
ATOM   3261  O5'  DC A 159      15.649 146.255 395.516 
ATOM   3262  C5'  DC A 159      16.718 145.499 394.915 
ATOM   3263  C4'  DC A 159      17.998 145.698 395.702 
ATOM   3264  O4'  DC A 159      18.758 146.852 395.244 
ATOM   3265  C3'  DC A 159      17.827 145.941 397.201 
ATOM   3266  O3'  DC A 159      18.889 145.297 397.896 
ATOM   3267  C2'  DC A 159      17.983 147.452 397.369 
ATOM   3268  C1'  DC A 159      19.129 147.623 396.376 
ATOM   3269  N1   DC A 159      19.333 149.029 395.933 
ATOM   3270  C2   DC A 159      20.637 149.447 395.678 
ATOM   3271  O2   DC A 159      21.562 148.641 395.828 
ATOM   3272  N3   DC A 159      20.844 150.728 395.273 
ATOM   3273  C4   DC A 159      19.815 151.570 395.122 
ATOM   3274  N4   DC A 159      20.068 152.807 394.725 
ATOM   3275  C5   DC A 159      18.466 151.160 395.379 
ATOM   3276  C6   DC A 159      18.280 149.877 395.783 
ATOM   3277  P    DA A 160      18.575 144.560 399.282 
ATOM   3278  OP1  DA A 160      18.066 143.197 399.014 
ATOM   3279  OP2  DA A 160      17.712 145.423 400.118 
ATOM   3280  O5'  DA A 160      20.036 144.472 399.930 
ATOM   3281  C5'  DA A 160      21.181 144.377 399.061 
ATOM   3282  C4'  DA A 160      22.281 145.296 399.553 
ATOM   3283  O4'  DA A 160      22.165 146.642 399.008 
ATOM   3284  C3'  DA A 160      22.340 145.515 401.065 
ATOM   3285  O3'  DA A 160      23.701 145.604 401.464 
ATOM   3286  C2'  DA A 160      21.678 146.875 401.285 
ATOM   3287  C1'  DA A 160      22.294 147.569 400.074 
ATOM   3288  N9   DA A 160      21.594 148.825 399.683 
ATOM   3289  C8   DA A 160      20.262 149.112 399.759 
ATOM   3290  N7   DA A 160      19.957 150.300 399.339 
ATOM   3291  C5   DA A 160      21.175 150.844 398.956 
ATOM   3292  C6   DA A 160      21.529 152.092 398.419 
ATOM   3293  N6   DA A 160      20.645 153.066 398.164 
ATOM   3294  N1   DA A 160      22.832 152.305 398.154 
ATOM   3295  C2   DA A 160      23.707 151.334 398.409 
ATOM   3296  N3   DA A 160      23.495 150.135 398.906 
ATOM   3297  C4   DA A 160      22.184 149.947 399.163 
ATOM   3298  P    DC A 161      24.154 144.917 402.838 
ATOM   3299  OP1  DC A 161      24.426 143.480 402.608 
ATOM   3300  OP2  DC A 161      23.169 145.230 403.897 
ATOM   3301  O5'  DC A 161      25.526 145.684 403.137 
ATOM   3302  C5'  DC A 161      26.313 146.165 402.031 
ATOM   3303  C4'  DC A 161      26.810 147.567 402.320 
ATOM   3304  O4'  DC A 161      25.863 148.590 401.897 
ATOM   3305  C3'  DC A 161      27.070 147.891 403.791 
ATOM   3306  O3'  DC A 161      28.212 148.735 403.881 
ATOM   3307  C2'  DC A 161      25.843 148.686 404.235 
ATOM   3308  C1'  DC A 161      25.697 149.513 402.962 
ATOM   3309  N1   DC A 161      24.361 150.154 402.814 
ATOM   3310  C2   DC A 161      24.304 151.406 402.207 
ATOM   3311  O2   DC A 161      25.355 151.928 401.818 
ATOM   3312  N3   DC A 161      23.095 152.007 402.063 
ATOM   3313  C4   DC A 161      21.979 151.407 402.497 
ATOM   3314  N4   DC A 161      20.824 152.035 402.334 
ATOM   3315  C5   DC A 161      22.015 150.121 403.125 
ATOM   3316  C6   DC A 161      23.232 149.536 403.260 
ATOM   3317  P    DA A 162      29.254 148.507 405.074 
ATOM   3318  OP1  DA A 162      30.207 147.437 404.702 
ATOM   3319  OP2  DA A 162      28.520 148.309 406.343 
ATOM   3320  O5'  DA A 162      30.012 149.915 405.106 
ATOM   3321  C5'  DA A 162      30.144 150.665 403.884 
ATOM   3322  C4'  DA A 162      29.844 152.130 404.139 
ATOM   3323  O4'  DA A 162      28.428 152.439 404.002 
ATOM   3324  C3'  DA A 162      30.202 152.648 405.532 
ATOM   3325  O3'  DA A 162      30.685 153.982 405.417 
ATOM   3326  C2'  DA A 162      28.874 152.676 406.287 
ATOM   3327  C1'  DA A 162      28.024 153.197 405.132 
ATOM   3328  N9   DA A 162      26.561 152.996 405.325 
ATOM   3329  C8   DA A 162      25.922 151.961 405.945 
ATOM   3330  N7   DA A 162      24.629 152.071 405.954 
ATOM   3331  C5   DA A 162      24.392 153.267 405.290 
ATOM   3332  C6   DA A 162      23.210 153.953 404.967 
ATOM   3333  N6   DA A 162      21.985 153.507 405.286 
ATOM   3334  N1   DA A 162      23.330 155.117 404.303 
ATOM   3335  C2   DA A 162      24.549 155.554 403.989 
ATOM   3336  N3   DA A 162      25.717 155.004 404.236 
ATOM   3337  C4   DA A 162      25.568 153.841 404.902 
ATOM   3338  P    DT A 163      31.914 154.443 406.331 
ATOM   3339  OP1  DT A 163      33.187 154.039 405.691 
ATOM   3340  OP2  DT A 163      31.707 153.970 407.718 
ATOM   3341  O5'  DT A 163      31.767 156.035 406.279 
ATOM   3342  C5'  DT A 163      31.196 156.646 405.106 
ATOM   3343  C4'  DT A 163      30.212 157.725 405.511 
ATOM   3344  O4'  DT A 163      28.868 157.204 405.712 
ATOM   3345  C3'  DT A 163      30.524 158.454 406.818 
ATOM   3346  O3'  DT A 163      30.163 159.823 406.680 
ATOM   3347  C2'  DT A 163      29.600 157.810 407.851 
ATOM   3348  C1'  DT A 163      28.376 157.700 406.948 
ATOM   3349  N1   DT A 163      27.344 156.749 407.450 
ATOM   3350  C2   DT A 163      26.030 157.068 407.208 
ATOM   3351  O2   DT A 163      25.690 158.075 406.611 
ATOM   3352  N3   DT A 163      25.102 156.164 407.689 
ATOM   3353  C4   DT A 163      25.374 154.998 408.374 
ATOM   3354  O4   DT A 163      24.458 154.267 408.756 
ATOM   3355  C5   DT A 163      26.782 154.751 408.580 
ATOM   3356  C7   DT A 163      27.166 153.502 409.318 
ATOM   3357  C6   DT A 163      27.705 155.613 408.124 
ATOM   3358  P    DT A 164      31.107 160.944 407.323 
ATOM   3359  OP1  DT A 164      32.216 161.252 406.392 
ATOM   3360  OP2  DT A 164      31.502 160.535 408.689 
ATOM   3361  O5'  DT A 164      30.108 162.191 407.402 
ATOM   3362  C5'  DT A 164      29.057 162.306 406.426 
ATOM   3363  C4'  DT A 164      27.761 162.703 407.105 
ATOM   3364  O4'  DT A 164      27.001 161.551 407.569 
ATOM   3365  C3'  DT A 164      27.903 163.577 408.351 
ATOM   3366  O3'  DT A 164      26.834 164.515 408.381 
ATOM   3367  C2'  DT A 164      27.733 162.610 409.523 
ATOM   3368  C1'  DT A 164      26.604 161.787 408.911 
ATOM   3369  N1   DT A 164      26.398 160.468 409.572 
ATOM   3370  C2   DT A 164      25.108 160.002 409.649 
ATOM   3371  O2   DT A 164      24.153 160.616 409.206 
ATOM   3372  N3   DT A 164      24.956 158.776 410.269 
ATOM   3373  C4   DT A 164      25.963 157.999 410.804 
ATOM   3374  O4   DT A 164      25.703 156.917 411.335 
ATOM   3375  C5   DT A 164      27.281 158.572 410.675 
ATOM   3376  C7   DT A 164      28.435 157.791 411.231 
ATOM   3377  C6   DT A 164      27.458 159.762 410.077 
ATOM   3378  P    DA A 165      27.128 166.012 408.864 
ATOM   3379  OP1  DA A 165      27.653 166.806 407.730 
ATOM   3380  OP2  DA A 165      27.970 165.984 410.081 
ATOM   3381  O5'  DA A 165      25.658 166.518 409.241 
ATOM   3382  C5'  DA A 165      24.529 165.970 408.533 
ATOM   3383  C4'  DA A 165      23.414 165.647 409.507 
ATOM   3384  O4'  DA A 165      23.529 164.304 410.057 
ATOM   3385  C3'  DA A 165      23.327 166.545 410.740 
ATOM   3386  O3'  DA A 165      21.956 166.750 411.065 
ATOM   3387  C2'  DA A 165      23.974 165.729 411.859 
ATOM   3388  C1'  DA A 165      23.374 164.382 411.466 
ATOM   3389  N9   DA A 165      24.071 163.216 412.074 
ATOM   3390  C8   DA A 165      25.401 163.072 412.352 
ATOM   3391  N7   DA A 165      25.704 161.930 412.887 
ATOM   3392  C5   DA A 165      24.489 161.266 412.969 
ATOM   3393  C6   DA A 165      24.135 159.994 413.451 
ATOM   3394  N6   DA A 165      25.018 159.125 413.963 
ATOM   3395  N1   DA A 165      22.837 159.647 413.386 
ATOM   3396  C2   DA A 165      21.965 160.514 412.876 
ATOM   3397  N3   DA A 165      22.176 161.722 412.398 
ATOM   3398  C4   DA A 165      23.483 162.045 412.475 
ATOM   3399  P    DT A 166      21.485 168.197 411.561 
ATOM   3400  OP1  DT A 166      21.228 169.064 410.389 
ATOM   3401  OP2  DT A 166      22.448 168.719 412.555 
ATOM   3402  O5'  DT A 166      20.102 167.847 412.286 
ATOM   3403  C5'  DT A 166      19.332 166.725 411.816 
ATOM   3404  C4'  DT A 166      18.819 165.918 412.992 
ATOM   3405  O4'  DT A 166      19.766 164.898 413.420 
ATOM   3406  C3'  DT A 166      18.530 166.711 414.267 
ATOM   3407  O3'  DT A 166      17.381 166.161 414.901 
ATOM   3408  C2'  DT A 166      19.745 166.462 415.161 
ATOM   3409  C1'  DT A 166      19.907 164.981 414.830 
ATOM   3410  N1   DT A 166      21.242 164.428 415.195 
ATOM   3411  C2   DT A 166      21.282 163.125 415.626 
ATOM   3412  O2   DT A 166      20.288 162.426 415.717 
ATOM   3413  N3   DT A 166      22.535 162.648 415.956 
ATOM   3414  C4   DT A 166      23.722 163.349 415.892 
ATOM   3415  O4   DT A 166      24.785 162.815 416.214 
ATOM   3416  C5   DT A 166      23.577 164.709 415.428 
ATOM   3417  C7   DT A 166      24.821 165.544 415.328 
ATOM   3418  C6   DT A 166      22.371 165.199 415.101 
ATOM   3419  P    DA A 167      16.321 167.150 415.577 
ATOM   3420  OP1  DA A 167      15.382 167.650 414.547 
ATOM   3421  OP2  DA A 167      17.034 168.182 416.361 
ATOM   3422  O5'  DA A 167      15.552 166.158 416.569 
ATOM   3423  C5'  DA A 167      15.437 164.767 416.215 
ATOM   3424  C4'  DA A 167      15.720 163.899 417.425 
ATOM   3425  O4'  DA A 167      17.137 163.592 417.568 
ATOM   3426  C3'  DA A 167      15.335 164.497 418.778 
ATOM   3427  O3'  DA A 167      14.845 163.459 419.617 
ATOM   3428  C2'  DA A 167      16.650 165.013 419.362 
ATOM   3429  C1'  DA A 167      17.515 163.840 418.913 
ATOM   3430  N9   DA A 167      18.976 164.129 418.937 
ATOM   3431  C8   DA A 167      19.611 165.309 418.670 
ATOM   3432  N7   DA A 167      20.903 165.245 418.776 
ATOM   3433  C5   DA A 167      21.143 163.926 419.140 
ATOM   3434  C6   DA A 167      22.327 163.219 419.407 
ATOM   3435  N6   DA A 167      23.548 163.769 419.347 
ATOM   3436  N1   DA A 167      22.209 161.921 419.742 
ATOM   3437  C2   DA A 167      20.993 161.379 419.801 
ATOM   3438  N3   DA A 167      19.824 161.937 419.574 
ATOM   3439  C4   DA A 167      19.969 163.237 419.241 
ATOM   3440  P    DG A 168      13.595 163.757 420.572 
ATOM   3441  OP1  DG A 168      12.337 163.590 419.810 
ATOM   3442  OP2  DG A 168      13.781 165.065 421.239 
ATOM   3443  O5'  DG A 168      13.732 162.581 421.649 
ATOM   3444  C5'  DG A 168      14.319 161.329 421.245 
ATOM   3445  C4'  DG A 168      15.288 160.845 422.306 
ATOM   3446  O4'  DG A 168      16.633 161.369 422.110 
ATOM   3447  C3'  DG A 168      14.948 161.233 423.745 
ATOM   3448  O3'  DG A 168      15.302 160.159 424.607 
ATOM   3449  C2'  DG A 168      15.858 162.423 424.051 
ATOM   3450  C1'  DG A 168      17.100 161.880 423.350 
ATOM   3451  N9   DG A 168      18.128 162.918 423.064 
ATOM   3452  C8   DG A 168      17.959 164.245 422.731 
ATOM   3453  N7   DG A 168      19.081 164.896 422.543 
ATOM   3454  C5   DG A 168      20.064 163.932 422.768 
ATOM   3455  C6   DG A 168      21.477 164.040 422.712 
ATOM   3456  O6   DG A 168      22.165 165.022 422.448 
ATOM   3457  N1   DG A 168      22.096 162.818 423.010 
ATOM   3458  C2   DG A 168      21.435 161.646 423.321 
ATOM   3459  N2   DG A 168      22.207 160.586 423.574 
ATOM   3460  N3   DG A 168      20.108 161.546 423.373 
ATOM   3461  C4   DG A 168      19.493 162.723 423.087 
ATOM   3462  P    DA A 169      14.337 159.798 425.833 
ATOM   3463  OP1  DA A 169      13.244 158.920 425.362 
ATOM   3464  OP2  DA A 169      13.922 161.042 426.520 
ATOM   3465  O5'  DA A 169      15.326 158.968 426.778 
ATOM   3466  C5'  DA A 169      16.395 158.212 426.178 
ATOM   3467  C4'  DA A 169      17.675 158.411 426.964 
ATOM   3468  O4'  DA A 169      18.435 159.565 426.506 
ATOM   3469  C3'  DA A 169      17.504 158.654 428.464 
ATOM   3470  O3'  DA A 169      18.566 158.010 429.158 
ATOM   3471  C2'  DA A 169      17.660 160.165 428.631 
ATOM   3472  C1'  DA A 169      18.806 160.336 427.639 
ATOM   3473  N9   DA A 169      19.010 161.742 427.195 
ATOM   3474  C8   DA A 169      18.071 162.714 426.996 
ATOM   3475  N7   DA A 169      18.564 163.849 426.607 
ATOM   3476  C5   DA A 169      19.930 163.615 426.541 
ATOM   3477  C6   DA A 169      21.016 164.433 426.187 
ATOM   3478  N6   DA A 169      20.886 165.714 425.815 
ATOM   3479  N1   DA A 169      22.245 163.885 426.231 
ATOM   3480  C2   DA A 169      22.368 162.611 426.601 
ATOM   3481  N3   DA A 169      21.433 161.755 426.952 
ATOM   3482  C4   DA A 169      20.213 162.328 426.900 
ATOM   3483  P    DT A 170      18.252 157.273 430.544 
ATOM   3484  OP1  DT A 170      17.743 155.910 430.276 
ATOM   3485  OP2  DT A 170      17.389 158.136 431.381 
ATOM   3486  O5'  DT A 170      19.713 157.185 431.192 
ATOM   3487  C5'  DT A 170      20.858 157.090 430.324 
ATOM   3488  C4'  DT A 170      21.958 158.009 430.815 
ATOM   3489  O4'  DT A 170      21.843 159.355 430.270 
ATOM   3490  C3'  DT A 170      22.017 158.228 432.327 
ATOM   3491  O3'  DT A 170      23.379 158.317 432.727 
ATOM   3492  C2'  DT A 170      21.355 159.588 432.548 
ATOM   3493  C1'  DT A 170      21.971 160.282 431.337 
ATOM   3494  N1   DT A 170      21.271 161.538 430.945 
ATOM   3495  C2   DT A 170      22.046 162.554 430.440 
ATOM   3496  O2   DT A 170      23.254 162.464 430.306 
ATOM   3497  N3   DT A 170      21.363 163.702 430.090 
ATOM   3498  C4   DT A 170      20.003 163.912 430.199 
ATOM   3499  O4   DT A 170      19.504 164.985 429.851 
ATOM   3500  C5   DT A 170      19.275 162.788 430.739 
ATOM   3501  C7   DT A 170      17.789 162.932 430.892 
ATOM   3502  C6   DT A 170      19.915 161.660 431.089 
ATOM   3503  P    DT A 171      23.831 157.630 434.100 
ATOM   3504  OP1  DT A 171      24.104 156.193 433.870 
ATOM   3505  OP2  DT A 171      22.846 157.943 435.159 
ATOM   3506  O5'  DT A 171      25.203 158.397 434.399 
ATOM   3507  C5'  DT A 171      25.990 158.878 433.294 
ATOM   3508  C4'  DT A 171      26.487 160.280 433.582 
ATOM   3509  O4'  DT A 171      25.540 161.303 433.160 
ATOM   3510  C3'  DT A 171      26.748 160.604 435.053 
ATOM   3511  O3'  DT A 171      27.889 161.448 435.144 
ATOM   3512  C2'  DT A 171      25.520 161.399 435.498 
ATOM   3513  C1'  DT A 171      25.374 162.226 434.225 
ATOM   3514  N1   DT A 171      24.038 162.867 434.077 
ATOM   3515  C2   DT A 171      23.999 164.101 433.475 
ATOM   3516  O2   DT A 171      24.996 164.673 433.069 
ATOM   3517  N3   DT A 171      22.743 164.665 433.356 
ATOM   3518  C4   DT A 171      21.553 164.108 433.778 
ATOM   3519  O4   DT A 171      20.489 164.709 433.617 
ATOM   3520  C5   DT A 171      21.695 162.812 434.398 
ATOM   3521  C7   DT A 171      20.448 162.136 434.887 
ATOM   3522  C6   DT A 171      22.904 162.241 434.527 
ATOM   3523  P    DA A 172      28.931 161.220 436.337 
ATOM   3524  OP1  DA A 172      29.884 160.150 435.964 
ATOM   3525  OP2  DA A 172      28.197 161.022 437.606 
ATOM   3526  O5'  DA A 172      29.689 162.628 436.369 
ATOM   3527  C5'  DA A 172      29.821 163.378 435.146 
ATOM   3528  C4'  DA A 172      29.521 164.843 435.402 
ATOM   3529  O4'  DA A 172      28.105 165.152 435.264 
ATOM   3530  C3'  DA A 172      29.879 165.361 436.794 
ATOM   3531  O3'  DA A 172      30.362 166.695 436.679 
ATOM   3532  C2'  DA A 172      28.551 165.389 437.550 
ATOM   3533  C1'  DA A 172      27.701 165.910 436.394 
ATOM   3534  N9   DA A 172      26.238 165.709 436.587 
ATOM   3535  C8   DA A 172      25.599 164.674 437.208 
ATOM   3536  N7   DA A 172      24.306 164.784 437.217 
ATOM   3537  C5   DA A 172      24.069 165.980 436.553 
ATOM   3538  C6   DA A 172      22.887 166.666 436.230 
ATOM   3539  N6   DA A 172      21.662 166.220 436.548 
ATOM   3540  N1   DA A 172      23.007 167.830 435.565 
ATOM   3541  C2   DA A 172      24.226 168.267 435.251 
ATOM   3542  N3   DA A 172      25.394 167.717 435.499 
ATOM   3543  C4   DA A 172      25.245 166.554 436.164 
ATOM   3544  P    DC A 173      31.592 167.156 437.594 
ATOM   3545  OP1  DC A 173      32.864 166.752 436.954 
ATOM   3546  OP2  DC A 173      31.384 166.683 438.980 
ATOM   3547  O5'  DC A 173      31.444 168.748 437.542 
ATOM   3548  C5'  DC A 173      30.873 169.359 436.369 
ATOM   3549  C4'  DC A 173      29.889 170.438 436.773 
ATOM   3550  O4'  DC A 173      28.545 169.917 436.975 
ATOM   3551  C3'  DC A 173      30.201 171.167 438.080 
ATOM   3552  O3'  DC A 173      29.840 172.536 437.942 
ATOM   3553  C2'  DC A 173      29.277 170.523 439.113 
ATOM   3554  C1'  DC A 173      28.053 170.413 438.210 
ATOM   3555  N1   DC A 173      27.021 169.462 438.713 
ATOM   3556  C2   DC A 173      25.685 169.771 438.475 
ATOM   3557  O2   DC A 173      25.411 170.810 437.863 
ATOM   3558  N3   DC A 173      24.728 168.918 438.926 
ATOM   3559  C4   DC A 173      25.065 167.802 439.585 
ATOM   3560  N4   DC A 173      24.097 167.002 440.004 
ATOM   3561  C5   DC A 173      26.435 167.467 439.840 
ATOM   3562  C6   DC A 173      27.375 168.332 439.382 
ATOM   3563  P    DT A 174      30.785 173.657 438.585 
ATOM   3564  OP1  DT A 174      31.893 173.965 437.654 
ATOM   3565  OP2  DT A 174      31.180 173.248 439.952 
ATOM   3566  O5'  DT A 174      29.785 174.904 438.665 
ATOM   3567  C5'  DT A 174      28.734 175.019 437.688 
ATOM   3568  C4'  DT A 174      27.438 175.416 438.368 
ATOM   3569  O4'  DT A 174      26.678 174.264 438.832 
ATOM   3570  C3'  DT A 174      27.580 176.290 439.613 
ATOM   3571  O3'  DT A 174      26.511 177.228 439.643 
ATOM   3572  C2'  DT A 174      27.411 175.323 440.786 
ATOM   3573  C1'  DT A 174      26.281 174.500 440.174 
ATOM   3574  N1   DT A 174      26.075 173.181 440.834 
ATOM   3575  C2   DT A 174      24.785 172.715 440.911 
ATOM   3576  O2   DT A 174      23.830 173.329 440.468 
ATOM   3577  N3   DT A 174      24.633 171.489 441.531 
ATOM   3578  C4   DT A 174      25.640 170.712 442.066 
ATOM   3579  O4   DT A 174      25.380 169.630 442.597 
ATOM   3580  C5   DT A 174      26.958 171.285 441.937 
ATOM   3581  C7   DT A 174      28.112 170.504 442.494 
ATOM   3582  C6   DT A 174      27.135 172.475 441.339 
ATOM   3583  P    DC A 175      26.805 178.725 440.127 
ATOM   3584  OP1  DC A 175      27.330 179.519 438.992 
ATOM   3585  OP2  DC A 175      27.647 178.697 441.343 
ATOM   3586  O5'  DC A 175      25.335 179.231 440.503 
ATOM   3587  C5'  DC A 175      24.206 178.683 439.795 
ATOM   3588  C4'  DC A 175      23.091 178.360 440.769 
ATOM   3589  O4'  DC A 175      23.206 177.017 441.320 
ATOM   3590  C3'  DC A 175      23.004 179.258 442.003 
ATOM   3591  O3'  DC A 175      21.634 179.463 442.328 
ATOM   3592  C2'  DC A 175      23.651 178.442 443.122 
ATOM   3593  C1'  DC A 175      23.051 177.095 442.728 
ATOM   3594  N1   DC A 175      23.748 175.929 443.336 
ATOM   3595  C2   DC A 175      22.980 174.820 443.681 
ATOM   3596  O2   DC A 175      21.762 174.849 443.470 
ATOM   3597  N3   DC A 175      23.597 173.746 444.237 
ATOM   3598  C4   DC A 175      24.918 173.753 444.450 
ATOM   3599  N4   DC A 175      25.473 172.681 444.996 
ATOM   3600  C5   DC A 175      25.728 174.884 444.103 
ATOM   3601  C6   DC A 175      25.092 175.947 443.549 
ATOM   3602  P    DA A 176      21.162 180.910 442.823 
ATOM   3603  OP1  DA A 176      20.905 181.777 441.651 
ATOM   3604  OP2  DA A 176      22.125 181.432 443.817 
ATOM   3605  O5'  DA A 176      19.779 180.560 443.549 
ATOM   3606  C5'  DA A 176      19.009 179.438 443.078 
ATOM   3607  C4'  DA A 176      18.496 178.631 444.255 
ATOM   3608  O4'  DA A 176      19.443 177.611 444.683 
ATOM   3609  C3'  DA A 176      18.208 179.424 445.529 
ATOM   3610  O3'  DA A 176      17.059 178.874 446.163 
ATOM   3611  C2'  DA A 176      19.422 179.175 446.424 
ATOM   3612  C1'  DA A 176      19.585 177.694 446.093 
ATOM   3613  N9   DA A 176      20.919 177.141 446.458 
ATOM   3614  C8   DA A 176      22.133 177.765 446.423 
ATOM   3615  N7   DA A 176      23.119 177.015 446.805 
ATOM   3616  C5   DA A 176      22.516 175.804 447.116 
ATOM   3617  C6   DA A 176      23.029 174.583 447.586 
ATOM   3618  N6   DA A 176      24.329 174.373 447.834 
ATOM   3619  N1   DA A 176      22.153 173.581 447.792 
ATOM   3620  C2   DA A 176      20.862 173.796 447.542 
ATOM   3621  N3   DA A 176      20.270 174.885 447.105 
ATOM   3622  C4   DA A 176      21.168 175.872 446.907 
ATOM   3623  P    DG A 177      15.998 179.863 446.839 
ATOM   3624  OP1  DG A 177      15.059 180.363 445.809 
ATOM   3625  OP2  DG A 177      16.711 180.895 447.623 
ATOM   3626  O5'  DG A 177      15.229 178.871 447.832 
ATOM   3627  C5'  DG A 177      15.114 177.480 447.478 
ATOM   3628  C4'  DG A 177      15.397 176.612 448.687 
ATOM   3629  O4'  DG A 177      16.814 176.305 448.830 
ATOM   3630  C3'  DG A 177      15.012 177.210 450.040 
ATOM   3631  O3'  DG A 177      14.522 176.172 450.880 
ATOM   3632  C2'  DG A 177      16.327 177.726 450.624 
ATOM   3633  C1'  DG A 177      17.192 176.553 450.176 
ATOM   3634  N9   DG A 177      18.653 176.842 450.199 
ATOM   3635  C8   DG A 177      19.311 178.024 449.934 
ATOM   3636  N7   DG A 177      20.616 177.945 450.044 
ATOM   3637  C5   DG A 177      20.836 176.618 450.409 
ATOM   3638  C6   DG A 177      22.052 175.933 450.673 
ATOM   3639  O6   DG A 177      23.201 176.364 450.638 
ATOM   3640  N1   DG A 177      21.820 174.592 451.011 
ATOM   3641  C2   DG A 177      20.578 173.992 451.084 
ATOM   3642  N2   DG A 177      20.570 172.701 451.423 
ATOM   3643  N3   DG A 177      19.440 174.635 450.835 
ATOM   3644  C4   DG A 177      19.646 175.937 450.507 
ATOM   3645  P    DA A 178      13.272 176.470 451.835 
ATOM   3646  OP1  DA A 178      12.014 176.303 451.072 
ATOM   3647  OP2  DA A 178      13.458 177.778 452.501 
ATOM   3648  O5'  DA A 178      13.409 175.294 452.911 
ATOM   3649  C5'  DA A 178      13.996 174.042 452.508 
ATOM   3650  C4'  DA A 178      14.965 173.558 453.568 
ATOM   3651  O4'  DA A 178      16.310 174.082 453.373 
ATOM   3652  C3'  DA A 178      14.625 173.946 455.007 
ATOM   3653  O3'  DA A 178      14.979 172.872 455.870 
ATOM   3654  C2'  DA A 178      15.535 175.136 455.313 
ATOM   3655  C1'  DA A 178      16.777 174.593 454.612 
ATOM   3656  N9   DA A 178      17.805 175.631 454.327 
ATOM   3657  C8   DA A 178      17.618 176.943 453.997 
ATOM   3658  N7   DA A 178      18.721 177.600 453.809 
ATOM   3659  C5   DA A 178      19.714 176.655 454.028 
ATOM   3660  C6   DA A 178      21.116 176.726 453.982 
ATOM   3661  N6   DA A 178      21.791 177.845 453.683 
ATOM   3662  N1   DA A 178      21.802 175.600 454.254 
ATOM   3663  C2   DA A 178      21.126 174.491 454.549 
ATOM   3664  N3   DA A 178      19.827 174.305 454.623 
ATOM   3665  C4   DA A 178      19.163 175.447 454.347 
ATOM   3666  P    DA A 179      14.015 172.511 457.096 
ATOM   3667  OP1  DA A 179      12.921 171.633 456.624 
ATOM   3668  OP2  DA A 179      13.599 173.755 457.782 
ATOM   3669  O5'  DA A 179      15.003 171.681 458.041 
ATOM   3670  C5'  DA A 179      16.072 170.925 457.440 
ATOM   3671  C4'  DA A 179      17.353 171.124 458.227 
ATOM   3672  O4'  DA A 179      18.112 172.278 457.768 
ATOM   3673  C3'  DA A 179      17.181 171.367 459.726 
ATOM   3674  O3'  DA A 179      18.243 170.723 460.421 
ATOM   3675  C2'  DA A 179      17.337 172.878 459.894 
ATOM   3676  C1'  DA A 179      18.483 173.049 458.901 
ATOM   3677  N9   DA A 179      18.687 174.455 458.457 
ATOM   3678  C8   DA A 179      17.748 175.427 458.259 
ATOM   3679  N7   DA A 179      18.241 176.562 457.869 
ATOM   3680  C5   DA A 179      19.608 176.328 457.804 
ATOM   3681  C6   DA A 179      20.693 177.146 457.450 
ATOM   3682  N6   DA A 179      20.563 178.427 457.078 
ATOM   3683  N1   DA A 179      21.922 176.598 457.493 
ATOM   3684  C2   DA A 179      22.045 175.324 457.863 
ATOM   3685  N3   DA A 179      21.110 174.468 458.214 
ATOM   3686  C4   DA A 179      19.890 175.041 458.163 
ATOM   3687  P    DG A 180      17.929 169.986 461.807 
ATOM   3688  OP1  DG A 180      17.420 168.623 461.538 
ATOM   3689  OP2  DG A 180      17.066 170.849 462.643 
ATOM   3690  O5'  DG A 180      19.390 169.898 462.455 
ATOM   3691  C5'  DG A 180      20.535 169.803 461.586 
ATOM   3692  C4'  DG A 180      21.635 170.722 462.078 
ATOM   3693  O4'  DG A 180      21.520 172.068 461.533 
ATOM   3694  C3'  DG A 180      21.694 170.941 463.589 
ATOM   3695  O3'  DG A 180      23.056 171.030 463.989 
ATOM   3696  C2'  DG A 180      21.032 172.301 463.810 
ATOM   3697  C1'  DG A 180      21.648 172.995 462.599 
ATOM   3698  N9   DG A 180      20.949 174.251 462.208 
ATOM   3699  C8   DG A 180      19.607 174.558 462.277 
ATOM   3700  N7   DG A 180      19.313 175.762 461.849 
ATOM   3701  C5   DG A 180      20.547 176.290 461.470 
ATOM   3702  C6   DG A 180      20.869 177.562 460.929 
ATOM   3703  O6   DG A 180      20.121 178.499 460.669 
ATOM   3704  N1   DG A 180      22.245 177.681 460.690 
ATOM   3705  C2   DG A 180      23.185 176.701 460.939 
ATOM   3706  N2   DG A 180      24.449 177.011 460.641 
ATOM   3707  N3   DG A 180      22.882 175.508 461.446 
ATOM   3708  C4   DG A 180      21.551 175.375 461.685 
ATOM   3709  P    DC A 181      23.508 170.343 465.363 
ATOM   3710  OP1  DC A 181      23.781 168.907 465.132 
ATOM   3711  OP2  DC A 181      22.523 170.656 466.421 
ATOM   3712  O5'  DC A 181      24.881 171.110 465.662 
ATOM   3713  C5'  DC A 181      25.668 171.590 464.556 
ATOM   3714  C4'  DC A 181      26.164 172.993 464.844 
ATOM   3715  O4'  DC A 181      25.217 174.016 464.422 
ATOM   3716  C3'  DC A 181      26.425 173.317 466.315 
ATOM   3717  O3'  DC A 181      27.566 174.161 466.406 
ATOM   3718  C2'  DC A 181      25.197 174.112 466.760 
ATOM   3719  C1'  DC A 181      25.051 174.939 465.487 
ATOM   3720  N1   DC A 181      23.715 175.580 465.339 
ATOM   3721  C2   DC A 181      23.658 176.832 464.731 
ATOM   3722  O2   DC A 181      24.709 177.354 464.343 
ATOM   3723  N3   DC A 181      22.450 177.433 464.588 
ATOM   3724  C4   DC A 181      21.333 176.833 465.022 
ATOM   3725  N4   DC A 181      20.179 177.461 464.858 
ATOM   3726  C5   DC A 181      21.369 175.547 465.650 
ATOM   3727  C6   DC A 181      22.587 174.962 465.785 
ATOM   3728  P    DA A 182      28.609 173.933 467.599 
ATOM   3729  OP1  DA A 182      29.561 172.863 467.227 
ATOM   3730  OP2  DA A 182      27.874 173.735 468.868 
ATOM   3731  O5'  DA A 182      29.366 175.341 467.631 
ATOM   3732  C5'  DA A 182      29.498 176.091 466.409 
ATOM   3733  C4'  DA A 182      29.199 177.556 466.664 
ATOM   3734  O4'  DA A 182      27.782 177.865 466.527 
ATOM   3735  C3'  DA A 182      29.556 178.075 468.057 
ATOM   3736  O3'  DA A 182      30.039 179.408 467.942 
ATOM   3737  C2'  DA A 182      28.228 178.102 468.812 
ATOM   3738  C1'  DA A 182      27.378 178.623 467.657 
ATOM   3739  N9   DA A 182      25.915 178.422 467.850 
ATOM   3740  C8   DA A 182      25.276 177.387 468.470 
ATOM   3741  N7   DA A 182      23.984 177.497 468.479 
ATOM   3742  C5   DA A 182      23.746 178.693 467.815 
ATOM   3743  C6   DA A 182      22.564 179.379 467.492 
ATOM   3744  N6   DA A 182      21.340 178.933 467.811 
ATOM   3745  N1   DA A 182      22.684 180.543 466.827 
ATOM   3746  C2   DA A 182      23.903 180.980 466.513 
ATOM   3747  N3   DA A 182      25.071 180.430 466.761 
ATOM   3748  C4   DA A 182      24.923 179.267 467.427 
ATOM   3749  P    DG A 183      31.269 179.869 468.856 
ATOM   3750  OP1  DG A 183      32.541 179.465 468.216 
ATOM   3751  OP2  DG A 183      31.061 179.396 470.243 
ATOM   3752  O5'  DG A 183      31.121 181.461 468.804 
ATOM   3753  C5'  DG A 183      30.550 182.072 467.631 
ATOM   3754  C4'  DG A 183      29.566 183.152 468.036 
ATOM   3755  O4'  DG A 183      28.222 182.630 468.237 
ATOM   3756  C3'  DG A 183      29.878 183.880 469.343 
ATOM   3757  O3'  DG A 183      29.517 185.249 469.205 
ATOM   3758  C2'  DG A 183      28.954 183.236 470.376 
ATOM   3759  C1'  DG A 183      27.730 183.126 469.473 
ATOM   3760  N9   DG A 183      26.698 182.175 469.975 
ATOM   3761  C8   DG A 183      26.865 180.995 470.665 
ATOM   3762  N7   DG A 183      25.741 180.389 470.965 
ATOM   3763  C5   DG A 183      24.761 181.228 470.436 
ATOM   3764  C6   DG A 183      23.348 181.102 470.446 
ATOM   3765  O6   DG A 183      22.658 180.209 470.930 
ATOM   3766  N1   DG A 183      22.733 182.181 469.796 
ATOM   3767  C2   DG A 183      23.398 183.242 469.212 
ATOM   3768  N2   DG A 183      22.628 184.173 468.640 
ATOM   3769  N3   DG A 183      24.723 183.360 469.203 
ATOM   3770  C4   DG A 183      25.335 182.321 469.830 
ATOM   3771  P    DA A 184      30.462 186.370 469.848 
ATOM   3772  OP1  DA A 184      31.570 186.678 468.917 
ATOM   3773  OP2  DA A 184      30.857 185.961 471.214 
ATOM   3774  O5'  DA A 184      29.462 187.617 469.927 
ATOM   3775  C5'  DA A 184      28.411 187.732 468.951 
ATOM   3776  C4'  DA A 184      27.115 188.129 469.630 
ATOM   3777  O4'  DA A 184      26.355 186.977 470.094 
ATOM   3778  C3'  DA A 184      27.257 189.003 470.876 
ATOM   3779  O3'  DA A 184      26.188 189.941 470.906 
ATOM   3780  C2'  DA A 184      27.088 188.036 472.048 
ATOM   3781  C1'  DA A 184      25.958 187.213 471.436 
ATOM   3782  N9   DA A 184      25.752 185.894 472.097 
ATOM   3783  C8   DA A 184      26.688 185.066 472.649 
ATOM   3784  N7   DA A 184      26.193 183.979 473.153 
ATOM   3785  C5   DA A 184      24.830 184.090 472.919 
ATOM   3786  C6   DA A 184      23.745 183.249 473.217 
ATOM   3787  N6   DA A 184      23.872 182.073 473.847 
ATOM   3788  N1   DA A 184      22.519 183.663 472.844 
ATOM   3789  C2   DA A 184      22.400 184.833 472.218 
ATOM   3790  N3   DA A 184      23.333 185.698 471.888 
ATOM   3791  C4   DA A 184      24.550 185.260 472.273 
ATOM   3792  P    DA A 185      26.482 191.438 471.389 
ATOM   3793  OP1  DA A 185      27.007 192.232 470.255 
ATOM   3794  OP2  DA A 185      27.324 191.410 472.605 
ATOM   3795  O5'  DA A 185      25.012 191.944 471.765 
ATOM   3796  C5'  DA A 185      23.884 191.396 471.058 
ATOM   3797  C4'  DA A 185      22.768 191.073 472.031 
ATOM   3798  O4'  DA A 185      22.884 189.730 472.582 
ATOM   3799  C3'  DA A 185      22.681 191.971 473.265 
ATOM   3800  O3'  DA A 185      21.311 192.176 473.590 
ATOM   3801  C2'  DA A 185      23.328 191.155 474.384 
ATOM   3802  C1'  DA A 185      22.728 189.808 473.991 
ATOM   3803  N9   DA A 185      23.426 188.642 474.599 
ATOM   3804  C8   DA A 185      24.755 188.498 474.877 
ATOM   3805  N7   DA A 185      25.059 187.356 475.411 
ATOM   3806  C5   DA A 185      23.843 186.692 475.494 
ATOM   3807  C6   DA A 185      23.490 185.420 475.975 
ATOM   3808  N6   DA A 185      24.373 184.551 476.488 
ATOM   3809  N1   DA A 185      22.191 185.073 475.911 
ATOM   3810  C2   DA A 185      21.319 185.940 475.400 
ATOM   3811  N3   DA A 185      21.530 187.148 474.923 
ATOM   3812  C4   DA A 185      22.837 187.471 475.000 
ATOM   3813  P    DC A 186      20.839 193.623 474.086 
ATOM   3814  OP1  DC A 186      20.582 194.490 472.914 
ATOM   3815  OP2  DC A 186      21.802 194.145 475.080 
ATOM   3816  O5'  DC A 186      19.456 193.273 474.811 
ATOM   3817  C5'  DC A 186      18.686 192.151 474.340 
ATOM   3818  C4'  DC A 186      18.173 191.344 475.517 
ATOM   3819  O4'  DC A 186      19.120 190.324 475.945 
ATOM   3820  C3'  DC A 186      17.885 192.137 476.792 
ATOM   3821  O3'  DC A 186      16.736 191.587 477.426 
ATOM   3822  C2'  DC A 186      19.099 191.888 477.686 
ATOM   3823  C1'  DC A 186      19.262 190.407 477.355 
ATOM   3824  N1   DC A 186      20.596 189.854 477.720 
ATOM   3825  C2   DC A 186      20.653 188.534 478.159 
ATOM   3826  O2   DC A 186      19.605 187.882 478.227 
ATOM   3827  N3   DC A 186      21.861 188.012 478.497 
ATOM   3828  C4   DC A 186      22.973 188.753 478.410 
ATOM   3829  N4   DC A 186      24.126 188.197 478.751 
ATOM   3830  C5   DC A 186      22.935 190.112 477.961 
ATOM   3831  C6   DC A 186      21.719 190.616 477.628 
ATOM   3832  P    DA A 187      15.675 192.576 478.102 
ATOM   3833  OP1  DA A 187      14.737 193.076 477.072 
ATOM   3834  OP2  DA A 187      16.388 193.608 478.886 
ATOM   3835  O5'  DA A 187      14.906 191.584 479.094 
ATOM   3836  C5'  DA A 187      14.791 190.193 478.740 
ATOM   3837  C4'  DA A 187      15.074 189.325 479.950 
ATOM   3838  O4'  DA A 187      16.491 189.018 480.093 
ATOM   3839  C3'  DA A 187      14.689 189.923 481.303 
ATOM   3840  O3'  DA A 187      14.199 188.885 482.142 
ATOM   3841  C2'  DA A 187      16.004 190.439 481.887 
ATOM   3842  C1'  DA A 187      16.869 189.266 481.438 
ATOM   3843  N9   DA A 187      18.330 189.556 481.462 
ATOM   3844  C8   DA A 187      18.965 190.735 481.195 
ATOM   3845  N7   DA A 187      20.257 190.671 481.301 
ATOM   3846  C5   DA A 187      20.497 189.352 481.665 
ATOM   3847  C6   DA A 187      21.681 188.645 481.932 
ATOM   3848  N6   DA A 187      22.902 189.195 481.871 
ATOM   3849  N1   DA A 187      21.563 187.347 482.267 
ATOM   3850  C2   DA A 187      20.347 186.805 482.326 
ATOM   3851  N3   DA A 187      19.178 187.363 482.098 
ATOM   3852  C4   DA A 187      19.324 188.663 481.766 
ATOM   3853  P    DG A 188      12.949 189.183 483.097 
ATOM   3854  OP1  DG A 188      11.691 189.016 482.335 
ATOM   3855  OP2  DG A 188      13.135 190.491 483.763 
ATOM   3856  O5'  DG A 188      13.086 188.007 484.174 
ATOM   3857  C5'  DG A 188      13.673 186.755 483.770 
ATOM   3858  C4'  DG A 188      14.642 186.271 484.831 
ATOM   3859  O4'  DG A 188      15.987 186.795 484.635 
ATOM   3860  C3'  DG A 188      14.302 186.659 486.269 
ATOM   3861  O3'  DG A 188      14.656 185.585 487.132 
ATOM   3862  C2'  DG A 188      15.212 187.849 486.576 
ATOM   3863  C1'  DG A 188      16.454 187.306 485.874 
ATOM   3864  N9   DG A 188      17.482 188.344 485.589 
ATOM   3865  C8   DG A 188      17.313 189.671 485.256 
ATOM   3866  N7   DG A 188      18.435 190.322 485.068 
ATOM   3867  C5   DG A 188      19.418 189.358 485.293 
ATOM   3868  C6   DG A 188      20.832 189.466 485.237 
ATOM   3869  O6   DG A 188      21.519 190.448 484.973 
ATOM   3870  N1   DG A 188      21.450 188.244 485.535 
ATOM   3871  C2   DG A 188      20.789 187.072 485.846 
ATOM   3872  N2   DG A 188      21.561 186.012 486.099 
ATOM   3873  N3   DG A 188      19.462 186.972 485.897 
ATOM   3874  C4   DG A 188      18.848 188.149 485.611 
ATOM   3875  P    DA A 189      13.692 185.224 488.358 
ATOM   3876  OP1  DA A 189      12.598 184.346 487.887 
ATOM   3877  OP2  DA A 189      13.276 186.468 489.044 
ATOM   3878  O5'  DA A 189      14.680 184.394 489.303 
ATOM   3879  C5'  DA A 189      15.749 183.638 488.703 
ATOM   3880  C4'  DA A 189      17.030 183.837 489.489 
ATOM   3881  O4'  DA A 189      17.789 184.991 489.031 
ATOM   3882  C3'  DA A 189      16.858 184.080 490.988 
ATOM   3883  O3'  DA A 189      17.920 183.436 491.683 
ATOM   3884  C2'  DA A 189      17.014 185.591 491.156 
ATOM   3885  C1'  DA A 189      18.160 185.762 490.163 
ATOM   3886  N9   DA A 189      18.364 187.168 489.720 
ATOM   3887  C8   DA A 189      17.426 188.140 489.521 
ATOM   3888  N7   DA A 189      17.918 189.275 489.132 
ATOM   3889  C5   DA A 189      19.285 189.041 489.066 
ATOM   3890  C6   DA A 189      20.370 189.859 488.712 
ATOM   3891  N6   DA A 189      20.240 191.140 488.340 
ATOM   3892  N1   DA A 189      21.599 189.311 488.756 
ATOM   3893  C2   DA A 189      21.722 188.037 489.126 
ATOM   3894  N3   DA A 189      20.788 187.181 489.477 
ATOM   3895  C4   DA A 189      19.567 187.754 489.425 
ATOM   3896  P    DG A 190      17.606 182.699 493.069 
ATOM   3897  OP1  DG A 190      17.097 181.336 492.801 
ATOM   3898  OP2  DG A 190      16.744 183.562 493.905 
ATOM   3899  O5'  DG A 190      19.067 182.611 493.717 
ATOM   3900  C5'  DG A 190      20.212 182.516 492.849 
ATOM   3901  C4'  DG A 190      21.312 183.435 493.340 
ATOM   3902  O4'  DG A 190      21.197 184.781 492.795 
ATOM   3903  C3'  DG A 190      21.371 183.654 494.852 
ATOM   3904  O3'  DG A 190      22.733 183.743 495.252 
ATOM   3905  C2'  DG A 190      20.709 185.014 495.072 
ATOM   3906  C1'  DG A 190      21.325 185.708 493.861 
ATOM   3907  N9   DG A 190      20.626 186.964 493.470 
ATOM   3908  C8   DG A 190      19.284 187.271 493.539 
ATOM   3909  N7   DG A 190      18.990 188.475 493.112 
ATOM   3910  C5   DG A 190      20.224 189.003 492.733 
ATOM   3911  C6   DG A 190      20.546 190.275 492.192 
ATOM   3912  O6   DG A 190      19.798 191.212 491.931 
ATOM   3913  N1   DG A 190      21.922 190.394 491.952 
ATOM   3914  C2   DG A 190      22.862 189.414 492.202 
ATOM   3915  N2   DG A 190      24.126 189.724 491.903 
ATOM   3916  N3   DG A 190      22.559 188.221 492.709 
ATOM   3917  C4   DG A 190      21.228 188.088 492.948 
ATOM   3918  P    DT A 191      23.185 183.056 496.625 
ATOM   3919  OP1  DT A 191      23.458 181.620 496.395 
ATOM   3920  OP2  DT A 191      22.201 183.369 497.684 
ATOM   3921  O5'  DT A 191      24.558 183.823 496.924 
ATOM   3922  C5'  DT A 191      25.345 184.304 495.818 
ATOM   3923  C4'  DT A 191      25.842 185.706 496.107 
ATOM   3924  O4'  DT A 191      24.895 186.729 495.685 
ATOM   3925  C3'  DT A 191      26.102 186.030 497.578 
ATOM   3926  O3'  DT A 191      27.243 186.874 497.668 
ATOM   3927  C2'  DT A 191      24.874 186.825 498.023 
ATOM   3928  C1'  DT A 191      24.728 187.652 496.750 
ATOM   3929  N1   DT A 191      23.392 188.293 496.601 
ATOM   3930  C2   DT A 191      23.353 189.527 496.000 
ATOM   3931  O2   DT A 191      24.350 190.099 495.594 
ATOM   3932  N3   DT A 191      22.097 190.091 495.881 
ATOM   3933  C4   DT A 191      20.907 189.535 496.303 
ATOM   3934  O4   DT A 191      19.843 190.135 496.142 
ATOM   3935  C5   DT A 191      21.049 188.238 496.922 
ATOM   3936  C7   DT A 191      19.803 187.562 497.411 
ATOM   3937  C6   DT A 191      22.258 187.667 497.052 
ATOM   3938  P    DG A 192      28.286 186.646 498.861 
ATOM   3939  OP1  DG A 192      29.238 185.576 498.489 
ATOM   3940  OP2  DG A 192      27.551 186.448 500.130 
ATOM   3941  O5'  DG A 192      29.043 188.054 498.893 
ATOM   3942  C5'  DG A 192      29.175 188.804 497.671 
ATOM   3943  C4'  DG A 192      28.876 190.269 497.926 
ATOM   3944  O4'  DG A 192      27.459 190.578 497.789 
ATOM   3945  C3'  DG A 192      29.233 190.788 499.319 
ATOM   3946  O3'  DG A 192      29.716 192.121 499.204 
ATOM   3947  C2'  DG A 192      27.905 190.815 500.075 
ATOM   3948  C1'  DG A 192      27.055 191.336 498.919 
ATOM   3949  N9   DG A 192      25.592 191.135 499.112 
ATOM   3950  C8   DG A 192      24.930 190.099 499.735 
ATOM   3951  N7   DG A 192      23.626 190.223 499.736 
ATOM   3952  C5   DG A 192      23.407 191.426 499.067 
ATOM   3953  C6   DG A 192      22.193 192.092 498.757 
ATOM   3954  O6   DG A 192      21.041 191.751 499.012 
ATOM   3955  N1   DG A 192      22.427 193.290 498.067 
ATOM   3956  C2   DG A 192      23.672 193.780 497.722 
ATOM   3957  N2   DG A 192      23.683 194.941 497.064 
ATOM   3958  N3   DG A 192      24.811 193.154 498.013 
ATOM   3959  C4   DG A 192      24.601 191.991 498.683 
ATOM   3960  P    DA A 193      30.946 192.582 500.118 
ATOM   3961  OP1  DA A 193      32.218 192.178 499.479 
ATOM   3962  OP2  DA A 193      30.738 192.109 501.505 
ATOM   3963  O5'  DA A 193      30.798 194.174 500.067 
ATOM   3964  C5'  DA A 193      30.227 194.785 498.894 
ATOM   3965  C4'  DA A 193      29.243 195.865 499.298 
ATOM   3966  O4'  DA A 193      27.899 195.343 499.500 
ATOM   3967  C3'  DA A 193      29.555 196.593 500.605 
ATOM   3968  O3'  DA A 193      29.194 197.962 500.467 
ATOM   3969  C2'  DA A 193      28.631 195.949 501.638 
ATOM   3970  C1'  DA A 193      27.407 195.839 500.735 
ATOM   3971  N9   DA A 193      26.375 194.888 501.237 
ATOM   3972  C8   DA A 193      26.559 193.720 501.920 
ATOM   3973  N7   DA A 193      25.455 193.112 502.224 
ATOM   3974  C5   DA A 193      24.465 193.933 501.704 
ATOM   3975  C6   DA A 193      23.064 193.840 501.695 
ATOM   3976  N6   DA A 193      22.386 192.825 502.251 
ATOM   3977  N1   DA A 193      22.381 194.831 501.093 
ATOM   3978  C2   DA A 193      23.059 195.837 500.542 
ATOM   3979  N3   DA A 193      24.359 196.031 500.489 
ATOM   3980  C4   DA A 193      25.019 195.025 501.099 
ATOM   3981  P    DT A 194      30.139 199.083 501.110 
ATOM   3982  OP1  DT A 194      31.247 199.391 500.179 
ATOM   3983  OP2  DT A 194      30.534 198.674 502.476 
ATOM   3984  O5'  DT A 194      29.140 200.330 501.190 
ATOM   3985  C5'  DT A 194      28.088 200.445 500.213 
ATOM   3986  C4'  DT A 194      26.792 200.842 500.892 
ATOM   3987  O4'  DT A 194      26.032 199.690 501.356 
ATOM   3988  C3'  DT A 194      26.934 201.716 502.138 
ATOM   3989  O3'  DT A 194      25.865 202.654 502.168 
ATOM   3990  C2'  DT A 194      26.765 200.749 503.311 
ATOM   3991  C1'  DT A 194      25.635 199.926 502.698 
ATOM   3992  N1   DT A 194      25.429 198.607 503.359 
ATOM   3993  C2   DT A 194      24.139 198.141 503.436 
ATOM   3994  O2   DT A 194      23.184 198.755 502.993 
ATOM   3995  N3   DT A 194      23.987 196.915 504.056 
ATOM   3996  C4   DT A 194      24.994 196.138 504.591 
ATOM   3997  O4   DT A 194      24.735 195.056 505.122 
ATOM   3998  C5   DT A 194      26.313 196.711 504.462 
ATOM   3999  C7   DT A 194      27.466 195.930 505.018 
ATOM   4000  C6   DT A 194      26.489 197.901 503.864 
ATOM   4001  P    DG A 195      26.160 204.151 502.652 
ATOM   4002  OP1  DG A 195      26.684 204.945 501.517 
ATOM   4003  OP2  DG A 195      27.001 204.123 503.868 
ATOM   4004  O5'  DG A 195      24.689 204.657 503.028 
ATOM   4005  C5'  DG A 195      23.561 204.109 502.320 
ATOM   4006  C4'  DG A 195      22.445 203.786 503.294 
ATOM   4007  O4'  DG A 195      22.561 202.443 503.845 
ATOM   4008  C3'  DG A 195      22.358 204.684 504.528 
ATOM   4009  O3'  DG A 195      20.988 204.889 504.852 
ATOM   4010  C2'  DG A 195      23.005 203.868 505.647 
ATOM   4011  C1'  DG A 195      22.405 202.521 505.253 
ATOM   4012  N9   DG A 195      23.103 201.355 505.861 
ATOM   4013  C8   DG A 195      24.440 201.193 506.149 
ATOM   4014  N7   DG A 195      24.734 200.034 506.688 
ATOM   4015  C5   DG A 195      23.504 199.383 506.763 
ATOM   4016  C6   DG A 195      23.182 198.093 507.258 
ATOM   4017  O6   DG A 195      23.928 197.244 507.739 
ATOM   4018  N1   DG A 195      21.809 197.829 507.146 
ATOM   4019  C2   DG A 195      20.872 198.698 506.624 
ATOM   4020  N2   DG A 195      19.612 198.258 506.604 
ATOM   4021  N3   DG A 195      21.175 199.909 506.159 
ATOM   4022  C4   DG A 195      22.502 200.180 506.262 
ATOM   4023  P    DA A 196      20.516 206.336 505.348 
ATOM   4024  OP1  DA A 196      20.259 207.203 504.176 
ATOM   4025  OP2  DA A 196      21.479 206.858 506.342 
ATOM   4026  O5'  DA A 196      19.133 205.986 506.073 
ATOM   4027  C5'  DA A 196      18.363 204.864 505.603 
ATOM   4028  C4'  DA A 196      17.850 204.057 506.780 
ATOM   4029  O4'  DA A 196      18.797 203.037 507.207 
ATOM   4030  C3'  DA A 196      17.562 204.850 508.054 
ATOM   4031  O3'  DA A 196      16.413 204.300 508.688 
ATOM   4032  C2'  DA A 196      18.776 204.601 508.948 
ATOM   4033  C1'  DA A 196      18.939 203.120 508.617 
ATOM   4034  N9   DA A 196      20.273 202.567 508.982 
ATOM   4035  C8   DA A 196      21.487 203.191 508.948 
ATOM   4036  N7   DA A 196      22.473 202.441 509.330 
ATOM   4037  C5   DA A 196      21.870 201.230 509.641 
ATOM   4038  C6   DA A 196      22.383 200.009 510.111 
ATOM   4039  N6   DA A 196      23.684 199.799 510.359 
ATOM   4040  N1   DA A 196      21.507 199.007 510.316 
ATOM   4041  C2   DA A 196      20.216 199.222 510.067 
ATOM   4042  N3   DA A 196      19.625 200.311 509.630 
ATOM   4043  C4   DA A 196      20.523 201.298 509.432 
ATOM   4044  P    DA A 197      15.352 205.289 509.364 
ATOM   4045  OP1  DA A 197      14.414 205.789 508.334 
ATOM   4046  OP2  DA A 197      16.065 206.321 510.148 
ATOM   4047  O5'  DA A 197      14.583 204.297 510.357 
ATOM   4048  C5'  DA A 197      14.468 202.906 510.002 
ATOM   4049  C4'  DA A 197      14.751 202.038 511.212 
ATOM   4050  O4'  DA A 197      16.168 201.731 511.355 
ATOM   4051  C3'  DA A 197      14.366 202.636 512.565 
ATOM   4052  O3'  DA A 197      13.876 201.598 513.404 
ATOM   4053  C2'  DA A 197      15.681 203.152 513.149 
ATOM   4054  C1'  DA A 197      16.546 201.979 512.700 
ATOM   4055  N9   DA A 197      18.007 202.269 512.724 
ATOM   4056  C8   DA A 197      18.642 203.448 512.457 
ATOM   4057  N7   DA A 197      19.934 203.384 512.564 
ATOM   4058  C5   DA A 197      20.174 202.065 512.927 
ATOM   4059  C6   DA A 197      21.358 201.358 513.195 
ATOM   4060  N6   DA A 197      22.579 201.908 513.134 
ATOM   4061  N1   DA A 197      21.240 200.060 513.529 
ATOM   4062  C2   DA A 197      20.024 199.518 513.588 
ATOM   4063  N3   DA A 197      18.856 200.076 513.361 
ATOM   4064  C4   DA A 197      19.001 201.376 513.028 
ATOM   4065  P    DC A 198      12.626 201.896 514.359 
ATOM   4066  OP1  DC A 198      11.368 201.729 513.597 
ATOM   4067  OP2  DC A 198      12.812 203.204 515.026 
ATOM   4068  O5'  DC A 198      12.763 200.720 515.436 
ATOM   4069  C5'  DC A 198      13.351 199.468 515.032 
ATOM   4070  C4'  DC A 198      14.319 198.984 516.093 
ATOM   4071  O4'  DC A 198      15.665 199.508 515.897 
ATOM   4072  C3'  DC A 198      13.979 199.372 517.532 
ATOM   4073  O3'  DC A 198      14.333 198.298 518.394 
ATOM   4074  C2'  DC A 198      14.889 200.562 517.838 
ATOM   4075  C1'  DC A 198      16.131 200.019 517.137 
ATOM   4076  N1   DC A 198      17.159 201.057 516.851 
ATOM   4077  C2   DC A 198      18.499 200.681 516.920 
ATOM   4078  O2   DC A 198      18.775 199.511 517.212 
ATOM   4079  N3   DC A 198      19.452 201.613 516.664 
ATOM   4080  C4   DC A 198      19.111 202.870 516.351 
ATOM   4081  N4   DC A 198      20.079 203.742 516.111 
ATOM   4082  C5   DC A 198      17.740 203.277 516.276 
ATOM   4083  C6   DC A 198      16.802 202.331 516.536 
ATOM   4084  P    DA A 199      13.369 197.937 519.621 
ATOM   4085  OP1  DA A 199      12.275 197.059 519.149 
ATOM   4086  OP2  DA A 199      12.954 199.181 520.307 
ATOM   4087  O5'  DA A 199      14.357 197.107 520.565 
ATOM   4088  C5'  DA A 199      15.426 196.351 519.965 
ATOM   4089  C4'  DA A 199      16.707 196.550 520.751 
ATOM   4090  O4'  DA A 199      17.466 197.704 520.293 
ATOM   4091  C3'  DA A 199      16.535 196.793 522.251 
ATOM   4092  O3'  DA A 199      17.597 196.149 522.945 
ATOM   4093  C2'  DA A 199      16.691 198.304 522.418 
ATOM   4094  C1'  DA A 199      17.837 198.475 521.426 
ATOM   4095  N9   DA A 199      18.041 199.881 520.982 
ATOM   4096  C8   DA A 199      17.103 200.853 520.784 
ATOM   4097  N7   DA A 199      17.595 201.988 520.394 
ATOM   4098  C5   DA A 199      18.962 201.754 520.329 
ATOM   4099  C6   DA A 199      20.047 202.572 519.975 
ATOM   4100  N6   DA A 199      19.917 203.853 519.602 
ATOM   4101  N1   DA A 199      21.276 202.024 520.018 
ATOM   4102  C2   DA A 199      21.399 200.750 520.388 
ATOM   4103  N3   DA A 199      20.465 199.894 520.739 
ATOM   4104  C4   DA A 199      19.245 200.467 520.688 
ATOM   4105  P    DA A 200      17.283 195.412 524.331 
ATOM   4106  OP1  DA A 200      16.774 194.049 524.063 
ATOM   4107  OP2  DA A 200      16.421 196.275 525.168 
ATOM   4108  O5'  DA A 200      18.744 195.324 524.979 
ATOM   4109  C5'  DA A 200      19.889 195.229 524.111 
ATOM   4110  C4'  DA A 200      20.989 196.148 524.603 
ATOM   4111  O4'  DA A 200      20.874 197.494 524.057 
ATOM   4112  C3'  DA A 200      21.048 196.367 526.114 
ATOM   4113  O3'  DA A 200      22.410 196.456 526.514 
ATOM   4114  C2'  DA A 200      20.386 197.727 526.335 
ATOM   4115  C1'  DA A 200      21.003 198.421 525.124 
ATOM   4116  N9   DA A 200      20.303 199.677 524.732 
ATOM   4117  C8   DA A 200      18.970 199.964 524.808 
ATOM   4118  N7   DA A 200      18.665 201.152 524.389 
ATOM   4119  C5   DA A 200      19.883 201.696 524.005 
ATOM   4120  C6   DA A 200      20.238 202.944 523.469 
ATOM   4121  N6   DA A 200      19.353 203.918 523.214 
ATOM   4122  N1   DA A 200      21.540 203.157 523.203 
ATOM   4123  C2   DA A 200      22.415 202.186 523.459 
ATOM   4124  N3   DA A 200      22.204 200.987 523.956 
ATOM   4125  C4   DA A 200      20.892 200.799 524.213 
ATOM   4126  P    DC A 201      22.862 195.769 527.887 
ATOM   4127  OP1  DC A 201      23.135 194.333 527.657 
ATOM   4128  OP2  DC A 201      21.878 196.082 528.946 
ATOM   4129  O5'  DC A 201      24.235 196.536 528.187 
ATOM   4130  C5'  DC A 201      25.022 197.017 527.081 
ATOM   4131  C4'  DC A 201      25.519 198.420 527.369 
ATOM   4132  O4'  DC A 201      24.572 199.442 526.947 
ATOM   4133  C3'  DC A 201      25.779 198.743 528.840 
ATOM   4134  O3'  DC A 201      26.920 199.587 528.931 
ATOM   4135  C2'  DC A 201      24.551 199.538 529.285 
ATOM   4136  C1'  DC A 201      24.406 200.365 528.012 
ATOM   4137  N1   DC A 201      23.069 201.006 527.864 
ATOM   4138  C2   DC A 201      23.012 202.258 527.256 
ATOM   4139  O2   DC A 201      24.063 202.780 526.868 
ATOM   4140  N3   DC A 201      21.804 202.859 527.112 
ATOM   4141  C4   DC A 201      20.687 202.259 527.547 
ATOM   4142  N4   DC A 201      19.533 202.887 527.383 
ATOM   4143  C5   DC A 201      20.723 200.973 528.175 
ATOM   4144  C6   DC A 201      21.941 200.388 528.310 
ATOM   4145  P    DT A 202      27.963 199.359 530.124 
ATOM   4146  OP1  DT A 202      28.915 198.289 529.751 
ATOM   4147  OP2  DT A 202      27.228 199.161 531.393 
ATOM   4148  O5'  DT A 202      28.720 200.767 530.156 
ATOM   4149  C5'  DT A 202      28.852 201.517 528.934 
ATOM   4150  C4'  DT A 202      28.553 202.982 529.189 
ATOM   4151  O4'  DT A 202      27.136 203.291 529.052 
ATOM   4152  C3'  DT A 202      28.910 203.501 530.582 
ATOM   4153  O3'  DT A 202      29.393 204.834 530.466 
ATOM   4154  C2'  DT A 202      27.582 203.528 531.337 
ATOM   4155  C1'  DT A 202      26.733 204.049 530.182 
ATOM   4156  N1   DT A 202      25.269 203.848 530.375 
ATOM   4157  C2   DT A 202      24.433 204.816 529.873 
ATOM   4158  O2   DT A 202      24.839 205.806 529.291 
ATOM   4159  N3   DT A 202      23.084 204.595 530.072 
ATOM   4160  C4   DT A 202      22.518 203.513 530.715 
ATOM   4161  O4   DT A 202      21.293 203.425 530.832 
ATOM   4162  C5   DT A 202      23.476 202.552 531.206 
ATOM   4163  C7   DT A 202      22.942 201.343 531.919 
ATOM   4164  C6   DT A 202      24.792 202.741 531.027 
ATOM   4165  P    DT A 203      30.623 205.295 531.381 
ATOM   4166  OP1  DT A 203      31.896 204.891 530.741 
ATOM   4167  OP2  DT A 203      30.416 204.822 532.767 
ATOM   4168  O5'  DT A 203      30.475 206.887 531.329 
ATOM   4169  C5'  DT A 203      29.904 207.498 530.156 
ATOM   4170  C4'  DT A 203      28.920 208.578 530.561 
ATOM   4171  O4'  DT A 203      27.576 208.056 530.762 
ATOM   4172  C3'  DT A 203      29.232 209.306 531.868 
ATOM   4173  O3'  DT A 203      28.872 210.675 531.729 
ATOM   4174  C2'  DT A 203      28.308 208.662 532.900 
ATOM   4175  C1'  DT A 203      27.084 208.552 531.998 
ATOM   4176  N1   DT A 203      26.053 207.601 532.500 
ATOM   4177  C2   DT A 203      24.738 207.920 532.258 
ATOM   4178  O2   DT A 203      24.398 208.927 531.661 
ATOM   4179  N3   DT A 203      23.810 207.016 532.738 
ATOM   4180  C4   DT A 203      24.083 205.850 533.424 
ATOM   4181  O4   DT A 203      23.167 205.119 533.806 
ATOM   4182  C5   DT A 203      25.490 205.603 533.630 
ATOM   4183  C7   DT A 203      25.874 204.354 534.368 
ATOM   4184  C6   DT A 203      26.414 206.465 533.173 
ATOM   4185  P    DC A 204      29.816 211.796 532.372 
ATOM   4186  OP1  DC A 204      30.924 212.104 531.441 
ATOM   4187  OP2  DC A 204      30.211 211.387 533.739 
ATOM   4188  O5'  DC A 204      28.817 213.043 532.452 
ATOM   4189  C5'  DC A 204      27.765 213.158 531.476 
ATOM   4190  C4'  DC A 204      26.469 213.555 532.155 
ATOM   4191  O4'  DC A 204      25.709 212.403 532.619 
ATOM   4192  C3'  DC A 204      26.611 214.429 533.401 
ATOM   4193  O3'  DC A 204      25.542 215.367 533.430 
ATOM   4194  C2'  DC A 204      26.442 213.462 534.573 
ATOM   4195  C1'  DC A 204      25.312 212.639 533.961 
ATOM   4196  N1   DC A 204      25.106 211.320 534.621 
ATOM   4197  C2   DC A 204      23.804 210.833 534.708 
ATOM   4198  O2   DC A 204      22.883 211.509 534.236 
ATOM   4199  N3   DC A 204      23.596 209.633 535.307 
ATOM   4200  C4   DC A 204      24.621 208.931 535.805 
ATOM   4201  N4   DC A 204      24.366 207.766 536.380 
ATOM   4202  C5   DC A 204      25.968 209.414 535.727 
ATOM   4203  C6   DC A 204      26.156 210.616 535.125 
ATOM   4204  P    DA A 205      25.837 216.864 533.914 
ATOM   4205  OP1  DA A 205      26.361 217.658 532.779 
ATOM   4206  OP2  DA A 205      26.678 216.836 535.130 
ATOM   4207  O5'  DA A 205      24.366 217.370 534.290 
ATOM   4208  C5'  DA A 205      23.238 216.822 533.582 
ATOM   4209  C4'  DA A 205      22.122 216.499 534.556 
ATOM   4210  O4'  DA A 205      22.238 215.156 535.107 
ATOM   4211  C3'  DA A 205      22.035 217.397 535.790 
ATOM   4212  O3'  DA A 205      20.665 217.602 536.115 
ATOM   4213  C2'  DA A 205      22.682 216.581 536.909 
ATOM   4214  C1'  DA A 205      22.082 215.234 536.516 
ATOM   4215  N9   DA A 205      22.780 214.068 537.123 
ATOM   4216  C8   DA A 205      24.110 213.924 537.402 
ATOM   4217  N7   DA A 205      24.413 212.782 537.936 
ATOM   4218  C5   DA A 205      23.197 212.118 538.019 
ATOM   4219  C6   DA A 205      22.844 210.846 538.500 
ATOM   4220  N6   DA A 205      23.727 209.977 539.013 
ATOM   4221  N1   DA A 205      21.545 210.499 538.436 
ATOM   4222  C2   DA A 205      20.673 211.366 537.925 
ATOM   4223  N3   DA A 205      20.884 212.574 537.448 
ATOM   4224  C4   DA A 205      22.192 212.897 537.525 
ATOM   4225  P    DT A 206      20.193 219.049 536.611 
ATOM   4226  OP1  DT A 206      19.936 219.916 535.438 
ATOM   4227  OP2  DT A 206      21.157 219.571 537.604 
ATOM   4228  O5'  DT A 206      18.810 218.699 537.336 
ATOM   4229  C5'  DT A 206      18.040 217.577 536.865 
ATOM   4230  C4'  DT A 206      17.527 216.770 538.042 
ATOM   4231  O4'  DT A 206      18.474 215.750 538.470 
ATOM   4232  C3'  DT A 206      17.239 217.563 539.317 
ATOM   4233  O3'  DT A 206      16.090 217.013 539.950 
ATOM   4234  C2'  DT A 206      18.453 217.314 540.211 
ATOM   4235  C1'  DT A 206      18.616 215.833 539.880 
ATOM   4236  N1   DT A 206      19.950 215.280 540.245 
ATOM   4237  C2   DT A 206      19.990 213.977 540.676 
ATOM   4238  O2   DT A 206      18.996 213.278 540.766 
ATOM   4239  N3   DT A 206      21.244 213.500 541.006 
ATOM   4240  C4   DT A 206      22.431 214.201 540.941 
ATOM   4241  O4   DT A 206      23.493 213.667 541.264 
ATOM   4242  C5   DT A 206      22.286 215.561 540.477 
ATOM   4243  C7   DT A 206      23.530 216.396 540.378 
ATOM   4244  C6   DT A 206      21.079 216.051 540.150 
ATOM   4245  P    DC A 207      15.029 218.002 540.627 
ATOM   4246  OP1  DC A 207      14.091 218.502 539.596 
ATOM   4247  OP2  DC A 207      15.743 219.034 541.410 
ATOM   4248  O5'  DC A 207      14.260 217.010 541.619 
ATOM   4249  C5'  DC A 207      14.145 215.619 541.265 
ATOM   4250  C4'  DC A 207      14.429 214.751 542.475 
ATOM   4251  O4'  DC A 207      15.845 214.444 542.617 
ATOM   4252  C3'  DC A 207      14.043 215.349 543.827 
ATOM   4253  O3'  DC A 207      13.553 214.311 544.667 
ATOM   4254  C2'  DC A 207      15.358 215.865 544.412 
ATOM   4255  C1'  DC A 207      16.223 214.692 543.963 
ATOM   4256  N1   DC A 207      17.684 214.982 543.986 
ATOM   4257  C2   DC A 207      18.548 213.941 544.320 
ATOM   4258  O2   DC A 207      18.070 212.831 544.580 
ATOM   4259  N3   DC A 207      19.883 214.185 544.348 
ATOM   4260  C4   DC A 207      20.360 215.403 544.060 
ATOM   4261  N4   DC A 207      21.671 215.591 544.101 
ATOM   4262  C5   DC A 207      19.490 216.487 543.715 
ATOM   4263  C6   DC A 207      18.158 216.222 543.693 
ATOM   4264  P    DA A 208      12.303 214.609 545.622 
ATOM   4265  OP1  DA A 208      11.045 214.442 544.860 
ATOM   4266  OP2  DA A 208      12.490 215.917 546.288 
ATOM   4267  O5'  DA A 208      12.440 213.433 546.698 
ATOM   4268  C5'  DA A 208      13.028 212.181 546.295 
ATOM   4269  C4'  DA A 208      13.996 211.697 547.356 
ATOM   4270  O4'  DA A 208      15.342 212.221 547.160 
ATOM   4271  C3'  DA A 208      13.656 212.085 548.794 
ATOM   4272  O3'  DA A 208      14.011 211.011 549.657 
ATOM   4273  C2'  DA A 208      14.566 213.275 549.100 
ATOM   4274  C1'  DA A 208      15.808 212.732 548.399 
ATOM   4275  N9   DA A 208      16.837 213.770 548.114 
ATOM   4276  C8   DA A 208      16.650 215.082 547.785 
ATOM   4277  N7   DA A 208      17.753 215.739 547.596 
ATOM   4278  C5   DA A 208      18.745 214.794 547.816 
ATOM   4279  C6   DA A 208      20.147 214.865 547.769 
ATOM   4280  N6   DA A 208      20.822 215.984 547.471 
ATOM   4281  N1   DA A 208      20.834 213.739 548.041 
ATOM   4282  C2   DA A 208      20.158 212.630 548.336 
ATOM   4283  N3   DA A 208      18.859 212.444 548.411 
ATOM   4284  C4   DA A 208      18.195 213.586 548.134 
ATOM   4285  P    DA A 209      13.046 210.650 550.883 
ATOM   4286  OP1  DA A 209      11.952 209.772 550.412 
ATOM   4287  OP2  DA A 209      12.631 211.894 551.569 
ATOM   4288  O5'  DA A 209      14.035 209.820 551.828 
ATOM   4289  C5'  DA A 209      15.103 209.064 551.227 
ATOM   4290  C4'  DA A 209      16.384 209.263 552.014 
ATOM   4291  O4'  DA A 209      17.143 210.417 551.555 
ATOM   4292  C3'  DA A 209      16.212 209.506 553.513 
ATOM   4293  O3'  DA A 209      17.274 208.862 554.208 
ATOM   4294  C2'  DA A 209      16.368 211.017 553.681 
ATOM   4295  C1'  DA A 209      17.514 211.188 552.688 
ATOM   4296  N9   DA A 209      17.718 212.594 552.245 
ATOM   4297  C8   DA A 209      16.780 213.566 552.046 
ATOM   4298  N7   DA A 209      17.272 214.701 551.656 
ATOM   4299  C5   DA A 209      18.639 214.467 551.591 
ATOM   4300  C6   DA A 209      19.725 215.285 551.237 
ATOM   4301  N6   DA A 209      19.594 216.566 550.865 
ATOM   4302  N1   DA A 209      20.953 214.737 551.281 
ATOM   4303  C2   DA A 209      21.076 213.463 551.651 
ATOM   4304  N3   DA A 209      20.142 212.607 552.001 
ATOM   4305  C4   DA A 209      18.922 213.180 551.950 
ATOM   4306  P    DG A 210      16.961 208.125 555.594 
ATOM   4307  OP1  DG A 210      16.451 206.762 555.326 
ATOM   4308  OP2  DG A 210      16.098 208.988 556.430 
ATOM   4309  O5'  DG A 210      18.421 208.037 556.242 
ATOM   4310  C5'  DG A 210      19.566 207.942 555.373 
ATOM   4311  C4'  DG A 210      20.666 208.861 555.865 
ATOM   4312  O4'  DG A 210      20.551 210.207 555.320 
ATOM   4313  C3'  DG A 210      20.725 209.080 557.377 
ATOM   4314  O3'  DG A 210      22.087 209.169 557.776 
ATOM   4315  C2'  DG A 210      20.064 210.440 557.597 
ATOM   4316  C1'  DG A 210      20.680 211.134 556.386 
ATOM   4317  N9   DG A 210      19.980 212.390 555.995 
ATOM   4318  C8   DG A 210      18.639 212.697 556.064 
ATOM   4319  N7   DG A 210      18.344 213.901 555.636 
ATOM   4320  C5   DG A 210      19.578 214.429 555.258 
ATOM   4321  C6   DG A 210      19.901 215.701 554.717 
ATOM   4322  O6   DG A 210      19.152 216.638 554.456 
ATOM   4323  N1   DG A 210      21.276 215.820 554.477 
ATOM   4324  C2   DG A 210      22.216 214.840 554.727 
ATOM   4325  N2   DG A 210      23.481 215.150 554.428 
ATOM   4326  N3   DG A 210      21.913 213.647 555.234 
ATOM   4327  C4   DG A 210      20.582 213.514 555.472 
ATOM   4328  P    DA A 211      22.539 208.482 559.150 
ATOM   4329  OP1  DA A 211      22.812 207.046 558.920 
ATOM   4330  OP2  DA A 211      21.555 208.795 560.209 
ATOM   4331  O5'  DA A 211      23.912 209.249 559.449 
ATOM   4332  C5'  DA A 211      24.699 209.730 558.343 
ATOM   4333  C4'  DA A 211      25.196 211.133 558.632 
ATOM   4334  O4'  DA A 211      24.249 212.155 558.209 
ATOM   4335  C3'  DA A 211      25.456 211.456 560.103 
ATOM   4336  O3'  DA A 211      26.598 212.300 560.193 
ATOM   4337  C2'  DA A 211      24.229 212.251 560.547 
ATOM   4338  C1'  DA A 211      24.083 213.078 559.274 
ATOM   4339  N9   DA A 211      22.746 213.719 559.126 
ATOM   4340  C8   DA A 211      21.528 213.240 559.515 
ATOM   4341  N7   DA A 211      20.541 214.038 559.247 
ATOM   4342  C5   DA A 211      21.146 215.126 558.636 
ATOM   4343  C6   DA A 211      20.634 216.324 558.111 
ATOM   4344  N6   DA A 211      19.331 216.638 558.120 
ATOM   4345  N1   DA A 211      21.513 217.191 557.575 
ATOM   4346  C2   DA A 211      22.807 216.874 557.569 
ATOM   4347  N3   DA A 211      23.398 215.791 558.027 
ATOM   4348  C4   DA A 211      22.497 214.941 558.558 
ATOM   4349  P    DA A 212      27.640 212.072 561.386 
ATOM   4350  OP1  DA A 212      28.593 211.002 561.014 
ATOM   4351  OP2  DA A 212      26.905 211.874 562.655 
ATOM   4352  O5'  DA A 212      28.397 213.480 561.418 
ATOM   4353  C5'  DA A 212      28.529 214.230 560.196 
ATOM   4354  C4'  DA A 212      28.230 215.695 560.451 
ATOM   4355  O4'  DA A 212      26.813 216.004 560.314 
ATOM   4356  C3'  DA A 212      28.587 216.214 561.844 
ATOM   4357  O3'  DA A 212      29.070 217.547 561.729 
ATOM   4358  C2'  DA A 212      27.259 216.241 562.599 
ATOM   4359  C1'  DA A 212      26.410 216.762 561.444 
ATOM   4360  N9   DA A 212      24.946 216.561 561.637 
ATOM   4361  C8   DA A 212      24.307 215.526 562.257 
ATOM   4362  N7   DA A 212      23.015 215.636 562.266 
ATOM   4363  C5   DA A 212      22.777 216.832 561.602 
ATOM   4364  C6   DA A 212      21.595 217.518 561.279 
ATOM   4365  N6   DA A 212      20.371 217.072 561.598 
ATOM   4366  N1   DA A 212      21.715 218.682 560.615 
ATOM   4367  C2   DA A 212      22.934 219.119 560.301 
ATOM   4368  N3   DA A 212      24.103 218.569 560.548 
ATOM   4369  C4   DA A 212      23.954 217.406 561.214 
ATOM   4370  P    DA A 213      30.300 218.008 562.643 
ATOM   4371  OP1  DA A 213      31.573 217.604 562.003 
ATOM   4372  OP2  DA A 213      30.093 217.535 564.030 
ATOM   4373  O5'  DA A 213      30.153 219.600 562.591 
ATOM   4374  C5'  DA A 213      29.582 220.211 561.418 
ATOM   4375  C4'  DA A 213      28.598 221.291 561.823 
ATOM   4376  O4'  DA A 213      27.253 220.769 562.024 
ATOM   4377  C3'  DA A 213      28.910 222.019 563.130 
ATOM   4378  O3'  DA A 213      28.549 223.388 562.992 
ATOM   4379  C2'  DA A 213      27.985 221.375 564.163 
ATOM   4380  C1'  DA A 213      26.761 221.265 563.260 
ATOM   4381  N9   DA A 213      25.730 220.314 563.762 
ATOM   4382  C8   DA A 213      25.913 219.146 564.445 
ATOM   4383  N7   DA A 213      24.809 218.538 564.748 
ATOM   4384  C5   DA A 213      23.819 219.359 564.229 
ATOM   4385  C6   DA A 213      22.418 219.266 564.220 
ATOM   4386  N6   DA A 213      21.740 218.251 564.776 
ATOM   4387  N1   DA A 213      21.735 220.257 563.618 
ATOM   4388  C2   DA A 213      22.413 221.263 563.067 
ATOM   4389  N3   DA A 213      23.713 221.457 563.014 
ATOM   4390  C4   DA A 213      24.374 220.451 563.624 
ATOM   4391  P    DT A 214      29.493 224.509 563.635 
ATOM   4392  OP1  DT A 214      30.601 224.817 562.704 
ATOM   4393  OP2  DT A 214      29.888 224.100 565.001 
ATOM   4394  O5'  DT A 214      28.494 225.756 563.714 
ATOM   4395  C5'  DT A 214      27.442 225.871 562.738 
ATOM   4396  C4'  DT A 214      26.147 226.268 563.417 
ATOM   4397  O4'  DT A 214      25.386 225.116 563.881 
ATOM   4398  C3'  DT A 214      26.289 227.142 564.663 
ATOM   4399  O3'  DT A 214      25.219 228.080 564.693 
ATOM   4400  C2'  DT A 214      26.119 226.175 565.835 
ATOM   4401  C1'  DT A 214      24.989 225.352 565.223 
ATOM   4402  N1   DT A 214      24.783 224.033 565.884 
ATOM   4403  C2   DT A 214      23.494 223.567 565.961 
ATOM   4404  O2   DT A 214      22.539 224.181 565.518 
ATOM   4405  N3   DT A 214      23.341 222.341 566.581 
ATOM   4406  C4   DT A 214      24.348 221.564 567.116 
ATOM   4407  O4   DT A 214      24.089 220.482 567.647 
ATOM   4408  C5   DT A 214      25.667 222.137 566.987 
ATOM   4409  C7   DT A 214      26.821 221.356 567.543 
ATOM   4410  C6   DT A 214      25.843 223.327 566.389 
ATOM   4411  P    DA A 215      25.514 229.577 565.176 
ATOM   4412  OP1  DA A 215      26.038 230.371 564.042 
ATOM   4413  OP2  DA A 215      26.355 229.549 566.393 
ATOM   4414  O5'  DA A 215      24.043 230.083 565.553 
ATOM   4415  C5'  DA A 215      22.915 229.535 564.845 
ATOM   4416  C4'  DA A 215      21.799 229.212 565.819 
ATOM   4417  O4'  DA A 215      21.915 227.869 566.369 
ATOM   4418  C3'  DA A 215      21.712 230.110 567.052 
ATOM   4419  O3'  DA A 215      20.342 230.315 567.377 
ATOM   4420  C2'  DA A 215      22.359 229.294 568.171 
ATOM   4421  C1'  DA A 215      21.760 227.947 567.778 
ATOM   4422  N9   DA A 215      22.457 226.781 568.386 
ATOM   4423  C8   DA A 215      23.787 226.637 568.664 
ATOM   4424  N7   DA A 215      24.090 225.495 569.199 
ATOM   4425  C5   DA A 215      22.875 224.831 569.281 
ATOM   4426  C6   DA A 215      22.521 223.559 569.763 
ATOM   4427  N6   DA A 215      23.404 222.690 570.275 
ATOM   4428  N1   DA A 215      21.223 223.212 569.698 
ATOM   4429  C2   DA A 215      20.350 224.079 569.188 
ATOM   4430  N3   DA A 215      20.562 225.287 568.710 
ATOM   4431  C4   DA A 215      21.869 225.610 568.787 
ATOM   4432  P    DT A 216      19.871 231.762 567.873 
ATOM   4433  OP1  DT A 216      19.613 232.629 566.701 
ATOM   4434  OP2  DT A 216      20.834 232.284 568.867 
ATOM   4435  O5'  DT A 216      18.487 231.412 568.598 
ATOM   4436  C5'  DT A 216      17.718 230.290 568.128 
ATOM   4437  C4'  DT A 216      17.205 229.483 569.304 
ATOM   4438  O4'  DT A 216      18.151 228.463 569.732 
ATOM   4439  C3'  DT A 216      16.916 230.276 570.579 
ATOM   4440  O3'  DT A 216      15.767 229.726 571.213 
ATOM   4441  C2'  DT A 216      18.130 230.027 571.473 
ATOM   4442  C1'  DT A 216      18.293 228.546 571.142 
ATOM   4443  N1   DT A 216      19.627 227.993 571.507 
ATOM   4444  C2   DT A 216      19.667 226.690 571.938 
ATOM   4445  O2   DT A 216      18.673 225.991 572.029 
ATOM   4446  N3   DT A 216      20.921 226.213 572.268 
ATOM   4447  C4   DT A 216      22.108 226.914 572.204 
ATOM   4448  O4   DT A 216      23.170 226.380 572.526 
ATOM   4449  C5   DT A 216      21.963 228.274 571.740 
ATOM   4450  C7   DT A 216      23.207 229.109 571.640 
ATOM   4451  C6   DT A 216      20.756 228.764 571.413 
ATOM   4452  P    DC A 217      14.706 230.715 571.889 
ATOM   4453  OP1  DC A 217      13.768 231.215 570.859 
ATOM   4454  OP2  DC A 217      15.420 231.747 572.673 
ATOM   4455  O5'  DC A 217      13.937 229.723 572.881 
ATOM   4456  C5'  DC A 217      13.823 228.332 572.527 
ATOM   4457  C4'  DC A 217      14.106 227.464 573.737 
ATOM   4458  O4'  DC A 217      15.522 227.157 573.880 
ATOM   4459  C3'  DC A 217      13.720 228.062 575.090 
ATOM   4460  O3'  DC A 217      13.230 227.024 575.929 
ATOM   4461  C2'  DC A 217      15.035 228.578 575.674 
ATOM   4462  C1'  DC A 217      15.901 227.405 575.225 
ATOM   4463  N1   DC A 217      17.361 227.695 575.249 
ATOM   4464  C2   DC A 217      18.225 226.654 575.583 
ATOM   4465  O2   DC A 217      17.748 225.544 575.843 
ATOM   4466  N3   DC A 217      19.560 226.898 575.610 
ATOM   4467  C4   DC A 217      20.037 228.116 575.322 
ATOM   4468  N4   DC A 217      21.348 228.304 575.363 
ATOM   4469  C5   DC A 217      19.167 229.200 574.977 
ATOM   4470  C6   DC A 217      17.836 228.935 574.955 
ATOM   4471  P    DT A 218      11.980 227.322 576.884 
ATOM   4472  OP1  DT A 218      10.722 227.155 576.122 
ATOM   4473  OP2  DT A 218      12.167 228.630 577.551 
ATOM   4474  O5'  DT A 218      12.117 226.146 577.961 
ATOM   4475  C5'  DT A 218      12.705 224.894 577.557 
ATOM   4476  C4'  DT A 218      13.674 224.410 578.618 
ATOM   4477  O4'  DT A 218      15.019 224.934 578.422 
ATOM   4478  C3'  DT A 218      13.333 224.798 580.057 
ATOM   4479  O3'  DT A 218      13.688 223.724 580.919 
ATOM   4480  C2'  DT A 218      14.244 225.988 580.363 
ATOM   4481  C1'  DT A 218      15.485 225.445 579.662 
ATOM   4482  N1   DT A 218      16.514 226.483 579.376 
ATOM   4483  C2   DT A 218      17.831 226.096 579.448 
ATOM   4484  O2   DT A 218      18.173 224.960 579.730 
ATOM   4485  N3   DT A 218      18.756 227.085 579.178 
ATOM   4486  C4   DT A 218      18.480 228.397 578.851 
ATOM   4487  O4   DT A 218      19.395 229.193 578.630 
ATOM   4488  C5   DT A 218      17.071 228.707 578.800 
ATOM   4489  C7   DT A 218      16.682 230.115 578.451 
ATOM   4490  C6   DT A 218      16.150 227.766 579.058 
ATOM   4491  P    DC A 219      12.723 223.363 582.145 
ATOM   4492  OP1  DC A 219      11.629 222.485 581.674 
ATOM   4493  OP2  DC A 219      12.308 224.607 582.832 
ATOM   4494  O5'  DC A 219      13.712 222.533 583.090 
ATOM   4495  C5'  DC A 219      14.780 221.777 582.490 
ATOM   4496  C4'  DC A 219      16.061 221.976 583.276 
ATOM   4497  O4'  DC A 219      16.820 223.130 582.818 
ATOM   4498  C3'  DC A 219      15.890 222.219 584.776 
ATOM   4499  O3'  DC A 219      16.951 221.575 585.470 
ATOM   4500  C2'  DC A 219      16.045 223.730 584.943 
ATOM   4501  C1'  DC A 219      17.191 223.901 583.951 
ATOM   4502  N1   DC A 219      17.396 225.307 583.507 
ATOM   4503  C2   DC A 219      18.699 225.725 583.252 
ATOM   4504  O2   DC A 219      19.625 224.919 583.403 
ATOM   4505  N3   DC A 219      18.906 227.006 582.847 
ATOM   4506  C4   DC A 219      17.877 227.848 582.696 
ATOM   4507  N4   DC A 219      18.131 229.085 582.299 
ATOM   4508  C5   DC A 219      16.529 227.438 582.953 
ATOM   4509  C6   DC A 219      16.342 226.155 583.358 
ATOM   4510  P    DA A 220      16.638 220.838 586.856 
ATOM   4511  OP1  DA A 220      16.128 219.475 586.588 
ATOM   4512  OP2  DA A 220      15.775 221.701 587.693 
ATOM   4513  O5'  DA A 220      18.098 220.750 587.504 
ATOM   4514  C5'  DA A 220      19.243 220.655 586.636 
ATOM   4515  C4'  DA A 220      20.344 221.574 587.127 
ATOM   4516  O4'  DA A 220      20.228 222.920 586.582 
ATOM   4517  C3'  DA A 220      20.402 221.793 588.639 
ATOM   4518  O3'  DA A 220      21.764 221.882 589.039 
ATOM   4519  C2'  DA A 220      19.741 223.153 588.860 
ATOM   4520  C1'  DA A 220      20.357 223.847 587.649 
ATOM   4521  N9   DA A 220      19.657 225.103 587.257 
ATOM   4522  C8   DA A 220      18.325 225.390 587.333 
ATOM   4523  N7   DA A 220      18.019 226.578 586.913 
ATOM   4524  C5   DA A 220      19.238 227.122 586.530 
ATOM   4525  C6   DA A 220      19.592 228.370 585.994 
ATOM   4526  N6   DA A 220      18.707 229.344 585.739 
ATOM   4527  N1   DA A 220      20.895 228.583 585.728 
ATOM   4528  C2   DA A 220      21.770 227.612 585.983 
ATOM   4529  N3   DA A 220      21.558 226.413 586.481 
ATOM   4530  C4   DA A 220      20.247 226.225 586.738 
ATOM   4531  P    DG A 221      22.216 221.195 590.412 
ATOM   4532  OP1  DG A 221      22.489 219.759 590.182 
ATOM   4533  OP2  DG A 221      21.232 221.508 591.471 
ATOM   4534  O5'  DG A 221      23.589 221.962 590.711 
ATOM   4535  C5'  DG A 221      24.376 222.443 589.605 
ATOM   4536  C4'  DG A 221      24.873 223.846 589.894 
ATOM   4537  O4'  DG A 221      23.926 224.868 589.472 
ATOM   4538  C3'  DG A 221      25.133 224.169 591.365 
ATOM   4539  O3'  DG A 221      26.275 225.013 591.456 
ATOM   4540  C2'  DG A 221      23.906 224.964 591.810 
ATOM   4541  C1'  DG A 221      23.760 225.791 590.537 
ATOM   4542  N9   DG A 221      22.423 226.432 590.389 
ATOM   4543  C8   DG A 221      21.185 225.965 590.774 
ATOM   4544  N7   DG A 221      20.197 226.780 590.497 
ATOM   4545  C5   DG A 221      20.824 227.864 589.886 
ATOM   4546  C6   DG A 221      20.273 229.064 589.365 
ATOM   4547  O6   DG A 221      19.098 229.423 589.336 
ATOM   4548  N1   DG A 221      21.268 229.896 588.832 
ATOM   4549  C2   DG A 221      22.617 229.606 588.805 
ATOM   4550  N2   DG A 221      23.406 230.531 588.252 
ATOM   4551  N3   DG A 221      23.134 228.479 589.294 
ATOM   4552  C4   DG A 221      22.182 227.662 589.815 
ATOM   4553  P    DG A 222      27.317 224.785 592.649 
ATOM   4554  OP1  DG A 222      28.270 223.715 592.276 
ATOM   4555  OP2  DG A 222      26.582 224.587 593.917 
ATOM   4556  O5'  DG A 222      28.074 226.193 592.681 
ATOM   4557  C5'  DG A 222      28.206 226.943 591.458 
ATOM   4558  C4'  DG A 222      27.907 228.408 591.714 
ATOM   4559  O4'  DG A 222      26.491 228.717 591.576 
ATOM   4560  C3'  DG A 222      28.264 228.927 593.106 
ATOM   4561  O3'  DG A 222      28.747 230.260 592.991 
ATOM   4562  C2'  DG A 222      26.936 228.954 593.862 
ATOM   4563  C1'  DG A 222      26.087 229.475 592.706 
ATOM   4564  N9   DG A 222      24.624 229.274 592.900 
ATOM   4565  C8   DG A 222      23.961 228.238 593.522 
ATOM   4566  N7   DG A 222      22.657 228.362 593.523 
ATOM   4567  C5   DG A 222      22.438 229.565 592.854 
ATOM   4568  C6   DG A 222      21.225 230.231 592.544 
ATOM   4569  O6   DG A 222      20.073 229.890 592.799 
ATOM   4570  N1   DG A 222      21.459 231.429 591.854 
ATOM   4571  C2   DG A 222      22.703 231.919 591.509 
ATOM   4572  N2   DG A 222      22.715 233.080 590.851 
ATOM   4573  N3   DG A 222      23.842 231.293 591.800 
ATOM   4574  C4   DG A 222      23.632 230.130 592.470 
ATOM   4575  P    DC A 223      29.977 230.721 593.906 
ATOM   4576  OP1  DC A 223      31.250 230.317 593.266 
ATOM   4577  OP2  DC A 223      29.770 230.248 595.292 
ATOM   4578  O5'  DC A 223      29.830 232.313 593.854 
ATOM   4579  C5'  DC A 223      29.259 232.924 592.681 
ATOM   4580  C4'  DC A 223      28.275 234.004 593.085 
ATOM   4581  O4'  DC A 223      26.930 233.482 593.287 
ATOM   4582  C3'  DC A 223      28.587 234.732 594.392 
ATOM   4583  O3'  DC A 223      28.226 236.101 594.254 
ATOM   4584  C2'  DC A 223      27.662 234.088 595.425 
ATOM   4585  C1'  DC A 223      26.438 233.978 594.522 
ATOM   4586  N1   DC A 223      25.407 233.027 595.025 
ATOM   4587  C2   DC A 223      24.070 233.336 594.787 
ATOM   4588  O2   DC A 223      23.797 234.375 594.175 
ATOM   4589  N3   DC A 223      23.114 232.483 595.238 
ATOM   4590  C4   DC A 223      23.451 231.367 595.897 
ATOM   4591  N4   DC A 223      22.483 230.567 596.316 
ATOM   4592  C5   DC A 223      24.821 231.032 596.152 
ATOM   4593  C6   DC A 223      25.760 231.897 595.694 
ATOM   4594  P    DT A 224      29.170 237.222 594.897 
ATOM   4595  OP1  DT A 224      30.278 237.530 593.966 
ATOM   4596  OP2  DT A 224      29.565 236.813 596.264 
ATOM   4597  O5'  DT A 224      28.171 238.469 594.977 
ATOM   4598  C5'  DT A 224      27.119 238.584 594.000 
ATOM   4599  C4'  DT A 224      25.824 238.981 594.680 
ATOM   4600  O4'  DT A 224      25.063 237.829 595.144 
ATOM   4601  C3'  DT A 224      25.966 239.855 595.926 
ATOM   4602  O3'  DT A 224      24.896 240.793 595.955 
ATOM   4603  C2'  DT A 224      25.796 238.888 597.098 
ATOM   4604  C1'  DT A 224      24.666 238.065 596.486 
ATOM   4605  N1   DT A 224      24.460 236.746 597.146 
ATOM   4606  C2   DT A 224      23.171 236.280 597.223 
ATOM   4607  O2   DT A 224      22.216 236.894 596.780 
ATOM   4608  N3   DT A 224      23.019 235.054 597.843 
ATOM   4609  C4   DT A 224      24.025 234.277 598.378 
ATOM   4610  O4   DT A 224      23.766 233.195 598.909 
ATOM   4611  C5   DT A 224      25.344 234.850 598.249 
ATOM   4612  C7   DT A 224      26.498 234.069 598.806 
ATOM   4613  C6   DT A 224      25.520 236.040 597.651 
ATOM   4614  P    DA A 225      25.191 242.290 596.439 
ATOM   4615  OP1  DA A 225      25.716 243.084 595.304 
ATOM   4616  OP2  DA A 225      26.032 242.262 597.655 
ATOM   4617  O5'  DA A 225      23.720 242.796 596.815 
ATOM   4618  C5'  DA A 225      22.592 242.248 596.107 
ATOM   4619  C4'  DA A 225      21.477 241.925 597.081 
ATOM   4620  O4'  DA A 225      21.592 240.582 597.632 
ATOM   4621  C3'  DA A 225      21.389 242.823 598.315 
ATOM   4622  O3'  DA A 225      20.019 243.028 598.640 
ATOM   4623  C2'  DA A 225      22.036 242.007 599.434 
ATOM   4624  C1'  DA A 225      21.437 240.660 599.040 
ATOM   4625  N9   DA A 225      22.134 239.494 599.648 
ATOM   4626  C8   DA A 225      23.464 239.350 599.927 
ATOM   4627  N7   DA A 225      23.767 238.208 600.461 
ATOM   4628  C5   DA A 225      22.552 237.544 600.544 
ATOM   4629  C6   DA A 225      22.198 236.272 601.025 
ATOM   4630  N6   DA A 225      23.081 235.403 601.538 
ATOM   4631  N1   DA A 225      20.900 235.925 600.960 
ATOM   4632  C2   DA A 225      20.028 236.792 600.450 
ATOM   4633  N3   DA A 225      20.239 238.000 599.973 
ATOM   4634  C4   DA A 225      21.546 238.323 600.049 
ATOM   4635  P    DA A 226      19.548 244.475 599.135 
ATOM   4636  OP1  DA A 226      19.290 245.342 597.963 
ATOM   4637  OP2  DA A 226      20.511 244.997 600.129 
ATOM   4638  O5'  DA A 226      18.164 244.125 599.861 
ATOM   4639  C5'  DA A 226      17.395 243.003 599.390 
ATOM   4640  C4'  DA A 226      16.882 242.196 600.567 
ATOM   4641  O4'  DA A 226      17.829 241.176 600.995 
ATOM   4642  C3'  DA A 226      16.593 242.989 601.841 
ATOM   4643  O3'  DA A 226      15.444 242.439 602.475 
ATOM   4644  C2'  DA A 226      17.807 242.740 602.736 
ATOM   4645  C1'  DA A 226      17.970 241.259 602.405 
ATOM   4646  N9   DA A 226      19.304 240.706 602.770 
ATOM   4647  C8   DA A 226      20.518 241.330 602.735 
ATOM   4648  N7   DA A 226      21.505 240.580 603.117 
ATOM   4649  C5   DA A 226      20.902 239.369 603.428 
ATOM   4650  C6   DA A 226      21.414 238.148 603.898 
ATOM   4651  N6   DA A 226      22.715 237.938 604.146 
ATOM   4652  N1   DA A 226      20.539 237.146 604.104 
ATOM   4653  C2   DA A 226      19.247 237.361 603.854 
ATOM   4654  N3   DA A 226      18.656 238.450 603.417 
ATOM   4655  C4   DA A 226      19.554 239.437 603.219 
ATOM   4656  P    DT A 227      14.383 243.428 603.151 
ATOM   4657  OP1  DT A 227      13.445 243.928 602.121 
ATOM   4658  OP2  DT A 227      15.097 244.460 603.935 
ATOM   4659  O5'  DT A 227      13.614 242.436 604.144 
ATOM   4660  C5'  DT A 227      13.500 241.045 603.790 
ATOM   4661  C4'  DT A 227      13.783 240.177 604.999 
ATOM   4662  O4'  DT A 227      15.199 239.870 605.142 
ATOM   4663  C3'  DT A 227      13.397 240.775 606.352 
ATOM   4664  O3'  DT A 227      12.908 239.737 607.192 
ATOM   4665  C2'  DT A 227      14.713 241.291 606.936 
ATOM   4666  C1'  DT A 227      15.578 240.118 606.488 
ATOM   4667  N1   DT A 227      17.039 240.408 606.511 
ATOM   4668  C2   DT A 227      17.877 239.371 606.842 
ATOM   4669  O2   DT A 227      17.474 238.252 607.110 
ATOM   4670  N3   DT A 227      19.224 239.677 606.855 
ATOM   4671  C4   DT A 227      19.787 240.905 606.570 
ATOM   4672  O4   DT A 227      21.009 241.058 606.614 
ATOM   4673  C5   DT A 227      18.828 241.929 606.234 
ATOM   4674  C7   DT A 227      19.356 243.296 605.910 
ATOM   4675  C6   DT A 227      17.512 241.659 606.214 
ATOM   4676  P    DG A 228      11.657 240.035 608.147 
ATOM   4677  OP1  DG A 228      10.400 239.868 607.384 
ATOM   4678  OP2  DG A 228      11.844 241.343 608.813 
ATOM   4679  O5'  DG A 228      11.795 238.859 609.223 
ATOM   4680  C5'  DG A 228      12.382 237.607 608.820 
ATOM   4681  C4'  DG A 228      13.351 237.123 609.880 
ATOM   4682  O4'  DG A 228      14.696 237.647 609.685 
ATOM   4683  C3'  DG A 228      13.010 237.511 611.319 
ATOM   4684  O3'  DG A 228      13.365 236.437 612.182 
ATOM   4685  C2'  DG A 228      13.921 238.701 611.625 
ATOM   4686  C1'  DG A 228      15.162 238.158 610.924 
ATOM   4687  N9   DG A 228      16.191 239.196 610.639 
ATOM   4688  C8   DG A 228      16.022 240.523 610.306 
ATOM   4689  N7   DG A 228      17.144 241.174 610.117 
ATOM   4690  C5   DG A 228      18.126 240.210 610.342 
ATOM   4691  C6   DG A 228      19.540 240.318 610.286 
ATOM   4692  O6   DG A 228      20.228 241.300 610.022 
ATOM   4693  N1   DG A 228      20.159 239.096 610.584 
ATOM   4694  C2   DG A 228      19.498 237.924 610.895 
ATOM   4695  N2   DG A 228      20.269 236.864 611.149 
ATOM   4696  N3   DG A 228      18.171 237.824 610.947 
ATOM   4697  C4   DG A 228      17.556 239.001 610.661 
ATOM   4698  P    DT A 229      12.400 236.076 613.408 
ATOM   4699  OP1  DT A 229      11.306 235.198 612.936 
ATOM   4700  OP2  DT A 229      11.985 237.320 614.094 
ATOM   4701  O5'  DT A 229      13.389 235.246 614.353 
ATOM   4702  C5'  DT A 229      14.457 234.490 613.752 
ATOM   4703  C4'  DT A 229      15.738 234.689 614.539 
ATOM   4704  O4'  DT A 229      16.497 235.843 614.080 
ATOM   4705  C3'  DT A 229      15.567 234.932 616.038 
ATOM   4706  O3'  DT A 229      16.628 234.288 616.733 
ATOM   4707  C2'  DT A 229      15.723 236.443 616.206 
ATOM   4708  C1'  DT A 229      16.869 236.614 615.213 
ATOM   4709  N1   DT A 229      17.073 238.020 614.769 
ATOM   4710  C2   DT A 229      18.365 238.417 614.522 
ATOM   4711  O2   DT A 229      19.322 237.675 614.650 
ATOM   4712  N3   DT A 229      18.515 239.729 614.113 
ATOM   4713  C4   DT A 229      17.504 240.652 613.936 
ATOM   4714  O4   DT A 229      17.761 241.799 613.566 
ATOM   4715  C5   DT A 229      16.183 240.142 614.220 
ATOM   4716  C7   DT A 229      15.026 241.082 614.053 
ATOM   4717  C6   DT A 229      16.009 238.872 614.620 
ATOM   4718  P    DC A 230      16.315 233.551 618.119 
ATOM   4719  OP1  DC A 230      15.805 232.188 617.850 
ATOM   4720  OP2  DC A 230      15.452 234.414 618.955 
ATOM   4721  O5'  DC A 230      17.776 233.463 618.767 
ATOM   4722  C5'  DC A 230      18.920 233.368 617.898 
ATOM   4723  C4'  DC A 230      20.021 234.287 618.390 
ATOM   4724  O4'  DC A 230      19.905 235.633 617.845 
ATOM   4725  C3'  DC A 230      20.079 234.506 619.901 
ATOM   4726  O3'  DC A 230      21.441 234.595 620.301 
ATOM   4727  C2'  DC A 230      19.418 235.866 620.122 
ATOM   4728  C1'  DC A 230      20.034 236.560 618.911 
ATOM   4729  N1   DC A 230      19.334 237.816 618.520 
ATOM   4730  C2   DC A 230      20.105 238.856 618.006 
ATOM   4731  O2   DC A 230      21.326 238.696 617.897 
ATOM   4732  N3   DC A 230      19.486 240.009 617.644 
ATOM   4733  C4   DC A 230      18.161 240.143 617.778 
ATOM   4734  N4   DC A 230      17.604 241.287 617.411 
ATOM   4735  C5   DC A 230      17.349 239.086 618.304 
ATOM   4736  C6   DC A 230      17.987 237.941 618.661 
ATOM   4737  P    DG A 231      21.893 233.908 621.675 
ATOM   4738  OP1  DG A 231      22.166 232.472 621.444 
ATOM   4739  OP2  DG A 231      20.909 234.221 622.733 
ATOM   4740  O5'  DG A 231      23.266 234.675 621.974 
ATOM   4741  C5'  DG A 231      24.053 235.156 620.868 
ATOM   4742  C4'  DG A 231      24.550 236.559 621.156 
ATOM   4743  O4'  DG A 231      23.603 237.581 620.734 
ATOM   4744  C3'  DG A 231      24.810 236.882 622.627 
ATOM   4745  O3'  DG A 231      25.952 237.726 622.718 
ATOM   4746  C2'  DG A 231      23.583 237.677 623.072 
ATOM   4747  C1'  DG A 231      23.437 238.504 621.799 
ATOM   4748  N9   DG A 231      22.100 239.145 621.651 
ATOM   4749  C8   DG A 231      20.862 238.678 622.037 
ATOM   4750  N7   DG A 231      19.874 239.493 621.760 
ATOM   4751  C5   DG A 231      20.501 240.577 621.148 
ATOM   4752  C6   DG A 231      19.950 241.777 620.628 
ATOM   4753  O6   DG A 231      18.775 242.136 620.598 
ATOM   4754  N1   DG A 231      20.945 242.609 620.095 
ATOM   4755  C2   DG A 231      22.295 242.319 620.068 
ATOM   4756  N2   DG A 231      23.083 243.244 619.514 
ATOM   4757  N3   DG A 231      22.811 241.192 620.556 
ATOM   4758  C4   DG A 231      21.859 240.375 621.077 
ATOM   4759  P    DT A 232      26.994 237.498 623.911 
ATOM   4760  OP1  DT A 232      27.947 236.428 623.539 
ATOM   4761  OP2  DT A 232      26.260 237.300 625.180 
ATOM   4762  O5'  DT A 232      27.752 238.906 623.943 
ATOM   4763  C5'  DT A 232      27.884 239.656 622.721 
ATOM   4764  C4'  DT A 232      27.584 241.121 622.976 
ATOM   4765  O4'  DT A 232      26.168 241.431 622.839 
ATOM   4766  C3'  DT A 232      27.941 241.640 624.369 
ATOM   4767  O3'  DT A 232      28.425 242.973 624.254 
ATOM   4768  C2'  DT A 232      26.613 241.667 625.124 
ATOM   4769  C1'  DT A 232      25.764 242.188 623.969 
ATOM   4770  N1   DT A 232      24.301 241.987 624.162 
ATOM   4771  C2   DT A 232      23.465 242.955 623.660 
ATOM   4772  O2   DT A 232      23.871 243.945 623.078 
ATOM   4773  N3   DT A 232      22.115 242.734 623.859 
ATOM   4774  C4   DT A 232      21.549 241.652 624.502 
ATOM   4775  O4   DT A 232      20.324 241.564 624.619 
ATOM   4776  C5   DT A 232      22.507 240.691 624.993 
ATOM   4777  C7   DT A 232      21.973 239.482 625.706 
ATOM   4778  C6   DT A 232      23.824 240.880 624.814 
ATOM   4779  P    DC A 233      29.654 243.434 625.168 
ATOM   4780  OP1  DC A 233      30.927 243.030 624.528 
ATOM   4781  OP2  DC A 233      29.447 242.961 626.555 
ATOM   4782  O5'  DC A 233      29.507 245.026 625.116 
ATOM   4783  C5'  DC A 233      28.936 245.637 623.943 
ATOM   4784  C4'  DC A 233      27.952 246.717 624.348 
ATOM   4785  O4'  DC A 233      26.608 246.195 624.549 
ATOM   4786  C3'  DC A 233      28.264 247.445 625.655 
ATOM   4787  O3'  DC A 233      27.903 248.814 625.516 
ATOM   4788  C2'  DC A 233      27.339 246.801 626.688 
ATOM   4789  C1'  DC A 233      26.116 246.691 625.785 
ATOM   4790  N1   DC A 233      25.084 245.740 626.287 
ATOM   4791  C2   DC A 233      23.747 246.049 626.050 
ATOM   4792  O2   DC A 233      23.474 247.088 625.437 
ATOM   4793  N3   DC A 233      22.791 245.196 626.500 
ATOM   4794  C4   DC A 233      23.128 244.080 627.159 
ATOM   4795  N4   DC A 233      22.160 243.280 627.578 
ATOM   4796  C5   DC A 233      24.498 243.745 627.414 
ATOM   4797  C6   DC A 233      25.438 244.610 626.956 
ATOM   4798  P    DT A 234      28.847 249.935 626.160 
ATOM   4799  OP1  DT A 234      29.955 250.243 625.229 
ATOM   4800  OP2  DT A 234      29.242 249.526 627.526 
ATOM   4801  O5'  DT A 234      27.848 251.182 626.239 
ATOM   4802  C5'  DT A 234      26.796 251.297 625.263 
ATOM   4803  C4'  DT A 234      25.501 251.694 625.942 
ATOM   4804  O4'  DT A 234      24.740 250.542 626.406 
ATOM   4805  C3'  DT A 234      25.643 252.568 627.188 
ATOM   4806  O3'  DT A 234      24.574 253.506 627.218 
ATOM   4807  C2'  DT A 234      25.473 251.601 628.360 
ATOM   4808  C1'  DT A 234      24.344 250.778 627.748 
ATOM   4809  N1   DT A 234      24.137 249.459 628.409 
ATOM   4810  C2   DT A 234      22.848 248.993 628.486 
ATOM   4811  O2   DT A 234      21.893 249.607 628.042 
ATOM   4812  N3   DT A 234      22.696 247.767 629.106 
ATOM   4813  C4   DT A 234      23.703 246.990 629.640 
ATOM   4814  O4   DT A 234      23.443 245.908 630.172 
ATOM   4815  C5   DT A 234      25.021 247.563 629.512 
ATOM   4816  C7   DT A 234      26.175 246.782 630.068 
ATOM   4817  C6   DT A 234      25.198 248.753 628.914 
ATOM   4818  P    DG A 235      24.868 255.003 627.701 
ATOM   4819  OP1  DG A 235      25.393 255.797 626.567 
ATOM   4820  OP2  DG A 235      25.710 254.975 628.917 
ATOM   4821  O5'  DG A 235      23.397 255.509 628.077 
ATOM   4822  C5'  DG A 235      22.269 254.961 627.370 
ATOM   4823  C4'  DG A 235      21.154 254.638 628.343 
ATOM   4824  O4'  DG A 235      21.269 253.295 628.894 
ATOM   4825  C3'  DG A 235      21.067 255.536 629.577 
ATOM   4826  O3'  DG A 235      19.696 255.741 629.902 
ATOM   4827  C2'  DG A 235      21.713 254.720 630.696 
ATOM   4828  C1'  DG A 235      21.114 253.373 630.303 
ATOM   4829  N9   DG A 235      21.811 252.207 630.911 
ATOM   4830  C8   DG A 235      23.149 252.045 631.199 
ATOM   4831  N7   DG A 235      23.443 250.886 631.738 
ATOM   4832  C5   DG A 235      22.213 250.235 631.813 
ATOM   4833  C6   DG A 235      21.890 248.945 632.307 
ATOM   4834  O6   DG A 235      22.637 248.096 632.789 
ATOM   4835  N1   DG A 235      20.517 248.681 632.195 
ATOM   4836  C2   DG A 235      19.580 249.550 631.673 
ATOM   4837  N2   DG A 235      18.320 249.110 631.653 
ATOM   4838  N3   DG A 235      19.884 250.761 631.209 
ATOM   4839  C4   DG A 235      21.210 251.032 631.311 
ATOM   4840  P    DT A 236      19.225 257.188 630.398 
ATOM   4841  OP1  DT A 236      18.967 258.055 629.226 
ATOM   4842  OP2  DT A 236      20.188 257.710 631.392 
ATOM   4843  O5'  DT A 236      17.842 256.838 631.123 
ATOM   4844  C5'  DT A 236      17.072 255.716 630.652 
ATOM   4845  C4'  DT A 236      16.559 254.909 631.829 
ATOM   4846  O4'  DT A 236      17.506 253.889 632.257 
ATOM   4847  C3'  DT A 236      16.270 255.702 633.104 
ATOM   4848  O3'  DT A 236      15.121 255.152 633.738 
ATOM   4849  C2'  DT A 236      17.485 255.453 633.998 
ATOM   4850  C1'  DT A 236      17.647 253.972 633.667 
ATOM   4851  N1   DT A 236      18.981 253.419 634.032 
ATOM   4852  C2   DT A 236      19.021 252.116 634.463 
ATOM   4853  O2   DT A 236      18.028 251.417 634.554 
ATOM   4854  N3   DT A 236      20.275 251.639 634.793 
ATOM   4855  C4   DT A 236      21.462 252.340 634.729 
ATOM   4856  O4   DT A 236      22.524 251.806 635.051 
ATOM   4857  C5   DT A 236      21.317 253.700 634.265 
ATOM   4858  C7   DT A 236      22.561 254.535 634.165 
ATOM   4859  C6   DT A 236      20.110 254.190 633.938 
ATOM   4860  P    DA A 237      14.060 256.141 634.414 
ATOM   4861  OP1  DA A 237      13.122 256.641 633.384 
ATOM   4862  OP2  DA A 237      14.774 257.173 635.198 
ATOM   4863  O5'  DA A 237      13.292 255.149 635.406 
ATOM   4864  C5'  DA A 237      13.177 253.758 635.052 
ATOM   4865  C4'  DA A 237      13.460 252.890 636.262 
ATOM   4866  O4'  DA A 237      14.876 252.583 636.405 
ATOM   4867  C3'  DA A 237      13.074 253.488 637.615 
ATOM   4868  O3'  DA A 237      12.585 252.450 638.454 
ATOM   4869  C2'  DA A 237      14.390 254.004 638.199 
ATOM   4870  C1'  DA A 237      15.255 252.831 637.750 
ATOM   4871  N9   DA A 237      16.716 253.121 637.774 
ATOM   4872  C8   DA A 237      17.351 254.300 637.507 
ATOM   4873  N7   DA A 237      18.642 254.236 637.613 
ATOM   4874  C5   DA A 237      18.883 252.917 637.977 
ATOM   4875  C6   DA A 237      20.067 252.210 638.244 
ATOM   4876  N6   DA A 237      21.287 252.760 638.183 
ATOM   4877  N1   DA A 237      19.949 250.912 638.579 
ATOM   4878  C2   DA A 237      18.733 250.370 638.638 
ATOM   4879  N3   DA A 237      17.564 250.929 638.410 
ATOM   4880  C4   DA A 237      17.709 252.228 638.078 
ATOM   4881  P    DT A 238      11.335 252.748 639.409 
ATOM   4882  OP1  DT A 238      10.077 252.581 638.647 
ATOM   4883  OP2  DT A 238      11.521 254.056 640.075 
ATOM   4884  O5'  DT A 238      11.472 251.572 640.486 
ATOM   4885  C5'  DT A 238      12.059 250.320 640.082 
ATOM   4886  C4'  DT A 238      13.028 249.836 641.143 
ATOM   4887  O4'  DT A 238      14.373 250.360 640.947 
ATOM   4888  C3'  DT A 238      12.687 250.224 642.581 
ATOM   4889  O3'  DT A 238      13.042 249.150 643.444 
ATOM   4890  C2'  DT A 238      13.598 251.414 642.888 
ATOM   4891  C1'  DT A 238      14.839 250.871 642.186 
ATOM   4892  N1   DT A 238      15.868 251.909 641.901 
ATOM   4893  C2   DT A 238      17.185 251.522 641.973 
ATOM   4894  O2   DT A 238      17.527 250.386 642.255 
ATOM   4895  N3   DT A 238      18.110 252.511 641.703 
ATOM   4896  C4   DT A 238      17.834 253.823 641.375 
ATOM   4897  O4   DT A 238      18.749 254.619 641.155 
ATOM   4898  C5   DT A 238      16.425 254.133 641.325 
ATOM   4899  C7   DT A 238      16.036 255.541 640.975 
ATOM   4900  C6   DT A 238      15.504 253.192 641.583 
ATOM   4901  P    DA A 239      12.077 248.789 644.670 
ATOM   4902  OP1  DA A 239      10.983 247.911 644.199 
ATOM   4903  OP2  DA A 239      11.662 250.033 645.356 
ATOM   4904  O5'  DA A 239      13.066 247.959 645.615 
ATOM   4905  C5'  DA A 239      14.135 247.203 645.015 
ATOM   4906  C4'  DA A 239      15.415 247.402 645.801 
ATOM   4907  O4'  DA A 239      16.175 248.556 645.343 
ATOM   4908  C3'  DA A 239      15.244 247.645 647.300 
ATOM   4909  O3'  DA A 239      16.305 247.001 647.995 
ATOM   4910  C2'  DA A 239      15.400 249.156 647.468 
ATOM   4911  C1'  DA A 239      16.546 249.327 646.475 
ATOM   4912  N9   DA A 239      16.750 250.733 646.032 
ATOM   4913  C8   DA A 239      15.811 251.705 645.833 
ATOM   4914  N7   DA A 239      16.303 252.840 645.444 
ATOM   4915  C5   DA A 239      17.670 252.606 645.378 
ATOM   4916  C6   DA A 239      18.756 253.424 645.024 
ATOM   4917  N6   DA A 239      18.626 254.705 644.652 
ATOM   4918  N1   DA A 239      19.985 252.876 645.068 
ATOM   4919  C2   DA A 239      20.107 251.602 645.438 
ATOM   4920  N3   DA A 239      19.173 250.746 645.789 
ATOM   4921  C4   DA A 239      17.953 251.319 645.737 
ATOM   4922  P    DG A 240      15.992 246.264 649.381 
ATOM   4923  OP1  DG A 240      15.482 244.901 649.113 
ATOM   4924  OP2  DG A 240      15.129 247.127 650.217 
ATOM   4925  O5'  DG A 240      17.453 246.176 650.029 
ATOM   4926  C5'  DG A 240      18.597 246.081 649.161 
ATOM   4927  C4'  DG A 240      19.698 247.000 649.652 
ATOM   4928  O4'  DG A 240      19.582 248.346 649.107 
ATOM   4929  C3'  DG A 240      19.757 247.219 651.164 
ATOM   4930  O3'  DG A 240      21.118 247.308 651.564 
ATOM   4931  C2'  DG A 240      19.095 248.579 651.384 
ATOM   4932  C1'  DG A 240      19.711 249.273 650.173 
ATOM   4933  N9   DG A 240      19.011 250.529 649.782 
ATOM   4934  C8   DG A 240      17.670 250.837 649.851 
ATOM   4935  N7   DG A 240      17.376 252.040 649.424 
ATOM   4936  C5   DG A 240      18.609 252.568 649.045 
ATOM   4937  C6   DG A 240      18.932 253.840 648.504 
ATOM   4938  O6   DG A 240      18.183 254.777 648.243 
ATOM   4939  N1   DG A 240      20.308 253.959 648.264 
ATOM   4940  C2   DG A 240      21.248 252.979 648.514 
ATOM   4941  N2   DG A 240      22.512 253.290 648.215 
ATOM   4942  N3   DG A 240      20.944 251.786 649.021 
ATOM   4943  C4   DG A 240      19.613 251.654 649.260 
ATOM   4944  P    DT A 241      21.571 246.621 652.937 
ATOM   4945  OP1  DT A 241      21.843 245.185 652.707 
ATOM   4946  OP2  DT A 241      20.586 246.934 653.996 
ATOM   4947  O5'  DT A 241      22.943 247.388 653.236 
ATOM   4948  C5'  DT A 241      23.730 247.869 652.130 
ATOM   4949  C4'  DT A 241      24.227 249.272 652.419 
ATOM   4950  O4'  DT A 241      23.280 250.294 651.997 
ATOM   4951  C3'  DT A 241      24.487 249.595 653.890 
ATOM   4952  O3'  DT A 241      25.629 250.439 653.980 
ATOM   4953  C2'  DT A 241      23.260 250.390 654.335 
ATOM   4954  C1'  DT A 241      23.114 251.217 653.062 
ATOM   4955  N1   DT A 241      21.778 251.858 652.913 
ATOM   4956  C2   DT A 241      21.738 253.092 652.312 
ATOM   4957  O2   DT A 241      22.735 253.664 651.906 
ATOM   4958  N3   DT A 241      20.482 253.656 652.193 
ATOM   4959  C4   DT A 241      19.293 253.100 652.615 
ATOM   4960  O4   DT A 241      18.229 253.700 652.454 
ATOM   4961  C5   DT A 241      19.435 251.803 653.234 
ATOM   4962  C7   DT A 241      18.188 251.127 653.723 
ATOM   4963  C6   DT A 241      20.644 251.232 653.364 
ATOM   4964  P    DG A 242      26.671 250.211 655.173 
ATOM   4965  OP1  DG A 242      27.624 249.141 654.801 
ATOM   4966  OP2  DG A 242      25.937 250.013 656.442 
ATOM   4967  O5'  DG A 242      27.429 251.619 655.206 
ATOM   4968  C5'  DG A 242      27.561 252.369 653.983 
ATOM   4969  C4'  DG A 242      27.261 253.834 654.238 
ATOM   4970  O4'  DG A 242      25.845 254.144 654.101 
ATOM   4971  C3'  DG A 242      27.618 254.353 655.631 
ATOM   4972  O3'  DG A 242      28.102 255.686 655.516 
ATOM   4973  C2'  DG A 242      26.290 254.380 656.387 
ATOM   4974  C1'  DG A 242      25.441 254.901 655.231 
ATOM   4975  N9   DG A 242      23.978 254.700 655.424 
ATOM   4976  C8   DG A 242      23.316 253.664 656.047 
ATOM   4977  N7   DG A 242      22.011 253.788 656.048 
ATOM   4978  C5   DG A 242      21.793 254.991 655.379 
ATOM   4979  C6   DG A 242      20.579 255.657 655.069 
ATOM   4980  O6   DG A 242      19.427 255.316 655.324 
ATOM   4981  N1   DG A 242      20.813 256.855 654.379 
ATOM   4982  C2   DG A 242      22.058 257.345 654.034 
ATOM   4983  N2   DG A 242      22.069 258.506 653.376 
ATOM   4984  N3   DG A 242      23.197 256.719 654.325 
ATOM   4985  C4   DG A 242      22.986 255.556 654.995 
ATOM   4986  P    DT A 243      29.331 256.147 656.430 
ATOM   4987  OP1  DT A 243      30.604 255.743 655.791 
ATOM   4988  OP2  DT A 243      29.124 255.674 657.817 
ATOM   4989  O5'  DT A 243      29.184 257.739 656.379 
ATOM   4990  C5'  DT A 243      28.613 258.350 655.206 
ATOM   4991  C4'  DT A 243      27.629 259.430 655.610 
ATOM   4992  O4'  DT A 243      26.285 258.909 655.812 
ATOM   4993  C3'  DT A 243      27.941 260.158 656.917 
ATOM   4994  O3'  DT A 243      27.580 261.527 656.779 
ATOM   4995  C2'  DT A 243      27.017 259.514 657.950 
ATOM   4996  C1'  DT A 243      25.793 259.404 657.047 
ATOM   4997  N1   DT A 243      24.761 258.453 657.549 
ATOM   4998  C2   DT A 243      23.447 258.772 657.307 
ATOM   4999  O2   DT A 243      23.107 259.779 656.710 
ATOM   5000  N3   DT A 243      22.519 257.868 657.788 
ATOM   5001  C4   DT A 243      22.791 256.702 658.473 
ATOM   5002  O4   DT A 243      21.875 255.971 658.855 
ATOM   5003  C5   DT A 243      24.199 256.455 658.679 
ATOM   5004  C7   DT A 243      24.582 255.206 659.418 
ATOM   5005  C6   DT A 243      25.122 257.317 658.223 
ATOM   5006  P    DA A 244      28.524 262.648 657.422 
ATOM   5007  OP1  DA A 244      29.633 262.956 656.491 
ATOM   5008  OP2  DA A 244      28.919 262.239 658.788 
ATOM   5009  O5'  DA A 244      27.525 263.895 657.502 
ATOM   5010  C5'  DA A 244      26.474 264.010 656.525 
ATOM   5011  C4'  DA A 244      25.178 264.407 657.204 
ATOM   5012  O4'  DA A 244      24.418 263.255 657.668 
ATOM   5013  C3'  DA A 244      25.320 265.281 658.450 
ATOM   5014  O3'  DA A 244      24.251 266.219 658.480 
ATOM   5015  C2'  DA A 244      25.150 264.314 659.622 
ATOM   5016  C1'  DA A 244      24.021 263.491 659.010 
ATOM   5017  N9   DA A 244      23.814 262.172 659.671 
ATOM   5018  C8   DA A 244      24.751 261.344 660.224 
ATOM   5019  N7   DA A 244      24.256 260.257 660.728 
ATOM   5020  C5   DA A 244      22.892 260.368 660.493 
ATOM   5021  C6   DA A 244      21.808 259.527 660.792 
ATOM   5022  N6   DA A 244      21.935 258.351 661.421 
ATOM   5023  N1   DA A 244      20.582 259.942 660.418 
ATOM   5024  C2   DA A 244      20.463 261.111 659.793 
ATOM   5025  N3   DA A 244      21.396 261.976 659.462 
ATOM   5026  C4   DA A 244      22.612 261.538 659.847 
ATOM   5027  P    DT A 245      24.545 267.716 658.964 
ATOM   5028  OP1  DT A 245      25.070 268.510 657.829 
ATOM   5029  OP2  DT A 245      25.387 267.688 660.180 
ATOM   5030  O5'  DT A 245      23.075 268.222 659.340 
ATOM   5031  C5'  DT A 245      21.946 267.674 658.632 
ATOM   5032  C4'  DT A 245      20.831 267.351 659.606 
ATOM   5033  O4'  DT A 245      20.946 266.008 660.156 
ATOM   5034  C3'  DT A 245      20.744 268.249 660.840 
ATOM   5035  O3'  DT A 245      19.373 268.454 661.164 
ATOM   5036  C2'  DT A 245      21.391 267.433 661.959 
ATOM   5037  C1'  DT A 245      20.791 266.086 661.565 
ATOM   5038  N1   DT A 245      21.488 264.920 662.173 
ATOM   5039  C2   DT A 245      20.715 263.834 662.507 
ATOM   5040  O2   DT A 245      19.511 263.796 662.327 
ATOM   5041  N3   DT A 245      21.397 262.771 663.070 
ATOM   5042  C4   DT A 245      22.753 262.708 663.318 
ATOM   5043  O4   DT A 245      23.250 261.701 663.826 
ATOM   5044  C5   DT A 245      23.479 263.895 662.933 
ATOM   5045  C7   DT A 245      24.961 263.908 663.170 
ATOM   5046  C6   DT A 245      22.842 264.943 662.385 
ATOM   5047  P    DG A 246      18.902 269.901 661.660 
ATOM   5048  OP1  DG A 246      18.645 270.768 660.488 
ATOM   5049  OP2  DG A 246      19.865 270.423 662.654 
ATOM   5050  O5'  DG A 246      17.519 269.551 662.385 
ATOM   5051  C5'  DG A 246      16.749 268.429 661.915 
ATOM   5052  C4'  DG A 246      16.236 267.622 663.092 
ATOM   5053  O4'  DG A 246      17.183 266.602 663.520 
ATOM   5054  C3'  DG A 246      15.947 268.415 664.366 
ATOM   5055  O3'  DG A 246      14.798 267.865 665.000 
ATOM   5056  C2'  DG A 246      17.162 268.166 665.260 
ATOM   5057  C1'  DG A 246      17.324 266.685 664.929 
ATOM   5058  N9   DG A 246      18.659 266.133 665.294 
ATOM   5059  C8   DG A 246      19.892 266.746 665.266 
ATOM   5060  N7   DG A 246      20.880 265.975 665.654 
ATOM   5061  C5   DG A 246      20.256 264.767 665.962 
ATOM   5062  C6   DG A 246      20.807 263.548 666.437 
ATOM   5063  O6   DG A 246      21.979 263.281 666.686 
ATOM   5064  N1   DG A 246      19.816 262.574 666.617 
ATOM   5065  C2   DG A 246      18.469 262.754 666.372 
ATOM   5066  N2   DG A 246      17.685 261.699 666.607 
ATOM   5067  N3   DG A 246      17.952 263.897 665.926 
ATOM   5068  C4   DG A 246      18.901 264.853 665.746 
ATOM   5069  P    DC A 247      13.738 268.854 665.676 
ATOM   5070  OP1  DC A 247      12.799 269.354 664.646 
ATOM   5071  OP2  DC A 247      14.451 269.886 666.460 
ATOM   5072  O5'  DC A 247      12.969 267.862 666.669 
ATOM   5073  C5'  DC A 247      12.854 266.471 666.314 
ATOM   5074  C4'  DC A 247      13.137 265.603 667.524 
ATOM   5075  O4'  DC A 247      14.553 265.296 667.667 
ATOM   5076  C3'  DC A 247      12.751 266.201 668.877 
ATOM   5077  O3'  DC A 247      12.262 265.163 669.716 
ATOM   5078  C2'  DC A 247      14.067 266.717 669.461 
ATOM   5079  C1'  DC A 247      14.932 265.544 669.012 
ATOM   5080  N1   DC A 247      16.393 265.834 669.036 
ATOM   5081  C2   DC A 247      17.256 264.793 669.370 
ATOM   5082  O2   DC A 247      16.779 263.683 669.630 
ATOM   5083  N3   DC A 247      18.591 265.037 669.398 
ATOM   5084  C4   DC A 247      19.069 266.255 669.109 
ATOM   5085  N4   DC A 247      20.379 266.443 669.150 
ATOM   5086  C5   DC A 247      18.198 267.339 668.764 
ATOM   5087  C6   DC A 247      16.867 267.074 668.743 
ATOM   5088  P    DC A 248      11.012 265.461 670.671 
ATOM   5089  OP1  DC A 248       9.754 265.294 669.909 
ATOM   5090  OP2  DC A 248      11.198 266.769 671.338 
ATOM   5091  O5'  DC A 248      11.149 264.285 671.748 
ATOM   5092  C5'  DC A 248      11.736 263.033 671.344 
ATOM   5093  C4'  DC A 248      12.705 262.549 672.405 
ATOM   5094  O4'  DC A 248      14.050 263.073 672.209 
ATOM   5095  C3'  DC A 248      12.365 262.937 673.844 
ATOM   5096  O3'  DC A 248      12.719 261.863 674.706 
ATOM   5097  C2'  DC A 248      13.275 264.127 674.150 
ATOM   5098  C1'  DC A 248      14.517 263.584 673.449 
ATOM   5099  N1   DC A 248      15.545 264.622 673.163 
ATOM   5100  C2   DC A 248      16.884 264.246 673.232 
ATOM   5101  O2   DC A 248      17.161 263.076 673.524 
ATOM   5102  N3   DC A 248      17.838 265.178 672.976 
ATOM   5103  C4   DC A 248      17.497 266.435 672.663 
ATOM   5104  N4   DC A 248      18.464 267.307 672.423 
ATOM   5105  C5   DC A 248      16.125 266.842 672.588 
ATOM   5106  C6   DC A 248      15.188 265.896 672.848 
ATOM   5107  P    DG A 249      11.754 261.502 675.933 
ATOM   5108  OP1  DG A 249      10.661 260.624 675.461 
ATOM   5109  OP2  DG A 249      11.339 262.746 676.619 
ATOM   5110  O5'  DG A 249      12.743 260.672 676.877 
ATOM   5111  C5'  DG A 249      13.812 259.916 676.277 
ATOM   5112  C4'  DG A 249      15.092 260.115 677.063 
ATOM   5113  O4'  DG A 249      15.852 261.269 676.605 
ATOM   5114  C3'  DG A 249      14.921 260.358 678.563 
ATOM   5115  O3'  DG A 249      15.983 259.714 679.257 
ATOM   5116  C2'  DG A 249      15.077 261.869 678.730 
ATOM   5117  C1'  DG A 249      16.223 262.040 677.738 
ATOM   5118  N9   DG A 249      16.427 263.447 677.294 
ATOM   5119  C8   DG A 249      15.493 264.439 677.089 
ATOM   5120  N7   DG A 249      16.005 265.581 676.695 
ATOM   5121  C5   DG A 249      17.374 265.326 676.636 
ATOM   5122  C6   DG A 249      18.447 266.180 676.272 
ATOM   5123  O6   DG A 249      18.410 267.356 675.922 
ATOM   5124  N1   DG A 249      19.680 265.516 676.350 
ATOM   5125  C2   DG A 249      19.852 264.199 676.729 
ATOM   5126  N2   DG A 249      21.110 263.751 676.738 
ATOM   5127  N3   DG A 249      18.844 263.398 677.069 
ATOM   5128  C4   DG A 249      17.642 264.027 676.999 
ATOM   5129  P    DT A 250      15.669 258.977 680.643 
ATOM   5130  OP1  DT A 250      15.160 257.614 680.375 
ATOM   5131  OP2  DT A 250      14.806 259.840 681.480 
ATOM   5132  O5'  DT A 250      17.130 258.889 681.291 
ATOM   5133  C5'  DT A 250      18.275 258.794 680.423 
ATOM   5134  C4'  DT A 250      19.375 259.713 680.915 
ATOM   5135  O4'  DT A 250      19.259 261.059 680.369 
ATOM   5136  C3'  DT A 250      19.434 259.932 682.426 
ATOM   5137  O3'  DT A 250      20.795 260.021 682.826 
ATOM   5138  C2'  DT A 250      18.772 261.292 682.647 
ATOM   5139  C1'  DT A 250      19.388 261.986 681.436 
ATOM   5140  N1   DT A 250      18.688 263.242 681.044 
ATOM   5141  C2   DT A 250      19.463 264.259 680.540 
ATOM   5142  O2   DT A 250      20.671 264.168 680.406 
ATOM   5143  N3   DT A 250      18.780 265.406 680.189 
ATOM   5144  C4   DT A 250      17.420 265.616 680.298 
ATOM   5145  O4   DT A 250      16.921 266.689 679.951 
ATOM   5146  C5   DT A 250      16.692 264.492 680.838 
ATOM   5147  C7   DT A 250      15.206 264.636 680.991 
ATOM   5148  C6   DT A 250      17.332 263.364 681.188 
ATOM   5149  P    DT A 251      21.248 259.334 684.199 
ATOM   5150  OP1  DT A 251      21.520 257.898 683.969 
ATOM   5151  OP2  DT A 251      20.263 259.647 685.258 
ATOM   5152  O5'  DT A 251      22.620 260.101 684.499 
ATOM   5153  C5'  DT A 251      23.407 260.582 683.393 
ATOM   5154  C4'  DT A 251      23.904 261.985 683.681 
ATOM   5155  O4'  DT A 251      22.957 263.007 683.259 
ATOM   5156  C3'  DT A 251      24.164 262.308 685.152 
ATOM   5157  O3'  DT A 251      25.306 263.152 685.243 
ATOM   5158  C2'  DT A 251      22.937 263.103 685.597 
ATOM   5159  C1'  DT A 251      22.791 263.930 684.324 
ATOM   5160  N1   DT A 251      21.455 264.571 684.176 
ATOM   5161  C2   DT A 251      21.416 265.805 683.574 
ATOM   5162  O2   DT A 251      22.412 266.377 683.168 
ATOM   5163  N3   DT A 251      20.160 266.369 683.455 
ATOM   5164  C4   DT A 251      18.970 265.813 683.878 
ATOM   5165  O4   DT A 251      17.906 266.413 683.716 
ATOM   5166  C5   DT A 251      19.112 264.516 684.497 
ATOM   5167  C7   DT A 251      17.865 263.840 684.986 
ATOM   5168  C6   DT A 251      20.321 263.945 684.626 
ATOM   5169  P    DA A 252      26.348 262.924 686.436 
ATOM   5170  OP1  DA A 252      27.301 261.854 686.063 
ATOM   5171  OP2  DA A 252      25.614 262.726 687.705 
ATOM   5172  O5'  DA A 252      27.106 264.332 686.468 
ATOM   5173  C5'  DA A 252      27.238 265.082 685.246 
ATOM   5174  C4'  DA A 252      26.938 266.547 685.501 
ATOM   5175  O4'  DA A 252      25.522 266.857 685.364 
ATOM   5176  C3'  DA A 252      27.296 267.066 686.893 
ATOM   5177  O3'  DA A 252      27.779 268.399 686.778 
ATOM   5178  C2'  DA A 252      25.968 267.093 687.649 
ATOM   5179  C1'  DA A 252      25.118 267.614 686.494 
ATOM   5180  N9   DA A 252      23.655 267.413 686.687 
ATOM   5181  C8   DA A 252      23.016 266.378 687.307 
ATOM   5182  N7   DA A 252      21.723 266.488 687.316 
ATOM   5183  C5   DA A 252      21.486 267.684 686.652 
ATOM   5184  C6   DA A 252      20.304 268.370 686.329 
ATOM   5185  N6   DA A 252      19.079 267.924 686.647 
ATOM   5186  N1   DA A 252      20.424 269.534 685.664 
ATOM   5187  C2   DA A 252      21.643 269.971 685.350 
ATOM   5188  N3   DA A 252      22.811 269.421 685.598 
ATOM   5189  C4   DA A 252      22.662 268.258 686.264 
ATOM   5190  P    DA A 253      29.009 268.860 687.693 
ATOM   5191  OP1  DA A 253      30.281 268.456 687.053 
ATOM   5192  OP2  DA A 253      28.801 268.387 689.079 
ATOM   5193  O5'  DA A 253      28.861 270.452 687.641 
ATOM   5194  C5'  DA A 253      28.290 271.063 686.468 
ATOM   5195  C4'  DA A 253      27.306 272.143 686.873 
ATOM   5196  O4'  DA A 253      25.962 271.622 687.074 
ATOM   5197  C3'  DA A 253      27.618 272.871 688.180 
ATOM   5198  O3'  DA A 253      27.257 274.240 688.041 
ATOM   5199  C2'  DA A 253      26.694 272.227 689.212 
ATOM   5200  C1'  DA A 253      25.470 272.117 688.310 
ATOM   5201  N9   DA A 253      24.438 271.167 688.812 
ATOM   5202  C8   DA A 253      24.621 269.999 689.495 
ATOM   5203  N7   DA A 253      23.518 269.390 689.798 
ATOM   5204  C5   DA A 253      22.528 270.212 689.279 
ATOM   5205  C6   DA A 253      21.126 270.118 689.270 
ATOM   5206  N6   DA A 253      20.449 269.103 689.826 
ATOM   5207  N1   DA A 253      20.443 271.109 688.667 
ATOM   5208  C2   DA A 253      21.122 272.115 688.116 
ATOM   5209  N3   DA A 253      22.422 272.309 688.063 
ATOM   5210  C4   DA A 253      23.082 271.303 688.673 
ATOM   5211  P    DC A 254      28.201 275.361 688.684 
ATOM   5212  OP1  DC A 254      29.310 275.669 687.753 
ATOM   5213  OP2  DC A 254      28.596 274.952 690.051 
ATOM   5214  O5'  DC A 254      27.202 276.608 688.764 
ATOM   5215  C5'  DC A 254      26.151 276.723 687.788 
ATOM   5216  C4'  DC A 254      24.855 277.120 688.467 
ATOM   5217  O4'  DC A 254      24.095 275.968 688.931 
ATOM   5218  C3'  DC A 254      24.997 277.994 689.713 
ATOM   5219  O3'  DC A 254      23.928 278.932 689.742 
ATOM   5220  C2'  DC A 254      24.827 277.027 690.885 
ATOM   5221  C1'  DC A 254      23.698 276.204 690.273 
ATOM   5222  N1   DC A 254      23.492 274.885 690.933 
ATOM   5223  C2   DC A 254      22.190 274.398 691.020 
ATOM   5224  O2   DC A 254      21.268 275.074 690.548 
ATOM   5225  N3   DC A 254      21.981 273.198 691.619 
ATOM   5226  C4   DC A 254      23.007 272.496 692.117 
ATOM   5227  N4   DC A 254      22.752 271.331 692.692 
ATOM   5228  C5   DC A 254      24.354 272.979 692.039 
ATOM   5229  C6   DC A 254      24.541 274.181 691.437 
ATOM   5230  P    DA A 255      24.222 280.429 690.226 
ATOM   5231  OP1  DA A 255      24.747 281.223 689.091 
ATOM   5232  OP2  DA A 255      25.064 280.401 691.442 
ATOM   5233  O5'  DA A 255      22.752 280.935 690.602 
ATOM   5234  C5'  DA A 255      21.623 280.387 689.894 
ATOM   5235  C4'  DA A 255      20.508 280.064 690.868 
ATOM   5236  O4'  DA A 255      20.623 278.721 691.419 
ATOM   5237  C3'  DA A 255      20.421 280.962 692.102 
ATOM   5238  O3'  DA A 255      19.051 281.167 692.427 
ATOM   5239  C2'  DA A 255      21.068 280.146 693.221 
ATOM   5240  C1'  DA A 255      20.468 278.799 692.828 
ATOM   5241  N9   DA A 255      21.165 277.633 693.435 
ATOM   5242  C8   DA A 255      22.495 277.489 693.714 
ATOM   5243  N7   DA A 255      22.798 276.347 694.248 
ATOM   5244  C5   DA A 255      21.583 275.683 694.331 
ATOM   5245  C6   DA A 255      21.229 274.411 694.812 
ATOM   5246  N6   DA A 255      22.112 273.542 695.325 
ATOM   5247  N1   DA A 255      19.931 274.064 694.748 
ATOM   5248  C2   DA A 255      19.059 274.931 694.237 
ATOM   5249  N3   DA A 255      19.270 276.139 693.760 
ATOM   5250  C4   DA A 255      20.577 276.462 693.837 
ATOM   5251  P    DA A 256      18.579 282.614 692.922 
ATOM   5252  OP1  DA A 256      18.322 283.481 691.750 
ATOM   5253  OP2  DA A 256      19.542 283.136 693.916 
ATOM   5254  O5'  DA A 256      17.196 282.264 693.648 
ATOM   5255  C5'  DA A 256      16.426 281.142 693.177 
ATOM   5256  C4'  DA A 256      15.913 280.335 694.354 
ATOM   5257  O4'  DA A 256      16.860 279.315 694.782 
ATOM   5258  C3'  DA A 256      15.624 281.128 695.629 
ATOM   5259  O3'  DA A 256      14.475 280.578 696.262 
ATOM   5260  C2'  DA A 256      16.839 280.879 696.523 
ATOM   5261  C1'  DA A 256      17.001 279.398 696.192 
ATOM   5262  N9   DA A 256      18.336 278.846 696.557 
ATOM   5263  C8   DA A 256      19.550 279.469 696.522 
ATOM   5264  N7   DA A 256      20.536 278.719 696.904 
ATOM   5265  C5   DA A 256      19.933 277.508 697.216 
ATOM   5266  C6   DA A 256      20.446 276.287 697.685 
ATOM   5267  N6   DA A 256      21.746 276.077 697.934 
ATOM   5268  N1   DA A 256      19.570 275.285 697.891 
ATOM   5269  C2   DA A 256      18.279 275.500 697.641 
ATOM   5270  N3   DA A 256      17.687 276.589 697.204 
ATOM   5271  C4   DA A 256      18.585 277.576 697.006 
ATOM   5272  P    DC A 257      13.415 281.567 696.939 
ATOM   5273  OP1  DC A 257      12.476 282.067 695.908 
ATOM   5274  OP2  DC A 257      14.128 282.599 697.722 
ATOM   5275  O5'  DC A 257      12.646 280.575 697.931 
ATOM   5276  C5'  DC A 257      12.531 279.184 697.577 
ATOM   5277  C4'  DC A 257      12.814 278.316 698.786 
ATOM   5278  O4'  DC A 257      14.231 278.009 698.929 
ATOM   5279  C3'  DC A 257      12.429 278.914 700.139 
ATOM   5280  O3'  DC A 257      11.939 277.876 700.979 
ATOM   5281  C2'  DC A 257      13.744 279.430 700.724 
ATOM   5282  C1'  DC A 257      14.609 278.257 700.275 
ATOM   5283  N1   DC A 257      16.070 278.547 700.298 
ATOM   5284  C2   DC A 257      16.934 277.506 700.632 
ATOM   5285  O2   DC A 257      16.456 276.396 700.892 
ATOM   5286  N3   DC A 257      18.268 277.750 700.660 
ATOM   5287  C4   DC A 257      18.746 278.968 700.372 
ATOM   5288  N4   DC A 257      20.056 279.156 700.413 
ATOM   5289  C5   DC A 257      17.875 280.052 700.027 
ATOM   5290  C6   DC A 257      16.544 279.787 700.005 
ATOM   5291  P    DA A 258      10.689 278.174 701.934 
ATOM   5292  OP1  DA A 258       9.431 278.007 701.172 
ATOM   5293  OP2  DA A 258      10.875 279.482 702.600 
ATOM   5294  O5'  DA A 258      10.826 276.998 703.010 
ATOM   5295  C5'  DA A 258      11.413 275.746 702.607 
ATOM   5296  C4'  DA A 258      12.382 275.262 703.668 
ATOM   5297  O4'  DA A 258      13.727 275.786 703.472 
ATOM   5298  C3'  DA A 258      12.042 275.650 705.106 
ATOM   5299  O3'  DA A 258      12.396 274.576 705.969 
ATOM   5300  C2'  DA A 258      12.952 276.840 705.412 
ATOM   5301  C1'  DA A 258      14.194 276.297 704.711 
ATOM   5302  N9   DA A 258      15.222 277.335 704.426 
ATOM   5303  C8   DA A 258      15.035 278.647 704.097 
ATOM   5304  N7   DA A 258      16.138 279.304 703.908 
ATOM   5305  C5   DA A 258      17.131 278.359 704.128 
ATOM   5306  C6   DA A 258      18.533 278.430 704.081 
ATOM   5307  N6   DA A 258      19.208 279.549 703.783 
ATOM   5308  N1   DA A 258      19.219 277.304 704.353 
ATOM   5309  C2   DA A 258      18.543 276.195 704.648 
ATOM   5310  N3   DA A 258      17.244 276.009 704.722 
ATOM   5311  C4   DA A 258      16.580 277.151 704.446 
ATOM   5312  P    DA A 259      11.431 274.215 707.195 
ATOM   5313  OP1  DA A 259      10.338 273.337 706.724 
ATOM   5314  OP2  DA A 259      11.016 275.459 707.881 
ATOM   5315  O5'  DA A 259      12.420 273.385 708.140 
ATOM   5316  C5'  DA A 259      13.489 272.629 707.539 
ATOM   5317  C4'  DA A 259      14.769 272.828 708.326 
ATOM   5318  O4'  DA A 259      15.529 273.982 707.867 
ATOM   5319  C3'  DA A 259      14.598 273.071 709.825 
ATOM   5320  O3'  DA A 259      15.660 272.427 710.520 
ATOM   5321  C2'  DA A 259      14.754 274.582 709.993 
ATOM   5322  C1'  DA A 259      15.900 274.753 709.000 
ATOM   5323  N9   DA A 259      16.104 276.160 708.557 
ATOM   5324  C8   DA A 259      15.165 277.131 708.358 
ATOM   5325  N7   DA A 259      15.658 278.266 707.969 
ATOM   5326  C5   DA A 259      17.025 278.032 707.903 
ATOM   5327  C6   DA A 259      18.110 278.850 707.549 
ATOM   5328  N6   DA A 259      17.980 280.131 707.177 
ATOM   5329  N1   DA A 259      19.339 278.302 707.593 
ATOM   5330  C2   DA A 259      19.462 277.028 707.963 
ATOM   5331  N3   DA A 259      18.527 276.172 708.313 
ATOM   5332  C4   DA A 259      17.307 276.745 708.262 
ATOM   5333  P    DG A 260      15.346 271.690 711.906 
ATOM   5334  OP1  DG A 260      14.837 270.327 711.638 
ATOM   5335  OP2  DG A 260      14.483 272.553 712.742 
ATOM   5336  O5'  DG A 260      16.807 271.602 712.554 
ATOM   5337  C5'  DG A 260      17.952 271.507 711.685 
ATOM   5338  C4'  DG A 260      19.052 272.426 712.177 
ATOM   5339  O4'  DG A 260      18.937 273.772 711.632 
ATOM   5340  C3'  DG A 260      19.111 272.645 713.689 
ATOM   5341  O3'  DG A 260      20.473 272.734 714.088 
ATOM   5342  C2'  DG A 260      18.449 274.005 713.909 
ATOM   5343  C1'  DG A 260      19.065 274.699 712.698 
ATOM   5344  N9   DG A 260      18.365 275.955 712.307 
ATOM   5345  C8   DG A 260      17.024 276.263 712.376 
ATOM   5346  N7   DG A 260      16.730 277.466 711.948 
ATOM   5347  C5   DG A 260      17.964 277.994 711.570 
ATOM   5348  C6   DG A 260      18.286 279.266 711.029 
ATOM   5349  O6   DG A 260      17.537 280.203 710.768 
ATOM   5350  N1   DG A 260      19.662 279.385 710.789 
ATOM   5351  C2   DG A 260      20.602 278.405 711.039 
ATOM   5352  N2   DG A 260      21.866 278.716 710.740 
ATOM   5353  N3   DG A 260      20.299 277.212 711.546 
ATOM   5354  C4   DG A 260      18.968 277.080 711.784 
ATOM   5355  P    DC A 261      20.925 272.047 715.462 
ATOM   5356  OP1  DC A 261      21.198 270.611 715.232 
ATOM   5357  OP2  DC A 261      19.940 272.360 716.521 
ATOM   5358  O5'  DC A 261      22.297 272.814 715.761 
ATOM   5359  C5'  DC A 261      23.084 273.295 714.655 
ATOM   5360  C4'  DC A 261      23.581 274.698 714.944 
ATOM   5361  O4'  DC A 261      22.634 275.720 714.521 
ATOM   5362  C3'  DC A 261      23.842 275.021 716.415 
ATOM   5363  O3'  DC A 261      24.983 275.865 716.505 
ATOM   5364  C2'  DC A 261      22.614 275.816 716.859 
ATOM   5365  C1'  DC A 261      22.468 276.643 715.586 
ATOM   5366  N1   DC A 261      21.132 277.284 715.438 
ATOM   5367  C2   DC A 261      21.075 278.536 714.831 
ATOM   5368  O2   DC A 261      22.126 279.058 714.442 
ATOM   5369  N3   DC A 261      19.866 279.137 714.687 
ATOM   5370  C4   DC A 261      18.750 278.537 715.121 
ATOM   5371  N4   DC A 261      17.595 279.165 714.958 
ATOM   5372  C5   DC A 261      18.786 277.251 715.749 
ATOM   5373  C6   DC A 261      20.004 276.666 715.884 
ATOM   5374  P    DA A 262      26.025 275.637 717.698 
ATOM   5375  OP1  DA A 262      26.978 274.567 717.326 
ATOM   5376  OP2  DA A 262      25.291 275.439 718.967 
ATOM   5377  O5'  DA A 262      26.783 277.045 717.730 
ATOM   5378  C5'  DA A 262      26.915 277.795 716.508 
ATOM   5379  C4'  DA A 262      26.615 279.260 716.763 
ATOM   5380  O4'  DA A 262      25.199 279.570 716.626 
ATOM   5381  C3'  DA A 262      26.973 279.779 718.156 
ATOM   5382  O3'  DA A 262      27.456 281.112 718.041 
ATOM   5383  C2'  DA A 262      25.645 279.806 718.911 
ATOM   5384  C1'  DA A 262      24.795 280.327 717.756 
ATOM   5385  N9   DA A 262      23.332 280.126 717.949 
ATOM   5386  C8   DA A 262      22.693 279.091 718.569 
ATOM   5387  N7   DA A 262      21.400 279.201 718.578 
ATOM   5388  C5   DA A 262      21.163 280.397 717.914 
ATOM   5389  C6   DA A 262      19.981 281.083 717.591 
ATOM   5390  N6   DA A 262      18.756 280.637 717.910 
ATOM   5391  N1   DA A 262      20.101 282.247 716.927 
ATOM   5392  C2   DA A 262      21.320 282.684 716.613 
ATOM   5393  N3   DA A 262      22.488 282.134 716.860 
ATOM   5394  C4   DA A 262      22.339 280.971 717.526 
ATOM   5395  P    DT A 263      28.686 281.573 718.955 
ATOM   5396  OP1  DT A 263      29.958 281.169 718.315 
ATOM   5397  OP2  DT A 263      28.478 281.100 720.342 
ATOM   5398  O5'  DT A 263      28.538 283.165 718.903 
ATOM   5399  C5'  DT A 263      27.967 283.776 717.730 
ATOM   5400  C4'  DT A 263      26.983 284.856 718.135 
ATOM   5401  O4'  DT A 263      25.639 284.335 718.336 
ATOM   5402  C3'  DT A 263      27.295 285.584 719.442 
ATOM   5403  O3'  DT A 263      26.934 286.953 719.304 
ATOM   5404  C2'  DT A 263      26.371 284.940 720.475 
ATOM   5405  C1'  DT A 263      25.147 284.830 719.572 
ATOM   5406  N1   DT A 263      24.115 283.880 720.074 
ATOM   5407  C2   DT A 263      22.801 284.198 719.832 
ATOM   5408  O2   DT A 263      22.461 285.205 719.235 
ATOM   5409  N3   DT A 263      21.873 283.294 720.313 
ATOM   5410  C4   DT A 263      22.145 282.128 720.998 
ATOM   5411  O4   DT A 263      21.229 281.397 721.380 
ATOM   5412  C5   DT A 263      23.553 281.881 721.204 
ATOM   5413  C7   DT A 263      23.937 280.632 721.942 
ATOM   5414  C6   DT A 263      24.476 282.743 720.748 
ATOM   5415  P    DT A 264      27.879 288.074 719.947 
ATOM   5416  OP1  DT A 264      28.987 288.382 719.016 
ATOM   5417  OP2  DT A 264      28.274 287.665 721.313 
ATOM   5418  O5'  DT A 264      26.879 289.321 720.026 
ATOM   5419  C5'  DT A 264      25.828 289.436 719.050 
ATOM   5420  C4'  DT A 264      24.532 289.833 719.729 
ATOM   5421  O4'  DT A 264      23.772 288.681 720.193 
ATOM   5422  C3'  DT A 264      24.674 290.707 720.975 
ATOM   5423  O3'  DT A 264      23.605 291.645 721.005 
ATOM   5424  C2'  DT A 264      24.505 289.740 722.147 
ATOM   5425  C1'  DT A 264      23.375 288.917 721.535 
ATOM   5426  N1   DT A 264      23.169 287.598 722.196 
ATOM   5427  C2   DT A 264      21.879 287.132 722.273 
ATOM   5428  O2   DT A 264      20.924 287.746 721.830 
ATOM   5429  N3   DT A 264      21.727 285.906 722.893 
ATOM   5430  C4   DT A 264      22.734 285.129 723.428 
ATOM   5431  O4   DT A 264      22.474 284.047 723.959 
ATOM   5432  C5   DT A 264      24.052 285.702 723.299 
ATOM   5433  C7   DT A 264      25.206 284.921 723.855 
ATOM   5434  C6   DT A 264      24.229 286.892 722.701 
ATOM   5435  P    DC A 265      23.899 293.142 721.488 
ATOM   5436  OP1  DC A 265      24.424 293.936 720.354 
ATOM   5437  OP2  DC A 265      24.741 293.114 722.705 
ATOM   5438  O5'  DC A 265      22.429 293.648 721.865 
ATOM   5439  C5'  DC A 265      21.301 293.100 721.157 
ATOM   5440  C4'  DC A 265      20.185 292.777 722.130 
ATOM   5441  O4'  DC A 265      20.300 291.434 722.681 
ATOM   5442  C3'  DC A 265      20.098 293.675 723.364 
ATOM   5443  O3'  DC A 265      18.728 293.880 723.689 
ATOM   5444  C2'  DC A 265      20.745 292.859 724.483 
ATOM   5445  C1'  DC A 265      20.145 291.512 724.090 
ATOM   5446  N1   DC A 265      20.843 290.346 724.698 
ATOM   5447  C2   DC A 265      20.074 289.237 725.043 
ATOM   5448  O2   DC A 265      18.856 289.267 724.831 
ATOM   5449  N3   DC A 265      20.691 288.163 725.599 
ATOM   5450  C4   DC A 265      22.012 288.170 725.812 
ATOM   5451  N4   DC A 265      22.567 287.098 726.357 
ATOM   5452  C5   DC A 265      22.822 289.301 725.465 
ATOM   5453  C6   DC A 265      22.186 290.364 724.911 
ATOM   5454  P    DT A 266      18.256 295.327 724.185 
ATOM   5455  OP1  DT A 266      17.999 296.194 723.013 
ATOM   5456  OP2  DT A 266      19.219 295.849 725.179 
ATOM   5457  O5'  DT A 266      16.873 294.977 724.910 
ATOM   5458  C5'  DT A 266      16.103 293.855 724.440 
ATOM   5459  C4'  DT A 266      15.590 293.048 725.616 
ATOM   5460  O4'  DT A 266      16.537 292.028 726.044 
ATOM   5461  C3'  DT A 266      15.302 293.841 726.891 
ATOM   5462  O3'  DT A 266      14.153 293.291 727.525 
ATOM   5463  C2'  DT A 266      16.516 293.592 727.785 
ATOM   5464  C1'  DT A 266      16.679 292.111 727.454 
ATOM   5465  N1   DT A 266      18.013 291.559 727.819 
ATOM   5466  C2   DT A 266      18.053 290.255 728.250 
ATOM   5467  O2   DT A 266      17.059 289.556 728.341 
ATOM   5468  N3   DT A 266      19.306 289.778 728.580 
ATOM   5469  C4   DT A 266      20.493 290.479 728.516 
ATOM   5470  O4   DT A 266      21.556 289.945 728.838 
ATOM   5471  C5   DT A 266      20.349 291.840 728.052 
ATOM   5472  C7   DT A 266      21.592 292.674 727.952 
ATOM   5473  C6   DT A 266      19.142 292.329 727.725 
ATOM   5474  P    DA A 267      13.092 294.280 728.201 
ATOM   5475  OP1  DA A 267      12.154 294.780 727.171 
ATOM   5476  OP2  DA A 267      13.805 295.312 728.985 
ATOM   5477  O5'  DA A 267      12.323 293.288 729.193 
ATOM   5478  C5'  DA A 267      12.208 291.897 728.839 
ATOM   5479  C4'  DA A 267      12.491 291.029 730.049 
ATOM   5480  O4'  DA A 267      13.908 290.722 730.192 
ATOM   5481  C3'  DA A 267      12.106 291.627 731.402 
ATOM   5482  O3'  DA A 267      11.616 290.589 732.241 
ATOM   5483  C2'  DA A 267      13.421 292.143 731.986 
ATOM   5484  C1'  DA A 267      14.286 290.970 731.537 
ATOM   5485  N9   DA A 267      15.747 291.260 731.561 
ATOM   5486  C8   DA A 267      16.382 292.439 731.294 
ATOM   5487  N7   DA A 267      17.674 292.375 731.400 
ATOM   5488  C5   DA A 267      17.914 291.056 731.764 
ATOM   5489  C6   DA A 267      19.098 290.349 732.031 
ATOM   5490  N6   DA A 267      20.319 290.899 731.971 
ATOM   5491  N1   DA A 267      18.980 289.051 732.366 
ATOM   5492  C2   DA A 267      17.764 288.509 732.425 
ATOM   5493  N3   DA A 267      16.595 289.068 732.198 
ATOM   5494  C4   DA A 267      16.741 290.367 731.865 
ATOM   5495  P    DT A 268      10.366 290.887 733.196 
ATOM   5496  OP1  DT A 268       9.108 290.720 732.434 
ATOM   5497  OP2  DT A 268      10.552 292.195 733.863 
ATOM   5498  O5'  DT A 268      10.503 289.711 734.273 
ATOM   5499  C5'  DT A 268      11.090 288.459 733.869 
ATOM   5500  C4'  DT A 268      12.059 287.975 734.930 
ATOM   5501  O4'  DT A 268      13.404 288.499 734.734 
ATOM   5502  C3'  DT A 268      11.719 288.363 736.369 
ATOM   5503  O3'  DT A 268      12.073 287.289 737.231 
ATOM   5504  C2'  DT A 268      12.629 289.553 736.675 
ATOM   5505  C1'  DT A 268      13.871 289.010 735.974 
ATOM   5506  N1   DT A 268      14.899 290.048 735.688 
ATOM   5507  C2   DT A 268      16.216 289.661 735.760 
ATOM   5508  O2   DT A 268      16.559 288.525 736.042 
ATOM   5509  N3   DT A 268      17.141 290.650 735.490 
ATOM   5510  C4   DT A 268      16.865 291.962 735.162 
ATOM   5511  O4   DT A 268      17.780 292.758 734.942 
ATOM   5512  C5   DT A 268      15.457 292.272 735.112 
ATOM   5513  C7   DT A 268      15.068 293.680 734.763 
ATOM   5514  C6   DT A 268      14.535 291.331 735.370 
ATOM   5515  P    DT A 269      11.109 286.928 738.457 
ATOM   5516  OP1  DT A 269      10.015 286.050 737.986 
ATOM   5517  OP2  DT A 269      10.693 288.172 739.144 
ATOM   5518  O5'  DT A 269      12.097 286.098 739.402 
ATOM   5519  C5'  DT A 269      13.166 285.342 738.802 
ATOM   5520  C4'  DT A 269      14.447 285.541 739.588 
ATOM   5521  O4'  DT A 269      15.206 286.695 739.130 
ATOM   5522  C3'  DT A 269      14.275 285.784 741.088 
ATOM   5523  O3'  DT A 269      15.337 285.141 741.782 
ATOM   5524  C2'  DT A 269      14.431 287.295 741.255 
ATOM   5525  C1'  DT A 269      15.577 287.466 740.263 
ATOM   5526  N1   DT A 269      15.781 288.873 739.819 
ATOM   5527  C2   DT A 269      17.073 289.269 739.572 
ATOM   5528  O2   DT A 269      18.031 288.527 739.700 
ATOM   5529  N3   DT A 269      17.223 290.581 739.163 
ATOM   5530  C4   DT A 269      16.213 291.504 738.986 
ATOM   5531  O4   DT A 269      16.470 292.651 738.616 
ATOM   5532  C5   DT A 269      14.892 290.994 739.270 
ATOM   5533  C7   DT A 269      13.735 291.934 739.102 
ATOM   5534  C6   DT A 269      14.717 289.724 739.669 
ATOM   5535  P    DG A 270      15.023 284.403 743.168 
ATOM   5536  OP1  DG A 270      14.514 283.040 742.900 
ATOM   5537  OP2  DG A 270      14.160 285.266 744.005 
ATOM   5538  O5'  DG A 270      16.484 284.315 743.816 
ATOM   5539  C5'  DG A 270      17.629 284.220 742.948 
ATOM   5540  C4'  DG A 270      18.729 285.139 743.439 
ATOM   5541  O4'  DG A 270      18.614 286.485 742.894 
ATOM   5542  C3'  DG A 270      18.788 285.358 744.951 
ATOM   5543  O3'  DG A 270      20.150 285.447 745.351 
ATOM   5544  C2'  DG A 270      18.126 286.718 745.172 
ATOM   5545  C1'  DG A 270      18.742 287.412 743.961 
ATOM   5546  N9   DG A 270      18.043 288.668 743.569 
ATOM   5547  C8   DG A 270      16.701 288.976 743.639 
ATOM   5548  N7   DG A 270      16.407 290.179 743.211 
ATOM   5549  C5   DG A 270      17.641 290.707 742.832 
ATOM   5550  C6   DG A 270      17.963 291.979 742.291 
ATOM   5551  O6   DG A 270      17.215 292.916 742.031 
ATOM   5552  N1   DG A 270      19.339 292.098 742.051 
ATOM   5553  C2   DG A 270      20.279 291.118 742.301 
ATOM   5554  N2   DG A 270      21.543 291.429 742.002 
ATOM   5555  N3   DG A 270      19.976 289.925 742.808 
ATOM   5556  C4   DG A 270      18.645 289.793 743.047 
ATOM   5557  P    DA A 271      20.602 284.760 746.724 
ATOM   5558  OP1  DA A 271      20.875 283.324 746.494 
ATOM   5559  OP2  DA A 271      19.618 285.073 747.783 
ATOM   5560  O5'  DA A 271      21.975 285.527 747.023 
ATOM   5561  C5'  DA A 271      22.762 286.008 745.917 
ATOM   5562  C4'  DA A 271      23.258 287.411 746.206 
ATOM   5563  O4'  DA A 271      22.312 288.433 745.784 
ATOM   5564  C3'  DA A 271      23.519 287.734 747.677 
ATOM   5565  O3'  DA A 271      24.660 288.578 747.768 
ATOM   5566  C2'  DA A 271      22.291 288.529 748.122 
ATOM   5567  C1'  DA A 271      22.145 289.356 746.849 
ATOM   5568  N9   DA A 271      20.809 289.997 746.701 
ATOM   5569  C8   DA A 271      19.590 289.518 747.089 
ATOM   5570  N7   DA A 271      18.604 290.316 746.822 
ATOM   5571  C5   DA A 271      19.209 291.405 746.210 
ATOM   5572  C6   DA A 271      18.697 292.602 745.686 
ATOM   5573  N6   DA A 271      17.393 292.916 745.694 
ATOM   5574  N1   DA A 271      19.576 293.469 745.150 
ATOM   5575  C2   DA A 271      20.870 293.152 745.143 
ATOM   5576  N3   DA A 271      21.461 292.069 745.601 
ATOM   5577  C4   DA A 271      20.559 291.219 746.132 
ATOM   5578  P    DT A 272      25.703 288.350 748.961 
ATOM   5579  OP1  DT A 272      26.655 287.280 748.588 
ATOM   5580  OP2  DT A 272      24.968 288.152 750.229 
ATOM   5581  O5'  DT A 272      26.460 289.758 748.993 
ATOM   5582  C5'  DT A 272      26.592 290.508 747.770 
ATOM   5583  C4'  DT A 272      26.293 291.973 748.026 
ATOM   5584  O4'  DT A 272      24.876 292.283 747.888 
ATOM   5585  C3'  DT A 272      26.650 292.492 749.418 
ATOM   5586  O3'  DT A 272      27.133 293.825 749.303 
ATOM   5587  C2'  DT A 272      25.322 292.519 750.174 
ATOM   5588  C1'  DT A 272      24.472 293.040 749.018 
ATOM   5589  N1   DT A 272      23.009 292.839 749.212 
ATOM   5590  C2   DT A 272      22.173 293.807 748.710 
ATOM   5591  O2   DT A 272      22.579 294.797 748.128 
ATOM   5592  N3   DT A 272      20.823 293.586 748.909 
ATOM   5593  C4   DT A 272      20.257 292.504 749.551 
ATOM   5594  O4   DT A 272      19.033 292.416 749.669 
ATOM   5595  C5   DT A 272      21.215 291.543 750.043 
ATOM   5596  C7   DT A 272      20.682 290.334 750.755 
ATOM   5597  C6   DT A 272      22.532 291.732 749.864 
ATOM   5598  P    DA A 273      28.363 294.286 750.218 
ATOM   5599  OP1  DA A 273      29.635 293.883 749.578 
ATOM   5600  OP2  DA A 273      28.155 293.813 751.604 
ATOM   5601  O5'  DA A 273      28.215 295.878 750.166 
ATOM   5602  C5'  DA A 273      27.644 296.489 748.993 
ATOM   5603  C4'  DA A 273      26.660 297.569 749.397 
ATOM   5604  O4'  DA A 273      25.316 297.048 749.599 
ATOM   5605  C3'  DA A 273      26.972 298.297 750.704 
ATOM   5606  O3'  DA A 273      26.611 299.666 750.566 
ATOM   5607  C2'  DA A 273      26.048 297.653 751.737 
ATOM   5608  C1'  DA A 273      24.824 297.543 750.834 
ATOM   5609  N9   DA A 273      23.792 296.593 751.337 
ATOM   5610  C8   DA A 273      23.975 295.425 752.020 
ATOM   5611  N7   DA A 273      22.872 294.816 752.323 
ATOM   5612  C5   DA A 273      21.882 295.638 751.803 
ATOM   5613  C6   DA A 273      20.480 295.544 751.795 
ATOM   5614  N6   DA A 273      19.803 294.529 752.350 
ATOM   5615  N1   DA A 273      19.797 296.535 751.192 
ATOM   5616  C2   DA A 273      20.476 297.541 750.641 
ATOM   5617  N3   DA A 273      21.776 297.735 750.588 
ATOM   5618  C4   DA A 273      22.436 296.729 751.198 
ATOM   5619  P    DA A 274      27.556 300.787 751.209 
ATOM   5620  OP1  DA A 274      28.664 301.095 750.278 
ATOM   5621  OP2  DA A 274      27.951 300.378 752.576 
ATOM   5622  O5'  DA A 274      26.556 302.034 751.289 
ATOM   5623  C5'  DA A 274      25.505 302.149 750.312 
ATOM   5624  C4'  DA A 274      24.209 302.546 750.992 
ATOM   5625  O4'  DA A 274      23.449 301.394 751.456 
ATOM   5626  C3'  DA A 274      24.351 303.420 752.238 
ATOM   5627  O3'  DA A 274      23.282 304.358 752.267 
ATOM   5628  C2'  DA A 274      24.182 302.453 753.410 
ATOM   5629  C1'  DA A 274      23.052 301.630 752.798 
ATOM   5630  N9   DA A 274      22.846 300.311 753.458 
ATOM   5631  C8   DA A 274      23.782 299.483 754.011 
ATOM   5632  N7   DA A 274      23.287 298.396 754.515 
ATOM   5633  C5   DA A 274      21.924 298.507 754.281 
ATOM   5634  C6   DA A 274      20.840 297.666 754.579 
ATOM   5635  N6   DA A 274      20.966 296.490 755.209 
ATOM   5636  N1   DA A 274      19.613 298.081 754.206 
ATOM   5637  C2   DA A 274      19.494 299.250 753.580 
ATOM   5638  N3   DA A 274      20.427 300.115 753.250 
ATOM   5639  C4   DA A 274      21.644 299.677 753.634 
ATOM   5640  P    DG A 275      23.576 305.855 752.751 
ATOM   5641  OP1  DG A 275      24.101 306.649 751.616 
ATOM   5642  OP2  DG A 275      24.418 305.827 753.967 
ATOM   5643  O5'  DG A 275      22.106 306.361 753.127 
ATOM   5644  C5'  DG A 275      20.978 305.813 752.419 
ATOM   5645  C4'  DG A 275      19.862 305.490 753.393 
ATOM   5646  O4'  DG A 275      19.978 304.147 753.944 
ATOM   5647  C3'  DG A 275      19.775 306.388 754.627 
ATOM   5648  O3'  DG A 275      18.405 306.593 754.952 
ATOM   5649  C2'  DG A 275      20.422 305.572 755.746 
ATOM   5650  C1'  DG A 275      19.822 304.225 755.352 
ATOM   5651  N9   DG A 275      20.520 303.059 755.960 
ATOM   5652  C8   DG A 275      21.857 302.897 756.248 
ATOM   5653  N7   DG A 275      22.151 301.738 756.787 
ATOM   5654  C5   DG A 275      20.921 301.087 756.863 
ATOM   5655  C6   DG A 275      20.599 299.797 757.357 
ATOM   5656  O6   DG A 275      21.345 298.948 757.838 
ATOM   5657  N1   DG A 275      19.226 299.533 757.245 
ATOM   5658  C2   DG A 275      18.289 300.402 756.723 
ATOM   5659  N2   DG A 275      17.029 299.962 756.703 
ATOM   5660  N3   DG A 275      18.592 301.613 756.259 
ATOM   5661  C4   DG A 275      19.919 301.884 756.361 
ATOM   5662  P    DG A 276      17.933 308.040 755.447 
ATOM   5663  OP1  DG A 276      17.676 308.907 754.275 
ATOM   5664  OP2  DG A 276      18.896 308.562 756.441 
ATOM   5665  O5'  DG A 276      16.550 307.690 756.173 
ATOM   5666  C5'  DG A 276      15.780 306.568 755.702 
ATOM   5667  C4'  DG A 276      15.267 305.761 756.879 
ATOM   5668  O4'  DG A 276      16.214 304.741 757.307 
ATOM   5669  C3'  DG A 276      14.979 306.554 758.154 
ATOM   5670  O3'  DG A 276      13.830 306.004 758.787 
ATOM   5671  C2'  DG A 276      16.193 306.305 759.048 
ATOM   5672  C1'  DG A 276      16.356 304.824 758.717 
ATOM   5673  N9   DG A 276      17.690 304.272 759.082 
ATOM   5674  C8   DG A 276      18.923 304.885 759.053 
ATOM   5675  N7   DG A 276      19.911 304.114 759.442 
ATOM   5676  C5   DG A 276      19.287 302.906 759.749 
ATOM   5677  C6   DG A 276      19.838 301.687 760.224 
ATOM   5678  O6   DG A 276      21.011 301.420 760.473 
ATOM   5679  N1   DG A 276      18.847 300.713 760.405 
ATOM   5680  C2   DG A 276      17.500 300.893 760.159 
ATOM   5681  N2   DG A 276      16.716 299.838 760.394 
ATOM   5682  N3   DG A 276      16.983 302.036 759.713 
ATOM   5683  C4   DG A 276      17.932 302.992 759.533 
ATOM   5684  P    DT A 277      12.769 306.993 759.463 
ATOM   5685  OP1  DT A 277      11.831 307.493 758.433 
ATOM   5686  OP2  DT A 277      13.482 308.025 760.247 
ATOM   5687  O5'  DT A 277      12.000 306.001 760.456 
ATOM   5688  C5'  DT A 277      11.885 304.610 760.102 
ATOM   5689  C4'  DT A 277      12.168 303.742 761.311 
ATOM   5690  O4'  DT A 277      13.585 303.435 761.454 
ATOM   5691  C3'  DT A 277      11.783 304.340 762.664 
ATOM   5692  O3'  DT A 277      11.293 303.302 763.504 
ATOM   5693  C2'  DT A 277      13.098 304.856 763.248 
ATOM   5694  C1'  DT A 277      13.963 303.683 762.800 
ATOM   5695  N1   DT A 277      15.424 303.973 762.823 
ATOM   5696  C2   DT A 277      16.263 302.936 763.154 
ATOM   5697  O2   DT A 277      15.860 301.817 763.422 
ATOM   5698  N3   DT A 277      17.609 303.242 763.167 
ATOM   5699  C4   DT A 277      18.173 304.470 762.882 
ATOM   5700  O4   DT A 277      19.395 304.623 762.926 
ATOM   5701  C5   DT A 277      17.213 305.494 762.546 
ATOM   5702  C7   DT A 277      17.742 306.861 762.222 
ATOM   5703  C6   DT A 277      15.897 305.224 762.526 
ATOM   5704  P    DA A 278      10.043 303.600 764.458 
ATOM   5705  OP1  DA A 278       8.785 303.433 763.696 
ATOM   5706  OP2  DA A 278      10.229 304.908 765.125 
ATOM   5707  O5'  DA A 278      10.180 302.424 765.535 
ATOM   5708  C5'  DA A 278      10.767 301.172 765.132 
ATOM   5709  C4'  DA A 278      11.736 300.688 766.192 
ATOM   5710  O4'  DA A 278      13.082 301.212 765.997 
ATOM   5711  C3'  DA A 278      11.396 301.076 767.631 
ATOM   5712  O3'  DA A 278      11.750 300.002 768.494 
ATOM   5713  C2'  DA A 278      12.306 302.266 767.937 
ATOM   5714  C1'  DA A 278      13.548 301.723 767.236 
ATOM   5715  N9   DA A 278      14.576 302.761 766.951 
ATOM   5716  C8   DA A 278      14.390 304.073 766.621 
ATOM   5717  N7   DA A 278      15.493 304.730 766.433 
ATOM   5718  C5   DA A 278      16.485 303.785 766.652 
ATOM   5719  C6   DA A 278      17.887 303.856 766.606 
ATOM   5720  N6   DA A 278      18.562 304.975 766.307 
ATOM   5721  N1   DA A 278      18.573 302.730 766.878 
ATOM   5722  C2   DA A 278      17.898 301.621 767.173 
ATOM   5723  N3   DA A 278      16.599 301.435 767.247 
ATOM   5724  C4   DA A 278      15.935 302.577 766.971 
ATOM   5725  P    DA A 279      10.786 299.641 769.720 
ATOM   5726  OP1  DA A 279       9.692 298.763 769.248 
ATOM   5727  OP2  DA A 279      10.371 300.885 770.406 
ATOM   5728  O5'  DA A 279      11.774 298.811 770.665 
ATOM   5729  C5'  DA A 279      12.843 298.055 770.064 
ATOM   5730  C4'  DA A 279      14.124 298.254 770.851 
ATOM   5731  O4'  DA A 279      14.883 299.408 770.392 
ATOM   5732  C3'  DA A 279      13.952 298.497 772.350 
ATOM   5733  O3'  DA A 279      15.014 297.853 773.045 
ATOM   5734  C2'  DA A 279      14.108 300.008 772.518 
ATOM   5735  C1'  DA A 279      15.254 300.179 771.525 
ATOM   5736  N9   DA A 279      15.458 301.586 771.081 
ATOM   5737  C8   DA A 279      14.520 302.557 770.883 
ATOM   5738  N7   DA A 279      15.012 303.692 770.493 
ATOM   5739  C5   DA A 279      16.379 303.458 770.428 
ATOM   5740  C6   DA A 279      17.464 304.276 770.074 
ATOM   5741  N6   DA A 279      17.334 305.557 769.702 
ATOM   5742  N1   DA A 279      18.693 303.728 770.117 
ATOM   5743  C2   DA A 279      18.816 302.454 770.487 
ATOM   5744  N3   DA A 279      17.882 301.598 770.838 
ATOM   5745  C4   DA A 279      16.661 302.171 770.787 
ATOM   5746  P    DC A 280      14.700 297.116 774.431 
ATOM   5747  OP1  DC A 280      14.191 295.753 774.162 
ATOM   5748  OP2  DC A 280      13.838 297.979 775.267 
ATOM   5749  O5'  DC A 280      16.161 297.028 775.079 
ATOM   5750  C5'  DC A 280      17.306 296.933 774.210 
ATOM   5751  C4'  DC A 280      18.406 297.852 774.702 
ATOM   5752  O4'  DC A 280      18.291 299.198 774.157 
ATOM   5753  C3'  DC A 280      18.465 298.071 776.213 
ATOM   5754  O3'  DC A 280      19.827 298.160 776.613 
ATOM   5755  C2'  DC A 280      17.803 299.431 776.434 
ATOM   5756  C1'  DC A 280      18.420 300.125 775.223 
ATOM   5757  N1   DC A 280      17.720 301.381 774.832 
ATOM   5758  C2   DC A 280      18.491 302.421 774.318 
ATOM   5759  O2   DC A 280      19.712 302.261 774.209 
ATOM   5760  N3   DC A 280      17.872 303.574 773.956 
ATOM   5761  C4   DC A 280      16.546 303.708 774.090 
ATOM   5762  N4   DC A 280      15.989 304.852 773.723 
ATOM   5763  C5   DC A 280      15.735 302.651 774.616 
ATOM   5764  C6   DC A 280      16.372 301.506 774.973 
ATOM   5765  P    DA A 281      20.279 297.473 777.987 
ATOM   5766  OP1  DA A 281      20.552 296.037 777.756 
ATOM   5767  OP2  DA A 281      19.295 297.786 779.045 
ATOM   5768  O5'  DA A 281      21.652 298.240 778.286 
ATOM   5769  C5'  DA A 281      22.439 298.721 777.180 
ATOM   5770  C4'  DA A 281      22.936 300.124 777.468 
ATOM   5771  O4'  DA A 281      21.989 301.146 777.046 
ATOM   5772  C3'  DA A 281      23.196 300.447 778.939 
ATOM   5773  O3'  DA A 281      24.337 301.291 779.030 
ATOM   5774  C2'  DA A 281      21.968 301.242 779.384 
ATOM   5775  C1'  DA A 281      21.822 302.069 778.111 
ATOM   5776  N9   DA A 281      20.486 302.710 777.963 
ATOM   5777  C8   DA A 281      19.267 302.231 778.352 
ATOM   5778  N7   DA A 281      18.281 303.029 778.084 
ATOM   5779  C5   DA A 281      18.886 304.118 777.473 
ATOM   5780  C6   DA A 281      18.374 305.315 776.948 
ATOM   5781  N6   DA A 281      17.071 305.629 776.957 
ATOM   5782  N1   DA A 281      19.253 306.182 776.412 
ATOM   5783  C2   DA A 281      20.547 305.865 776.406 
ATOM   5784  N3   DA A 281      21.138 304.783 776.864 
ATOM   5785  C4   DA A 281      20.237 303.932 777.395 
ATOM   5786  P    DA A 282      25.380 301.063 780.223 
ATOM   5787  OP1  DA A 282      26.332 299.993 779.850 
ATOM   5788  OP2  DA A 282      24.645 300.865 781.492 
ATOM   5789  O5'  DA A 282      26.137 302.471 780.255 
ATOM   5790  C5'  DA A 282      26.269 303.221 779.033 
ATOM   5791  C4'  DA A 282      25.970 304.686 779.288 
ATOM   5792  O4'  DA A 282      24.553 304.996 779.151 
ATOM   5793  C3'  DA A 282      26.327 305.205 780.681 
ATOM   5794  O3'  DA A 282      26.810 306.538 780.566 
ATOM   5795  C2'  DA A 282      24.999 305.232 781.436 
ATOM   5796  C1'  DA A 282      24.149 305.753 780.281 
ATOM   5797  N9   DA A 282      22.686 305.552 780.474 
ATOM   5798  C8   DA A 282      22.047 304.517 781.094 
ATOM   5799  N7   DA A 282      20.755 304.627 781.103 
ATOM   5800  C5   DA A 282      20.517 305.823 780.439 
ATOM   5801  C6   DA A 282      19.335 306.509 780.116 
ATOM   5802  N6   DA A 282      18.111 306.063 780.435 
ATOM   5803  N1   DA A 282      19.455 307.673 779.451 
ATOM   5804  C2   DA A 282      20.674 308.110 779.137 
ATOM   5805  N3   DA A 282      21.843 307.560 779.385 
ATOM   5806  C4   DA A 282      21.694 306.397 780.051 
ATOM   5807  P    DG A 283      28.040 306.999 781.480 
ATOM   5808  OP1  DG A 283      29.312 306.596 780.840 
ATOM   5809  OP2  DG A 283      27.832 306.526 782.867 
ATOM   5810  O5'  DG A 283      27.892 308.591 781.428 
ATOM   5811  C5'  DG A 283      27.321 309.202 780.255 
ATOM   5812  C4'  DG A 283      26.337 310.282 780.660 
ATOM   5813  O4'  DG A 283      24.993 309.761 780.861 
ATOM   5814  C3'  DG A 283      26.649 311.010 781.967 
ATOM   5815  O3'  DG A 283      26.288 312.379 781.828 
ATOM   5816  C2'  DG A 283      25.725 310.366 783.000 
ATOM   5817  C1'  DG A 283      24.501 310.256 782.097 
ATOM   5818  N9   DG A 283      23.469 309.306 782.599 
ATOM   5819  C8   DG A 283      23.636 308.125 783.289 
ATOM   5820  N7   DG A 283      22.512 307.519 783.589 
ATOM   5821  C5   DG A 283      21.532 308.358 783.060 
ATOM   5822  C6   DG A 283      20.119 308.232 783.070 
ATOM   5823  O6   DG A 283      19.429 307.339 783.554 
ATOM   5824  N1   DG A 283      19.504 309.311 782.420 
ATOM   5825  C2   DG A 283      20.169 310.372 781.836 
ATOM   5826  N2   DG A 283      19.399 311.303 781.264 
ATOM   5827  N3   DG A 283      21.494 310.490 781.827 
ATOM   5828  C4   DG A 283      22.106 309.451 782.454 
ATOM   5829  P    DT A 284      27.233 313.500 782.472 
ATOM   5830  OP1  DT A 284      28.341 313.808 781.541 
ATOM   5831  OP2  DT A 284      27.628 313.091 783.838 
ATOM   5832  O5'  DT A 284      26.234 314.747 782.551 
ATOM   5833  C5'  DT A 284      25.182 314.862 781.575 
ATOM   5834  C4'  DT A 284      23.886 315.259 782.254 
ATOM   5835  O4'  DT A 284      23.126 314.107 782.718 
ATOM   5836  C3'  DT A 284      24.028 316.133 783.500 
ATOM   5837  O3'  DT A 284      22.959 317.071 783.530 
ATOM   5838  C2'  DT A 284      23.859 315.166 784.672 
ATOM   5839  C1'  DT A 284      22.729 314.343 784.060 
ATOM   5840  N1   DT A 284      22.523 313.024 784.721 
ATOM   5841  C2   DT A 284      21.233 312.558 784.798 
ATOM   5842  O2   DT A 284      20.278 313.172 784.354 
ATOM   5843  N3   DT A 284      21.081 311.332 785.418 
ATOM   5844  C4   DT A 284      22.088 310.555 785.952 
ATOM   5845  O4   DT A 284      21.829 309.473 786.484 
ATOM   5846  C5   DT A 284      23.407 311.128 785.824 
ATOM   5847  C7   DT A 284      24.560 310.347 786.380 
ATOM   5848  C6   DT A 284      23.583 312.318 785.226 
ATOM   5849  P    DC A 285      23.254 318.568 784.013 
ATOM   5850  OP1  DC A 285      23.778 319.362 782.879 
ATOM   5851  OP2  DC A 285      24.095 318.540 785.229 
ATOM   5852  O5'  DC A 285      21.783 319.074 784.389 
ATOM   5853  C5'  DC A 285      20.655 318.526 783.682 
ATOM   5854  C4'  DC A 285      19.539 318.203 784.655 
ATOM   5855  O4'  DC A 285      19.655 316.860 785.206 
ATOM   5856  C3'  DC A 285      19.452 319.101 785.889 
ATOM   5857  O3'  DC A 285      18.082 319.306 786.214 
ATOM   5858  C2'  DC A 285      20.099 318.285 787.008 
ATOM   5859  C1'  DC A 285      19.499 316.938 786.615 
ATOM   5860  N1   DC A 285      20.197 315.772 787.223 
ATOM   5861  C2   DC A 285      19.428 314.663 787.568 
ATOM   5862  O2   DC A 285      18.210 314.693 787.356 
ATOM   5863  N3   DC A 285      20.045 313.589 788.124 
ATOM   5864  C4   DC A 285      21.366 313.596 788.337 
ATOM   5865  N4   DC A 285      21.922 312.524 788.882 
ATOM   5866  C5   DC A 285      22.176 314.727 787.990 
ATOM   5867  C6   DC A 285      21.540 315.790 787.436 
ATOM   5868  P    DG A 286      17.610 320.753 786.710 
ATOM   5869  OP1  DG A 286      17.353 321.620 785.538 
ATOM   5870  OP2  DG A 286      18.574 321.275 787.704 
ATOM   5871  O5'  DG A 286      16.227 320.403 787.435 
ATOM   5872  C5'  DG A 286      15.457 319.281 786.964 
ATOM   5873  C4'  DG A 286      14.944 318.474 788.141 
ATOM   5874  O4'  DG A 286      15.891 317.454 788.569 
ATOM   5875  C3'  DG A 286      14.656 319.267 789.416 
ATOM   5876  O3'  DG A 286      13.507 318.717 790.050 
ATOM   5877  C2'  DG A 286      15.870 319.018 790.310 
ATOM   5878  C1'  DG A 286      16.033 317.537 789.979 
ATOM   5879  N9   DG A 286      17.367 316.985 790.344 
ATOM   5880  C8   DG A 286      18.600 317.598 790.316 
ATOM   5881  N7   DG A 286      19.588 316.827 790.704 
ATOM   5882  C5   DG A 286      18.964 315.620 791.012 
ATOM   5883  C6   DG A 286      19.516 314.400 791.486 
ATOM   5884  O6   DG A 286      20.688 314.133 791.736 
ATOM   5885  N1   DG A 286      18.524 313.426 791.667 
ATOM   5886  C2   DG A 286      17.177 313.606 791.421 
ATOM   5887  N2   DG A 286      16.393 312.551 791.656 
ATOM   5888  N3   DG A 286      16.660 314.749 790.976 
ATOM   5889  C4   DG A 286      17.609 315.705 790.796 
ATOM   5890  P    DA A 287      12.446 319.706 790.726 
ATOM   5891  OP1  DA A 287      11.508 320.206 789.695 
ATOM   5892  OP2  DA A 287      13.159 320.738 791.510 
ATOM   5893  O5'  DA A 287      11.677 318.714 791.718 
ATOM   5894  C5'  DA A 287      11.562 317.323 791.364 
ATOM   5895  C4'  DA A 287      11.845 316.455 792.574 
ATOM   5896  O4'  DA A 287      13.262 316.148 792.717 
ATOM   5897  C3'  DA A 287      11.460 317.053 793.927 
ATOM   5898  O3'  DA A 287      10.970 316.015 794.766 
ATOM   5899  C2'  DA A 287      12.775 317.569 794.511 
ATOM   5900  C1'  DA A 287      13.640 316.396 794.062 
ATOM   5901  N9   DA A 287      15.101 316.686 794.086 
ATOM   5902  C8   DA A 287      15.737 317.865 793.819 
ATOM   5903  N7   DA A 287      17.028 317.801 793.925 
ATOM   5904  C5   DA A 287      17.268 316.482 794.289 
ATOM   5905  C6   DA A 287      18.452 315.776 794.556 
ATOM   5906  N6   DA A 287      19.673 316.325 794.495 
ATOM   5907  N1   DA A 287      18.334 314.477 794.891 
ATOM   5908  C2   DA A 287      17.118 313.935 794.950 
ATOM   5909  N3   DA A 287      15.950 314.494 794.722 
ATOM   5910  C4   DA A 287      16.095 315.793 794.390 
ATOM   5911  P    DT A 288       9.720 316.313 795.721 
ATOM   5912  OP1  DT A 288       8.462 316.146 794.959 
ATOM   5913  OP2  DT A 288       9.907 317.621 796.387 
ATOM   5914  O5'  DT A 288       9.857 315.137 796.798 
ATOM   5915  C5'  DT A 288      10.445 313.885 796.394 
ATOM   5916  C4'  DT A 288      11.413 313.401 797.455 
ATOM   5917  O4'  DT A 288      12.759 313.925 797.259 
ATOM   5918  C3'  DT A 288      11.073 313.789 798.893 
ATOM   5919  O3'  DT A 288      11.427 312.715 799.756 
ATOM   5920  C2'  DT A 288      11.983 314.979 799.200 
ATOM   5921  C1'  DT A 288      13.225 314.436 798.498 
ATOM   5922  N1   DT A 288      14.253 315.474 798.213 
ATOM   5923  C2   DT A 288      15.570 315.087 798.285 
ATOM   5924  O2   DT A 288      15.913 313.951 798.567 
ATOM   5925  N3   DT A 288      16.495 316.076 798.015 
ATOM   5926  C4   DT A 288      16.219 317.388 797.687 
ATOM   5927  O4   DT A 288      17.135 318.184 797.467 
ATOM   5928  C5   DT A 288      14.811 317.698 797.637 
ATOM   5929  C7   DT A 288      14.422 319.106 797.287 
ATOM   5930  C6   DT A 288      13.889 316.757 797.895 
ATOM   5931  P    DG A 289      10.463 312.354 800.982 
ATOM   5932  OP1  DG A 289       9.369 311.476 800.511 
ATOM   5933  OP2  DG A 289      10.048 313.598 801.668 
ATOM   5934  O5'  DG A 289      11.451 311.524 801.927 
ATOM   5935  C5'  DG A 289      12.520 310.768 801.327 
ATOM   5936  C4'  DG A 289      13.801 310.967 802.113 
ATOM   5937  O4'  DG A 289      14.560 312.121 801.655 
ATOM   5938  C3'  DG A 289      13.629 311.210 803.612 
ATOM   5939  O3'  DG A 289      14.691 310.566 804.307 
ATOM   5940  C2'  DG A 289      13.785 312.721 803.780 
ATOM   5941  C1'  DG A 289      14.931 312.892 802.787 
ATOM   5942  N9   DG A 289      15.135 314.299 802.344 
ATOM   5943  C8   DG A 289      14.202 315.292 802.139 
ATOM   5944  N7   DG A 289      14.713 316.433 801.745 
ATOM   5945  C5   DG A 289      16.083 316.178 801.685 
ATOM   5946  C6   DG A 289      17.156 317.032 801.322 
ATOM   5947  O6   DG A 289      17.119 318.208 800.972 
ATOM   5948  N1   DG A 289      18.389 316.368 801.400 
ATOM   5949  C2   DG A 289      18.561 315.052 801.778 
ATOM   5950  N2   DG A 289      19.818 314.603 801.788 
ATOM   5951  N3   DG A 289      17.553 314.250 802.119 
ATOM   5952  C4   DG A 289      16.351 314.879 802.049 
ATOM   5953  P    DG A 290      14.378 309.829 805.693 
ATOM   5954  OP1  DG A 290      13.868 308.466 805.425 
ATOM   5955  OP2  DG A 290      13.515 310.692 806.529 
ATOM   5956  O5'  DG A 290      15.838 309.741 806.341 
ATOM   5957  C5'  DG A 290      16.983 309.646 805.473 
ATOM   5958  C4'  DG A 290      18.083 310.565 805.964 
ATOM   5959  O4'  DG A 290      17.968 311.911 805.419 
ATOM   5960  C3'  DG A 290      18.142 310.784 807.476 
ATOM   5961  O3'  DG A 290      19.504 310.873 807.875 
ATOM   5962  C2'  DG A 290      17.480 312.144 807.696 
ATOM   5963  C1'  DG A 290      18.097 312.838 806.485 
ATOM   5964  N9   DG A 290      17.397 314.094 806.094 
ATOM   5965  C8   DG A 290      16.056 314.402 806.163 
ATOM   5966  N7   DG A 290      15.761 315.605 805.735 
ATOM   5967  C5   DG A 290      16.995 316.133 805.357 
ATOM   5968  C6   DG A 290      17.317 317.405 804.816 
ATOM   5969  O6   DG A 290      16.569 318.342 804.555 
ATOM   5970  N1   DG A 290      18.693 317.524 804.576 
ATOM   5971  C2   DG A 290      19.633 316.544 804.826 
ATOM   5972  N2   DG A 290      20.898 316.855 804.527 
ATOM   5973  N3   DG A 290      19.330 315.351 805.333 
ATOM   5974  C4   DG A 290      17.999 315.219 805.572 
ATOM   5975  P    DA A 291      19.956 310.186 809.249 
ATOM   5976  OP1  DA A 291      20.229 308.750 809.019 
ATOM   5977  OP2  DA A 291      18.972 310.499 810.308 
ATOM   5978  O5'  DA A 291      21.329 310.953 809.548 
ATOM   5979  C5'  DA A 291      22.116 311.434 808.442 
ATOM   5980  C4'  DA A 291      22.613 312.837 808.731 
ATOM   5981  O4'  DA A 291      21.666 313.859 808.309 
ATOM   5982  C3'  DA A 291      22.873 313.160 810.202 
ATOM   5983  O3'  DA A 291      24.014 314.004 810.292 
ATOM   5984  C2'  DA A 291      21.646 313.955 810.647 
ATOM   5985  C1'  DA A 291      21.500 314.782 809.374 
ATOM   5986  N9   DA A 291      20.163 315.423 809.225 
ATOM   5987  C8   DA A 291      18.945 314.944 809.614 
ATOM   5988  N7   DA A 291      17.958 315.742 809.346 
ATOM   5989  C5   DA A 291      18.563 316.831 808.735 
ATOM   5990  C6   DA A 291      18.051 318.028 808.210 
ATOM   5991  N6   DA A 291      16.748 318.342 808.219 
ATOM   5992  N1   DA A 291      18.930 318.895 807.675 
ATOM   5993  C2   DA A 291      20.224 318.578 807.668 
ATOM   5994  N3   DA A 291      20.815 317.496 808.126 
ATOM   5995  C4   DA A 291      19.914 316.645 808.657 
ATOM   5996  P    DT A 292      25.057 313.776 811.485 
ATOM   5997  OP1  DT A 292      26.009 312.706 811.113 
ATOM   5998  OP2  DT A 292      24.322 313.578 812.754 
ATOM   5999  O5'  DT A 292      25.814 315.184 811.517 
ATOM   6000  C5'  DT A 292      25.946 315.934 810.295 
ATOM   6001  C4'  DT A 292      25.647 317.399 810.550 
ATOM   6002  O4'  DT A 292      24.230 317.709 810.413 
ATOM   6003  C3'  DT A 292      26.004 317.918 811.943 
ATOM   6004  O3'  DT A 292      26.487 319.251 811.828 
ATOM   6005  C2'  DT A 292      24.676 317.945 812.699 
ATOM   6006  C1'  DT A 292      23.827 318.466 811.543 
ATOM   6007  N1   DT A 292      22.363 318.265 811.736 
ATOM   6008  C2   DT A 292      21.527 319.233 811.235 
ATOM   6009  O2   DT A 292      21.933 320.223 810.652 
ATOM   6010  N3   DT A 292      20.178 319.012 811.434 
ATOM   6011  C4   DT A 292      19.612 317.930 812.076 
ATOM   6012  O4   DT A 292      18.387 317.842 812.193 
ATOM   6013  C5   DT A 292      20.570 316.969 812.568 
ATOM   6014  C7   DT A 292      20.036 315.760 813.280 
ATOM   6015  C6   DT A 292      21.886 317.158 812.389 
ATOM   6016  P    DT A 293      27.717 319.712 812.742 
ATOM   6017  OP1  DT A 293      28.990 319.309 812.102 
ATOM   6018  OP2  DT A 293      27.510 319.239 814.129 
ATOM   6019  O5'  DT A 293      27.569 321.304 812.691 
ATOM   6020  C5'  DT A 293      26.998 321.915 811.518 
ATOM   6021  C4'  DT A 293      26.014 322.995 811.922 
ATOM   6022  O4'  DT A 293      24.670 322.474 812.123 
ATOM   6023  C3'  DT A 293      26.326 323.723 813.229 
ATOM   6024  O3'  DT A 293      25.966 325.092 813.091 
ATOM   6025  C2'  DT A 293      25.402 323.079 814.262 
ATOM   6026  C1'  DT A 293      24.178 322.969 813.359 
ATOM   6027  N1   DT A 293      23.147 322.019 813.861 
ATOM   6028  C2   DT A 293      21.832 322.337 813.619 
ATOM   6029  O2   DT A 293      21.492 323.344 813.022 
ATOM   6030  N3   DT A 293      20.904 321.433 814.100 
ATOM   6031  C4   DT A 293      21.177 320.267 814.785 
ATOM   6032  O4   DT A 293      20.261 319.536 815.167 
ATOM   6033  C5   DT A 293      22.585 320.020 814.991 
ATOM   6034  C7   DT A 293      22.968 318.771 815.730 
ATOM   6035  C6   DT A 293      23.508 320.882 814.535 
ATOM   6036  P    DC A 294      26.910 326.213 813.734 
ATOM   6037  OP1  DC A 294      28.018 326.521 812.803 
ATOM   6038  OP2  DC A 294      27.305 325.804 815.100 
ATOM   6039  O5'  DC A 294      25.911 327.460 813.814 
ATOM   6040  C5'  DC A 294      24.859 327.575 812.837 
ATOM   6041  C4'  DC A 294      23.563 327.972 813.516 
ATOM   6042  O4'  DC A 294      22.803 326.820 813.980 
ATOM   6043  C3'  DC A 294      23.705 328.846 814.762 
ATOM   6044  O3'  DC A 294      22.636 329.784 814.792 
ATOM   6045  C2'  DC A 294      23.536 327.879 815.935 
ATOM   6046  C1'  DC A 294      22.406 327.056 815.322 
ATOM   6047  N1   DC A 294      22.200 325.737 815.983 
ATOM   6048  C2   DC A 294      20.898 325.250 816.069 
ATOM   6049  O2   DC A 294      19.977 325.926 815.598 
ATOM   6050  N3   DC A 294      20.690 324.050 816.668 
ATOM   6051  C4   DC A 294      21.715 323.348 817.167 
ATOM   6052  N4   DC A 294      21.460 322.183 817.741 
ATOM   6053  C5   DC A 294      23.062 323.831 817.089 
ATOM   6054  C6   DC A 294      23.250 325.033 816.486 
ATOM   6055  P    DC A 295      22.931 331.281 815.276 
ATOM   6056  OP1  DC A 295      23.455 332.075 814.141 
ATOM   6057  OP2  DC A 295      23.772 331.253 816.492 
ATOM   6058  O5'  DC A 295      21.460 331.787 815.652 
ATOM   6059  C5'  DC A 295      20.332 331.239 814.944 
ATOM   6060  C4'  DC A 295      19.216 330.916 815.918 
ATOM   6061  O4'  DC A 295      19.332 329.573 816.469 
ATOM   6062  C3'  DC A 295      19.129 331.814 817.152 
ATOM   6063  O3'  DC A 295      17.759 332.019 817.476 
ATOM   6064  C2'  DC A 295      19.776 330.998 818.271 
ATOM   6065  C1'  DC A 295      19.176 329.651 817.877 
ATOM   6066  N1   DC A 295      19.874 328.485 818.485 
ATOM   6067  C2   DC A 295      19.105 327.376 818.830 
ATOM   6068  O2   DC A 295      17.887 327.406 818.619 
ATOM   6069  N3   DC A 295      19.722 326.302 819.386 
ATOM   6070  C4   DC A 295      21.044 326.309 819.599 
ATOM   6071  N4   DC A 295      21.599 325.237 820.144 
ATOM   6072  C5   DC A 295      21.853 327.440 819.252 
ATOM   6073  C6   DC A 295      21.218 328.503 818.698 
ATOM   6074  P    DT A 296      17.287 333.466 817.972 
ATOM   6075  OP1  DT A 296      17.030 334.333 816.800 
ATOM   6076  OP2  DT A 296      18.251 333.988 818.966 
ATOM   6077  O5'  DT A 296      15.904 333.116 818.697 
ATOM   6078  C5'  DT A 296      15.134 331.994 818.227 
ATOM   6079  C4'  DT A 296      14.621 331.187 819.404 
ATOM   6080  O4'  DT A 296      15.568 330.167 819.831 
ATOM   6081  C3'  DT A 296      14.333 331.980 820.678 
ATOM   6082  O3'  DT A 296      13.184 331.430 821.312 
ATOM   6083  C2'  DT A 296      15.547 331.731 821.572 
ATOM   6084  C1'  DT A 296      15.710 330.250 821.241 
ATOM   6085  N1   DT A 296      17.044 329.698 821.606 
ATOM   6086  C2   DT A 296      17.084 328.394 822.038 
ATOM   6087  O2   DT A 296      16.090 327.695 822.128 
ATOM   6088  N3   DT A 296      18.338 327.917 822.368 
ATOM   6089  C4   DT A 296      19.525 328.618 822.303 
ATOM   6090  O4   DT A 296      20.587 328.084 822.625 
ATOM   6091  C5   DT A 296      19.380 329.979 821.839 
ATOM   6092  C7   DT A 296      20.624 330.813 821.739 
ATOM   6093  C6   DT A 296      18.173 330.468 821.512 
ATOM   6094  P    DC A 297      12.123 332.419 821.988 
ATOM   6095  OP1  DC A 297      11.185 332.919 820.958 
ATOM   6096  OP2  DC A 297      12.837 333.451 822.772 
ATOM   6097  O5'  DC A 297      11.354 331.427 822.981 
ATOM   6098  C5'  DC A 297      11.239 330.036 822.626 
ATOM   6099  C4'  DC A 297      11.523 329.168 823.836 
ATOM   6100  O4'  DC A 297      12.939 328.861 823.979 
ATOM   6101  C3'  DC A 297      11.137 329.766 825.189 
ATOM   6102  O3'  DC A 297      10.647 328.728 826.028 
ATOM   6103  C2'  DC A 297      12.452 330.282 825.773 
ATOM   6104  C1'  DC A 297      13.317 329.109 825.324 
ATOM   6105  N1   DC A 297      14.778 329.399 825.348 
ATOM   6106  C2   DC A 297      15.642 328.358 825.682 
ATOM   6107  O2   DC A 297      15.164 327.248 825.942 
ATOM   6108  N3   DC A 297      16.977 328.602 825.710 
ATOM   6109  C4   DC A 297      17.454 329.820 825.421 
ATOM   6110  N4   DC A 297      18.765 330.008 825.462 
ATOM   6111  C5   DC A 297      16.584 330.904 825.076 
ATOM   6112  C6   DC A 297      15.253 330.639 825.055 
ATOM   6113  P    DT A 298       9.397 329.026 826.983 
ATOM   6114  OP1  DT A 298       8.139 328.859 826.221 
ATOM   6115  OP2  DT A 298       9.584 330.334 827.650 
ATOM   6116  O5'  DT A 298       9.534 327.850 828.060 
ATOM   6117  C5'  DT A 298      10.122 326.598 827.656 
ATOM   6118  C4'  DT A 298      11.091 326.114 828.717 
ATOM   6119  O4'  DT A 298      12.436 326.638 828.521 
ATOM   6120  C3'  DT A 298      10.750 326.502 830.156 
ATOM   6121  O3'  DT A 298      11.105 325.428 831.018 
ATOM   6122  C2'  DT A 298      11.660 327.692 830.462 
ATOM   6123  C1'  DT A 298      12.902 327.149 829.761 
ATOM   6124  N1   DT A 298      13.931 328.187 829.475 
ATOM   6125  C2   DT A 298      15.248 327.800 829.547 
ATOM   6126  O2   DT A 298      15.590 326.664 829.829 
ATOM   6127  N3   DT A 298      16.172 328.789 829.278 
ATOM   6128  C4   DT A 298      15.896 330.101 828.950 
ATOM   6129  O4   DT A 298      16.812 330.897 828.729 
ATOM   6130  C5   DT A 298      14.488 330.411 828.899 
ATOM   6131  C7   DT A 298      14.099 331.819 828.550 
ATOM   6132  C6   DT A 298      13.567 329.470 829.157 
ATOM   6133  P    DC A 299      10.140 325.067 832.245 
ATOM   6134  OP1  DC A 299       9.046 324.189 831.773 
ATOM   6135  OP2  DC A 299       9.725 326.311 832.931 
ATOM   6136  O5'  DC A 299      11.129 324.237 833.189 
ATOM   6137  C5'  DC A 299      12.197 323.481 832.589 
ATOM   6138  C4'  DC A 299      13.478 323.680 833.375 
ATOM   6139  O4'  DC A 299      14.237 324.834 832.917 
ATOM   6140  C3'  DC A 299      13.306 323.923 834.875 
ATOM   6141  O3'  DC A 299      14.368 323.280 835.569 
ATOM   6142  C2'  DC A 299      13.462 325.434 835.042 
ATOM   6143  C1'  DC A 299      14.608 325.605 834.050 
ATOM   6144  N1   DC A 299      14.812 327.012 833.606 
ATOM   6145  C2   DC A 299      16.116 327.430 833.352 
ATOM   6146  O2   DC A 299      17.042 326.623 833.502 
ATOM   6147  N3   DC A 299      16.323 328.710 832.946 
ATOM   6148  C4   DC A 299      15.294 329.552 832.795
[truncated: 415,700 more chars]
