# Supplementary material for: Characterization of lncRNA-protein interactions associated with Prostate cancer and Androgen receptors by molecular docking simulations
Source: Biochem Biophys Rep. 2025 Mar 9;42:101959. doi: 10.1016/j.bbrep.2025.101959 (PMC11929892; doi:10.1016/j.bbrep.2025.101959)
Supplement: Multimedia component 54 [file mmc54.zip › bbrep_00101959_model_43_mmc54.pdb]

REMARK Number:    43
REMARK Ligand:     lig_628dcb8434e2f.pdb
REMARK Contact:     0     0     0
REMARK Score:  -156.09
REMARK RMSD:    740.90
MODEL       43
ATOM      1  N   ALA A  24      30.357  -5.473 -24.875 
ATOM      2  CA  ALA A  24      30.515  -4.000 -24.871 
ATOM      3  CB  ALA A  24      29.364  -3.347 -25.653 
ATOM      4  C   ALA A  24      30.496  -3.471 -23.474 
ATOM      5  O   ALA A  24      31.409  -3.720 -22.690 
ATOM      6  N   GLN A  25      29.435  -2.716 -23.129 
ATOM      7  CA  GLN A  25      29.334  -2.167 -21.810 
ATOM      8  CB  GLN A  25      28.209  -1.135 -21.640 
ATOM      9  CG  GLN A  25      28.449   0.131 -22.464 
ATOM     10  CD  GLN A  25      27.291   1.085 -22.227 
ATOM     11  OE1 GLN A  25      26.895   1.324 -21.089 
ATOM     12  NE2 GLN A  25      26.734   1.652 -23.331 
ATOM     13  C   GLN A  25      29.084  -3.296 -20.876 
ATOM     14  O   GLN A  25      28.668  -4.376 -21.290 
ATOM     15  N   ASP A  26      29.382  -3.075 -19.584 
ATOM     16  CA  ASP A  26      29.211  -4.105 -18.606 
ATOM     17  CB  ASP A  26      30.274  -4.043 -17.495 
ATOM     18  CG  ASP A  26      30.054  -5.171 -16.494 
ATOM     19  OD1 ASP A  26      28.986  -5.191 -15.826 
ATOM     20  OD2 ASP A  26      30.966  -6.032 -16.381 
ATOM     21  C   ASP A  26      27.866  -3.939 -17.988 
ATOM     22  O   ASP A  26      27.612  -2.985 -17.253 
ATOM     23  N   ASN A  27      26.945  -4.872 -18.288 
ATOM     24  CA  ASN A  27      25.662  -4.773 -17.669 
ATOM     25  CB  ASN A  27      24.503  -4.752 -18.683 
ATOM     26  CG  ASN A  27      24.583  -3.452 -19.471 
ATOM     27  OD1 ASN A  27      24.658  -2.366 -18.897 
ATOM     28  ND2 ASN A  27      24.568  -3.560 -20.827 
ATOM     29  C   ASN A  27      25.467  -5.984 -16.812 
ATOM     30  O   ASN A  27      24.473  -6.696 -16.949 
ATOM     31  N   SER A  28      26.402  -6.226 -15.873 
ATOM     32  CA  SER A  28      26.317  -7.361 -15.002 
ATOM     33  CB  SER A  28      27.559  -7.517 -14.112 
ATOM     34  OG  SER A  28      28.707  -7.731 -14.919 
ATOM     35  C   SER A  28      25.149  -7.145 -14.100 
ATOM     36  O   SER A  28      24.492  -8.089 -13.668 
ATOM     37  N   ARG A  29      24.868  -5.864 -13.806 
ATOM     38  CA  ARG A  29      23.821  -5.471 -12.913 
ATOM     39  CB  ARG A  29      23.787  -3.948 -12.704 
ATOM     40  CG  ARG A  29      25.152  -3.369 -12.324 
ATOM     41  CD  ARG A  29      25.113  -1.897 -11.913 
ATOM     42  NE  ARG A  29      26.512  -1.383 -11.942 
ATOM     43  CZ  ARG A  29      27.390  -1.720 -10.952 
ATOM     44  NH1 ARG A  29      27.024  -2.618  -9.991 
ATOM     45  NH2 ARG A  29      28.642  -1.178 -10.929 
ATOM     46  C   ARG A  29      22.506  -5.884 -13.504 
ATOM     47  O   ARG A  29      21.579  -6.255 -12.784 
ATOM     48  N   TYR A  30      22.378  -5.784 -14.840 
ATOM     49  CA  TYR A  30      21.164  -6.163 -15.505 
ATOM     50  CB  TYR A  30      21.186  -5.817 -17.003 
ATOM     51  CG  TYR A  30      19.900  -6.271 -17.606 
ATOM     52  CD1 TYR A  30      18.727  -5.600 -17.348 
ATOM     53  CD2 TYR A  30      19.876  -7.357 -18.449 
ATOM     54  CE1 TYR A  30      17.543  -6.018 -17.911 
ATOM     55  CE2 TYR A  30      18.698  -7.778 -19.016 
ATOM     56  CZ  TYR A  30      17.529  -7.109 -18.746 
ATOM     57  OH  TYR A  30      16.316  -7.539 -19.327 
ATOM     58  C   TYR A  30      20.959  -7.638 -15.363 
ATOM     59  O   TYR A  30      19.855  -8.092 -15.068 
ATOM     60  N   THR A  31      22.033  -8.431 -15.551 
ATOM     61  CA  THR A  31      21.926  -9.861 -15.473 
ATOM     62  CB  THR A  31      23.230 -10.559 -15.736 
ATOM     63  OG1 THR A  31      23.715 -10.225 -17.028 
ATOM     64  CG2 THR A  31      23.003 -12.080 -15.628 
ATOM     65  C   THR A  31      21.490 -10.229 -14.091 
ATOM     66  O   THR A  31      20.646 -11.105 -13.907 
ATOM     67  N   HIS A  32      22.064  -9.557 -13.079 
ATOM     68  CA  HIS A  32      21.744  -9.842 -11.711 
ATOM     69  ND1 HIS A  32      22.771 -10.826  -8.882 
ATOM     70  CG  HIS A  32      22.450  -9.554  -9.301 
ATOM     71  CB  HIS A  32      22.623  -9.069 -10.710 
ATOM     72  NE2 HIS A  32      22.010  -9.743  -7.096 
ATOM     73  CD2 HIS A  32      21.986  -8.905  -8.198 
ATOM     74  CE1 HIS A  32      22.488 -10.885  -7.556 
ATOM     75  C   HIS A  32      20.311  -9.481 -11.477 
ATOM     76  O   HIS A  32      19.604 -10.145 -10.722 
ATOM     77  N   PHE A  33      19.841  -8.406 -12.133 
ATOM     78  CA  PHE A  33      18.494  -7.942 -11.975 
ATOM     79  CB  PHE A  33      18.233  -6.698 -12.850 
ATOM     80  CG  PHE A  33      16.831  -6.221 -12.683 
ATOM     81  CD1 PHE A  33      15.822  -6.729 -13.471 
ATOM     82  CD2 PHE A  33      16.525  -5.261 -11.749 
ATOM     83  CE1 PHE A  33      14.528  -6.288 -13.327 
ATOM     84  CE2 PHE A  33      15.232  -4.815 -11.599 
ATOM     85  CZ  PHE A  33      14.232  -5.330 -12.388 
ATOM     86  C   PHE A  33      17.577  -9.044 -12.410 
ATOM     87  O   PHE A  33      16.584  -9.337 -11.745 
ATOM     88  N   LEU A  34      17.891  -9.694 -13.546 
ATOM     89  CA  LEU A  34      17.052 -10.740 -14.056 
ATOM     90  CB  LEU A  34      17.509 -11.262 -15.429 
ATOM     91  CG  LEU A  34      17.352 -10.227 -16.561 
ATOM     92  CD1 LEU A  34      17.815 -10.799 -17.911 
ATOM     93  CD2 LEU A  34      15.914  -9.684 -16.622 
ATOM     94  C   LEU A  34      17.034 -11.895 -13.105 
ATOM     95  O   LEU A  34      15.977 -12.463 -12.835 
ATOM     96  N   THR A  35      18.201 -12.276 -12.555 
ATOM     97  CA  THR A  35      18.222 -13.429 -11.706 
ATOM     98  CB  THR A  35      19.611 -13.827 -11.277 
ATOM     99  OG1 THR A  35      19.582 -15.110 -10.672 
ATOM    100  CG2 THR A  35      20.183 -12.793 -10.291 
ATOM    101  C   THR A  35      17.370 -13.183 -10.496 
ATOM    102  O   THR A  35      16.600 -14.054 -10.093 
ATOM    103  N   GLN A  36      17.510 -12.004  -9.861 
ATOM    104  CA  GLN A  36      16.760 -11.714  -8.673 
ATOM    105  CB  GLN A  36      17.330 -10.515  -7.900 
ATOM    106  CG  GLN A  36      18.719 -10.776  -7.318 
ATOM    107  CD  GLN A  36      19.161  -9.521  -6.583 
ATOM    108  OE1 GLN A  36      18.999  -8.403  -7.076 
ATOM    109  NE2 GLN A  36      19.727  -9.702  -5.360 
ATOM    110  C   GLN A  36      15.306 -11.414  -8.928 
ATOM    111  O   GLN A  36      14.428 -11.820  -8.172 
ATOM    112  N   HIS A  37      15.041 -10.560  -9.926 
ATOM    113  CA  HIS A  37      13.739 -10.030 -10.232 
ATOM    114  ND1 HIS A  37      13.488  -7.875  -7.943 
ATOM    115  CG  HIS A  37      14.262  -7.931  -9.081 
ATOM    116  CB  HIS A  37      13.787  -8.508 -10.384 
ATOM    117  NE2 HIS A  37      15.483  -7.062  -7.395 
ATOM    118  CD2 HIS A  37      15.476  -7.429  -8.730 
ATOM    119  CE1 HIS A  37      14.268  -7.348  -6.966 
ATOM    120  C   HIS A  37      12.906 -10.649 -11.327 
ATOM    121  O   HIS A  37      11.752 -10.256 -11.466 
ATOM    122  N   TYR A  38      13.434 -11.530 -12.202 
ATOM    123  CA  TYR A  38      12.632 -11.883 -13.350 
ATOM    124  CB  TYR A  38      13.334 -11.414 -14.642 
ATOM    125  CG  TYR A  38      12.655 -11.872 -15.887 
ATOM    126  CD1 TYR A  38      11.465 -11.319 -16.304 
ATOM    127  CD2 TYR A  38      13.246 -12.841 -16.668 
ATOM    128  CE1 TYR A  38      10.868 -11.746 -17.467 
ATOM    129  CE2 TYR A  38      12.653 -13.271 -17.830 
ATOM    130  CZ  TYR A  38      11.459 -12.724 -18.231 
ATOM    131  OH  TYR A  38      10.848 -13.164 -19.425 
ATOM    132  C   TYR A  38      12.379 -13.364 -13.432 
ATOM    133  O   TYR A  38      13.285 -14.174 -13.250 
ATOM    134  N   ASP A  39      11.102 -13.741 -13.690 
ATOM    135  CA  ASP A  39      10.698 -15.112 -13.886 
ATOM    136  CB  ASP A  39      10.028 -15.729 -12.643 
ATOM    137  CG  ASP A  39       9.940 -17.238 -12.841 
ATOM    138  OD1 ASP A  39      10.562 -17.742 -13.815 
ATOM    139  OD2 ASP A  39       9.249 -17.904 -12.025 
ATOM    140  C   ASP A  39       9.669 -15.081 -14.984 
ATOM    141  O   ASP A  39       8.529 -14.682 -14.754 
ATOM    142  N   ALA A  40      10.037 -15.519 -16.207 
ATOM    143  CA  ALA A  40       9.168 -15.355 -17.343 
ATOM    144  CB  ALA A  40       9.809 -15.843 -18.652 
ATOM    145  C   ALA A  40       7.861 -16.082 -17.196 
ATOM    146  O   ALA A  40       6.812 -15.469 -17.390 
ATOM    147  N   LYS A  41       7.868 -17.386 -16.837 
ATOM    148  CA  LYS A  41       6.612 -18.091 -16.756 
ATOM    149  CB  LYS A  41       6.394 -19.072 -17.922 
ATOM    150  CG  LYS A  41       6.320 -18.394 -19.293 
ATOM    151  CD  LYS A  41       6.383 -19.380 -20.462 
ATOM    152  CE  LYS A  41       6.315 -18.723 -21.842 
ATOM    153  NZ  LYS A  41       6.395 -19.761 -22.893 
ATOM    154  C   LYS A  41       6.607 -18.900 -15.492 
ATOM    155  O   LYS A  41       6.979 -20.072 -15.469 
ATOM    156  N   PRO A  42       6.164 -18.261 -14.447 
ATOM    157  CA  PRO A  42       6.146 -18.766 -13.096 
ATOM    158  CD  PRO A  42       5.459 -16.998 -14.579 
ATOM    159  CB  PRO A  42       5.693 -17.583 -12.242 
ATOM    160  CG  PRO A  42       4.817 -16.760 -13.203 
ATOM    161  C   PRO A  42       5.350 -19.982 -12.740 
ATOM    162  O   PRO A  42       5.866 -20.776 -11.954 
ATOM    163  N   GLN A  43       4.106 -20.125 -13.253 
ATOM    164  CA  GLN A  43       3.233 -21.210 -12.882 
ATOM    165  CB  GLN A  43       3.921 -22.559 -12.575 
ATOM    166  CG  GLN A  43       2.969 -23.746 -12.437 
ATOM    167  CD  GLN A  43       2.653 -24.258 -13.835 
ATOM    168  OE1 GLN A  43       2.011 -23.577 -14.631 
ATOM    169  NE2 GLN A  43       3.125 -25.496 -14.144 
ATOM    170  C   GLN A  43       2.428 -20.772 -11.677 
ATOM    171  O   GLN A  43       1.781 -19.726 -11.696 
ATOM    172  N   GLY A  44       2.476 -21.564 -10.580 
ATOM    173  CA  GLY A  44       1.617 -21.423  -9.423 
ATOM    174  C   GLY A  44       1.682 -20.099  -8.711 
ATOM    175  O   GLY A  44       0.636 -19.515  -8.436 
ATOM    176  N   ARG A  45       2.881 -19.573  -8.391 
ATOM    177  CA  ARG A  45       2.966 -18.320  -7.681 
ATOM    178  CB  ARG A  45       2.277 -17.177  -8.444 
ATOM    179  CG  ARG A  45       2.951 -16.883  -9.786 
ATOM    180  CD  ARG A  45       2.084 -16.065 -10.743 
ATOM    181  NE  ARG A  45       2.134 -14.640 -10.313 
ATOM    182  CZ  ARG A  45       1.083 -13.819 -10.595 
ATOM    183  NH1 ARG A  45      -0.026 -14.325 -11.205 
ATOM    184  NH2 ARG A  45       1.132 -12.493 -10.270 
ATOM    185  C   ARG A  45       2.353 -18.422  -6.307 
ATOM    186  O   ARG A  45       1.777 -17.453  -5.809 
ATOM    187  N   ASP A  46       2.452 -19.607  -5.663 
ATOM    188  CA  ASP A  46       1.984 -19.790  -4.311 
ATOM    189  CB  ASP A  46       1.250 -21.127  -4.079 
ATOM    190  CG  ASP A  46       2.197 -22.277  -4.390 
ATOM    191  OD1 ASP A  46       3.256 -22.021  -5.022 
ATOM    192  OD2 ASP A  46       1.866 -23.431  -4.005 
ATOM    193  C   ASP A  46       3.161 -19.699  -3.376 
ATOM    194  O   ASP A  46       4.259 -19.317  -3.777 
ATOM    195  N   ASP A  47       2.954 -20.056  -2.089 
ATOM    196  CA  ASP A  47       3.986 -19.963  -1.086 
ATOM    197  CB  ASP A  47       3.505 -20.399   0.311 
ATOM    198  CG  ASP A  47       2.512 -19.366   0.829 
ATOM    199  OD1 ASP A  47       2.392 -18.285   0.192 
ATOM    200  OD2 ASP A  47       1.859 -19.643   1.870 
ATOM    201  C   ASP A  47       5.122 -20.868  -1.453 
ATOM    202  O   ASP A  47       6.290 -20.503  -1.321 
ATOM    203  N   ARG A  48       4.797 -22.077  -1.942 
ATOM    204  CA  ARG A  48       5.781 -23.061  -2.293 
ATOM    205  CB  ARG A  48       5.140 -24.351  -2.823 
ATOM    206  CG  ARG A  48       6.146 -25.430  -3.211 
ATOM    207  CD  ARG A  48       5.521 -26.560  -4.029 
ATOM    208  NE  ARG A  48       5.134 -25.982  -5.348 
ATOM    209  CZ  ARG A  48       4.541 -26.764  -6.297 
ATOM    210  NH1 ARG A  48       4.304 -28.084  -6.046 
ATOM    211  NH2 ARG A  48       4.179 -26.221  -7.497 
ATOM    212  C   ARG A  48       6.632 -22.511  -3.395 
ATOM    213  O   ARG A  48       7.843 -22.722  -3.421 
ATOM    214  N   TYR A  49       6.004 -21.778  -4.332 
ATOM    215  CA  TYR A  49       6.690 -21.207  -5.452 
ATOM    216  CB  TYR A  49       5.716 -20.385  -6.317 
ATOM    217  CG  TYR A  49       6.455 -19.484  -7.246 
ATOM    218  CD1 TYR A  49       6.995 -19.944  -8.423 
ATOM    219  CD2 TYR A  49       6.580 -18.149  -6.930 
ATOM    220  CE1 TYR A  49       7.662 -19.084  -9.266 
ATOM    221  CE2 TYR A  49       7.244 -17.287  -7.767 
ATOM    222  CZ  TYR A  49       7.787 -17.755  -8.938 
ATOM    223  OH  TYR A  49       8.468 -16.868  -9.798 
ATOM    224  C   TYR A  49       7.763 -20.299  -4.937 
ATOM    225  O   TYR A  49       8.907 -20.361  -5.387 
ATOM    226  N   CYS A  50       7.427 -19.442  -3.956 
ATOM    227  CA  CYS A  50       8.387 -18.513  -3.432 
ATOM    228  CB  CYS A  50       7.789 -17.543  -2.401 
ATOM    229  SG  CYS A  50       6.919 -16.168  -3.203 
ATOM    230  C   CYS A  50       9.521 -19.233  -2.772 
ATOM    231  O   CYS A  50      10.680 -18.874  -2.966 
ATOM    232  N   GLU A  51       9.232 -20.282  -1.984 
ATOM    233  CA  GLU A  51      10.291 -20.937  -1.274 
ATOM    234  CB  GLU A  51       9.814 -22.052  -0.328 
ATOM    235  CG  GLU A  51       9.046 -21.500   0.875 
ATOM    236  CD  GLU A  51       8.647 -22.660   1.776 
ATOM    237  OE1 GLU A  51       8.797 -23.834   1.341 
ATOM    238  OE2 GLU A  51       8.191 -22.384   2.918 
ATOM    239  C   GLU A  51      11.271 -21.539  -2.238 
ATOM    240  O   GLU A  51      12.477 -21.471  -2.014 
ATOM    241  N   SER A  52      10.782 -22.163  -3.323 
ATOM    242  CA  SER A  52      11.648 -22.819  -4.266 
ATOM    243  CB  SER A  52      10.871 -23.670  -5.287 
ATOM    244  OG  SER A  52      11.770 -24.296  -6.189 
ATOM    245  C   SER A  52      12.484 -21.840  -5.041 
ATOM    246  O   SER A  52      13.695 -22.015  -5.173 
ATOM    247  N   ILE A  53      11.853 -20.774  -5.572 
ATOM    248  CA  ILE A  53      12.510 -19.830  -6.436 
ATOM    249  CB  ILE A  53      11.569 -18.839  -7.063 
ATOM    250  CG1 ILE A  53      12.268 -18.100  -8.213 
ATOM    251  CG2 ILE A  53      11.022 -17.910  -5.967 
ATOM    252  CD1 ILE A  53      11.307 -17.285  -9.080 
ATOM    253  C   ILE A  53      13.564 -19.071  -5.697 
ATOM    254  O   ILE A  53      14.625 -18.777  -6.243 
ATOM    255  N   MET A  54      13.288 -18.724  -4.431 
ATOM    256  CA  MET A  54      14.208 -17.931  -3.681 
ATOM    257  CB  MET A  54      13.657 -17.630  -2.278 
ATOM    258  CG  MET A  54      14.129 -16.292  -1.716 
ATOM    259  SD  MET A  54      13.400 -14.851  -2.557 
ATOM    260  CE  MET A  54      13.965 -13.641  -1.327 
ATOM    261  C   MET A  54      15.482 -18.715  -3.574 
ATOM    262  O   MET A  54      16.577 -18.162  -3.661 
ATOM    263  N   ARG A  55      15.360 -20.040  -3.377 
ATOM    264  CA  ARG A  55      16.487 -20.926  -3.259 
ATOM    265  CB  ARG A  55      16.035 -22.353  -2.921 
ATOM    266  CG  ARG A  55      15.198 -22.413  -1.641 
ATOM    267  CD  ARG A  55      14.502 -23.757  -1.423 
ATOM    268  NE  ARG A  55      15.339 -24.566  -0.498 
ATOM    269  CZ  ARG A  55      15.110 -25.907  -0.399 
ATOM    270  NH1 ARG A  55      14.168 -26.490  -1.198 
ATOM    271  NH2 ARG A  55      15.823 -26.659   0.486 
ATOM    272  C   ARG A  55      17.249 -20.983  -4.555 
ATOM    273  O   ARG A  55      18.476 -20.907  -4.565 
ATOM    274  N   ARG A  56      16.538 -21.101  -5.694 
ATOM    275  CA  ARG A  56      17.186 -21.258  -6.971 
ATOM    276  CB  ARG A  56      16.203 -21.454  -8.140 
ATOM    277  CG  ARG A  56      15.409 -22.759  -8.083 
ATOM    278  CD  ARG A  56      14.767 -23.128  -9.423 
ATOM    279  NE  ARG A  56      13.877 -22.004  -9.821 
ATOM    280  CZ  ARG A  56      12.561 -22.008  -9.459 
ATOM    281  NH1 ARG A  56      12.047 -23.057  -8.752 
ATOM    282  NH2 ARG A  56      11.757 -20.960  -9.804 
ATOM    283  C   ARG A  56      17.993 -20.038  -7.297 
ATOM    284  O   ARG A  56      19.094 -20.132  -7.842 
ATOM    285  N   ARG A  57      17.434 -18.858  -6.981 
ATOM    286  CA  ARG A  57      17.989 -17.566  -7.272 
ATOM    287  CB  ARG A  57      16.981 -16.432  -7.028 
ATOM    288  CG  ARG A  57      15.720 -16.618  -7.872 
ATOM    289  CD  ARG A  57      16.007 -16.749  -9.368 
ATOM    290  NE  ARG A  57      14.774 -17.286 -10.009 
ATOM    291  CZ  ARG A  57      14.462 -16.937 -11.292 
ATOM    292  NH1 ARG A  57      15.255 -16.058 -11.970 
ATOM    293  NH2 ARG A  57      13.356 -17.462 -11.896 
ATOM    294  C   ARG A  57      19.215 -17.308  -6.446 
ATOM    295  O   ARG A  57      20.047 -16.489  -6.833 
ATOM    296  N   GLY A  58      19.345 -17.952  -5.266 
ATOM    297  CA  GLY A  58      20.518 -17.749  -4.452 
ATOM    298  C   GLY A  58      20.249 -16.676  -3.435 
ATOM    299  O   GLY A  58      21.171 -16.056  -2.910 
ATOM    300  N   LEU A  59      18.957 -16.404  -3.197 
ATOM    301  CA  LEU A  59      18.390 -15.442  -2.291 
ATOM    302  CB  LEU A  59      16.997 -14.993  -2.748 
ATOM    303  CG  LEU A  59      17.057 -14.335  -4.141 
ATOM    304  CD1 LEU A  59      15.690 -13.786  -4.573 
ATOM    305  CD2 LEU A  59      18.175 -13.282  -4.214 
ATOM    306  C   LEU A  59      18.342 -15.875  -0.842 
ATOM    307  O   LEU A  59      17.877 -15.107  -0.005 
ATOM    308  N   THR A  60      18.628 -17.158  -0.543 
ATOM    309  CA  THR A  60      18.521 -17.780   0.758 
ATOM    310  CB  THR A  60      18.422 -19.273   0.655 
ATOM    311  OG1 THR A  60      19.592 -19.810   0.057 
ATOM    312  CG2 THR A  60      17.192 -19.608  -0.204 
ATOM    313  C   THR A  60      19.582 -17.448   1.776 
ATOM    314  O   THR A  60      19.306 -17.592   2.964 
ATOM    315  N   SER A  61      20.833 -17.093   1.412 
ATOM    316  CA  SER A  61      21.758 -16.859   2.493 
ATOM    317  CB  SER A  61      22.957 -17.826   2.485 
ATOM    318  OG  SER A  61      22.517 -19.158   2.702 
ATOM    319  C   SER A  61      22.320 -15.475   2.407 
ATOM    320  O   SER A  61      23.186 -15.209   1.575 
ATOM    321  N   PRO A  62      21.889 -14.572   3.254 
ATOM    322  CA  PRO A  62      20.832 -14.844   4.197 
ATOM    323  CD  PRO A  62      22.847 -13.617   3.787 
ATOM    324  CB  PRO A  62      20.985 -13.822   5.320 
ATOM    325  CG  PRO A  62      22.467 -13.428   5.263 
ATOM    326  C   PRO A  62      19.514 -14.718   3.499 
ATOM    327  O   PRO A  62      19.488 -14.279   2.350 
ATOM    328  N   CYS A  63      18.409 -15.091   4.176 
ATOM    329  CA  CYS A  63      17.107 -15.029   3.577 
ATOM    330  CB  CYS A  63      15.980 -15.525   4.508 
ATOM    331  SG  CYS A  63      16.264 -17.191   5.180 
ATOM    332  C   CYS A  63      16.811 -13.590   3.286 
ATOM    333  O   CYS A  63      16.979 -12.728   4.148 
ATOM    334  N   LYS A  64      16.363 -13.286   2.050 
ATOM    335  CA  LYS A  64      16.024 -11.933   1.733 
ATOM    336  CB  LYS A  64      15.958 -11.675   0.217 
ATOM    337  CG  LYS A  64      15.947 -10.196  -0.175 
ATOM    338  CD  LYS A  64      16.188  -9.974  -1.671 
ATOM    339  CE  LYS A  64      16.192  -8.501  -2.084 
ATOM    340  NZ  LYS A  64      16.367  -8.389  -3.549 
ATOM    341  C   LYS A  64      14.671 -11.685   2.334 
ATOM    342  O   LYS A  64      13.782 -12.531   2.250 
ATOM    343  N   ASP A  65      14.485 -10.514   2.975 
ATOM    344  CA  ASP A  65      13.252 -10.245   3.660 
ATOM    345  CB  ASP A  65      13.310  -8.967   4.522 
ATOM    346  CG  ASP A  65      13.625  -7.757   3.647 
ATOM    347  OD1 ASP A  65      14.224  -7.939   2.553 
ATOM    348  OD2 ASP A  65      13.278  -6.626   4.077 
ATOM    349  C   ASP A  65      12.107 -10.144   2.699 
ATOM    350  O   ASP A  65      11.037 -10.700   2.946 
ATOM    351  N   ILE A  66      12.280  -9.419   1.579 
ATOM    352  CA  ILE A  66      11.198  -9.300   0.645 
ATOM    353  CB  ILE A  66      10.432  -8.019   0.848 
ATOM    354  CG1 ILE A  66       9.083  -8.013   0.109 
ATOM    355  CG2 ILE A  66      11.366  -6.859   0.468 
ATOM    356  CD1 ILE A  66       9.205  -8.016  -1.410 
ATOM    357  C   ILE A  66      11.805  -9.311  -0.725 
ATOM    358  O   ILE A  66      12.863  -8.720  -0.940 
ATOM    359  N   ASN A  67      11.179 -10.019  -1.688 
ATOM    360  CA  ASN A  67      11.720 -10.015  -3.017 
ATOM    361  CB  ASN A  67      12.741 -11.139  -3.259 
ATOM    362  CG  ASN A  67      13.477 -10.847  -4.558 
ATOM    363  OD1 ASN A  67      14.272  -9.911  -4.638 
ATOM    364  ND2 ASN A  67      13.214 -11.676  -5.603 
ATOM    365  C   ASN A  67      10.584 -10.205  -3.973 
ATOM    366  O   ASN A  67       9.740 -11.082  -3.786 
ATOM    367  N   THR A  68      10.556  -9.392  -5.048 
ATOM    368  CA  THR A  68       9.471  -9.467  -5.982 
ATOM    369  CB  THR A  68       8.762  -8.158  -6.145 
ATOM    370  OG1 THR A  68       8.269  -7.721  -4.886 
ATOM    371  CG2 THR A  68       7.598  -8.348  -7.130 
ATOM    372  C   THR A  68       9.996  -9.879  -7.324 
ATOM    373  O   THR A  68      11.059  -9.439  -7.762 
ATOM    374  N   PHE A  69       9.236 -10.761  -8.006 
ATOM    375  CA  PHE A  69       9.601 -11.241  -9.309 
ATOM    376  CB  PHE A  69       9.527 -12.774  -9.435 
ATOM    377  CG  PHE A  69      10.543 -13.384  -8.526 
ATOM    378  CD1 PHE A  69      11.831 -13.609  -8.956 
ATOM    379  CD2 PHE A  69      10.207 -13.734  -7.237 
ATOM    380  CE1 PHE A  69      12.768 -14.171  -8.120 
ATOM    381  CE2 PHE A  69      11.140 -14.295  -6.395 
ATOM    382  CZ  PHE A  69      12.423 -14.515  -6.835 
ATOM    383  C   PHE A  69       8.608 -10.690 -10.287 
ATOM    384  O   PHE A  69       7.415 -10.605 -10.001 
ATOM    385  N   ILE A  70       9.099 -10.300 -11.480 
ATOM    386  CA  ILE A  70       8.279  -9.766 -12.530 
ATOM    387  CB  ILE A  70       8.894  -8.585 -13.228 
ATOM    388  CG1 ILE A  70       9.137  -7.438 -12.235 
ATOM    389  CG2 ILE A  70       7.982  -8.201 -14.407 
ATOM    390  CD1 ILE A  70      10.026  -6.325 -12.786 
ATOM    391  C   ILE A  70       8.146 -10.852 -13.550 
ATOM    392  O   ILE A  70       9.106 -11.572 -13.824 
ATOM    393  N   HIS A  71       6.934 -11.011 -14.122 
ATOM    394  CA  HIS A  71       6.704 -12.056 -15.078 
ATOM    395  ND1 HIS A  71       6.623 -14.322 -12.875 
ATOM    396  CG  HIS A  71       5.646 -13.442 -13.288 
ATOM    397  CB  HIS A  71       5.509 -12.942 -14.696 
ATOM    398  NE2 HIS A  71       5.416 -13.823 -11.074 
ATOM    399  CD2 HIS A  71       4.918 -13.148 -12.176 
ATOM    400  CE1 HIS A  71       6.439 -14.514 -11.544 
ATOM    401  C   HIS A  71       6.415 -11.410 -16.399 
ATOM    402  O   HIS A  71       6.310 -10.188 -16.486 
ATOM    403  N   GLY A  72       6.286 -12.218 -17.476 
ATOM    404  CA  GLY A  72       6.017 -11.656 -18.772 
ATOM    405  C   GLY A  72       7.295 -11.593 -19.560 
ATOM    406  O   GLY A  72       8.294 -12.209 -19.193 
ATOM    407  N   ASN A  73       7.269 -10.867 -20.702 
ATOM    408  CA  ASN A  73       8.405 -10.782 -21.584 
ATOM    409  CB  ASN A  73       8.034 -10.508 -23.057 
ATOM    410  CG  ASN A  73       7.346  -9.151 -23.163 
ATOM    411  OD1 ASN A  73       7.968  -8.146 -23.502 
ATOM    412  ND2 ASN A  73       6.017  -9.119 -22.872 
ATOM    413  C   ASN A  73       9.371  -9.723 -21.133 
ATOM    414  O   ASN A  73       8.994  -8.716 -20.538 
ATOM    415  N   LYS A  74      10.668  -9.952 -21.434 
ATOM    416  CA  LYS A  74      11.764  -9.101 -21.052 
ATOM    417  CB  LYS A  74      13.152  -9.709 -21.329 
ATOM    418  CG  LYS A  74      13.502 -10.903 -20.438 
ATOM    419  CD  LYS A  74      14.866 -11.514 -20.762 
ATOM    420  CE  LYS A  74      14.989 -11.999 -22.206 
ATOM    421  NZ  LYS A  74      16.380 -12.427 -22.480 
ATOM    422  C   LYS A  74      11.726  -7.769 -21.741 
ATOM    423  O   LYS A  74      12.108  -6.759 -21.152 
ATOM    424  N   ARG A  75      11.268  -7.726 -23.005 
ATOM    425  CA  ARG A  75      11.336  -6.518 -23.783 
ATOM    426  CB  ARG A  75      10.706  -6.680 -25.174 
ATOM    427  CG  ARG A  75      11.275  -7.856 -25.964 
ATOM    428  CD  ARG A  75      10.777  -7.928 -27.407 
ATOM    429  NE  ARG A  75       9.288  -7.909 -27.372 
ATOM    430  CZ  ARG A  75       8.587  -9.047 -27.093 
ATOM    431  NH1 ARG A  75       9.247 -10.192 -26.754 
ATOM    432  NH2 ARG A  75       7.223  -9.036 -27.147 
ATOM    433  C   ARG A  75      10.568  -5.434 -23.096 
ATOM    434  O   ARG A  75      11.000  -4.283 -23.058 
ATOM    435  N   SER A  76       9.396  -5.775 -22.533 
ATOM    436  CA  SER A  76       8.562  -4.791 -21.905 
ATOM    437  CB  SER A  76       7.236  -5.385 -21.396 
ATOM    438  OG  SER A  76       6.471  -5.878 -22.487 
ATOM    439  C   SER A  76       9.281  -4.196 -20.730 
ATOM    440  O   SER A  76       9.132  -3.009 -20.441 
ATOM    441  N   ILE A  77      10.063  -5.017 -20.003 
ATOM    442  CA  ILE A  77      10.777  -4.552 -18.848 
ATOM    443  CB  ILE A  77      11.426  -5.664 -18.076 
ATOM    444  CG1 ILE A  77      10.357  -6.647 -17.572 
ATOM    445  CG2 ILE A  77      12.260  -5.039 -16.946 
ATOM    446  CD1 ILE A  77      10.932  -7.947 -17.010 
ATOM    447  C   ILE A  77      11.850  -3.586 -19.254 
ATOM    448  O   ILE A  77      12.029  -2.547 -18.626 
ATOM    449  N   LYS A  78      12.600  -3.902 -20.324 
ATOM    450  CA  LYS A  78      13.670  -3.048 -20.763 
ATOM    451  CB  LYS A  78      14.457  -3.613 -21.957 
ATOM    452  CG  LYS A  78      15.314  -4.836 -21.619 
ATOM    453  CD  LYS A  78      15.896  -5.526 -22.854 
ATOM    454  CE  LYS A  78      16.828  -6.696 -22.531 
ATOM    455  NZ  LYS A  78      16.037  -7.912 -22.246 
ATOM    456  C   LYS A  78      13.105  -1.727 -21.186 
ATOM    457  O   LYS A  78      13.736  -0.686 -21.012 
ATOM    458  N   ALA A  79      11.881  -1.748 -21.741 
ATOM    459  CA  ALA A  79      11.200  -0.603 -22.284 
ATOM    460  CB  ALA A  79       9.821  -0.951 -22.871 
ATOM    461  C   ALA A  79      10.987   0.445 -21.231 
ATOM    462  O   ALA A  79      10.878   1.630 -21.545 
ATOM    463  N   ILE A  80      10.868   0.044 -19.956 
ATOM    464  CA  ILE A  80      10.626   1.016 -18.927 
ATOM    465  CB  ILE A  80      10.255   0.446 -17.581 
ATOM    466  CG1 ILE A  80      11.316  -0.473 -16.984 
ATOM    467  CG2 ILE A  80       8.892  -0.240 -17.747 
ATOM    468  CD1 ILE A  80      10.900  -1.026 -15.623 
ATOM    469  C   ILE A  80      11.745   2.022 -18.874 
ATOM    470  O   ILE A  80      11.546   3.160 -18.452 
ATOM    471  N   CYS A  81      12.966   1.624 -19.275 
ATOM    472  CA  CYS A  81      14.117   2.486 -19.280 
ATOM    473  CB  CYS A  81      15.428   1.734 -19.567 
ATOM    474  SG  CYS A  81      15.754   0.459 -18.312 
ATOM    475  C   CYS A  81      13.959   3.596 -20.289 
ATOM    476  O   CYS A  81      14.689   4.586 -20.237 
ATOM    477  N   GLU A  82      13.062   3.434 -21.284 
ATOM    478  CA  GLU A  82      12.862   4.454 -22.277 
ATOM    479  CB  GLU A  82      12.970   3.920 -23.715 
ATOM    480  CG  GLU A  82      11.961   2.809 -24.013 
ATOM    481  CD  GLU A  82      12.156   2.352 -25.452 
ATOM    482  OE1 GLU A  82      12.213   3.228 -26.356 
ATOM    483  OE2 GLU A  82      12.249   1.114 -25.666 
ATOM    484  C   GLU A  82      11.484   5.028 -22.107 
ATOM    485  O   GLU A  82      10.696   4.562 -21.287 
ATOM    486  N   ASN A  83      11.173   6.085 -22.884 
ATOM    487  CA  ASN A  83       9.911   6.767 -22.808 
ATOM    488  CB  ASN A  83       9.851   8.042 -23.664 
ATOM    489  CG  ASN A  83      10.676   9.103 -22.944 
ATOM    490  OD1 ASN A  83      10.664   9.185 -21.715 
ATOM    491  ND2 ASN A  83      11.416   9.938 -23.723 
ATOM    492  C   ASN A  83       8.817   5.839 -23.229 
ATOM    493  O   ASN A  83       7.665   6.001 -22.831 
ATOM    494  N   LYS A  84       9.156   4.826 -24.043 
ATOM    495  CA  LYS A  84       8.180   3.925 -24.580 
ATOM    496  CB  LYS A  84       8.857   2.817 -25.416 
ATOM    497  CG  LYS A  84       7.921   1.834 -26.122 
ATOM    498  CD  LYS A  84       7.153   0.911 -25.178 
ATOM    499  CE  LYS A  84       6.396  -0.197 -25.909 
ATOM    500  NZ  LYS A  84       7.357  -1.190 -26.441 
ATOM    501  C   LYS A  84       7.386   3.298 -23.466 
ATOM    502  O   LYS A  84       6.161   3.232 -23.563 
ATOM    503  N   ASN A  85       8.029   2.807 -22.383 
ATOM    504  CA  ASN A  85       7.206   2.217 -21.358 
ATOM    505  CB  ASN A  85       7.343   0.680 -21.318 
ATOM    506  CG  ASN A  85       6.232   0.074 -20.468 
ATOM    507  OD1 ASN A  85       5.067   0.455 -20.576 
ATOM    508  ND2 ASN A  85       6.604  -0.897 -19.592 
ATOM    509  C   ASN A  85       7.600   2.737 -20.000 
ATOM    510  O   ASN A  85       7.516   2.004 -19.015 
ATOM    511  N   GLY A  86       7.987   4.025 -19.869 
ATOM    512  CA  GLY A  86       8.358   4.440 -18.541 
ATOM    513  C   GLY A  86       8.406   5.935 -18.432 
ATOM    514  O   GLY A  86       8.529   6.651 -19.426 
ATOM    515  N   ASN A  87       8.313   6.432 -17.176 
ATOM    516  CA  ASN A  87       8.388   7.834 -16.866 
ATOM    517  CB  ASN A  87       7.070   8.434 -16.338 
ATOM    518  CG  ASN A  87       6.033   8.383 -17.450 
ATOM    519  OD1 ASN A  87       5.564   7.312 -17.828 
ATOM    520  ND2 ASN A  87       5.650   9.574 -17.983 
ATOM    521  C   ASN A  87       9.381   7.966 -15.753 
ATOM    522  O   ASN A  87       9.660   7.005 -15.039 
ATOM    523  N   PRO A  88       9.943   9.130 -15.590 
ATOM    524  CA  PRO A  88      10.890   9.367 -14.542 
ATOM    525  CD  PRO A  88       9.915  10.189 -16.582 
ATOM    526  CB  PRO A  88      11.522  10.727 -14.851 
ATOM    527  CG  PRO A  88      10.555  11.384 -15.857 
ATOM    528  C   PRO A  88      10.168   9.304 -13.236 
ATOM    529  O   PRO A  88       9.050   9.812 -13.144 
ATOM    530  N   HIS A  89      10.804   8.706 -12.212 
ATOM    531  CA  HIS A  89      10.210   8.527 -10.923 
ATOM    532  ND1 HIS A  89       7.895   6.729  -9.424 
ATOM    533  CG  HIS A  89       9.268   6.743  -9.344 
ATOM    534  CB  HIS A  89      10.169   7.046 -10.506 
ATOM    535  NE2 HIS A  89       8.415   6.182  -7.333 
ATOM    536  CD2 HIS A  89       9.569   6.408  -8.061 
ATOM    537  CE1 HIS A  89       7.434   6.387  -8.195 
ATOM    538  C   HIS A  89      11.094   9.291 -10.006 
ATOM    539  O   HIS A  89      12.249   9.524 -10.348 
ATOM    540  N   ARG A  90      10.614   9.570  -8.777 
ATOM    541  CA  ARG A  90      11.134  10.633  -7.973 
ATOM    542  CB  ARG A  90      10.638  10.532  -6.524 
ATOM    543  CG  ARG A  90       9.118  10.621  -6.401 
ATOM    544  CD  ARG A  90       8.581  12.052  -6.436 
ATOM    545  NE  ARG A  90       7.099  11.972  -6.308 
ATOM    546  CZ  ARG A  90       6.398  13.027  -5.801 
ATOM    547  NH1 ARG A  90       7.050  14.164  -5.418 
ATOM    548  NH2 ARG A  90       5.043  12.938  -5.660 
ATOM    549  C   ARG A  90      12.627  10.723  -7.915 
ATOM    550  O   ARG A  90      13.186  11.625  -8.535 
ATOM    551  N   GLU A  91      13.353   9.801  -7.262 
ATOM    552  CA  GLU A  91      14.755  10.115  -7.224 
ATOM    553  CB  GLU A  91      15.367  10.061  -5.812 
ATOM    554  CG  GLU A  91      14.958  11.232  -4.914 
ATOM    555  CD  GLU A  91      13.537  11.000  -4.427 
ATOM    556  OE1 GLU A  91      13.280   9.918  -3.836 
ATOM    557  OE2 GLU A  91      12.688  11.907  -4.644 
ATOM    558  C   GLU A  91      15.504   9.143  -8.074 
ATOM    559  O   GLU A  91      15.859   8.056  -7.623 
ATOM    560  N   ASN A  92      15.780   9.542  -9.330 
ATOM    561  CA  ASN A  92      16.570   8.776 -10.253 
ATOM    562  CB  ASN A  92      18.015   8.583  -9.762 
ATOM    563  CG  ASN A  92      18.669   9.953  -9.678 
ATOM    564  OD1 ASN A  92      18.547  10.766 -10.593 
ATOM    565  ND2 ASN A  92      19.371  10.227  -8.547 
ATOM    566  C   ASN A  92      15.991   7.412 -10.460 
ATOM    567  O   ASN A  92      16.733   6.456 -10.678 
ATOM    568  N   LEU A  93      14.653   7.283 -10.421 
ATOM    569  CA  LEU A  93      14.046   5.998 -10.644 
ATOM    570  CB  LEU A  93      13.196   5.499  -9.462 
ATOM    571  CG  LEU A  93      14.013   5.127  -8.208 
ATOM    572  CD1 LEU A  93      13.097   4.644  -7.072 
ATOM    573  CD2 LEU A  93      15.107   4.099  -8.543 
ATOM    574  C   LEU A  93      13.141   6.137 -11.825 
ATOM    575  O   LEU A  93      12.979   7.226 -12.373 
ATOM    576  N   ARG A  94      12.563   5.007 -12.286 
ATOM    577  CA  ARG A  94      11.651   5.047 -13.395 
ATOM    578  CB  ARG A  94      12.264   4.533 -14.706 
ATOM    579  CG  ARG A  94      13.421   5.410 -15.185 
ATOM    580  CD  ARG A  94      13.981   5.008 -16.550 
ATOM    581  NE  ARG A  94      12.929   5.315 -17.557 
ATOM    582  CZ  ARG A  94      12.803   6.585 -18.040 
ATOM    583  NH1 ARG A  94      13.625   7.577 -17.590 
ATOM    584  NH2 ARG A  94      11.843   6.868 -18.966 
ATOM    585  C   ARG A  94      10.481   4.169 -13.054 
ATOM    586  O   ARG A  94      10.637   3.137 -12.403 
ATOM    587  N   ILE A  95       9.268   4.577 -13.488 
ATOM    588  CA  ILE A  95       8.059   3.839 -13.228 
ATOM    589  CB  ILE A  95       7.025   4.653 -12.501 
ATOM    590  CG1 ILE A  95       5.820   3.791 -12.084 
ATOM    591  CG2 ILE A  95       6.656   5.846 -13.397 
ATOM    592  CD1 ILE A  95       6.118   2.807 -10.956 
ATOM    593  C   ILE A  95       7.471   3.433 -14.552 
ATOM    594  O   ILE A  95       7.417   4.230 -15.487 
ATOM    595  N   SER A  96       7.017   2.167 -14.668 
ATOM    596  CA  SER A  96       6.520   1.669 -15.924 
ATOM    597  CB  SER A  96       6.521   0.132 -16.021 
ATOM    598  OG  SER A  96       5.638  -0.423 -15.057 
ATOM    599  C   SER A  96       5.122   2.137 -16.200 
ATOM    600  O   SER A  96       4.324   2.355 -15.289 
ATOM    601  N   LYS A  97       4.824   2.366 -17.497 
ATOM    602  CA  LYS A  97       3.513   2.735 -17.955 
ATOM    603  CB  LYS A  97       3.499   3.283 -19.390 
ATOM    604  CG  LYS A  97       4.096   4.687 -19.504 
ATOM    605  CD  LYS A  97       4.273   5.153 -20.949 
ATOM    606  CE  LYS A  97       4.718   6.611 -21.063 
ATOM    607  NZ  LYS A  97       6.152   6.728 -20.709 
ATOM    608  C   LYS A  97       2.610   1.543 -17.924 
ATOM    609  O   LYS A  97       1.429   1.655 -17.600 
ATOM    610  N   SER A  98       3.157   0.372 -18.304 
ATOM    611  CA  SER A  98       2.430  -0.864 -18.402 
ATOM    612  CB  SER A  98       3.113  -1.826 -19.387 
ATOM    613  OG  SER A  98       2.438  -3.069 -19.433 
ATOM    614  C   SER A  98       2.391  -1.529 -17.062 
ATOM    615  O   SER A  98       3.191  -1.233 -16.178 
ATOM    616  N   SER A  99       1.438  -2.468 -16.892 
ATOM    617  CA  SER A  99       1.316  -3.181 -15.654 
ATOM    618  CB  SER A  99      -0.138  -3.329 -15.182 
ATOM    619  OG  SER A  99      -0.171  -4.036 -13.953 
ATOM    620  C   SER A  99       1.866  -4.551 -15.901 
ATOM    621  O   SER A  99       1.756  -5.075 -17.006 
ATOM    622  N   PHE A 100       2.499  -5.160 -14.875 
ATOM    623  CA  PHE A 100       3.096  -6.452 -15.063 
ATOM    624  CB  PHE A 100       4.625  -6.462 -14.858 
ATOM    625  CG  PHE A 100       5.327  -5.637 -15.887 
ATOM    626  CD1 PHE A 100       5.439  -4.271 -15.743 
ATOM    627  CD2 PHE A 100       5.897  -6.234 -16.988 
ATOM    628  CE1 PHE A 100       6.097  -3.516 -16.687 
ATOM    629  CE2 PHE A 100       6.556  -5.484 -17.934 
ATOM    630  CZ  PHE A 100       6.657  -4.121 -17.787 
ATOM    631  C   PHE A 100       2.572  -7.384 -14.016 
ATOM    632  O   PHE A 100       2.195  -6.966 -12.922 
ATOM    633  N   GLN A 101       2.513  -8.691 -14.344 
ATOM    634  CA  GLN A 101       2.171  -9.658 -13.345 
ATOM    635  CB  GLN A 101       1.839 -11.052 -13.904 
ATOM    636  CG  GLN A 101       0.489 -11.131 -14.617 
ATOM    637  CD  GLN A 101      -0.593 -11.194 -13.547 
ATOM    638  OE1 GLN A 101      -0.366 -11.697 -12.449 
ATOM    639  NE2 GLN A 101      -1.804 -10.667 -13.873 
ATOM    640  C   GLN A 101       3.394  -9.793 -12.496 
ATOM    641  O   GLN A 101       4.508  -9.873 -13.015 
ATOM    642  N   VAL A 102       3.218  -9.802 -11.161 
ATOM    643  CA  VAL A 102       4.354  -9.886 -10.293 
ATOM    644  CB  VAL A 102       4.759  -8.562  -9.714 
ATOM    645  CG1 VAL A 102       5.195  -7.637 -10.861 
ATOM    646  CG2 VAL A 102       3.584  -8.007  -8.887 
ATOM    647  C   VAL A 102       4.011 -10.774  -9.139 
ATOM    648  O   VAL A 102       2.841 -11.025  -8.854 
ATOM    649  N   THR A 103       5.050 -11.314  -8.467 
ATOM    650  CA  THR A 103       4.829 -12.120  -7.304 
ATOM    651  CB  THR A 103       5.112 -13.577  -7.530 
ATOM    652  OG1 THR A 103       4.295 -14.080  -8.577 
ATOM    653  CG2 THR A 103       4.826 -14.343  -6.226 
ATOM    654  C   THR A 103       5.781 -11.637  -6.255 
ATOM    655  O   THR A 103       6.988 -11.574  -6.489 
ATOM    656  N   THR A 104       5.262 -11.297  -5.057 
ATOM    657  CA  THR A 104       6.109 -10.812  -4.005 
ATOM    658  CB  THR A 104       5.546  -9.614  -3.295 
ATOM    659  OG1 THR A 104       5.356  -8.546  -4.210 
ATOM    660  CG2 THR A 104       6.514  -9.193  -2.176 
ATOM    661  C   THR A 104       6.242 -11.896  -2.986 
ATOM    662  O   THR A 104       5.251 -12.502  -2.581 
ATOM    663  N   CYS A 105       7.490 -12.172  -2.555 
ATOM    664  CA  CYS A 105       7.738 -13.200  -1.586 
ATOM    665  CB  CYS A 105       8.849 -14.165  -2.029 
ATOM    666  SG  CYS A 105       8.448 -14.908  -3.639 
ATOM    667  C   CYS A 105       8.189 -12.511  -0.339 
ATOM    668  O   CYS A 105       9.178 -11.779  -0.349 
ATOM    669  N   LYS A 106       7.459 -12.730   0.774 
ATOM    670  CA  LYS A 106       7.781 -12.086   2.014 
ATOM    671  CB  LYS A 106       6.585 -11.338   2.628 
ATOM    672  CG  LYS A 106       6.127 -10.139   1.793 
ATOM    673  CD  LYS A 106       4.735  -9.634   2.178 
ATOM    674  CE  LYS A 106       4.309  -8.374   1.425 
ATOM    675  NZ  LYS A 106       5.014  -7.194   1.974 
ATOM    676  C   LYS A 106       8.204 -13.134   2.988 
ATOM    677  O   LYS A 106       7.514 -14.131   3.203 
ATOM    678  N   LEU A 107       9.370 -12.908   3.618 
ATOM    679  CA  LEU A 107       9.910 -13.866   4.533 
ATOM    680  CB  LEU A 107      11.381 -13.570   4.883 
ATOM    681  CG  LEU A 107      12.026 -14.570   5.857 
ATOM    682  CD1 LEU A 107      12.138 -15.973   5.238 
ATOM    683  CD2 LEU A 107      13.375 -14.044   6.370 
ATOM    684  C   LEU A 107       9.105 -13.824   5.787 
ATOM    685  O   LEU A 107       8.661 -12.764   6.225 
ATOM    686  N   HIS A 108       8.855 -15.005   6.380 
ATOM    687  CA  HIS A 108       8.191 -15.020   7.648 
ATOM    688  ND1 HIS A 108       6.503 -17.160   5.722 
ATOM    689  CG  HIS A 108       6.507 -16.861   7.063 
ATOM    690  CB  HIS A 108       6.725 -15.489   7.618 
ATOM    691  NE2 HIS A 108       6.076 -19.059   6.793 
ATOM    692  CD2 HIS A 108       6.247 -18.033   7.703 
ATOM    693  CE1 HIS A 108       6.239 -18.488   5.615 
ATOM    694  C   HIS A 108       8.993 -15.906   8.534 
ATOM    695  O   HIS A 108       9.644 -16.843   8.076 
ATOM    696  N   GLY A 109       8.958 -15.620   9.846 
ATOM    697  CA  GLY A 109       9.793 -16.334  10.759 
ATOM    698  C   GLY A 109      10.861 -15.362  11.144 
ATOM    699  O   GLY A 109      11.206 -14.465  10.376 
ATOM    700  N   GLY A 110      11.378 -15.513  12.376 
ATOM    701  CA  GLY A 110      12.344 -14.642  12.983 
ATOM    702  C   GLY A 110      13.717 -14.700  12.379 
ATOM    703  O   GLY A 110      14.419 -13.689  12.376 
ATOM    704  N   SER A 111      14.166 -15.876  11.892 
ATOM    705  CA  SER A 111      15.555 -15.993  11.521 
ATOM    706  CB  SER A 111      16.129 -17.404  11.740 
ATOM    707  OG  SER A 111      17.494 -17.439  11.353 
ATOM    708  C   SER A 111      15.827 -15.629  10.092 
ATOM    709  O   SER A 111      15.060 -15.888   9.167 
ATOM    710  N   PRO A 112      16.953 -14.967   9.967 
ATOM    711  CA  PRO A 112      17.492 -14.571   8.686 
ATOM    712  CD  PRO A 112      17.334 -14.031  11.015 
ATOM    713  CB  PRO A 112      18.504 -13.462   8.973 
ATOM    714  CG  PRO A 112      18.025 -12.860  10.301 
ATOM    715  C   PRO A 112      18.112 -15.709   7.930 
ATOM    716  O   PRO A 112      18.498 -15.507   6.778 
ATOM    717  N   TRP A 113      18.254 -16.900   8.543 
ATOM    718  CA  TRP A 113      18.952 -17.947   7.848 
ATOM    719  CB  TRP A 113      20.140 -18.493   8.653 
ATOM    720  CG  TRP A 113      21.239 -17.473   8.801 
ATOM    721  CD2 TRP A 113      22.171 -17.157   7.757 
ATOM    722  CD1 TRP A 113      21.549 -16.668   9.857 
ATOM    723  NE1 TRP A 113      22.625 -15.874   9.541 
ATOM    724  CE2 TRP A 113      23.017 -16.164   8.250 
ATOM    725  CE3 TRP A 113      22.310 -17.654   6.495 
ATOM    726  CZ2 TRP A 113      24.022 -15.652   7.480 
ATOM    727  CZ3 TRP A 113      23.322 -17.137   5.721 
ATOM    728  CH2 TRP A 113      24.162 -16.156   6.206 
ATOM    729  C   TRP A 113      18.019 -19.078   7.526 
ATOM    730  O   TRP A 113      16.980 -19.259   8.157 
ATOM    731  N   PRO A 114      18.387 -19.844   6.525 
ATOM    732  CA  PRO A 114      17.605 -20.941   6.018 
ATOM    733  CD  PRO A 114      19.726 -19.807   5.959 
ATOM    734  CB  PRO A 114      18.412 -21.510   4.849 
ATOM    735  CG  PRO A 114      19.865 -21.131   5.190 
ATOM    736  C   PRO A 114      17.349 -21.963   7.077 
ATOM    737  O   PRO A 114      18.132 -22.055   8.021 
ATOM    738  N   PRO A 115      16.287 -22.717   6.949 
ATOM    739  CA  PRO A 115      15.417 -22.592   5.810 
ATOM    740  CD  PRO A 115      16.308 -24.080   7.460 
ATOM    741  CB  PRO A 115      14.554 -23.850   5.796 
ATOM    742  CG  PRO A 115      15.436 -24.898   6.494 
ATOM    743  C   PRO A 115      14.624 -21.326   5.826 
ATOM    744  O   PRO A 115      14.324 -20.822   6.907 
ATOM    745  N   CYS A 116      14.262 -20.805   4.637 
ATOM    746  CA  CYS A 116      13.552 -19.559   4.576 
ATOM    747  CB  CYS A 116      14.136 -18.609   3.509 
ATOM    748  SG  CYS A 116      15.947 -18.432   3.606 
ATOM    749  C   CYS A 116      12.141 -19.851   4.153 
ATOM    750  O   CYS A 116      11.913 -20.416   3.083 
ATOM    751  N   GLN A 117      11.145 -19.461   4.980 
ATOM    752  CA  GLN A 117       9.776 -19.689   4.605 
ATOM    753  CB  GLN A 117       8.829 -20.057   5.761 
ATOM    754  CG  GLN A 117       9.262 -21.272   6.578 
ATOM    755  CD  GLN A 117       9.944 -20.724   7.818 
ATOM    756  OE1 GLN A 117      10.525 -19.641   7.791 
ATOM    757  NE2 GLN A 117       9.847 -21.480   8.943 
ATOM    758  C   GLN A 117       9.264 -18.399   4.045 
ATOM    759  O   GLN A 117       9.593 -17.322   4.542 
ATOM    760  N   TYR A 118       8.444 -18.476   2.979 
ATOM    761  CA  TYR A 118       7.961 -17.279   2.352 
ATOM    762  CB  TYR A 118       8.554 -17.047   0.952 
ATOM    763  CG  TYR A 118      10.003 -16.728   1.079 
ATOM    764  CD1 TYR A 118      10.406 -15.445   1.371 
ATOM    765  CD2 TYR A 118      10.958 -17.702   0.895 
ATOM    766  CE1 TYR A 118      11.740 -15.138   1.486 
ATOM    767  CE2 TYR A 118      12.294 -17.401   1.008 
ATOM    768  CZ  TYR A 118      12.686 -16.117   1.304 
ATOM    769  OH  TYR A 118      14.057 -15.806   1.420 
ATOM    770  C   TYR A 118       6.480 -17.356   2.150 
ATOM    771  O   TYR A 118       5.907 -18.436   2.018 
ATOM    772  N   ARG A 119       5.827 -16.174   2.139 
ATOM    773  CA  ARG A 119       4.427 -16.059   1.843 
ATOM    774  CB  ARG A 119       3.652 -15.202   2.858 
ATOM    775  CG  ARG A 119       3.673 -15.788   4.269 
ATOM    776  CD  ARG A 119       2.594 -16.840   4.518 
ATOM    777  NE  ARG A 119       2.885 -17.449   5.844 
ATOM    778  CZ  ARG A 119       1.863 -17.879   6.638 
ATOM    779  NH1 ARG A 119       0.571 -17.731   6.223 
ATOM    780  NH2 ARG A 119       2.135 -18.448   7.848 
ATOM    781  C   ARG A 119       4.365 -15.344   0.526 
ATOM    782  O   ARG A 119       5.061 -14.349   0.325 
ATOM    783  N   ALA A 120       3.524 -15.828  -0.411 
ATOM    784  CA  ALA A 120       3.516 -15.241  -1.722 
ATOM    785  CB  ALA A 120       3.540 -16.279  -2.857 
ATOM    786  C   ALA A 120       2.290 -14.411  -1.918 
ATOM    787  O   ALA A 120       1.191 -14.774  -1.498 
ATOM    788  N   THR A 121       2.473 -13.235  -2.553 
ATOM    789  CA  THR A 121       1.362 -12.387  -2.858 
ATOM    790  CB  THR A 121       1.414 -11.077  -2.132 
ATOM    791  OG1 THR A 121       1.493 -11.279  -0.729 
ATOM    792  CG2 THR A 121       0.136 -10.304  -2.467 
ATOM    793  C   THR A 121       1.454 -12.058  -4.319 
ATOM    794  O   THR A 121       2.368 -11.355  -4.746 
ATOM    795  N   ALA A 122       0.503 -12.561  -5.131 
ATOM    796  CA  ALA A 122       0.506 -12.258  -6.535 
ATOM    797  CB  ALA A 122      -0.363 -13.214  -7.372 
ATOM    798  C   ALA A 122      -0.051 -10.879  -6.695 
ATOM    799  O   ALA A 122      -0.797 -10.403  -5.841 
ATOM    800  N   GLY A 123       0.311 -10.190  -7.800 
ATOM    801  CA  GLY A 123      -0.202  -8.866  -8.009 
ATOM    802  C   GLY A 123      -0.066  -8.514  -9.455 
ATOM    803  O   GLY A 123       0.601  -9.210 -10.221 
ATOM    804  N   PHE A 124      -0.738  -7.418  -9.864 
ATOM    805  CA  PHE A 124      -0.677  -6.940 -11.215 
ATOM    806  CB  PHE A 124      -1.952  -7.333 -11.988 
ATOM    807  CG  PHE A 124      -1.880  -6.953 -13.427 
ATOM    808  CD1 PHE A 124      -1.110  -7.677 -14.309 
ATOM    809  CD2 PHE A 124      -2.620  -5.893 -13.902 
ATOM    810  CE1 PHE A 124      -1.058  -7.330 -15.640 
ATOM    811  CE2 PHE A 124      -2.573  -5.544 -15.231 
ATOM    812  CZ  PHE A 124      -1.789  -6.263 -16.103 
ATOM    813  C   PHE A 124      -0.614  -5.444 -11.112 
ATOM    814  O   PHE A 124      -1.586  -4.807 -10.707 
ATOM    815  N   ARG A 125       0.538  -4.838 -11.470 
ATOM    816  CA  ARG A 125       0.653  -3.408 -11.368 
ATOM    817  CB  ARG A 125       0.731  -2.905  -9.919 
ATOM    818  CG  ARG A 125       1.922  -3.477  -9.148 
ATOM    819  CD  ARG A 125       2.201  -2.737  -7.841 
ATOM    820  NE  ARG A 125       2.654  -1.368  -8.212 
ATOM    821  CZ  ARG A 125       2.539  -0.343  -7.320 
ATOM    822  NH1 ARG A 125       2.021  -0.575  -6.078 
ATOM    823  NH2 ARG A 125       2.940   0.912  -7.672 
ATOM    824  C   ARG A 125       1.930  -2.974 -12.029 
ATOM    825  O   ARG A 125       2.704  -3.796 -12.517 
ATOM    826  N   ASN A 126       2.164  -1.643 -12.058 
ATOM    827  CA  ASN A 126       3.348  -1.060 -12.631 
ATOM    828  CB  ASN A 126       3.319   0.475 -12.733 
ATOM    829  CG  ASN A 126       2.288   0.920 -13.750 
ATOM    830  OD1 ASN A 126       1.798   0.128 -14.551 
ATOM    831  ND2 ASN A 126       1.954   2.238 -13.724 
ATOM    832  C   ASN A 126       4.475  -1.326 -11.687 
ATOM    833  O   ASN A 126       4.252  -1.649 -10.522 
ATOM    834  N   VAL A 127       5.728  -1.187 -12.170 
ATOM    835  CA  VAL A 127       6.853  -1.442 -11.318 
ATOM    836  CB  VAL A 127       7.620  -2.670 -11.710 
ATOM    837  CG1 VAL A 127       6.692  -3.888 -11.560 
ATOM    838  CG2 VAL A 127       8.164  -2.479 -13.137 
ATOM    839  C   VAL A 127       7.801  -0.286 -11.389 
ATOM    840  O   VAL A 127       7.791   0.482 -12.349 
ATOM    841  N   VAL A 128       8.640  -0.129 -10.338 
ATOM    842  CA  VAL A 128       9.608   0.932 -10.290 
ATOM    843  CB  VAL A 128       9.558   1.739  -9.024 
ATOM    844  CG1 VAL A 128      10.684   2.788  -9.058 
ATOM    845  CG2 VAL A 128       8.156   2.343  -8.876 
ATOM    846  C   VAL A 128      10.968   0.306 -10.332 
ATOM    847  O   VAL A 128      11.242  -0.659  -9.620 
ATOM    848  N   VAL A 129      11.864   0.853 -11.180 
ATOM    849  CA  VAL A 129      13.192   0.316 -11.293 
ATOM    850  CB  VAL A 129      13.377  -0.597 -12.470 
ATOM    851  CG1 VAL A 129      12.475  -1.829 -12.285 
ATOM    852  CG2 VAL A 129      13.103   0.196 -13.761 
ATOM    853  C   VAL A 129      14.143   1.454 -11.487 
ATOM    854  O   VAL A 129      13.740   2.610 -11.599 
ATOM    855  N   ALA A 130      15.453   1.141 -11.469 
ATOM    856  CA  ALA A 130      16.471   2.102 -11.776 
ATOM    857  CB  ALA A 130      17.570   2.201 -10.704 
ATOM    858  C   ALA A 130      17.107   1.586 -13.029 
ATOM    859  O   ALA A 130      17.251   0.376 -13.195 
ATOM    860  N   CYS A 131      17.489   2.483 -13.964 
ATOM    861  CA  CYS A 131      18.044   1.992 -15.195 
ATOM    862  CB  CYS A 131      17.222   2.356 -16.450 
ATOM    863  SG  CYS A 131      15.649   1.450 -16.538 
ATOM    864  C   CYS A 131      19.424   2.528 -15.408 
ATOM    865  O   CYS A 131      19.772   3.615 -14.946 
ATOM    866  N   GLU A 132      20.255   1.724 -16.108 
ATOM    867  CA  GLU A 132      21.592   2.093 -16.475 
ATOM    868  CB  GLU A 132      22.653   1.496 -15.531 
ATOM    869  CG  GLU A 132      24.095   1.876 -15.875 
ATOM    870  CD  GLU A 132      25.017   1.153 -14.901 
ATOM    871  OE1 GLU A 132      24.867  -0.090 -14.759 
ATOM    872  OE2 GLU A 132      25.883   1.833 -14.288 
ATOM    873  C   GLU A 132      21.835   1.497 -17.828 
ATOM    874  O   GLU A 132      21.581   0.315 -18.054 
ATOM    875  N   ASN A 133      22.341   2.307 -18.771 
ATOM    876  CA  ASN A 133      22.633   1.807 -20.081 
ATOM    877  CB  ASN A 133      23.666   0.669 -20.045 
ATOM    878  CG  ASN A 133      24.142   0.395 -21.460 
ATOM    879  OD1 ASN A 133      23.716   1.047 -22.412 
ATOM    880  ND2 ASN A 133      25.042  -0.612 -21.602 
ATOM    881  C   ASN A 133      21.369   1.284 -20.700 
ATOM    882  O   ASN A 133      21.405   0.415 -21.569 
ATOM    883  N   GLY A 134      20.206   1.809 -20.274 
ATOM    884  CA  GLY A 134      18.973   1.431 -20.908 
ATOM    885  C   GLY A 134      18.488   0.100 -20.407 
ATOM    886  O   GLY A 134      17.601  -0.497 -21.016 
ATOM    887  N   LEU A 135      19.052  -0.410 -19.291 
ATOM    888  CA  LEU A 135      18.626  -1.689 -18.777 
ATOM    889  CB  LEU A 135      19.722  -2.763 -18.865 
ATOM    890  CG  LEU A 135      20.118  -3.122 -20.306 
ATOM    891  CD1 LEU A 135      21.217  -4.195 -20.327 
ATOM    892  CD2 LEU A 135      18.890  -3.538 -21.130 
ATOM    893  C   LEU A 135      18.301  -1.547 -17.317 
ATOM    894  O   LEU A 135      18.890  -0.715 -16.629 
ATOM    895  N   PRO A 136      17.352  -2.313 -16.825 
ATOM    896  CA  PRO A 136      17.021  -2.252 -15.420 
ATOM    897  CD  PRO A 136      16.196  -2.669 -17.633 
ATOM    898  CB  PRO A 136      15.657  -2.921 -15.271 
ATOM    899  CG  PRO A 136      15.011  -2.730 -16.653 
ATOM    900  C   PRO A 136      18.077  -2.865 -14.544 
ATOM    901  O   PRO A 136      18.366  -4.050 -14.698 
ATOM    902  N   VAL A 137      18.700  -2.052 -13.670 
ATOM    903  CA  VAL A 137      19.685  -2.428 -12.695 
ATOM    904  CB  VAL A 137      20.708  -1.352 -12.497 
ATOM    905  CG1 VAL A 137      21.444  -1.158 -13.835 
ATOM    906  CG2 VAL A 137      20.006  -0.082 -11.995 
ATOM    907  C   VAL A 137      19.111  -2.788 -11.354 
ATOM    908  O   VAL A 137      19.737  -3.522 -10.593 
ATOM    909  N   HIS A 138      17.948  -2.222 -10.978 
ATOM    910  CA  HIS A 138      17.482  -2.425  -9.634 
ATOM    911  ND1 HIS A 138      17.868  -2.477  -6.392 
ATOM    912  CG  HIS A 138      17.517  -1.474  -7.267 
ATOM    913  CB  HIS A 138      18.027  -1.352  -8.671 
ATOM    914  NE2 HIS A 138      16.458  -1.147  -5.302 
ATOM    915  CD2 HIS A 138      16.654  -0.671  -6.586 
ATOM    916  CE1 HIS A 138      17.208  -2.233  -5.232 
ATOM    917  C   HIS A 138      15.989  -2.347  -9.596 
ATOM    918  O   HIS A 138      15.368  -1.672 -10.416 
ATOM    919  N   LEU A 139      15.380  -3.059  -8.624 
ATOM    920  CA  LEU A 139      13.959  -3.022  -8.464 
ATOM    921  CB  LEU A 139      13.328  -4.424  -8.387 
ATOM    922  CG  LEU A 139      11.796  -4.427  -8.219 
ATOM    923  CD1 LEU A 139      11.097  -3.859  -9.466 
ATOM    924  CD2 LEU A 139      11.275  -5.821  -7.830 
ATOM    925  C   LEU A 139      13.692  -2.338  -7.155 
ATOM    926  O   LEU A 139      14.328  -2.642  -6.146 
ATOM    927  N   ASP A 140      12.744  -1.377  -7.146 
ATOM    928  CA  ASP A 140      12.392  -0.683  -5.938 
ATOM    929  CB  ASP A 140      11.787   0.709  -6.222 
ATOM    930  CG  ASP A 140      11.444   1.439  -4.927 
ATOM    931  OD1 ASP A 140      10.721   0.858  -4.076 
ATOM    932  OD2 ASP A 140      11.902   2.602  -4.774 
ATOM    933  C   ASP A 140      11.357  -1.523  -5.257 
ATOM    934  O   ASP A 140      10.230  -1.654  -5.728 
ATOM    935  N   GLN A 141      11.749  -2.130  -4.123 
ATOM    936  CA  GLN A 141      10.948  -3.011  -3.316 
ATOM    937  CB  GLN A 141      11.779  -3.783  -2.278 
ATOM    938  CG  GLN A 141      12.762  -4.776  -2.905 
ATOM    939  CD  GLN A 141      11.952  -5.908  -3.523 
ATOM    940  OE1 GLN A 141      12.497  -6.786  -4.190 
ATOM    941  NE2 GLN A 141      10.610  -5.884  -3.303 
ATOM    942  C   GLN A 141       9.851  -2.293  -2.576 
ATOM    943  O   GLN A 141       8.819  -2.893  -2.282 
ATOM    944  N   SER A 142      10.034  -0.997  -2.253 
ATOM    945  CA  SER A 142       9.150  -0.301  -1.351 
ATOM    946  CB  SER A 142       9.491   1.193  -1.188 
ATOM    947  OG  SER A 142       9.124   1.919  -2.352 
ATOM    948  C   SER A 142       7.710  -0.375  -1.771 
ATOM    949  O   SER A 142       6.824  -0.464  -0.923 
ATOM    950  N   ILE A 143       7.420  -0.350  -3.080 
ATOM    951  CA  ILE A 143       6.051  -0.356  -3.517 
ATOM    952  CB  ILE A 143       5.929  -0.210  -5.009 
ATOM    953  CG1 ILE A 143       6.581  -1.395  -5.742 
ATOM    954  CG2 ILE A 143       6.534   1.151  -5.388 
ATOM    955  CD1 ILE A 143       6.281  -1.418  -7.241 
ATOM    956  C   ILE A 143       5.389  -1.633  -3.085 
ATOM    957  O   ILE A 143       4.203  -1.660  -2.760 
ATOM    958  N   PHE A 144       6.139  -2.743  -3.129 
ATOM    959  CA  PHE A 144       5.663  -4.054  -2.785 
ATOM    960  CB  PHE A 144       6.569  -5.164  -3.332 
ATOM    961  CG  PHE A 144       6.507  -4.997  -4.812 
ATOM    962  CD1 PHE A 144       5.397  -5.403  -5.519 
ATOM    963  CD2 PHE A 144       7.560  -4.429  -5.496 
ATOM    964  CE1 PHE A 144       5.340  -5.244  -6.884 
ATOM    965  CE2 PHE A 144       7.507  -4.271  -6.860 
ATOM    966  CZ  PHE A 144       6.396  -4.677  -7.557 
ATOM    967  C   PHE A 144       5.482  -4.230  -1.309 
ATOM    968  O   PHE A 144       4.699  -5.077  -0.876 
ATOM    969  N   ARG A 145       6.264  -3.500  -0.495 
ATOM    970  CA  ARG A 145       6.177  -3.640   0.929 
ATOM    971  CB  ARG A 145       7.187  -2.736   1.646 
ATOM    972  CG  ARG A 145       8.616  -2.950   1.149 
ATOM    973  CD  ARG A 145       9.671  -2.223   1.979 
ATOM    974  NE  ARG A 145       9.994  -3.112   3.127 
ATOM    975  CZ  ARG A 145      10.901  -4.116   2.955 
ATOM    976  NH1 ARG A 145      11.537  -4.250   1.755 
ATOM    977  NH2 ARG A 145      11.162  -4.987   3.973 
ATOM    978  C   ARG A 145       4.810  -3.223   1.343 
ATOM    979  O   ARG A 145       4.160  -3.893   2.145 
ATOM    980  N   ARG A 146       4.339  -2.101   0.769 
ATOM    981  CA  ARG A 146       3.061  -1.554   1.109 
ATOM    982  CB  ARG A 146       2.944  -0.061   0.750 
ATOM    983  CG  ARG A 146       4.017   0.799   1.422 
ATOM    984  CD  ARG A 146       3.933   2.291   1.088 
ATOM    985  NE  ARG A 146       5.205   2.914   1.552 
ATOM    986  CZ  ARG A 146       6.283   2.930   0.714 
ATOM    987  NH1 ARG A 146       6.168   2.412  -0.544 
ATOM    988  NH2 ARG A 146       7.470   3.456   1.131 
ATOM    989  C   ARG A 146       2.016  -2.301   0.298 
ATOM    990  O   ARG A 146       1.257  -1.625  -0.446 
ATOM    991  OXT ARG A 146       1.959  -3.554   0.415 
TER
HEADER lig_43.pdb
ATOM      1  P    DC A   1    -239.089 594.364 -42.640 
ATOM      2  OP1  DC A   1    -238.706 595.453 -41.714 
ATOM      3  OP2  DC A   1    -237.974 593.596 -43.236 
ATOM      4  O5'  DC A   1    -240.099 593.363 -41.906 
ATOM      5  C5'  DC A   1    -241.507 593.661 -41.913 
ATOM      6  C4'  DC A   1    -242.302 592.404 -42.207 
ATOM      7  O4'  DC A   1    -242.492 592.189 -43.635 
ATOM      8  C3'  DC A   1    -241.683 591.096 -41.717 
ATOM      9  O3'  DC A   1    -242.722 590.234 -41.269 
ATOM     10  C2'  DC A   1    -241.043 590.480 -42.960 
ATOM     11  C1'  DC A   1    -242.162 590.841 -43.932 
ATOM     12  N1   DC A   1    -241.758 590.768 -45.364 
ATOM     13  C2   DC A   1    -242.714 590.354 -46.288 
ATOM     14  O2   DC A   1    -243.847 590.067 -45.886 
ATOM     15  N3   DC A   1    -242.365 590.281 -47.598 
ATOM     16  C4   DC A   1    -241.126 590.601 -47.994 
ATOM     17  N4   DC A   1    -240.836 590.513 -49.283 
ATOM     18  C5   DC A   1    -240.128 591.029 -47.060 
ATOM     19  C6   DC A   1    -240.496 591.095 -45.755 
ATOM     20  P    DA A   2    -242.485 589.346 -39.959 
ATOM     21  OP1  DA A   2    -242.780 590.153 -38.753 
ATOM     22  OP2  DA A   2    -241.142 588.729 -40.014 
ATOM     23  O5'  DA A   2    -243.602 588.215 -40.136 
ATOM     24  C5'  DA A   2    -244.819 588.540 -40.835 
ATOM     25  C4'  DA A   2    -245.184 587.419 -41.789 
ATOM     26  O4'  DA A   2    -244.565 587.581 -43.098 
ATOM     27  C3'  DA A   2    -244.767 586.014 -41.355 
ATOM     28  O3'  DA A   2    -245.776 585.092 -41.751 
ATOM     29  C2'  DA A   2    -243.499 585.721 -42.157 
ATOM     30  C1'  DA A   2    -243.971 586.346 -43.467 
ATOM     31  N9   DA A   2    -242.867 586.632 -44.426 
ATOM     32  C8   DA A   2    -241.588 587.025 -44.154 
ATOM     33  N7   DA A   2    -240.855 587.195 -45.211 
ATOM     34  C5   DA A   2    -241.710 586.893 -46.262 
ATOM     35  C6   DA A   2    -241.532 586.884 -47.655 
ATOM     36  N6   DA A   2    -240.376 587.202 -48.255 
ATOM     37  N1   DA A   2    -242.589 586.535 -48.413 
ATOM     38  C2   DA A   2    -243.735 586.221 -47.811 
ATOM     39  N3   DA A   2    -244.018 586.194 -46.527 
ATOM     40  C4   DA A   2    -242.944 586.547 -45.791 
ATOM     41  P    DT A   3    -246.161 583.893 -40.763 
ATOM     42  OP1  DT A   3    -247.141 584.372 -39.761 
ATOM     43  OP2  DT A   3    -244.928 583.279 -40.222 
ATOM     44  O5'  DT A   3    -246.874 582.873 -41.767 
ATOM     45  C5'  DT A   3    -247.568 583.394 -42.917 
ATOM     46  C4'  DT A   3    -247.238 582.564 -44.142 
ATOM     47  O4'  DT A   3    -246.047 583.039 -44.831 
ATOM     48  C3'  DT A   3    -246.950 581.085 -43.885 
ATOM     49  O3'  DT A   3    -247.481 580.319 -44.960 
ATOM     50  C2'  DT A   3    -245.426 580.976 -43.918 
ATOM     51  C1'  DT A   3    -245.206 581.926 -45.090 
ATOM     52  N1   DT A   3    -243.805 582.421 -45.206 
ATOM     53  C2   DT A   3    -243.319 582.631 -46.474 
ATOM     54  O2   DT A   3    -243.979 582.430 -47.480 
ATOM     55  N3   DT A   3    -242.017 583.089 -46.542 
ATOM     56  C4   DT A   3    -241.184 583.348 -45.473 
ATOM     57  O4   DT A   3    -240.036 583.756 -45.658 
ATOM     58  C5   DT A   3    -241.784 583.097 -44.184 
ATOM     59  C7   DT A   3    -240.945 583.354 -42.967 
ATOM     60  C6   DT A   3    -243.047 582.652 -44.089 
ATOM     61  P    DG A   4    -248.184 578.917 -44.641 
ATOM     62  OP1  DG A   4    -249.593 579.148 -44.250 
ATOM     63  OP2  DG A   4    -247.359 578.156 -43.677 
ATOM     64  O5'  DG A   4    -248.133 578.205 -46.073 
ATOM     65  C5'  DG A   4    -248.173 579.019 -47.260 
ATOM     66  C4'  DG A   4    -247.151 578.522 -48.263 
ATOM     67  O4'  DG A   4    -245.841 579.129 -48.070 
ATOM     68  C3'  DG A   4    -246.869 577.020 -48.237 
ATOM     69  O3'  DG A   4    -246.657 576.568 -49.569 
ATOM     70  C2'  DG A   4    -245.556 576.887 -47.464 
ATOM     71  C1'  DG A   4    -244.865 578.099 -48.080 
ATOM     72  N9   DG A   4    -243.684 578.574 -47.305 
ATOM     73  C8   DG A   4    -243.480 578.574 -45.942 
ATOM     74  N7   DG A   4    -242.321 579.065 -45.577 
ATOM     75  C5   DG A   4    -241.714 579.414 -46.782 
ATOM     76  C6   DG A   4    -240.443 579.995 -47.030 
ATOM     77  O6   DG A   4    -239.578 580.327 -46.225 
ATOM     78  N1   DG A   4    -240.226 580.182 -48.403 
ATOM     79  C2   DG A   4    -241.119 579.851 -49.403 
ATOM     80  N2   DG A   4    -240.722 580.109 -50.652 
ATOM     81  N3   DG A   4    -242.311 579.306 -49.169 
ATOM     82  C4   DG A   4    -242.537 579.118 -47.843 
ATOM     83  P    DA A   5    -247.251 575.149 -50.010 
ATOM     84  OP1  DA A   5    -248.671 575.305 -50.401 
ATOM     85  OP2  DA A   5    -246.975 574.147 -48.957 
ATOM     86  O5'  DA A   5    -246.369 574.825 -51.305 
ATOM     87  C5'  DA A   5    -245.872 575.917 -52.101 
ATOM     88  C4'  DA A   5    -244.425 575.668 -52.476 
ATOM     89  O4'  DA A   5    -243.496 576.174 -51.474 
ATOM     90  C3'  DA A   5    -244.023 574.203 -52.645 
ATOM     91  O3'  DA A   5    -243.089 574.101 -53.713 
ATOM     92  C2'  DA A   5    -243.311 573.844 -51.341 
ATOM     93  C1'  DA A   5    -242.547 575.157 -51.190 
ATOM     94  N9   DA A   5    -242.020 575.389 -49.817 
ATOM     95  C8   DA A   5    -242.577 575.031 -48.622 
ATOM     96  N7   DA A   5    -241.870 575.375 -47.590 
ATOM     97  C5   DA A   5    -240.762 576.006 -48.139 
ATOM     98  C6   DA A   5    -239.630 576.603 -47.560 
ATOM     99  N6   DA A   5    -239.418 576.663 -46.238 
ATOM    100  N1   DA A   5    -238.719 577.138 -48.394 
ATOM    101  C2   DA A   5    -238.935 577.076 -49.706 
ATOM    102  N3   DA A   5    -239.948 576.548 -50.358 
ATOM    103  C4   DA A   5    -240.844 576.019 -49.501 
ATOM    104  P    DA A   6    -243.189 572.856 -54.715 
ATOM    105  OP1  DA A   6    -244.195 573.141 -55.762 
ATOM    106  OP2  DA A   6    -243.392 571.612 -53.941 
ATOM    107  O5'  DA A   6    -241.724 572.853 -55.361 
ATOM    108  C5'  DA A   6    -241.016 574.100 -55.489 
ATOM    109  C4'  DA A   6    -239.570 573.921 -55.068 
ATOM    110  O4'  DA A   6    -239.378 574.130 -53.640 
ATOM    111  C3'  DA A   6    -238.971 572.538 -55.321 
ATOM    112  O3'  DA A   6    -237.609 572.690 -55.706 
ATOM    113  C2'  DA A   6    -239.017 571.841 -53.962 
ATOM    114  C1'  DA A   6    -238.610 573.052 -53.128 
ATOM    115  N9   DA A   6    -238.917 572.912 -51.678 
ATOM    116  C8   DA A   6    -239.973 572.275 -51.093 
ATOM    117  N7   DA A   6    -239.964 572.326 -49.797 
ATOM    118  C5   DA A   6    -238.818 573.049 -49.499 
ATOM    119  C6   DA A   6    -238.240 573.452 -48.283 
ATOM    120  N6   DA A   6    -238.767 573.166 -47.084 
ATOM    121  N1   DA A   6    -237.097 574.160 -48.344 
ATOM    122  C2   DA A   6    -236.579 574.441 -49.540 
ATOM    123  N3   DA A   6    -237.026 574.121 -50.734 
ATOM    124  C4   DA A   6    -238.170 573.413 -50.645 
ATOM    125  P    DG A   7    -237.018 571.745 -56.854 
ATOM    126  OP1  DG A   7    -237.346 572.313 -58.182 
ATOM    127  OP2  DG A   7    -237.450 570.349 -56.621 
ATOM    128  O5'  DG A   7    -235.445 571.872 -56.588 
ATOM    129  C5'  DG A   7    -234.929 573.092 -56.026 
ATOM    130  C4'  DG A   7    -233.913 572.776 -54.946 
ATOM    131  O4'  DG A   7    -234.530 572.610 -53.637 
ATOM    132  C3'  DG A   7    -233.111 571.490 -55.142 
ATOM    133  O3'  DG A   7    -231.782 571.702 -54.683 
ATOM    134  C2'  DG A   7    -233.784 570.470 -54.223 
ATOM    135  C1'  DG A   7    -234.025 571.419 -53.053 
ATOM    136  N9   DG A   7    -235.032 570.920 -52.075 
ATOM    137  C8   DG A   7    -236.168 570.173 -52.299 
ATOM    138  N7   DG A   7    -236.848 569.895 -51.213 
ATOM    139  C5   DG A   7    -236.109 570.500 -50.198 
ATOM    140  C6   DG A   7    -236.345 570.544 -48.798 
ATOM    141  O6   DG A   7    -237.269 570.051 -48.158 
ATOM    142  N1   DG A   7    -235.343 571.266 -48.133 
ATOM    143  C2   DG A   7    -234.257 571.866 -48.741 
ATOM    144  N2   DG A   7    -233.414 572.509 -47.930 
ATOM    145  N3   DG A   7    -234.038 571.824 -50.053 
ATOM    146  C4   DG A   7    -234.999 571.128 -50.713 
ATOM    147  P    DA A   8    -230.566 571.069 -55.510 
ATOM    148  OP1  DA A   8    -230.208 571.965 -56.632 
ATOM    149  OP2  DA A   8    -230.887 569.671 -55.872 
ATOM    150  O5'  DA A   8    -229.398 571.085 -54.416 
ATOM    151  C5'  DA A   8    -229.404 572.109 -53.403 
ATOM    152  C4'  DA A   8    -229.082 571.503 -52.051 
ATOM    153  O4'  DA A   8    -230.272 571.022 -51.361 
ATOM    154  C3'  DA A   8    -228.152 570.291 -52.070 
ATOM    155  O3'  DA A   8    -227.300 570.346 -50.932 
ATOM    156  C2'  DA A   8    -229.082 569.086 -51.922 
ATOM    157  C1'  DA A   8    -230.014 569.709 -50.887 
ATOM    158  N9   DA A   8    -231.318 569.002 -50.753 
ATOM    159  C8   DA A   8    -232.047 568.375 -51.723 
ATOM    160  N7   DA A   8    -233.150 567.846 -51.291 
ATOM    161  C5   DA A   8    -233.154 568.142 -49.935 
ATOM    162  C6   DA A   8    -234.065 567.854 -48.905 
ATOM    163  N6   DA A   8    -235.202 567.169 -49.093 
ATOM    164  N1   DA A   8    -233.763 568.296 -47.670 
ATOM    165  C2   DA A   8    -232.632 568.976 -47.490 
ATOM    166  N3   DA A   8    -231.711 569.303 -48.368 
ATOM    167  C4   DA A   8    -232.036 568.849 -49.596 
ATOM    168  P    DA A   9    -225.766 569.916 -51.089 
ATOM    169  OP1  DA A   9    -224.980 571.060 -51.602 
ATOM    170  OP2  DA A   9    -225.681 568.665 -51.875 
ATOM    171  O5'  DA A   9    -225.363 569.624 -49.569 
ATOM    172  C5'  DA A   9    -226.024 570.354 -48.519 
ATOM    173  C4'  DA A   9    -226.395 569.415 -47.388 
ATOM    174  O4'  DA A   9    -227.701 568.803 -47.581 
ATOM    175  C3'  DA A   9    -225.458 568.226 -47.177 
ATOM    176  O3'  DA A   9    -225.348 567.969 -45.783 
ATOM    177  C2'  DA A   9    -226.176 567.047 -47.833 
ATOM    178  C1'  DA A   9    -227.579 567.407 -47.357 
ATOM    179  N9   DA A   9    -228.663 566.720 -48.113 
ATOM    180  C8   DA A   9    -228.692 566.380 -49.435 
ATOM    181  N7   DA A   9    -229.784 565.785 -49.802 
ATOM    182  C5   DA A   9    -230.538 565.725 -48.637 
ATOM    183  C6   DA A   9    -231.813 565.205 -48.360 
ATOM    184  N6   DA A   9    -232.589 564.619 -49.283 
ATOM    185  N1   DA A   9    -232.263 565.309 -47.096 
ATOM    186  C2   DA A   9    -231.487 565.893 -46.184 
ATOM    187  N3   DA A   9    -230.287 566.412 -46.324 
ATOM    188  C4   DA A   9    -229.860 566.294 -47.598 
ATOM    189  P    DA A  10    -223.924 567.556 -45.179 
ATOM    190  OP1  DA A  10    -223.128 568.774 -44.910 
ATOM    191  OP2  DA A  10    -223.289 566.546 -46.054 
ATOM    192  O5'  DA A  10    -224.352 566.875 -43.796 
ATOM    193  C5'  DA A  10    -225.548 567.328 -43.135 
ATOM    194  C4'  DA A  10    -226.345 566.141 -42.633 
ATOM    195  O4'  DA A  10    -227.271 565.630 -43.635 
ATOM    196  C3'  DA A  10    -225.528 564.915 -42.227 
ATOM    197  O3'  DA A  10    -226.140 564.307 -41.097 
ATOM    198  C2'  DA A  10    -225.645 563.960 -43.416 
ATOM    199  C1'  DA A  10    -227.120 564.220 -43.706 
ATOM    200  N9   DA A  10    -227.552 563.776 -45.060 
ATOM    201  C8   DA A  10    -226.838 563.786 -46.224 
ATOM    202  N7   DA A  10    -227.494 563.331 -47.246 
ATOM    203  C5   DA A  10    -228.735 562.993 -46.724 
ATOM    204  C6   DA A  10    -229.892 562.451 -47.306 
ATOM    205  N6   DA A  10    -229.990 562.139 -48.606 
ATOM    206  N1   DA A  10    -230.950 562.239 -46.501 
ATOM    207  C2   DA A  10    -230.847 562.551 -45.210 
ATOM    208  N3   DA A  10    -229.826 563.060 -44.558 
ATOM    209  C4   DA A  10    -228.780 563.262 -45.386 
ATOM    210  P    DG A  11    -225.210 563.719 -39.933 
ATOM    211  OP1  DG A  11    -224.827 564.808 -39.007 
ATOM    212  OP2  DG A  11    -224.095 562.951 -40.529 
ATOM    213  O5'  DG A  11    -226.220 562.718 -39.199 
ATOM    214  C5'  DG A  11    -227.628 563.017 -39.206 
ATOM    215  C4'  DG A  11    -228.423 561.759 -39.500 
ATOM    216  O4'  DG A  11    -228.613 561.544 -40.928 
ATOM    217  C3'  DG A  11    -227.804 560.451 -39.010 
ATOM    218  O3'  DG A  11    -228.843 559.589 -38.562 
ATOM    219  C2'  DG A  11    -227.164 559.835 -40.253 
ATOM    220  C1'  DG A  11    -228.283 560.196 -41.225 
ATOM    221  N9   DG A  11    -227.879 560.123 -42.657 
ATOM    222  C8   DG A  11    -226.661 560.411 -43.235 
ATOM    223  N7   DG A  11    -226.634 560.243 -44.534 
ATOM    224  C5   DG A  11    -227.924 559.812 -44.839 
ATOM    225  C6   DG A  11    -228.500 559.468 -46.090 
ATOM    226  O6   DG A  11    -227.983 559.473 -47.204 
ATOM    227  N1   DG A  11    -229.841 559.083 -45.947 
ATOM    228  C2   DG A  11    -230.533 559.037 -44.753 
ATOM    229  N2   DG A  11    -231.807 558.643 -44.828 
ATOM    230  N3   DG A  11    -229.991 559.361 -43.580 
ATOM    231  C4   DG A  11    -228.692 559.736 -43.701 
ATOM    232  P    DA A  12    -228.606 558.701 -37.252 
ATOM    233  OP1  DA A  12    -228.901 559.508 -36.046 
ATOM    234  OP2  DA A  12    -227.262 558.085 -37.307 
ATOM    235  O5'  DA A  12    -229.723 557.571 -37.429 
ATOM    236  C5'  DA A  12    -230.940 557.895 -38.128 
ATOM    237  C4'  DA A  12    -231.305 556.774 -39.082 
ATOM    238  O4'  DA A  12    -230.686 556.936 -40.391 
ATOM    239  C3'  DA A  12    -230.888 555.369 -38.648 
ATOM    240  O3'  DA A  12    -231.896 554.447 -39.044 
ATOM    241  C2'  DA A  12    -229.620 555.076 -39.450 
ATOM    242  C1'  DA A  12    -230.091 555.701 -40.760 
ATOM    243  N9   DA A  12    -228.988 555.987 -41.719 
ATOM    244  C8   DA A  12    -227.709 556.380 -41.447 
ATOM    245  N7   DA A  12    -226.976 556.550 -42.504 
ATOM    246  C5   DA A  12    -227.831 556.249 -43.555 
ATOM    247  C6   DA A  12    -227.653 556.239 -44.948 
ATOM    248  N6   DA A  12    -226.497 556.557 -45.548 
ATOM    249  N1   DA A  12    -228.709 555.890 -45.706 
ATOM    250  C2   DA A  12    -229.856 555.576 -45.104 
ATOM    251  N3   DA A  12    -230.139 555.549 -43.820 
ATOM    252  C4   DA A  12    -229.065 555.902 -43.084 
ATOM    253  P    DC A  13    -232.282 553.248 -38.056 
ATOM    254  OP1  DC A  13    -233.262 553.727 -37.054 
ATOM    255  OP2  DC A  13    -231.049 552.634 -37.515 
ATOM    256  O5'  DC A  13    -232.995 552.228 -39.060 
ATOM    257  C5'  DC A  13    -233.688 552.749 -40.210 
ATOM    258  C4'  DC A  13    -233.359 551.919 -41.435 
ATOM    259  O4'  DC A  13    -232.168 552.394 -42.124 
ATOM    260  C3'  DC A  13    -233.071 550.440 -41.178 
ATOM    261  O3'  DC A  13    -233.601 549.674 -42.253 
ATOM    262  C2'  DC A  13    -231.547 550.331 -41.211 
ATOM    263  C1'  DC A  13    -231.327 551.281 -42.383 
ATOM    264  N1   DC A  13    -229.926 551.776 -42.499 
ATOM    265  C2   DC A  13    -229.418 551.994 -43.777 
ATOM    266  O2   DC A  13    -230.143 551.769 -44.753 
ATOM    267  N3   DC A  13    -228.143 552.444 -43.905 
ATOM    268  C4   DC A  13    -227.390 552.675 -42.822 
ATOM    269  N4   DC A  13    -226.154 553.114 -42.997 
ATOM    270  C5   DC A  13    -227.894 552.457 -41.498 
ATOM    271  C6   DC A  13    -229.170 552.006 -41.392 
ATOM    272  P    DG A  14    -234.305 548.272 -41.934 
ATOM    273  OP1  DG A  14    -235.714 548.503 -41.543 
ATOM    274  OP2  DG A  14    -233.480 547.511 -40.970 
ATOM    275  O5'  DG A  14    -234.254 547.560 -43.366 
ATOM    276  C5'  DG A  14    -234.293 548.375 -44.553 
ATOM    277  C4'  DG A  14    -233.272 547.878 -45.556 
ATOM    278  O4'  DG A  14    -231.962 548.485 -45.363 
ATOM    279  C3'  DG A  14    -232.990 546.376 -45.530 
ATOM    280  O3'  DG A  14    -232.778 545.923 -46.862 
ATOM    281  C2'  DG A  14    -231.677 546.242 -44.757 
ATOM    282  C1'  DG A  14    -230.986 547.454 -45.373 
ATOM    283  N9   DG A  14    -229.805 547.929 -44.598 
ATOM    284  C8   DG A  14    -229.600 547.929 -43.235 
ATOM    285  N7   DG A  14    -228.442 548.420 -42.870 
ATOM    286  C5   DG A  14    -227.835 548.769 -44.075 
ATOM    287  C6   DG A  14    -226.564 549.350 -44.323 
ATOM    288  O6   DG A  14    -225.699 549.682 -43.518 
ATOM    289  N1   DG A  14    -226.347 549.537 -45.696 
ATOM    290  C2   DG A  14    -227.240 549.206 -46.696 
ATOM    291  N2   DG A  14    -226.843 549.465 -47.945 
ATOM    292  N3   DG A  14    -228.431 548.662 -46.462 
ATOM    293  C4   DG A  14    -228.658 548.473 -45.136 
ATOM    294  P    DT A  15    -233.372 544.504 -47.303 
ATOM    295  OP1  DT A  15    -234.792 544.660 -47.694 
ATOM    296  OP2  DT A  15    -233.095 543.502 -46.250 
ATOM    297  O5'  DT A  15    -232.490 544.180 -48.598 
ATOM    298  C5'  DT A  15    -231.993 545.272 -49.394 
ATOM    299  C4'  DT A  15    -230.546 545.023 -49.769 
ATOM    300  O4'  DT A  15    -229.617 545.529 -48.767 
ATOM    301  C3'  DT A  15    -230.144 543.558 -49.938 
ATOM    302  O3'  DT A  15    -229.210 543.456 -51.006 
ATOM    303  C2'  DT A  15    -229.431 543.200 -48.634 
ATOM    304  C1'  DT A  15    -228.668 544.512 -48.483 
ATOM    305  N1   DT A  15    -228.141 544.744 -47.110 
ATOM    306  C2   DT A  15    -226.938 545.399 -47.005 
ATOM    307  O2   DT A  15    -226.306 545.787 -47.972 
ATOM    308  N3   DT A  15    -226.479 545.595 -45.715 
ATOM    309  C4   DT A  15    -227.110 545.199 -44.554 
ATOM    310  O4   DT A  15    -226.601 545.431 -43.455 
ATOM    311  C5   DT A  15    -228.366 544.519 -44.767 
ATOM    312  C7   DT A  15    -229.117 544.055 -43.553 
ATOM    313  C6   DT A  15    -228.835 544.315 -46.008 
ATOM    314  P    DG A  16    -229.310 542.211 -52.008 
ATOM    315  OP1  DG A  16    -230.316 542.497 -53.055 
ATOM    316  OP2  DG A  16    -229.513 540.967 -51.234 
ATOM    317  O5'  DG A  16    -227.845 542.208 -52.654 
ATOM    318  C5'  DG A  16    -227.137 543.455 -52.782 
ATOM    319  C4'  DG A  16    -225.691 543.276 -52.361 
ATOM    320  O4'  DG A  16    -225.499 543.486 -50.933 
ATOM    321  C3'  DG A  16    -225.091 541.893 -52.614 
ATOM    322  O3'  DG A  16    -223.730 542.045 -52.999 
ATOM    323  C2'  DG A  16    -225.138 541.196 -51.255 
ATOM    324  C1'  DG A  16    -224.731 542.407 -50.421 
ATOM    325  N9   DG A  16    -225.038 542.268 -48.971 
ATOM    326  C8   DG A  16    -226.097 541.629 -48.363 
ATOM    327  N7   DG A  16    -226.075 541.688 -47.053 
ATOM    328  C5   DG A  16    -224.920 542.417 -46.774 
ATOM    329  C6   DG A  16    -224.364 542.807 -45.528 
ATOM    330  O6   DG A  16    -224.784 542.585 -44.395 
ATOM    331  N1   DG A  16    -223.180 543.537 -45.701 
ATOM    332  C2   DG A  16    -222.609 543.850 -46.920 
ATOM    333  N2   DG A  16    -221.477 544.556 -46.871 
ATOM    334  N3   DG A  16    -223.131 543.484 -48.088 
ATOM    335  C4   DG A  16    -224.280 542.775 -47.937 
ATOM    336  P    DC A  17    -223.138 541.100 -54.147 
ATOM    337  OP1  DC A  17    -223.467 541.668 -55.475 
ATOM    338  OP2  DC A  17    -223.571 539.705 -53.914 
ATOM    339  O5'  DC A  17    -221.566 541.227 -53.881 
ATOM    340  C5'  DC A  17    -221.049 542.448 -53.319 
ATOM    341  C4'  DC A  17    -220.034 542.132 -52.239 
ATOM    342  O4'  DC A  17    -220.650 541.965 -50.930 
ATOM    343  C3'  DC A  17    -219.232 540.845 -52.435 
ATOM    344  O3'  DC A  17    -217.903 541.057 -51.976 
ATOM    345  C2'  DC A  17    -219.905 539.826 -51.516 
ATOM    346  C1'  DC A  17    -220.146 540.774 -50.346 
ATOM    347  N1   DC A  17    -221.153 540.275 -49.368 
ATOM    348  C2   DC A  17    -220.960 540.581 -48.023 
ATOM    349  O2   DC A  17    -219.971 541.248 -47.700 
ATOM    350  N3   DC A  17    -221.867 540.135 -47.117 
ATOM    351  C4   DC A  17    -222.926 539.415 -47.508 
ATOM    352  N4   DC A  17    -223.782 539.003 -46.585 
ATOM    353  C5   DC A  17    -223.142 539.089 -48.886 
ATOM    354  C6   DC A  17    -222.225 539.543 -49.776 
ATOM    355  P    DG A  18    -216.686 540.424 -52.803 
ATOM    356  OP1  DG A  18    -216.329 541.320 -53.925 
ATOM    357  OP2  DG A  18    -217.008 539.026 -53.165 
ATOM    358  O5'  DG A  18    -215.519 540.441 -51.709 
ATOM    359  C5'  DG A  18    -215.525 541.465 -50.696 
ATOM    360  C4'  DG A  18    -215.203 540.858 -49.344 
ATOM    361  O4'  DG A  18    -216.393 540.377 -48.654 
ATOM    362  C3'  DG A  18    -214.273 539.646 -49.363 
ATOM    363  O3'  DG A  18    -213.421 539.701 -48.225 
ATOM    364  C2'  DG A  18    -215.203 538.441 -49.215 
ATOM    365  C1'  DG A  18    -216.135 539.064 -48.180 
ATOM    366  N9   DG A  18    -217.439 538.357 -48.046 
ATOM    367  C8   DG A  18    -218.188 537.720 -49.012 
ATOM    368  N7   DG A  18    -219.300 537.190 -48.561 
ATOM    369  C5   DG A  18    -219.285 537.497 -47.201 
ATOM    370  C6   DG A  18    -220.227 537.188 -46.186 
ATOM    371  O6   DG A  18    -221.284 536.570 -46.277 
ATOM    372  N1   DG A  18    -219.821 537.691 -44.941 
ATOM    373  C2   DG A  18    -218.658 538.400 -44.710 
ATOM    374  N2   DG A  18    -218.452 538.794 -43.451 
ATOM    375  N3   DG A  18    -217.776 538.690 -45.665 
ATOM    376  C4   DG A  18    -218.155 538.209 -46.877 
ATOM    377  P    DG A  19    -211.887 539.271 -48.382 
ATOM    378  OP1  DG A  19    -211.101 540.416 -48.895 
ATOM    379  OP2  DG A  19    -211.801 538.020 -49.168 
ATOM    380  O5'  DG A  19    -211.484 538.979 -46.862 
ATOM    381  C5'  DG A  19    -212.145 539.710 -45.812 
ATOM    382  C4'  DG A  19    -212.516 538.771 -44.681 
ATOM    383  O4'  DG A  19    -213.822 538.158 -44.874 
ATOM    384  C3'  DG A  19    -211.579 537.581 -44.470 
ATOM    385  O3'  DG A  19    -211.469 537.324 -43.076 
ATOM    386  C2'  DG A  19    -212.296 536.402 -45.126 
ATOM    387  C1'  DG A  19    -213.700 536.762 -44.650 
ATOM    388  N9   DG A  19    -214.784 536.076 -45.406 
ATOM    389  C8   DG A  19    -214.830 535.725 -46.738 
ATOM    390  N7   DG A  19    -215.940 535.124 -47.094 
ATOM    391  C5   DG A  19    -216.682 535.073 -45.915 
ATOM    392  C6   DG A  19    -217.972 534.538 -45.670 
ATOM    393  O6   DG A  19    -218.740 533.990 -46.456 
ATOM    394  N1   DG A  19    -218.347 534.696 -44.328 
ATOM    395  C2   DG A  19    -217.575 535.294 -43.352 
ATOM    396  N2   DG A  19    -218.112 535.348 -42.131 
ATOM    397  N3   DG A  19    -216.363 535.797 -43.582 
ATOM    398  C4   DG A  19    -215.986 535.651 -44.879 
ATOM    399  P    DA A  20    -210.044 536.911 -42.472 
ATOM    400  OP1  DA A  20    -209.249 538.129 -42.203 
ATOM    401  OP2  DA A  20    -209.410 535.901 -43.347 
ATOM    402  O5'  DA A  20    -210.473 536.230 -41.089 
ATOM    403  C5'  DA A  20    -211.669 536.684 -40.428 
ATOM    404  C4'  DA A  20    -212.466 535.496 -39.926 
ATOM    405  O4'  DA A  20    -213.392 534.985 -40.928 
ATOM    406  C3'  DA A  20    -211.648 534.270 -39.520 
ATOM    407  O3'  DA A  20    -212.261 533.662 -38.390 
ATOM    408  C2'  DA A  20    -211.766 533.316 -40.709 
ATOM    409  C1'  DA A  20    -213.241 533.575 -40.999 
ATOM    410  N9   DA A  20    -213.673 533.131 -42.353 
ATOM    411  C8   DA A  20    -212.959 533.142 -43.517 
ATOM    412  N7   DA A  20    -213.615 532.686 -44.539 
ATOM    413  C5   DA A  20    -214.856 532.349 -44.017 
ATOM    414  C6   DA A  20    -216.013 531.806 -44.599 
ATOM    415  N6   DA A  20    -216.111 531.494 -45.899 
ATOM    416  N1   DA A  20    -217.071 531.594 -43.794 
ATOM    417  C2   DA A  20    -216.968 531.907 -42.503 
ATOM    418  N3   DA A  20    -215.947 532.415 -41.851 
ATOM    419  C4   DA A  20    -214.901 532.617 -42.679 
ATOM    420  P    DT A  21    -211.331 533.075 -37.226 
ATOM    421  OP1  DT A  21    -210.948 534.163 -36.300 
ATOM    422  OP2  DT A  21    -210.216 532.307 -37.822 
ATOM    423  O5'  DT A  21    -212.341 532.073 -36.492 
ATOM    424  C5'  DT A  21    -213.749 532.372 -36.499 
ATOM    425  C4'  DT A  21    -214.544 531.115 -36.793 
ATOM    426  O4'  DT A  21    -214.733 530.899 -38.221 
ATOM    427  C3'  DT A  21    -213.925 529.806 -36.303 
ATOM    428  O3'  DT A  21    -214.964 528.944 -35.855 
ATOM    429  C2'  DT A  21    -213.285 529.190 -37.546 
ATOM    430  C1'  DT A  21    -214.404 529.551 -38.518 
ATOM    431  N1   DT A  21    -214.000 529.479 -39.950 
ATOM    432  C2   DT A  21    -214.954 529.068 -40.849 
ATOM    433  O2   DT A  21    -216.090 528.770 -40.522 
ATOM    434  N3   DT A  21    -214.543 529.012 -42.167 
ATOM    435  C4   DT A  21    -213.288 529.326 -42.647 
ATOM    436  O4   DT A  21    -213.038 529.237 -43.851 
ATOM    437  C5   DT A  21    -212.355 529.746 -41.628 
ATOM    438  C7   DT A  21    -210.965 530.106 -42.065 
ATOM    439  C6   DT A  21    -212.728 529.809 -40.339 
ATOM    440  P    DC A  22    -214.727 528.056 -34.545 
ATOM    441  OP1  DC A  22    -215.022 528.863 -33.339 
ATOM    442  OP2  DC A  22    -213.383 527.440 -34.600 
ATOM    443  O5'  DC A  22    -215.844 526.926 -34.722 
ATOM    444  C5'  DC A  22    -217.061 527.250 -35.421 
ATOM    445  C4'  DC A  22    -217.426 526.129 -36.375 
ATOM    446  O4'  DC A  22    -216.807 526.291 -37.684 
ATOM    447  C3'  DC A  22    -217.009 524.724 -35.941 
ATOM    448  O3'  DC A  22    -218.017 523.802 -36.337 
ATOM    449  C2'  DC A  22    -215.741 524.432 -36.743 
ATOM    450  C1'  DC A  22    -216.212 525.056 -38.053 
ATOM    451  N1   DC A  22    -215.109 525.342 -39.012 
ATOM    452  C2   DC A  22    -215.377 525.201 -40.370 
ATOM    453  O2   DC A  22    -216.509 524.848 -40.722 
ATOM    454  N3   DC A  22    -214.384 525.456 -41.261 
ATOM    455  C4   DC A  22    -213.171 525.837 -40.839 
ATOM    456  N4   DC A  22    -212.236 526.075 -41.747 
ATOM    457  C5   DC A  22    -212.875 525.988 -39.446 
ATOM    458  C6   DC A  22    -213.880 525.727 -38.573 
ATOM    459  P    DC A  23    -218.403 522.603 -35.349 
ATOM    460  OP1  DC A  23    -219.382 523.082 -34.347 
ATOM    461  OP2  DC A  23    -217.170 521.989 -34.808 
ATOM    462  O5'  DC A  23    -219.116 521.583 -36.353 
ATOM    463  C5'  DC A  23    -219.809 522.104 -37.503 
ATOM    464  C4'  DC A  23    -219.480 521.274 -38.728 
ATOM    465  O4'  DC A  23    -218.289 521.750 -39.417 
ATOM    466  C3'  DC A  23    -219.192 519.795 -38.471 
ATOM    467  O3'  DC A  23    -219.722 519.029 -39.546 
ATOM    468  C2'  DC A  23    -217.667 519.687 -38.504 
ATOM    469  C1'  DC A  23    -217.448 520.636 -39.676 
ATOM    470  N1   DC A  23    -216.047 521.131 -39.792 
ATOM    471  C2   DC A  23    -215.539 521.349 -41.070 
ATOM    472  O2   DC A  23    -216.264 521.125 -42.046 
ATOM    473  N3   DC A  23    -214.264 521.799 -41.198 
ATOM    474  C4   DC A  23    -213.511 522.030 -40.115 
ATOM    475  N4   DC A  23    -212.274 522.469 -40.290 
ATOM    476  C5   DC A  23    -214.015 521.812 -38.791 
ATOM    477  C6   DC A  23    -215.291 521.362 -38.685 
ATOM    478  P    DT A  24    -220.426 517.628 -39.227 
ATOM    479  OP1  DT A  24    -221.835 517.858 -38.836 
ATOM    480  OP2  DT A  24    -219.601 516.866 -38.263 
ATOM    481  O5'  DT A  24    -220.374 516.916 -40.659 
ATOM    482  C5'  DT A  24    -220.414 517.730 -41.846 
ATOM    483  C4'  DT A  24    -219.393 517.233 -42.849 
ATOM    484  O4'  DT A  24    -218.083 517.840 -42.656 
ATOM    485  C3'  DT A  24    -219.111 515.731 -42.823 
ATOM    486  O3'  DT A  24    -218.899 515.278 -44.155 
ATOM    487  C2'  DT A  24    -217.798 515.597 -42.050 
ATOM    488  C1'  DT A  24    -217.106 516.810 -42.666 
ATOM    489  N1   DT A  24    -215.926 517.284 -41.891 
ATOM    490  C2   DT A  24    -214.873 517.799 -42.608 
ATOM    491  O2   DT A  24    -214.874 517.878 -43.824 
ATOM    492  N3   DT A  24    -213.796 518.228 -41.855 
ATOM    493  C4   DT A  24    -213.690 518.185 -40.480 
ATOM    494  O4   DT A  24    -212.674 518.599 -39.917 
ATOM    495  C5   DT A  24    -214.844 517.628 -39.816 
ATOM    496  C7   DT A  24    -214.811 517.544 -38.319 
ATOM    497  C6   DT A  24    -215.905 517.203 -40.524 
ATOM    498  P    DG A  25    -219.493 513.859 -44.596 
ATOM    499  OP1  DG A  25    -220.913 514.015 -44.987 
ATOM    500  OP2  DG A  25    -219.216 512.857 -43.543 
ATOM    501  O5'  DG A  25    -218.611 513.535 -45.891 
ATOM    502  C5'  DG A  25    -218.114 514.627 -46.687 
ATOM    503  C4'  DG A  25    -216.667 514.378 -47.062 
ATOM    504  O4'  DG A  25    -215.738 514.884 -46.060 
ATOM    505  C3'  DG A  25    -216.265 512.913 -47.231 
ATOM    506  O3'  DG A  25    -215.330 512.811 -48.299 
ATOM    507  C2'  DG A  25    -215.552 512.555 -45.927 
ATOM    508  C1'  DG A  25    -214.789 513.868 -45.776 
ATOM    509  N9   DG A  25    -214.262 514.099 -44.403 
ATOM    510  C8   DG A  25    -214.808 513.746 -43.188 
ATOM    511  N7   DG A  25    -214.085 514.099 -42.154 
ATOM    512  C5   DG A  25    -212.979 514.730 -42.723 
ATOM    513  C6   DG A  25    -211.848 515.324 -42.106 
ATOM    514  O6   DG A  25    -211.584 515.419 -40.910 
ATOM    515  N1   DG A  25    -210.963 515.851 -43.058 
ATOM    516  C2   DG A  25    -211.147 515.808 -44.426 
ATOM    517  N2   DG A  25    -210.187 516.367 -45.164 
ATOM    518  N3   DG A  25    -212.210 515.250 -45.004 
ATOM    519  C4   DG A  25    -213.077 514.735 -44.095 
ATOM    520  P    DC A  26    -215.430 511.566 -49.301 
ATOM    521  OP1  DC A  26    -216.437 511.852 -50.348 
ATOM    522  OP2  DC A  26    -215.634 510.322 -48.527 
ATOM    523  O5'  DC A  26    -213.966 511.564 -49.947 
ATOM    524  C5'  DC A  26    -213.258 512.810 -50.075 
ATOM    525  C4'  DC A  26    -211.812 512.631 -49.654 
ATOM    526  O4'  DC A  26    -211.620 512.841 -48.226 
ATOM    527  C3'  DC A  26    -211.212 511.248 -49.907 
ATOM    528  O3'  DC A  26    -209.851 511.400 -50.292 
ATOM    529  C2'  DC A  26    -211.259 510.551 -48.548 
ATOM    530  C1'  DC A  26    -210.852 511.763 -47.714 
ATOM    531  N1   DC A  26    -211.159 511.623 -46.264 
ATOM    532  C2   DC A  26    -210.278 512.202 -45.355 
ATOM    533  O2   DC A  26    -209.287 512.803 -45.785 
ATOM    534  N3   DC A  26    -210.540 512.085 -44.027 
ATOM    535  C4   DC A  26    -211.625 511.425 -43.602 
ATOM    536  N4   DC A  26    -211.837 511.339 -42.298 
ATOM    537  C5   DC A  26    -212.543 510.822 -44.521 
ATOM    538  C6   DC A  26    -212.264 510.949 -45.843 
ATOM    539  P    DT A  27    -209.259 510.455 -51.440 
ATOM    540  OP1  DT A  27    -209.587 511.023 -52.768 
ATOM    541  OP2  DT A  27    -209.692 509.060 -51.207 
ATOM    542  O5'  DT A  27    -207.687 510.582 -51.174 
ATOM    543  C5'  DT A  27    -207.170 511.803 -50.612 
ATOM    544  C4'  DT A  27    -206.155 511.487 -49.532 
ATOM    545  O4'  DT A  27    -206.771 511.320 -48.223 
ATOM    546  C3'  DT A  27    -205.353 510.201 -49.728 
ATOM    547  O3'  DT A  27    -204.024 510.413 -49.269 
ATOM    548  C2'  DT A  27    -206.026 509.181 -48.809 
ATOM    549  C1'  DT A  27    -206.266 510.129 -47.639 
ATOM    550  N1   DT A  27    -207.274 509.630 -46.661 
ATOM    551  C2   DT A  27    -207.070 509.941 -45.339 
ATOM    552  O2   DT A  27    -206.116 510.594 -44.950 
ATOM    553  N3   DT A  27    -208.023 509.461 -44.462 
ATOM    554  C4   DT A  27    -209.137 508.715 -44.791 
ATOM    555  O4   DT A  27    -209.921 508.341 -43.917 
ATOM    556  C5   DT A  27    -209.265 508.440 -46.202 
ATOM    557  C7   DT A  27    -210.449 507.633 -46.648 
ATOM    558  C6   DT A  27    -208.352 508.894 -47.077 
ATOM    559  P    DG A  28    -202.807 509.779 -50.096 
ATOM    560  OP1  DG A  28    -202.450 510.676 -51.218 
ATOM    561  OP2  DG A  28    -203.129 508.381 -50.458 
ATOM    562  O5'  DG A  28    -201.639 509.796 -49.002 
ATOM    563  C5'  DG A  28    -201.645 510.820 -47.989 
ATOM    564  C4'  DG A  28    -201.324 510.213 -46.637 
ATOM    565  O4'  DG A  28    -202.514 509.733 -45.947 
ATOM    566  C3'  DG A  28    -200.394 509.001 -46.656 
ATOM    567  O3'  DG A  28    -199.542 509.057 -45.518 
ATOM    568  C2'  DG A  28    -201.324 507.797 -46.508 
ATOM    569  C1'  DG A  28    -202.256 508.420 -45.473 
ATOM    570  N9   DG A  28    -203.560 507.712 -45.339 
ATOM    571  C8   DG A  28    -204.309 507.075 -46.305 
ATOM    572  N7   DG A  28    -205.421 506.545 -45.854 
ATOM    573  C5   DG A  28    -205.406 506.852 -44.494 
ATOM    574  C6   DG A  28    -206.348 506.543 -43.479 
ATOM    575  O6   DG A  28    -207.405 505.926 -43.570 
ATOM    576  N1   DG A  28    -205.942 507.046 -42.234 
ATOM    577  C2   DG A  28    -204.779 507.755 -42.003 
ATOM    578  N2   DG A  28    -204.573 508.149 -40.744 
ATOM    579  N3   DG A  28    -203.897 508.045 -42.958 
ATOM    580  C4   DG A  28    -204.276 507.564 -44.170 
ATOM    581  P    DG A  29    -198.008 508.626 -45.675 
ATOM    582  OP1  DG A  29    -197.222 509.771 -46.188 
ATOM    583  OP2  DG A  29    -197.922 507.375 -46.461 
ATOM    584  O5'  DG A  29    -197.605 508.334 -44.155 
ATOM    585  C5'  DG A  29    -198.266 509.065 -43.105 
ATOM    586  C4'  DG A  29    -198.636 508.126 -41.974 
ATOM    587  O4'  DG A  29    -199.943 507.513 -42.167 
ATOM    588  C3'  DG A  29    -197.700 506.936 -41.763 
ATOM    589  O3'  DG A  29    -197.590 506.679 -40.369 
ATOM    590  C2'  DG A  29    -198.417 505.757 -42.419 
ATOM    591  C1'  DG A  29    -199.821 506.117 -41.943 
ATOM    592  N9   DG A  29    -200.905 505.431 -42.699 
ATOM    593  C8   DG A  29    -200.951 505.080 -44.031 
ATOM    594  N7   DG A  29    -202.061 504.479 -44.387 
ATOM    595  C5   DG A  29    -202.803 504.428 -43.208 
ATOM    596  C6   DG A  29    -204.093 503.893 -42.963 
ATOM    597  O6   DG A  29    -204.861 503.345 -43.749 
ATOM    598  N1   DG A  29    -204.468 504.051 -41.621 
ATOM    599  C2   DG A  29    -203.696 504.649 -40.645 
ATOM    600  N2   DG A  29    -204.233 504.703 -39.424 
ATOM    601  N3   DG A  29    -202.484 505.152 -40.875 
ATOM    602  C4   DG A  29    -202.107 505.006 -42.172 
ATOM    603  P    DT A  30    -196.165 506.266 -39.765 
ATOM    604  OP1  DT A  30    -195.369 507.484 -39.496 
ATOM    605  OP2  DT A  30    -195.530 505.256 -40.640 
ATOM    606  O5'  DT A  30    -196.594 505.585 -38.382 
ATOM    607  C5'  DT A  30    -197.790 506.039 -37.721 
ATOM    608  C4'  DT A  30    -198.587 504.851 -37.219 
ATOM    609  O4'  DT A  30    -199.513 504.340 -38.221 
ATOM    610  C3'  DT A  30    -197.769 503.625 -36.813 
ATOM    611  O3'  DT A  30    -198.382 503.017 -35.683 
ATOM    612  C2'  DT A  30    -197.887 502.671 -38.002 
ATOM    613  C1'  DT A  30    -199.362 502.931 -38.292 
ATOM    614  N1   DT A  30    -199.794 502.487 -39.646 
ATOM    615  C2   DT A  30    -201.073 501.998 -39.766 
ATOM    616  O2   DT A  30    -201.844 501.919 -38.826 
ATOM    617  N3   DT A  30    -201.437 501.595 -41.037 
ATOM    618  C4   DT A  30    -200.648 501.640 -42.168 
ATOM    619  O4   DT A  30    -201.085 501.251 -43.253 
ATOM    620  C5   DT A  30    -199.323 502.168 -41.942 
ATOM    621  C7   DT A  30    -198.398 502.251 -43.120 
ATOM    622  C6   DT A  30    -198.943 502.566 -40.716 
ATOM    623  P    DA A  31    -197.452 502.430 -34.519 
ATOM    624  OP1  DA A  31    -197.069 503.519 -33.593 
ATOM    625  OP2  DA A  31    -196.337 501.662 -35.115 
ATOM    626  O5'  DA A  31    -198.462 501.428 -33.785 
ATOM    627  C5'  DA A  31    -199.870 501.727 -33.792 
ATOM    628  C4'  DA A  31    -200.665 500.470 -34.086 
ATOM    629  O4'  DA A  31    -200.854 500.255 -35.514 
ATOM    630  C3'  DA A  31    -200.046 499.161 -33.596 
ATOM    631  O3'  DA A  31    -201.085 498.300 -33.148 
ATOM    632  C2'  DA A  31    -199.406 498.545 -34.839 
ATOM    633  C1'  DA A  31    -200.525 498.906 -35.811 
ATOM    634  N9   DA A  31    -200.121 498.834 -37.243 
ATOM    635  C8   DA A  31    -198.907 499.124 -37.798 
ATOM    636  N7   DA A  31    -198.866 498.961 -39.084 
ATOM    637  C5   DA A  31    -200.145 498.531 -39.408 
ATOM    638  C6   DA A  31    -200.747 498.184 -40.628 
ATOM    639  N6   DA A  31    -200.106 498.217 -41.806 
ATOM    640  N1   DA A  31    -202.036 497.799 -40.595 
ATOM    641  C2   DA A  31    -202.668 497.768 -39.423 
ATOM    642  N3   DA A  31    -202.213 498.068 -38.226 
ATOM    643  C4   DA A  31    -200.921 498.450 -38.287 
ATOM    644  P    DG A  32    -200.848 497.412 -31.838 
ATOM    645  OP1  DG A  32    -201.143 498.218 -30.632 
ATOM    646  OP2  DG A  32    -199.504 496.795 -31.893 
ATOM    647  O5'  DG A  32    -201.965 496.281 -32.015 
ATOM    648  C5'  DG A  32    -203.182 496.605 -32.714 
ATOM    649  C4'  DG A  32    -203.547 495.485 -33.668 
ATOM    650  O4'  DG A  32    -202.928 495.646 -34.977 
ATOM    651  C3'  DG A  32    -203.130 494.080 -33.234 
ATOM    652  O3'  DG A  32    -204.138 493.157 -33.630 
ATOM    653  C2'  DG A  32    -201.862 493.787 -34.036 
ATOM    654  C1'  DG A  32    -202.333 494.411 -35.346 
ATOM    655  N9   DG A  32    -201.230 494.698 -36.305 
ATOM    656  C8   DG A  32    -199.935 495.094 -36.050 
ATOM    657  N7   DG A  32    -199.207 495.263 -37.126 
ATOM    658  C5   DG A  32    -200.080 494.956 -38.168 
ATOM    659  C6   DG A  32    -199.865 494.957 -39.571 
ATOM    660  O6   DG A  32    -198.842 495.234 -40.192 
ATOM    661  N1   DG A  32    -201.022 494.580 -40.267 
ATOM    662  C2   DG A  32    -202.229 494.247 -39.683 
ATOM    663  N2   DG A  32    -203.214 493.916 -40.521 
ATOM    664  N3   DG A  32    -202.430 494.247 -38.367 
ATOM    665  C4   DG A  32    -201.317 494.610 -37.678 
ATOM    666  P    DG A  33    -204.524 491.959 -32.642 
ATOM    667  OP1  DG A  33    -205.503 492.437 -31.640 
ATOM    668  OP2  DG A  33    -203.291 491.345 -32.101 
ATOM    669  O5'  DG A  33    -205.236 490.938 -33.646 
ATOM    670  C5'  DG A  33    -205.930 491.460 -34.796 
ATOM    671  C4'  DG A  33    -205.601 490.629 -36.021 
ATOM    672  O4'  DG A  33    -204.410 491.105 -36.710 
ATOM    673  C3'  DG A  33    -205.313 489.151 -35.764 
ATOM    674  O3'  DG A  33    -205.843 488.385 -36.839 
ATOM    675  C2'  DG A  33    -203.788 489.042 -35.797 
ATOM    676  C1'  DG A  33    -203.568 489.991 -36.969 
ATOM    677  N9   DG A  33    -202.168 490.487 -37.085 
ATOM    678  C8   DG A  33    -201.261 490.773 -36.089 
ATOM    679  N7   DG A  33    -200.100 491.194 -36.529 
ATOM    680  C5   DG A  33    -200.248 491.185 -37.916 
ATOM    681  C6   DG A  33    -199.327 491.539 -38.935 
ATOM    682  O6   DG A  33    -198.173 491.941 -38.825 
ATOM    683  N1   DG A  33    -199.889 491.381 -40.210 
ATOM    684  C2   DG A  33    -201.174 490.939 -40.464 
ATOM    685  N2   DG A  33    -201.521 490.858 -41.752 
ATOM    686  N3   DG A  33    -202.037 490.608 -39.508 
ATOM    687  C4   DG A  33    -201.507 490.755 -38.265 
ATOM    688  P    DA A  34    -206.547 486.983 -36.520 
ATOM    689  OP1  DA A  34    -207.956 487.213 -36.129 
ATOM    690  OP2  DA A  34    -205.722 486.221 -35.556 
ATOM    691  O5'  DA A  34    -206.495 486.271 -37.952 
ATOM    692  C5'  DA A  34    -206.535 487.085 -39.139 
ATOM    693  C4'  DA A  34    -205.514 486.588 -40.142 
ATOM    694  O4'  DA A  34    -204.204 487.195 -39.949 
ATOM    695  C3'  DA A  34    -205.231 485.086 -40.116 
ATOM    696  O3'  DA A  34    -205.020 484.633 -41.448 
ATOM    697  C2'  DA A  34    -203.918 484.952 -39.343 
ATOM    698  C1'  DA A  34    -203.227 486.165 -39.959 
ATOM    699  N9   DA A  34    -202.047 486.639 -39.184 
ATOM    700  C8   DA A  34    -201.862 486.632 -37.831 
ATOM    701  N7   DA A  34    -200.719 487.115 -37.456 
ATOM    702  C5   DA A  34    -200.097 487.469 -38.645 
ATOM    703  C6   DA A  34    -198.847 488.044 -38.926 
ATOM    704  N6   DA A  34    -197.956 488.378 -37.982 
ATOM    705  N1   DA A  34    -198.544 488.263 -40.220 
ATOM    706  C2   DA A  34    -199.433 487.930 -41.153 
ATOM    707  N3   DA A  34    -200.624 487.391 -41.012 
ATOM    708  C4   DA A  34    -200.903 487.181 -39.709 
ATOM    709  P    DG A  35    -205.614 483.214 -41.889 
ATOM    710  OP1  DG A  35    -207.033 483.370 -42.280 
ATOM    711  OP2  DG A  35    -205.337 482.212 -40.836 
ATOM    712  O5'  DG A  35    -204.732 482.890 -43.184 
ATOM    713  C5'  DG A  35    -204.235 483.982 -43.980 
ATOM    714  C4'  DG A  35    -202.787 483.733 -44.355 
ATOM    715  O4'  DG A  35    -201.859 484.239 -43.353 
ATOM    716  C3'  DG A  35    -202.386 482.268 -44.524 
ATOM    717  O3'  DG A  35    -201.451 482.167 -45.592 
ATOM    718  C2'  DG A  35    -201.673 481.910 -43.220 
ATOM    719  C1'  DG A  35    -200.910 483.223 -43.069 
ATOM    720  N9   DG A  35    -200.383 483.454 -41.696 
ATOM    721  C8   DG A  35    -200.929 483.101 -40.481 
ATOM    722  N7   DG A  35    -200.206 483.454 -39.447 
ATOM    723  C5   DG A  35    -199.100 484.085 -40.016 
ATOM    724  C6   DG A  35    -197.969 484.679 -39.399 
ATOM    725  O6   DG A  35    -197.705 484.774 -38.203 
ATOM    726  N1   DG A  35    -197.084 485.206 -40.351 
ATOM    727  C2   DG A  35    -197.268 485.163 -41.719 
ATOM    728  N2   DG A  35    -196.308 485.722 -42.457 
ATOM    729  N3   DG A  35    -198.331 484.605 -42.297 
ATOM    730  C4   DG A  35    -199.198 484.090 -41.388 
ATOM    731  P    DA A  36    -201.551 480.922 -46.594 
ATOM    732  OP1  DA A  36    -202.557 481.207 -47.641 
ATOM    733  OP2  DA A  36    -201.755 479.677 -45.820 
ATOM    734  O5'  DA A  36    -200.087 480.919 -47.240 
ATOM    735  C5'  DA A  36    -199.379 482.165 -47.368 
ATOM    736  C4'  DA A  36    -197.933 481.986 -46.947 
ATOM    737  O4'  DA A  36    -197.741 482.196 -45.519 
ATOM    738  C3'  DA A  36    -197.333 480.603 -47.200 
ATOM    739  O3'  DA A  36    -195.972 480.755 -47.585 
ATOM    740  C2'  DA A  36    -197.380 479.906 -45.841 
ATOM    741  C1'  DA A  36    -196.972 481.118 -45.007 
ATOM    742  N9   DA A  36    -197.280 480.978 -43.557 
ATOM    743  C8   DA A  36    -198.336 480.341 -42.972 
ATOM    744  N7   DA A  36    -198.327 480.391 -41.676 
ATOM    745  C5   DA A  36    -197.181 481.115 -41.378 
ATOM    746  C6   DA A  36    -196.603 481.517 -40.162 
ATOM    747  N6   DA A  36    -197.130 481.232 -38.963 
ATOM    748  N1   DA A  36    -195.460 482.225 -40.223 
ATOM    749  C2   DA A  36    -194.942 482.506 -41.419 
ATOM    750  N3   DA A  36    -195.388 482.187 -42.613 
ATOM    751  C4   DA A  36    -196.533 481.478 -42.524 
ATOM    752  P    DA A  37    -195.380 479.811 -48.733 
ATOM    753  OP1  DA A  37    -195.708 480.378 -50.061 
ATOM    754  OP2  DA A  37    -195.813 478.415 -48.500 
ATOM    755  O5'  DA A  37    -193.808 479.937 -48.467 
ATOM    756  C5'  DA A  37    -193.291 481.158 -47.905 
ATOM    757  C4'  DA A  37    -192.276 480.842 -46.825 
ATOM    758  O4'  DA A  37    -192.892 480.675 -45.516 
ATOM    759  C3'  DA A  37    -191.474 479.556 -47.021 
ATOM    760  O3'  DA A  37    -190.144 479.768 -46.562 
ATOM    761  C2'  DA A  37    -192.147 478.536 -46.102 
ATOM    762  C1'  DA A  37    -192.387 479.484 -44.932 
ATOM    763  N9   DA A  37    -193.395 478.985 -43.954 
ATOM    764  C8   DA A  37    -194.517 478.245 -44.196 
ATOM    765  N7   DA A  37    -195.198 477.963 -43.128 
ATOM    766  C5   DA A  37    -194.476 478.559 -42.103 
ATOM    767  C6   DA A  37    -194.680 478.622 -40.715 
ATOM    768  N6   DA A  37    -195.721 478.052 -40.092 
ATOM    769  N1   DA A  37    -193.770 479.295 -39.986 
ATOM    770  C2   DA A  37    -192.737 479.860 -40.610 
ATOM    771  N3   DA A  37    -192.445 479.867 -41.892 
ATOM    772  C4   DA A  37    -193.371 479.186 -42.599 
ATOM    773  P    DC A  38    -188.928 479.134 -47.389 
ATOM    774  OP1  DC A  38    -188.571 480.031 -48.511 
ATOM    775  OP2  DC A  38    -189.249 477.737 -47.751 
ATOM    776  O5'  DC A  38    -187.760 479.151 -46.295 
ATOM    777  C5'  DC A  38    -187.766 480.175 -45.282 
ATOM    778  C4'  DC A  38    -187.445 479.569 -43.930 
ATOM    779  O4'  DC A  38    -188.634 479.088 -43.240 
ATOM    780  C3'  DC A  38    -186.515 478.356 -43.949 
ATOM    781  O3'  DC A  38    -185.663 478.412 -42.811 
ATOM    782  C2'  DC A  38    -187.445 477.152 -43.801 
ATOM    783  C1'  DC A  38    -188.377 477.775 -42.766 
ATOM    784  N1   DC A  38    -189.680 477.067 -42.632 
ATOM    785  C2   DC A  38    -190.264 477.015 -41.368 
ATOM    786  O2   DC A  38    -189.681 477.553 -40.420 
ATOM    787  N3   DC A  38    -191.452 476.374 -41.225 
ATOM    788  C4   DC A  38    -192.052 475.803 -42.278 
ATOM    789  N4   DC A  38    -193.210 475.190 -42.086 
ATOM    790  C5   DC A  38    -191.468 475.845 -43.586 
ATOM    791  C6   DC A  38    -190.280 476.490 -43.708 
ATOM    792  P    DC A  39    -184.129 477.982 -42.968 
ATOM    793  OP1  DC A  39    -183.343 479.126 -43.481 
ATOM    794  OP2  DC A  39    -184.043 476.731 -43.754 
ATOM    795  O5'  DC A  39    -183.726 477.689 -41.448 
ATOM    796  C5'  DC A  39    -184.387 478.420 -40.398 
ATOM    797  C4'  DC A  39    -184.757 477.481 -39.267 
ATOM    798  O4'  DC A  39    -186.064 476.869 -39.460 
ATOM    799  C3'  DC A  39    -183.820 476.292 -39.056 
ATOM    800  O3'  DC A  39    -183.710 476.034 -37.662 
ATOM    801  C2'  DC A  39    -184.538 475.112 -39.712 
ATOM    802  C1'  DC A  39    -185.942 475.472 -39.236 
ATOM    803  N1   DC A  39    -187.026 474.786 -39.992 
ATOM    804  C2   DC A  39    -188.177 474.427 -39.295 
ATOM    805  O2   DC A  39    -188.251 474.690 -38.089 
ATOM    806  N3   DC A  39    -189.177 473.798 -39.966 
ATOM    807  C4   DC A  39    -189.058 473.531 -41.272 
ATOM    808  N4   DC A  39    -190.060 472.917 -41.882 
ATOM    809  C5   DC A  39    -187.882 473.892 -42.008 
ATOM    810  C6   DC A  39    -186.894 474.518 -41.319 
ATOM    811  P    DT A  40    -182.286 475.621 -37.058 
ATOM    812  OP1  DT A  40    -181.490 476.839 -36.789 
ATOM    813  OP2  DT A  40    -181.651 474.611 -37.933 
ATOM    814  O5'  DT A  40    -182.715 474.940 -35.675 
ATOM    815  C5'  DT A  40    -183.911 475.394 -35.014 
ATOM    816  C4'  DT A  40    -184.708 474.206 -34.512 
ATOM    817  O4'  DT A  40    -185.634 473.695 -35.514 
ATOM    818  C3'  DT A  40    -183.890 472.980 -34.106 
ATOM    819  O3'  DT A  40    -184.503 472.372 -32.976 
ATOM    820  C2'  DT A  40    -184.008 472.026 -35.295 
ATOM    821  C1'  DT A  40    -185.483 472.286 -35.585 
ATOM    822  N1   DT A  40    -185.915 471.842 -36.939 
ATOM    823  C2   DT A  40    -187.194 471.353 -37.059 
ATOM    824  O2   DT A  40    -187.964 471.275 -36.119 
ATOM    825  N3   DT A  40    -187.558 470.951 -38.330 
ATOM    826  C4   DT A  40    -186.769 470.995 -39.461 
ATOM    827  O4   DT A  40    -187.206 470.606 -40.546 
ATOM    828  C5   DT A  40    -185.444 471.523 -39.235 
ATOM    829  C7   DT A  40    -184.519 471.606 -40.413 
ATOM    830  C6   DT A  40    -185.064 471.921 -38.009 
ATOM    831  P    DA A  41    -183.573 471.785 -31.812 
ATOM    832  OP1  DA A  41    -183.190 472.874 -30.886 
ATOM    833  OP2  DA A  41    -182.458 471.017 -32.408 
ATOM    834  O5'  DA A  41    -184.582 470.784 -31.078 
ATOM    835  C5'  DA A  41    -185.991 471.082 -31.085 
ATOM    836  C4'  DA A  41    -186.786 469.825 -31.379 
ATOM    837  O4'  DA A  41    -186.975 469.610 -32.807 
ATOM    838  C3'  DA A  41    -186.166 468.517 -30.889 
ATOM    839  O3'  DA A  41    -187.206 467.655 -30.441 
ATOM    840  C2'  DA A  41    -185.527 467.900 -32.132 
ATOM    841  C1'  DA A  41    -186.645 468.261 -33.104 
ATOM    842  N9   DA A  41    -186.242 468.189 -34.536 
ATOM    843  C8   DA A  41    -185.028 468.479 -35.091 
ATOM    844  N7   DA A  41    -184.987 468.316 -36.377 
ATOM    845  C5   DA A  41    -186.266 467.887 -36.701 
ATOM    846  C6   DA A  41    -186.868 467.539 -37.921 
ATOM    847  N6   DA A  41    -186.227 467.572 -39.099 
ATOM    848  N1   DA A  41    -188.157 467.154 -37.888 
ATOM    849  C2   DA A  41    -188.789 467.123 -36.716 
ATOM    850  N3   DA A  41    -188.333 467.424 -35.519 
ATOM    851  C4   DA A  41    -187.042 467.805 -35.580 
ATOM    852  P    DG A  42    -186.969 466.767 -29.131 
ATOM    853  OP1  DG A  42    -187.264 467.573 -27.925 
ATOM    854  OP2  DG A  42    -185.625 466.150 -29.186 
ATOM    855  O5'  DG A  42    -188.086 465.636 -29.308 
ATOM    856  C5'  DG A  42    -189.303 465.960 -30.007 
ATOM    857  C4'  DG A  42    -189.667 464.840 -30.961 
ATOM    858  O4'  DG A  42    -189.049 465.001 -32.270 
ATOM    859  C3'  DG A  42    -189.251 463.435 -30.527 
ATOM    860  O3'  DG A  42    -190.259 462.513 -30.923 
ATOM    861  C2'  DG A  42    -187.983 463.142 -31.329 
ATOM    862  C1'  DG A  42    -188.454 463.766 -32.639 
ATOM    863  N9   DG A  42    -187.351 464.053 -33.598 
ATOM    864  C8   DG A  42    -186.056 464.449 -33.342 
ATOM    865  N7   DG A  42    -185.327 464.618 -34.419 
ATOM    866  C5   DG A  42    -186.201 464.311 -35.461 
ATOM    867  C6   DG A  42    -185.986 464.312 -36.864 
ATOM    868  O6   DG A  42    -184.963 464.589 -37.485 
ATOM    869  N1   DG A  42    -187.143 463.936 -37.560 
ATOM    870  C2   DG A  42    -188.350 463.602 -36.976 
ATOM    871  N2   DG A  42    -189.335 463.272 -37.814 
ATOM    872  N3   DG A  42    -188.551 463.602 -35.660 
ATOM    873  C4   DG A  42    -187.438 463.965 -34.971 
ATOM    874  P    DA A  43    -190.645 461.314 -29.935 
ATOM    875  OP1  DA A  43    -191.624 461.792 -28.933 
ATOM    876  OP2  DA A  43    -189.412 460.700 -29.394 
ATOM    877  O5'  DA A  43    -191.357 460.293 -30.939 
ATOM    878  C5'  DA A  43    -192.051 460.815 -32.089 
ATOM    879  C4'  DA A  43    -191.722 459.985 -33.314 
ATOM    880  O4'  DA A  43    -190.531 460.460 -34.003 
ATOM    881  C3'  DA A  43    -191.433 458.506 -33.057 
ATOM    882  O3'  DA A  43    -191.964 457.740 -34.132 
ATOM    883  C2'  DA A  43    -189.909 458.397 -33.090 
ATOM    884  C1'  DA A  43    -189.689 459.347 -34.262 
ATOM    885  N9   DA A  43    -188.289 459.842 -34.378 
ATOM    886  C8   DA A  43    -187.402 460.121 -33.378 
ATOM    887  N7   DA A  43    -186.250 460.538 -33.800 
ATOM    888  C5   DA A  43    -186.378 460.536 -35.182 
ATOM    889  C6   DA A  43    -185.492 460.879 -36.217 
ATOM    890  N6   DA A  43    -184.240 461.311 -36.006 
ATOM    891  N1   DA A  43    -185.940 460.760 -37.480 
ATOM    892  C2   DA A  43    -187.185 460.331 -37.684 
ATOM    893  N3   DA A  43    -188.097 459.983 -36.802 
ATOM    894  C4   DA A  43    -187.624 460.111 -35.545 
ATOM    895  P    DG A  44    -192.668 456.338 -33.813 
ATOM    896  OP1  DG A  44    -194.076 456.568 -33.422 
ATOM    897  OP2  DG A  44    -191.843 455.577 -32.849 
ATOM    898  O5'  DG A  44    -192.616 455.626 -35.245 
ATOM    899  C5'  DG A  44    -192.656 456.440 -36.432 
ATOM    900  C4'  DG A  44    -191.634 455.943 -37.435 
ATOM    901  O4'  DG A  44    -190.324 456.550 -37.242 
ATOM    902  C3'  DG A  44    -191.352 454.441 -37.409 
ATOM    903  O3'  DG A  44    -191.141 453.989 -38.741 
ATOM    904  C2'  DG A  44    -190.039 454.308 -36.636 
ATOM    905  C1'  DG A  44    -189.348 455.520 -37.252 
ATOM    906  N9   DG A  44    -188.168 455.994 -36.477 
ATOM    907  C8   DG A  44    -187.963 455.995 -35.114 
ATOM    908  N7   DG A  44    -186.805 456.486 -34.749 
ATOM    909  C5   DG A  44    -186.197 456.835 -35.954 
ATOM    910  C6   DG A  44    -184.927 457.416 -36.202 
ATOM    911  O6   DG A  44    -184.061 457.748 -35.397 
ATOM    912  N1   DG A  44    -184.709 457.602 -37.575 
ATOM    913  C2   DG A  44    -185.603 457.271 -38.575 
ATOM    914  N2   DG A  44    -185.206 457.530 -39.824 
ATOM    915  N3   DG A  44    -186.794 456.727 -38.341 
ATOM    916  C4   DG A  44    -187.021 456.539 -37.015 
ATOM    917  P    DT A  45    -191.735 452.569 -39.182 
ATOM    918  OP1  DT A  45    -193.154 452.726 -39.573 
ATOM    919  OP2  DT A  45    -191.458 451.567 -38.129 
ATOM    920  O5'  DT A  45    -190.852 452.246 -40.477 
ATOM    921  C5'  DT A  45    -190.355 453.338 -41.273 
ATOM    922  C4'  DT A  45    -188.908 453.089 -41.648 
ATOM    923  O4'  DT A  45    -187.980 453.594 -40.646 
ATOM    924  C3'  DT A  45    -188.507 451.623 -41.817 
ATOM    925  O3'  DT A  45    -187.572 451.522 -42.885 
ATOM    926  C2'  DT A  45    -187.794 451.265 -40.513 
ATOM    927  C1'  DT A  45    -187.031 452.578 -40.362 
ATOM    928  N1   DT A  45    -186.503 452.809 -38.989 
ATOM    929  C2   DT A  45    -185.300 453.465 -38.884 
ATOM    930  O2   DT A  45    -184.669 453.853 -39.851 
ATOM    931  N3   DT A  45    -184.842 453.661 -37.594 
ATOM    932  C4   DT A  45    -185.473 453.265 -36.433 
ATOM    933  O4   DT A  45    -184.964 453.497 -35.334 
ATOM    934  C5   DT A  45    -186.728 452.585 -36.646 
ATOM    935  C7   DT A  45    -187.480 452.121 -35.432 
ATOM    936  C6   DT A  45    -187.198 452.381 -37.887 
ATOM    937  P    DT A  46    -187.672 450.277 -43.887 
ATOM    938  OP1  DT A  46    -188.678 450.562 -44.934 
ATOM    939  OP2  DT A  46    -187.876 449.033 -43.113 
ATOM    940  O5'  DT A  46    -186.208 450.274 -44.533 
ATOM    941  C5'  DT A  46    -185.500 451.520 -44.661 
ATOM    942  C4'  DT A  46    -184.054 451.341 -44.240 
ATOM    943  O4'  DT A  46    -183.862 451.551 -42.812 
ATOM    944  C3'  DT A  46    -183.454 449.958 -44.493 
ATOM    945  O3'  DT A  46    -182.093 450.110 -44.878 
ATOM    946  C2'  DT A  46    -183.500 449.261 -43.134 
ATOM    947  C1'  DT A  46    -183.093 450.473 -42.300 
ATOM    948  N1   DT A  46    -183.401 450.333 -40.850 
ATOM    949  C2   DT A  46    -182.522 450.911 -39.966 
ATOM    950  O2   DT A  46    -181.527 451.517 -40.321 
ATOM    951  N3   DT A  46    -182.839 450.759 -38.630 
ATOM    952  C4   DT A  46    -183.936 450.095 -38.118 
ATOM    953  O4   DT A  46    -184.115 450.026 -36.901 
ATOM    954  C5   DT A  46    -184.800 449.523 -39.125 
ATOM    955  C7   DT A  46    -186.017 448.782 -38.653 
ATOM    956  C6   DT A  46    -184.515 449.654 -40.430 
ATOM    957  P    DG A  47    -181.501 449.166 -46.026 
ATOM    958  OP1  DG A  47    -181.829 449.734 -47.354 
ATOM    959  OP2  DG A  47    -181.933 447.770 -45.793 
ATOM    960  O5'  DG A  47    -179.928 449.292 -45.760 
ATOM    961  C5'  DG A  47    -179.412 450.513 -45.198 
ATOM    962  C4'  DG A  47    -178.397 450.197 -44.118 
ATOM    963  O4'  DG A  47    -179.013 450.030 -42.809 
ATOM    964  C3'  DG A  47    -177.595 448.911 -44.314 
ATOM    965  O3'  DG A  47    -176.265 449.123 -43.855 
ATOM    966  C2'  DG A  47    -178.268 447.891 -43.395 
ATOM    967  C1'  DG A  47    -178.508 448.839 -42.225 
ATOM    968  N9   DG A  47    -179.515 448.341 -41.247 
ATOM    969  C8   DG A  47    -180.652 447.594 -41.471 
ATOM    970  N7   DG A  47    -181.331 447.316 -40.385 
ATOM    971  C5   DG A  47    -180.592 447.921 -39.370 
ATOM    972  C6   DG A  47    -180.828 447.965 -37.970 
ATOM    973  O6   DG A  47    -181.753 447.472 -37.330 
ATOM    974  N1   DG A  47    -179.827 448.687 -37.305 
ATOM    975  C2   DG A  47    -178.741 449.287 -37.912 
ATOM    976  N2   DG A  47    -177.897 449.930 -37.102 
ATOM    977  N3   DG A  47    -178.521 449.245 -39.225 
ATOM    978  C4   DG A  47    -179.483 448.548 -39.885 
ATOM    979  P    DG A  48    -175.049 448.490 -44.682 
ATOM    980  OP1  DG A  48    -174.692 449.386 -45.804 
ATOM    981  OP2  DG A  48    -175.370 447.092 -45.044 
ATOM    982  O5'  DG A  48    -173.881 448.506 -43.588 
ATOM    983  C5'  DG A  48    -173.887 449.530 -42.575 
ATOM    984  C4'  DG A  48    -173.566 448.924 -41.223 
ATOM    985  O4'  DG A  48    -174.755 448.443 -40.533 
ATOM    986  C3'  DG A  48    -172.636 447.711 -41.242 
ATOM    987  O3'  DG A  48    -171.784 447.767 -40.104 
ATOM    988  C2'  DG A  48    -173.566 446.507 -41.094 
ATOM    989  C1'  DG A  48    -174.498 447.130 -40.059 
ATOM    990  N9   DG A  48    -175.801 446.423 -39.925 
ATOM    991  C8   DG A  48    -176.551 445.785 -40.891 
ATOM    992  N7   DG A  48    -177.662 445.255 -40.440 
ATOM    993  C5   DG A  48    -177.648 445.563 -39.080 
ATOM    994  C6   DG A  48    -178.589 445.254 -38.065 
ATOM    995  O6   DG A  48    -179.646 444.636 -38.156 
ATOM    996  N1   DG A  48    -178.184 445.757 -36.820 
ATOM    997  C2   DG A  48    -177.021 446.465 -36.589 
ATOM    998  N2   DG A  48    -176.815 446.860 -35.330 
ATOM    999  N3   DG A  48    -176.139 446.755 -37.544 
ATOM   1000  C4   DG A  48    -176.517 446.274 -38.756 
ATOM   1001  P    DG A  49    -170.250 447.337 -40.261 
ATOM   1002  OP1  DG A  49    -169.464 448.481 -40.774 
ATOM   1003  OP2  DG A  49    -170.164 446.086 -41.047 
ATOM   1004  O5'  DG A  49    -169.846 447.045 -38.741 
ATOM   1005  C5'  DG A  49    -170.508 447.775 -37.691 
ATOM   1006  C4'  DG A  49    -170.878 446.836 -36.560 
ATOM   1007  O4'  DG A  49    -172.185 446.224 -36.753 
ATOM   1008  C3'  DG A  49    -169.941 445.647 -36.349 
ATOM   1009  O3'  DG A  49    -169.831 445.389 -34.955 
ATOM   1010  C2'  DG A  49    -170.659 444.468 -37.005 
ATOM   1011  C1'  DG A  49    -172.063 444.828 -36.529 
ATOM   1012  N9   DG A  49    -173.147 444.141 -37.285 
ATOM   1013  C8   DG A  49    -173.193 443.790 -38.617 
ATOM   1014  N7   DG A  49    -174.302 443.190 -38.973 
ATOM   1015  C5   DG A  49    -175.044 443.139 -37.794 
ATOM   1016  C6   DG A  49    -176.335 442.603 -37.549 
ATOM   1017  O6   DG A  49    -177.103 442.055 -38.335 
ATOM   1018  N1   DG A  49    -176.709 442.762 -36.207 
ATOM   1019  C2   DG A  49    -175.938 443.359 -35.231 
ATOM   1020  N2   DG A  49    -176.475 443.413 -34.010 
ATOM   1021  N3   DG A  49    -174.726 443.862 -35.461 
ATOM   1022  C4   DG A  49    -174.348 443.716 -36.758 
ATOM   1023  P    DA A  50    -168.407 444.976 -34.351 
ATOM   1024  OP1  DA A  50    -167.611 446.194 -34.082 
ATOM   1025  OP2  DA A  50    -167.772 443.966 -35.226 
ATOM   1026  O5'  DA A  50    -168.836 444.295 -32.968 
ATOM   1027  C5'  DA A  50    -170.032 444.749 -32.307 
ATOM   1028  C4'  DA A  50    -170.829 443.562 -31.805 
ATOM   1029  O4'  DA A  50    -171.754 443.050 -32.807 
ATOM   1030  C3'  DA A  50    -170.011 442.336 -31.399 
ATOM   1031  O3'  DA A  50    -170.623 441.727 -30.269 
ATOM   1032  C2'  DA A  50    -170.129 441.381 -32.588 
ATOM   1033  C1'  DA A  50    -171.604 441.641 -32.878 
ATOM   1034  N9   DA A  50    -172.036 441.197 -34.232 
ATOM   1035  C8   DA A  50    -171.322 441.207 -35.396 
ATOM   1036  N7   DA A  50    -171.977 440.752 -36.418 
ATOM   1037  C5   DA A  50    -173.218 440.414 -35.896 
ATOM   1038  C6   DA A  50    -174.375 439.872 -36.478 
ATOM   1039  N6   DA A  50    -174.473 439.559 -37.778 
ATOM   1040  N1   DA A  50    -175.434 439.660 -35.673 
ATOM   1041  C2   DA A  50    -175.331 439.972 -34.382 
ATOM   1042  N3   DA A  50    -174.309 440.480 -33.730 
ATOM   1043  C4   DA A  50    -173.263 440.683 -34.558 
ATOM   1044  P    DA A  51    -169.694 441.140 -29.105 
ATOM   1045  OP1  DA A  51    -169.311 442.229 -28.179 
ATOM   1046  OP2  DA A  51    -168.579 440.372 -29.701 
ATOM   1047  O5'  DA A  51    -170.703 440.139 -28.371 
ATOM   1048  C5'  DA A  51    -172.112 440.437 -28.378 
ATOM   1049  C4'  DA A  51    -172.907 439.180 -28.672 
ATOM   1050  O4'  DA A  51    -173.096 438.965 -30.100 
ATOM   1051  C3'  DA A  51    -172.287 437.872 -28.182 
ATOM   1052  O3'  DA A  51    -173.327 437.010 -27.734 
ATOM   1053  C2'  DA A  51    -171.648 437.255 -29.425 
ATOM   1054  C1'  DA A  51    -172.766 437.617 -30.397 
ATOM   1055  N9   DA A  51    -172.363 437.544 -31.829 
ATOM   1056  C8   DA A  51    -171.149 437.835 -32.384 
ATOM   1057  N7   DA A  51    -171.108 437.671 -33.670 
ATOM   1058  C5   DA A  51    -172.387 437.242 -33.994 
ATOM   1059  C6   DA A  51    -172.989 436.894 -35.214 
ATOM   1060  N6   DA A  51    -172.348 436.928 -36.392 
ATOM   1061  N1   DA A  51    -174.278 436.509 -35.181 
ATOM   1062  C2   DA A  51    -174.910 436.479 -34.009 
ATOM   1063  N3   DA A  51    -174.454 436.779 -32.812 
ATOM   1064  C4   DA A  51    -173.163 437.160 -32.873 
ATOM   1065  P    DG A  52    -173.090 436.122 -26.424 
ATOM   1066  OP1  DG A  52    -173.385 436.929 -25.218 
ATOM   1067  OP2  DG A  52    -171.746 435.505 -26.479 
ATOM   1068  O5'  DG A  52    -174.207 434.991 -26.601 
ATOM   1069  C5'  DG A  52    -175.424 435.316 -27.300 
ATOM   1070  C4'  DG A  52    -175.788 434.195 -28.254 
ATOM   1071  O4'  DG A  52    -175.169 434.356 -29.563 
ATOM   1072  C3'  DG A  52    -175.371 432.790 -27.820 
ATOM   1073  O3'  DG A  52    -176.380 431.868 -28.216 
ATOM   1074  C2'  DG A  52    -174.104 432.497 -28.622 
ATOM   1075  C1'  DG A  52    -174.575 433.122 -29.932 
ATOM   1076  N9   DG A  52    -173.472 433.408 -30.891 
ATOM   1077  C8   DG A  52    -172.177 433.804 -30.635 
ATOM   1078  N7   DG A  52    -171.448 433.973 -31.712 
ATOM   1079  C5   DG A  52    -172.321 433.666 -32.754 
ATOM   1080  C6   DG A  52    -172.107 433.667 -34.157 
ATOM   1081  O6   DG A  52    -171.084 433.944 -34.778 
ATOM   1082  N1   DG A  52    -173.264 433.291 -34.853 
ATOM   1083  C2   DG A  52    -174.471 432.958 -34.269 
ATOM   1084  N2   DG A  52    -175.456 432.627 -35.107 
ATOM   1085  N3   DG A  52    -174.672 432.957 -32.953 
ATOM   1086  C4   DG A  52    -173.558 433.320 -32.264 
ATOM   1087  P    DA A  53    -176.766 430.669 -27.228 
ATOM   1088  OP1  DA A  53    -177.745 431.148 -26.226 
ATOM   1089  OP2  DA A  53    -175.533 430.055 -26.687 
ATOM   1090  O5'  DA A  53    -177.478 429.649 -28.232 
ATOM   1091  C5'  DA A  53    -178.172 430.170 -29.382 
ATOM   1092  C4'  DA A  53    -177.843 429.340 -30.607 
ATOM   1093  O4'  DA A  53    -176.652 429.815 -31.296 
ATOM   1094  C3'  DA A  53    -177.554 427.861 -30.350 
ATOM   1095  O3'  DA A  53    -178.085 427.095 -31.425 
ATOM   1096  C2'  DA A  53    -176.030 427.752 -30.383 
ATOM   1097  C1'  DA A  53    -175.810 428.702 -31.555 
ATOM   1098  N9   DA A  53    -174.410 429.197 -31.671 
ATOM   1099  C8   DA A  53    -173.523 429.477 -30.671 
ATOM   1100  N7   DA A  53    -172.371 429.893 -31.093 
ATOM   1101  C5   DA A  53    -172.499 429.891 -32.475 
ATOM   1102  C6   DA A  53    -171.613 430.234 -33.509 
ATOM   1103  N6   DA A  53    -170.361 430.666 -33.299 
ATOM   1104  N1   DA A  53    -172.061 430.115 -34.773 
ATOM   1105  C2   DA A  53    -173.306 429.686 -34.977 
ATOM   1106  N3   DA A  53    -174.218 429.338 -34.095 
ATOM   1107  C4   DA A  53    -173.745 429.466 -32.838 
ATOM   1108  P    DC A  54    -178.789 425.693 -31.106 
ATOM   1109  OP1  DC A  54    -180.197 425.923 -30.715 
ATOM   1110  OP2  DC A  54    -177.964 424.932 -30.142 
ATOM   1111  O5'  DC A  54    -178.737 424.981 -32.538 
ATOM   1112  C5'  DC A  54    -178.777 425.795 -33.725 
ATOM   1113  C4'  DC A  54    -177.755 425.298 -34.728 
ATOM   1114  O4'  DC A  54    -176.445 425.905 -34.535 
ATOM   1115  C3'  DC A  54    -177.473 423.796 -34.702 
ATOM   1116  O3'  DC A  54    -177.262 423.344 -36.034 
ATOM   1117  C2'  DC A  54    -176.160 423.663 -33.929 
ATOM   1118  C1'  DC A  54    -175.469 424.875 -34.545 
ATOM   1119  N1   DC A  54    -174.288 425.350 -33.770 
ATOM   1120  C2   DC A  54    -173.213 425.874 -34.482 
ATOM   1121  O2   DC A  54    -173.282 425.925 -35.715 
ATOM   1122  N3   DC A  54    -172.127 426.311 -33.793 
ATOM   1123  C4   DC A  54    -172.092 426.239 -32.457 
ATOM   1124  N4   DC A  54    -171.010 426.678 -31.831 
ATOM   1125  C5   DC A  54    -173.188 425.702 -31.706 
ATOM   1126  C6   DC A  54    -174.263 425.271 -32.412 
ATOM   1127  P    DG A  55    -177.855 421.925 -36.475 
ATOM   1128  OP1  DG A  55    -179.275 422.081 -36.866 
ATOM   1129  OP2  DG A  55    -177.579 420.923 -35.422 
ATOM   1130  O5'  DG A  55    -176.973 421.601 -37.770 
ATOM   1131  C5'  DG A  55    -176.476 422.693 -38.566 
ATOM   1132  C4'  DG A  55    -175.029 422.444 -38.941 
ATOM   1133  O4'  DG A  55    -174.101 422.949 -37.939 
ATOM   1134  C3'  DG A  55    -174.628 420.979 -39.110 
ATOM   1135  O3'  DG A  55    -173.693 420.877 -40.178 
ATOM   1136  C2'  DG A  55    -173.915 420.620 -37.806 
ATOM   1137  C1'  DG A  55    -173.152 421.933 -37.655 
ATOM   1138  N9   DG A  55    -172.624 422.164 -36.282 
ATOM   1139  C8   DG A  55    -173.171 421.811 -35.067 
ATOM   1140  N7   DG A  55    -172.447 422.165 -34.033 
ATOM   1141  C5   DG A  55    -171.342 422.796 -34.602 
ATOM   1142  C6   DG A  55    -170.211 423.390 -33.985 
ATOM   1143  O6   DG A  55    -169.947 423.484 -32.789 
ATOM   1144  N1   DG A  55    -169.325 423.916 -34.937 
ATOM   1145  C2   DG A  55    -169.510 423.873 -36.305 
ATOM   1146  N2   DG A  55    -168.550 424.433 -37.043 
ATOM   1147  N3   DG A  55    -170.573 423.316 -36.883 
ATOM   1148  C4   DG A  55    -171.440 422.801 -35.974 
ATOM   1149  P    DT A  56    -173.793 419.632 -41.180 
ATOM   1150  OP1  DT A  56    -174.799 419.917 -42.227 
ATOM   1151  OP2  DT A  56    -173.997 418.388 -40.406 
ATOM   1152  O5'  DT A  56    -172.329 419.629 -41.826 
ATOM   1153  C5'  DT A  56    -171.621 420.876 -41.954 
ATOM   1154  C4'  DT A  56    -170.175 420.697 -41.533 
ATOM   1155  O4'  DT A  56    -169.983 420.906 -40.105 
ATOM   1156  C3'  DT A  56    -169.575 419.314 -41.786 
ATOM   1157  O3'  DT A  56    -168.214 419.465 -42.171 
ATOM   1158  C2'  DT A  56    -169.621 418.616 -40.427 
ATOM   1159  C1'  DT A  56    -169.214 419.828 -39.593 
ATOM   1160  N1   DT A  56    -169.522 419.688 -38.143 
ATOM   1161  C2   DT A  56    -168.643 420.266 -37.259 
ATOM   1162  O2   DT A  56    -167.648 420.872 -37.614 
ATOM   1163  N3   DT A  56    -168.960 420.114 -35.923 
ATOM   1164  C4   DT A  56    -170.057 419.450 -35.411 
ATOM   1165  O4   DT A  56    -170.236 419.381 -34.194 
ATOM   1166  C5   DT A  56    -170.920 418.878 -36.418 
ATOM   1167  C7   DT A  56    -172.138 418.137 -35.946 
ATOM   1168  C6   DT A  56    -170.635 419.009 -37.723 
ATOM   1169  P    DC A  57    -167.622 418.521 -43.319 
ATOM   1170  OP1  DC A  57    -167.950 419.089 -44.647 
ATOM   1171  OP2  DC A  57    -168.054 417.125 -43.086 
ATOM   1172  O5'  DC A  57    -166.049 418.648 -43.053 
ATOM   1173  C5'  DC A  57    -165.533 419.868 -42.491 
ATOM   1174  C4'  DC A  57    -164.518 419.552 -41.411 
ATOM   1175  O4'  DC A  57    -165.134 419.386 -40.102 
ATOM   1176  C3'  DC A  57    -163.716 418.266 -41.607 
ATOM   1177  O3'  DC A  57    -162.386 418.478 -41.148 
ATOM   1178  C2'  DC A  57    -164.389 417.246 -40.688 
ATOM   1179  C1'  DC A  57    -164.629 418.194 -39.518 
ATOM   1180  N1   DC A  57    -165.636 417.696 -38.540 
ATOM   1181  C2   DC A  57    -165.444 418.002 -37.195 
ATOM   1182  O2   DC A  57    -164.454 418.669 -36.872 
ATOM   1183  N3   DC A  57    -166.350 417.556 -36.289 
ATOM   1184  C4   DC A  57    -167.409 416.836 -36.680 
ATOM   1185  N4   DC A  57    -168.265 416.424 -35.757 
ATOM   1186  C5   DC A  57    -167.626 416.509 -38.058 
ATOM   1187  C6   DC A  57    -166.708 416.964 -38.948 
ATOM   1188  P    DA A  58    -161.170 417.845 -41.975 
ATOM   1189  OP1  DA A  58    -160.813 418.741 -43.097 
ATOM   1190  OP2  DA A  58    -161.491 416.447 -42.337 
ATOM   1191  O5'  DA A  58    -160.002 417.861 -40.881 
ATOM   1192  C5'  DA A  58    -160.008 418.885 -39.868 
ATOM   1193  C4'  DA A  58    -159.687 418.279 -38.516 
ATOM   1194  O4'  DA A  58    -160.876 417.798 -37.826 
ATOM   1195  C3'  DA A  58    -158.756 417.067 -38.535 
ATOM   1196  O3'  DA A  58    -157.905 417.122 -37.397 
ATOM   1197  C2'  DA A  58    -159.687 415.862 -38.387 
ATOM   1198  C1'  DA A  58    -160.619 416.485 -37.352 
ATOM   1199  N9   DA A  58    -161.922 415.778 -37.218 
ATOM   1200  C8   DA A  58    -162.652 415.151 -38.188 
ATOM   1201  N7   DA A  58    -163.755 414.622 -37.756 
ATOM   1202  C5   DA A  58    -163.758 414.918 -36.400 
ATOM   1203  C6   DA A  58    -164.669 414.630 -35.370 
ATOM   1204  N6   DA A  58    -165.806 413.945 -35.558 
ATOM   1205  N1   DA A  58    -164.367 415.072 -34.135 
ATOM   1206  C2   DA A  58    -163.236 415.752 -33.955 
ATOM   1207  N3   DA A  58    -162.315 416.079 -34.833 
ATOM   1208  C4   DA A  58    -162.641 415.625 -36.061 
ATOM   1209  P    DC A  59    -156.370 416.692 -37.554 
ATOM   1210  OP1  DC A  59    -155.584 417.836 -38.067 
ATOM   1211  OP2  DC A  59    -156.285 415.441 -38.340 
ATOM   1212  O5'  DC A  59    -155.967 416.400 -36.034 
ATOM   1213  C5'  DC A  59    -156.629 417.130 -34.984 
ATOM   1214  C4'  DC A  59    -156.999 416.191 -33.853 
ATOM   1215  O4'  DC A  59    -158.306 415.579 -34.046 
ATOM   1216  C3'  DC A  59    -156.062 415.002 -33.642 
ATOM   1217  O3'  DC A  59    -155.952 414.744 -32.248 
ATOM   1218  C2'  DC A  59    -156.780 413.823 -34.298 
ATOM   1219  C1'  DC A  59    -158.184 414.183 -33.822 
ATOM   1220  N1   DC A  59    -159.268 413.496 -34.578 
ATOM   1221  C2   DC A  59    -160.418 413.137 -33.881 
ATOM   1222  O2   DC A  59    -160.493 413.400 -32.675 
ATOM   1223  N3   DC A  59    -161.419 412.509 -34.552 
ATOM   1224  C4   DC A  59    -161.300 412.241 -35.858 
ATOM   1225  N4   DC A  59    -162.302 411.628 -36.468 
ATOM   1226  C5   DC A  59    -160.124 412.602 -36.594 
ATOM   1227  C6   DC A  59    -159.136 413.228 -35.905 
ATOM   1228  P    DT A  60    -154.528 414.332 -31.644 
ATOM   1229  OP1  DT A  60    -153.732 415.549 -31.375 
ATOM   1230  OP2  DT A  60    -153.893 413.321 -32.519 
ATOM   1231  O5'  DT A  60    -154.957 413.651 -30.261 
ATOM   1232  C5'  DT A  60    -156.153 414.104 -29.600 
ATOM   1233  C4'  DT A  60    -156.949 412.917 -29.098 
ATOM   1234  O4'  DT A  60    -157.875 412.406 -30.100 
ATOM   1235  C3'  DT A  60    -156.132 411.691 -28.692 
ATOM   1236  O3'  DT A  60    -156.744 411.083 -27.562 
ATOM   1237  C2'  DT A  60    -156.249 410.736 -29.881 
ATOM   1238  C1'  DT A  60    -157.725 410.996 -30.171 
ATOM   1239  N1   DT A  60    -158.157 410.552 -31.525 
ATOM   1240  C2   DT A  60    -159.436 410.064 -31.645 
ATOM   1241  O2   DT A  60    -160.206 409.985 -30.705 
ATOM   1242  N3   DT A  60    -159.800 409.661 -32.916 
ATOM   1243  C4   DT A  60    -159.011 409.706 -34.047 
ATOM   1244  O4   DT A  60    -159.448 409.316 -35.132 
ATOM   1245  C5   DT A  60    -157.686 410.233 -33.821 
ATOM   1246  C7   DT A  60    -156.761 410.317 -34.999 
ATOM   1247  C6   DT A  60    -157.305 410.632 -32.595 
ATOM   1248  P    DG A  61    -155.814 410.495 -26.398 
ATOM   1249  OP1  DG A  61    -155.432 411.584 -25.472 
ATOM   1250  OP2  DG A  61    -154.700 409.727 -26.994 
ATOM   1251  O5'  DG A  61    -156.824 409.494 -25.664 
ATOM   1252  C5'  DG A  61    -158.233 409.792 -25.671 
ATOM   1253  C4'  DG A  61    -159.027 408.535 -25.965 
ATOM   1254  O4'  DG A  61    -159.217 408.320 -27.393 
ATOM   1255  C3'  DG A  61    -158.408 407.227 -25.475 
ATOM   1256  O3'  DG A  61    -159.448 406.365 -25.027 
ATOM   1257  C2'  DG A  61    -157.769 406.611 -26.718 
ATOM   1258  C1'  DG A  61    -158.887 406.972 -27.690 
ATOM   1259  N9   DG A  61    -158.484 406.899 -29.122 
ATOM   1260  C8   DG A  61    -157.266 407.187 -29.700 
ATOM   1261  N7   DG A  61    -157.238 407.019 -30.999 
ATOM   1262  C5   DG A  61    -158.528 406.588 -31.304 
ATOM   1263  C6   DG A  61    -159.105 406.244 -32.555 
ATOM   1264  O6   DG A  61    -158.587 406.249 -33.669 
ATOM   1265  N1   DG A  61    -160.445 405.859 -32.412 
ATOM   1266  C2   DG A  61    -161.137 405.813 -31.218 
ATOM   1267  N2   DG A  61    -162.411 405.419 -31.293 
ATOM   1268  N3   DG A  61    -160.595 406.137 -30.045 
ATOM   1269  C4   DG A  61    -159.296 406.512 -30.166 
ATOM   1270  P    DA A  62    -159.211 405.477 -23.717 
ATOM   1271  OP1  DA A  62    -159.506 406.284 -22.511 
ATOM   1272  OP2  DA A  62    -157.867 404.860 -23.772 
ATOM   1273  O5'  DA A  62    -160.328 404.346 -23.894 
ATOM   1274  C5'  DA A  62    -161.545 404.671 -24.593 
ATOM   1275  C4'  DA A  62    -161.909 403.550 -25.547 
ATOM   1276  O4'  DA A  62    -161.290 403.712 -26.856 
ATOM   1277  C3'  DA A  62    -161.492 402.145 -25.113 
ATOM   1278  O3'  DA A  62    -162.501 401.223 -25.509 
ATOM   1279  C2'  DA A  62    -160.225 401.852 -25.915 
ATOM   1280  C1'  DA A  62    -160.696 402.477 -27.225 
ATOM   1281  N9   DA A  62    -159.592 402.763 -28.184 
ATOM   1282  C8   DA A  62    -158.313 403.156 -27.912 
ATOM   1283  N7   DA A  62    -157.581 403.326 -28.969 
ATOM   1284  C5   DA A  62    -158.436 403.025 -30.020 
ATOM   1285  C6   DA A  62    -158.258 403.015 -31.413 
ATOM   1286  N6   DA A  62    -157.101 403.333 -32.013 
ATOM   1287  N1   DA A  62    -159.314 402.666 -32.171 
ATOM   1288  C2   DA A  62    -160.460 402.352 -31.569 
ATOM   1289  N3   DA A  62    -160.743 402.325 -30.285 
ATOM   1290  C4   DA A  62    -159.670 402.678 -29.549 
ATOM   1291  P    DT A  63    -162.887 400.024 -24.521 
ATOM   1292  OP1  DT A  63    -163.866 400.503 -23.519 
ATOM   1293  OP2  DT A  63    -161.653 399.410 -23.980 
ATOM   1294  O5'  DT A  63    -163.599 399.004 -25.525 
ATOM   1295  C5'  DT A  63    -164.293 399.525 -26.675 
ATOM   1296  C4'  DT A  63    -163.964 398.695 -27.900 
ATOM   1297  O4'  DT A  63    -162.773 399.170 -28.589 
ATOM   1298  C3'  DT A  63    -163.675 397.216 -27.643 
ATOM   1299  O3'  DT A  63    -164.206 396.450 -28.718 
ATOM   1300  C2'  DT A  63    -162.151 397.107 -27.676 
ATOM   1301  C1'  DT A  63    -161.931 398.057 -28.848 
ATOM   1302  N1   DT A  63    -160.531 398.552 -28.964 
ATOM   1303  C2   DT A  63    -160.044 398.762 -30.232 
ATOM   1304  O2   DT A  63    -160.704 398.561 -31.238 
ATOM   1305  N3   DT A  63    -158.743 399.220 -30.300 
ATOM   1306  C4   DT A  63    -157.909 399.479 -29.231 
ATOM   1307  O4   DT A  63    -156.761 399.887 -29.416 
ATOM   1308  C5   DT A  63    -158.510 399.229 -27.942 
ATOM   1309  C7   DT A  63    -157.670 399.485 -26.725 
ATOM   1310  C6   DT A  63    -159.773 398.783 -27.847 
ATOM   1311  P    DT A  64    -164.910 395.048 -28.399 
ATOM   1312  OP1  DT A  64    -166.318 395.279 -28.008 
ATOM   1313  OP2  DT A  64    -164.085 394.287 -27.435 
ATOM   1314  O5'  DT A  64    -164.858 394.336 -29.831 
ATOM   1315  C5'  DT A  64    -164.898 395.151 -31.018 
ATOM   1316  C4'  DT A  64    -163.876 394.654 -32.021 
ATOM   1317  O4'  DT A  64    -162.566 395.260 -31.828 
ATOM   1318  C3'  DT A  64    -163.594 393.151 -31.995 
ATOM   1319  O3'  DT A  64    -163.382 392.699 -33.327 
ATOM   1320  C2'  DT A  64    -162.281 393.018 -31.222 
ATOM   1321  C1'  DT A  64    -161.590 394.230 -31.838 
ATOM   1322  N1   DT A  64    -160.409 394.705 -31.063 
ATOM   1323  C2   DT A  64    -159.357 395.219 -31.780 
ATOM   1324  O2   DT A  64    -159.358 395.299 -32.996 
ATOM   1325  N3   DT A  64    -158.280 395.648 -31.027 
ATOM   1326  C4   DT A  64    -158.173 395.605 -29.652 
ATOM   1327  O4   DT A  64    -157.157 396.019 -29.089 
ATOM   1328  C5   DT A  64    -159.328 395.048 -28.988 
ATOM   1329  C7   DT A  64    -159.295 394.964 -27.491 
ATOM   1330  C6   DT A  64    -160.388 394.624 -29.696 
ATOM   1331  P    DA A  65    -163.976 391.280 -33.768 
ATOM   1332  OP1  DA A  65    -165.396 391.436 -34.159 
ATOM   1333  OP2  DA A  65    -163.700 390.278 -32.715 
ATOM   1334  O5'  DA A  65    -163.094 390.956 -35.063 
ATOM   1335  C5'  DA A  65    -162.597 392.048 -35.859 
ATOM   1336  C4'  DA A  65    -161.150 391.799 -36.234 
ATOM   1337  O4'  DA A  65    -160.222 392.305 -35.232 
ATOM   1338  C3'  DA A  65    -160.749 390.334 -36.403 
ATOM   1339  O3'  DA A  65    -159.814 390.232 -37.471 
ATOM   1340  C2'  DA A  65    -160.036 389.976 -35.099 
ATOM   1341  C1'  DA A  65    -159.273 391.288 -34.948 
ATOM   1342  N9   DA A  65    -158.745 391.520 -33.575 
ATOM   1343  C8   DA A  65    -159.302 391.162 -32.380 
ATOM   1344  N7   DA A  65    -158.595 391.506 -31.348 
ATOM   1345  C5   DA A  65    -157.488 392.137 -31.897 
ATOM   1346  C6   DA A  65    -156.355 392.734 -31.318 
ATOM   1347  N6   DA A  65    -156.143 392.794 -29.996 
ATOM   1348  N1   DA A  65    -155.444 393.269 -32.152 
ATOM   1349  C2   DA A  65    -155.660 393.207 -33.464 
ATOM   1350  N3   DA A  65    -156.673 392.679 -34.116 
ATOM   1351  C4   DA A  65    -157.570 392.150 -33.259 
ATOM   1352  P    DT A  66    -159.914 388.987 -38.473 
ATOM   1353  OP1  DT A  66    -160.920 389.273 -39.520 
ATOM   1354  OP2  DT A  66    -160.118 387.743 -37.699 
ATOM   1355  O5'  DT A  66    -158.449 388.984 -39.119 
ATOM   1356  C5'  DT A  66    -157.741 390.231 -39.247 
ATOM   1357  C4'  DT A  66    -156.296 390.052 -38.826 
ATOM   1358  O4'  DT A  66    -156.103 390.262 -37.398 
ATOM   1359  C3'  DT A  66    -155.696 388.669 -39.079 
ATOM   1360  O3'  DT A  66    -154.335 388.821 -39.464 
ATOM   1361  C2'  DT A  66    -155.742 387.972 -37.720 
ATOM   1362  C1'  DT A  66    -155.335 389.183 -36.886 
ATOM   1363  N1   DT A  66    -155.643 389.043 -35.436 
ATOM   1364  C2   DT A  66    -154.764 389.621 -34.552 
ATOM   1365  O2   DT A  66    -153.768 390.227 -34.907 
ATOM   1366  N3   DT A  66    -155.081 389.470 -33.216 
ATOM   1367  C4   DT A  66    -156.178 388.806 -32.704 
ATOM   1368  O4   DT A  66    -156.357 388.736 -31.487 
ATOM   1369  C5   DT A  66    -157.041 388.233 -33.711 
ATOM   1370  C7   DT A  66    -158.258 387.492 -33.239 
ATOM   1371  C6   DT A  66    -156.756 388.365 -35.016 
ATOM   1372  P    DG A  67    -153.743 387.876 -40.612 
ATOM   1373  OP1  DG A  67    -154.071 388.444 -41.940 
ATOM   1374  OP2  DG A  67    -154.175 386.481 -40.379 
ATOM   1375  O5'  DG A  67    -152.170 388.003 -40.346 
ATOM   1376  C5'  DG A  67    -151.654 389.224 -39.784 
ATOM   1377  C4'  DG A  67    -150.639 388.908 -38.704 
ATOM   1378  O4'  DG A  67    -151.255 388.741 -37.395 
ATOM   1379  C3'  DG A  67    -149.837 387.621 -38.900 
ATOM   1380  O3'  DG A  67    -148.507 387.833 -38.441 
ATOM   1381  C2'  DG A  67    -150.510 386.601 -37.981 
ATOM   1382  C1'  DG A  67    -150.750 387.550 -36.811 
ATOM   1383  N9   DG A  67    -151.757 387.051 -35.833 
ATOM   1384  C8   DG A  67    -152.893 386.304 -36.057 
ATOM   1385  N7   DG A  67    -153.573 386.026 -34.971 
ATOM   1386  C5   DG A  67    -152.834 386.631 -33.956 
ATOM   1387  C6   DG A  67    -153.070 386.675 -32.556 
ATOM   1388  O6   DG A  67    -153.995 386.182 -31.916 
ATOM   1389  N1   DG A  67    -152.069 387.397 -31.891 
ATOM   1390  C2   DG A  67    -150.983 387.997 -32.498 
ATOM   1391  N2   DG A  67    -150.139 388.640 -31.688 
ATOM   1392  N3   DG A  67    -150.763 387.955 -33.811 
ATOM   1393  C4   DG A  67    -151.725 387.259 -34.471 
ATOM   1394  P    DT A  68    -147.291 387.200 -39.268 
ATOM   1395  OP1  DT A  68    -146.933 388.096 -40.390 
ATOM   1396  OP2  DT A  68    -147.612 385.802 -39.630 
ATOM   1397  O5'  DT A  68    -146.123 387.216 -38.174 
ATOM   1398  C5'  DT A  68    -146.129 388.240 -37.161 
ATOM   1399  C4'  DT A  68    -145.808 387.634 -35.809 
ATOM   1400  O4'  DT A  68    -146.997 387.153 -35.119 
ATOM   1401  C3'  DT A  68    -144.877 386.422 -35.828 
ATOM   1402  O3'  DT A  68    -144.026 386.477 -34.690 
ATOM   1403  C2'  DT A  68    -145.807 385.217 -35.680 
ATOM   1404  C1'  DT A  68    -146.740 385.840 -34.645 
ATOM   1405  N1   DT A  68    -148.043 385.133 -34.511 
ATOM   1406  C2   DT A  68    -148.606 385.090 -33.258 
ATOM   1407  O2   DT A  68    -148.085 385.599 -32.280 
ATOM   1408  N3   DT A  68    -149.813 384.425 -33.172 
ATOM   1409  C4   DT A  68    -150.488 383.816 -34.210 
ATOM   1410  O4   DT A  68    -151.565 383.250 -34.010 
ATOM   1411  C5   DT A  68    -149.819 383.913 -35.485 
ATOM   1412  C7   DT A  68    -150.486 383.275 -36.670 
ATOM   1413  C6   DT A  68    -148.644 384.553 -35.598 
ATOM   1414  P    DC A  69    -142.491 386.047 -34.847 
ATOM   1415  OP1  DC A  69    -141.705 387.192 -35.360 
ATOM   1416  OP2  DC A  69    -142.406 384.796 -35.633 
ATOM   1417  O5'  DC A  69    -142.088 385.755 -33.327 
ATOM   1418  C5'  DC A  69    -142.750 386.485 -32.277 
ATOM   1419  C4'  DC A  69    -143.120 385.546 -31.146 
ATOM   1420  O4'  DC A  69    -144.427 384.934 -31.339 
ATOM   1421  C3'  DC A  69    -142.183 384.357 -30.935 
ATOM   1422  O3'  DC A  69    -142.073 384.100 -29.541 
ATOM   1423  C2'  DC A  69    -142.901 383.178 -31.591 
ATOM   1424  C1'  DC A  69    -144.305 383.538 -31.115 
ATOM   1425  N1   DC A  69    -145.389 382.851 -31.871 
ATOM   1426  C2   DC A  69    -146.539 382.492 -31.174 
ATOM   1427  O2   DC A  69    -146.613 382.756 -29.968 
ATOM   1428  N3   DC A  69    -147.540 381.864 -31.845 
ATOM   1429  C4   DC A  69    -147.421 381.597 -33.151 
ATOM   1430  N4   DC A  69    -148.423 380.983 -33.761 
ATOM   1431  C5   DC A  69    -146.245 381.957 -33.887 
ATOM   1432  C6   DC A  69    -145.257 382.583 -33.198 
ATOM   1433  P    DT A  70    -140.649 383.687 -28.937 
ATOM   1434  OP1  DT A  70    -139.853 384.905 -28.668 
ATOM   1435  OP2  DT A  70    -140.014 382.677 -29.812 
ATOM   1436  O5'  DT A  70    -141.077 383.006 -27.554 
ATOM   1437  C5'  DT A  70    -142.274 383.460 -26.893 
ATOM   1438  C4'  DT A  70    -143.070 382.272 -26.391 
ATOM   1439  O4'  DT A  70    -143.996 381.761 -27.393 
ATOM   1440  C3'  DT A  70    -142.253 381.046 -25.985 
ATOM   1441  O3'  DT A  70    -142.865 380.438 -24.855 
ATOM   1442  C2'  DT A  70    -142.370 380.091 -27.174 
ATOM   1443  C1'  DT A  70    -143.846 380.351 -27.464 
ATOM   1444  N1   DT A  70    -144.278 379.907 -28.818 
ATOM   1445  C2   DT A  70    -145.556 379.419 -28.938 
ATOM   1446  O2   DT A  70    -146.327 379.340 -27.998 
ATOM   1447  N3   DT A  70    -145.920 379.016 -30.209 
ATOM   1448  C4   DT A  70    -145.132 379.061 -31.340 
ATOM   1449  O4   DT A  70    -145.569 378.671 -32.425 
ATOM   1450  C5   DT A  70    -143.807 379.589 -31.114 
ATOM   1451  C7   DT A  70    -142.882 379.672 -32.292 
ATOM   1452  C6   DT A  70    -143.426 379.987 -29.888 
ATOM   1453  P    DG A  71    -141.935 379.850 -23.691 
ATOM   1454  OP1  DG A  71    -141.552 380.939 -22.765 
ATOM   1455  OP2  DG A  71    -140.820 379.082 -24.287 
ATOM   1456  O5'  DG A  71    -142.945 378.849 -22.957 
ATOM   1457  C5'  DG A  71    -144.354 379.148 -22.964 
ATOM   1458  C4'  DG A  71    -145.148 377.891 -23.258 
ATOM   1459  O4'  DG A  71    -145.338 377.675 -24.686 
ATOM   1460  C3'  DG A  71    -144.529 376.582 -22.768 
ATOM   1461  O3'  DG A  71    -145.569 375.720 -22.320 
ATOM   1462  C2'  DG A  71    -143.889 375.966 -24.011 
ATOM   1463  C1'  DG A  71    -145.008 376.327 -24.983 
ATOM   1464  N9   DG A  71    -144.604 376.255 -26.415 
ATOM   1465  C8   DG A  71    -143.387 376.542 -26.993 
ATOM   1466  N7   DG A  71    -143.359 376.374 -28.292 
ATOM   1467  C5   DG A  71    -144.649 375.943 -28.597 
ATOM   1468  C6   DG A  71    -145.226 375.599 -29.848 
ATOM   1469  O6   DG A  71    -144.708 375.604 -30.962 
ATOM   1470  N1   DG A  71    -146.566 375.214 -29.705 
ATOM   1471  C2   DG A  71    -147.258 375.168 -28.511 
ATOM   1472  N2   DG A  71    -148.532 374.774 -28.586 
ATOM   1473  N3   DG A  71    -146.716 375.492 -27.338 
ATOM   1474  C4   DG A  71    -145.417 375.867 -27.459 
ATOM   1475  P    DG A  72    -145.331 374.832 -21.010 
ATOM   1476  OP1  DG A  72    -145.626 375.639 -19.804 
ATOM   1477  OP2  DG A  72    -143.988 374.216 -21.065 
ATOM   1478  O5'  DG A  72    -146.449 373.702 -21.187 
ATOM   1479  C5'  DG A  72    -147.665 374.026 -21.886 
ATOM   1480  C4'  DG A  72    -148.030 372.905 -22.840 
ATOM   1481  O4'  DG A  72    -147.411 373.067 -24.149 
ATOM   1482  C3'  DG A  72    -147.613 371.500 -22.406 
ATOM   1483  O3'  DG A  72    -148.622 370.578 -22.802 
ATOM   1484  C2'  DG A  72    -146.346 371.207 -23.208 
ATOM   1485  C1'  DG A  72    -146.817 371.832 -24.518 
ATOM   1486  N9   DG A  72    -145.713 372.118 -25.477 
ATOM   1487  C8   DG A  72    -144.418 372.515 -25.221 
ATOM   1488  N7   DG A  72    -143.690 372.683 -26.298 
ATOM   1489  C5   DG A  72    -144.563 372.377 -27.340 
ATOM   1490  C6   DG A  72    -144.348 372.377 -28.743 
ATOM   1491  O6   DG A  72    -143.326 372.654 -29.364 
ATOM   1492  N1   DG A  72    -145.506 372.001 -29.439 
ATOM   1493  C2   DG A  72    -146.712 371.668 -28.855 
ATOM   1494  N2   DG A  72    -147.697 371.337 -29.693 
ATOM   1495  N3   DG A  72    -146.914 371.668 -27.539 
ATOM   1496  C4   DG A  72    -145.800 372.030 -26.850 
ATOM   1497  P    DT A  73    -149.007 369.379 -21.814 
ATOM   1498  OP1  DT A  73    -149.987 369.858 -20.812 
ATOM   1499  OP2  DT A  73    -147.774 368.765 -21.273 
ATOM   1500  O5'  DT A  73    -149.720 368.359 -22.818 
ATOM   1501  C5'  DT A  73    -150.414 368.880 -23.968 
ATOM   1502  C4'  DT A  73    -150.084 368.050 -25.193 
ATOM   1503  O4'  DT A  73    -148.893 368.525 -25.882 
ATOM   1504  C3'  DT A  73    -149.796 366.571 -24.936 
ATOM   1505  O3'  DT A  73    -150.327 365.805 -26.011 
ATOM   1506  C2'  DT A  73    -148.272 366.462 -24.969 
ATOM   1507  C1'  DT A  73    -148.052 367.412 -26.141 
ATOM   1508  N1   DT A  73    -146.652 367.907 -26.257 
ATOM   1509  C2   DT A  73    -146.165 368.117 -27.525 
ATOM   1510  O2   DT A  73    -146.825 367.917 -28.531 
ATOM   1511  N3   DT A  73    -144.864 368.575 -27.593 
ATOM   1512  C4   DT A  73    -144.030 368.834 -26.524 
ATOM   1513  O4   DT A  73    -142.882 369.242 -26.709 
ATOM   1514  C5   DT A  73    -144.630 368.584 -25.235 
ATOM   1515  C7   DT A  73    -143.791 368.840 -24.018 
ATOM   1516  C6   DT A  73    -145.894 368.138 -25.140 
ATOM   1517  P    DC A  74    -151.031 364.404 -25.692 
ATOM   1518  OP1  DC A  74    -152.439 364.634 -25.301 
ATOM   1519  OP2  DC A  74    -150.205 363.642 -24.728 
ATOM   1520  O5'  DC A  74    -150.979 363.691 -27.124 
ATOM   1521  C5'  DC A  74    -151.019 364.506 -28.311 
ATOM   1522  C4'  DC A  74    -149.997 364.009 -29.314 
ATOM   1523  O4'  DC A  74    -148.687 364.616 -29.121 
ATOM   1524  C3'  DC A  74    -149.715 362.507 -29.288 
ATOM   1525  O3'  DC A  74    -149.503 362.054 -30.620 
ATOM   1526  C2'  DC A  74    -148.402 362.373 -28.515 
ATOM   1527  C1'  DC A  74    -147.711 363.586 -29.131 
ATOM   1528  N1   DC A  74    -146.530 364.060 -28.356 
ATOM   1529  C2   DC A  74    -145.454 364.584 -29.068 
ATOM   1530  O2   DC A  74    -145.523 364.635 -30.301 
ATOM   1531  N3   DC A  74    -144.369 365.021 -28.379 
ATOM   1532  C4   DC A  74    -144.334 364.949 -27.043 
ATOM   1533  N4   DC A  74    -143.252 365.389 -26.417 
ATOM   1534  C5   DC A  74    -145.429 364.413 -26.292 
ATOM   1535  C6   DC A  74    -146.505 363.981 -26.998 
ATOM   1536  P    DA A  75    -150.097 360.635 -31.061 
ATOM   1537  OP1  DA A  75    -151.517 360.791 -31.452 
ATOM   1538  OP2  DA A  75    -149.821 359.633 -30.008 
ATOM   1539  O5'  DA A  75    -149.215 360.311 -32.356 
ATOM   1540  C5'  DA A  75    -148.718 361.403 -33.152 
ATOM   1541  C4'  DA A  75    -147.271 361.154 -33.527 
ATOM   1542  O4'  DA A  75    -146.343 361.660 -32.525 
ATOM   1543  C3'  DA A  75    -146.870 359.689 -33.696 
ATOM   1544  O3'  DA A  75    -145.935 359.587 -34.764 
ATOM   1545  C2'  DA A  75    -146.157 359.331 -32.392 
ATOM   1546  C1'  DA A  75    -145.394 360.643 -32.241 
ATOM   1547  N9   DA A  75    -144.866 360.875 -30.868 
ATOM   1548  C8   DA A  75    -145.423 360.518 -29.673 
ATOM   1549  N7   DA A  75    -144.716 360.861 -28.641 
ATOM   1550  C5   DA A  75    -143.609 361.492 -29.190 
ATOM   1551  C6   DA A  75    -142.476 362.089 -28.611 
ATOM   1552  N6   DA A  75    -142.264 362.149 -27.289 
ATOM   1553  N1   DA A  75    -141.565 362.624 -29.445 
ATOM   1554  C2   DA A  75    -141.781 362.563 -30.757 
ATOM   1555  N3   DA A  75    -142.794 362.034 -31.409 
ATOM   1556  C4   DA A  75    -143.691 361.506 -30.552 
ATOM   1557  P    DG A  76    -146.035 358.342 -35.766 
ATOM   1558  OP1  DG A  76    -147.041 358.628 -36.813 
ATOM   1559  OP2  DG A  76    -146.238 357.098 -34.992 
ATOM   1560  O5'  DG A  76    -144.570 358.340 -36.412 
ATOM   1561  C5'  DG A  76    -143.862 359.586 -36.540 
ATOM   1562  C4'  DG A  76    -142.416 359.407 -36.119 
ATOM   1563  O4'  DG A  76    -142.224 359.617 -34.691 
ATOM   1564  C3'  DG A  76    -141.817 358.024 -36.372 
ATOM   1565  O3'  DG A  76    -140.456 358.176 -36.757 
ATOM   1566  C2'  DG A  76    -141.863 357.327 -35.013 
ATOM   1567  C1'  DG A  76    -141.456 358.539 -34.179 
ATOM   1568  N9   DG A  76    -141.763 358.399 -32.729 
ATOM   1569  C8   DG A  76    -142.822 357.760 -32.121 
ATOM   1570  N7   DG A  76    -142.801 357.820 -30.811 
ATOM   1571  C5   DG A  76    -141.645 358.548 -30.532 
ATOM   1572  C6   DG A  76    -141.089 358.938 -29.286 
ATOM   1573  O6   DG A  76    -141.509 358.716 -28.153 
ATOM   1574  N1   DG A  76    -139.905 359.668 -29.459 
ATOM   1575  C2   DG A  76    -139.334 359.981 -30.678 
ATOM   1576  N2   DG A  76    -138.202 360.687 -30.629 
ATOM   1577  N3   DG A  76    -139.857 359.615 -31.846 
ATOM   1578  C4   DG A  76    -141.005 358.906 -31.695 
ATOM   1579  P    DT A  77    -139.864 357.231 -37.905 
ATOM   1580  OP1  DT A  77    -140.192 357.799 -39.233 
ATOM   1581  OP2  DT A  77    -140.296 355.836 -37.672 
ATOM   1582  O5'  DT A  77    -138.291 357.358 -37.639 
ATOM   1583  C5'  DT A  77    -137.775 358.579 -37.077 
ATOM   1584  C4'  DT A  77    -136.759 358.263 -35.997 
ATOM   1585  O4'  DT A  77    -137.376 358.096 -34.688 
ATOM   1586  C3'  DT A  77    -135.957 356.977 -36.193 
ATOM   1587  O3'  DT A  77    -134.628 357.188 -35.734 
ATOM   1588  C2'  DT A  77    -136.631 355.957 -35.274 
ATOM   1589  C1'  DT A  77    -136.871 356.905 -34.104 
ATOM   1590  N1   DT A  77    -137.878 356.406 -33.126 
ATOM   1591  C2   DT A  77    -137.674 356.717 -31.804 
ATOM   1592  O2   DT A  77    -136.721 357.370 -31.415 
ATOM   1593  N3   DT A  77    -138.627 356.237 -30.927 
ATOM   1594  C4   DT A  77    -139.741 355.491 -31.256 
ATOM   1595  O4   DT A  77    -140.525 355.117 -30.382 
ATOM   1596  C5   DT A  77    -139.869 355.216 -32.667 
ATOM   1597  C7   DT A  77    -141.054 354.408 -33.113 
ATOM   1598  C6   DT A  77    -138.956 355.670 -33.542 
ATOM   1599  P    DG A  78    -133.412 356.555 -36.561 
ATOM   1600  OP1  DG A  78    -133.054 357.452 -37.683 
ATOM   1601  OP2  DG A  78    -133.733 355.157 -36.923 
ATOM   1602  O5'  DG A  78    -132.244 356.572 -35.467 
ATOM   1603  C5'  DG A  78    -132.250 357.596 -34.454 
ATOM   1604  C4'  DG A  78    -131.929 356.989 -33.102 
ATOM   1605  O4'  DG A  78    -133.118 356.508 -32.412 
ATOM   1606  C3'  DG A  78    -130.998 355.777 -33.121 
ATOM   1607  O3'  DG A  78    -130.147 355.833 -31.983 
ATOM   1608  C2'  DG A  78    -131.928 354.573 -32.973 
ATOM   1609  C1'  DG A  78    -132.860 355.195 -31.938 
ATOM   1610  N9   DG A  78    -134.164 354.488 -31.804 
ATOM   1611  C8   DG A  78    -134.914 353.851 -32.770 
ATOM   1612  N7   DG A  78    -136.025 353.321 -32.319 
ATOM   1613  C5   DG A  78    -136.011 353.628 -30.959 
ATOM   1614  C6   DG A  78    -136.952 353.319 -29.944 
ATOM   1615  O6   DG A  78    -138.009 352.701 -30.035 
ATOM   1616  N1   DG A  78    -136.546 353.822 -28.699 
ATOM   1617  C2   DG A  78    -135.384 354.531 -28.468 
ATOM   1618  N2   DG A  78    -135.177 354.925 -27.209 
ATOM   1619  N3   DG A  78    -134.502 354.821 -29.423 
ATOM   1620  C4   DG A  78    -134.880 354.340 -30.635 
ATOM   1621  P    DA A  79    -128.612 355.402 -32.140 
ATOM   1622  OP1  DA A  79    -127.826 356.547 -32.653 
ATOM   1623  OP2  DA A  79    -128.527 354.151 -32.926 
ATOM   1624  O5'  DA A  79    -128.209 355.110 -30.620 
ATOM   1625  C5'  DA A  79    -128.870 355.841 -29.570 
ATOM   1626  C4'  DA A  79    -129.241 354.902 -28.439 
ATOM   1627  O4'  DA A  79    -130.548 354.289 -28.632 
ATOM   1628  C3'  DA A  79    -128.304 353.712 -28.228 
ATOM   1629  O3'  DA A  79    -128.194 353.455 -26.834 
ATOM   1630  C2'  DA A  79    -129.022 352.533 -28.884 
ATOM   1631  C1'  DA A  79    -130.426 352.893 -28.408 
ATOM   1632  N9   DA A  79    -131.510 352.207 -29.164 
ATOM   1633  C8   DA A  79    -131.538 351.867 -30.486 
ATOM   1634  N7   DA A  79    -132.630 351.271 -30.853 
ATOM   1635  C5   DA A  79    -133.384 351.211 -29.688 
ATOM   1636  C6   DA A  79    -134.659 350.691 -29.411 
ATOM   1637  N6   DA A  79    -135.435 350.105 -30.334 
ATOM   1638  N1   DA A  79    -135.109 350.795 -28.147 
ATOM   1639  C2   DA A  79    -134.333 351.379 -27.235 
ATOM   1640  N3   DA A  79    -133.133 351.898 -27.375 
ATOM   1641  C4   DA A  79    -132.706 351.781 -28.649 
ATOM   1642  P    DA A  80    -126.770 353.042 -26.230 
ATOM   1643  OP1  DA A  80    -125.974 354.260 -25.961 
ATOM   1644  OP2  DA A  80    -126.135 352.032 -27.105 
ATOM   1645  O5'  DA A  80    -127.198 352.361 -24.847 
ATOM   1646  C5'  DA A  80    -128.395 352.815 -24.186 
ATOM   1647  C4'  DA A  80    -129.191 351.627 -23.684 
ATOM   1648  O4'  DA A  80    -130.117 351.116 -24.686 
ATOM   1649  C3'  DA A  80    -128.374 350.401 -23.278 
ATOM   1650  O3'  DA A  80    -128.986 349.793 -22.148 
ATOM   1651  C2'  DA A  80    -128.491 349.447 -24.467 
ATOM   1652  C1'  DA A  80    -129.967 349.707 -24.757 
ATOM   1653  N9   DA A  80    -130.398 349.262 -26.111 
ATOM   1654  C8   DA A  80    -129.684 349.273 -27.275 
ATOM   1655  N7   DA A  80    -130.340 348.817 -28.297 
ATOM   1656  C5   DA A  80    -131.581 348.480 -27.775 
ATOM   1657  C6   DA A  80    -132.738 347.937 -28.357 
ATOM   1658  N6   DA A  80    -132.836 347.625 -29.657 
ATOM   1659  N1   DA A  80    -133.796 347.725 -27.552 
ATOM   1660  C2   DA A  80    -133.694 348.038 -26.261 
ATOM   1661  N3   DA A  80    -132.672 348.546 -25.609 
ATOM   1662  C4   DA A  80    -131.626 348.748 -26.437 
ATOM   1663  P    DG A  81    -128.056 349.206 -20.984 
ATOM   1664  OP1  DG A  81    -127.673 350.295 -20.058 
ATOM   1665  OP2  DG A  81    -126.941 348.438 -21.580 
ATOM   1666  O5'  DG A  81    -129.066 348.204 -20.250 
ATOM   1667  C5'  DG A  81    -130.475 348.503 -20.257 
ATOM   1668  C4'  DG A  81    -131.269 347.246 -20.551 
ATOM   1669  O4'  DG A  81    -131.459 347.030 -21.979 
ATOM   1670  C3'  DG A  81    -130.650 345.937 -20.061 
ATOM   1671  O3'  DG A  81    -131.690 345.075 -19.613 
ATOM   1672  C2'  DG A  81    -130.010 345.321 -21.304 
ATOM   1673  C1'  DG A  81    -131.129 345.682 -22.276 
ATOM   1674  N9   DG A  81    -130.725 345.610 -23.708 
ATOM   1675  C8   DG A  81    -129.508 345.898 -24.286 
ATOM   1676  N7   DG A  81    -129.480 345.729 -25.585 
ATOM   1677  C5   DG A  81    -130.770 345.299 -25.890 
ATOM   1678  C6   DG A  81    -131.347 344.955 -27.141 
ATOM   1679  O6   DG A  81    -130.829 344.960 -28.255 
ATOM   1680  N1   DG A  81    -132.687 344.570 -26.998 
ATOM   1681  C2   DG A  81    -133.379 344.523 -25.804 
ATOM   1682  N2   DG A  81    -134.653 344.129 -25.879 
ATOM   1683  N3   DG A  81    -132.837 344.847 -24.631 
ATOM   1684  C4   DG A  81    -131.538 345.222 -24.752 
ATOM   1685  P    DA A  82    -131.452 344.187 -18.303 
ATOM   1686  OP1  DA A  82    -131.747 344.994 -17.097 
ATOM   1687  OP2  DA A  82    -130.109 343.571 -18.358 
ATOM   1688  O5'  DA A  82    -132.569 343.057 -18.480 
ATOM   1689  C5'  DA A  82    -133.786 343.381 -19.179 
ATOM   1690  C4'  DA A  82    -134.151 342.261 -20.133 
ATOM   1691  O4'  DA A  82    -133.532 342.422 -21.442 
ATOM   1692  C3'  DA A  82    -133.734 340.856 -19.699 
ATOM   1693  O3'  DA A  82    -134.743 339.933 -20.095 
ATOM   1694  C2'  DA A  82    -132.466 340.563 -20.501 
ATOM   1695  C1'  DA A  82    -132.938 341.187 -21.811 
ATOM   1696  N9   DA A  82    -131.834 341.473 -22.770 
ATOM   1697  C8   DA A  82    -130.555 341.866 -22.498 
ATOM   1698  N7   DA A  82    -129.822 342.037 -23.555 
ATOM   1699  C5   DA A  82    -130.677 341.735 -24.606 
ATOM   1700  C6   DA A  82    -130.499 341.725 -25.999 
ATOM   1701  N6   DA A  82    -129.343 342.043 -26.599 
ATOM   1702  N1   DA A  82    -131.556 341.376 -26.757 
ATOM   1703  C2   DA A  82    -132.702 341.062 -26.155 
ATOM   1704  N3   DA A  82    -132.985 341.035 -24.871 
ATOM   1705  C4   DA A  82    -131.911 341.388 -24.135 
ATOM   1706  P    DA A  83    -135.128 338.735 -19.107 
ATOM   1707  OP1  DA A  83    -136.108 339.213 -18.105 
ATOM   1708  OP2  DA A  83    -133.895 338.120 -18.566 
ATOM   1709  O5'  DA A  83    -135.841 337.714 -20.111 
ATOM   1710  C5'  DA A  83    -136.535 338.236 -21.261 
ATOM   1711  C4'  DA A  83    -136.205 337.405 -22.486 
ATOM   1712  O4'  DA A  83    -135.014 337.881 -23.175 
ATOM   1713  C3'  DA A  83    -135.917 335.926 -22.229 
ATOM   1714  O3'  DA A  83    -136.448 335.161 -23.304 
ATOM   1715  C2'  DA A  83    -134.393 335.818 -22.262 
ATOM   1716  C1'  DA A  83    -134.173 336.767 -23.434 
ATOM   1717  N9   DA A  83    -132.772 337.263 -23.550 
ATOM   1718  C8   DA A  83    -131.886 337.542 -22.550 
ATOM   1719  N7   DA A  83    -130.733 337.959 -22.972 
ATOM   1720  C5   DA A  83    -130.862 337.957 -24.354 
ATOM   1721  C6   DA A  83    -129.976 338.300 -25.388 
ATOM   1722  N6   DA A  83    -128.724 338.732 -25.178 
ATOM   1723  N1   DA A  83    -130.424 338.181 -26.652 
ATOM   1724  C2   DA A  83    -131.669 337.751 -26.855 
ATOM   1725  N3   DA A  83    -132.581 337.404 -25.974 
ATOM   1726  C4   DA A  83    -132.107 337.531 -24.717 
ATOM   1727  P    DT A  84    -137.151 333.759 -22.985 
ATOM   1728  OP1  DT A  84    -138.560 333.989 -22.594 
ATOM   1729  OP2  DT A  84    -136.326 332.997 -22.021 
ATOM   1730  O5'  DT A  84    -137.100 333.047 -24.417 
ATOM   1731  C5'  DT A  84    -137.140 333.861 -25.604 
ATOM   1732  C4'  DT A  84    -136.118 333.364 -26.607 
ATOM   1733  O4'  DT A  84    -134.808 333.971 -26.414 
ATOM   1734  C3'  DT A  84    -135.836 331.862 -26.581 
ATOM   1735  O3'  DT A  84    -135.624 331.409 -27.913 
ATOM   1736  C2'  DT A  84    -134.523 331.728 -25.808 
ATOM   1737  C1'  DT A  84    -133.832 332.941 -26.424 
ATOM   1738  N1   DT A  84    -132.651 333.415 -25.649 
ATOM   1739  C2   DT A  84    -131.599 333.930 -26.366 
ATOM   1740  O2   DT A  84    -131.599 334.009 -27.582 
ATOM   1741  N3   DT A  84    -130.521 334.359 -25.613 
ATOM   1742  C4   DT A  84    -130.415 334.316 -24.238 
ATOM   1743  O4   DT A  84    -129.399 334.730 -23.675 
ATOM   1744  C5   DT A  84    -131.570 333.759 -23.574 
ATOM   1745  C7   DT A  84    -131.537 333.675 -22.077 
ATOM   1746  C6   DT A  84    -132.630 333.334 -24.282 
ATOM   1747  P    DT A  85    -136.218 329.990 -28.354 
ATOM   1748  OP1  DT A  85    -137.638 330.146 -28.745 
ATOM   1749  OP2  DT A  85    -135.942 328.988 -27.301 
ATOM   1750  O5'  DT A  85    -135.336 329.666 -29.649 
ATOM   1751  C5'  DT A  85    -134.839 330.758 -30.445 
ATOM   1752  C4'  DT A  85    -133.392 330.509 -30.820 
ATOM   1753  O4'  DT A  85    -132.463 331.015 -29.818 
ATOM   1754  C3'  DT A  85    -132.990 329.044 -30.989 
ATOM   1755  O3'  DT A  85    -132.056 328.942 -32.057 
ATOM   1756  C2'  DT A  85    -132.278 328.686 -29.685 
ATOM   1757  C1'  DT A  85    -131.514 329.999 -29.534 
ATOM   1758  N1   DT A  85    -130.987 330.230 -28.161 
ATOM   1759  C2   DT A  85    -129.784 330.886 -28.056 
ATOM   1760  O2   DT A  85    -129.152 331.273 -29.023 
ATOM   1761  N3   DT A  85    -129.325 331.081 -26.766 
ATOM   1762  C4   DT A  85    -129.957 330.686 -25.605 
ATOM   1763  O4   DT A  85    -129.448 330.917 -24.506 
ATOM   1764  C5   DT A  85    -131.212 330.006 -25.818 
ATOM   1765  C7   DT A  85    -131.963 329.541 -24.604 
ATOM   1766  C6   DT A  85    -131.681 329.801 -27.059 
ATOM   1767  P    DT A  86    -132.156 327.697 -33.059 
ATOM   1768  OP1  DT A  86    -133.162 327.983 -34.106 
ATOM   1769  OP2  DT A  86    -132.359 326.453 -32.285 
ATOM   1770  O5'  DT A  86    -130.691 327.695 -33.705 
ATOM   1771  C5'  DT A  86    -129.983 328.941 -33.833 
ATOM   1772  C4'  DT A  86    -128.537 328.762 -33.412 
ATOM   1773  O4'  DT A  86    -128.345 328.972 -31.984 
ATOM   1774  C3'  DT A  86    -127.938 327.379 -33.665 
ATOM   1775  O3'  DT A  86    -126.576 327.531 -34.050 
ATOM   1776  C2'  DT A  86    -127.984 326.682 -32.306 
ATOM   1777  C1'  DT A  86    -127.577 327.894 -31.472 
ATOM   1778  N1   DT A  86    -127.884 327.754 -30.022 
ATOM   1779  C2   DT A  86    -127.005 328.331 -29.138 
ATOM   1780  O2   DT A  86    -126.010 328.938 -29.493 
ATOM   1781  N3   DT A  86    -127.323 328.180 -27.802 
ATOM   1782  C4   DT A  86    -128.419 327.516 -27.290 
ATOM   1783  O4   DT A  86    -128.599 327.446 -26.073 
ATOM   1784  C5   DT A  86    -129.283 326.943 -28.297 
ATOM   1785  C7   DT A  86    -130.500 326.202 -27.825 
ATOM   1786  C6   DT A  86    -128.998 327.075 -29.602 
ATOM   1787  P    DC A  87    -125.985 326.586 -35.198 
ATOM   1788  OP1  DC A  87    -126.313 327.154 -36.526 
ATOM   1789  OP2  DC A  87    -126.417 325.191 -34.965 
ATOM   1790  O5'  DC A  87    -124.412 326.713 -34.932 
ATOM   1791  C5'  DC A  87    -123.896 327.934 -34.370 
ATOM   1792  C4'  DC A  87    -122.880 327.618 -33.290 
ATOM   1793  O4'  DC A  87    -123.497 327.451 -31.981 
ATOM   1794  C3'  DC A  87    -122.078 326.332 -33.486 
ATOM   1795  O3'  DC A  87    -120.749 326.544 -33.027 
ATOM   1796  C2'  DC A  87    -122.751 325.312 -32.567 
ATOM   1797  C1'  DC A  87    -122.992 326.260 -31.397 
ATOM   1798  N1   DC A  87    -123.999 325.761 -30.419 
ATOM   1799  C2   DC A  87    -123.806 326.068 -29.074 
ATOM   1800  O2   DC A  87    -122.817 326.735 -28.751 
ATOM   1801  N3   DC A  87    -124.713 325.621 -28.168 
ATOM   1802  C4   DC A  87    -125.772 324.901 -28.559 
ATOM   1803  N4   DC A  87    -126.628 324.489 -27.636 
ATOM   1804  C5   DC A  87    -125.988 324.575 -29.937 
ATOM   1805  C6   DC A  87    -125.071 325.030 -30.827 
ATOM   1806  P    DC A  88    -119.533 325.910 -33.854 
ATOM   1807  OP1  DC A  88    -119.175 326.807 -34.976 
ATOM   1808  OP2  DC A  88    -119.854 324.513 -34.216 
ATOM   1809  O5'  DC A  88    -118.365 325.927 -32.760 
ATOM   1810  C5'  DC A  88    -118.371 326.951 -31.747 
ATOM   1811  C4'  DC A  88    -118.049 326.345 -30.395 
ATOM   1812  O4'  DC A  88    -119.239 325.864 -29.705 
ATOM   1813  C3'  DC A  88    -117.119 325.132 -30.414 
ATOM   1814  O3'  DC A  88    -116.267 325.188 -29.276 
ATOM   1815  C2'  DC A  88    -118.049 323.928 -30.266 
ATOM   1816  C1'  DC A  88    -118.981 324.551 -29.231 
ATOM   1817  N1   DC A  88    -120.285 323.843 -29.097 
ATOM   1818  C2   DC A  88    -120.868 323.791 -27.833 
ATOM   1819  O2   DC A  88    -120.286 324.329 -26.885 
ATOM   1820  N3   DC A  88    -122.056 323.150 -27.690 
ATOM   1821  C4   DC A  88    -122.656 322.579 -28.743 
ATOM   1822  N4   DC A  88    -123.814 321.966 -28.551 
ATOM   1823  C5   DC A  88    -122.072 322.621 -30.051 
ATOM   1824  C6   DC A  88    -120.884 323.266 -30.173 
ATOM   1825  P    DA A  89    -114.733 324.758 -29.433 
ATOM   1826  OP1  DA A  89    -113.947 325.902 -29.946 
ATOM   1827  OP2  DA A  89    -114.648 323.507 -30.219 
ATOM   1828  O5'  DA A  89    -114.330 324.465 -27.913 
ATOM   1829  C5'  DA A  89    -114.991 325.196 -26.863 
ATOM   1830  C4'  DA A  89    -115.362 324.257 -25.732 
ATOM   1831  O4'  DA A  89    -116.669 323.645 -25.925 
ATOM   1832  C3'  DA A  89    -114.425 323.068 -25.521 
ATOM   1833  O3'  DA A  89    -114.315 322.810 -24.127 
ATOM   1834  C2'  DA A  89    -115.143 321.888 -26.177 
ATOM   1835  C1'  DA A  89    -116.546 322.248 -25.701 
ATOM   1836  N9   DA A  89    -117.630 321.562 -26.457 
ATOM   1837  C8   DA A  89    -117.659 321.222 -27.779 
ATOM   1838  N7   DA A  89    -118.751 320.626 -28.146 
ATOM   1839  C5   DA A  89    -119.505 320.566 -26.981 
ATOM   1840  C6   DA A  89    -120.780 320.046 -26.704 
ATOM   1841  N6   DA A  89    -121.556 319.460 -27.627 
ATOM   1842  N1   DA A  89    -121.230 320.150 -25.440 
ATOM   1843  C2   DA A  89    -120.454 320.734 -24.528 
ATOM   1844  N3   DA A  89    -119.254 321.253 -24.668 
ATOM   1845  C4   DA A  89    -118.827 321.136 -25.942 
ATOM   1846  P    DG A  90    -112.891 322.397 -23.523 
ATOM   1847  OP1  DG A  90    -112.095 323.615 -23.254 
ATOM   1848  OP2  DG A  90    -112.256 321.387 -24.398 
ATOM   1849  O5'  DG A  90    -113.319 321.716 -22.140 
ATOM   1850  C5'  DG A  90    -114.516 322.170 -21.479 
ATOM   1851  C4'  DG A  90    -115.312 320.982 -20.977 
ATOM   1852  O4'  DG A  90    -116.238 320.471 -21.979 
ATOM   1853  C3'  DG A  90    -114.495 319.756 -20.571 
ATOM   1854  O3'  DG A  90    -115.107 319.148 -19.441 
ATOM   1855  C2'  DG A  90    -114.612 318.802 -21.760 
ATOM   1856  C1'  DG A  90    -116.087 319.062 -22.050 
ATOM   1857  N9   DG A  90    -116.519 318.618 -23.404 
ATOM   1858  C8   DG A  90    -115.814 318.620 -24.588 
ATOM   1859  N7   DG A  90    -116.489 318.158 -25.612 
ATOM   1860  C5   DG A  90    -117.729 317.825 -25.069 
ATOM   1861  C6   DG A  90    -118.881 317.276 -25.690 
ATOM   1862  O6   DG A  90    -119.047 316.966 -26.867 
ATOM   1863  N1   DG A  90    -119.921 317.095 -24.769 
ATOM   1864  C2   DG A  90    -119.857 317.405 -23.425 
ATOM   1865  N2   DG A  90    -120.960 317.158 -22.713 
ATOM   1866  N3   DG A  90    -118.777 317.920 -22.842 
ATOM   1867  C4   DG A  90    -117.757 318.102 -23.723 
ATOM   1868  P    DA A  91    -114.177 318.561 -18.277 
ATOM   1869  OP1  DA A  91    -113.794 319.650 -17.351 
ATOM   1870  OP2  DA A  91    -113.062 317.793 -18.873 
ATOM   1871  O5'  DA A  91    -115.187 317.559 -17.543 
ATOM   1872  C5'  DA A  91    -116.595 317.858 -17.550 
ATOM   1873  C4'  DA A  91    -117.390 316.601 -17.844 
ATOM   1874  O4'  DA A  91    -117.580 316.386 -19.272 
ATOM   1875  C3'  DA A  91    -116.771 315.293 -17.354 
ATOM   1876  O3'  DA A  91    -117.810 314.431 -16.906 
ATOM   1877  C2'  DA A  91    -116.131 314.676 -18.597 
ATOM   1878  C1'  DA A  91    -117.250 315.037 -19.569 
ATOM   1879  N9   DA A  91    -116.846 314.965 -21.001 
ATOM   1880  C8   DA A  91    -115.632 315.255 -21.556 
ATOM   1881  N7   DA A  91    -115.591 315.092 -22.842 
ATOM   1882  C5   DA A  91    -116.870 314.662 -23.166 
ATOM   1883  C6   DA A  91    -117.472 314.315 -24.386 
ATOM   1884  N6   DA A  91    -116.831 314.348 -25.564 
ATOM   1885  N1   DA A  91    -118.762 313.930 -24.353 
ATOM   1886  C2   DA A  91    -119.394 313.899 -23.181 
ATOM   1887  N3   DA A  91    -118.938 314.199 -21.984 
ATOM   1888  C4   DA A  91    -117.646 314.581 -22.045 
ATOM   1889  P    DA A  92    -117.573 313.543 -15.596 
ATOM   1890  OP1  DA A  92    -117.868 314.349 -14.390 
ATOM   1891  OP2  DA A  92    -116.229 312.926 -15.651 
ATOM   1892  O5'  DA A  92    -118.690 312.412 -15.773 
ATOM   1893  C5'  DA A  92    -119.907 312.736 -16.472 
ATOM   1894  C4'  DA A  92    -120.272 311.616 -17.426 
ATOM   1895  O4'  DA A  92    -119.653 311.777 -18.735 
ATOM   1896  C3'  DA A  92    -119.855 310.211 -16.992 
ATOM   1897  O3'  DA A  92    -120.863 309.288 -17.388 
ATOM   1898  C2'  DA A  92    -118.587 309.918 -17.794 
ATOM   1899  C1'  DA A  92    -119.058 310.542 -19.104 
ATOM   1900  N9   DA A  92    -117.955 310.829 -20.063 
ATOM   1901  C8   DA A  92    -116.676 311.221 -19.791 
ATOM   1902  N7   DA A  92    -115.943 311.392 -20.848 
ATOM   1903  C5   DA A  92    -116.798 311.090 -21.899 
ATOM   1904  C6   DA A  92    -116.620 311.081 -23.292 
ATOM   1905  N6   DA A  92    -115.464 311.398 -23.892 
ATOM   1906  N1   DA A  92    -117.677 310.731 -24.050 
ATOM   1907  C2   DA A  92    -118.823 310.417 -23.448 
ATOM   1908  N3   DA A  92    -119.106 310.391 -22.164 
ATOM   1909  C4   DA A  92    -118.032 310.743 -21.428 
ATOM   1910  P    DG A  93    -121.249 308.090 -16.400 
ATOM   1911  OP1  DG A  93    -122.229 308.568 -15.398 
ATOM   1912  OP2  DG A  93    -120.016 307.476 -15.859 
ATOM   1913  O5'  DG A  93    -121.962 307.069 -17.404 
ATOM   1914  C5'  DG A  93    -122.656 307.591 -18.554 
ATOM   1915  C4'  DG A  93    -122.326 306.760 -19.779 
ATOM   1916  O4'  DG A  93    -121.135 307.236 -20.468 
ATOM   1917  C3'  DG A  93    -122.038 305.282 -19.522 
ATOM   1918  O3'  DG A  93    -122.568 304.516 -20.597 
ATOM   1919  C2'  DG A  93    -120.514 305.173 -19.555 
ATOM   1920  C1'  DG A  93    -120.294 306.122 -20.727 
ATOM   1921  N9   DG A  93    -118.893 306.618 -20.843 
ATOM   1922  C8   DG A  93    -117.986 306.904 -19.847 
ATOM   1923  N7   DG A  93    -116.825 307.325 -20.287 
ATOM   1924  C5   DG A  93    -116.973 307.316 -21.674 
ATOM   1925  C6   DG A  93    -116.053 307.670 -22.693 
ATOM   1926  O6   DG A  93    -114.898 308.072 -22.583 
ATOM   1927  N1   DG A  93    -116.615 307.512 -23.968 
ATOM   1928  C2   DG A  93    -117.899 307.070 -24.222 
ATOM   1929  N2   DG A  93    -118.246 306.989 -25.510 
ATOM   1930  N3   DG A  93    -118.762 306.739 -23.266 
ATOM   1931  C4   DG A  93    -118.232 306.886 -22.023 
ATOM   1932  P    DA A  94    -123.272 303.114 -20.278 
ATOM   1933  OP1  DA A  94    -124.681 303.344 -19.887 
ATOM   1934  OP2  DA A  94    -122.447 302.352 -19.314 
ATOM   1935  O5'  DA A  94    -123.221 302.402 -21.710 
ATOM   1936  C5'  DA A  94    -123.260 303.216 -22.897 
ATOM   1937  C4'  DA A  94    -122.239 302.719 -23.900 
ATOM   1938  O4'  DA A  94    -120.929 303.326 -23.707 
ATOM   1939  C3'  DA A  94    -121.957 301.217 -23.874 
ATOM   1940  O3'  DA A  94    -121.745 300.764 -25.206 
ATOM   1941  C2'  DA A  94    -120.644 301.084 -23.101 
ATOM   1942  C1'  DA A  94    -119.953 302.296 -23.717 
ATOM   1943  N9   DA A  94    -118.772 302.770 -22.942 
ATOM   1944  C8   DA A  94    -118.587 302.763 -21.589 
ATOM   1945  N7   DA A  94    -117.444 303.246 -21.214 
ATOM   1946  C5   DA A  94    -116.823 303.601 -22.403 
ATOM   1947  C6   DA A  94    -115.573 304.175 -22.684 
ATOM   1948  N6   DA A  94    -114.682 304.509 -21.740 
ATOM   1949  N1   DA A  94    -115.269 304.394 -23.978 
ATOM   1950  C2   DA A  94    -116.159 304.061 -24.911 
ATOM   1951  N3   DA A  94    -117.349 303.522 -24.770 
ATOM   1952  C4   DA A  94    -117.628 303.312 -23.467 
ATOM   1953  P    DG A  95    -122.339 299.345 -25.647 
ATOM   1954  OP1  DG A  95    -123.759 299.502 -26.038 
ATOM   1955  OP2  DG A  95    -122.063 298.343 -24.594 
ATOM   1956  O5'  DG A  95    -121.457 299.022 -26.942 
ATOM   1957  C5'  DG A  95    -120.960 300.113 -27.738 
ATOM   1958  C4'  DG A  95    -119.513 299.865 -28.113 
ATOM   1959  O4'  DG A  95    -118.584 300.370 -27.111 
ATOM   1960  C3'  DG A  95    -119.111 298.399 -28.282 
ATOM   1961  O3'  DG A  95    -118.177 298.298 -29.350 
ATOM   1962  C2'  DG A  95    -118.398 298.041 -26.978 
ATOM   1963  C1'  DG A  95    -117.635 299.354 -26.827 
ATOM   1964  N9   DG A  95    -117.108 299.585 -25.454 
ATOM   1965  C8   DG A  95    -117.655 299.232 -24.239 
ATOM   1966  N7   DG A  95    -116.931 299.585 -23.205 
ATOM   1967  C5   DG A  95    -115.826 300.216 -23.774 
ATOM   1968  C6   DG A  95    -114.694 300.811 -23.157 
ATOM   1969  O6   DG A  95    -114.430 300.905 -21.961 
ATOM   1970  N1   DG A  95    -113.809 301.337 -24.109 
ATOM   1971  C2   DG A  95    -113.994 301.294 -25.477 
ATOM   1972  N2   DG A  95    -113.033 301.853 -26.215 
ATOM   1973  N3   DG A  95    -115.056 300.737 -26.055 
ATOM   1974  C4   DG A  95    -115.923 300.221 -25.146 
ATOM   1975  P    DG A  96    -118.277 297.053 -30.352 
ATOM   1976  OP1  DG A  96    -119.283 297.338 -31.399 
ATOM   1977  OP2  DG A  96    -118.480 295.809 -29.578 
ATOM   1978  O5'  DG A  96    -116.812 297.050 -30.998 
ATOM   1979  C5'  DG A  96    -116.104 298.296 -31.126 
ATOM   1980  C4'  DG A  96    -114.658 298.117 -30.705 
ATOM   1981  O4'  DG A  96    -114.466 298.327 -29.277 
ATOM   1982  C3'  DG A  96    -114.058 296.734 -30.958 
ATOM   1983  O3'  DG A  96    -112.697 296.886 -31.343 
ATOM   1984  C2'  DG A  96    -114.105 296.037 -29.599 
ATOM   1985  C1'  DG A  96    -113.698 297.249 -28.765 
ATOM   1986  N9   DG A  96    -114.005 297.109 -27.315 
ATOM   1987  C8   DG A  96    -115.064 296.470 -26.707 
ATOM   1988  N7   DG A  96    -115.043 296.530 -25.397 
ATOM   1989  C5   DG A  96    -113.887 297.258 -25.118 
ATOM   1990  C6   DG A  96    -113.331 297.648 -23.872 
ATOM   1991  O6   DG A  96    -113.751 297.427 -22.739 
ATOM   1992  N1   DG A  96    -112.147 298.378 -24.045 
ATOM   1993  C2   DG A  96    -111.576 298.691 -25.264 
ATOM   1994  N2   DG A  96    -110.444 299.397 -25.215 
ATOM   1995  N3   DG A  96    -112.098 298.326 -26.432 
ATOM   1996  C4   DG A  96    -113.247 297.616 -26.281 
ATOM   1997  P    DT A  97    -112.105 295.942 -32.491 
ATOM   1998  OP1  DT A  97    -112.434 296.509 -33.819 
ATOM   1999  OP2  DT A  97    -112.538 294.546 -32.258 
ATOM   2000  O5'  DT A  97    -110.533 296.068 -32.225 
ATOM   2001  C5'  DT A  97    -110.016 297.289 -31.663 
ATOM   2002  C4'  DT A  97    -109.001 296.973 -30.583 
ATOM   2003  O4'  DT A  97    -109.618 296.806 -29.274 
ATOM   2004  C3'  DT A  97    -108.199 295.687 -30.779 
ATOM   2005  O3'  DT A  97    -106.870 295.899 -30.320 
ATOM   2006  C2'  DT A  97    -108.872 294.667 -29.860 
ATOM   2007  C1'  DT A  97    -109.113 295.615 -28.690 
ATOM   2008  N1   DT A  97    -110.120 295.117 -27.712 
ATOM   2009  C2   DT A  97    -109.916 295.427 -26.390 
ATOM   2010  O2   DT A  97    -108.963 296.080 -26.001 
ATOM   2011  N3   DT A  97    -110.869 294.947 -25.513 
ATOM   2012  C4   DT A  97    -111.983 294.201 -25.842 
ATOM   2013  O4   DT A  97    -112.767 293.828 -24.968 
ATOM   2014  C5   DT A  97    -112.111 293.926 -27.253 
ATOM   2015  C7   DT A  97    -113.296 293.119 -27.699 
ATOM   2016  C6   DT A  97    -111.198 294.380 -28.128 
ATOM   2017  P    DT A  98    -105.653 295.265 -31.147 
ATOM   2018  OP1  DT A  98    -105.296 296.162 -32.269 
ATOM   2019  OP2  DT A  98    -105.975 293.868 -31.509 
ATOM   2020  O5'  DT A  98    -104.486 295.282 -30.053 
ATOM   2021  C5'  DT A  98    -104.492 296.306 -29.040 
ATOM   2022  C4'  DT A  98    -104.170 295.700 -27.688 
ATOM   2023  O4'  DT A  98    -105.360 295.219 -26.998 
ATOM   2024  C3'  DT A  98    -103.240 294.487 -27.707 
ATOM   2025  O3'  DT A  98    -102.388 294.543 -26.569 
ATOM   2026  C2'  DT A  98    -104.170 293.283 -27.559 
ATOM   2027  C1'  DT A  98    -105.102 293.906 -26.524 
ATOM   2028  N1   DT A  98    -106.406 293.198 -26.390 
ATOM   2029  C2   DT A  98    -106.969 293.156 -25.137 
ATOM   2030  O2   DT A  98    -106.448 293.665 -24.159 
ATOM   2031  N3   DT A  98    -108.176 292.491 -25.051 
ATOM   2032  C4   DT A  98    -108.850 291.881 -26.089 
ATOM   2033  O4   DT A  98    -109.928 291.315 -25.889 
ATOM   2034  C5   DT A  98    -108.182 291.979 -27.364 
ATOM   2035  C7   DT A  98    -108.848 291.341 -28.549 
ATOM   2036  C6   DT A  98    -107.007 292.619 -27.477 
ATOM   2037  P    DC A  99    -100.854 294.113 -26.726 
ATOM   2038  OP1  DC A  99    -100.068 295.257 -27.239 
ATOM   2039  OP2  DC A  99    -100.768 292.862 -27.512 
ATOM   2040  O5'  DC A  99    -100.451 293.821 -25.206 
ATOM   2041  C5'  DC A  99    -101.112 294.551 -24.156 
ATOM   2042  C4'  DC A  99    -101.483 293.612 -23.025 
ATOM   2043  O4'  DC A  99    -102.789 293.000 -23.218 
ATOM   2044  C3'  DC A  99    -100.546 292.423 -22.814 
ATOM   2045  O3'  DC A  99    -100.436 292.165 -21.420 
ATOM   2046  C2'  DC A  99    -101.263 291.243 -23.470 
ATOM   2047  C1'  DC A  99    -102.667 291.603 -22.994 
ATOM   2048  N1   DC A  99    -103.751 290.917 -23.750 
ATOM   2049  C2   DC A  99    -104.902 290.558 -23.053 
ATOM   2050  O2   DC A  99    -104.976 290.821 -21.847 
ATOM   2051  N3   DC A  99    -105.902 289.930 -23.724 
ATOM   2052  C4   DC A  99    -105.783 289.662 -25.030 
ATOM   2053  N4   DC A  99    -106.786 289.049 -25.640 
ATOM   2054  C5   DC A  99    -104.608 290.023 -25.766 
ATOM   2055  C6   DC A  99    -103.619 290.649 -25.077 
ATOM   2056  P    DC A 100     -99.011 291.752 -20.816 
ATOM   2057  OP1  DC A 100     -98.216 292.970 -20.547 
ATOM   2058  OP2  DC A 100     -98.377 290.742 -21.691 
ATOM   2059  O5'  DC A 100     -99.440 291.071 -19.433 
ATOM   2060  C5'  DC A 100    -100.636 291.525 -18.772 
ATOM   2061  C4'  DC A 100    -101.433 290.338 -18.270 
ATOM   2062  O4'  DC A 100    -102.359 289.826 -19.272 
ATOM   2063  C3'  DC A 100    -100.616 289.111 -17.864 
ATOM   2064  O3'  DC A 100    -101.228 288.503 -16.734 
ATOM   2065  C2'  DC A 100    -100.733 288.157 -19.053 
ATOM   2066  C1'  DC A 100    -102.208 288.417 -19.343 
ATOM   2067  N1   DC A 100    -102.640 287.973 -20.697 
ATOM   2068  C2   DC A 100    -103.934 287.475 -20.836 
ATOM   2069  O2   DC A 100    -104.663 287.423 -19.839 
ATOM   2070  N3   DC A 100    -104.346 287.064 -22.063 
ATOM   2071  C4   DC A 100    -103.526 287.137 -23.118 
ATOM   2072  N4   DC A 100    -103.974 286.724 -24.293 
ATOM   2073  C5   DC A 100    -102.191 287.645 -22.997 
ATOM   2074  C6   DC A 100    -101.797 288.050 -21.763 
ATOM   2075  P    DT A 101    -100.298 287.916 -15.570 
ATOM   2076  OP1  DT A 101     -99.915 289.005 -14.644 
ATOM   2077  OP2  DT A 101     -99.183 287.148 -16.166 
ATOM   2078  O5'  DT A 101    -101.308 286.915 -14.836 
ATOM   2079  C5'  DT A 101    -102.716 287.213 -14.843 
ATOM   2080  C4'  DT A 101    -103.511 285.956 -15.137 
ATOM   2081  O4'  DT A 101    -103.701 285.741 -16.565 
ATOM   2082  C3'  DT A 101    -102.892 284.648 -14.647 
ATOM   2083  O3'  DT A 101    -103.931 283.786 -14.199 
ATOM   2084  C2'  DT A 101    -102.252 284.031 -15.890 
ATOM   2085  C1'  DT A 101    -103.371 284.393 -16.862 
ATOM   2086  N1   DT A 101    -102.967 284.320 -18.294 
ATOM   2087  C2   DT A 101    -103.921 283.910 -19.193 
ATOM   2088  O2   DT A 101    -105.057 283.612 -18.866 
ATOM   2089  N3   DT A 101    -103.510 283.854 -20.511 
ATOM   2090  C4   DT A 101    -102.255 284.167 -20.991 
ATOM   2091  O4   DT A 101    -102.005 284.079 -22.195 
ATOM   2092  C5   DT A 101    -101.322 284.587 -19.972 
ATOM   2093  C7   DT A 101     -99.933 284.947 -20.409 
ATOM   2094  C6   DT A 101    -101.695 284.650 -18.683 
ATOM   2095  P    DC A 102    -103.694 282.898 -12.889 
ATOM   2096  OP1  DC A 102    -103.989 283.704 -11.683 
ATOM   2097  OP2  DC A 102    -102.350 282.281 -12.944 
ATOM   2098  O5'  DC A 102    -104.811 281.767 -13.066 
ATOM   2099  C5'  DC A 102    -106.028 282.091 -13.765 
ATOM   2100  C4'  DC A 102    -106.393 280.971 -14.719 
ATOM   2101  O4'  DC A 102    -105.774 281.132 -16.028 
ATOM   2102  C3'  DC A 102    -105.976 279.566 -14.285 
ATOM   2103  O3'  DC A 102    -106.984 278.644 -14.681 
ATOM   2104  C2'  DC A 102    -104.708 279.273 -15.087 
ATOM   2105  C1'  DC A 102    -105.179 279.898 -16.397 
ATOM   2106  N1   DC A 102    -104.076 280.184 -17.356 
ATOM   2107  C2   DC A 102    -104.344 280.043 -18.714 
ATOM   2108  O2   DC A 102    -105.476 279.690 -19.066 
ATOM   2109  N3   DC A 102    -103.351 280.298 -19.605 
ATOM   2110  C4   DC A 102    -102.138 280.679 -19.183 
ATOM   2111  N4   DC A 102    -101.203 280.916 -20.091 
ATOM   2112  C5   DC A 102    -101.842 280.829 -17.790 
ATOM   2113  C6   DC A 102    -102.847 280.569 -16.917 
ATOM   2114  P    DC A 103    -107.370 277.445 -13.693 
ATOM   2115  OP1  DC A 103    -108.349 277.924 -12.691 
ATOM   2116  OP2  DC A 103    -106.137 276.831 -13.152 
ATOM   2117  O5'  DC A 103    -108.083 276.424 -14.697 
ATOM   2118  C5'  DC A 103    -108.776 276.946 -15.847 
ATOM   2119  C4'  DC A 103    -108.447 276.116 -17.072 
ATOM   2120  O4'  DC A 103    -107.256 276.591 -17.761 
ATOM   2121  C3'  DC A 103    -108.159 274.637 -16.815 
ATOM   2122  O3'  DC A 103    -108.689 273.871 -17.890 
ATOM   2123  C2'  DC A 103    -106.634 274.528 -16.848 
ATOM   2124  C1'  DC A 103    -106.415 275.478 -18.020 
ATOM   2125  N1   DC A 103    -105.014 275.973 -18.136 
ATOM   2126  C2   DC A 103    -104.506 276.190 -19.414 
ATOM   2127  O2   DC A 103    -105.231 275.966 -20.390 
ATOM   2128  N3   DC A 103    -103.231 276.641 -19.542 
ATOM   2129  C4   DC A 103    -102.478 276.872 -18.459 
ATOM   2130  N4   DC A 103    -101.241 277.310 -18.634 
ATOM   2131  C5   DC A 103    -102.982 276.654 -17.135 
ATOM   2132  C6   DC A 103    -104.258 276.203 -17.029 
ATOM   2133  P    DC A 104    -109.393 272.469 -17.571 
ATOM   2134  OP1  DC A 104    -110.802 272.699 -17.180 
ATOM   2135  OP2  DC A 104    -108.568 271.708 -16.607 
ATOM   2136  O5'  DC A 104    -109.341 271.757 -19.003 
ATOM   2137  C5'  DC A 104    -109.381 272.571 -20.190 
ATOM   2138  C4'  DC A 104    -108.360 272.074 -21.193 
ATOM   2139  O4'  DC A 104    -107.050 272.681 -21.000 
ATOM   2140  C3'  DC A 104    -108.078 270.572 -21.167 
ATOM   2141  O3'  DC A 104    -107.866 270.120 -22.499 
ATOM   2142  C2'  DC A 104    -106.765 270.439 -20.394 
ATOM   2143  C1'  DC A 104    -106.074 271.651 -21.010 
ATOM   2144  N1   DC A 104    -104.893 272.125 -20.235 
ATOM   2145  C2   DC A 104    -103.817 272.650 -20.947 
ATOM   2146  O2   DC A 104    -103.886 272.701 -22.180 
ATOM   2147  N3   DC A 104    -102.732 273.087 -20.258 
ATOM   2148  C4   DC A 104    -102.696 273.015 -18.922 
ATOM   2149  N4   DC A 104    -101.615 273.454 -18.296 
ATOM   2150  C5   DC A 104    -103.792 272.478 -18.171 
ATOM   2151  C6   DC A 104    -104.868 272.047 -18.877 
ATOM   2152  P    DC A 105    -108.460 268.701 -22.940 
ATOM   2153  OP1  DC A 105    -109.880 268.857 -23.331 
ATOM   2154  OP2  DC A 105    -108.183 267.698 -21.887 
ATOM   2155  O5'  DC A 105    -107.578 268.377 -24.235 
ATOM   2156  C5'  DC A 105    -107.081 269.469 -25.031 
ATOM   2157  C4'  DC A 105    -105.634 269.220 -25.406 
ATOM   2158  O4'  DC A 105    -104.705 269.725 -24.404 
ATOM   2159  C3'  DC A 105    -105.232 267.755 -25.575 
ATOM   2160  O3'  DC A 105    -104.298 267.653 -26.643 
ATOM   2161  C2'  DC A 105    -104.519 267.396 -24.271 
ATOM   2162  C1'  DC A 105    -103.756 268.709 -24.120 
ATOM   2163  N1   DC A 105    -103.229 268.940 -22.747 
ATOM   2164  C2   DC A 105    -102.010 269.603 -22.622 
ATOM   2165  O2   DC A 105    -101.423 269.969 -23.647 
ATOM   2166  N3   DC A 105    -101.512 269.823 -21.379 
ATOM   2167  C4   DC A 105    -102.178 269.411 -20.294 
ATOM   2168  N4   DC A 105    -101.650 269.650 -19.103 
ATOM   2169  C5   DC A 105    -103.433 268.727 -20.399 
ATOM   2170  C6   DC A 105    -103.914 268.517 -21.650 
ATOM   2171  P    DG A 106    -104.397 266.408 -27.645 
ATOM   2172  OP1  DG A 106    -105.404 266.693 -28.692 
ATOM   2173  OP2  DG A 106    -104.601 265.164 -26.871 
ATOM   2174  O5'  DG A 106    -102.933 266.405 -28.291 
ATOM   2175  C5'  DG A 106    -102.225 267.652 -28.419 
ATOM   2176  C4'  DG A 106    -100.779 267.472 -27.998 
ATOM   2177  O4'  DG A 106    -100.587 267.682 -26.570 
ATOM   2178  C3'  DG A 106    -100.179 266.090 -28.251 
ATOM   2179  O3'  DG A 106     -98.818 266.241 -28.636 
ATOM   2180  C2'  DG A 106    -100.226 265.392 -26.892 
ATOM   2181  C1'  DG A 106     -99.819 266.604 -26.058 
ATOM   2182  N9   DG A 106    -100.126 266.464 -24.608 
ATOM   2183  C8   DG A 106    -101.185 265.826 -24.000 
ATOM   2184  N7   DG A 106    -101.163 265.885 -22.690 
ATOM   2185  C5   DG A 106    -100.008 266.614 -22.411 
ATOM   2186  C6   DG A 106     -99.451 267.003 -21.165 
ATOM   2187  O6   DG A 106     -99.872 266.782 -20.032 
ATOM   2188  N1   DG A 106     -98.268 267.733 -21.338 
ATOM   2189  C2   DG A 106     -97.697 268.046 -22.557 
ATOM   2190  N2   DG A 106     -96.565 268.753 -22.508 
ATOM   2191  N3   DG A 106     -98.219 267.681 -23.725 
ATOM   2192  C4   DG A 106     -99.368 266.971 -23.574 
ATOM   2193  P    DG A 107     -98.226 265.297 -29.784 
ATOM   2194  OP1  DG A 107     -98.555 265.865 -31.112 
ATOM   2195  OP2  DG A 107     -98.659 263.901 -29.551 
ATOM   2196  O5'  DG A 107     -96.654 265.424 -29.518 
ATOM   2197  C5'  DG A 107     -96.137 266.644 -28.956 
ATOM   2198  C4'  DG A 107     -95.122 266.328 -27.876 
ATOM   2199  O4'  DG A 107     -95.738 266.161 -26.567 
ATOM   2200  C3'  DG A 107     -94.320 265.042 -28.072 
ATOM   2201  O3'  DG A 107     -92.991 265.254 -27.613 
ATOM   2202  C2'  DG A 107     -94.993 264.022 -27.153 
ATOM   2203  C1'  DG A 107     -95.234 264.970 -25.983 
ATOM   2204  N9   DG A 107     -96.241 264.472 -25.005 
ATOM   2205  C8   DG A 107     -97.377 263.725 -25.229 
ATOM   2206  N7   DG A 107     -98.057 263.447 -24.143 
ATOM   2207  C5   DG A 107     -97.318 264.052 -23.127 
ATOM   2208  C6   DG A 107     -97.554 264.096 -21.728 
ATOM   2209  O6   DG A 107     -98.478 263.603 -21.088 
ATOM   2210  N1   DG A 107     -96.552 264.818 -21.063 
ATOM   2211  C2   DG A 107     -95.466 265.418 -21.670 
ATOM   2212  N2   DG A 107     -94.623 266.061 -20.860 
ATOM   2213  N3   DG A 107     -95.247 265.376 -22.983 
ATOM   2214  C4   DG A 107     -96.208 264.680 -23.643 
ATOM   2215  P    DG A 108     -91.774 264.621 -28.440 
ATOM   2216  OP1  DG A 108     -91.417 265.517 -29.562 
ATOM   2217  OP2  DG A 108     -92.096 263.223 -28.802 
ATOM   2218  O5'  DG A 108     -90.606 264.637 -27.346 
ATOM   2219  C5'  DG A 108     -90.613 265.661 -26.333 
ATOM   2220  C4'  DG A 108     -90.291 265.055 -24.981 
ATOM   2221  O4'  DG A 108     -91.481 264.574 -24.291 
ATOM   2222  C3'  DG A 108     -89.361 263.843 -25.000 
ATOM   2223  O3'  DG A 108     -88.509 263.898 -23.862 
ATOM   2224  C2'  DG A 108     -90.291 262.638 -24.852 
ATOM   2225  C1'  DG A 108     -91.223 263.261 -23.817 
ATOM   2226  N9   DG A 108     -92.527 262.554 -23.683 
ATOM   2227  C8   DG A 108     -93.276 261.916 -24.649 
ATOM   2228  N7   DG A 108     -94.388 261.387 -24.198 
ATOM   2229  C5   DG A 108     -94.373 261.694 -22.838 
ATOM   2230  C6   DG A 108     -95.315 261.385 -21.823 
ATOM   2231  O6   DG A 108     -96.372 260.767 -21.914 
ATOM   2232  N1   DG A 108     -94.909 261.888 -20.578 
ATOM   2233  C2   DG A 108     -93.746 262.597 -20.347 
ATOM   2234  N2   DG A 108     -93.540 262.991 -19.088 
ATOM   2235  N3   DG A 108     -92.864 262.886 -21.302 
ATOM   2236  C4   DG A 108     -93.243 262.405 -22.514 
ATOM   2237  P    DC A 109     -86.975 263.468 -24.019 
ATOM   2238  OP1  DC A 109     -86.189 264.612 -24.532 
ATOM   2239  OP2  DC A 109     -86.889 262.217 -24.805 
ATOM   2240  O5'  DC A 109     -86.572 263.176 -22.499 
ATOM   2241  C5'  DC A 109     -87.233 263.906 -21.449 
ATOM   2242  C4'  DC A 109     -87.604 262.967 -20.318 
ATOM   2243  O4'  DC A 109     -88.910 262.355 -20.511 
ATOM   2244  C3'  DC A 109     -86.667 261.778 -20.107 
ATOM   2245  O3'  DC A 109     -86.557 261.520 -18.713 
ATOM   2246  C2'  DC A 109     -87.384 260.599 -20.763 
ATOM   2247  C1'  DC A 109     -88.788 260.959 -20.287 
ATOM   2248  N1   DC A 109     -89.872 260.272 -21.043 
ATOM   2249  C2   DC A 109     -91.023 259.913 -20.346 
ATOM   2250  O2   DC A 109     -91.097 260.176 -19.140 
ATOM   2251  N3   DC A 109     -92.023 259.285 -21.017 
ATOM   2252  C4   DC A 109     -91.904 259.017 -22.323 
ATOM   2253  N4   DC A 109     -92.907 258.404 -22.933 
ATOM   2254  C5   DC A 109     -90.729 259.378 -23.059 
ATOM   2255  C6   DC A 109     -89.740 260.004 -22.370 
ATOM   2256  P    DA A 110     -85.132 261.107 -18.109 
ATOM   2257  OP1  DA A 110     -84.336 262.325 -17.840 
ATOM   2258  OP2  DA A 110     -84.497 260.097 -18.984 
ATOM   2259  O5'  DA A 110     -85.561 260.426 -16.726 
ATOM   2260  C5'  DA A 110     -86.757 260.880 -16.065 
ATOM   2261  C4'  DA A 110     -87.554 259.693 -15.563 
ATOM   2262  O4'  DA A 110     -88.480 259.182 -16.565 
ATOM   2263  C3'  DA A 110     -86.736 258.467 -15.157 
ATOM   2264  O3'  DA A 110     -87.349 257.858 -14.027 
ATOM   2265  C2'  DA A 110     -86.854 257.512 -16.346 
ATOM   2266  C1'  DA A 110     -88.329 257.772 -16.636 
ATOM   2267  N9   DA A 110     -88.761 257.328 -17.990 
ATOM   2268  C8   DA A 110     -88.047 257.338 -19.154 
ATOM   2269  N7   DA A 110     -88.703 256.883 -20.176 
ATOM   2270  C5   DA A 110     -89.944 256.545 -19.654 
ATOM   2271  C6   DA A 110     -91.101 256.003 -20.236 
ATOM   2272  N6   DA A 110     -91.199 255.691 -21.536 
ATOM   2273  N1   DA A 110     -92.159 255.791 -19.431 
ATOM   2274  C2   DA A 110     -92.056 256.103 -18.140 
ATOM   2275  N3   DA A 110     -91.034 256.612 -17.488 
ATOM   2276  C4   DA A 110     -89.989 256.814 -18.316 
ATOM   2277  P    DG A 111     -86.419 257.271 -12.863 
ATOM   2278  OP1  DG A 111     -86.036 258.360 -11.937 
ATOM   2279  OP2  DG A 111     -85.304 256.503 -13.459 
ATOM   2280  O5'  DG A 111     -87.429 256.270 -12.129 
ATOM   2281  C5'  DG A 111     -88.837 256.568 -12.136 
ATOM   2282  C4'  DG A 111     -89.632 255.311 -12.430 
ATOM   2283  O4'  DG A 111     -89.821 255.096 -13.858 
ATOM   2284  C3'  DG A 111     -89.013 254.003 -11.940 
ATOM   2285  O3'  DG A 111     -90.052 253.141 -11.492 
ATOM   2286  C2'  DG A 111     -88.373 253.387 -13.183 
ATOM   2287  C1'  DG A 111     -89.492 253.748 -14.155 
ATOM   2288  N9   DG A 111     -89.088 253.675 -15.587 
ATOM   2289  C8   DG A 111     -87.870 253.963 -16.165 
ATOM   2290  N7   DG A 111     -87.843 253.795 -17.464 
ATOM   2291  C5   DG A 111     -89.133 253.364 -17.769 
ATOM   2292  C6   DG A 111     -89.709 253.020 -19.020 
ATOM   2293  O6   DG A 111     -89.192 253.025 -20.134 
ATOM   2294  N1   DG A 111     -91.049 252.635 -18.877 
ATOM   2295  C2   DG A 111     -91.742 252.589 -17.683 
ATOM   2296  N2   DG A 111     -93.015 252.195 -17.758 
ATOM   2297  N3   DG A 111     -91.200 252.913 -16.510 
ATOM   2298  C4   DG A 111     -89.900 253.288 -16.631 
ATOM   2299  P    DA A 112     -89.815 252.253 -10.182 
ATOM   2300  OP1  DA A 112     -90.110 253.060  -8.976 
ATOM   2301  OP2  DA A 112     -88.471 251.636 -10.237 
ATOM   2302  O5'  DA A 112     -90.932 251.122 -10.359 
ATOM   2303  C5'  DA A 112     -92.149 251.447 -11.058 
ATOM   2304  C4'  DA A 112     -92.514 250.326 -12.012 
ATOM   2305  O4'  DA A 112     -91.895 250.487 -13.321 
ATOM   2306  C3'  DA A 112     -92.097 248.921 -11.578 
ATOM   2307  O3'  DA A 112     -93.105 247.999 -11.974 
ATOM   2308  C2'  DA A 112     -90.829 248.628 -12.380 
ATOM   2309  C1'  DA A 112     -91.300 249.253 -13.690 
ATOM   2310  N9   DA A 112     -90.197 249.539 -14.649 
ATOM   2311  C8   DA A 112     -88.918 249.932 -14.377 
ATOM   2312  N7   DA A 112     -88.185 250.102 -15.434 
ATOM   2313  C5   DA A 112     -89.040 249.800 -16.485 
ATOM   2314  C6   DA A 112     -88.862 249.791 -17.878 
ATOM   2315  N6   DA A 112     -87.705 250.109 -18.478 
ATOM   2316  N1   DA A 112     -89.918 249.442 -18.636 
ATOM   2317  C2   DA A 112     -91.064 249.128 -18.034 
ATOM   2318  N3   DA A 112     -91.347 249.101 -16.750 
ATOM   2319  C4   DA A 112     -90.274 249.454 -16.014 
ATOM   2320  P    DA A 113     -93.491 246.800 -10.986 
ATOM   2321  OP1  DA A 113     -94.470 247.279  -9.984 
ATOM   2322  OP2  DA A 113     -92.258 246.186 -10.445 
ATOM   2323  O5'  DA A 113     -94.203 245.780 -11.990 
ATOM   2324  C5'  DA A 113     -94.897 246.301 -13.140 
ATOM   2325  C4'  DA A 113     -94.568 245.471 -14.365 
ATOM   2326  O4'  DA A 113     -93.377 245.946 -15.054 
ATOM   2327  C3'  DA A 113     -94.280 243.992 -14.108 
ATOM   2328  O3'  DA A 113     -94.810 243.226 -15.183 
ATOM   2329  C2'  DA A 113     -92.755 243.883 -14.141 
ATOM   2330  C1'  DA A 113     -92.536 244.833 -15.313 
ATOM   2331  N9   DA A 113     -91.135 245.328 -15.429 
ATOM   2332  C8   DA A 113     -90.248 245.608 -14.429 
ATOM   2333  N7   DA A 113     -89.096 246.024 -14.851 
ATOM   2334  C5   DA A 113     -89.224 246.022 -16.233 
ATOM   2335  C6   DA A 113     -88.338 246.365 -17.267 
ATOM   2336  N6   DA A 113     -87.087 246.798 -17.057 
ATOM   2337  N1   DA A 113     -88.786 246.247 -18.531 
ATOM   2338  C2   DA A 113     -90.031 245.817 -18.734 
ATOM   2339  N3   DA A 113     -90.944 245.469 -17.853 
ATOM   2340  C4   DA A 113     -90.470 245.597 -16.596 
ATOM   2341  P    DG A 114     -95.514 241.824 -14.864 
ATOM   2342  OP1  DG A 114     -96.923 242.055 -14.473 
ATOM   2343  OP2  DG A 114     -94.689 241.063 -13.900 
ATOM   2344  O5'  DG A 114     -95.462 241.112 -16.296 
ATOM   2345  C5'  DG A 114     -95.502 241.926 -17.483 
ATOM   2346  C4'  DG A 114     -94.481 241.429 -18.486 
ATOM   2347  O4'  DG A 114     -93.171 242.036 -18.293 
ATOM   2348  C3'  DG A 114     -94.198 239.927 -18.460 
ATOM   2349  O3'  DG A 114     -93.987 239.475 -19.792 
ATOM   2350  C2'  DG A 114     -92.886 239.794 -17.687 
ATOM   2351  C1'  DG A 114     -92.194 241.006 -18.303 
ATOM   2352  N9   DG A 114     -91.014 241.481 -17.528 
ATOM   2353  C8   DG A 114     -90.809 241.481 -16.165 
ATOM   2354  N7   DG A 114     -89.651 241.972 -15.800 
ATOM   2355  C5   DG A 114     -89.044 242.321 -17.005 
ATOM   2356  C6   DG A 114     -87.773 242.902 -17.253 
ATOM   2357  O6   DG A 114     -86.908 243.234 -16.448 
ATOM   2358  N1   DG A 114     -87.555 243.089 -18.626 
ATOM   2359  C2   DG A 114     -88.449 242.758 -19.626 
ATOM   2360  N2   DG A 114     -88.052 243.016 -20.875 
ATOM   2361  N3   DG A 114     -89.640 242.213 -19.392 
ATOM   2362  C4   DG A 114     -89.867 242.025 -18.066 
ATOM   2363  P    DA A 115     -94.581 238.056 -20.233 
ATOM   2364  OP1  DA A 115     -96.001 238.212 -20.624 
ATOM   2365  OP2  DA A 115     -94.304 237.054 -19.180 
ATOM   2366  O5'  DA A 115     -93.699 237.732 -21.528 
ATOM   2367  C5'  DA A 115     -93.202 238.824 -22.324 
ATOM   2368  C4'  DA A 115     -91.754 238.575 -22.699 
ATOM   2369  O4'  DA A 115     -90.826 239.081 -21.697 
ATOM   2370  C3'  DA A 115     -91.353 237.110 -22.868 
ATOM   2371  O3'  DA A 115     -90.418 237.008 -23.936 
ATOM   2372  C2'  DA A 115     -90.640 236.751 -21.564 
ATOM   2373  C1'  DA A 115     -89.877 238.064 -21.413 
ATOM   2374  N9   DA A 115     -89.350 238.296 -20.040 
ATOM   2375  C8   DA A 115     -89.907 237.938 -18.845 
ATOM   2376  N7   DA A 115     -89.199 238.282 -17.813 
ATOM   2377  C5   DA A 115     -88.092 238.913 -18.362 
ATOM   2378  C6   DA A 115     -86.959 239.510 -17.783 
ATOM   2379  N6   DA A 115     -86.748 239.570 -16.461 
ATOM   2380  N1   DA A 115     -86.049 240.045 -18.617 
ATOM   2381  C2   DA A 115     -86.264 239.983 -19.929 
ATOM   2382  N3   DA A 115     -87.278 239.455 -20.581 
ATOM   2383  C4   DA A 115     -88.174 238.926 -19.724 
ATOM   2384  P    DA A 116     -90.518 235.763 -24.938 
ATOM   2385  OP1  DA A 116     -91.525 236.049 -25.985 
ATOM   2386  OP2  DA A 116     -90.722 234.519 -24.164 
ATOM   2387  O5'  DA A 116     -89.054 235.760 -25.584 
ATOM   2388  C5'  DA A 116     -88.346 237.007 -25.712 
ATOM   2389  C4'  DA A 116     -86.900 236.828 -25.291 
ATOM   2390  O4'  DA A 116     -86.708 237.037 -23.863 
ATOM   2391  C3'  DA A 116     -86.300 235.445 -25.544 
ATOM   2392  O3'  DA A 116     -84.939 235.597 -25.929 
ATOM   2393  C2'  DA A 116     -86.347 234.748 -24.185 
ATOM   2394  C1'  DA A 116     -85.940 235.959 -23.351 
ATOM   2395  N9   DA A 116     -86.247 235.819 -21.901 
ATOM   2396  C8   DA A 116     -87.303 235.182 -21.316 
ATOM   2397  N7   DA A 116     -87.294 235.233 -20.020 
ATOM   2398  C5   DA A 116     -86.148 235.957 -19.722 
ATOM   2399  C6   DA A 116     -85.570 236.359 -18.506 
ATOM   2400  N6   DA A 116     -86.097 236.073 -17.307 
ATOM   2401  N1   DA A 116     -84.427 237.067 -18.567 
ATOM   2402  C2   DA A 116     -83.909 237.348 -19.762 
ATOM   2403  N3   DA A 116     -84.355 237.028 -20.957 
ATOM   2404  C4   DA A 116     -85.500 236.320 -20.868 
ATOM   2405  P    DA A 117     -84.347 234.652 -27.077 
ATOM   2406  OP1  DA A 117     -84.675 235.220 -28.405 
ATOM   2407  OP2  DA A 117     -84.780 233.256 -26.844 
ATOM   2408  O5'  DA A 117     -82.775 234.779 -26.811 
ATOM   2409  C5'  DA A 117     -82.258 235.999 -26.249 
ATOM   2410  C4'  DA A 117     -81.243 235.684 -25.169 
ATOM   2411  O4'  DA A 117     -81.859 235.517 -23.860 
ATOM   2412  C3'  DA A 117     -80.441 234.397 -25.365 
ATOM   2413  O3'  DA A 117     -79.112 234.609 -24.906 
ATOM   2414  C2'  DA A 117     -81.114 233.377 -24.446 
ATOM   2415  C1'  DA A 117     -81.354 234.326 -23.276 
ATOM   2416  N9   DA A 117     -82.362 233.827 -22.298 
ATOM   2417  C8   DA A 117     -83.484 233.087 -22.540 
ATOM   2418  N7   DA A 117     -84.165 232.804 -21.472 
ATOM   2419  C5   DA A 117     -83.443 233.400 -20.447 
ATOM   2420  C6   DA A 117     -83.647 233.464 -19.059 
ATOM   2421  N6   DA A 117     -84.689 232.894 -18.436 
ATOM   2422  N1   DA A 117     -82.737 234.136 -18.330 
ATOM   2423  C2   DA A 117     -81.704 234.701 -18.954 
ATOM   2424  N3   DA A 117     -81.412 234.708 -20.236 
ATOM   2425  C4   DA A 117     -82.338 234.028 -20.943 
ATOM   2426  P    DT A 118     -77.895 233.976 -25.733 
ATOM   2427  OP1  DT A 118     -77.538 234.872 -26.855 
ATOM   2428  OP2  DT A 118     -78.216 232.578 -26.095 
ATOM   2429  O5'  DT A 118     -76.727 233.992 -24.639 
ATOM   2430  C5'  DT A 118     -76.733 235.016 -23.626 
ATOM   2431  C4'  DT A 118     -76.412 234.410 -22.274 
ATOM   2432  O4'  DT A 118     -77.601 233.929 -21.584 
ATOM   2433  C3'  DT A 118     -75.482 233.198 -22.293 
ATOM   2434  O3'  DT A 118     -74.630 233.253 -21.155 
ATOM   2435  C2'  DT A 118     -76.412 231.993 -22.145 
ATOM   2436  C1'  DT A 118     -77.344 232.616 -21.110 
ATOM   2437  N1   DT A 118     -78.648 231.909 -20.976 
ATOM   2438  C2   DT A 118     -79.210 231.866 -19.723 
ATOM   2439  O2   DT A 118     -78.690 232.375 -18.745 
ATOM   2440  N3   DT A 118     -80.417 231.201 -19.637 
ATOM   2441  C4   DT A 118     -81.092 230.591 -20.675 
ATOM   2442  O4   DT A 118     -82.169 230.025 -20.475 
ATOM   2443  C5   DT A 118     -80.423 230.689 -21.950 
ATOM   2444  C7   DT A 118     -81.090 230.051 -23.135 
ATOM   2445  C6   DT A 118     -79.249 231.329 -22.063 
ATOM   2446  P    DC A 119     -73.096 232.823 -21.312 
ATOM   2447  OP1  DC A 119     -72.310 233.967 -21.825 
ATOM   2448  OP2  DC A 119     -73.010 231.572 -22.098 
ATOM   2449  O5'  DC A 119     -72.693 232.531 -19.792 
ATOM   2450  C5'  DC A 119     -73.354 233.261 -18.742 
ATOM   2451  C4'  DC A 119     -73.724 232.322 -17.611 
ATOM   2452  O4'  DC A 119     -75.031 231.710 -17.804 
ATOM   2453  C3'  DC A 119     -72.788 231.133 -17.400 
ATOM   2454  O3'  DC A 119     -72.678 230.875 -16.006 
ATOM   2455  C2'  DC A 119     -73.505 229.954 -18.056 
ATOM   2456  C1'  DC A 119     -74.909 230.314 -17.580 
ATOM   2457  N1   DC A 119     -75.993 229.627 -18.336 
ATOM   2458  C2   DC A 119     -77.144 229.268 -17.639 
ATOM   2459  O2   DC A 119     -77.218 229.531 -16.433 
ATOM   2460  N3   DC A 119     -78.144 228.640 -18.310 
ATOM   2461  C4   DC A 119     -78.025 228.373 -19.616 
ATOM   2462  N4   DC A 119     -79.027 227.759 -20.226 
ATOM   2463  C5   DC A 119     -76.849 228.733 -20.352 
ATOM   2464  C6   DC A 119     -75.861 229.359 -19.663 
ATOM   2465  P    DA A 120     -71.253 230.463 -15.402 
ATOM   2466  OP1  DA A 120     -70.457 231.681 -15.133 
ATOM   2467  OP2  DA A 120     -70.618 229.453 -16.277 
ATOM   2468  O5'  DA A 120     -71.682 229.782 -14.019 
ATOM   2469  C5'  DA A 120     -72.878 230.235 -13.358 
ATOM   2470  C4'  DA A 120     -73.675 229.048 -12.856 
ATOM   2471  O4'  DA A 120     -74.601 228.537 -13.858 
ATOM   2472  C3'  DA A 120     -72.857 227.822 -12.450 
ATOM   2473  O3'  DA A 120     -73.470 227.214 -11.320 
ATOM   2474  C2'  DA A 120     -72.975 226.867 -13.639 
ATOM   2475  C1'  DA A 120     -74.450 227.127 -13.929 
ATOM   2476  N9   DA A 120     -74.882 226.683 -15.283 
ATOM   2477  C8   DA A 120     -74.168 226.694 -16.447 
ATOM   2478  N7   DA A 120     -74.823 226.238 -17.469 
ATOM   2479  C5   DA A 120     -76.065 225.900 -16.947 
ATOM   2480  C6   DA A 120     -77.221 225.358 -17.529 
ATOM   2481  N6   DA A 120     -77.320 225.046 -18.829 
ATOM   2482  N1   DA A 120     -78.280 225.146 -16.724 
ATOM   2483  C2   DA A 120     -78.177 225.458 -15.433 
ATOM   2484  N3   DA A 120     -77.155 225.967 -14.781 
ATOM   2485  C4   DA A 120     -76.109 226.169 -15.609 
ATOM   2486  P    DC A 121     -72.540 226.626 -10.156 
ATOM   2487  OP1  DC A 121     -72.157 227.715  -9.230 
ATOM   2488  OP2  DC A 121     -71.425 225.858 -10.752 
ATOM   2489  O5'  DC A 121     -73.549 225.625  -9.422 
ATOM   2490  C5'  DC A 121     -74.958 225.924  -9.429 
ATOM   2491  C4'  DC A 121     -75.753 224.667  -9.723 
ATOM   2492  O4'  DC A 121     -75.942 224.451 -11.151 
ATOM   2493  C3'  DC A 121     -75.134 223.358  -9.233 
ATOM   2494  O3'  DC A 121     -76.173 222.496  -8.785 
ATOM   2495  C2'  DC A 121     -74.494 222.742 -10.476 
ATOM   2496  C1'  DC A 121     -75.613 223.103 -11.448 
ATOM   2497  N1   DC A 121     -75.209 223.030 -12.880 
ATOM   2498  C2   DC A 121     -76.164 222.616 -13.804 
ATOM   2499  O2   DC A 121     -77.298 222.329 -13.402 
ATOM   2500  N3   DC A 121     -75.816 222.543 -15.114 
ATOM   2501  C4   DC A 121     -74.577 222.863 -15.510 
ATOM   2502  N4   DC A 121     -74.286 222.775 -16.799 
ATOM   2503  C5   DC A 121     -73.579 223.291 -14.576 
ATOM   2504  C6   DC A 121     -73.946 223.357 -13.271 
ATOM   2505  P    DC A 122     -75.936 221.608  -7.475 
ATOM   2506  OP1  DC A 122     -76.231 222.415  -6.269 
ATOM   2507  OP2  DC A 122     -74.592 220.992  -7.530 
ATOM   2508  O5'  DC A 122     -77.053 220.478  -7.652 
ATOM   2509  C5'  DC A 122     -78.270 220.802  -8.351 
ATOM   2510  C4'  DC A 122     -78.634 219.681  -9.305 
ATOM   2511  O4'  DC A 122     -78.016 219.843 -10.614 
ATOM   2512  C3'  DC A 122     -78.218 218.276  -8.871 
ATOM   2513  O3'  DC A 122     -79.226 217.354  -9.267 
ATOM   2514  C2'  DC A 122     -76.950 217.983  -9.673 
ATOM   2515  C1'  DC A 122     -77.421 218.608 -10.983 
ATOM   2516  N1   DC A 122     -76.318 218.894 -11.942 
ATOM   2517  C2   DC A 122     -76.586 218.753 -13.300 
ATOM   2518  O2   DC A 122     -77.718 218.400 -13.652 
ATOM   2519  N3   DC A 122     -75.593 219.008 -14.191 
ATOM   2520  C4   DC A 122     -74.380 219.389 -13.769 
ATOM   2521  N4   DC A 122     -73.445 219.626 -14.677 
ATOM   2522  C5   DC A 122     -74.083 219.540 -12.376 
ATOM   2523  C6   DC A 122     -75.089 219.279 -11.503 
ATOM   2524  P    DA A 123     -79.612 216.155  -8.279 
ATOM   2525  OP1  DA A 123     -80.591 216.634  -7.277 
ATOM   2526  OP2  DA A 123     -78.379 215.541  -7.738 
ATOM   2527  O5'  DA A 123     -80.324 215.135  -9.283 
ATOM   2528  C5'  DA A 123     -81.018 215.656 -10.433 
ATOM   2529  C4'  DA A 123     -80.689 214.826 -11.658 
ATOM   2530  O4'  DA A 123     -79.498 215.301 -12.347 
ATOM   2531  C3'  DA A 123     -80.400 213.347 -11.401 
ATOM   2532  O3'  DA A 123     -80.931 212.581 -12.476 
ATOM   2533  C2'  DA A 123     -78.876 213.238 -11.434 
ATOM   2534  C1'  DA A 123     -78.656 214.188 -12.606 
ATOM   2535  N9   DA A 123     -77.256 214.683 -12.722 
ATOM   2536  C8   DA A 123     -76.369 214.963 -11.722 
ATOM   2537  N7   DA A 123     -75.217 215.379 -12.144 
ATOM   2538  C5   DA A 123     -75.345 215.378 -13.526 
ATOM   2539  C6   DA A 123     -74.459 215.720 -14.560 
ATOM   2540  N6   DA A 123     -73.208 216.153 -14.350 
ATOM   2541  N1   DA A 123     -74.907 215.602 -15.824 
ATOM   2542  C2   DA A 123     -76.152 215.172 -16.027 
ATOM   2543  N3   DA A 123     -77.064 214.825 -15.146 
ATOM   2544  C4   DA A 123     -76.591 214.952 -13.889 
ATOM   2545  P    DT A 124     -81.635 211.179 -12.157 
ATOM   2546  OP1  DT A 124     -83.044 211.410 -11.766 
ATOM   2547  OP2  DT A 124     -80.810 210.418 -11.193 
ATOM   2548  O5'  DT A 124     -81.583 210.467 -13.589 
ATOM   2549  C5'  DT A 124     -81.623 211.282 -14.776 
ATOM   2550  C4'  DT A 124     -80.602 210.785 -15.779 
ATOM   2551  O4'  DT A 124     -79.292 211.392 -15.586 
ATOM   2552  C3'  DT A 124     -80.319 209.283 -15.753 
ATOM   2553  O3'  DT A 124     -80.108 208.830 -17.085 
ATOM   2554  C2'  DT A 124     -79.006 209.149 -14.980 
ATOM   2555  C1'  DT A 124     -78.315 210.361 -15.596 
ATOM   2556  N1   DT A 124     -77.135 210.836 -14.821 
ATOM   2557  C2   DT A 124     -76.082 211.351 -15.538 
ATOM   2558  O2   DT A 124     -76.083 211.430 -16.754 
ATOM   2559  N3   DT A 124     -75.005 211.779 -14.785 
ATOM   2560  C4   DT A 124     -74.899 211.736 -13.410 
ATOM   2561  O4   DT A 124     -73.883 212.151 -12.847 
ATOM   2562  C5   DT A 124     -76.053 211.180 -12.746 
ATOM   2563  C7   DT A 124     -76.020 211.096 -11.249 
ATOM   2564  C6   DT A 124     -77.114 210.755 -13.454 
ATOM   2565  P    DT A 125     -80.702 207.411 -17.526 
ATOM   2566  OP1  DT A 125     -82.121 207.567 -17.917 
ATOM   2567  OP2  DT A 125     -80.425 206.409 -16.473 
ATOM   2568  O5'  DT A 125     -79.819 207.087 -18.821 
ATOM   2569  C5'  DT A 125     -79.322 208.179 -19.617 
ATOM   2570  C4'  DT A 125     -77.875 207.930 -19.992 
ATOM   2571  O4'  DT A 125     -76.947 208.436 -18.990 
ATOM   2572  C3'  DT A 125     -77.474 206.465 -20.161 
ATOM   2573  O3'  DT A 125     -76.539 206.363 -21.229 
ATOM   2574  C2'  DT A 125     -76.761 206.107 -18.857 
ATOM   2575  C1'  DT A 125     -75.998 207.419 -18.706 
ATOM   2576  N1   DT A 125     -75.470 207.651 -17.333 
ATOM   2577  C2   DT A 125     -74.267 208.306 -17.228 
ATOM   2578  O2   DT A 125     -73.636 208.694 -18.195 
ATOM   2579  N3   DT A 125     -73.809 208.502 -15.938 
ATOM   2580  C4   DT A 125     -74.440 208.106 -14.777 
ATOM   2581  O4   DT A 125     -73.931 208.338 -13.678 
ATOM   2582  C5   DT A 125     -75.696 207.426 -14.990 
ATOM   2583  C7   DT A 125     -76.447 206.962 -13.776 
ATOM   2584  C6   DT A 125     -76.165 207.222 -16.231 
ATOM   2585  P    DC A 126     -76.639 205.118 -22.231 
ATOM   2586  OP1  DC A 126     -77.645 205.404 -23.278 
ATOM   2587  OP2  DC A 126     -76.843 203.874 -21.457 
ATOM   2588  O5'  DC A 126     -75.175 205.115 -22.877 
ATOM   2589  C5'  DC A 126     -74.467 206.362 -23.005 
ATOM   2590  C4'  DC A 126     -73.021 206.183 -22.584 
ATOM   2591  O4'  DC A 126     -72.829 206.393 -21.156 
ATOM   2592  C3'  DC A 126     -72.421 204.800 -22.837 
ATOM   2593  O3'  DC A 126     -71.060 204.952 -23.222 
ATOM   2594  C2'  DC A 126     -72.467 204.103 -21.478 
ATOM   2595  C1'  DC A 126     -72.060 205.314 -20.644 
ATOM   2596  N1   DC A 126     -72.368 205.175 -19.194 
ATOM   2597  C2   DC A 126     -71.486 205.754 -18.285 
ATOM   2598  O2   DC A 126     -70.496 206.355 -18.715 
ATOM   2599  N3   DC A 126     -71.749 205.637 -16.957 
ATOM   2600  C4   DC A 126     -72.834 204.977 -16.532 
ATOM   2601  N4   DC A 126     -73.045 204.891 -15.228 
ATOM   2602  C5   DC A 126     -73.752 204.373 -17.451 
ATOM   2603  C6   DC A 126     -73.472 204.501 -18.773 
ATOM   2604  P    DC A 127     -70.468 204.007 -24.370 
ATOM   2605  OP1  DC A 127     -70.796 204.575 -25.698 
ATOM   2606  OP2  DC A 127     -70.900 202.612 -24.137 
ATOM   2607  O5'  DC A 127     -68.895 204.134 -24.104 
ATOM   2608  C5'  DC A 127     -68.379 205.355 -23.542 
ATOM   2609  C4'  DC A 127     -67.364 205.039 -22.462 
ATOM   2610  O4'  DC A 127     -67.980 204.872 -21.153 
ATOM   2611  C3'  DC A 127     -66.562 203.752 -22.658 
ATOM   2612  O3'  DC A 127     -65.232 203.964 -22.199 
ATOM   2613  C2'  DC A 127     -67.235 202.732 -21.739 
ATOM   2614  C1'  DC A 127     -67.475 203.681 -20.569 
ATOM   2615  N1   DC A 127     -68.483 203.182 -19.591 
ATOM   2616  C2   DC A 127     -68.290 203.488 -18.246 
ATOM   2617  O2   DC A 127     -67.301 204.156 -17.923 
ATOM   2618  N3   DC A 127     -69.196 203.042 -17.340 
ATOM   2619  C4   DC A 127     -70.255 202.322 -17.731 
ATOM   2620  N4   DC A 127     -71.112 201.910 -16.808 
ATOM   2621  C5   DC A 127     -70.472 201.996 -19.109 
ATOM   2622  C6   DC A 127     -69.554 202.450 -19.999 
ATOM   2623  P    DA A 128     -64.016 203.331 -23.026 
ATOM   2624  OP1  DA A 128     -63.659 204.227 -24.148 
ATOM   2625  OP2  DA A 128     -64.337 201.933 -23.388 
ATOM   2626  O5'  DA A 128     -62.848 203.348 -21.932 
ATOM   2627  C5'  DA A 128     -62.854 204.372 -20.919 
ATOM   2628  C4'  DA A 128     -62.533 203.765 -19.567 
ATOM   2629  O4'  DA A 128     -63.722 203.284 -18.877 
ATOM   2630  C3'  DA A 128     -61.603 202.553 -19.586 
ATOM   2631  O3'  DA A 128     -60.751 202.608 -18.448 
ATOM   2632  C2'  DA A 128     -62.533 201.348 -19.438 
ATOM   2633  C1'  DA A 128     -63.465 201.971 -18.403 
ATOM   2634  N9   DA A 128     -64.768 201.264 -18.269 
ATOM   2635  C8   DA A 128     -65.498 200.638 -19.239 
ATOM   2636  N7   DA A 128     -66.601 200.108 -18.807 
ATOM   2637  C5   DA A 128     -66.604 200.405 -17.451 
ATOM   2638  C6   DA A 128     -67.515 200.116 -16.421 
ATOM   2639  N6   DA A 128     -68.652 199.431 -16.609 
ATOM   2640  N1   DA A 128     -67.213 200.558 -15.186 
ATOM   2641  C2   DA A 128     -66.083 201.238 -15.006 
ATOM   2642  N3   DA A 128     -65.161 201.565 -15.884 
ATOM   2643  C4   DA A 128     -65.487 201.111 -17.112 
ATOM   2644  P    DG A 129     -59.217 202.178 -18.605 
ATOM   2645  OP1  DG A 129     -58.431 203.323 -19.118 
ATOM   2646  OP2  DG A 129     -59.131 200.927 -19.391 
ATOM   2647  O5'  DG A 129     -58.814 201.886 -17.085 
ATOM   2648  C5'  DG A 129     -59.475 202.617 -16.035 
ATOM   2649  C4'  DG A 129     -59.845 201.678 -14.904 
ATOM   2650  O4'  DG A 129     -61.152 201.065 -15.097 
ATOM   2651  C3'  DG A 129     -58.908 200.488 -14.693 
ATOM   2652  O3'  DG A 129     -58.798 200.231 -13.299 
ATOM   2653  C2'  DG A 129     -59.626 199.309 -15.349 
ATOM   2654  C1'  DG A 129     -61.030 199.669 -14.873 
ATOM   2655  N9   DG A 129     -62.114 198.983 -15.629 
ATOM   2656  C8   DG A 129     -62.160 198.632 -16.961 
ATOM   2657  N7   DG A 129     -63.269 198.031 -17.317 
ATOM   2658  C5   DG A 129     -64.011 197.980 -16.138 
ATOM   2659  C6   DG A 129     -65.302 197.445 -15.893 
ATOM   2660  O6   DG A 129     -66.070 196.897 -16.679 
ATOM   2661  N1   DG A 129     -65.677 197.603 -14.551 
ATOM   2662  C2   DG A 129     -64.905 198.201 -13.575 
ATOM   2663  N2   DG A 129     -65.442 198.255 -12.353 
ATOM   2664  N3   DG A 129     -63.693 198.704 -13.805 
ATOM   2665  C4   DG A 129     -63.315 198.558 -15.102 
ATOM   2666  P    DC A 130     -57.374 199.818 -12.695 
ATOM   2667  OP1  DC A 130     -56.578 201.036 -12.426 
ATOM   2668  OP2  DC A 130     -56.739 198.808 -13.570 
ATOM   2669  O5'  DC A 130     -57.803 199.137 -11.312 
ATOM   2670  C5'  DC A 130     -58.999 199.591 -10.651 
ATOM   2671  C4'  DC A 130     -59.796 198.403 -10.149 
ATOM   2672  O4'  DC A 130     -60.721 197.892 -11.151 
ATOM   2673  C3'  DC A 130     -58.978 197.177  -9.743 
ATOM   2674  O3'  DC A 130     -59.590 196.569  -8.613 
ATOM   2675  C2'  DC A 130     -59.096 196.223 -10.932 
ATOM   2676  C1'  DC A 130     -60.571 196.482 -11.222 
ATOM   2677  N1   DC A 130     -61.003 196.038 -12.576 
ATOM   2678  C2   DC A 130     -62.296 195.541 -12.715 
ATOM   2679  O2   DC A 130     -63.025 195.489 -11.718 
ATOM   2680  N3   DC A 130     -62.709 195.130 -13.942 
ATOM   2681  C4   DC A 130     -61.888 195.202 -14.997 
ATOM   2682  N4   DC A 130     -62.337 194.789 -16.172 
ATOM   2683  C5   DC A 130     -60.554 195.710 -14.876 
ATOM   2684  C6   DC A 130     -60.160 196.116 -13.642 
ATOM   2685  P    DT A 131     -58.661 195.982  -7.449 
ATOM   2686  OP1  DT A 131     -58.278 197.071  -6.523 
ATOM   2687  OP2  DT A 131     -57.546 195.214  -8.045 
ATOM   2688  O5'  DT A 131     -59.670 194.980  -6.715 
ATOM   2689  C5'  DT A 131     -61.079 195.279  -6.722 
ATOM   2690  C4'  DT A 131     -61.874 194.022  -7.016 
ATOM   2691  O4'  DT A 131     -62.063 193.806  -8.444 
ATOM   2692  C3'  DT A 131     -61.254 192.713  -6.526 
ATOM   2693  O3'  DT A 131     -62.294 191.851  -6.078 
ATOM   2694  C2'  DT A 131     -60.615 192.097  -7.769 
ATOM   2695  C1'  DT A 131     -61.733 192.458  -8.741 
ATOM   2696  N1   DT A 131     -61.330 192.386 -10.173 
ATOM   2697  C2   DT A 131     -62.284 191.975 -11.072 
ATOM   2698  O2   DT A 131     -63.419 191.677 -10.745 
ATOM   2699  N3   DT A 131     -61.873 191.919 -12.390 
ATOM   2700  C4   DT A 131     -60.618 192.233 -12.870 
ATOM   2701  O4   DT A 131     -60.368 192.144 -14.074 
ATOM   2702  C5   DT A 131     -59.685 192.653 -11.851 
ATOM   2703  C7   DT A 131     -58.295 193.013 -12.288 
ATOM   2704  C6   DT A 131     -60.057 192.716 -10.562 
ATOM   2705  P    DG A 132     -62.057 190.963  -4.768 
ATOM   2706  OP1  DG A 132     -62.352 191.770  -3.562 
ATOM   2707  OP2  DG A 132     -60.713 190.347  -4.823 
ATOM   2708  O5'  DG A 132     -63.174 189.833  -4.945 
ATOM   2709  C5'  DG A 132     -64.391 190.157  -5.644 
ATOM   2710  C4'  DG A 132     -64.755 189.037  -6.598 
ATOM   2711  O4'  DG A 132     -64.137 189.198  -7.907 
ATOM   2712  C3'  DG A 132     -64.338 187.631  -6.164 
ATOM   2713  O3'  DG A 132     -65.347 186.709  -6.560 
ATOM   2714  C2'  DG A 132     -63.071 187.339  -6.966 
ATOM   2715  C1'  DG A 132     -63.542 187.963  -8.276 
ATOM   2716  N9   DG A 132     -62.439 188.249  -9.235 
ATOM   2717  C8   DG A 132     -61.144 188.646  -8.979 
ATOM   2718  N7   DG A 132     -60.415 188.814 -10.056 
ATOM   2719  C5   DG A 132     -61.288 188.508 -11.098 
ATOM   2720  C6   DG A 132     -61.074 188.508 -12.501 
ATOM   2721  O6   DG A 132     -60.051 188.786 -13.122 
ATOM   2722  N1   DG A 132     -62.231 188.132 -13.197 
ATOM   2723  C2   DG A 132     -63.438 187.799 -12.613 
ATOM   2724  N2   DG A 132     -64.423 187.468 -13.451 
ATOM   2725  N3   DG A 132     -63.639 187.799 -11.297 
ATOM   2726  C4   DG A 132     -62.526 188.161 -10.608 
ATOM   2727  P    DA A 133     -65.733 185.510  -5.572 
ATOM   2728  OP1  DA A 133     -66.712 185.989  -4.570 
ATOM   2729  OP2  DA A 133     -64.500 184.896  -5.031 
ATOM   2730  O5'  DA A 133     -66.445 184.490  -6.576 
ATOM   2731  C5'  DA A 133     -67.139 185.011  -7.726 
ATOM   2732  C4'  DA A 133     -66.810 184.181  -8.951 
ATOM   2733  O4'  DA A 133     -65.619 184.656  -9.640 
ATOM   2734  C3'  DA A 133     -66.521 182.702  -8.694 
ATOM   2735  O3'  DA A 133     -67.052 181.936  -9.769 
ATOM   2736  C2'  DA A 133     -64.997 182.594  -8.727 
ATOM   2737  C1'  DA A 133     -64.777 183.543  -9.899 
ATOM   2738  N9   DA A 133     -63.377 184.039 -10.015 
ATOM   2739  C8   DA A 133     -62.490 184.318  -9.015 
ATOM   2740  N7   DA A 133     -61.338 184.734  -9.437 
ATOM   2741  C5   DA A 133     -61.466 184.733 -10.819 
ATOM   2742  C6   DA A 133     -60.580 185.076 -11.853 
ATOM   2743  N6   DA A 133     -59.328 185.508 -11.643 
ATOM   2744  N1   DA A 133     -61.028 184.957 -13.117 
ATOM   2745  C2   DA A 133     -62.273 184.527 -13.320 
ATOM   2746  N3   DA A 133     -63.185 184.180 -12.439 
ATOM   2747  C4   DA A 133     -62.712 184.307 -11.182 
ATOM   2748  P    DT A 134     -67.756 180.535  -9.450 
ATOM   2749  OP1  DT A 134     -69.164 180.765  -9.059 
ATOM   2750  OP2  DT A 134     -66.931 179.773  -8.486 
ATOM   2751  O5'  DT A 134     -67.704 179.823 -10.882 
ATOM   2752  C5'  DT A 134     -67.744 180.637 -12.069 
ATOM   2753  C4'  DT A 134     -66.722 180.140 -13.072 
ATOM   2754  O4'  DT A 134     -65.412 180.747 -12.879 
ATOM   2755  C3'  DT A 134     -66.440 178.638 -13.046 
ATOM   2756  O3'  DT A 134     -66.229 178.185 -14.378 
ATOM   2757  C2'  DT A 134     -65.127 178.504 -12.273 
ATOM   2758  C1'  DT A 134     -64.436 179.717 -12.889 
ATOM   2759  N1   DT A 134     -63.256 180.191 -12.114 
ATOM   2760  C2   DT A 134     -62.203 180.706 -12.831 
ATOM   2761  O2   DT A 134     -62.204 180.785 -14.047 
ATOM   2762  N3   DT A 134     -61.126 181.134 -12.078 
ATOM   2763  C4   DT A 134     -61.019 181.092 -10.703 
ATOM   2764  O4   DT A 134     -60.003 181.506 -10.140 
ATOM   2765  C5   DT A 134     -62.174 180.535 -10.039 
ATOM   2766  C7   DT A 134     -62.141 180.451  -8.542 
ATOM   2767  C6   DT A 134     -63.235 180.110 -10.747 
ATOM   2768  P    DG A 135     -66.823 176.766 -14.819 
ATOM   2769  OP1  DG A 135     -68.242 176.922 -15.210 
ATOM   2770  OP2  DG A 135     -66.546 175.764 -13.766 
ATOM   2771  O5'  DG A 135     -65.940 176.442 -16.114 
ATOM   2772  C5'  DG A 135     -65.443 177.534 -16.910 
ATOM   2773  C4'  DG A 135     -63.996 177.285 -17.285 
ATOM   2774  O4'  DG A 135     -63.068 177.791 -16.283 
ATOM   2775  C3'  DG A 135     -63.595 175.820 -17.454 
ATOM   2776  O3'  DG A 135     -62.660 175.718 -18.522 
ATOM   2777  C2'  DG A 135     -62.882 175.462 -16.150 
ATOM   2778  C1'  DG A 135     -62.119 176.775 -15.999 
ATOM   2779  N9   DG A 135     -61.591 177.006 -14.626 
ATOM   2780  C8   DG A 135     -62.138 176.653 -13.411 
ATOM   2781  N7   DG A 135     -61.414 177.006 -12.377 
ATOM   2782  C5   DG A 135     -60.309 177.637 -12.946 
ATOM   2783  C6   DG A 135     -59.178 178.231 -12.329 
ATOM   2784  O6   DG A 135     -58.914 178.326 -11.133 
ATOM   2785  N1   DG A 135     -58.292 178.758 -13.281 
ATOM   2786  C2   DG A 135     -58.477 178.715 -14.649 
ATOM   2787  N2   DG A 135     -57.517 179.274 -15.387 
ATOM   2788  N3   DG A 135     -59.540 178.157 -15.227 
ATOM   2789  C4   DG A 135     -60.407 177.642 -14.318 
ATOM   2790  P    DT A 136     -62.760 174.473 -19.524 
ATOM   2791  OP1  DT A 136     -63.766 174.759 -20.571 
ATOM   2792  OP2  DT A 136     -62.964 173.229 -18.750 
ATOM   2793  O5'  DT A 136     -61.296 174.471 -20.170 
ATOM   2794  C5'  DT A 136     -60.588 175.717 -20.298 
ATOM   2795  C4'  DT A 136     -59.142 175.538 -19.877 
ATOM   2796  O4'  DT A 136     -58.950 175.748 -18.449 
ATOM   2797  C3'  DT A 136     -58.542 174.155 -20.130 
ATOM   2798  O3'  DT A 136     -57.181 174.307 -20.515 
ATOM   2799  C2'  DT A 136     -58.588 173.458 -18.771 
ATOM   2800  C1'  DT A 136     -58.181 174.670 -17.937 
ATOM   2801  N1   DT A 136     -58.489 174.530 -16.487 
ATOM   2802  C2   DT A 136     -57.610 175.107 -15.603 
ATOM   2803  O2   DT A 136     -56.615 175.714 -15.958 
ATOM   2804  N3   DT A 136     -57.927 174.956 -14.267 
ATOM   2805  C4   DT A 136     -59.024 174.292 -13.755 
ATOM   2806  O4   DT A 136     -59.203 174.222 -12.538 
ATOM   2807  C5   DT A 136     -59.887 173.719 -14.762 
ATOM   2808  C7   DT A 136     -61.105 172.978 -14.290 
ATOM   2809  C6   DT A 136     -59.602 173.851 -16.067 
ATOM   2810  P    DC A 137     -56.589 173.362 -21.663 
ATOM   2811  OP1  DC A 137     -56.917 173.930 -22.991 
ATOM   2812  OP2  DC A 137     -57.021 171.967 -21.430 
ATOM   2813  O5'  DC A 137     -55.016 173.489 -21.397 
ATOM   2814  C5'  DC A 137     -54.500 174.710 -20.835 
ATOM   2815  C4'  DC A 137     -53.485 174.394 -19.755 
ATOM   2816  O4'  DC A 137     -54.101 174.227 -18.446 
ATOM   2817  C3'  DC A 137     -52.683 173.108 -19.951 
ATOM   2818  O3'  DC A 137     -51.353 173.320 -19.492 
ATOM   2819  C2'  DC A 137     -53.356 172.088 -19.032 
ATOM   2820  C1'  DC A 137     -53.596 173.036 -17.862 
ATOM   2821  N1   DC A 137     -54.603 172.537 -16.884 
ATOM   2822  C2   DC A 137     -54.411 172.843 -15.539 
ATOM   2823  O2   DC A 137     -53.421 173.511 -15.216 
ATOM   2824  N3   DC A 137     -55.317 172.397 -14.633 
ATOM   2825  C4   DC A 137     -56.376 171.677 -15.024 
ATOM   2826  N4   DC A 137     -57.232 171.265 -14.101 
ATOM   2827  C5   DC A 137     -56.593 171.351 -16.402 
ATOM   2828  C6   DC A 137     -55.675 171.805 -17.292 
ATOM   2829  P    DA A 138     -50.137 172.686 -20.319 
ATOM   2830  OP1  DA A 138     -49.780 173.583 -21.441 
ATOM   2831  OP2  DA A 138     -50.458 171.288 -20.681 
ATOM   2832  O5'  DA A 138     -48.969 172.703 -19.225 
ATOM   2833  C5'  DA A 138     -48.975 173.727 -18.212 
ATOM   2834  C4'  DA A 138     -48.654 173.121 -16.860 
ATOM   2835  O4'  DA A 138     -49.843 172.639 -16.170 
ATOM   2836  C3'  DA A 138     -47.723 171.908 -16.879 
ATOM   2837  O3'  DA A 138     -46.872 171.964 -15.741 
ATOM   2838  C2'  DA A 138     -48.654 170.704 -16.731 
ATOM   2839  C1'  DA A 138     -49.586 171.327 -15.696 
ATOM   2840  N9   DA A 138     -50.889 170.619 -15.562 
ATOM   2841  C8   DA A 138     -51.619 169.993 -16.532 
ATOM   2842  N7   DA A 138     -52.722 169.463 -16.100 
ATOM   2843  C5   DA A 138     -52.725 169.760 -14.744 
ATOM   2844  C6   DA A 138     -53.636 169.471 -13.714 
ATOM   2845  N6   DA A 138     -54.773 168.787 -13.902 
ATOM   2846  N1   DA A 138     -53.334 169.913 -12.479 
ATOM   2847  C2   DA A 138     -52.203 170.593 -12.299 
ATOM   2848  N3   DA A 138     -51.282 170.921 -13.177 
ATOM   2849  C4   DA A 138     -51.608 170.466 -14.405 
ATOM   2850  P    DC A 139     -45.337 171.533 -15.898 
ATOM   2851  OP1  DC A 139     -44.552 172.678 -16.411 
ATOM   2852  OP2  DC A 139     -45.252 170.282 -16.684 
ATOM   2853  O5'  DC A 139     -44.934 171.241 -14.378 
ATOM   2854  C5'  DC A 139     -45.596 171.972 -13.328 
ATOM   2855  C4'  DC A 139     -45.966 171.033 -12.197 
ATOM   2856  O4'  DC A 139     -47.273 170.421 -12.390 
ATOM   2857  C3'  DC A 139     -45.029 169.843 -11.986 
ATOM   2858  O3'  DC A 139     -44.919 169.586 -10.592 
ATOM   2859  C2'  DC A 139     -45.747 168.664 -12.642 
ATOM   2860  C1'  DC A 139     -47.151 169.024 -12.166 
ATOM   2861  N1   DC A 139     -48.235 168.338 -12.922 
ATOM   2862  C2   DC A 139     -49.385 167.978 -12.225 
ATOM   2863  O2   DC A 139     -49.460 168.242 -11.019 
ATOM   2864  N3   DC A 139     -50.386 167.350 -12.896 
ATOM   2865  C4   DC A 139     -50.267 167.083 -14.202 
ATOM   2866  N4   DC A 139     -51.269 166.469 -14.812 
ATOM   2867  C5   DC A 139     -49.091 167.444 -14.938 
ATOM   2868  C6   DC A 139     -48.103 168.070 -14.249 
ATOM   2869  P    DC A 140     -43.495 169.173  -9.988 
ATOM   2870  OP1  DC A 140     -42.699 170.391  -9.719 
ATOM   2871  OP2  DC A 140     -42.860 168.163 -10.863 
ATOM   2872  O5'  DC A 140     -43.924 168.492  -8.605 
ATOM   2873  C5'  DC A 140     -45.120 168.946  -7.944 
ATOM   2874  C4'  DC A 140     -45.916 167.758  -7.442 
ATOM   2875  O4'  DC A 140     -46.842 167.247  -8.444 
ATOM   2876  C3'  DC A 140     -45.099 166.532  -7.036 
ATOM   2877  O3'  DC A 140     -45.711 165.924  -5.906 
ATOM   2878  C2'  DC A 140     -45.216 165.578  -8.225 
ATOM   2879  C1'  DC A 140     -46.692 165.838  -8.515 
ATOM   2880  N1   DC A 140     -47.124 165.394  -9.869 
ATOM   2881  C2   DC A 140     -48.417 164.896 -10.008 
ATOM   2882  O2   DC A 140     -49.146 164.844  -9.010 
ATOM   2883  N3   DC A 140     -48.830 164.485 -11.235 
ATOM   2884  C4   DC A 140     -48.009 164.557 -12.290 
ATOM   2885  N4   DC A 140     -48.458 164.145 -13.465 
ATOM   2886  C5   DC A 140     -46.675 165.066 -12.169 
ATOM   2887  C6   DC A 140     -46.281 165.471 -10.935 
ATOM   2888  P    DC A 141     -44.782 165.337  -4.742 
ATOM   2889  OP1  DC A 141     -44.399 166.426  -3.816 
ATOM   2890  OP2  DC A 141     -43.667 164.569  -5.338 
ATOM   2891  O5'  DC A 141     -45.791 164.335  -4.008 
ATOM   2892  C5'  DC A 141     -47.200 164.634  -4.015 
ATOM   2893  C4'  DC A 141     -47.994 163.377  -4.309 
ATOM   2894  O4'  DC A 141     -48.184 163.162  -5.737 
ATOM   2895  C3'  DC A 141     -47.375 162.069  -3.818 
ATOM   2896  O3'  DC A 141     -48.415 161.207  -3.371 
ATOM   2897  C2'  DC A 141     -46.736 161.452  -5.062 
ATOM   2898  C1'  DC A 141     -47.854 161.813  -6.034 
ATOM   2899  N1   DC A 141     -47.451 161.741  -7.466 
ATOM   2900  C2   DC A 141     -48.406 161.327  -8.390 
ATOM   2901  O2   DC A 141     -49.539 161.039  -7.988 
ATOM   2902  N3   DC A 141     -48.058 161.253  -9.700 
ATOM   2903  C4   DC A 141     -46.818 161.573 -10.096 
ATOM   2904  N4   DC A 141     -46.528 161.485 -11.385 
ATOM   2905  C5   DC A 141     -45.821 162.001  -9.162 
ATOM   2906  C6   DC A 141     -46.188 162.068  -7.857 
ATOM   2907  P    DC A 142     -48.178 160.319  -2.061 
ATOM   2908  OP1  DC A 142     -48.473 161.125  -0.855 
ATOM   2909  OP2  DC A 142     -46.834 159.702  -2.116 
ATOM   2910  O5'  DC A 142     -49.295 159.188  -2.238 
ATOM   2911  C5'  DC A 142     -50.512 159.512  -2.937 
ATOM   2912  C4'  DC A 142     -50.876 158.392  -3.891 
ATOM   2913  O4'  DC A 142     -50.257 158.553  -5.200 
ATOM   2914  C3'  DC A 142     -50.459 156.987  -3.457 
ATOM   2915  O3'  DC A 142     -51.468 156.064  -3.853 
ATOM   2916  C2'  DC A 142     -49.192 156.694  -4.259 
ATOM   2917  C1'  DC A 142     -49.663 157.318  -5.569 
ATOM   2918  N1   DC A 142     -48.559 157.605  -6.528 
ATOM   2919  C2   DC A 142     -48.827 157.463  -7.886 
ATOM   2920  O2   DC A 142     -49.959 157.110  -8.238 
ATOM   2921  N3   DC A 142     -47.835 157.719  -8.777 
ATOM   2922  C4   DC A 142     -46.621 158.099  -8.355 
ATOM   2923  N4   DC A 142     -45.687 158.337  -9.263 
ATOM   2924  C5   DC A 142     -46.325 158.250  -6.962 
ATOM   2925  C6   DC A 142     -47.331 157.989  -6.089 
ATOM   2926  P    DA A 143     -51.854 154.866  -2.865 
ATOM   2927  OP1  DA A 143     -52.833 155.344  -1.863 
ATOM   2928  OP2  DA A 143     -50.620 154.252  -2.324 
ATOM   2929  O5'  DA A 143     -52.566 153.845  -3.869 
ATOM   2930  C5'  DA A 143     -53.260 154.367  -5.019 
ATOM   2931  C4'  DA A 143     -52.931 153.536  -6.244 
ATOM   2932  O4'  DA A 143     -51.740 154.012  -6.933 
ATOM   2933  C3'  DA A 143     -52.642 152.058  -5.987 
ATOM   2934  O3'  DA A 143     -53.173 151.292  -7.062 
ATOM   2935  C2'  DA A 143     -51.118 151.949  -6.020 
ATOM   2936  C1'  DA A 143     -50.898 152.898  -7.192 
ATOM   2937  N9   DA A 143     -49.498 153.394  -7.308 
ATOM   2938  C8   DA A 143     -48.611 153.673  -6.308 
ATOM   2939  N7   DA A 143     -47.458 154.090  -6.730 
ATOM   2940  C5   DA A 143     -47.587 154.088  -8.112 
ATOM   2941  C6   DA A 143     -46.701 154.431  -9.146 
ATOM   2942  N6   DA A 143     -45.449 154.863  -8.936 
ATOM   2943  N1   DA A 143     -47.149 154.312 -10.410 
ATOM   2944  C2   DA A 143     -48.394 153.882 -10.613 
ATOM   2945  N3   DA A 143     -49.306 153.535  -9.732 
ATOM   2946  C4   DA A 143     -48.833 153.662  -8.475 
ATOM   2947  P    DG A 144     -53.877 149.890  -6.743 
ATOM   2948  OP1  DG A 144     -55.285 150.120  -6.352 
ATOM   2949  OP2  DG A 144     -53.052 149.128  -5.779 
ATOM   2950  O5'  DG A 144     -53.825 149.178  -8.175 
ATOM   2951  C5'  DG A 144     -53.865 149.992  -9.362 
ATOM   2952  C4'  DG A 144     -52.843 149.495 -10.365 
ATOM   2953  O4'  DG A 144     -51.533 150.102 -10.172 
ATOM   2954  C3'  DG A 144     -52.561 147.993 -10.339 
ATOM   2955  O3'  DG A 144     -52.349 147.540 -11.671 
ATOM   2956  C2'  DG A 144     -51.248 147.859  -9.566 
ATOM   2957  C1'  DG A 144     -50.557 149.072 -10.182 
ATOM   2958  N9   DG A 144     -49.376 149.546  -9.407 
ATOM   2959  C8   DG A 144     -49.172 149.547  -8.044 
ATOM   2960  N7   DG A 144     -48.013 150.038  -7.679 
ATOM   2961  C5   DG A 144     -47.406 150.387  -8.884 
ATOM   2962  C6   DG A 144     -46.136 150.968  -9.132 
ATOM   2963  O6   DG A 144     -45.270 151.300  -8.327 
ATOM   2964  N1   DG A 144     -45.918 151.154 -10.505 
ATOM   2965  C2   DG A 144     -46.811 150.823 -11.505 
ATOM   2966  N2   DG A 144     -46.415 151.082 -12.754 
ATOM   2967  N3   DG A 144     -48.003 150.279 -11.271 
ATOM   2968  C4   DG A 144     -48.230 150.091  -9.945 
ATOM   2969  P    DA A 145     -52.943 146.121 -12.112 
ATOM   2970  OP1  DA A 145     -54.363 146.277 -12.503 
ATOM   2971  OP2  DA A 145     -52.667 145.119 -11.059 
ATOM   2972  O5'  DA A 145     -52.061 145.797 -13.407 
ATOM   2973  C5'  DA A 145     -51.564 146.889 -14.203 
ATOM   2974  C4'  DA A 145     -50.117 146.641 -14.578 
ATOM   2975  O4'  DA A 145     -49.189 147.146 -13.576 
ATOM   2976  C3'  DA A 145     -49.716 145.175 -14.747 
ATOM   2977  O3'  DA A 145     -48.781 145.074 -15.815 
ATOM   2978  C2'  DA A 145     -49.003 144.817 -13.443 
ATOM   2979  C1'  DA A 145     -48.240 146.130 -13.292 
ATOM   2980  N9   DA A 145     -47.712 146.361 -11.919 
ATOM   2981  C8   DA A 145     -48.269 146.004 -10.724 
ATOM   2982  N7   DA A 145     -47.562 146.347  -9.692 
ATOM   2983  C5   DA A 145     -46.455 146.979 -10.241 
ATOM   2984  C6   DA A 145     -45.322 147.576  -9.662 
ATOM   2985  N6   DA A 145     -45.110 147.635  -8.340 
ATOM   2986  N1   DA A 145     -44.411 148.111 -10.496 
ATOM   2987  C2   DA A 145     -44.627 148.049 -11.808 
ATOM   2988  N3   DA A 145     -45.640 147.520 -12.460 
ATOM   2989  C4   DA A 145     -46.537 146.992 -11.603 
ATOM   2990  P    DG A 146     -48.881 143.829 -16.817 
ATOM   2991  OP1  DG A 146     -49.887 144.114 -17.864 
ATOM   2992  OP2  DG A 146     -49.085 142.584 -16.043 
ATOM   2993  O5'  DG A 146     -47.417 143.826 -17.463 
ATOM   2994  C5'  DG A 146     -46.708 145.072 -17.591 
ATOM   2995  C4'  DG A 146     -45.263 144.893 -17.170 
ATOM   2996  O4'  DG A 146     -45.071 145.103 -15.742 
ATOM   2997  C3'  DG A 146     -44.663 143.510 -17.423 
ATOM   2998  O3'  DG A 146     -43.302 143.662 -17.808 
ATOM   2999  C2'  DG A 146     -44.709 142.813 -16.064 
ATOM   3000  C1'  DG A 146     -44.302 144.025 -15.230 
ATOM   3001  N9   DG A 146     -44.610 143.885 -13.780 
ATOM   3002  C8   DG A 146     -45.668 143.246 -13.172 
ATOM   3003  N7   DG A 146     -45.647 143.306 -11.862 
ATOM   3004  C5   DG A 146     -44.492 144.034 -11.583 
ATOM   3005  C6   DG A 146     -43.935 144.424 -10.337 
ATOM   3006  O6   DG A 146     -44.355 144.203  -9.204 
ATOM   3007  N1   DG A 146     -42.751 145.154 -10.510 
ATOM   3008  C2   DG A 146     -42.180 145.467 -11.729 
ATOM   3009  N2   DG A 146     -41.048 146.173 -11.680 
ATOM   3010  N3   DG A 146     -42.703 145.102 -12.897 
ATOM   3011  C4   DG A 146     -43.851 144.392 -12.746 
ATOM   3012  P    DA A 147     -42.710 142.718 -18.956 
ATOM   3013  OP1  DA A 147     -43.038 143.285 -20.284 
ATOM   3014  OP2  DA A 147     -43.142 141.322 -18.723 
ATOM   3015  O5'  DA A 147     -41.137 142.844 -18.690 
ATOM   3016  C5'  DA A 147     -40.621 144.065 -18.128 
ATOM   3017  C4'  DA A 147     -39.606 143.749 -17.048 
ATOM   3018  O4'  DA A 147     -40.222 143.582 -15.739 
ATOM   3019  C3'  DA A 147     -38.804 142.463 -17.244 
ATOM   3020  O3'  DA A 147     -37.474 142.675 -16.785 
ATOM   3021  C2'  DA A 147     -39.477 141.443 -16.325 
ATOM   3022  C1'  DA A 147     -39.717 142.391 -15.155 
ATOM   3023  N9   DA A 147     -40.724 141.892 -14.177 
ATOM   3024  C8   DA A 147     -41.847 141.152 -14.419 
ATOM   3025  N7   DA A 147     -42.528 140.870 -13.351 
ATOM   3026  C5   DA A 147     -41.806 141.466 -12.326 
ATOM   3027  C6   DA A 147     -42.010 141.529 -10.938 
ATOM   3028  N6   DA A 147     -43.051 140.959 -10.315 
ATOM   3029  N1   DA A 147     -41.100 142.202 -10.209 
ATOM   3030  C2   DA A 147     -40.066 142.767 -10.833 
ATOM   3031  N3   DA A 147     -39.774 142.774 -12.115 
ATOM   3032  C4   DA A 147     -40.700 142.093 -12.822 
ATOM   3033  P    DG A 148     -36.258 142.041 -17.612 
ATOM   3034  OP1  DG A 148     -35.901 142.938 -18.734 
ATOM   3035  OP2  DG A 148     -36.579 140.644 -17.974 
ATOM   3036  O5'  DG A 148     -35.090 142.058 -16.518 
ATOM   3037  C5'  DG A 148     -35.096 143.082 -15.505 
ATOM   3038  C4'  DG A 148     -34.775 142.476 -14.153 
ATOM   3039  O4'  DG A 148     -35.964 141.995 -13.463 
ATOM   3040  C3'  DG A 148     -33.844 141.263 -14.172 
ATOM   3041  O3'  DG A 148     -32.993 141.319 -13.034 
ATOM   3042  C2'  DG A 148     -34.774 140.059 -14.024 
ATOM   3043  C1'  DG A 148     -35.707 140.682 -12.989 
ATOM   3044  N9   DG A 148     -37.010 139.974 -12.855 
ATOM   3045  C8   DG A 148     -37.760 139.337 -13.820 
ATOM   3046  N7   DG A 148     -38.871 138.807 -13.370 
ATOM   3047  C5   DG A 148     -38.857 139.115 -12.010 
ATOM   3048  C6   DG A 148     -39.798 138.806 -10.995 
ATOM   3049  O6   DG A 148     -40.855 138.188 -11.086 
ATOM   3050  N1   DG A 148     -39.392 139.308  -9.750 
ATOM   3051  C2   DG A 148     -38.230 140.017  -9.519 
ATOM   3052  N2   DG A 148     -38.023 140.411  -8.260 
ATOM   3053  N3   DG A 148     -37.348 140.307 -10.474 
ATOM   3054  C4   DG A 148     -37.726 139.826 -11.686 
ATOM   3055  P    DA A 149     -31.458 140.889 -13.191 
ATOM   3056  OP1  DA A 149     -30.672 142.033 -13.704 
ATOM   3057  OP2  DA A 149     -31.373 139.638 -13.977 
ATOM   3058  O5'  DA A 149     -31.055 140.596 -11.671 
ATOM   3059  C5'  DA A 149     -31.717 141.327 -10.621 
ATOM   3060  C4'  DA A 149     -32.087 140.388  -9.490 
ATOM   3061  O4'  DA A 149     -33.394 139.776  -9.683 
ATOM   3062  C3'  DA A 149     -31.150 139.199  -9.279 
ATOM   3063  O3'  DA A 149     -31.040 138.941  -7.885 
ATOM   3064  C2'  DA A 149     -31.868 138.019  -9.935 
ATOM   3065  C1'  DA A 149     -33.272 138.379  -9.459 
ATOM   3066  N9   DA A 149     -34.356 137.693 -10.215 
ATOM   3067  C8   DA A 149     -34.384 137.353 -11.537 
ATOM   3068  N7   DA A 149     -35.476 136.757 -11.903 
ATOM   3069  C5   DA A 149     -36.230 136.697 -10.739 
ATOM   3070  C6   DA A 149     -37.506 136.177 -10.462 
ATOM   3071  N6   DA A 149     -38.282 135.591 -11.385 
ATOM   3072  N1   DA A 149     -37.955 136.281  -9.198 
ATOM   3073  C2   DA A 149     -37.180 136.865  -8.286 
ATOM   3074  N3   DA A 149     -35.979 137.384  -8.426 
ATOM   3075  C4   DA A 149     -35.552 137.267  -9.700 
ATOM   3076  P    DG A 150     -29.616 138.528  -7.281 
ATOM   3077  OP1  DG A 150     -28.820 139.746  -7.012 
ATOM   3078  OP2  DG A 150     -28.981 137.518  -8.156 
ATOM   3079  O5'  DG A 150     -30.045 137.847  -5.898 
ATOM   3080  C5'  DG A 150     -31.241 138.301  -5.237 
ATOM   3081  C4'  DG A 150     -32.037 137.113  -4.735 
ATOM   3082  O4'  DG A 150     -32.963 136.602  -5.737 
ATOM   3083  C3'  DG A 150     -31.220 135.887  -4.329 
ATOM   3084  O3'  DG A 150     -31.832 135.279  -3.199 
ATOM   3085  C2'  DG A 150     -31.337 134.933  -5.518 
ATOM   3086  C1'  DG A 150     -32.813 135.193  -5.808 
ATOM   3087  N9   DG A 150     -33.245 134.749  -7.162 
ATOM   3088  C8   DG A 150     -32.539 134.751  -8.346 
ATOM   3089  N7   DG A 150     -33.214 134.289  -9.370 
ATOM   3090  C5   DG A 150     -34.454 133.956  -8.827 
ATOM   3091  C6   DG A 150     -35.606 133.407  -9.448 
ATOM   3092  O6   DG A 150     -35.772 133.097 -10.625 
ATOM   3093  N1   DG A 150     -36.647 133.226  -8.527 
ATOM   3094  C2   DG A 150     -36.583 133.536  -7.183 
ATOM   3095  N2   DG A 150     -37.685 133.289  -6.471 
ATOM   3096  N3   DG A 150     -35.502 134.051  -6.600 
ATOM   3097  C4   DG A 150     -34.483 134.233  -7.481 
ATOM   3098  P    DT A 151     -30.902 134.692  -2.035 
ATOM   3099  OP1  DT A 151     -30.520 135.781  -1.109 
ATOM   3100  OP2  DT A 151     -29.788 133.924  -2.631 
ATOM   3101  O5'  DT A 151     -31.912 133.691  -1.301 
ATOM   3102  C5'  DT A 151     -33.321 133.989  -1.308 
ATOM   3103  C4'  DT A 151     -34.115 132.732  -1.602 
ATOM   3104  O4'  DT A 151     -34.305 132.517  -3.030 
ATOM   3105  C3'  DT A 151     -33.496 131.424  -1.111 
ATOM   3106  O3'  DT A 151     -34.536 130.562  -0.664 
ATOM   3107  C2'  DT A 151     -32.856 130.807  -2.355 
ATOM   3108  C1'  DT A 151     -33.975 131.169  -3.327 
ATOM   3109  N1   DT A 151     -33.572 131.096  -4.759 
ATOM   3110  C2   DT A 151     -34.525 130.686  -5.658 
ATOM   3111  O2   DT A 151     -35.661 130.388  -5.331 
ATOM   3112  N3   DT A 151     -34.115 130.630  -6.976 
ATOM   3113  C4   DT A 151     -32.860 130.943  -7.456 
ATOM   3114  O4   DT A 151     -32.609 130.855  -8.660 
ATOM   3115  C5   DT A 151     -31.927 131.363  -6.437 
ATOM   3116  C7   DT A 151     -30.537 131.723  -6.874 
ATOM   3117  C6   DT A 151     -32.299 131.426  -5.148 
ATOM   3118  P    DT A 152     -34.298 129.674   0.646 
ATOM   3119  OP1  DT A 152     -34.593 130.480   1.852 
ATOM   3120  OP2  DT A 152     -32.955 129.057   0.591 
ATOM   3121  O5'  DT A 152     -35.416 128.543   0.469 
ATOM   3122  C5'  DT A 152     -36.633 128.867  -0.230 
ATOM   3123  C4'  DT A 152     -36.997 127.747  -1.184 
ATOM   3124  O4'  DT A 152     -36.378 127.908  -2.493 
ATOM   3125  C3'  DT A 152     -36.580 126.342  -0.750 
ATOM   3126  O3'  DT A 152     -37.589 125.420  -1.146 
ATOM   3127  C2'  DT A 152     -35.313 126.049  -1.552 
ATOM   3128  C1'  DT A 152     -35.784 126.674  -2.862 
ATOM   3129  N1   DT A 152     -34.680 126.960  -3.821 
ATOM   3130  C2   DT A 152     -34.961 126.816  -5.158 
ATOM   3131  O2   DT A 152     -36.054 126.471  -5.573 
ATOM   3132  N3   DT A 152     -33.913 127.089  -6.016 
ATOM   3133  C4   DT A 152     -32.641 127.484  -5.655 
ATOM   3134  O4   DT A 152     -31.785 127.700  -6.516 
ATOM   3135  C5   DT A 152     -32.444 127.607  -4.231 
ATOM   3136  C7   DT A 152     -31.086 128.033  -3.753 
ATOM   3137  C6   DT A 152     -33.444 127.348  -3.374 
ATOM   3138  P    DC A 153     -37.974 124.221  -0.158 
ATOM   3139  OP1  DC A 153     -38.954 124.699   0.844 
ATOM   3140  OP2  DC A 153     -36.741 123.607   0.383 
ATOM   3141  O5'  DC A 153     -38.687 123.200  -1.162 
ATOM   3142  C5'  DC A 153     -39.381 123.722  -2.312 
ATOM   3143  C4'  DC A 153     -39.052 122.892  -3.537 
ATOM   3144  O4'  DC A 153     -37.860 123.367  -4.226 
ATOM   3145  C3'  DC A 153     -38.763 121.413  -3.280 
ATOM   3146  O3'  DC A 153     -39.294 120.647  -4.355 
ATOM   3147  C2'  DC A 153     -37.239 121.304  -3.313 
ATOM   3148  C1'  DC A 153     -37.019 122.254  -4.485 
ATOM   3149  N1   DC A 153     -35.619 122.749  -4.601 
ATOM   3150  C2   DC A 153     -35.111 122.966  -5.879 
ATOM   3151  O2   DC A 153     -35.836 122.742  -6.855 
ATOM   3152  N3   DC A 153     -33.835 123.417  -6.007 
ATOM   3153  C4   DC A 153     -33.083 123.647  -4.924 
ATOM   3154  N4   DC A 153     -31.846 124.086  -5.099 
ATOM   3155  C5   DC A 153     -33.586 123.430  -3.600 
ATOM   3156  C6   DC A 153     -34.862 122.979  -3.494 
ATOM   3157  P    DC A 154     -39.998 119.245  -4.036 
ATOM   3158  OP1  DC A 154     -41.406 119.475  -3.645 
ATOM   3159  OP2  DC A 154     -39.172 118.484  -3.072 
ATOM   3160  O5'  DC A 154     -39.946 118.533  -5.468 
ATOM   3161  C5'  DC A 154     -39.986 119.347  -6.655 
ATOM   3162  C4'  DC A 154     -38.964 118.850  -7.658 
ATOM   3163  O4'  DC A 154     -37.654 119.457  -7.465 
ATOM   3164  C3'  DC A 154     -38.682 117.348  -7.632 
ATOM   3165  O3'  DC A 154     -38.470 116.896  -8.964 
ATOM   3166  C2'  DC A 154     -37.369 117.215  -6.859 
ATOM   3167  C1'  DC A 154     -36.678 118.427  -7.475 
ATOM   3168  N1   DC A 154     -35.497 118.901  -6.700 
ATOM   3169  C2   DC A 154     -34.421 119.426  -7.412 
ATOM   3170  O2   DC A 154     -34.490 119.476  -8.645 
ATOM   3171  N3   DC A 154     -33.336 119.863  -6.723 
ATOM   3172  C4   DC A 154     -33.301 119.791  -5.387 
ATOM   3173  N4   DC A 154     -32.219 120.230  -4.761 
ATOM   3174  C5   DC A 154     -34.397 119.254  -4.636 
ATOM   3175  C6   DC A 154     -35.472 118.822  -5.342 
ATOM   3176  P    DA A 155     -39.064 115.476  -9.405 
ATOM   3177  OP1  DA A 155     -40.484 115.633  -9.796 
ATOM   3178  OP2  DA A 155     -38.788 114.474  -8.352 
ATOM   3179  O5'  DA A 155     -38.182 115.153 -10.700 
ATOM   3180  C5'  DA A 155     -37.685 116.245 -11.496 
ATOM   3181  C4'  DA A 155     -36.238 115.996 -11.871 
ATOM   3182  O4'  DA A 155     -35.310 116.501 -10.869 
ATOM   3183  C3'  DA A 155     -35.837 114.530 -12.040 
ATOM   3184  O3'  DA A 155     -34.902 114.429 -13.108 
ATOM   3185  C2'  DA A 155     -35.124 114.172 -10.736 
ATOM   3186  C1'  DA A 155     -34.361 115.485 -10.585 
ATOM   3187  N9   DA A 155     -33.833 115.716  -9.212 
ATOM   3188  C8   DA A 155     -34.390 115.359  -8.017 
ATOM   3189  N7   DA A 155     -33.683 115.702  -6.985 
ATOM   3190  C5   DA A 155     -32.576 116.334  -7.534 
ATOM   3191  C6   DA A 155     -31.443 116.931  -6.955 
ATOM   3192  N6   DA A 155     -31.231 116.991  -5.633 
ATOM   3193  N1   DA A 155     -30.532 117.466  -7.789 
ATOM   3194  C2   DA A 155     -30.748 117.404  -9.101 
ATOM   3195  N3   DA A 155     -31.761 116.876  -9.753 
ATOM   3196  C4   DA A 155     -32.658 116.347  -8.896 
ATOM   3197  P    DA A 156     -35.002 113.184 -14.110 
ATOM   3198  OP1  DA A 156     -36.008 113.469 -15.157 
ATOM   3199  OP2  DA A 156     -35.205 111.940 -13.336 
ATOM   3200  O5'  DA A 156     -33.537 113.181 -14.756 
ATOM   3201  C5'  DA A 156     -32.829 114.427 -14.884 
ATOM   3202  C4'  DA A 156     -31.383 114.248 -14.463 
ATOM   3203  O4'  DA A 156     -31.191 114.458 -13.035 
ATOM   3204  C3'  DA A 156     -30.784 112.865 -14.716 
ATOM   3205  O3'  DA A 156     -29.423 113.017 -15.101 
ATOM   3206  C2'  DA A 156     -30.830 112.168 -13.357 
ATOM   3207  C1'  DA A 156     -30.423 113.380 -12.523 
ATOM   3208  N9   DA A 156     -30.731 113.240 -11.073 
ATOM   3209  C8   DA A 156     -31.787 112.603 -10.488 
ATOM   3210  N7   DA A 156     -31.778 112.653  -9.192 
ATOM   3211  C5   DA A 156     -30.631 113.377  -8.894 
ATOM   3212  C6   DA A 156     -30.054 113.779  -7.678 
ATOM   3213  N6   DA A 156     -30.580 113.494  -6.479 
ATOM   3214  N1   DA A 156     -28.911 114.488  -7.739 
ATOM   3215  C2   DA A 156     -28.393 114.769  -8.934 
ATOM   3216  N3   DA A 156     -28.839 114.449 -10.129 
ATOM   3217  C4   DA A 156     -29.983 113.740 -10.040 
ATOM   3218  P    DC A 157     -28.831 112.073 -16.249 
ATOM   3219  OP1  DC A 157     -29.159 112.641 -17.577 
ATOM   3220  OP2  DC A 157     -29.263 110.677 -16.016 
ATOM   3221  O5'  DC A 157     -27.258 112.199 -15.983 
ATOM   3222  C5'  DC A 157     -26.742 113.420 -15.421 
ATOM   3223  C4'  DC A 157     -25.726 113.104 -14.341 
ATOM   3224  O4'  DC A 157     -26.343 112.937 -13.032 
ATOM   3225  C3'  DC A 157     -24.924 111.818 -14.537 
ATOM   3226  O3'  DC A 157     -23.595 112.030 -14.078 
ATOM   3227  C2'  DC A 157     -25.598 110.798 -13.618 
ATOM   3228  C1'  DC A 157     -25.838 111.746 -12.448 
ATOM   3229  N1   DC A 157     -26.845 111.248 -11.470 
ATOM   3230  C2   DC A 157     -26.653 111.554 -10.125 
ATOM   3231  O2   DC A 157     -25.663 112.221  -9.802 
ATOM   3232  N3   DC A 157     -27.559 111.108  -9.219 
ATOM   3233  C4   DC A 157     -28.618 110.388  -9.610 
ATOM   3234  N4   DC A 157     -29.474 109.976  -8.687 
ATOM   3235  C5   DC A 157     -28.834 110.061 -10.988 
ATOM   3236  C6   DC A 157     -27.917 110.516 -11.878 
ATOM   3237  P    DA A 158     -22.379 111.397 -14.905 
ATOM   3238  OP1  DA A 158     -22.021 112.293 -16.027 
ATOM   3239  OP2  DA A 158     -22.700 109.999 -15.267 
ATOM   3240  O5'  DA A 158     -21.211 111.413 -13.811 
ATOM   3241  C5'  DA A 158     -21.217 112.437 -12.798 
ATOM   3242  C4'  DA A 158     -20.896 111.831 -11.446 
ATOM   3243  O4'  DA A 158     -22.085 111.350 -10.756 
ATOM   3244  C3'  DA A 158     -19.965 110.618 -11.465 
ATOM   3245  O3'  DA A 158     -19.114 110.674 -10.327 
ATOM   3246  C2'  DA A 158     -20.895 109.414 -11.317 
ATOM   3247  C1'  DA A 158     -21.828 110.037 -10.282 
ATOM   3248  N9   DA A 158     -23.131 109.330 -10.148 
ATOM   3249  C8   DA A 158     -23.861 108.703 -11.118 
ATOM   3250  N7   DA A 158     -24.963 108.174 -10.686 
ATOM   3251  C5   DA A 158     -24.967 108.470  -9.330 
ATOM   3252  C6   DA A 158     -25.878 108.182  -8.300 
ATOM   3253  N6   DA A 158     -27.015 107.497  -8.488 
ATOM   3254  N1   DA A 158     -25.576 108.623  -7.065 
ATOM   3255  C2   DA A 158     -24.445 109.303  -6.885 
ATOM   3256  N3   DA A 158     -23.524 109.631  -7.763 
ATOM   3257  C4   DA A 158     -23.850 109.177  -8.991 
ATOM   3258  P    DC A 159     -17.579 110.244 -10.484 
ATOM   3259  OP1  DC A 159     -16.793 111.388 -10.997 
ATOM   3260  OP2  DC A 159     -17.494 108.993 -11.270 
ATOM   3261  O5'  DC A 159     -17.176 109.952  -8.964 
ATOM   3262  C5'  DC A 159     -17.837 110.682  -7.914 
ATOM   3263  C4'  DC A 159     -18.208 109.743  -6.783 
ATOM   3264  O4'  DC A 159     -19.515 109.131  -6.976 
ATOM   3265  C3'  DC A 159     -17.271 108.554  -6.572 
ATOM   3266  O3'  DC A 159     -17.161 108.296  -5.178 
ATOM   3267  C2'  DC A 159     -17.989 107.375  -7.228 
ATOM   3268  C1'  DC A 159     -19.393 107.735  -6.752 
ATOM   3269  N1   DC A 159     -20.477 107.048  -7.508 
ATOM   3270  C2   DC A 159     -21.627 106.689  -6.811 
ATOM   3271  O2   DC A 159     -21.701 106.952  -5.605 
ATOM   3272  N3   DC A 159     -22.628 106.061  -7.482 
ATOM   3273  C4   DC A 159     -22.509 105.793  -8.788 
ATOM   3274  N4   DC A 159     -23.511 105.180  -9.398 
ATOM   3275  C5   DC A 159     -21.333 106.154  -9.524 
ATOM   3276  C6   DC A 159     -20.345 106.780  -8.835 
ATOM   3277  P    DA A 160     -15.737 107.883  -4.574 
ATOM   3278  OP1  DA A 160     -14.941 109.101  -4.305 
ATOM   3279  OP2  DA A 160     -15.102 106.873  -5.449 
ATOM   3280  O5'  DA A 160     -16.165 107.202  -3.191 
ATOM   3281  C5'  DA A 160     -17.362 107.656  -2.530 
ATOM   3282  C4'  DA A 160     -18.158 106.469  -2.028 
ATOM   3283  O4'  DA A 160     -19.084 105.957  -3.030 
ATOM   3284  C3'  DA A 160     -17.341 105.243  -1.622 
ATOM   3285  O3'  DA A 160     -17.953 104.634  -0.492 
ATOM   3286  C2'  DA A 160     -17.458 104.288  -2.811 
ATOM   3287  C1'  DA A 160     -18.934 104.548  -3.101 
ATOM   3288  N9   DA A 160     -19.366 104.104  -4.455 
ATOM   3289  C8   DA A 160     -18.651 104.114  -5.618 
ATOM   3290  N7   DA A 160     -19.307 103.659  -6.641 
ATOM   3291  C5   DA A 160     -20.548 103.321  -6.119 
ATOM   3292  C6   DA A 160     -21.705 102.779  -6.701 
ATOM   3293  N6   DA A 160     -21.803 102.466  -8.001 
ATOM   3294  N1   DA A 160     -22.763 102.567  -5.896 
ATOM   3295  C2   DA A 160     -22.661 102.879  -4.605 
ATOM   3296  N3   DA A 160     -21.639 103.387  -3.953 
ATOM   3297  C4   DA A 160     -20.593 103.590  -4.781 
ATOM   3298  P    DC A 161     -17.023 104.047   0.672 
ATOM   3299  OP1  DC A 161     -16.640 105.136   1.598 
ATOM   3300  OP2  DC A 161     -15.908 103.279   0.076 
ATOM   3301  O5'  DC A 161     -18.033 103.046   1.406 
ATOM   3302  C5'  DC A 161     -19.442 103.344   1.399 
ATOM   3303  C4'  DC A 161     -20.236 102.087   1.105 
ATOM   3304  O4'  DC A 161     -20.426 101.872  -0.323 
ATOM   3305  C3'  DC A 161     -19.617 100.779   1.596 
ATOM   3306  O3'  DC A 161     -20.657  99.917   2.043 
ATOM   3307  C2'  DC A 161     -18.977 100.162   0.352 
ATOM   3308  C1'  DC A 161     -20.096 100.524  -0.620 
ATOM   3309  N1   DC A 161     -19.692 100.451  -2.052 
ATOM   3310  C2   DC A 161     -20.648 100.037  -2.976 
ATOM   3311  O2   DC A 161     -21.781  99.750  -2.574 
ATOM   3312  N3   DC A 161     -20.299  99.963  -4.286 
ATOM   3313  C4   DC A 161     -19.060 100.284  -4.682 
ATOM   3314  N4   DC A 161     -18.770 100.196  -5.971 
ATOM   3315  C5   DC A 161     -18.062 100.711  -3.748 
ATOM   3316  C6   DC A 161     -18.430 100.778  -2.443 
ATOM   3317  P    DA A 162     -20.419  99.029   3.353 
ATOM   3318  OP1  DA A 162     -20.714  99.836   4.559 
ATOM   3319  OP2  DA A 162     -19.076  98.412   3.298 
ATOM   3320  O5'  DA A 162     -21.536  97.898   3.176 
ATOM   3321  C5'  DA A 162     -22.753  98.223   2.477 
ATOM   3322  C4'  DA A 162     -23.118  97.102   1.523 
ATOM   3323  O4'  DA A 162     -22.499  97.263   0.214 
ATOM   3324  C3'  DA A 162     -22.701  95.697   1.957 
ATOM   3325  O3'  DA A 162     -23.710  94.775   1.561 
ATOM   3326  C2'  DA A 162     -21.433  95.404   1.155 
ATOM   3327  C1'  DA A 162     -21.905  96.029  -0.155 
ATOM   3328  N9   DA A 162     -20.801  96.315  -1.114 
ATOM   3329  C8   DA A 162     -19.522  96.708  -0.842 
ATOM   3330  N7   DA A 162     -18.789  96.878  -1.899 
ATOM   3331  C5   DA A 162     -19.645  96.576  -2.950 
ATOM   3332  C6   DA A 162     -19.466  96.567  -4.343 
ATOM   3333  N6   DA A 162     -18.310  96.885  -4.943 
ATOM   3334  N1   DA A 162     -20.523  96.218  -5.101 
ATOM   3335  C2   DA A 162     -21.669  95.904  -4.499 
ATOM   3336  N3   DA A 162     -21.952  95.877  -3.215 
ATOM   3337  C4   DA A 162     -20.878  96.230  -2.479 
ATOM   3338  P    DT A 163     -24.095  93.576   2.549 
ATOM   3339  OP1  DT A 163     -25.075  94.055   3.551 
ATOM   3340  OP2  DT A 163     -22.862  92.962   3.090 
ATOM   3341  O5'  DT A 163     -24.808  92.556   1.545 
ATOM   3342  C5'  DT A 163     -25.502  93.077   0.395 
ATOM   3343  C4'  DT A 163     -25.172  92.247  -0.830 
ATOM   3344  O4'  DT A 163     -23.981  92.722  -1.519 
ATOM   3345  C3'  DT A 163     -24.884  90.768  -0.573 
ATOM   3346  O3'  DT A 163     -25.415  90.002  -1.648 
ATOM   3347  C2'  DT A 163     -23.360  90.659  -0.606 
ATOM   3348  C1'  DT A 163     -23.140  91.609  -1.778 
ATOM   3349  N1   DT A 163     -21.739  92.104  -1.894 
ATOM   3350  C2   DT A 163     -21.253  92.314  -3.162 
ATOM   3351  O2   DT A 163     -21.913  92.113  -4.168 
ATOM   3352  N3   DT A 163     -19.951  92.772  -3.230 
ATOM   3353  C4   DT A 163     -19.118  93.031  -2.161 
ATOM   3354  O4   DT A 163     -17.970  93.439  -2.346 
ATOM   3355  C5   DT A 163     -19.718  92.780  -0.872 
ATOM   3356  C7   DT A 163     -18.879  93.037   0.345 
ATOM   3357  C6   DT A 163     -20.982  92.335  -0.777 
ATOM   3358  P    DT A 164     -26.118  88.600  -1.329 
ATOM   3359  OP1  DT A 164     -27.527  88.831  -0.938 
ATOM   3360  OP2  DT A 164     -25.293  87.839  -0.365 
ATOM   3361  O5'  DT A 164     -26.067  87.888  -2.761 
ATOM   3362  C5'  DT A 164     -26.107  88.702  -3.948 
ATOM   3363  C4'  DT A 164     -25.085  88.205  -4.951 
ATOM   3364  O4'  DT A 164     -23.775  88.812  -4.758 
ATOM   3365  C3'  DT A 164     -24.803  86.703  -4.925 
ATOM   3366  O3'  DT A 164     -24.591  86.251  -6.257 
ATOM   3367  C2'  DT A 164     -23.490  86.570  -4.152 
ATOM   3368  C1'  DT A 164     -22.799  87.782  -4.768 
ATOM   3369  N1   DT A 164     -21.618  88.257  -3.993 
ATOM   3370  C2   DT A 164     -20.566  88.771  -4.710 
ATOM   3371  O2   DT A 164     -20.566  88.851  -5.926 
ATOM   3372  N3   DT A 164     -19.489  89.200  -3.957 
ATOM   3373  C4   DT A 164     -19.382  89.157  -2.582 
ATOM   3374  O4   DT A 164     -18.366  89.571  -2.019 
ATOM   3375  C5   DT A 164     -20.537  88.600  -1.918 
ATOM   3376  C7   DT A 164     -20.504  88.516  -0.421 
ATOM   3377  C6   DT A 164     -21.597  88.175  -2.626 
ATOM   3378  P    DA A 165     -25.185  84.832  -6.698 
ATOM   3379  OP1  DA A 165     -26.605  84.988  -7.089 
ATOM   3380  OP2  DA A 165     -24.909  83.830  -5.645 
ATOM   3381  O5'  DA A 165     -24.303  84.508  -7.993 
ATOM   3382  C5'  DA A 165     -23.806  85.600  -8.789 
ATOM   3383  C4'  DA A 165     -22.359  85.351  -9.164 
ATOM   3384  O4'  DA A 165     -21.431  85.856  -8.162 
ATOM   3385  C3'  DA A 165     -21.957  83.886  -9.333 
ATOM   3386  O3'  DA A 165     -21.023  83.784 -10.401 
ATOM   3387  C2'  DA A 165     -21.245  83.527  -8.029 
ATOM   3388  C1'  DA A 165     -20.481  84.840  -7.878 
ATOM   3389  N9   DA A 165     -19.954  85.071  -6.505 
ATOM   3390  C8   DA A 165     -20.511  84.714  -5.310 
ATOM   3391  N7   DA A 165     -19.804  85.057  -4.278 
ATOM   3392  C5   DA A 165     -18.697  85.689  -4.827 
ATOM   3393  C6   DA A 165     -17.564  86.286  -4.248 
ATOM   3394  N6   DA A 165     -17.352  86.346  -2.926 
ATOM   3395  N1   DA A 165     -16.653  86.821  -5.082 
ATOM   3396  C2   DA A 165     -16.869  86.759  -6.394 
ATOM   3397  N3   DA A 165     -17.882  86.231  -7.046 
ATOM   3398  C4   DA A 165     -18.779  85.702  -6.189 
ATOM   3399  P    DT A 166     -21.123  82.539 -11.403 
ATOM   3400  OP1  DT A 166     -22.129  82.824 -12.450 
ATOM   3401  OP2  DT A 166     -21.326  81.295 -10.629 
ATOM   3402  O5'  DT A 166     -19.658  82.536 -12.049 
ATOM   3403  C5'  DT A 166     -18.950  83.783 -12.177 
ATOM   3404  C4'  DT A 166     -17.504  83.604 -11.756 
ATOM   3405  O4'  DT A 166     -17.312  83.813 -10.328 
ATOM   3406  C3'  DT A 166     -16.905  82.221 -12.009 
ATOM   3407  O3'  DT A 166     -15.544  82.372 -12.394 
ATOM   3408  C2'  DT A 166     -16.951  81.523 -10.650 
ATOM   3409  C1'  DT A 166     -16.544  82.735  -9.816 
ATOM   3410  N1   DT A 166     -16.851  82.595  -8.366 
ATOM   3411  C2   DT A 166     -15.972  83.173  -7.482 
ATOM   3412  O2   DT A 166     -14.977  83.779  -7.837 
ATOM   3413  N3   DT A 166     -16.290  83.021  -6.146 
ATOM   3414  C4   DT A 166     -17.386  82.357  -5.634 
ATOM   3415  O4   DT A 166     -17.566  82.288  -4.417 
ATOM   3416  C5   DT A 166     -18.250  81.785  -6.641 
ATOM   3417  C7   DT A 166     -19.467  81.044  -6.169 
ATOM   3418  C6   DT A 166     -17.965  81.916  -7.946 
ATOM   3419  P    DA A 167     -14.952  81.428 -13.542 
ATOM   3420  OP1  DA A 167     -15.280  81.996 -14.870 
ATOM   3421  OP2  DA A 167     -15.384  80.032 -13.309 
ATOM   3422  O5'  DA A 167     -13.379  81.555 -13.276 
ATOM   3423  C5'  DA A 167     -12.863  82.775 -12.714 
ATOM   3424  C4'  DA A 167     -11.847  82.459 -11.634 
ATOM   3425  O4'  DA A 167     -12.464  82.293 -10.325 
ATOM   3426  C3'  DA A 167     -11.045  81.173 -11.830 
ATOM   3427  O3'  DA A 167      -9.716  81.385 -11.371 
ATOM   3428  C2'  DA A 167     -11.718  80.153 -10.911 
ATOM   3429  C1'  DA A 167     -11.959  81.101  -9.741 
ATOM   3430  N9   DA A 167     -12.966  80.603  -8.763 
ATOM   3431  C8   DA A 167     -14.088  79.863  -9.005 
ATOM   3432  N7   DA A 167     -14.770  79.580  -7.937 
ATOM   3433  C5   DA A 167     -14.048  80.176  -6.912 
ATOM   3434  C6   DA A 167     -14.252  80.239  -5.524 
ATOM   3435  N6   DA A 167     -15.293  79.670  -4.901 
ATOM   3436  N1   DA A 167     -13.341  80.912  -4.795 
ATOM   3437  C2   DA A 167     -12.308  81.477  -5.419 
ATOM   3438  N3   DA A 167     -12.016  81.484  -6.701 
ATOM   3439  C4   DA A 167     -12.942  80.804  -7.408 
ATOM   3440  P    DG A 168      -8.500  80.752 -12.198 
ATOM   3441  OP1  DG A 168      -8.142  81.648 -13.320 
ATOM   3442  OP2  DG A 168      -8.821  79.354 -12.560 
ATOM   3443  O5'  DG A 168      -7.332  80.768 -11.104 
ATOM   3444  C5'  DG A 168      -7.338  81.792 -10.091 
ATOM   3445  C4'  DG A 168      -7.017  81.186  -8.739 
ATOM   3446  O4'  DG A 168      -8.206  80.705  -8.049 
ATOM   3447  C3'  DG A 168      -6.086  79.974  -8.758 
ATOM   3448  O3'  DG A 168      -5.235  80.029  -7.620 
ATOM   3449  C2'  DG A 168      -7.016  78.769  -8.610 
ATOM   3450  C1'  DG A 168      -7.948  79.392  -7.575 
ATOM   3451  N9   DG A 168      -9.252  78.685  -7.441 
ATOM   3452  C8   DG A 168     -10.002  78.047  -8.406 
ATOM   3453  N7   DG A 168     -11.113  77.518  -7.956 
ATOM   3454  C5   DG A 168     -11.099  77.825  -6.596 
ATOM   3455  C6   DG A 168     -12.040  77.516  -5.581 
ATOM   3456  O6   DG A 168     -13.097  76.898  -5.672 
ATOM   3457  N1   DG A 168     -11.634  78.019  -4.336 
ATOM   3458  C2   DG A 168     -10.472  78.728  -4.105 
ATOM   3459  N2   DG A 168     -10.265  79.122  -2.846 
ATOM   3460  N3   DG A 168      -9.590  79.018  -5.060 
ATOM   3461  C4   DG A 168      -9.968  78.536  -6.272 
ATOM   3462  P    DA A 169      -3.700  79.599  -7.777 
ATOM   3463  OP1  DA A 169      -2.914  80.743  -8.290 
ATOM   3464  OP2  DA A 169      -3.615  78.348  -8.563 
ATOM   3465  O5'  DA A 169      -3.297  79.307  -6.257 
ATOM   3466  C5'  DA A 169      -3.958  80.037  -5.207 
ATOM   3467  C4'  DA A 169      -4.329  79.098  -4.076 
ATOM   3468  O4'  DA A 169      -5.636  78.486  -4.269 
ATOM   3469  C3'  DA A 169      -3.392  77.909  -3.865 
ATOM   3470  O3'  DA A 169      -3.282  77.651  -2.471 
ATOM   3471  C2'  DA A 169      -4.110  76.730  -4.521 
ATOM   3472  C1'  DA A 169      -5.514  77.090  -4.045 
ATOM   3473  N9   DA A 169      -6.597  76.403  -4.801 
ATOM   3474  C8   DA A 169      -6.626  76.063  -6.123 
ATOM   3475  N7   DA A 169      -7.718  75.468  -6.489 
ATOM   3476  C5   DA A 169      -8.472  75.408  -5.325 
ATOM   3477  C6   DA A 169      -9.747  74.888  -5.048 
ATOM   3478  N6   DA A 169     -10.523  74.302  -5.971 
ATOM   3479  N1   DA A 169     -10.197  74.992  -3.783 
ATOM   3480  C2   DA A 169      -9.421  75.576  -2.872 
ATOM   3481  N3   DA A 169      -8.221  76.095  -3.012 
ATOM   3482  C4   DA A 169      -7.794  75.977  -4.286 
ATOM   3483  P    DT A 170      -1.858  77.239  -1.867 
ATOM   3484  OP1  DT A 170      -1.062  78.457  -1.598 
ATOM   3485  OP2  DT A 170      -1.223  76.228  -2.742 
ATOM   3486  O5'  DT A 170      -2.286  76.558  -0.484 
ATOM   3487  C5'  DT A 170      -3.483  77.011   0.177 
ATOM   3488  C4'  DT A 170      -4.279  75.824   0.679 
ATOM   3489  O4'  DT A 170      -5.205  75.313  -0.323 
ATOM   3490  C3'  DT A 170      -3.462  74.598   1.085 
ATOM   3491  O3'  DT A 170      -4.074  73.990   2.215 
ATOM   3492  C2'  DT A 170      -3.579  73.643  -0.104 
ATOM   3493  C1'  DT A 170      -5.055  73.903  -0.394 
ATOM   3494  N1   DT A 170      -5.486  73.459  -1.748 
ATOM   3495  C2   DT A 170      -6.765  72.971  -1.868 
ATOM   3496  O2   DT A 170      -7.536  72.892  -0.928 
ATOM   3497  N3   DT A 170      -7.129  72.568  -3.139 
ATOM   3498  C4   DT A 170      -6.341  72.613  -4.270 
ATOM   3499  O4   DT A 170      -6.777  72.223  -5.355 
ATOM   3500  C5   DT A 170      -5.015  73.140  -4.043 
ATOM   3501  C7   DT A 170      -4.091  73.224  -5.222 
ATOM   3502  C6   DT A 170      -4.635  73.539  -2.818 
ATOM   3503  P    DT A 171      -3.144  73.402   3.379 
ATOM   3504  OP1  DT A 171      -2.761  74.491   4.305 
ATOM   3505  OP2  DT A 171      -2.029  72.634   2.783 
ATOM   3506  O5'  DT A 171      -4.154  72.401   4.113 
ATOM   3507  C5'  DT A 171      -5.562  72.699   4.106 
ATOM   3508  C4'  DT A 171      -6.357  71.442   3.812 
ATOM   3509  O4'  DT A 171      -6.547  71.227   2.384 
ATOM   3510  C3'  DT A 171      -5.738  70.134   4.303 
ATOM   3511  O3'  DT A 171      -6.777  69.272   4.750 
ATOM   3512  C2'  DT A 171      -5.098  69.518   3.059 
ATOM   3513  C1'  DT A 171      -6.217  69.879   2.087 
ATOM   3514  N1   DT A 171      -5.813  69.806   0.655 
ATOM   3515  C2   DT A 171      -6.767  69.396  -0.244 
ATOM   3516  O2   DT A 171      -7.903  69.098   0.083 
ATOM   3517  N3   DT A 171      -6.357  69.340  -1.562 
ATOM   3518  C4   DT A 171      -5.101  69.654  -2.042 
ATOM   3519  O4   DT A 171      -4.851  69.565  -3.246 
ATOM   3520  C5   DT A 171      -4.169  70.074  -1.023 
ATOM   3521  C7   DT A 171      -2.779  70.433  -1.460 
ATOM   3522  C6   DT A 171      -4.541  70.137   0.266 
ATOM   3523  P    DA A 172      -6.540  68.384   6.060 
ATOM   3524  OP1  DA A 172      -6.835  69.191   7.266 
ATOM   3525  OP2  DA A 172      -5.197  67.767   6.005 
ATOM   3526  O5'  DA A 172      -7.657  67.253   5.883 
ATOM   3527  C5'  DA A 172      -8.874  67.578   5.184 
ATOM   3528  C4'  DA A 172      -9.239  66.457   4.230 
ATOM   3529  O4'  DA A 172      -8.620  66.619   2.921 
ATOM   3530  C3'  DA A 172      -8.822  65.052   4.664 
ATOM   3531  O3'  DA A 172      -9.831  64.130   4.268 
ATOM   3532  C2'  DA A 172      -7.554  64.759   3.862 
ATOM   3533  C1'  DA A 172      -8.026  65.384   2.552 
ATOM   3534  N9   DA A 172      -6.922  65.670   1.593 
ATOM   3535  C8   DA A 172      -5.643  66.063   1.865 
ATOM   3536  N7   DA A 172      -4.910  66.233   0.808 
ATOM   3537  C5   DA A 172      -5.765  65.932  -0.243 
ATOM   3538  C6   DA A 172      -5.587  65.922  -1.636 
ATOM   3539  N6   DA A 172      -4.431  66.240  -2.236 
ATOM   3540  N1   DA A 172      -6.644  65.573  -2.394 
ATOM   3541  C2   DA A 172      -7.790  65.259  -1.792 
ATOM   3542  N3   DA A 172      -8.073  65.232  -0.508 
ATOM   3543  C4   DA A 172      -6.999  65.585   0.228 
ATOM   3544  P    DC A 173     -10.216  62.931   5.256 
ATOM   3545  OP1  DC A 173     -11.196  63.410   6.258 
ATOM   3546  OP2  DC A 173      -8.983  62.317   5.797 
ATOM   3547  O5'  DC A 173     -10.929  61.911   4.252 
ATOM   3548  C5'  DC A 173     -11.623  62.432   3.102 
ATOM   3549  C4'  DC A 173     -11.293  61.602   1.877 
ATOM   3550  O4'  DC A 173     -10.102  62.077   1.188 
ATOM   3551  C3'  DC A 173     -11.005  60.123   2.134 
ATOM   3552  O3'  DC A 173     -11.536  59.357   1.059 
ATOM   3553  C2'  DC A 173      -9.481  60.014   2.101 
ATOM   3554  C1'  DC A 173      -9.261  60.964   0.929 
ATOM   3555  N1   DC A 173      -7.860  61.459   0.813 
ATOM   3556  C2   DC A 173      -7.352  61.677  -0.465 
ATOM   3557  O2   DC A 173      -8.078  61.452  -1.441 
ATOM   3558  N3   DC A 173      -6.077  62.127  -0.593 
ATOM   3559  C4   DC A 173      -5.324  62.358   0.490 
ATOM   3560  N4   DC A 173      -4.088  62.797   0.315 
ATOM   3561  C5   DC A 173      -5.828  62.140   1.814 
ATOM   3562  C6   DC A 173      -7.104  61.689   1.920 
ATOM   3563  P    DT A 174     -12.239  57.955   1.378 
ATOM   3564  OP1  DT A 174     -13.648  58.186   1.769 
ATOM   3565  OP2  DT A 174     -11.414  57.194   2.342 
ATOM   3566  O5'  DT A 174     -12.188  57.243  -0.054 
ATOM   3567  C5'  DT A 174     -12.228  58.058  -1.241 
ATOM   3568  C4'  DT A 174     -11.206  57.561  -2.244 
ATOM   3569  O4'  DT A 174      -9.896  58.167  -2.051 
ATOM   3570  C3'  DT A 174     -10.924  56.058  -2.218 
ATOM   3571  O3'  DT A 174     -10.712  55.606  -3.550 
ATOM   3572  C2'  DT A 174      -9.611  55.925  -1.445 
ATOM   3573  C1'  DT A 174      -8.920  57.137  -2.061 
ATOM   3574  N1   DT A 174      -7.739  57.612  -1.286 
ATOM   3575  C2   DT A 174      -6.686  58.127  -2.003 
ATOM   3576  O2   DT A 174      -6.687  58.206  -3.219 
ATOM   3577  N3   DT A 174      -5.609  58.555  -1.250 
ATOM   3578  C4   DT A 174      -5.503  58.512   0.125 
ATOM   3579  O4   DT A 174      -4.487  58.926   0.688 
ATOM   3580  C5   DT A 174      -6.658  57.956   0.789 
ATOM   3581  C7   DT A 174      -6.625  57.871   2.286 
ATOM   3582  C6   DT A 174      -7.718  57.531   0.081 
ATOM   3583  P    DC A 175     -11.306  54.187  -3.991 
ATOM   3584  OP1  DC A 175     -12.726  54.343  -4.382 
ATOM   3585  OP2  DC A 175     -11.030  53.185  -2.938 
ATOM   3586  O5'  DC A 175     -10.424  53.863  -5.286 
ATOM   3587  C5'  DC A 175      -9.927  54.955  -6.082 
ATOM   3588  C4'  DC A 175      -8.480  54.706  -6.457 
ATOM   3589  O4'  DC A 175      -7.551  55.212  -5.455 
ATOM   3590  C3'  DC A 175      -8.078  53.241  -6.626 
ATOM   3591  O3'  DC A 175      -7.144  53.139  -7.694 
ATOM   3592  C2'  DC A 175      -7.366  52.883  -5.322 
ATOM   3593  C1'  DC A 175      -6.602  54.195  -5.171 
ATOM   3594  N1   DC A 175      -6.075  54.427  -3.798 
ATOM   3595  C2   DC A 175      -4.856  55.090  -3.673 
ATOM   3596  O2   DC A 175      -4.269  55.456  -4.698 
ATOM   3597  N3   DC A 175      -4.358  55.310  -2.430 
ATOM   3598  C4   DC A 175      -5.024  54.898  -1.345 
ATOM   3599  N4   DC A 175      -4.496  55.137  -0.154 
ATOM   3600  C5   DC A 175      -6.279  54.213  -1.450 
ATOM   3601  C6   DC A 175      -6.760  54.003  -2.701 
ATOM   3602  P    DA A 176      -7.244  51.894  -8.696 
ATOM   3603  OP1  DA A 176      -8.250  52.180  -9.743 
ATOM   3604  OP2  DA A 176      -7.447  50.650  -7.922 
ATOM   3605  O5'  DA A 176      -5.779  51.891  -9.342 
ATOM   3606  C5'  DA A 176      -5.071  53.138  -9.470 
ATOM   3607  C4'  DA A 176      -3.625  52.959  -9.049 
ATOM   3608  O4'  DA A 176      -3.433  53.169  -7.621 
ATOM   3609  C3'  DA A 176      -3.026  51.576  -9.302 
ATOM   3610  O3'  DA A 176      -1.664  51.728  -9.687 
ATOM   3611  C2'  DA A 176      -3.072  50.879  -7.943 
ATOM   3612  C1'  DA A 176      -2.665  52.090  -7.109 
ATOM   3613  N9   DA A 176      -2.972  51.950  -5.659 
ATOM   3614  C8   DA A 176      -4.028  51.313  -5.074 
ATOM   3615  N7   DA A 176      -4.019  51.364  -3.778 
ATOM   3616  C5   DA A 176      -2.873  52.088  -3.480 
ATOM   3617  C6   DA A 176      -2.295  52.490  -2.264 
ATOM   3618  N6   DA A 176      -2.822  52.204  -1.065 
ATOM   3619  N1   DA A 176      -1.152  53.198  -2.325 
ATOM   3620  C2   DA A 176      -0.634  53.479  -3.520 
ATOM   3621  N3   DA A 176      -1.081  53.159  -4.715 
ATOM   3622  C4   DA A 176      -2.225  52.451  -4.626 
ATOM   3623  P    DG A 177      -1.072  50.783 -10.835 
ATOM   3624  OP1  DG A 177      -1.401  51.351 -12.163 
ATOM   3625  OP2  DG A 177      -1.505  49.388 -10.602 
ATOM   3626  O5'  DG A 177       0.500  50.910 -10.569 
ATOM   3627  C5'  DG A 177       1.016  52.131 -10.007 
ATOM   3628  C4'  DG A 177       2.032  51.815  -8.927 
ATOM   3629  O4'  DG A 177       1.415  51.648  -7.618 
ATOM   3630  C3'  DG A 177       2.834  50.528  -9.123 
ATOM   3631  O3'  DG A 177       4.163  50.740  -8.664 
ATOM   3632  C2'  DG A 177       2.161  49.508  -8.204 
ATOM   3633  C1'  DG A 177       1.920  50.457  -7.034 
ATOM   3634  N9   DG A 177       0.913  49.958  -6.056 
ATOM   3635  C8   DG A 177      -0.223  49.211  -6.280 
ATOM   3636  N7   DG A 177      -0.903  48.933  -5.194 
ATOM   3637  C5   DG A 177      -0.164  49.538  -4.178 
ATOM   3638  C6   DG A 177      -0.400  49.582  -2.779 
ATOM   3639  O6   DG A 177      -1.324  49.089  -2.139 
ATOM   3640  N1   DG A 177       0.602  50.304  -2.114 
ATOM   3641  C2   DG A 177       1.688  50.904  -2.721 
ATOM   3642  N2   DG A 177       2.531  51.547  -1.911 
ATOM   3643  N3   DG A 177       1.907  50.862  -4.034 
ATOM   3644  C4   DG A 177       0.946  50.166  -4.694 
ATOM   3645  P    DA A 178       5.379  50.107  -9.491 
ATOM   3646  OP1  DA A 178       5.737  51.003 -10.613 
ATOM   3647  OP2  DA A 178       5.058  48.709  -9.853 
ATOM   3648  O5'  DA A 178       6.547  50.124  -8.397 
ATOM   3649  C5'  DA A 178       6.541  51.147  -7.384 
ATOM   3650  C4'  DA A 178       6.863  50.541  -6.032 
ATOM   3651  O4'  DA A 178       5.673  50.060  -5.342 
ATOM   3652  C3'  DA A 178       7.793  49.329  -6.051 
ATOM   3653  O3'  DA A 178       8.645  49.384  -4.913 
ATOM   3654  C2'  DA A 178       6.863  48.124  -5.903 
ATOM   3655  C1'  DA A 178       5.931  48.747  -4.868 
ATOM   3656  N9   DA A 178       4.627  48.040  -4.734 
ATOM   3657  C8   DA A 178       3.898  47.414  -5.704 
ATOM   3658  N7   DA A 178       2.795  46.884  -5.272 
ATOM   3659  C5   DA A 178       2.791  47.180  -3.916 
ATOM   3660  C6   DA A 178       1.880  46.892  -2.886 
ATOM   3661  N6   DA A 178       0.743  46.207  -3.074 
ATOM   3662  N1   DA A 178       2.182  47.334  -1.651 
ATOM   3663  C2   DA A 178       3.313  48.014  -1.470 
ATOM   3664  N3   DA A 178       4.234  48.341  -2.349 
ATOM   3665  C4   DA A 178       3.909  47.887  -3.577 
ATOM   3666  P    DA A 179      10.179  48.954  -5.070 
ATOM   3667  OP1  DA A 179      10.965  50.099  -5.583 
ATOM   3668  OP2  DA A 179      10.264  47.703  -5.856 
ATOM   3669  O5'  DA A 179      10.582  48.662  -3.550 
ATOM   3670  C5'  DA A 179       9.921  49.392  -2.500 
ATOM   3671  C4'  DA A 179       9.550  48.453  -1.369 
ATOM   3672  O4'  DA A 179       8.244  47.841  -1.562 
ATOM   3673  C3'  DA A 179      10.487  47.264  -1.158 
ATOM   3674  O3'  DA A 179      10.597  47.007   0.236 
ATOM   3675  C2'  DA A 179       9.769  46.085  -1.814 
ATOM   3676  C1'  DA A 179       8.366  46.445  -1.338 
ATOM   3677  N9   DA A 179       7.282  45.758  -2.094 
ATOM   3678  C8   DA A 179       7.253  45.418  -3.416 
ATOM   3679  N7   DA A 179       6.161  44.823  -3.782 
ATOM   3680  C5   DA A 179       5.407  44.763  -2.618 
ATOM   3681  C6   DA A 179       4.132  44.243  -2.341 
ATOM   3682  N6   DA A 179       3.356  43.657  -3.264 
ATOM   3683  N1   DA A 179       3.682  44.347  -1.076 
ATOM   3684  C2   DA A 179       4.458  44.931  -0.165 
ATOM   3685  N3   DA A 179       5.658  45.450  -0.305 
ATOM   3686  C4   DA A 179       6.085  45.333  -1.579 
ATOM   3687  P    DG A 180      12.021  46.594   0.840 
ATOM   3688  OP1  DG A 180      12.817  47.812   1.109 
ATOM   3689  OP2  DG A 180      12.656  45.584  -0.035 
ATOM   3690  O5'  DG A 180      11.593  45.913   2.223 
ATOM   3691  C5'  DG A 180      10.397  46.367   2.884 
ATOM   3692  C4'  DG A 180       9.600  45.179   3.386 
ATOM   3693  O4'  DG A 180       8.674  44.668   2.384 
ATOM   3694  C3'  DG A 180      10.417  43.953   3.792 
ATOM   3695  O3'  DG A 180       9.805  43.345   4.922 
ATOM   3696  C2'  DG A 180      10.300  42.998   2.603 
ATOM   3697  C1'  DG A 180       8.825  43.258   2.313 
ATOM   3698  N9   DG A 180       8.393  42.814   0.959 
ATOM   3699  C8   DG A 180       9.098  42.817  -0.225 
ATOM   3700  N7   DG A 180       8.423  42.354  -1.249 
ATOM   3701  C5   DG A 180       7.184  42.022  -0.706 
ATOM   3702  C6   DG A 180       6.031  41.472  -1.327 
ATOM   3703  O6   DG A 180       5.866  41.162  -2.504 
ATOM   3704  N1   DG A 180       4.991  41.292  -0.406 
ATOM   3705  C2   DG A 180       5.055  41.601   0.938 
ATOM   3706  N2   DG A 180       3.952  41.354   1.650 
ATOM   3707  N3   DG A 180       6.136  42.117   1.521 
ATOM   3708  C4   DG A 180       7.155  42.298   0.640 
ATOM   3709  P    DC A 181      10.735  42.757   6.086 
ATOM   3710  OP1  DC A 181      11.118  43.846   7.012 
ATOM   3711  OP2  DC A 181      11.850  41.989   5.490 
ATOM   3712  O5'  DC A 181       9.725  41.756   6.820 
ATOM   3713  C5'  DC A 181       8.317  42.055   6.813 
ATOM   3714  C4'  DC A 181       7.522  40.798   6.519 
ATOM   3715  O4'  DC A 181       7.332  40.582   5.091 
ATOM   3716  C3'  DC A 181       8.141  39.489   7.010 
ATOM   3717  O3'  DC A 181       7.102  38.627   7.457 
ATOM   3718  C2'  DC A 181       8.781  38.873   5.766 
ATOM   3719  C1'  DC A 181       7.662  39.234   4.794 
ATOM   3720  N1   DC A 181       8.066  39.162   3.362 
ATOM   3721  C2   DC A 181       7.110  38.747   2.438 
ATOM   3722  O2   DC A 181       5.977  38.460   2.840 
ATOM   3723  N3   DC A 181       7.459  38.674   1.128 
ATOM   3724  C4   DC A 181       8.698  38.994   0.732 
ATOM   3725  N4   DC A 181       8.988  38.906  -0.557 
ATOM   3726  C5   DC A 181       9.696  39.422   1.666 
ATOM   3727  C6   DC A 181       9.328  39.488   2.971 
ATOM   3728  P    DA A 182       7.339  37.739   8.767 
ATOM   3729  OP1  DA A 182       7.044  38.546   9.973 
ATOM   3730  OP2  DA A 182       8.683  37.123   8.712 
ATOM   3731  O5'  DA A 182       6.222  36.609   8.590 
ATOM   3732  C5'  DA A 182       5.005  36.933   7.891 
ATOM   3733  C4'  DA A 182       4.640  35.812   6.937 
ATOM   3734  O4'  DA A 182       5.259  35.974   5.628 
ATOM   3735  C3'  DA A 182       5.057  34.407   7.371 
ATOM   3736  O3'  DA A 182       4.049  33.485   6.975 
ATOM   3737  C2'  DA A 182       6.325  34.114   6.569 
ATOM   3738  C1'  DA A 182       5.854  34.739   5.259 
ATOM   3739  N9   DA A 182       6.957  35.025   4.300 
ATOM   3740  C8   DA A 182       8.236  35.418   4.572 
ATOM   3741  N7   DA A 182       8.969  35.588   3.515 
ATOM   3742  C5   DA A 182       8.114  35.287   2.464 
ATOM   3743  C6   DA A 182       8.292  35.277   1.071 
ATOM   3744  N6   DA A 182       9.448  35.595   0.471 
ATOM   3745  N1   DA A 182       7.236  34.928   0.313 
ATOM   3746  C2   DA A 182       6.089  34.614   0.915 
ATOM   3747  N3   DA A 182       5.806  34.587   2.199 
ATOM   3748  C4   DA A 182       6.880  34.940   2.935 
ATOM   3749  P    DG A 183       3.663  32.286   7.963 
ATOM   3750  OP1  DG A 183       2.683  32.765   8.965 
ATOM   3751  OP2  DG A 183       4.896  31.672   8.504 
ATOM   3752  O5'  DG A 183       2.950  31.266   6.959 
ATOM   3753  C5'  DG A 183       2.257  31.787   5.809 
ATOM   3754  C4'  DG A 183       2.586  30.957   4.584 
ATOM   3755  O4'  DG A 183       3.777  31.432   3.895 
ATOM   3756  C3'  DG A 183       2.874  29.478   4.841 
ATOM   3757  O3'  DG A 183       2.344  28.712   3.766 
ATOM   3758  C2'  DG A 183       4.398  29.369   4.808 
ATOM   3759  C1'  DG A 183       4.618  30.319   3.636 
ATOM   3760  N9   DG A 183       6.019  30.814   3.520 
ATOM   3761  C8   DG A 183       6.926  31.101   4.516 
ATOM   3762  N7   DG A 183       8.087  31.522   4.076 
ATOM   3763  C5   DG A 183       7.939  31.513   2.689 
ATOM   3764  C6   DG A 183       8.859  31.867   1.670 
ATOM   3765  O6   DG A 183      10.014  32.269   1.780 
ATOM   3766  N1   DG A 183       8.297  31.709   0.395 
ATOM   3767  C2   DG A 183       7.013  31.267   0.141 
ATOM   3768  N2   DG A 183       6.666  31.185  -1.147 
ATOM   3769  N3   DG A 183       6.150  30.935   1.097 
ATOM   3770  C4   DG A 183       6.680  31.082   2.340 
ATOM   3771  P    DA A 184       1.640  27.311   4.085 
ATOM   3772  OP1  DA A 184       0.231  27.541   4.476 
ATOM   3773  OP2  DA A 184       2.465  26.549   5.049 
ATOM   3774  O5'  DA A 184       1.691  26.598   2.653 
ATOM   3775  C5'  DA A 184       1.652  27.413   1.466 
ATOM   3776  C4'  DA A 184       2.673  26.916   0.463 
ATOM   3777  O4'  DA A 184       3.983  27.523   0.656 
ATOM   3778  C3'  DA A 184       2.955  25.414   0.489 
ATOM   3779  O3'  DA A 184       3.167  24.961  -0.843 
ATOM   3780  C2'  DA A 184       4.268  25.280   1.262 
ATOM   3781  C1'  DA A 184       4.959  26.493   0.646 
ATOM   3782  N9   DA A 184       6.140  26.967   1.421 
ATOM   3783  C8   DA A 184       6.325  26.960   2.774 
ATOM   3784  N7   DA A 184       7.468  27.443   3.149 
ATOM   3785  C5   DA A 184       8.089  27.797   1.960 
ATOM   3786  C6   DA A 184       9.339  28.371   1.679 
ATOM   3787  N6   DA A 184      10.230  28.705   2.623 
ATOM   3788  N1   DA A 184       9.643  28.591   0.385 
ATOM   3789  C2   DA A 184       8.753  28.257  -0.548 
ATOM   3790  N3   DA A 184       7.563  27.719  -0.407 
ATOM   3791  C4   DA A 184       7.284  27.509   0.896 
ATOM   3792  P    DA A 185       2.573  23.542  -1.284 
ATOM   3793  OP1  DA A 185       1.153  23.698  -1.675 
ATOM   3794  OP2  DA A 185       2.850  22.540  -0.231 
ATOM   3795  O5'  DA A 185       3.455  23.218  -2.579 
ATOM   3796  C5'  DA A 185       3.952  24.310  -3.375 
ATOM   3797  C4'  DA A 185       5.399  24.061  -3.750 
ATOM   3798  O4'  DA A 185       6.328  24.567  -2.748 
ATOM   3799  C3'  DA A 185       5.801  22.596  -3.919 
ATOM   3800  O3'  DA A 185       6.735  22.494  -4.987 
ATOM   3801  C2'  DA A 185       6.514  22.238  -2.615 
ATOM   3802  C1'  DA A 185       7.277  23.550  -2.464 
ATOM   3803  N9   DA A 185       7.804  23.782  -1.091 
ATOM   3804  C8   DA A 185       7.247  23.425   0.104 
ATOM   3805  N7   DA A 185       7.954  23.768   1.136 
ATOM   3806  C5   DA A 185       9.062  24.399   0.588 
ATOM   3807  C6   DA A 185      10.194  24.996   1.166 
ATOM   3808  N6   DA A 185      10.406  25.056   2.488 
ATOM   3809  N1   DA A 185      11.105  25.531   0.332 
ATOM   3810  C2   DA A 185      10.890  25.470  -0.980 
ATOM   3811  N3   DA A 185       9.876  24.941  -1.632 
ATOM   3812  C4   DA A 185       8.980  24.413  -0.775 
ATOM   3813  P    DC A 186       6.635  21.249  -5.989 
ATOM   3814  OP1  DC A 186       5.629  21.535  -7.036 
ATOM   3815  OP2  DC A 186       6.432  20.005  -5.215 
ATOM   3816  O5'  DC A 186       8.100  21.246  -6.635 
ATOM   3817  C5'  DC A 186       8.808  22.493  -6.763 
ATOM   3818  C4'  DC A 186      10.254  22.314  -6.342 
ATOM   3819  O4'  DC A 186      10.446  22.524  -4.914 
ATOM   3820  C3'  DC A 186      10.854  20.931  -6.595 
ATOM   3821  O3'  DC A 186      12.215  21.083  -6.980 
ATOM   3822  C2'  DC A 186      10.807  20.234  -5.236 
ATOM   3823  C1'  DC A 186      11.214  21.446  -4.402 
ATOM   3824  N1   DC A 186      10.907  21.306  -2.952 
ATOM   3825  C2   DC A 186      11.788  21.885  -2.043 
ATOM   3826  O2   DC A 186      12.779  22.486  -2.473 
ATOM   3827  N3   DC A 186      11.525  21.768  -0.715 
ATOM   3828  C4   DC A 186      10.441  21.108  -0.290 
ATOM   3829  N4   DC A 186      10.229  21.022   1.014 
ATOM   3830  C5   DC A 186       9.523  20.505  -1.209 
ATOM   3831  C6   DC A 186       9.802  20.632  -2.531 
ATOM   3832  P    DA A 187      12.807  20.138  -8.128 
ATOM   3833  OP1  DA A 187      12.478  20.706  -9.456 
ATOM   3834  OP2  DA A 187      12.374  18.743  -7.895 
ATOM   3835  O5'  DA A 187      14.379  20.265  -7.862 
ATOM   3836  C5'  DA A 187      14.896  21.486  -7.300 
ATOM   3837  C4'  DA A 187      15.911  21.170  -6.220 
ATOM   3838  O4'  DA A 187      15.295  21.003  -4.911 
ATOM   3839  C3'  DA A 187      16.713  19.884  -6.416 
ATOM   3840  O3'  DA A 187      18.042  20.096  -5.957 
ATOM   3841  C2'  DA A 187      16.040  18.864  -5.497 
ATOM   3842  C1'  DA A 187      15.799  19.812  -4.327 
ATOM   3843  N9   DA A 187      14.792  19.313  -3.349 
ATOM   3844  C8   DA A 187      13.670  18.573  -3.591 
ATOM   3845  N7   DA A 187      12.988  18.291  -2.523 
ATOM   3846  C5   DA A 187      13.710  18.887  -1.498 
ATOM   3847  C6   DA A 187      13.506  18.950  -0.110 
ATOM   3848  N6   DA A 187      12.465  18.380   0.513 
ATOM   3849  N1   DA A 187      14.417  19.623   0.619 
ATOM   3850  C2   DA A 187      15.450  20.187  -0.005 
ATOM   3851  N3   DA A 187      15.742  20.194  -1.287 
ATOM   3852  C4   DA A 187      14.816  19.514  -1.994 
ATOM   3853  P    DG A 188      19.259  19.462  -6.784 
ATOM   3854  OP1  DG A 188      19.616  20.359  -7.906 
ATOM   3855  OP2  DG A 188      18.937  18.064  -7.146 
ATOM   3856  O5'  DG A 188      20.426  19.479  -5.690 
ATOM   3857  C5'  DG A 188      20.420  20.503  -4.677 
ATOM   3858  C4'  DG A 188      20.742  19.896  -3.325 
ATOM   3859  O4'  DG A 188      19.552  19.415  -2.635 
ATOM   3860  C3'  DG A 188      21.672  18.684  -3.344 
ATOM   3861  O3'  DG A 188      22.524  18.740  -2.206 
ATOM   3862  C2'  DG A 188      20.742  17.480  -3.196 
ATOM   3863  C1'  DG A 188      19.810  18.103  -2.161 
ATOM   3864  N9   DG A 188      18.506  17.395  -2.027 
ATOM   3865  C8   DG A 188      17.757  16.758  -2.992 
ATOM   3866  N7   DG A 188      16.645  16.228  -2.542 
ATOM   3867  C5   DG A 188      16.660  16.535  -1.182 
ATOM   3868  C6   DG A 188      15.718  16.226  -0.167 
ATOM   3869  O6   DG A 188      14.661  15.608  -0.258 
ATOM   3870  N1   DG A 188      16.124  16.729   1.078 
ATOM   3871  C2   DG A 188      17.287  17.438   1.309 
ATOM   3872  N2   DG A 188      17.493  17.832   2.568 
ATOM   3873  N3   DG A 188      18.169  17.728   0.354 
ATOM   3874  C4   DG A 188      17.790  17.247  -0.858 
ATOM   3875  P    DA A 189      24.058  18.309  -2.363 
ATOM   3876  OP1  DA A 189      24.844  19.454  -2.876 
ATOM   3877  OP2  DA A 189      24.144  17.058  -3.149 
ATOM   3878  O5'  DA A 189      24.461  18.017  -0.843 
ATOM   3879  C5'  DA A 189      23.800  18.748   0.207 
ATOM   3880  C4'  DA A 189      23.429  17.809   1.338 
ATOM   3881  O4'  DA A 189      22.123  17.196   1.145 
ATOM   3882  C3'  DA A 189      24.366  16.619   1.549 
ATOM   3883  O3'  DA A 189      24.476  16.362   2.943 
ATOM   3884  C2'  DA A 189      23.649  15.440   0.893 
ATOM   3885  C1'  DA A 189      22.245  15.800   1.369 
ATOM   3886  N9   DA A 189      21.161  15.114   0.613 
ATOM   3887  C8   DA A 189      21.133  14.774  -0.709 
ATOM   3888  N7   DA A 189      20.040  14.178  -1.075 
ATOM   3889  C5   DA A 189      19.286  14.118   0.089 
ATOM   3890  C6   DA A 189      18.011  13.598   0.366 
ATOM   3891  N6   DA A 189      17.235  13.012  -0.557 
ATOM   3892  N1   DA A 189      17.561  13.702   1.631 
ATOM   3893  C2   DA A 189      18.337  14.286   2.542 
ATOM   3894  N3   DA A 189      19.537  14.805   2.402 
ATOM   3895  C4   DA A 189      19.965  14.688   1.128 
ATOM   3896  P    DG A 190      25.901  15.949   3.547 
ATOM   3897  OP1  DG A 190      26.696  17.167   3.816 
ATOM   3898  OP2  DG A 190      26.535  14.939   2.672 
ATOM   3899  O5'  DG A 190      25.472  15.268   4.930 
ATOM   3900  C5'  DG A 190      24.276  15.722   5.591 
ATOM   3901  C4'  DG A 190      23.479  14.534   6.093 
ATOM   3902  O4'  DG A 190      22.553  14.023   5.091 
ATOM   3903  C3'  DG A 190      24.297  13.308   6.499 
ATOM   3904  O3'  DG A 190      23.684  12.700   7.629 
ATOM   3905  C2'  DG A 190      24.179  12.354   5.310 
ATOM   3906  C1'  DG A 190      22.704  12.614   5.020 
ATOM   3907  N9   DG A 190      22.272  12.169   3.666 
ATOM   3908  C8   DG A 190      22.977  12.172   2.482 
ATOM   3909  N7   DG A 190      22.302  11.710   1.458 
ATOM   3910  C5   DG A 190      21.063  11.377   2.001 
ATOM   3911  C6   DG A 190      19.910  10.828   1.380 
ATOM   3912  O6   DG A 190      19.745  10.518   0.203 
ATOM   3913  N1   DG A 190      18.870  10.647   2.301 
ATOM   3914  C2   DG A 190      18.934  10.956   3.645 
ATOM   3915  N2   DG A 190      17.831  10.709   4.357 
ATOM   3916  N3   DG A 190      20.015  11.472   4.228 
ATOM   3917  C4   DG A 190      21.034  11.653   3.347 
ATOM   3918  P    DT A 191      24.614  12.113   8.793 
ATOM   3919  OP1  DT A 191      24.997  13.202   9.719 
ATOM   3920  OP2  DT A 191      25.729  11.345   8.197 
ATOM   3921  O5'  DT A 191      23.604  11.111   9.527 
ATOM   3922  C5'  DT A 191      22.196  11.410   9.520 
ATOM   3923  C4'  DT A 191      21.401  10.153   9.226 
ATOM   3924  O4'  DT A 191      21.212   9.938   7.798 
ATOM   3925  C3'  DT A 191      22.020   8.844   9.717 
ATOM   3926  O3'  DT A 191      20.981   7.983  10.164 
ATOM   3927  C2'  DT A 191      22.660   8.228   8.473 
ATOM   3928  C1'  DT A 191      21.541   8.589   7.501 
ATOM   3929  N1   DT A 191      21.945   8.517   6.069 
ATOM   3930  C2   DT A 191      20.991   8.107   5.170 
ATOM   3931  O2   DT A 191      19.855   7.808   5.497 
ATOM   3932  N3   DT A 191      21.402   8.051   3.852 
ATOM   3933  C4   DT A 191      22.657   8.364   3.372 
ATOM   3934  O4   DT A 191      22.907   8.275   2.168 
ATOM   3935  C5   DT A 191      23.590   8.784   4.391 
ATOM   3936  C7   DT A 191      24.980   9.144   3.954 
ATOM   3937  C6   DT A 191      23.217   8.847   5.680 
ATOM   3938  P    DG A 192      21.218   7.094  11.474 
ATOM   3939  OP1  DG A 192      20.923   7.901  12.680 
ATOM   3940  OP2  DG A 192      22.562   6.478  11.419 
ATOM   3941  O5'  DG A 192      20.101   5.964  11.297 
ATOM   3942  C5'  DG A 192      18.884   6.288  10.598 
ATOM   3943  C4'  DG A 192      18.519   5.168   9.644 
ATOM   3944  O4'  DG A 192      19.138   5.329   8.335 
ATOM   3945  C3'  DG A 192      18.936   3.763  10.078 
ATOM   3946  O3'  DG A 192      17.928   2.840   9.682 
ATOM   3947  C2'  DG A 192      20.204   3.470   9.276 
ATOM   3948  C1'  DG A 192      19.733   4.094   7.966 
ATOM   3949  N9   DG A 192      20.836   4.380   7.007 
ATOM   3950  C8   DG A 192      22.131   4.777   7.263 
ATOM   3951  N7   DG A 192      22.859   4.946   6.186 
ATOM   3952  C5   DG A 192      21.986   4.639   5.144 
ATOM   3953  C6   DG A 192      22.201   4.640   3.741 
ATOM   3954  O6   DG A 192      23.223   4.917   3.120 
ATOM   3955  N1   DG A 192      21.044   4.263   3.045 
ATOM   3956  C2   DG A 192      19.837   3.930   3.629 
ATOM   3957  N2   DG A 192      18.852   3.599   2.791 
ATOM   3958  N3   DG A 192      19.636   3.930   4.945 
ATOM   3959  C4   DG A 192      20.749   4.292   5.634 
ATOM   3960  P    DA A 193      17.542   1.642  10.670 
ATOM   3961  OP1  DA A 193      16.563   2.120  11.672 
ATOM   3962  OP2  DA A 193      18.775   1.028  11.211 
ATOM   3963  O5'  DA A 193      16.830   0.621   9.666 
ATOM   3964  C5'  DA A 193      16.136   1.143   8.516 
ATOM   3965  C4'  DA A 193      16.465   0.312   7.291 
ATOM   3966  O4'  DA A 193      17.656   0.788   6.602 
ATOM   3967  C3'  DA A 193      16.753  -1.167   7.548 
ATOM   3968  O3'  DA A 193      16.223  -1.932   6.473 
ATOM   3969  C2'  DA A 193      18.278  -1.275   7.515 
ATOM   3970  C1'  DA A 193      18.497  -0.326   6.343 
ATOM   3971  N9   DA A 193      19.898   0.170   6.227 
ATOM   3972  C8   DA A 193      20.784   0.449   7.227 
ATOM   3973  N7   DA A 193      21.937   0.866   6.805 
ATOM   3974  C5   DA A 193      21.809   0.864   5.423 
ATOM   3975  C6   DA A 193      22.695   1.207   4.389 
ATOM   3976  N6   DA A 193      23.946   1.639   4.599 
ATOM   3977  N1   DA A 193      22.246   1.088   3.125 
ATOM   3978  C2   DA A 193      21.002   0.658   2.922 
ATOM   3979  N3   DA A 193      20.089   0.311   3.803 
ATOM   3980  C4   DA A 193      20.563   0.438   5.060 
ATOM   3981  P    DT A 194      15.519  -3.334   6.792 
ATOM   3982  OP1  DT A 194      14.110  -3.104   7.183 
ATOM   3983  OP2  DT A 194      16.344  -4.096   7.756 
ATOM   3984  O5'  DT A 194      15.571  -4.046   5.360 
ATOM   3985  C5'  DT A 194      15.531  -3.232   4.173 
ATOM   3986  C4'  DT A 194      16.552  -3.729   3.170 
ATOM   3987  O4'  DT A 194      17.862  -3.122   3.363 
ATOM   3988  C3'  DT A 194      16.835  -5.231   3.196 
ATOM   3989  O3'  DT A 194      17.046  -5.684   1.864 
ATOM   3990  C2'  DT A 194      18.147  -5.365   3.969 
ATOM   3991  C1'  DT A 194      18.839  -4.152   3.353 
ATOM   3992  N1   DT A 194      20.019  -3.678   4.128 
ATOM   3993  C2   DT A 194      21.072  -3.163   3.411 
ATOM   3994  O2   DT A 194      21.071  -3.084   2.195 
ATOM   3995  N3   DT A 194      22.149  -2.734   4.164 
ATOM   3996  C4   DT A 194      22.255  -2.777   5.539 
ATOM   3997  O4   DT A 194      23.271  -2.363   6.102 
ATOM   3998  C5   DT A 194      21.101  -3.334   6.203 
ATOM   3999  C7   DT A 194      21.134  -3.418   7.700 
ATOM   4000  C6   DT A 194      20.040  -3.759   5.495 
ATOM   4001  P    DG A 195      16.452  -7.103   1.423 
ATOM   4002  OP1  DG A 195      15.032  -6.947   1.032 
ATOM   4003  OP2  DG A 195      16.729  -8.105   2.476 
ATOM   4004  O5'  DG A 195      17.334  -7.427   0.128 
ATOM   4005  C5'  DG A 195      17.831  -6.335  -0.668 
ATOM   4006  C4'  DG A 195      19.278  -6.584  -1.043 
ATOM   4007  O4'  DG A 195      20.207  -6.078  -0.041 
ATOM   4008  C3'  DG A 195      19.680  -8.049  -1.212 
ATOM   4009  O3'  DG A 195      20.615  -8.150  -2.280 
ATOM   4010  C2'  DG A 195      20.393  -8.407   0.092 
ATOM   4011  C1'  DG A 195      21.156  -7.094   0.243 
ATOM   4012  N9   DG A 195      21.683  -6.863   1.616 
ATOM   4013  C8   DG A 195      21.137  -7.216   2.831 
ATOM   4014  N7   DG A 195      21.860  -6.863   3.865 
ATOM   4015  C5   DG A 195      22.966  -6.232   3.296 
ATOM   4016  C6   DG A 195      24.097  -5.638   3.913 
ATOM   4017  O6   DG A 195      24.361  -5.543   5.109 
ATOM   4018  N1   DG A 195      24.982  -5.111   2.961 
ATOM   4019  C2   DG A 195      24.798  -5.154   1.593 
ATOM   4020  N2   DG A 195      25.758  -4.595   0.855 
ATOM   4021  N3   DG A 195      23.735  -5.712   1.015 
ATOM   4022  C4   DG A 195      22.868  -6.227   1.924 
ATOM   4023  P    DA A 196      20.515  -9.396  -3.282 
ATOM   4024  OP1  DA A 196      19.508  -9.110  -4.329 
ATOM   4025  OP2  DA A 196      20.311 -10.640  -2.508 
ATOM   4026  O5'  DA A 196      21.979  -9.398  -3.928 
ATOM   4027  C5'  DA A 196      22.687  -8.152  -4.056 
ATOM   4028  C4'  DA A 196      24.133  -8.331  -3.635 
ATOM   4029  O4'  DA A 196      24.325  -8.121  -2.207 
ATOM   4030  C3'  DA A 196      24.733  -9.714  -3.888 
ATOM   4031  O3'  DA A 196      26.094  -9.562  -4.273 
ATOM   4032  C2'  DA A 196      24.686 -10.411  -2.529 
ATOM   4033  C1'  DA A 196      25.093  -9.199  -1.695 
ATOM   4034  N9   DA A 196      24.786  -9.339  -0.245 
ATOM   4035  C8   DA A 196      23.730  -9.976   0.340 
ATOM   4036  N7   DA A 196      23.739  -9.926   1.636 
ATOM   4037  C5   DA A 196      24.885  -9.202   1.934 
ATOM   4038  C6   DA A 196      25.463  -8.800   3.150 
ATOM   4039  N6   DA A 196      24.936  -9.086   4.349 
ATOM   4040  N1   DA A 196      26.606  -8.092   3.089 
ATOM   4041  C2   DA A 196      27.124  -7.811   1.894 
ATOM   4042  N3   DA A 196      26.678  -8.130   0.699 
ATOM   4043  C4   DA A 196      25.533  -8.839   0.788 
ATOM   4044  P    DA A 197      26.686 -10.507  -5.421 
ATOM   4045  OP1  DA A 197      26.358  -9.939  -6.749 
ATOM   4046  OP2  DA A 197      26.253 -11.902  -5.188 
ATOM   4047  O5'  DA A 197      28.258 -10.380  -5.155 
ATOM   4048  C5'  DA A 197      28.775  -9.159  -4.593 
ATOM   4049  C4'  DA A 197      29.790  -9.475  -3.513 
ATOM   4050  O4'  DA A 197      29.174  -9.642  -2.204 
ATOM   4051  C3'  DA A 197      30.592 -10.761  -3.709 
ATOM   4052  O3'  DA A 197      31.921 -10.549  -3.250 
ATOM   4053  C2'  DA A 197      29.919 -11.781  -2.790 
ATOM   4054  C1'  DA A 197      29.679 -10.833  -1.620 
ATOM   4055  N9   DA A 197      28.671 -11.332  -0.642 
ATOM   4056  C8   DA A 197      27.549 -12.072  -0.884 
ATOM   4057  N7   DA A 197      26.868 -12.354   0.184 
ATOM   4058  C5   DA A 197      27.589 -11.758   1.209 
ATOM   4059  C6   DA A 197      27.385 -11.695   2.597 
ATOM   4060  N6   DA A 197      26.344 -12.265   3.220 
ATOM   4061  N1   DA A 197      28.296 -11.022   3.326 
ATOM   4062  C2   DA A 197      29.329 -10.457   2.702 
ATOM   4063  N3   DA A 197      29.621 -10.451   1.420 
ATOM   4064  C4   DA A 197      28.695 -11.131   0.713 
ATOM   4065  P    DC A 198      33.138 -11.183  -4.077 
ATOM   4066  OP1  DC A 198      33.495 -10.286  -5.199 
ATOM   4067  OP2  DC A 198      32.816 -12.580  -4.439 
ATOM   4068  O5'  DC A 198      34.306 -11.166  -2.983 
ATOM   4069  C5'  DC A 198      34.300 -10.142  -1.970 
ATOM   4070  C4'  DC A 198      34.621 -10.748  -0.618 
ATOM   4071  O4'  DC A 198      33.432 -11.229   0.072 
ATOM   4072  C3'  DC A 198      35.551 -11.961  -0.637 
ATOM   4073  O3'  DC A 198      36.403 -11.905   0.501 
ATOM   4074  C2'  DC A 198      34.621 -13.165  -0.489 
ATOM   4075  C1'  DC A 198      33.689 -12.542   0.546 
ATOM   4076  N1   DC A 198      32.385 -13.250   0.680 
ATOM   4077  C2   DC A 198      31.802 -13.302   1.944 
ATOM   4078  O2   DC A 198      32.385 -12.764   2.892 
ATOM   4079  N3   DC A 198      30.614 -13.943   2.087 
ATOM   4080  C4   DC A 198      30.014 -14.514   1.034 
ATOM   4081  N4   DC A 198      28.856 -15.127   1.226 
ATOM   4082  C5   DC A 198      30.598 -14.472  -0.274 
ATOM   4083  C6   DC A 198      31.786 -13.827  -0.396 
ATOM   4084  P    DA A 199      37.937 -12.335   0.344 
ATOM   4085  OP1  DA A 199      38.723 -11.191  -0.169 
ATOM   4086  OP2  DA A 199      38.023 -13.586  -0.442 
ATOM   4087  O5'  DA A 199      38.340 -12.628   1.864 
ATOM   4088  C5'  DA A 199      37.679 -11.897   2.914 
ATOM   4089  C4'  DA A 199      37.309 -12.836   4.045 
ATOM   4090  O4'  DA A 199      36.002 -13.448   3.852 
ATOM   4091  C3'  DA A 199      38.245 -14.025   4.256 
ATOM   4092  O3'  DA A 199      38.355 -14.283   5.650 
ATOM   4093  C2'  DA A 199      37.528 -15.205   3.600 
ATOM   4094  C1'  DA A 199      36.124 -14.845   4.076 
ATOM   4095  N9   DA A 199      35.040 -15.531   3.320 
ATOM   4096  C8   DA A 199      35.012 -15.871   1.998 
ATOM   4097  N7   DA A 199      33.919 -16.467   1.632 
ATOM   4098  C5   DA A 199      33.165 -16.527   2.796 
ATOM   4099  C6   DA A 199      31.890 -17.047   3.073 
ATOM   4100  N6   DA A 199      31.114 -17.633   2.150 
ATOM   4101  N1   DA A 199      31.441 -16.943   4.338 
ATOM   4102  C2   DA A 199      32.216 -16.359   5.249 
ATOM   4103  N3   DA A 199      33.416 -15.840   5.109 
ATOM   4104  C4   DA A 199      33.844 -15.957   3.835 
ATOM   4105  P    DA A 200      39.780 -14.696   6.254 
ATOM   4106  OP1  DA A 200      40.576 -13.478   6.523 
ATOM   4107  OP2  DA A 200      40.415 -15.706   5.379 
ATOM   4108  O5'  DA A 200      39.351 -15.377   7.637 
ATOM   4109  C5'  DA A 200      38.155 -14.923   8.298 
ATOM   4110  C4'  DA A 200      37.358 -16.111   8.800 
ATOM   4111  O4'  DA A 200      36.432 -16.622   7.798 
ATOM   4112  C3'  DA A 200      38.176 -17.337   9.206 
ATOM   4113  O3'  DA A 200      37.563 -17.945  10.336 
ATOM   4114  C2'  DA A 200      38.058 -18.291   8.017 
ATOM   4115  C1'  DA A 200      36.583 -18.031   7.727 
ATOM   4116  N9   DA A 200      36.151 -18.475   6.373 
ATOM   4117  C8   DA A 200      36.865 -18.465   5.210 
ATOM   4118  N7   DA A 200      36.210 -18.921   4.187 
ATOM   4119  C5   DA A 200      34.968 -19.258   4.709 
ATOM   4120  C6   DA A 200      33.812 -19.801   4.127 
ATOM   4121  N6   DA A 200      33.713 -20.113   2.827 
ATOM   4122  N1   DA A 200      32.753 -20.013   4.932 
ATOM   4123  C2   DA A 200      32.856 -19.700   6.223 
ATOM   4124  N3   DA A 200      33.878 -19.192   6.875 
ATOM   4125  C4   DA A 200      34.924 -18.990   6.047 
ATOM   4126  P    DC A 201      38.493 -18.532  11.500 
ATOM   4127  OP1  DC A 201      38.876 -17.443  12.426 
ATOM   4128  OP2  DC A 201      39.608 -19.300  10.904 
ATOM   4129  O5'  DC A 201      37.483 -19.534  12.235 
ATOM   4130  C5'  DC A 201      36.075 -19.235  12.227 
ATOM   4131  C4'  DC A 201      35.280 -20.492  11.933 
ATOM   4132  O4'  DC A 201      35.091 -20.707  10.505 
ATOM   4133  C3'  DC A 201      35.899 -21.800  12.424 
ATOM   4134  O3'  DC A 201      34.860 -22.662  12.871 
ATOM   4135  C2'  DC A 201      36.539 -22.417  11.180 
ATOM   4136  C1'  DC A 201      35.420 -22.056  10.208 
ATOM   4137  N1   DC A 201      35.824 -22.128   8.776 
ATOM   4138  C2   DC A 201      34.869 -22.542   7.852 
ATOM   4139  O2   DC A 201      33.735 -22.829   8.254 
ATOM   4140  N3   DC A 201      35.217 -22.616   6.542 
ATOM   4141  C4   DC A 201      36.456 -22.295   6.146 
ATOM   4142  N4   DC A 201      36.747 -22.384   4.857 
ATOM   4143  C5   DC A 201      37.454 -21.868   7.080 
ATOM   4144  C6   DC A 201      37.086 -21.801   8.385 
ATOM   4145  P    DT A 202      35.097 -23.550  14.181 
ATOM   4146  OP1  DT A 202      34.802 -22.744  15.387 
ATOM   4147  OP2  DT A 202      36.441 -24.167  14.126 
ATOM   4148  O5'  DT A 202      33.980 -24.681  14.004 
ATOM   4149  C5'  DT A 202      32.763 -24.357  13.305 
ATOM   4150  C4'  DT A 202      32.399 -25.477  12.351 
ATOM   4151  O4'  DT A 202      33.017 -25.316  11.042 
ATOM   4152  C3'  DT A 202      32.815 -26.882  12.785 
ATOM   4153  O3'  DT A 202      31.807 -27.805  12.389 
ATOM   4154  C2'  DT A 202      34.083 -27.175  11.983 
ATOM   4155  C1'  DT A 202      33.612 -26.551  10.673 
ATOM   4156  N1   DT A 202      34.715 -26.264   9.714 
ATOM   4157  C2   DT A 202      34.434 -26.408   8.377 
ATOM   4158  O2   DT A 202      33.342 -26.753   7.962 
ATOM   4159  N3   DT A 202      35.483 -26.135   7.519 
ATOM   4160  C4   DT A 202      36.754 -25.740   7.880 
ATOM   4161  O4   DT A 202      37.611 -25.524   7.019 
ATOM   4162  C5   DT A 202      36.952 -25.617   9.304 
ATOM   4163  C7   DT A 202      38.309 -25.191   9.782 
ATOM   4164  C6   DT A 202      35.951 -25.876  10.161 
ATOM   4165  P    DT A 203      31.421 -29.003  13.377 
ATOM   4166  OP1  DT A 203      30.442 -28.525  14.379 
ATOM   4167  OP2  DT A 203      32.654 -29.617  13.918 
ATOM   4168  O5'  DT A 203      30.709 -30.024  12.373 
ATOM   4169  C5'  DT A 203      30.015 -29.502  11.223 
ATOM   4170  C4'  DT A 203      30.344 -30.332   9.998 
ATOM   4171  O4'  DT A 203      31.535 -29.857   9.309 
ATOM   4172  C3'  DT A 203      30.633 -31.811  10.255 
ATOM   4173  O3'  DT A 203      30.102 -32.577   9.180 
ATOM   4174  C2'  DT A 203      32.157 -31.920  10.222 
ATOM   4175  C1'  DT A 203      32.377 -30.970   9.050 
ATOM   4176  N1   DT A 203      33.777 -30.475   8.934 
ATOM   4177  C2   DT A 203      34.263 -30.266   7.666 
ATOM   4178  O2   DT A 203      33.604 -30.466   6.660 
ATOM   4179  N3   DT A 203      35.565 -29.808   7.598 
ATOM   4180  C4   DT A 203      36.398 -29.548   8.667 
ATOM   4181  O4   DT A 203      37.547 -29.141   8.482 
ATOM   4182  C5   DT A 203      35.798 -29.799   9.956 
ATOM   4183  C7   DT A 203      36.638 -29.542  11.173 
ATOM   4184  C6   DT A 203      34.535 -30.245  10.051 
ATOM   4185  P    DC A 204      29.398 -33.979   9.499 
ATOM   4186  OP1  DC A 204      27.989 -33.749   9.890 
ATOM   4187  OP2  DC A 204      30.223 -34.741  10.463 
ATOM   4188  O5'  DC A 204      29.450 -34.691   8.067 
ATOM   4189  C5'  DC A 204      29.410 -33.877   6.880 
ATOM   4190  C4'  DC A 204      30.431 -34.374   5.877 
ATOM   4191  O4'  DC A 204      31.741 -33.767   6.070 
ATOM   4192  C3'  DC A 204      30.714 -35.876   5.903 
ATOM   4193  O3'  DC A 204      30.925 -36.328   4.571 
ATOM   4194  C2'  DC A 204      32.027 -36.009   6.676 
ATOM   4195  C1'  DC A 204      32.718 -34.797   6.060 
ATOM   4196  N1   DC A 204      33.898 -34.323   6.835 
ATOM   4197  C2   DC A 204      34.974 -33.798   6.123 
ATOM   4198  O2   DC A 204      34.905 -33.748   4.890 
ATOM   4199  N3   DC A 204      36.060 -33.361   6.812 
ATOM   4200  C4   DC A 204      36.095 -33.433   8.148 
ATOM   4201  N4   DC A 204      37.176 -32.994   8.774 
ATOM   4202  C5   DC A 204      34.999 -33.970   8.899 
ATOM   4203  C6   DC A 204      33.924 -34.402   8.193 
ATOM   4204  P    DA A 205      30.331 -37.748   4.130 
ATOM   4205  OP1  DA A 205      28.912 -37.591   3.739 
ATOM   4206  OP2  DA A 205      30.608 -38.750   5.183 
ATOM   4207  O5'  DA A 205      31.214 -38.071   2.835 
ATOM   4208  C5'  DA A 205      31.710 -36.980   2.039 
ATOM   4209  C4'  DA A 205      33.158 -37.228   1.664 
ATOM   4210  O4'  DA A 205      34.086 -36.723   2.666 
ATOM   4211  C3'  DA A 205      33.559 -38.694   1.495 
ATOM   4212  O3'  DA A 205      34.494 -38.795   0.427 
ATOM   4213  C2'  DA A 205      34.272 -39.052   2.799 
ATOM   4214  C1'  DA A 205      35.035 -37.739   2.950 
ATOM   4215  N9   DA A 205      35.562 -37.508   4.323 
ATOM   4216  C8   DA A 205      35.005 -37.865   5.518 
ATOM   4217  N7   DA A 205      35.713 -37.522   6.550 
ATOM   4218  C5   DA A 205      36.820 -36.890   6.002 
ATOM   4219  C6   DA A 205      37.953 -36.293   6.580 
ATOM   4220  N6   DA A 205      38.164 -36.234   7.902 
ATOM   4221  N1   DA A 205      38.863 -35.758   5.746 
ATOM   4222  C2   DA A 205      38.648 -35.820   4.434 
ATOM   4223  N3   DA A 205      37.634 -36.349   3.782 
ATOM   4224  C4   DA A 205      36.738 -36.877   4.639 
ATOM   4225  P    DT A 206      34.394 -40.040  -0.575 
ATOM   4226  OP1  DT A 206      33.388 -39.755  -1.622 
ATOM   4227  OP2  DT A 206      34.190 -41.284   0.199 
ATOM   4228  O5'  DT A 206      35.858 -40.043  -1.221 
ATOM   4229  C5'  DT A 206      36.566 -38.797  -1.349 
ATOM   4230  C4'  DT A 206      38.012 -38.976  -0.928 
ATOM   4231  O4'  DT A 206      38.204 -38.766   0.500 
ATOM   4232  C3'  DT A 206      38.612 -40.359  -1.181 
ATOM   4233  O3'  DT A 206      39.973 -40.207  -1.566 
ATOM   4234  C2'  DT A 206      38.565 -41.056   0.178 
ATOM   4235  C1'  DT A 206      38.973 -39.844   1.012 
ATOM   4236  N1   DT A 206      38.665 -39.984   2.462 
ATOM   4237  C2   DT A 206      39.544 -39.407   3.346 
ATOM   4238  O2   DT A 206      40.539 -38.800   2.991 
ATOM   4239  N3   DT A 206      39.227 -39.558   4.682 
ATOM   4240  C4   DT A 206      38.130 -40.222   5.194 
ATOM   4241  O4   DT A 206      37.951 -40.291   6.411 
ATOM   4242  C5   DT A 206      37.266 -40.794   4.187 
ATOM   4243  C7   DT A 206      36.049 -41.535   4.659 
ATOM   4244  C6   DT A 206      37.551 -40.663   2.882 
ATOM   4245  P    DC A 207      40.565 -41.151  -2.714 
ATOM   4246  OP1  DC A 207      40.237 -40.584  -4.042 
ATOM   4247  OP2  DC A 207      40.132 -42.547  -2.481 
ATOM   4248  O5'  DC A 207      42.138 -41.025  -2.448 
ATOM   4249  C5'  DC A 207      42.654 -39.804  -1.886 
ATOM   4250  C4'  DC A 207      43.669 -40.120  -0.806 
ATOM   4251  O4'  DC A 207      43.053 -40.287   0.503 
ATOM   4252  C3'  DC A 207      44.471 -41.406  -1.002 
ATOM   4253  O3'  DC A 207      45.801 -41.194  -0.543 
ATOM   4254  C2'  DC A 207      43.798 -42.426  -0.083 
ATOM   4255  C1'  DC A 207      43.558 -41.478   1.087 
ATOM   4256  N1   DC A 207      42.550 -41.976   2.065 
ATOM   4257  C2   DC A 207      42.743 -41.670   3.410 
ATOM   4258  O2   DC A 207      43.732 -41.003   3.733 
ATOM   4259  N3   DC A 207      41.837 -42.116   4.316 
ATOM   4260  C4   DC A 207      40.778 -42.836   3.925 
ATOM   4261  N4   DC A 207      39.921 -43.248   4.848 
ATOM   4262  C5   DC A 207      40.561 -43.163   2.547 
ATOM   4263  C6   DC A 207      41.479 -42.708   1.657 
ATOM   4264  P    DA A 208      47.017 -41.827  -1.370 
ATOM   4265  OP1  DA A 208      47.374 -40.931  -2.492 
ATOM   4266  OP2  DA A 208      46.696 -43.225  -1.732 
ATOM   4267  O5'  DA A 208      48.185 -41.811  -0.276 
ATOM   4268  C5'  DA A 208      48.179 -40.787   0.737 
ATOM   4269  C4'  DA A 208      48.500 -41.393   2.089 
ATOM   4270  O4'  DA A 208      47.311 -41.874   2.779 
ATOM   4271  C3'  DA A 208      49.430 -42.606   2.070 
ATOM   4272  O3'  DA A 208      50.282 -42.550   3.208 
ATOM   4273  C2'  DA A 208      48.500 -43.810   2.218 
ATOM   4274  C1'  DA A 208      47.568 -43.187   3.253 
ATOM   4275  N9   DA A 208      46.265 -43.895   3.387 
ATOM   4276  C8   DA A 208      45.535 -44.521   2.417 
ATOM   4277  N7   DA A 208      44.432 -45.051   2.849 
ATOM   4278  C5   DA A 208      44.428 -44.754   4.205 
ATOM   4279  C6   DA A 208      43.518 -45.042   5.235 
ATOM   4280  N6   DA A 208      42.381 -45.727   5.047 
ATOM   4281  N1   DA A 208      43.820 -44.601   6.470 
ATOM   4282  C2   DA A 208      44.950 -43.921   6.651 
ATOM   4283  N3   DA A 208      45.872 -43.593   5.772 
ATOM   4284  C4   DA A 208      45.546 -44.047   4.544 
ATOM   4285  P    DA A 209      51.816 -42.980   3.051 
ATOM   4286  OP1  DA A 209      52.602 -41.836   2.538 
ATOM   4287  OP2  DA A 209      51.902 -44.231   2.265 
ATOM   4288  O5'  DA A 209      52.219 -43.272   4.571 
ATOM   4289  C5'  DA A 209      51.558 -42.542   5.621 
ATOM   4290  C4'  DA A 209      51.188 -43.481   6.752 
ATOM   4291  O4'  DA A 209      49.881 -44.093   6.559 
ATOM   4292  C3'  DA A 209      52.125 -44.670   6.963 
ATOM   4293  O3'  DA A 209      52.235 -44.928   8.357 
ATOM   4294  C2'  DA A 209      51.407 -45.850   6.307 
ATOM   4295  C1'  DA A 209      50.003 -45.490   6.783 
ATOM   4296  N9   DA A 209      48.919 -46.176   6.027 
ATOM   4297  C8   DA A 209      48.891 -46.516   4.705 
ATOM   4298  N7   DA A 209      47.798 -47.111   4.339 
ATOM   4299  C5   DA A 209      47.045 -47.172   5.503 
ATOM   4300  C6   DA A 209      45.769 -47.692   5.780 
ATOM   4301  N6   DA A 209      44.993 -48.278   4.857 
ATOM   4302  N1   DA A 209      45.320 -47.587   7.045 
ATOM   4303  C2   DA A 209      46.095 -47.004   7.956 
ATOM   4304  N3   DA A 209      47.295 -46.485   7.816 
ATOM   4305  C4   DA A 209      47.723 -46.602   6.542 
ATOM   4306  P    DG A 210      53.659 -45.341   8.961 
ATOM   4307  OP1  DG A 210      54.455 -44.123   9.230 
ATOM   4308  OP2  DG A 210      54.294 -46.351   8.086 
ATOM   4309  O5'  DG A 210      53.230 -46.022  10.344 
ATOM   4310  C5'  DG A 210      52.034 -45.568  11.005 
ATOM   4311  C4'  DG A 210      51.237 -46.755  11.507 
ATOM   4312  O4'  DG A 210      50.311 -47.267  10.505 
ATOM   4313  C3'  DG A 210      52.055 -47.982  11.913 
ATOM   4314  O3'  DG A 210      51.442 -48.590  13.043 
ATOM   4315  C2'  DG A 210      51.937 -48.936  10.725 
ATOM   4316  C1'  DG A 210      50.462 -48.676  10.434 
ATOM   4317  N9   DG A 210      50.030 -49.120   9.080 
ATOM   4318  C8   DG A 210      50.736 -49.118   7.896 
ATOM   4319  N7   DG A 210      50.061 -49.580   6.872 
ATOM   4320  C5   DG A 210      48.821 -49.913   7.415 
ATOM   4321  C6   DG A 210      47.669 -50.462   6.794 
ATOM   4322  O6   DG A 210      47.503 -50.772   5.617 
ATOM   4323  N1   DG A 210      46.628 -50.643   7.715 
ATOM   4324  C2   DG A 210      46.692 -50.333   9.059 
ATOM   4325  N2   DG A 210      45.589 -50.580   9.771 
ATOM   4326  N3   DG A 210      47.773 -49.818   9.642 
ATOM   4327  C4   DG A 210      48.792 -49.636   8.761 
ATOM   4328  P    DA A 211      52.372 -49.177  14.207 
ATOM   4329  OP1  DA A 211      52.755 -48.088  15.133 
ATOM   4330  OP2  DA A 211      53.487 -49.945  13.611 
ATOM   4331  O5'  DA A 211      51.363 -50.178  14.942 
ATOM   4332  C5'  DA A 211      49.954 -49.880  14.934 
ATOM   4333  C4'  DA A 211      49.159 -51.137  14.640 
ATOM   4334  O4'  DA A 211      48.970 -51.352  13.212 
ATOM   4335  C3'  DA A 211      49.779 -52.445  15.131 
ATOM   4336  O3'  DA A 211      48.739 -53.307  15.578 
ATOM   4337  C2'  DA A 211      50.418 -53.062  13.887 
ATOM   4338  C1'  DA A 211      49.300 -52.700  12.915 
ATOM   4339  N9   DA A 211      49.703 -52.773  11.483 
ATOM   4340  C8   DA A 211      50.917 -52.482  10.928 
ATOM   4341  N7   DA A 211      50.958 -52.646   9.642 
ATOM   4342  C5   DA A 211      49.679 -53.075   9.318 
ATOM   4343  C6   DA A 211      49.077 -53.423   8.098 
ATOM   4344  N6   DA A 211      49.718 -53.389   6.921 
ATOM   4345  N1   DA A 211      47.788 -53.808   8.131 
ATOM   4346  C2   DA A 211      47.156 -53.838   9.303 
ATOM   4347  N3   DA A 211      47.612 -53.538  10.500 
ATOM   4348  C4   DA A 211      48.903 -53.157  10.439 
ATOM   4349  P    DA A 212      48.976 -54.195  16.888 
ATOM   4350  OP1  DA A 212      48.681 -53.389  18.094 
ATOM   4351  OP2  DA A 212      50.320 -54.812  16.833 
ATOM   4352  O5'  DA A 212      47.859 -55.326  16.711 
ATOM   4353  C5'  DA A 212      46.642 -55.001  16.012 
ATOM   4354  C4'  DA A 212      46.278 -56.122  15.058 
ATOM   4355  O4'  DA A 212      46.896 -55.961  13.749 
ATOM   4356  C3'  DA A 212      46.694 -57.527  15.492 
ATOM   4357  O3'  DA A 212      45.686 -58.449  15.096 
ATOM   4358  C2'  DA A 212      47.962 -57.820  14.690 
ATOM   4359  C1'  DA A 212      47.491 -57.195  13.380 
ATOM   4360  N9   DA A 212      48.594 -56.909  12.421 
ATOM   4361  C8   DA A 212      49.873 -56.516  12.693 
ATOM   4362  N7   DA A 212      50.606 -56.346  11.636 
ATOM   4363  C5   DA A 212      49.751 -56.648  10.585 
ATOM   4364  C6   DA A 212      49.929 -56.657   9.192 
ATOM   4365  N6   DA A 212      51.086 -56.339   8.592 
ATOM   4366  N1   DA A 212      48.873 -57.006   8.434 
ATOM   4367  C2   DA A 212      47.727 -57.320   9.036 
ATOM   4368  N3   DA A 212      47.444 -57.347  10.320 
ATOM   4369  C4   DA A 212      48.517 -56.994  11.056 
ATOM   4370  P    DA A 213      45.300 -59.648  16.084 
ATOM   4371  OP1  DA A 213      44.321 -59.169  17.086 
ATOM   4372  OP2  DA A 213      46.533 -60.262  16.625 
ATOM   4373  O5'  DA A 213      44.588 -60.669  15.080 
ATOM   4374  C5'  DA A 213      43.894 -60.147  13.930 
ATOM   4375  C4'  DA A 213      44.223 -60.977  12.705 
ATOM   4376  O4'  DA A 213      45.414 -60.502  12.016 
ATOM   4377  C3'  DA A 213      44.512 -62.456  12.962 
ATOM   4378  O3'  DA A 213      43.981 -63.222  11.887 
ATOM   4379  C2'  DA A 213      46.036 -62.565  12.929 
ATOM   4380  C1'  DA A 213      46.256 -61.615  11.757 
ATOM   4381  N9   DA A 213      47.656 -61.120  11.641 
ATOM   4382  C8   DA A 213      48.543 -60.841  12.641 
ATOM   4383  N7   DA A 213      49.695 -60.424  12.219 
ATOM   4384  C5   DA A 213      49.567 -60.426  10.837 
ATOM   4385  C6   DA A 213      50.453 -60.083   9.803 
ATOM   4386  N6   DA A 213      51.705 -59.651  10.013 
ATOM   4387  N1   DA A 213      50.005 -60.202   8.539 
ATOM   4388  C2   DA A 213      48.760 -60.631   8.336 
ATOM   4389  N3   DA A 213      47.848 -60.979   9.217 
ATOM   4390  C4   DA A 213      48.321 -60.851  10.474 
ATOM   4391  P    DT A 214      43.277 -64.624  12.206 
ATOM   4392  OP1  DT A 214      41.869 -64.394  12.597 
ATOM   4393  OP2  DT A 214      44.102 -65.385  13.170 
ATOM   4394  O5'  DT A 214      43.329 -65.336  10.774 
ATOM   4395  C5'  DT A 214      43.289 -64.522   9.587 
ATOM   4396  C4'  DT A 214      44.311 -65.019   8.584 
ATOM   4397  O4'  DT A 214      45.621 -64.412   8.777 
ATOM   4398  C3'  DT A 214      44.593 -66.521   8.610 
ATOM   4399  O3'  DT A 214      44.804 -66.973   7.278 
ATOM   4400  C2'  DT A 214      45.906 -66.654   9.383 
ATOM   4401  C1'  DT A 214      46.597 -65.442   8.767 
ATOM   4402  N1   DT A 214      47.777 -64.968   9.542 
ATOM   4403  C2   DT A 214      48.830 -64.453   8.825 
ATOM   4404  O2   DT A 214      48.829 -64.373   7.609 
ATOM   4405  N3   DT A 214      49.907 -64.024   9.578 
ATOM   4406  C4   DT A 214      50.013 -64.067  10.953 
ATOM   4407  O4   DT A 214      51.030 -63.653  11.516 
ATOM   4408  C5   DT A 214      48.859 -64.624  11.617 
ATOM   4409  C7   DT A 214      48.892 -64.708  13.114 
ATOM   4410  C6   DT A 214      47.798 -65.049  10.909 
ATOM   4411  P    DA A 215      44.210 -68.392   6.837 
ATOM   4412  OP1  DA A 215      42.791 -68.236   6.446 
ATOM   4413  OP2  DA A 215      44.487 -69.395   7.890 
ATOM   4414  O5'  DA A 215      45.093 -68.716   5.542 
ATOM   4415  C5'  DA A 215      45.590 -67.624   4.746 
ATOM   4416  C4'  DA A 215      47.037 -67.873   4.371 
ATOM   4417  O4'  DA A 215      47.965 -67.368   5.373 
ATOM   4418  C3'  DA A 215      47.438 -69.338   4.202 
ATOM   4419  O3'  DA A 215      48.373 -69.440   3.134 
ATOM   4420  C2'  DA A 215      48.151 -69.697   5.506 
ATOM   4421  C1'  DA A 215      48.914 -68.384   5.657 
ATOM   4422  N9   DA A 215      49.442 -68.153   7.030 
ATOM   4423  C8   DA A 215      48.884 -68.510   8.225 
ATOM   4424  N7   DA A 215      49.592 -68.167   9.257 
ATOM   4425  C5   DA A 215      50.699 -67.535   8.709 
ATOM   4426  C6   DA A 215      51.832 -66.938   9.287 
ATOM   4427  N6   DA A 215      52.044 -66.878  10.609 
ATOM   4428  N1   DA A 215      52.742 -66.403   8.453 
ATOM   4429  C2   DA A 215      52.527 -66.465   7.141 
ATOM   4430  N3   DA A 215      51.514 -66.993   6.489 
ATOM   4431  C4   DA A 215      50.617 -67.522   7.346 
ATOM   4432  P    DT A 216      48.273 -70.685   2.132 
ATOM   4433  OP1  DT A 216      47.267 -70.400   1.085 
ATOM   4434  OP2  DT A 216      48.069 -71.929   2.906 
ATOM   4435  O5'  DT A 216      49.737 -70.688   1.486 
ATOM   4436  C5'  DT A 216      50.445 -69.441   1.358 
ATOM   4437  C4'  DT A 216      51.891 -69.621   1.779 
ATOM   4438  O4'  DT A 216      52.083 -69.411   3.207 
ATOM   4439  C3'  DT A 216      52.491 -71.003   1.526 
ATOM   4440  O3'  DT A 216      53.852 -70.852   1.141 
ATOM   4441  C2'  DT A 216      52.445 -71.701   2.885 
ATOM   4442  C1'  DT A 216      52.852 -70.489   3.719 
ATOM   4443  N1   DT A 216      52.544 -70.629   5.169 
ATOM   4444  C2   DT A 216      53.423 -70.051   6.053 
ATOM   4445  O2   DT A 216      54.418 -69.445   5.698 
ATOM   4446  N3   DT A 216      53.106 -70.203   7.389 
ATOM   4447  C4   DT A 216      52.009 -70.867   7.901 
ATOM   4448  O4   DT A 216      51.830 -70.936   9.118 
ATOM   4449  C5   DT A 216      51.146 -71.439   6.894 
ATOM   4450  C7   DT A 216      49.928 -72.180   7.366 
ATOM   4451  C6   DT A 216      51.430 -71.308   5.589 
ATOM   4452  P    DC A 217      54.444 -71.796  -0.007 
ATOM   4453  OP1  DC A 217      54.116 -71.228  -1.335 
ATOM   4454  OP2  DC A 217      54.012 -73.192   0.226 
ATOM   4455  O5'  DC A 217      56.017 -71.669   0.259 
ATOM   4456  C5'  DC A 217      56.533 -70.449   0.821 
ATOM   4457  C4'  DC A 217      57.548 -70.765   1.901 
ATOM   4458  O4'  DC A 217      56.932 -70.931   3.210 
ATOM   4459  C3'  DC A 217      58.350 -72.051   1.705 
ATOM   4460  O3'  DC A 217      59.680 -71.839   2.164 
ATOM   4461  C2'  DC A 217      57.677 -73.071   2.624 
ATOM   4462  C1'  DC A 217      57.437 -72.123   3.794 
ATOM   4463  N1   DC A 217      56.430 -72.621   4.772 
ATOM   4464  C2   DC A 217      56.622 -72.315   6.117 
ATOM   4465  O2   DC A 217      57.612 -71.648   6.440 
ATOM   4466  N3   DC A 217      55.716 -72.761   7.023 
ATOM   4467  C4   DC A 217      54.657 -73.481   6.632 
ATOM   4468  N4   DC A 217      53.800 -73.893   7.555 
ATOM   4469  C5   DC A 217      54.440 -73.808   5.254 
ATOM   4470  C6   DC A 217      55.358 -73.353   4.364 
ATOM   4471  P    DT A 218      60.896 -72.472   1.337 
ATOM   4472  OP1  DT A 218      61.253 -71.576   0.215 
ATOM   4473  OP2  DT A 218      60.575 -73.870   0.975 
ATOM   4474  O5'  DT A 218      62.064 -72.456   2.431 
ATOM   4475  C5'  DT A 218      62.058 -71.432   3.444 
ATOM   4476  C4'  DT A 218      62.379 -72.038   4.796 
ATOM   4477  O4'  DT A 218      61.190 -72.519   5.486 
ATOM   4478  C3'  DT A 218      63.310 -73.250   4.777 
ATOM   4479  O3'  DT A 218      64.161 -73.195   5.915 
ATOM   4480  C2'  DT A 218      62.379 -74.455   4.925 
ATOM   4481  C1'  DT A 218      61.447 -73.832   5.960 
ATOM   4482  N1   DT A 218      60.144 -74.539   6.094 
ATOM   4483  C2   DT A 218      59.581 -74.582   7.347 
ATOM   4484  O2   DT A 218      60.101 -74.073   8.325 
ATOM   4485  N3   DT A 218      58.374 -75.247   7.433 
ATOM   4486  C4   DT A 218      57.699 -75.857   6.395 
ATOM   4487  O4   DT A 218      56.622 -76.423   6.595 
ATOM   4488  C5   DT A 218      58.368 -75.759   5.120 
ATOM   4489  C7   DT A 218      57.701 -76.397   3.935 
ATOM   4490  C6   DT A 218      59.542 -75.119   5.007 
ATOM   4491  P    DC A 219      65.695 -73.625   5.758 
ATOM   4492  OP1  DC A 219      66.481 -72.481   5.245 
ATOM   4493  OP2  DC A 219      65.781 -74.876   4.972 
ATOM   4494  O5'  DC A 219      66.099 -73.917   7.278 
ATOM   4495  C5'  DC A 219      65.437 -73.187   8.328 
ATOM   4496  C4'  DC A 219      65.067 -74.126   9.459 
ATOM   4497  O4'  DC A 219      63.760 -74.738   9.266 
ATOM   4498  C3'  DC A 219      66.004 -75.315   9.670 
ATOM   4499  O3'  DC A 219      66.114 -75.573  11.064 
ATOM   4500  C2'  DC A 219      65.286 -76.494   9.014 
ATOM   4501  C1'  DC A 219      63.882 -76.134   9.490 
ATOM   4502  N1   DC A 219      62.798 -76.821   8.734 
ATOM   4503  C2   DC A 219      61.648 -77.180   9.431 
ATOM   4504  O2   DC A 219      61.573 -76.917  10.637 
ATOM   4505  N3   DC A 219      60.647 -77.808   8.760 
ATOM   4506  C4   DC A 219      60.766 -78.076   7.454 
ATOM   4507  N4   DC A 219      59.764 -78.689   6.844 
ATOM   4508  C5   DC A 219      61.942 -77.715   6.718 
ATOM   4509  C6   DC A 219      62.930 -77.089   7.407 
ATOM   4510  P    DA A 220      67.538 -75.986  11.668 
ATOM   4511  OP1  DA A 220      68.334 -74.768  11.937 
ATOM   4512  OP2  DA A 220      68.173 -76.996  10.793 
ATOM   4513  O5'  DA A 220      67.109 -76.667  13.051 
ATOM   4514  C5'  DA A 220      65.913 -76.213  13.712 
ATOM   4515  C4'  DA A 220      65.116 -77.400  14.214 
ATOM   4516  O4'  DA A 220      64.191 -77.911  13.212 
ATOM   4517  C3'  DA A 220      65.934 -78.626  14.620 
ATOM   4518  O3'  DA A 220      65.322 -79.234  15.750 
ATOM   4519  C2'  DA A 220      65.816 -79.581  13.432 
ATOM   4520  C1'  DA A 220      64.341 -79.321  13.141 
ATOM   4521  N9   DA A 220      63.909 -79.765  11.787 
ATOM   4522  C8   DA A 220      64.623 -79.755  10.624 
ATOM   4523  N7   DA A 220      63.968 -80.210   9.601 
ATOM   4524  C5   DA A 220      62.727 -80.548  10.123 
ATOM   4525  C6   DA A 220      61.570 -81.090   9.541 
ATOM   4526  N6   DA A 220      61.472 -81.402   8.241 
ATOM   4527  N1   DA A 220      60.511 -81.302  10.346 
ATOM   4528  C2   DA A 220      60.614 -80.990  11.637 
ATOM   4529  N3   DA A 220      61.636 -80.481  12.289 
ATOM   4530  C4   DA A 220      62.682 -80.279  11.461 
ATOM   4531  P    DG A 221      66.251 -79.822  16.914 
ATOM   4532  OP1  DG A 221      66.634 -78.733  17.840 
ATOM   4533  OP2  DG A 221      67.366 -80.590  16.318 
ATOM   4534  O5'  DG A 221      65.242 -80.823  17.649 
ATOM   4535  C5'  DG A 221      63.833 -80.525  17.641 
ATOM   4536  C4'  DG A 221      63.038 -81.782  17.347 
ATOM   4537  O4'  DG A 221      62.849 -81.997  15.919 
ATOM   4538  C3'  DG A 221      63.658 -83.090  17.838 
ATOM   4539  O3'  DG A 221      62.618 -83.952  18.285 
ATOM   4540  C2'  DG A 221      64.297 -83.706  16.594 
ATOM   4541  C1'  DG A 221      63.179 -83.345  15.622 
ATOM   4542  N9   DG A 221      63.582 -83.418  14.190 
ATOM   4543  C8   DG A 221      64.800 -83.130  13.612 
ATOM   4544  N7   DG A 221      64.828 -83.298  12.313 
ATOM   4545  C5   DG A 221      63.538 -83.729  12.008 
ATOM   4546  C6   DG A 221      62.961 -84.073  10.757 
ATOM   4547  O6   DG A 221      63.479 -84.068   9.643 
ATOM   4548  N1   DG A 221      61.621 -84.458  10.900 
ATOM   4549  C2   DG A 221      60.929 -84.504  12.094 
ATOM   4550  N2   DG A 221      59.655 -84.898  12.019 
ATOM   4551  N3   DG A 221      61.471 -84.180  13.267 
ATOM   4552  C4   DG A 221      62.770 -83.805  13.146 
ATOM   4553  P    DG A 222      62.855 -84.840  19.595 
ATOM   4554  OP1  DG A 222      62.560 -84.033  20.801 
ATOM   4555  OP2  DG A 222      64.199 -85.457  19.540 
ATOM   4556  O5'  DG A 222      61.738 -85.971  19.418 
ATOM   4557  C5'  DG A 222      60.521 -85.646  18.719 
ATOM   4558  C4'  DG A 222      60.157 -86.767  17.765 
ATOM   4559  O4'  DG A 222      60.776 -86.605  16.456 
ATOM   4560  C3'  DG A 222      60.574 -88.172  18.199 
ATOM   4561  O3'  DG A 222      59.565 -89.094  17.803 
ATOM   4562  C2'  DG A 222      61.841 -88.465  17.397 
ATOM   4563  C1'  DG A 222      61.370 -87.840  16.087 
ATOM   4564  N9   DG A 222      62.474 -87.554  15.128 
ATOM   4565  C8   DG A 222      63.768 -87.158  15.384 
ATOM   4566  N7   DG A 222      64.497 -86.989  14.307 
ATOM   4567  C5   DG A 222      63.624 -87.296  13.265 
ATOM   4568  C6   DG A 222      63.838 -87.295  11.862 
ATOM   4569  O6   DG A 222      64.861 -87.018  11.241 
ATOM   4570  N1   DG A 222      62.681 -87.671  11.166 
ATOM   4571  C2   DG A 222      61.474 -88.004  11.750 
ATOM   4572  N2   DG A 222      60.489 -88.335  10.912 
ATOM   4573  N3   DG A 222      61.273 -88.004  13.066 
ATOM   4574  C4   DG A 222      62.387 -87.642  13.755 
ATOM   4575  P    DC A 223      59.179 -90.293  18.791 
ATOM   4576  OP1  DC A 223      58.200 -89.814  19.793 
ATOM   4577  OP2  DC A 223      60.412 -90.907  19.332 
ATOM   4578  O5'  DC A 223      58.467 -91.313  17.787 
ATOM   4579  C5'  DC A 223      57.773 -90.792  16.637 
ATOM   4580  C4'  DC A 223      58.102 -91.622  15.412 
ATOM   4581  O4'  DC A 223      59.293 -91.147  14.723 
ATOM   4582  C3'  DC A 223      58.391 -93.101  15.669 
ATOM   4583  O3'  DC A 223      57.860 -93.867  14.594 
ATOM   4584  C2'  DC A 223      59.915 -93.210  15.636 
ATOM   4585  C1'  DC A 223      60.135 -92.260  14.464 
ATOM   4586  N1   DC A 223      61.535 -91.765  14.348 
ATOM   4587  C2   DC A 223      62.043 -91.547  13.070 
ATOM   4588  O2   DC A 223      61.318 -91.772  12.094 
ATOM   4589  N3   DC A 223      63.318 -91.097  12.942 
ATOM   4590  C4   DC A 223      64.071 -90.866  14.025 
ATOM   4591  N4   DC A 223      65.308 -90.427  13.850 
ATOM   4592  C5   DC A 223      63.568 -91.084  15.349 
ATOM   4593  C6   DC A 223      62.292 -91.535  15.455 
ATOM   4594  P    DT A 224      57.156 -95.269  14.913 
ATOM   4595  OP1  DT A 224      55.748 -95.038  15.304 
ATOM   4596  OP2  DT A 224      57.981 -96.030  15.877 
ATOM   4597  O5'  DT A 224      57.208 -95.981  13.481 
ATOM   4598  C5'  DT A 224      57.168 -95.166  12.294 
ATOM   4599  C4'  DT A 224      58.190 -95.664  11.291 
ATOM   4600  O4'  DT A 224      59.500 -95.057  11.484 
ATOM   4601  C3'  DT A 224      58.472 -97.166  11.317 
ATOM   4602  O3'  DT A 224      58.683 -97.618   9.985 
ATOM   4603  C2'  DT A 224      59.785 -97.299  12.090 
ATOM   4604  C1'  DT A 224      60.476 -96.087  11.474 
ATOM   4605  N1   DT A 224      61.657 -95.612  12.249 
ATOM   4606  C2   DT A 224      62.709 -95.098  11.532 
ATOM   4607  O2   DT A 224      62.708 -95.018  10.316 
ATOM   4608  N3   DT A 224      63.786 -94.669  12.285 
ATOM   4609  C4   DT A 224      63.893 -94.712  13.660 
ATOM   4610  O4   DT A 224      64.909 -94.298  14.223 
ATOM   4611  C5   DT A 224      62.738 -95.269  14.324 
ATOM   4612  C7   DT A 224      62.771 -95.353  15.821 
ATOM   4613  C6   DT A 224      61.677 -95.694  13.616 
ATOM   4614  P    DA A 225      58.090 -99.037   9.544 
ATOM   4615  OP1  DA A 225      56.670 -98.881   9.153 
ATOM   4616  OP2  DA A 225      58.366-100.039  10.597 
ATOM   4617  O5'  DA A 225      58.972 -99.361   8.249 
ATOM   4618  C5'  DA A 225      59.469 -98.269   7.453 
ATOM   4619  C4'  DA A 225      60.916 -98.518   7.078 
ATOM   4620  O4'  DA A 225      61.844 -98.012   8.080 
ATOM   4621  C3'  DA A 225      61.317 -99.983   6.909 
ATOM   4622  O3'  DA A 225      62.252-100.085   5.841 
ATOM   4623  C2'  DA A 225      62.030-100.342   8.213 
ATOM   4624  C1'  DA A 225      62.793 -99.029   8.364 
ATOM   4625  N9   DA A 225      63.321 -98.797   9.737 
ATOM   4626  C8   DA A 225      62.763 -99.155  10.932 
ATOM   4627  N7   DA A 225      63.471 -98.811  11.964 
ATOM   4628  C5   DA A 225      64.578 -98.180  11.416 
ATOM   4629  C6   DA A 225      65.711 -97.583  11.994 
ATOM   4630  N6   DA A 225      65.923 -97.523  13.316 
ATOM   4631  N1   DA A 225      66.622 -97.048  11.160 
ATOM   4632  C2   DA A 225      66.406 -97.110   9.848 
ATOM   4633  N3   DA A 225      65.393 -97.638   9.196 
ATOM   4634  C4   DA A 225      64.496 -98.167  10.053 
ATOM   4635  P    DA A 226      62.152-101.330   4.839 
ATOM   4636  OP1  DA A 226      61.146-101.044   3.792 
ATOM   4637  OP2  DA A 226      61.948-102.574   5.613 
ATOM   4638  O5'  DA A 226      63.616-101.333   4.193 
ATOM   4639  C5'  DA A 226      64.324-100.086   4.065 
ATOM   4640  C4'  DA A 226      65.770-100.265   4.486 
ATOM   4641  O4'  DA A 226      65.962-100.056   5.914 
ATOM   4642  C3'  DA A 226      66.370-101.648   4.233 
ATOM   4643  O3'  DA A 226      67.731-101.496   3.848 
ATOM   4644  C2'  DA A 226      66.324-102.345   5.592 
ATOM   4645  C1'  DA A 226      66.731-101.134   6.426 
ATOM   4646  N9   DA A 226      66.423-101.274   7.876 
ATOM   4647  C8   DA A 226      65.367-101.911   8.461 
ATOM   4648  N7   DA A 226      65.376-101.860   9.757 
ATOM   4649  C5   DA A 226      66.523-101.136  10.055 
ATOM   4650  C6   DA A 226      67.100-100.734  11.271 
ATOM   4651  N6   DA A 226      66.574-101.020  12.470 
ATOM   4652  N1   DA A 226      68.243-100.026  11.210 
ATOM   4653  C2   DA A 226      68.761 -99.745  10.015 
ATOM   4654  N3   DA A 226      68.315-100.065   8.820 
ATOM   4655  C4   DA A 226      67.171-100.773   8.909 
ATOM   4656  P    DT A 227      68.323-102.441   2.700 
ATOM   4657  OP1  DT A 227      67.995-101.873   1.372 
ATOM   4658  OP2  DT A 227      67.891-103.836   2.933 
ATOM   4659  O5'  DT A 227      69.896-102.314   2.966 
ATOM   4660  C5'  DT A 227      70.412-101.094   3.528 
ATOM   4661  C4'  DT A 227      71.427-101.409   4.608 
ATOM   4662  O4'  DT A 227      70.811-101.576   5.917 
ATOM   4663  C3'  DT A 227      72.229-102.696   4.412 
ATOM   4664  O3'  DT A 227      73.559-102.484   4.871 
ATOM   4665  C2'  DT A 227      71.556-103.716   5.331 
ATOM   4666  C1'  DT A 227      71.316-102.767   6.501 
ATOM   4667  N1   DT A 227      70.309-103.266   7.479 
ATOM   4668  C2   DT A 227      70.513-102.956   8.801 
ATOM   4669  O2   DT A 227      71.466-102.302   9.190 
ATOM   4670  N3   DT A 227      69.559-103.435   9.678 
ATOM   4671  C4   DT A 227      68.446-104.181   9.349 
ATOM   4672  O4   DT A 227      67.662-104.555  10.223 
ATOM   4673  C5   DT A 227      68.318-104.457   7.938 
ATOM   4674  C7   DT A 227      67.133-105.264   7.492 
ATOM   4675  C6   DT A 227      69.230-104.003   7.063 
ATOM   4676  P    DG A 228      74.775-103.117   4.044 
ATOM   4677  OP1  DG A 228      75.132-102.221   2.922 
ATOM   4678  OP2  DG A 228      74.454-104.515   3.682 
ATOM   4679  O5'  DG A 228      75.943-103.101   5.138 
ATOM   4680  C5'  DG A 228      75.937-102.077   6.151 
ATOM   4681  C4'  DG A 228      76.258-102.683   7.503 
ATOM   4682  O4'  DG A 228      75.069-103.164   8.193 
ATOM   4683  C3'  DG A 228      77.189-103.895   7.484 
ATOM   4684  O3'  DG A 228      78.040-103.840   8.622 
ATOM   4685  C2'  DG A 228      76.258-105.100   7.632 
ATOM   4686  C1'  DG A 228      75.326-104.477   8.667 
ATOM   4687  N9   DG A 228      74.023-105.184   8.801 
ATOM   4688  C8   DG A 228      73.273-105.822   7.836 
ATOM   4689  N7   DG A 228      72.162-106.351   8.286 
ATOM   4690  C5   DG A 228      72.176-106.044   9.646 
ATOM   4691  C6   DG A 228      71.235-106.353  10.661 
ATOM   4692  O6   DG A 228      70.178-106.971  10.570 
ATOM   4693  N1   DG A 228      71.640-105.850  11.906 
ATOM   4694  C2   DG A 228      72.803-105.141  12.137 
ATOM   4695  N2   DG A 228      73.009-104.747  13.396 
ATOM   4696  N3   DG A 228      73.685-104.851  11.182 
ATOM   4697  C4   DG A 228      73.307-105.332   9.970 
ATOM   4698  P    DT A 229      79.575-104.270   8.465 
ATOM   4699  OP1  DT A 229      80.361-103.126   7.952 
ATOM   4700  OP2  DT A 229      79.660-105.521   7.679 
ATOM   4701  O5'  DT A 229      79.978-104.562   9.985 
ATOM   4702  C5'  DT A 229      79.316-103.832  11.035 
ATOM   4703  C4'  DT A 229      78.946-104.771  12.166 
ATOM   4704  O4'  DT A 229      77.639-105.383  11.973 
ATOM   4705  C3'  DT A 229      79.883-105.960  12.377 
ATOM   4706  O3'  DT A 229      79.993-106.217  13.771 
ATOM   4707  C2'  DT A 229      79.165-107.139  11.721 
ATOM   4708  C1'  DT A 229      77.761-106.779  12.197 
ATOM   4709  N1   DT A 229      76.677-107.466  11.441 
ATOM   4710  C2   DT A 229      75.548-107.814  12.144 
ATOM   4711  O2   DT A 229      75.410-107.584  13.332 
ATOM   4712  N3   DT A 229      74.565-108.449  11.409 
ATOM   4713  C4   DT A 229      74.617-108.757  10.065 
ATOM   4714  O4   DT A 229      73.674-109.329   9.516 
ATOM   4715  C5   DT A 229      75.842-108.352   9.414 
ATOM   4716  C7   DT A 229      75.980-108.650   7.950 
ATOM   4717  C6   DT A 229      76.814-107.733  10.104 
ATOM   4718  P    DC A 230      81.417-106.630  14.375 
ATOM   4719  OP1  DC A 230      82.213-105.412  14.644 
ATOM   4720  OP2  DC A 230      82.052-107.640  13.500 
ATOM   4721  O5'  DC A 230      80.988-107.311  15.758 
ATOM   4722  C5'  DC A 230      79.792-106.858  16.419 
ATOM   4723  C4'  DC A 230      78.996-108.045  16.921 
ATOM   4724  O4'  DC A 230      78.070-108.556  15.919 
ATOM   4725  C3'  DC A 230      79.813-109.271  17.327 
ATOM   4726  O3'  DC A 230      79.201-109.879  18.457 
ATOM   4727  C2'  DC A 230      79.696-110.226  16.139 
ATOM   4728  C1'  DC A 230      78.220-109.966  15.848 
ATOM   4729  N1   DC A 230      77.788-110.410  14.494 
ATOM   4730  C2   DC A 230      76.495-110.908  14.355 
ATOM   4731  O2   DC A 230      75.766-110.959  15.353 
ATOM   4732  N3   DC A 230      76.082-111.319  13.129 
ATOM   4733  C4   DC A 230      76.903-111.246  12.073 
ATOM   4734  N4   DC A 230      76.454-111.659  10.898 
ATOM   4735  C5   DC A 230      78.237-110.738  12.194 
ATOM   4736  C6   DC A 230      78.631-110.333  13.428 
ATOM   4737  P    DG A 231      80.131-110.467  19.621 
ATOM   4738  OP1  DG A 231      80.513-109.378  20.547 
ATOM   4739  OP2  DG A 231      81.245-111.235  19.025 
ATOM   4740  O5'  DG A 231      79.121-111.468  20.356 
ATOM   4741  C5'  DG A 231      77.712-111.169  20.348 
ATOM   4742  C4'  DG A 231      76.918-112.426  20.054 
ATOM   4743  O4'  DG A 231      76.728-112.642  18.626 
ATOM   4744  C3'  DG A 231      77.537-113.735  20.545 
ATOM   4745  O3'  DG A 231      76.497-114.597  20.992 
ATOM   4746  C2'  DG A 231      78.176-114.351  19.301 
ATOM   4747  C1'  DG A 231      77.058-113.990  18.329 
ATOM   4748  N9   DG A 231      77.461-114.063  16.897 
ATOM   4749  C8   DG A 231      78.679-113.775  16.319 
ATOM   4750  N7   DG A 231      78.707-113.943  15.020 
ATOM   4751  C5   DG A 231      77.417-114.374  14.715 
ATOM   4752  C6   DG A 231      76.840-114.718  13.464 
ATOM   4753  O6   DG A 231      77.358-114.713  12.350 
ATOM   4754  N1   DG A 231      75.500-115.103  13.607 
ATOM   4755  C2   DG A 231      74.808-115.149  14.801 
ATOM   4756  N2   DG A 231      73.534-115.543  14.726 
ATOM   4757  N3   DG A 231      75.350-114.825  15.974 
ATOM   4758  C4   DG A 231      76.649-114.450  15.853 
ATOM   4759  P    DT A 232      76.734-115.485  22.302 
ATOM   4760  OP1  DT A 232      76.440-114.678  23.508 
ATOM   4761  OP2  DT A 232      78.078-116.101  22.247 
ATOM   4762  O5'  DT A 232      75.617-116.615  22.125 
ATOM   4763  C5'  DT A 232      74.400-116.291  21.426 
ATOM   4764  C4'  DT A 232      74.036-117.412  20.472 
ATOM   4765  O4'  DT A 232      74.655-117.250  19.163 
ATOM   4766  C3'  DT A 232      74.453-118.817  20.906 
ATOM   4767  O3'  DT A 232      73.444-119.739  20.510 
ATOM   4768  C2'  DT A 232      75.720-119.110  20.104 
ATOM   4769  C1'  DT A 232      75.249-118.485  18.794 
ATOM   4770  N1   DT A 232      76.353-118.199  17.835 
ATOM   4771  C2   DT A 232      76.072-118.343  16.498 
ATOM   4772  O2   DT A 232      74.979-118.687  16.083 
ATOM   4773  N3   DT A 232      77.120-118.069  15.640 
ATOM   4774  C4   DT A 232      78.392-117.674  16.001 
ATOM   4775  O4   DT A 232      79.248-117.458  15.140 
ATOM   4776  C5   DT A 232      78.589-117.552  17.425 
ATOM   4777  C7   DT A 232      79.946-117.126  17.903 
ATOM   4778  C6   DT A 232      77.589-117.811  18.282 
ATOM   4779  P    DC A 233      73.058-120.938  21.498 
ATOM   4780  OP1  DC A 233      72.079-120.459  22.500 
ATOM   4781  OP2  DC A 233      74.292-121.552  22.039 
ATOM   4782  O5'  DC A 233      72.346-121.958  20.494 
ATOM   4783  C5'  DC A 233      71.652-121.437  19.344 
ATOM   4784  C4'  DC A 233      71.981-122.267  18.119 
ATOM   4785  O4'  DC A 233      73.172-121.792  17.430 
ATOM   4786  C3'  DC A 233      72.270-123.746  18.376 
ATOM   4787  O3'  DC A 233      71.739-124.512  17.301 
ATOM   4788  C2'  DC A 233      73.794-123.855  18.343 
ATOM   4789  C1'  DC A 233      74.014-122.905  17.171 
ATOM   4790  N1   DC A 233      75.414-122.410  17.055 
ATOM   4791  C2   DC A 233      75.922-122.192  15.777 
ATOM   4792  O2   DC A 233      75.197-122.416  14.801 
ATOM   4793  N3   DC A 233      77.197-121.742  15.649 
ATOM   4794  C4   DC A 233      77.950-121.511  16.732 
ATOM   4795  N4   DC A 233      79.187-121.072  16.557 
ATOM   4796  C5   DC A 233      77.447-121.729  18.056 
ATOM   4797  C6   DC A 233      76.171-122.180  18.162 
ATOM   4798  P    DT A 234      71.035-125.914  17.620 
ATOM   4799  OP1  DT A 234      69.627-125.683  18.011 
ATOM   4800  OP2  DT A 234      71.860-126.675  18.584 
ATOM   4801  O5'  DT A 234      71.087-126.626  16.188 
ATOM   4802  C5'  DT A 234      71.047-125.811  15.001 
ATOM   4803  C4'  DT A 234      72.069-126.308  13.998 
ATOM   4804  O4'  DT A 234      73.379-125.701  14.191 
ATOM   4805  C3'  DT A 234      72.351-127.810  14.024 
ATOM   4806  O3'  DT A 234      72.563-128.263  12.692 
ATOM   4807  C2'  DT A 234      73.664-127.944  14.797 
ATOM   4808  C1'  DT A 234      74.355-126.732  14.181 
ATOM   4809  N1   DT A 234      75.536-126.257  14.956 
ATOM   4810  C2   DT A 234      76.588-125.742  14.239 
ATOM   4811  O2   DT A 234      76.587-125.663  13.023 
ATOM   4812  N3   DT A 234      77.665-125.314  14.992 
ATOM   4813  C4   DT A 234      77.772-125.357  16.367 
ATOM   4814  O4   DT A 234      78.788-124.942  16.930 
ATOM   4815  C5   DT A 234      76.617-125.913  17.031 
ATOM   4816  C7   DT A 234      76.650-125.997  18.528 
ATOM   4817  C6   DT A 234      75.557-126.338  16.323 
ATOM   4818  P    DG A 235      71.969-129.682  12.251 
ATOM   4819  OP1  DG A 235      70.549-129.526  11.860 
ATOM   4820  OP2  DG A 235      72.245-130.684  13.304 
ATOM   4821  O5'  DG A 235      72.851-130.006  10.956 
ATOM   4822  C5'  DG A 235      73.348-128.914  10.160 
ATOM   4823  C4'  DG A 235      74.795-129.163   9.785 
ATOM   4824  O4'  DG A 235      75.723-128.657  10.787 
ATOM   4825  C3'  DG A 235      75.196-130.628   9.616 
ATOM   4826  O3'  DG A 235      76.131-130.730   8.548 
ATOM   4827  C2'  DG A 235      75.909-130.986  10.920 
ATOM   4828  C1'  DG A 235      76.672-129.674  11.071 
ATOM   4829  N9   DG A 235      77.200-129.442  12.444 
ATOM   4830  C8   DG A 235      76.653-129.795  13.659 
ATOM   4831  N7   DG A 235      77.377-129.442  14.693 
ATOM   4832  C5   DG A 235      78.482-128.811  14.124 
ATOM   4833  C6   DG A 235      79.613-128.217  14.741 
ATOM   4834  O6   DG A 235      79.877-128.123  15.937 
ATOM   4835  N1   DG A 235      80.499-127.691  13.789 
ATOM   4836  C2   DG A 235      80.314-127.733  12.421 
ATOM   4837  N2   DG A 235      81.275-127.174  11.683 
ATOM   4838  N3   DG A 235      79.251-128.291  11.843 
ATOM   4839  C4   DG A 235      78.384-128.806  12.752 
ATOM   4840  P    DT A 236      76.031-131.975   7.546 
ATOM   4841  OP1  DT A 236      75.025-131.689   6.499 
ATOM   4842  OP2  DT A 236      75.827-133.219   8.320 
ATOM   4843  O5'  DT A 236      77.496-131.978   6.900 
ATOM   4844  C5'  DT A 236      78.204-130.731   6.772 
ATOM   4845  C4'  DT A 236      79.649-130.910   7.193 
ATOM   4846  O4'  DT A 236      79.842-130.700   8.621 
ATOM   4847  C3'  DT A 236      80.249-132.293   6.940 
ATOM   4848  O3'  DT A 236      81.610-132.141   6.555 
ATOM   4849  C2'  DT A 236      80.203-132.990   8.299 
ATOM   4850  C1'  DT A 236      80.610-131.779   9.133 
ATOM   4851  N1   DT A 236      80.302-131.918  10.583 
ATOM   4852  C2   DT A 236      81.181-131.341  11.467 
ATOM   4853  O2   DT A 236      82.177-130.734  11.112 
ATOM   4854  N3   DT A 236      80.864-131.492  12.803 
ATOM   4855  C4   DT A 236      79.767-132.156  13.315 
ATOM   4856  O4   DT A 236      79.588-132.226  14.532 
ATOM   4857  C5   DT A 236      78.904-132.729  12.308 
ATOM   4858  C7   DT A 236      77.687-133.470  12.780 
ATOM   4859  C6   DT A 236      79.189-132.597  11.003 
ATOM   4860  P    DA A 237      82.202-133.086   5.407 
ATOM   4861  OP1  DA A 237      81.874-132.518   4.079 
ATOM   4862  OP2  DA A 237      81.770-134.481   5.640 
ATOM   4863  O5'  DA A 237      83.775-132.959   5.673 
ATOM   4864  C5'  DA A 237      84.291-131.738   6.235 
ATOM   4865  C4'  DA A 237      85.306-132.054   7.315 
ATOM   4866  O4'  DA A 237      84.690-132.221   8.624 
ATOM   4867  C3'  DA A 237      86.108-133.341   7.119 
ATOM   4868  O3'  DA A 237      87.438-133.129   7.578 
ATOM   4869  C2'  DA A 237      85.435-134.360   8.038 
ATOM   4870  C1'  DA A 237      85.195-133.412   9.208 
ATOM   4871  N9   DA A 237      84.188-133.911  10.186 
ATOM   4872  C8   DA A 237      83.065-134.651   9.944 
ATOM   4873  N7   DA A 237      82.384-134.934  11.012 
ATOM   4874  C5   DA A 237      83.106-134.338  12.037 
ATOM   4875  C6   DA A 237      82.902-134.274  13.425 
ATOM   4876  N6   DA A 237      81.861-134.844  14.048 
ATOM   4877  N1   DA A 237      83.812-133.602  14.154 
ATOM   4878  C2   DA A 237      84.846-133.037  13.530 
ATOM   4879  N3   DA A 237      85.138-133.030  12.248 
ATOM   4880  C4   DA A 237      84.212-133.710  11.541 
ATOM   4881  P    DT A 238      88.654-133.762   6.751 
ATOM   4882  OP1  DT A 238      89.012-132.866   5.629 
ATOM   4883  OP2  DT A 238      88.333-135.160   6.389 
ATOM   4884  O5'  DT A 238      89.822-133.745   7.845 
ATOM   4885  C5'  DT A 238      89.816-132.721   8.858 
ATOM   4886  C4'  DT A 238      90.137-133.328  10.210 
ATOM   4887  O4'  DT A 238      88.948-133.809  10.900 
ATOM   4888  C3'  DT A 238      91.068-134.540  10.191 
ATOM   4889  O3'  DT A 238      91.919-134.484  11.329 
ATOM   4890  C2'  DT A 238      90.138-135.745  10.339 
ATOM   4891  C1'  DT A 238      89.205-135.122  11.374 
ATOM   4892  N1   DT A 238      87.902-135.829  11.508 
ATOM   4893  C2   DT A 238      87.339-135.872  12.761 
ATOM   4894  O2   DT A 238      87.860-135.363  13.739 
ATOM   4895  N3   DT A 238      86.132-136.536  12.847 
ATOM   4896  C4   DT A 238      85.457-137.146  11.809 
ATOM   4897  O4   DT A 238      84.380-137.712  12.009 
ATOM   4898  C5   DT A 238      86.126-137.049  10.534 
ATOM   4899  C7   DT A 238      85.459-137.686   9.349 
ATOM   4900  C6   DT A 238      87.301-136.409  10.421 
ATOM   4901  P    DA A 239      93.454-134.915  11.172 
ATOM   4902  OP1  DA A 239      94.240-133.770  10.659 
ATOM   4903  OP2  DA A 239      93.539-136.166  10.386 
ATOM   4904  O5'  DA A 239      93.857-135.207  12.692 
ATOM   4905  C5'  DA A 239      93.195-134.476  13.742 
ATOM   4906  C4'  DA A 239      92.825-135.415  14.873 
ATOM   4907  O4'  DA A 239      91.518-136.028  14.680 
ATOM   4908  C3'  DA A 239      93.762-136.605  15.084 
ATOM   4909  O3'  DA A 239      93.872-136.862  16.478 
ATOM   4910  C2'  DA A 239      93.044-137.784  14.428 
ATOM   4911  C1'  DA A 239      91.640-137.424  14.904 
ATOM   4912  N9   DA A 239      90.556-138.110  14.148 
ATOM   4913  C8   DA A 239      90.528-138.450  12.826 
ATOM   4914  N7   DA A 239      89.436-139.046  12.460 
ATOM   4915  C5   DA A 239      88.682-139.106  13.624 
ATOM   4916  C6   DA A 239      87.407-139.626  13.901 
ATOM   4917  N6   DA A 239      86.631-140.212  12.978 
ATOM   4918  N1   DA A 239      86.957-139.522  15.166 
ATOM   4919  C2   DA A 239      87.733-138.938  16.077 
ATOM   4920  N3   DA A 239      88.933-138.419  15.937 
ATOM   4921  C4   DA A 239      89.360-138.536  14.663 
ATOM   4922  P    DG A 240      95.296-137.275  17.082 
ATOM   4923  OP1  DG A 240      96.092-136.057  17.351 
ATOM   4924  OP2  DG A 240      95.931-138.285  16.207 
ATOM   4925  O5'  DG A 240      94.868-137.956  18.465 
ATOM   4926  C5'  DG A 240      93.671-137.502  19.126 
ATOM   4927  C4'  DG A 240      92.875-138.690  19.628 
ATOM   4928  O4'  DG A 240      91.949-139.201  18.626 
ATOM   4929  C3'  DG A 240      93.692-139.916  20.034 
ATOM   4930  O3'  DG A 240      93.080-140.524  21.164 
ATOM   4931  C2'  DG A 240      93.575-140.870  18.846 
ATOM   4932  C1'  DG A 240      92.099-140.611  18.555 
ATOM   4933  N9   DG A 240      91.667-141.055  17.201 
ATOM   4934  C8   DG A 240      92.373-141.052  16.017 
ATOM   4935  N7   DG A 240      91.698-141.515  14.993 
ATOM   4936  C5   DG A 240      90.458-141.847  15.536 
ATOM   4937  C6   DG A 240      89.306-142.397  14.915 
ATOM   4938  O6   DG A 240      89.140-142.707  13.738 
ATOM   4939  N1   DG A 240      88.265-142.577  15.836 
ATOM   4940  C2   DG A 240      88.329-142.268  17.180 
ATOM   4941  N2   DG A 240      87.227-142.515  17.892 
ATOM   4942  N3   DG A 240      89.410-141.752  17.763 
ATOM   4943  C4   DG A 240      90.429-141.571  16.882 
ATOM   4944  P    DT A 241      94.010-141.111  22.328 
ATOM   4945  OP1  DT A 241      94.393-140.023  23.254 
ATOM   4946  OP2  DT A 241      95.125-141.879  21.732 
ATOM   4947  O5'  DT A 241      93.000-142.113  23.063 
ATOM   4948  C5'  DT A 241      91.591-141.814  23.055 
ATOM   4949  C4'  DT A 241      90.797-143.071  22.761 
ATOM   4950  O4'  DT A 241      90.607-143.287  21.333 
ATOM   4951  C3'  DT A 241      91.416-144.380  23.252 
ATOM   4952  O3'  DT A 241      90.376-145.242  23.699 
ATOM   4953  C2'  DT A 241      92.056-144.996  22.008 
ATOM   4954  C1'  DT A 241      90.937-144.635  21.036 
ATOM   4955  N1   DT A 241      91.341-144.707  19.604 
ATOM   4956  C2   DT A 241      90.387-145.117  18.705 
ATOM   4957  O2   DT A 241      89.251-145.416  19.032 
ATOM   4958  N3   DT A 241      90.797-145.174  17.387 
ATOM   4959  C4   DT A 241      92.052-144.860  16.907 
ATOM   4960  O4   DT A 241      92.303-144.949  15.703 
ATOM   4961  C5   DT A 241      92.985-144.440  17.926 
ATOM   4962  C7   DT A 241      94.375-144.080  17.489 
ATOM   4963  C6   DT A 241      92.613-144.377  19.215 
ATOM   4964  P    DG A 242      90.614-146.130  25.009 
ATOM   4965  OP1  DG A 242      90.319-145.323  26.215 
ATOM   4966  OP2  DG A 242      91.957-146.746  24.954 
ATOM   4967  O5'  DG A 242      89.496-147.260  24.832 
ATOM   4968  C5'  DG A 242      88.280-146.936  24.133 
ATOM   4969  C4'  DG A 242      87.915-148.056  23.179 
ATOM   4970  O4'  DG A 242      88.534-147.895  21.870 
ATOM   4971  C3'  DG A 242      88.332-149.462  23.613 
ATOM   4972  O3'  DG A 242      87.323-150.384  23.217 
ATOM   4973  C2'  DG A 242      89.599-149.754  22.811 
ATOM   4974  C1'  DG A 242      89.128-149.130  21.501 
ATOM   4975  N9   DG A 242      90.232-148.844  20.542 
ATOM   4976  C8   DG A 242      91.527-148.447  20.798 
ATOM   4977  N7   DG A 242      92.255-148.279  19.721 
ATOM   4978  C5   DG A 242      91.382-148.585  18.679 
ATOM   4979  C6   DG A 242      91.597-148.585  17.276 
ATOM   4980  O6   DG A 242      92.619-148.307  16.655 
ATOM   4981  N1   DG A 242      90.439-148.961  16.580 
ATOM   4982  C2   DG A 242      89.233-149.294  17.164 
ATOM   4983  N2   DG A 242      88.248-149.625  16.326 
ATOM   4984  N3   DG A 242      89.031-149.294  18.480 
ATOM   4985  C4   DG A 242      90.145-148.932  19.169 
ATOM   4986  P    DT A 243      86.938-151.582  24.205 
ATOM   4987  OP1  DT A 243      85.958-151.104  25.207 
ATOM   4988  OP2  DT A 243      88.171-152.197  24.746 
ATOM   4989  O5'  DT A 243      86.225-152.603  23.201 
ATOM   4990  C5'  DT A 243      85.531-152.082  22.051 
ATOM   4991  C4'  DT A 243      85.861-152.912  20.826 
ATOM   4992  O4'  DT A 243      87.052-152.436  20.137 
ATOM   4993  C3'  DT A 243      86.149-154.391  21.083 
ATOM   4994  O3'  DT A 243      85.618-155.157  20.008 
ATOM   4995  C2'  DT A 243      87.673-154.499  21.050 
ATOM   4996  C1'  DT A 243      87.893-153.550  19.878 
ATOM   4997  N1   DT A 243      89.293-153.055  19.762 
ATOM   4998  C2   DT A 243      89.780-152.845  18.494 
ATOM   4999  O2   DT A 243      89.120-153.045  17.488 
ATOM   5000  N3   DT A 243      91.081-152.387  18.426 
ATOM   5001  C4   DT A 243      91.915-152.128  19.495 
ATOM   5002  O4   DT A 243      93.063-151.720  19.310 
ATOM   5003  C5   DT A 243      91.315-152.378  20.784 
ATOM   5004  C7   DT A 243      92.154-152.122  22.001 
ATOM   5005  C6   DT A 243      90.051-152.824  20.879 
ATOM   5006  P    DA A 244      84.914-156.558  20.327 
ATOM   5007  OP1  DA A 244      83.506-156.328  20.718 
ATOM   5008  OP2  DA A 244      85.740-157.320  21.291 
ATOM   5009  O5'  DA A 244      84.966-157.270  18.895 
ATOM   5010  C5'  DA A 244      84.926-156.456  17.708 
ATOM   5011  C4'  DA A 244      85.948-156.953  16.705 
ATOM   5012  O4'  DA A 244      87.258-156.346  16.898 
ATOM   5013  C3'  DA A 244      86.230-158.455  16.731 
ATOM   5014  O3'  DA A 244      86.442-158.908  15.399 
ATOM   5015  C2'  DA A 244      87.543-158.589  17.504 
ATOM   5016  C1'  DA A 244      88.234-157.376  16.888 
ATOM   5017  N9   DA A 244      89.415-156.902  17.663 
ATOM   5018  C8   DA A 244      89.599-156.909  19.016 
ATOM   5019  N7   DA A 244      90.743-156.426  19.391 
ATOM   5020  C5   DA A 244      91.364-156.072  18.202 
ATOM   5021  C6   DA A 244      92.614-155.497  17.921 
ATOM   5022  N6   DA A 244      93.505-155.164  18.865 
ATOM   5023  N1   DA A 244      92.918-155.278  16.627 
ATOM   5024  C2   DA A 244      92.028-155.611  15.694 
ATOM   5025  N3   DA A 244      90.838-156.150  15.835 
ATOM   5026  C4   DA A 244      90.558-156.360  17.138 
ATOM   5027  P    DT A 245      85.848-160.327  14.958 
ATOM   5028  OP1  DT A 245      84.428-160.171  14.567 
ATOM   5029  OP2  DT A 245      86.124-161.329  16.011 
ATOM   5030  O5'  DT A 245      86.730-160.651  13.663 
ATOM   5031  C5'  DT A 245      87.227-159.559  12.867 
ATOM   5032  C4'  DT A 245      88.674-159.808  12.492 
ATOM   5033  O4'  DT A 245      89.602-159.302  13.494 
ATOM   5034  C3'  DT A 245      89.076-161.273  12.323 
ATOM   5035  O3'  DT A 245      90.010-161.375  11.255 
ATOM   5036  C2'  DT A 245      89.788-161.631  13.627 
ATOM   5037  C1'  DT A 245      90.551-160.318  13.778 
ATOM   5038  N1   DT A 245      91.079-160.087  15.151 
ATOM   5039  C2   DT A 245      92.282-159.432  15.256 
ATOM   5040  O2   DT A 245      92.914-159.044  14.289 
ATOM   5041  N3   DT A 245      92.740-159.236  16.546 
ATOM   5042  C4   DT A 245      92.109-159.631  17.707 
ATOM   5043  O4   DT A 245      92.618-159.400  18.806 
ATOM   5044  C5   DT A 245      90.854-160.311  17.494 
ATOM   5045  C7   DT A 245      90.103-160.776  18.708 
ATOM   5046  C6   DT A 245      90.385-160.516  16.253 
ATOM   5047  P    DG A 246      89.910-162.620  10.253 
ATOM   5048  OP1  DG A 246      88.904-162.334   9.206 
ATOM   5049  OP2  DG A 246      89.707-163.864  11.027 
ATOM   5050  O5'  DG A 246      91.375-162.622   9.607 
ATOM   5051  C5'  DG A 246      92.083-161.376   9.479 
ATOM   5052  C4'  DG A 246      93.529-161.555   9.900 
ATOM   5053  O4'  DG A 246      93.721-161.345  11.328 
ATOM   5054  C3'  DG A 246      94.128-162.938   9.647 
ATOM   5055  O3'  DG A 246      95.489-162.786   9.262 
ATOM   5056  C2'  DG A 246      94.082-163.635  11.006 
ATOM   5057  C1'  DG A 246      94.489-162.423  11.840 
ATOM   5058  N9   DG A 246      94.182-162.563  13.290 
ATOM   5059  C8   DG A 246      93.123-163.202  13.898 
ATOM   5060  N7   DG A 246      93.144-163.142  15.208 
ATOM   5061  C5   DG A 246      94.299-162.414  15.487 
ATOM   5062  C6   DG A 246      94.856-162.024  16.733 
ATOM   5063  O6   DG A 246      94.436-162.246  17.866 
ATOM   5064  N1   DG A 246      96.040-161.294  16.560 
ATOM   5065  C2   DG A 246      96.611-160.981  15.341 
ATOM   5066  N2   DG A 246      97.743-160.275  15.390 
ATOM   5067  N3   DG A 246      96.088-161.346  14.173 
ATOM   5068  C4   DG A 246      94.940-162.056  14.324 
ATOM   5069  P    DC A 247      96.081-163.731   8.114 
ATOM   5070  OP1  DC A 247      95.753-163.163   6.786 
ATOM   5071  OP2  DC A 247      95.649-165.126   8.347 
ATOM   5072  O5'  DC A 247      97.654-163.604   8.380 
ATOM   5073  C5'  DC A 247      98.170-162.383   8.942 
ATOM   5074  C4'  DC A 247      99.186-162.699  10.022 
ATOM   5075  O4'  DC A 247      98.569-162.866  11.331 
ATOM   5076  C3'  DC A 247      99.988-163.985   9.826 
ATOM   5077  O3'  DC A 247     101.317-163.773  10.285 
ATOM   5078  C2'  DC A 247      99.314-165.005  10.745 
ATOM   5079  C1'  DC A 247      99.074-164.057  11.915 
ATOM   5080  N1   DC A 247      98.067-164.556  12.893 
ATOM   5081  C2   DC A 247      98.259-164.249  14.238 
ATOM   5082  O2   DC A 247      99.249-163.582  14.561 
ATOM   5083  N3   DC A 247      97.353-164.696  15.144 
ATOM   5084  C4   DC A 247      96.294-165.416  14.753 
ATOM   5085  N4   DC A 247      95.438-165.828  15.676 
ATOM   5086  C5   DC A 247      96.078-165.742  13.375 
ATOM   5087  C6   DC A 247      96.995-165.288  12.485 
ATOM   5088  P    DC A 248     102.533-164.407   9.458 
ATOM   5089  OP1  DC A 248     102.891-163.510   8.336 
ATOM   5090  OP2  DC A 248     102.212-165.805   9.096 
ATOM   5091  O5'  DC A 248     103.701-164.390  10.552 
ATOM   5092  C5'  DC A 248     103.695-163.366  11.565 
ATOM   5093  C4'  DC A 248     104.016-163.972  12.917 
ATOM   5094  O4'  DC A 248     102.827-164.453  13.607 
ATOM   5095  C3'  DC A 248     104.947-165.185  12.898 
ATOM   5096  O3'  DC A 248     105.798-165.129  14.036 
ATOM   5097  C2'  DC A 248     104.017-166.389  13.046 
ATOM   5098  C1'  DC A 248     103.085-165.766  14.081 
ATOM   5099  N1   DC A 248     101.781-166.474  14.215 
ATOM   5100  C2   DC A 248     101.198-166.526  15.479 
ATOM   5101  O2   DC A 248     101.780-165.988  16.427 
ATOM   5102  N3   DC A 248     100.009-167.167  15.622 
ATOM   5103  C4   DC A 248      99.410-167.738  14.569 
ATOM   5104  N4   DC A 248      98.252-168.351  14.761 
ATOM   5105  C5   DC A 248      99.994-167.696  13.261 
ATOM   5106  C6   DC A 248     101.181-167.051  13.139 
ATOM   5107  P    DG A 249     107.333-165.560  13.879 
ATOM   5108  OP1  DG A 249     108.119-164.415  13.366 
ATOM   5109  OP2  DG A 249     107.418-166.810  13.093 
ATOM   5110  O5'  DG A 249     107.736-165.852  15.399 
ATOM   5111  C5'  DG A 249     107.075-165.121  16.449 
ATOM   5112  C4'  DG A 249     106.704-166.060  17.580 
ATOM   5113  O4'  DG A 249     105.397-166.672  17.387 
ATOM   5114  C3'  DG A 249     107.641-167.250  17.791 
ATOM   5115  O3'  DG A 249     107.751-167.507  19.185 
ATOM   5116  C2'  DG A 249     106.923-168.429  17.135 
ATOM   5117  C1'  DG A 249     105.519-168.069  17.611 
ATOM   5118  N9   DG A 249     104.436-168.755  16.855 
ATOM   5119  C8   DG A 249     104.390-169.106  15.523 
ATOM   5120  N7   DG A 249     103.280-169.706  15.167 
ATOM   5121  C5   DG A 249     102.538-169.758  16.346 
ATOM   5122  C6   DG A 249     101.247-170.293  16.591 
ATOM   5123  O6   DG A 249     100.480-170.841  15.805 
ATOM   5124  N1   DG A 249     100.873-170.135  17.933 
ATOM   5125  C2   DG A 249     101.645-169.537  18.909 
ATOM   5126  N2   DG A 249     101.108-169.483  20.131 
ATOM   5127  N3   DG A 249     102.856-169.034  18.679 
ATOM   5128  C4   DG A 249     103.234-169.180  17.382 
ATOM   5129  P    DT A 250     109.175-167.920  19.789 
ATOM   5130  OP1  DT A 250     109.971-166.702  20.058 
ATOM   5131  OP2  DT A 250     109.810-168.930  18.914 
ATOM   5132  O5'  DT A 250     108.747-168.601  21.172 
ATOM   5133  C5'  DT A 250     107.550-168.147  21.833 
ATOM   5134  C4'  DT A 250     106.754-169.335  22.335 
ATOM   5135  O4'  DT A 250     105.828-169.846  21.333 
ATOM   5136  C3'  DT A 250     107.571-170.561  22.741 
ATOM   5137  O3'  DT A 250     106.959-171.169  23.871 
ATOM   5138  C2'  DT A 250     107.454-171.515  21.553 
ATOM   5139  C1'  DT A 250     105.978-171.255  21.262 
ATOM   5140  N1   DT A 250     105.547-171.699  19.908 
ATOM   5141  C2   DT A 250     104.268-172.188  19.788 
ATOM   5142  O2   DT A 250     103.497-172.267  20.728 
ATOM   5143  N3   DT A 250     103.904-172.591  18.517 
ATOM   5144  C4   DT A 250     104.692-172.546  17.386 
ATOM   5145  O4   DT A 250     104.256-172.935  16.301 
ATOM   5146  C5   DT A 250     106.018-172.018  17.613 
ATOM   5147  C7   DT A 250     106.942-171.935  16.434 
ATOM   5148  C6   DT A 250     106.398-171.620  18.838 
ATOM   5149  P    DT A 251     107.889-171.756  25.035 
ATOM   5150  OP1  DT A 251     108.272-170.667  25.961 
ATOM   5151  OP2  DT A 251     109.004-172.524  24.439 
ATOM   5152  O5'  DT A 251     106.879-172.758  25.770 
ATOM   5153  C5'  DT A 251     105.470-172.459  25.762 
ATOM   5154  C4'  DT A 251     104.676-173.716  25.468 
ATOM   5155  O4'  DT A 251     104.486-173.931  24.040 
ATOM   5156  C3'  DT A 251     105.295-175.025  25.959 
ATOM   5157  O3'  DT A 251     104.255-175.886  26.406 
ATOM   5158  C2'  DT A 251     105.935-175.641  24.715 
ATOM   5159  C1'  DT A 251     104.816-175.280  23.743 
ATOM   5160  N1   DT A 251     105.220-175.352  22.311 
ATOM   5161  C2   DT A 251     104.266-175.762  21.412 
ATOM   5162  O2   DT A 251     103.130-176.060  21.739 
ATOM   5163  N3   DT A 251     104.676-175.818  20.094 
ATOM   5164  C4   DT A 251     105.931-175.505  19.614 
ATOM   5165  O4   DT A 251     106.182-175.594  18.410 
ATOM   5166  C5   DT A 251     106.864-175.085  20.633 
ATOM   5167  C7   DT A 251     108.254-174.725  20.196 
ATOM   5168  C6   DT A 251     106.492-175.022  21.922 
ATOM   5169  P    DA A 252     104.493-176.774  27.716 
ATOM   5170  OP1  DA A 252     104.198-175.968  28.922 
ATOM   5171  OP2  DA A 252     105.836-177.391  27.661 
ATOM   5172  O5'  DA A 252     103.376-177.905  27.539 
ATOM   5173  C5'  DA A 252     102.159-177.581  26.840 
ATOM   5174  C4'  DA A 252     101.794-178.701  25.886 
ATOM   5175  O4'  DA A 252     102.413-178.540  24.577 
ATOM   5176  C3'  DA A 252     102.211-180.106  26.320 
ATOM   5177  O3'  DA A 252     101.202-181.029  25.924 
ATOM   5178  C2'  DA A 252     103.479-180.399  25.518 
ATOM   5179  C1'  DA A 252     103.007-179.775  24.208 
ATOM   5180  N9   DA A 252     104.111-179.488  23.249 
ATOM   5181  C8   DA A 252     105.390-179.096  23.521 
ATOM   5182  N7   DA A 252     106.123-178.925  22.464 
ATOM   5183  C5   DA A 252     105.268-179.227  21.413 
ATOM   5184  C6   DA A 252     105.446-179.236  20.020 
ATOM   5185  N6   DA A 252     106.602-178.919  19.420 
ATOM   5186  N1   DA A 252     104.389-179.586  19.262 
ATOM   5187  C2   DA A 252     103.243-179.900  19.864 
ATOM   5188  N3   DA A 252     102.960-179.926  21.148 
ATOM   5189  C4   DA A 252     104.034-179.574  21.884 
ATOM   5190  P    DA A 253     100.817-182.227  26.912 
ATOM   5191  OP1  DA A 253      99.837-181.749  27.914 
ATOM   5192  OP2  DA A 253     102.050-182.841  27.453 
ATOM   5193  O5'  DA A 253     100.104-183.248  25.908 
ATOM   5194  C5'  DA A 253      99.410-182.726  24.758 
ATOM   5195  C4'  DA A 253      99.740-183.557  23.533 
ATOM   5196  O4'  DA A 253     100.931-183.081  22.844 
ATOM   5197  C3'  DA A 253     100.028-185.035  23.790 
ATOM   5198  O3'  DA A 253      99.497-185.801  22.715 
ATOM   5199  C2'  DA A 253     101.552-185.144  23.757 
ATOM   5200  C1'  DA A 253     101.772-184.195  22.585 
ATOM   5201  N9   DA A 253     103.173-183.699  22.469 
ATOM   5202  C8   DA A 253     104.059-183.420  23.469 
ATOM   5203  N7   DA A 253     105.212-183.003  23.047 
ATOM   5204  C5   DA A 253     105.083-183.005  21.665 
ATOM   5205  C6   DA A 253     105.969-182.662  20.631 
ATOM   5206  N6   DA A 253     107.221-182.230  20.841 
ATOM   5207  N1   DA A 253     105.521-182.781  19.367 
ATOM   5208  C2   DA A 253     104.276-183.211  19.164 
ATOM   5209  N3   DA A 253     103.364-183.558  20.045 
ATOM   5210  C4   DA A 253     103.838-183.431  21.302 
ATOM   5211  P    DC A 254      98.794-187.203  23.034 
ATOM   5212  OP1  DC A 254      97.385-186.973  23.425 
ATOM   5213  OP2  DC A 254      99.619-187.965  23.998 
ATOM   5214  O5'  DC A 254      98.845-187.915  21.602 
ATOM   5215  C5'  DC A 254      98.805-187.101  20.415 
ATOM   5216  C4'  DC A 254      99.827-187.598  19.412 
ATOM   5217  O4'  DC A 254     101.137-186.991  19.605 
ATOM   5218  C3'  DC A 254     100.109-189.100  19.438 
ATOM   5219  O3'  DC A 254     100.321-189.553  18.106 
ATOM   5220  C2'  DC A 254     101.422-189.233  20.211 
ATOM   5221  C1'  DC A 254     102.113-188.021  19.595 
ATOM   5222  N1   DC A 254     103.294-187.547  20.370 
ATOM   5223  C2   DC A 254     104.370-187.022  19.658 
ATOM   5224  O2   DC A 254     104.301-186.972  18.425 
ATOM   5225  N3   DC A 254     105.455-186.585  20.347 
ATOM   5226  C4   DC A 254     105.490-186.657  21.683 
ATOM   5227  N4   DC A 254     106.572-186.218  22.309 
ATOM   5228  C5   DC A 254     104.395-187.194  22.434 
ATOM   5229  C6   DC A 254     103.319-187.626  21.728 
ATOM   5230  P    DA A 255      99.727-190.972  17.665 
ATOM   5231  OP1  DA A 255      98.307-190.816  17.274 
ATOM   5232  OP2  DA A 255     100.003-191.974  18.718 
ATOM   5233  O5'  DA A 255     100.609-191.296  16.370 
ATOM   5234  C5'  DA A 255     101.106-190.204  15.574 
ATOM   5235  C4'  DA A 255     102.553-190.453  15.199 
ATOM   5236  O4'  DA A 255     103.482-189.947  16.201 
ATOM   5237  C3'  DA A 255     102.955-191.918  15.030 
ATOM   5238  O3'  DA A 255     103.889-192.019  13.962 
ATOM   5239  C2'  DA A 255     103.667-192.276  16.334 
ATOM   5240  C1'  DA A 255     104.431-190.963  16.485 
ATOM   5241  N9   DA A 255     104.958-190.732  17.858 
ATOM   5242  C8   DA A 255     104.401-191.089  19.053 
ATOM   5243  N7   DA A 255     105.108-190.746  20.085 
ATOM   5244  C5   DA A 255     106.216-190.114  19.537 
ATOM   5245  C6   DA A 255     107.348-189.517  20.115 
ATOM   5246  N6   DA A 255     107.560-189.458  21.437 
ATOM   5247  N1   DA A 255     108.259-188.982  19.281 
ATOM   5248  C2   DA A 255     108.043-189.044  17.969 
ATOM   5249  N3   DA A 255     107.030-189.573  17.317 
ATOM   5250  C4   DA A 255     106.133-190.101  18.174 
ATOM   5251  P    DA A 256     103.789-193.264  12.960 
ATOM   5252  OP1  DA A 256     102.783-192.979  11.913 
ATOM   5253  OP2  DA A 256     103.586-194.509  13.734 
ATOM   5254  O5'  DA A 256     105.254-193.267  12.314 
ATOM   5255  C5'  DA A 256     105.962-192.021  12.186 
ATOM   5256  C4'  DA A 256     107.408-192.200  12.607 
ATOM   5257  O4'  DA A 256     107.600-191.990  14.035 
ATOM   5258  C3'  DA A 256     108.007-193.583  12.354 
ATOM   5259  O3'  DA A 256     109.369-193.431  11.969 
ATOM   5260  C2'  DA A 256     107.961-194.280  13.713 
ATOM   5261  C1'  DA A 256     108.368-193.068  14.547 
ATOM   5262  N9   DA A 256     108.061-193.208  15.997 
ATOM   5263  C8   DA A 256     107.004-193.845  16.582 
ATOM   5264  N7   DA A 256     107.013-193.795  17.878 
ATOM   5265  C5   DA A 256     108.160-193.071  18.176 
ATOM   5266  C6   DA A 256     108.738-192.669  19.392 
ATOM   5267  N6   DA A 256     108.211-192.954  20.591 
ATOM   5268  N1   DA A 256     109.880-191.961  19.331 
ATOM   5269  C2   DA A 256     110.399-191.680  18.136 
ATOM   5270  N3   DA A 256     109.952-191.999  16.941 
ATOM   5271  C4   DA A 256     108.808-192.708  17.030 
ATOM   5272  P    DC A 257     109.960-194.375  10.821 
ATOM   5273  OP1  DC A 257     109.632-193.808   9.493 
ATOM   5274  OP2  DC A 257     109.528-195.771  11.054 
ATOM   5275  O5'  DC A 257     111.533-194.249  11.087 
ATOM   5276  C5'  DC A 257     112.049-193.028  11.649 
ATOM   5277  C4'  DC A 257     113.065-193.344  12.729 
ATOM   5278  O4'  DC A 257     112.448-193.511  14.038 
ATOM   5279  C3'  DC A 257     113.867-194.630  12.533 
ATOM   5280  O3'  DC A 257     115.196-194.418  12.992 
ATOM   5281  C2'  DC A 257     113.194-195.650  13.452 
ATOM   5282  C1'  DC A 257     112.953-194.702  14.622 
ATOM   5283  N1   DC A 257     111.946-195.201  15.600 
ATOM   5284  C2   DC A 257     112.139-194.894  16.945 
ATOM   5285  O2   DC A 257     113.128-194.227  17.268 
ATOM   5286  N3   DC A 257     111.232-195.340  17.851 
ATOM   5287  C4   DC A 257     110.173-196.061  17.460 
ATOM   5288  N4   DC A 257     109.317-196.473  18.383 
ATOM   5289  C5   DC A 257     109.957-196.387  16.082 
ATOM   5290  C6   DC A 257     110.874-195.932  15.192 
ATOM   5291  P    DA A 258     116.412-195.052  12.165 
ATOM   5292  OP1  DA A 258     116.770-194.155  11.043 
ATOM   5293  OP2  DA A 258     116.091-196.449  11.803 
ATOM   5294  O5'  DA A 258     117.580-195.035  13.259 
ATOM   5295  C5'  DA A 258     117.574-194.011  14.272 
ATOM   5296  C4'  DA A 258     117.896-194.617  15.624 
ATOM   5297  O4'  DA A 258     116.706-195.098  16.314 
ATOM   5298  C3'  DA A 258     118.826-195.830  15.605 
ATOM   5299  O3'  DA A 258     119.678-195.774  16.743 
ATOM   5300  C2'  DA A 258     117.896-197.034  15.753 
ATOM   5301  C1'  DA A 258     116.964-196.411  16.788 
ATOM   5302  N9   DA A 258     115.660-197.119  16.922 
ATOM   5303  C8   DA A 258     114.931-197.745  15.952 
ATOM   5304  N7   DA A 258     113.828-198.275  16.384 
ATOM   5305  C5   DA A 258     113.824-197.978  17.740 
ATOM   5306  C6   DA A 258     112.913-198.267  18.770 
ATOM   5307  N6   DA A 258     111.776-198.951  18.582 
ATOM   5308  N1   DA A 258     113.215-197.825  20.005 
ATOM   5309  C2   DA A 258     114.346-197.145  20.186 
ATOM   5310  N3   DA A 258     115.267-196.817  19.307 
ATOM   5311  C4   DA A 258     114.942-197.271  18.079 
ATOM   5312  P    DA A 259     121.212-196.204  16.586 
ATOM   5313  OP1  DA A 259     121.998-195.060  16.073 
ATOM   5314  OP2  DA A 259     121.297-197.455  15.800 
ATOM   5315  O5'  DA A 259     121.615-196.497  18.106 
ATOM   5316  C5'  DA A 259     120.954-195.766  19.156 
ATOM   5317  C4'  DA A 259     120.583-196.705  20.287 
ATOM   5318  O4'  DA A 259     119.277-197.317  20.094 
ATOM   5319  C3'  DA A 259     121.520-197.894  20.498 
ATOM   5320  O3'  DA A 259     121.630-198.152  21.892 
ATOM   5321  C2'  DA A 259     120.802-199.074  19.842 
ATOM   5322  C1'  DA A 259     119.399-198.714  20.318 
ATOM   5323  N9   DA A 259     118.315-199.400  19.562 
ATOM   5324  C8   DA A 259     118.286-199.740  18.240 
ATOM   5325  N7   DA A 259     117.194-200.335  17.874 
ATOM   5326  C5   DA A 259     116.440-200.396  19.038 
ATOM   5327  C6   DA A 259     115.165-200.916  19.315 
ATOM   5328  N6   DA A 259     114.389-201.502  18.392 
ATOM   5329  N1   DA A 259     114.715-200.812  20.580 
ATOM   5330  C2   DA A 259     115.491-200.228  21.491 
ATOM   5331  N3   DA A 259     116.691-199.709  21.351 
ATOM   5332  C4   DA A 259     117.118-199.826  20.077 
ATOM   5333  P    DG A 260     123.054-198.565  22.496 
ATOM   5334  OP1  DG A 260     123.850-197.347  22.765 
ATOM   5335  OP2  DG A 260     123.689-199.575  21.621 
ATOM   5336  O5'  DG A 260     122.626-199.246  23.879 
ATOM   5337  C5'  DG A 260     121.429-198.792  24.540 
ATOM   5338  C4'  DG A 260     120.633-199.980  25.042 
ATOM   5339  O4'  DG A 260     119.707-200.491  24.040 
ATOM   5340  C3'  DG A 260     121.450-201.206  25.448 
ATOM   5341  O3'  DG A 260     120.838-201.814  26.578 
ATOM   5342  C2'  DG A 260     121.333-202.160  24.260 
ATOM   5343  C1'  DG A 260     119.858-201.900  23.969 
ATOM   5344  N9   DG A 260     119.426-202.344  22.615 
ATOM   5345  C8   DG A 260     120.131-202.342  21.431 
ATOM   5346  N7   DG A 260     119.456-202.804  20.407 
ATOM   5347  C5   DG A 260     118.216-203.137  20.950 
ATOM   5348  C6   DG A 260     117.064-203.686  20.329 
ATOM   5349  O6   DG A 260     116.899-203.996  19.152 
ATOM   5350  N1   DG A 260     116.024-203.867  21.250 
ATOM   5351  C2   DG A 260     116.088-203.557  22.594 
ATOM   5352  N2   DG A 260     114.985-203.804  23.306 
ATOM   5353  N3   DG A 260     117.169-203.042  23.177 
ATOM   5354  C4   DG A 260     118.188-202.860  22.296 
ATOM   5355  P    DC A 261     121.768-202.401  27.742 
ATOM   5356  OP1  DC A 261     122.151-201.312  28.668 
ATOM   5357  OP2  DC A 261     122.883-203.169  27.146 
ATOM   5358  O5'  DC A 261     120.758-203.402  28.477 
ATOM   5359  C5'  DC A 261     119.350-203.104  28.469 
ATOM   5360  C4'  DC A 261     118.555-204.361  28.175 
ATOM   5361  O4'  DC A 261     118.365-204.576  26.747 
ATOM   5362  C3'  DC A 261     119.174-205.669  28.666 
ATOM   5363  O3'  DC A 261     118.135-206.531  29.113 
ATOM   5364  C2'  DC A 261     119.814-206.286  27.422 
ATOM   5365  C1'  DC A 261     118.695-205.924  26.450 
ATOM   5366  N1   DC A 261     119.099-205.997  25.018 
ATOM   5367  C2   DC A 261     118.143-206.411  24.094 
ATOM   5368  O2   DC A 261     117.010-206.698  24.496 
ATOM   5369  N3   DC A 261     118.492-206.485  22.784 
ATOM   5370  C4   DC A 261     119.731-206.164  22.388 
ATOM   5371  N4   DC A 261     120.021-206.252  21.099 
ATOM   5372  C5   DC A 261     120.729-205.737  23.322 
ATOM   5373  C6   DC A 261     120.361-205.670  24.627 
ATOM   5374  P    DA A 262     118.372-207.419  30.423 
ATOM   5375  OP1  DA A 262     118.077-206.613  31.629 
ATOM   5376  OP2  DA A 262     119.716-208.036  30.368 
ATOM   5377  O5'  DA A 262     117.255-208.550  30.246 
ATOM   5378  C5'  DA A 262     116.038-208.226  29.547 
ATOM   5379  C4'  DA A 262     115.673-209.346  28.593 
ATOM   5380  O4'  DA A 262     116.292-209.185  27.284 
ATOM   5381  C3'  DA A 262     116.090-210.751  29.027 
ATOM   5382  O3'  DA A 262     115.082-211.673  28.631 
ATOM   5383  C2'  DA A 262     117.358-211.044  28.225 
ATOM   5384  C1'  DA A 262     116.887-210.419  26.915 
ATOM   5385  N9   DA A 262     117.990-210.133  25.956 
ATOM   5386  C8   DA A 262     119.269-209.740  26.228 
ATOM   5387  N7   DA A 262     120.002-209.570  25.171 
ATOM   5388  C5   DA A 262     119.147-209.872  24.120 
ATOM   5389  C6   DA A 262     119.325-209.881  22.727 
ATOM   5390  N6   DA A 262     120.481-209.563  22.127 
ATOM   5391  N1   DA A 262     118.268-210.230  21.969 
ATOM   5392  C2   DA A 262     117.122-210.544  22.571 
ATOM   5393  N3   DA A 262     116.839-210.571  23.855 
ATOM   5394  C4   DA A 262     117.913-210.218  24.591 
ATOM   5395  P    DT A 263     114.696-212.872  29.619 
ATOM   5396  OP1  DT A 263     113.716-212.393  30.621 
ATOM   5397  OP2  DT A 263     115.929-213.486  30.160 
ATOM   5398  O5'  DT A 263     113.983-213.893  28.615 
ATOM   5399  C5'  DT A 263     113.289-213.371  27.465 
ATOM   5400  C4'  DT A 263     113.619-214.201  26.240 
ATOM   5401  O4'  DT A 263     114.810-213.726  25.551 
ATOM   5402  C3'  DT A 263     113.907-215.680  26.497 
ATOM   5403  O3'  DT A 263     113.377-216.446  25.422 
ATOM   5404  C2'  DT A 263     115.431-215.789  26.464 
ATOM   5405  C1'  DT A 263     115.651-214.839  25.292 
ATOM   5406  N1   DT A 263     117.052-214.344  25.176 
ATOM   5407  C2   DT A 263     117.538-214.134  23.908 
ATOM   5408  O2   DT A 263     116.879-214.335  22.902 
ATOM   5409  N3   DT A 263     118.840-213.677  23.840 
ATOM   5410  C4   DT A 263     119.673-213.417  24.909 
ATOM   5411  O4   DT A 263     120.821-213.009  24.724 
ATOM   5412  C5   DT A 263     119.073-213.668  26.198 
ATOM   5413  C7   DT A 263     119.912-213.411  27.415 
ATOM   5414  C6   DT A 263     117.810-214.114  26.293 
ATOM   5415  P    DT A 264     112.673-217.848  25.741 
ATOM   5416  OP1  DT A 264     111.264-217.618  26.132 
ATOM   5417  OP2  DT A 264     113.498-218.609  26.705 
ATOM   5418  O5'  DT A 264     112.724-218.560  24.309 
ATOM   5419  C5'  DT A 264     112.685-217.746  23.122 
ATOM   5420  C4'  DT A 264     113.706-218.243  22.119 
ATOM   5421  O4'  DT A 264     115.016-217.636  22.312 
ATOM   5422  C3'  DT A 264     113.988-219.745  22.145 
ATOM   5423  O3'  DT A 264     114.200-220.197  20.813 
ATOM   5424  C2'  DT A 264     115.301-219.878  22.918 
ATOM   5425  C1'  DT A 264     115.992-218.666  22.302 
ATOM   5426  N1   DT A 264     117.173-218.192  23.077 
ATOM   5427  C2   DT A 264     118.226-217.677  22.360 
ATOM   5428  O2   DT A 264     118.225-217.597  21.144 
ATOM   5429  N3   DT A 264     119.303-217.248  23.113 
ATOM   5430  C4   DT A 264     119.409-217.291  24.488 
ATOM   5431  O4   DT A 264     120.425-216.877  25.051 
ATOM   5432  C5   DT A 264     118.254-217.848  25.152 
ATOM   5433  C7   DT A 264     118.287-217.932  26.649 
ATOM   5434  C6   DT A 264     117.194-218.273  24.444 
ATOM   5435  P    DC A 265     113.606-221.617  20.372 
ATOM   5436  OP1  DC A 265     112.186-221.460  19.981 
ATOM   5437  OP2  DC A 265     113.882-222.619  21.425 
ATOM   5438  O5'  DC A 265     114.488-221.940  19.077 
ATOM   5439  C5'  DC A 265     114.985-220.848  18.281 
ATOM   5440  C4'  DC A 265     116.432-221.097  17.906 
ATOM   5441  O4'  DC A 265     117.361-220.592  18.908 
ATOM   5442  C3'  DC A 265     116.834-222.563  17.737 
ATOM   5443  O3'  DC A 265     117.768-222.664  16.669 
ATOM   5444  C2'  DC A 265     117.547-222.921  19.041 
ATOM   5445  C1'  DC A 265     118.310-221.608  19.192 
ATOM   5446  N1   DC A 265     118.837-221.377  20.565 
ATOM   5447  C2   DC A 265     120.056-220.714  20.690 
ATOM   5448  O2   DC A 265     120.643-220.348  19.665 
ATOM   5449  N3   DC A 265     120.554-220.494  21.933 
ATOM   5450  C4   DC A 265     119.888-220.906  23.018 
ATOM   5451  N4   DC A 265     120.416-220.667  24.209 
ATOM   5452  C5   DC A 265     118.633-221.590  22.913 
ATOM   5453  C6   DC A 265     118.152-221.801  21.662 
ATOM   5454  P    DT A 266     117.668-223.909  15.667 
ATOM   5455  OP1  DT A 266     116.662-223.624  14.620 
ATOM   5456  OP2  DT A 266     117.465-225.153  16.441 
ATOM   5457  O5'  DT A 266     119.133-223.912  15.021 
ATOM   5458  C5'  DT A 266     119.841-222.665  14.893 
ATOM   5459  C4'  DT A 266     121.287-222.845  15.314 
ATOM   5460  O4'  DT A 266     121.479-222.635  16.742 
ATOM   5461  C3'  DT A 266     121.887-224.228  15.061 
ATOM   5462  O3'  DT A 266     123.248-224.076  14.676 
ATOM   5463  C2'  DT A 266     121.840-224.925  16.420 
ATOM   5464  C1'  DT A 266     122.247-223.713  17.254 
ATOM   5465  N1   DT A 266     121.940-223.853  18.704 
ATOM   5466  C2   DT A 266     122.819-223.275  19.588 
ATOM   5467  O2   DT A 266     123.814-222.669  19.233 
ATOM   5468  N3   DT A 266     122.501-223.427  20.924 
ATOM   5469  C4   DT A 266     121.405-224.091  21.436 
ATOM   5470  O4   DT A 266     121.225-224.160  22.653 
ATOM   5471  C5   DT A 266     120.541-224.663  20.429 
ATOM   5472  C7   DT A 266     119.324-225.404  20.901 
ATOM   5473  C6   DT A 266     120.826-224.532  19.124 
ATOM   5474  P    DA A 267     123.840-225.020  13.528 
ATOM   5475  OP1  DA A 267     123.511-224.452  12.200 
ATOM   5476  OP2  DA A 267     123.407-226.416  13.761 
ATOM   5477  O5'  DA A 267     125.412-224.894  13.794 
ATOM   5478  C5'  DA A 267     125.929-223.673  14.356 
ATOM   5479  C4'  DA A 267     126.944-223.989  15.436 
ATOM   5480  O4'  DA A 267     126.327-224.156  16.745 
ATOM   5481  C3'  DA A 267     127.746-225.275  15.240 
ATOM   5482  O3'  DA A 267     129.075-225.063  15.699 
ATOM   5483  C2'  DA A 267     127.073-226.295  16.159 
ATOM   5484  C1'  DA A 267     126.832-225.347  17.329 
ATOM   5485  N9   DA A 267     125.825-225.845  18.307 
ATOM   5486  C8   DA A 267     124.703-226.585  18.065 
ATOM   5487  N7   DA A 267     124.021-226.868  19.133 
ATOM   5488  C5   DA A 267     124.743-226.272  20.158 
ATOM   5489  C6   DA A 267     124.539-226.209  21.546 
ATOM   5490  N6   DA A 267     123.498-226.778  22.169 
ATOM   5491  N1   DA A 267     125.450-225.536  22.275 
ATOM   5492  C2   DA A 267     126.483-224.971  21.651 
ATOM   5493  N3   DA A 267     126.775-224.964  20.369 
ATOM   5494  C4   DA A 267     125.849-225.644  19.662 
ATOM   5495  P    DT A 268     130.292-225.696  14.872 
ATOM   5496  OP1  DT A 268     130.649-224.800  13.750 
ATOM   5497  OP2  DT A 268     129.970-227.094  14.510 
ATOM   5498  O5'  DT A 268     131.459-225.680  15.966 
ATOM   5499  C5'  DT A 268     131.453-224.656  16.979 
ATOM   5500  C4'  DT A 268     131.775-225.262  18.331 
ATOM   5501  O4'  DT A 268     130.585-225.743  19.021 
ATOM   5502  C3'  DT A 268     132.705-226.475  18.312 
ATOM   5503  O3'  DT A 268     133.557-226.419  19.450 
ATOM   5504  C2'  DT A 268     131.775-227.679  18.460 
ATOM   5505  C1'  DT A 268     130.843-227.056  19.495 
ATOM   5506  N1   DT A 268     129.539-227.763  19.629 
ATOM   5507  C2   DT A 268     128.976-227.806  20.882 
ATOM   5508  O2   DT A 268     129.497-227.297  21.860 
ATOM   5509  N3   DT A 268     127.769-228.471  20.968 
ATOM   5510  C4   DT A 268     127.095-229.081  19.930 
ATOM   5511  O4   DT A 268     126.017-229.647  20.130 
ATOM   5512  C5   DT A 268     127.763-228.983  18.655 
ATOM   5513  C7   DT A 268     127.097-229.621  17.470 
ATOM   5514  C6   DT A 268     128.938-228.343  18.542 
ATOM   5515  P    DT A 269     135.091-226.849  19.293 
ATOM   5516  OP1  DT A 269     135.877-225.705  18.780 
ATOM   5517  OP2  DT A 269     135.177-228.100  18.507 
ATOM   5518  O5'  DT A 269     135.494-227.141  20.813 
ATOM   5519  C5'  DT A 269     134.833-226.411  21.863 
ATOM   5520  C4'  DT A 269     134.462-227.350  22.994 
ATOM   5521  O4'  DT A 269     133.156-227.962  22.801 
ATOM   5522  C3'  DT A 269     135.399-228.539  23.205 
ATOM   5523  O3'  DT A 269     135.509-228.797  24.599 
ATOM   5524  C2'  DT A 269     134.682-229.718  22.549 
ATOM   5525  C1'  DT A 269     133.278-229.358  23.025 
ATOM   5526  N1   DT A 269     132.194-230.045  22.269 
ATOM   5527  C2   DT A 269     131.065-230.393  22.972 
ATOM   5528  O2   DT A 269     130.926-230.163  24.160 
ATOM   5529  N3   DT A 269     130.082-231.029  22.237 
ATOM   5530  C4   DT A 269     130.134-231.336  20.893 
ATOM   5531  O4   DT A 269     129.190-231.908  20.344 
ATOM   5532  C5   DT A 269     131.358-230.932  20.242 
ATOM   5533  C7   DT A 269     131.497-231.230  18.778 
ATOM   5534  C6   DT A 269     132.330-230.313  20.932 
ATOM   5535  P    DG A 270     136.934-229.210  25.203 
ATOM   5536  OP1  DG A 270     137.729-227.992  25.472 
ATOM   5537  OP2  DG A 270     137.568-230.220  24.328 
ATOM   5538  O5'  DG A 270     136.505-229.891  26.586 
ATOM   5539  C5'  DG A 270     135.309-229.437  27.247 
ATOM   5540  C4'  DG A 270     134.512-230.624  27.749 
ATOM   5541  O4'  DG A 270     133.586-231.135  26.747 
ATOM   5542  C3'  DG A 270     135.330-231.850  28.155 
ATOM   5543  O3'  DG A 270     134.717-232.459  29.285 
ATOM   5544  C2'  DG A 270     135.212-232.805  26.967 
ATOM   5545  C1'  DG A 270     133.737-232.545  26.676 
ATOM   5546  N9   DG A 270     133.305-232.989  25.322 
ATOM   5547  C8   DG A 270     134.010-232.987  24.138 
ATOM   5548  N7   DG A 270     133.335-233.449  23.114 
ATOM   5549  C5   DG A 270     132.096-233.782  23.657 
ATOM   5550  C6   DG A 270     130.943-234.331  23.036 
ATOM   5551  O6   DG A 270     130.778-234.641  21.859 
ATOM   5552  N1   DG A 270     129.903-234.512  23.957 
ATOM   5553  C2   DG A 270     129.967-234.202  25.301 
ATOM   5554  N2   DG A 270     128.864-234.449  26.013 
ATOM   5555  N3   DG A 270     131.048-233.686  25.884 
ATOM   5556  C4   DG A 270     132.067-233.505  25.003 
ATOM   5557  P    DA A 271     135.647-233.046  30.449 
ATOM   5558  OP1  DA A 271     136.030-231.957  31.375 
ATOM   5559  OP2  DA A 271     136.762-233.814  29.853 
ATOM   5560  O5'  DA A 271     134.637-234.047  31.184 
ATOM   5561  C5'  DA A 271     133.229-233.749  31.176 
ATOM   5562  C4'  DA A 271     132.434-235.006  30.882 
ATOM   5563  O4'  DA A 271     132.244-235.221  29.454 
ATOM   5564  C3'  DA A 271     133.053-236.314  31.373 
ATOM   5565  O3'  DA A 271     132.014-237.176  31.820 
ATOM   5566  C2'  DA A 271     133.693-236.931  30.129 
ATOM   5567  C1'  DA A 271     132.574-236.569  29.157 
ATOM   5568  N9   DA A 271     132.978-236.642  27.725 
ATOM   5569  C8   DA A 271     134.192-236.351  27.170 
ATOM   5570  N7   DA A 271     134.233-236.515  25.884 
ATOM   5571  C5   DA A 271     132.954-236.944  25.560 
ATOM   5572  C6   DA A 271     132.352-237.292  24.340 
ATOM   5573  N6   DA A 271     132.993-237.258  23.163 
ATOM   5574  N1   DA A 271     131.063-237.677  24.373 
ATOM   5575  C2   DA A 271     130.430-237.707  25.545 
ATOM   5576  N3   DA A 271     130.886-237.407  26.742 
ATOM   5577  C4   DA A 271     132.178-237.026  26.681 
ATOM   5578  P    DT A 272     132.251-238.064  33.130 
ATOM   5579  OP1  DT A 272     131.956-237.257  34.336 
ATOM   5580  OP2  DT A 272     133.595-238.681  33.075 
ATOM   5581  O5'  DT A 272     131.134-239.195  32.953 
ATOM   5582  C5'  DT A 272     129.917-238.870  32.254 
ATOM   5583  C4'  DT A 272     129.552-239.991  31.300 
ATOM   5584  O4'  DT A 272     130.171-239.830  29.991 
ATOM   5585  C3'  DT A 272     129.969-241.396  31.734 
ATOM   5586  O3'  DT A 272     128.961-242.318  31.338 
ATOM   5587  C2'  DT A 272     131.237-241.689  30.932 
ATOM   5588  C1'  DT A 272     130.766-241.064  29.622 
ATOM   5589  N1   DT A 272     131.869-240.778  28.663 
ATOM   5590  C2   DT A 272     131.588-240.922  27.326 
ATOM   5591  O2   DT A 272     130.496-241.266  26.911 
ATOM   5592  N3   DT A 272     132.636-240.649  26.468 
ATOM   5593  C4   DT A 272     133.908-240.254  26.829 
ATOM   5594  O4   DT A 272     134.764-240.037  25.968 
ATOM   5595  C5   DT A 272     134.105-240.131  28.253 
ATOM   5596  C7   DT A 272     135.463-239.705  28.731 
ATOM   5597  C6   DT A 272     133.105-240.390  29.110 
ATOM   5598  P    DA A 273     128.575-243.517  32.326 
ATOM   5599  OP1  DA A 273     127.596-243.038  33.328 
ATOM   5600  OP2  DA A 273     129.808-244.131  32.867 
ATOM   5601  O5'  DA A 273     127.862-244.537  31.322 
ATOM   5602  C5'  DA A 273     127.169-244.016  30.172 
ATOM   5603  C4'  DA A 273     127.498-244.846  28.947 
ATOM   5604  O4'  DA A 273     128.689-244.371  28.258 
ATOM   5605  C3'  DA A 273     127.786-246.325  29.204 
ATOM   5606  O3'  DA A 273     127.256-247.091  28.129 
ATOM   5607  C2'  DA A 273     129.311-246.434  29.171 
ATOM   5608  C1'  DA A 273     129.530-245.484  27.999 
ATOM   5609  N9   DA A 273     130.931-244.989  27.883 
ATOM   5610  C8   DA A 273     131.817-244.709  28.883 
ATOM   5611  N7   DA A 273     132.970-244.293  28.461 
ATOM   5612  C5   DA A 273     132.842-244.295  27.079 
ATOM   5613  C6   DA A 273     133.728-243.952  26.045 
ATOM   5614  N6   DA A 273     134.979-243.520  26.255 
ATOM   5615  N1   DA A 273     133.279-244.070  24.781 
ATOM   5616  C2   DA A 273     132.035-244.500  24.578 
ATOM   5617  N3   DA A 273     131.122-244.848  25.459 
ATOM   5618  C4   DA A 273     131.596-244.720  26.716 
ATOM   5619  P    DA A 274     126.552-248.493  28.448 
ATOM   5620  OP1  DA A 274     125.143-248.262  28.839 
ATOM   5621  OP2  DA A 274     127.377-249.254  29.412 
ATOM   5622  O5'  DA A 274     126.604-249.205  27.016 
ATOM   5623  C5'  DA A 274     126.564-248.391  25.829 
ATOM   5624  C4'  DA A 274     127.585-248.888  24.826 
ATOM   5625  O4'  DA A 274     128.895-248.281  25.019 
ATOM   5626  C3'  DA A 274     127.867-250.390  24.852 
ATOM   5627  O3'  DA A 274     128.079-250.842  23.520 
ATOM   5628  C2'  DA A 274     129.180-250.523  25.625 
ATOM   5629  C1'  DA A 274     129.871-249.311  25.009 
ATOM   5630  N9   DA A 274     131.052-248.836  25.784 
ATOM   5631  C8   DA A 274     131.237-248.844  27.137 
ATOM   5632  N7   DA A 274     132.380-248.361  27.512 
ATOM   5633  C5   DA A 274     133.001-248.006  26.323 
ATOM   5634  C6   DA A 274     134.251-247.432  26.042 
ATOM   5635  N6   DA A 274     135.142-247.098  26.986 
ATOM   5636  N1   DA A 274     134.555-247.212  24.748 
ATOM   5637  C2   DA A 274     133.666-247.546  23.815 
ATOM   5638  N3   DA A 274     132.475-248.085  23.956 
ATOM   5639  C4   DA A 274     132.196-248.294  25.259 
ATOM   5640  P    DG A 275     127.485-252.261  23.079 
ATOM   5641  OP1  DG A 275     126.065-252.105  22.688 
ATOM   5642  OP2  DG A 275     127.762-253.263  24.132 
ATOM   5643  O5'  DG A 275     128.367-252.585  21.784 
ATOM   5644  C5'  DG A 275     128.864-251.493  20.988 
ATOM   5645  C4'  DG A 275     130.311-251.742  20.613 
ATOM   5646  O4'  DG A 275     131.240-251.236  21.615 
ATOM   5647  C3'  DG A 275     130.713-253.207  20.444 
ATOM   5648  O3'  DG A 275     131.647-253.309  19.376 
ATOM   5649  C2'  DG A 275     131.426-253.566  21.748 
ATOM   5650  C1'  DG A 275     132.189-252.253  21.899 
ATOM   5651  N9   DG A 275     132.716-252.022  23.272 
ATOM   5652  C8   DG A 275     132.170-252.374  24.487 
ATOM   5653  N7   DG A 275     132.893-252.021  25.521 
ATOM   5654  C5   DG A 275     133.999-251.390  24.952 
ATOM   5655  C6   DG A 275     135.130-250.796  25.569 
ATOM   5656  O6   DG A 275     135.394-250.702  26.765 
ATOM   5657  N1   DG A 275     136.015-250.270  24.617 
ATOM   5658  C2   DG A 275     135.830-250.312  23.249 
ATOM   5659  N2   DG A 275     136.791-249.753  22.511 
ATOM   5660  N3   DG A 275     134.768-250.870  22.671 
ATOM   5661  C4   DG A 275     133.901-251.385  23.580 
ATOM   5662  P    DG A 276     131.548-254.554  18.374 
ATOM   5663  OP1  DG A 276     130.541-254.269  17.327 
ATOM   5664  OP2  DG A 276     131.344-255.798  19.148 
ATOM   5665  O5'  DG A 276     133.012-254.557  17.728 
ATOM   5666  C5'  DG A 276     133.720-253.310  17.600 
ATOM   5667  C4'  DG A 276     135.166-253.489  18.021 
ATOM   5668  O4'  DG A 276     135.358-253.280  19.449 
ATOM   5669  C3'  DG A 276     135.766-254.872  17.768 
ATOM   5670  O3'  DG A 276     137.127-254.721  17.383 
ATOM   5671  C2'  DG A 276     135.719-255.570  19.127 
ATOM   5672  C1'  DG A 276     136.126-254.358  19.961 
ATOM   5673  N9   DG A 276     135.819-254.498  21.411 
ATOM   5674  C8   DG A 276     134.760-255.136  22.019 
ATOM   5675  N7   DG A 276     134.782-255.077  23.329 
ATOM   5676  C5   DG A 276     135.937-254.348  23.608 
ATOM   5677  C6   DG A 276     136.494-253.959  24.854 
ATOM   5678  O6   DG A 276     136.073-254.180  25.987 
ATOM   5679  N1   DG A 276     137.677-253.228  24.681 
ATOM   5680  C2   DG A 276     138.248-252.916  23.462 
ATOM   5681  N2   DG A 276     139.380-252.209  23.511 
ATOM   5682  N3   DG A 276     137.726-253.281  22.294 
ATOM   5683  C4   DG A 276     136.577-253.990  22.445 
ATOM   5684  P    DT A 277     137.719-255.665  16.235 
ATOM   5685  OP1  DT A 277     137.390-255.097  14.907 
ATOM   5686  OP2  DT A 277     137.286-257.061  16.468 
ATOM   5687  O5'  DT A 277     139.291-255.538  16.501 
ATOM   5688  C5'  DT A 277     139.808-254.318  17.063 
ATOM   5689  C4'  DT A 277     140.823-254.634  18.143 
ATOM   5690  O4'  DT A 277     140.207-254.800  19.452 
ATOM   5691  C3'  DT A 277     141.625-255.920  17.947 
ATOM   5692  O3'  DT A 277     142.954-255.708  18.406 
ATOM   5693  C2'  DT A 277     140.952-256.940  18.866 
ATOM   5694  C1'  DT A 277     140.711-255.991  20.036 
ATOM   5695  N1   DT A 277     139.704-256.490  21.014 
ATOM   5696  C2   DT A 277     139.908-256.180  22.336 
ATOM   5697  O2   DT A 277     140.862-255.526  22.725 
ATOM   5698  N3   DT A 277     138.955-256.659  23.213 
ATOM   5699  C4   DT A 277     137.841-257.405  22.884 
ATOM   5700  O4   DT A 277     137.057-257.779  23.758 
ATOM   5701  C5   DT A 277     137.713-257.681  21.473 
ATOM   5702  C7   DT A 277     136.528-258.488  21.027 
ATOM   5703  C6   DT A 277     138.626-257.227  20.598 
ATOM   5704  P    DA A 278     144.171-256.341  17.579 
ATOM   5705  OP1  DA A 278     144.528-255.445  16.457 
ATOM   5706  OP2  DA A 278     143.849-257.739  17.217 
ATOM   5707  O5'  DA A 278     145.339-256.325  18.673 
ATOM   5708  C5'  DA A 278     145.332-255.301  19.686 
ATOM   5709  C4'  DA A 278     145.654-255.907  21.038 
ATOM   5710  O4'  DA A 278     144.464-256.388  21.728 
ATOM   5711  C3'  DA A 278     146.584-257.119  21.019 
ATOM   5712  O3'  DA A 278     147.436-257.064  22.157 
ATOM   5713  C2'  DA A 278     145.654-258.324  21.167 
ATOM   5714  C1'  DA A 278     144.722-257.701  22.202 
ATOM   5715  N9   DA A 278     143.418-258.408  22.336 
ATOM   5716  C8   DA A 278     142.689-259.035  21.366 
ATOM   5717  N7   DA A 278     141.586-259.564  21.798 
ATOM   5718  C5   DA A 278     141.582-259.268  23.154 
ATOM   5719  C6   DA A 278     140.672-259.556  24.184 
ATOM   5720  N6   DA A 278     139.534-260.241  23.996 
ATOM   5721  N1   DA A 278     140.974-259.114  25.419 
ATOM   5722  C2   DA A 278     142.104-258.434  25.600 
ATOM   5723  N3   DA A 278     143.025-258.107  24.721 
ATOM   5724  C4   DA A 278     142.700-258.561  23.493 
ATOM   5725  P    DA A 279     148.970-257.494  22.000 
ATOM   5726  OP1  DA A 279     149.756-256.350  21.487 
ATOM   5727  OP2  DA A 279     149.056-258.745  21.214 
ATOM   5728  O5'  DA A 279     149.373-257.786  23.520 
ATOM   5729  C5'  DA A 279     148.712-257.056  24.570 
ATOM   5730  C4'  DA A 279     148.341-257.995  25.701 
ATOM   5731  O4'  DA A 279     147.035-258.607  25.508 
ATOM   5732  C3'  DA A 279     149.278-259.184  25.912 
ATOM   5733  O3'  DA A 279     149.388-259.442  27.306 
ATOM   5734  C2'  DA A 279     148.561-260.363  25.256 
ATOM   5735  C1'  DA A 279     147.157-260.003  25.732 
ATOM   5736  N9   DA A 279     146.073-260.690  24.976 
ATOM   5737  C8   DA A 279     146.045-261.030  23.654 
ATOM   5738  N7   DA A 279     144.952-261.625  23.288 
ATOM   5739  C5   DA A 279     144.198-261.685  24.452 
ATOM   5740  C6   DA A 279     142.923-262.205  24.729 
ATOM   5741  N6   DA A 279     142.147-262.791  23.806 
ATOM   5742  N1   DA A 279     142.473-262.101  25.994 
ATOM   5743  C2   DA A 279     143.249-261.517  26.905 
ATOM   5744  N3   DA A 279     144.449-260.998  26.765 
ATOM   5745  C4   DA A 279     144.877-261.116  25.491 
ATOM   5746  P    DC A 280     150.813-259.854  27.910 
ATOM   5747  OP1  DC A 280     151.609-258.636  28.179 
ATOM   5748  OP2  DC A 280     151.447-260.864  27.035 
ATOM   5749  O5'  DC A 280     150.384-260.535  29.293 
ATOM   5750  C5'  DC A 280     149.188-260.082  29.954 
ATOM   5751  C4'  DC A 280     148.391-261.269  30.456 
ATOM   5752  O4'  DC A 280     147.465-261.780  29.454 
ATOM   5753  C3'  DC A 280     149.209-262.495  30.862 
ATOM   5754  O3'  DC A 280     148.596-263.103  31.992 
ATOM   5755  C2'  DC A 280     149.091-263.450  29.674 
ATOM   5756  C1'  DC A 280     147.616-263.190  29.383 
ATOM   5757  N1   DC A 280     147.184-263.634  28.029 
ATOM   5758  C2   DC A 280     145.890-264.132  27.890 
ATOM   5759  O2   DC A 280     145.161-264.183  28.888 
ATOM   5760  N3   DC A 280     145.478-264.543  26.664 
ATOM   5761  C4   DC A 280     146.299-264.470  25.608 
ATOM   5762  N4   DC A 280     145.850-264.883  24.433 
ATOM   5763  C5   DC A 280     147.633-263.962  25.729 
ATOM   5764  C6   DC A 280     148.027-263.557  26.964 
ATOM   5765  P    DA A 281     149.526-263.691  33.156 
ATOM   5766  OP1  DA A 281     149.909-262.602  34.082 
ATOM   5767  OP2  DA A 281     150.641-264.459  32.560 
ATOM   5768  O5'  DA A 281     148.516-264.692  33.891 
ATOM   5769  C5'  DA A 281     147.108-264.393  33.883 
ATOM   5770  C4'  DA A 281     146.313-265.651  33.589 
ATOM   5771  O4'  DA A 281     146.124-265.866  32.161 
ATOM   5772  C3'  DA A 281     146.932-266.959  34.080 
ATOM   5773  O3'  DA A 281     145.893-267.821  34.527 
ATOM   5774  C2'  DA A 281     147.572-267.575  32.836 
ATOM   5775  C1'  DA A 281     146.453-267.214  31.864 
ATOM   5776  N9   DA A 281     146.857-267.287  30.432 
ATOM   5777  C8   DA A 281     148.071-266.996  29.877 
ATOM   5778  N7   DA A 281     148.112-267.160  28.591 
ATOM   5779  C5   DA A 281     146.833-267.589  28.267 
ATOM   5780  C6   DA A 281     146.231-267.936  27.047 
ATOM   5781  N6   DA A 281     146.872-267.903  25.870 
ATOM   5782  N1   DA A 281     144.942-268.321  27.080 
ATOM   5783  C2   DA A 281     144.310-268.352  28.252 
ATOM   5784  N3   DA A 281     144.765-268.052  29.449 
ATOM   5785  C4   DA A 281     146.057-267.671  29.388 
ATOM   5786  P    DA A 282     146.130-268.709  35.837 
ATOM   5787  OP1  DA A 282     145.835-267.902  37.043 
ATOM   5788  OP2  DA A 282     147.474-269.326  35.782 
ATOM   5789  O5'  DA A 282     145.013-269.840  35.660 
ATOM   5790  C5'  DA A 282     143.796-269.515  34.961 
ATOM   5791  C4'  DA A 282     143.431-270.636  34.007 
ATOM   5792  O4'  DA A 282     144.050-270.474  32.698 
ATOM   5793  C3'  DA A 282     143.848-272.041  34.441 
ATOM   5794  O3'  DA A 282     142.840-272.963  34.045 
ATOM   5795  C2'  DA A 282     145.116-272.334  33.639 
ATOM   5796  C1'  DA A 282     144.645-271.709  32.329 
ATOM   5797  N9   DA A 282     145.748-271.423  31.370 
ATOM   5798  C8   DA A 282     147.027-271.030  31.642 
ATOM   5799  N7   DA A 282     147.760-270.860  30.585 
ATOM   5800  C5   DA A 282     146.905-271.161  29.534 
ATOM   5801  C6   DA A 282     147.083-271.171  28.141 
ATOM   5802  N6   DA A 282     148.240-270.853  27.541 
ATOM   5803  N1   DA A 282     146.027-271.520  27.383 
ATOM   5804  C2   DA A 282     144.881-271.834  27.985 
ATOM   5805  N3   DA A 282     144.598-271.861  29.269 
ATOM   5806  C4   DA A 282     145.671-271.508  30.005 
ATOM   5807  P    DG A 283     142.454-274.162  35.033 
ATOM   5808  OP1  DG A 283     141.475-273.683  36.035 
ATOM   5809  OP2  DG A 283     143.687-274.776  35.574 
ATOM   5810  O5'  DG A 283     141.742-275.182  34.029 
ATOM   5811  C5'  DG A 283     141.048-274.661  32.879 
ATOM   5812  C4'  DG A 283     141.377-275.491  31.654 
ATOM   5813  O4'  DG A 283     142.568-275.016  30.965 
ATOM   5814  C3'  DG A 283     141.665-276.970  31.911 
ATOM   5815  O3'  DG A 283     141.135-277.736  30.836 
ATOM   5816  C2'  DG A 283     143.190-277.079  31.878 
ATOM   5817  C1'  DG A 283     143.409-276.129  30.706 
ATOM   5818  N9   DG A 283     144.810-275.634  30.590 
ATOM   5819  C8   DG A 283     145.717-275.347  31.586 
ATOM   5820  N7   DG A 283     146.878-274.926  31.146 
ATOM   5821  C5   DG A 283     146.730-274.936  29.759 
ATOM   5822  C6   DG A 283     147.651-274.581  28.740 
ATOM   5823  O6   DG A 283     148.805-274.179  28.850 
ATOM   5824  N1   DG A 283     147.089-274.739  27.465 
ATOM   5825  C2   DG A 283     145.804-275.181  27.211 
ATOM   5826  N2   DG A 283     145.457-275.263  25.923 
ATOM   5827  N3   DG A 283     144.941-275.513  28.167 
ATOM   5828  C4   DG A 283     145.471-275.366  29.410 
ATOM   5829  P    DT A 284     140.431-279.138  31.155 
ATOM   5830  OP1  DT A 284     139.022-278.907  31.546 
ATOM   5831  OP2  DT A 284     141.256-279.899  32.119 
ATOM   5832  O5'  DT A 284     140.483-279.850  29.723 
ATOM   5833  C5'  DT A 284     140.443-279.035  28.536 
ATOM   5834  C4'  DT A 284     141.464-279.532  27.533 
ATOM   5835  O4'  DT A 284     142.774-278.925  27.726 
ATOM   5836  C3'  DT A 284     141.747-281.035  27.559 
ATOM   5837  O3'  DT A 284     141.958-281.487  26.227 
ATOM   5838  C2'  DT A 284     143.059-281.168  28.332 
ATOM   5839  C1'  DT A 284     143.751-279.956  27.716 
ATOM   5840  N1   DT A 284     144.931-279.481  28.491 
ATOM   5841  C2   DT A 284     145.984-278.966  27.774 
ATOM   5842  O2   DT A 284     145.983-278.887  26.558 
ATOM   5843  N3   DT A 284     147.061-278.538  28.527 
ATOM   5844  C4   DT A 284     147.167-278.581  29.902 
ATOM   5845  O4   DT A 284     148.183-278.167  30.465 
ATOM   5846  C5   DT A 284     146.013-279.137  30.566 
ATOM   5847  C7   DT A 284     146.046-279.222  32.063 
ATOM   5848  C6   DT A 284     144.952-279.562  29.858 
ATOM   5849  P    DC A 285     141.364-282.906  25.786 
ATOM   5850  OP1  DC A 285     139.945-282.750  25.395 
ATOM   5851  OP2  DC A 285     141.641-283.908  26.839 
ATOM   5852  O5'  DC A 285     142.246-283.230  24.491 
ATOM   5853  C5'  DC A 285     142.743-282.138  23.695 
ATOM   5854  C4'  DC A 285     144.191-282.387  23.320 
ATOM   5855  O4'  DC A 285     145.119-281.881  24.322 
ATOM   5856  C3'  DC A 285     144.592-283.852  23.151 
ATOM   5857  O3'  DC A 285     145.527-283.954  22.083 
ATOM   5858  C2'  DC A 285     145.305-284.210  24.455 
ATOM   5859  C1'  DC A 285     146.068-282.898  24.606 
ATOM   5860  N1   DC A 285     146.595-282.666  25.979 
ATOM   5861  C2   DC A 285     147.814-282.003  26.104 
ATOM   5862  O2   DC A 285     148.401-281.637  25.079 
ATOM   5863  N3   DC A 285     148.312-281.783  27.347 
ATOM   5864  C4   DC A 285     147.646-282.195  28.432 
ATOM   5865  N4   DC A 285     148.174-281.956  29.623 
ATOM   5866  C5   DC A 285     146.391-282.880  28.327 
ATOM   5867  C6   DC A 285     145.910-283.090  27.076 
ATOM   5868  P    DG A 286     145.427-285.199  21.081 
ATOM   5869  OP1  DG A 286     144.420-284.913  20.034 
ATOM   5870  OP2  DG A 286     145.223-286.443  21.855 
ATOM   5871  O5'  DG A 286     146.891-285.202  20.435 
ATOM   5872  C5'  DG A 286     147.599-283.955  20.307 
ATOM   5873  C4'  DG A 286     149.045-284.134  20.728 
ATOM   5874  O4'  DG A 286     149.237-283.924  22.156 
ATOM   5875  C3'  DG A 286     149.645-285.517  20.475 
ATOM   5876  O3'  DG A 286     151.006-285.365  20.090 
ATOM   5877  C2'  DG A 286     149.598-286.214  21.834 
ATOM   5878  C1'  DG A 286     150.005-285.003  22.668 
ATOM   5879  N9   DG A 286     149.698-285.143  24.118 
ATOM   5880  C8   DG A 286     148.639-285.781  24.726 
ATOM   5881  N7   DG A 286     148.661-285.722  26.036 
ATOM   5882  C5   DG A 286     149.816-284.993  26.315 
ATOM   5883  C6   DG A 286     150.373-284.603  27.561 
ATOM   5884  O6   DG A 286     149.952-284.825  28.694 
ATOM   5885  N1   DG A 286     151.557-283.873  27.388 
ATOM   5886  C2   DG A 286     152.127-283.560  26.169 
ATOM   5887  N2   DG A 286     153.259-282.854  26.218 
ATOM   5888  N3   DG A 286     151.605-283.926  25.001 
ATOM   5889  C4   DG A 286     150.456-284.635  25.152 
ATOM   5890  P    DA A 287     151.598-286.310  18.942 
ATOM   5891  OP1  DA A 287     151.270-285.742  17.614 
ATOM   5892  OP2  DA A 287     151.165-287.705  19.175 
ATOM   5893  O5'  DA A 287     153.170-286.183  19.208 
ATOM   5894  C5'  DA A 287     153.687-284.962  19.770 
ATOM   5895  C4'  DA A 287     154.702-285.278  20.850 
ATOM   5896  O4'  DA A 287     154.086-285.445  22.159 
ATOM   5897  C3'  DA A 287     155.504-286.565  20.654 
ATOM   5898  O3'  DA A 287     156.833-286.353  21.113 
ATOM   5899  C2'  DA A 287     154.831-287.585  21.573 
ATOM   5900  C1'  DA A 287     154.591-286.636  22.743 
ATOM   5901  N9   DA A 287     153.583-287.135  23.721 
ATOM   5902  C8   DA A 287     152.461-287.875  23.479 
ATOM   5903  N7   DA A 287     151.780-288.158  24.547 
ATOM   5904  C5   DA A 287     152.502-287.562  25.572 
ATOM   5905  C6   DA A 287     152.298-287.498  26.960 
ATOM   5906  N6   DA A 287     151.256-288.068  27.583 
ATOM   5907  N1   DA A 287     153.208-286.826  27.689 
ATOM   5908  C2   DA A 287     154.241-286.261  27.065 
ATOM   5909  N3   DA A 287     154.533-286.254  25.783 
ATOM   5910  C4   DA A 287     153.607-286.934  25.076 
ATOM   5911  P    DT A 288     158.050-286.986  20.286 
ATOM   5912  OP1  DT A 288     158.407-286.090  19.164 
ATOM   5913  OP2  DT A 288     157.729-288.384  19.924 
ATOM   5914  O5'  DT A 288     159.218-286.969  21.380 
ATOM   5915  C5'  DT A 288     159.212-285.945  22.393 
ATOM   5916  C4'  DT A 288     159.533-286.552  23.745 
ATOM   5917  O4'  DT A 288     158.344-287.033  24.435 
ATOM   5918  C3'  DT A 288     160.463-287.764  23.726 
ATOM   5919  O3'  DT A 288     161.315-287.709  24.864 
ATOM   5920  C2'  DT A 288     159.533-288.969  23.874 
ATOM   5921  C1'  DT A 288     158.601-288.346  24.909 
ATOM   5922  N1   DT A 288     157.297-289.053  25.043 
ATOM   5923  C2   DT A 288     156.735-289.096  26.296 
ATOM   5924  O2   DT A 288     157.255-288.587  27.274 
ATOM   5925  N3   DT A 288     155.528-289.761  26.382 
ATOM   5926  C4   DT A 288     154.853-290.370  25.344 
ATOM   5927  O4   DT A 288     153.776-290.936  25.544 
ATOM   5928  C5   DT A 288     155.522-290.273  24.069 
ATOM   5929  C7   DT A 288     154.855-290.911  22.884 
ATOM   5930  C6   DT A 288     156.696-289.633  23.956 
ATOM   5931  P    DG A 289     162.849-288.139  24.707 
ATOM   5932  OP1  DG A 289     163.635-286.994  24.194 
ATOM   5933  OP2  DG A 289     162.935-289.390  23.921 
ATOM   5934  O5'  DG A 289     163.252-288.431  26.227 
ATOM   5935  C5'  DG A 289     162.591-287.700  27.277 
ATOM   5936  C4'  DG A 289     162.221-288.639  28.408 
ATOM   5937  O4'  DG A 289     160.914-289.252  28.215 
ATOM   5938  C3'  DG A 289     163.157-289.829  28.619 
ATOM   5939  O3'  DG A 289     163.267-290.086  30.013 
ATOM   5940  C2'  DG A 289     162.440-291.008  27.963 
ATOM   5941  C1'  DG A 289     161.036-290.648  28.439 
ATOM   5942  N9   DG A 289     159.952-291.335  27.683 
ATOM   5943  C8   DG A 289     159.906-291.686  26.351 
ATOM   5944  N7   DG A 289     158.796-292.286  25.995 
ATOM   5945  C5   DG A 289     158.055-292.337  27.174 
ATOM   5946  C6   DG A 289     156.764-292.872  27.419 
ATOM   5947  O6   DG A 289     155.996-293.420  26.633 
ATOM   5948  N1   DG A 289     156.389-292.714  28.761 
ATOM   5949  C2   DG A 289     157.161-292.116  29.737 
ATOM   5950  N2   DG A 289     156.624-292.062  30.959 
ATOM   5951  N3   DG A 289     158.373-291.613  29.507 
ATOM   5952  C4   DG A 289     158.751-291.760  28.210 
ATOM   5953  P    DG A 290     164.692-290.499  30.617 
ATOM   5954  OP1  DG A 290     165.488-289.281  30.886 
ATOM   5955  OP2  DG A 290     165.327-291.509  29.742 
ATOM   5956  O5'  DG A 290     164.263-291.180  32.000 
ATOM   5957  C5'  DG A 290     163.067-290.726  32.661 
ATOM   5958  C4'  DG A 290     162.270-291.914  33.163 
ATOM   5959  O4'  DG A 290     161.344-292.425  32.161 
ATOM   5960  C3'  DG A 290     163.088-293.140  33.569 
ATOM   5961  O3'  DG A 290     162.475-293.748  34.699 
ATOM   5962  C2'  DG A 290     162.970-294.094  32.381 
ATOM   5963  C1'  DG A 290     161.495-293.835  32.090 
ATOM   5964  N9   DG A 290     161.063-294.279  30.736 
ATOM   5965  C8   DG A 290     161.768-294.276  29.552 
ATOM   5966  N7   DG A 290     161.093-294.739  28.528 
ATOM   5967  C5   DG A 290     159.854-295.071  29.071 
ATOM   5968  C6   DG A 290     158.702-295.621  28.450 
ATOM   5969  O6   DG A 290     158.536-295.931  27.273 
ATOM   5970  N1   DG A 290     157.661-295.801  29.371 
ATOM   5971  C2   DG A 290     157.725-295.492  30.715 
ATOM   5972  N2   DG A 290     156.622-295.739  31.427 
ATOM   5973  N3   DG A 290     158.806-294.976  31.298 
ATOM   5974  C4   DG A 290     159.825-294.795  30.417 
ATOM   5975  P    DA A 291     163.405-294.336  35.863 
ATOM   5976  OP1  DA A 291     163.788-293.247  36.789 
ATOM   5977  OP2  DA A 291     164.520-295.104  35.267 
ATOM   5978  O5'  DA A 291     162.396-295.337  36.598 
ATOM   5979  C5'  DA A 291     160.987-295.038  36.590 
ATOM   5980  C4'  DA A 291     160.192-296.295  36.296 
ATOM   5981  O4'  DA A 291     160.003-296.511  34.868 
ATOM   5982  C3'  DA A 291     160.811-297.604  36.787 
ATOM   5983  O3'  DA A 291     159.772-298.466  37.234 
ATOM   5984  C2'  DA A 291     161.451-298.220  35.543 
ATOM   5985  C1'  DA A 291     160.332-297.859  34.571 
ATOM   5986  N9   DA A 291     160.736-297.931  33.139 
ATOM   5987  C8   DA A 291     161.950-297.641  32.584 
ATOM   5988  N7   DA A 291     161.991-297.804  31.298 
ATOM   5989  C5   DA A 291     160.712-298.234  30.974 
ATOM   5990  C6   DA A 291     160.110-298.581  29.754 
ATOM   5991  N6   DA A 291     160.751-298.548  28.577 
ATOM   5992  N1   DA A 291     158.821-298.966  29.787 
ATOM   5993  C2   DA A 291     158.189-298.997  30.959 
ATOM   5994  N3   DA A 291     158.645-298.697  32.156 
ATOM   5995  C4   DA A 291     159.936-298.315  32.095 
ATOM   5996  P    DT A 292     160.009-299.354  38.544 
ATOM   5997  OP1  DT A 292     159.714-298.547  39.750 
ATOM   5998  OP2  DT A 292     161.353-299.970  38.489 
ATOM   5999  O5'  DT A 292     158.892-300.484  38.367 
ATOM   6000  C5'  DT A 292     157.675-300.160  37.668 
ATOM   6001  C4'  DT A 292     157.311-301.281  36.714 
ATOM   6002  O4'  DT A 292     157.929-301.119  35.405 
ATOM   6003  C3'  DT A 292     157.727-302.686  37.148 
ATOM   6004  O3'  DT A 292     156.719-303.608  36.752 
ATOM   6005  C2'  DT A 292     158.995-302.979  36.346 
ATOM   6006  C1'  DT A 292     158.524-302.354  35.036 
ATOM   6007  N1   DT A 292     159.627-302.068  34.077 
ATOM   6008  C2   DT A 292     159.346-302.212  32.740 
ATOM   6009  O2   DT A 292     158.254-302.556  32.325 
ATOM   6010  N3   DT A 292     160.395-301.938  31.882 
ATOM   6011  C4   DT A 292     161.666-301.543  32.243 
ATOM   6012  O4   DT A 292     162.523-301.327  31.382 
ATOM   6013  C5   DT A 292     161.864-301.420  33.667 
ATOM   6014  C7   DT A 292     163.221-300.995  34.145 
ATOM   6015  C6   DT A 292     160.864-301.680  34.524 
ATOM   6016  P    DT A 293     156.333-304.807  37.740 
ATOM   6017  OP1  DT A 293     155.354-304.328  38.742 
ATOM   6018  OP2  DT A 293     157.566-305.421  38.281 
ATOM   6019  O5'  DT A 293     155.621-305.827  36.736 
ATOM   6020  C5'  DT A 293     154.927-305.306  35.586 
ATOM   6021  C4'  DT A 293     155.256-306.136  34.361 
ATOM   6022  O4'  DT A 293     156.447-305.661  33.672 
ATOM   6023  C3'  DT A 293     155.545-307.615  34.618 
ATOM   6024  O3'  DT A 293     155.014-308.381  33.543 
ATOM   6025  C2'  DT A 293     157.069-307.724  34.585 
ATOM   6026  C1'  DT A 293     157.289-306.774  33.413 
ATOM   6027  N1   DT A 293     158.689-306.279  33.297 
ATOM   6028  C2   DT A 293     159.176-306.069  32.029 
ATOM   6029  O2   DT A 293     158.516-306.269  31.023 
ATOM   6030  N3   DT A 293     160.477-305.611  31.961 
ATOM   6031  C4   DT A 293     161.311-305.352  33.030 
ATOM   6032  O4   DT A 293     162.459-304.944  32.845 
ATOM   6033  C5   DT A 293     160.710-305.602  34.319 
ATOM   6034  C7   DT A 293     161.550-305.346  35.536 
ATOM   6035  C6   DT A 293     159.447-306.048  34.414 
ATOM   6036  P    DC A 294     154.310-309.782  33.862 
ATOM   6037  OP1  DC A 294     152.901-309.552  34.253 
ATOM   6038  OP2  DC A 294     155.135-310.544  34.826 
ATOM   6039  O5'  DC A 294     154.362-310.495  32.430 
ATOM   6040  C5'  DC A 294     154.322-309.680  31.243 
ATOM   6041  C4'  DC A 294     155.343-310.177  30.240 
ATOM   6042  O4'  DC A 294     156.653-309.570  30.433 
ATOM   6043  C3'  DC A 294     155.626-311.679  30.266 
ATOM   6044  O3'  DC A 294     155.837-312.132  28.934 
ATOM   6045  C2'  DC A 294     156.939-311.813  31.039 
ATOM   6046  C1'  DC A 294     157.630-310.600  30.423 
ATOM   6047  N1   DC A 294     158.810-310.126  31.198 
ATOM   6048  C2   DC A 294     159.886-309.602  30.486 
ATOM   6049  O2   DC A 294     159.817-309.551  29.253 
ATOM   6050  N3   DC A 294     160.972-309.165  31.175 
ATOM   6051  C4   DC A 294     161.007-309.237  32.511 
ATOM   6052  N4   DC A 294     162.088-308.797  33.137 
ATOM   6053  C5   DC A 294     159.911-309.773  33.262 
ATOM   6054  C6   DC A 294     158.836-310.205  32.556 
ATOM   6055  P    DC A 295     155.243-313.551  28.493 
ATOM   6056  OP1  DC A 295     153.824-313.395  28.102 
ATOM   6057  OP2  DC A 295     155.520-314.553  29.546 
ATOM   6058  O5'  DC A 295     156.126-313.875  27.198 
ATOM   6059  C5'  DC A 295     156.623-312.783  26.402 
ATOM   6060  C4'  DC A 295     158.070-313.032  26.027 
ATOM   6061  O4'  DC A 295     158.998-312.526  27.029 
ATOM   6062  C3'  DC A 295     158.471-314.497  25.858 
ATOM   6063  O3'  DC A 295     159.406-314.599  24.790 
ATOM   6064  C2'  DC A 295     159.184-314.855  27.162 
ATOM   6065  C1'  DC A 295     159.947-313.543  27.313 
ATOM   6066  N1   DC A 295     160.475-313.311  28.686 
ATOM   6067  C2   DC A 295     161.693-312.648  28.811 
ATOM   6068  O2   DC A 295     162.280-312.282  27.786 
ATOM   6069  N3   DC A 295     162.192-312.428  30.054 
ATOM   6070  C4   DC A 295     161.525-312.840  31.139 
ATOM   6071  N4   DC A 295     162.054-312.601  32.330 
ATOM   6072  C5   DC A 295     160.271-313.524  31.034 
ATOM   6073  C6   DC A 295     159.790-313.735  29.783 
ATOM   6074  P    DT A 296     159.306-315.844  23.788 
ATOM   6075  OP1  DT A 296     158.300-315.558  22.741 
ATOM   6076  OP2  DT A 296     159.102-317.088  24.562 
ATOM   6077  O5'  DT A 296     160.770-315.846  23.142 
ATOM   6078  C5'  DT A 296     161.478-314.600  23.014 
ATOM   6079  C4'  DT A 296     162.924-314.779  23.435 
ATOM   6080  O4'  DT A 296     163.116-314.569  24.863 
ATOM   6081  C3'  DT A 296     163.524-316.162  23.182 
ATOM   6082  O3'  DT A 296     164.885-316.010  22.797 
ATOM   6083  C2'  DT A 296     163.478-316.859  24.541 
ATOM   6084  C1'  DT A 296     163.885-315.647  25.375 
ATOM   6085  N1   DT A 296     163.577-315.787  26.825 
ATOM   6086  C2   DT A 296     164.456-315.210  27.709 
ATOM   6087  O2   DT A 296     165.451-314.603  27.354 
ATOM   6088  N3   DT A 296     164.139-315.361  29.045 
ATOM   6089  C4   DT A 296     163.042-316.025  29.557 
ATOM   6090  O4   DT A 296     162.863-316.095  30.774 
ATOM   6091  C5   DT A 296     162.178-316.598  28.550 
ATOM   6092  C7   DT A 296     160.961-317.339  29.022 
ATOM   6093  C6   DT A 296     162.463-316.466  27.245 
ATOM   6094  P    DC A 297     165.477-316.955  21.649 
ATOM   6095  OP1  DC A 297     165.149-316.387  20.321 
ATOM   6096  OP2  DC A 297     165.045-318.350  21.882 
ATOM   6097  O5'  DC A 297     167.050-316.828  21.915 
ATOM   6098  C5'  DC A 297     167.566-315.607  22.477 
ATOM   6099  C4'  DC A 297     168.581-315.923  23.557 
ATOM   6100  O4'  DC A 297     167.965-316.090  24.866 
ATOM   6101  C3'  DC A 297     169.383-317.209  23.361 
ATOM   6102  O3'  DC A 297     170.713-316.997  23.820 
ATOM   6103  C2'  DC A 297     168.710-318.229  24.280 
ATOM   6104  C1'  DC A 297     168.470-317.281  25.450 
ATOM   6105  N1   DC A 297     167.462-317.780  26.428 
ATOM   6106  C2   DC A 297     167.655-317.474  27.773 
ATOM   6107  O2   DC A 297     168.644-316.806  28.096 
ATOM   6108  N3   DC A 297     166.749-317.920  28.679 
ATOM   6109  C4   DC A 297     165.690-318.640  28.288 
ATOM   6110  N4   DC A 297     164.833-319.052  29.211 
ATOM   6111  C5   DC A 297     165.473-318.966  26.910 
ATOM   6112  C6   DC A 297     166.391-318.512  26.020 
ATOM   6113  P    DT A 298     171.929-317.631  22.993 
ATOM   6114  OP1  DT A 298     172.286-316.734  21.871 
ATOM   6115  OP2  DT A 298     171.608-319.029  22.631 
ATOM   6116  O5'  DT A 298     173.097-317.614  24.087 
ATOM   6117  C5'  DT A 298     173.091-316.590  25.100 
ATOM   6118  C4'  DT A 298     173.412-317.197  26.452 
ATOM   6119  O4'  DT A 298     172.223-317.678  27.142 
ATOM   6120  C3'  DT A 298     174.342-318.409  26.433 
ATOM   6121  O3'  DT A 298     175.194-318.353  27.571 
ATOM   6122  C2'  DT A 298     173.412-319.613  26.581 
ATOM   6123  C1'  DT A 298     172.480-318.990  27.616 
ATOM   6124  N1   DT A 298     171.177-319.698  27.750 
ATOM   6125  C2   DT A 298     170.614-319.741  29.003 
ATOM   6126  O2   DT A 298     171.134-319.231  29.981 
ATOM   6127  N3   DT A 298     169.407-320.405  29.089 
ATOM   6128  C4   DT A 298     168.732-321.015  28.051 
ATOM   6129  O4   DT A 298     167.655-321.581  28.251 
ATOM   6130  C5   DT A 298     169.401-320.917  26.776 
ATOM   6131  C7   DT A 298     168.734-321.555  25.591 
ATOM   6132  C6   DT A 298     170.575-320.278  26.663 
ATOM   6133  P    DC A 299     176.728-318.784  27.414 
ATOM   6134  OP1  DC A 299     177.514-317.639  26.901 
ATOM   6135  OP2  DC A 299     176.814-320.035  26.628 
ATOM   6136  O5'  DC A 299     177.132-319.076  28.934 
ATOM   6137  C5'  DC A 299     176.470-318.345  29.984 
ATOM   6138  C4'  DC A 299     176.100-319.284  31.115 
ATOM   6139  O4'  DC A 299     174.793-319.897  30.922 
ATOM   6140  C3'  DC A 299     177.037-320.474  31.326 
ATOM   6141  O3'  DC A 299     177.147-320.731  32.720 
ATOM   6142  C2'  DC A 299     176.319-321.653  30.670 
ATOM   6143  C1'  DC A 299     174.915-321.293  31.146 
ATOM   6144  N1   DC A 299     173.831-321.979  30.390 
ATOM   6145  C2   DC A 299     172.680-322.339  31.087 
ATOM   6146  O2   DC A 299     172.606-322.075  32.293 
ATOM   6147  N3   DC A 299     171.680-322.967  30.416 
ATOM   6148  C4   DC A 299     171.799-323.234  29.110
[truncated: 415,700 more chars]
